# Supplementary material for: Haptic Guidance Needs to Be Intuitive Not Just Informative to Improve Human Motor Accuracy
Source: PLoS One. 2016 Mar 16;11(3):e0150912. doi: 10.1371/journal.pone.0150912 (PMC4794196; doi:10.1371/journal.pone.0150912)
Supplement: S2 Data — (ZIP) [file pone.0150912.s002.zip › Subject10/exp2_0062.txt]

Time	PosX	PosY	PosZ	RotX	RotY	RotZ	ForceX	ForceY	ForceZ	MomentX	MomentY	MomentZ	VelocityX	VelocityY	VelocityZ	CalibratedWeight	ButtonDown	Condition	Trial	Visual
2954.724530	-0.000186	0.565583	0.263609	78.943993	128.621841	156.310760	0.000000	0.000000	0.000000	0.000000	0.000000	0.000000	0.000010	-0.053996	-0.037621	0.000000	1.000000	2.000000	62.000000	0.000000
2954.727864	-0.000460	0.565135	0.263035	78.845856	128.676224	156.423416	-1.769808	0.000000	-4.676300	0.000000	0.000000	0.000000	-0.082009	-0.134504	-0.172145	0.000000	1.000000	2.000000	62.000000	0.000000
2954.731197	-0.000460	0.565135	0.263035	78.845856	128.676224	156.423416	-1.769808	0.000000	-4.676300	0.000000	0.000000	0.000000	-0.082009	-0.134504	-0.172145	0.000000	1.000000	2.000000	62.000000	0.000000
2954.734530	-0.000460	0.565135	0.263035	78.845856	128.676224	156.423416	-1.769808	0.000000	-4.676300	0.000000	0.000000	0.000000	-0.082009	-0.134504	-0.172145	0.000000	1.000000	2.000000	62.000000	0.000000
2954.737864	-0.000460	0.565135	0.263035	78.764824	128.896561	156.700302	-1.769673	0.000000	-4.676351	0.000000	0.000000	0.000000	-0.082009	-0.134504	-0.172145	0.000000	0.000000	2.000000	62.000000	0.000000
2954.741197	-0.001006	0.564770	0.262477	78.764824	128.896561	156.700302	-1.769673	0.000000	-4.676351	0.000000	0.000000	0.000000	-0.163874	-0.109442	-0.167185	0.000000	0.000000	2.000000	62.000000	0.000000
2954.744530	-0.001006	0.564770	0.262477	78.764824	128.896561	156.700302	-1.769673	0.000000	-4.676351	0.000000	0.000000	0.000000	-0.163874	-0.109442	-0.167185	0.000000	0.000000	2.000000	62.000000	0.000000
2954.747864	-0.001619	0.564216	0.261456	78.648949	129.044571	156.822586	-1.764443	0.000000	-4.678327	0.000000	0.000000	0.000000	-0.183789	-0.166158	-0.306302	0.000000	0.000000	2.000000	62.000000	0.000000
2954.751197	-0.001619	0.564216	0.261456	78.648949	129.044571	156.822586	-1.764443	0.000000	-4.678327	0.000000	0.000000	0.000000	-0.183789	-0.166158	-0.306302	0.000000	0.000000	2.000000	62.000000	0.000000
2954.754530	-0.001619	0.564216	0.261456	78.648949	129.044571	156.822586	-1.764443	0.000000	-4.678327	0.000000	0.000000	0.000000	-0.183789	-0.166158	-0.306302	0.000000	0.000000	2.000000	62.000000	0.000000
2954.757864	-0.002058	0.563888	0.260060	78.438271	127.849876	155.503494	-1.760877	0.000000	-4.679670	0.000000	0.000000	0.000000	-0.131845	-0.098350	-0.418792	0.000000	0.000000	2.000000	62.000000	0.000000
2954.761197	-0.002058	0.563888	0.260060	78.438271	127.849876	155.503494	-1.760877	0.000000	-4.679670	0.000000	0.000000	0.000000	-0.131845	-0.098350	-0.418792	0.000000	0.000000	2.000000	62.000000	0.000000
2954.764530	-0.002058	0.563888	0.260060	78.438271	127.849876	155.503494	-1.760877	0.000000	-4.679670	0.000000	0.000000	0.000000	-0.131845	-0.098350	-0.418792	0.000000	0.000000	2.000000	62.000000	0.000000
2954.767864	-0.002563	0.563081	0.258391	78.235397	124.546150	152.237305	-1.762229	0.000000	-4.679161	0.000000	0.000000	0.000000	-0.151423	-0.242251	-0.500950	0.000000	0.000000	2.000000	62.000000	0.000000
2954.771197	-0.002563	0.563081	0.258391	78.235397	124.546150	152.237305	-1.762229	0.000000	-4.679161	0.000000	0.000000	0.000000	-0.151423	-0.242251	-0.500950	0.000000	0.000000	2.000000	62.000000	0.000000
2954.774530	-0.002563	0.563081	0.258391	78.235397	124.546150	152.237305	-1.762229	0.000000	-4.679161	0.000000	0.000000	0.000000	-0.151423	-0.242251	-0.500950	0.000000	0.000000	2.000000	62.000000	0.000000
2954.777864	-0.002726	0.562313	0.256569	78.094429	119.354881	147.067429	-1.764197	0.000000	-4.678420	0.000000	0.000000	0.000000	-0.048866	-0.230267	-0.546619	0.000000	0.000000	2.000000	62.000000	0.000000
2954.781197	-0.002726	0.562313	0.256569	78.094429	119.354881	147.067429	-1.764197	0.000000	-4.678420	0.000000	0.000000	0.000000	-0.048866	-0.230267	-0.546619	0.000000	0.000000	2.000000	62.000000	0.000000
2954.784530	-0.002726	0.562313	0.256569	78.094429	119.354881	147.067429	-1.764197	0.000000	-4.678420	0.000000	0.000000	0.000000	-0.048866	-0.230267	-0.546619	0.000000	0.000000	2.000000	62.000000	0.000000
2954.787864	-0.002954	0.561342	0.254424	77.902138	113.629700	141.310074	-1.772557	0.000000	-4.675259	0.000000	0.000000	0.000000	-0.068483	-0.291292	-0.643284	0.000000	0.000000	2.000000	62.000000	0.000000
2954.791197	-0.002954	0.561342	0.254424	77.902138	113.629700	141.310074	-1.772557	0.000000	-4.675259	0.000000	0.000000	0.000000	-0.068483	-0.291292	-0.643284	0.000000	0.000000	2.000000	62.000000	0.000000
2954.794530	-0.002954	0.561342	0.254424	77.902138	113.629700	141.310074	-1.772557	0.000000	-4.675259	0.000000	0.000000	0.000000	-0.068483	-0.291292	-0.643284	0.000000	0.000000	2.000000	62.000000	0.000000
2954.797864	-0.003213	0.560398	0.252029	77.648796	108.146324	136.017822	-1.781940	0.000000	-4.671690	0.000000	0.000000	0.000000	-0.077818	-0.283214	-0.718731	0.000000	0.000000	2.000000	62.000000	0.000000
2954.801197	-0.003213	0.560398	0.252029	77.648796	108.146324	136.017822	-1.781940	0.000000	-4.671690	0.000000	0.000000	0.000000	-0.077818	-0.283214	-0.718731	0.000000	0.000000	2.000000	62.000000	0.000000
2954.804530	-0.003213	0.560398	0.252029	77.648796	108.146324	136.017822	-1.781940	0.000000	-4.671690	0.000000	0.000000	0.000000	-0.077818	-0.283214	-0.718731	0.000000	0.000000	2.000000	62.000000	0.000000
2954.807864	-0.003369	0.559391	0.249438	77.342606	103.157707	131.544983	-1.792517	0.000000	-4.667643	0.000000	0.000000	0.000000	-0.046796	-0.302242	-0.777010	0.000000	0.000000	2.000000	62.000000	0.000000
2954.811197	-0.003369	0.559391	0.249438	77.342606	103.157707	131.544983	-1.792517	0.000000	-4.667643	0.000000	0.000000	0.000000	-0.046796	-0.302242	-0.777010	0.000000	0.000000	2.000000	62.000000	0.000000
2954.814530	-0.003369	0.559391	0.249438	77.342606	103.157707	131.544983	-1.792517	0.000000	-4.667643	0.000000	0.000000	0.000000	-0.046796	-0.302242	-0.777010	0.000000	0.000000	2.000000	62.000000	0.000000
2954.817864	-0.003557	0.558454	0.246758	76.983162	98.690910	127.619736	-1.806170	0.000000	-4.662376	0.000000	0.000000	0.000000	-0.056317	-0.281133	-0.804186	0.000000	0.000000	2.000000	62.000000	0.000000
2954.821197	-0.003557	0.558454	0.246758	76.983162	98.690910	127.619736	-1.806170	0.000000	-4.662376	0.000000	0.000000	0.000000	-0.056317	-0.281133	-0.804186	0.000000	0.000000	2.000000	62.000000	0.000000
2954.824530	-0.003557	0.558454	0.246758	76.983162	98.690910	127.619736	-1.806170	0.000000	-4.662376	0.000000	0.000000	0.000000	-0.056317	-0.281133	-0.804186	0.000000	0.000000	2.000000	62.000000	0.000000
2954.827864	-0.003576	0.557467	0.243972	76.578300	94.770714	124.238876	-1.820122	0.000000	-4.656947	0.000000	0.000000	0.000000	-0.005763	-0.296120	-0.835746	0.000000	0.000000	2.000000	62.000000	0.000000
2954.831197	-0.003576	0.557467	0.243972	76.578300	94.770714	124.238876	-1.820122	0.000000	-4.656947	0.000000	0.000000	0.000000	-0.005763	-0.296120	-0.835746	0.000000	0.000000	2.000000	62.000000	0.000000
2954.834530	-0.003576	0.557467	0.243972	76.578300	94.770714	124.238876	-1.820122	0.000000	-4.656947	0.000000	0.000000	0.000000	-0.005763	-0.296120	-0.835746	0.000000	0.000000	2.000000	62.000000	0.000000
2954.837864	-0.003330	0.556465	0.241187	76.132782	91.327385	121.318138	-1.837794	0.000000	-4.650001	0.000000	0.000000	0.000000	0.073882	-0.300553	-0.835470	0.000000	0.000000	2.000000	62.000000	0.000000
2954.841197	-0.003330	0.556465	0.241187	76.132782	91.327385	121.318138	-1.837794	0.000000	-4.650001	0.000000	0.000000	0.000000	0.073882	-0.300553	-0.835470	0.000000	0.000000	2.000000	62.000000	0.000000
2954.844530	-0.003330	0.556465	0.241187	76.132782	91.327385	121.318138	-1.837794	0.000000	-4.650001	0.000000	0.000000	0.000000	0.073882	-0.300553	-0.835470	0.000000	0.000000	2.000000	62.000000	0.000000
2954.847864	-0.002954	0.555491	0.238429	75.671616	88.337830	118.832985	-1.860190	0.000000	-4.641088	0.000000	0.000000	0.000000	0.112917	-0.292129	-0.827478	0.000000	0.000000	2.000000	62.000000	0.000000
2954.851197	-0.002954	0.555491	0.238429	75.671616	88.337830	118.832985	-1.860190	0.000000	-4.641088	0.000000	0.000000	0.000000	0.112917	-0.292129	-0.827478	0.000000	0.000000	2.000000	62.000000	0.000000
2954.854530	-0.002954	0.555491	0.238429	75.671616	88.337830	118.832985	-1.860190	0.000000	-4.641088	0.000000	0.000000	0.000000	0.112917	-0.292129	-0.827478	0.000000	0.000000	2.000000	62.000000	0.000000
2954.857864	-0.002448	0.554477	0.235626	75.328339	85.996063	116.887459	-1.884963	0.000000	-4.631082	0.000000	0.000000	0.000000	0.151568	-0.304176	-0.840737	0.000000	0.000000	2.000000	62.000000	0.000000
2954.861197	-0.002448	0.554477	0.235626	75.328339	85.996063	116.887459	-1.884963	0.000000	-4.631082	0.000000	0.000000	0.000000	0.151568	-0.304176	-0.840737	0.000000	0.000000	2.000000	62.000000	0.000000
2954.864530	-0.002448	0.554477	0.235626	75.328339	85.996063	116.887459	-1.884963	0.000000	-4.631082	0.000000	0.000000	0.000000	0.151568	-0.304176	-0.840737	0.000000	0.000000	2.000000	62.000000	0.000000
2954.867864	-0.001783	0.553457	0.232742	75.223862	84.664261	115.754288	-1.912613	0.000000	-4.619731	0.000000	0.000000	0.000000	0.199567	-0.306056	-0.865451	0.000000	0.000000	2.000000	62.000000	0.000000
2954.871197	-0.001783	0.553457	0.232742	75.223862	84.664261	115.754288	-1.912613	0.000000	-4.619731	0.000000	0.000000	0.000000	0.199567	-0.306056	-0.865451	0.000000	0.000000	2.000000	62.000000	0.000000
2954.874530	-0.001783	0.553457	0.232742	75.223862	84.664261	115.754288	-1.912613	0.000000	-4.619731	0.000000	0.000000	0.000000	0.199567	-0.306056	-0.865451	0.000000	0.000000	2.000000	62.000000	0.000000
2954.877864	-0.001091	0.552288	0.229710	75.279785	84.888695	116.008156	-1.943989	0.000000	-4.606616	0.000000	0.000000	0.000000	0.207777	-0.350719	-0.909426	0.000000	0.000000	2.000000	62.000000	0.000000
2954.881197	-0.001091	0.552288	0.229710	75.279785	84.888695	116.008156	-1.943989	0.000000	-4.606616	0.000000	0.000000	0.000000	0.207777	-0.350719	-0.909426	0.000000	0.000000	2.000000	62.000000	0.000000
2954.884530	-0.001091	0.552288	0.229710	75.279785	84.888695	116.008156	-1.943989	0.000000	-4.606616	0.000000	0.000000	0.000000	0.207777	-0.350719	-0.909426	0.000000	0.000000	2.000000	62.000000	0.000000
2954.887864	-0.000177	0.551059	0.226467	75.315201	86.191643	117.295631	-1.977400	0.000000	-4.592373	0.000000	0.000000	0.000000	0.274153	-0.368749	-0.972858	0.000000	0.000000	2.000000	62.000000	0.000000
2954.891197	-0.000177	0.551059	0.226467	75.315201	86.191643	117.295631	-1.977400	0.000000	-4.592373	0.000000	0.000000	0.000000	0.274153	-0.368749	-0.972858	0.000000	0.000000	2.000000	62.000000	0.000000
2954.894530	-0.000177	0.551059	0.226467	75.315201	86.191643	117.295631	-1.977400	0.000000	-4.592373	0.000000	0.000000	0.000000	0.274153	-0.368749	-0.972858	0.000000	0.000000	2.000000	62.000000	0.000000
2954.897864	0.000728	0.549629	0.222944	75.337303	87.891388	118.973961	-2.016699	0.000000	-4.575251	0.000000	0.000000	0.000000	0.271476	-0.428979	-1.056893	0.000000	0.000000	2.000000	62.000000	0.000000
2954.901197	0.000728	0.549629	0.222944	75.337303	87.891388	118.973961	-2.016699	0.000000	-4.575251	0.000000	0.000000	0.000000	0.271476	-0.428979	-1.056893	0.000000	0.000000	2.000000	62.000000	0.000000
2954.904530	0.000728	0.549629	0.222944	75.337303	87.891388	118.973961	-2.016699	0.000000	-4.575251	0.000000	0.000000	0.000000	0.271476	-0.428979	-1.056893	0.000000	0.000000	2.000000	62.000000	0.000000
2954.907864	0.001495	0.548054	0.219111	75.345680	89.714256	120.792007	-2.058674	0.000000	-4.556518	0.000000	0.000000	0.000000	0.229919	-0.472269	-1.150076	0.000000	0.000000	2.000000	62.000000	0.000000
2954.911197	0.001495	0.548054	0.219111	75.345680	89.714256	120.792007	-2.058674	0.000000	-4.556518	0.000000	0.000000	0.000000	0.229919	-0.472269	-1.150076	0.000000	0.000000	2.000000	62.000000	0.000000
2954.914530	0.001495	0.548054	0.219111	75.345680	89.714256	120.792007	-2.058674	0.000000	-4.556518	0.000000	0.000000	0.000000	0.229919	-0.472269	-1.150076	0.000000	0.000000	2.000000	62.000000	0.000000
2954.917864	0.002092	0.546429	0.215083	75.333679	91.605820	122.696388	-2.101546	0.000000	-4.536905	0.000000	0.000000	0.000000	0.179235	-0.487504	-1.208361	0.000000	0.000000	2.000000	62.000000	0.000000
2954.921197	0.002092	0.546429	0.215083	75.333679	91.605820	122.696388	-2.101546	0.000000	-4.536905	0.000000	0.000000	0.000000	0.179235	-0.487504	-1.208361	0.000000	0.000000	2.000000	62.000000	0.000000
2954.924530	0.002092	0.546429	0.215083	75.333679	91.605820	122.696388	-2.101546	0.000000	-4.536905	0.000000	0.000000	0.000000	0.179235	-0.487504	-1.208361	0.000000	0.000000	2.000000	62.000000	0.000000
2954.927864	0.002491	0.544816	0.210900	75.256180	93.490295	124.646255	-2.144044	0.000000	-4.516976	0.000000	0.000000	0.000000	0.119783	-0.483988	-1.254766	0.000000	0.000000	2.000000	62.000000	0.000000
2954.931197	0.002491	0.544816	0.210900	75.256180	93.490295	124.646255	-2.144044	0.000000	-4.516976	0.000000	0.000000	0.000000	0.119783	-0.483988	-1.254766	0.000000	0.000000	2.000000	62.000000	0.000000
2954.934530	0.002491	0.544816	0.210900	75.256180	93.490295	124.646255	-2.144044	0.000000	-4.516976	0.000000	0.000000	0.000000	0.119783	-0.483988	-1.254766	0.000000	0.000000	2.000000	62.000000	0.000000
2954.937864	0.002664	0.543260	0.206624	74.983437	95.121826	126.489014	-2.185452	0.000000	-4.497088	0.000000	0.000000	0.000000	0.051937	-0.466948	-1.282912	0.000000	0.000000	2.000000	62.000000	0.000000
2954.941197	0.002664	0.543260	0.206624	74.983437	95.121826	126.489014	-2.185452	0.000000	-4.497088	0.000000	0.000000	0.000000	0.051937	-0.466948	-1.282912	0.000000	0.000000	2.000000	62.000000	0.000000
2954.944530	0.002664	0.543260	0.206624	74.983437	95.121826	126.489014	-2.185452	0.000000	-4.497088	0.000000	0.000000	0.000000	0.051937	-0.466948	-1.282912	0.000000	0.000000	2.000000	62.000000	0.000000
2954.947864	0.002866	0.541835	0.202277	74.493095	96.432487	128.160263	-2.224834	0.000000	-4.477735	0.000000	0.000000	0.000000	0.060508	-0.427251	-1.304052	0.000000	0.000000	2.000000	62.000000	0.000000
2954.951197	0.002866	0.541835	0.202277	74.493095	96.432487	128.160263	-2.224834	0.000000	-4.477735	0.000000	0.000000	0.000000	0.060508	-0.427251	-1.304052	0.000000	0.000000	2.000000	62.000000	0.000000
2954.954530	0.002866	0.541835	0.202277	74.493095	96.432487	128.160263	-2.224834	0.000000	-4.477735	0.000000	0.000000	0.000000	0.060508	-0.427251	-1.304052	0.000000	0.000000	2.000000	62.000000	0.000000
2954.957864	0.003065	0.540514	0.197934	73.920822	97.373604	129.537399	-2.266467	0.000000	-4.456807	0.000000	0.000000	0.000000	0.059646	-0.396344	-1.303041	0.000000	0.000000	2.000000	62.000000	0.000000
2954.961197	0.003065	0.540514	0.197934	73.920822	97.373604	129.537399	-2.266467	0.000000	-4.456807	0.000000	0.000000	0.000000	0.059646	-0.396344	-1.303041	0.000000	0.000000	2.000000	62.000000	0.000000
2954.964530	0.003065	0.540514	0.197934	73.920822	97.373604	129.537399	-2.266467	0.000000	-4.456807	0.000000	0.000000	0.000000	0.059646	-0.396344	-1.303041	0.000000	0.000000	2.000000	62.000000	0.000000
2954.967864	0.003137	0.539230	0.193516	73.426300	97.704750	130.318665	-2.309223	0.000000	-4.434804	0.000000	0.000000	0.000000	0.021601	-0.385238	-1.325145	0.000000	0.000000	2.000000	62.000000	0.000000
2954.971197	0.003137	0.539230	0.193516	73.426300	97.704750	130.318665	-2.309223	0.000000	-4.434804	0.000000	0.000000	0.000000	0.021601	-0.385238	-1.325145	0.000000	0.000000	2.000000	62.000000	0.000000
2954.974530	0.003137	0.539230	0.193516	73.426300	97.704750	130.318665	-2.309223	0.000000	-4.434804	0.000000	0.000000	0.000000	0.021601	-0.385238	-1.325145	0.000000	0.000000	2.000000	62.000000	0.000000
2954.977864	0.003208	0.537952	0.189064	73.146500	97.367752	130.375443	-2.351666	0.000000	-4.412445	0.000000	0.000000	0.000000	0.021171	-0.383552	-1.335754	0.000000	0.000000	2.000000	62.000000	0.000000
2954.981197	0.003208	0.537952	0.189064	73.146500	97.367752	130.375443	-2.351666	0.000000	-4.412445	0.000000	0.000000	0.000000	0.021171	-0.383552	-1.335754	0.000000	0.000000	2.000000	62.000000	0.000000
2954.984530	0.003208	0.537952	0.189064	73.146500	97.367752	130.375443	-2.351666	0.000000	-4.412445	0.000000	0.000000	0.000000	0.021171	-0.383552	-1.335754	0.000000	0.000000	2.000000	62.000000	0.000000
2954.987864	0.003215	0.536596	0.184480	73.147163	96.829041	130.094666	-2.395722	0.000000	-4.388680	0.000000	0.000000	0.000000	0.002313	-0.406765	-1.375136	0.000000	0.000000	2.000000	62.000000	0.000000
2954.991197	0.003215	0.536596	0.184480	73.147163	96.829041	130.094666	-2.395722	0.000000	-4.388680	0.000000	0.000000	0.000000	0.002313	-0.406765	-1.375136	0.000000	0.000000	2.000000	62.000000	0.000000
2954.994530	0.003215	0.536596	0.184480	73.147163	96.829041	130.094666	-2.395722	0.000000	-4.388680	0.000000	0.000000	0.000000	0.002313	-0.406765	-1.375136	0.000000	0.000000	2.000000	62.000000	0.000000
2954.997864	0.003131	0.535125	0.179732	73.298386	96.221733	129.671799	-2.441330	0.000000	-4.363474	0.000000	0.000000	0.000000	-0.025279	-0.441192	-1.424569	0.000000	0.000000	2.000000	62.000000	0.000000
2955.001197	0.003131	0.535125	0.179732	73.298386	96.221733	129.671799	-2.441330	0.000000	-4.363474	0.000000	0.000000	0.000000	-0.025279	-0.441192	-1.424569	0.000000	0.000000	2.000000	62.000000	0.000000
2955.004530	0.003131	0.535125	0.179732	73.298386	96.221733	129.671799	-2.441330	0.000000	-4.363474	0.000000	0.000000	0.000000	-0.025279	-0.441192	-1.424569	0.000000	0.000000	2.000000	62.000000	0.000000
2955.007864	0.003047	0.533655	0.174873	73.438751	95.501007	129.150513	-2.488461	0.000000	-4.336769	0.000000	0.000000	0.000000	-0.025168	-0.441179	-1.457632	0.000000	0.000000	2.000000	62.000000	0.000000
2955.011197	0.003047	0.533655	0.174873	73.438751	95.501007	129.150513	-2.488461	0.000000	-4.336769	0.000000	0.000000	0.000000	-0.025168	-0.441179	-1.457632	0.000000	0.000000	2.000000	62.000000	0.000000
2955.014530	0.003047	0.533655	0.174873	73.438751	95.501007	129.150513	-2.488461	0.000000	-4.336769	0.000000	0.000000	0.000000	-0.025168	-0.441179	-1.457632	0.000000	0.000000	2.000000	62.000000	0.000000
2955.017864	0.002785	0.532223	0.169935	73.476105	94.660561	128.595688	-2.538407	0.000000	-4.307724	0.000000	0.000000	0.000000	-0.078590	-0.429483	-1.481318	0.000000	0.000000	2.000000	62.000000	0.000000
2955.021197	0.002785	0.532223	0.169935	73.476105	94.660561	128.595688	-2.538407	0.000000	-4.307724	0.000000	0.000000	0.000000	-0.078590	-0.429483	-1.481318	0.000000	0.000000	2.000000	62.000000	0.000000
2955.024530	0.002785	0.532223	0.169935	73.476105	94.660561	128.595688	-2.538407	0.000000	-4.307724	0.000000	0.000000	0.000000	-0.078590	-0.429483	-1.481318	0.000000	0.000000	2.000000	62.000000	0.000000
2955.027864	0.002439	0.531025	0.165114	73.332344	93.564507	127.818794	-2.587717	0.000000	-4.278285	0.000000	0.000000	0.000000	-0.103910	-0.359260	-1.446264	0.000000	0.000000	2.000000	62.000000	0.000000
2955.031197	0.002439	0.531025	0.165114	73.332344	93.564507	127.818794	-2.587717	0.000000	-4.278285	0.000000	0.000000	0.000000	-0.103910	-0.359260	-1.446264	0.000000	0.000000	2.000000	62.000000	0.000000
2955.034530	0.002439	0.531025	0.165114	73.332344	93.564507	127.818794	-2.587717	0.000000	-4.278285	0.000000	0.000000	0.000000	-0.103910	-0.359260	-1.446264	0.000000	0.000000	2.000000	62.000000	0.000000
2955.037864	0.002039	0.530114	0.160464	73.019241	92.236603	126.936813	-2.635961	0.000000	-4.248731	0.000000	0.000000	0.000000	-0.119817	-0.273345	-1.395107	0.000000	0.000000	2.000000	62.000000	0.000000
2955.041197	0.002039	0.530114	0.160464	73.019241	92.236603	126.936813	-2.635961	0.000000	-4.248731	0.000000	0.000000	0.000000	-0.119817	-0.273345	-1.395107	0.000000	0.000000	2.000000	62.000000	0.000000
2955.044530	0.002039	0.530114	0.160464	73.019241	92.236603	126.936813	-2.635961	0.000000	-4.248731	0.000000	0.000000	0.000000	-0.119817	-0.273345	-1.395107	0.000000	0.000000	2.000000	62.000000	0.000000
2955.047864	0.001472	0.529470	0.156011	72.588966	90.763535	126.145699	-2.682992	0.000000	-4.219189	0.000000	0.000000	0.000000	-0.170332	-0.193425	-1.335998	0.000000	0.000000	2.000000	62.000000	0.000000
2955.051197	0.001472	0.529470	0.156011	72.588966	90.763535	126.145699	-2.682992	0.000000	-4.219189	0.000000	0.000000	0.000000	-0.170332	-0.193425	-1.335998	0.000000	0.000000	2.000000	62.000000	0.000000
2955.054530	0.001472	0.529470	0.156011	72.588966	90.763535	126.145699	-2.682992	0.000000	-4.219189	0.000000	0.000000	0.000000	-0.170332	-0.193425	-1.335998	0.000000	0.000000	2.000000	62.000000	0.000000
2955.057864	0.000883	0.529053	0.151763	72.184158	89.299744	125.203857	-2.726164	0.000000	-4.191423	0.000000	0.000000	0.000000	-0.176501	-0.124898	-1.274197	0.000000	0.000000	2.000000	62.000000	0.000000
2955.061197	0.000883	0.529053	0.151763	72.184158	89.299744	125.203857	-2.726164	0.000000	-4.191423	0.000000	0.000000	0.000000	-0.176501	-0.124898	-1.274197	0.000000	0.000000	2.000000	62.000000	0.000000
2955.064530	0.000883	0.529053	0.151763	72.184158	89.299744	125.203857	-2.726164	0.000000	-4.191423	0.000000	0.000000	0.000000	-0.176501	-0.124898	-1.274197	0.000000	0.000000	2.000000	62.000000	0.000000
2955.067864	0.000303	0.528773	0.147681	72.002464	88.068832	124.069649	-2.767947	0.000000	-4.163948	0.000000	0.000000	0.000000	-0.174057	-0.084207	-1.224642	0.000000	0.000000	2.000000	62.000000	0.000000
2955.071197	0.000303	0.528773	0.147681	72.002464	88.068832	124.069649	-2.767947	0.000000	-4.163948	0.000000	0.000000	0.000000	-0.174057	-0.084207	-1.224642	0.000000	0.000000	2.000000	62.000000	0.000000
2955.074530	0.000303	0.528773	0.147681	72.002464	88.068832	124.069649	-2.767947	0.000000	-4.163948	0.000000	0.000000	0.000000	-0.174057	-0.084207	-1.224642	0.000000	0.000000	2.000000	62.000000	0.000000
2955.077864	-0.000326	0.528514	0.143668	72.114899	87.155212	122.908134	-2.809250	0.000000	-4.136196	0.000000	0.000000	0.000000	-0.188854	-0.077567	-1.203986	0.000000	0.000000	2.000000	62.000000	0.000000
2955.081197	-0.000326	0.528514	0.143668	72.114899	87.155212	122.908134	-2.809250	0.000000	-4.136196	0.000000	0.000000	0.000000	-0.188854	-0.077567	-1.203986	0.000000	0.000000	2.000000	62.000000	0.000000
2955.084530	-0.000326	0.528514	0.143668	72.114899	87.155212	122.908134	-2.809250	0.000000	-4.136196	0.000000	0.000000	0.000000	-0.188854	-0.077567	-1.203986	0.000000	0.000000	2.000000	62.000000	0.000000
2955.087864	-0.000834	0.528264	0.139746	72.309464	86.462433	122.146225	-2.850131	0.000000	-4.108132	0.000000	0.000000	0.000000	-0.152379	-0.075125	-1.176622	0.000000	0.000000	2.000000	62.000000	0.000000
2955.091197	-0.000834	0.528264	0.139746	72.309464	86.462433	122.146225	-2.850131	0.000000	-4.108132	0.000000	0.000000	0.000000	-0.152379	-0.075125	-1.176622	0.000000	0.000000	2.000000	62.000000	0.000000
2955.094530	-0.000834	0.528264	0.139746	72.309464	86.462433	122.146225	-2.850131	0.000000	-4.108132	0.000000	0.000000	0.000000	-0.152379	-0.075125	-1.176622	0.000000	0.000000	2.000000	62.000000	0.000000
2955.097864	-0.001251	0.527952	0.135887	72.510948	85.955948	121.718948	-2.893564	0.000000	-4.077657	0.000000	0.000000	0.000000	-0.125073	-0.093426	-1.157602	0.000000	0.000000	2.000000	62.000000	0.000000
2955.101197	-0.001251	0.527952	0.135887	72.510948	85.955948	121.718948	-2.893564	0.000000	-4.077657	0.000000	0.000000	0.000000	-0.125073	-0.093426	-1.157602	0.000000	0.000000	2.000000	62.000000	0.000000
2955.104530	-0.001251	0.527952	0.135887	72.510948	85.955948	121.718948	-2.893564	0.000000	-4.077657	0.000000	0.000000	0.000000	-0.125073	-0.093426	-1.157602	0.000000	0.000000	2.000000	62.000000	0.000000
2955.107864	-0.001747	0.527623	0.132030	72.736717	85.640984	121.434769	-2.939335	0.000000	-4.044788	0.000000	0.000000	0.000000	-0.148600	-0.098800	-1.157044	0.000000	0.000000	2.000000	62.000000	0.000000
2955.111197	-0.001747	0.527623	0.132030	72.736717	85.640984	121.434769	-2.939335	0.000000	-4.044788	0.000000	0.000000	0.000000	-0.148600	-0.098800	-1.157044	0.000000	0.000000	2.000000	62.000000	0.000000
2955.114530	-0.001747	0.527623	0.132030	72.736717	85.640984	121.434769	-2.939335	0.000000	-4.044788	0.000000	0.000000	0.000000	-0.148600	-0.098800	-1.157044	0.000000	0.000000	2.000000	62.000000	0.000000
2955.117864	-0.002347	0.527267	0.128234	72.999062	85.501289	121.285461	-2.985020	0.000000	-4.011191	0.000000	0.000000	0.000000	-0.180042	-0.106847	-1.138844	0.000000	0.000000	2.000000	62.000000	0.000000
2955.121197	-0.002347	0.527267	0.128234	72.999062	85.501289	121.285461	-2.985020	0.000000	-4.011191	0.000000	0.000000	0.000000	-0.180042	-0.106847	-1.138844	0.000000	0.000000	2.000000	62.000000	0.000000
2955.124530	-0.002347	0.527267	0.128234	72.999062	85.501289	121.285461	-2.985020	0.000000	-4.011191	0.000000	0.000000	0.000000	-0.180042	-0.106847	-1.138844	0.000000	0.000000	2.000000	62.000000	0.000000
2955.127864	-0.003022	0.526916	0.124496	73.286095	85.525543	121.270256	-3.029255	0.000000	-3.977890	0.000000	0.000000	0.000000	-0.202605	-0.105090	-1.121501	0.000000	0.000000	2.000000	62.000000	0.000000
2955.131197	-0.003022	0.526916	0.124496	73.286095	85.525543	121.270256	-3.029255	0.000000	-3.977890	0.000000	0.000000	0.000000	-0.202605	-0.105090	-1.121501	0.000000	0.000000	2.000000	62.000000	0.000000
2955.134530	-0.003022	0.526916	0.124496	73.286095	85.525543	121.270256	-3.029255	0.000000	-3.977890	0.000000	0.000000	0.000000	-0.202605	-0.105090	-1.121501	0.000000	0.000000	2.000000	62.000000	0.000000
2955.137864	-0.003771	0.526635	0.120809	73.536362	85.597412	121.329361	-3.072621	0.000000	-3.944490	0.000000	0.000000	0.000000	-0.224738	-0.084376	-1.106179	0.000000	0.000000	2.000000	62.000000	0.000000
2955.141197	-0.003771	0.526635	0.120809	73.536362	85.597412	121.329361	-3.072621	0.000000	-3.944490	0.000000	0.000000	0.000000	-0.224738	-0.084376	-1.106179	0.000000	0.000000	2.000000	62.000000	0.000000
2955.144530	-0.003771	0.526635	0.120809	73.536362	85.597412	121.329361	-3.072621	0.000000	-3.944490	0.000000	0.000000	0.000000	-0.224738	-0.084376	-1.106179	0.000000	0.000000	2.000000	62.000000	0.000000
2955.147864	-0.004566	0.526449	0.117268	73.736588	85.644890	121.404083	-3.115216	0.000000	-3.910937	0.000000	0.000000	0.000000	-0.238509	-0.055749	-1.062296	0.000000	0.000000	2.000000	62.000000	0.000000
2955.151197	-0.004566	0.526449	0.117268	73.736588	85.644890	121.404083	-3.115216	0.000000	-3.910937	0.000000	0.000000	0.000000	-0.238509	-0.055749	-1.062296	0.000000	0.000000	2.000000	62.000000	0.000000
2955.154530	-0.004566	0.526449	0.117268	73.736588	85.644890	121.404083	-3.115216	0.000000	-3.910937	0.000000	0.000000	0.000000	-0.238509	-0.055749	-1.062296	0.000000	0.000000	2.000000	62.000000	0.000000
2955.157864	-0.005406	0.526304	0.113823	73.899414	85.652214	121.471367	-3.156027	0.000000	-3.878079	0.000000	0.000000	0.000000	-0.252024	-0.043592	-1.033441	0.000000	0.000000	2.000000	62.000000	0.000000
2955.161197	-0.005406	0.526304	0.113823	73.899414	85.652214	121.471367	-3.156027	0.000000	-3.878079	0.000000	0.000000	0.000000	-0.252024	-0.043592	-1.033441	0.000000	0.000000	2.000000	62.000000	0.000000
2955.164530	-0.005406	0.526304	0.113823	73.899414	85.652214	121.471367	-3.156027	0.000000	-3.878079	0.000000	0.000000	0.000000	-0.252024	-0.043592	-1.033441	0.000000	0.000000	2.000000	62.000000	0.000000
2955.167864	-0.006318	0.526181	0.110458	74.070526	85.636337	121.511078	-3.195762	0.000000	-3.845400	0.000000	0.000000	0.000000	-0.273409	-0.036838	-1.009542	0.000000	0.000000	2.000000	62.000000	0.000000
2955.171197	-0.006318	0.526181	0.110458	74.070526	85.636337	121.511078	-3.195762	0.000000	-3.845400	0.000000	0.000000	0.000000	-0.273409	-0.036838	-1.009542	0.000000	0.000000	2.000000	62.000000	0.000000
2955.174530	-0.006318	0.526181	0.110458	74.070526	85.636337	121.511078	-3.195762	0.000000	-3.845400	0.000000	0.000000	0.000000	-0.273409	-0.036838	-1.009542	0.000000	0.000000	2.000000	62.000000	0.000000
2955.177864	-0.007353	0.526032	0.107158	74.300560	85.682877	121.561333	-3.234098	0.000000	-3.813215	0.000000	0.000000	0.000000	-0.310509	-0.044717	-0.989748	0.000000	0.000000	2.000000	62.000000	0.000000
2955.181197	-0.007353	0.526032	0.107158	74.300560	85.682877	121.561333	-3.234098	0.000000	-3.813215	0.000000	0.000000	0.000000	-0.310509	-0.044717	-0.989748	0.000000	0.000000	2.000000	62.000000	0.000000
2955.184530	-0.007353	0.526032	0.107158	74.300560	85.682877	121.561333	-3.234098	0.000000	-3.813215	0.000000	0.000000	0.000000	-0.310509	-0.044717	-0.989748	0.000000	0.000000	2.000000	62.000000	0.000000
2955.187864	-0.008508	0.525787	0.103855	74.590126	85.751167	121.587448	-3.270148	0.000000	-3.782345	0.000000	0.000000	0.000000	-0.346705	-0.073567	-0.991028	0.000000	0.000000	2.000000	62.000000	0.000000
2955.191197	-0.008508	0.525787	0.103855	74.590126	85.751167	121.587448	-3.270148	0.000000	-3.782345	0.000000	0.000000	0.000000	-0.346705	-0.073567	-0.991028	0.000000	0.000000	2.000000	62.000000	0.000000
2955.194530	-0.008508	0.525787	0.103855	74.590126	85.751167	121.587448	-3.270148	0.000000	-3.782345	0.000000	0.000000	0.000000	-0.346705	-0.073567	-0.991028	0.000000	0.000000	2.000000	62.000000	0.000000
2955.197864	-0.009756	0.525490	0.100522	74.878059	85.917351	121.718559	-3.305158	0.000000	-3.751790	0.000000	0.000000	0.000000	-0.374118	-0.088993	-0.999968	0.000000	0.000000	2.000000	62.000000	0.000000
2955.201197	-0.009756	0.525490	0.100522	74.878059	85.917351	121.718559	-3.305158	0.000000	-3.751790	0.000000	0.000000	0.000000	-0.374118	-0.088993	-0.999968	0.000000	0.000000	2.000000	62.000000	0.000000
2955.204530	-0.009756	0.525490	0.100522	74.878059	85.917351	121.718559	-3.305158	0.000000	-3.751790	0.000000	0.000000	0.000000	-0.374118	-0.088993	-0.999968	0.000000	0.000000	2.000000	62.000000	0.000000
2955.207864	-0.011092	0.525113	0.097162	75.092163	86.093987	121.936897	-3.340218	0.000000	-3.720610	0.000000	0.000000	0.000000	-0.400928	-0.113248	-1.008048	0.000000	0.000000	2.000000	62.000000	0.000000
2955.211197	-0.011092	0.525113	0.097162	75.092163	86.093987	121.936897	-3.340218	0.000000	-3.720610	0.000000	0.000000	0.000000	-0.400928	-0.113248	-1.008048	0.000000	0.000000	2.000000	62.000000	0.000000
2955.214530	-0.011092	0.525113	0.097162	75.092163	86.093987	121.936897	-3.340218	0.000000	-3.720610	0.000000	0.000000	0.000000	-0.400928	-0.113248	-1.008048	0.000000	0.000000	2.000000	62.000000	0.000000
2955.217864	-0.012517	0.524708	0.093827	75.179390	86.292557	122.309715	-3.375389	0.000000	-3.688733	0.000000	0.000000	0.000000	-0.427472	-0.121385	-1.000360	0.000000	0.000000	2.000000	62.000000	0.000000
2955.221197	-0.012517	0.524708	0.093827	75.179390	86.292557	122.309715	-3.375389	0.000000	-3.688733	0.000000	0.000000	0.000000	-0.427472	-0.121385	-1.000360	0.000000	0.000000	2.000000	62.000000	0.000000
2955.224530	-0.012517	0.524708	0.093827	75.179390	86.292557	122.309715	-3.375389	0.000000	-3.688733	0.000000	0.000000	0.000000	-0.427472	-0.121385	-1.000360	0.000000	0.000000	2.000000	62.000000	0.000000
2955.227864	-0.014002	0.524337	0.090511	75.218559	86.503036	122.741356	-3.409742	0.000000	-3.657002	0.000000	0.000000	0.000000	-0.445668	-0.111371	-0.994770	0.000000	0.000000	2.000000	62.000000	0.000000
2955.231197	-0.014002	0.524337	0.090511	75.218559	86.503036	122.741356	-3.409742	0.000000	-3.657002	0.000000	0.000000	0.000000	-0.445668	-0.111371	-0.994770	0.000000	0.000000	2.000000	62.000000	0.000000
2955.234530	-0.014002	0.524337	0.090511	75.218559	86.503036	122.741356	-3.409742	0.000000	-3.657002	0.000000	0.000000	0.000000	-0.445668	-0.111371	-0.994770	0.000000	0.000000	2.000000	62.000000	0.000000
2955.237864	-0.015601	0.524021	0.087270	75.261734	86.673706	123.137688	-3.444000	0.000000	-3.624757	0.000000	0.000000	0.000000	-0.479504	-0.094873	-0.972335	0.000000	0.000000	2.000000	62.000000	0.000000
2955.241197	-0.015601	0.524021	0.087270	75.261734	86.673706	123.137688	-3.444000	0.000000	-3.624757	0.000000	0.000000	0.000000	-0.479504	-0.094873	-0.972335	0.000000	0.000000	2.000000	62.000000	0.000000
2955.244530	-0.015601	0.524021	0.087270	75.261734	86.673706	123.137688	-3.444000	0.000000	-3.624757	0.000000	0.000000	0.000000	-0.479504	-0.094873	-0.972335	0.000000	0.000000	2.000000	62.000000	0.000000
2955.247864	-0.017208	0.523747	0.084129	75.303017	86.796600	123.491623	-3.475924	0.000000	-3.594155	0.000000	0.000000	0.000000	-0.482255	-0.082227	-0.942398	0.000000	0.000000	2.000000	62.000000	0.000000
2955.251197	-0.017208	0.523747	0.084129	75.303017	86.796600	123.491623	-3.475924	0.000000	-3.594155	0.000000	0.000000	0.000000	-0.482255	-0.082227	-0.942398	0.000000	0.000000	2.000000	62.000000	0.000000
2955.254530	-0.017208	0.523747	0.084129	75.303017	86.796600	123.491623	-3.475924	0.000000	-3.594155	0.000000	0.000000	0.000000	-0.482255	-0.082227	-0.942398	0.000000	0.000000	2.000000	62.000000	0.000000
2955.257864	-0.018853	0.523536	0.081145	75.346436	86.814499	123.742538	-3.507103	0.000000	-3.563738	0.000000	0.000000	0.000000	-0.493452	-0.063088	-0.895003	0.000000	0.000000	2.000000	62.000000	0.000000
2955.261197	-0.018853	0.523536	0.081145	75.346436	86.814499	123.742538	-3.507103	0.000000	-3.563738	0.000000	0.000000	0.000000	-0.493452	-0.063088	-0.895003	0.000000	0.000000	2.000000	62.000000	0.000000
2955.264530	-0.018853	0.523536	0.081145	75.346436	86.814499	123.742538	-3.507103	0.000000	-3.563738	0.000000	0.000000	0.000000	-0.493452	-0.063088	-0.895003	0.000000	0.000000	2.000000	62.000000	0.000000
2955.267864	-0.020535	0.523326	0.078288	75.391777	86.747505	123.910683	-3.535567	0.000000	-3.535501	0.000000	0.000000	0.000000	-0.504510	-0.063064	-0.857066	0.000000	0.000000	2.000000	62.000000	0.000000
2955.271197	-0.020535	0.523326	0.078288	75.391777	86.747505	123.910683	-3.535567	0.000000	-3.535501	0.000000	0.000000	0.000000	-0.504510	-0.063064	-0.857066	0.000000	0.000000	2.000000	62.000000	0.000000
2955.274530	-0.020535	0.523326	0.078288	75.391777	86.747505	123.910683	-3.535567	0.000000	-3.535501	0.000000	0.000000	0.000000	-0.504510	-0.063064	-0.857066	0.000000	0.000000	2.000000	62.000000	0.000000
2955.277864	-0.022229	0.523087	0.075563	75.435402	86.678802	124.080727	-3.561807	0.000000	-3.509064	0.000000	0.000000	0.000000	-0.508191	-0.071664	-0.817510	0.000000	0.000000	2.000000	62.000000	0.000000
2955.281197	-0.022229	0.523087	0.075563	75.435402	86.678802	124.080727	-3.561807	0.000000	-3.509064	0.000000	0.000000	0.000000	-0.508191	-0.071664	-0.817510	0.000000	0.000000	2.000000	62.000000	0.000000
2955.284530	-0.022229	0.523087	0.075563	75.435402	86.678802	124.080727	-3.561807	0.000000	-3.509064	0.000000	0.000000	0.000000	-0.508191	-0.071664	-0.817510	0.000000	0.000000	2.000000	62.000000	0.000000
2955.287864	-0.023986	0.522850	0.072965	75.474174	86.669426	124.309364	-3.586068	0.000000	-3.484267	0.000000	0.000000	0.000000	-0.527235	-0.071315	-0.779452	0.000000	0.000000	2.000000	62.000000	0.000000
2955.291197	-0.023986	0.522850	0.072965	75.474174	86.669426	124.309364	-3.586068	0.000000	-3.484267	0.000000	0.000000	0.000000	-0.527235	-0.071315	-0.779452	0.000000	0.000000	2.000000	62.000000	0.000000
2955.294530	-0.023986	0.522850	0.072965	75.474174	86.669426	124.309364	-3.586068	0.000000	-3.484267	0.000000	0.000000	0.000000	-0.527235	-0.071315	-0.779452	0.000000	0.000000	2.000000	62.000000	0.000000
2955.297864	-0.025780	0.522591	0.070437	75.506927	86.730606	124.605339	-3.607125	0.000000	-3.462463	0.000000	0.000000	0.000000	-0.538011	-0.077421	-0.758510	0.000000	0.000000	2.000000	62.000000	0.000000
2955.301197	-0.025780	0.522591	0.070437	75.506927	86.730606	124.605339	-3.607125	0.000000	-3.462463	0.000000	0.000000	0.000000	-0.538011	-0.077421	-0.758510	0.000000	0.000000	2.000000	62.000000	0.000000
2955.304530	-0.025780	0.522591	0.070437	75.506927	86.730606	124.605339	-3.607125	0.000000	-3.462463	0.000000	0.000000	0.000000	-0.538011	-0.077421	-0.758510	0.000000	0.000000	2.000000	62.000000	0.000000
2955.307864	-0.027632	0.522337	0.067933	75.524902	86.987617	125.090012	-3.626765	0.000000	-3.441885	0.000000	0.000000	0.000000	-0.555613	-0.076240	-0.751102	0.000000	0.000000	2.000000	62.000000	0.000000
2955.311197	-0.027632	0.522337	0.067933	75.524902	86.987617	125.090012	-3.626765	0.000000	-3.441885	0.000000	0.000000	0.000000	-0.555613	-0.076240	-0.751102	0.000000	0.000000	2.000000	62.000000	0.000000
2955.314530	-0.027632	0.522337	0.067933	75.524902	86.987617	125.090012	-3.626765	0.000000	-3.441885	0.000000	0.000000	0.000000	-0.555613	-0.076240	-0.751102	0.000000	0.000000	2.000000	62.000000	0.000000
2955.317864	-0.029542	0.522087	0.065454	75.531784	87.368340	125.629776	-3.618418	0.000000	-3.396661	0.000000	0.000000	0.000000	-0.573009	-0.075048	-0.743815	0.000000	0.000000	2.000000	62.000000	0.000000
2955.321197	-0.029542	0.522087	0.065454	75.531784	87.368340	125.629776	-3.618418	0.000000	-3.396661	0.000000	0.000000	0.000000	-0.573009	-0.075048	-0.743815	0.000000	0.000000	2.000000	62.000000	0.000000
2955.324530	-0.029542	0.522087	0.065454	75.531784	87.368340	125.629776	-3.618418	0.000000	-3.396661	0.000000	0.000000	0.000000	-0.573009	-0.075048	-0.743815	0.000000	0.000000	2.000000	62.000000	0.000000
2955.327864	-0.031462	0.521874	0.063038	75.529694	87.800774	126.078735	-3.522917	0.000000	-3.272692	0.000000	0.000000	0.000000	-0.576062	-0.063812	-0.724664	0.000000	0.000000	2.000000	62.000000	0.000000
2955.331197	-0.031462	0.521874	0.063038	75.529694	87.800774	126.078735	-3.522917	0.000000	-3.272692	0.000000	0.000000	0.000000	-0.576062	-0.063812	-0.724664	0.000000	0.000000	2.000000	62.000000	0.000000
2955.334530	-0.031462	0.521874	0.063038	75.529694	87.800774	126.078735	-3.522917	0.000000	-3.272692	0.000000	0.000000	0.000000	-0.576062	-0.063812	-0.724664	0.000000	0.000000	2.000000	62.000000	0.000000
2955.337864	-0.033393	0.521670	0.060690	75.528709	88.161156	126.511414	-3.426906	0.000000	-3.151915	0.000000	0.000000	0.000000	-0.579340	-0.061169	-0.704352	0.000000	0.000000	2.000000	62.000000	0.000000
2955.341197	-0.033393	0.521670	0.060690	75.528709	88.161156	126.511414	-3.426906	0.000000	-3.151915	0.000000	0.000000	0.000000	-0.579340	-0.061169	-0.704352	0.000000	0.000000	2.000000	62.000000	0.000000
2955.344530	-0.033393	0.521670	0.060690	75.528709	88.161156	126.511414	-3.426906	0.000000	-3.151915	0.000000	0.000000	0.000000	-0.579340	-0.061169	-0.704352	0.000000	0.000000	2.000000	62.000000	0.000000
2955.347864	-0.035291	0.521526	0.058470	75.535835	88.355400	126.902390	-3.330350	0.000000	-3.034523	0.000000	0.000000	0.000000	-0.569250	-0.043466	-0.666225	0.000000	0.000000	2.000000	62.000000	0.000000
2955.351197	-0.035291	0.521526	0.058470	75.535835	88.355400	126.902390	-3.330350	0.000000	-3.034523	0.000000	0.000000	0.000000	-0.569250	-0.043466	-0.666225	0.000000	0.000000	2.000000	62.000000	0.000000
2955.354530	-0.035291	0.521526	0.058470	75.535835	88.355400	126.902390	-3.330350	0.000000	-3.034523	0.000000	0.000000	0.000000	-0.569250	-0.043466	-0.666225	0.000000	0.000000	2.000000	62.000000	0.000000
2955.357864	-0.037183	0.521400	0.056401	75.559013	88.376457	127.160324	-3.235475	0.000000	-2.923485	0.000000	0.000000	0.000000	-0.567609	-0.037808	-0.620611	0.000000	0.000000	2.000000	62.000000	0.000000
2955.361197	-0.037183	0.521400	0.056401	75.559013	88.376457	127.160324	-3.235475	0.000000	-2.923485	0.000000	0.000000	0.000000	-0.567609	-0.037808	-0.620611	0.000000	0.000000	2.000000	62.000000	0.000000
2955.364530	-0.037183	0.521400	0.056401	75.559013	88.376457	127.160324	-3.235475	0.000000	-2.923485	0.000000	0.000000	0.000000	-0.567609	-0.037808	-0.620611	0.000000	0.000000	2.000000	62.000000	0.000000
2955.367864	-0.039097	0.521281	0.054505	75.609123	88.335709	127.314400	-3.140873	0.000000	-2.820050	0.000000	0.000000	0.000000	-0.574338	-0.035492	-0.568664	0.000000	0.000000	2.000000	62.000000	0.000000
2955.371197	-0.039097	0.521281	0.054505	75.609123	88.335709	127.314400	-3.140873	0.000000	-2.820050	0.000000	0.000000	0.000000	-0.574338	-0.035492	-0.568664	0.000000	0.000000	2.000000	62.000000	0.000000
2955.374530	-0.039097	0.521281	0.054505	75.609123	88.335709	127.314400	-3.140873	0.000000	-2.820050	0.000000	0.000000	0.000000	-0.574338	-0.035492	-0.568664	0.000000	0.000000	2.000000	62.000000	0.000000
2955.377864	-0.041008	0.521166	0.052745	75.708778	88.381630	127.422646	-3.045150	0.000000	-2.725273	0.000000	0.000000	0.000000	-0.573404	-0.034605	-0.528223	0.000000	0.000000	2.000000	62.000000	0.000000
2955.381197	-0.041008	0.521166	0.052745	75.708778	88.381630	127.422646	-3.045150	0.000000	-2.725273	0.000000	0.000000	0.000000	-0.573404	-0.034605	-0.528223	0.000000	0.000000	2.000000	62.000000	0.000000
2955.384530	-0.041008	0.521166	0.052745	75.708778	88.381630	127.422646	-3.045150	0.000000	-2.725273	0.000000	0.000000	0.000000	-0.573404	-0.034605	-0.528223	0.000000	0.000000	2.000000	62.000000	0.000000
2955.387864	-0.042939	0.521049	0.051076	75.868011	88.617546	127.474373	-2.949583	0.000000	-2.637235	0.000000	0.000000	0.000000	-0.579190	-0.035197	-0.500480	0.000000	0.000000	2.000000	62.000000	0.000000
2955.391197	-0.042939	0.521049	0.051076	75.868011	88.617546	127.474373	-2.949583	0.000000	-2.637235	0.000000	0.000000	0.000000	-0.579190	-0.035197	-0.500480	0.000000	0.000000	2.000000	62.000000	0.000000
2955.394530	-0.042939	0.521049	0.051076	75.868011	88.617546	127.474373	-2.949583	0.000000	-2.637235	0.000000	0.000000	0.000000	-0.579190	-0.035197	-0.500480	0.000000	0.000000	2.000000	62.000000	0.000000
2955.397864	-0.044840	0.520941	0.049483	76.056679	89.042519	127.586174	-2.853051	0.000000	-2.553822	0.000000	0.000000	0.000000	-0.570256	-0.032306	-0.478077	0.000000	0.000000	2.000000	62.000000	0.000000
2955.401197	-0.044840	0.520941	0.049483	76.056679	89.042519	127.586174	-2.853051	0.000000	-2.553822	0.000000	0.000000	0.000000	-0.570256	-0.032306	-0.478077	0.000000	0.000000	2.000000	62.000000	0.000000
2955.404530	-0.044840	0.520941	0.049483	76.056679	89.042519	127.586174	-2.853051	0.000000	-2.553822	0.000000	0.000000	0.000000	-0.570256	-0.032306	-0.478077	0.000000	0.000000	2.000000	62.000000	0.000000
2955.407864	-0.046708	0.520838	0.047924	76.249252	89.508759	127.840813	-2.758008	0.000000	-2.474143	0.000000	0.000000	0.000000	-0.560542	-0.030939	-0.467780	0.000000	0.000000	2.000000	62.000000	0.000000
2955.411197	-0.046708	0.520838	0.047924	76.249252	89.508759	127.840813	-2.758008	0.000000	-2.474143	0.000000	0.000000	0.000000	-0.560542	-0.030939	-0.467780	0.000000	0.000000	2.000000	62.000000	0.000000
2955.414530	-0.046708	0.520838	0.047924	76.249252	89.508759	127.840813	-2.758008	0.000000	-2.474143	0.000000	0.000000	0.000000	-0.560542	-0.030939	-0.467780	0.000000	0.000000	2.000000	62.000000	0.000000
2955.417864	-0.048521	0.520739	0.046401	76.439575	89.975227	128.264420	-2.664585	0.000000	-2.396179	0.000000	0.000000	0.000000	-0.543860	-0.029558	-0.456659	0.000000	0.000000	2.000000	62.000000	0.000000
2955.421197	-0.048521	0.520739	0.046401	76.439575	89.975227	128.264420	-2.664585	0.000000	-2.396179	0.000000	0.000000	0.000000	-0.543860	-0.029558	-0.456659	0.000000	0.000000	2.000000	62.000000	0.000000
2955.424530	-0.048521	0.520739	0.046401	76.439575	89.975227	128.264420	-2.664585	0.000000	-2.396179	0.000000	0.000000	0.000000	-0.543860	-0.029558	-0.456659	0.000000	0.000000	2.000000	62.000000	0.000000
2955.427864	-0.050303	0.520618	0.044918	76.641762	90.482826	128.758499	-2.573941	0.000000	-2.320069	0.000000	0.000000	0.000000	-0.534695	-0.036456	-0.445013	0.000000	0.000000	2.000000	62.000000	0.000000
2955.431197	-0.050303	0.520618	0.044918	76.641762	90.482826	128.758499	-2.573941	0.000000	-2.320069	0.000000	0.000000	0.000000	-0.534695	-0.036456	-0.445013	0.000000	0.000000	2.000000	62.000000	0.000000
2955.434530	-0.050303	0.520618	0.044918	76.641762	90.482826	128.758499	-2.573941	0.000000	-2.320069	0.000000	0.000000	0.000000	-0.534695	-0.036456	-0.445013	0.000000	0.000000	2.000000	62.000000	0.000000
2955.437864	-0.052101	0.520485	0.043447	76.843559	91.008934	129.263824	-2.484825	0.000000	-2.245900	0.000000	0.000000	0.000000	-0.539303	-0.039913	-0.441402	0.000000	0.000000	2.000000	62.000000	0.000000
2955.441197	-0.052101	0.520485	0.043447	76.843559	91.008934	129.263824	-2.484825	0.000000	-2.245900	0.000000	0.000000	0.000000	-0.539303	-0.039913	-0.441402	0.000000	0.000000	2.000000	62.000000	0.000000
2955.444530	-0.052101	0.520485	0.043447	76.843559	91.008934	129.263824	-2.484825	0.000000	-2.245900	0.000000	0.000000	0.000000	-0.539303	-0.039913	-0.441402	0.000000	0.000000	2.000000	62.000000	0.000000
2955.447864	-0.053897	0.520362	0.042050	77.026245	91.496063	129.757950	-2.394942	0.000000	-2.172333	0.000000	0.000000	0.000000	-0.538745	-0.036897	-0.419117	0.000000	0.000000	2.000000	62.000000	0.000000
2955.451197	-0.053897	0.520362	0.042050	77.026245	91.496063	129.757950	-2.394942	0.000000	-2.172333	0.000000	0.000000	0.000000	-0.538745	-0.036897	-0.419117	0.000000	0.000000	2.000000	62.000000	0.000000
2955.454530	-0.053897	0.520362	0.042050	77.026245	91.496063	129.757950	-2.394942	0.000000	-2.172333	0.000000	0.000000	0.000000	-0.538745	-0.036897	-0.419117	0.000000	0.000000	2.000000	62.000000	0.000000
2955.457864	-0.055694	0.520292	0.040742	77.187592	91.921310	130.205185	-2.305151	0.000000	-2.102480	0.000000	0.000000	0.000000	-0.538983	-0.020791	-0.392148	0.000000	0.000000	2.000000	62.000000	0.000000
2955.461197	-0.055694	0.520292	0.040742	77.187592	91.921310	130.205185	-2.305151	0.000000	-2.102480	0.000000	0.000000	0.000000	-0.538983	-0.020791	-0.392148	0.000000	0.000000	2.000000	62.000000	0.000000
2955.464530	-0.055694	0.520292	0.040742	77.187592	91.921310	130.205185	-2.305151	0.000000	-2.102480	0.000000	0.000000	0.000000	-0.538983	-0.020791	-0.392148	0.000000	0.000000	2.000000	62.000000	0.000000
2955.467864	-0.057492	0.520304	0.039522	77.327560	92.249748	130.563751	-2.215320	0.000000	-2.037122	0.000000	0.000000	0.000000	-0.539442	0.003503	-0.366132	0.000000	0.000000	2.000000	62.000000	0.000000
2955.471197	-0.057492	0.520304	0.039522	77.327560	92.249748	130.563751	-2.215320	0.000000	-2.037122	0.000000	0.000000	0.000000	-0.539442	0.003503	-0.366132	0.000000	0.000000	2.000000	62.000000	0.000000
2955.474530	-0.057492	0.520304	0.039522	77.327560	92.249748	130.563751	-2.215320	0.000000	-2.037122	0.000000	0.000000	0.000000	-0.539442	0.003503	-0.366132	0.000000	0.000000	2.000000	62.000000	0.000000
2955.477864	-0.059253	0.520418	0.038454	77.440826	92.425850	130.772400	-2.125413	0.000000	-1.976101	0.000000	0.000000	0.000000	-0.528258	0.034129	-0.320401	0.000000	0.000000	2.000000	62.000000	0.000000
2955.481197	-0.059253	0.520418	0.038454	77.440826	92.425850	130.772400	-2.125413	0.000000	-1.976101	0.000000	0.000000	0.000000	-0.528258	0.034129	-0.320401	0.000000	0.000000	2.000000	62.000000	0.000000
2955.484530	-0.059253	0.520418	0.038454	77.440826	92.425850	130.772400	-2.125413	0.000000	-1.976101	0.000000	0.000000	0.000000	-0.528258	0.034129	-0.320401	0.000000	0.000000	2.000000	62.000000	0.000000
2955.487864	-0.060997	0.520628	0.037495	77.532448	92.494347	130.745117	-2.037370	0.000000	-1.922700	0.000000	0.000000	0.000000	-0.523211	0.063128	-0.287681	0.000000	0.000000	2.000000	62.000000	0.000000
2955.491197	-0.060997	0.520628	0.037495	77.532448	92.494347	130.745117	-2.037370	0.000000	-1.922700	0.000000	0.000000	0.000000	-0.523211	0.063128	-0.287681	0.000000	0.000000	2.000000	62.000000	0.000000
2955.494530	-0.060997	0.520628	0.037495	77.532448	92.494347	130.745117	-2.037370	0.000000	-1.922700	0.000000	0.000000	0.000000	-0.523211	0.063128	-0.287681	0.000000	0.000000	2.000000	62.000000	0.000000
2955.497864	-0.062705	0.520897	0.036674	77.631470	92.493317	130.550629	-1.950168	0.000000	-1.874754	0.000000	0.000000	0.000000	-0.512526	0.080665	-0.246283	0.000000	0.000000	2.000000	62.000000	0.000000
2955.501197	-0.062705	0.520897	0.036674	77.631470	92.493317	130.550629	-1.950168	0.000000	-1.874754	0.000000	0.000000	0.000000	-0.512526	0.080665	-0.246283	0.000000	0.000000	2.000000	62.000000	0.000000
2955.504530	-0.062705	0.520897	0.036674	77.631470	92.493317	130.550629	-1.950168	0.000000	-1.874754	0.000000	0.000000	0.000000	-0.512526	0.080665	-0.246283	0.000000	0.000000	2.000000	62.000000	0.000000
2955.507864	-0.064416	0.521214	0.035903	77.742416	92.475525	130.578827	-1.864747	0.000000	-1.833706	0.000000	0.000000	0.000000	-0.513183	0.095033	-0.231239	0.000000	0.000000	2.000000	62.000000	0.000000
2955.511197	-0.064416	0.521214	0.035903	77.742416	92.475525	130.578827	-1.864747	0.000000	-1.833706	0.000000	0.000000	0.000000	-0.513183	0.095033	-0.231239	0.000000	0.000000	2.000000	62.000000	0.000000
2955.514530	-0.064416	0.521214	0.035903	77.742416	92.475525	130.578827	-1.864747	0.000000	-1.833706	0.000000	0.000000	0.000000	-0.513183	0.095033	-0.231239	0.000000	0.000000	2.000000	62.000000	0.000000
2955.517864	-0.066135	0.521557	0.035227	77.876717	92.478867	130.622803	-1.779217	0.000000	-1.795167	0.000000	0.000000	0.000000	-0.515811	0.102862	-0.202846	0.000000	0.000000	2.000000	62.000000	0.000000
2955.521197	-0.066135	0.521557	0.035227	77.876717	92.478867	130.622803	-1.779217	0.000000	-1.795167	0.000000	0.000000	0.000000	-0.515811	0.102862	-0.202846	0.000000	0.000000	2.000000	62.000000	0.000000
2955.524530	-0.066135	0.521557	0.035227	77.876717	92.478867	130.622803	-1.779217	0.000000	-1.795167	0.000000	0.000000	0.000000	-0.515811	0.102862	-0.202846	0.000000	0.000000	2.000000	62.000000	0.000000
2955.527864	-0.067812	0.521894	0.034614	78.034897	92.486954	130.636719	-1.693248	0.000000	-1.761359	0.000000	0.000000	0.000000	-0.503196	0.101046	-0.183814	0.000000	0.000000	2.000000	62.000000	0.000000
2955.531197	-0.067812	0.521894	0.034614	78.034897	92.486954	130.636719	-1.693248	0.000000	-1.761359	0.000000	0.000000	0.000000	-0.503196	0.101046	-0.183814	0.000000	0.000000	2.000000	62.000000	0.000000
2955.534530	-0.067812	0.521894	0.034614	78.034897	92.486954	130.636719	-1.693248	0.000000	-1.761359	0.000000	0.000000	0.000000	-0.503196	0.101046	-0.183814	0.000000	0.000000	2.000000	62.000000	0.000000
2955.537864	-0.069468	0.522262	0.034037	78.212425	92.543755	130.663574	-1.609382	0.000000	-1.730723	0.000000	0.000000	0.000000	-0.496736	0.110631	-0.173371	0.000000	0.000000	2.000000	62.000000	0.000000
2955.541197	-0.069468	0.522262	0.034037	78.212425	92.543755	130.663574	-1.609382	0.000000	-1.730723	0.000000	0.000000	0.000000	-0.496736	0.110631	-0.173371	0.000000	0.000000	2.000000	62.000000	0.000000
2955.544530	-0.069468	0.522262	0.034037	78.212425	92.543755	130.663574	-1.609382	0.000000	-1.730723	0.000000	0.000000	0.000000	-0.496736	0.110631	-0.173371	0.000000	0.000000	2.000000	62.000000	0.000000
2955.547864	-0.071057	0.522636	0.033504	78.391159	92.583450	130.640701	-1.526593	0.000000	-1.701828	0.000000	0.000000	0.000000	-0.476584	0.112114	-0.159797	0.000000	0.000000	2.000000	62.000000	0.000000
2955.551197	-0.071057	0.522636	0.033504	78.391159	92.583450	130.640701	-1.526593	0.000000	-1.701828	0.000000	0.000000	0.000000	-0.476584	0.112114	-0.159797	0.000000	0.000000	2.000000	62.000000	0.000000
2955.554530	-0.071057	0.522636	0.033504	78.391159	92.583450	130.640701	-1.526593	0.000000	-1.701828	0.000000	0.000000	0.000000	-0.476584	0.112114	-0.159797	0.000000	0.000000	2.000000	62.000000	0.000000
2955.557864	-0.072567	0.523053	0.033099	78.543587	92.529289	130.508011	-1.447162	0.000000	-1.675195	0.000000	0.000000	0.000000	-0.453120	0.125041	-0.121449	0.000000	0.000000	2.000000	62.000000	0.000000
2955.561197	-0.072567	0.523053	0.033099	78.543587	92.529289	130.508011	-1.447162	0.000000	-1.675195	0.000000	0.000000	0.000000	-0.453120	0.125041	-0.121449	0.000000	0.000000	2.000000	62.000000	0.000000
2955.564530	-0.072567	0.523053	0.033099	78.543587	92.529289	130.508011	-1.447162	0.000000	-1.675195	0.000000	0.000000	0.000000	-0.453120	0.125041	-0.121449	0.000000	0.000000	2.000000	62.000000	0.000000
2955.567864	-0.074015	0.523491	0.032759	78.666756	92.373955	130.210953	-1.371642	0.000000	-1.654954	0.000000	0.000000	0.000000	-0.434330	0.131539	-0.101878	0.000000	0.000000	2.000000	62.000000	0.000000
2955.571197	-0.074015	0.523491	0.032759	78.666756	92.373955	130.210953	-1.371642	0.000000	-1.654954	0.000000	0.000000	0.000000	-0.434330	0.131539	-0.101878	0.000000	0.000000	2.000000	62.000000	0.000000
2955.574530	-0.074015	0.523491	0.032759	78.666756	92.373955	130.210953	-1.371642	0.000000	-1.654954	0.000000	0.000000	0.000000	-0.434330	0.131539	-0.101878	0.000000	0.000000	2.000000	62.000000	0.000000
2955.577864	-0.075404	0.523941	0.032508	78.786781	92.184998	129.836945	-1.299254	0.000000	-1.637974	0.000000	0.000000	0.000000	-0.416764	0.134824	-0.075471	0.000000	0.000000	2.000000	62.000000	0.000000
2955.581197	-0.075404	0.523941	0.032508	78.786781	92.184998	129.836945	-1.299254	0.000000	-1.637974	0.000000	0.000000	0.000000	-0.416764	0.134824	-0.075471	0.000000	0.000000	2.000000	62.000000	0.000000
2955.584530	-0.075404	0.523941	0.032508	78.786781	92.184998	129.836945	-1.299254	0.000000	-1.637974	0.000000	0.000000	0.000000	-0.416764	0.134824	-0.075471	0.000000	0.000000	2.000000	62.000000	0.000000
2955.587864	-0.076729	0.524396	0.032304	78.934875	92.025986	129.575623	-1.229793	0.000000	-1.625396	0.000000	0.000000	0.000000	-0.397510	0.136522	-0.061210	0.000000	0.000000	2.000000	62.000000	0.000000
2955.591197	-0.076729	0.524396	0.032304	78.934875	92.025986	129.575623	-1.229793	0.000000	-1.625396	0.000000	0.000000	0.000000	-0.397510	0.136522	-0.061210	0.000000	0.000000	2.000000	62.000000	0.000000
2955.594530	-0.076729	0.524396	0.032304	78.934875	92.025986	129.575623	-1.229793	0.000000	-1.625396	0.000000	0.000000	0.000000	-0.397510	0.136522	-0.061210	0.000000	0.000000	2.000000	62.000000	0.000000
2955.597864	-0.078060	0.524857	0.032137	79.124260	91.977119	129.466965	-1.163541	0.000000	-1.615194	0.000000	0.000000	0.000000	-0.399282	0.138224	-0.050134	0.000000	0.000000	2.000000	62.000000	0.000000
2955.601197	-0.078060	0.524857	0.032137	79.124260	91.977119	129.466965	-1.163541	0.000000	-1.615194	0.000000	0.000000	0.000000	-0.399282	0.138224	-0.050134	0.000000	0.000000	2.000000	62.000000	0.000000
2955.604530	-0.078060	0.524857	0.032137	79.124260	91.977119	129.466965	-1.163541	0.000000	-1.615194	0.000000	0.000000	0.000000	-0.399282	0.138224	-0.050134	0.000000	0.000000	2.000000	62.000000	0.000000
2955.607864	-0.079325	0.525280	0.032003	79.352608	92.016960	129.399811	-1.096994	0.000000	-1.606838	0.000000	0.000000	0.000000	-0.379522	0.126929	-0.040172	0.000000	0.000000	2.000000	62.000000	0.000000
2955.611197	-0.079325	0.525280	0.032003	79.352608	92.016960	129.399811	-1.096994	0.000000	-1.606838	0.000000	0.000000	0.000000	-0.379522	0.126929	-0.040172	0.000000	0.000000	2.000000	62.000000	0.000000
2955.614530	-0.079325	0.525280	0.032003	79.352608	92.016960	129.399811	-1.096994	0.000000	-1.606838	0.000000	0.000000	0.000000	-0.379522	0.126929	-0.040172	0.000000	0.000000	2.000000	62.000000	0.000000
2955.617864	-0.080594	0.525692	0.031888	79.608101	92.125923	129.357712	-1.033741	0.000000	-1.600143	0.000000	0.000000	0.000000	-0.380556	0.123786	-0.034581	0.000000	0.000000	2.000000	62.000000	0.000000
2955.621197	-0.080594	0.525692	0.031888	79.608101	92.125923	129.357712	-1.033741	0.000000	-1.600143	0.000000	0.000000	0.000000	-0.380556	0.123786	-0.034581	0.000000	0.000000	2.000000	62.000000	0.000000
2955.624530	-0.080594	0.525692	0.031888	79.608101	92.125923	129.357712	-1.033741	0.000000	-1.600143	0.000000	0.000000	0.000000	-0.380556	0.123786	-0.034581	0.000000	0.000000	2.000000	62.000000	0.000000
2955.627864	-0.081793	0.526078	0.031784	79.860268	92.253326	129.343414	-0.970315	0.000000	-1.594380	0.000000	0.000000	0.000000	-0.359811	0.115698	-0.031064	0.000000	0.000000	2.000000	62.000000	0.000000
2955.631197	-0.081793	0.526078	0.031784	79.860268	92.253326	129.343414	-0.970315	0.000000	-1.594380	0.000000	0.000000	0.000000	-0.359811	0.115698	-0.031064	0.000000	0.000000	2.000000	62.000000	0.000000
2955.634530	-0.081793	0.526078	0.031784	79.860268	92.253326	129.343414	-0.970315	0.000000	-1.594380	0.000000	0.000000	0.000000	-0.359811	0.115698	-0.031064	0.000000	0.000000	2.000000	62.000000	0.000000
2955.637864	-0.082906	0.526497	0.031730	80.084183	92.294624	129.263565	-0.910346	0.000000	-1.589202	0.000000	0.000000	0.000000	-0.333824	0.125634	-0.016191	0.000000	0.000000	2.000000	62.000000	0.000000
2955.641197	-0.082906	0.526497	0.031730	80.084183	92.294624	129.263565	-0.910346	0.000000	-1.589202	0.000000	0.000000	0.000000	-0.333824	0.125634	-0.016191	0.000000	0.000000	2.000000	62.000000	0.000000
2955.644530	-0.082906	0.526497	0.031730	80.084183	92.294624	129.263565	-0.910346	0.000000	-1.589202	0.000000	0.000000	0.000000	-0.333824	0.125634	-0.016191	0.000000	0.000000	2.000000	62.000000	0.000000
2955.647864	-0.083932	0.526949	0.031726	80.257431	92.184669	129.084091	-0.854709	0.000000	-1.586504	0.000000	0.000000	0.000000	-0.307915	0.135570	-0.001170	0.000000	0.000000	2.000000	62.000000	0.000000
2955.651197	-0.083932	0.526949	0.031726	80.257431	92.184669	129.084091	-0.854709	0.000000	-1.586504	0.000000	0.000000	0.000000	-0.307915	0.135570	-0.001170	0.000000	0.000000	2.000000	62.000000	0.000000
2955.654530	-0.083932	0.526949	0.031726	80.257431	92.184669	129.084091	-0.854709	0.000000	-1.586504	0.000000	0.000000	0.000000	-0.307915	0.135570	-0.001170	0.000000	0.000000	2.000000	62.000000	0.000000
2955.657864	-0.084925	0.527467	0.031802	80.396057	91.917328	128.781174	-0.803390	0.000000	-1.586309	0.000000	0.000000	0.000000	-0.297917	0.155450	0.022656	0.000000	0.000000	2.000000	62.000000	0.000000
2955.661197	-0.084925	0.527467	0.031802	80.396057	91.917328	128.781174	-0.803390	0.000000	-1.586309	0.000000	0.000000	0.000000	-0.297917	0.155450	0.022656	0.000000	0.000000	2.000000	62.000000	0.000000
2955.664530	-0.084925	0.527467	0.031802	80.396057	91.917328	128.781174	-0.803390	0.000000	-1.586309	0.000000	0.000000	0.000000	-0.297917	0.155450	0.022656	0.000000	0.000000	2.000000	62.000000	0.000000
2955.667864	-0.085859	0.528035	0.031942	80.535980	91.611946	128.434479	-0.753737	0.000000	-1.590085	0.000000	0.000000	0.000000	-0.280089	0.170478	0.042150	0.000000	0.000000	2.000000	62.000000	0.000000
2955.671197	-0.085859	0.528035	0.031942	80.535980	91.611946	128.434479	-0.753737	0.000000	-1.590085	0.000000	0.000000	0.000000	-0.280089	0.170478	0.042150	0.000000	0.000000	2.000000	62.000000	0.000000
2955.674530	-0.085859	0.528035	0.031942	80.535980	91.611946	128.434479	-0.753737	0.000000	-1.590085	0.000000	0.000000	0.000000	-0.280089	0.170478	0.042150	0.000000	0.000000	2.000000	62.000000	0.000000
2955.677864	-0.086780	0.528626	0.032143	80.714767	91.358765	128.088760	-0.707055	0.000000	-1.597110	0.000000	0.000000	0.000000	-0.276461	0.177408	0.060362	0.000000	0.000000	2.000000	62.000000	0.000000
2955.681197	-0.086780	0.528626	0.032143	80.714767	91.358765	128.088760	-0.707055	0.000000	-1.597110	0.000000	0.000000	0.000000	-0.276461	0.177408	0.060362	0.000000	0.000000	2.000000	62.000000	0.000000
2955.684530	-0.086780	0.528626	0.032143	80.714767	91.358765	128.088760	-0.707055	0.000000	-1.597110	0.000000	0.000000	0.000000	-0.276461	0.177408	0.060362	0.000000	0.000000	2.000000	62.000000	0.000000
2955.687864	-0.087640	0.529252	0.032391	80.940712	91.149261	127.732300	-0.660978	0.000000	-1.607170	0.000000	0.000000	0.000000	-0.257768	0.187617	0.074368	0.000000	0.000000	2.000000	62.000000	0.000000
2955.691197	-0.087640	0.529252	0.032391	80.940712	91.149261	127.732300	-0.660978	0.000000	-1.607170	0.000000	0.000000	0.000000	-0.257768	0.187617	0.074368	0.000000	0.000000	2.000000	62.000000	0.000000
2955.694530	-0.087640	0.529252	0.032391	80.940712	91.149261	127.732300	-0.660978	0.000000	-1.607170	0.000000	0.000000	0.000000	-0.257768	0.187617	0.074368	0.000000	0.000000	2.000000	62.000000	0.000000
2955.697864	-0.088490	0.529917	0.032718	81.204132	90.938080	127.328964	-0.618017	0.000000	-1.619565	0.000000	0.000000	0.000000	-0.255239	0.199682	0.098091	0.000000	0.000000	2.000000	62.000000	0.000000
2955.701197	-0.088490	0.529917	0.032718	81.204132	90.938080	127.328964	-0.618017	0.000000	-1.619565	0.000000	0.000000	0.000000	-0.255239	0.199682	0.098091	0.000000	0.000000	2.000000	62.000000	0.000000
2955.704530	-0.088490	0.529917	0.032718	81.204132	90.938080	127.328964	-0.618017	0.000000	-1.619565	0.000000	0.000000	0.000000	-0.255239	0.199682	0.098091	0.000000	0.000000	2.000000	62.000000	0.000000
2955.707864	-0.089263	0.530651	0.033133	81.496422	90.747444	126.904755	-0.575477	0.000000	-1.635913	0.000000	0.000000	0.000000	-0.231624	0.220001	0.124378	0.000000	0.000000	2.000000	62.000000	0.000000
2955.711197	-0.089263	0.530651	0.033133	81.496422	90.747444	126.904755	-0.575477	0.000000	-1.635913	0.000000	0.000000	0.000000	-0.231624	0.220001	0.124378	0.000000	0.000000	2.000000	62.000000	0.000000
2955.714530	-0.089263	0.530651	0.033133	81.496422	90.747444	126.904755	-0.575477	0.000000	-1.635913	0.000000	0.000000	0.000000	-0.231624	0.220001	0.124378	0.000000	0.000000	2.000000	62.000000	0.000000
2955.717864	-0.089997	0.531392	0.033594	81.799507	90.520523	126.431572	-0.536873	0.000000	-1.656643	0.000000	0.000000	0.000000	-0.220190	0.222297	0.138325	0.000000	0.000000	2.000000	62.000000	0.000000
2955.721197	-0.089997	0.531392	0.033594	81.799507	90.520523	126.431572	-0.536873	0.000000	-1.656643	0.000000	0.000000	0.000000	-0.220190	0.222297	0.138325	0.000000	0.000000	2.000000	62.000000	0.000000
2955.724530	-0.089997	0.531392	0.033594	81.799507	90.520523	126.431572	-0.536873	0.000000	-1.656643	0.000000	0.000000	0.000000	-0.220190	0.222297	0.138325	0.000000	0.000000	2.000000	62.000000	0.000000
2955.727864	-0.090673	0.532130	0.034128	82.088379	90.220650	125.892097	-0.500174	0.000000	-1.679697	0.000000	0.000000	0.000000	-0.202997	0.221425	0.160264	0.000000	0.000000	2.000000	62.000000	0.000000
2955.731197	-0.090673	0.532130	0.034128	82.088379	90.220650	125.892097	-0.500174	0.000000	-1.679697	0.000000	0.000000	0.000000	-0.202997	0.221425	0.160264	0.000000	0.000000	2.000000	62.000000	0.000000
2955.734530	-0.090673	0.532130	0.034128	82.088379	90.220650	125.892097	-0.500174	0.000000	-1.679697	0.000000	0.000000	0.000000	-0.202997	0.221425	0.160264	0.000000	0.000000	2.000000	62.000000	0.000000
2955.737864	-0.091284	0.532886	0.034691	82.362160	89.855461	125.296501	-0.466341	0.000000	-1.706408	0.000000	0.000000	0.000000	-0.183309	0.226959	0.168894	0.000000	0.000000	2.000000	62.000000	0.000000
2955.741197	-0.091284	0.532886	0.034691	82.362160	89.855461	125.296501	-0.466341	0.000000	-1.706408	0.000000	0.000000	0.000000	-0.183309	0.226959	0.168894	0.000000	0.000000	2.000000	62.000000	0.000000
2955.744530	-0.091284	0.532886	0.034691	82.362160	89.855461	125.296501	-0.466341	0.000000	-1.706408	0.000000	0.000000	0.000000	-0.183309	0.226959	0.168894	0.000000	0.000000	2.000000	62.000000	0.000000
2955.747864	-0.091866	0.533611	0.035220	82.612816	89.471176	124.703751	-0.435790	0.000000	-1.734557	0.000000	0.000000	0.000000	-0.174541	0.217409	0.158610	0.000000	0.000000	2.000000	62.000000	0.000000
2955.751197	-0.091866	0.533611	0.035220	82.612816	89.471176	124.703751	-0.435790	0.000000	-1.734557	0.000000	0.000000	0.000000	-0.174541	0.217409	0.158610	0.000000	0.000000	2.000000	62.000000	0.000000
2955.754530	-0.091866	0.533611	0.035220	82.612816	89.471176	124.703751	-0.435790	0.000000	-1.734557	0.000000	0.000000	0.000000	-0.174541	0.217409	0.158610	0.000000	0.000000	2.000000	62.000000	0.000000
2955.757864	-0.092450	0.534409	0.035756	82.837601	89.094536	124.141487	-0.406700	0.000000	-1.760992	0.000000	0.000000	0.000000	-0.175338	0.239399	0.160922	0.000000	0.000000	2.000000	62.000000	0.000000
2955.761197	-0.092450	0.534409	0.035756	82.837601	89.094536	124.141487	-0.406700	0.000000	-1.760992	0.000000	0.000000	0.000000	-0.175338	0.239399	0.160922	0.000000	0.000000	2.000000	62.000000	0.000000
2955.764530	-0.092450	0.534409	0.035756	82.837601	89.094536	124.141487	-0.406700	0.000000	-1.760992	0.000000	0.000000	0.000000	-0.175338	0.239399	0.160922	0.000000	0.000000	2.000000	62.000000	0.000000
2955.767864	-0.093032	0.535219	0.036268	83.020874	88.899513	123.792793	-0.377477	0.000000	-1.787812	0.000000	0.000000	0.000000	-0.174312	0.243076	0.153534	0.000000	0.000000	2.000000	62.000000	0.000000
2955.771197	-0.093032	0.535219	0.036268	83.020874	88.899513	123.792793	-0.377477	0.000000	-1.787812	0.000000	0.000000	0.000000	-0.174312	0.243076	0.153534	0.000000	0.000000	2.000000	62.000000	0.000000
2955.774530	-0.093032	0.535219	0.036268	83.020874	88.899513	123.792793	-0.377477	0.000000	-1.787812	0.000000	0.000000	0.000000	-0.174312	0.243076	0.153534	0.000000	0.000000	2.000000	62.000000	0.000000
2955.777864	-0.093589	0.536059	0.036778	83.148773	88.965446	123.747810	-0.348425	0.000000	-1.813401	0.000000	0.000000	0.000000	-0.167255	0.251839	0.152885	0.000000	0.000000	2.000000	62.000000	0.000000
2955.781197	-0.093589	0.536059	0.036778	83.148773	88.965446	123.747810	-0.348425	0.000000	-1.813401	0.000000	0.000000	0.000000	-0.167255	0.251839	0.152885	0.000000	0.000000	2.000000	62.000000	0.000000
2955.784530	-0.093589	0.536059	0.036778	83.148773	88.965446	123.747810	-0.348425	0.000000	-1.813401	0.000000	0.000000	0.000000	-0.167255	0.251839	0.152885	0.000000	0.000000	2.000000	62.000000	0.000000
2955.787864	-0.094099	0.536928	0.037290	83.234970	89.285782	123.978401	-0.320549	0.000000	-1.838882	0.000000	0.000000	0.000000	-0.153121	0.260648	0.153560	0.000000	0.000000	2.000000	62.000000	0.000000
2955.791197	-0.094099	0.536928	0.037290	83.234970	89.285782	123.978401	-0.320549	0.000000	-1.838882	0.000000	0.000000	0.000000	-0.153121	0.260648	0.153560	0.000000	0.000000	2.000000	62.000000	0.000000
2955.794530	-0.094099	0.536928	0.037290	83.234970	89.285782	123.978401	-0.320549	0.000000	-1.838882	0.000000	0.000000	0.000000	-0.153121	0.260648	0.153560	0.000000	0.000000	2.000000	62.000000	0.000000
2955.797864	-0.094543	0.537815	0.037830	83.290833	89.805962	124.428429	-0.295029	0.000000	-1.864475	0.000000	0.000000	0.000000	-0.133159	0.266336	0.162260	0.000000	0.000000	2.000000	62.000000	0.000000
2955.801197	-0.094543	0.537815	0.037830	83.290833	89.805962	124.428429	-0.295029	0.000000	-1.864475	0.000000	0.000000	0.000000	-0.133159	0.266336	0.162260	0.000000	0.000000	2.000000	62.000000	0.000000
2955.804530	-0.094543	0.537815	0.037830	83.290833	89.805962	124.428429	-0.295029	0.000000	-1.864475	0.000000	0.000000	0.000000	-0.133159	0.266336	0.162260	0.000000	0.000000	2.000000	62.000000	0.000000
2955.807864	-0.094917	0.538705	0.038382	83.351997	90.333244	124.869957	-0.272836	0.000000	-1.891519	0.000000	0.000000	0.000000	-0.112103	0.266906	0.165608	0.000000	0.000000	2.000000	62.000000	0.000000
2955.811197	-0.094917	0.538705	0.038382	83.351997	90.333244	124.869957	-0.272836	0.000000	-1.891519	0.000000	0.000000	0.000000	-0.112103	0.266906	0.165608	0.000000	0.000000	2.000000	62.000000	0.000000
2955.814530	-0.094917	0.538705	0.038382	83.351997	90.333244	124.869957	-0.272836	0.000000	-1.891519	0.000000	0.000000	0.000000	-0.112103	0.266906	0.165608	0.000000	0.000000	2.000000	62.000000	0.000000
2955.817864	-0.095209	0.539593	0.039013	83.452667	90.921883	125.325233	-0.254152	0.000000	-1.919120	0.000000	0.000000	0.000000	-0.087495	0.266390	0.189076	0.000000	0.000000	2.000000	62.000000	0.000000
2955.821197	-0.095209	0.539593	0.039013	83.452667	90.921883	125.325233	-0.254152	0.000000	-1.919120	0.000000	0.000000	0.000000	-0.087495	0.266390	0.189076	0.000000	0.000000	2.000000	62.000000	0.000000
2955.824530	-0.095209	0.539593	0.039013	83.452667	90.921883	125.325233	-0.254152	0.000000	-1.919120	0.000000	0.000000	0.000000	-0.087495	0.266390	0.189076	0.000000	0.000000	2.000000	62.000000	0.000000
2955.827864	-0.095430	0.540483	0.039654	83.584824	91.810318	126.029243	-0.239570	0.000000	-1.950633	0.000000	0.000000	0.000000	-0.066280	0.267016	0.192492	0.000000	0.000000	2.000000	62.000000	0.000000
2955.831197	-0.095430	0.540483	0.039654	83.584824	91.810318	126.029243	-0.239570	0.000000	-1.950633	0.000000	0.000000	0.000000	-0.066280	0.267016	0.192492	0.000000	0.000000	2.000000	62.000000	0.000000
2955.834530	-0.095430	0.540483	0.039654	83.584824	91.810318	126.029243	-0.239570	0.000000	-1.950633	0.000000	0.000000	0.000000	-0.066280	0.267016	0.192492	0.000000	0.000000	2.000000	62.000000	0.000000
2955.837864	-0.095579	0.541375	0.040307	83.745361	93.032959	127.020836	-0.228523	0.000000	-1.982715	0.000000	0.000000	0.000000	-0.044981	0.267638	0.195937	0.000000	0.000000	2.000000	62.000000	0.000000
2955.841197	-0.095579	0.541375	0.040307	83.745361	93.032959	127.020836	-0.228523	0.000000	-1.982715	0.000000	0.000000	0.000000	-0.044981	0.267638	0.195937	0.000000	0.000000	2.000000	62.000000	0.000000
2955.844530	-0.095579	0.541375	0.040307	83.745361	93.032959	127.020836	-0.228523	0.000000	-1.982715	0.000000	0.000000	0.000000	-0.044981	0.267638	0.195937	0.000000	0.000000	2.000000	62.000000	0.000000
2955.847864	-0.095638	0.542287	0.040994	83.895935	94.721695	128.463287	-0.221026	0.000000	-2.015371	0.000000	0.000000	0.000000	-0.017521	0.273475	0.206075	0.000000	0.000000	2.000000	62.000000	0.000000
2955.851197	-0.095638	0.542287	0.040994	83.895935	94.721695	128.463287	-0.221026	0.000000	-2.015371	0.000000	0.000000	0.000000	-0.017521	0.273475	0.206075	0.000000	0.000000	2.000000	62.000000	0.000000
2955.854530	-0.095638	0.542287	0.040994	83.895935	94.721695	128.463287	-0.221026	0.000000	-2.015371	0.000000	0.000000	0.000000	-0.017521	0.273475	0.206075	0.000000	0.000000	2.000000	62.000000	0.000000
2955.857864	-0.095644	0.543211	0.041666	84.021584	96.568695	130.069809	-0.218106	0.000000	-2.049716	0.000000	0.000000	0.000000	-0.001847	0.277237	0.201470	0.000000	0.000000	2.000000	62.000000	0.000000
2955.861197	-0.095644	0.543211	0.041666	84.021584	96.568695	130.069809	-0.218106	0.000000	-2.049716	0.000000	0.000000	0.000000	-0.001847	0.277237	0.201470	0.000000	0.000000	2.000000	62.000000	0.000000
2955.864530	-0.095644	0.543211	0.041666	84.021584	96.568695	130.069809	-0.218106	0.000000	-2.049716	0.000000	0.000000	0.000000	-0.001847	0.277237	0.201470	0.000000	0.000000	2.000000	62.000000	0.000000
2955.867864	-0.095578	0.544137	0.042349	84.114838	98.487862	131.770798	-0.217798	0.000000	-2.083295	0.000000	0.000000	0.000000	0.019713	0.277903	0.204908	0.000000	0.000000	2.000000	62.000000	0.000000
2955.871197	-0.095578	0.544137	0.042349	84.114838	98.487862	131.770798	-0.217798	0.000000	-2.083295	0.000000	0.000000	0.000000	0.019713	0.277903	0.204908	0.000000	0.000000	2.000000	62.000000	0.000000
2955.874530	-0.095578	0.544137	0.042349	84.114838	98.487862	131.770798	-0.217798	0.000000	-2.083295	0.000000	0.000000	0.000000	0.019713	0.277903	0.204908	0.000000	0.000000	2.000000	62.000000	0.000000
2955.877864	-0.095501	0.545041	0.042972	84.195526	100.324326	133.406540	-0.221084	0.000000	-2.117446	0.000000	0.000000	0.000000	0.023283	0.271243	0.187013	0.000000	0.000000	2.000000	62.000000	0.000000
2955.881197	-0.095501	0.545041	0.042972	84.195526	100.324326	133.406540	-0.221084	0.000000	-2.117446	0.000000	0.000000	0.000000	0.023283	0.271243	0.187013	0.000000	0.000000	2.000000	62.000000	0.000000
2955.884530	-0.095501	0.545041	0.042972	84.195526	100.324326	133.406540	-0.221084	0.000000	-2.117446	0.000000	0.000000	0.000000	0.023283	0.271243	0.187013	0.000000	0.000000	2.000000	62.000000	0.000000
2955.887864	-0.095419	0.545930	0.043576	84.271561	102.240372	135.121033	-0.224965	0.000000	-2.148615	0.000000	0.000000	0.000000	0.024540	0.266565	0.181142	0.000000	0.000000	2.000000	62.000000	0.000000
2955.891197	-0.095419	0.545930	0.043576	84.271561	102.240372	135.121033	-0.224965	0.000000	-2.148615	0.000000	0.000000	0.000000	0.024540	0.266565	0.181142	0.000000	0.000000	2.000000	62.000000	0.000000
2955.894530	-0.095419	0.545930	0.043576	84.271561	102.240372	135.121033	-0.224965	0.000000	-2.148615	0.000000	0.000000	0.000000	0.024540	0.266565	0.181142	0.000000	0.000000	2.000000	62.000000	0.000000
2955.897864	-0.095326	0.546768	0.044125	84.332825	104.081207	136.773865	-0.229055	0.000000	-2.178805	0.000000	0.000000	0.000000	0.027782	0.251374	0.164801	0.000000	0.000000	2.000000	62.000000	0.000000
2955.901197	-0.095326	0.546768	0.044125	84.332825	104.081207	136.773865	-0.229055	0.000000	-2.178805	0.000000	0.000000	0.000000	0.027782	0.251374	0.164801	0.000000	0.000000	2.000000	62.000000	0.000000
2955.904530	-0.095326	0.546768	0.044125	84.332825	104.081207	136.773865	-0.229055	0.000000	-2.178805	0.000000	0.000000	0.000000	0.027782	0.251374	0.164801	0.000000	0.000000	2.000000	62.000000	0.000000
2955.907864	-0.095326	0.546768	0.044125	84.362434	105.635605	138.184296	-0.233685	0.000000	-2.206272	0.000000	0.000000	0.000000	0.027782	0.251374	0.164801	0.000000	0.000000	2.000000	62.000000	0.000000
2955.911197	-0.095195	0.547565	0.044603	84.362434	105.635605	138.184296	-0.233685	0.000000	-2.206272	0.000000	0.000000	0.000000	0.039403	0.239170	0.143219	0.000000	0.000000	2.000000	62.000000	0.000000
2955.914530	-0.095195	0.547565	0.044603	84.362434	105.635605	138.184296	-0.233685	0.000000	-2.206272	0.000000	0.000000	0.000000	0.039403	0.239170	0.143219	0.000000	0.000000	2.000000	62.000000	0.000000
2955.917864	-0.095027	0.548367	0.045021	84.369881	106.877602	139.308014	-0.240252	0.000000	-2.230142	0.000000	0.000000	0.000000	0.050282	0.240534	0.125483	0.000000	0.000000	2.000000	62.000000	0.000000
2955.921197	-0.095027	0.548367	0.045021	84.369881	106.877602	139.308014	-0.240252	0.000000	-2.230142	0.000000	0.000000	0.000000	0.050282	0.240534	0.125483	0.000000	0.000000	2.000000	62.000000	0.000000
2955.924530	-0.095027	0.548367	0.045021	84.369881	106.877602	139.308014	-0.240252	0.000000	-2.230142	0.000000	0.000000	0.000000	0.050282	0.240534	0.125483	0.000000	0.000000	2.000000	62.000000	0.000000
2955.927864	-0.095027	0.548367	0.045021	84.378342	107.765419	140.098511	-0.248633	0.000000	-2.251055	0.000000	0.000000	0.000000	0.050282	0.240534	0.125483	0.000000	0.000000	2.000000	62.000000	0.000000
2955.931197	-0.094824	0.549145	0.045385	84.378342	107.765419	140.098511	-0.248633	0.000000	-2.251055	0.000000	0.000000	0.000000	0.060871	0.233398	0.109235	0.000000	0.000000	2.000000	62.000000	0.000000
2955.934530	-0.094824	0.549145	0.045385	84.378342	107.765419	140.098511	-0.248633	0.000000	-2.251055	0.000000	0.000000	0.000000	0.060871	0.233398	0.109235	0.000000	0.000000	2.000000	62.000000	0.000000
2955.937864	-0.094644	0.549952	0.045738	84.413841	108.382126	140.611435	-0.258778	0.000000	-2.269261	0.000000	0.000000	0.000000	0.054172	0.242094	0.105970	0.000000	0.000000	2.000000	62.000000	0.000000
2955.941197	-0.094644	0.549952	0.045738	84.413841	108.382126	140.611435	-0.258778	0.000000	-2.269261	0.000000	0.000000	0.000000	0.054172	0.242094	0.105970	0.000000	0.000000	2.000000	62.000000	0.000000
2955.944530	-0.094644	0.549952	0.045738	84.413841	108.382126	140.611435	-0.258778	0.000000	-2.269261	0.000000	0.000000	0.000000	0.054172	0.242094	0.105970	0.000000	0.000000	2.000000	62.000000	0.000000
2955.947864	-0.094644	0.549952	0.045738	84.478844	108.906586	141.016083	-0.267806	0.000000	-2.286923	0.000000	0.000000	0.000000	0.054172	0.242094	0.105970	0.000000	0.000000	2.000000	62.000000	0.000000
2955.951197	-0.094455	0.550753	0.046051	84.478844	108.906586	141.016083	-0.267806	0.000000	-2.286923	0.000000	0.000000	0.000000	0.056582	0.240195	0.093613	0.000000	0.000000	2.000000	62.000000	0.000000
2955.954530	-0.094455	0.550753	0.046051	84.478844	108.906586	141.016083	-0.267806	0.000000	-2.286923	0.000000	0.000000	0.000000	0.056582	0.240195	0.093613	0.000000	0.000000	2.000000	62.000000	0.000000
2955.957864	-0.094212	0.551519	0.046335	84.575630	109.185844	141.161041	-0.277236	0.000000	-2.302525	0.000000	0.000000	0.000000	0.073028	0.229847	0.085480	0.000000	0.000000	2.000000	62.000000	0.000000
2955.961197	-0.094212	0.551519	0.046335	84.575630	109.185844	141.161041	-0.277236	0.000000	-2.302525	0.000000	0.000000	0.000000	0.073028	0.229847	0.085480	0.000000	0.000000	2.000000	62.000000	0.000000
2955.964530	-0.094212	0.551519	0.046335	84.575630	109.185844	141.161041	-0.277236	0.000000	-2.302525	0.000000	0.000000	0.000000	0.073028	0.229847	0.085480	0.000000	0.000000	2.000000	62.000000	0.000000
2955.967864	-0.094212	0.551519	0.046335	84.687881	109.276535	141.114807	-0.289408	0.000000	-2.316772	0.000000	0.000000	0.000000	0.073028	0.229847	0.085480	0.000000	0.000000	2.000000	62.000000	0.000000
2955.971197	-0.093944	0.552286	0.046623	84.687881	109.276535	141.114807	-0.289408	0.000000	-2.316772	0.000000	0.000000	0.000000	0.080361	0.230090	0.086412	0.000000	0.000000	2.000000	62.000000	0.000000
2955.974530	-0.093944	0.552286	0.046623	84.687881	109.276535	141.114807	-0.289408	0.000000	-2.316772	0.000000	0.000000	0.000000	0.080361	0.230090	0.086412	0.000000	0.000000	2.000000	62.000000	0.000000
2955.977864	-0.093623	0.552962	0.046895	84.805824	109.187134	140.891968	-0.302801	0.000000	-2.331174	0.000000	0.000000	0.000000	0.096233	0.202855	0.081399	0.000000	0.000000	2.000000	62.000000	0.000000
2955.981197	-0.093623	0.552962	0.046895	84.805824	109.187134	140.891968	-0.302801	0.000000	-2.331174	0.000000	0.000000	0.000000	0.096233	0.202855	0.081399	0.000000	0.000000	2.000000	62.000000	0.000000
2955.984530	-0.093623	0.552962	0.046895	84.805824	109.187134	140.891968	-0.302801	0.000000	-2.331174	0.000000	0.000000	0.000000	0.096233	0.202855	0.081399	0.000000	0.000000	2.000000	62.000000	0.000000
2955.987864	-0.093623	0.552962	0.046895	84.925758	109.078964	140.645874	-0.318840	0.000000	-2.344741	0.000000	0.000000	0.000000	0.096233	0.202855	0.081399	0.000000	0.000000	2.000000	62.000000	0.000000
2955.991197	-0.093296	0.553603	0.047131	84.925758	109.078964	140.645874	-0.318840	0.000000	-2.344741	0.000000	0.000000	0.000000	0.098298	0.192360	0.070710	0.000000	0.000000	2.000000	62.000000	0.000000
2955.994530	-0.093296	0.553603	0.047131	84.925758	109.078964	140.645874	-0.318840	0.000000	-2.344741	0.000000	0.000000	0.000000	0.098298	0.192360	0.070710	0.000000	0.000000	2.000000	62.000000	0.000000
2955.997864	-0.092956	0.554145	0.047302	85.049751	109.192696	140.615005	-0.335223	0.000000	-2.356526	0.000000	0.000000	0.000000	0.101950	0.162718	0.051301	0.000000	0.000000	2.000000	62.000000	0.000000
2956.001197	-0.092956	0.554145	0.047302	85.049751	109.192696	140.615005	-0.335223	0.000000	-2.356526	0.000000	0.000000	0.000000	0.101950	0.162718	0.051301	0.000000	0.000000	2.000000	62.000000	0.000000
2956.004530	-0.092956	0.554145	0.047302	85.049751	109.192696	140.615005	-0.335223	0.000000	-2.356526	0.000000	0.000000	0.000000	0.101950	0.162718	0.051301	0.000000	0.000000	2.000000	62.000000	0.000000
2956.007864	-0.092626	0.554645	0.047393	85.152084	109.676598	140.955612	-0.352215	0.000000	-2.365076	0.000000	0.000000	0.000000	0.098931	0.149796	0.027533	0.000000	0.000000	2.000000	62.000000	0.000000
2956.011197	-0.092626	0.554645	0.047393	85.152084	109.676598	140.955612	-0.352215	0.000000	-2.365076	0.000000	0.000000	0.000000	0.098931	0.149796	0.027533	0.000000	0.000000	2.000000	62.000000	0.000000
2956.014530	-0.092626	0.554645	0.047393	85.152084	109.676598	140.955612	-0.352215	0.000000	-2.365076	0.000000	0.000000	0.000000	0.098931	0.149796	0.027533	0.000000	0.000000	2.000000	62.000000	0.000000
2956.017864	-0.092311	0.555091	0.047428	85.230789	110.456009	141.600525	-0.368703	0.000000	-2.369665	0.000000	0.000000	0.000000	0.094624	0.133780	0.010544	0.000000	0.000000	2.000000	62.000000	0.000000
2956.021197	-0.092311	0.555091	0.047428	85.230789	110.456009	141.600525	-0.368703	0.000000	-2.369665	0.000000	0.000000	0.000000	0.094624	0.133780	0.010544	0.000000	0.000000	2.000000	62.000000	0.000000
2956.024530	-0.092311	0.555091	0.047428	85.230789	110.456009	141.600525	-0.368703	0.000000	-2.369665	0.000000	0.000000	0.000000	0.094624	0.133780	0.010544	0.000000	0.000000	2.000000	62.000000	0.000000
2956.027864	-0.092311	0.555091	0.047428	85.279137	111.419167	142.444916	-0.384474	0.000000	-2.371422	0.000000	0.000000	0.000000	0.094624	0.133780	0.010544	0.000000	0.000000	2.000000	62.000000	0.000000
2956.031197	-0.092006	0.555465	0.047390	85.279137	111.419167	142.444916	-0.384474	0.000000	-2.371422	0.000000	0.000000	0.000000	0.091217	0.112327	-0.011543	0.000000	0.000000	2.000000	62.000000	0.000000
2956.034530	-0.092006	0.555465	0.047390	85.279137	111.419167	142.444916	-0.384474	0.000000	-2.371422	0.000000	0.000000	0.000000	0.091217	0.112327	-0.011543	0.000000	0.000000	2.000000	62.000000	0.000000
2956.037864	-0.092006	0.555465	0.047390	85.294853	112.257401	143.197693	-0.399677	0.000000	-2.369498	0.000000	0.000000	0.000000	0.091217	0.112327	-0.011543	0.000000	0.000000	2.000000	62.000000	0.000000
2956.041197	-0.092006	0.555465	0.047390	85.294853	112.257401	143.197693	-0.399677	0.000000	-2.369498	0.000000	0.000000	0.000000	0.091217	0.112327	-0.011543	0.000000	0.000000	2.000000	62.000000	0.000000
2956.044530	-0.091693	0.555786	0.047300	85.294853	112.257401	143.197693	-0.399677	0.000000	-2.369498	0.000000	0.000000	0.000000	0.094017	0.096236	-0.027121	0.000000	0.000000	2.000000	62.000000	0.000000
2956.047864	-0.091394	0.556053	0.047153	85.296051	112.739082	143.624847	-0.399677	0.000000	-2.369498	0.000000	0.000000	0.000000	0.089602	0.080071	-0.043981	0.000000	0.000000	2.000000	62.000000	0.000000
2956.051197	-0.091394	0.556053	0.047153	85.296051	112.739082	143.624847	-0.399677	0.000000	-2.369498	0.000000	0.000000	0.000000	0.089602	0.080071	-0.043981	0.000000	0.000000	2.000000	62.000000	0.000000
2956.054530	-0.091394	0.556053	0.047153	85.296051	112.739082	143.624847	-0.399677	0.000000	-2.369498	0.000000	0.000000	0.000000	0.089602	0.080071	-0.043981	0.000000	0.000000	2.000000	62.000000	0.000000
2956.057864	-0.091394	0.556053	0.047153	85.301804	112.760582	143.610794	-0.430280	0.000000	-2.357648	0.000000	0.000000	0.000000	0.089602	0.080071	-0.043981	0.000000	0.000000	2.000000	62.000000	0.000000
2956.061197	-0.091094	0.556274	0.046994	85.301804	112.760582	143.610794	-0.430280	0.000000	-2.357648	0.000000	0.000000	0.000000	0.090198	0.066264	-0.047628	0.000000	0.000000	2.000000	62.000000	0.000000
2956.064530	-0.091094	0.556274	0.046994	85.301804	112.760582	143.610794	-0.430280	0.000000	-2.357648	0.000000	0.000000	0.000000	0.090198	0.066264	-0.047628	0.000000	0.000000	2.000000	62.000000	0.000000
2956.067864	-0.091094	0.556274	0.046994	85.303520	112.750435	143.578766	-0.445313	0.000000	-2.349710	0.000000	0.000000	0.000000	0.090198	0.066264	-0.047628	0.000000	0.000000	2.000000	62.000000	0.000000
2956.071197	-0.091094	0.556274	0.046994	85.303520	112.750435	143.578766	-0.445313	0.000000	-2.349710	0.000000	0.000000	0.000000	0.090198	0.066264	-0.047628	0.000000	0.000000	2.000000	62.000000	0.000000
2956.074530	-0.090853	0.556423	0.046754	85.303520	112.750435	143.578766	-0.445313	0.000000	-2.349710	0.000000	0.000000	0.000000	0.072324	0.044728	-0.072178	0.000000	0.000000	2.000000	62.000000	0.000000
2956.077864	-0.090617	0.556534	0.046541	85.303474	112.772118	143.578720	-0.445313	0.000000	-2.349710	0.000000	0.000000	0.000000	0.070769	0.033259	-0.063887	0.000000	0.000000	2.000000	62.000000	0.000000
2956.081197	-0.090617	0.556534	0.046541	85.303474	112.772118	143.578720	-0.445313	0.000000	-2.349710	0.000000	0.000000	0.000000	0.070769	0.033259	-0.063887	0.000000	0.000000	2.000000	62.000000	0.000000
2956.084530	-0.090617	0.556534	0.046541	85.303474	112.772118	143.578720	-0.445313	0.000000	-2.349710	0.000000	0.000000	0.000000	0.070769	0.033259	-0.063887	0.000000	0.000000	2.000000	62.000000	0.000000
2956.087864	-0.090617	0.556534	0.046541	85.301842	112.820480	143.610855	-0.469162	0.000000	-2.327032	0.000000	0.000000	0.000000	0.070769	0.033259	-0.063887	0.000000	0.000000	2.000000	62.000000	0.000000
2956.091197	-0.090450	0.556626	0.046297	85.301842	112.820480	143.610855	-0.469162	0.000000	-2.327032	0.000000	0.000000	0.000000	0.050133	0.027849	-0.072948	0.000000	0.000000	2.000000	62.000000	0.000000
2956.094530	-0.090450	0.556626	0.046297	85.301842	112.820480	143.610855	-0.469162	0.000000	-2.327032	0.000000	0.000000	0.000000	0.050133	0.027849	-0.072948	0.000000	0.000000	2.000000	62.000000	0.000000
2956.097864	-0.090450	0.556626	0.046297	85.296684	112.927040	143.706848	-0.477517	0.000000	-2.314875	0.000000	0.000000	0.000000	0.050133	0.027849	-0.072948	0.000000	0.000000	2.000000	62.000000	0.000000
2956.101197	-0.090450	0.556626	0.046297	85.296684	112.927040	143.706848	-0.477517	0.000000	-2.314875	0.000000	0.000000	0.000000	0.050133	0.027849	-0.072948	0.000000	0.000000	2.000000	62.000000	0.000000
2956.104530	-0.090308	0.556663	0.046061	85.296684	112.927040	143.706848	-0.477517	0.000000	-2.314875	0.000000	0.000000	0.000000	0.042357	0.011049	-0.071060	0.000000	0.000000	2.000000	62.000000	0.000000
2956.107864	-0.090308	0.556663	0.046061	85.291519	113.033379	143.802658	-0.477517	0.000000	-2.314875	0.000000	0.000000	0.000000	0.042357	0.011049	-0.071060	0.000000	0.000000	2.000000	62.000000	0.000000
2956.111197	-0.090308	0.556663	0.046061	85.291519	113.033379	143.802658	-0.477517	0.000000	-2.314875	0.000000	0.000000	0.000000	0.042357	0.011049	-0.071060	0.000000	0.000000	2.000000	62.000000	0.000000
2956.114530	-0.090308	0.556663	0.046061	85.291519	113.033379	143.802658	-0.477517	0.000000	-2.314875	0.000000	0.000000	0.000000	0.042357	0.011049	-0.071060	0.000000	0.000000	2.000000	62.000000	0.000000
2956.117864	-0.089989	0.556661	0.045651	85.284325	113.183212	143.939484	-0.484577	0.000000	-2.303031	0.000000	0.000000	0.000000	0.095966	-0.000770	-0.122913	0.000000	0.000000	2.000000	62.000000	0.000000
2956.121197	-0.089989	0.556661	0.045651	85.284325	113.183212	143.939484	-0.484577	0.000000	-2.303031	0.000000	0.000000	0.000000	0.095966	-0.000770	-0.122913	0.000000	0.000000	2.000000	62.000000	0.000000
2956.124530	-0.089989	0.556661	0.045651	85.284325	113.183212	143.939484	-0.484577	0.000000	-2.303031	0.000000	0.000000	0.000000	0.095966	-0.000770	-0.122913	0.000000	0.000000	2.000000	62.000000	0.000000
2956.127864	-0.089989	0.556661	0.045651	85.276024	113.310783	144.055481	-0.500571	0.000000	-2.282546	0.000000	0.000000	0.000000	0.095966	-0.000770	-0.122913	0.000000	0.000000	2.000000	62.000000	0.000000
2956.131197	-0.089862	0.556612	0.045492	85.276024	113.310783	144.055481	-0.500571	0.000000	-2.282546	0.000000	0.000000	0.000000	0.038082	-0.014778	-0.047659	0.000000	0.000000	2.000000	62.000000	0.000000
2956.134530	-0.089862	0.556612	0.045492	85.276024	113.310783	144.055481	-0.500571	0.000000	-2.282546	0.000000	0.000000	0.000000	0.038082	-0.014778	-0.047659	0.000000	0.000000	2.000000	62.000000	0.000000
2956.137864	-0.089862	0.556612	0.045492	85.265755	113.513680	144.245407	-0.506918	0.000000	-2.274602	0.000000	0.000000	0.000000	0.038082	-0.014778	-0.047659	0.000000	0.000000	2.000000	62.000000	0.000000
2956.141197	-0.089862	0.556612	0.045492	85.265755	113.513680	144.245407	-0.506918	0.000000	-2.274602	0.000000	0.000000	0.000000	0.038082	-0.014778	-0.047659	0.000000	0.000000	2.000000	62.000000	0.000000
2956.144530	-0.089715	0.556552	0.045360	85.265755	113.513680	144.245407	-0.506918	0.000000	-2.274602	0.000000	0.000000	0.000000	0.044011	-0.017806	-0.039642	0.000000	0.000000	2.000000	62.000000	0.000000
2956.147864	-0.089715	0.556552	0.045360	85.256989	113.681526	144.402939	-0.506918	0.000000	-2.274602	0.000000	0.000000	0.000000	0.044011	-0.017806	-0.039642	0.000000	0.000000	2.000000	62.000000	0.000000
2956.151197	-0.089715	0.556552	0.045360	85.256989	113.681526	144.402939	-0.506918	0.000000	-2.274602	0.000000	0.000000	0.000000	0.044011	-0.017806	-0.039642	0.000000	0.000000	2.000000	62.000000	0.000000
2956.154530	-0.089715	0.556552	0.045360	85.256989	113.681526	144.402939	-0.506918	0.000000	-2.274602	0.000000	0.000000	0.000000	0.044011	-0.017806	-0.039642	0.000000	0.000000	2.000000	62.000000	0.000000
2956.157864	-0.089483	0.556348	0.045165	85.246506	113.880119	144.591278	-0.514253	0.000000	-2.267995	0.000000	0.000000	0.000000	0.069482	-0.061300	-0.058421	0.000000	0.000000	2.000000	62.000000	0.000000
2956.161197	-0.089483	0.556348	0.045165	85.246506	113.880119	144.591278	-0.514253	0.000000	-2.267995	0.000000	0.000000	0.000000	0.069482	-0.061300	-0.058421	0.000000	0.000000	2.000000	62.000000	0.000000
2956.164530	-0.089483	0.556348	0.045165	85.246506	113.880119	144.591278	-0.514253	0.000000	-2.267995	0.000000	0.000000	0.000000	0.069482	-0.061300	-0.058421	0.000000	0.000000	2.000000	62.000000	0.000000
2956.167864	-0.089483	0.556348	0.045165	85.235977	114.072395	144.778778	-0.525834	0.000000	-2.258259	0.000000	0.000000	0.000000	0.069482	-0.061300	-0.058421	0.000000	0.000000	2.000000	62.000000	0.000000
2956.171197	-0.089420	0.556259	0.045088	85.235977	114.072395	144.778778	-0.525834	0.000000	-2.258259	0.000000	0.000000	0.000000	0.018901	-0.026772	-0.023246	0.000000	0.000000	2.000000	62.000000	0.000000
2956.174530	-0.089420	0.556259	0.045088	85.235977	114.072395	144.778778	-0.525834	0.000000	-2.258259	0.000000	0.000000	0.000000	0.018901	-0.026772	-0.023246	0.000000	0.000000	2.000000	62.000000	0.000000
2956.177864	-0.089406	0.556141	0.045007	85.225822	114.214722	144.923203	-0.528984	0.000000	-2.254384	0.000000	0.000000	0.000000	0.004308	-0.035142	-0.024204	0.000000	0.000000	2.000000	62.000000	0.000000
2956.181197	-0.089406	0.556141	0.045007	85.225822	114.214722	144.923203	-0.528984	0.000000	-2.254384	0.000000	0.000000	0.000000	0.004308	-0.035142	-0.024204	0.000000	0.000000	2.000000	62.000000	0.000000
2956.184530	-0.089406	0.556141	0.045007	85.225822	114.214722	144.923203	-0.528984	0.000000	-2.254384	0.000000	0.000000	0.000000	0.004308	-0.035142	-0.024204	0.000000	0.000000	2.000000	62.000000	0.000000
2956.187864	-0.089406	0.556141	0.045007	85.215210	114.397346	145.109192	-0.529702	0.000000	-2.250350	0.000000	0.000000	0.000000	0.004308	-0.035142	-0.024204	0.000000	0.000000	2.000000	62.000000	0.000000
2956.191197	-0.089411	0.556034	0.044900	85.215210	114.397346	145.109192	-0.529702	0.000000	-2.250350	0.000000	0.000000	0.000000	-0.001636	-0.032122	-0.032245	0.000000	0.000000	2.000000	62.000000	0.000000
2956.194530	-0.089411	0.556034	0.044900	85.215210	114.397346	145.109192	-0.529702	0.000000	-2.250350	0.000000	0.000000	0.000000	-0.001636	-0.032122	-0.032245	0.000000	0.000000	2.000000	62.000000	0.000000
2956.197864	-0.089411	0.556034	0.044900	85.201431	114.594269	145.313889	-0.529429	0.000000	-2.244976	0.000000	0.000000	0.000000	-0.001636	-0.032122	-0.032245	0.000000	0.000000	2.000000	62.000000	0.000000
2956.201197	-0.089411	0.556034	0.044900	85.201431	114.594269	145.313889	-0.529429	0.000000	-2.244976	0.000000	0.000000	0.000000	-0.001636	-0.032122	-0.032245	0.000000	0.000000	2.000000	62.000000	0.000000
2956.204530	-0.089461	0.555910	0.044766	85.201431	114.594269	145.313889	-0.529429	0.000000	-2.244976	0.000000	0.000000	0.000000	-0.015008	-0.037470	-0.039967	0.000000	0.000000	2.000000	62.000000	0.000000
2956.207864	-0.089461	0.555910	0.044766	85.187569	114.787270	145.517380	-0.529429	0.000000	-2.244976	0.000000	0.000000	0.000000	-0.015008	-0.037470	-0.039967	0.000000	0.000000	2.000000	62.000000	0.000000
2956.211197	-0.089461	0.555910	0.044766	85.187569	114.787270	145.517380	-0.529429	0.000000	-2.244976	0.000000	0.000000	0.000000	-0.015008	-0.037470	-0.039967	0.000000	0.000000	2.000000	62.000000	0.000000
2956.214530	-0.089461	0.555910	0.044766	85.187569	114.787270	145.517380	-0.529429	0.000000	-2.244976	0.000000	0.000000	0.000000	-0.015008	-0.037470	-0.039967	0.000000	0.000000	2.000000	62.000000	0.000000
2956.217864	-0.089534	0.555670	0.044481	85.173584	114.981812	145.719727	-0.526928	0.000000	-2.238315	0.000000	0.000000	0.000000	-0.021628	-0.071877	-0.085462	0.000000	0.000000	2.000000	62.000000	0.000000
2956.221197	-0.089534	0.555670	0.044481	85.173584	114.981812	145.719727	-0.526928	0.000000	-2.238315	0.000000	0.000000	0.000000	-0.021628	-0.071877	-0.085462	0.000000	0.000000	2.000000	62.000000	0.000000
2956.224530	-0.089534	0.555670	0.044481	85.173584	114.981812	145.719727	-0.526928	0.000000	-2.238315	0.000000	0.000000	0.000000	-0.021628	-0.071877	-0.085462	0.000000	0.000000	2.000000	62.000000	0.000000
2956.227864	-0.089534	0.555670	0.044481	85.156532	115.189819	145.939896	-0.523323	0.000000	-2.224071	0.000000	0.000000	0.000000	-0.021628	-0.071877	-0.085462	0.000000	0.000000	2.000000	62.000000	0.000000
2956.231197	-0.089553	0.555537	0.044313	85.156532	115.189819	145.939896	-0.523323	0.000000	-2.224071	0.000000	0.000000	0.000000	-0.005697	-0.039765	-0.050664	0.000000	0.000000	2.000000	62.000000	0.000000
2956.234530	-0.089553	0.555537	0.044313	85.156532	115.189819	145.939896	-0.523323	0.000000	-2.224071	0.000000	0.000000	0.000000	-0.005697	-0.039765	-0.050664	0.000000	0.000000	2.000000	62.000000	0.000000
2956.237864	-0.089562	0.555453	0.044093	85.137878	115.420197	146.179688	-0.522374	0.000000	-2.215627	0.000000	0.000000	0.000000	-0.002987	-0.025375	-0.065782	0.000000	0.000000	2.000000	62.000000	0.000000
2956.241197	-0.089562	0.555453	0.044093	85.137878	115.420197	146.179688	-0.522374	0.000000	-2.215627	0.000000	0.000000	0.000000	-0.002987	-0.025375	-0.065782	0.000000	0.000000	2.000000	62.000000	0.000000
2956.244530	-0.089562	0.555453	0.044093	85.137878	115.420197	146.179688	-0.522374	0.000000	-2.215627	0.000000	0.000000	0.000000	-0.002987	-0.025375	-0.065782	0.000000	0.000000	2.000000	62.000000	0.000000
2956.247864	-0.089562	0.555453	0.044093	85.118340	115.559128	146.332764	-0.521876	0.000000	-2.204664	0.000000	0.000000	0.000000	-0.002987	-0.025375	-0.065782	0.000000	0.000000	2.000000	62.000000	0.000000
2956.251197	-0.089565	0.555360	0.043834	85.118340	115.559128	146.332764	-0.521876	0.000000	-2.204664	0.000000	0.000000	0.000000	-0.000838	-0.027723	-0.077732	0.000000	0.000000	2.000000	62.000000	0.000000
2956.254530	-0.089565	0.555360	0.043834	85.118340	115.559128	146.332764	-0.521876	0.000000	-2.204664	0.000000	0.000000	0.000000	-0.000838	-0.027723	-0.077732	0.000000	0.000000	2.000000	62.000000	0.000000
2956.257864	-0.089565	0.555360	0.043834	85.083389	115.668068	146.465698	-0.521736	0.000000	-2.191708	0.000000	0.000000	0.000000	-0.000838	-0.027723	-0.077732	0.000000	0.000000	2.000000	62.000000	0.000000
2956.261197	-0.089565	0.555360	0.043834	85.083389	115.668068	146.465698	-0.521736	0.000000	-2.191708	0.000000	0.000000	0.000000	-0.000838	-0.027723	-0.077732	0.000000	0.000000	2.000000	62.000000	0.000000
2956.264530	-0.089536	0.555288	0.043534	85.083389	115.668068	146.465698	-0.521736	0.000000	-2.191708	0.000000	0.000000	0.000000	0.008727	-0.021705	-0.089997	0.000000	0.000000	2.000000	62.000000	0.000000
2956.267864	-0.089536	0.555288	0.043534	85.033432	115.704468	146.537521	-0.521736	0.000000	-2.191708	0.000000	0.000000	0.000000	0.008727	-0.021705	-0.089997	0.000000	0.000000	2.000000	62.000000	0.000000
2956.271197	-0.089536	0.555288	0.043534	85.033432	115.704468	146.537521	-0.521736	0.000000	-2.191708	0.000000	0.000000	0.000000	0.008727	-0.021705	-0.089997	0.000000	0.000000	2.000000	62.000000	0.000000
2956.274530	-0.089536	0.555288	0.043534	85.033432	115.704468	146.537521	-0.521736	0.000000	-2.191708	0.000000	0.000000	0.000000	0.008727	-0.021705	-0.089997	0.000000	0.000000	2.000000	62.000000	0.000000
2956.277864	-0.089377	0.555241	0.042784	84.979095	115.861336	146.723373	-0.523191	0.000000	-2.176709	0.000000	0.000000	0.000000	0.047609	-0.014133	-0.225166	0.000000	0.000000	2.000000	62.000000	0.000000
2956.281197	-0.089377	0.555241	0.042784	84.979095	115.861336	146.723373	-0.523191	0.000000	-2.176709	0.000000	0.000000	0.000000	0.047609	-0.014133	-0.225166	0.000000	0.000000	2.000000	62.000000	0.000000
2956.284530	-0.089377	0.555241	0.042784	84.979095	115.861336	146.723373	-0.523191	0.000000	-2.176709	0.000000	0.000000	0.000000	0.047609	-0.014133	-0.225166	0.000000	0.000000	2.000000	62.000000	0.000000
2956.287864	-0.089377	0.555241	0.042784	84.937630	116.426231	147.283966	-0.531126	0.000000	-2.139181	0.000000	0.000000	0.000000	0.047609	-0.014133	-0.225166	0.000000	0.000000	2.000000	62.000000	0.000000
2956.291197	-0.089245	0.555248	0.042316	84.937630	116.426231	147.283966	-0.531126	0.000000	-2.139181	0.000000	0.000000	0.000000	0.039777	0.002154	-0.140384	0.000000	0.000000	2.000000	62.000000	0.000000
2956.294530	-0.089245	0.555248	0.042316	84.937630	116.426231	147.283966	-0.531126	0.000000	-2.139181	0.000000	0.000000	0.000000	0.039777	0.002154	-0.140384	0.000000	0.000000	2.000000	62.000000	0.000000
2956.297864	-0.089104	0.555275	0.041802	84.889061	117.101273	147.952927	-0.537755	0.000000	-2.115784	0.000000	0.000000	0.000000	0.042176	0.008065	-0.153981	0.000000	0.000000	2.000000	62.000000	0.000000
2956.301197	-0.089104	0.555275	0.041802	84.889061	117.101273	147.952927	-0.537755	0.000000	-2.115784	0.000000	0.000000	0.000000	0.042176	0.008065	-0.153981	0.000000	0.000000	2.000000	62.000000	0.000000
2956.304530	-0.089104	0.555275	0.041802	84.889061	117.101273	147.952927	-0.537755	0.000000	-2.115784	0.000000	0.000000	0.000000	0.042176	0.008065	-0.153981	0.000000	0.000000	2.000000	62.000000	0.000000
2956.307864	-0.089104	0.555275	0.041802	84.841698	117.736343	148.581818	-0.544785	0.000000	-2.090120	0.000000	0.000000	0.000000	0.042176	0.008065	-0.153981	0.000000	0.000000	2.000000	62.000000	0.000000
2956.311197	-0.088925	0.555314	0.041208	84.841698	117.736343	148.581818	-0.544785	0.000000	-2.090120	0.000000	0.000000	0.000000	0.053810	0.011573	-0.178290	0.000000	0.000000	2.000000	62.000000	0.000000
2956.314530	-0.088925	0.555314	0.041208	84.841698	117.736343	148.581818	-0.544785	0.000000	-2.090120	0.000000	0.000000	0.000000	0.053810	0.011573	-0.178290	0.000000	0.000000	2.000000	62.000000	0.000000
2956.317864	-0.088779	0.555336	0.040525	84.795723	118.345978	149.185974	-0.553753	0.000000	-2.060405	0.000000	0.000000	0.000000	0.043864	0.006705	-0.204853	0.000000	0.000000	2.000000	62.000000	0.000000
2956.321197	-0.088779	0.555336	0.040525	84.795723	118.345978	149.185974	-0.553753	0.000000	-2.060405	0.000000	0.000000	0.000000	0.043864	0.006705	-0.204853	0.000000	0.000000	2.000000	62.000000	0.000000
2956.324530	-0.088779	0.555336	0.040525	84.795723	118.345978	149.185974	-0.553753	0.000000	-2.060405	0.000000	0.000000	0.000000	0.043864	0.006705	-0.204853	0.000000	0.000000	2.000000	62.000000	0.000000
2956.327864	-0.088779	0.555336	0.040525	84.762093	118.785286	149.622986	-0.561063	0.000000	-2.026263	0.000000	0.000000	0.000000	0.043864	0.006705	-0.204853	0.000000	0.000000	2.000000	62.000000	0.000000
2956.331197	-0.088628	0.555395	0.039814	84.762093	118.785286	149.622986	-0.561063	0.000000	-2.026263	0.000000	0.000000	0.000000	0.045354	0.017797	-0.213332	0.000000	0.000000	2.000000	62.000000	0.000000
2956.334530	-0.088628	0.555395	0.039814	84.762093	118.785286	149.622986	-0.561063	0.000000	-2.026263	0.000000	0.000000	0.000000	0.045354	0.017797	-0.213332	0.000000	0.000000	2.000000	62.000000	0.000000
2956.337864	-0.088458	0.555448	0.039000	84.738396	119.105484	149.941803	-0.568622	0.000000	-1.990708	0.000000	0.000000	0.000000	0.050837	0.015826	-0.244202	0.000000	0.000000	2.000000	62.000000	0.000000
2956.341197	-0.088458	0.555448	0.039000	84.738396	119.105484	149.941803	-0.568622	0.000000	-1.990708	0.000000	0.000000	0.000000	0.050837	0.015826	-0.244202	0.000000	0.000000	2.000000	62.000000	0.000000
2956.344530	-0.088458	0.555448	0.039000	84.738396	119.105484	149.941803	-0.568622	0.000000	-1.990708	0.000000	0.000000	0.000000	0.050837	0.015826	-0.244202	0.000000	0.000000	2.000000	62.000000	0.000000
2956.347864	-0.088458	0.555448	0.039000	84.718620	119.367859	150.221222	-0.577095	0.000000	-1.950007	0.000000	0.000000	0.000000	0.050837	0.015826	-0.244202	0.000000	0.000000	2.000000	62.000000	0.000000
2956.351197	-0.088310	0.555555	0.038171	84.718620	119.367859	150.221222	-0.577095	0.000000	-1.950007	0.000000	0.000000	0.000000	0.044352	0.032062	-0.248794	0.000000	0.000000	2.000000	62.000000	0.000000
2956.354530	-0.088310	0.555555	0.038171	84.718620	119.367859	150.221222	-0.577095	0.000000	-1.950007	0.000000	0.000000	0.000000	0.044352	0.032062	-0.248794	0.000000	0.000000	2.000000	62.000000	0.000000
2956.357864	-0.088132	0.555653	0.037305	84.696663	119.656937	150.508820	-0.584487	0.000000	-1.908542	0.000000	0.000000	0.000000	0.053563	0.029390	-0.259697	0.000000	0.000000	2.000000	62.000000	0.000000
2956.361197	-0.088132	0.555653	0.037305	84.696663	119.656937	150.508820	-0.584487	0.000000	-1.908542	0.000000	0.000000	0.000000	0.053563	0.029390	-0.259697	0.000000	0.000000	2.000000	62.000000	0.000000
2956.364530	-0.088132	0.555653	0.037305	84.696663	119.656937	150.508820	-0.584487	0.000000	-1.908542	0.000000	0.000000	0.000000	0.053563	0.029390	-0.259697	0.000000	0.000000	2.000000	62.000000	0.000000
2956.367864	-0.088132	0.555653	0.037305	84.678627	119.892197	150.742325	-0.593414	0.000000	-1.865259	0.000000	0.000000	0.000000	0.053563	0.029390	-0.259697	0.000000	0.000000	2.000000	62.000000	0.000000
2956.371197	-0.087959	0.555785	0.036474	84.678627	119.892197	150.742325	-0.593414	0.000000	-1.865259	0.000000	0.000000	0.000000	0.051713	0.039708	-0.249463	0.000000	0.000000	2.000000	62.000000	0.000000
2956.374530	-0.087959	0.555785	0.036474	84.678627	119.892197	150.742325	-0.593414	0.000000	-1.865259	0.000000	0.000000	0.000000	0.051713	0.039708	-0.249463	0.000000	0.000000	2.000000	62.000000	0.000000
2956.377864	-0.087782	0.555954	0.035614	84.660431	120.125832	150.974274	-0.602033	0.000000	-1.823682	0.000000	0.000000	0.000000	0.053215	0.050476	-0.258027	0.000000	0.000000	2.000000	62.000000	0.000000
2956.381197	-0.087782	0.555954	0.035614	84.660431	120.125832	150.974274	-0.602033	0.000000	-1.823682	0.000000	0.000000	0.000000	0.053215	0.050476	-0.258027	0.000000	0.000000	2.000000	62.000000	0.000000
2956.384530	-0.087782	0.555954	0.035614	84.660431	120.125832	150.974274	-0.602033	0.000000	-1.823682	0.000000	0.000000	0.000000	0.053215	0.050476	-0.258027	0.000000	0.000000	2.000000	62.000000	0.000000
2956.387864	-0.087782	0.555954	0.035614	84.646286	120.307007	151.153503	-0.610902	0.000000	-1.780677	0.000000	0.000000	0.000000	0.053215	0.050476	-0.258027	0.000000	0.000000	2.000000	62.000000	0.000000
2956.391197	-0.087612	0.556129	0.034793	84.646286	120.307007	151.153503	-0.610902	0.000000	-1.780677	0.000000	0.000000	0.000000	0.051079	0.052530	-0.246191	0.000000	0.000000	2.000000	62.000000	0.000000
2956.394530	-0.087612	0.556129	0.034793	84.646286	120.307007	151.153503	-0.610902	0.000000	-1.780677	0.000000	0.000000	0.000000	0.051079	0.052530	-0.246191	0.000000	0.000000	2.000000	62.000000	0.000000
2956.397864	-0.087445	0.556293	0.033994	84.631989	120.487274	151.331863	-0.619416	0.000000	-1.739645	0.000000	0.000000	0.000000	0.049877	0.049323	-0.239545	0.000000	0.000000	2.000000	62.000000	0.000000
2956.401197	-0.087445	0.556293	0.033994	84.631989	120.487274	151.331863	-0.619416	0.000000	-1.739645	0.000000	0.000000	0.000000	0.049877	0.049323	-0.239545	0.000000	0.000000	2.000000	62.000000	0.000000
2956.404530	-0.087445	0.556293	0.033994	84.631989	120.487274	151.331863	-0.619416	0.000000	-1.739645	0.000000	0.000000	0.000000	0.049877	0.049323	-0.239545	0.000000	0.000000	2.000000	62.000000	0.000000
2956.407864	-0.087445	0.556293	0.033994	84.621849	120.613564	151.458679	-0.627728	0.000000	-1.699721	0.000000	0.000000	0.000000	0.049877	0.049323	-0.239545	0.000000	0.000000	2.000000	62.000000	0.000000
2956.411197	-0.087310	0.556464	0.033231	84.621849	120.613564	151.458679	-0.627728	0.000000	-1.699721	0.000000	0.000000	0.000000	0.040753	0.051422	-0.228913	0.000000	0.000000	2.000000	62.000000	0.000000
2956.414530	-0.087310	0.556464	0.033231	84.621849	120.613564	151.458679	-0.627728	0.000000	-1.699721	0.000000	0.000000	0.000000	0.040753	0.051422	-0.228913	0.000000	0.000000	2.000000	62.000000	0.000000
2956.417864	-0.087201	0.556625	0.032486	84.609550	120.761696	151.618195	-0.634520	0.000000	-1.661569	0.000000	0.000000	0.000000	0.032588	0.048261	-0.223475	0.000000	0.000000	2.000000	62.000000	0.000000
2956.421197	-0.087201	0.556625	0.032486	84.609550	120.761696	151.618195	-0.634520	0.000000	-1.661569	0.000000	0.000000	0.000000	0.032588	0.048261	-0.223475	0.000000	0.000000	2.000000	62.000000	0.000000
2956.424530	-0.087201	0.556625	0.032486	84.609550	120.761696	151.618195	-0.634520	0.000000	-1.661569	0.000000	0.000000	0.000000	0.032588	0.048261	-0.223475	0.000000	0.000000	2.000000	62.000000	0.000000
2956.427864	-0.087201	0.556625	0.032486	84.599274	120.886902	151.743958	-0.639952	0.000000	-1.624323	0.000000	0.000000	0.000000	0.032588	0.048261	-0.223475	0.000000	0.000000	2.000000	62.000000	0.000000
2956.431197	-0.087080	0.556784	0.031808	84.599274	120.886902	151.743958	-0.639952	0.000000	-1.624323	0.000000	0.000000	0.000000	0.036240	0.047589	-0.203492	0.000000	0.000000	2.000000	62.000000	0.000000
2956.434530	-0.087080	0.556784	0.031808	84.599274	120.886902	151.743958	-0.639952	0.000000	-1.624323	0.000000	0.000000	0.000000	0.036240	0.047589	-0.203492	0.000000	0.000000	2.000000	62.000000	0.000000
2956.437864	-0.087011	0.556905	0.031149	84.586983	121.031143	151.894302	-0.645991	0.000000	-1.590408	0.000000	0.000000	0.000000	0.020845	0.036371	-0.197642	0.000000	0.000000	2.000000	62.000000	0.000000
2956.441197	-0.087011	0.556905	0.031149	84.586983	121.031143	151.894302	-0.645991	0.000000	-1.590408	0.000000	0.000000	0.000000	0.020845	0.036371	-0.197642	0.000000	0.000000	2.000000	62.000000	0.000000
2956.444530	-0.087011	0.556905	0.031149	84.586983	121.031143	151.894302	-0.645991	0.000000	-1.590408	0.000000	0.000000	0.000000	0.020845	0.036371	-0.197642	0.000000	0.000000	2.000000	62.000000	0.000000
2956.447864	-0.087011	0.556905	0.031149	84.576645	121.152573	152.018997	-0.649466	0.000000	-1.557467	0.000000	0.000000	0.000000	0.020845	0.036371	-0.197642	0.000000	0.000000	2.000000	62.000000	0.000000
2956.451197	-0.086948	0.557034	0.030530	84.576645	121.152573	152.018997	-0.649466	0.000000	-1.557467	0.000000	0.000000	0.000000	0.018750	0.038636	-0.185681	0.000000	0.000000	2.000000	62.000000	0.000000
2956.454530	-0.086948	0.557034	0.030530	84.576645	121.152573	152.018997	-0.649466	0.000000	-1.557467	0.000000	0.000000	0.000000	0.018750	0.038636	-0.185681	0.000000	0.000000	2.000000	62.000000	0.000000
2956.457864	-0.086917	0.557143	0.029953	84.566345	121.268059	152.143219	-0.652591	0.000000	-1.526521	0.000000	0.000000	0.000000	0.009425	0.032806	-0.173330	0.000000	0.000000	2.000000	62.000000	0.000000
2956.461197	-0.086917	0.557143	0.029953	84.566345	121.268059	152.143219	-0.652591	0.000000	-1.526521	0.000000	0.000000	0.000000	0.009425	0.032806	-0.173330	0.000000	0.000000	2.000000	62.000000	0.000000
2956.464530	-0.086917	0.557143	0.029953	84.566345	121.268059	152.143219	-0.652591	0.000000	-1.526521	0.000000	0.000000	0.000000	0.009425	0.032806	-0.173330	0.000000	0.000000	2.000000	62.000000	0.000000
2956.467864	-0.086917	0.557143	0.029953	84.555977	121.380417	152.266998	-0.654161	0.000000	-1.497632	0.000000	0.000000	0.000000	0.009425	0.032806	-0.173330	0.000000	0.000000	2.000000	62.000000	0.000000
2956.471197	-0.086889	0.557243	0.029397	84.555977	121.380417	152.266998	-0.654161	0.000000	-1.497632	0.000000	0.000000	0.000000	0.008268	0.029822	-0.166560	0.000000	0.000000	2.000000	62.000000	0.000000
2956.474530	-0.086889	0.557243	0.029397	84.555977	121.380417	152.266998	-0.654161	0.000000	-1.497632	0.000000	0.000000	0.000000	0.008268	0.029822	-0.166560	0.000000	0.000000	2.000000	62.000000	0.000000
2956.477864	-0.086912	0.557332	0.028857	84.545616	121.489571	152.390320	-0.655539	0.000000	-1.469872	0.000000	0.000000	0.000000	-0.006740	0.026876	-0.162257	0.000000	0.000000	2.000000	62.000000	0.000000
2956.481197	-0.086912	0.557332	0.028857	84.545616	121.489571	152.390320	-0.655539	0.000000	-1.469872	0.000000	0.000000	0.000000	-0.006740	0.026876	-0.162257	0.000000	0.000000	2.000000	62.000000	0.000000
2956.484530	-0.086912	0.557332	0.028857	84.545616	121.489571	152.390320	-0.655539	0.000000	-1.469872	0.000000	0.000000	0.000000	-0.006740	0.026876	-0.162257	0.000000	0.000000	2.000000	62.000000	0.000000
2956.487864	-0.086912	0.557332	0.028857	84.535210	121.598244	152.513138	-0.654416	0.000000	-1.442829	0.000000	0.000000	0.000000	-0.006740	0.026876	-0.162257	0.000000	0.000000	2.000000	62.000000	0.000000
2956.491197	-0.086965	0.557403	0.028357	84.535210	121.598244	152.513138	-0.654416	0.000000	-1.442829	0.000000	0.000000	0.000000	-0.016018	0.021167	-0.149866	0.000000	0.000000	2.000000	62.000000	0.000000
2956.494530	-0.086965	0.557403	0.028357	84.535210	121.598244	152.513138	-0.654416	0.000000	-1.442829	0.000000	0.000000	0.000000	-0.016018	0.021167	-0.149866	0.000000	0.000000	2.000000	62.000000	0.000000
2956.497864	-0.087019	0.557446	0.027863	84.522667	121.728073	152.659943	-0.651746	0.000000	-1.417852	0.000000	0.000000	0.000000	-0.016220	0.012977	-0.148296	0.000000	0.000000	2.000000	62.000000	0.000000
2956.501197	-0.087019	0.557446	0.027863	84.522667	121.728073	152.659943	-0.651746	0.000000	-1.417852	0.000000	0.000000	0.000000	-0.016220	0.012977	-0.148296	0.000000	0.000000	2.000000	62.000000	0.000000
2956.504530	-0.087019	0.557446	0.027863	84.522667	121.728073	152.659943	-0.651746	0.000000	-1.417852	0.000000	0.000000	0.000000	-0.016220	0.012977	-0.148296	0.000000	0.000000	2.000000	62.000000	0.000000
2956.507864	-0.087019	0.557446	0.027863	84.509201	121.894402	152.841782	-0.649043	0.000000	-1.393136	0.000000	0.000000	0.000000	-0.016220	0.012977	-0.148296	0.000000	0.000000	2.000000	62.000000	0.000000
2956.511197	-0.087085	0.557461	0.027437	84.509201	121.894402	152.841782	-0.649043	0.000000	-1.393136	0.000000	0.000000	0.000000	-0.019816	0.004537	-0.127802	0.000000	0.000000	2.000000	62.000000	0.000000
2956.514530	-0.087085	0.557461	0.027437	84.509201	121.894402	152.841782	-0.649043	0.000000	-1.393136	0.000000	0.000000	0.000000	-0.019816	0.004537	-0.127802	0.000000	0.000000	2.000000	62.000000	0.000000
2956.517864	-0.087085	0.557461	0.027437	84.492455	122.068169	153.035492	-0.645740	0.000000	-1.371835	0.000000	0.000000	0.000000	-0.019816	0.004537	-0.127802	0.000000	0.000000	2.000000	62.000000	0.000000
2956.521197	-0.087085	0.557461	0.027437	84.492455	122.068169	153.035492	-0.645740	0.000000	-1.371835	0.000000	0.000000	0.000000	-0.019816	0.004537	-0.127802	0.000000	0.000000	2.000000	62.000000	0.000000
2956.524530	-0.087173	0.557405	0.027000	84.492455	122.068169	153.035492	-0.645740	0.000000	-1.371835	0.000000	0.000000	0.000000	-0.026279	-0.016924	-0.131076	0.000000	0.000000	2.000000	62.000000	0.000000
2956.527864	-0.087260	0.557348	0.026563	84.473442	122.261879	153.251953	-0.645740	0.000000	-1.371835	0.000000	0.000000	0.000000	-0.026184	-0.016964	-0.131118	0.000000	0.000000	2.000000	62.000000	0.000000
2956.531197	-0.087260	0.557348	0.026563	84.473442	122.261879	153.251953	-0.645740	0.000000	-1.371835	0.000000	0.000000	0.000000	-0.026184	-0.016964	-0.131118	0.000000	0.000000	2.000000	62.000000	0.000000
2956.534530	-0.087260	0.557348	0.026563	84.473442	122.261879	153.251953	-0.645740	0.000000	-1.371835	0.000000	0.000000	0.000000	-0.026184	-0.016964	-0.131118	0.000000	0.000000	2.000000	62.000000	0.000000
2956.537864	-0.087260	0.557348	0.026563	84.452209	122.474991	153.490662	-0.636997	0.000000	-1.328136	0.000000	0.000000	0.000000	-0.026184	-0.016964	-0.131118	0.000000	0.000000	2.000000	62.000000	0.000000
2956.541197	-0.087425	0.557247	0.026164	84.452209	122.474991	153.490662	-0.636997	0.000000	-1.328136	0.000000	0.000000	0.000000	-0.049513	-0.030555	-0.119580	0.000000	0.000000	2.000000	62.000000	0.000000
2956.544530	-0.087425	0.557247	0.026164	84.452209	122.474991	153.490662	-0.636997	0.000000	-1.328136	0.000000	0.000000	0.000000	-0.049513	-0.030555	-0.119580	0.000000	0.000000	2.000000	62.000000	0.000000
2956.547864	-0.087425	0.557247	0.026164	84.426689	122.727898	153.774826	-0.628744	0.000000	-1.308206	0.000000	0.000000	0.000000	-0.049513	-0.030555	-0.119580	0.000000	0.000000	2.000000	62.000000	0.000000
2956.551197	-0.087425	0.557247	0.026164	84.426689	122.727898	153.774826	-0.628744	0.000000	-1.308206	0.000000	0.000000	0.000000	-0.049513	-0.030555	-0.119580	0.000000	0.000000	2.000000	62.000000	0.000000
2956.554530	-0.087603	0.557092	0.025709	84.426689	122.727898	153.774826	-0.628744	0.000000	-1.308206	0.000000	0.000000	0.000000	-0.053422	-0.046376	-0.136597	0.000000	0.000000	2.000000	62.000000	0.000000
2956.557864	-0.087828	0.556911	0.025250	84.394539	123.042351	154.126328	-0.628744	0.000000	-1.308206	0.000000	0.000000	0.000000	-0.067309	-0.054392	-0.137563	0.000000	0.000000	2.000000	62.000000	0.000000
2956.561197	-0.087828	0.556911	0.025250	84.394539	123.042351	154.126328	-0.628744	0.000000	-1.308206	0.000000	0.000000	0.000000	-0.067309	-0.054392	-0.137563	0.000000	0.000000	2.000000	62.000000	0.000000
2956.564530	-0.087828	0.556911	0.025250	84.394539	123.042351	154.126328	-0.628744	0.000000	-1.308206	0.000000	0.000000	0.000000	-0.067309	-0.054392	-0.137563	0.000000	0.000000	2.000000	62.000000	0.000000
2956.567864	-0.087828	0.556911	0.025250	84.360039	123.373009	154.496841	-0.608622	0.000000	-1.262513	0.000000	0.000000	0.000000	-0.067309	-0.054392	-0.137563	0.000000	0.000000	2.000000	62.000000	0.000000
2956.571197	-0.088072	0.556685	0.024775	84.360039	123.373009	154.496841	-0.608622	0.000000	-1.262513	0.000000	0.000000	0.000000	-0.073337	-0.067636	-0.142549	0.000000	0.000000	2.000000	62.000000	0.000000
2956.574530	-0.088072	0.556685	0.024775	84.360039	123.373009	154.496841	-0.608622	0.000000	-1.262513	0.000000	0.000000	0.000000	-0.073337	-0.067636	-0.142549	0.000000	0.000000	2.000000	62.000000	0.000000
2956.577864	-0.088356	0.556398	0.024262	84.320976	123.738976	154.908310	-0.596399	0.000000	-1.238755	0.000000	0.000000	0.000000	-0.085226	-0.086124	-0.154078	0.000000	0.000000	2.000000	62.000000	0.000000
2956.581197	-0.088356	0.556398	0.024262	84.320976	123.738976	154.908310	-0.596399	0.000000	-1.238755	0.000000	0.000000	0.000000	-0.085226	-0.086124	-0.154078	0.000000	0.000000	2.000000	62.000000	0.000000
2956.584530	-0.088356	0.556398	0.024262	84.320976	123.738976	154.908310	-0.596399	0.000000	-1.238755	0.000000	0.000000	0.000000	-0.085226	-0.086124	-0.154078	0.000000	0.000000	2.000000	62.000000	0.000000
2956.587864	-0.088356	0.556398	0.024262	84.277176	124.143837	155.358917	-0.582195	0.000000	-1.213075	0.000000	0.000000	0.000000	-0.085226	-0.086124	-0.154078	0.000000	0.000000	2.000000	62.000000	0.000000
2956.591197	-0.088659	0.556094	0.023726	84.277176	124.143837	155.358917	-0.582195	0.000000	-1.213075	0.000000	0.000000	0.000000	-0.090869	-0.091285	-0.160748	0.000000	0.000000	2.000000	62.000000	0.000000
2956.594530	-0.088659	0.556094	0.023726	84.277176	124.143837	155.358917	-0.582195	0.000000	-1.213075	0.000000	0.000000	0.000000	-0.090869	-0.091285	-0.160748	0.000000	0.000000	2.000000	62.000000	0.000000
2956.597864	-0.088936	0.555746	0.023181	84.228645	124.582870	155.846649	-0.567050	0.000000	-1.186284	0.000000	0.000000	0.000000	-0.083084	-0.104426	-0.163324	0.000000	0.000000	2.000000	62.000000	0.000000
2956.601197	-0.088936	0.555746	0.023181	84.228645	124.582870	155.846649	-0.567050	0.000000	-1.186284	0.000000	0.000000	0.000000	-0.083084	-0.104426	-0.163324	0.000000	0.000000	2.000000	62.000000	0.000000
2956.604530	-0.088936	0.555746	0.023181	84.228645	124.582870	155.846649	-0.567050	0.000000	-1.186284	0.000000	0.000000	0.000000	-0.083084	-0.104426	-0.163324	0.000000	0.000000	2.000000	62.000000	0.000000
2956.607864	-0.088936	0.555746	0.023181	84.179672	125.016502	156.326233	-0.553203	0.000000	-1.159063	0.000000	0.000000	0.000000	-0.083084	-0.104426	-0.163324	0.000000	0.000000	2.000000	62.000000	0.000000
2956.611197	-0.089213	0.555371	0.022642	84.179672	125.016502	156.326233	-0.553203	0.000000	-1.159063	0.000000	0.000000	0.000000	-0.083119	-0.112297	-0.161923	0.000000	0.000000	2.000000	62.000000	0.000000
2956.614530	-0.089213	0.555371	0.022642	84.179672	125.016502	156.326233	-0.553203	0.000000	-1.159063	0.000000	0.000000	0.000000	-0.083119	-0.112297	-0.161923	0.000000	0.000000	2.000000	62.000000	0.000000
2956.617864	-0.089486	0.554980	0.022084	84.123566	125.508209	156.861557	-0.539350	0.000000	-1.132076	0.000000	0.000000	0.000000	-0.081878	-0.117372	-0.167389	0.000000	0.000000	2.000000	62.000000	0.000000
2956.621197	-0.089486	0.554980	0.022084	84.123566	125.508209	156.861557	-0.539350	0.000000	-1.132076	0.000000	0.000000	0.000000	-0.081878	-0.117372	-0.167389	0.000000	0.000000	2.000000	62.000000	0.000000
2956.624530	-0.089486	0.554980	0.022084	84.123566	125.508209	156.861557	-0.539350	0.000000	-1.132076	0.000000	0.000000	0.000000	-0.081878	-0.117372	-0.167389	0.000000	0.000000	2.000000	62.000000	0.000000
2956.627864	-0.089486	0.554980	0.022084	84.066940	125.987022	157.386658	-0.525704	0.000000	-1.104178	0.000000	0.000000	0.000000	-0.081878	-0.117372	-0.167389	0.000000	0.000000	2.000000	62.000000	0.000000
2956.631197	-0.089733	0.554545	0.021517	84.066940	125.987022	157.386658	-0.525704	0.000000	-1.104178	0.000000	0.000000	0.000000	-0.074095	-0.130407	-0.170026	0.000000	0.000000	2.000000	62.000000	0.000000
2956.634530	-0.089733	0.554545	0.021517	84.066940	125.987022	157.386658	-0.525704	0.000000	-1.104178	0.000000	0.000000	0.000000	-0.074095	-0.130407	-0.170026	0.000000	0.000000	2.000000	62.000000	0.000000
2956.637864	-0.090022	0.554067	0.020928	84.002953	126.516754	157.963043	-0.513355	0.000000	-1.075840	0.000000	0.000000	0.000000	-0.086747	-0.143406	-0.176539	0.000000	0.000000	2.000000	62.000000	0.000000
2956.641197	-0.090022	0.554067	0.020928	84.002953	126.516754	157.963043	-0.513355	0.000000	-1.075840	0.000000	0.000000	0.000000	-0.086747	-0.143406	-0.176539	0.000000	0.000000	2.000000	62.000000	0.000000
2956.644530	-0.090022	0.554067	0.020928	84.002953	126.516754	157.963043	-0.513355	0.000000	-1.075840	0.000000	0.000000	0.000000	-0.086747	-0.143406	-0.176539	0.000000	0.000000	2.000000	62.000000	0.000000
2956.647864	-0.090326	0.553555	0.020299	83.933754	127.068542	158.567123	-0.498897	0.000000	-1.046417	0.000000	0.000000	0.000000	-0.091234	-0.153604	-0.188678	0.000000	0.000000	2.000000	62.000000	0.000000
2956.651197	-0.090326	0.553555	0.020299	83.933754	127.068542	158.567123	-0.498897	0.000000	-1.046417	0.000000	0.000000	0.000000	-0.091234	-0.153604	-0.188678	0.000000	0.000000	2.000000	62.000000	0.000000
2956.654530	-0.090326	0.553555	0.020299	83.933754	127.068542	158.567123	-0.498897	0.000000	-1.046417	0.000000	0.000000	0.000000	-0.091234	-0.153604	-0.188678	0.000000	0.000000	2.000000	62.000000	0.000000
2956.657864	-0.090679	0.553035	0.019684	83.863907	127.601212	159.157532	-0.483691	0.000000	-1.014971	0.000000	0.000000	0.000000	-0.105765	-0.156082	-0.184719	0.000000	0.000000	2.000000	62.000000	0.000000
2956.661197	-0.090679	0.553035	0.019684	83.863907	127.601212	159.157532	-0.483691	0.000000	-1.014971	0.000000	0.000000	0.000000	-0.105765	-0.156082	-0.184719	0.000000	0.000000	2.000000	62.000000	0.000000
2956.664530	-0.090679	0.553035	0.019684	83.863907	127.601212	159.157532	-0.483691	0.000000	-1.014971	0.000000	0.000000	0.000000	-0.105765	-0.156082	-0.184719	0.000000	0.000000	2.000000	62.000000	0.000000
2956.667864	-0.090679	0.553035	0.019684	83.791328	128.089554	159.712265	-0.466063	0.000000	-0.984184	0.000000	0.000000	0.000000	-0.105765	-0.156082	-0.184719	0.000000	0.000000	2.000000	62.000000	0.000000
2956.671197	-0.091075	0.552516	0.019058	83.791328	128.089554	159.712265	-0.466063	0.000000	-0.984184	0.000000	0.000000	0.000000	-0.118958	-0.155818	-0.187634	0.000000	0.000000	2.000000	62.000000	0.000000
2956.674530	-0.091075	0.552516	0.019058	83.791328	128.089554	159.712265	-0.466063	0.000000	-0.984184	0.000000	0.000000	0.000000	-0.118958	-0.155818	-0.187634	0.000000	0.000000	2.000000	62.000000	0.000000
2956.677864	-0.091474	0.552014	0.018449	83.709045	128.409607	160.113525	-0.446237	0.000000	-0.952912	0.000000	0.000000	0.000000	-0.119570	-0.150366	-0.182661	0.000000	0.000000	2.000000	62.000000	0.000000
2956.681197	-0.091474	0.552014	0.018449	83.709045	128.409607	160.113525	-0.446237	0.000000	-0.952912	0.000000	0.000000	0.000000	-0.119570	-0.150366	-0.182661	0.000000	0.000000	2.000000	62.000000	0.000000
2956.684530	-0.091474	0.552014	0.018449	83.709045	128.409607	160.113525	-0.446237	0.000000	-0.952912	0.000000	0.000000	0.000000	-0.119570	-0.150366	-0.182661	0.000000	0.000000	2.000000	62.000000	0.000000
2956.687864	-0.091474	0.552014	0.018449	83.596199	128.217209	160.057236	-0.426308	0.000000	-0.922468	0.000000	0.000000	0.000000	-0.119570	-0.150366	-0.182661	0.000000	0.000000	2.000000	62.000000	0.000000
2956.691197	-0.091818	0.551557	0.017929	83.596199	128.217209	160.057236	-0.426308	0.000000	-0.922468	0.000000	0.000000	0.000000	-0.103285	-0.137367	-0.156257	0.000000	0.000000	2.000000	62.000000	0.000000
2956.694530	-0.091818	0.551557	0.017929	83.596199	128.217209	160.057236	-0.426308	0.000000	-0.922468	0.000000	0.000000	0.000000	-0.103285	-0.137367	-0.156257	0.000000	0.000000	2.000000	62.000000	0.000000
2956.697864	-0.092119	0.551143	0.017428	83.453209	127.641541	159.659348	-0.409094	0.000000	-0.896425	0.000000	0.000000	0.000000	-0.090213	-0.124075	-0.150072	0.000000	0.000000	2.000000	62.000000	0.000000
2956.701197	-0.092119	0.551143	0.017428	83.453209	127.641541	159.659348	-0.409094	0.000000	-0.896425	0.000000	0.000000	0.000000	-0.090213	-0.124075	-0.150072	0.000000	0.000000	2.000000	62.000000	0.000000
2956.704530	-0.092119	0.551143	0.017428	83.453209	127.641541	159.659348	-0.409094	0.000000	-0.896425	0.000000	0.000000	0.000000	-0.090213	-0.124075	-0.150072	0.000000	0.000000	2.000000	62.000000	0.000000
2956.707864	-0.092119	0.551143	0.017428	83.307953	126.908401	159.114670	-0.394059	0.000000	-0.871413	0.000000	0.000000	0.000000	-0.090213	-0.124075	-0.150072	0.000000	0.000000	2.000000	62.000000	0.000000
2956.711197	-0.092358	0.550764	0.016976	83.307953	126.908401	159.114670	-0.394059	0.000000	-0.871413	0.000000	0.000000	0.000000	-0.071779	-0.113594	-0.135670	0.000000	0.000000	2.000000	62.000000	0.000000
2956.714530	-0.092358	0.550764	0.016976	83.307953	126.908401	159.114670	-0.394059	0.000000	-0.871413	0.000000	0.000000	0.000000	-0.071779	-0.113594	-0.135670	0.000000	0.000000	2.000000	62.000000	0.000000
2956.717864	-0.092608	0.550411	0.016582	83.187042	126.261673	158.631851	-0.382096	0.000000	-0.848802	0.000000	0.000000	0.000000	-0.075010	-0.105884	-0.118321	0.000000	0.000000	2.000000	62.000000	0.000000
2956.721197	-0.092608	0.550411	0.016582	83.187042	126.261673	158.631851	-0.382096	0.000000	-0.848802	0.000000	0.000000	0.000000	-0.075010	-0.105884	-0.118321	0.000000	0.000000	2.000000	62.000000	0.000000
2956.724530	-0.092608	0.550411	0.016582	83.187042	126.261673	158.631851	-0.382096	0.000000	-0.848802	0.000000	0.000000	0.000000	-0.075010	-0.105884	-0.118321	0.000000	0.000000	2.000000	62.000000	0.000000
2956.727864	-0.092608	0.550411	0.016582	83.115044	125.630058	158.138962	-0.369594	0.000000	-0.829081	0.000000	0.000000	0.000000	-0.075010	-0.105884	-0.118321	0.000000	0.000000	2.000000	62.000000	0.000000
2956.731197	-0.092846	0.550110	0.016245	83.115044	125.630058	158.138962	-0.369594	0.000000	-0.829081	0.000000	0.000000	0.000000	-0.071244	-0.090334	-0.101118	0.000000	0.000000	2.000000	62.000000	0.000000
2956.734530	-0.092846	0.550110	0.016245	83.115044	125.630058	158.138962	-0.369594	0.000000	-0.829081	0.000000	0.000000	0.000000	-0.071244	-0.090334	-0.101118	0.000000	0.000000	2.000000	62.000000	0.000000
2956.737864	-0.093110	0.549800	0.015926	83.096237	124.956581	157.578232	-0.357720	0.000000	-0.812229	0.000000	0.000000	0.000000	-0.079195	-0.092996	-0.095721	0.000000	0.000000	2.000000	62.000000	0.000000
2956.741197	-0.093110	0.549800	0.015926	83.096237	124.956581	157.578232	-0.357720	0.000000	-0.812229	0.000000	0.000000	0.000000	-0.079195	-0.092996	-0.095721	0.000000	0.000000	2.000000	62.000000	0.000000
2956.744530	-0.093110	0.549800	0.015926	83.096237	124.956581	157.578232	-0.357720	0.000000	-0.812229	0.000000	0.000000	0.000000	-0.079195	-0.092996	-0.095721	0.000000	0.000000	2.000000	62.000000	0.000000
2956.747864	-0.093110	0.549800	0.015926	83.132355	124.351120	157.045380	-0.344521	0.000000	-0.796275	0.000000	0.000000	0.000000	-0.079195	-0.092996	-0.095721	0.000000	0.000000	2.000000	62.000000	0.000000
2956.751197	-0.093366	0.549533	0.015687	83.132355	124.351120	157.045380	-0.344521	0.000000	-0.796275	0.000000	0.000000	0.000000	-0.076853	-0.080269	-0.071630	0.000000	0.000000	2.000000	62.000000	0.000000
2956.754530	-0.093366	0.549533	0.015687	83.132355	124.351120	157.045380	-0.344521	0.000000	-0.796275	0.000000	0.000000	0.000000	-0.076853	-0.080269	-0.071630	0.000000	0.000000	2.000000	62.000000	0.000000
2956.757864	-0.093366	0.549533	0.015687	83.200615	123.754501	156.498291	-0.331712	0.000000	-0.784337	0.000000	0.000000	0.000000	-0.076853	-0.080269	-0.071630	0.000000	0.000000	2.000000	62.000000	0.000000
2956.761197	-0.093366	0.549533	0.015687	83.200615	123.754501	156.498291	-0.331712	0.000000	-0.784337	0.000000	0.000000	0.000000	-0.076853	-0.080269	-0.071630	0.000000	0.000000	2.000000	62.000000	0.000000
2956.764530	-0.093604	0.549256	0.015475	83.200615	123.754501	156.498291	-0.331712	0.000000	-0.784337	0.000000	0.000000	0.000000	-0.071384	-0.082964	-0.063559	0.000000	0.000000	2.000000	62.000000	0.000000
2956.767864	-0.093774	0.548980	0.015276	83.274887	123.177696	155.959015	-0.331712	0.000000	-0.784337	0.000000	0.000000	0.000000	-0.051125	-0.082905	-0.059644	0.000000	0.000000	2.000000	62.000000	0.000000
2956.771197	-0.093774	0.548980	0.015276	83.274887	123.177696	155.959015	-0.331712	0.000000	-0.784337	0.000000	0.000000	0.000000	-0.051125	-0.082905	-0.059644	0.000000	0.000000	2.000000	62.000000	0.000000
2956.774530	-0.093774	0.548980	0.015276	83.274887	123.177696	155.959015	-0.331712	0.000000	-0.784337	0.000000	0.000000	0.000000	-0.051125	-0.082905	-0.059644	0.000000	0.000000	2.000000	62.000000	0.000000
2956.777864	-0.093774	0.548980	0.015276	83.338356	122.720963	155.525238	-0.311294	0.000000	-0.763803	0.000000	0.000000	0.000000	-0.051125	-0.082905	-0.059644	0.000000	0.000000	2.000000	62.000000	0.000000
2956.781197	-0.093890	0.548702	0.015154	83.338356	122.720963	155.525238	-0.311294	0.000000	-0.763803	0.000000	0.000000	0.000000	-0.034673	-0.083283	-0.036684	0.000000	0.000000	2.000000	62.000000	0.000000
2956.784530	-0.093890	0.548702	0.015154	83.338356	122.720963	155.525238	-0.311294	0.000000	-0.763803	0.000000	0.000000	0.000000	-0.034673	-0.083283	-0.036684	0.000000	0.000000	2.000000	62.000000	0.000000
2956.787864	-0.093890	0.548702	0.015154	83.398888	122.257507	155.080643	-0.305515	0.000000	-0.757689	0.000000	0.000000	0.000000	-0.034673	-0.083283	-0.036684	0.000000	0.000000	2.000000	62.000000	0.000000
2956.791197	-0.093890	0.548702	0.015154	83.398888	122.257507	155.080643	-0.305515	0.000000	-0.757689	0.000000	0.000000	0.000000	-0.034673	-0.083283	-0.036684	0.000000	0.000000	2.000000	62.000000	0.000000
2956.794530	-0.093979	0.548408	0.015018	83.398888	122.257507	155.080643	-0.305515	0.000000	-0.757689	0.000000	0.000000	0.000000	-0.026851	-0.088340	-0.040769	0.000000	0.000000	2.000000	62.000000	0.000000
2956.797864	-0.093979	0.548408	0.015018	83.441025	121.950966	154.793259	-0.305515	0.000000	-0.757689	0.000000	0.000000	0.000000	-0.026851	-0.088340	-0.040769	0.000000	0.000000	2.000000	62.000000	0.000000
2956.801197	-0.093979	0.548408	0.015018	83.441025	121.950966	154.793259	-0.305515	0.000000	-0.757689	0.000000	0.000000	0.000000	-0.026851	-0.088340	-0.040769	0.000000	0.000000	2.000000	62.000000	0.000000
2956.804530	-0.093979	0.548408	0.015018	83.441025	121.950966	154.793259	-0.305515	0.000000	-0.757689	0.000000	0.000000	0.000000	-0.026851	-0.088340	-0.040769	0.000000	0.000000	2.000000	62.000000	0.000000
2956.807864	-0.094151	0.547881	0.014713	83.473160	121.714317	154.577759	-0.301040	0.000000	-0.750894	0.000000	0.000000	0.000000	-0.051668	-0.158026	-0.091470	0.000000	0.000000	2.000000	62.000000	0.000000
2956.811197	-0.094151	0.547881	0.014713	83.473160	121.714317	154.577759	-0.301040	0.000000	-0.750894	0.000000	0.000000	0.000000	-0.051668	-0.158026	-0.091470	0.000000	0.000000	2.000000	62.000000	0.000000
2956.814530	-0.094151	0.547881	0.014713	83.473160	121.714317	154.577759	-0.301040	0.000000	-0.750894	0.000000	0.000000	0.000000	-0.051668	-0.158026	-0.091470	0.000000	0.000000	2.000000	62.000000	0.000000
2956.817864	-0.094151	0.547881	0.014713	83.504265	121.474098	154.360886	-0.292428	0.000000	-0.735649	0.000000	0.000000	0.000000	-0.051668	-0.158026	-0.091470	0.000000	0.000000	2.000000	62.000000	0.000000
2956.821197	-0.094309	0.547656	0.014571	83.504265	121.474098	154.360886	-0.292428	0.000000	-0.735649	0.000000	0.000000	0.000000	-0.047410	-0.067354	-0.042511	0.000000	0.000000	2.000000	62.000000	0.000000
2956.824530	-0.094309	0.547656	0.014571	83.504265	121.474098	154.360886	-0.292428	0.000000	-0.735649	0.000000	0.000000	0.000000	-0.047410	-0.067354	-0.042511	0.000000	0.000000	2.000000	62.000000	0.000000
2956.827864	-0.094309	0.547656	0.014571	83.545212	121.121124	154.035690	-0.284527	0.000000	-0.728564	0.000000	0.000000	0.000000	-0.047410	-0.067354	-0.042511	0.000000	0.000000	2.000000	62.000000	0.000000
2956.831197	-0.094309	0.547656	0.014571	83.545212	121.121124	154.035690	-0.284527	0.000000	-0.728564	0.000000	0.000000	0.000000	-0.047410	-0.067354	-0.042511	0.000000	0.000000	2.000000	62.000000	0.000000
2956.834530	-0.094470	0.547475	0.014442	83.545212	121.121124	154.035690	-0.284527	0.000000	-0.728564	0.000000	0.000000	0.000000	-0.048159	-0.054304	-0.038638	0.000000	0.000000	2.000000	62.000000	0.000000
2956.837864	-0.094470	0.547475	0.014442	83.591370	120.506706	153.463348	-0.284527	0.000000	-0.728564	0.000000	0.000000	0.000000	-0.048159	-0.054304	-0.038638	0.000000	0.000000	2.000000	62.000000	0.000000
2956.841197	-0.094470	0.547475	0.014442	83.591370	120.506706	153.463348	-0.284527	0.000000	-0.728564	0.000000	0.000000	0.000000	-0.048159	-0.054304	-0.038638	0.000000	0.000000	2.000000	62.000000	0.000000
2956.844530	-0.094470	0.547475	0.014442	83.591370	120.506706	153.463348	-0.284527	0.000000	-0.728564	0.000000	0.000000	0.000000	-0.048159	-0.054304	-0.038638	0.000000	0.000000	2.000000	62.000000	0.000000
2956.847864	-0.094660	0.547206	0.014346	83.645103	119.491142	152.504272	-0.276500	0.000000	-0.722124	0.000000	0.000000	0.000000	-0.057087	-0.080729	-0.028860	0.000000	0.000000	2.000000	62.000000	0.000000
2956.851197	-0.094660	0.547206	0.014346	83.645103	119.491142	152.504272	-0.276500	0.000000	-0.722124	0.000000	0.000000	0.000000	-0.057087	-0.080729	-0.028860	0.000000	0.000000	2.000000	62.000000	0.000000
2956.854530	-0.094660	0.547206	0.014346	83.645103	119.491142	152.504272	-0.276500	0.000000	-0.722124	0.000000	0.000000	0.000000	-0.057087	-0.080729	-0.028860	0.000000	0.000000	2.000000	62.000000	0.000000
2956.857864	-0.094690	0.547118	0.014379	83.693329	118.294113	151.373093	-0.266986	0.000000	-0.717314	0.000000	0.000000	0.000000	-0.008955	-0.026417	0.009812	0.000000	0.000000	2.000000	62.000000	0.000000
2956.861197	-0.094690	0.547118	0.014379	83.693329	118.294113	151.373093	-0.266986	0.000000	-0.717314	0.000000	0.000000	0.000000	-0.008955	-0.026417	0.009812	0.000000	0.000000	2.000000	62.000000	0.000000
2956.864530	-0.094690	0.547118	0.014379	83.693329	118.294113	151.373093	-0.266986	0.000000	-0.717314	0.000000	0.000000	0.000000	-0.008955	-0.026417	0.009812	0.000000	0.000000	2.000000	62.000000	0.000000
2956.867864	-0.094683	0.547038	0.014461	83.736908	117.057884	150.200455	-0.265493	0.000000	-0.718949	0.000000	0.000000	0.000000	0.002027	-0.024121	0.024705	0.000000	0.000000	2.000000	62.000000	0.000000
2956.871197	-0.094683	0.547038	0.014461	83.736908	117.057884	150.200455	-0.265493	0.000000	-0.718949	0.000000	0.000000	0.000000	0.002027	-0.024121	0.024705	0.000000	0.000000	2.000000	62.000000	0.000000
2956.874530	-0.094683	0.547038	0.014461	83.736908	117.057884	150.200455	-0.265493	0.000000	-0.718949	0.000000	0.000000	0.000000	0.002027	-0.024121	0.024705	0.000000	0.000000	2.000000	62.000000	0.000000
2956.877864	-0.094683	0.547038	0.014461	83.778870	115.881592	149.080612	-0.265831	0.000000	-0.723067	0.000000	0.000000	0.000000	0.002027	-0.024121	0.024705	0.000000	0.000000	2.000000	62.000000	0.000000
2956.881197	-0.094684	0.546992	0.014580	83.778870	115.881592	149.080612	-0.265831	0.000000	-0.723067	0.000000	0.000000	0.000000	-0.000129	-0.013897	0.035458	0.000000	0.000000	2.000000	62.000000	0.000000
2956.884530	-0.094684	0.546992	0.014580	83.778870	115.881592	149.080612	-0.265831	0.000000	-0.723067	0.000000	0.000000	0.000000	-0.000129	-0.013897	0.035458	0.000000	0.000000	2.000000	62.000000	0.000000
2956.887864	-0.094684	0.546992	0.014580	83.812233	115.084656	148.318115	-0.265809	0.000000	-0.728977	0.000000	0.000000	0.000000	-0.000129	-0.013897	0.035458	0.000000	0.000000	2.000000	62.000000	0.000000
2956.891197	-0.094684	0.546992	0.014580	83.812233	115.084656	148.318115	-0.265809	0.000000	-0.728977	0.000000	0.000000	0.000000	-0.000129	-0.013897	0.035458	0.000000	0.000000	2.000000	62.000000	0.000000
2956.894530	-0.094715	0.546953	0.014734	83.812233	115.084656	148.318115	-0.265809	0.000000	-0.728977	0.000000	0.000000	0.000000	-0.009294	-0.011593	0.046305	0.000000	0.000000	2.000000	62.000000	0.000000
2956.897864	-0.094715	0.546953	0.014734	83.834450	114.673714	147.920105	-0.265809	0.000000	-0.728977	0.000000	0.000000	0.000000	-0.009294	-0.011593	0.046305	0.000000	0.000000	2.000000	62.000000	0.000000
2956.901197	-0.094715	0.546953	0.014734	83.834450	114.673714	147.920105	-0.265809	0.000000	-0.728977	0.000000	0.000000	0.000000	-0.009294	-0.011593	0.046305	0.000000	0.000000	2.000000	62.000000	0.000000
2956.904530	-0.094715	0.546953	0.014734	83.834450	114.673714	147.920105	-0.265809	0.000000	-0.728977	0.000000	0.000000	0.000000	-0.009294	-0.011593	0.046305	0.000000	0.000000	2.000000	62.000000	0.000000
2956.907864	-0.094777	0.546971	0.015046	83.841965	114.553169	147.800797	-0.264260	0.000000	-0.736694	0.000000	0.000000	0.000000	-0.018793	0.005542	0.093647	0.000000	0.000000	2.000000	62.000000	0.000000
2956.911197	-0.094777	0.546971	0.015046	83.841965	114.553169	147.800797	-0.264260	0.000000	-0.736694	0.000000	0.000000	0.000000	-0.018793	0.005542	0.093647	0.000000	0.000000	2.000000	62.000000	0.000000
2956.914530	-0.094777	0.546971	0.015046	83.841965	114.553169	147.800797	-0.264260	0.000000	-0.736694	0.000000	0.000000	0.000000	-0.018793	0.005542	0.093647	0.000000	0.000000	2.000000	62.000000	0.000000
2956.917864	-0.094777	0.546971	0.015046	83.841454	114.319771	147.581375	-0.261128	0.000000	-0.752302	0.000000	0.000000	0.000000	-0.018793	0.005542	0.093647	0.000000	0.000000	2.000000	62.000000	0.000000
2956.921197	-0.094817	0.547036	0.015244	83.841454	114.319771	147.581375	-0.261128	0.000000	-0.752302	0.000000	0.000000	0.000000	-0.011948	0.019499	0.059532	0.000000	0.000000	2.000000	62.000000	0.000000
2956.924530	-0.094817	0.547036	0.015244	83.841454	114.319771	147.581375	-0.261128	0.000000	-0.752302	0.000000	0.000000	0.000000	-0.011948	0.019499	0.059532	0.000000	0.000000	2.000000	62.000000	0.000000
2956.927864	-0.094818	0.547162	0.015483	83.834137	113.963150	147.246185	-0.259137	0.000000	-0.762224	0.000000	0.000000	0.000000	-0.000351	0.037618	0.071522	0.000000	0.000000	2.000000	62.000000	0.000000
2956.931197	-0.094818	0.547162	0.015483	83.834137	113.963150	147.246185	-0.259137	0.000000	-0.762224	0.000000	0.000000	0.000000	-0.000351	0.037618	0.071522	0.000000	0.000000	2.000000	62.000000	0.000000
2956.934530	-0.094818	0.547162	0.015483	83.834137	113.963150	147.246185	-0.259137	0.000000	-0.762224	0.000000	0.000000	0.000000	-0.000351	0.037618	0.071522	0.000000	0.000000	2.000000	62.000000	0.000000
2956.937864	-0.094818	0.547162	0.015483	83.819748	113.482254	146.796875	-0.259079	0.000000	-0.774144	0.000000	0.000000	0.000000	-0.000351	0.037618	0.071522	0.000000	0.000000	2.000000	62.000000	0.000000
2956.941197	-0.094774	0.547314	0.015725	83.819748	113.482254	146.796875	-0.259079	0.000000	-0.774144	0.000000	0.000000	0.000000	0.013429	0.045534	0.072752	0.000000	0.000000	2.000000	62.000000	0.000000
2956.944530	-0.094774	0.547314	0.015725	83.819748	113.482254	146.796875	-0.259079	0.000000	-0.774144	0.000000	0.000000	0.000000	0.013429	0.045534	0.072752	0.000000	0.000000	2.000000	62.000000	0.000000
2956.947864	-0.094774	0.547314	0.015725	83.797142	112.841255	146.195313	-0.261317	0.000000	-0.786270	0.000000	0.000000	0.000000	0.013429	0.045534	0.072752	0.000000	0.000000	2.000000	62.000000	0.000000
2956.951197	-0.094774	0.547314	0.015725	83.797142	112.841255	146.195313	-0.261317	0.000000	-0.786270	0.000000	0.000000	0.000000	0.013429	0.045534	0.072752	0.000000	0.000000	2.000000	62.000000	0.000000
2956.954530	-0.094722	0.547507	0.016049	83.797142	112.841255	146.195313	-0.261317	0.000000	-0.786270	0.000000	0.000000	0.000000	0.015612	0.058144	0.096994	0.000000	0.000000	2.000000	62.000000	0.000000
2956.957864	-0.094618	0.547717	0.016467	83.774651	112.140259	145.533951	-0.261317	0.000000	-0.786270	0.000000	0.000000	0.000000	0.031031	0.062817	0.125354	0.000000	0.000000	2.000000	62.000000	0.000000
2956.961197	-0.094618	0.547717	0.016467	83.774651	112.140259	145.533951	-0.261317	0.000000	-0.786270	0.000000	0.000000	0.000000	0.031031	0.062817	0.125354	0.000000	0.000000	2.000000	62.000000	0.000000
2956.964530	-0.094618	0.547717	0.016467	83.774651	112.140259	145.533951	-0.261317	0.000000	-0.786270	0.000000	0.000000	0.000000	0.031031	0.062817	0.125354	0.000000	0.000000	2.000000	62.000000	0.000000
2956.967864	-0.094618	0.547717	0.016467	83.758194	111.463585	144.884705	-0.269091	0.000000	-0.823328	0.000000	0.000000	0.000000	0.031031	0.062817	0.125354	0.000000	0.000000	2.000000	62.000000	0.000000
2956.971197	-0.094499	0.547961	0.016924	83.758194	111.463585	144.884705	-0.269091	0.000000	-0.823328	0.000000	0.000000	0.000000	0.035749	0.073151	0.137349	0.000000	0.000000	2.000000	62.000000	0.000000
2956.974530	-0.094499	0.547961	0.016924	83.758194	111.463585	144.884705	-0.269091	0.000000	-0.823328	0.000000	0.000000	0.000000	0.035749	0.073151	0.137349	0.000000	0.000000	2.000000	62.000000	0.000000
2956.977864	-0.094365	0.548212	0.017427	83.748215	110.772728	144.213333	-0.275049	0.000000	-0.846219	0.000000	0.000000	0.000000	0.040219	0.075547	0.150778	0.000000	0.000000	2.000000	62.000000	0.000000
2956.981197	-0.094365	0.548212	0.017427	83.748215	110.772728	144.213333	-0.275049	0.000000	-0.846219	0.000000	0.000000	0.000000	0.040219	0.075547	0.150778	0.000000	0.000000	2.000000	62.000000	0.000000
2956.984530	-0.094365	0.548212	0.017427	83.748215	110.772728	144.213333	-0.275049	0.000000	-0.846219	0.000000	0.000000	0.000000	0.040219	0.075547	0.150778	0.000000	0.000000	2.000000	62.000000	0.000000
2956.987864	-0.094365	0.548212	0.017427	83.751068	110.142532	143.587646	-0.281752	0.000000	-0.871349	0.000000	0.000000	0.000000	0.040219	0.075547	0.150778	0.000000	0.000000	2.000000	62.000000	0.000000
2956.991197	-0.094243	0.548463	0.017993	83.751068	110.142532	143.587646	-0.281752	0.000000	-0.871349	0.000000	0.000000	0.000000	0.036606	0.075182	0.169662	0.000000	0.000000	2.000000	62.000000	0.000000
2956.994530	-0.094243	0.548463	0.017993	83.751068	110.142532	143.587646	-0.281752	0.000000	-0.871349	0.000000	0.000000	0.000000	0.036606	0.075182	0.169662	0.000000	0.000000	2.000000	62.000000	0.000000
2956.997864	-0.094098	0.548714	0.018562	83.775024	109.660553	143.081161	-0.287853	0.000000	-0.899626	0.000000	0.000000	0.000000	0.043559	0.075264	0.170890	0.000000	0.000000	2.000000	62.000000	0.000000
2957.001197	-0.094098	0.548714	0.018562	83.775024	109.660553	143.081161	-0.287853	0.000000	-0.899626	0.000000	0.000000	0.000000	0.043559	0.075264	0.170890	0.000000	0.000000	2.000000	62.000000	0.000000
2957.004530	-0.094098	0.548714	0.018562	83.775024	109.660553	143.081161	-0.287853	0.000000	-0.899626	0.000000	0.000000	0.000000	0.043559	0.075264	0.170890	0.000000	0.000000	2.000000	62.000000	0.000000
2957.007864	-0.094098	0.548714	0.018562	83.805305	109.222794	142.608002	-0.295113	0.000000	-0.928107	0.000000	0.000000	0.000000	0.043559	0.075264	0.170890	0.000000	0.000000	2.000000	62.000000	0.000000
2957.011197	-0.093920	0.548937	0.019208	83.805305	109.222794	142.608002	-0.295113	0.000000	-0.928107	0.000000	0.000000	0.000000	0.053289	0.066908	0.193897	0.000000	0.000000	2.000000	62.000000	0.000000
2957.014530	-0.093920	0.548937	0.019208	83.805305	109.222794	142.608002	-0.295113	0.000000	-0.928107	0.000000	0.000000	0.000000	0.053289	0.066908	0.193897	0.000000	0.000000	2.000000	62.000000	0.000000
2957.017864	-0.093749	0.549195	0.019890	83.838234	108.735558	142.079651	-0.303994	0.000000	-0.960424	0.000000	0.000000	0.000000	0.051441	0.077285	0.204439	0.000000	0.000000	2.000000	62.000000	0.000000
2957.021197	-0.093749	0.549195	0.019890	83.838234	108.735558	142.079651	-0.303994	0.000000	-0.960424	0.000000	0.000000	0.000000	0.051441	0.077285	0.204439	0.000000	0.000000	2.000000	62.000000	0.000000
2957.024530	-0.093749	0.549195	0.019890	83.838234	108.735558	142.079651	-0.303994	0.000000	-0.960424	0.000000	0.000000	0.000000	0.051441	0.077285	0.204439	0.000000	0.000000	2.000000	62.000000	0.000000
2957.027864	-0.093749	0.549195	0.019890	83.869209	108.268257	141.571320	-0.312568	0.000000	-0.994497	0.000000	0.000000	0.000000	0.051441	0.077285	0.204439	0.000000	0.000000	2.000000	62.000000	0.000000
2957.031197	-0.093536	0.549416	0.020607	83.869209	108.268257	141.571320	-0.312568	0.000000	-0.994497	0.000000	0.000000	0.000000	0.063696	0.066579	0.215253	0.000000	0.000000	2.000000	62.000000	0.000000
2957.034530	-0.093536	0.549416	0.020607	83.869209	108.268257	141.571320	-0.312568	0.000000	-0.994497	0.000000	0.000000	0.000000	0.063696	0.066579	0.215253	0.000000	0.000000	2.000000	62.000000	0.000000
2957.037864	-0.093308	0.549646	0.021369	83.901146	107.775513	141.031982	-0.323184	0.000000	-1.030372	0.000000	0.000000	0.000000	0.068461	0.068982	0.228565	0.000000	0.000000	2.000000	62.000000	0.000000
2957.041197	-0.093308	0.549646	0.021369	83.901146	107.775513	141.031982	-0.323184	0.000000	-1.030372	0.000000	0.000000	0.000000	0.068461	0.068982	0.228565	0.000000	0.000000	2.000000	62.000000	0.000000
2957.044530	-0.093308	0.549646	0.021369	83.901146	107.775513	141.031982	-0.323184	0.000000	-1.030372	0.000000	0.000000	0.000000	0.068461	0.068982	0.228565	0.000000	0.000000	2.000000	62.000000	0.000000
2957.047864	-0.093308	0.549646	0.021369	83.934052	107.256706	140.461014	-0.334594	0.000000	-1.068466	0.000000	0.000000	0.000000	0.068461	0.068982	0.228565	0.000000	0.000000	2.000000	62.000000	0.000000
2957.051197	-0.093059	0.549894	0.022153	83.934052	107.256706	140.461014	-0.334594	0.000000	-1.068466	0.000000	0.000000	0.000000	0.074616	0.074190	0.235038	0.000000	0.000000	2.000000	62.000000	0.000000
2957.054530	-0.093059	0.549894	0.022153	83.934052	107.256706	140.461014	-0.334594	0.000000	-1.068466	0.000000	0.000000	0.000000	0.074616	0.074190	0.235038	0.000000	0.000000	2.000000	62.000000	0.000000
2957.057864	-0.092776	0.550140	0.023008	83.967751	106.705452	139.857452	-0.347030	0.000000	-1.107639	0.000000	0.000000	0.000000	0.085026	0.073792	0.256426	0.000000	0.000000	2.000000	62.000000	0.000000
2957.061197	-0.092776	0.550140	0.023008	83.967751	106.705452	139.857452	-0.347030	0.000000	-1.107639	0.000000	0.000000	0.000000	0.085026	0.073792	0.256426	0.000000	0.000000	2.000000	62.000000	0.000000
2957.064530	-0.092776	0.550140	0.023008	83.967751	106.705452	139.857452	-0.347030	0.000000	-1.107639	0.000000	0.000000	0.000000	0.085026	0.073792	0.256426	0.000000	0.000000	2.000000	62.000000	0.000000
2957.067864	-0.092776	0.550140	0.023008	83.999420	106.176819	139.273911	-0.361201	0.000000	-1.150377	0.000000	0.000000	0.000000	0.085026	0.073792	0.256426	0.000000	0.000000	2.000000	62.000000	0.000000
2957.071197	-0.092492	0.550359	0.023867	83.999420	106.176819	139.273911	-0.361201	0.000000	-1.150377	0.000000	0.000000	0.000000	0.085210	0.065822	0.257703	0.000000	0.000000	2.000000	62.000000	0.000000
2957.074530	-0.092492	0.550359	0.023867	83.999420	106.176819	139.273911	-0.361201	0.000000	-1.150377	0.000000	0.000000	0.000000	0.085210	0.065822	0.257703	0.000000	0.000000	2.000000	62.000000	0.000000
2957.077864	-0.092192	0.550560	0.024775	84.030472	105.644821	138.684296	-0.375402	0.000000	-1.193328	0.000000	0.000000	0.000000	0.089949	0.060150	0.272416	0.000000	0.000000	2.000000	62.000000	0.000000
2957.081197	-0.092192	0.550560	0.024775	84.030472	105.644821	138.684296	-0.375402	0.000000	-1.193328	0.000000	0.000000	0.000000	0.089949	0.060150	0.272416	0.000000	0.000000	2.000000	62.000000	0.000000
2957.084530	-0.092192	0.550560	0.024775	84.030472	105.644821	138.684296	-0.375402	0.000000	-1.193328	0.000000	0.000000	0.000000	0.089949	0.060150	0.272416	0.000000	0.000000	2.000000	62.000000	0.000000
2957.087864	-0.092192	0.550560	0.024775	84.059471	105.133751	138.115768	-0.390394	0.000000	-1.238730	0.000000	0.000000	0.000000	0.089949	0.060150	0.272416	0.000000	0.000000	2.000000	62.000000	0.000000
2957.091197	-0.091887	0.550743	0.025664	84.059471	105.133751	138.115768	-0.390394	0.000000	-1.238730	0.000000	0.000000	0.000000	0.091483	0.054966	0.266885	0.000000	0.000000	2.000000	62.000000	0.000000
2957.094530	-0.091887	0.550743	0.025664	84.059471	105.133751	138.115768	-0.390394	0.000000	-1.238730	0.000000	0.000000	0.000000	0.091483	0.054966	0.266885	0.000000	0.000000	2.000000	62.000000	0.000000
2957.097864	-0.091589	0.550907	0.026598	84.087852	104.617165	137.541733	-0.405641	0.000000	-1.283211	0.000000	0.000000	0.000000	0.089422	0.049217	0.280271	0.000000	0.000000	2.000000	62.000000	0.000000
2957.101197	-0.091589	0.550907	0.026598	84.087852	104.617165	137.541733	-0.405641	0.000000	-1.283211	0.000000	0.000000	0.000000	0.089422	0.049217	0.280271	0.000000	0.000000	2.000000	62.000000	0.000000
2957.104530	-0.091589	0.550907	0.026598	84.087852	104.617165	137.541733	-0.405641	0.000000	-1.283211	0.000000	0.000000	0.000000	0.089422	0.049217	0.280271	0.000000	0.000000	2.000000	62.000000	0.000000
2957.107864	-0.091589	0.550907	0.026598	84.114403	104.117241	136.989929	-0.420545	0.000000	-1.329923	0.000000	0.000000	0.000000	0.089422	0.049217	0.280271	0.000000	0.000000	2.000000	62.000000	0.000000
2957.111197	-0.091336	0.551044	0.027528	84.114403	104.117241	136.989929	-0.420545	0.000000	-1.329923	0.000000	0.000000	0.000000	0.075876	0.041115	0.278951	0.000000	0.000000	2.000000	62.000000	0.000000
2957.114530	-0.091336	0.551044	0.027528	84.114403	104.117241	136.989929	-0.420545	0.000000	-1.329923	0.000000	0.000000	0.000000	0.075876	0.041115	0.278951	0.000000	0.000000	2.000000	62.000000	0.000000
2957.117864	-0.091090	0.551162	0.028503	84.138962	103.607117	136.426834	-0.433191	0.000000	-1.376415	0.000000	0.000000	0.000000	0.073819	0.035290	0.292339	0.000000	0.000000	2.000000	62.000000	0.000000
2957.121197	-0.091090	0.551162	0.028503	84.138962	103.607117	136.426834	-0.433191	0.000000	-1.376415	0.000000	0.000000	0.000000	0.073819	0.035290	0.292339	0.000000	0.000000	2.000000	62.000000	0.000000
2957.124530	-0.091090	0.551162	0.028503	84.138962	103.607117	136.426834	-0.433191	0.000000	-1.376415	0.000000	0.000000	0.000000	0.073819	0.035290	0.292339	0.000000	0.000000	2.000000	62.000000	0.000000
2957.127864	-0.091090	0.551162	0.028503	84.158661	103.101540	135.874420	-0.445494	0.000000	-1.425138	0.000000	0.000000	0.000000	0.073819	0.035290	0.292339	0.000000	0.000000	2.000000	62.000000	0.000000
2957.131197	-0.090812	0.551271	0.029441	84.158661	103.101540	135.874420	-0.445494	0.000000	-1.425138	0.000000	0.000000	0.000000	0.083520	0.032841	0.281334	0.000000	0.000000	2.000000	62.000000	0.000000
2957.134530	-0.090812	0.551271	0.029441	84.158661	103.101540	135.874420	-0.445494	0.000000	-1.425138	0.000000	0.000000	0.000000	0.083520	0.032841	0.281334	0.000000	0.000000	2.000000	62.000000	0.000000
2957.137864	-0.090540	0.551361	0.030423	84.168938	102.547791	135.280838	-0.459414	0.000000	-1.472027	0.000000	0.000000	0.000000	0.081516	0.026946	0.294706	0.000000	0.000000	2.000000	62.000000	0.000000
2957.141197	-0.090540	0.551361	0.030423	84.168938	102.547791	135.280838	-0.459414	0.000000	-1.472027	0.000000	0.000000	0.000000	0.081516	0.026946	0.294706	0.000000	0.000000	2.000000	62.000000	0.000000
2957.144530	-0.090540	0.551361	0.030423	84.168938	102.547791	135.280838	-0.459414	0.000000	-1.472027	0.000000	0.000000	0.000000	0.081516	0.026946	0.294706	0.000000	0.000000	2.000000	62.000000	0.000000
2957.147864	-0.090540	0.551361	0.030423	84.171295	101.989342	134.689209	-0.473000	0.000000	-1.521145	0.000000	0.000000	0.000000	0.081516	0.026946	0.294706	0.000000	0.000000	2.000000	62.000000	0.000000
2957.151197	-0.090259	0.551443	0.031364	84.171295	101.989342	134.689209	-0.473000	0.000000	-1.521145	0.000000	0.000000	0.000000	0.084290	0.024498	0.282415	0.000000	0.000000	2.000000	62.000000	0.000000
2957.154530	-0.090259	0.551443	0.031364	84.171295	101.989342	134.689209	-0.473000	0.000000	-1.521145	0.000000	0.000000	0.000000	0.084290	0.024498	0.282415	0.000000	0.000000	2.000000	62.000000	0.000000
2957.157864	-0.089992	0.551516	0.032260	84.171532	101.420151	134.091156	-0.487048	0.000000	-1.568214	0.000000	0.000000	0.000000	0.080055	0.022065	0.268863	0.000000	0.000000	2.000000	62.000000	0.000000
2957.161197	-0.089992	0.551516	0.032260	84.171532	101.420151	134.091156	-0.487048	0.000000	-1.568214	0.000000	0.000000	0.000000	0.080055	0.022065	0.268863	0.000000	0.000000	2.000000	62.000000	0.000000
2957.164530	-0.089992	0.551516	0.032260	84.171532	101.420151	134.091156	-0.487048	0.000000	-1.568214	0.000000	0.000000	0.000000	0.080055	0.022065	0.268863	0.000000	0.000000	2.000000	62.000000	0.000000
2957.167864	-0.089992	0.551516	0.032260	84.162621	100.959854	133.608215	-0.500391	0.000000	-1.613024	0.000000	0.000000	0.000000	0.080055	0.022065	0.268863	0.000000	0.000000	2.000000	62.000000	0.000000
2957.171197	-0.089744	0.551572	0.033134	84.162621	100.959854	133.608215	-0.500391	0.000000	-1.613024	0.000000	0.000000	0.000000	0.074508	0.016699	0.262127	0.000000	0.000000	2.000000	62.000000	0.000000
2957.174530	-0.089744	0.551572	0.033134	84.162621	100.959854	133.608215	-0.500391	0.000000	-1.613024	0.000000	0.000000	0.000000	0.074508	0.016699	0.262127	0.000000	0.000000	2.000000	62.000000	0.000000
2957.177864	-0.089530	0.551602	0.033941	84.136559	100.493980	133.136642	-0.512809	0.000000	-1.656712	0.000000	0.000000	0.000000	0.064106	0.008988	0.242091	0.000000	0.000000	2.000000	62.000000	0.000000
2957.181197	-0.089530	0.551602	0.033941	84.136559	100.493980	133.136642	-0.512809	0.000000	-1.656712	0.000000	0.000000	0.000000	0.064106	0.008988	0.242091	0.000000	0.000000	2.000000	62.000000	0.000000
2957.184530	-0.089530	0.551602	0.033941	84.136559	100.493980	133.136642	-0.512809	0.000000	-1.656712	0.000000	0.000000	0.000000	0.064106	0.008988	0.242091	0.000000	0.000000	2.000000	62.000000	0.000000
2957.187864	-0.089530	0.551602	0.033941	84.076294	100.277649	132.938934	-0.523493	0.000000	-1.697061	0.000000	0.000000	0.000000	0.064106	0.008988	0.242091	0.000000	0.000000	2.000000	62.000000	0.000000
2957.191197	-0.089324	0.551616	0.034663	84.076294	100.277649	132.938934	-0.523493	0.000000	-1.697061	0.000000	0.000000	0.000000	0.061827	0.004260	0.216592	0.000000	0.000000	2.000000	62.000000	0.000000
2957.194530	-0.089324	0.551616	0.034663	84.076294	100.277649	132.938934	-0.523493	0.000000	-1.697061	0.000000	0.000000	0.000000	0.061827	0.004260	0.216592	0.000000	0.000000	2.000000	62.000000	0.000000
2957.197864	-0.089123	0.551597	0.035283	83.966743	100.335281	133.046692	-0.533798	0.000000	-1.733159	0.000000	0.000000	0.000000	0.060413	-0.005709	0.185876	0.000000	0.000000	2.000000	62.000000	0.000000
2957.201197	-0.089123	0.551597	0.035283	83.966743	100.335281	133.046692	-0.533798	0.000000	-1.733159	0.000000	0.000000	0.000000	0.060413	-0.005709	0.185876	0.000000	0.000000	2.000000	62.000000	0.000000
2957.204530	-0.089123	0.551597	0.035283	83.966743	100.335281	133.046692	-0.533798	0.000000	-1.733159	0.000000	0.000000	0.000000	0.060413	-0.005709	0.185876	0.000000	0.000000	2.000000	62.000000	0.000000
2957.207864	-0.089123	0.551597	0.035283	83.820000	100.675087	133.457413	-0.543867	0.000000	-1.764139	0.000000	0.000000	0.000000	0.060413	-0.005709	0.185876	0.000000	0.000000	2.000000	62.000000	0.000000
2957.211197	-0.088934	0.551552	0.035840	83.820000	100.675087	133.457413	-0.543867	0.000000	-1.764139	0.000000	0.000000	0.000000	0.056743	-0.013390	0.167231	0.000000	0.000000	2.000000	62.000000	0.000000
2957.214530	-0.088934	0.551552	0.035840	83.820000	100.675087	133.457413	-0.543867	0.000000	-1.764139	0.000000	0.000000	0.000000	0.056743	-0.013390	0.167231	0.000000	0.000000	2.000000	62.000000	0.000000
2957.217864	-0.088776	0.551492	0.036309	83.675354	100.987511	133.844696	-0.553324	0.000000	-1.792011	0.000000	0.000000	0.000000	0.047208	-0.018069	0.140568	0.000000	0.000000	2.000000	62.000000	0.000000
2957.221197	-0.088776	0.551492	0.036309	83.675354	100.987511	133.844696	-0.553324	0.000000	-1.792011	0.000000	0.000000	0.000000	0.047208	-0.018069	0.140568	0.000000	0.000000	2.000000	62.000000	0.000000
2957.224530	-0.088776	0.551492	0.036309	83.675354	100.987511	133.844696	-0.553324	0.000000	-1.792011	0.000000	0.000000	0.000000	0.047208	-0.018069	0.140568	0.000000	0.000000	2.000000	62.000000	0.000000
2957.227864	-0.088776	0.551492	0.036309	83.525040	101.255013	134.199661	-0.561191	0.000000	-1.815439	0.000000	0.000000	0.000000	0.047208	-0.018069	0.140568	0.000000	0.000000	2.000000	62.000000	0.000000
2957.231197	-0.088647	0.551426	0.036666	83.525040	101.255013	134.199661	-0.561191	0.000000	-1.815439	0.000000	0.000000	0.000000	0.038803	-0.019766	0.107161	0.000000	0.000000	2.000000	62.000000	0.000000
2957.234530	-0.088647	0.551426	0.036666	83.525040	101.255013	134.199661	-0.561191	0.000000	-1.815439	0.000000	0.000000	0.000000	0.038803	-0.019766	0.107161	0.000000	0.000000	2.000000	62.000000	0.000000
2957.237864	-0.088647	0.551426	0.036666	83.368446	101.355766	134.407364	-0.567659	0.000000	-1.833299	0.000000	0.000000	0.000000	0.038803	-0.019766	0.107161	0.000000	0.000000	2.000000	62.000000	0.000000
2957.241197	-0.088647	0.551426	0.036666	83.368446	101.355766	134.407364	-0.567659	0.000000	-1.833299	0.000000	0.000000	0.000000	0.038803	-0.019766	0.107161	0.000000	0.000000	2.000000	62.000000	0.000000
2957.244530	-0.088557	0.551353	0.036975	83.368446	101.355766	134.407364	-0.567659	0.000000	-1.833299	0.000000	0.000000	0.000000	0.026967	-0.022126	0.092581	0.000000	0.000000	2.000000	62.000000	0.000000
2957.247864	-0.088557	0.551353	0.036975	83.220230	101.307281	134.469315	-0.567659	0.000000	-1.833299	0.000000	0.000000	0.000000	0.026967	-0.022126	0.092581	0.000000	0.000000	2.000000	62.000000	0.000000
2957.251197	-0.088557	0.551353	0.036975	83.220230	101.307281	134.469315	-0.567659	0.000000	-1.833299	0.000000	0.000000	0.000000	0.026967	-0.022126	0.092581	0.000000	0.000000	2.000000	62.000000	0.000000
2957.254530	-0.088557	0.551353	0.036975	83.220230	101.307281	134.469315	-0.567659	0.000000	-1.833299	0.000000	0.000000	0.000000	0.026967	-0.022126	0.092581	0.000000	0.000000	2.000000	62.000000	0.000000
2957.257864	-0.088446	0.551196	0.037302	83.071365	101.027069	134.319702	-0.572153	0.000000	-1.848729	0.000000	0.000000	0.000000	0.033247	-0.046864	0.098369	0.000000	0.000000	2.000000	62.000000	0.000000
2957.261197	-0.088446	0.551196	0.037302	83.071365	101.027069	134.319702	-0.572153	0.000000	-1.848729	0.000000	0.000000	0.000000	0.033247	-0.046864	0.098369	0.000000	0.000000	2.000000	62.000000	0.000000
2957.264530	-0.088446	0.551196	0.037302	83.071365	101.027069	134.319702	-0.572153	0.000000	-1.848729	0.000000	0.000000	0.000000	0.033247	-0.046864	0.098369	0.000000	0.000000	2.000000	62.000000	0.000000
2957.267864	-0.088429	0.551104	0.037344	82.916618	100.487610	133.937775	-0.577694	0.000000	-1.865124	0.000000	0.000000	0.000000	0.005016	-0.027682	0.012576	0.000000	0.000000	2.000000	62.000000	0.000000
2957.271197	-0.088429	0.551104	0.037344	82.916618	100.487610	133.937775	-0.577694	0.000000	-1.865124	0.000000	0.000000	0.000000	0.005016	-0.027682	0.012576	0.000000	0.000000	2.000000	62.000000	0.000000
2957.274530	-0.088429	0.551104	0.037344	82.916618	100.487610	133.937775	-0.577694	0.000000	-1.865124	0.000000	0.000000	0.000000	0.005016	-0.027682	0.012576	0.000000	0.000000	2.000000	62.000000	0.000000
2957.277864	-0.088429	0.551104	0.037344	82.750717	99.929649	133.551727	-0.578530	0.000000	-1.867220	0.000000	0.000000	0.000000	0.005016	-0.027682	0.012576	0.000000	0.000000	2.000000	62.000000	0.000000
2957.281197	-0.088422	0.550997	0.037302	82.750717	99.929649	133.551727	-0.578530	0.000000	-1.867220	0.000000	0.000000	0.000000	0.002278	-0.032228	-0.012739	0.000000	0.000000	2.000000	62.000000	0.000000
2957.284530	-0.088422	0.550997	0.037302	82.750717	99.929649	133.551727	-0.578530	0.000000	-1.867220	0.000000	0.000000	0.000000	0.002278	-0.032228	-0.012739	0.000000	0.000000	2.000000	62.000000	0.000000
2957.287864	-0.088422	0.550997	0.037302	82.584846	99.498238	133.290939	-0.578910	0.000000	-1.865097	0.000000	0.000000	0.000000	0.002278	-0.032228	-0.012739	0.000000	0.000000	2.000000	62.000000	0.000000
2957.291197	-0.088422	0.550997	0.037302	82.584846	99.498238	133.290939	-0.578910	0.000000	-1.865097	0.000000	0.000000	0.000000	0.002278	-0.032228	-0.012739	0.000000	0.000000	2.000000	62.000000	0.000000
2957.294530	-0.088420	0.550856	0.037158	82.584846	99.498238	133.290939	-0.578910	0.000000	-1.865097	0.000000	0.000000	0.000000	0.000481	-0.042065	-0.043318	0.000000	0.000000	2.000000	62.000000	0.000000
2957.297864	-0.088420	0.550856	0.037158	82.444229	99.223488	133.163651	-0.578910	0.000000	-1.865097	0.000000	0.000000	0.000000	0.000481	-0.042065	-0.043318	0.000000	0.000000	2.000000	62.000000	0.000000
2957.301197	-0.088420	0.550856	0.037158	82.444229	99.223488	133.163651	-0.578910	0.000000	-1.865097	0.000000	0.000000	0.000000	0.000481	-0.042065	-0.043318	0.000000	0.000000	2.000000	62.000000	0.000000
2957.304530	-0.088420	0.550856	0.037158	82.444229	99.223488	133.163651	-0.578910	0.000000	-1.865097	0.000000	0.000000	0.000000	0.000481	-0.042065	-0.043318	0.000000	0.000000	2.000000	62.000000	0.000000
2957.307864	-0.088554	0.550523	0.036554	82.336868	99.120667	133.179764	-0.578990	0.000000	-1.857877	0.000000	0.000000	0.000000	-0.040196	-0.099965	-0.181004	0.000000	0.000000	2.000000	62.000000	0.000000
2957.311197	-0.088554	0.550523	0.036554	82.336868	99.120667	133.179764	-0.578990	0.000000	-1.857877	0.000000	0.000000	0.000000	-0.040196	-0.099965	-0.181004	0.000000	0.000000	2.000000	62.000000	0.000000
2957.314530	-0.088554	0.550523	0.036554	82.336868	99.120667	133.179764	-0.578990	0.000000	-1.857877	0.000000	0.000000	0.000000	-0.040196	-0.099965	-0.181004	0.000000	0.000000	2.000000	62.000000	0.000000
2957.317864	-0.088554	0.550523	0.036554	82.261177	99.179863	133.328171	-0.572291	0.000000	-1.827710	0.000000	0.000000	0.000000	-0.040196	-0.099965	-0.181004	0.000000	0.000000	2.000000	62.000000	0.000000
2957.321197	-0.088676	0.550355	0.036157	82.261177	99.179863	133.328171	-0.572291	0.000000	-1.827710	0.000000	0.000000	0.000000	-0.036645	-0.050362	-0.119179	0.000000	0.000000	2.000000	62.000000	0.000000
2957.324530	-0.088676	0.550355	0.036157	82.261177	99.179863	133.328171	-0.572291	0.000000	-1.827710	0.000000	0.000000	0.000000	-0.036645	-0.050362	-0.119179	0.000000	0.000000	2.000000	62.000000	0.000000
2957.327864	-0.088676	0.550355	0.036157	82.209831	99.323662	133.538116	-0.566183	0.000000	-1.807847	0.000000	0.000000	0.000000	-0.036645	-0.050362	-0.119179	0.000000	0.000000	2.000000	62.000000	0.000000
2957.331197	-0.088676	0.550355	0.036157	82.209831	99.323662	133.538116	-0.566183	0.000000	-1.807847	0.000000	0.000000	0.000000	-0.036645	-0.050362	-0.119179	0.000000	0.000000	2.000000	62.000000	0.000000
2957.334530	-0.088810	0.550190	0.035693	82.209831	99.323662	133.538116	-0.566183	0.000000	-1.807847	0.000000	0.000000	0.000000	-0.040177	-0.049648	-0.139316	0.000000	0.000000	2.000000	62.000000	0.000000
2957.337864	-0.088937	0.550017	0.035188	82.158531	99.465088	133.745712	-0.566183	0.000000	-1.807847	0.000000	0.000000	0.000000	-0.037875	-0.051865	-0.151436	0.000000	0.000000	2.000000	62.000000	0.000000
2957.341197	-0.088937	0.550017	0.035188	82.158531	99.465088	133.745712	-0.566183	0.000000	-1.807847	0.000000	0.000000	0.000000	-0.037875	-0.051865	-0.151436	0.000000	0.000000	2.000000	62.000000	0.000000
2957.344530	-0.088937	0.550017	0.035188	82.158531	99.465088	133.745712	-0.566183	0.000000	-1.807847	0.000000	0.000000	0.000000	-0.037875	-0.051865	-0.151436	0.000000	0.000000	2.000000	62.000000	0.000000
2957.347864	-0.089042	0.549862	0.034705	82.093483	99.556343	133.915009	-0.553175	0.000000	-1.759388	0.000000	0.000000	0.000000	-0.031689	-0.046592	-0.144971	0.000000	0.000000	2.000000	62.000000	0.000000
2957.351197	-0.089042	0.549862	0.034705	82.093483	99.556343	133.915009	-0.553175	0.000000	-1.759388	0.000000	0.000000	0.000000	-0.031689	-0.046592	-0.144971	0.000000	0.000000	2.000000	62.000000	0.000000
2957.354530	-0.089042	0.549862	0.034705	82.093483	99.556343	133.915009	-0.553175	0.000000	-1.759388	0.000000	0.000000	0.000000	-0.031689	-0.046592	-0.144971	0.000000	0.000000	2.000000	62.000000	0.000000
2957.357864	-0.089123	0.549734	0.034220	82.017807	99.609032	134.054413	-0.547893	0.000000	-1.735226	0.000000	0.000000	0.000000	-0.024301	-0.038390	-0.145264	0.000000	0.000000	2.000000	62.000000	0.000000
2957.361197	-0.089123	0.549734	0.034220	82.017807	99.609032	134.054413	-0.547893	0.000000	-1.735226	0.000000	0.000000	0.000000	-0.024301	-0.038390	-0.145264	0.000000	0.000000	2.000000	62.000000	0.000000
2957.364530	-0.089123	0.549734	0.034220	82.017807	99.609032	134.054413	-0.547893	0.000000	-1.735226	0.000000	0.000000	0.000000	-0.024301	-0.038390	-0.145264	0.000000	0.000000	2.000000	62.000000	0.000000
2957.367864	-0.089123	0.549734	0.034220	81.963982	99.693130	134.201080	-0.543843	0.000000	-1.711015	0.000000	0.000000	0.000000	-0.024301	-0.038390	-0.145264	0.000000	0.000000	2.000000	62.000000	0.000000
2957.371197	-0.089180	0.549633	0.033735	81.963982	99.693130	134.201080	-0.543843	0.000000	-1.711015	0.000000	0.000000	0.000000	-0.016933	-0.030193	-0.145548	0.000000	0.000000	2.000000	62.000000	0.000000
2957.374530	-0.089180	0.549633	0.033735	81.963982	99.693130	134.201080	-0.543843	0.000000	-1.711015	0.000000	0.000000	0.000000	-0.016933	-0.030193	-0.145548	0.000000	0.000000	2.000000	62.000000	0.000000
2957.377864	-0.089232	0.549542	0.033227	81.945000	99.903984	134.437241	-0.541021	0.000000	-1.686757	0.000000	0.000000	0.000000	-0.015609	-0.027256	-0.152381	0.000000	0.000000	2.000000	62.000000	0.000000
2957.381197	-0.089232	0.549542	0.033227	81.945000	99.903984	134.437241	-0.541021	0.000000	-1.686757	0.000000	0.000000	0.000000	-0.015609	-0.027256	-0.152381	0.000000	0.000000	2.000000	62.000000	0.000000
2957.384530	-0.089232	0.549542	0.033227	81.945000	99.903984	134.437241	-0.541021	0.000000	-1.686757	0.000000	0.000000	0.000000	-0.015609	-0.027256	-0.152381	0.000000	0.000000	2.000000	62.000000	0.000000
2957.387864	-0.089232	0.549542	0.033227	81.927666	100.188736	134.739853	-0.538419	0.000000	-1.661361	0.000000	0.000000	0.000000	-0.015609	-0.027256	-0.152381	0.000000	0.000000	2.000000	62.000000	0.000000
2957.391197	-0.089278	0.549488	0.032692	81.927666	100.188736	134.739853	-0.538419	0.000000	-1.661361	0.000000	0.000000	0.000000	-0.014006	-0.016173	-0.160710	0.000000	0.000000	2.000000	62.000000	0.000000
2957.394530	-0.089278	0.549488	0.032692	81.927666	100.188736	134.739853	-0.538419	0.000000	-1.661361	0.000000	0.000000	0.000000	-0.014006	-0.016173	-0.160710	0.000000	0.000000	2.000000	62.000000	0.000000
2957.397864	-0.089329	0.549429	0.032048	81.880524	100.866440	135.434586	-0.536085	0.000000	-1.634575	0.000000	0.000000	0.000000	-0.015228	-0.017806	-0.192975	0.000000	0.000000	2.000000	62.000000	0.000000
2957.401197	-0.089329	0.549429	0.032048	81.880524	100.866440	135.434586	-0.536085	0.000000	-1.634575	0.000000	0.000000	0.000000	-0.015228	-0.017806	-0.192975	0.000000	0.000000	2.000000	62.000000	0.000000
2957.404530	-0.089329	0.549429	0.032048	81.880524	100.866440	135.434586	-0.536085	0.000000	-1.634575	0.000000	0.000000	0.000000	-0.015228	-0.017806	-0.192975	0.000000	0.000000	2.000000	62.000000	0.000000
2957.407864	-0.089329	0.549429	0.032048	81.798500	101.982269	136.567154	-0.533547	0.000000	-1.602413	0.000000	0.000000	0.000000	-0.015228	-0.017806	-0.192975	0.000000	0.000000	2.000000	62.000000	0.000000
2957.411197	-0.089413	0.549399	0.031328	81.798500	101.982269	136.567154	-0.533547	0.000000	-1.602413	0.000000	0.000000	0.000000	-0.025275	-0.009096	-0.215958	0.000000	0.000000	2.000000	62.000000	0.000000
2957.414530	-0.089413	0.549399	0.031328	81.798500	101.982269	136.567154	-0.533547	0.000000	-1.602413	0.000000	0.000000	0.000000	-0.025275	-0.009096	-0.215958	0.000000	0.000000	2.000000	62.000000	0.000000
2957.417864	-0.089531	0.549397	0.030532	81.703598	103.160339	137.768005	-0.529335	0.000000	-1.566420	0.000000	0.000000	0.000000	-0.035232	-0.000397	-0.238975	0.000000	0.000000	2.000000	62.000000	0.000000
2957.421197	-0.089531	0.549397	0.030532	81.703598	103.160339	137.768005	-0.529335	0.000000	-1.566420	0.000000	0.000000	0.000000	-0.035232	-0.000397	-0.238975	0.000000	0.000000	2.000000	62.000000	0.000000
2957.424530	-0.089531	0.549397	0.030532	81.703598	103.160339	137.768005	-0.529335	0.000000	-1.566420	0.000000	0.000000	0.000000	-0.035232	-0.000397	-0.238975	0.000000	0.000000	2.000000	62.000000	0.000000
2957.427864	-0.089531	0.549397	0.030532	81.617355	104.167183	138.801498	-0.523463	0.000000	-1.526591	0.000000	0.000000	0.000000	-0.035232	-0.000397	-0.238975	0.000000	0.000000	2.000000	62.000000	0.000000
2957.431197	-0.089664	0.549459	0.029698	81.617355	104.167183	138.801498	-0.523463	0.000000	-1.526591	0.000000	0.000000	0.000000	-0.040101	0.018563	-0.250141	0.000000	0.000000	2.000000	62.000000	0.000000
2957.434530	-0.089664	0.549459	0.029698	81.617355	104.167183	138.801498	-0.523463	0.000000	-1.526591	0.000000	0.000000	0.000000	-0.040101	0.018563	-0.250141	0.000000	0.000000	2.000000	62.000000	0.000000
2957.437864	-0.089823	0.549538	0.028877	81.556129	104.846634	139.512756	-0.516779	0.000000	-1.484900	0.000000	0.000000	0.000000	-0.047701	0.023549	-0.246252	0.000000	0.000000	2.000000	62.000000	0.000000
2957.441197	-0.089823	0.549538	0.028877	81.556129	104.846634	139.512756	-0.516779	0.000000	-1.484900	0.000000	0.000000	0.000000	-0.047701	0.023549	-0.246252	0.000000	0.000000	2.000000	62.000000	0.000000
2957.444530	-0.089823	0.549538	0.028877	81.556129	104.846634	139.512756	-0.516779	0.000000	-1.484900	0.000000	0.000000	0.000000	-0.047701	0.023549	-0.246252	0.000000	0.000000	2.000000	62.000000	0.000000
2957.447864	-0.089823	0.549538	0.028877	81.521568	105.223106	139.915359	-0.508829	0.000000	-1.443859	0.000000	0.000000	0.000000	-0.047701	0.023549	-0.246252	0.000000	0.000000	2.000000	62.000000	0.000000
2957.451197	-0.089915	0.549660	0.028081	81.521568	105.223106	139.915359	-0.508829	0.000000	-1.443859	0.000000	0.000000	0.000000	-0.027361	0.036621	-0.238728	0.000000	0.000000	2.000000	62.000000	0.000000
2957.454530	-0.089915	0.549660	0.028081	81.521568	105.223106	139.915359	-0.508829	0.000000	-1.443859	0.000000	0.000000	0.000000	-0.027361	0.036621	-0.238728	0.000000	0.000000	2.000000	62.000000	0.000000
2957.457864	-0.089935	0.549808	0.027293	81.509483	105.359970	140.075165	-0.504269	0.000000	-1.404071	0.000000	0.000000	0.000000	-0.006138	0.044421	-0.236501	0.000000	0.000000	2.000000	62.000000	0.000000
2957.461197	-0.089935	0.549808	0.027293	81.509483	105.359970	140.075165	-0.504269	0.000000	-1.404071	0.000000	0.000000	0.000000	-0.006138	0.044421	-0.236501	0.000000	0.000000	2.000000	62.000000	0.000000
2957.464530	-0.089935	0.549808	0.027293	81.509483	105.359970	140.075165	-0.504269	0.000000	-1.404071	0.000000	0.000000	0.000000	-0.006138	0.044421	-0.236501	0.000000	0.000000	2.000000	62.000000	0.000000
2957.467864	-0.089935	0.549808	0.027293	81.502686	105.440651	140.170471	-0.503246	0.000000	-1.364654	0.000000	0.000000	0.000000	-0.006138	0.044421	-0.236501	0.000000	0.000000	2.000000	62.000000	0.000000
2957.471197	-0.089923	0.549997	0.026589	81.502686	105.440651	140.170471	-0.503246	0.000000	-1.364654	0.000000	0.000000	0.000000	0.003590	0.056876	-0.211326	0.000000	0.000000	2.000000	62.000000	0.000000
2957.474530	-0.089923	0.549997	0.026589	81.502686	105.440651	140.170471	-0.503246	0.000000	-1.364654	0.000000	0.000000	0.000000	0.003590	0.056876	-0.211326	0.000000	0.000000	2.000000	62.000000	0.000000
2957.477864	-0.089914	0.550203	0.025902	81.500000	105.492615	140.232330	-0.503844	0.000000	-1.329433	0.000000	0.000000	0.000000	0.002724	0.061775	-0.206123	0.000000	0.000000	2.000000	62.000000	0.000000
2957.481197	-0.089914	0.550203	0.025902	81.500000	105.492615	140.232330	-0.503844	0.000000	-1.329433	0.000000	0.000000	0.000000	0.002724	0.061775	-0.206123	0.000000	0.000000	2.000000	62.000000	0.000000
2957.484530	-0.089914	0.550203	0.025902	81.500000	105.492615	140.232330	-0.503844	0.000000	-1.329433	0.000000	0.000000	0.000000	0.002724	0.061775	-0.206123	0.000000	0.000000	2.000000	62.000000	0.000000
2957.487864	-0.089914	0.550203	0.025902	81.498642	105.500565	140.251358	-0.504298	0.000000	-1.295079	0.000000	0.000000	0.000000	0.002724	0.061775	-0.206123	0.000000	0.000000	2.000000	62.000000	0.000000
2957.491197	-0.089865	0.550443	0.025258	81.498642	105.500565	140.251358	-0.504298	0.000000	-1.295079	0.000000	0.000000	0.000000	0.014605	0.071901	-0.193046	0.000000	0.000000	2.000000	62.000000	0.000000
2957.494530	-0.089865	0.550443	0.025258	81.498642	105.500565	140.251358	-0.504298	0.000000	-1.295079	0.000000	0.000000	0.000000	0.014605	0.071901	-0.193046	0.000000	0.000000	2.000000	62.000000	0.000000
2957.497864	-0.089843	0.550699	0.024628	81.502960	105.508865	140.265686	-0.506733	0.000000	-1.262905	0.000000	0.000000	0.000000	0.006825	0.076812	-0.189119	0.000000	0.000000	2.000000	62.000000	0.000000
2957.501197	-0.089843	0.550699	0.024628	81.502960	105.508865	140.265686	-0.506733	0.000000	-1.262905	0.000000	0.000000	0.000000	0.006825	0.076812	-0.189119	0.000000	0.000000	2.000000	62.000000	0.000000
2957.504530	-0.089843	0.550699	0.024628	81.502960	105.508865	140.265686	-0.506733	0.000000	-1.262905	0.000000	0.000000	0.000000	0.006825	0.076812	-0.189119	0.000000	0.000000	2.000000	62.000000	0.000000
2957.507864	-0.089843	0.550699	0.024628	81.520248	105.574799	140.323105	-0.507870	0.000000	-1.231385	0.000000	0.000000	0.000000	0.006825	0.076812	-0.189119	0.000000	0.000000	2.000000	62.000000	0.000000
2957.511197	-0.089847	0.550945	0.024015	81.520248	105.574799	140.323105	-0.507870	0.000000	-1.231385	0.000000	0.000000	0.000000	-0.001207	0.073694	-0.183682	0.000000	0.000000	2.000000	62.000000	0.000000
2957.514530	-0.089847	0.550945	0.024015	81.520248	105.574799	140.323105	-0.507870	0.000000	-1.231385	0.000000	0.000000	0.000000	-0.001207	0.073694	-0.183682	0.000000	0.000000	2.000000	62.000000	0.000000
2957.517864	-0.089876	0.551207	0.023416	81.559105	105.704285	140.429367	-0.507669	0.000000	-1.200771	0.000000	0.000000	0.000000	-0.008940	0.078648	-0.179747	0.000000	0.000000	2.000000	62.000000	0.000000
2957.521197	-0.089876	0.551207	0.023416	81.559105	105.704285	140.429367	-0.507669	0.000000	-1.200771	0.000000	0.000000	0.000000	-0.008940	0.078648	-0.179747	0.000000	0.000000	2.000000	62.000000	0.000000
2957.524530	-0.089876	0.551207	0.023416	81.559105	105.704285	140.429367	-0.507669	0.000000	-1.200771	0.000000	0.000000	0.000000	-0.008940	0.078648	-0.179747	0.000000	0.000000	2.000000	62.000000	0.000000
2957.527864	-0.089876	0.551207	0.023416	81.609291	105.864265	140.551895	-0.506179	0.000000	-1.170813	0.000000	0.000000	0.000000	-0.008940	0.078648	-0.179747	0.000000	0.000000	2.000000	62.000000	0.000000
2957.531197	-0.089940	0.551467	0.022876	81.609291	105.864265	140.551895	-0.506179	0.000000	-1.170813	0.000000	0.000000	0.000000	-0.019210	0.077972	-0.162160	0.000000	0.000000	2.000000	62.000000	0.000000
2957.534530	-0.089940	0.551467	0.022876	81.609291	105.864265	140.551895	-0.506179	0.000000	-1.170813	0.000000	0.000000	0.000000	-0.019210	0.077972	-0.162160	0.000000	0.000000	2.000000	62.000000	0.000000
2957.537864	-0.089993	0.551724	0.022402	81.648003	105.947899	140.612427	-0.502977	0.000000	-1.143787	0.000000	0.000000	0.000000	-0.015818	0.077335	-0.141995	0.000000	0.000000	2.000000	62.000000	0.000000
2957.541197	-0.089993	0.551724	0.022402	81.648003	105.947899	140.612427	-0.502977	0.000000	-1.143787	0.000000	0.000000	0.000000	-0.015818	0.077335	-0.141995	0.000000	0.000000	2.000000	62.000000	0.000000
2957.544530	-0.089993	0.551724	0.022402	81.648003	105.947899	140.612427	-0.502977	0.000000	-1.143787	0.000000	0.000000	0.000000	-0.015818	0.077335	-0.141995	0.000000	0.000000	2.000000	62.000000	0.000000
2957.547864	-0.089993	0.551724	0.022402	81.666618	105.971123	140.628326	-0.500341	0.000000	-1.120121	0.000000	0.000000	0.000000	-0.015818	0.077335	-0.141995	0.000000	0.000000	2.000000	62.000000	0.000000
2957.551197	-0.090014	0.551927	0.022011	81.666618	105.971123	140.628326	-0.500341	0.000000	-1.120121	0.000000	0.000000	0.000000	-0.006217	0.060771	-0.117478	0.000000	0.000000	2.000000	62.000000	0.000000
2957.554530	-0.090014	0.551927	0.022011	81.666618	105.971123	140.628326	-0.500341	0.000000	-1.120121	0.000000	0.000000	0.000000	-0.006217	0.060771	-0.117478	0.000000	0.000000	2.000000	62.000000	0.000000
2957.557864	-0.090014	0.551927	0.022011	81.675102	105.950989	140.609497	-0.499305	0.000000	-1.100541	0.000000	0.000000	0.000000	-0.006217	0.060771	-0.117478	0.000000	0.000000	2.000000	62.000000	0.000000
2957.561197	-0.090014	0.551927	0.022011	81.675102	105.950989	140.609497	-0.499305	0.000000	-1.100541	0.000000	0.000000	0.000000	-0.006217	0.060771	-0.117478	0.000000	0.000000	2.000000	62.000000	0.000000
2957.564530	-0.090029	0.552092	0.021714	81.675102	105.950989	140.609497	-0.499305	0.000000	-1.100541	0.000000	0.000000	0.000000	-0.004484	0.049485	-0.088904	0.000000	0.000000	2.000000	62.000000	0.000000
2957.567864	-0.090015	0.552220	0.021518	81.686546	105.946838	140.600677	-0.499305	0.000000	-1.100541	0.000000	0.000000	0.000000	0.004037	0.038295	-0.059023	0.000000	0.000000	2.000000	62.000000	0.000000
2957.571197	-0.090015	0.552220	0.021518	81.686546	105.946838	140.600677	-0.499305	0.000000	-1.100541	0.000000	0.000000	0.000000	0.004037	0.038295	-0.059023	0.000000	0.000000	2.000000	62.000000	0.000000
2957.574530	-0.090015	0.552220	0.021518	81.686546	105.946838	140.600677	-0.499305	0.000000	-1.100541	0.000000	0.000000	0.000000	0.004037	0.038295	-0.059023	0.000000	0.000000	2.000000	62.000000	0.000000
2957.577864	-0.090015	0.552220	0.021518	81.713829	106.046600	140.671127	-0.499231	0.000000	-1.075887	0.000000	0.000000	0.000000	0.004037	0.038295	-0.059023	0.000000	0.000000	2.000000	62.000000	0.000000
2957.581197	-0.090016	0.552293	0.021394	81.713829	106.046600	140.671127	-0.499231	0.000000	-1.075887	0.000000	0.000000	0.000000	-0.000101	0.021892	-0.036995	0.000000	0.000000	2.000000	62.000000	0.000000
2957.584530	-0.090016	0.552293	0.021394	81.713829	106.046600	140.671127	-0.499231	0.000000	-1.075887	0.000000	0.000000	0.000000	-0.000101	0.021892	-0.036995	0.000000	0.000000	2.000000	62.000000	0.000000
2957.587864	-0.090016	0.552293	0.021394	81.778297	106.317978	140.873917	-0.499214	0.000000	-1.069721	0.000000	0.000000	0.000000	-0.000101	0.021892	-0.036995	0.000000	0.000000	2.000000	62.000000	0.000000
2957.591197	-0.090016	0.552293	0.021394	81.778297	106.317978	140.873917	-0.499214	0.000000	-1.069721	0.000000	0.000000	0.000000	-0.000101	0.021892	-0.036995	0.000000	0.000000	2.000000	62.000000	0.000000
2957.594530	-0.090006	0.552338	0.021344	81.778297	106.317978	140.873917	-0.499214	0.000000	-1.069721	0.000000	0.000000	0.000000	0.002861	0.013555	-0.015206	0.000000	0.000000	2.000000	62.000000	0.000000
2957.597864	-0.090006	0.552338	0.021344	81.882599	106.810692	141.251373	-0.499214	0.000000	-1.069721	0.000000	0.000000	0.000000	0.002861	0.013555	-0.015206	0.000000	0.000000	2.000000	62.000000	0.000000
2957.601197	-0.090006	0.552338	0.021344	81.882599	106.810692	141.251373	-0.499214	0.000000	-1.069721	0.000000	0.000000	0.000000	0.002861	0.013555	-0.015206	0.000000	0.000000	2.000000	62.000000	0.000000
2957.604530	-0.090006	0.552338	0.021344	81.882599	106.810692	141.251373	-0.499214	0.000000	-1.069721	0.000000	0.000000	0.000000	0.002861	0.013555	-0.015206	0.000000	0.000000	2.000000	62.000000	0.000000
2957.607864	-0.090042	0.552310	0.021408	82.014755	107.458313	141.748703	-0.499691	0.000000	-1.067186	0.000000	0.000000	0.000000	-0.010673	-0.008348	0.019230	0.000000	0.000000	2.000000	62.000000	0.000000
2957.611197	-0.090042	0.552310	0.021408	82.014755	107.458313	141.748703	-0.499691	0.000000	-1.067186	0.000000	0.000000	0.000000	-0.010673	-0.008348	0.019230	0.000000	0.000000	2.000000	62.000000	0.000000
2957.614530	-0.090042	0.552310	0.021408	82.014755	107.458313	141.748703	-0.499691	0.000000	-1.067186	0.000000	0.000000	0.000000	-0.010673	-0.008348	0.019230	0.000000	0.000000	2.000000	62.000000	0.000000
2957.617864	-0.090067	0.552281	0.021539	82.140625	108.068901	142.216934	-0.497912	0.000000	-1.070391	0.000000	0.000000	0.000000	-0.007429	-0.008732	0.039487	0.000000	0.000000	2.000000	62.000000	0.000000
2957.621197	-0.090067	0.552281	0.021539	82.140625	108.068901	142.216934	-0.497912	0.000000	-1.070391	0.000000	0.000000	0.000000	-0.007429	-0.008732	0.039487	0.000000	0.000000	2.000000	62.000000	0.000000
2957.624530	-0.090067	0.552281	0.021539	82.140625	108.068901	142.216934	-0.497912	0.000000	-1.070391	0.000000	0.000000	0.000000	-0.007429	-0.008732	0.039487	0.000000	0.000000	2.000000	62.000000	0.000000
2957.627864	-0.090067	0.552281	0.021539	82.238991	108.582947	142.617905	-0.496674	0.000000	-1.076972	0.000000	0.000000	0.000000	-0.007429	-0.008732	0.039487	0.000000	0.000000	2.000000	62.000000	0.000000
2957.631197	-0.090092	0.552225	0.021676	82.238991	108.582947	142.617905	-0.496674	0.000000	-1.076972	0.000000	0.000000	0.000000	-0.007715	-0.016723	0.041013	0.000000	0.000000	2.000000	62.000000	0.000000
2957.634530	-0.090092	0.552225	0.021676	82.238991	108.582947	142.617905	-0.496674	0.000000	-1.076972	0.000000	0.000000	0.000000	-0.007715	-0.016723	0.041013	0.000000	0.000000	2.000000	62.000000	0.000000
2957.637864	-0.090092	0.552225	0.021676	82.288002	108.849747	142.822754	-0.495388	0.000000	-1.083808	0.000000	0.000000	0.000000	-0.007715	-0.016723	0.041013	0.000000	0.000000	2.000000	62.000000	0.000000
2957.641197	-0.090092	0.552225	0.021676	82.288002	108.849747	142.822754	-0.495388	0.000000	-1.083808	0.000000	0.000000	0.000000	-0.007715	-0.016723	0.041013	0.000000	0.000000	2.000000	62.000000	0.000000
2957.644530	-0.090081	0.552151	0.021867	82.288002	108.849747	142.822754	-0.495388	0.000000	-1.083808	0.000000	0.000000	0.000000	0.003358	-0.022325	0.057243	0.000000	0.000000	2.000000	62.000000	0.000000
2957.647864	-0.090081	0.552151	0.021867	82.292076	108.902672	142.866669	-0.495388	0.000000	-1.083808	0.000000	0.000000	0.000000	0.003358	-0.022325	0.057243	0.000000	0.000000	2.000000	62.000000	0.000000
2957.651197	-0.090081	0.552151	0.021867	82.292076	108.902672	142.866669	-0.495388	0.000000	-1.083808	0.000000	0.000000	0.000000	0.003358	-0.022325	0.057243	0.000000	0.000000	2.000000	62.000000	0.000000
2957.654530	-0.090081	0.552151	0.021867	82.292076	108.902672	142.866669	-0.495388	0.000000	-1.083808	0.000000	0.000000	0.000000	0.003358	-0.022325	0.057243	0.000000	0.000000	2.000000	62.000000	0.000000
2957.657864	-0.090114	0.551956	0.022291	82.292046	108.905380	142.866653	-0.495947	0.000000	-1.093349	0.000000	0.000000	0.000000	-0.009758	-0.058328	0.127082	0.000000	0.000000	2.000000	62.000000	0.000000
2957.661197	-0.090114	0.551956	0.022291	82.292046	108.905380	142.866653	-0.495947	0.000000	-1.093349	0.000000	0.000000	0.000000	-0.009758	-0.058328	0.127082	0.000000	0.000000	2.000000	62.000000	0.000000
2957.664530	-0.090114	0.551956	0.022291	82.292046	108.905380	142.866653	-0.495947	0.000000	-1.093349	0.000000	0.000000	0.000000	-0.009758	-0.058328	0.127082	0.000000	0.000000	2.000000	62.000000	0.000000
2957.667864	-0.090157	0.551836	0.022523	82.290543	108.925522	142.886978	-0.494321	0.000000	-1.114529	0.000000	0.000000	0.000000	-0.013124	-0.035997	0.069831	0.000000	0.000000	2.000000	62.000000	0.000000
2957.671197	-0.090157	0.551836	0.022523	82.290543	108.925522	142.886978	-0.494321	0.000000	-1.114529	0.000000	0.000000	0.000000	-0.013124	-0.035997	0.069831	0.000000	0.000000	2.000000	62.000000	0.000000
2957.674530	-0.090157	0.551836	0.022523	82.290543	108.925522	142.886978	-0.494321	0.000000	-1.114529	0.000000	0.000000	0.000000	-0.013124	-0.035997	0.069831	0.000000	0.000000	2.000000	62.000000	0.000000
2957.677864	-0.090157	0.551836	0.022523	82.290497	108.928207	142.886963	-0.492134	0.000000	-1.126167	0.000000	0.000000	0.000000	-0.013124	-0.035997	0.069831	0.000000	0.000000	2.000000	62.000000	0.000000
2957.681197	-0.090182	0.551733	0.022778	82.290497	108.928207	142.886963	-0.492134	0.000000	-1.126167	0.000000	0.000000	0.000000	-0.007282	-0.030855	0.076402	0.000000	0.000000	2.000000	62.000000	0.000000
2957.684530	-0.090182	0.551733	0.022778	82.290497	108.928207	142.886963	-0.492134	0.000000	-1.126167	0.000000	0.000000	0.000000	-0.007282	-0.030855	0.076402	0.000000	0.000000	2.000000	62.000000	0.000000
2957.687864	-0.090182	0.551733	0.022778	82.292046	108.908134	142.866699	-0.490920	0.000000	-1.138901	0.000000	0.000000	0.000000	-0.007282	-0.030855	0.076402	0.000000	0.000000	2.000000	62.000000	0.000000
2957.691197	-0.090182	0.551733	0.022778	82.292046	108.908134	142.866699	-0.490920	0.000000	-1.138901	0.000000	0.000000	0.000000	-0.007282	-0.030855	0.076402	0.000000	0.000000	2.000000	62.000000	0.000000
2957.694530	-0.090209	0.551648	0.023050	82.292046	108.908134	142.866699	-0.490920	0.000000	-1.138901	0.000000	0.000000	0.000000	-0.008267	-0.025700	0.081690	0.000000	0.000000	2.000000	62.000000	0.000000
2957.697864	-0.090209	0.551648	0.023050	82.293602	108.893433	142.846359	-0.490920	0.000000	-1.138901	0.000000	0.000000	0.000000	-0.008267	-0.025700	0.081690	0.000000	0.000000	2.000000	62.000000	0.000000
2957.701197	-0.090209	0.551648	0.023050	82.293602	108.893433	142.846359	-0.490920	0.000000	-1.138901	0.000000	0.000000	0.000000	-0.008267	-0.025700	0.081690	0.000000	0.000000	2.000000	62.000000	0.000000
2957.704530	-0.090209	0.551648	0.023050	82.293602	108.893433	142.846359	-0.490920	0.000000	-1.138901	0.000000	0.000000	0.000000	-0.008267	-0.025700	0.081690	0.000000	0.000000	2.000000	62.000000	0.000000
2957.707864	-0.090184	0.551501	0.023670	82.298233	108.843925	142.785416	-0.489543	0.000000	-1.152516	0.000000	0.000000	0.000000	0.007614	-0.043986	0.185899	0.000000	0.000000	2.000000	62.000000	0.000000
2957.711197	-0.090184	0.551501	0.023670	82.298233	108.843925	142.785416	-0.489543	0.000000	-1.152516	0.000000	0.000000	0.000000	0.007614	-0.043986	0.185899	0.000000	0.000000	2.000000	62.000000	0.000000
2957.714530	-0.090184	0.551501	0.023670	82.298233	108.843925	142.785416	-0.489543	0.000000	-1.152516	0.000000	0.000000	0.000000	0.007614	-0.043986	0.185899	0.000000	0.000000	2.000000	62.000000	0.000000
2957.717864	-0.090184	0.551501	0.023670	82.304382	108.776833	142.704010	-0.490811	0.000000	-1.183499	0.000000	0.000000	0.000000	0.007614	-0.043986	0.185899	0.000000	0.000000	2.000000	62.000000	0.000000
2957.721197	-0.090153	0.551467	0.024008	82.304382	108.776833	142.704010	-0.490811	0.000000	-1.183499	0.000000	0.000000	0.000000	0.009360	-0.010234	0.101401	0.000000	0.000000	2.000000	62.000000	0.000000
2957.724530	-0.090153	0.551467	0.024008	82.304382	108.776833	142.704010	-0.490811	0.000000	-1.183499	0.000000	0.000000	0.000000	0.009360	-0.010234	0.101401	0.000000	0.000000	2.000000	62.000000	0.000000
2957.727864	-0.090153	0.551467	0.024008	82.308952	108.727104	142.642853	-0.492372	0.000000	-1.200399	0.000000	0.000000	0.000000	0.009360	-0.010234	0.101401	0.000000	0.000000	2.000000	62.000000	0.000000
2957.731197	-0.090153	0.551467	0.024008	82.308952	108.727104	142.642853	-0.492372	0.000000	-1.200399	0.000000	0.000000	0.000000	0.009360	-0.010234	0.101401	0.000000	0.000000	2.000000	62.000000	0.000000
2957.734530	-0.090121	0.551433	0.024346	82.308952	108.727104	142.642853	-0.492372	0.000000	-1.200399	0.000000	0.000000	0.000000	0.009397	-0.010296	0.101380	0.000000	0.000000	2.000000	62.000000	0.000000
2957.737864	-0.090086	0.551408	0.024661	82.315125	108.654419	142.561264	-0.492372	0.000000	-1.200399	0.000000	0.000000	0.000000	0.010716	-0.007504	0.094539	0.000000	0.000000	2.000000	62.000000	0.000000
2957.741197	-0.090086	0.551408	0.024661	82.315125	108.654419	142.561264	-0.492372	0.000000	-1.200399	0.000000	0.000000	0.000000	0.010716	-0.007504	0.094539	0.000000	0.000000	2.000000	62.000000	0.000000
2957.744530	-0.090086	0.551408	0.024661	82.315125	108.654419	142.561264	-0.492372	0.000000	-1.200399	0.000000	0.000000	0.000000	0.010716	-0.007504	0.094539	0.000000	0.000000	2.000000	62.000000	0.000000
2957.747864	-0.090086	0.551408	0.024661	82.321205	108.581482	142.479446	-0.495724	0.000000	-1.233052	0.000000	0.000000	0.000000	0.010716	-0.007504	0.094539	0.000000	0.000000	2.000000	62.000000	0.000000
2957.751197	-0.090100	0.551373	0.024990	82.321205	108.581482	142.479446	-0.495724	0.000000	-1.233052	0.000000	0.000000	0.000000	-0.004252	-0.010357	0.098773	0.000000	0.000000	2.000000	62.000000	0.000000
2957.754530	-0.090100	0.551373	0.024990	82.321205	108.581482	142.479446	-0.495724	0.000000	-1.233052	0.000000	0.000000	0.000000	-0.004252	-0.010357	0.098773	0.000000	0.000000	2.000000	62.000000	0.000000
2957.757864	-0.090100	0.551373	0.024990	82.327293	108.500305	142.397537	-0.495015	0.000000	-1.249515	0.000000	0.000000	0.000000	-0.004252	-0.010357	0.098773	0.000000	0.000000	2.000000	62.000000	0.000000
2957.761197	-0.090100	0.551373	0.024990	82.327293	108.500305	142.397537	-0.495015	0.000000	-1.249515	0.000000	0.000000	0.000000	-0.004252	-0.010357	0.098773	0.000000	0.000000	2.000000	62.000000	0.000000
2957.764530	-0.090148	0.551340	0.025248	82.327293	108.500305	142.397537	-0.495015	0.000000	-1.249515	0.000000	0.000000	0.000000	-0.014436	-0.009947	0.077253	0.000000	0.000000	2.000000	62.000000	0.000000
2957.767864	-0.090148	0.551340	0.025248	82.330414	108.431923	142.330215	-0.495015	0.000000	-1.249515	0.000000	0.000000	0.000000	-0.014436	-0.009947	0.077253	0.000000	0.000000	2.000000	62.000000	0.000000
2957.771197	-0.090148	0.551340	0.025248	82.330414	108.431923	142.330215	-0.495015	0.000000	-1.249515	0.000000	0.000000	0.000000	-0.014436	-0.009947	0.077253	0.000000	0.000000	2.000000	62.000000	0.000000
2957.774530	-0.090148	0.551340	0.025248	82.330414	108.431923	142.330215	-0.495015	0.000000	-1.249515	0.000000	0.000000	0.000000	-0.014436	-0.009947	0.077253	0.000000	0.000000	2.000000	62.000000	0.000000
2957.777864	-0.090249	0.551237	0.025790	82.333488	108.391281	142.289200	-0.492609	0.000000	-1.262390	0.000000	0.000000	0.000000	-0.030417	-0.030840	0.162790	0.000000	0.000000	2.000000	62.000000	0.000000
2957.781197	-0.090249	0.551237	0.025790	82.333488	108.391281	142.289200	-0.492609	0.000000	-1.262390	0.000000	0.000000	0.000000	-0.030417	-0.030840	0.162790	0.000000	0.000000	2.000000	62.000000	0.000000
2957.784530	-0.090249	0.551237	0.025790	82.333488	108.391281	142.289200	-0.492609	0.000000	-1.262390	0.000000	0.000000	0.000000	-0.030417	-0.030840	0.162790	0.000000	0.000000	2.000000	62.000000	0.000000
2957.787864	-0.090249	0.551237	0.025790	82.336502	108.353264	142.248108	-0.487539	0.000000	-1.289522	0.000000	0.000000	0.000000	-0.030417	-0.030840	0.162790	0.000000	0.000000	2.000000	62.000000	0.000000
2957.791197	-0.090275	0.551177	0.026057	82.336502	108.353264	142.248108	-0.487539	0.000000	-1.289522	0.000000	0.000000	0.000000	-0.007829	-0.018085	0.080006	0.000000	0.000000	2.000000	62.000000	0.000000
2957.794530	-0.090275	0.551177	0.026057	82.336502	108.353264	142.248108	-0.487539	0.000000	-1.289522	0.000000	0.000000	0.000000	-0.007829	-0.018085	0.080006	0.000000	0.000000	2.000000	62.000000	0.000000
2957.797864	-0.090275	0.551177	0.026057	82.339531	108.312561	142.207031	-0.486234	0.000000	-1.302856	0.000000	0.000000	0.000000	-0.007829	-0.018085	0.080006	0.000000	0.000000	2.000000	62.000000	0.000000
2957.801197	-0.090275	0.551177	0.026057	82.339531	108.312561	142.207031	-0.486234	0.000000	-1.302856	0.000000	0.000000	0.000000	-0.007829	-0.018085	0.080006	0.000000	0.000000	2.000000	62.000000	0.000000
2957.804530	-0.090329	0.551107	0.026342	82.339531	108.312561	142.207031	-0.486234	0.000000	-1.302856	0.000000	0.000000	0.000000	-0.015973	-0.020972	0.085515	0.000000	0.000000	2.000000	62.000000	0.000000
2957.807864	-0.090329	0.551107	0.026342	82.342552	108.274467	142.165848	-0.486234	0.000000	-1.302856	0.000000	0.000000	0.000000	-0.015973	-0.020972	0.085515	0.000000	0.000000	2.000000	62.000000	0.000000
2957.811197	-0.090329	0.551107	0.026342	82.342552	108.274467	142.165848	-0.486234	0.000000	-1.302856	0.000000	0.000000	0.000000	-0.015973	-0.020972	0.085515	0.000000	0.000000	2.000000	62.000000	0.000000
2957.814530	-0.090329	0.551107	0.026342	82.342552	108.274467	142.165848	-0.486234	0.000000	-1.302856	0.000000	0.000000	0.000000	-0.015973	-0.020972	0.085515	0.000000	0.000000	2.000000	62.000000	0.000000
2957.817864	-0.090381	0.550986	0.026875	82.345573	108.236435	142.124725	-0.483572	0.000000	-1.317109	0.000000	0.000000	0.000000	-0.015610	-0.036362	0.159933	0.000000	0.000000	2.000000	62.000000	0.000000
2957.821197	-0.090381	0.550986	0.026875	82.345573	108.236435	142.124725	-0.483572	0.000000	-1.317109	0.000000	0.000000	0.000000	-0.015610	-0.036362	0.159933	0.000000	0.000000	2.000000	62.000000	0.000000
2957.824530	-0.090381	0.550986	0.026875	82.345573	108.236435	142.124725	-0.483572	0.000000	-1.317109	0.000000	0.000000	0.000000	-0.015610	-0.036362	0.159933	0.000000	0.000000	2.000000	62.000000	0.000000
2957.827864	-0.090381	0.550986	0.026875	82.347061	108.218712	142.104095	-0.480971	0.000000	-1.343764	0.000000	0.000000	0.000000	-0.015610	-0.036362	0.159933	0.000000	0.000000	2.000000	62.000000	0.000000
2957.831197	-0.090407	0.550925	0.027142	82.347061	108.218712	142.104095	-0.480971	0.000000	-1.343764	0.000000	0.000000	0.000000	-0.007786	-0.018211	0.079943	0.000000	0.000000	2.000000	62.000000	0.000000
2957.834530	-0.090407	0.550925	0.027142	82.347061	108.218712	142.104095	-0.480971	0.000000	-1.343764	0.000000	0.000000	0.000000	-0.007786	-0.018211	0.079943	0.000000	0.000000	2.000000	62.000000	0.000000
2957.837864	-0.090407	0.550925	0.027142	82.350090	108.180595	142.062912	-0.479673	0.000000	-1.357088	0.000000	0.000000	0.000000	-0.007786	-0.018211	0.079943	0.000000	0.000000	2.000000	62.000000	0.000000
2957.841197	-0.090407	0.550925	0.027142	82.350090	108.180595	142.062912	-0.479673	0.000000	-1.357088	0.000000	0.000000	0.000000	-0.007786	-0.018211	0.079943	0.000000	0.000000	2.000000	62.000000	0.000000
2957.844530	-0.090429	0.550847	0.027391	82.350090	108.180595	142.062912	-0.479673	0.000000	-1.357088	0.000000	0.000000	0.000000	-0.006792	-0.023500	0.074633	0.000000	0.000000	2.000000	62.000000	0.000000
2957.847864	-0.090429	0.550847	0.027391	82.351608	108.160164	142.042297	-0.479673	0.000000	-1.357088	0.000000	0.000000	0.000000	-0.006792	-0.023500	0.074633	0.000000	0.000000	2.000000	62.000000	0.000000
2957.851197	-0.090429	0.550847	0.027391	82.351608	108.160164	142.042297	-0.479673	0.000000	-1.357088	0.000000	0.000000	0.000000	-0.006792	-0.023500	0.074633	0.000000	0.000000	2.000000	62.000000	0.000000
2957.854530	-0.090429	0.550847	0.027391	82.351608	108.160164	142.042297	-0.479673	0.000000	-1.357088	0.000000	0.000000	0.000000	-0.006792	-0.023500	0.074633	0.000000	0.000000	2.000000	62.000000	0.000000
2957.857864	-0.090534	0.550736	0.027825	82.353111	108.137016	142.021652	-0.478541	0.000000	-1.369527	0.000000	0.000000	0.000000	-0.031452	-0.033219	0.130245	0.000000	0.000000	2.000000	62.000000	0.000000
2957.861197	-0.090534	0.550736	0.027825	82.353111	108.137016	142.021652	-0.478541	0.000000	-1.369527	0.000000	0.000000	0.000000	-0.031452	-0.033219	0.130245	0.000000	0.000000	2.000000	62.000000	0.000000
2957.864530	-0.090534	0.550736	0.027825	82.353111	108.137016	142.021652	-0.478541	0.000000	-1.369527	0.000000	0.000000	0.000000	-0.031452	-0.033219	0.130245	0.000000	0.000000	2.000000	62.000000	0.000000
2957.867864	-0.090571	0.550677	0.028024	82.354683	108.088646	141.974548	-0.473299	0.000000	-1.391235	0.000000	0.000000	0.000000	-0.011143	-0.017811	0.059701	0.000000	0.000000	2.000000	62.000000	0.000000
2957.871197	-0.090571	0.550677	0.028024	82.354683	108.088646	141.974548	-0.473299	0.000000	-1.391235	0.000000	0.000000	0.000000	-0.011143	-0.017811	0.059701	0.000000	0.000000	2.000000	62.000000	0.000000
2957.874530	-0.090571	0.550677	0.028024	82.354683	108.088646	141.974548	-0.473299	0.000000	-1.391235	0.000000	0.000000	0.000000	-0.011143	-0.017811	0.059701	0.000000	0.000000	2.000000	62.000000	0.000000
2957.877864	-0.090571	0.550677	0.028024	82.357681	108.044998	141.933258	-0.471442	0.000000	-1.401185	0.000000	0.000000	0.000000	-0.011143	-0.017811	0.059701	0.000000	0.000000	2.000000	62.000000	0.000000
2957.881197	-0.090626	0.550654	0.028191	82.357681	108.044998	141.933258	-0.471442	0.000000	-1.401185	0.000000	0.000000	0.000000	-0.016505	-0.006868	0.050096	0.000000	0.000000	2.000000	62.000000	0.000000
2957.884530	-0.090626	0.550654	0.028191	82.357681	108.044998	141.933258	-0.471442	0.000000	-1.401185	0.000000	0.000000	0.000000	-0.016505	-0.006868	0.050096	0.000000	0.000000	2.000000	62.000000	0.000000
2957.887864	-0.090626	0.550654	0.028191	82.360687	108.001312	141.891922	-0.468691	0.000000	-1.409534	0.000000	0.000000	0.000000	-0.016505	-0.006868	0.050096	0.000000	0.000000	2.000000	62.000000	0.000000
2957.891197	-0.090626	0.550654	0.028191	82.360687	108.001312	141.891922	-0.468691	0.000000	-1.409534	0.000000	0.000000	0.000000	-0.016505	-0.006868	0.050096	0.000000	0.000000	2.000000	62.000000	0.000000
2957.894530	-0.090677	0.550641	0.028335	82.360687	108.001312	141.891922	-0.468691	0.000000	-1.409534	0.000000	0.000000	0.000000	-0.015240	-0.003993	0.043290	0.000000	0.000000	2.000000	62.000000	0.000000
2957.897864	-0.090677	0.550641	0.028335	82.365166	107.939781	141.829849	-0.468691	0.000000	-1.409534	0.000000	0.000000	0.000000	-0.015240	-0.003993	0.043290	0.000000	0.000000	2.000000	62.000000	0.000000
2957.901197	-0.090677	0.550641	0.028335	82.365166	107.939781	141.829849	-0.468691	0.000000	-1.409534	0.000000	0.000000	0.000000	-0.015240	-0.003993	0.043290	0.000000	0.000000	2.000000	62.000000	0.000000
2957.904530	-0.090677	0.550641	0.028335	82.365166	107.939781	141.829849	-0.468691	0.000000	-1.409534	0.000000	0.000000	0.000000	-0.015240	-0.003993	0.043290	0.000000	0.000000	2.000000	62.000000	0.000000
2957.907864	-0.090744	0.550714	0.028567	82.369667	107.875504	141.767715	-0.466151	0.000000	-1.416749	0.000000	0.000000	0.000000	-0.020183	0.022040	0.069742	0.000000	0.000000	2.000000	62.000000	0.000000
2957.911197	-0.090744	0.550714	0.028567	82.369667	107.875504	141.767715	-0.466151	0.000000	-1.416749	0.000000	0.000000	0.000000	-0.020183	0.022040	0.069742	0.000000	0.000000	2.000000	62.000000	0.000000
2957.914530	-0.090744	0.550714	0.028567	82.369667	107.875504	141.767715	-0.466151	0.000000	-1.416749	0.000000	0.000000	0.000000	-0.020183	0.022040	0.069742	0.000000	0.000000	2.000000	62.000000	0.000000
2957.917864	-0.090744	0.550714	0.028567	82.375633	107.793259	141.684753	-0.462788	0.000000	-1.428373	0.000000	0.000000	0.000000	-0.020183	0.022040	0.069742	0.000000	0.000000	2.000000	62.000000	0.000000
2957.921197	-0.090754	0.550766	0.028620	82.375633	107.793259	141.684753	-0.462788	0.000000	-1.428373	0.000000	0.000000	0.000000	-0.002966	0.015648	0.015872	0.000000	0.000000	2.000000	62.000000	0.000000
2957.924530	-0.090754	0.550766	0.028620	82.375633	107.793259	141.684753	-0.462788	0.000000	-1.428373	0.000000	0.000000	0.000000	-0.002966	0.015648	0.015872	0.000000	0.000000	2.000000	62.000000	0.000000
2957.927864	-0.090754	0.550766	0.028620	82.380112	107.731506	141.622437	-0.462293	0.000000	-1.431018	0.000000	0.000000	0.000000	-0.002966	0.015648	0.015872	0.000000	0.000000	2.000000	62.000000	0.000000
2957.931197	-0.090754	0.550766	0.028620	82.380112	107.731506	141.622437	-0.462293	0.000000	-1.431018	0.000000	0.000000	0.000000	-0.002966	0.015648	0.015872	0.000000	0.000000	2.000000	62.000000	0.000000
2957.934530	-0.090767	0.550836	0.028691	82.380112	107.731506	141.622437	-0.462293	0.000000	-1.431018	0.000000	0.000000	0.000000	-0.003952	0.020857	0.021159	0.000000	0.000000	2.000000	62.000000	0.000000
2957.937864	-0.090767	0.550836	0.028691	82.384544	107.666992	141.560104	-0.462293	0.000000	-1.431018	0.000000	0.000000	0.000000	-0.003952	0.020857	0.021159	0.000000	0.000000	2.000000	62.000000	0.000000
2957.941197	-0.090767	0.550836	0.028691	82.384544	107.666992	141.560104	-0.462293	0.000000	-1.431018	0.000000	0.000000	0.000000	-0.003952	0.020857	0.021159	0.000000	0.000000	2.000000	62.000000	0.000000
2957.944530	-0.090767	0.550836	0.028691	82.384544	107.666992	141.560104	-0.462293	0.000000	-1.431018	0.000000	0.000000	0.000000	-0.003952	0.020857	0.021159	0.000000	0.000000	2.000000	62.000000	0.000000
2957.947864	-0.090794	0.550952	0.028707	82.387482	107.625679	141.518433	-0.461635	0.000000	-1.434545	0.000000	0.000000	0.000000	-0.008048	0.034743	0.004755	0.000000	0.000000	2.000000	62.000000	0.000000
2957.951197	-0.090794	0.550952	0.028707	82.387482	107.625679	141.518433	-0.461635	0.000000	-1.434545	0.000000	0.000000	0.000000	-0.008048	0.034743	0.004755	0.000000	0.000000	2.000000	62.000000	0.000000
2957.954530	-0.090794	0.550952	0.028707	82.387482	107.625679	141.518433	-0.461635	0.000000	-1.434545	0.000000	0.000000	0.000000	-0.008048	0.034743	0.004755	0.000000	0.000000	2.000000	62.000000	0.000000
2957.957864	-0.090794	0.550952	0.028707	82.390472	107.581696	141.476776	-0.460293	0.000000	-1.435337	0.000000	0.000000	0.000000	-0.008048	0.034743	0.004755	0.000000	0.000000	2.000000	62.000000	0.000000
2957.961197	-0.090812	0.550988	0.028675	82.390472	107.581696	141.476776	-0.460293	0.000000	-1.435337	0.000000	0.000000	0.000000	-0.005367	0.010986	-0.009601	0.000000	0.000000	2.000000	62.000000	0.000000
2957.964530	-0.090812	0.550988	0.028675	82.390472	107.581696	141.476776	-0.460293	0.000000	-1.435337	0.000000	0.000000	0.000000	-0.005367	0.010986	-0.009601	0.000000	0.000000	2.000000	62.000000	0.000000
2957.967864	-0.090812	0.550988	0.028675	82.391914	107.558266	141.455902	-0.459399	0.000000	-1.433737	0.000000	0.000000	0.000000	-0.005367	0.010986	-0.009601	0.000000	0.000000	2.000000	62.000000	0.000000
2957.971197	-0.090812	0.550988	0.028675	82.391914	107.558266	141.455902	-0.459399	0.000000	-1.433737	0.000000	0.000000	0.000000	-0.005367	0.010986	-0.009601	0.000000	0.000000	2.000000	62.000000	0.000000
2957.974530	-0.090830	0.551025	0.028643	82.391914	107.558266	141.455902	-0.459399	0.000000	-1.433737	0.000000	0.000000	0.000000	-0.005367	0.010993	-0.009603	0.000000	0.000000	2.000000	62.000000	0.000000
2957.977864	-0.090830	0.551025	0.028643	82.391945	107.552879	141.455933	-0.459399	0.000000	-1.433737	0.000000	0.000000	0.000000	-0.005367	0.010993	-0.009603	0.000000	0.000000	2.000000	62.000000	0.000000
2957.981197	-0.090830	0.551025	0.028643	82.391945	107.552879	141.455933	-0.459399	0.000000	-1.433737	0.000000	0.000000	0.000000	-0.005367	0.010993	-0.009603	0.000000	0.000000	2.000000	62.000000	0.000000
2957.984530	-0.090830	0.551025	0.028643	82.391945	107.552879	141.455933	-0.459399	0.000000	-1.433737	0.000000	0.000000	0.000000	-0.005367	0.010993	-0.009603	0.000000	0.000000	2.000000	62.000000	0.000000
2957.987864	-0.090901	0.551073	0.028512	82.391914	107.550179	141.455963	-0.458504	0.000000	-1.432136	0.000000	0.000000	0.000000	-0.021312	0.014406	-0.039170	0.000000	0.000000	2.000000	62.000000	0.000000
2957.991197	-0.090901	0.551073	0.028512	82.391914	107.550179	141.455963	-0.458504	0.000000	-1.432136	0.000000	0.000000	0.000000	-0.021312	0.014406	-0.039170	0.000000	0.000000	2.000000	62.000000	0.000000
2957.994530	-0.090901	0.551073	0.028512	82.391914	107.550179	141.455963	-0.458504	0.000000	-1.432136	0.000000	0.000000	0.000000	-0.021312	0.014406	-0.039170	0.000000	0.000000	2.000000	62.000000	0.000000
2957.997864	-0.090901	0.551073	0.028512	82.391914	107.544708	141.455948	-0.454952	0.000000	-1.425608	0.000000	0.000000	0.000000	-0.021312	0.014406	-0.039170	0.000000	0.000000	2.000000	62.000000	0.000000
2958.001197	-0.090911	0.551102	0.028440	82.391914	107.544708	141.455948	-0.454952	0.000000	-1.425608	0.000000	0.000000	0.000000	-0.003098	0.008636	-0.021692	0.000000	0.000000	2.000000	62.000000	0.000000
2958.004530	-0.090911	0.551102	0.028440	82.391914	107.544708	141.455948	-0.454952	0.000000	-1.425608	0.000000	0.000000	0.000000	-0.003098	0.008636	-0.021692	0.000000	0.000000	2.000000	62.000000	0.000000
2958.007864	-0.090911	0.551102	0.028440	82.391914	107.541962	141.455917	-0.454436	0.000000	-1.421993	0.000000	0.000000	0.000000	-0.003098	0.008636	-0.021692	0.000000	0.000000	2.000000	62.000000	0.000000
2958.011197	-0.090911	0.551102	0.028440	82.391914	107.541962	141.455917	-0.454436	0.000000	-1.421993	0.000000	0.000000	0.000000	-0.003098	0.008636	-0.021692	0.000000	0.000000	2.000000	62.000000	0.000000
2958.014530	-0.090922	0.551130	0.028368	82.391914	107.541962	141.455917	-0.454436	0.000000	-1.421993	0.000000	0.000000	0.000000	-0.003097	0.008642	-0.021694	0.000000	0.000000	2.000000	62.000000	0.000000
2958.017864	-0.090922	0.551130	0.028368	82.391914	107.541962	141.455917	-0.454436	0.000000	-1.421993	0.000000	0.000000	0.000000	-0.003097	0.008642	-0.021694	0.000000	0.000000	2.000000	62.000000	0.000000
2958.021197	-0.090922	0.551130	0.028368	82.391914	107.541962	141.455917	-0.454436	0.000000	-1.421993	0.000000	0.000000	0.000000	-0.003097	0.008642	-0.021694	0.000000	0.000000	2.000000	62.000000	0.000000
2958.024530	-0.090922	0.551130	0.028368	82.391914	107.541962	141.455917	-0.454436	0.000000	-1.421993	0.000000	0.000000	0.000000	-0.003097	0.008642	-0.021694	0.000000	0.000000	2.000000	62.000000	0.000000
2958.027864	-0.090905	0.551169	0.028277	82.391914	107.541962	141.455917	-0.453919	0.000000	-1.418377	0.000000	0.000000	0.000000	0.005093	0.011504	-0.027200	0.000000	0.000000	2.000000	62.000000	0.000000
2958.031197	-0.090905	0.551169	0.028277	82.391914	107.541962	141.455917	-0.453919	0.000000	-1.418377	0.000000	0.000000	0.000000	0.005093	0.011504	-0.027200	0.000000	0.000000	2.000000	62.000000	0.000000
2958.034530	-0.090905	0.551169	0.028277	82.391914	107.541962	141.455917	-0.453919	0.000000	-1.418377	0.000000	0.000000	0.000000	0.005093	0.011504	-0.027200	0.000000	0.000000	2.000000	62.000000	0.000000
2958.037864	-0.090905	0.551169	0.028277	82.391914	107.541962	141.455917	-0.454768	0.000000	-1.413844	0.000000	0.000000	0.000000	0.005093	0.011504	-0.027200	0.000000	0.000000	2.000000	62.000000	0.000000
2958.041197	-0.090882	0.551169	0.028281	82.391914	107.541962	141.455917	-0.454768	0.000000	-1.413844	0.000000	0.000000	0.000000	0.006914	0.000007	0.001295	0.000000	0.000000	2.000000	62.000000	0.000000
2958.044530	-0.090882	0.551169	0.028281	82.391914	107.541962	141.455917	-0.454768	0.000000	-1.413844	0.000000	0.000000	0.000000	0.006914	0.000007	0.001295	0.000000	0.000000	2.000000	62.000000	0.000000
2958.047864	-0.090882	0.551169	0.028281	82.391914	107.544708	141.455948	-0.455921	0.000000	-1.414059	0.000000	0.000000	0.000000	0.006914	0.000007	0.001295	0.000000	0.000000	2.000000	62.000000	0.000000
2958.051197	-0.090882	0.551169	0.028281	82.391914	107.544708	141.455948	-0.455921	0.000000	-1.414059	0.000000	0.000000	0.000000	0.006914	0.000007	0.001295	0.000000	0.000000	2.000000	62.000000	0.000000
2958.054530	-0.090882	0.551169	0.028281	82.391914	107.544708	141.455948	-0.455921	0.000000	-1.414059	0.000000	0.000000	0.000000	0.000001	0.000007	-0.000000	0.000000	0.000000	2.000000	62.000000	0.000000
2958.057864	-0.090882	0.551169	0.028281	82.390472	107.565369	141.476776	-0.455921	0.000000	-1.414059	0.000000	0.000000	0.000000	0.000001	0.000007	-0.000000	0.000000	0.000000	2.000000	62.000000	0.000000
2958.061197	-0.090882	0.551169	0.028281	82.390472	107.565369	141.476776	-0.455921	0.000000	-1.414059	0.000000	0.000000	0.000000	0.000001	0.000007	-0.000000	0.000000	0.000000	2.000000	62.000000	0.000000
2958.064530	-0.090882	0.551169	0.028281	82.390472	107.565369	141.476776	-0.455921	0.000000	-1.414059	0.000000	0.000000	0.000000	0.000001	0.000007	-0.000000	0.000000	0.000000	2.000000	62.000000	0.000000
2958.067864	-0.090902	0.551124	0.028264	82.389000	107.583321	141.497635	-0.455921	0.000000	-1.414059	0.000000	0.000000	0.000000	-0.006207	-0.013305	-0.005068	0.000000	0.000000	2.000000	62.000000	0.000000
2958.071197	-0.090902	0.551124	0.028264	82.389000	107.583321	141.497635	-0.455921	0.000000	-1.414059	0.000000	0.000000	0.000000	-0.006207	-0.013305	-0.005068	0.000000	0.000000	2.000000	62.000000	0.000000
2958.074530	-0.090902	0.551124	0.028264	82.389000	107.583321	141.497635	-0.455921	0.000000	-1.414059	0.000000	0.000000	0.000000	-0.006207	-0.013305	-0.005068	0.000000	0.000000	2.000000	62.000000	0.000000
2958.077864	-0.090902	0.551124	0.028264	82.387505	107.603928	141.518433	-0.454886	0.000000	-1.413215	0.000000	0.000000	0.000000	-0.006207	-0.013305	-0.005068	0.000000	0.000000	2.000000	62.000000	0.000000
2958.081197	-0.090899	0.551107	0.028247	82.387505	107.603928	141.518433	-0.454886	0.000000	-1.413215	0.000000	0.000000	0.000000	0.000991	-0.005201	-0.005288	0.000000	0.000000	2.000000	62.000000	0.000000
2958.084530	-0.090899	0.551107	0.028247	82.387505	107.603928	141.518433	-0.454886	0.000000	-1.413215	0.000000	0.000000	0.000000	0.000991	-0.005201	-0.005288	0.000000	0.000000	2.000000	62.000000	0.000000
2958.087864	-0.090899	0.551107	0.028247	82.384544	107.642502	141.560089	-0.455052	0.000000	-1.412333	0.000000	0.000000	0.000000	0.000991	-0.005201	-0.005288	0.000000	0.000000	2.000000	62.000000	0.000000
2958.091197	-0.090899	0.551107	0.028247	82.384544	107.642502	141.560089	-0.455052	0.000000	-1.412333	0.000000	0.000000	0.000000	0.000991	-0.005201	-0.005288	0.000000	0.000000	2.000000	62.000000	0.000000
2958.094530	-0.090915	0.551072	0.028207	82.384544	107.642502	141.560089	-0.455052	0.000000	-1.412333	0.000000	0.000000	0.000000	-0.004933	-0.010435	-0.011870	0.000000	0.000000	2.000000	62.000000	0.000000
2958.097864	-0.090915	0.551072	0.028207	82.384567	107.639793	141.560104	-0.455052	0.000000	-1.412333	0.000000	0.000000	0.000000	-0.004933	-0.010435	-0.011870	0.000000	0.000000	2.000000	62.000000	0.000000
2958.101197	-0.090915	0.551072	0.028207	82.384567	107.639793	141.560104	-0.455052	0.000000	-1.412333	0.000000	0.000000	0.000000	-0.004933	-0.010435	-0.011870	0.000000	0.000000	2.000000	62.000000	0.000000
2958.104530	-0.090915	0.551072	0.028207	82.384567	107.639793	141.560104	-0.455052	0.000000	-1.412333	0.000000	0.000000	0.000000	-0.004933	-0.010435	-0.011870	0.000000	0.000000	2.000000	62.000000	0.000000
2958.107864	-0.090931	0.551064	0.028162	82.383049	107.660408	141.580902	-0.454229	0.000000	-1.410355	0.000000	0.000000	0.000000	-0.004649	-0.002336	-0.013383	0.000000	0.000000	2.000000	62.000000	0.000000
2958.111197	-0.090931	0.551064	0.028162	82.383049	107.660408	141.580902	-0.454229	0.000000	-1.410355	0.000000	0.000000	0.000000	-0.004649	-0.002336	-0.013383	0.000000	0.000000	2.000000	62.000000	0.000000
2958.114530	-0.090931	0.551064	0.028162	82.383049	107.660408	141.580902	-0.454229	0.000000	-1.410355	0.000000	0.000000	0.000000	-0.004649	-0.002336	-0.013383	0.000000	0.000000	2.000000	62.000000	0.000000
2958.117864	-0.090931	0.551064	0.028162	82.384567	107.639793	141.560104	-0.453455	0.000000	-1.408125	0.000000	0.000000	0.000000	-0.004649	-0.002336	-0.013383	0.000000	0.000000	2.000000	62.000000	0.000000
2958.121197	-0.090930	0.551091	0.028157	82.384567	107.639793	141.560104	-0.453455	0.000000	-1.408125	0.000000	0.000000	0.000000	0.000284	0.008100	-0.001512	0.000000	0.000000	2.000000	62.000000	0.000000
2958.124530	-0.090930	0.551091	0.028157	82.384567	107.639793	141.560104	-0.453455	0.000000	-1.408125	0.000000	0.000000	0.000000	0.000284	0.008100	-0.001512	0.000000	0.000000	2.000000	62.000000	0.000000
2958.127864	-0.090930	0.551091	0.028157	82.384544	107.645195	141.560059	-0.453502	0.000000	-1.407873	0.000000	0.000000	0.000000	0.000284	0.008100	-0.001512	0.000000	0.000000	2.000000	62.000000	0.000000
2958.131197	-0.090930	0.551091	0.028157	82.384544	107.645195	141.560059	-0.453502	0.000000	-1.407873	0.000000	0.000000	0.000000	0.000284	0.008100	-0.001512	0.000000	0.000000	2.000000	62.000000	0.000000
2958.134530	-0.090884	0.551091	0.028166	82.384544	107.645195	141.560059	-0.453502	0.000000	-1.407873	0.000000	0.000000	0.000000	0.013825	-0.000001	0.002589	0.000000	0.000000	2.000000	62.000000	0.000000
2958.137864	-0.090884	0.551091	0.028166	82.385986	107.627258	141.539246	-0.453502	0.000000	-1.407873	0.000000	0.000000	0.000000	0.013825	-0.000001	0.002589	0.000000	0.000000	2.000000	62.000000	0.000000
2958.141197	-0.090884	0.551091	0.028166	82.385986	107.627258	141.539246	-0.453502	0.000000	-1.407873	0.000000	0.000000	0.000000	0.013825	-0.000001	0.002589	0.000000	0.000000	2.000000	62.000000	0.000000
2958.144530	-0.090884	0.551091	0.028166	82.385986	107.627258	141.539246	-0.453502	0.000000	-1.407873	0.000000	0.000000	0.000000	0.013825	-0.000001	0.002589	0.000000	0.000000	2.000000	62.000000	0.000000
2958.147864	-0.090849	0.551117	0.028233	82.387505	107.609406	141.518463	-0.455806	0.000000	-1.408304	0.000000	0.000000	0.000000	0.010572	0.007562	0.019964	0.000000	0.000000	2.000000	62.000000	0.000000
2958.151197	-0.090849	0.551117	0.028233	82.387505	107.609406	141.518463	-0.455806	0.000000	-1.408304	0.000000	0.000000	0.000000	0.010572	0.007562	0.019964	0.000000	0.000000	2.000000	62.000000	0.000000
2958.154530	-0.090849	0.551117	0.028233	82.387505	107.609406	141.518463	-0.455806	0.000000	-1.408304	0.000000	0.000000	0.000000	0.010572	0.007562	0.019964	0.000000	0.000000	2.000000	62.000000	0.000000
2958.157864	-0.090849	0.551117	0.028233	82.387535	107.612122	141.518448	-0.457568	0.000000	-1.411631	0.000000	0.000000	0.000000	0.010572	0.007562	0.019964	0.000000	0.000000	2.000000	62.000000	0.000000
2958.161197	-0.090826	0.551117	0.028237	82.387535	107.612122	141.518448	-0.457568	0.000000	-1.411631	0.000000	0.000000	0.000000	0.006912	-0.000002	0.001294	0.000000	0.000000	2.000000	62.000000	0.000000
2958.164530	-0.090826	0.551117	0.028237	82.387535	107.612122	141.518448	-0.457568	0.000000	-1.411631	0.000000	0.000000	0.000000	0.006912	-0.000002	0.001294	0.000000	0.000000	2.000000	62.000000	0.000000
2958.167864	-0.090826	0.551117	0.028237	82.387505	107.609406	141.518463	-0.458720	0.000000	-1.411847	0.000000	0.000000	0.000000	0.006912	-0.000002	0.001294	0.000000	0.000000	2.000000	62.000000	0.000000
2958.171197	-0.090826	0.551117	0.028237	82.387505	107.609406	141.518463	-0.458720	0.000000	-1.411847	0.000000	0.000000	0.000000	0.006912	-0.000002	0.001294	0.000000	0.000000	2.000000	62.000000	0.000000
2958.174530	-0.090849	0.551117	0.028233	82.387505	107.609406	141.518463	-0.458720	0.000000	-1.411847	0.000000	0.000000	0.000000	-0.006911	-0.000002	-0.001294	0.000000	0.000000	2.000000	62.000000	0.000000
2958.177864	-0.090849	0.551117	0.028233	82.385986	107.627258	141.539246	-0.458720	0.000000	-1.411847	0.000000	0.000000	0.000000	-0.006911	-0.000002	-0.001294	0.000000	0.000000	2.000000	62.000000	0.000000
2958.181197	-0.090849	0.551117	0.028233	82.385986	107.627258	141.539246	-0.458720	0.000000	-1.411847	0.000000	0.000000	0.000000	-0.006911	-0.000002	-0.001294	0.000000	0.000000	2.000000	62.000000	0.000000
2958.184530	-0.090849	0.551117	0.028233	82.385986	107.627258	141.539246	-0.458720	0.000000	-1.411847	0.000000	0.000000	0.000000	-0.006911	-0.000002	-0.001294	0.000000	0.000000	2.000000	62.000000	0.000000
2958.187864	-0.090888	0.551082	0.028189	82.384544	107.645195	141.560059	-0.457568	0.000000	-1.411631	0.000000	0.000000	0.000000	-0.011847	-0.010439	-0.013164	0.000000	0.000000	2.000000	62.000000	0.000000
2958.191197	-0.090888	0.551082	0.028189	82.384544	107.645195	141.560059	-0.457568	0.000000	-1.411631	0.000000	0.000000	0.000000	-0.011847	-0.010439	-0.013164	0.000000	0.000000	2.000000	62.000000	0.000000
2958.194530	-0.090888	0.551082	0.028189	82.384544	107.645195	141.560059	-0.457568	0.000000	-1.411631	0.000000	0.000000	0.000000	-0.011847	-0.010439	-0.013164	0.000000	0.000000	2.000000	62.000000	0.000000
2958.197864	-0.090888	0.551082	0.028189	82.384544	107.642502	141.560089	-0.455594	0.000000	-1.409438	0.000000	0.000000	0.000000	-0.011847	-0.010439	-0.013164	0.000000	0.000000	2.000000	62.000000	0.000000
2958.201197	-0.090907	0.551091	0.028162	82.384544	107.642502	141.560089	-0.455594	0.000000	-1.409438	0.000000	0.000000	0.000000	-0.005638	0.002878	-0.008095	0.000000	0.000000	2.000000	62.000000	0.000000
2958.204530	-0.090907	0.551091	0.028162	82.384544	107.642502	141.560089	-0.455594	0.000000	-1.409438	0.000000	0.000000	0.000000	-0.005638	0.002878	-0.008095	0.000000	0.000000	2.000000	62.000000	0.000000
2958.207864	-0.090907	0.551091	0.028162	82.383049	107.663101	141.580856	-0.454654	0.000000	-1.408088	0.000000	0.000000	0.000000	-0.005638	0.002878	-0.008095	0.000000	0.000000	2.000000	62.000000	0.000000
2958.211197	-0.090907	0.551091	0.028162	82.383049	107.663101	141.580856	-0.454654	0.000000	-1.408088	0.000000	0.000000	0.000000	-0.005638	0.002878	-0.008095	0.000000	0.000000	2.000000	62.000000	0.000000
2958.214530	-0.090904	0.551074	0.028144	82.383049	107.663101	141.580856	-0.454654	0.000000	-1.408088	0.000000	0.000000	0.000000	0.000988	-0.005219	-0.005288	0.000000	0.000000	2.000000	62.000000	0.000000
2958.217864	-0.090904	0.551074	0.028144	82.381531	107.686409	141.601654	-0.454654	0.000000	-1.408088	0.000000	0.000000	0.000000	0.000988	-0.005219	-0.005288	0.000000	0.000000	2.000000	62.000000	0.000000
2958.221197	-0.090904	0.551074	0.028144	82.381531	107.686409	141.601654	-0.454654	0.000000	-1.408088	0.000000	0.000000	0.000000	0.000988	-0.005219	-0.005288	0.000000	0.000000	2.000000	62.000000	0.000000
2958.224530	-0.090904	0.551074	0.028144	82.381531	107.686409	141.601654	-0.454654	0.000000	-1.408088	0.000000	0.000000	0.000000	0.000988	-0.005219	-0.005288	0.000000	0.000000	2.000000	62.000000	0.000000
2958.227864	-0.090877	0.551057	0.028131	82.381531	107.686409	141.601654	-0.454819	0.000000	-1.407207	0.000000	0.000000	0.000000	0.007903	-0.005216	-0.003994	0.000000	0.000000	2.000000	62.000000	0.000000
2958.231197	-0.090877	0.551057	0.028131	82.381531	107.686409	141.601654	-0.454819	0.000000	-1.407207	0.000000	0.000000	0.000000	0.007903	-0.005216	-0.003994	0.000000	0.000000	2.000000	62.000000	0.000000
2958.234530	-0.090877	0.551057	0.028131	82.381531	107.686409	141.601654	-0.454819	0.000000	-1.407207	0.000000	0.000000	0.000000	0.007903	-0.005216	-0.003994	0.000000	0.000000	2.000000	62.000000	0.000000
2958.237864	-0.090877	0.551057	0.028131	82.383049	107.668518	141.580841	-0.456136	0.000000	-1.406541	0.000000	0.000000	0.000000	0.007903	-0.005216	-0.003994	0.000000	0.000000	2.000000	62.000000	0.000000
2958.241197	-0.090858	0.551074	0.028153	82.383049	107.668518	141.580841	-0.456136	0.000000	-1.406541	0.000000	0.000000	0.000000	0.005921	0.005224	0.006582	0.000000	0.000000	2.000000	62.000000	0.000000
2958.244530	-0.090858	0.551074	0.028153	82.383049	107.668518	141.580841	-0.456136	0.000000	-1.406541	0.000000	0.000000	0.000000	0.005921	0.005224	0.006582	0.000000	0.000000	2.000000	62.000000	0.000000
2958.247864	-0.090858	0.551074	0.028153	82.384544	107.650658	141.560089	-0.457123	0.000000	-1.407638	0.000000	0.000000	0.000000	0.005921	0.005224	0.006582	0.000000	0.000000	2.000000	62.000000	0.000000
2958.251197	-0.090858	0.551074	0.028153	82.384544	107.650658	141.560089	-0.457123	0.000000	-1.407638	0.000000	0.000000	0.000000	0.005921	0.005224	0.006582	0.000000	0.000000	2.000000	62.000000	0.000000
2958.254530	-0.090838	0.551091	0.028175	82.384544	107.650658	141.560089	-0.457123	0.000000	-1.407638	0.000000	0.000000	0.000000	0.005921	0.005221	0.006582	0.000000	0.000000	2.000000	62.000000	0.000000
2958.257864	-0.090838	0.551091	0.028175	82.386017	107.630035	141.539276	-0.457123	0.000000	-1.407638	0.000000	0.000000	0.000000	0.005921	0.005221	0.006582	0.000000	0.000000	2.000000	62.000000	0.000000
2958.261197	-0.090838	0.551091	0.028175	82.386017	107.630035	141.539276	-0.457123	0.000000	-1.407638	0.000000	0.000000	0.000000	0.005921	0.005221	0.006582	0.000000	0.000000	2.000000	62.000000	0.000000
2958.264530	-0.090838	0.551091	0.028175	82.386017	107.630035	141.539276	-0.457123	0.000000	-1.407638	0.000000	0.000000	0.000000	0.005921	0.005221	0.006582	0.000000	0.000000	2.000000	62.000000	0.000000
2958.267864	-0.090844	0.551126	0.028210	82.387505	107.609406	141.518463	-0.458110	0.000000	-1.408735	0.000000	0.000000	0.000000	-0.001978	0.010436	0.010576	0.000000	0.000000	2.000000	62.000000	0.000000
2958.271197	-0.090844	0.551126	0.028210	82.387505	107.609406	141.518463	-0.458110	0.000000	-1.408735	0.000000	0.000000	0.000000	-0.001978	0.010436	0.010576	0.000000	0.000000	2.000000	62.000000	0.000000
2958.274530	-0.090844	0.551126	0.028210	82.387505	107.609406	141.518463	-0.458110	0.000000	-1.408735	0.000000	0.000000	0.000000	-0.001978	0.010436	0.010576	0.000000	0.000000	2.000000	62.000000	0.000000
2958.277864	-0.090844	0.551126	0.028210	82.388977	107.586006	141.497604	-0.457780	0.000000	-1.410498	0.000000	0.000000	0.000000	-0.001978	0.010436	0.010576	0.000000	0.000000	2.000000	62.000000	0.000000
2958.281197	-0.090871	0.551144	0.028223	82.388977	107.586006	141.497604	-0.457780	0.000000	-1.410498	0.000000	0.000000	0.000000	-0.007903	0.005212	0.003994	0.000000	0.000000	2.000000	62.000000	0.000000
2958.284530	-0.090871	0.551144	0.028223	82.388977	107.586006	141.497604	-0.457780	0.000000	-1.410498	0.000000	0.000000	0.000000	-0.007903	0.005212	0.003994	0.000000	0.000000	2.000000	62.000000	0.000000
2958.287864	-0.090871	0.551144	0.028223	82.390419	107.562584	141.476730	-0.456463	0.000000	-1.411164	0.000000	0.000000	0.000000	-0.007903	0.005212	0.003994	0.000000	0.000000	2.000000	62.000000	0.000000
2958.291197	-0.090871	0.551144	0.028223	82.390419	107.562584	141.476730	-0.456463	0.000000	-1.411164	0.000000	0.000000	0.000000	-0.007903	0.005212	0.003994	0.000000	0.000000	2.000000	62.000000	0.000000
2958.294530	-0.090897	0.551161	0.028237	82.390419	107.562584	141.476730	-0.456463	0.000000	-1.411164	0.000000	0.000000	0.000000	-0.007902	0.005227	0.003993	0.000000	0.000000	2.000000	62.000000	0.000000
2958.297864	-0.090897	0.551161	0.028237	82.391914	107.541962	141.455917	-0.456463	0.000000	-1.411164	0.000000	0.000000	0.000000	-0.007902	0.005227	0.003993	0.000000	0.000000	2.000000	62.000000	0.000000
2958.301197	-0.090897	0.551161	0.028237	82.391914	107.541962	141.455917	-0.456463	0.000000	-1.411164	0.000000	0.000000	0.000000	-0.007902	0.005227	0.003993	0.000000	0.000000	2.000000	62.000000	0.000000
2958.304530	-0.090897	0.551161	0.028237	82.391914	107.541962	141.455917	-0.456463	0.000000	-1.411164	0.000000	0.000000	0.000000	-0.007902	0.005227	0.003993	0.000000	0.000000	2.000000	62.000000	0.000000
2958.307864	-0.090927	0.551196	0.028268	82.391914	107.539268	141.455933	-0.455145	0.000000	-1.411829	0.000000	0.000000	0.000000	-0.008891	0.010443	0.009279	0.000000	0.000000	2.000000	62.000000	0.000000
2958.311197	-0.090927	0.551196	0.028268	82.391914	107.539268	141.455933	-0.455145	0.000000	-1.411829	0.000000	0.000000	0.000000	-0.008891	0.010443	0.009279	0.000000	0.000000	2.000000	62.000000	0.000000
2958.314530	-0.090927	0.551196	0.028268	82.391914	107.539268	141.455933	-0.455145	0.000000	-1.411829	0.000000	0.000000	0.000000	-0.008891	0.010443	0.009279	0.000000	0.000000	2.000000	62.000000	0.000000
2958.317864	-0.090927	0.551196	0.028268	82.393410	107.521355	141.435120	-0.453664	0.000000	-1.413375	0.000000	0.000000	0.000000	-0.008891	0.010443	0.009279	0.000000	0.000000	2.000000	62.000000	0.000000
2958.321197	-0.090908	0.551186	0.028294	82.393410	107.521355	141.435120	-0.453664	0.000000	-1.413375	0.000000	0.000000	0.000000	0.005640	-0.002893	0.008095	0.000000	0.000000	2.000000	62.000000	0.000000
2958.324530	-0.090908	0.551186	0.028294	82.393410	107.521355	141.435120	-0.453664	0.000000	-1.413375	0.000000	0.000000	0.000000	0.005640	-0.002893	0.008095	0.000000	0.000000	2.000000	62.000000	0.000000
2958.327864	-0.090908	0.551186	0.028294	82.393410	107.521355	141.435120	-0.454603	0.000000	-1.414725	0.000000	0.000000	0.000000	0.005640	-0.002893	0.008095	0.000000	0.000000	2.000000	62.000000	0.000000
2958.331197	-0.090908	0.551186	0.028294	82.393410	107.521355	141.435120	-0.454603	0.000000	-1.414725	0.000000	0.000000	0.000000	0.005640	-0.002893	0.008095	0.000000	0.000000	2.000000	62.000000	0.000000
2958.334530	-0.090908	0.551186	0.028294	82.393410	107.521355	141.435120	-0.454603	0.000000	-1.414725	0.000000	0.000000	0.000000	0.000001	0.000004	0.000000	0.000000	0.000000	2.000000	62.000000	0.000000
2958.337864	-0.090908	0.551186	0.028294	82.393410	107.524048	141.435089	-0.454603	0.000000	-1.414725	0.000000	0.000000	0.000000	0.000001	0.000004	0.000000	0.000000	0.000000	2.000000	62.000000	0.000000
2958.341197	-0.090908	0.551186	0.028294	82.393410	107.524048	141.435089	-0.454603	0.000000	-1.414725	0.000000	0.000000	0.000000	0.000001	0.000004	0.000000	0.000000	0.000000	2.000000	62.000000	0.000000
2958.344530	-0.090908	0.551186	0.028294	82.393410	107.524048	141.435089	-0.454603	0.000000	-1.414725	0.000000	0.000000	0.000000	0.000001	0.000004	0.000000	0.000000	0.000000	2.000000	62.000000	0.000000
2958.347864	-0.090863	0.551159	0.028308	82.391914	107.547409	141.455917	-0.454603	0.000000	-1.414725	0.000000	0.000000	0.000000	0.013546	-0.008089	0.004103	0.000000	0.000000	2.000000	62.000000	0.000000
2958.351197	-0.090863	0.551159	0.028308	82.391914	107.547409	141.455917	-0.454603	0.000000	-1.414725	0.000000	0.000000	0.000000	0.013546	-0.008089	0.004103	0.000000	0.000000	2.000000	62.000000	0.000000
2958.354530	-0.090863	0.551159	0.028308	82.391914	107.547409	141.455917	-0.454603	0.000000	-1.414725	0.000000	0.000000	0.000000	0.013546	-0.008089	0.004103	0.000000	0.000000	2.000000	62.000000	0.000000
2958.357864	-0.090863	0.551159	0.028308	82.391914	107.550179	141.455963	-0.456861	0.000000	-1.415408	0.000000	0.000000	0.000000	0.013546	-0.008089	0.004103	0.000000	0.000000	2.000000	62.000000	0.000000
2958.361197	-0.090835	0.551169	0.028290	82.391914	107.550179	141.455963	-0.456861	0.000000	-1.415408	0.000000	0.000000	0.000000	0.008186	0.002868	-0.005507	0.000000	0.000000	2.000000	62.000000	0.000000
2958.364530	-0.090835	0.551169	0.028290	82.391914	107.550179	141.455963	-0.456861	0.000000	-1.415408	0.000000	0.000000	0.000000	0.008186	0.002868	-0.005507	0.000000	0.000000	2.000000	62.000000	0.000000
2958.367864	-0.090835	0.551169	0.028290	82.391914	107.550179	141.455963	-0.458225	0.000000	-1.414491	0.000000	0.000000	0.000000	0.008186	0.002868	-0.005507	0.000000	0.000000	2.000000	62.000000	0.000000
2958.371197	-0.090835	0.551169	0.028290	82.391914	107.550179	141.455963	-0.458225	0.000000	-1.414491	0.000000	0.000000	0.000000	0.008186	0.002868	-0.005507	0.000000	0.000000	2.000000	62.000000	0.000000
2958.374530	-0.090835	0.551169	0.028290	82.391914	107.550179	141.455963	-0.458225	0.000000	-1.414491	0.000000	0.000000	0.000000	0.000001	0.000007	0.000000	0.000000	0.000000	2.000000	62.000000	0.000000
2958.377864	-0.090835	0.551169	0.028290	82.391914	107.547409	141.455917	-0.458225	0.000000	-1.414491	0.000000	0.000000	0.000000	0.000001	0.000007	0.000000	0.000000	0.000000	2.000000	62.000000	0.000000
2958.381197	-0.090835	0.551169	0.028290	82.391914	107.547409	141.455917	-0.458225	0.000000	-1.414491	0.000000	0.000000	0.000000	0.000001	0.000007	0.000000	0.000000	0.000000	2.000000	62.000000	0.000000
2958.384530	-0.090835	0.551169	0.028290	82.391914	107.547409	141.455917	-0.458225	0.000000	-1.414491	0.000000	0.000000	0.000000	0.000001	0.000007	0.000000	0.000000	0.000000	2.000000	62.000000	0.000000
2958.387864	-0.090859	0.551169	0.028285	82.391914	107.547409	141.455917	-0.458225	0.000000	-1.414491	0.000000	0.000000	0.000000	-0.006912	0.000007	-0.001294	0.000000	0.000000	2.000000	62.000000	0.000000
2958.391197	-0.090859	0.551169	0.028285	82.391914	107.547409	141.455917	-0.458225	0.000000	-1.414491	0.000000	0.000000	0.000000	-0.006912	0.000007	-0.001294	0.000000	0.000000	2.000000	62.000000	0.000000
2958.394530	-0.090859	0.551169	0.028285	82.391914	107.547409	141.455917	-0.458225	0.000000	-1.414491	0.000000	0.000000	0.000000	-0.006912	0.000007	-0.001294	0.000000	0.000000	2.000000	62.000000	0.000000
2958.397864	-0.090859	0.551169	0.028285	82.391975	107.516701	141.429352	-0.457073	0.000000	-1.414275	0.000000	0.000000	0.000000	-0.006912	0.000007	-0.001294	0.000000	0.000000	2.000000	62.000000	0.000000
2958.401197	-0.090885	0.551186	0.028299	82.391975	107.516701	141.429352	-0.457073	0.000000	-1.414275	0.000000	0.000000	0.000000	-0.007904	0.005225	0.003993	0.000000	0.000000	2.000000	62.000000	0.000000
2958.404530	-0.090885	0.551186	0.028299	82.391975	107.516701	141.429352	-0.457073	0.000000	-1.414275	0.000000	0.000000	0.000000	-0.007904	0.005225	0.003993	0.000000	0.000000	2.000000	62.000000	0.000000
2958.407864	-0.090885	0.551186	0.028299	82.391975	107.516701	141.429352	-0.455756	0.000000	-1.414940	0.000000	0.000000	0.000000	-0.007904	0.005225	0.003993	0.000000	0.000000	2.000000	62.000000	0.000000
2958.411197	-0.090885	0.551186	0.028299	82.391975	107.516701	141.429352	-0.455756	0.000000	-1.414940	0.000000	0.000000	0.000000	-0.007904	0.005225	0.003993	0.000000	0.000000	2.000000	62.000000	0.000000
2958.414530	-0.090885	0.551186	0.028299	82.391975	107.516701	141.429352	-0.455756	0.000000	-1.414940	0.000000	0.000000	0.000000	-0.000000	0.000004	0.000000	0.000000	0.000000	2.000000	62.000000	0.000000
2958.417864	-0.090885	0.551186	0.028299	82.393440	107.498718	141.408463	-0.455756	0.000000	-1.414940	0.000000	0.000000	0.000000	-0.000000	0.000004	0.000000	0.000000	0.000000	2.000000	62.000000	0.000000
2958.421197	-0.090885	0.551186	0.028299	82.393440	107.498718	141.408463	-0.455756	0.000000	-1.414940	0.000000	0.000000	0.000000	-0.000000	0.000004	0.000000	0.000000	0.000000	2.000000	62.000000	0.000000
2958.424530	-0.090885	0.551186	0.028299	82.393440	107.498718	141.408463	-0.455756	0.000000	-1.414940	0.000000	0.000000	0.000000	-0.000000	0.000004	0.000000	0.000000	0.000000	2.000000	62.000000	0.000000
2958.427864	-0.090849	0.551238	0.028360	82.396408	107.460068	141.366730	-0.455756	0.000000	-1.414940	0.000000	0.000000	0.000000	0.010860	0.015659	0.018446	0.000000	0.000000	2.000000	62.000000	0.000000
2958.431197	-0.090849	0.551238	0.028360	82.396408	107.460068	141.366730	-0.455756	0.000000	-1.414940	0.000000	0.000000	0.000000	0.010860	0.015659	0.018446	0.000000	0.000000	2.000000	62.000000	0.000000
2958.434530	-0.090849	0.551238	0.028360	82.396408	107.460068	141.366730	-0.455756	0.000000	-1.414940	0.000000	0.000000	0.000000	0.010860	0.015659	0.018446	0.000000	0.000000	2.000000	62.000000	0.000000
2958.437864	-0.090849	0.551238	0.028360	82.397881	107.442085	141.345856	-0.457566	0.000000	-1.418015	0.000000	0.000000	0.000000	0.010860	0.015659	0.018446	0.000000	0.000000	2.000000	62.000000	0.000000
2958.441197	-0.090832	0.551273	0.028400	82.397881	107.442085	141.345856	-0.457566	0.000000	-1.418015	0.000000	0.000000	0.000000	0.004936	0.010432	0.011865	0.000000	0.000000	2.000000	62.000000	0.000000
2958.444530	-0.090832	0.551273	0.028400	82.397881	107.442085	141.345856	-0.457566	0.000000	-1.418015	0.000000	0.000000	0.000000	0.004936	0.010432	0.011865	0.000000	0.000000	2.000000	62.000000	0.000000
2958.447864	-0.090832	0.551273	0.028400	82.400795	107.403389	141.304077	-0.458389	0.000000	-1.419992	0.000000	0.000000	0.000000	0.004936	0.010432	0.011865	0.000000	0.000000	2.000000	62.000000	0.000000
2958.451197	-0.090832	0.551273	0.028400	82.400795	107.403389	141.304077	-0.458389	0.000000	-1.419992	0.000000	0.000000	0.000000	0.004936	0.010432	0.011865	0.000000	0.000000	2.000000	62.000000	0.000000
2958.454530	-0.090812	0.551291	0.028422	82.400795	107.403389	141.304077	-0.458389	0.000000	-1.419992	0.000000	0.000000	0.000000	0.005927	0.005226	0.006578	0.000000	0.000000	2.000000	62.000000	0.000000
2958.457864	-0.090812	0.551291	0.028422	82.400795	107.403389	141.304077	-0.458389	0.000000	-1.419992	0.000000	0.000000	0.000000	0.005927	0.005226	0.006578	0.000000	0.000000	2.000000	62.000000	0.000000
2958.461197	-0.090812	0.551291	0.028422	82.400795	107.403389	141.304077	-0.458389	0.000000	-1.419992	0.000000	0.000000	0.000000	0.005927	0.005226	0.006578	0.000000	0.000000	2.000000	62.000000	0.000000
2958.464530	-0.090812	0.551291	0.028422	82.400795	107.403389	141.304077	-0.458389	0.000000	-1.419992	0.000000	0.000000	0.000000	0.005927	0.005226	0.006578	0.000000	0.000000	2.000000	62.000000	0.000000
2958.467864	-0.090817	0.551281	0.028444	82.400795	107.403389	141.304077	-0.459377	0.000000	-1.421089	0.000000	0.000000	0.000000	-0.001273	-0.002870	0.006800	0.000000	0.000000	2.000000	62.000000	0.000000
2958.471197	-0.090817	0.551281	0.028444	82.400795	107.403389	141.304077	-0.459377	0.000000	-1.421089	0.000000	0.000000	0.000000	-0.001273	-0.002870	0.006800	0.000000	0.000000	2.000000	62.000000	0.000000
2958.474530	-0.090817	0.551281	0.028444	82.400795	107.403389	141.304077	-0.459377	0.000000	-1.421089	0.000000	0.000000	0.000000	-0.001273	-0.002870	0.006800	0.000000	0.000000	2.000000	62.000000	0.000000
2958.477864	-0.090817	0.551281	0.028444	82.395111	107.376770	141.281174	-0.459165	0.000000	-1.422222	0.000000	0.000000	0.000000	-0.001273	-0.002870	0.006800	0.000000	0.000000	2.000000	62.000000	0.000000
2958.481197	-0.090798	0.551271	0.028471	82.395111	107.376770	141.281174	-0.459165	0.000000	-1.422222	0.000000	0.000000	0.000000	0.005645	-0.002866	0.008094	0.000000	0.000000	2.000000	62.000000	0.000000
2958.484530	-0.090798	0.551271	0.028471	82.395111	107.376770	141.281174	-0.459165	0.000000	-1.422222	0.000000	0.000000	0.000000	0.005645	-0.002866	0.008094	0.000000	0.000000	2.000000	62.000000	0.000000
2958.487864	-0.090798	0.551271	0.028471	82.379448	107.296364	141.218506	-0.460106	0.000000	-1.423571	0.000000	0.000000	0.000000	0.005645	-0.002866	0.008094	0.000000	0.000000	2.000000	62.000000	0.000000
2958.491197	-0.090798	0.551271	0.028471	82.379448	107.296364	141.218506	-0.460106	0.000000	-1.423571	0.000000	0.000000	0.000000	0.005645	-0.002866	0.008094	0.000000	0.000000	2.000000	62.000000	0.000000
2958.494530	-0.090798	0.551271	0.028471	82.379448	107.296364	141.218506	-0.460106	0.000000	-1.423571	0.000000	0.000000	0.000000	-0.000001	-0.000005	0.000000	0.000000	0.000000	2.000000	62.000000	0.000000
2958.497864	-0.090798	0.551271	0.028471	82.346626	107.106567	141.061752	-0.460106	0.000000	-1.423571	0.000000	0.000000	0.000000	-0.000001	-0.000005	0.000000	0.000000	0.000000	2.000000	62.000000	0.000000
2958.501197	-0.090798	0.551271	0.028471	82.346626	107.106567	141.061752	-0.460106	0.000000	-1.423571	0.000000	0.000000	0.000000	-0.000001	-0.000005	0.000000	0.000000	0.000000	2.000000	62.000000	0.000000
2958.504530	-0.090798	0.551271	0.028471	82.346626	107.106567	141.061752	-0.460106	0.000000	-1.423571	0.000000	0.000000	0.000000	-0.000001	-0.000005	0.000000	0.000000	0.000000	2.000000	62.000000	0.000000
2958.507864	-0.090716	0.551297	0.028547	82.303749	106.868164	140.867676	-0.460106	0.000000	-1.423571	0.000000	0.000000	0.000000	0.024421	0.007557	0.022540	0.000000	0.000000	2.000000	62.000000	0.000000
2958.511197	-0.090716	0.551297	0.028547	82.303749	106.868164	140.867676	-0.460106	0.000000	-1.423571	0.000000	0.000000	0.000000	0.024421	0.007557	0.022540	0.000000	0.000000	2.000000	62.000000	0.000000
2958.514530	-0.090716	0.551297	0.028547	82.303749	106.868164	140.867676	-0.460106	0.000000	-1.423571	0.000000	0.000000	0.000000	0.024421	0.007557	0.022540	0.000000	0.000000	2.000000	62.000000	0.000000
2958.517864	-0.090716	0.551297	0.028547	82.262184	106.639236	140.681488	-0.464176	0.000000	-1.427328	0.000000	0.000000	0.000000	0.024421	0.007557	0.022540	0.000000	0.000000	2.000000	62.000000	0.000000
2958.521197	-0.090677	0.551331	0.028590	82.262184	106.639236	140.681488	-0.464176	0.000000	-1.427328	0.000000	0.000000	0.000000	0.011862	0.010430	0.013152	0.000000	0.000000	2.000000	62.000000	0.000000
2958.524530	-0.090677	0.551331	0.028590	82.262184	106.639236	140.681488	-0.464176	0.000000	-1.427328	0.000000	0.000000	0.000000	0.011862	0.010430	0.013152	0.000000	0.000000	2.000000	62.000000	0.000000
2958.527864	-0.090677	0.551331	0.028590	82.243515	106.492172	140.558212	-0.466153	0.000000	-1.429520	0.000000	0.000000	0.000000	0.011862	0.010430	0.013152	0.000000	0.000000	2.000000	62.000000	0.000000
2958.531197	-0.090677	0.551331	0.028590	82.243515	106.492172	140.558212	-0.466153	0.000000	-1.429520	0.000000	0.000000	0.000000	0.011862	0.010430	0.013152	0.000000	0.000000	2.000000	62.000000	0.000000
2958.534530	-0.090679	0.551376	0.028603	82.243515	106.492172	140.558212	-0.466153	0.000000	-1.429520	0.000000	0.000000	0.000000	-0.000703	0.013336	0.003767	0.000000	0.000000	2.000000	62.000000	0.000000
2958.537864	-0.090679	0.551376	0.028603	82.239166	106.415993	140.489746	-0.466153	0.000000	-1.429520	0.000000	0.000000	0.000000	-0.000703	0.013336	0.003767	0.000000	0.000000	2.000000	62.000000	0.000000
2958.541197	-0.090679	0.551376	0.028603	82.239166	106.415993	140.489746	-0.466153	0.000000	-1.429520	0.000000	0.000000	0.000000	-0.000703	0.013336	0.003767	0.000000	0.000000	2.000000	62.000000	0.000000
2958.544530	-0.090679	0.551376	0.028603	82.239166	106.415993	140.489746	-0.466153	0.000000	-1.429520	0.000000	0.000000	0.000000	-0.000703	0.013336	0.003767	0.000000	0.000000	2.000000	62.000000	0.000000
2958.547864	-0.090665	0.551455	0.028655	82.227562	106.277397	140.368286	-0.466036	0.000000	-1.430148	0.000000	0.000000	0.000000	0.004243	0.023745	0.015623	0.000000	0.000000	2.000000	62.000000	0.000000
2958.551197	-0.090665	0.551455	0.028655	82.227562	106.277397	140.368286	-0.466036	0.000000	-1.430148	0.000000	0.000000	0.000000	0.004243	0.023745	0.015623	0.000000	0.000000	2.000000	62.000000	0.000000
2958.554530	-0.090665	0.551455	0.028655	82.227562	106.277397	140.368286	-0.466036	0.000000	-1.430148	0.000000	0.000000	0.000000	0.004243	0.023745	0.015623	0.000000	0.000000	2.000000	62.000000	0.000000
2958.557864	-0.090665	0.551455	0.028655	82.188545	106.012611	140.145828	-0.466743	0.000000	-1.432751	0.000000	0.000000	0.000000	0.004243	0.023745	0.015623	0.000000	0.000000	2.000000	62.000000	0.000000
2958.561197	-0.090652	0.551507	0.028712	82.188545	106.012611	140.145828	-0.466743	0.000000	-1.432751	0.000000	0.000000	0.000000	0.003962	0.015672	0.017137	0.000000	0.000000	2.000000	62.000000	0.000000
2958.564530	-0.090652	0.551507	0.028712	82.188545	106.012611	140.145828	-0.466743	0.000000	-1.432751	0.000000	0.000000	0.000000	0.003962	0.015672	0.017137	0.000000	0.000000	2.000000	62.000000	0.000000
2958.567864	-0.090652	0.551507	0.028712	82.129021	105.630135	139.826950	-0.467404	0.000000	-1.435607	0.000000	0.000000	0.000000	0.003962	0.015672	0.017137	0.000000	0.000000	2.000000	62.000000	0.000000
2958.571197	-0.090652	0.551507	0.028712	82.129021	105.630135	139.826950	-0.467404	0.000000	-1.435607	0.000000	0.000000	0.000000	0.003962	0.015672	0.017137	0.000000	0.000000	2.000000	62.000000	0.000000
2958.574530	-0.090585	0.551548	0.028868	82.129021	105.630135	139.826950	-0.467404	0.000000	-1.435607	0.000000	0.000000	0.000000	0.019939	0.012276	0.046690	0.000000	0.000000	2.000000	62.000000	0.000000
2958.577864	-0.090585	0.551548	0.028868	82.071945	105.250221	139.497940	-0.467404	0.000000	-1.435607	0.000000	0.000000	0.000000	0.019939	0.012276	0.046690	0.000000	0.000000	2.000000	62.000000	0.000000
2958.581197	-0.090585	0.551548	0.028868	82.071945	105.250221	139.497940	-0.467404	0.000000	-1.435607	0.000000	0.000000	0.000000	0.019939	0.012276	0.046690	0.000000	0.000000	2.000000	62.000000	0.000000
2958.584530	-0.090585	0.551548	0.028868	82.071945	105.250221	139.497940	-0.467404	0.000000	-1.435607	0.000000	0.000000	0.000000	0.019939	0.012276	0.046690	0.000000	0.000000	2.000000	62.000000	0.000000
2958.587864	-0.090322	0.551634	0.029375	82.029251	104.944427	139.224167	-0.470727	0.000000	-1.443389	0.000000	0.000000	0.000000	0.079170	0.025773	0.152204	0.000000	0.000000	2.000000	62.000000	0.000000
2958.591197	-0.090322	0.551634	0.029375	82.029251	104.944427	139.224167	-0.470727	0.000000	-1.443389	0.000000	0.000000	0.000000	0.079170	0.025773	0.152204	0.000000	0.000000	2.000000	62.000000	0.000000
2958.594530	-0.090322	0.551634	0.029375	82.029251	104.944427	139.224167	-0.470727	0.000000	-1.443389	0.000000	0.000000	0.000000	0.079170	0.025773	0.152204	0.000000	0.000000	2.000000	62.000000	0.000000
2958.597864	-0.090167	0.551662	0.029701	82.010849	104.702347	138.986847	-0.483922	0.000000	-1.468757	0.000000	0.000000	0.000000	0.046426	0.008301	0.097631	0.000000	0.000000	2.000000	62.000000	0.000000
2958.601197	-0.090167	0.551662	0.029701	82.010849	104.702347	138.986847	-0.483922	0.000000	-1.468757	0.000000	0.000000	0.000000	0.046426	0.008301	0.097631	0.000000	0.000000	2.000000	62.000000	0.000000
2958.604530	-0.090167	0.551662	0.029701	82.010849	104.702347	138.986847	-0.483922	0.000000	-1.468757	0.000000	0.000000	0.000000	0.046426	0.008301	0.097631	0.000000	0.000000	2.000000	62.000000	0.000000
2958.607864	-0.090167	0.551662	0.029701	82.017212	104.575027	138.834183	-0.491660	0.000000	-1.485029	0.000000	0.000000	0.000000	0.046426	0.008301	0.097631	0.000000	0.000000	2.000000	62.000000	0.000000
2958.611197	-0.090000	0.551687	0.030093	82.017212	104.575027	138.834183	-0.491660	0.000000	-1.485029	0.000000	0.000000	0.000000	0.049962	0.007731	0.117753	0.000000	0.000000	2.000000	62.000000	0.000000
2958.614530	-0.090000	0.551687	0.030093	82.017212	104.575027	138.834183	-0.491660	0.000000	-1.485029	0.000000	0.000000	0.000000	0.049962	0.007731	0.117753	0.000000	0.000000	2.000000	62.000000	0.000000
2958.617864	-0.090000	0.551687	0.030093	82.026489	104.465958	138.691071	-0.499987	0.000000	-1.504654	0.000000	0.000000	0.000000	0.049962	0.007731	0.117753	0.000000	0.000000	2.000000	62.000000	0.000000
2958.621197	-0.090000	0.551687	0.030093	82.026489	104.465958	138.691071	-0.499987	0.000000	-1.504654	0.000000	0.000000	0.000000	0.049962	0.007731	0.117753	0.000000	0.000000	2.000000	62.000000	0.000000
2958.624530	-0.089794	0.551721	0.030534	82.026489	104.465958	138.691071	-0.499987	0.000000	-1.504654	0.000000	0.000000	0.000000	0.061740	0.010058	0.132339	0.000000	0.000000	2.000000	62.000000	0.000000
2958.627864	-0.089566	0.551727	0.030984	82.035652	104.359299	138.547668	-0.499987	0.000000	-1.504654	0.000000	0.000000	0.000000	0.068562	0.001877	0.135079	0.000000	0.000000	2.000000	62.000000	0.000000
2958.631197	-0.089566	0.551727	0.030984	82.035652	104.359299	138.547668	-0.499987	0.000000	-1.504654	0.000000	0.000000	0.000000	0.068562	0.001877	0.135079	0.000000	0.000000	2.000000	62.000000	0.000000
2958.634530	-0.089566	0.551727	0.030984	82.035652	104.359299	138.547668	-0.499987	0.000000	-1.504654	0.000000	0.000000	0.000000	0.068562	0.001877	0.135079	0.000000	0.000000	2.000000	62.000000	0.000000
2958.637864	-0.089566	0.551727	0.030984	82.043541	104.272636	138.424454	-0.521704	0.000000	-1.549224	0.000000	0.000000	0.000000	0.068562	0.001877	0.135079	0.000000	0.000000	2.000000	62.000000	0.000000
2958.641197	-0.089307	0.551698	0.031404	82.043541	104.272636	138.424454	-0.521704	0.000000	-1.549224	0.000000	0.000000	0.000000	0.077611	-0.008643	0.125742	0.000000	0.000000	2.000000	62.000000	0.000000
2958.644530	-0.089307	0.551698	0.031404	82.043541	104.272636	138.424454	-0.521704	0.000000	-1.549224	0.000000	0.000000	0.000000	0.077611	-0.008643	0.125742	0.000000	0.000000	2.000000	62.000000	0.000000
2958.647864	-0.089307	0.551698	0.031404	82.050209	104.230225	138.347031	-0.534639	0.000000	-1.570181	0.000000	0.000000	0.000000	0.077611	-0.008643	0.125742	0.000000	0.000000	2.000000	62.000000	0.000000
2958.651197	-0.089307	0.551698	0.031404	82.050209	104.230225	138.347031	-0.534639	0.000000	-1.570181	0.000000	0.000000	0.000000	0.077611	-0.008643	0.125742	0.000000	0.000000	2.000000	62.000000	0.000000
2958.654530	-0.089106	0.551671	0.031747	82.050209	104.230225	138.347031	-0.534639	0.000000	-1.570181	0.000000	0.000000	0.000000	0.060314	-0.008100	0.103009	0.000000	0.000000	2.000000	62.000000	0.000000
2958.657864	-0.088961	0.551602	0.032002	82.051491	104.231560	138.326401	-0.534639	0.000000	-1.570181	0.000000	0.000000	0.000000	0.043630	-0.020947	0.076561	0.000000	0.000000	2.000000	62.000000	0.000000
2958.661197	-0.088961	0.551602	0.032002	82.051491	104.231560	138.326401	-0.534639	0.000000	-1.570181	0.000000	0.000000	0.000000	0.043630	-0.020947	0.076561	0.000000	0.000000	2.000000	62.000000	0.000000
2958.664530	-0.088961	0.551602	0.032002	82.051491	104.231560	138.326401	-0.534639	0.000000	-1.570181	0.000000	0.000000	0.000000	0.043630	-0.020947	0.076561	0.000000	0.000000	2.000000	62.000000	0.000000
2958.667864	-0.088961	0.551602	0.032002	82.050209	104.260178	138.347046	-0.551963	0.000000	-1.600109	0.000000	0.000000	0.000000	0.043630	-0.020947	0.076561	0.000000	1.000000	2.000000	62.000000	0.000000
2958.671197	-0.088940	0.551516	0.032152	82.050209	104.260178	138.347046	-0.551963	0.000000	-1.600109	0.000000	0.000000	0.000000	0.006248	-0.025624	0.044813	0.000000	1.000000	2.000000	62.000000	0.000000
