# Supplementary material for: Haptic Guidance Needs to Be Intuitive Not Just Informative to Improve Human Motor Accuracy
Source: PLoS One. 2016 Mar 16;11(3):e0150912. doi: 10.1371/journal.pone.0150912 (PMC4794196; doi:10.1371/journal.pone.0150912)
Supplement: S2 Data — (ZIP) [file pone.0150912.s002.zip › Subject10/exp2_0063.txt]

Time	PosX	PosY	PosZ	RotX	RotY	RotZ	ForceX	ForceY	ForceZ	MomentX	MomentY	MomentZ	VelocityX	VelocityY	VelocityZ	CalibratedWeight	ButtonDown	Condition	Trial	Visual
2960.817864	0.004827	0.539848	0.256126	78.125023	126.198730	159.683182	1.741584	0.000000	-4.686884	0.000000	0.000000	0.000000	0.000000	-0.000001	0.000003	0.000000	1.000000	2.000000	63.000000	0.000000
2960.821197	0.004827	0.539848	0.256126	78.125023	126.198730	159.683182	1.741584	0.000000	-4.686884	0.000000	0.000000	0.000000	0.000000	-0.000001	0.000003	0.000000	1.000000	2.000000	63.000000	0.000000
2960.824530	0.004860	0.539760	0.256042	78.125023	126.198730	159.683182	1.741584	0.000000	-4.686884	0.000000	0.000000	0.000000	0.009988	-0.026588	-0.025009	0.000000	1.000000	2.000000	63.000000	0.000000
2960.827864	0.004860	0.539760	0.256042	77.973030	126.314133	159.805618	1.741584	0.000000	-4.686884	0.000000	0.000000	0.000000	0.009988	-0.026588	-0.025009	0.000000	1.000000	2.000000	63.000000	0.000000
2960.831197	0.005532	0.539345	0.255353	77.973030	126.314133	159.805618	1.741584	0.000000	-4.686884	0.000000	0.000000	0.000000	0.201548	-0.124364	-0.206810	0.000000	1.000000	2.000000	63.000000	0.000000
2960.834530	0.005532	0.539345	0.255353	77.973030	126.314133	159.805618	1.741584	0.000000	-4.686884	0.000000	0.000000	0.000000	0.201548	-0.124364	-0.206810	0.000000	1.000000	2.000000	63.000000	0.000000
2960.837864	0.005532	0.539345	0.255353	77.830200	126.073174	159.596558	1.734837	0.000000	-4.689385	0.000000	0.000000	0.000000	0.201548	-0.124364	-0.206810	0.000000	1.000000	2.000000	63.000000	0.000000
2960.841197	0.006236	0.539380	0.254625	77.830200	126.073174	159.596558	1.734837	0.000000	-4.689385	0.000000	0.000000	0.000000	0.211196	0.010512	-0.218333	0.000000	1.000000	2.000000	63.000000	0.000000
2960.844530	0.006236	0.539380	0.254625	77.830200	126.073174	159.596558	1.734837	0.000000	-4.689385	0.000000	0.000000	0.000000	0.211196	0.010512	-0.218333	0.000000	1.000000	2.000000	63.000000	0.000000
2960.847864	0.006236	0.539380	0.254625	77.763733	125.877754	159.440582	1.727789	0.000000	-4.691988	0.000000	0.000000	0.000000	0.211196	0.010512	-0.218333	0.000000	1.000000	2.000000	63.000000	0.000000
2960.851197	0.006565	0.539421	0.253617	77.763733	125.877754	159.440582	1.727789	0.000000	-4.691988	0.000000	0.000000	0.000000	0.098584	0.012394	-0.302551	0.000000	1.000000	2.000000	63.000000	0.000000
2960.854530	0.006565	0.539421	0.253617	77.763733	125.877754	159.440582	1.727789	0.000000	-4.691988	0.000000	0.000000	0.000000	0.098584	0.012394	-0.302551	0.000000	1.000000	2.000000	63.000000	0.000000
2960.857864	0.006565	0.539421	0.253617	77.965836	125.213326	158.725967	1.728486	0.000000	-4.691731	0.000000	0.000000	0.000000	0.098584	0.012394	-0.302551	0.000000	1.000000	2.000000	63.000000	0.000000
2960.861197	0.007294	0.539433	0.252354	77.965836	125.213326	158.725967	1.728486	0.000000	-4.691731	0.000000	0.000000	0.000000	0.218825	0.003572	-0.378770	0.000000	1.000000	2.000000	63.000000	0.000000
2960.864530	0.007294	0.539433	0.252354	77.965836	125.213326	158.725967	1.728486	0.000000	-4.691731	0.000000	0.000000	0.000000	0.218825	0.003572	-0.378770	0.000000	1.000000	2.000000	63.000000	0.000000
2960.867864	0.007294	0.539433	0.252354	78.477135	122.898232	156.364914	1.724157	0.000000	-4.693323	0.000000	0.000000	0.000000	0.218825	0.003572	-0.378770	0.000000	1.000000	2.000000	63.000000	0.000000
2960.871197	0.008219	0.539528	0.250792	78.477135	122.898232	156.364914	1.724157	0.000000	-4.693323	0.000000	0.000000	0.000000	0.277523	0.028377	-0.468633	0.000000	1.000000	2.000000	63.000000	0.000000
2960.874530	0.008219	0.539528	0.250792	78.477135	122.898232	156.364914	1.724157	0.000000	-4.693323	0.000000	0.000000	0.000000	0.277523	0.028377	-0.468633	0.000000	1.000000	2.000000	63.000000	0.000000
2960.877864	0.008219	0.539528	0.250792	79.271965	118.789055	152.202515	1.718362	0.000000	-4.695448	0.000000	0.000000	0.000000	0.277523	0.028377	-0.468633	0.000000	1.000000	2.000000	63.000000	0.000000
2960.881197	0.009205	0.539578	0.249022	79.271965	118.789055	152.202515	1.718362	0.000000	-4.695448	0.000000	0.000000	0.000000	0.295598	0.014959	-0.530903	0.000000	1.000000	2.000000	63.000000	0.000000
2960.884530	0.009205	0.539578	0.249022	79.271965	118.789055	152.202515	1.718362	0.000000	-4.695448	0.000000	0.000000	0.000000	0.295598	0.014959	-0.530903	0.000000	1.000000	2.000000	63.000000	0.000000
2960.887864	0.009205	0.539578	0.249022	80.202667	113.275528	146.560349	1.712743	0.000000	-4.697500	0.000000	0.000000	0.000000	0.295598	0.014959	-0.530903	0.000000	1.000000	2.000000	63.000000	0.000000
2960.891197	0.010415	0.539596	0.246991	80.202667	113.275528	146.560349	1.712743	0.000000	-4.697500	0.000000	0.000000	0.000000	0.363175	0.005559	-0.609434	0.000000	0.000000	2.000000	63.000000	0.000000
2960.894530	0.010415	0.539596	0.246991	80.202667	113.275528	146.560349	1.712743	0.000000	-4.697500	0.000000	0.000000	0.000000	0.363175	0.005559	-0.609434	0.000000	0.000000	2.000000	63.000000	0.000000
2960.897864	0.010415	0.539596	0.246991	81.090645	106.656921	139.758301	1.704848	0.000000	-4.700372	0.000000	0.000000	0.000000	0.363175	0.005559	-0.609434	0.000000	0.000000	2.000000	63.000000	0.000000
2960.901197	0.011813	0.539478	0.244626	81.090645	106.656921	139.758301	1.704848	0.000000	-4.700372	0.000000	0.000000	0.000000	0.419384	-0.035561	-0.709328	0.000000	0.000000	2.000000	63.000000	0.000000
2960.904530	0.011813	0.539478	0.244626	81.090645	106.656921	139.758301	1.704848	0.000000	-4.700372	0.000000	0.000000	0.000000	0.419384	-0.035561	-0.709328	0.000000	0.000000	2.000000	63.000000	0.000000
2960.907864	0.011813	0.539478	0.244626	81.865997	98.952728	131.814987	1.695662	0.000000	-4.703693	0.000000	0.000000	0.000000	0.419384	-0.035561	-0.709328	0.000000	0.000000	2.000000	63.000000	0.000000
2960.911197	0.013461	0.539379	0.241935	81.865997	98.952728	131.814987	1.695662	0.000000	-4.703693	0.000000	0.000000	0.000000	0.494347	-0.029658	-0.807280	0.000000	0.000000	2.000000	63.000000	0.000000
2960.914530	0.013461	0.539379	0.241935	81.865997	98.952728	131.814987	1.695662	0.000000	-4.703693	0.000000	0.000000	0.000000	0.494347	-0.029658	-0.807280	0.000000	0.000000	2.000000	63.000000	0.000000
2960.917864	0.013461	0.539379	0.241935	82.496849	90.105827	122.663765	1.683985	0.000000	-4.707886	0.000000	0.000000	0.000000	0.494347	-0.029658	-0.807280	0.000000	0.000000	2.000000	63.000000	0.000000
2960.921197	0.015324	0.539279	0.239076	82.496849	90.105827	122.663765	1.683985	0.000000	-4.707886	0.000000	0.000000	0.000000	0.558829	-0.030004	-0.857925	0.000000	0.000000	2.000000	63.000000	0.000000
2960.924530	0.015324	0.539279	0.239076	82.496849	90.105827	122.663765	1.683985	0.000000	-4.707886	0.000000	0.000000	0.000000	0.558829	-0.030004	-0.857925	0.000000	0.000000	2.000000	63.000000	0.000000
2960.927864	0.015324	0.539279	0.239076	82.958755	80.420769	112.605904	1.669298	0.000000	-4.713114	0.000000	0.000000	0.000000	0.558829	-0.030004	-0.857925	0.000000	0.000000	2.000000	63.000000	0.000000
2960.931197	0.017395	0.539090	0.235956	82.958755	80.420769	112.605904	1.669298	0.000000	-4.713114	0.000000	0.000000	0.000000	0.621381	-0.056707	-0.935937	0.000000	0.000000	2.000000	63.000000	0.000000
2960.934530	0.017395	0.539090	0.235956	82.958755	80.420769	112.605904	1.669298	0.000000	-4.713114	0.000000	0.000000	0.000000	0.621381	-0.056707	-0.935937	0.000000	0.000000	2.000000	63.000000	0.000000
2960.937864	0.017395	0.539090	0.235956	83.274422	70.137764	101.849190	1.652115	0.000000	-4.719165	0.000000	0.000000	0.000000	0.621381	-0.056707	-0.935937	0.000000	0.000000	2.000000	63.000000	0.000000
2960.941197	0.019802	0.538840	0.232644	83.274422	70.137764	101.849190	1.652115	0.000000	-4.719165	0.000000	0.000000	0.000000	0.722231	-0.074858	-0.993468	0.000000	0.000000	2.000000	63.000000	0.000000
2960.944530	0.019802	0.538840	0.232644	83.274422	70.137764	101.849190	1.652115	0.000000	-4.719165	0.000000	0.000000	0.000000	0.722231	-0.074858	-0.993468	0.000000	0.000000	2.000000	63.000000	0.000000
2960.947864	0.019802	0.538840	0.232644	83.462318	59.386864	90.549034	1.629505	0.000000	-4.727019	0.000000	0.000000	0.000000	0.722231	-0.074858	-0.993468	0.000000	0.000000	2.000000	63.000000	0.000000
2960.951197	0.022475	0.538459	0.229178	83.462318	59.386864	90.549034	1.629505	0.000000	-4.727019	0.000000	0.000000	0.000000	0.801774	-0.114356	-1.039943	0.000000	0.000000	2.000000	63.000000	0.000000
2960.954530	0.022475	0.538459	0.229178	83.462318	59.386864	90.549034	1.629505	0.000000	-4.727019	0.000000	0.000000	0.000000	0.801774	-0.114356	-1.039943	0.000000	0.000000	2.000000	63.000000	0.000000
2960.957864	0.022475	0.538459	0.229178	83.496544	48.387794	79.296738	1.602184	0.000000	-4.736350	0.000000	0.000000	0.000000	0.801774	-0.114356	-1.039943	0.000000	0.000000	2.000000	63.000000	0.000000
2960.961197	0.025280	0.537939	0.225639	83.496544	48.387794	79.296738	1.602184	0.000000	-4.736350	0.000000	0.000000	0.000000	0.841483	-0.156139	-1.061592	0.000000	0.000000	2.000000	63.000000	0.000000
2960.964530	0.025280	0.537939	0.225639	83.496544	48.387794	79.296738	1.602184	0.000000	-4.736350	0.000000	0.000000	0.000000	0.841483	-0.156139	-1.061592	0.000000	0.000000	2.000000	63.000000	0.000000
2960.967864	0.025280	0.537939	0.225639	83.357544	37.674450	68.966637	1.571800	0.000000	-4.746519	0.000000	0.000000	0.000000	0.841483	-0.156139	-1.061592	0.000000	0.000000	2.000000	63.000000	0.000000
2960.971197	0.028275	0.537253	0.221943	83.357544	37.674450	68.966637	1.571800	0.000000	-4.746519	0.000000	0.000000	0.000000	0.898540	-0.205809	-1.108915	0.000000	0.000000	2.000000	63.000000	0.000000
2960.974530	0.028275	0.537253	0.221943	83.357544	37.674450	68.966637	1.571800	0.000000	-4.746519	0.000000	0.000000	0.000000	0.898540	-0.205809	-1.108915	0.000000	0.000000	2.000000	63.000000	0.000000
2960.977864	0.028275	0.537253	0.221943	83.068253	27.702562	59.631153	1.537545	0.000000	-4.757726	0.000000	0.000000	0.000000	0.898540	-0.205809	-1.108915	0.000000	0.000000	2.000000	63.000000	0.000000
2960.981197	0.031359	0.536424	0.218102	83.068253	27.702562	59.631153	1.537545	0.000000	-4.757726	0.000000	0.000000	0.000000	0.925215	-0.248725	-1.152292	0.000000	0.000000	2.000000	63.000000	0.000000
2960.984530	0.031359	0.536424	0.218102	83.068253	27.702562	59.631153	1.537545	0.000000	-4.757726	0.000000	0.000000	0.000000	0.925215	-0.248725	-1.152292	0.000000	0.000000	2.000000	63.000000	0.000000
2960.987864	0.031359	0.536424	0.218102	82.633316	19.000343	50.939247	1.501013	0.000000	-4.769377	0.000000	0.000000	0.000000	0.925215	-0.248725	-1.152292	0.000000	0.000000	2.000000	63.000000	0.000000
2960.991197	0.034563	0.535498	0.214173	82.633316	19.000343	50.939247	1.501013	0.000000	-4.769377	0.000000	0.000000	0.000000	0.961152	-0.277637	-1.178707	0.000000	0.000000	2.000000	63.000000	0.000000
2960.994530	0.034563	0.535498	0.214173	82.633316	19.000343	50.939247	1.501013	0.000000	-4.769377	0.000000	0.000000	0.000000	0.961152	-0.277637	-1.178707	0.000000	0.000000	2.000000	63.000000	0.000000
2960.997864	0.034563	0.535498	0.214173	82.114937	12.308583	44.156330	1.460996	0.000000	-4.781788	0.000000	0.000000	0.000000	0.961152	-0.277637	-1.178707	0.000000	0.000000	2.000000	63.000000	0.000000
2961.001197	0.037878	0.534486	0.210067	82.114937	12.308583	44.156330	1.460996	0.000000	-4.781788	0.000000	0.000000	0.000000	0.994444	-0.303527	-1.231880	0.000000	0.000000	2.000000	63.000000	0.000000
2961.004530	0.037878	0.534486	0.210067	82.114937	12.308583	44.156330	1.460996	0.000000	-4.781788	0.000000	0.000000	0.000000	0.994444	-0.303527	-1.231880	0.000000	0.000000	2.000000	63.000000	0.000000
2961.007864	0.037878	0.534486	0.210067	81.611427	7.918873	39.979897	1.417928	0.000000	-4.794735	0.000000	0.000000	0.000000	0.994444	-0.303527	-1.231880	0.000000	0.000000	2.000000	63.000000	0.000000
2961.011197	0.041203	0.533426	0.205780	81.611427	7.918873	39.979897	1.417928	0.000000	-4.794735	0.000000	0.000000	0.000000	0.997649	-0.318117	-1.286022	0.000000	0.000000	2.000000	63.000000	0.000000
2961.014530	0.041203	0.533426	0.205780	81.611427	7.918873	39.979897	1.417928	0.000000	-4.794735	0.000000	0.000000	0.000000	0.997649	-0.318117	-1.286022	0.000000	0.000000	2.000000	63.000000	0.000000
2961.017864	0.041203	0.533426	0.205780	81.259827	5.595793	37.913910	1.373657	0.000000	-4.807605	0.000000	0.000000	0.000000	0.997649	-0.318117	-1.286022	0.000000	0.000000	2.000000	63.000000	0.000000
2961.021197	0.044597	0.532426	0.201293	81.259827	5.595793	37.913910	1.373657	0.000000	-4.807605	0.000000	0.000000	0.000000	1.018135	-0.300007	-1.346142	0.000000	0.000000	2.000000	63.000000	0.000000
2961.024530	0.044597	0.532426	0.201293	81.259827	5.595793	37.913910	1.373657	0.000000	-4.807605	0.000000	0.000000	0.000000	1.018135	-0.300007	-1.346142	0.000000	0.000000	2.000000	63.000000	0.000000
2961.027864	0.044597	0.532426	0.201293	81.146477	4.719690	37.465206	1.326837	0.000000	-4.820737	0.000000	0.000000	0.000000	1.018135	-0.300007	-1.346142	0.000000	0.000000	2.000000	63.000000	0.000000
2961.031197	0.047965	0.531437	0.196666	81.146477	4.719690	37.465206	1.326837	0.000000	-4.820737	0.000000	0.000000	0.000000	1.010227	-0.296642	-1.388113	0.000000	0.000000	2.000000	63.000000	0.000000
2961.034530	0.047965	0.531437	0.196666	81.146477	4.719690	37.465206	1.326837	0.000000	-4.820737	0.000000	0.000000	0.000000	1.010227	-0.296642	-1.388113	0.000000	0.000000	2.000000	63.000000	0.000000
2961.037864	0.047965	0.531437	0.196666	81.195427	4.613000	38.506058	1.278932	0.000000	-4.833667	0.000000	0.000000	0.000000	1.010227	-0.296642	-1.388113	0.000000	0.000000	2.000000	63.000000	0.000000
2961.041197	0.051238	0.530491	0.191864	81.195427	4.613000	38.506058	1.278932	0.000000	-4.833667	0.000000	0.000000	0.000000	0.982049	-0.283913	-1.440640	0.000000	0.000000	2.000000	63.000000	0.000000
2961.044530	0.051238	0.530491	0.191864	81.195427	4.613000	38.506058	1.278932	0.000000	-4.833667	0.000000	0.000000	0.000000	0.982049	-0.283913	-1.440640	0.000000	0.000000	2.000000	63.000000	0.000000
2961.047864	0.051238	0.530491	0.191864	81.318047	4.633630	39.976563	1.231592	0.000000	-4.845944	0.000000	0.000000	0.000000	0.982049	-0.283913	-1.440640	0.000000	0.000000	2.000000	63.000000	0.000000
2961.051197	0.054572	0.529554	0.186911	81.318047	4.633630	39.976563	1.231592	0.000000	-4.845944	0.000000	0.000000	0.000000	1.000040	-0.280876	-1.485794	0.000000	0.000000	2.000000	63.000000	0.000000
2961.054530	0.054572	0.529554	0.186911	81.318047	4.633630	39.976563	1.231592	0.000000	-4.845944	0.000000	0.000000	0.000000	1.000040	-0.280876	-1.485794	0.000000	0.000000	2.000000	63.000000	0.000000
2961.057864	0.054572	0.529554	0.186911	81.498596	4.313132	40.735394	1.180866	0.000000	-4.858555	0.000000	0.000000	0.000000	1.000040	-0.280876	-1.485794	0.000000	0.000000	2.000000	63.000000	0.000000
2961.061197	0.057840	0.528647	0.181831	81.498596	4.313132	40.735394	1.180866	0.000000	-4.858555	0.000000	0.000000	0.000000	0.980492	-0.272126	-1.523839	0.000000	0.000000	2.000000	63.000000	0.000000
2961.064530	0.057840	0.528647	0.181831	81.498596	4.313132	40.735394	1.180866	0.000000	-4.858555	0.000000	0.000000	0.000000	0.980492	-0.272126	-1.523839	0.000000	0.000000	2.000000	63.000000	0.000000
2961.067864	0.057840	0.528647	0.181831	81.725212	3.409204	40.330921	1.129360	0.000000	-4.870785	0.000000	0.000000	0.000000	0.980492	-0.272126	-1.523839	0.000000	0.000000	2.000000	63.000000	0.000000
2961.071197	0.061100	0.527680	0.176611	81.725212	3.409204	40.330921	1.129360	0.000000	-4.870785	0.000000	0.000000	0.000000	0.978137	-0.290284	-1.566206	0.000000	0.000000	2.000000	63.000000	0.000000
2961.074530	0.061100	0.527680	0.176611	81.725212	3.409204	40.330921	1.129360	0.000000	-4.870785	0.000000	0.000000	0.000000	0.978137	-0.290284	-1.566206	0.000000	0.000000	2.000000	63.000000	0.000000
2961.077864	0.061100	0.527680	0.176611	82.006554	2.009513	39.371899	1.075505	0.000000	-4.882959	0.000000	0.000000	0.000000	0.978137	-0.290284	-1.566206	0.000000	0.000000	2.000000	63.000000	0.000000
2961.081197	0.064378	0.526687	0.171240	82.006554	2.009513	39.371899	1.075505	0.000000	-4.882959	0.000000	0.000000	0.000000	0.983459	-0.297709	-1.611275	0.000000	0.000000	2.000000	63.000000	0.000000
2961.084530	0.064378	0.526687	0.171240	82.006554	2.009513	39.371899	1.075505	0.000000	-4.882959	0.000000	0.000000	0.000000	0.983459	-0.297709	-1.611275	0.000000	0.000000	2.000000	63.000000	0.000000
2961.087864	0.064378	0.526687	0.171240	82.273735	0.352001	38.373909	1.018307	0.000000	-4.895206	0.000000	0.000000	0.000000	0.983459	-0.297709	-1.611275	0.000000	0.000000	2.000000	63.000000	0.000000
2961.091197	0.067673	0.525709	0.165748	82.273735	0.352001	38.373909	1.018307	0.000000	-4.895206	0.000000	0.000000	0.000000	0.988381	-0.293520	-1.647460	0.000000	0.000000	2.000000	63.000000	0.000000
2961.094530	0.067673	0.525709	0.165748	82.273735	0.352001	38.373909	1.018307	0.000000	-4.895206	0.000000	0.000000	0.000000	0.988381	-0.293520	-1.647460	0.000000	0.000000	2.000000	63.000000	0.000000
2961.097864	0.067673	0.525709	0.165748	82.400490	-1.433083	37.197151	0.957146	0.000000	-4.907532	0.000000	0.000000	0.000000	0.988381	-0.293520	-1.647460	0.000000	0.000000	2.000000	63.000000	0.000000
2961.101197	0.071013	0.524782	0.160164	82.400490	-1.433083	37.197151	0.957146	0.000000	-4.907532	0.000000	0.000000	0.000000	1.001930	-0.278079	-1.675390	0.000000	0.000000	2.000000	63.000000	0.000000
2961.104530	0.071013	0.524782	0.160164	82.400490	-1.433083	37.197151	0.957146	0.000000	-4.907532	0.000000	0.000000	0.000000	1.001930	-0.278079	-1.675390	0.000000	0.000000	2.000000	63.000000	0.000000
2961.107864	0.071013	0.524782	0.160164	82.260185	-3.130253	35.909214	0.890457	0.000000	-4.920070	0.000000	0.000000	0.000000	1.001930	-0.278079	-1.675390	0.000000	0.000000	2.000000	63.000000	0.000000
2961.111197	0.074354	0.523974	0.154650	82.260185	-3.130253	35.909214	0.890457	0.000000	-4.920070	0.000000	0.000000	0.000000	1.002473	-0.242510	-1.654199	0.000000	0.000000	2.000000	63.000000	0.000000
2961.114530	0.074354	0.523974	0.154650	82.260185	-3.130253	35.909214	0.890457	0.000000	-4.920070	0.000000	0.000000	0.000000	1.002473	-0.242510	-1.654199	0.000000	0.000000	2.000000	63.000000	0.000000
2961.117864	0.074354	0.523974	0.154650	81.786064	-4.327557	34.757446	0.817980	0.000000	-4.932638	0.000000	0.000000	0.000000	1.002473	-0.242510	-1.654199	0.000000	0.000000	2.000000	63.000000	0.000000
2961.121197	0.077676	0.523371	0.149259	81.786064	-4.327557	34.757446	0.817980	0.000000	-4.932638	0.000000	0.000000	0.000000	0.996331	-0.180765	-1.617197	0.000000	0.000000	2.000000	63.000000	0.000000
2961.124530	0.077676	0.523371	0.149259	81.786064	-4.327557	34.757446	0.817980	0.000000	-4.932638	0.000000	0.000000	0.000000	0.996331	-0.180765	-1.617197	0.000000	0.000000	2.000000	63.000000	0.000000
2961.127864	0.077676	0.523371	0.149259	81.101814	-4.620388	34.614624	0.739616	0.000000	-4.944994	0.000000	0.000000	0.000000	0.996331	-0.180765	-1.617197	0.000000	0.000000	2.000000	63.000000	0.000000
2961.131197	0.080975	0.522900	0.143967	81.101814	-4.620388	34.614624	0.739616	0.000000	-4.944994	0.000000	0.000000	0.000000	0.989775	-0.141322	-1.587661	0.000000	0.000000	2.000000	63.000000	0.000000
2961.134530	0.080975	0.522900	0.143967	81.101814	-4.620388	34.614624	0.739616	0.000000	-4.944994	0.000000	0.000000	0.000000	0.989775	-0.141322	-1.587661	0.000000	0.000000	2.000000	63.000000	0.000000
2961.137864	0.080975	0.522900	0.143967	80.371178	-4.153110	35.612019	0.655055	0.000000	-4.956904	0.000000	0.000000	0.000000	0.989775	-0.141322	-1.587661	0.000000	0.000000	2.000000	63.000000	0.000000
2961.141197	0.084219	0.522503	0.138731	80.371178	-4.153110	35.612019	0.655055	0.000000	-4.956904	0.000000	0.000000	0.000000	0.973219	-0.119207	-1.570865	0.000000	0.000000	2.000000	63.000000	0.000000
2961.144530	0.084219	0.522503	0.138731	80.371178	-4.153110	35.612019	0.655055	0.000000	-4.956904	0.000000	0.000000	0.000000	0.973219	-0.119207	-1.570865	0.000000	0.000000	2.000000	63.000000	0.000000
2961.147864	0.084219	0.522503	0.138731	79.669258	-3.313211	36.931183	0.565125	0.000000	-4.967961	0.000000	0.000000	0.000000	0.973219	-0.119207	-1.570865	0.000000	0.000000	2.000000	63.000000	0.000000
2961.151197	0.087469	0.522280	0.133571	79.669258	-3.313211	36.931183	0.565125	0.000000	-4.967961	0.000000	0.000000	0.000000	0.975168	-0.066862	-1.547757	0.000000	0.000000	2.000000	63.000000	0.000000
2961.154530	0.087469	0.522280	0.133571	79.669258	-3.313211	36.931183	0.565125	0.000000	-4.967961	0.000000	0.000000	0.000000	0.975168	-0.066862	-1.547757	0.000000	0.000000	2.000000	63.000000	0.000000
2961.157864	0.087469	0.522280	0.133571	78.998795	-2.596136	38.063332	0.467009	0.000000	-4.978142	0.000000	0.000000	0.000000	0.975168	-0.066862	-1.547757	0.000000	0.000000	2.000000	63.000000	0.000000
2961.161197	0.090665	0.522141	0.128453	78.998795	-2.596136	38.063332	0.467009	0.000000	-4.978142	0.000000	0.000000	0.000000	0.958537	-0.041679	-1.535460	0.000000	0.000000	2.000000	63.000000	0.000000
2961.164530	0.090665	0.522141	0.128453	78.998795	-2.596136	38.063332	0.467009	0.000000	-4.978142	0.000000	0.000000	0.000000	0.958537	-0.041679	-1.535460	0.000000	0.000000	2.000000	63.000000	0.000000
2961.167864	0.090665	0.522141	0.128453	78.352295	-2.278320	38.849037	0.362424	0.000000	-4.986848	0.000000	0.000000	0.000000	0.958537	-0.041679	-1.535460	0.000000	0.000000	2.000000	63.000000	0.000000
2961.171197	0.093723	0.522052	0.123395	78.352295	-2.278320	38.849037	0.362424	0.000000	-4.986848	0.000000	0.000000	0.000000	0.917674	-0.026602	-1.517427	0.000000	0.000000	2.000000	63.000000	0.000000
2961.174530	0.093723	0.522052	0.123395	78.352295	-2.278320	38.849037	0.362424	0.000000	-4.986848	0.000000	0.000000	0.000000	0.917674	-0.026602	-1.517427	0.000000	0.000000	2.000000	63.000000	0.000000
2961.177864	0.093723	0.522052	0.123395	77.788269	-2.524903	39.059193	0.253999	0.000000	-4.993544	0.000000	0.000000	0.000000	0.917674	-0.026602	-1.517427	0.000000	0.000000	2.000000	63.000000	0.000000
2961.181197	0.096674	0.522027	0.118375	77.788269	-2.524903	39.059193	0.253999	0.000000	-4.993544	0.000000	0.000000	0.000000	0.885062	-0.007575	-1.505888	0.000000	0.000000	2.000000	63.000000	0.000000
2961.184530	0.096674	0.522027	0.118375	77.788269	-2.524903	39.059193	0.253999	0.000000	-4.993544	0.000000	0.000000	0.000000	0.885062	-0.007575	-1.505888	0.000000	0.000000	2.000000	63.000000	0.000000
2961.187864	0.096674	0.522027	0.118375	77.435005	-3.323342	38.669472	0.140444	0.000000	-4.998027	0.000000	0.000000	0.000000	0.885062	-0.007575	-1.505888	0.000000	0.000000	2.000000	63.000000	0.000000
2961.191197	0.099515	0.522014	0.113383	77.435005	-3.323342	38.669472	0.140444	0.000000	-4.998027	0.000000	0.000000	0.000000	0.852466	-0.003820	-1.497642	0.000000	0.000000	2.000000	63.000000	0.000000
2961.194530	0.099515	0.522014	0.113383	77.435005	-3.323342	38.669472	0.140444	0.000000	-4.998027	0.000000	0.000000	0.000000	0.852466	-0.003820	-1.497642	0.000000	0.000000	2.000000	63.000000	0.000000
2961.197864	0.099515	0.522014	0.113383	77.386131	-4.668048	38.021145	0.021378	0.000000	-4.999954	0.000000	0.000000	0.000000	0.852466	-0.003820	-1.497642	0.000000	0.000000	2.000000	63.000000	0.000000
2961.201197	0.102173	0.522000	0.108456	77.386131	-4.668048	38.021145	0.021378	0.000000	-4.999954	0.000000	0.000000	0.000000	0.797479	-0.004169	-1.478139	0.000000	0.000000	2.000000	63.000000	0.000000
2961.204530	0.102173	0.522000	0.108456	77.386131	-4.668048	38.021145	0.021378	0.000000	-4.999954	0.000000	0.000000	0.000000	0.797479	-0.004169	-1.478139	0.000000	0.000000	2.000000	63.000000	0.000000
2961.207864	0.102173	0.522000	0.108456	77.530128	-6.194394	37.290958	-0.100180	0.000000	-4.998996	0.000000	0.000000	0.000000	0.797479	-0.004169	-1.478139	0.000000	0.000000	2.000000	63.000000	0.000000
2961.211197	0.104736	0.522034	0.103596	77.530128	-6.194394	37.290958	-0.100180	0.000000	-4.998996	0.000000	0.000000	0.000000	0.768622	0.010252	-1.457925	0.000000	0.000000	2.000000	63.000000	0.000000
2961.214530	0.104736	0.522034	0.103596	77.530128	-6.194394	37.290958	-0.100180	0.000000	-4.998996	0.000000	0.000000	0.000000	0.768622	0.010252	-1.457925	0.000000	0.000000	2.000000	63.000000	0.000000
2961.217864	0.104736	0.522034	0.103596	77.688904	-7.394955	36.732998	-0.228319	0.000000	-4.994784	0.000000	0.000000	0.000000	0.768622	0.010252	-1.457925	0.000000	0.000000	2.000000	63.000000	0.000000
2961.221197	0.107211	0.522151	0.098841	77.688904	-7.394955	36.732998	-0.228319	0.000000	-4.994784	0.000000	0.000000	0.000000	0.742629	0.035089	-1.426574	0.000000	0.000000	2.000000	63.000000	0.000000
2961.224530	0.107211	0.522151	0.098841	77.688904	-7.394955	36.732998	-0.228319	0.000000	-4.994784	0.000000	0.000000	0.000000	0.742629	0.035089	-1.426574	0.000000	0.000000	2.000000	63.000000	0.000000
2961.227864	0.107211	0.522151	0.098841	77.875786	-8.146799	36.248173	-0.360549	0.000000	-4.942060	0.000000	0.000000	0.000000	0.742629	0.035089	-1.426574	0.000000	0.000000	2.000000	63.000000	0.000000
2961.231197	0.109544	0.522315	0.094169	77.875786	-8.146799	36.248173	-0.360549	0.000000	-4.942060	0.000000	0.000000	0.000000	0.699922	0.049041	-1.401703	0.000000	0.000000	2.000000	63.000000	0.000000
2961.234530	0.109544	0.522315	0.094169	77.875786	-8.146799	36.248173	-0.360549	0.000000	-4.942060	0.000000	0.000000	0.000000	0.699922	0.049041	-1.401703	0.000000	0.000000	2.000000	63.000000	0.000000
2961.237864	0.109544	0.522315	0.094169	78.103683	-8.345405	36.178337	-0.477203	0.000000	-4.708443	0.000000	0.000000	0.000000	0.699922	0.049041	-1.401703	0.000000	0.000000	2.000000	63.000000	0.000000
2961.241197	0.111705	0.522520	0.089549	78.103683	-8.345405	36.178337	-0.477203	0.000000	-4.708443	0.000000	0.000000	0.000000	0.648319	0.061388	-1.385885	0.000000	0.000000	2.000000	63.000000	0.000000
2961.244530	0.111705	0.522520	0.089549	78.103683	-8.345405	36.178337	-0.477203	0.000000	-4.708443	0.000000	0.000000	0.000000	0.648319	0.061388	-1.385885	0.000000	0.000000	2.000000	63.000000	0.000000
2961.247864	0.111705	0.522520	0.089549	78.334038	-8.405362	36.320713	-0.585256	0.000000	-4.477463	0.000000	0.000000	0.000000	0.648319	0.061388	-1.385885	0.000000	0.000000	2.000000	63.000000	0.000000
2961.251197	0.113702	0.522782	0.085002	78.334038	-8.405362	36.320713	-0.585256	0.000000	-4.477463	0.000000	0.000000	0.000000	0.599018	0.078809	-1.364036	0.000000	0.000000	2.000000	63.000000	0.000000
2961.254530	0.113702	0.522782	0.085002	78.334038	-8.405362	36.320713	-0.585256	0.000000	-4.477463	0.000000	0.000000	0.000000	0.599018	0.078809	-1.364036	0.000000	0.000000	2.000000	63.000000	0.000000
2961.257864	0.113702	0.522782	0.085002	78.549980	-8.534636	36.404808	-0.685092	0.000000	-4.250124	0.000000	0.000000	0.000000	0.599018	0.078809	-1.364036	0.000000	0.000000	2.000000	63.000000	0.000000
2961.261197	0.115458	0.523085	0.080530	78.549980	-8.534636	36.404808	-0.685092	0.000000	-4.250124	0.000000	0.000000	0.000000	0.526895	0.090698	-1.341729	0.000000	0.000000	2.000000	63.000000	0.000000
2961.264530	0.115458	0.523085	0.080530	78.549980	-8.534636	36.404808	-0.685092	0.000000	-4.250124	0.000000	0.000000	0.000000	0.526895	0.090698	-1.341729	0.000000	0.000000	2.000000	63.000000	0.000000
2961.267864	0.115458	0.523085	0.080530	78.762970	-8.681728	36.335045	-0.772908	0.000000	-4.026502	0.000000	0.000000	0.000000	0.526895	0.090698	-1.341729	0.000000	0.000000	2.000000	63.000000	0.000000
2961.271197	0.117057	0.523396	0.076122	78.762970	-8.681728	36.335045	-0.772908	0.000000	-4.026502	0.000000	0.000000	0.000000	0.479526	0.093424	-1.322485	0.000000	0.000000	2.000000	63.000000	0.000000
2961.274530	0.117057	0.523396	0.076122	78.762970	-8.681728	36.335045	-0.772908	0.000000	-4.026502	0.000000	0.000000	0.000000	0.479526	0.093424	-1.322485	0.000000	0.000000	2.000000	63.000000	0.000000
2961.277864	0.117057	0.523396	0.076122	78.973038	-8.854671	35.983875	-0.852829	0.000000	-3.806088	0.000000	0.000000	0.000000	0.479526	0.093424	-1.322485	0.000000	0.000000	2.000000	63.000000	0.000000
2961.281197	0.118427	0.523657	0.071804	78.973038	-8.854671	35.983875	-0.852829	0.000000	-3.806088	0.000000	0.000000	0.000000	0.411193	0.078363	-1.295431	0.000000	0.000000	2.000000	63.000000	0.000000
2961.284530	0.118427	0.523657	0.071804	78.973038	-8.854671	35.983875	-0.852829	0.000000	-3.806088	0.000000	0.000000	0.000000	0.411193	0.078363	-1.295431	0.000000	0.000000	2.000000	63.000000	0.000000
2961.287864	0.118427	0.523657	0.071804	79.181343	-9.044027	35.678268	-0.921361	0.000000	-3.590183	0.000000	0.000000	0.000000	0.411193	0.078363	-1.295431	0.000000	0.000000	2.000000	63.000000	0.000000
2961.291197	0.119590	0.523833	0.067642	79.181343	-9.044027	35.678268	-0.921361	0.000000	-3.590183	0.000000	0.000000	0.000000	0.348935	0.052686	-1.248526	0.000000	0.000000	2.000000	63.000000	0.000000
2961.294530	0.119590	0.523833	0.067642	79.181343	-9.044027	35.678268	-0.921361	0.000000	-3.590183	0.000000	0.000000	0.000000	0.348935	0.052686	-1.248526	0.000000	0.000000	2.000000	63.000000	0.000000
2961.297864	0.119590	0.523833	0.067642	79.402512	-9.145007	35.651237	-0.979517	0.000000	-3.382095	0.000000	0.000000	0.000000	0.348935	0.052686	-1.248526	0.000000	0.000000	2.000000	63.000000	0.000000
2961.301197	0.120472	0.523966	0.063632	79.402512	-9.145007	35.651237	-0.979517	0.000000	-3.382095	0.000000	0.000000	0.000000	0.264612	0.040126	-1.203115	0.000000	0.000000	2.000000	63.000000	0.000000
2961.304530	0.120472	0.523966	0.063632	79.402512	-9.145007	35.651237	-0.979517	0.000000	-3.382095	0.000000	0.000000	0.000000	0.264612	0.040126	-1.203115	0.000000	0.000000	2.000000	63.000000	0.000000
2961.307864	0.120472	0.523966	0.063632	79.678062	-8.659499	36.417336	-1.023619	0.000000	-3.181576	0.000000	0.000000	0.000000	0.264612	0.040126	-1.203115	0.000000	0.000000	2.000000	63.000000	0.000000
2961.311197	0.121164	0.524036	0.059800	79.678062	-8.659499	36.417336	-1.023619	0.000000	-3.181576	0.000000	0.000000	0.000000	0.207610	0.020764	-1.149338	0.000000	0.000000	2.000000	63.000000	0.000000
2961.314530	0.121164	0.524036	0.059800	79.678062	-8.659499	36.417336	-1.023619	0.000000	-3.181576	0.000000	0.000000	0.000000	0.207610	0.020764	-1.149338	0.000000	0.000000	2.000000	63.000000	0.000000
2961.317864	0.121164	0.524036	0.059800	80.006187	-7.377838	37.983509	-1.058221	0.000000	-2.990019	0.000000	0.000000	0.000000	0.207610	0.020764	-1.149338	0.000000	0.000000	2.000000	63.000000	0.000000
2961.321197	0.121762	0.524141	0.056095	80.006187	-7.377838	37.983509	-1.058221	0.000000	-2.990019	0.000000	0.000000	0.000000	0.179334	0.031535	-1.111482	0.000000	0.000000	2.000000	63.000000	0.000000
2961.324530	0.121762	0.524141	0.056095	80.006187	-7.377838	37.983509	-1.058221	0.000000	-2.990019	0.000000	0.000000	0.000000	0.179334	0.031535	-1.111482	0.000000	0.000000	2.000000	63.000000	0.000000
2961.327864	0.121762	0.524141	0.056095	80.375404	-5.193345	40.656525	-1.088110	0.000000	-2.804772	0.000000	0.000000	0.000000	0.179334	0.031535	-1.111482	0.000000	0.000000	2.000000	63.000000	0.000000
2961.331197	0.122316	0.524339	0.052499	80.375404	-5.193345	40.656525	-1.088110	0.000000	-2.804772	0.000000	0.000000	0.000000	0.166033	0.059428	-1.078824	0.000000	0.000000	2.000000	63.000000	0.000000
2961.334530	0.122316	0.524339	0.052499	80.375404	-5.193345	40.656525	-1.088110	0.000000	-2.804772	0.000000	0.000000	0.000000	0.166033	0.059428	-1.078824	0.000000	0.000000	2.000000	63.000000	0.000000
2961.337864	0.122316	0.524339	0.052499	80.750374	-2.038139	44.498867	-1.115782	0.000000	-2.624968	0.000000	0.000000	0.000000	0.166033	0.059428	-1.078824	0.000000	0.000000	2.000000	63.000000	0.000000
2961.341197	0.122804	0.524601	0.049023	80.750374	-2.038139	44.498867	-1.115782	0.000000	-2.624968	0.000000	0.000000	0.000000	0.146394	0.078487	-1.043012	0.000000	0.000000	2.000000	63.000000	0.000000
2961.344530	0.122804	0.524601	0.049023	80.750374	-2.038139	44.498867	-1.115782	0.000000	-2.624968	0.000000	0.000000	0.000000	0.146394	0.078487	-1.043012	0.000000	0.000000	2.000000	63.000000	0.000000
2961.347864	0.122804	0.524601	0.049023	81.087387	1.615878	48.913025	-1.140181	0.000000	-2.451133	0.000000	0.000000	0.000000	0.146394	0.078487	-1.043012	0.000000	0.000000	2.000000	63.000000	0.000000
2961.351197	0.123123	0.524920	0.045650	81.087387	1.615878	48.913025	-1.140181	0.000000	-2.451133	0.000000	0.000000	0.000000	0.095958	0.095788	-1.011707	0.000000	0.000000	2.000000	63.000000	0.000000
2961.354530	0.123123	0.524920	0.045650	81.087387	1.615878	48.913025	-1.140181	0.000000	-2.451133	0.000000	0.000000	0.000000	0.095958	0.095788	-1.011707	0.000000	0.000000	2.000000	63.000000	0.000000
2961.357864	0.123123	0.524920	0.045650	81.371124	5.347149	53.399281	-1.156174	0.000000	-2.282515	0.000000	0.000000	0.000000	0.095958	0.095788	-1.011707	0.000000	0.000000	2.000000	63.000000	0.000000
2961.361197	0.123183	0.525195	0.042399	81.371124	5.347149	53.399281	-1.156174	0.000000	-2.282515	0.000000	0.000000	0.000000	0.017709	0.082578	-0.975263	0.000000	0.000000	2.000000	63.000000	0.000000
2961.364530	0.123183	0.525195	0.042399	81.371124	5.347149	53.399281	-1.156174	0.000000	-2.282515	0.000000	0.000000	0.000000	0.017709	0.082578	-0.975263	0.000000	0.000000	2.000000	63.000000	0.000000
2961.367864	0.123183	0.525195	0.042399	81.613815	8.961035	57.726227	-1.159126	0.000000	-2.119971	0.000000	0.000000	0.000000	0.017709	0.082578	-0.975263	0.000000	0.000000	2.000000	63.000000	0.000000
2961.371197	0.123034	0.525399	0.039263	81.613815	8.961035	57.726227	-1.159126	0.000000	-2.119971	0.000000	0.000000	0.000000	-0.044472	0.061269	-0.941038	0.000000	0.000000	2.000000	63.000000	0.000000
2961.374530	0.123034	0.525399	0.039263	81.613815	8.961035	57.726227	-1.159126	0.000000	-2.119971	0.000000	0.000000	0.000000	-0.044472	0.061269	-0.941038	0.000000	0.000000	2.000000	63.000000	0.000000
2961.377864	0.123034	0.525399	0.039263	81.823318	12.436723	61.881153	-1.151713	0.000000	-1.963131	0.000000	0.000000	0.000000	-0.044472	0.061269	-0.941038	0.000000	0.000000	2.000000	63.000000	0.000000
2961.381197	0.122647	0.525456	0.036195	81.823318	12.436723	61.881153	-1.151713	0.000000	-1.963131	0.000000	0.000000	0.000000	-0.116143	0.017164	-0.920138	0.000000	0.000000	2.000000	63.000000	0.000000
2961.384530	0.122647	0.525456	0.036195	81.823318	12.436723	61.881153	-1.151713	0.000000	-1.963131	0.000000	0.000000	0.000000	-0.116143	0.017164	-0.920138	0.000000	0.000000	2.000000	63.000000	0.000000
2961.387864	0.122647	0.525456	0.036195	82.011314	16.074770	66.228233	-1.132356	0.000000	-1.809775	0.000000	0.000000	0.000000	-0.116143	0.017164	-0.920138	0.000000	0.000000	2.000000	63.000000	0.000000
2961.391197	0.122043	0.525380	0.033170	82.011314	16.074770	66.228233	-1.132356	0.000000	-1.809775	0.000000	0.000000	0.000000	-0.181122	-0.022945	-0.907632	0.000000	0.000000	2.000000	63.000000	0.000000
2961.394530	0.122043	0.525380	0.033170	82.011314	16.074770	66.228233	-1.132356	0.000000	-1.809775	0.000000	0.000000	0.000000	-0.181122	-0.022945	-0.907632	0.000000	0.000000	2.000000	63.000000	0.000000
2961.397864	0.122043	0.525380	0.033170	82.159676	20.387529	71.373085	-1.102169	0.000000	-1.658503	0.000000	0.000000	0.000000	-0.181122	-0.022945	-0.907632	0.000000	0.000000	2.000000	63.000000	0.000000
2961.401197	0.121332	0.525249	0.030213	82.159676	20.387529	71.373085	-1.102169	0.000000	-1.658503	0.000000	0.000000	0.000000	-0.213393	-0.039261	-0.887025	0.000000	0.000000	2.000000	63.000000	0.000000
2961.404530	0.121332	0.525249	0.030213	82.159676	20.387529	71.373085	-1.102169	0.000000	-1.658503	0.000000	0.000000	0.000000	-0.213393	-0.039261	-0.887025	0.000000	0.000000	2.000000	63.000000	0.000000
2961.407864	0.121332	0.525249	0.030213	82.216690	25.685650	77.673233	-1.066604	0.000000	-1.510665	0.000000	0.000000	0.000000	-0.213393	-0.039261	-0.887025	0.000000	0.000000	2.000000	63.000000	0.000000
2961.411197	0.120712	0.525142	0.027330	82.216690	25.685650	77.673233	-1.066604	0.000000	-1.510665	0.000000	0.000000	0.000000	-0.185983	-0.032275	-0.864879	0.000000	0.000000	2.000000	63.000000	0.000000
2961.414530	0.120712	0.525142	0.027330	82.216690	25.685650	77.673233	-1.066604	0.000000	-1.510665	0.000000	0.000000	0.000000	-0.185983	-0.032275	-0.864879	0.000000	0.000000	2.000000	63.000000	0.000000
2961.417864	0.120712	0.525142	0.027330	82.142303	31.568169	84.573853	-1.035607	0.000000	-1.366519	0.000000	0.000000	0.000000	-0.185983	-0.032275	-0.864879	0.000000	0.000000	2.000000	63.000000	0.000000
2961.421197	0.120117	0.525128	0.024551	82.142303	31.568169	84.573853	-1.035607	0.000000	-1.366519	0.000000	0.000000	0.000000	-0.178620	-0.004064	-0.833958	0.000000	0.000000	2.000000	63.000000	0.000000
2961.424530	0.120117	0.525128	0.024551	82.142303	31.568169	84.573853	-1.035607	0.000000	-1.366519	0.000000	0.000000	0.000000	-0.178620	-0.004064	-0.833958	0.000000	0.000000	2.000000	63.000000	0.000000
2961.427864	0.120117	0.525128	0.024551	81.952141	37.172043	90.664803	-1.005837	0.000000	-1.227526	0.000000	0.000000	0.000000	-0.178620	-0.004064	-0.833958	0.000000	0.000000	2.000000	63.000000	0.000000
2961.431197	0.119470	0.525229	0.021956	81.952141	37.172043	90.664803	-1.005837	0.000000	-1.227526	0.000000	0.000000	0.000000	-0.194079	0.030409	-0.778393	0.000000	0.000000	2.000000	63.000000	0.000000
2961.434530	0.119470	0.525229	0.021956	81.952141	37.172043	90.664803	-1.005837	0.000000	-1.227526	0.000000	0.000000	0.000000	-0.194079	0.030409	-0.778393	0.000000	0.000000	2.000000	63.000000	0.000000
2961.437864	0.119470	0.525229	0.021956	81.710419	41.840286	95.425346	-0.973490	0.000000	-1.097794	0.000000	0.000000	0.000000	-0.194079	0.030409	-0.778393	0.000000	0.000000	2.000000	63.000000	0.000000
2961.441197	0.118698	0.525359	0.019535	81.710419	41.840286	95.425346	-0.973490	0.000000	-1.097794	0.000000	0.000000	0.000000	-0.231586	0.038793	-0.726373	0.000000	0.000000	2.000000	63.000000	0.000000
2961.444530	0.118698	0.525359	0.019535	81.710419	41.840286	95.425346	-0.973490	0.000000	-1.097794	0.000000	0.000000	0.000000	-0.231586	0.038793	-0.726373	0.000000	0.000000	2.000000	63.000000	0.000000
2961.447864	0.118698	0.525359	0.019535	81.489113	45.305710	98.797562	-0.934893	0.000000	-0.976732	0.000000	0.000000	0.000000	-0.231586	0.038793	-0.726373	0.000000	0.000000	2.000000	63.000000	0.000000
2961.451197	0.117786	0.525506	0.017315	81.489113	45.305710	98.797562	-0.934893	0.000000	-0.976732	0.000000	0.000000	0.000000	-0.273454	0.044136	-0.666031	0.000000	0.000000	2.000000	63.000000	0.000000
2961.454530	0.117786	0.525506	0.017315	81.489113	45.305710	98.797562	-0.934893	0.000000	-0.976732	0.000000	0.000000	0.000000	-0.273454	0.044136	-0.666031	0.000000	0.000000	2.000000	63.000000	0.000000
2961.457864	0.117786	0.525506	0.017315	81.339951	47.676086	101.240898	-0.889317	0.000000	-0.865726	0.000000	0.000000	0.000000	-0.273454	0.044136	-0.666031	0.000000	0.000000	2.000000	63.000000	0.000000
2961.461197	0.116740	0.525660	0.015209	81.339951	47.676086	101.240898	-0.889317	0.000000	-0.865726	0.000000	0.000000	0.000000	-0.313880	0.046111	-0.631663	0.000000	0.000000	2.000000	63.000000	0.000000
2961.464530	0.116740	0.525660	0.015209	81.339951	47.676086	101.240898	-0.889317	0.000000	-0.865726	0.000000	0.000000	0.000000	-0.313880	0.046111	-0.631663	0.000000	0.000000	2.000000	63.000000	0.000000
2961.467864	0.116740	0.525660	0.015209	81.250664	49.269798	103.168953	-0.837004	0.000000	-0.760449	0.000000	0.000000	0.000000	-0.313880	0.046111	-0.631663	0.000000	0.000000	2.000000	63.000000	0.000000
2961.471197	0.115586	0.525822	0.013321	81.250664	49.269798	103.168953	-0.837004	0.000000	-0.760449	0.000000	0.000000	0.000000	-0.346100	0.048646	-0.566475	0.000000	0.000000	2.000000	63.000000	0.000000
2961.474530	0.115586	0.525822	0.013321	81.250664	49.269798	103.168953	-0.837004	0.000000	-0.760449	0.000000	0.000000	0.000000	-0.346100	0.048646	-0.566475	0.000000	0.000000	2.000000	63.000000	0.000000
2961.477864	0.115586	0.525822	0.013321	81.179245	50.465946	104.581902	-0.779320	0.000000	-0.666037	0.000000	0.000000	0.000000	-0.346100	0.048646	-0.566475	0.000000	0.000000	2.000000	63.000000	0.000000
2961.481197	0.114382	0.526040	0.011585	81.179245	50.465946	104.581902	-0.779320	0.000000	-0.666037	0.000000	0.000000	0.000000	-0.361392	0.065487	-0.520576	0.000000	0.000000	2.000000	63.000000	0.000000
2961.484530	0.114382	0.526040	0.011585	81.179245	50.465946	104.581902	-0.779320	0.000000	-0.666037	0.000000	0.000000	0.000000	-0.361392	0.065487	-0.520576	0.000000	0.000000	2.000000	63.000000	0.000000
2961.487864	0.114382	0.526040	0.011585	81.109978	51.426102	105.328049	-0.719088	0.000000	-0.579274	0.000000	0.000000	0.000000	-0.361392	0.065487	-0.520576	0.000000	0.000000	2.000000	63.000000	0.000000
2961.491197	0.113291	0.526347	0.010003	81.109978	51.426102	105.328049	-0.719088	0.000000	-0.579274	0.000000	0.000000	0.000000	-0.327267	0.092016	-0.474833	0.000000	0.000000	2.000000	63.000000	0.000000
2961.494530	0.113291	0.526347	0.010003	81.109978	51.426102	105.328049	-0.719088	0.000000	-0.579274	0.000000	0.000000	0.000000	-0.327267	0.092016	-0.474833	0.000000	0.000000	2.000000	63.000000	0.000000
2961.497864	0.113291	0.526347	0.010003	81.019829	52.311131	105.801811	-0.664544	0.000000	-0.500135	0.000000	0.000000	0.000000	-0.327267	0.092016	-0.474833	0.000000	0.000000	2.000000	63.000000	0.000000
2961.501197	0.112236	0.526736	0.008549	81.019829	52.311131	105.801811	-0.664544	0.000000	-0.500135	0.000000	0.000000	0.000000	-0.316369	0.116692	-0.436155	0.000000	0.000000	2.000000	63.000000	0.000000
2961.504530	0.112236	0.526736	0.008549	81.019829	52.311131	105.801811	-0.664544	0.000000	-0.500135	0.000000	0.000000	0.000000	-0.316369	0.116692	-0.436155	0.000000	0.000000	2.000000	63.000000	0.000000
2961.507864	0.112236	0.526736	0.008549	80.920784	53.051785	106.350273	-0.611816	0.000000	-0.427443	0.000000	0.000000	0.000000	-0.316369	0.116692	-0.436155	0.000000	0.000000	2.000000	63.000000	0.000000
2961.511197	0.111246	0.527171	0.007245	80.920784	53.051785	106.350273	-0.611816	0.000000	-0.427443	0.000000	0.000000	0.000000	-0.297132	0.130570	-0.391121	0.000000	0.000000	2.000000	63.000000	0.000000
2961.514530	0.111246	0.527171	0.007245	80.920784	53.051785	106.350273	-0.611816	0.000000	-0.427443	0.000000	0.000000	0.000000	-0.297132	0.130570	-0.391121	0.000000	0.000000	2.000000	63.000000	0.000000
2961.517864	0.111246	0.527171	0.007245	80.850929	53.461815	106.938606	-0.562294	0.000000	-0.362256	0.000000	0.000000	0.000000	-0.297132	0.130570	-0.391121	0.000000	0.000000	2.000000	63.000000	0.000000
2961.521197	0.110225	0.527689	0.006087	80.850929	53.461815	106.938606	-0.562294	0.000000	-0.362256	0.000000	0.000000	0.000000	-0.306367	0.155383	-0.347408	0.000000	0.000000	2.000000	63.000000	0.000000
2961.524530	0.110225	0.527689	0.006087	80.850929	53.461815	106.938606	-0.562294	0.000000	-0.362256	0.000000	0.000000	0.000000	-0.306367	0.155383	-0.347408	0.000000	0.000000	2.000000	63.000000	0.000000
2961.527864	0.110225	0.527689	0.006087	80.849022	53.377300	106.953003	-0.511232	0.000000	-0.304355	0.000000	0.000000	0.000000	-0.306367	0.155383	-0.347408	0.000000	0.000000	2.000000	63.000000	0.000000
2961.531197	0.109137	0.528241	0.005024	80.849022	53.377300	106.953003	-0.511232	0.000000	-0.304355	0.000000	0.000000	0.000000	-0.326153	0.165705	-0.318894	0.000000	0.000000	2.000000	63.000000	0.000000
2961.534530	0.109137	0.528241	0.005024	80.849022	53.377300	106.953003	-0.511232	0.000000	-0.304355	0.000000	0.000000	0.000000	-0.326153	0.165705	-0.318894	0.000000	0.000000	2.000000	63.000000	0.000000
2961.537864	0.109137	0.528241	0.005024	80.870621	53.070507	106.698692	-0.456874	0.000000	-0.251206	0.000000	0.000000	0.000000	-0.326153	0.165705	-0.318894	0.000000	0.000000	2.000000	63.000000	0.000000
2961.541197	0.107978	0.528825	0.004124	80.870621	53.070507	106.698692	-0.456874	0.000000	-0.251206	0.000000	0.000000	0.000000	-0.347983	0.175083	-0.269963	0.000000	0.000000	2.000000	63.000000	0.000000
2961.544530	0.107978	0.528825	0.004124	80.870621	53.070507	106.698692	-0.456874	0.000000	-0.251206	0.000000	0.000000	0.000000	-0.347983	0.175083	-0.269963	0.000000	0.000000	2.000000	63.000000	0.000000
2961.547864	0.107978	0.528825	0.004124	80.891335	52.740448	106.424294	-0.398877	0.000000	-0.206212	0.000000	0.000000	0.000000	-0.347983	0.175083	-0.269963	0.000000	0.000000	2.000000	63.000000	0.000000
2961.551197	0.106748	0.529402	0.003304	80.891335	52.740448	106.424294	-0.398877	0.000000	-0.206212	0.000000	0.000000	0.000000	-0.368729	0.173059	-0.246122	0.000000	0.000000	2.000000	63.000000	0.000000
2961.554530	0.106748	0.529402	0.003304	80.891335	52.740448	106.424294	-0.398877	0.000000	-0.206212	0.000000	0.000000	0.000000	-0.368729	0.173059	-0.246122	0.000000	0.000000	2.000000	63.000000	0.000000
2961.557864	0.106748	0.529402	0.003304	80.924568	52.576534	106.329903	-0.337422	0.000000	-0.165192	0.000000	0.000000	0.000000	-0.368729	0.173059	-0.246122	0.000000	0.000000	2.000000	63.000000	0.000000
2961.561197	0.105450	0.529972	0.002562	80.924568	52.576534	106.329903	-0.337422	0.000000	-0.165192	0.000000	0.000000	0.000000	-0.389439	0.171152	-0.222412	0.000000	0.000000	2.000000	63.000000	0.000000
2961.564530	0.105450	0.529972	0.002562	80.924568	52.576534	106.329903	-0.337422	0.000000	-0.165192	0.000000	0.000000	0.000000	-0.389439	0.171152	-0.222412	0.000000	0.000000	2.000000	63.000000	0.000000
2961.567864	0.105450	0.529972	0.002562	81.006805	52.933323	106.710014	-0.272515	0.000000	-0.128123	0.000000	0.000000	0.000000	-0.389439	0.171152	-0.222412	0.000000	0.000000	2.000000	63.000000	0.000000
2961.571197	0.104100	0.530546	0.001872	81.006805	52.933323	106.710014	-0.272515	0.000000	-0.128123	0.000000	0.000000	0.000000	-0.405130	0.172220	-0.207079	0.000000	0.000000	2.000000	63.000000	0.000000
2961.574530	0.104100	0.530546	0.001872	81.006805	52.933323	106.710014	-0.272515	0.000000	-0.128123	0.000000	0.000000	0.000000	-0.405130	0.172220	-0.207079	0.000000	0.000000	2.000000	63.000000	0.000000
2961.577864	0.104100	0.530546	0.001872	81.148476	53.890305	107.507111	-0.204994	0.000000	-0.093610	0.000000	0.000000	0.000000	-0.405130	0.172220	-0.207079	0.000000	0.000000	2.000000	63.000000	0.000000
2961.581197	0.102696	0.531150	0.001229	81.148476	53.890305	107.507111	-0.204994	0.000000	-0.093610	0.000000	0.000000	0.000000	-0.421081	0.181041	-0.193057	0.000000	0.000000	2.000000	63.000000	0.000000
2961.584530	0.102696	0.531150	0.001229	81.148476	53.890305	107.507111	-0.204994	0.000000	-0.093610	0.000000	0.000000	0.000000	-0.421081	0.181041	-0.193057	0.000000	0.000000	2.000000	63.000000	0.000000
2961.587864	0.102696	0.531150	0.001229	81.317642	55.146877	108.450310	-0.134814	0.000000	-0.061433	0.000000	0.000000	0.000000	-0.421081	0.181041	-0.193057	0.000000	0.000000	2.000000	63.000000	0.000000
2961.591197	0.101234	0.531847	0.000711	81.317642	55.146877	108.450310	-0.134814	0.000000	-0.061433	0.000000	0.000000	0.000000	-0.438621	0.209300	-0.155450	0.000000	0.000000	2.000000	63.000000	0.000000
2961.594530	0.101234	0.531847	0.000711	81.317642	55.146877	108.450310	-0.134814	0.000000	-0.061433	0.000000	0.000000	0.000000	-0.438621	0.209300	-0.155450	0.000000	0.000000	2.000000	63.000000	0.000000
2961.597864	0.101234	0.531847	0.000711	81.465279	56.330788	109.389946	-0.061710	0.000000	-0.035525	0.000000	0.000000	0.000000	-0.438621	0.209300	-0.155450	0.000000	0.000000	2.000000	63.000000	0.000000
2961.601197	0.099722	0.532646	0.000358	81.465279	56.330788	109.389946	-0.061710	0.000000	-0.035525	0.000000	0.000000	0.000000	-0.453664	0.239665	-0.105733	0.000000	0.000000	2.000000	63.000000	0.000000
2961.604530	0.099722	0.532646	0.000358	81.465279	56.330788	109.389946	-0.061710	0.000000	-0.035525	0.000000	0.000000	0.000000	-0.453664	0.239665	-0.105733	0.000000	0.000000	2.000000	63.000000	0.000000
2961.607864	0.099722	0.532646	0.000358	81.570183	57.256752	110.284363	0.013900	0.000000	-0.017903	0.000000	0.000000	0.000000	-0.453664	0.239665	-0.105733	0.000000	0.000000	2.000000	63.000000	0.000000
2961.611197	0.098212	0.533528	0.000206	81.570183	57.256752	110.284363	0.013900	0.000000	-0.017903	0.000000	0.000000	0.000000	-0.453128	0.264624	-0.045484	0.000000	0.000000	2.000000	63.000000	0.000000
2961.614530	0.098212	0.533528	0.000206	81.570183	57.256752	110.284363	0.013900	0.000000	-0.017903	0.000000	0.000000	0.000000	-0.453128	0.264624	-0.045484	0.000000	0.000000	2.000000	63.000000	0.000000
2961.617864	0.098212	0.533528	0.000206	81.645203	57.969147	111.027649	0.089422	0.000000	-0.010322	0.000000	0.000000	0.000000	-0.453128	0.264624	-0.045484	0.000000	0.000000	2.000000	63.000000	0.000000
2961.621197	0.096723	0.534495	0.000251	81.645203	57.969147	111.027649	0.089422	0.000000	-0.010322	0.000000	0.000000	0.000000	-0.446624	0.289909	0.013283	0.000000	0.000000	2.000000	63.000000	0.000000
2961.624530	0.096723	0.534495	0.000251	81.645203	57.969147	111.027649	0.089422	0.000000	-0.010322	0.000000	0.000000	0.000000	-0.446624	0.289909	0.013283	0.000000	0.000000	2.000000	63.000000	0.000000
2961.627864	0.096723	0.534495	0.000251	81.704872	58.597820	111.609344	0.163859	0.000000	-0.012536	0.000000	0.000000	0.000000	-0.446624	0.289909	0.013283	0.000000	0.000000	2.000000	63.000000	0.000000
2961.631197	0.095290	0.535489	0.000449	81.704872	58.597820	111.609344	0.163859	0.000000	-0.012536	0.000000	0.000000	0.000000	-0.429720	0.298148	0.059389	0.000000	0.000000	2.000000	63.000000	0.000000
2961.634530	0.095290	0.535489	0.000449	81.704872	58.597820	111.609344	0.163859	0.000000	-0.012536	0.000000	0.000000	0.000000	-0.429720	0.298148	0.059389	0.000000	0.000000	2.000000	63.000000	0.000000
2961.637864	0.095290	0.535489	0.000449	81.797836	59.632786	112.485329	0.235479	0.000000	-0.022434	0.000000	0.000000	0.000000	-0.429720	0.298148	0.059389	0.000000	0.000000	2.000000	63.000000	0.000000
2961.641197	0.093966	0.536487	0.000728	81.797836	59.632786	112.485329	0.235479	0.000000	-0.022434	0.000000	0.000000	0.000000	-0.397378	0.299664	0.083651	0.000000	0.000000	2.000000	63.000000	0.000000
2961.644530	0.093966	0.536487	0.000728	81.797836	59.632786	112.485329	0.235479	0.000000	-0.022434	0.000000	0.000000	0.000000	-0.397378	0.299664	0.083651	0.000000	0.000000	2.000000	63.000000	0.000000
2961.647864	0.093966	0.536487	0.000728	81.952187	61.427731	114.137886	0.301709	0.000000	-0.036376	0.000000	0.000000	0.000000	-0.397378	0.299664	0.083651	0.000000	0.000000	2.000000	63.000000	0.000000
2961.651197	0.092683	0.537492	0.001101	81.952187	61.427731	114.137886	0.301709	0.000000	-0.036376	0.000000	0.000000	0.000000	-0.384837	0.301363	0.112134	0.000000	0.000000	2.000000	63.000000	0.000000
2961.654530	0.092683	0.537492	0.001101	81.952187	61.427731	114.137886	0.301709	0.000000	-0.036376	0.000000	0.000000	0.000000	-0.384837	0.301363	0.112134	0.000000	0.000000	2.000000	63.000000	0.000000
2961.657864	0.092683	0.537492	0.001101	82.142021	63.891174	116.625534	0.365848	0.000000	-0.055065	0.000000	0.000000	0.000000	-0.384837	0.301363	0.112134	0.000000	0.000000	2.000000	63.000000	0.000000
2961.661197	0.091507	0.538503	0.001557	82.142021	63.891174	116.625534	0.365848	0.000000	-0.055065	0.000000	0.000000	0.000000	-0.352950	0.303249	0.136788	0.000000	0.000000	2.000000	63.000000	0.000000
2961.664530	0.091507	0.538503	0.001557	82.142021	63.891174	116.625534	0.365848	0.000000	-0.055065	0.000000	0.000000	0.000000	-0.352950	0.303249	0.136788	0.000000	0.000000	2.000000	63.000000	0.000000
2961.667864	0.091507	0.538503	0.001557	82.327393	66.688454	119.510323	0.424673	0.000000	-0.077863	0.000000	0.000000	0.000000	-0.352950	0.303249	0.136788	0.000000	0.000000	2.000000	63.000000	0.000000
2961.671197	0.090406	0.539513	0.002059	82.327393	66.688454	119.510323	0.424673	0.000000	-0.077863	0.000000	0.000000	0.000000	-0.330211	0.303074	0.150569	0.000000	0.000000	2.000000	63.000000	0.000000
2961.674530	0.090406	0.539513	0.002059	82.327393	66.688454	119.510323	0.424673	0.000000	-0.077863	0.000000	0.000000	0.000000	-0.330211	0.303074	0.150569	0.000000	0.000000	2.000000	63.000000	0.000000
2961.677864	0.090406	0.539513	0.002059	82.492058	69.629456	122.514496	0.479708	0.000000	-0.102958	0.000000	0.000000	0.000000	-0.330211	0.303074	0.150569	0.000000	0.000000	2.000000	63.000000	0.000000
2961.681197	0.089367	0.540531	0.002653	82.492058	69.629456	122.514496	0.479708	0.000000	-0.102958	0.000000	0.000000	0.000000	-0.311693	0.305276	0.178142	0.000000	0.000000	2.000000	63.000000	0.000000
2961.684530	0.089367	0.540531	0.002653	82.492058	69.629456	122.514496	0.479708	0.000000	-0.102958	0.000000	0.000000	0.000000	-0.311693	0.305276	0.178142	0.000000	0.000000	2.000000	63.000000	0.000000
2961.687864	0.089367	0.540531	0.002653	82.622803	72.479462	125.385872	0.531657	0.000000	-0.132648	0.000000	0.000000	0.000000	-0.311693	0.305276	0.178142	0.000000	0.000000	2.000000	63.000000	0.000000
2961.691197	0.088429	0.541539	0.003312	82.622803	72.479462	125.385872	0.531657	0.000000	-0.132648	0.000000	0.000000	0.000000	-0.281298	0.302642	0.197775	0.000000	0.000000	2.000000	63.000000	0.000000
2961.694530	0.088429	0.541539	0.003312	82.622803	72.479462	125.385872	0.531657	0.000000	-0.132648	0.000000	0.000000	0.000000	-0.281298	0.302642	0.197775	0.000000	0.000000	2.000000	63.000000	0.000000
2961.697864	0.088429	0.541539	0.003312	82.725220	75.241280	128.135254	0.578540	0.000000	-0.165611	0.000000	0.000000	0.000000	-0.281298	0.302642	0.197775	0.000000	0.000000	2.000000	63.000000	0.000000
2961.701197	0.087615	0.542540	0.004033	82.725220	75.241280	128.135254	0.578540	0.000000	-0.165611	0.000000	0.000000	0.000000	-0.244390	0.300145	0.216336	0.000000	0.000000	2.000000	63.000000	0.000000
2961.704530	0.087615	0.542540	0.004033	82.725220	75.241280	128.135254	0.578540	0.000000	-0.165611	0.000000	0.000000	0.000000	-0.244390	0.300145	0.216336	0.000000	0.000000	2.000000	63.000000	0.000000
2961.707864	0.087615	0.542540	0.004033	82.809227	78.077385	130.961563	0.619272	0.000000	-0.201667	0.000000	0.000000	0.000000	-0.244390	0.300145	0.216336	0.000000	0.000000	2.000000	63.000000	0.000000
2961.711197	0.086907	0.543517	0.004735	82.809227	78.077385	130.961563	0.619272	0.000000	-0.201667	0.000000	0.000000	0.000000	-0.212135	0.293122	0.210377	0.000000	0.000000	2.000000	63.000000	0.000000
2961.714530	0.086907	0.543517	0.004735	82.809227	78.077385	130.961563	0.619272	0.000000	-0.201667	0.000000	0.000000	0.000000	-0.212135	0.293122	0.210377	0.000000	0.000000	2.000000	63.000000	0.000000
2961.717864	0.086907	0.543517	0.004735	82.876762	81.079353	133.987076	0.654628	0.000000	-0.236730	0.000000	0.000000	0.000000	-0.212135	0.293122	0.210377	0.000000	0.000000	2.000000	63.000000	0.000000
2961.721197	0.086290	0.544487	0.005439	82.876762	81.079353	133.987076	0.654628	0.000000	-0.236730	0.000000	0.000000	0.000000	-0.185291	0.291093	0.211311	0.000000	0.000000	2.000000	63.000000	0.000000
2961.724530	0.086290	0.544487	0.005439	82.876762	81.079353	133.987076	0.654628	0.000000	-0.236730	0.000000	0.000000	0.000000	-0.185291	0.291093	0.211311	0.000000	0.000000	2.000000	63.000000	0.000000
2961.727864	0.086290	0.544487	0.005439	82.924355	84.121078	137.057831	0.685510	0.000000	-0.271948	0.000000	0.000000	0.000000	-0.185291	0.291093	0.211311	0.000000	0.000000	2.000000	63.000000	0.000000
2961.731197	0.085805	0.545477	0.006134	82.924355	84.121078	137.057831	0.685510	0.000000	-0.271948	0.000000	0.000000	0.000000	-0.145419	0.296797	0.208493	0.000000	0.000000	2.000000	63.000000	0.000000
2961.734530	0.085805	0.545477	0.006134	82.924355	84.121078	137.057831	0.685510	0.000000	-0.271948	0.000000	0.000000	0.000000	-0.145419	0.296797	0.208493	0.000000	0.000000	2.000000	63.000000	0.000000
2961.737864	0.085805	0.545477	0.006134	82.947678	87.101570	140.050110	0.709746	0.000000	-0.306697	0.000000	0.000000	0.000000	-0.145419	0.296797	0.208493	0.000000	0.000000	2.000000	63.000000	0.000000
2961.741197	0.085435	0.546502	0.006842	82.947678	87.101570	140.050110	0.709746	0.000000	-0.306697	0.000000	0.000000	0.000000	-0.111000	0.307619	0.212418	0.000000	0.000000	2.000000	63.000000	0.000000
2961.744530	0.085435	0.546502	0.006842	82.947678	87.101570	140.050110	0.709746	0.000000	-0.306697	0.000000	0.000000	0.000000	-0.111000	0.307619	0.212418	0.000000	0.000000	2.000000	63.000000	0.000000
2961.747864	0.085435	0.546502	0.006842	82.952438	89.993469	142.947067	0.728246	0.000000	-0.342100	0.000000	0.000000	0.000000	-0.111000	0.307619	0.212418	0.000000	0.000000	2.000000	63.000000	0.000000
2961.751197	0.085173	0.547530	0.007527	82.952438	89.993469	142.947067	0.728246	0.000000	-0.342100	0.000000	0.000000	0.000000	-0.078476	0.308374	0.205482	0.000000	0.000000	2.000000	63.000000	0.000000
2961.754530	0.085173	0.547530	0.007527	82.952438	89.993469	142.947067	0.728246	0.000000	-0.342100	0.000000	0.000000	0.000000	-0.078476	0.308374	0.205482	0.000000	0.000000	2.000000	63.000000	0.000000
2961.757864	0.085173	0.547530	0.007527	82.938812	92.628105	145.571945	0.741325	0.000000	-0.376347	0.000000	0.000000	0.000000	-0.078476	0.308374	0.205482	0.000000	0.000000	2.000000	63.000000	0.000000
2961.761197	0.085023	0.548603	0.008202	82.938812	92.628105	145.571945	0.741325	0.000000	-0.376347	0.000000	0.000000	0.000000	-0.045075	0.321982	0.202539	0.000000	0.000000	2.000000	63.000000	0.000000
2961.764530	0.085023	0.548603	0.008202	82.938812	92.628105	145.571945	0.741325	0.000000	-0.376347	0.000000	0.000000	0.000000	-0.045075	0.321982	0.202539	0.000000	0.000000	2.000000	63.000000	0.000000
2961.767864	0.085023	0.548603	0.008202	82.914680	94.971359	147.892761	0.748838	0.000000	-0.410103	0.000000	0.000000	0.000000	-0.045075	0.321982	0.202539	0.000000	0.000000	2.000000	63.000000	0.000000
2961.771197	0.084960	0.549679	0.008858	82.914680	94.971359	147.892761	0.748838	0.000000	-0.410103	0.000000	0.000000	0.000000	-0.018906	0.322770	0.196832	0.000000	0.000000	2.000000	63.000000	0.000000
2961.774530	0.084960	0.549679	0.008858	82.914680	94.971359	147.892761	0.748838	0.000000	-0.410103	0.000000	0.000000	0.000000	-0.018906	0.322770	0.196832	0.000000	0.000000	2.000000	63.000000	0.000000
2961.777864	0.084960	0.549679	0.008858	82.905273	97.059555	149.924088	0.751989	0.000000	-0.442909	0.000000	0.000000	0.000000	-0.018906	0.322770	0.196832	0.000000	0.000000	2.000000	63.000000	0.000000
2961.781197	0.085007	0.550758	0.009491	82.905273	97.059555	149.924088	0.751989	0.000000	-0.442909	0.000000	0.000000	0.000000	0.014021	0.323595	0.189923	0.000000	0.000000	2.000000	63.000000	0.000000
2961.784530	0.085007	0.550758	0.009491	82.905273	97.059555	149.924088	0.751989	0.000000	-0.442909	0.000000	0.000000	0.000000	0.014021	0.323595	0.189923	0.000000	0.000000	2.000000	63.000000	0.000000
2961.787864	0.085007	0.550758	0.009491	82.947426	98.844658	151.585129	0.749652	0.000000	-0.474563	0.000000	0.000000	0.000000	0.014021	0.323595	0.189923	0.000000	0.000000	2.000000	63.000000	0.000000
2961.791197	0.085112	0.551831	0.010068	82.947426	98.844658	151.585129	0.749652	0.000000	-0.474563	0.000000	0.000000	0.000000	0.031539	0.321913	0.173161	0.000000	0.000000	2.000000	63.000000	0.000000
2961.794530	0.085112	0.551831	0.010068	82.947426	98.844658	151.585129	0.749652	0.000000	-0.474563	0.000000	0.000000	0.000000	0.031539	0.321913	0.173161	0.000000	0.000000	2.000000	63.000000	0.000000
2961.797864	0.085112	0.551831	0.010068	83.043961	100.403259	152.963455	0.744395	0.000000	-0.503423	0.000000	0.000000	0.000000	0.031539	0.321913	0.173161	0.000000	0.000000	2.000000	63.000000	0.000000
2961.801197	0.085261	0.552906	0.010635	83.043961	100.403259	152.963455	0.744395	0.000000	-0.503423	0.000000	0.000000	0.000000	0.044711	0.322663	0.169888	0.000000	0.000000	2.000000	63.000000	0.000000
2961.804530	0.085261	0.552906	0.010635	83.043961	100.403259	152.963455	0.744395	0.000000	-0.503423	0.000000	0.000000	0.000000	0.044711	0.322663	0.169888	0.000000	0.000000	2.000000	63.000000	0.000000
2961.807864	0.085261	0.552906	0.010635	83.161758	101.678421	154.033005	0.736943	0.000000	-0.531737	0.000000	0.000000	0.000000	0.044711	0.322663	0.169888	0.000000	0.000000	2.000000	63.000000	0.000000
2961.811197	0.085463	0.553942	0.011110	83.161758	101.678421	154.033005	0.736943	0.000000	-0.531737	0.000000	0.000000	0.000000	0.060419	0.310558	0.142462	0.000000	0.000000	2.000000	63.000000	0.000000
2961.814530	0.085463	0.553942	0.011110	83.161758	101.678421	154.033005	0.736943	0.000000	-0.531737	0.000000	0.000000	0.000000	0.060419	0.310558	0.142462	0.000000	0.000000	2.000000	63.000000	0.000000
2961.817864	0.085463	0.553942	0.011110	83.310066	102.742935	154.858353	0.726873	0.000000	-0.555481	0.000000	0.000000	0.000000	0.060419	0.310558	0.142462	0.000000	0.000000	2.000000	63.000000	0.000000
2961.821197	0.085724	0.554944	0.011534	83.310066	102.742935	154.858353	0.726873	0.000000	-0.555481	0.000000	0.000000	0.000000	0.078426	0.300855	0.127360	0.000000	0.000000	2.000000	63.000000	0.000000
2961.824530	0.085724	0.554944	0.011534	83.310066	102.742935	154.858353	0.726873	0.000000	-0.555481	0.000000	0.000000	0.000000	0.078426	0.300855	0.127360	0.000000	0.000000	2.000000	63.000000	0.000000
2961.827864	0.085724	0.554944	0.011534	83.466072	103.564384	155.445465	0.713802	0.000000	-0.576708	0.000000	0.000000	0.000000	0.078426	0.300855	0.127360	0.000000	0.000000	2.000000	63.000000	0.000000
2961.831197	0.085999	0.555967	0.011906	83.466072	103.564384	155.445465	0.713802	0.000000	-0.576708	0.000000	0.000000	0.000000	0.082544	0.306702	0.111573	0.000000	0.000000	2.000000	63.000000	0.000000
2961.834530	0.085999	0.555967	0.011906	83.466072	103.564384	155.445465	0.713802	0.000000	-0.576708	0.000000	0.000000	0.000000	0.082544	0.306702	0.111573	0.000000	0.000000	2.000000	63.000000	0.000000
2961.837864	0.085999	0.555967	0.011906	83.608955	104.020500	155.689529	0.700045	0.000000	-0.595303	0.000000	0.000000	0.000000	0.082544	0.306702	0.111573	0.000000	0.000000	2.000000	63.000000	0.000000
2961.841197	0.086267	0.556982	0.012235	83.608955	104.020500	155.689529	0.700045	0.000000	-0.595303	0.000000	0.000000	0.000000	0.080268	0.304633	0.098597	0.000000	0.000000	2.000000	63.000000	0.000000
2961.844530	0.086267	0.556982	0.012235	83.608955	104.020500	155.689529	0.700045	0.000000	-0.595303	0.000000	0.000000	0.000000	0.080268	0.304633	0.098597	0.000000	0.000000	2.000000	63.000000	0.000000
2961.847864	0.086267	0.556982	0.012235	83.708168	104.030228	155.537598	0.686667	0.000000	-0.611736	0.000000	0.000000	0.000000	0.080268	0.304633	0.098597	0.000000	0.000000	2.000000	63.000000	0.000000
2961.851197	0.086578	0.558026	0.012547	83.708168	104.030228	155.537598	0.686667	0.000000	-0.611736	0.000000	0.000000	0.000000	0.093309	0.313006	0.093757	0.000000	0.000000	2.000000	63.000000	0.000000
2961.854530	0.086578	0.558026	0.012547	83.708168	104.030228	155.537598	0.686667	0.000000	-0.611736	0.000000	0.000000	0.000000	0.093309	0.313006	0.093757	0.000000	0.000000	2.000000	63.000000	0.000000
2961.857864	0.086578	0.558026	0.012547	83.740479	103.535286	154.959473	0.671115	0.000000	-0.627362	0.000000	0.000000	0.000000	0.093309	0.313006	0.093757	0.000000	0.000000	2.000000	63.000000	0.000000
2961.861197	0.086892	0.559088	0.012875	83.740479	103.535286	154.959473	0.671115	0.000000	-0.627362	0.000000	0.000000	0.000000	0.094249	0.318724	0.098227	0.000000	0.000000	2.000000	63.000000	0.000000
2961.864530	0.086892	0.559088	0.012875	83.740479	103.535286	154.959473	0.671115	0.000000	-0.627362	0.000000	0.000000	0.000000	0.094249	0.318724	0.098227	0.000000	0.000000	2.000000	63.000000	0.000000
2961.867864	0.086892	0.559088	0.012875	83.737595	102.730309	154.109818	0.655407	0.000000	-0.643734	0.000000	0.000000	0.000000	0.094249	0.318724	0.098227	0.000000	0.000000	2.000000	63.000000	0.000000
2961.871197	0.087228	0.560152	0.013195	83.737595	102.730309	154.109818	0.655407	0.000000	-0.643734	0.000000	0.000000	0.000000	0.100914	0.319305	0.096153	0.000000	0.000000	2.000000	63.000000	0.000000
2961.874530	0.087228	0.560152	0.013195	83.737595	102.730309	154.109818	0.655407	0.000000	-0.643734	0.000000	0.000000	0.000000	0.100914	0.319305	0.096153	0.000000	0.000000	2.000000	63.000000	0.000000
2961.877864	0.087228	0.560152	0.013195	83.740349	101.413582	152.751083	0.638588	0.000000	-0.659759	0.000000	0.000000	0.000000	0.100914	0.319305	0.096153	0.000000	0.000000	2.000000	63.000000	0.000000
2961.881197	0.087576	0.561219	0.013576	83.740349	101.413582	152.751083	0.638588	0.000000	-0.659759	0.000000	0.000000	0.000000	0.104439	0.319937	0.114384	0.000000	0.000000	2.000000	63.000000	0.000000
2961.884530	0.087576	0.561219	0.013576	83.740349	101.413582	152.751083	0.638588	0.000000	-0.659759	0.000000	0.000000	0.000000	0.104439	0.319937	0.114384	0.000000	0.000000	2.000000	63.000000	0.000000
2961.887864	0.087576	0.561219	0.013576	83.743988	99.959778	151.257889	0.621182	0.000000	-0.678823	0.000000	0.000000	0.000000	0.104439	0.319937	0.114384	0.000000	0.000000	2.000000	63.000000	0.000000
2961.891197	0.087892	0.562288	0.014027	83.743988	99.959778	151.257889	0.621182	0.000000	-0.678823	0.000000	0.000000	0.000000	0.094566	0.320676	0.135085	0.000000	0.000000	2.000000	63.000000	0.000000
2961.894530	0.087892	0.562288	0.014027	83.743988	99.959778	151.257889	0.621182	0.000000	-0.678823	0.000000	0.000000	0.000000	0.094566	0.320676	0.135085	0.000000	0.000000	2.000000	63.000000	0.000000
2961.897864	0.087892	0.562288	0.014027	83.745056	98.506248	149.763351	0.605421	0.000000	-0.701337	0.000000	0.000000	0.000000	0.094566	0.320676	0.135085	0.000000	0.000000	2.000000	63.000000	0.000000
2961.901197	0.088220	0.563333	0.014543	83.745056	98.506248	149.763351	0.605421	0.000000	-0.701337	0.000000	0.000000	0.000000	0.098428	0.313632	0.154974	0.000000	0.000000	2.000000	63.000000	0.000000
2961.904530	0.088220	0.563333	0.014543	83.745056	98.506248	149.763351	0.605421	0.000000	-0.701337	0.000000	0.000000	0.000000	0.098428	0.313632	0.154974	0.000000	0.000000	2.000000	63.000000	0.000000
2961.907864	0.088220	0.563333	0.014543	83.739098	97.111595	148.328568	0.589016	0.000000	-0.727166	0.000000	0.000000	0.000000	0.098428	0.313632	0.154974	0.000000	0.000000	2.000000	63.000000	0.000000
2961.911197	0.088559	0.564311	0.015115	83.739098	97.111595	148.328568	0.589016	0.000000	-0.727166	0.000000	0.000000	0.000000	0.101674	0.293438	0.171405	0.000000	0.000000	2.000000	63.000000	0.000000
2961.914530	0.088559	0.564311	0.015115	83.739098	97.111595	148.328568	0.589016	0.000000	-0.727166	0.000000	0.000000	0.000000	0.101674	0.293438	0.171405	0.000000	0.000000	2.000000	63.000000	0.000000
2961.917864	0.088559	0.564311	0.015115	83.729149	95.736115	146.918320	0.572071	0.000000	-0.755734	0.000000	0.000000	0.000000	0.101674	0.293438	0.171405	0.000000	0.000000	2.000000	63.000000	0.000000
2961.921197	0.088907	0.565248	0.015735	83.729149	95.736115	146.918320	0.572071	0.000000	-0.755734	0.000000	0.000000	0.000000	0.104636	0.281126	0.186193	0.000000	0.000000	2.000000	63.000000	0.000000
2961.924530	0.088907	0.565248	0.015735	83.729149	95.736115	146.918320	0.572071	0.000000	-0.755734	0.000000	0.000000	0.000000	0.104636	0.281126	0.186193	0.000000	0.000000	2.000000	63.000000	0.000000
2961.927864	0.088907	0.565248	0.015735	83.714783	94.622726	145.768585	0.554632	0.000000	-0.786766	0.000000	0.000000	0.000000	0.104636	0.281126	0.186193	0.000000	0.000000	2.000000	63.000000	0.000000
2961.931197	0.089262	0.566153	0.016382	83.714783	94.622726	145.768585	0.554632	0.000000	-0.786766	0.000000	0.000000	0.000000	0.106321	0.271320	0.194107	0.000000	0.000000	2.000000	63.000000	0.000000
2961.934530	0.089262	0.566153	0.016382	83.714783	94.622726	145.768585	0.554632	0.000000	-0.786766	0.000000	0.000000	0.000000	0.106321	0.271320	0.194107	0.000000	0.000000	2.000000	63.000000	0.000000
2961.937864	0.089262	0.566153	0.016382	83.699577	94.623840	145.730011	0.536911	0.000000	-0.819117	0.000000	0.000000	0.000000	0.106321	0.271320	0.194107	0.000000	0.000000	2.000000	63.000000	0.000000
2961.941197	0.089590	0.566971	0.017009	83.699577	94.623840	145.730011	0.536911	0.000000	-0.819117	0.000000	0.000000	0.000000	0.098356	0.245459	0.187880	0.000000	0.000000	2.000000	63.000000	0.000000
2961.944530	0.089590	0.566971	0.017009	83.699577	94.623840	145.730011	0.536911	0.000000	-0.819117	0.000000	0.000000	0.000000	0.098356	0.245459	0.187880	0.000000	0.000000	2.000000	63.000000	0.000000
2961.947864	0.089590	0.566971	0.017009	83.681244	96.606575	147.659286	0.520519	0.000000	-0.850431	0.000000	0.000000	0.000000	0.098356	0.245459	0.187880	0.000000	0.000000	2.000000	63.000000	0.000000
2961.951197	0.089934	0.567755	0.017594	83.681244	96.606575	147.659286	0.520519	0.000000	-0.850431	0.000000	0.000000	0.000000	0.103227	0.235273	0.175702	0.000000	0.000000	2.000000	63.000000	0.000000
2961.954530	0.089934	0.567755	0.017594	83.681244	96.606575	147.659286	0.520519	0.000000	-0.850431	0.000000	0.000000	0.000000	0.103227	0.235273	0.175702	0.000000	0.000000	2.000000	63.000000	0.000000
2961.957864	0.089934	0.567755	0.017594	83.644852	99.742050	150.739441	0.503314	0.000000	-0.879714	0.000000	0.000000	0.000000	0.103227	0.235273	0.175702	0.000000	0.000000	2.000000	63.000000	0.000000
2961.961197	0.089934	0.567755	0.017594	83.644852	99.742050	150.739441	0.503314	0.000000	-0.879714	0.000000	0.000000	0.000000	0.103227	0.235273	0.175702	0.000000	0.000000	2.000000	63.000000	0.000000
2961.964530	0.090250	0.568479	0.018154	83.644852	99.742050	150.739441	0.503314	0.000000	-0.879714	0.000000	0.000000	0.000000	0.094929	0.217097	0.167947	0.000000	0.000000	2.000000	63.000000	0.000000
2961.967864	0.090250	0.568479	0.018154	83.588310	102.994598	153.933533	0.503314	0.000000	-0.879714	0.000000	0.000000	0.000000	0.094929	0.217097	0.167947	0.000000	0.000000	2.000000	63.000000	0.000000
2961.971197	0.090583	0.569168	0.018674	83.588310	102.994598	153.933533	0.503314	0.000000	-0.879714	0.000000	0.000000	0.000000	0.099823	0.206744	0.155927	0.000000	0.000000	2.000000	63.000000	0.000000
2961.974530	0.090583	0.569168	0.018674	83.588310	102.994598	153.933533	0.503314	0.000000	-0.879714	0.000000	0.000000	0.000000	0.099823	0.206744	0.155927	0.000000	0.000000	2.000000	63.000000	0.000000
2961.977864	0.090583	0.569168	0.018674	83.517380	105.967888	156.849976	0.470856	0.000000	-0.933693	0.000000	0.000000	0.000000	0.099823	0.206744	0.155927	0.000000	0.000000	2.000000	63.000000	0.000000
2961.981197	0.090583	0.569168	0.018674	83.517380	105.967888	156.849976	0.470856	0.000000	-0.933693	0.000000	0.000000	0.000000	0.099823	0.206744	0.155927	0.000000	0.000000	2.000000	63.000000	0.000000
2961.984530	0.090914	0.569814	0.019181	83.517380	105.967888	156.849976	0.470856	0.000000	-0.933693	0.000000	0.000000	0.000000	0.099271	0.193798	0.152174	0.000000	0.000000	2.000000	63.000000	0.000000
2961.987864	0.090914	0.569814	0.019181	83.439293	108.640556	159.466675	0.470856	0.000000	-0.933693	0.000000	0.000000	0.000000	0.099271	0.193798	0.152174	0.000000	0.000000	2.000000	63.000000	0.000000
2961.991197	0.091243	0.570417	0.019676	83.439293	108.640556	159.466675	0.470856	0.000000	-0.933693	0.000000	0.000000	0.000000	0.098728	0.180761	0.148483	0.000000	0.000000	2.000000	63.000000	0.000000
2961.994530	0.091243	0.570417	0.019676	83.439293	108.640556	159.466675	0.470856	0.000000	-0.933693	0.000000	0.000000	0.000000	0.098728	0.180761	0.148483	0.000000	0.000000	2.000000	63.000000	0.000000
2961.997864	0.091243	0.570417	0.019676	83.358490	110.960732	161.733810	0.437856	0.000000	-0.983803	0.000000	0.000000	0.000000	0.098728	0.180761	0.148483	0.000000	0.000000	2.000000	63.000000	0.000000
2962.001197	0.091243	0.570417	0.019676	83.358490	110.960732	161.733810	0.437856	0.000000	-0.983803	0.000000	0.000000	0.000000	0.098728	0.180761	0.148483	0.000000	0.000000	2.000000	63.000000	0.000000
2962.004530	0.091563	0.570966	0.020119	83.358490	110.960732	161.733810	0.437856	0.000000	-0.983803	0.000000	0.000000	0.000000	0.095886	0.164830	0.132842	0.000000	0.000000	2.000000	63.000000	0.000000
2962.007864	0.091563	0.570966	0.020119	83.280815	112.908966	163.629425	0.437856	0.000000	-0.983803	0.000000	0.000000	0.000000	0.095886	0.164830	0.132842	0.000000	0.000000	2.000000	63.000000	0.000000
2962.011197	0.091895	0.571462	0.020505	83.280815	112.908966	163.629425	0.437856	0.000000	-0.983803	0.000000	0.000000	0.000000	0.099842	0.148827	0.115975	0.000000	0.000000	2.000000	63.000000	0.000000
2962.014530	0.091895	0.571462	0.020505	83.280815	112.908966	163.629425	0.437856	0.000000	-0.983803	0.000000	0.000000	0.000000	0.099842	0.148827	0.115975	0.000000	0.000000	2.000000	63.000000	0.000000
2962.017864	0.091895	0.571462	0.020505	83.211578	114.461838	165.135910	0.405234	0.000000	-1.025272	0.000000	0.000000	0.000000	0.099842	0.148827	0.115975	0.000000	0.000000	2.000000	63.000000	0.000000
2962.021197	0.091895	0.571462	0.020505	83.211578	114.461838	165.135910	0.405234	0.000000	-1.025272	0.000000	0.000000	0.000000	0.099842	0.148827	0.115975	0.000000	0.000000	2.000000	63.000000	0.000000
2962.024530	0.092188	0.571895	0.020805	83.211578	114.461838	165.135910	0.405234	0.000000	-1.025272	0.000000	0.000000	0.000000	0.087872	0.129877	0.089806	0.000000	0.000000	2.000000	63.000000	0.000000
2962.027864	0.092188	0.571895	0.020805	83.150261	115.688187	166.323257	0.405234	0.000000	-1.025272	0.000000	0.000000	0.000000	0.087872	0.129877	0.089806	0.000000	0.000000	2.000000	63.000000	0.000000
2962.031197	0.092452	0.572292	0.021074	83.150261	115.688187	166.323257	0.405234	0.000000	-1.025272	0.000000	0.000000	0.000000	0.079163	0.119151	0.080785	0.000000	0.000000	2.000000	63.000000	0.000000
2962.034530	0.092452	0.572292	0.021074	83.150261	115.688187	166.323257	0.405234	0.000000	-1.025272	0.000000	0.000000	0.000000	0.079163	0.119151	0.080785	0.000000	0.000000	2.000000	63.000000	0.000000
2962.037864	0.092452	0.572292	0.021074	83.103142	116.594475	167.194931	0.377395	0.000000	-1.053704	0.000000	0.000000	0.000000	0.079163	0.119151	0.080785	0.000000	0.000000	2.000000	63.000000	0.000000
2962.041197	0.092452	0.572292	0.021074	83.103142	116.594475	167.194931	0.377395	0.000000	-1.053704	0.000000	0.000000	0.000000	0.079163	0.119151	0.080785	0.000000	0.000000	2.000000	63.000000	0.000000
2962.044530	0.092680	0.572617	0.021280	83.103142	116.594475	167.194931	0.377395	0.000000	-1.053704	0.000000	0.000000	0.000000	0.068479	0.097529	0.061695	0.000000	0.000000	2.000000	63.000000	0.000000
2962.047864	0.092680	0.572617	0.021280	83.062630	117.275047	167.846939	0.377395	0.000000	-1.053704	0.000000	0.000000	0.000000	0.068479	0.097529	0.061695	0.000000	0.000000	2.000000	63.000000	0.000000
2962.051197	0.092680	0.572617	0.021280	83.062630	117.275047	167.846939	0.377395	0.000000	-1.053704	0.000000	0.000000	0.000000	0.068479	0.097529	0.061695	0.000000	0.000000	2.000000	63.000000	0.000000
2962.054530	0.092680	0.572617	0.021280	83.062630	117.275047	167.846939	0.377395	0.000000	-1.053704	0.000000	0.000000	0.000000	0.068479	0.097529	0.061695	0.000000	0.000000	2.000000	63.000000	0.000000
2962.057864	0.093051	0.573077	0.021490	83.032326	117.680298	168.232758	0.365982	0.000000	-1.063987	0.000000	0.000000	0.000000	0.111274	0.137901	0.063207	0.000000	0.000000	2.000000	63.000000	0.000000
2962.061197	0.093051	0.573077	0.021490	83.032326	117.680298	168.232758	0.365982	0.000000	-1.063987	0.000000	0.000000	0.000000	-0.000000	-0.000000	0.000000	0.000000	0.000000	2.000000	63.000000	0.000000
2962.064530	0.093051	0.573077	0.021490	83.032326	117.680298	168.232758	0.365982	0.000000	-1.063987	0.000000	0.000000	0.000000	-0.000000	-0.000000	0.000000	0.000000	0.000000	2.000000	63.000000	0.000000
2962.067864	0.093051	0.573077	0.021490	83.004257	117.733475	168.284561	0.347437	0.000000	-1.074521	0.000000	0.000000	0.000000	-0.000000	-0.000000	0.000000	0.000000	0.000000	2.000000	63.000000	0.000000
2962.071197	0.093051	0.573077	0.021490	83.004257	117.733475	168.284561	0.347437	0.000000	-1.074521	0.000000	0.000000	0.000000	-0.000000	-0.000000	0.000000	0.000000	0.000000	2.000000	63.000000	0.000000
2962.074530	0.093236	0.573193	0.021470	83.004257	117.733475	168.284561	0.347437	0.000000	-1.074521	0.000000	0.000000	0.000000	0.055412	0.034863	-0.006102	0.000000	0.000000	2.000000	63.000000	0.000000
2962.077864	0.093236	0.573193	0.021470	82.947960	117.510208	168.101135	0.347437	0.000000	-1.074521	0.000000	0.000000	0.000000	0.055412	0.034863	-0.006102	0.000000	0.000000	2.000000	63.000000	0.000000
2962.081197	0.093236	0.573193	0.021470	82.947960	117.510208	168.101135	0.347437	0.000000	-1.074521	0.000000	0.000000	0.000000	0.055412	0.034863	-0.006102	0.000000	0.000000	2.000000	63.000000	0.000000
2962.084530	0.093236	0.573193	0.021470	82.947960	117.510208	168.101135	0.347437	0.000000	-1.074521	0.000000	0.000000	0.000000	0.055412	0.034863	-0.006102	0.000000	0.000000	2.000000	63.000000	0.000000
2962.087864	0.093468	0.573227	0.021329	82.845306	117.208549	167.884430	0.338201	0.000000	-1.073504	0.000000	0.000000	0.000000	0.069576	0.010175	-0.042293	0.000000	0.000000	2.000000	63.000000	0.000000
2962.091197	0.093468	0.573227	0.021329	82.845306	117.208549	167.884430	0.338201	0.000000	-1.073504	0.000000	0.000000	0.000000	0.069576	0.010175	-0.042293	0.000000	0.000000	2.000000	63.000000	0.000000
2962.094530	0.093468	0.573227	0.021329	82.845306	117.208549	167.884430	0.338201	0.000000	-1.073504	0.000000	0.000000	0.000000	0.069576	0.010175	-0.042293	0.000000	0.000000	2.000000	63.000000	0.000000
2962.097864	0.093468	0.573227	0.021329	82.710724	116.889046	167.681335	0.326605	0.000000	-1.066455	0.000000	0.000000	0.000000	0.069576	0.010175	-0.042293	0.000000	0.000000	2.000000	63.000000	0.000000
2962.101197	0.093511	0.573153	0.021185	82.710724	116.889046	167.681335	0.326605	0.000000	-1.066455	0.000000	0.000000	0.000000	0.012803	-0.022137	-0.043086	0.000000	0.000000	2.000000	63.000000	0.000000
2962.104530	0.093511	0.573153	0.021185	82.710724	116.889046	167.681335	0.326605	0.000000	-1.066455	0.000000	0.000000	0.000000	0.012803	-0.022137	-0.043086	0.000000	0.000000	2.000000	63.000000	0.000000
2962.107864	0.093511	0.573153	0.021185	82.572807	116.617737	167.531143	0.324471	0.000000	-1.059274	0.000000	0.000000	0.000000	0.012803	-0.022137	-0.043086	0.000000	0.000000	2.000000	63.000000	0.000000
2962.111197	0.093511	0.573153	0.021185	82.572807	116.617737	167.531143	0.324471	0.000000	-1.059274	0.000000	0.000000	0.000000	0.012803	-0.022137	-0.043086	0.000000	0.000000	2.000000	63.000000	0.000000
2962.114530	0.093554	0.573053	0.021048	82.572807	116.617737	167.531143	0.324471	0.000000	-1.059274	0.000000	0.000000	0.000000	0.013153	-0.030121	-0.041232	0.000000	0.000000	2.000000	63.000000	0.000000
2962.117864	0.093554	0.573053	0.021048	82.447838	116.388351	167.415833	0.324471	0.000000	-1.059274	0.000000	0.000000	0.000000	0.013153	-0.030121	-0.041232	0.000000	0.000000	2.000000	63.000000	0.000000
2962.121197	0.093554	0.573053	0.021048	82.447838	116.388351	167.415833	0.324471	0.000000	-1.059274	0.000000	0.000000	0.000000	0.013153	-0.030121	-0.041232	0.000000	0.000000	2.000000	63.000000	0.000000
2962.124530	0.093554	0.573053	0.021048	82.447838	116.388351	167.415833	0.324471	0.000000	-1.059274	0.000000	0.000000	0.000000	0.013153	-0.030121	-0.041232	0.000000	0.000000	2.000000	63.000000	0.000000
2962.127864	0.093583	0.572835	0.020832	82.322792	116.167366	167.306274	0.322279	0.000000	-1.052402	0.000000	0.000000	0.000000	0.008553	-0.065304	-0.064664	0.000000	0.000000	2.000000	63.000000	0.000000
2962.131197	0.093583	0.572835	0.020832	82.322792	116.167366	167.306274	0.322279	0.000000	-1.052402	0.000000	0.000000	0.000000	0.008553	-0.065304	-0.064664	0.000000	0.000000	2.000000	63.000000	0.000000
2962.134530	0.093583	0.572835	0.020832	82.322792	116.167366	167.306274	0.322279	0.000000	-1.052402	0.000000	0.000000	0.000000	0.008553	-0.065304	-0.064664	0.000000	0.000000	2.000000	63.000000	0.000000
2962.137864	0.093583	0.572835	0.020832	82.194473	115.944977	167.195816	0.320854	0.000000	-1.041625	0.000000	0.000000	0.000000	0.008553	-0.065304	-0.064664	0.000000	0.000000	2.000000	63.000000	0.000000
2962.141197	0.093640	0.572709	0.020764	82.194473	115.944977	167.195816	0.320854	0.000000	-1.041625	0.000000	0.000000	0.000000	0.017190	-0.037721	-0.020513	0.000000	0.000000	2.000000	63.000000	0.000000
2962.144530	0.093640	0.572709	0.020764	82.194473	115.944977	167.195816	0.320854	0.000000	-1.041625	0.000000	0.000000	0.000000	0.017190	-0.037721	-0.020513	0.000000	0.000000	2.000000	63.000000	0.000000
2962.147864	0.093640	0.572709	0.020764	82.056412	115.700348	167.072540	0.317988	0.000000	-1.038206	0.000000	0.000000	0.000000	0.017190	-0.037721	-0.020513	0.000000	0.000000	2.000000	63.000000	0.000000
2962.151197	0.093702	0.572575	0.020719	82.056412	115.700348	167.072540	0.317988	0.000000	-1.038206	0.000000	0.000000	0.000000	0.018534	-0.040274	-0.013611	0.000000	0.000000	2.000000	63.000000	0.000000
2962.154530	0.093702	0.572575	0.020719	82.056412	115.700348	167.072540	0.317988	0.000000	-1.038206	0.000000	0.000000	0.000000	0.018534	-0.040274	-0.013611	0.000000	0.000000	2.000000	63.000000	0.000000
2962.157864	0.093702	0.572575	0.020719	81.916672	115.457626	166.952789	0.314899	0.000000	-1.035937	0.000000	0.000000	0.000000	0.018534	-0.040274	-0.013611	0.000000	0.000000	2.000000	63.000000	0.000000
2962.161197	0.093702	0.572575	0.020719	81.916672	115.457626	166.952789	0.314899	0.000000	-1.035937	0.000000	0.000000	0.000000	0.018534	-0.040274	-0.013611	0.000000	0.000000	2.000000	63.000000	0.000000
2962.164530	0.093800	0.572416	0.020738	81.916672	115.457626	166.952789	0.314899	0.000000	-1.035937	0.000000	0.000000	0.000000	0.029407	-0.047905	0.005786	0.000000	0.000000	2.000000	63.000000	0.000000
2962.167864	0.093800	0.572416	0.020738	81.788330	115.252228	166.859512	0.314899	0.000000	-1.035937	0.000000	0.000000	0.000000	0.029407	-0.047905	0.005786	0.000000	0.000000	2.000000	63.000000	0.000000
2962.171197	0.093800	0.572416	0.020738	81.788330	115.252228	166.859512	0.314899	0.000000	-1.035937	0.000000	0.000000	0.000000	0.029407	-0.047905	0.005786	0.000000	0.000000	2.000000	63.000000	0.000000
2962.174530	0.093800	0.572416	0.020738	81.788330	115.252228	166.859512	0.314899	0.000000	-1.035937	0.000000	0.000000	0.000000	0.029407	-0.047905	0.005786	0.000000	0.000000	2.000000	63.000000	0.000000
2962.177864	0.093932	0.572045	0.020932	81.658325	115.044487	166.768204	0.309998	0.000000	-1.036902	0.000000	0.000000	0.000000	0.039735	-0.111109	0.058334	0.000000	0.000000	2.000000	63.000000	0.000000
2962.181197	0.093932	0.572045	0.020932	81.658325	115.044487	166.768204	0.309998	0.000000	-1.036902	0.000000	0.000000	0.000000	0.039735	-0.111109	0.058334	0.000000	0.000000	2.000000	63.000000	0.000000
2962.184530	0.093932	0.572045	0.020932	81.658325	115.044487	166.768204	0.309998	0.000000	-1.036902	0.000000	0.000000	0.000000	0.039735	-0.111109	0.058334	0.000000	0.000000	2.000000	63.000000	0.000000
2962.187864	0.093932	0.572045	0.020932	81.519417	114.837746	166.688782	0.303376	0.000000	-1.046624	0.000000	0.000000	0.000000	0.039735	-0.111109	0.058334	0.000000	0.000000	2.000000	63.000000	0.000000
2962.191197	0.094021	0.571817	0.021145	81.519417	114.837746	166.688782	0.303376	0.000000	-1.046624	0.000000	0.000000	0.000000	0.026663	-0.068384	0.063683	0.000000	0.000000	2.000000	63.000000	0.000000
2962.194530	0.094021	0.571817	0.021145	81.519417	114.837746	166.688782	0.303376	0.000000	-1.046624	0.000000	0.000000	0.000000	0.026663	-0.068384	0.063683	0.000000	0.000000	2.000000	63.000000	0.000000
2962.197864	0.094021	0.571817	0.021145	81.354210	114.527428	166.529282	0.298932	0.000000	-1.057238	0.000000	0.000000	0.000000	0.026663	-0.068384	0.063683	0.000000	0.000000	2.000000	63.000000	0.000000
2962.201197	0.094021	0.571817	0.021145	81.354210	114.527428	166.529282	0.298932	0.000000	-1.057238	0.000000	0.000000	0.000000	0.026663	-0.068384	0.063683	0.000000	0.000000	2.000000	63.000000	0.000000
2962.204530	0.094097	0.571572	0.021407	81.354210	114.527428	166.529282	0.298932	0.000000	-1.057238	0.000000	0.000000	0.000000	0.022567	-0.073596	0.078799	0.000000	0.000000	2.000000	63.000000	0.000000
2962.207864	0.094097	0.571572	0.021407	81.163757	114.185020	166.361542	0.298932	0.000000	-1.057238	0.000000	0.000000	0.000000	0.022567	-0.073596	0.078799	0.000000	0.000000	2.000000	63.000000	0.000000
2962.211197	0.094234	0.571319	0.021747	81.163757	114.185020	166.361542	0.298932	0.000000	-1.057238	0.000000	0.000000	0.000000	0.041279	-0.075948	0.101855	0.000000	0.000000	2.000000	63.000000	0.000000
2962.214530	0.094234	0.571319	0.021747	81.163757	114.185020	166.361542	0.298932	0.000000	-1.057238	0.000000	0.000000	0.000000	0.041279	-0.075948	0.101855	0.000000	0.000000	2.000000	63.000000	0.000000
2962.217864	0.094234	0.571319	0.021747	80.963081	113.793068	166.149445	0.288291	0.000000	-1.087347	0.000000	0.000000	0.000000	0.041279	-0.075948	0.101855	0.000000	0.000000	2.000000	63.000000	0.000000
2962.221197	0.094407	0.571066	0.022145	80.963081	113.793068	166.149445	0.288291	0.000000	-1.087347	0.000000	0.000000	0.000000	0.051840	-0.075848	0.119320	0.000000	0.000000	2.000000	63.000000	0.000000
2962.224530	0.094407	0.571066	0.022145	80.963081	113.793068	166.149445	0.288291	0.000000	-1.087347	0.000000	0.000000	0.000000	0.051840	-0.075848	0.119320	0.000000	0.000000	2.000000	63.000000	0.000000
2962.227864	0.094407	0.571066	0.022145	80.769478	113.416260	165.940582	0.279651	0.000000	-1.107234	0.000000	0.000000	0.000000	0.051840	-0.075848	0.119320	0.000000	0.000000	2.000000	63.000000	0.000000
2962.231197	0.094407	0.571066	0.022145	80.769478	113.416260	165.940582	0.279651	0.000000	-1.107234	0.000000	0.000000	0.000000	0.051840	-0.075848	0.119320	0.000000	0.000000	2.000000	63.000000	0.000000
2962.234530	0.094630	0.570804	0.022556	80.769478	113.416260	165.940582	0.279651	0.000000	-1.107234	0.000000	0.000000	0.000000	0.066897	-0.078584	0.123444	0.000000	0.000000	2.000000	63.000000	0.000000
2962.237864	0.094630	0.570804	0.022556	80.616028	113.167946	165.815903	0.279651	0.000000	-1.107234	0.000000	0.000000	0.000000	0.066897	-0.078584	0.123444	0.000000	0.000000	2.000000	63.000000	0.000000
2962.241197	0.094907	0.570551	0.022998	80.616028	113.167946	165.815903	0.279651	0.000000	-1.107234	0.000000	0.000000	0.000000	0.082997	-0.075929	0.132611	0.000000	0.000000	2.000000	63.000000	0.000000
2962.244530	0.094907	0.570551	0.022998	80.616028	113.167946	165.815903	0.279651	0.000000	-1.107234	0.000000	0.000000	0.000000	0.082997	-0.075929	0.132611	0.000000	0.000000	2.000000	63.000000	0.000000
2962.247864	0.094907	0.570551	0.022998	80.528809	113.053467	165.762054	0.254669	0.000000	-1.149909	0.000000	0.000000	0.000000	0.082997	-0.075929	0.132611	0.000000	0.000000	2.000000	63.000000	0.000000
2962.251197	0.094907	0.570551	0.022998	80.528809	113.053467	165.762054	0.254669	0.000000	-1.149909	0.000000	0.000000	0.000000	0.082997	-0.075929	0.132611	0.000000	0.000000	2.000000	63.000000	0.000000
2962.254530	0.095188	0.570288	0.023463	80.528809	113.053467	165.762054	0.254669	0.000000	-1.149909	0.000000	0.000000	0.000000	0.084451	-0.078759	0.139383	0.000000	0.000000	2.000000	63.000000	0.000000
2962.257864	0.095188	0.570288	0.023463	80.511459	113.118340	165.817612	0.254669	0.000000	-1.149909	0.000000	0.000000	0.000000	0.084451	-0.078759	0.139383	0.000000	0.000000	2.000000	63.000000	0.000000
2962.261197	0.095494	0.569998	0.023929	80.511459	113.118340	165.817612	0.254669	0.000000	-1.149909	0.000000	0.000000	0.000000	0.091756	-0.087003	0.139711	0.000000	0.000000	2.000000	63.000000	0.000000
2962.264530	0.095494	0.569998	0.023929	80.511459	113.118340	165.817612	0.254669	0.000000	-1.149909	0.000000	0.000000	0.000000	0.091756	-0.087003	0.139711	0.000000	0.000000	2.000000	63.000000	0.000000
2962.267864	0.095494	0.569998	0.023929	80.508224	113.234459	165.910492	0.225301	0.000000	-1.196425	0.000000	0.000000	0.000000	0.091756	-0.087003	0.139711	0.000000	0.000000	2.000000	63.000000	0.000000
2962.271197	0.095494	0.569998	0.023929	80.508224	113.234459	165.910492	0.225301	0.000000	-1.196425	0.000000	0.000000	0.000000	0.091756	-0.087003	0.139711	0.000000	0.000000	2.000000	63.000000	0.000000
2962.274530	0.095797	0.569689	0.024377	80.508224	113.234459	165.910492	0.225301	0.000000	-1.196425	0.000000	0.000000	0.000000	0.090853	-0.092662	0.134492	0.000000	0.000000	2.000000	63.000000	0.000000
2962.277864	0.095797	0.569689	0.024377	80.504295	113.368729	166.021835	0.225301	0.000000	-1.196425	0.000000	0.000000	0.000000	0.090853	-0.092662	0.134492	0.000000	0.000000	2.000000	63.000000	0.000000
2962.281197	0.096097	0.569362	0.024808	80.504295	113.368729	166.021835	0.225301	0.000000	-1.196425	0.000000	0.000000	0.000000	0.089943	-0.098310	0.129270	0.000000	0.000000	2.000000	63.000000	0.000000
2962.284530	0.096097	0.569362	0.024808	80.504295	113.368729	166.021835	0.225301	0.000000	-1.196425	0.000000	0.000000	0.000000	0.089943	-0.098310	0.129270	0.000000	0.000000	2.000000	63.000000	0.000000
2962.287864	0.096097	0.569362	0.024808	80.500320	113.502945	166.133087	0.195168	0.000000	-1.240385	0.000000	0.000000	0.000000	0.089943	-0.098310	0.129270	0.000000	0.000000	2.000000	63.000000	0.000000
2962.291197	0.096097	0.569362	0.024808	80.500320	113.502945	166.133087	0.195168	0.000000	-1.240385	0.000000	0.000000	0.000000	0.089943	-0.098310	0.129270	0.000000	0.000000	2.000000	63.000000	0.000000
2962.294530	0.096370	0.569015	0.025226	80.500320	113.502945	166.133087	0.195168	0.000000	-1.240385	0.000000	0.000000	0.000000	0.082152	-0.103965	0.125415	0.000000	0.000000	2.000000	63.000000	0.000000
2962.297864	0.096370	0.569015	0.025226	80.494362	113.683716	166.307785	0.195168	0.000000	-1.240385	0.000000	0.000000	0.000000	0.082152	-0.103965	0.125415	0.000000	0.000000	2.000000	63.000000	0.000000
2962.301197	0.096595	0.568650	0.025636	80.494362	113.683716	166.307785	0.195168	0.000000	-1.240385	0.000000	0.000000	0.000000	0.067466	-0.109591	0.122944	0.000000	0.000000	2.000000	63.000000	0.000000
2962.304530	0.096595	0.568650	0.025636	80.494362	113.683716	166.307785	0.195168	0.000000	-1.240385	0.000000	0.000000	0.000000	0.067466	-0.109591	0.122944	0.000000	0.000000	2.000000	63.000000	0.000000
2962.307864	0.096595	0.568650	0.025636	80.487312	113.839546	166.453644	0.170232	0.000000	-1.281778	0.000000	0.000000	0.000000	0.067466	-0.109591	0.122944	0.000000	0.000000	2.000000	63.000000	0.000000
2962.311197	0.096595	0.568650	0.025636	80.487312	113.839546	166.453644	0.170232	0.000000	-1.281778	0.000000	0.000000	0.000000	0.067466	-0.109591	0.122944	0.000000	0.000000	2.000000	63.000000	0.000000
2962.314530	0.096799	0.568257	0.026055	80.487312	113.839546	166.453644	0.170232	0.000000	-1.281778	0.000000	0.000000	0.000000	0.060990	-0.117898	0.125973	0.000000	0.000000	2.000000	63.000000	0.000000
2962.317864	0.096799	0.568257	0.026055	80.477257	114.022385	166.634003	0.170232	0.000000	-1.281778	0.000000	0.000000	0.000000	0.060990	-0.117898	0.125973	0.000000	0.000000	2.000000	63.000000	0.000000
2962.321197	0.096944	0.567863	0.026421	80.477257	114.022385	166.634003	0.170232	0.000000	-1.281778	0.000000	0.000000	0.000000	0.043484	-0.118200	0.109784	0.000000	0.000000	2.000000	63.000000	0.000000
2962.324530	0.096944	0.567863	0.026421	80.477257	114.022385	166.634003	0.170232	0.000000	-1.281778	0.000000	0.000000	0.000000	0.043484	-0.118200	0.109784	0.000000	0.000000	2.000000	63.000000	0.000000
2962.327864	0.096944	0.567863	0.026421	80.454674	114.153389	166.777603	0.152820	0.000000	-1.321071	0.000000	0.000000	0.000000	0.043484	-0.118200	0.109784	0.000000	0.000000	2.000000	63.000000	0.000000
2962.331197	0.096944	0.567863	0.026421	80.454674	114.153389	166.777603	0.152820	0.000000	-1.321071	0.000000	0.000000	0.000000	0.043484	-0.118200	0.109784	0.000000	0.000000	2.000000	63.000000	0.000000
2962.334530	0.097074	0.567477	0.026831	80.454674	114.153389	166.777603	0.152820	0.000000	-1.321071	0.000000	0.000000	0.000000	0.038995	-0.115672	0.122992	0.000000	0.000000	2.000000	63.000000	0.000000
2962.337864	0.097074	0.567477	0.026831	80.400276	114.189491	166.857483	0.152820	0.000000	-1.321071	0.000000	0.000000	0.000000	0.038995	-0.115672	0.122992	0.000000	0.000000	2.000000	63.000000	0.000000
2962.341197	0.097221	0.567127	0.027208	80.400276	114.189491	166.857483	0.152820	0.000000	-1.321071	0.000000	0.000000	0.000000	0.044163	-0.105082	0.112867	0.000000	0.000000	2.000000	63.000000	0.000000
2962.344530	0.097221	0.567127	0.027208	80.400276	114.189491	166.857483	0.152820	0.000000	-1.321071	0.000000	0.000000	0.000000	0.044163	-0.105082	0.112867	0.000000	0.000000	2.000000	63.000000	0.000000
2962.347864	0.097221	0.567127	0.027208	80.322121	114.153015	166.885452	0.138960	0.000000	-1.360381	0.000000	0.000000	0.000000	0.044163	-0.105082	0.112867	0.000000	0.000000	2.000000	63.000000	0.000000
2962.351197	0.097221	0.567127	0.027208	80.322121	114.153015	166.885452	0.138960	0.000000	-1.360381	0.000000	0.000000	0.000000	0.044163	-0.105082	0.112867	0.000000	0.000000	2.000000	63.000000	0.000000
2962.354530	0.097370	0.566821	0.027595	80.322121	114.153015	166.885452	0.138960	0.000000	-1.360381	0.000000	0.000000	0.000000	0.044847	-0.091765	0.116092	0.000000	0.000000	2.000000	63.000000	0.000000
2962.357864	0.097370	0.566821	0.027595	80.248634	114.088661	166.881912	0.138960	0.000000	-1.360381	0.000000	0.000000	0.000000	0.044847	-0.091765	0.116092	0.000000	0.000000	2.000000	63.000000	0.000000
2962.361197	0.097496	0.566542	0.027980	80.248634	114.088661	166.881912	0.138960	0.000000	-1.360381	0.000000	0.000000	0.000000	0.037602	-0.083823	0.115634	0.000000	0.000000	2.000000	63.000000	0.000000
2962.364530	0.097496	0.566542	0.027980	80.248634	114.088661	166.881912	0.138960	0.000000	-1.360381	0.000000	0.000000	0.000000	0.037602	-0.083823	0.115634	0.000000	0.000000	2.000000	63.000000	0.000000
2962.367864	0.097496	0.566542	0.027980	80.206802	114.078003	166.901932	0.125219	0.000000	-1.399002	0.000000	0.000000	0.000000	0.037602	-0.083823	0.115634	0.000000	0.000000	2.000000	63.000000	0.000000
2962.371197	0.097638	0.566298	0.028332	80.206802	114.078003	166.901932	0.125219	0.000000	-1.399002	0.000000	0.000000	0.000000	0.042793	-0.073164	0.105568	0.000000	0.000000	2.000000	63.000000	0.000000
2962.374530	0.097638	0.566298	0.028332	80.206802	114.078003	166.901932	0.125219	0.000000	-1.399002	0.000000	0.000000	0.000000	0.042793	-0.073164	0.105568	0.000000	0.000000	2.000000	63.000000	0.000000
2962.377864	0.097638	0.566298	0.028332	80.194717	114.075012	166.904785	0.118087	0.000000	-1.416597	0.000000	0.000000	0.000000	0.042793	-0.073164	0.105568	0.000000	0.000000	2.000000	63.000000	0.000000
2962.381197	0.097638	0.566298	0.028332	80.194717	114.075012	166.904785	0.118087	0.000000	-1.416597	0.000000	0.000000	0.000000	0.042793	-0.073164	0.105568	0.000000	0.000000	2.000000	63.000000	0.000000
2962.384530	0.097764	0.566117	0.028716	80.194717	114.075012	166.904785	0.118087	0.000000	-1.416597	0.000000	0.000000	0.000000	0.037595	-0.054358	0.115332	0.000000	0.000000	2.000000	63.000000	0.000000
2962.387864	0.097764	0.566117	0.028716	80.194702	114.083145	166.904770	0.118087	0.000000	-1.416597	0.000000	0.000000	0.000000	0.037595	-0.054358	0.115332	0.000000	0.000000	2.000000	63.000000	0.000000
2962.391197	0.097911	0.565962	0.029090	80.194702	114.083145	166.904770	0.118087	0.000000	-1.416597	0.000000	0.000000	0.000000	0.044176	-0.046361	0.112136	0.000000	0.000000	2.000000	63.000000	0.000000
2962.394530	0.097911	0.565962	0.029090	80.194702	114.083145	166.904770	0.118087	0.000000	-1.416597	0.000000	0.000000	0.000000	0.044176	-0.046361	0.112136	0.000000	0.000000	2.000000	63.000000	0.000000
2962.397864	0.097911	0.565962	0.029090	80.195404	114.070953	166.894836	0.104458	0.000000	-1.454508	0.000000	0.000000	0.000000	0.044176	-0.046361	0.112136	0.000000	0.000000	2.000000	63.000000	0.000000
2962.401197	0.097911	0.565962	0.029090	80.195404	114.070953	166.894836	0.104458	0.000000	-1.454508	0.000000	0.000000	0.000000	0.044176	-0.046361	0.112136	0.000000	0.000000	2.000000	63.000000	0.000000
2962.404530	0.098034	0.565834	0.029463	80.195404	114.070953	166.894836	0.104458	0.000000	-1.454508	0.000000	0.000000	0.000000	0.036921	-0.038336	0.111737	0.000000	0.000000	2.000000	63.000000	0.000000
2962.407864	0.098034	0.565834	0.029463	80.197472	114.023346	166.841003	0.104458	0.000000	-1.454508	0.000000	0.000000	0.000000	0.036921	-0.038336	0.111737	0.000000	0.000000	2.000000	63.000000	0.000000
2962.411197	0.098034	0.565834	0.029463	80.197472	114.023346	166.841003	0.104458	0.000000	-1.454508	0.000000	0.000000	0.000000	0.036921	-0.038336	0.111737	0.000000	0.000000	2.000000	63.000000	0.000000
2962.414530	0.098034	0.565834	0.029463	80.197472	114.023346	166.841003	0.104458	0.000000	-1.454508	0.000000	0.000000	0.000000	0.036921	-0.038336	0.111737	0.000000	0.000000	2.000000	63.000000	0.000000
2962.417864	0.098288	0.565686	0.030246	80.198570	113.954353	166.767105	0.098305	0.000000	-1.473131	0.000000	0.000000	0.000000	0.076261	-0.044457	0.235132	0.000000	0.000000	2.000000	63.000000	0.000000
2962.421197	0.098288	0.565686	0.030246	80.198570	113.954353	166.767105	0.098305	0.000000	-1.473131	0.000000	0.000000	0.000000	-0.000001	-0.000004	-0.000000	0.000000	0.000000	2.000000	63.000000	0.000000
2962.424530	0.098288	0.565686	0.030246	80.198570	113.954353	166.767105	0.098305	0.000000	-1.473131	0.000000	0.000000	0.000000	-0.000001	-0.000004	-0.000000	0.000000	0.000000	2.000000	63.000000	0.000000
2962.427864	0.098288	0.565686	0.030246	80.198677	113.858482	166.673080	0.085594	0.000000	-1.512320	0.000000	0.000000	0.000000	-0.000001	-0.000004	-0.000000	0.000000	0.000000	2.000000	63.000000	0.000000
2962.431197	0.098288	0.565686	0.030246	80.198677	113.858482	166.673080	0.085594	0.000000	-1.512320	0.000000	0.000000	0.000000	-0.000001	-0.000004	-0.000000	0.000000	0.000000	2.000000	63.000000	0.000000
2962.434530	0.098374	0.565639	0.030673	80.198677	113.858482	166.673080	0.085594	0.000000	-1.512320	0.000000	0.000000	0.000000	0.025797	-0.014249	0.127938	0.000000	0.000000	2.000000	63.000000	0.000000
2962.437864	0.098374	0.565639	0.030673	80.188988	113.737885	166.566483	0.085594	0.000000	-1.512320	0.000000	0.000000	0.000000	0.025797	-0.014249	0.127938	0.000000	0.000000	2.000000	63.000000	0.000000
2962.441197	0.098374	0.565639	0.030673	80.188988	113.737885	166.566483	0.085594	0.000000	-1.512320	0.000000	0.000000	0.000000	0.025797	-0.014249	0.127938	0.000000	0.000000	2.000000	63.000000	0.000000
2962.444530	0.098374	0.565639	0.030673	80.188988	113.737885	166.566483	0.085594	0.000000	-1.512320	0.000000	0.000000	0.000000	0.025797	-0.014249	0.127938	0.000000	0.000000	2.000000	63.000000	0.000000
2962.447864	0.098503	0.565607	0.031433	80.167809	113.594704	166.445602	0.081295	0.000000	-1.533643	0.000000	0.000000	0.000000	0.038755	-0.009501	0.228109	0.000000	0.000000	2.000000	63.000000	0.000000
2962.451197	0.098503	0.565607	0.031433	80.167809	113.594704	166.445602	0.081295	0.000000	-1.533643	0.000000	0.000000	0.000000	-0.000001	-0.000006	-0.000000	0.000000	0.000000	2.000000	63.000000	0.000000
2962.454530	0.098503	0.565607	0.031433	80.167809	113.594704	166.445602	0.081295	0.000000	-1.533643	0.000000	0.000000	0.000000	-0.000001	-0.000006	-0.000000	0.000000	0.000000	2.000000	63.000000	0.000000
2962.457864	0.098503	0.565607	0.031433	80.138412	113.434052	166.315094	0.074836	0.000000	-1.571661	0.000000	0.000000	0.000000	-0.000001	-0.000006	-0.000000	0.000000	0.000000	2.000000	63.000000	0.000000
2962.461197	0.098503	0.565607	0.031433	80.138412	113.434052	166.315094	0.074836	0.000000	-1.571661	0.000000	0.000000	0.000000	-0.000001	-0.000006	-0.000000	0.000000	0.000000	2.000000	63.000000	0.000000
2962.464530	0.098571	0.565596	0.031768	80.138412	113.434052	166.315094	0.074836	0.000000	-1.571661	0.000000	0.000000	0.000000	0.020262	-0.003393	0.100524	0.000000	0.000000	2.000000	63.000000	0.000000
2962.467864	0.098571	0.565596	0.031768	80.096527	113.228165	166.151657	0.074836	0.000000	-1.571661	0.000000	0.000000	0.000000	0.020262	-0.003393	0.100524	0.000000	0.000000	2.000000	63.000000	0.000000
2962.471197	0.098571	0.565596	0.031768	80.096527	113.228165	166.151657	0.074836	0.000000	-1.571661	0.000000	0.000000	0.000000	0.020262	-0.003393	0.100524	0.000000	0.000000	2.000000	63.000000	0.000000
2962.474530	0.098571	0.565596	0.031768	80.096527	113.228165	166.151657	0.074836	0.000000	-1.571661	0.000000	0.000000	0.000000	0.020262	-0.003393	0.100524	0.000000	0.000000	2.000000	63.000000	0.000000
2962.477864	0.098673	0.565665	0.032273	80.037468	113.006004	165.987961	0.071459	0.000000	-1.588415	0.000000	0.000000	0.000000	0.030535	0.020732	0.151467	0.000000	0.000000	2.000000	63.000000	0.000000
2962.481197	0.098673	0.565665	0.032273	80.037468	113.006004	165.987961	0.071459	0.000000	-1.588415	0.000000	0.000000	0.000000	0.030535	0.020732	0.151467	0.000000	0.000000	2.000000	63.000000	0.000000
2962.484530	0.098673	0.565665	0.032273	80.037468	113.006004	165.987961	0.071459	0.000000	-1.588415	0.000000	0.000000	0.000000	0.030535	0.020732	0.151467	0.000000	0.000000	2.000000	63.000000	0.000000
2962.487864	0.098673	0.565665	0.032273	79.968887	112.803543	165.852325	0.066370	0.000000	-1.613659	0.000000	0.000000	0.000000	0.030535	0.020732	0.151467	0.000000	0.000000	2.000000	63.000000	0.000000
2962.491197	0.098697	0.565691	0.032392	79.968887	112.803543	165.852325	0.066370	0.000000	-1.613659	0.000000	0.000000	0.000000	0.007201	0.007917	0.035716	0.000000	0.000000	2.000000	63.000000	0.000000
2962.494530	0.098697	0.565691	0.032392	79.968887	112.803543	165.852325	0.066370	0.000000	-1.613659	0.000000	0.000000	0.000000	0.007201	0.007917	0.035716	0.000000	0.000000	2.000000	63.000000	0.000000
2962.497864	0.098697	0.565691	0.032392	79.922546	112.668663	165.762512	0.065169	0.000000	-1.619612	0.000000	0.000000	0.000000	0.007201	0.007917	0.035716	0.000000	0.000000	2.000000	63.000000	0.000000
2962.501197	0.098705	0.565700	0.032432	79.922546	112.668663	165.762512	0.065169	0.000000	-1.619612	0.000000	0.000000	0.000000	0.002398	0.002633	0.011905	0.000000	0.000000	2.000000	63.000000	0.000000
2962.504530	0.098705	0.565700	0.032432	79.922546	112.668663	165.762512	0.065169	0.000000	-1.619612	0.000000	0.000000	0.000000	0.002398	0.002633	0.011905	0.000000	0.000000	2.000000	63.000000	0.000000
2962.507864	0.098705	0.565700	0.032432	79.909424	112.638420	165.747604	0.064770	0.000000	-1.621596	0.000000	0.000000	0.000000	0.002398	0.002633	0.011905	0.000000	0.000000	2.000000	63.000000	0.000000
2962.511197	0.098705	0.565700	0.032432	79.909424	112.638420	165.747604	0.064770	0.000000	-1.621596	0.000000	0.000000	0.000000	0.002398	0.002633	0.011905	0.000000	0.000000	2.000000	63.000000	0.000000
2962.514530	0.098672	0.565718	0.032391	79.909424	112.638420	165.747604	0.064770	0.000000	-1.621596	0.000000	0.000000	0.000000	-0.009723	0.005552	-0.012243	0.000000	0.000000	2.000000	63.000000	0.000000
2962.517864	0.098672	0.565718	0.032391	79.908798	112.652939	165.765106	0.064770	0.000000	-1.621596	0.000000	0.000000	0.000000	-0.009723	0.005552	-0.012243	0.000000	0.000000	2.000000	63.000000	0.000000
2962.521197	0.098672	0.565718	0.032391	79.908798	112.652939	165.765106	0.064770	0.000000	-1.621596	0.000000	0.000000	0.000000	-0.009723	0.005552	-0.012243	0.000000	0.000000	2.000000	63.000000	0.000000
2962.524530	0.098672	0.565718	0.032391	79.908798	112.652939	165.765106	0.064770	0.000000	-1.621596	0.000000	0.000000	0.000000	-0.009723	0.005552	-0.012243	0.000000	0.000000	2.000000	63.000000	0.000000
2962.527864	0.098637	0.565711	0.032097	79.903671	112.703262	165.813950	0.066390	0.000000	-1.619555	0.000000	0.000000	0.000000	-0.010531	-0.002097	-0.088231	0.000000	0.000000	2.000000	63.000000	0.000000
2962.531197	0.098637	0.565711	0.032097	79.903671	112.703262	165.813950	0.066390	0.000000	-1.619555	0.000000	0.000000	0.000000	-0.010531	-0.002097	-0.088231	0.000000	0.000000	2.000000	63.000000	0.000000
2962.534530	0.098637	0.565711	0.032097	79.903671	112.703262	165.813950	0.066390	0.000000	-1.619555	0.000000	0.000000	0.000000	-0.010531	-0.002097	-0.088231	0.000000	0.000000	2.000000	63.000000	0.000000
2962.537864	0.098637	0.565711	0.032097	79.899605	112.771484	165.882095	0.068146	0.000000	-1.604850	0.000000	0.000000	0.000000	-0.010531	-0.002097	-0.088231	0.000000	0.000000	2.000000	63.000000	0.000000
2962.541197	0.098623	0.565713	0.031905	79.899605	112.771484	165.882095	0.068146	0.000000	-1.604850	0.000000	0.000000	0.000000	-0.004364	0.000380	-0.057605	0.000000	0.000000	2.000000	63.000000	0.000000
2962.544530	0.098623	0.565713	0.031905	79.899605	112.771484	165.882095	0.068146	0.000000	-1.604850	0.000000	0.000000	0.000000	-0.004364	0.000380	-0.057605	0.000000	0.000000	2.000000	63.000000	0.000000
2962.547864	0.098623	0.565713	0.031905	79.897728	112.825874	165.934570	0.068873	0.000000	-1.595249	0.000000	0.000000	0.000000	-0.004364	0.000380	-0.057605	0.000000	0.000000	2.000000	63.000000	0.000000
2962.551197	0.098623	0.565713	0.031905	79.897728	112.825874	165.934570	0.068873	0.000000	-1.595249	0.000000	0.000000	0.000000	-0.004364	0.000380	-0.057605	0.000000	0.000000	2.000000	63.000000	0.000000
2962.554530	0.098603	0.565723	0.031690	79.897728	112.825874	165.934570	0.068873	0.000000	-1.595249	0.000000	0.000000	0.000000	-0.005748	0.003135	-0.064438	0.000000	0.000000	2.000000	63.000000	0.000000
2962.557864	0.098603	0.565723	0.031690	79.896484	112.865753	165.969559	0.068873	0.000000	-1.595249	0.000000	0.000000	0.000000	-0.005748	0.003135	-0.064438	0.000000	0.000000	2.000000	63.000000	0.000000
2962.561197	0.098603	0.565723	0.031690	79.896484	112.865753	165.969559	0.068873	0.000000	-1.595249	0.000000	0.000000	0.000000	-0.005748	0.003135	-0.064438	0.000000	0.000000	2.000000	63.000000	0.000000
2962.564530	0.098603	0.565723	0.031690	79.896484	112.865753	165.969559	0.068873	0.000000	-1.595249	0.000000	0.000000	0.000000	-0.005748	0.003135	-0.064438	0.000000	0.000000	2.000000	63.000000	0.000000
2962.567864	0.098631	0.565825	0.031229	79.894203	112.887634	165.985138	0.069831	0.000000	-1.584510	0.000000	0.000000	0.000000	0.008291	0.030731	-0.138350	0.000000	0.000000	2.000000	63.000000	0.000000
2962.571197	0.098631	0.565825	0.031229	79.894203	112.887634	165.985138	0.069831	0.000000	-1.584510	0.000000	0.000000	0.000000	0.000001	-0.000007	0.000000	0.000000	0.000000	2.000000	63.000000	0.000000
2962.574530	0.098631	0.565825	0.031229	79.894203	112.887634	165.985138	0.069831	0.000000	-1.584510	0.000000	0.000000	0.000000	0.000001	-0.000007	0.000000	0.000000	0.000000	2.000000	63.000000	0.000000
2962.577864	0.098631	0.565825	0.031229	79.894226	112.895775	165.985123	0.068449	0.000000	-1.561451	0.000000	0.000000	0.000000	0.000001	-0.000007	0.000000	0.000000	0.000000	2.000000	63.000000	0.000000
2962.581197	0.098631	0.565825	0.031229	79.894226	112.895775	165.985123	0.068449	0.000000	-1.561451	0.000000	0.000000	0.000000	0.000001	-0.000007	0.000000	0.000000	0.000000	2.000000	63.000000	0.000000
2962.584530	0.098659	0.565908	0.031010	79.894226	112.895775	165.985123	0.068449	0.000000	-1.561451	0.000000	0.000000	0.000000	0.008447	0.024804	-0.065682	0.000000	0.000000	2.000000	63.000000	0.000000
2962.587864	0.098659	0.565908	0.031010	79.895500	112.866814	165.950165	0.068449	0.000000	-1.561451	0.000000	0.000000	0.000000	0.008447	0.024804	-0.065682	0.000000	0.000000	2.000000	63.000000	0.000000
2962.591197	0.098659	0.565908	0.031010	79.895500	112.866814	165.950165	0.068449	0.000000	-1.561451	0.000000	0.000000	0.000000	0.008447	0.024804	-0.065682	0.000000	0.000000	2.000000	63.000000	0.000000
2962.594530	0.098659	0.565908	0.031010	79.895500	112.866814	165.950165	0.068449	0.000000	-1.561451	0.000000	0.000000	0.000000	0.008447	0.024804	-0.065682	0.000000	0.000000	2.000000	63.000000	0.000000
2962.597864	0.098649	0.566191	0.030603	79.897339	112.817863	165.897675	0.067041	0.000000	-1.550504	0.000000	0.000000	0.000000	-0.003017	0.084817	-0.122266	0.000000	0.000000	2.000000	63.000000	0.000000
2962.601197	0.098649	0.566191	0.030603	79.897339	112.817863	165.897675	0.067041	0.000000	-1.550504	0.000000	0.000000	0.000000	-0.003017	0.084817	-0.122266	0.000000	0.000000	2.000000	63.000000	0.000000
2962.604530	0.098649	0.566191	0.030603	79.897339	112.817863	165.897675	0.067041	0.000000	-1.550504	0.000000	0.000000	0.000000	-0.003017	0.084817	-0.122266	0.000000	0.000000	2.000000	63.000000	0.000000
2962.607864	0.098649	0.566191	0.030603	79.899193	112.768913	165.845200	0.067544	0.000000	-1.530127	0.000000	0.000000	0.000000	-0.003017	0.084817	-0.122266	0.000000	0.000000	2.000000	63.000000	0.000000
2962.611197	0.098635	0.566364	0.030415	79.899193	112.768913	165.845200	0.067544	0.000000	-1.530127	0.000000	0.000000	0.000000	-0.004147	0.051843	-0.056251	0.000000	0.000000	2.000000	63.000000	0.000000
2962.614530	0.098635	0.566364	0.030415	79.899193	112.768913	165.845200	0.067544	0.000000	-1.530127	0.000000	0.000000	0.000000	-0.004147	0.051843	-0.056251	0.000000	0.000000	2.000000	63.000000	0.000000
2962.617864	0.098635	0.566364	0.030415	79.901627	112.697235	165.775162	0.068235	0.000000	-1.520751	0.000000	0.000000	0.000000	-0.004147	0.051843	-0.056251	0.000000	0.000000	2.000000	63.000000	0.000000
2962.621197	0.098567	0.566527	0.030197	79.901627	112.697235	165.775162	0.068235	0.000000	-1.520751	0.000000	0.000000	0.000000	-0.020451	0.049132	-0.065382	0.000000	0.000000	2.000000	63.000000	0.000000
2962.624530	0.098567	0.566527	0.030197	79.901627	112.697235	165.775162	0.068235	0.000000	-1.520751	0.000000	0.000000	0.000000	-0.020451	0.049132	-0.065382	0.000000	0.000000	2.000000	63.000000	0.000000
2962.627864	0.098567	0.566527	0.030197	79.902855	112.662811	165.740204	0.071644	0.000000	-1.509854	0.000000	0.000000	0.000000	-0.020451	0.049132	-0.065382	0.000000	0.000000	2.000000	63.000000	0.000000
2962.631197	0.098567	0.566527	0.030197	79.902855	112.662811	165.740204	0.071644	0.000000	-1.509854	0.000000	0.000000	0.000000	-0.020451	0.049132	-0.065382	0.000000	0.000000	2.000000	63.000000	0.000000
2962.634530	0.098514	0.566682	0.029935	79.902855	112.662811	165.740204	0.071644	0.000000	-1.509854	0.000000	0.000000	0.000000	-0.015920	0.046374	-0.078728	0.000000	0.000000	2.000000	63.000000	0.000000
2962.637864	0.098514	0.566682	0.029935	79.905289	112.591095	165.670105	0.071644	0.000000	-1.509854	0.000000	0.000000	0.000000	-0.015920	0.046374	-0.078728	0.000000	0.000000	2.000000	63.000000	0.000000
2962.641197	0.098514	0.566682	0.029935	79.905289	112.591095	165.670105	0.071644	0.000000	-1.509854	0.000000	0.000000	0.000000	-0.015920	0.046374	-0.078728	0.000000	0.000000	2.000000	63.000000	0.000000
2962.644530	0.098514	0.566682	0.029935	79.905289	112.591095	165.670105	0.071644	0.000000	-1.509854	0.000000	0.000000	0.000000	-0.015920	0.046374	-0.078728	0.000000	0.000000	2.000000	63.000000	0.000000
2962.647864	0.098355	0.567054	0.029384	79.906479	112.553848	165.635025	0.074297	0.000000	-1.496733	0.000000	0.000000	0.000000	-0.047812	0.111611	-0.165102	0.000000	0.000000	2.000000	63.000000	0.000000
2962.651197	0.098355	0.567054	0.029384	79.906479	112.553848	165.635025	0.074297	0.000000	-1.496733	0.000000	0.000000	0.000000	-0.047812	0.111611	-0.165102	0.000000	0.000000	2.000000	63.000000	0.000000
2962.654530	0.098355	0.567054	0.029384	79.906479	112.553848	165.635025	0.074297	0.000000	-1.496733	0.000000	0.000000	0.000000	-0.047812	0.111611	-0.165102	0.000000	0.000000	2.000000	63.000000	0.000000
2962.657864	0.098355	0.567054	0.029384	79.907707	112.513908	165.600006	0.082266	0.000000	-1.469216	0.000000	0.000000	0.000000	-0.047812	0.111611	-0.165102	0.000000	0.000000	2.000000	63.000000	0.000000
2962.661197	0.098246	0.567226	0.029085	79.907707	112.513908	165.600006	0.082266	0.000000	-1.469216	0.000000	0.000000	0.000000	-0.032549	0.051612	-0.089704	0.000000	0.000000	2.000000	63.000000	0.000000
2962.664530	0.098246	0.567226	0.029085	79.907707	112.513908	165.600006	0.082266	0.000000	-1.469216	0.000000	0.000000	0.000000	-0.032549	0.051612	-0.089704	0.000000	0.000000	2.000000	63.000000	0.000000
2962.667864	0.098246	0.567226	0.029085	79.907692	112.508469	165.600006	0.087691	0.000000	-1.454265	0.000000	0.000000	0.000000	-0.032549	0.051612	-0.089704	0.000000	0.000000	2.000000	63.000000	0.000000
2962.671197	0.098246	0.567226	0.029085	79.907692	112.508469	165.600006	0.087691	0.000000	-1.454265	0.000000	0.000000	0.000000	-0.032549	0.051612	-0.089704	0.000000	0.000000	2.000000	63.000000	0.000000
2962.674530	0.098126	0.567371	0.028729	79.907692	112.508469	165.600006	0.087691	0.000000	-1.454265	0.000000	0.000000	0.000000	-0.035972	0.043421	-0.106746	0.000000	0.000000	2.000000	63.000000	0.000000
2962.677864	0.098126	0.567371	0.028729	79.907707	112.503044	165.600006	0.087691	0.000000	-1.454265	0.000000	0.000000	0.000000	-0.035972	0.043421	-0.106746	0.000000	0.000000	2.000000	63.000000	0.000000
2962.681197	0.098126	0.567371	0.028729	79.907707	112.503044	165.600006	0.087691	0.000000	-1.454265	0.000000	0.000000	0.000000	-0.035972	0.043421	-0.106746	0.000000	0.000000	2.000000	63.000000	0.000000
2962.684530	0.098126	0.567371	0.028729	79.907707	112.503044	165.600006	0.087691	0.000000	-1.454265	0.000000	0.000000	0.000000	-0.035972	0.043421	-0.106746	0.000000	0.000000	2.000000	63.000000	0.000000
2962.687864	0.097854	0.567677	0.027976	79.907722	112.497620	165.600021	0.093686	0.000000	-1.436474	0.000000	0.000000	0.000000	-0.081577	0.091942	-0.225931	0.000000	0.000000	2.000000	63.000000	0.000000
2962.691197	0.097854	0.567677	0.027976	79.907722	112.497620	165.600021	0.093686	0.000000	-1.436474	0.000000	0.000000	0.000000	0.000000	-0.000004	0.000000	0.000000	0.000000	2.000000	63.000000	0.000000
2962.694530	0.097854	0.567677	0.027976	79.907722	112.497620	165.600021	0.093686	0.000000	-1.436474	0.000000	0.000000	0.000000	0.000000	-0.000004	0.000000	0.000000	0.000000	2.000000	63.000000	0.000000
2962.697864	0.097854	0.567677	0.027976	79.907707	112.489464	165.600021	0.107282	0.000000	-1.398819	0.000000	0.000000	0.000000	0.000000	-0.000004	0.000000	0.000000	0.000000	2.000000	63.000000	0.000000
2962.701197	0.097854	0.567677	0.027976	79.907707	112.489464	165.600021	0.107282	0.000000	-1.398819	0.000000	0.000000	0.000000	0.000000	-0.000004	0.000000	0.000000	0.000000	2.000000	63.000000	0.000000
2962.704530	0.097730	0.567830	0.027597	79.907707	112.489464	165.600021	0.107282	0.000000	-1.398819	0.000000	0.000000	0.000000	-0.037310	0.045809	-0.113735	0.000000	0.000000	2.000000	63.000000	0.000000
2962.707864	0.097730	0.567830	0.027597	79.908310	112.463989	165.582458	0.107282	0.000000	-1.398819	0.000000	0.000000	0.000000	-0.037310	0.045809	-0.113735	0.000000	0.000000	2.000000	63.000000	0.000000
2962.711197	0.097730	0.567830	0.027597	79.908310	112.463989	165.582458	0.107282	0.000000	-1.398819	0.000000	0.000000	0.000000	-0.037310	0.045809	-0.113735	0.000000	0.000000	2.000000	63.000000	0.000000
2962.714530	0.097730	0.567830	0.027597	79.908310	112.463989	165.582458	0.107282	0.000000	-1.398819	0.000000	0.000000	0.000000	-0.037310	0.045809	-0.113735	0.000000	0.000000	2.000000	63.000000	0.000000
2962.717864	0.097444	0.568215	0.026893	79.910103	112.406784	165.529861	0.113501	0.000000	-1.379863	0.000000	0.000000	0.000000	-0.085655	0.115610	-0.211387	0.000000	0.000000	2.000000	63.000000	0.000000
2962.721197	0.097444	0.568215	0.026893	79.910103	112.406784	165.529861	0.113501	0.000000	-1.379863	0.000000	0.000000	0.000000	-0.000000	0.000006	-0.000000	0.000000	0.000000	2.000000	63.000000	0.000000
2962.724530	0.097444	0.568215	0.026893	79.910103	112.406784	165.529861	0.113501	0.000000	-1.379863	0.000000	0.000000	0.000000	-0.000000	0.000006	-0.000000	0.000000	0.000000	2.000000	63.000000	0.000000
2962.727864	0.097444	0.568215	0.026893	79.911873	112.346802	165.477234	0.127776	0.000000	-1.344632	0.000000	0.000000	0.000000	-0.000000	0.000006	-0.000000	0.000000	0.000000	2.000000	63.000000	0.000000
2962.731197	0.097444	0.568215	0.026893	79.911873	112.346802	165.477234	0.127776	0.000000	-1.344632	0.000000	0.000000	0.000000	-0.000000	0.000006	-0.000000	0.000000	0.000000	2.000000	63.000000	0.000000
2962.734530	0.097334	0.568439	0.026581	79.911873	112.346802	165.477234	0.127776	0.000000	-1.344632	0.000000	0.000000	0.000000	-0.033175	0.067133	-0.093577	0.000000	0.000000	2.000000	63.000000	0.000000
2962.737864	0.097334	0.568439	0.026581	79.914841	112.252281	165.389526	0.127776	0.000000	-1.344632	0.000000	0.000000	0.000000	-0.033175	0.067133	-0.093577	0.000000	0.000000	2.000000	63.000000	0.000000
2962.741197	0.097334	0.568439	0.026581	79.914841	112.252281	165.389526	0.127776	0.000000	-1.344632	0.000000	0.000000	0.000000	-0.033175	0.067133	-0.093577	0.000000	0.000000	2.000000	63.000000	0.000000
2962.744530	0.097334	0.568439	0.026581	79.914841	112.252281	165.389526	0.127776	0.000000	-1.344632	0.000000	0.000000	0.000000	-0.033175	0.067133	-0.093577	0.000000	0.000000	2.000000	63.000000	0.000000
2962.747864	0.097116	0.568859	0.026092	79.917824	112.160416	165.301712	0.133305	0.000000	-1.329036	0.000000	0.000000	0.000000	-0.065279	0.126074	-0.146508	0.000000	0.000000	2.000000	63.000000	0.000000
2962.751197	0.097116	0.568859	0.026092	79.917824	112.160416	165.301712	0.133305	0.000000	-1.329036	0.000000	0.000000	0.000000	0.000001	-0.000007	-0.000000	0.000000	0.000000	2.000000	63.000000	0.000000
2962.754530	0.097116	0.568859	0.026092	79.917824	112.160416	165.301712	0.133305	0.000000	-1.329036	0.000000	0.000000	0.000000	0.000001	-0.000007	-0.000000	0.000000	0.000000	2.000000	63.000000	0.000000
2962.757864	0.097116	0.568859	0.026092	79.920731	112.065720	165.213852	0.144185	0.000000	-1.304618	0.000000	0.000000	0.000000	0.000001	-0.000007	-0.000000	0.000000	0.000000	2.000000	63.000000	0.000000
2962.761197	0.097116	0.568859	0.026092	79.920731	112.065720	165.213852	0.144185	0.000000	-1.304618	0.000000	0.000000	0.000000	0.000001	-0.000007	-0.000000	0.000000	0.000000	2.000000	63.000000	0.000000
2962.764530	0.097008	0.569083	0.025910	79.920731	112.065720	165.213852	0.144185	0.000000	-1.304618	0.000000	0.000000	0.000000	-0.032466	0.067064	-0.054712	0.000000	0.000000	2.000000	63.000000	0.000000
2962.767864	0.097008	0.569083	0.025910	79.924202	111.956436	165.108368	0.144185	0.000000	-1.304618	0.000000	0.000000	0.000000	-0.032466	0.067064	-0.054712	0.000000	0.000000	2.000000	63.000000	0.000000
2962.771197	0.097008	0.569083	0.025910	79.924202	111.956436	165.108368	0.144185	0.000000	-1.304618	0.000000	0.000000	0.000000	-0.032466	0.067064	-0.054712	0.000000	0.000000	2.000000	63.000000	0.000000
2962.774530	0.097008	0.569083	0.025910	79.924202	111.956436	165.108368	0.144185	0.000000	-1.304618	0.000000	0.000000	0.000000	-0.032466	0.067064	-0.054712	0.000000	0.000000	2.000000	63.000000	0.000000
2962.777864	0.096833	0.569494	0.025632	79.928192	111.827026	164.985214	0.149596	0.000000	-1.295499	0.000000	0.000000	0.000000	-0.052517	0.123404	-0.083430	0.000000	0.000000	2.000000	63.000000	0.000000
2962.781197	0.096833	0.569494	0.025632	79.928192	111.827026	164.985214	0.149596	0.000000	-1.295499	0.000000	0.000000	0.000000	-0.052517	0.123404	-0.083430	0.000000	0.000000	2.000000	63.000000	0.000000
2962.784530	0.096833	0.569494	0.025632	79.928192	111.827026	164.985214	0.149596	0.000000	-1.295499	0.000000	0.000000	0.000000	-0.052517	0.123404	-0.083430	0.000000	0.000000	2.000000	63.000000	0.000000
2962.787864	0.096833	0.569494	0.025632	79.931625	111.717567	164.879578	0.158349	0.000000	-1.281594	0.000000	0.000000	0.000000	-0.052517	0.123404	-0.083430	0.000000	0.000000	2.000000	63.000000	0.000000
2962.791197	0.096770	0.569700	0.025553	79.931625	111.717567	164.879578	0.158349	0.000000	-1.281594	0.000000	0.000000	0.000000	-0.019040	0.061784	-0.023634	0.000000	0.000000	2.000000	63.000000	0.000000
2962.794530	0.096770	0.569700	0.025553	79.931625	111.717567	164.879578	0.158349	0.000000	-1.281594	0.000000	0.000000	0.000000	-0.019040	0.061784	-0.023634	0.000000	0.000000	2.000000	63.000000	0.000000
2962.797864	0.096770	0.569700	0.025553	79.936630	111.614082	164.775620	0.161523	0.000000	-1.277655	0.000000	0.000000	0.000000	-0.019040	0.061784	-0.023634	0.000000	0.000000	2.000000	63.000000	0.000000
2962.801197	0.096770	0.569700	0.025553	79.936630	111.614082	164.775620	0.161523	0.000000	-1.277655	0.000000	0.000000	0.000000	-0.019040	0.061784	-0.023634	0.000000	0.000000	2.000000	63.000000	0.000000
2962.804530	0.096730	0.569879	0.025476	79.936630	111.614082	164.775620	0.161523	0.000000	-1.277655	0.000000	0.000000	0.000000	-0.011809	0.053690	-0.023228	0.000000	0.000000	2.000000	63.000000	0.000000
2962.807864	0.096730	0.569879	0.025476	79.939957	111.507195	164.669815	0.161523	0.000000	-1.277655	0.000000	0.000000	0.000000	-0.011809	0.053690	-0.023228	0.000000	0.000000	2.000000	63.000000	0.000000
2962.811197	0.096730	0.569879	0.025476	79.939957	111.507195	164.669815	0.161523	0.000000	-1.277655	0.000000	0.000000	0.000000	-0.011809	0.053690	-0.023228	0.000000	0.000000	2.000000	63.000000	0.000000
2962.814530	0.096730	0.569879	0.025476	79.939957	111.507195	164.669815	0.161523	0.000000	-1.277655	0.000000	0.000000	0.000000	-0.011809	0.053690	-0.023228	0.000000	0.000000	2.000000	63.000000	0.000000
2962.817864	0.096671	0.570175	0.025418	79.942726	111.417641	164.581619	0.163491	0.000000	-1.273784	0.000000	0.000000	0.000000	-0.017743	0.088744	-0.017191	0.000000	0.000000	2.000000	63.000000	0.000000
2962.821197	0.096671	0.570175	0.025418	79.942726	111.417641	164.581619	0.163491	0.000000	-1.273784	0.000000	0.000000	0.000000	-0.017743	0.088744	-0.017191	0.000000	0.000000	2.000000	63.000000	0.000000
2962.824530	0.096671	0.570175	0.025418	79.942726	111.417641	164.581619	0.163491	0.000000	-1.273784	0.000000	0.000000	0.000000	-0.017743	0.088744	-0.017191	0.000000	0.000000	2.000000	63.000000	0.000000
2962.827864	0.096671	0.570175	0.025418	79.944923	111.348129	164.511017	0.166448	0.000000	-1.270919	0.000000	0.000000	0.000000	-0.017743	0.088744	-0.017191	0.000000	0.000000	2.000000	63.000000	0.000000
2962.831197	0.096666	0.570282	0.025394	79.944923	111.348129	164.511017	0.166448	0.000000	-1.270919	0.000000	0.000000	0.000000	-0.001454	0.032261	-0.007265	0.000000	0.000000	2.000000	63.000000	0.000000
2962.834530	0.096666	0.570282	0.025394	79.944923	111.348129	164.511017	0.166448	0.000000	-1.270919	0.000000	0.000000	0.000000	-0.001454	0.032261	-0.007265	0.000000	0.000000	2.000000	63.000000	0.000000
2962.837864	0.096666	0.570282	0.025394	79.947052	111.275818	164.440353	0.166690	0.000000	-1.269708	0.000000	0.000000	0.000000	-0.001454	0.032261	-0.007265	0.000000	0.000000	2.000000	63.000000	0.000000
2962.841197	0.096666	0.570282	0.025394	79.947052	111.275818	164.440353	0.166690	0.000000	-1.269708	0.000000	0.000000	0.000000	-0.001454	0.032261	-0.007265	0.000000	0.000000	2.000000	63.000000	0.000000
2962.844530	0.096621	0.570354	0.025408	79.947052	111.275818	164.440353	0.166690	0.000000	-1.269708	0.000000	0.000000	0.000000	-0.013462	0.021573	0.004178	0.000000	0.000000	2.000000	63.000000	0.000000
2962.847864	0.096621	0.570354	0.025408	79.948128	111.235573	164.405029	0.166690	0.000000	-1.269708	0.000000	0.000000	0.000000	-0.013462	0.021573	0.004178	0.000000	0.000000	2.000000	63.000000	0.000000
2962.851197	0.096621	0.570354	0.025408	79.948128	111.235573	164.405029	0.166690	0.000000	-1.269708	0.000000	0.000000	0.000000	-0.013462	0.021573	0.004178	0.000000	0.000000	2.000000	63.000000	0.000000
2962.854530	0.096621	0.570354	0.025408	79.948128	111.235573	164.405029	0.166690	0.000000	-1.269708	0.000000	0.000000	0.000000	-0.013462	0.021573	0.004178	0.000000	0.000000	2.000000	63.000000	0.000000
2962.857864	0.096563	0.570409	0.025472	79.948677	111.212730	164.387360	0.168934	0.000000	-1.270404	0.000000	0.000000	0.000000	-0.017582	0.016305	0.019306	0.000000	0.000000	2.000000	63.000000	0.000000
2962.861197	0.096563	0.570409	0.025472	79.948677	111.212730	164.387360	0.168934	0.000000	-1.270404	0.000000	0.000000	0.000000	-0.017582	0.016305	0.019306	0.000000	0.000000	2.000000	63.000000	0.000000
2962.864530	0.096563	0.570409	0.025472	79.948677	111.212730	164.387360	0.168934	0.000000	-1.270404	0.000000	0.000000	0.000000	-0.017582	0.016305	0.019306	0.000000	0.000000	2.000000	63.000000	0.000000
2962.867864	0.096563	0.570409	0.025472	79.948700	111.210075	164.387390	0.171864	0.000000	-1.273622	0.000000	0.000000	0.000000	-0.017582	0.016305	0.019306	0.000000	0.000000	2.000000	63.000000	0.000000
2962.871197	0.096549	0.570391	0.025523	79.948700	111.210075	164.387390	0.171864	0.000000	-1.273622	0.000000	0.000000	0.000000	-0.004122	-0.005277	0.015133	0.000000	0.000000	2.000000	63.000000	0.000000
2962.874530	0.096549	0.570391	0.025523	79.948700	111.210075	164.387390	0.171864	0.000000	-1.273622	0.000000	0.000000	0.000000	-0.004122	-0.005277	0.015133	0.000000	0.000000	2.000000	63.000000	0.000000
2962.877864	0.096549	0.570391	0.025523	79.948143	111.221992	164.405045	0.172551	0.000000	-1.276144	0.000000	0.000000	0.000000	-0.004122	-0.005277	0.015133	0.000000	0.000000	2.000000	63.000000	0.000000
2962.881197	0.096549	0.570391	0.025523	79.948143	111.221992	164.405045	0.172551	0.000000	-1.276144	0.000000	0.000000	0.000000	-0.004122	-0.005277	0.015133	0.000000	0.000000	2.000000	63.000000	0.000000
2962.884530	0.096509	0.570355	0.025561	79.948143	111.221992	164.405045	0.172551	0.000000	-1.276144	0.000000	0.000000	0.000000	-0.012010	-0.010695	0.011446	0.000000	0.000000	2.000000	63.000000	0.000000
2962.887864	0.096509	0.570355	0.025561	79.947617	111.236702	164.422714	0.172551	0.000000	-1.276144	0.000000	0.000000	0.000000	-0.012010	-0.010695	0.011446	0.000000	0.000000	2.000000	63.000000	0.000000
2962.891197	0.096509	0.570355	0.025561	79.947617	111.236702	164.422714	0.172551	0.000000	-1.276144	0.000000	0.000000	0.000000	-0.012010	-0.010695	0.011446	0.000000	0.000000	2.000000	63.000000	0.000000
2962.894530	0.096509	0.570355	0.025561	79.947617	111.236702	164.422714	0.172551	0.000000	-1.276144	0.000000	0.000000	0.000000	-0.012010	-0.010695	0.011446	0.000000	0.000000	2.000000	63.000000	0.000000
2962.897864	0.096513	0.570231	0.025698	79.946526	111.271477	164.458054	0.174553	0.000000	-1.278052	0.000000	0.000000	0.000000	0.001087	-0.037410	0.041217	0.000000	0.000000	2.000000	63.000000	0.000000
2962.901197	0.096513	0.570231	0.025698	79.946526	111.271477	164.458054	0.174553	0.000000	-1.278052	0.000000	0.000000	0.000000	0.001087	-0.037410	0.041217	0.000000	0.000000	2.000000	63.000000	0.000000
2962.904530	0.096513	0.570231	0.025698	79.946526	111.271477	164.458054	0.174553	0.000000	-1.278052	0.000000	0.000000	0.000000	0.001087	-0.037410	0.041217	0.000000	0.000000	2.000000	63.000000	0.000000
2962.907864	0.096513	0.570231	0.025698	79.944923	111.323639	164.511017	0.174371	0.000000	-1.284921	0.000000	0.000000	0.000000	0.001087	-0.037410	0.041217	0.000000	0.000000	2.000000	63.000000	0.000000
2962.911197	0.096525	0.570132	0.025762	79.944923	111.323639	164.511017	0.174371	0.000000	-1.284921	0.000000	0.000000	0.000000	0.003839	-0.029482	0.019201	0.000000	0.000000	2.000000	63.000000	0.000000
2962.914530	0.096525	0.570132	0.025762	79.944923	111.323639	164.511017	0.174371	0.000000	-1.284921	0.000000	0.000000	0.000000	0.003839	-0.029482	0.019201	0.000000	0.000000	2.000000	63.000000	0.000000
2962.917864	0.096525	0.570132	0.025762	79.943237	111.378471	164.563950	0.173731	0.000000	-1.288121	0.000000	0.000000	0.000000	0.003839	-0.029482	0.019201	0.000000	0.000000	2.000000	63.000000	0.000000
2962.921197	0.096525	0.570132	0.025762	79.943237	111.378471	164.563950	0.173731	0.000000	-1.288121	0.000000	0.000000	0.000000	0.003839	-0.029482	0.019201	0.000000	0.000000	2.000000	63.000000	0.000000
2962.924530	0.096558	0.570016	0.025805	79.943237	111.378471	164.563950	0.173731	0.000000	-1.288121	0.000000	0.000000	0.000000	0.009701	-0.034933	0.012758	0.000000	0.000000	2.000000	63.000000	0.000000
2962.927864	0.096558	0.570016	0.025805	79.941048	111.450699	164.634537	0.173731	0.000000	-1.288121	0.000000	0.000000	0.000000	0.009701	-0.034933	0.012758	0.000000	0.000000	2.000000	63.000000	0.000000
2962.931197	0.096558	0.570016	0.025805	79.941048	111.450699	164.634537	0.173731	0.000000	-1.288121	0.000000	0.000000	0.000000	0.009701	-0.034933	0.012758	0.000000	0.000000	2.000000	63.000000	0.000000
2962.934530	0.096558	0.570016	0.025805	79.941048	111.450699	164.634537	0.173731	0.000000	-1.288121	0.000000	0.000000	0.000000	0.009701	-0.034933	0.012758	0.000000	0.000000	2.000000	63.000000	0.000000
2962.937864	0.096666	0.569793	0.025988	79.939407	111.508255	164.687454	0.172115	0.000000	-1.290248	0.000000	0.000000	0.000000	0.032438	-0.066954	0.054866	0.000000	0.000000	2.000000	63.000000	0.000000
2962.941197	0.096666	0.569793	0.025988	79.939407	111.508255	164.687454	0.172115	0.000000	-1.290248	0.000000	0.000000	0.000000	0.032438	-0.066954	0.054866	0.000000	0.000000	2.000000	63.000000	0.000000
2962.944530	0.096666	0.569793	0.025988	79.939407	111.508255	164.687454	0.172115	0.000000	-1.290248	0.000000	0.000000	0.000000	0.032438	-0.066954	0.054866	0.000000	0.000000	2.000000	63.000000	0.000000
2962.947864	0.096666	0.569793	0.025988	79.937172	111.583092	164.757965	0.166709	0.000000	-1.299392	0.000000	0.000000	0.000000	0.032438	-0.066954	0.054866	0.000000	0.000000	2.000000	63.000000	0.000000
2962.951197	0.096726	0.569668	0.026049	79.937172	111.583092	164.757965	0.166709	0.000000	-1.299392	0.000000	0.000000	0.000000	0.017964	-0.037598	0.018226	0.000000	0.000000	2.000000	63.000000	0.000000
2962.954530	0.096726	0.569668	0.026049	79.937172	111.583092	164.757965	0.166709	0.000000	-1.299392	0.000000	0.000000	0.000000	0.017964	-0.037598	0.018226	0.000000	0.000000	2.000000	63.000000	0.000000
2962.957864	0.096726	0.569668	0.026049	79.935532	111.643372	164.810867	0.163715	0.000000	-1.302430	0.000000	0.000000	0.000000	0.017964	-0.037598	0.018226	0.000000	0.000000	2.000000	63.000000	0.000000
2962.961197	0.096726	0.569668	0.026049	79.935532	111.643372	164.810867	0.163715	0.000000	-1.302430	0.000000	0.000000	0.000000	0.017964	-0.037598	0.018226	0.000000	0.000000	2.000000	63.000000	0.000000
2962.964530	0.096816	0.569551	0.026145	79.935532	111.643372	164.810867	0.163715	0.000000	-1.302430	0.000000	0.000000	0.000000	0.027236	-0.034838	0.028775	0.000000	0.000000	2.000000	63.000000	0.000000
2962.967864	0.096816	0.569551	0.026145	79.933815	111.703568	164.863724	0.163715	0.000000	-1.302430	0.000000	0.000000	0.000000	0.027236	-0.034838	0.028775	0.000000	0.000000	2.000000	63.000000	0.000000
2962.971197	0.096816	0.569551	0.026145	79.933815	111.703568	164.863724	0.163715	0.000000	-1.302430	0.000000	0.000000	0.000000	0.027236	-0.034838	0.028775	0.000000	0.000000	2.000000	63.000000	0.000000
2962.974530	0.096816	0.569551	0.026145	79.933815	111.703568	164.863724	0.163715	0.000000	-1.302430	0.000000	0.000000	0.000000	0.027236	-0.034838	0.028775	0.000000	0.000000	2.000000	63.000000	0.000000
2962.977864	0.096991	0.569382	0.026301	79.933250	111.729027	164.881317	0.159175	0.000000	-1.307225	0.000000	0.000000	0.000000	0.052394	-0.050908	0.047032	0.000000	0.000000	2.000000	63.000000	0.000000
2962.981197	0.096991	0.569382	0.026301	79.933250	111.729027	164.881317	0.159175	0.000000	-1.307225	0.000000	0.000000	0.000000	0.052394	-0.050908	0.047032	0.000000	0.000000	2.000000	63.000000	0.000000
2962.984530	0.096991	0.569382	0.026301	79.933250	111.729027	164.881317	0.159175	0.000000	-1.307225	0.000000	0.000000	0.000000	0.052394	-0.050908	0.047032	0.000000	0.000000	2.000000	63.000000	0.000000
2962.987864	0.096991	0.569382	0.026301	79.932678	111.751801	164.898926	0.150443	0.000000	-1.315064	0.000000	0.000000	0.000000	0.052394	-0.050908	0.047032	0.000000	0.000000	2.000000	63.000000	0.000000
2962.991197	0.097057	0.569319	0.026390	79.932678	111.751801	164.898926	0.150443	0.000000	-1.315064	0.000000	0.000000	0.000000	0.019647	-0.018713	0.026516	0.000000	0.000000	2.000000	63.000000	0.000000
2962.994530	0.097057	0.569319	0.026390	79.932678	111.751801	164.898926	0.150443	0.000000	-1.315064	0.000000	0.000000	0.000000	0.019647	-0.018713	0.026516	0.000000	0.000000	2.000000	63.000000	0.000000
2962.997864	0.097057	0.569319	0.026390	79.932678	111.757248	164.898911	0.147168	0.000000	-1.319484	0.000000	0.000000	0.000000	0.019647	-0.018713	0.026516	0.000000	0.000000	2.000000	63.000000	0.000000
2963.001197	0.097130	0.569266	0.026518	79.932678	111.757248	164.898911	0.147168	0.000000	-1.319484	0.000000	0.000000	0.000000	0.022048	-0.015940	0.038445	0.000000	0.000000	2.000000	63.000000	0.000000
2963.004530	0.097130	0.569266	0.026518	79.932678	111.757248	164.898911	0.147168	0.000000	-1.319484	0.000000	0.000000	0.000000	0.022048	-0.015940	0.038445	0.000000	0.000000	2.000000	63.000000	0.000000
2963.007864	0.097130	0.569266	0.026518	79.932114	111.777336	164.916565	0.143494	0.000000	-1.325891	0.000000	0.000000	0.000000	0.022048	-0.015940	0.038445	0.000000	0.000000	2.000000	63.000000	0.000000
2963.011197	0.097130	0.569266	0.026518	79.932114	111.777336	164.916565	0.143494	0.000000	-1.325891	0.000000	0.000000	0.000000	0.022048	-0.015940	0.038445	0.000000	0.000000	2.000000	63.000000	0.000000
2963.014530	0.097173	0.569204	0.026611	79.932114	111.777336	164.916565	0.143494	0.000000	-1.325891	0.000000	0.000000	0.000000	0.012767	-0.018739	0.027887	0.000000	0.000000	2.000000	63.000000	0.000000
2963.017864	0.097173	0.569204	0.026611	79.932137	111.780060	164.916565	0.143494	0.000000	-1.325891	0.000000	0.000000	0.000000	0.012767	-0.018739	0.027887	0.000000	0.000000	2.000000	63.000000	0.000000
2963.021197	0.097173	0.569204	0.026611	79.932137	111.780060	164.916565	0.143494	0.000000	-1.325891	0.000000	0.000000	0.000000	0.012767	-0.018739	0.027887	0.000000	0.000000	2.000000	63.000000	0.000000
2963.024530	0.097173	0.569204	0.026611	79.932137	111.780060	164.916565	0.143494	0.000000	-1.325891	0.000000	0.000000	0.000000	0.012767	-0.018739	0.027887	0.000000	0.000000	2.000000	63.000000	0.000000
2963.027864	0.097269	0.569106	0.026853	79.932137	111.782791	164.916565	0.141366	0.000000	-1.330539	0.000000	0.000000	0.000000	0.028958	-0.029315	0.072761	0.000000	0.000000	2.000000	63.000000	0.000000
2963.031197	0.097269	0.569106	0.026853	79.932137	111.782791	164.916565	0.141366	0.000000	-1.330539	0.000000	0.000000	0.000000	0.028958	-0.029315	0.072761	0.000000	0.000000	2.000000	63.000000	0.000000
2963.034530	0.097269	0.569106	0.026853	79.932137	111.782791	164.916565	0.141366	0.000000	-1.330539	0.000000	0.000000	0.000000	0.028958	-0.029315	0.072761	0.000000	0.000000	2.000000	63.000000	0.000000
2963.037864	0.097269	0.569106	0.026853	79.930450	111.782158	164.914810	0.136540	0.000000	-1.342666	0.000000	0.000000	0.000000	0.028958	-0.029315	0.072761	0.000000	0.000000	2.000000	63.000000	0.000000
2963.041197	0.097324	0.569044	0.027009	79.930450	111.782158	164.914810	0.136540	0.000000	-1.342666	0.000000	0.000000	0.000000	0.016552	-0.018684	0.046669	0.000000	0.000000	2.000000	63.000000	0.000000
2963.044530	0.097324	0.569044	0.027009	79.930450	111.782158	164.914810	0.136540	0.000000	-1.342666	0.000000	0.000000	0.000000	0.016552	-0.018684	0.046669	0.000000	0.000000	2.000000	63.000000	0.000000
2963.047864	0.097324	0.569044	0.027009	79.929924	111.802238	164.932419	0.133781	0.000000	-1.350444	0.000000	0.000000	0.000000	0.016552	-0.018684	0.046669	0.000000	0.000000	2.000000	63.000000	0.000000
2963.051197	0.097324	0.569044	0.027009	79.929924	111.802238	164.932419	0.133781	0.000000	-1.350444	0.000000	0.000000	0.000000	0.016552	-0.018684	0.046669	0.000000	0.000000	2.000000	63.000000	0.000000
2963.054530	0.097376	0.568963	0.027148	79.929924	111.802238	164.932419	0.133781	0.000000	-1.350444	0.000000	0.000000	0.000000	0.015537	-0.024113	0.041594	0.000000	0.000000	2.000000	63.000000	0.000000
2963.057864	0.097376	0.568963	0.027148	79.927116	111.836304	164.965866	0.133781	0.000000	-1.350444	0.000000	0.000000	0.000000	0.015537	-0.024113	0.041594	0.000000	0.000000	2.000000	63.000000	0.000000
2963.061197	0.097376	0.568963	0.027148	79.927116	111.836304	164.965866	0.133781	0.000000	-1.350444	0.000000	0.000000	0.000000	0.015537	-0.024113	0.041594	0.000000	0.000000	2.000000	63.000000	0.000000
2963.064530	0.097376	0.568963	0.027148	79.927116	111.836304	164.965866	0.133781	0.000000	-1.350444	0.000000	0.000000	0.000000	0.015537	-0.024113	0.041594	0.000000	0.000000	2.000000	63.000000	0.000000
2963.067864	0.097505	0.568748	0.027432	79.926567	111.859093	164.983490	0.131192	0.000000	-1.357376	0.000000	0.000000	0.000000	0.038704	-0.064517	0.085359	0.000000	0.000000	2.000000	63.000000	0.000000
2963.071197	0.097505	0.568748	0.027432	79.926567	111.859093	164.983490	0.131192	0.000000	-1.357376	0.000000	0.000000	0.000000	-0.000001	-0.000001	0.000000	0.000000	0.000000	2.000000	63.000000	0.000000
2963.074530	0.097505	0.568748	0.027432	79.926567	111.859093	164.983490	0.131192	0.000000	-1.357376	0.000000	0.000000	0.000000	-0.000001	-0.000001	0.000000	0.000000	0.000000	2.000000	63.000000	0.000000
2963.077864	0.097505	0.568748	0.027432	79.923782	111.893127	165.016937	0.124741	0.000000	-1.371603	0.000000	0.000000	0.000000	-0.000001	-0.000001	0.000000	0.000000	0.000000	2.000000	63.000000	0.000000
2963.081197	0.097505	0.568748	0.027432	79.923782	111.893127	165.016937	0.124741	0.000000	-1.371603	0.000000	0.000000	0.000000	-0.000001	-0.000001	0.000000	0.000000	0.000000	2.000000	63.000000	0.000000
2963.084530	0.097557	0.568668	0.027571	79.923782	111.893127	165.016937	0.124741	0.000000	-1.371603	0.000000	0.000000	0.000000	0.015545	-0.024171	0.041565	0.000000	0.000000	2.000000	63.000000	0.000000
2963.087864	0.097557	0.568668	0.027571	79.922623	111.933174	165.052094	0.124741	0.000000	-1.371603	0.000000	0.000000	0.000000	0.015545	-0.024171	0.041565	0.000000	0.000000	2.000000	63.000000	0.000000
2963.091197	0.097557	0.568668	0.027571	79.922623	111.933174	165.052094	0.124741	0.000000	-1.371603	0.000000	0.000000	0.000000	0.015545	-0.024171	0.041565	0.000000	0.000000	2.000000	63.000000	0.000000
2963.094530	0.097557	0.568668	0.027571	79.922623	111.933174	165.052094	0.124741	0.000000	-1.371603	0.000000	0.000000	0.000000	0.015545	-0.024171	0.041565	0.000000	0.000000	2.000000	63.000000	0.000000
2963.097864	0.097666	0.568515	0.027758	79.922035	111.953217	165.069672	0.122150	0.000000	-1.378530	0.000000	0.000000	0.000000	0.032842	-0.045790	0.056071	0.000000	0.000000	2.000000	63.000000	0.000000
2963.101197	0.097666	0.568515	0.027758	79.922035	111.953217	165.069672	0.122150	0.000000	-1.378530	0.000000	0.000000	0.000000	0.032842	-0.045790	0.056071	0.000000	0.000000	2.000000	63.000000	0.000000
2963.104530	0.097666	0.568515	0.027758	79.922035	111.953217	165.069672	0.122150	0.000000	-1.378530	0.000000	0.000000	0.000000	0.032842	-0.045790	0.056071	0.000000	0.000000	2.000000	63.000000	0.000000
2963.107864	0.097666	0.568515	0.027758	79.921448	111.970543	165.087280	0.116676	0.000000	-1.387875	0.000000	0.000000	0.000000	0.032842	-0.045790	0.056071	0.000000	0.000000	2.000000	63.000000	0.000000
2963.111197	0.097677	0.568470	0.027809	79.921448	111.970543	165.087280	0.116676	0.000000	-1.387875	0.000000	0.000000	0.000000	0.003122	-0.013472	0.015503	0.000000	0.000000	2.000000	63.000000	0.000000
2963.114530	0.097677	0.568470	0.027809	79.921448	111.970543	165.087280	0.116676	0.000000	-1.387875	0.000000	0.000000	0.000000	0.003122	-0.013472	0.015503	0.000000	0.000000	2.000000	63.000000	0.000000
2963.117864	0.097677	0.568470	0.027809	79.920906	111.987839	165.104843	0.116156	0.000000	-1.390459	0.000000	0.000000	0.000000	0.003122	-0.013472	0.015503	0.000000	0.000000	2.000000	63.000000	0.000000
2963.121197	0.097677	0.568470	0.027809	79.920906	111.987839	165.104843	0.116156	0.000000	-1.390459	0.000000	0.000000	0.000000	0.003122	-0.013472	0.015503	0.000000	0.000000	2.000000	63.000000	0.000000
2963.124530	0.097687	0.568425	0.027861	79.920906	111.987839	165.104843	0.116156	0.000000	-1.390459	0.000000	0.000000	0.000000	0.003122	-0.013484	0.015502	0.000000	0.000000	2.000000	63.000000	0.000000
2963.127864	0.097687	0.568425	0.027861	79.919739	112.022469	165.140015	0.116156	0.000000	-1.390459	0.000000	0.000000	0.000000	0.003122	-0.013484	0.015502	0.000000	0.000000	2.000000	63.000000	0.000000
2963.131197	0.097687	0.568425	0.027861	79.919739	112.022469	165.140015	0.116156	0.000000	-1.390459	0.000000	0.000000	0.000000	0.003122	-0.013484	0.015502	0.000000	0.000000	2.000000	63.000000	0.000000
2963.134530	0.097687	0.568425	0.027861	79.919739	112.022469	165.140015	0.116156	0.000000	-1.390459	0.000000	0.000000	0.000000	0.003122	-0.013484	0.015502	0.000000	0.000000	2.000000	63.000000	0.000000
2963.137864	0.097694	0.568263	0.027897	79.917999	112.074379	165.192719	0.115636	0.000000	-1.393043	0.000000	0.000000	0.000000	0.002158	-0.048671	0.010714	0.000000	0.000000	2.000000	63.000000	0.000000
2963.141197	0.097694	0.568263	0.027897	79.917999	112.074379	165.192719	0.115636	0.000000	-1.393043	0.000000	0.000000	0.000000	0.002158	-0.048671	0.010714	0.000000	0.000000	2.000000	63.000000	0.000000
2963.144530	0.097694	0.568263	0.027897	79.917999	112.074379	165.192719	0.115636	0.000000	-1.393043	0.000000	0.000000	0.000000	0.002158	-0.048671	0.010714	0.000000	0.000000	2.000000	63.000000	0.000000
2963.147864	0.097694	0.568263	0.027897	79.915703	112.140869	165.263031	0.115276	0.000000	-1.394828	0.000000	0.000000	0.000000	0.002158	-0.048671	0.010714	0.000000	0.000000	2.000000	63.000000	0.000000
2963.151197	0.097672	0.568164	0.027902	79.915703	112.140869	165.263031	0.115276	0.000000	-1.394828	0.000000	0.000000	0.000000	-0.006852	-0.029734	0.001670	0.000000	0.000000	2.000000	63.000000	0.000000
2963.154530	0.097672	0.568164	0.027902	79.915703	112.140869	165.263031	0.115276	0.000000	-1.394828	0.000000	0.000000	0.000000	-0.006852	-0.029734	0.001670	0.000000	0.000000	2.000000	63.000000	0.000000
2963.157864	0.097672	0.568164	0.027902	79.913361	112.207275	165.333237	0.116418	0.000000	-1.395107	0.000000	0.000000	0.000000	-0.006852	-0.029734	0.001670	0.000000	0.000000	2.000000	63.000000	0.000000
2963.161197	0.097672	0.568164	0.027902	79.913361	112.207275	165.333237	0.116418	0.000000	-1.395107	0.000000	0.000000	0.000000	-0.006852	-0.029734	0.001670	0.000000	0.000000	2.000000	63.000000	0.000000
2963.164530	0.097644	0.568074	0.027885	79.913361	112.207275	165.333237	0.116418	0.000000	-1.395107	0.000000	0.000000	0.000000	-0.008232	-0.027060	-0.005192	0.000000	0.000000	2.000000	63.000000	0.000000
2963.167864	0.097644	0.568074	0.027885	79.910362	112.293648	165.420975	0.116418	0.000000	-1.395107	0.000000	0.000000	0.000000	-0.008232	-0.027060	-0.005192	0.000000	0.000000	2.000000	63.000000	0.000000
2963.171197	0.097644	0.568074	0.027885	79.910362	112.293648	165.420975	0.116418	0.000000	-1.395107	0.000000	0.000000	0.000000	-0.008232	-0.027060	-0.005192	0.000000	0.000000	2.000000	63.000000	0.000000
2963.174530	0.097644	0.568074	0.027885	79.910362	112.293648	165.420975	0.116418	0.000000	-1.395107	0.000000	0.000000	0.000000	-0.008232	-0.027060	-0.005192	0.000000	0.000000	2.000000	63.000000	0.000000
2963.177864	0.097612	0.567893	0.027846	79.907997	112.360001	165.491135	0.117790	0.000000	-1.394241	0.000000	0.000000	0.000000	-0.009560	-0.054113	-0.011791	0.000000	0.000000	2.000000	63.000000	0.000000
2963.181197	0.097612	0.567893	0.027846	79.907997	112.360001	165.491135	0.117790	0.000000	-1.394241	0.000000	0.000000	0.000000	-0.009560	-0.054113	-0.011791	0.000000	0.000000	2.000000	63.000000	0.000000
2963.184530	0.097612	0.567893	0.027846	79.907997	112.360001	165.491135	0.117790	0.000000	-1.394241	0.000000	0.000000	0.000000	-0.009560	-0.054113	-0.011791	0.000000	0.000000	2.000000	63.000000	0.000000
2963.187864	0.097612	0.567893	0.027846	79.903969	112.425636	165.559448	0.119384	0.000000	-1.392276	0.000000	0.000000	0.000000	-0.009560	-0.054113	-0.011791	0.000000	0.000000	2.000000	63.000000	0.000000
2963.191197	0.097599	0.567821	0.027778	79.903969	112.425636	165.559448	0.119384	0.000000	-1.392276	0.000000	0.000000	0.000000	-0.004088	-0.021666	-0.020309	0.000000	0.000000	2.000000	63.000000	0.000000
2963.194530	0.097599	0.567821	0.027778	79.903969	112.425636	165.559448	0.119384	0.000000	-1.392276	0.000000	0.000000	0.000000	-0.004088	-0.021666	-0.020309	0.000000	0.000000	2.000000	63.000000	0.000000
2963.197864	0.097599	0.567821	0.027778	79.900520	112.473969	165.610153	0.120065	0.000000	-1.388891	0.000000	0.000000	0.000000	-0.004088	-0.021666	-0.020309	0.000000	0.000000	2.000000	63.000000	0.000000
2963.201197	0.097588	0.567767	0.027727	79.900520	112.473969	165.610153	0.120065	0.000000	-1.388891	0.000000	0.000000	0.000000	-0.003067	-0.016235	-0.015234	0.000000	0.000000	2.000000	63.000000	0.000000
2963.204530	0.097588	0.567767	0.027727	79.900520	112.473969	165.610153	0.120065	0.000000	-1.388891	0.000000	0.000000	0.000000	-0.003067	-0.016235	-0.015234	0.000000	0.000000	2.000000	63.000000	0.000000
2963.207864	0.097588	0.567767	0.027727	79.897675	112.505043	165.643326	0.120576	0.000000	-1.386352	0.000000	0.000000	0.000000	-0.003067	-0.016235	-0.015234	0.000000	0.000000	2.000000	63.000000	0.000000
2963.211197	0.097588	0.567767	0.027727	79.897675	112.505043	165.643326	0.120576	0.000000	-1.386352	0.000000	0.000000	0.000000	-0.003067	-0.016235	-0.015234	0.000000	0.000000	2.000000	63.000000	0.000000
2963.214530	0.097577	0.567740	0.027670	79.897675	112.505043	165.643326	0.120576	0.000000	-1.386352	0.000000	0.000000	0.000000	-0.003422	-0.008128	-0.017013	0.000000	0.000000	2.000000	63.000000	0.000000
2963.217864	0.097577	0.567740	0.027670	79.897064	112.522316	165.660873	0.120576	0.000000	-1.386352	0.000000	0.000000	0.000000	-0.003422	-0.008128	-0.017013	0.000000	0.000000	2.000000	63.000000	0.000000
2963.221197	0.097577	0.567740	0.027670	79.897064	112.522316	165.660873	0.120576	0.000000	-1.386352	0.000000	0.000000	0.000000	-0.003422	-0.008128	-0.017013	0.000000	0.000000	2.000000	63.000000	0.000000
2963.224530	0.097577	0.567740	0.027670	79.897064	112.522316	165.660873	0.120576	0.000000	-1.386352	0.000000	0.000000	0.000000	-0.003422	-0.008128	-0.017013	0.000000	0.000000	2.000000	63.000000	0.000000
2963.227864	0.097566	0.567713	0.027614	79.896469	112.539543	165.678391	0.121146	0.000000	-1.383517	0.000000	0.000000	0.000000	-0.003424	-0.008141	-0.017014	0.000000	0.000000	2.000000	63.000000	0.000000
2963.231197	0.097566	0.567713	0.027614	79.896469	112.539543	165.678391	0.121146	0.000000	-1.383517	0.000000	0.000000	0.000000	-0.003424	-0.008141	-0.017014	0.000000	0.000000	2.000000	63.000000	0.000000
2963.234530	0.097566	0.567713	0.027614	79.896469	112.539543	165.678391	0.121146	0.000000	-1.383517	0.000000	0.000000	0.000000	-0.003424	-0.008141	-0.017014	0.000000	0.000000	2.000000	63.000000	0.000000
2963.237864	0.097566	0.567713	0.027614	79.896469	112.542252	165.678375	0.121717	0.000000	-1.380681	0.000000	0.000000	0.000000	-0.003424	-0.008141	-0.017014	0.000000	0.000000	2.000000	63.000000	0.000000
2963.241197	0.097589	0.567713	0.027609	79.896469	112.542252	165.678375	0.121717	0.000000	-1.380681	0.000000	0.000000	0.000000	0.006903	-0.000005	-0.001389	0.000000	0.000000	2.000000	63.000000	0.000000
2963.244530	0.097589	0.567713	0.027609	79.896469	112.542252	165.678375	0.121717	0.000000	-1.380681	0.000000	0.000000	0.000000	0.006903	-0.000005	-0.001389	0.000000	0.000000	2.000000	63.000000	0.000000
2963.247864	0.097589	0.567713	0.027609	79.897064	112.525017	165.660858	0.120567	0.000000	-1.380449	0.000000	0.000000	0.000000	0.006903	-0.000005	-0.001389	0.000000	0.000000	2.000000	63.000000	0.000000
2963.251197	0.097589	0.567713	0.027609	79.897064	112.525017	165.660858	0.120567	0.000000	-1.380449	0.000000	0.000000	0.000000	0.006903	-0.000005	-0.001389	0.000000	0.000000	2.000000	63.000000	0.000000
2963.254530	0.097587	0.567740	0.027603	79.897064	112.525017	165.660858	0.120567	0.000000	-1.380449	0.000000	0.000000	0.000000	-0.000356	0.008107	-0.001776	0.000000	0.000000	2.000000	63.000000	0.000000
2963.257864	0.097587	0.567740	0.027603	79.897064	112.525017	165.660858	0.120567	0.000000	-1.380449	0.000000	0.000000	0.000000	-0.000356	0.008107	-0.001776	0.000000	0.000000	2.000000	63.000000	0.000000
2963.261197	0.097587	0.567740	0.027603	79.897064	112.525017	165.660858	0.120567	0.000000	-1.380449	0.000000	0.000000	0.000000	-0.000356	0.008107	-0.001776	0.000000	0.000000	2.000000	63.000000	0.000000
2963.264530	0.097587	0.567740	0.027603	79.897064	112.525017	165.660858	0.120567	0.000000	-1.380449	0.000000	0.000000	0.000000	-0.000356	0.008107	-0.001776	0.000000	0.000000	2.000000	63.000000	0.000000
2963.267864	0.097571	0.567776	0.027642	79.897675	112.505043	165.643326	0.120626	0.000000	-1.380153	0.000000	0.000000	0.000000	-0.004860	0.010828	0.011548	0.000000	0.000000	2.000000	63.000000	0.000000
2963.271197	0.097571	0.567776	0.027642	79.897675	112.505043	165.643326	0.120626	0.000000	-1.380153	0.000000	0.000000	0.000000	-0.004860	0.010828	0.011548	0.000000	0.000000	2.000000	63.000000	0.000000
2963.274530	0.097571	0.567776	0.027642	79.897675	112.505043	165.643326	0.120626	0.000000	-1.380153	0.000000	0.000000	0.000000	-0.004860	0.010828	0.011548	0.000000	0.000000	2.000000	63.000000	0.000000
2963.277864	0.097571	0.567776	0.027642	79.898895	112.467880	165.608353	0.121436	0.000000	-1.382078	0.000000	0.000000	0.000000	-0.004860	0.010828	0.011548	0.000000	0.000000	2.000000	63.000000	0.000000
2963.281197	0.097547	0.567803	0.027640	79.898895	112.467880	165.608353	0.121436	0.000000	-1.382078	0.000000	0.000000	0.000000	-0.007263	0.008104	-0.000388	0.000000	0.000000	2.000000	63.000000	0.000000
2963.284530	0.097547	0.567803	0.027640	79.898895	112.467880	165.608353	0.121436	0.000000	-1.382078	0.000000	0.000000	0.000000	-0.007263	0.008104	-0.000388	0.000000	0.000000	2.000000	63.000000	0.000000
2963.287864	0.097547	0.567803	0.027640	79.899483	112.447929	165.590851	0.122646	0.000000	-1.382013	0.000000	0.000000	0.000000	-0.007263	0.008104	-0.000388	0.000000	0.000000	2.000000	63.000000	0.000000
2963.291197	0.097547	0.567803	0.027640	79.899483	112.447929	165.590851	0.122646	0.000000	-1.382013	0.000000	0.000000	0.000000	-0.007263	0.008104	-0.000388	0.000000	0.000000	2.000000	63.000000	0.000000
2963.294530	0.097527	0.567821	0.027662	79.899483	112.447929	165.590851	0.122646	0.000000	-1.382013	0.000000	0.000000	0.000000	-0.005886	0.005423	0.006468	0.000000	0.000000	2.000000	63.000000	0.000000
2963.297864	0.097527	0.567821	0.027662	79.900085	112.427933	165.573303	0.122646	0.000000	-1.382013	0.000000	0.000000	0.000000	-0.005886	0.005423	0.006468	0.000000	0.000000	2.000000	63.000000	0.000000
2963.301197	0.097527	0.567821	0.027662	79.900085	112.427933	165.573303	0.122646	0.000000	-1.382013	0.000000	0.000000	0.000000	-0.005886	0.005423	0.006468	0.000000	0.000000	2.000000	63.000000	0.000000
2963.304530	0.097527	0.567821	0.027662	79.900085	112.427933	165.573303	0.122646	0.000000	-1.382013	0.000000	0.000000	0.000000	-0.005886	0.005423	0.006468	0.000000	0.000000	2.000000	63.000000	0.000000
2963.307864	0.097484	0.567866	0.027682	79.899017	112.404541	165.553940	0.123627	0.000000	-1.383091	0.000000	0.000000	0.000000	-0.013145	0.013518	0.006078	0.000000	0.000000	2.000000	63.000000	0.000000
2963.311197	0.097484	0.567866	0.027682	79.899017	112.404541	165.553940	0.123627	0.000000	-1.383091	0.000000	0.000000	0.000000	-0.013145	0.013518	0.006078	0.000000	0.000000	2.000000	63.000000	0.000000
2963.314530	0.097484	0.567866	0.027682	79.899017	112.404541	165.553940	0.123627	0.000000	-1.383091	0.000000	0.000000	0.000000	-0.013145	0.013518	0.006078	0.000000	0.000000	2.000000	63.000000	0.000000
2963.317864	0.097484	0.567866	0.027682	79.898003	112.383919	165.534592	0.125818	0.000000	-1.384104	0.000000	0.000000	0.000000	-0.013145	0.013518	0.006078	0.000000	0.000000	2.000000	63.000000	0.000000
2963.321197	0.097492	0.567875	0.027722	79.898003	112.383919	165.534592	0.125818	0.000000	-1.384104	0.000000	0.000000	0.000000	0.002399	0.002728	0.011934	0.000000	0.000000	2.000000	63.000000	0.000000
2963.324530	0.097492	0.567875	0.027722	79.898003	112.383919	165.534592	0.125818	0.000000	-1.384104	0.000000	0.000000	0.000000	0.002399	0.002728	0.011934	0.000000	0.000000	2.000000	63.000000	0.000000
2963.327864	0.097492	0.567875	0.027722	79.896950	112.360580	165.515274	0.125418	0.000000	-1.386093	0.000000	0.000000	0.000000	0.002399	0.002728	0.011934	0.000000	0.000000	2.000000	63.000000	0.000000
2963.331197	0.097492	0.567875	0.027722	79.896950	112.360580	165.515274	0.125418	0.000000	-1.386093	0.000000	0.000000	0.000000	0.002399	0.002728	0.011934	0.000000	0.000000	2.000000	63.000000	0.000000
2963.334530	0.097481	0.567875	0.027789	79.896950	112.360580	165.515274	0.125418	0.000000	-1.386093	0.000000	0.000000	0.000000	-0.003128	0.000029	0.020178	0.000000	0.000000	2.000000	63.000000	0.000000
2963.337864	0.097481	0.567875	0.027789	79.893669	112.351051	165.511612	0.125418	0.000000	-1.386093	0.000000	0.000000	0.000000	-0.003128	0.000029	0.020178	0.000000	0.000000	2.000000	63.000000	0.000000
2963.341197	0.097481	0.567875	0.027789	79.893669	112.351051	165.511612	0.125418	0.000000	-1.386093	0.000000	0.000000	0.000000	-0.003128	0.000029	0.020178	0.000000	0.000000	2.000000	63.000000	0.000000
2963.344530	0.097481	0.567875	0.027789	79.893669	112.351051	165.511612	0.125418	0.000000	-1.386093	0.000000	0.000000	0.000000	-0.003128	0.000029	0.020178	0.000000	0.000000	2.000000	63.000000	0.000000
2963.347864	0.097481	0.567830	0.027908	79.892014	112.347679	165.509811	0.125940	0.000000	-1.389456	0.000000	0.000000	0.000000	-0.000017	-0.013483	0.035666	0.000000	0.000000	2.000000	63.000000	0.000000
2963.351197	0.097481	0.567830	0.027908	79.892014	112.347679	165.509811	0.125940	0.000000	-1.389456	0.000000	0.000000	0.000000	-0.000017	-0.013483	0.035666	0.000000	0.000000	2.000000	63.000000	0.000000
2963.354530	0.097481	0.567830	0.027908	79.892014	112.347679	165.509811	0.125940	0.000000	-1.389456	0.000000	0.000000	0.000000	-0.000017	-0.013483	0.035666	0.000000	0.000000	2.000000	63.000000	0.000000
2963.357864	0.097481	0.567830	0.027908	79.892014	112.344963	165.509811	0.125943	0.000000	-1.395400	0.000000	0.000000	0.000000	-0.000017	-0.013483	0.035666	0.000000	0.000000	2.000000	63.000000	0.000000
2963.361197	0.097472	0.567803	0.027981	79.892014	112.344963	165.509811	0.125943	0.000000	-1.395400	0.000000	0.000000	0.000000	-0.002778	-0.008076	0.021953	0.000000	0.000000	2.000000	63.000000	0.000000
2963.364530	0.097472	0.567803	0.027981	79.892014	112.344963	165.509811	0.125943	0.000000	-1.395400	0.000000	0.000000	0.000000	-0.002778	-0.008076	0.021953	0.000000	0.000000	2.000000	63.000000	0.000000
2963.367864	0.097472	0.567803	0.027981	79.892014	112.344963	165.509811	0.126406	0.000000	-1.399059	0.000000	0.000000	0.000000	-0.002778	-0.008076	0.021953	0.000000	0.000000	2.000000	63.000000	0.000000
2963.371197	0.097472	0.567803	0.027981	79.892014	112.344963	165.509811	0.126406	0.000000	-1.399059	0.000000	0.000000	0.000000	-0.002778	-0.008076	0.021953	0.000000	0.000000	2.000000	63.000000	0.000000
2963.374530	0.097476	0.567794	0.028004	79.892014	112.344963	165.509811	0.126406	0.000000	-1.399059	0.000000	0.000000	0.000000	0.001378	-0.002703	0.006854	0.000000	0.000000	2.000000	63.000000	0.000000
2963.377864	0.097476	0.567794	0.028004	79.891426	112.362175	165.527313	0.126406	0.000000	-1.399059	0.000000	0.000000	0.000000	0.001378	-0.002703	0.006854	0.000000	0.000000	2.000000	63.000000	0.000000
2963.381197	0.097476	0.567794	0.028004	79.891426	112.362175	165.527313	0.126406	0.000000	-1.399059	0.000000	0.000000	0.000000	0.001378	-0.002703	0.006854	0.000000	0.000000	2.000000	63.000000	0.000000
2963.384530	0.097476	0.567794	0.028004	79.891426	112.362175	165.527313	0.126406	0.000000	-1.399059	0.000000	0.000000	0.000000	0.001378	-0.002703	0.006854	0.000000	0.000000	2.000000	63.000000	0.000000
2963.387864	0.097468	0.567785	0.027964	79.891426	112.362175	165.527313	0.126176	0.000000	-1.400202	0.000000	0.000000	0.000000	-0.002395	-0.002713	-0.011932	0.000000	0.000000	2.000000	63.000000	0.000000
2963.391197	0.097468	0.567785	0.027964	79.891426	112.362175	165.527313	0.126176	0.000000	-1.400202	0.000000	0.000000	0.000000	-0.002395	-0.002713	-0.011932	0.000000	0.000000	2.000000	63.000000	0.000000
2963.394530	0.097468	0.567785	0.027964	79.891426	112.362175	165.527313	0.126176	0.000000	-1.400202	0.000000	0.000000	0.000000	-0.002395	-0.002713	-0.011932	0.000000	0.000000	2.000000	63.000000	0.000000
2963.397864	0.097468	0.567785	0.027964	79.892014	112.344963	165.509811	0.126576	0.000000	-1.398213	0.000000	0.000000	0.000000	-0.002395	-0.002713	-0.011932	0.000000	0.000000	2.000000	63.000000	0.000000
2963.401197	0.097463	0.567821	0.027935	79.892014	112.344963	165.509811	0.126576	0.000000	-1.398213	0.000000	0.000000	0.000000	-0.001734	0.010808	-0.008632	0.000000	0.000000	2.000000	63.000000	0.000000
2963.404530	0.097463	0.567821	0.027935	79.892014	112.344963	165.509811	0.126576	0.000000	-1.398213	0.000000	0.000000	0.000000	-0.001734	0.010808	-0.008632	0.000000	0.000000	2.000000	63.000000	0.000000
2963.407864	0.097463	0.567821	0.027935	79.893219	112.307785	165.474838	0.126865	0.000000	-1.396774	0.000000	0.000000	0.000000	-0.001734	0.010808	-0.008632	0.000000	0.000000	2.000000	63.000000	0.000000
2963.411197	0.097463	0.567821	0.027935	79.893219	112.307785	165.474838	0.126865	0.000000	-1.396774	0.000000	0.000000	0.000000	-0.001734	0.010808	-0.008632	0.000000	1.000000	2.000000	63.000000	0.000000
2963.414530	0.097442	0.567866	0.027951	79.893219	112.307785	165.474838	0.126865	0.000000	-1.396774	0.000000	0.000000	0.000000	-0.006246	0.013539	0.004687	0.000000	1.000000	2.000000	63.000000	0.000000
