# Supplementary material for: Haptic Guidance Needs to Be Intuitive Not Just Informative to Improve Human Motor Accuracy
Source: PLoS One. 2016 Mar 16;11(3):e0150912. doi: 10.1371/journal.pone.0150912 (PMC4794196; doi:10.1371/journal.pone.0150912)
Supplement: S2 Data — (ZIP) [file pone.0150912.s002.zip › Subject10/exp2_0064.txt]

Time	PosX	PosY	PosZ	RotX	RotY	RotZ	ForceX	ForceY	ForceZ	MomentX	MomentY	MomentZ	VelocityX	VelocityY	VelocityZ	CalibratedWeight	ButtonDown	Condition	Trial	Visual
2965.068109	0.003443	0.544865	0.250048	79.659416	104.266632	136.010757	-1.914843	0.000000	-4.618807	0.000000	0.000000	0.000000	-0.080760	-0.057367	-0.035043	0.000000	1.000000	2.000000	64.000000	0.000000
2965.071443	0.003443	0.544865	0.250048	79.659416	104.266632	136.010757	-1.914843	0.000000	-4.618807	0.000000	0.000000	0.000000	0.000000	-0.000003	0.000004	0.000000	1.000000	2.000000	64.000000	0.000000
2965.074776	0.003443	0.544865	0.250048	79.659416	104.266632	136.010757	-1.914843	0.000000	-4.618807	0.000000	0.000000	0.000000	0.000000	-0.000003	0.000004	0.000000	1.000000	2.000000	64.000000	0.000000
2965.078109	0.003443	0.544865	0.250048	79.627357	104.850204	136.666061	-1.911361	0.000000	-4.620249	0.000000	0.000000	0.000000	0.000000	-0.000003	0.000004	0.000000	1.000000	2.000000	64.000000	0.000000
2965.081443	0.002668	0.544323	0.249314	79.627357	104.850204	136.666061	-1.911361	0.000000	-4.620249	0.000000	0.000000	0.000000	-0.232488	-0.162637	-0.220354	0.000000	1.000000	2.000000	64.000000	0.000000
2965.084776	0.002668	0.544323	0.249314	79.627357	104.850204	136.666061	-1.911361	0.000000	-4.620249	0.000000	0.000000	0.000000	-0.232488	-0.162637	-0.220354	0.000000	1.000000	2.000000	64.000000	0.000000
2965.088109	0.002668	0.544323	0.249314	79.593384	104.974182	136.867859	-1.903899	0.000000	-4.623329	0.000000	0.000000	0.000000	-0.232488	-0.162637	-0.220354	0.000000	1.000000	2.000000	64.000000	0.000000
2965.091443	0.002668	0.544323	0.249314	79.593384	104.974182	136.867859	-1.903899	0.000000	-4.623329	0.000000	0.000000	0.000000	-0.232488	-0.162637	-0.220354	0.000000	1.000000	2.000000	64.000000	0.000000
2965.094776	0.001962	0.544376	0.248630	79.593384	104.974182	136.867859	-1.903899	0.000000	-4.623329	0.000000	0.000000	0.000000	-0.211861	0.015704	-0.205162	0.000000	1.000000	2.000000	64.000000	0.000000
2965.098109	0.001962	0.544376	0.248630	79.349533	105.145889	137.239014	-1.903899	0.000000	-4.623329	0.000000	0.000000	0.000000	-0.211861	0.015704	-0.205162	0.000000	1.000000	2.000000	64.000000	0.000000
2965.101443	0.001256	0.544062	0.247514	79.349533	105.145889	137.239014	-1.903899	0.000000	-4.623329	0.000000	0.000000	0.000000	-0.211682	-0.094167	-0.334753	0.000000	1.000000	2.000000	64.000000	0.000000
2965.104776	0.001256	0.544062	0.247514	79.349533	105.145889	137.239014	-1.903899	0.000000	-4.623329	0.000000	0.000000	0.000000	-0.211682	-0.094167	-0.334753	0.000000	1.000000	2.000000	64.000000	0.000000
2965.108109	0.001256	0.544062	0.247514	78.846260	104.790947	137.238525	-1.893173	0.000000	-4.627731	0.000000	0.000000	0.000000	-0.211682	-0.094167	-0.334753	0.000000	1.000000	2.000000	64.000000	0.000000
2965.111443	0.000686	0.543813	0.246291	78.846260	104.790947	137.238525	-1.893173	0.000000	-4.627731	0.000000	0.000000	0.000000	-0.170966	-0.074509	-0.366902	0.000000	1.000000	2.000000	64.000000	0.000000
2965.114776	0.000686	0.543813	0.246291	78.846260	104.790947	137.238525	-1.893173	0.000000	-4.627731	0.000000	0.000000	0.000000	-0.170966	-0.074509	-0.366902	0.000000	1.000000	2.000000	64.000000	0.000000
2965.118109	0.000686	0.543813	0.246291	78.203316	104.200043	137.079910	-1.892053	0.000000	-4.628189	0.000000	0.000000	0.000000	-0.170966	-0.074509	-0.366902	0.000000	1.000000	2.000000	64.000000	0.000000
2965.121443	0.000285	0.543503	0.244880	78.203316	104.200043	137.079910	-1.892053	0.000000	-4.628189	0.000000	0.000000	0.000000	-0.120392	-0.092996	-0.423178	0.000000	1.000000	2.000000	64.000000	0.000000
2965.124776	0.000285	0.543503	0.244880	78.203316	104.200043	137.079910	-1.892053	0.000000	-4.628189	0.000000	0.000000	0.000000	-0.120392	-0.092996	-0.423178	0.000000	1.000000	2.000000	64.000000	0.000000
2965.128109	0.000285	0.543503	0.244880	77.583092	102.667450	136.028671	-1.894892	0.000000	-4.627028	0.000000	0.000000	0.000000	-0.120392	-0.092996	-0.423178	0.000000	1.000000	2.000000	64.000000	0.000000
2965.131443	-0.000048	0.543215	0.243479	77.583092	102.667450	136.028671	-1.894892	0.000000	-4.627028	0.000000	0.000000	0.000000	-0.099953	-0.086659	-0.420558	0.000000	1.000000	2.000000	64.000000	0.000000
2965.134776	-0.000048	0.543215	0.243479	77.583092	102.667450	136.028671	-1.894892	0.000000	-4.627028	0.000000	0.000000	0.000000	-0.099953	-0.086659	-0.420558	0.000000	1.000000	2.000000	64.000000	0.000000
2965.138109	-0.000048	0.543215	0.243479	77.146431	99.541809	133.411316	-1.898810	0.000000	-4.625421	0.000000	0.000000	0.000000	-0.099953	-0.086659	-0.420558	0.000000	1.000000	2.000000	64.000000	0.000000
2965.141443	-0.000513	0.542874	0.242127	77.146431	99.541809	133.411316	-1.898810	0.000000	-4.625421	0.000000	0.000000	0.000000	-0.139398	-0.102142	-0.405589	0.000000	0.000000	2.000000	64.000000	0.000000
2965.144776	-0.000513	0.542874	0.242127	77.146431	99.541809	133.411316	-1.898810	0.000000	-4.625421	0.000000	0.000000	0.000000	-0.139398	-0.102142	-0.405589	0.000000	0.000000	2.000000	64.000000	0.000000
2965.148109	-0.000513	0.542874	0.242127	76.975601	95.673653	129.943619	-1.900287	0.000000	-4.624815	0.000000	0.000000	0.000000	-0.139398	-0.102142	-0.405589	0.000000	0.000000	2.000000	64.000000	0.000000
2965.151443	-0.000876	0.542479	0.240793	76.975601	95.673653	129.943619	-1.900287	0.000000	-4.624815	0.000000	0.000000	0.000000	-0.109047	-0.118674	-0.400016	0.000000	0.000000	2.000000	64.000000	0.000000
2965.154776	-0.000876	0.542479	0.240793	76.975601	95.673653	129.943619	-1.900287	0.000000	-4.624815	0.000000	0.000000	0.000000	-0.109047	-0.118674	-0.400016	0.000000	0.000000	2.000000	64.000000	0.000000
2965.158109	-0.000876	0.542479	0.240793	76.955231	91.561836	126.142105	-1.903316	0.000000	-4.623569	0.000000	0.000000	0.000000	-0.109047	-0.118674	-0.400016	0.000000	0.000000	2.000000	64.000000	0.000000
2965.161443	-0.001238	0.542000	0.239401	76.955231	91.561836	126.142105	-1.903316	0.000000	-4.623569	0.000000	0.000000	0.000000	-0.108598	-0.143678	-0.417572	0.000000	0.000000	2.000000	64.000000	0.000000
2965.164776	-0.001238	0.542000	0.239401	76.955231	91.561836	126.142105	-1.903316	0.000000	-4.623569	0.000000	0.000000	0.000000	-0.108598	-0.143678	-0.417572	0.000000	0.000000	2.000000	64.000000	0.000000
2965.168109	-0.001238	0.542000	0.239401	76.886017	87.475456	122.354973	-1.906798	0.000000	-4.622134	0.000000	0.000000	0.000000	-0.108598	-0.143678	-0.417572	0.000000	0.000000	2.000000	64.000000	0.000000
2965.171443	-0.001434	0.541559	0.238000	76.886017	87.475456	122.354973	-1.906798	0.000000	-4.622134	0.000000	0.000000	0.000000	-0.058655	-0.132094	-0.420256	0.000000	0.000000	2.000000	64.000000	0.000000
2965.174776	-0.001434	0.541559	0.238000	76.886017	87.475456	122.354973	-1.906798	0.000000	-4.622134	0.000000	0.000000	0.000000	-0.058655	-0.132094	-0.420256	0.000000	0.000000	2.000000	64.000000	0.000000
2965.178109	-0.001434	0.541559	0.238000	76.715134	83.645958	118.836113	-1.913139	0.000000	-4.619513	0.000000	0.000000	0.000000	-0.058655	-0.132094	-0.420256	0.000000	0.000000	2.000000	64.000000	0.000000
2965.181443	-0.001431	0.541095	0.236550	76.715134	83.645958	118.836113	-1.913139	0.000000	-4.619513	0.000000	0.000000	0.000000	0.000898	-0.139329	-0.435171	0.000000	0.000000	2.000000	64.000000	0.000000
2965.184776	-0.001431	0.541095	0.236550	76.715134	83.645958	118.836113	-1.913139	0.000000	-4.619513	0.000000	0.000000	0.000000	0.000898	-0.139329	-0.435171	0.000000	0.000000	2.000000	64.000000	0.000000
2965.188109	-0.001431	0.541095	0.236550	76.479988	80.177200	115.675331	-1.923189	0.000000	-4.615337	0.000000	0.000000	0.000000	0.000898	-0.139329	-0.435171	0.000000	0.000000	2.000000	64.000000	0.000000
2965.191443	-0.001263	0.540644	0.235044	76.479988	80.177200	115.675331	-1.923189	0.000000	-4.615337	0.000000	0.000000	0.000000	0.050222	-0.135202	-0.451626	0.000000	0.000000	2.000000	64.000000	0.000000
2965.194776	-0.001263	0.540644	0.235044	76.479988	80.177200	115.675331	-1.923189	0.000000	-4.615337	0.000000	0.000000	0.000000	0.050222	-0.135202	-0.451626	0.000000	0.000000	2.000000	64.000000	0.000000
2965.198109	-0.001263	0.540644	0.235044	76.265259	77.016991	112.774506	-1.936462	0.000000	-4.609785	0.000000	0.000000	0.000000	0.050222	-0.135202	-0.451626	0.000000	0.000000	2.000000	64.000000	0.000000
2965.201443	-0.000965	0.540173	0.233520	76.265259	77.016991	112.774506	-1.936462	0.000000	-4.609785	0.000000	0.000000	0.000000	0.089363	-0.141267	-0.457223	0.000000	0.000000	2.000000	64.000000	0.000000
2965.204776	-0.000965	0.540173	0.233520	76.265259	77.016991	112.774506	-1.936462	0.000000	-4.609785	0.000000	0.000000	0.000000	0.089363	-0.141267	-0.457223	0.000000	0.000000	2.000000	64.000000	0.000000
2965.208109	-0.000965	0.540173	0.233520	76.178589	74.131004	110.026558	-1.952169	0.000000	-4.603155	0.000000	0.000000	0.000000	0.089363	-0.141267	-0.457223	0.000000	0.000000	2.000000	64.000000	0.000000
2965.211443	-0.000603	0.539716	0.231940	76.178589	74.131004	110.026558	-1.952169	0.000000	-4.603155	0.000000	0.000000	0.000000	0.108616	-0.137150	-0.473992	0.000000	0.000000	2.000000	64.000000	0.000000
2965.214776	-0.000603	0.539716	0.231940	76.178589	74.131004	110.026558	-1.952169	0.000000	-4.603155	0.000000	0.000000	0.000000	0.108616	-0.137150	-0.473992	0.000000	0.000000	2.000000	64.000000	0.000000
2965.218109	-0.000603	0.539716	0.231940	76.132744	71.612495	107.592979	-1.969488	0.000000	-4.595771	0.000000	0.000000	0.000000	0.108616	-0.137150	-0.473992	0.000000	0.000000	2.000000	64.000000	0.000000
2965.221443	-0.000243	0.539248	0.230258	76.132744	71.612495	107.592979	-1.969488	0.000000	-4.595771	0.000000	0.000000	0.000000	0.108132	-0.140459	-0.504823	0.000000	0.000000	2.000000	64.000000	0.000000
2965.224776	-0.000243	0.539248	0.230258	76.132744	71.612495	107.592979	-1.969488	0.000000	-4.595771	0.000000	0.000000	0.000000	0.108132	-0.140459	-0.504823	0.000000	0.000000	2.000000	64.000000	0.000000
2965.228109	-0.000243	0.539248	0.230258	76.106400	70.164589	106.195786	-1.987679	0.000000	-4.587933	0.000000	0.000000	0.000000	0.108132	-0.140459	-0.504823	0.000000	0.000000	2.000000	64.000000	0.000000
2965.231443	0.000213	0.538769	0.228471	76.106400	70.164589	106.195786	-1.987679	0.000000	-4.587933	0.000000	0.000000	0.000000	0.136893	-0.143757	-0.535959	0.000000	0.000000	2.000000	64.000000	0.000000
2965.234776	0.000213	0.538769	0.228471	76.106400	70.164589	106.195786	-1.987679	0.000000	-4.587933	0.000000	0.000000	0.000000	0.136893	-0.143757	-0.535959	0.000000	0.000000	2.000000	64.000000	0.000000
2965.238109	0.000213	0.538769	0.228471	76.159401	70.607544	106.631104	-2.008420	0.000000	-4.578892	0.000000	0.000000	0.000000	0.136893	-0.143757	-0.535959	0.000000	0.000000	2.000000	64.000000	0.000000
2965.241443	0.000797	0.538234	0.226519	76.159401	70.607544	106.631104	-2.008420	0.000000	-4.578892	0.000000	0.000000	0.000000	0.175079	-0.160574	-0.585727	0.000000	0.000000	2.000000	64.000000	0.000000
2965.244776	0.000797	0.538234	0.226519	76.159401	70.607544	106.631104	-2.008420	0.000000	-4.578892	0.000000	0.000000	0.000000	0.175079	-0.160574	-0.585727	0.000000	0.000000	2.000000	64.000000	0.000000
2965.248109	0.000797	0.538234	0.226519	76.243309	71.920792	107.912636	-2.032745	0.000000	-4.568145	0.000000	0.000000	0.000000	0.175079	-0.160574	-0.585727	0.000000	0.000000	2.000000	64.000000	0.000000
2965.251443	0.001377	0.537667	0.224445	76.243309	71.920792	107.912636	-2.032745	0.000000	-4.568145	0.000000	0.000000	0.000000	0.174005	-0.169976	-0.622004	0.000000	0.000000	2.000000	64.000000	0.000000
2965.254776	0.001377	0.537667	0.224445	76.243309	71.920792	107.912636	-2.032745	0.000000	-4.568145	0.000000	0.000000	0.000000	0.174005	-0.169976	-0.622004	0.000000	0.000000	2.000000	64.000000	0.000000
2965.258109	0.001377	0.537667	0.224445	76.301376	73.243462	109.216225	-2.058178	0.000000	-4.556743	0.000000	0.000000	0.000000	0.174005	-0.169976	-0.622004	0.000000	0.000000	2.000000	64.000000	0.000000
2965.261443	0.002018	0.537147	0.222274	76.301376	73.243462	109.216225	-2.058178	0.000000	-4.556743	0.000000	0.000000	0.000000	0.192211	-0.155891	-0.651516	0.000000	0.000000	2.000000	64.000000	0.000000
2965.264776	0.002018	0.537147	0.222274	76.301376	73.243462	109.216225	-2.058178	0.000000	-4.556743	0.000000	0.000000	0.000000	0.192211	-0.155891	-0.651516	0.000000	0.000000	2.000000	64.000000	0.000000
2965.268109	0.002018	0.537147	0.222274	76.306213	74.444176	110.437088	-2.085676	0.000000	-4.544222	0.000000	0.000000	0.000000	0.192211	-0.155891	-0.651516	0.000000	0.000000	2.000000	64.000000	0.000000
2965.271443	0.002654	0.536633	0.219974	76.306213	74.444176	110.437088	-2.085676	0.000000	-4.544222	0.000000	0.000000	0.000000	0.190824	-0.154231	-0.689876	0.000000	0.000000	2.000000	64.000000	0.000000
2965.274776	0.002654	0.536633	0.219974	76.306213	74.444176	110.437088	-2.085676	0.000000	-4.544222	0.000000	0.000000	0.000000	0.190824	-0.154231	-0.689876	0.000000	0.000000	2.000000	64.000000	0.000000
2965.278109	0.002654	0.536633	0.219974	76.252235	75.493515	111.548637	-2.114413	0.000000	-4.530923	0.000000	0.000000	0.000000	0.190824	-0.154231	-0.689876	0.000000	0.000000	2.000000	64.000000	0.000000
2965.281443	0.003285	0.536222	0.217584	76.252235	75.493515	111.548637	-2.114413	0.000000	-4.530923	0.000000	0.000000	0.000000	0.189384	-0.123234	-0.716953	0.000000	0.000000	2.000000	64.000000	0.000000
2965.284776	0.003285	0.536222	0.217584	76.252235	75.493515	111.548637	-2.114413	0.000000	-4.530923	0.000000	0.000000	0.000000	0.189384	-0.123234	-0.716953	0.000000	0.000000	2.000000	64.000000	0.000000
2965.288109	0.003285	0.536222	0.217584	76.172302	76.501694	112.637199	-2.144141	0.000000	-4.516931	0.000000	0.000000	0.000000	0.189384	-0.123234	-0.716953	0.000000	0.000000	2.000000	64.000000	0.000000
2965.291443	0.003879	0.535914	0.215104	76.172302	76.501694	112.637199	-2.144141	0.000000	-4.516931	0.000000	0.000000	0.000000	0.178292	-0.092628	-0.744175	0.000000	0.000000	2.000000	64.000000	0.000000
2965.294776	0.003879	0.535914	0.215104	76.172302	76.501694	112.637199	-2.144141	0.000000	-4.516931	0.000000	0.000000	0.000000	0.178292	-0.092628	-0.744175	0.000000	0.000000	2.000000	64.000000	0.000000
2965.298109	0.003879	0.535914	0.215104	76.057297	77.499832	113.742920	-2.174359	0.000000	-4.502462	0.000000	0.000000	0.000000	0.178292	-0.092628	-0.744175	0.000000	0.000000	2.000000	64.000000	0.000000
2965.301443	0.004405	0.535710	0.212565	76.057297	77.499832	113.742920	-2.174359	0.000000	-4.502462	0.000000	0.000000	0.000000	0.157759	-0.061215	-0.761459	0.000000	0.000000	2.000000	64.000000	0.000000
2965.304776	0.004405	0.535710	0.212565	76.057297	77.499832	113.742920	-2.174359	0.000000	-4.502462	0.000000	0.000000	0.000000	0.157759	-0.061215	-0.761459	0.000000	0.000000	2.000000	64.000000	0.000000
2965.308109	0.004405	0.535710	0.212565	75.908493	78.465164	114.844170	-2.204299	0.000000	-4.487880	0.000000	0.000000	0.000000	0.157759	-0.061215	-0.761459	0.000000	0.000000	2.000000	64.000000	0.000000
2965.311443	0.004894	0.535601	0.209902	75.908493	78.465164	114.844170	-2.204299	0.000000	-4.487880	0.000000	0.000000	0.000000	0.146753	-0.032581	-0.799056	0.000000	0.000000	2.000000	64.000000	0.000000
2965.314776	0.004894	0.535601	0.209902	75.908493	78.465164	114.844170	-2.204299	0.000000	-4.487880	0.000000	0.000000	0.000000	0.146753	-0.032581	-0.799056	0.000000	0.000000	2.000000	64.000000	0.000000
2965.318109	0.004894	0.535601	0.209902	75.754189	79.405182	115.925087	-2.235103	0.000000	-4.472618	0.000000	0.000000	0.000000	0.146753	-0.032581	-0.799056	0.000000	0.000000	2.000000	64.000000	0.000000
2965.321443	0.005379	0.535554	0.207150	75.754189	79.405182	115.925087	-2.235103	0.000000	-4.472618	0.000000	0.000000	0.000000	0.145326	-0.014101	-0.825663	0.000000	0.000000	2.000000	64.000000	0.000000
2965.324776	0.005379	0.535554	0.207150	75.754189	79.405182	115.925087	-2.235103	0.000000	-4.472618	0.000000	0.000000	0.000000	0.145326	-0.014101	-0.825663	0.000000	0.000000	2.000000	64.000000	0.000000
2965.328109	0.005379	0.535554	0.207150	75.618965	80.333000	116.980759	-2.267061	0.000000	-4.456505	0.000000	0.000000	0.000000	0.145326	-0.014101	-0.825663	0.000000	0.000000	2.000000	64.000000	0.000000
2965.331443	0.005764	0.535547	0.204294	75.618965	80.333000	116.980759	-2.267061	0.000000	-4.456505	0.000000	0.000000	0.000000	0.115535	-0.001970	-0.856740	0.000000	0.000000	2.000000	64.000000	0.000000
2965.334776	0.005764	0.535547	0.204294	75.618965	80.333000	116.980759	-2.267061	0.000000	-4.456505	0.000000	0.000000	0.000000	0.115535	-0.001970	-0.856740	0.000000	0.000000	2.000000	64.000000	0.000000
2965.338109	0.005764	0.535547	0.204294	75.530746	81.266014	118.010208	-2.298737	0.000000	-4.440249	0.000000	0.000000	0.000000	0.115535	-0.001970	-0.856740	0.000000	0.000000	2.000000	64.000000	0.000000
2965.341443	0.006113	0.535540	0.201303	75.530746	81.266014	118.010208	-2.298737	0.000000	-4.440249	0.000000	0.000000	0.000000	0.104723	-0.002182	-0.897251	0.000000	0.000000	2.000000	64.000000	0.000000
2965.344776	0.006113	0.535540	0.201303	75.530746	81.266014	118.010208	-2.298737	0.000000	-4.440249	0.000000	0.000000	0.000000	0.104723	-0.002182	-0.897251	0.000000	0.000000	2.000000	64.000000	0.000000
2965.348109	0.006113	0.535540	0.201303	75.479828	82.191406	119.007362	-2.331553	0.000000	-4.423105	0.000000	0.000000	0.000000	0.104723	-0.002182	-0.897251	0.000000	0.000000	2.000000	64.000000	0.000000
2965.351443	0.006396	0.535592	0.198221	75.479828	82.191406	119.007362	-2.331553	0.000000	-4.423105	0.000000	0.000000	0.000000	0.084762	0.015399	-0.924630	0.000000	0.000000	2.000000	64.000000	0.000000
2965.354776	0.006396	0.535592	0.198221	75.479828	82.191406	119.007362	-2.331553	0.000000	-4.423105	0.000000	0.000000	0.000000	0.084762	0.015399	-0.924630	0.000000	0.000000	2.000000	64.000000	0.000000
2965.358109	0.006396	0.535592	0.198221	75.466591	83.052727	119.914124	-2.364658	0.000000	-4.405496	0.000000	0.000000	0.000000	0.084762	0.015399	-0.924630	0.000000	0.000000	2.000000	64.000000	0.000000
2965.361443	0.006613	0.535673	0.195120	75.466591	83.052727	119.914124	-2.364658	0.000000	-4.405496	0.000000	0.000000	0.000000	0.065246	0.024393	-0.930301	0.000000	0.000000	2.000000	64.000000	0.000000
2965.364776	0.006613	0.535673	0.195120	75.466591	83.052727	119.914124	-2.364658	0.000000	-4.405496	0.000000	0.000000	0.000000	0.065246	0.024393	-0.930301	0.000000	0.000000	2.000000	64.000000	0.000000
2965.368109	0.006613	0.535673	0.195120	75.484047	83.612762	120.513031	-2.397447	0.000000	-4.387738	0.000000	0.000000	0.000000	0.065246	0.024393	-0.930301	0.000000	0.000000	2.000000	64.000000	0.000000
2965.371443	0.006797	0.535779	0.191965	75.484047	83.612762	120.513031	-2.397447	0.000000	-4.387738	0.000000	0.000000	0.000000	0.055125	0.031973	-0.946430	0.000000	0.000000	2.000000	64.000000	0.000000
2965.374776	0.006797	0.535779	0.191965	75.484047	83.612762	120.513031	-2.397447	0.000000	-4.387738	0.000000	0.000000	0.000000	0.055125	0.031973	-0.946430	0.000000	0.000000	2.000000	64.000000	0.000000
2965.378109	0.006797	0.535779	0.191965	75.511421	83.712120	120.663460	-2.430813	0.000000	-4.369342	0.000000	0.000000	0.000000	0.055125	0.031973	-0.946430	0.000000	0.000000	2.000000	64.000000	0.000000
2965.381443	0.006887	0.535947	0.188912	75.511421	83.712120	120.663460	-2.430813	0.000000	-4.369342	0.000000	0.000000	0.000000	0.027217	0.050336	-0.916108	0.000000	0.000000	2.000000	64.000000	0.000000
2965.384776	0.006887	0.535947	0.188912	75.511421	83.712120	120.663460	-2.430813	0.000000	-4.369342	0.000000	0.000000	0.000000	0.027217	0.050336	-0.916108	0.000000	0.000000	2.000000	64.000000	0.000000
2965.388109	0.006887	0.535947	0.188912	75.524529	83.484642	120.513870	-2.462230	0.000000	-4.351715	0.000000	0.000000	0.000000	0.027217	0.050336	-0.916108	0.000000	0.000000	2.000000	64.000000	0.000000
2965.391443	0.006947	0.536168	0.185890	75.524529	83.484642	120.513870	-2.462230	0.000000	-4.351715	0.000000	0.000000	0.000000	0.017815	0.066083	-0.906435	0.000000	0.000000	2.000000	64.000000	0.000000
2965.394776	0.006947	0.536168	0.185890	75.524529	83.484642	120.513870	-2.462230	0.000000	-4.351715	0.000000	0.000000	0.000000	0.017815	0.066083	-0.906435	0.000000	0.000000	2.000000	64.000000	0.000000
2965.398109	0.006947	0.536168	0.185890	75.521812	83.137939	120.265930	-2.493408	0.000000	-4.333926	0.000000	0.000000	0.000000	0.017815	0.066083	-0.906435	0.000000	0.000000	2.000000	64.000000	0.000000
2965.401443	0.006975	0.536350	0.182895	75.521812	83.137939	120.265930	-2.493408	0.000000	-4.333926	0.000000	0.000000	0.000000	0.008526	0.054779	-0.898573	0.000000	0.000000	2.000000	64.000000	0.000000
2965.404776	0.006975	0.536350	0.182895	75.521812	83.137939	120.265930	-2.493408	0.000000	-4.333926	0.000000	0.000000	0.000000	0.008526	0.054779	-0.898573	0.000000	0.000000	2.000000	64.000000	0.000000
2965.408109	0.006975	0.536350	0.182895	75.519173	82.866653	120.094299	-2.524400	0.000000	-4.315948	0.000000	0.000000	0.000000	0.008526	0.054779	-0.898573	0.000000	0.000000	2.000000	64.000000	0.000000
2965.411443	0.006913	0.536530	0.179923	75.519173	82.866653	120.094299	-2.524400	0.000000	-4.315948	0.000000	0.000000	0.000000	-0.018791	0.054097	-0.891638	0.000000	0.000000	2.000000	64.000000	0.000000
2965.414776	0.006913	0.536530	0.179923	75.519173	82.866653	120.094299	-2.524400	0.000000	-4.315948	0.000000	0.000000	0.000000	-0.018791	0.054097	-0.891638	0.000000	0.000000	2.000000	64.000000	0.000000
2965.418109	0.006913	0.536530	0.179923	75.519409	82.764206	120.089851	-2.554169	0.000000	-4.298398	0.000000	0.000000	0.000000	-0.018791	0.054097	-0.891638	0.000000	0.000000	2.000000	64.000000	0.000000
2965.421443	0.006790	0.536704	0.176938	75.519409	82.764206	120.089851	-2.554169	0.000000	-4.298398	0.000000	0.000000	0.000000	-0.036809	0.052100	-0.895281	0.000000	0.000000	2.000000	64.000000	0.000000
2965.424776	0.006790	0.536704	0.176938	75.519409	82.764206	120.089851	-2.554169	0.000000	-4.298398	0.000000	0.000000	0.000000	-0.036809	0.052100	-0.895281	0.000000	0.000000	2.000000	64.000000	0.000000
2965.428109	0.006790	0.536704	0.176938	75.537048	82.926086	120.335640	-2.583622	0.000000	-4.280759	0.000000	0.000000	0.000000	-0.036809	0.052100	-0.895281	0.000000	0.000000	2.000000	64.000000	0.000000
2965.431443	0.006577	0.536862	0.173871	75.537048	82.926086	120.335640	-2.583622	0.000000	-4.280759	0.000000	0.000000	0.000000	-0.063781	0.047417	-0.920178	0.000000	0.000000	2.000000	64.000000	0.000000
2965.434776	0.006577	0.536862	0.173871	75.537048	82.926086	120.335640	-2.583622	0.000000	-4.280759	0.000000	0.000000	0.000000	-0.063781	0.047417	-0.920178	0.000000	0.000000	2.000000	64.000000	0.000000
2965.438109	0.006577	0.536862	0.173871	75.574265	83.282028	120.758224	-2.613008	0.000000	-4.262885	0.000000	0.000000	0.000000	-0.063781	0.047417	-0.920178	0.000000	0.000000	2.000000	64.000000	0.000000
2965.441443	0.006276	0.537004	0.170720	75.574265	83.282028	120.758224	-2.613008	0.000000	-4.262885	0.000000	0.000000	0.000000	-0.090340	0.042641	-0.945361	0.000000	0.000000	2.000000	64.000000	0.000000
2965.444776	0.006276	0.537004	0.170720	75.574265	83.282028	120.758224	-2.613008	0.000000	-4.262885	0.000000	0.000000	0.000000	-0.090340	0.042641	-0.945361	0.000000	0.000000	2.000000	64.000000	0.000000
2965.448109	0.006276	0.537004	0.170720	75.606667	83.912300	121.454086	-2.642413	0.000000	-4.244720	0.000000	0.000000	0.000000	-0.090340	0.042641	-0.945361	0.000000	0.000000	2.000000	64.000000	0.000000
2965.451443	0.005917	0.537145	0.167463	75.606667	83.912300	121.454086	-2.642413	0.000000	-4.244720	0.000000	0.000000	0.000000	-0.107627	0.042182	-0.976972	0.000000	0.000000	2.000000	64.000000	0.000000
2965.454776	0.005917	0.537145	0.167463	75.606667	83.912300	121.454086	-2.642413	0.000000	-4.244720	0.000000	0.000000	0.000000	-0.107627	0.042182	-0.976972	0.000000	0.000000	2.000000	64.000000	0.000000
2965.458109	0.005917	0.537145	0.167463	75.633354	84.710136	122.318359	-2.672689	0.000000	-4.225722	0.000000	0.000000	0.000000	-0.107627	0.042182	-0.976972	0.000000	0.000000	2.000000	64.000000	0.000000
2965.461443	0.005473	0.537317	0.164096	75.633354	84.710136	122.318359	-2.672689	0.000000	-4.225722	0.000000	0.000000	0.000000	-0.133449	0.051727	-1.010188	0.000000	0.000000	2.000000	64.000000	0.000000
2965.464776	0.005473	0.537317	0.164096	75.633354	84.710136	122.318359	-2.672689	0.000000	-4.225722	0.000000	0.000000	0.000000	-0.133449	0.051727	-1.010188	0.000000	0.000000	2.000000	64.000000	0.000000
2965.468109	0.005473	0.537317	0.164096	75.651672	85.553970	123.240768	-2.703466	0.000000	-4.206099	0.000000	0.000000	0.000000	-0.133449	0.051727	-1.010188	0.000000	0.000000	2.000000	64.000000	0.000000
2965.471443	0.004944	0.537481	0.160714	75.651672	85.553970	123.240768	-2.703466	0.000000	-4.206099	0.000000	0.000000	0.000000	-0.158541	0.049196	-1.014657	0.000000	0.000000	2.000000	64.000000	0.000000
2965.474776	0.004944	0.537481	0.160714	75.651672	85.553970	123.240768	-2.703466	0.000000	-4.206099	0.000000	0.000000	0.000000	-0.158541	0.049196	-1.014657	0.000000	0.000000	2.000000	64.000000	0.000000
2965.478109	0.004944	0.537481	0.160714	75.660095	86.309883	124.095932	-2.733727	0.000000	-4.186494	0.000000	0.000000	0.000000	-0.158541	0.049196	-1.014657	0.000000	0.000000	2.000000	64.000000	0.000000
2965.481443	0.004304	0.537666	0.157276	75.660095	86.309883	124.095932	-2.733727	0.000000	-4.186494	0.000000	0.000000	0.000000	-0.192026	0.055302	-1.031336	0.000000	0.000000	2.000000	64.000000	0.000000
2965.484776	0.004304	0.537666	0.157276	75.660095	86.309883	124.095932	-2.733727	0.000000	-4.186494	0.000000	0.000000	0.000000	-0.192026	0.055302	-1.031336	0.000000	0.000000	2.000000	64.000000	0.000000
2965.488109	0.004304	0.537666	0.157276	75.638184	86.804222	124.730515	-2.763465	0.000000	-4.166924	0.000000	0.000000	0.000000	-0.192026	0.055302	-1.031336	0.000000	0.000000	2.000000	64.000000	0.000000
2965.491443	0.003555	0.537922	0.153924	75.638184	86.804222	124.730515	-2.763465	0.000000	-4.166924	0.000000	0.000000	0.000000	-0.224626	0.077009	-1.005684	0.000000	0.000000	2.000000	64.000000	0.000000
2965.494776	0.003555	0.537922	0.153924	75.638184	86.804222	124.730515	-2.763465	0.000000	-4.166924	0.000000	0.000000	0.000000	-0.224626	0.077009	-1.005684	0.000000	0.000000	2.000000	64.000000	0.000000
2965.498109	0.003555	0.537922	0.153924	75.574989	86.950851	125.074493	-2.791004	0.000000	-4.148529	0.000000	0.000000	0.000000	-0.224626	0.077009	-1.005684	0.000000	0.000000	2.000000	64.000000	0.000000
2965.501443	0.002786	0.538213	0.150625	75.574989	86.950851	125.074493	-2.791004	0.000000	-4.148529	0.000000	0.000000	0.000000	-0.230817	0.087098	-0.989519	0.000000	0.000000	2.000000	64.000000	0.000000
2965.504776	0.002786	0.538213	0.150625	75.574989	86.950851	125.074493	-2.791004	0.000000	-4.148529	0.000000	0.000000	0.000000	-0.230817	0.087098	-0.989519	0.000000	0.000000	2.000000	64.000000	0.000000
2965.508109	0.002786	0.538213	0.150625	75.491928	86.820068	125.170441	-2.818308	0.000000	-4.130029	0.000000	0.000000	0.000000	-0.230817	0.087098	-0.989519	0.000000	0.000000	2.000000	64.000000	0.000000
2965.511443	0.001939	0.538593	0.147431	75.491928	86.820068	125.170441	-2.818308	0.000000	-4.130029	0.000000	0.000000	0.000000	-0.254100	0.114218	-0.958450	0.000000	0.000000	2.000000	64.000000	0.000000
2965.514776	0.001939	0.538593	0.147431	75.491928	86.820068	125.170441	-2.818308	0.000000	-4.130029	0.000000	0.000000	0.000000	-0.254100	0.114218	-0.958450	0.000000	0.000000	2.000000	64.000000	0.000000
2965.518109	0.001939	0.538593	0.147431	75.418320	86.550713	125.131386	-2.843628	0.000000	-4.112637	0.000000	0.000000	0.000000	-0.254100	0.114218	-0.958450	0.000000	0.000000	2.000000	64.000000	0.000000
2965.521443	0.001072	0.539040	0.144287	75.418320	86.550713	125.131386	-2.843628	0.000000	-4.112637	0.000000	0.000000	0.000000	-0.259996	0.133952	-0.943056	0.000000	0.000000	2.000000	64.000000	0.000000
2965.524776	0.001072	0.539040	0.144287	75.418320	86.550713	125.131386	-2.843628	0.000000	-4.112637	0.000000	0.000000	0.000000	-0.259996	0.133952	-0.943056	0.000000	0.000000	2.000000	64.000000	0.000000
2965.528109	0.001072	0.539040	0.144287	75.376831	86.282104	125.046272	-2.868670	0.000000	-4.095209	0.000000	0.000000	0.000000	-0.259996	0.133952	-0.943056	0.000000	0.000000	2.000000	64.000000	0.000000
2965.531443	0.000186	0.539547	0.141158	75.376831	86.282104	125.046272	-2.868670	0.000000	-4.095209	0.000000	0.000000	0.000000	-0.265828	0.151998	-0.938612	0.000000	0.000000	2.000000	64.000000	0.000000
2965.534776	0.000186	0.539547	0.141158	75.376831	86.282104	125.046272	-2.868670	0.000000	-4.095209	0.000000	0.000000	0.000000	-0.265828	0.151998	-0.938612	0.000000	0.000000	2.000000	64.000000	0.000000
2965.538109	0.000186	0.539547	0.141158	75.412216	85.982201	124.809280	-2.893913	0.000000	-4.077410	0.000000	0.000000	0.000000	-0.265828	0.151998	-0.938612	0.000000	0.000000	2.000000	64.000000	0.000000
2965.541443	-0.000747	0.540088	0.137991	75.412216	85.982201	124.809280	-2.893913	0.000000	-4.077410	0.000000	0.000000	0.000000	-0.280004	0.162531	-0.950212	0.000000	0.000000	2.000000	64.000000	0.000000
2965.544776	-0.000747	0.540088	0.137991	75.412216	85.982201	124.809280	-2.893913	0.000000	-4.077410	0.000000	0.000000	0.000000	-0.280004	0.162531	-0.950212	0.000000	0.000000	2.000000	64.000000	0.000000
2965.548109	-0.000747	0.540088	0.137991	75.453484	85.728745	124.417717	-2.919572	0.000000	-4.059076	0.000000	0.000000	0.000000	-0.280004	0.162531	-0.950212	0.000000	0.000000	2.000000	64.000000	0.000000
2965.551443	-0.001699	0.540637	0.134827	75.453484	85.728745	124.417717	-2.919572	0.000000	-4.059076	0.000000	0.000000	0.000000	-0.285462	0.164692	-0.949328	0.000000	0.000000	2.000000	64.000000	0.000000
2965.554776	-0.001699	0.540637	0.134827	75.453484	85.728745	124.417717	-2.919572	0.000000	-4.059076	0.000000	0.000000	0.000000	-0.285462	0.164692	-0.949328	0.000000	0.000000	2.000000	64.000000	0.000000
2965.558109	-0.001699	0.540637	0.134827	75.495476	85.450829	123.808151	-2.945670	0.000000	-4.040177	0.000000	0.000000	0.000000	-0.285462	0.164692	-0.949328	0.000000	0.000000	2.000000	64.000000	0.000000
2965.561443	-0.002752	0.541183	0.131590	75.495476	85.450829	123.808151	-2.945670	0.000000	-4.040177	0.000000	0.000000	0.000000	-0.315843	0.163554	-0.971064	0.000000	0.000000	2.000000	64.000000	0.000000
2965.564776	-0.002752	0.541183	0.131590	75.495476	85.450829	123.808151	-2.945670	0.000000	-4.040177	0.000000	0.000000	0.000000	-0.315843	0.163554	-0.971064	0.000000	0.000000	2.000000	64.000000	0.000000
2965.568109	-0.002752	0.541183	0.131590	75.537926	85.130775	123.191299	-2.971689	0.000000	-4.021078	0.000000	0.000000	0.000000	-0.315843	0.163554	-0.971064	0.000000	0.000000	2.000000	64.000000	0.000000
2965.571443	-0.003904	0.541747	0.128333	75.537926	85.130775	123.191299	-2.971689	0.000000	-4.021078	0.000000	0.000000	0.000000	-0.345663	0.169476	-0.976869	0.000000	0.000000	2.000000	64.000000	0.000000
2965.574776	-0.003904	0.541747	0.128333	75.537926	85.130775	123.191299	-2.971689	0.000000	-4.021078	0.000000	0.000000	0.000000	-0.345663	0.169476	-0.976869	0.000000	0.000000	2.000000	64.000000	0.000000
2965.578109	-0.003904	0.541747	0.128333	75.583527	84.625137	122.662552	-2.996928	0.000000	-4.002302	0.000000	0.000000	0.000000	-0.345663	0.169476	-0.976869	0.000000	0.000000	2.000000	64.000000	0.000000
2965.581443	-0.005181	0.542387	0.125107	75.583527	84.625137	122.662552	-2.996928	0.000000	-4.002302	0.000000	0.000000	0.000000	-0.383319	0.192018	-0.967987	0.000000	0.000000	2.000000	64.000000	0.000000
2965.584776	-0.005181	0.542387	0.125107	75.583527	84.625137	122.662552	-2.996928	0.000000	-4.002302	0.000000	0.000000	0.000000	-0.383319	0.192018	-0.967987	0.000000	0.000000	2.000000	64.000000	0.000000
2965.588109	-0.005181	0.542387	0.125107	75.629753	83.952606	122.162445	-3.020110	0.000000	-3.984838	0.000000	0.000000	0.000000	-0.383319	0.192018	-0.967987	0.000000	0.000000	2.000000	64.000000	0.000000
2965.591443	-0.006638	0.543076	0.121951	75.629753	83.952606	122.162445	-3.020110	0.000000	-3.984838	0.000000	0.000000	0.000000	-0.436994	0.206478	-0.946641	0.000000	0.000000	2.000000	64.000000	0.000000
2965.594776	-0.006638	0.543076	0.121951	75.629753	83.952606	122.162445	-3.020110	0.000000	-3.984838	0.000000	0.000000	0.000000	-0.436994	0.206478	-0.946641	0.000000	0.000000	2.000000	64.000000	0.000000
2965.598109	-0.006638	0.543076	0.121951	75.669472	83.151840	121.512375	-3.039406	0.000000	-3.970140	0.000000	0.000000	0.000000	-0.436994	0.206478	-0.946641	0.000000	0.000000	2.000000	64.000000	0.000000
2965.601443	-0.008161	0.543819	0.118809	75.669472	83.151840	121.512375	-3.039406	0.000000	-3.970140	0.000000	0.000000	0.000000	-0.456833	0.223042	-0.942824	0.000000	0.000000	2.000000	64.000000	0.000000
2965.604776	-0.008161	0.543819	0.118809	75.669472	83.151840	121.512375	-3.039406	0.000000	-3.970140	0.000000	0.000000	0.000000	-0.456833	0.223042	-0.942824	0.000000	0.000000	2.000000	64.000000	0.000000
2965.608109	-0.008161	0.543819	0.118809	75.668991	82.297287	120.665787	-3.057914	0.000000	-3.955903	0.000000	0.000000	0.000000	-0.456833	0.223042	-0.942824	0.000000	0.000000	2.000000	64.000000	0.000000
2965.611443	-0.009777	0.544597	0.115759	75.668991	82.297287	120.665787	-3.057914	0.000000	-3.955903	0.000000	0.000000	0.000000	-0.484884	0.233467	-0.914910	0.000000	0.000000	2.000000	64.000000	0.000000
2965.614776	-0.009777	0.544597	0.115759	75.668991	82.297287	120.665787	-3.057914	0.000000	-3.955903	0.000000	0.000000	0.000000	-0.484884	0.233467	-0.914910	0.000000	0.000000	2.000000	64.000000	0.000000
2965.618109	-0.009777	0.544597	0.115759	75.606483	81.485886	119.755318	-3.073694	0.000000	-3.943654	0.000000	0.000000	0.000000	-0.484884	0.233467	-0.914910	0.000000	0.000000	2.000000	64.000000	0.000000
2965.621443	-0.011350	0.545423	0.112784	75.606483	81.485886	119.755318	-3.073694	0.000000	-3.943654	0.000000	0.000000	0.000000	-0.471958	0.247786	-0.892605	0.000000	0.000000	2.000000	64.000000	0.000000
2965.624776	-0.011350	0.545423	0.112784	75.606483	81.485886	119.755318	-3.073694	0.000000	-3.943654	0.000000	0.000000	0.000000	-0.471958	0.247786	-0.892605	0.000000	0.000000	2.000000	64.000000	0.000000
2965.628109	-0.011350	0.545423	0.112784	75.496208	80.793716	118.953346	-3.089839	0.000000	-3.931017	0.000000	0.000000	0.000000	-0.471958	0.247786	-0.892605	0.000000	0.000000	2.000000	64.000000	0.000000
2965.631443	-0.012963	0.546235	0.109891	75.496208	80.793716	118.953346	-3.089839	0.000000	-3.931017	0.000000	0.000000	0.000000	-0.483655	0.243515	-0.867633	0.000000	0.000000	2.000000	64.000000	0.000000
2965.634776	-0.012963	0.546235	0.109891	75.496208	80.793716	118.953346	-3.089839	0.000000	-3.931017	0.000000	0.000000	0.000000	-0.483655	0.243515	-0.867633	0.000000	0.000000	2.000000	64.000000	0.000000
2965.638109	-0.012963	0.546235	0.109891	75.375641	80.258286	118.352753	-3.104392	0.000000	-3.919534	0.000000	0.000000	0.000000	-0.483655	0.243515	-0.867633	0.000000	0.000000	2.000000	64.000000	0.000000
2965.641443	-0.014531	0.547021	0.107008	75.375641	80.258286	118.352753	-3.104392	0.000000	-3.919534	0.000000	0.000000	0.000000	-0.470641	0.235846	-0.864975	0.000000	0.000000	2.000000	64.000000	0.000000
2965.644776	-0.014531	0.547021	0.107008	75.375641	80.258286	118.352753	-3.104392	0.000000	-3.919534	0.000000	0.000000	0.000000	-0.470641	0.235846	-0.864975	0.000000	0.000000	2.000000	64.000000	0.000000
2965.648109	-0.014531	0.547021	0.107008	75.289131	79.937759	117.995621	-3.120403	0.000000	-3.906800	0.000000	0.000000	0.000000	-0.470641	0.235846	-0.864975	0.000000	0.000000	2.000000	64.000000	0.000000
2965.651443	-0.016112	0.547788	0.104172	75.289131	79.937759	117.995621	-3.120403	0.000000	-3.906800	0.000000	0.000000	0.000000	-0.474102	0.230136	-0.851020	0.000000	0.000000	2.000000	64.000000	0.000000
2965.654776	-0.016112	0.547788	0.104172	75.289131	79.937759	117.995621	-3.120403	0.000000	-3.906800	0.000000	0.000000	0.000000	-0.474102	0.230136	-0.851020	0.000000	0.000000	2.000000	64.000000	0.000000
2965.658109	-0.016112	0.547788	0.104172	75.275833	79.879913	117.816383	-3.136021	0.000000	-3.894274	0.000000	0.000000	0.000000	-0.474102	0.230136	-0.851020	0.000000	0.000000	2.000000	64.000000	0.000000
2965.661443	-0.017674	0.548487	0.101271	75.275833	79.879913	117.816383	-3.136021	0.000000	-3.894274	0.000000	0.000000	0.000000	-0.468572	0.209768	-0.870007	0.000000	0.000000	2.000000	64.000000	0.000000
2965.664776	-0.017674	0.548487	0.101271	75.275833	79.879913	117.816383	-3.136021	0.000000	-3.894274	0.000000	0.000000	0.000000	-0.468572	0.209768	-0.870007	0.000000	0.000000	2.000000	64.000000	0.000000
2965.668109	-0.017674	0.548487	0.101271	75.294884	80.014168	117.847214	-3.153963	0.000000	-3.879758	0.000000	0.000000	0.000000	-0.468572	0.209768	-0.870007	0.000000	0.000000	2.000000	64.000000	0.000000
2965.671443	-0.019298	0.549114	0.098366	75.294884	80.014168	117.847214	-3.153963	0.000000	-3.879758	0.000000	0.000000	0.000000	-0.487244	0.187812	-0.871647	0.000000	0.000000	2.000000	64.000000	0.000000
2965.674776	-0.019298	0.549114	0.098366	75.294884	80.014168	117.847214	-3.153963	0.000000	-3.879758	0.000000	0.000000	0.000000	-0.487244	0.187812	-0.871647	0.000000	0.000000	2.000000	64.000000	0.000000
2965.678109	-0.019298	0.549114	0.098366	75.309990	80.239342	118.106636	-3.171388	0.000000	-3.865527	0.000000	0.000000	0.000000	-0.487244	0.187812	-0.871647	0.000000	0.000000	2.000000	64.000000	0.000000
2965.681443	-0.020929	0.549709	0.095430	75.309990	80.239342	118.106636	-3.171388	0.000000	-3.865527	0.000000	0.000000	0.000000	-0.489501	0.178752	-0.880896	0.000000	0.000000	2.000000	64.000000	0.000000
2965.684776	-0.020929	0.549709	0.095430	75.309990	80.239342	118.106636	-3.171388	0.000000	-3.865527	0.000000	0.000000	0.000000	-0.489501	0.178752	-0.880896	0.000000	0.000000	2.000000	64.000000	0.000000
2965.688109	-0.020929	0.549709	0.095430	75.324379	80.459961	118.454704	-3.190096	0.000000	-3.850102	0.000000	0.000000	0.000000	-0.489501	0.178752	-0.880896	0.000000	0.000000	2.000000	64.000000	0.000000
2965.691443	-0.022622	0.550281	0.092499	75.324379	80.459961	118.454704	-3.190096	0.000000	-3.850102	0.000000	0.000000	0.000000	-0.507693	0.171634	-0.879140	0.000000	0.000000	2.000000	64.000000	0.000000
2965.694776	-0.022622	0.550281	0.092499	75.324379	80.459961	118.454704	-3.190096	0.000000	-3.850102	0.000000	0.000000	0.000000	-0.507693	0.171634	-0.879140	0.000000	0.000000	2.000000	64.000000	0.000000
2965.698109	-0.022622	0.550281	0.092499	75.335655	80.672295	118.848679	-3.208149	0.000000	-3.835072	0.000000	0.000000	0.000000	-0.507693	0.171634	-0.879140	0.000000	0.000000	2.000000	64.000000	0.000000
2965.701443	-0.024325	0.550814	0.089660	75.335655	80.672295	118.848679	-3.208149	0.000000	-3.835072	0.000000	0.000000	0.000000	-0.511088	0.159750	-0.851815	0.000000	0.000000	2.000000	64.000000	0.000000
2965.704776	-0.024325	0.550814	0.089660	75.335655	80.672295	118.848679	-3.208149	0.000000	-3.835072	0.000000	0.000000	0.000000	-0.511088	0.159750	-0.851815	0.000000	0.000000	2.000000	64.000000	0.000000
2965.708109	-0.024325	0.550814	0.089660	75.345856	80.867889	119.238960	-3.224956	0.000000	-3.820950	0.000000	0.000000	0.000000	-0.511088	0.159750	-0.851815	0.000000	0.000000	2.000000	64.000000	0.000000
2965.711443	-0.026065	0.551331	0.086867	75.345856	80.867889	119.238960	-3.224956	0.000000	-3.820950	0.000000	0.000000	0.000000	-0.521772	0.155070	-0.837935	0.000000	0.000000	2.000000	64.000000	0.000000
2965.714776	-0.026065	0.551331	0.086867	75.345856	80.867889	119.238960	-3.224956	0.000000	-3.820950	0.000000	0.000000	0.000000	-0.521772	0.155070	-0.837935	0.000000	0.000000	2.000000	64.000000	0.000000
2965.718109	-0.026065	0.551331	0.086867	75.341560	81.047638	119.583199	-3.240753	0.000000	-3.807561	0.000000	0.000000	0.000000	-0.521772	0.155070	-0.837935	0.000000	0.000000	2.000000	64.000000	0.000000
2965.721443	-0.027764	0.551810	0.084168	75.341560	81.047638	119.583199	-3.240753	0.000000	-3.807561	0.000000	0.000000	0.000000	-0.509942	0.143795	-0.809514	0.000000	0.000000	2.000000	64.000000	0.000000
2965.724776	-0.027764	0.551810	0.084168	75.341560	81.047638	119.583199	-3.240753	0.000000	-3.807561	0.000000	0.000000	0.000000	-0.509942	0.143795	-0.809514	0.000000	0.000000	2.000000	64.000000	0.000000
2965.728109	-0.027764	0.551810	0.084168	75.317841	81.202026	119.858307	-3.256329	0.000000	-3.794249	0.000000	0.000000	0.000000	-0.509942	0.143795	-0.809514	0.000000	0.000000	2.000000	64.000000	0.000000
2965.731443	-0.029475	0.552246	0.081524	75.317841	81.202026	119.858307	-3.256329	0.000000	-3.794249	0.000000	0.000000	0.000000	-0.513238	0.130785	-0.793392	0.000000	0.000000	2.000000	64.000000	0.000000
2965.734776	-0.029475	0.552246	0.081524	75.317841	81.202026	119.858307	-3.256329	0.000000	-3.794249	0.000000	0.000000	0.000000	-0.513238	0.130785	-0.793392	0.000000	0.000000	2.000000	64.000000	0.000000
2965.738109	-0.029475	0.552246	0.081524	75.303635	81.361076	120.040710	-3.271233	0.000000	-3.781407	0.000000	0.000000	0.000000	-0.513238	0.130785	-0.793392	0.000000	0.000000	2.000000	64.000000	0.000000
2965.741443	-0.031170	0.552710	0.078902	75.303635	81.361076	120.040710	-3.271233	0.000000	-3.781407	0.000000	0.000000	0.000000	-0.508404	0.139014	-0.786531	0.000000	0.000000	2.000000	64.000000	0.000000
2965.744776	-0.031170	0.552710	0.078902	75.303635	81.361076	120.040710	-3.271233	0.000000	-3.781407	0.000000	0.000000	0.000000	-0.508404	0.139014	-0.786531	0.000000	0.000000	2.000000	64.000000	0.000000
2965.748109	-0.031170	0.552710	0.078902	75.312088	81.519241	120.233963	-3.286865	0.000000	-3.767826	0.000000	0.000000	0.000000	-0.508404	0.139014	-0.786531	0.000000	0.000000	2.000000	64.000000	0.000000
2965.751443	-0.032875	0.553142	0.076312	75.312088	81.519241	120.233963	-3.286865	0.000000	-3.767826	0.000000	0.000000	0.000000	-0.511448	0.129679	-0.776907	0.000000	0.000000	2.000000	64.000000	0.000000
2965.754776	-0.032875	0.553142	0.076312	75.312088	81.519241	120.233963	-3.286865	0.000000	-3.767826	0.000000	0.000000	0.000000	-0.511448	0.129679	-0.776907	0.000000	0.000000	2.000000	64.000000	0.000000
2965.758109	-0.032875	0.553142	0.076312	75.319931	81.675072	120.491440	-3.302322	0.000000	-3.754287	0.000000	0.000000	0.000000	-0.511448	0.129679	-0.776907	0.000000	0.000000	2.000000	64.000000	0.000000
2965.761443	-0.034588	0.553554	0.073732	75.319931	81.675072	120.491440	-3.302322	0.000000	-3.754287	0.000000	0.000000	0.000000	-0.514065	0.123801	-0.773951	0.000000	0.000000	2.000000	64.000000	0.000000
2965.764776	-0.034588	0.553554	0.073732	75.319931	81.675072	120.491440	-3.302322	0.000000	-3.754287	0.000000	0.000000	0.000000	-0.514065	0.123801	-0.773951	0.000000	0.000000	2.000000	64.000000	0.000000
2965.768109	-0.034588	0.553554	0.073732	75.328629	81.817734	120.832169	-3.270587	0.000000	-3.686620	0.000000	0.000000	0.000000	-0.514065	0.123801	-0.773951	0.000000	0.000000	2.000000	64.000000	0.000000
2965.771443	-0.036312	0.553966	0.071180	75.328629	81.817734	120.832169	-3.270587	0.000000	-3.686620	0.000000	0.000000	0.000000	-0.516982	0.123458	-0.765829	0.000000	0.000000	2.000000	64.000000	0.000000
2965.774776	-0.036312	0.553966	0.071180	75.328629	81.817734	120.832169	-3.270587	0.000000	-3.686620	0.000000	0.000000	0.000000	-0.516982	0.123458	-0.765829	0.000000	0.000000	2.000000	64.000000	0.000000
2965.778109	-0.036312	0.553966	0.071180	75.336800	81.958122	121.173332	-3.184424	0.000000	-3.558981	0.000000	0.000000	0.000000	-0.516982	0.123458	-0.765829	0.000000	0.000000	2.000000	64.000000	0.000000
2965.781443	-0.038047	0.554337	0.068682	75.336800	81.958122	121.173332	-3.184424	0.000000	-3.558981	0.000000	0.000000	0.000000	-0.520501	0.111296	-0.749337	0.000000	0.000000	2.000000	64.000000	0.000000
2965.784776	-0.038047	0.554337	0.068682	75.336800	81.958122	121.173332	-3.184424	0.000000	-3.558981	0.000000	0.000000	0.000000	-0.520501	0.111296	-0.749337	0.000000	0.000000	2.000000	64.000000	0.000000
2965.788109	-0.038047	0.554337	0.068682	75.342537	82.085709	121.510895	-3.097674	0.000000	-3.434092	0.000000	0.000000	0.000000	-0.520501	0.111296	-0.749337	0.000000	0.000000	2.000000	64.000000	0.000000
2965.791443	-0.039797	0.554676	0.066279	75.342537	82.085709	121.510895	-3.097674	0.000000	-3.434092	0.000000	0.000000	0.000000	-0.525028	0.101644	-0.720835	0.000000	0.000000	2.000000	64.000000	0.000000
2965.794776	-0.039797	0.554676	0.066279	75.342537	82.085709	121.510895	-3.097674	0.000000	-3.434092	0.000000	0.000000	0.000000	-0.525028	0.101644	-0.720835	0.000000	0.000000	2.000000	64.000000	0.000000
2965.798109	-0.039797	0.554676	0.066279	75.349663	82.191116	121.835266	-3.010169	0.000000	-3.313953	0.000000	0.000000	0.000000	-0.525028	0.101644	-0.720835	0.000000	0.000000	2.000000	64.000000	0.000000
2965.801443	-0.041538	0.554983	0.063974	75.349663	82.191116	121.835266	-3.010169	0.000000	-3.313953	0.000000	0.000000	0.000000	-0.522376	0.092292	-0.691611	0.000000	0.000000	2.000000	64.000000	0.000000
2965.804776	-0.041538	0.554983	0.063974	75.349663	82.191116	121.835266	-3.010169	0.000000	-3.313953	0.000000	0.000000	0.000000	-0.522376	0.092292	-0.691611	0.000000	0.000000	2.000000	64.000000	0.000000
2965.808109	-0.041538	0.554983	0.063974	75.364105	82.300285	122.146614	-2.923106	0.000000	-3.198684	0.000000	0.000000	0.000000	-0.522376	0.092292	-0.691611	0.000000	0.000000	2.000000	64.000000	0.000000
2965.811443	-0.043275	0.555240	0.061812	75.364105	82.300285	122.146614	-2.923106	0.000000	-3.198684	0.000000	0.000000	0.000000	-0.521207	0.077002	-0.648639	0.000000	0.000000	2.000000	64.000000	0.000000
2965.814776	-0.043275	0.555240	0.061812	75.364105	82.300285	122.146614	-2.923106	0.000000	-3.198684	0.000000	0.000000	0.000000	-0.521207	0.077002	-0.648639	0.000000	0.000000	2.000000	64.000000	0.000000
2965.818109	-0.043275	0.555240	0.061812	75.407906	82.421738	122.440704	-2.836239	0.000000	-3.090578	0.000000	0.000000	0.000000	-0.521207	0.077002	-0.648639	0.000000	0.000000	2.000000	64.000000	0.000000
2965.821443	-0.045008	0.555486	0.059765	75.407906	82.421738	122.440704	-2.836239	0.000000	-3.090578	0.000000	0.000000	0.000000	-0.519813	0.073741	-0.613833	0.000000	0.000000	2.000000	64.000000	0.000000
2965.824776	-0.045008	0.555486	0.059765	75.407906	82.421738	122.440704	-2.836239	0.000000	-3.090578	0.000000	0.000000	0.000000	-0.519813	0.073741	-0.613833	0.000000	0.000000	2.000000	64.000000	0.000000
2965.828109	-0.045008	0.555486	0.059765	75.497383	82.544106	122.699829	-2.749603	0.000000	-2.988272	0.000000	0.000000	0.000000	-0.519813	0.073741	-0.613833	0.000000	0.000000	2.000000	64.000000	0.000000
2965.831443	-0.046733	0.555742	0.057791	75.497383	82.544106	122.699829	-2.749603	0.000000	-2.988272	0.000000	0.000000	0.000000	-0.517594	0.076921	-0.592453	0.000000	0.000000	2.000000	64.000000	0.000000
2965.834776	-0.046733	0.555742	0.057791	75.497383	82.544106	122.699829	-2.749603	0.000000	-2.988272	0.000000	0.000000	0.000000	-0.517594	0.076921	-0.592453	0.000000	0.000000	2.000000	64.000000	0.000000
2965.838109	-0.046733	0.555742	0.057791	75.664375	82.723602	122.931480	-2.663337	0.000000	-2.889530	0.000000	0.000000	0.000000	-0.517594	0.076921	-0.592453	0.000000	0.000000	2.000000	64.000000	0.000000
2965.841443	-0.048477	0.555981	0.055890	75.664375	82.723602	122.931480	-2.663337	0.000000	-2.889530	0.000000	0.000000	0.000000	-0.523094	0.071754	-0.570043	0.000000	0.000000	2.000000	64.000000	0.000000
2965.844776	-0.048477	0.555981	0.055890	75.664375	82.723602	122.931480	-2.663337	0.000000	-2.889530	0.000000	0.000000	0.000000	-0.523094	0.071754	-0.570043	0.000000	0.000000	2.000000	64.000000	0.000000
2965.848109	-0.048477	0.555981	0.055890	75.915367	82.974686	123.140907	-2.576155	0.000000	-2.794523	0.000000	0.000000	0.000000	-0.523094	0.071754	-0.570043	0.000000	0.000000	2.000000	64.000000	0.000000
2965.851443	-0.050189	0.556214	0.054047	75.915367	82.974686	123.140907	-2.576155	0.000000	-2.794523	0.000000	0.000000	0.000000	-0.513562	0.069814	-0.552982	0.000000	0.000000	2.000000	64.000000	0.000000
2965.854776	-0.050189	0.556214	0.054047	75.915367	82.974686	123.140907	-2.576155	0.000000	-2.794523	0.000000	0.000000	0.000000	-0.513562	0.069814	-0.552982	0.000000	0.000000	2.000000	64.000000	0.000000
2965.858109	-0.050189	0.556214	0.054047	76.205391	83.264397	123.322929	-2.490562	0.000000	-2.702359	0.000000	0.000000	0.000000	-0.513562	0.069814	-0.552982	0.000000	0.000000	2.000000	64.000000	0.000000
2965.861443	-0.051872	0.556459	0.052279	76.205391	83.264397	123.322929	-2.490562	0.000000	-2.702359	0.000000	0.000000	0.000000	-0.504841	0.073357	-0.530562	0.000000	0.000000	2.000000	64.000000	0.000000
2965.864776	-0.051872	0.556459	0.052279	76.205391	83.264397	123.322929	-2.490562	0.000000	-2.702359	0.000000	0.000000	0.000000	-0.504841	0.073357	-0.530562	0.000000	0.000000	2.000000	64.000000	0.000000
2965.868109	-0.051872	0.556459	0.052279	76.496300	83.547951	123.453674	-2.406422	0.000000	-2.613932	0.000000	0.000000	0.000000	-0.504841	0.073357	-0.530562	0.000000	0.000000	2.000000	64.000000	0.000000
2965.871443	-0.053549	0.556697	0.050565	76.496300	83.547951	123.453674	-2.406422	0.000000	-2.613932	0.000000	0.000000	0.000000	-0.503131	0.071639	-0.513956	0.000000	0.000000	2.000000	64.000000	0.000000
2965.874776	-0.053549	0.556697	0.050565	76.496300	83.547951	123.453674	-2.406422	0.000000	-2.613932	0.000000	0.000000	0.000000	-0.503131	0.071639	-0.513956	0.000000	0.000000	2.000000	64.000000	0.000000
2965.878109	-0.053549	0.556697	0.050565	76.799706	83.830574	123.596375	-2.322567	0.000000	-2.528273	0.000000	0.000000	0.000000	-0.503131	0.071639	-0.513956	0.000000	0.000000	2.000000	64.000000	0.000000
2965.881443	-0.055201	0.556939	0.048951	76.799706	83.830574	123.596375	-2.322567	0.000000	-2.528273	0.000000	0.000000	0.000000	-0.495731	0.072369	-0.484452	0.000000	0.000000	2.000000	64.000000	0.000000
2965.884776	-0.055201	0.556939	0.048951	76.799706	83.830574	123.596375	-2.322567	0.000000	-2.528273	0.000000	0.000000	0.000000	-0.495731	0.072369	-0.484452	0.000000	0.000000	2.000000	64.000000	0.000000
2965.888109	-0.055201	0.556939	0.048951	77.122414	84.111343	123.753822	-2.239945	0.000000	-2.447531	0.000000	0.000000	0.000000	-0.495731	0.072369	-0.484452	0.000000	0.000000	2.000000	64.000000	0.000000
2965.891443	-0.056880	0.557201	0.047447	77.122414	84.111343	123.753822	-2.239945	0.000000	-2.447531	0.000000	0.000000	0.000000	-0.503689	0.078628	-0.451205	0.000000	0.000000	2.000000	64.000000	0.000000
2965.894776	-0.056880	0.557201	0.047447	77.122414	84.111343	123.753822	-2.239945	0.000000	-2.447531	0.000000	0.000000	0.000000	-0.503689	0.078628	-0.451205	0.000000	0.000000	2.000000	64.000000	0.000000
2965.898109	-0.056880	0.557201	0.047447	77.464676	84.373817	123.888130	-2.155997	0.000000	-2.372330	0.000000	0.000000	0.000000	-0.503689	0.078628	-0.451205	0.000000	0.000000	2.000000	64.000000	0.000000
2965.901443	-0.058541	0.557502	0.046076	77.464676	84.373817	123.888130	-2.155997	0.000000	-2.372330	0.000000	0.000000	0.000000	-0.498248	0.090367	-0.411075	0.000000	0.000000	2.000000	64.000000	0.000000
2965.904776	-0.058541	0.557502	0.046076	77.464676	84.373817	123.888130	-2.155997	0.000000	-2.372330	0.000000	0.000000	0.000000	-0.498248	0.090367	-0.411075	0.000000	0.000000	2.000000	64.000000	0.000000
2965.908109	-0.058541	0.557502	0.046076	77.829910	84.637810	123.997673	-2.072955	0.000000	-2.303817	0.000000	0.000000	0.000000	-0.498248	0.090367	-0.411075	0.000000	0.000000	2.000000	64.000000	0.000000
2965.911443	-0.060162	0.557815	0.044849	77.829910	84.637810	123.997673	-2.072955	0.000000	-2.303817	0.000000	0.000000	0.000000	-0.486355	0.093909	-0.368321	0.000000	0.000000	2.000000	64.000000	0.000000
2965.914776	-0.060162	0.557815	0.044849	77.829910	84.637810	123.997673	-2.072955	0.000000	-2.303817	0.000000	0.000000	0.000000	-0.486355	0.093909	-0.368321	0.000000	0.000000	2.000000	64.000000	0.000000
2965.918109	-0.060162	0.557815	0.044849	78.221474	84.922394	124.098747	-1.991896	0.000000	-2.242430	0.000000	0.000000	0.000000	-0.486355	0.093909	-0.368321	0.000000	0.000000	2.000000	64.000000	0.000000
2965.921443	-0.061793	0.558141	0.043758	78.221474	84.922394	124.098747	-1.991896	0.000000	-2.242430	0.000000	0.000000	0.000000	-0.489285	0.097664	-0.327136	0.000000	0.000000	2.000000	64.000000	0.000000
2965.924776	-0.061793	0.558141	0.043758	78.221474	84.922394	124.098747	-1.991896	0.000000	-2.242430	0.000000	0.000000	0.000000	-0.489285	0.097664	-0.327136	0.000000	0.000000	2.000000	64.000000	0.000000
2965.928109	-0.061793	0.558141	0.043758	78.631363	85.204689	124.176285	-1.910349	0.000000	-2.187908	0.000000	0.000000	0.000000	-0.489285	0.097664	-0.327136	0.000000	0.000000	2.000000	64.000000	0.000000
2965.931443	-0.063433	0.558461	0.042788	78.631363	85.204689	124.176285	-1.910349	0.000000	-2.187908	0.000000	0.000000	0.000000	-0.492005	0.096218	-0.291121	0.000000	0.000000	2.000000	64.000000	0.000000
2965.934776	-0.063433	0.558461	0.042788	78.631363	85.204689	124.176285	-1.910349	0.000000	-2.187908	0.000000	0.000000	0.000000	-0.492005	0.096218	-0.291121	0.000000	0.000000	2.000000	64.000000	0.000000
2965.938109	-0.063433	0.558461	0.042788	79.049561	85.499031	124.260529	-1.828348	0.000000	-2.139388	0.000000	0.000000	0.000000	-0.492005	0.096218	-0.291121	0.000000	0.000000	2.000000	64.000000	0.000000
2965.941443	-0.065057	0.558760	0.041923	79.049561	85.499031	124.260529	-1.828348	0.000000	-2.139388	0.000000	0.000000	0.000000	-0.487331	0.089555	-0.259357	0.000000	0.000000	2.000000	64.000000	0.000000
2965.944776	-0.065057	0.558760	0.041923	79.049561	85.499031	124.260529	-1.828348	0.000000	-2.139388	0.000000	0.000000	0.000000	-0.487331	0.089555	-0.259357	0.000000	0.000000	2.000000	64.000000	0.000000
2965.948109	-0.065057	0.558760	0.041923	79.464081	85.831200	124.383690	-1.747126	0.000000	-2.096161	0.000000	0.000000	0.000000	-0.487331	0.089555	-0.259357	0.000000	0.000000	2.000000	64.000000	0.000000
2965.951443	-0.066704	0.559020	0.041078	79.464081	85.831200	124.383690	-1.747126	0.000000	-2.096161	0.000000	0.000000	0.000000	-0.493998	0.078136	-0.253508	0.000000	0.000000	2.000000	64.000000	0.000000
2965.954776	-0.066704	0.559020	0.041078	79.464081	85.831200	124.383690	-1.747126	0.000000	-2.096161	0.000000	0.000000	0.000000	-0.493998	0.078136	-0.253508	0.000000	0.000000	2.000000	64.000000	0.000000
2965.958109	-0.066704	0.559020	0.041078	79.841896	86.154785	124.536987	-1.664793	0.000000	-2.053910	0.000000	0.000000	0.000000	-0.493998	0.078136	-0.253508	0.000000	0.000000	2.000000	64.000000	0.000000
2965.961443	-0.068356	0.559223	0.040301	79.841896	86.154785	124.536987	-1.664793	0.000000	-2.053910	0.000000	0.000000	0.000000	-0.495513	0.060969	-0.233028	0.000000	0.000000	2.000000	64.000000	0.000000
2965.964776	-0.068356	0.559223	0.040301	79.841896	86.154785	124.536987	-1.664793	0.000000	-2.053910	0.000000	0.000000	0.000000	-0.495513	0.060969	-0.233028	0.000000	0.000000	2.000000	64.000000	0.000000
2965.968109	-0.068356	0.559223	0.040301	80.163933	86.472641	124.740959	-1.582207	0.000000	-2.015072	0.000000	0.000000	0.000000	-0.495513	0.060969	-0.233028	0.000000	0.000000	2.000000	64.000000	0.000000
2965.971443	-0.069999	0.559363	0.039490	80.163933	86.472641	124.740959	-1.582207	0.000000	-2.015072	0.000000	0.000000	0.000000	-0.492897	0.041851	-0.243480	0.000000	0.000000	2.000000	64.000000	0.000000
2965.974776	-0.069999	0.559363	0.039490	80.163933	86.472641	124.740959	-1.582207	0.000000	-2.015072	0.000000	0.000000	0.000000	-0.492897	0.041851	-0.243480	0.000000	0.000000	2.000000	64.000000	0.000000
2965.978109	-0.069999	0.559363	0.039490	80.420822	86.781517	124.997398	-1.500058	0.000000	-1.974492	0.000000	0.000000	0.000000	-0.492897	0.041851	-0.243480	0.000000	0.000000	2.000000	64.000000	0.000000
2965.981443	-0.071636	0.559429	0.038666	80.420822	86.781517	124.997398	-1.500058	0.000000	-1.974492	0.000000	0.000000	0.000000	-0.491172	0.019912	-0.247058	0.000000	0.000000	2.000000	64.000000	0.000000
2965.984776	-0.071636	0.559429	0.038666	80.420822	86.781517	124.997398	-1.500058	0.000000	-1.974492	0.000000	0.000000	0.000000	-0.491172	0.019912	-0.247058	0.000000	0.000000	2.000000	64.000000	0.000000
2965.988109	-0.071636	0.559429	0.038666	80.620110	87.069763	125.293686	-1.418196	0.000000	-1.933316	0.000000	0.000000	0.000000	-0.491172	0.019912	-0.247058	0.000000	0.000000	2.000000	64.000000	0.000000
2965.991443	-0.073317	0.559441	0.037841	80.620110	87.069763	125.293686	-1.418196	0.000000	-1.933316	0.000000	0.000000	0.000000	-0.504292	0.003361	-0.247518	0.000000	0.000000	2.000000	64.000000	0.000000
2965.994776	-0.073317	0.559441	0.037841	80.620110	87.069763	125.293686	-1.418196	0.000000	-1.933316	0.000000	0.000000	0.000000	-0.504292	0.003361	-0.247518	0.000000	0.000000	2.000000	64.000000	0.000000
2965.998109	-0.073317	0.559441	0.037841	80.752953	87.357048	125.649094	-1.334147	0.000000	-1.892063	0.000000	0.000000	0.000000	-0.504292	0.003361	-0.247518	0.000000	0.000000	2.000000	64.000000	0.000000
2966.001443	-0.075013	0.559461	0.036984	80.752953	87.357048	125.649094	-1.334147	0.000000	-1.892063	0.000000	0.000000	0.000000	-0.508787	0.006134	-0.257214	0.000000	0.000000	2.000000	64.000000	0.000000
2966.004776	-0.075013	0.559461	0.036984	80.752953	87.357048	125.649094	-1.334147	0.000000	-1.892063	0.000000	0.000000	0.000000	-0.508787	0.006134	-0.257214	0.000000	0.000000	2.000000	64.000000	0.000000
2966.008109	-0.075013	0.559461	0.036984	80.832855	87.833763	126.233589	-1.249349	0.000000	-1.849194	0.000000	0.000000	0.000000	-0.508787	0.006134	-0.257214	0.000000	0.000000	2.000000	64.000000	0.000000
2966.011443	-0.076651	0.559445	0.036093	80.832855	87.833763	126.233589	-1.249349	0.000000	-1.849194	0.000000	0.000000	0.000000	-0.491543	-0.004687	-0.267234	0.000000	0.000000	2.000000	64.000000	0.000000
2966.014776	-0.076651	0.559445	0.036093	80.832855	87.833763	126.233589	-1.249349	0.000000	-1.849194	0.000000	0.000000	0.000000	-0.491543	-0.004687	-0.267234	0.000000	0.000000	2.000000	64.000000	0.000000
2966.018109	-0.076651	0.559445	0.036093	80.875275	88.451721	126.973312	-1.167425	0.000000	-1.804655	0.000000	0.000000	0.000000	-0.491543	-0.004687	-0.267234	0.000000	0.000000	2.000000	64.000000	0.000000
2966.021443	-0.078285	0.559429	0.035197	80.875275	88.451721	126.973312	-1.167425	0.000000	-1.804655	0.000000	0.000000	0.000000	-0.489928	-0.004781	-0.268946	0.000000	0.000000	2.000000	64.000000	0.000000
2966.024776	-0.078285	0.559429	0.035197	80.875275	88.451721	126.973312	-1.167425	0.000000	-1.804655	0.000000	0.000000	0.000000	-0.489928	-0.004781	-0.268946	0.000000	0.000000	2.000000	64.000000	0.000000
2966.028109	-0.078285	0.559429	0.035197	80.918137	89.096275	127.733498	-1.085770	0.000000	-1.759830	0.000000	0.000000	0.000000	-0.489928	-0.004781	-0.268946	0.000000	0.000000	2.000000	64.000000	0.000000
2966.031443	-0.079869	0.559404	0.034325	80.918137	89.096275	127.733498	-1.085770	0.000000	-1.759830	0.000000	0.000000	0.000000	-0.475422	-0.007697	-0.261526	0.000000	0.000000	2.000000	64.000000	0.000000
2966.034776	-0.079869	0.559404	0.034325	80.918137	89.096275	127.733498	-1.085770	0.000000	-1.759830	0.000000	0.000000	0.000000	-0.475422	-0.007697	-0.261526	0.000000	0.000000	2.000000	64.000000	0.000000
2966.038109	-0.079869	0.559404	0.034325	80.995468	89.671898	128.392197	-1.006534	0.000000	-1.716243	0.000000	0.000000	0.000000	-0.475422	-0.007697	-0.261526	0.000000	0.000000	2.000000	64.000000	0.000000
2966.041443	-0.081400	0.559333	0.033444	80.995468	89.671898	128.392197	-1.006534	0.000000	-1.716243	0.000000	0.000000	0.000000	-0.459334	-0.021285	-0.264357	0.000000	0.000000	2.000000	64.000000	0.000000
2966.044776	-0.081400	0.559333	0.033444	80.995468	89.671898	128.392197	-1.006534	0.000000	-1.716243	0.000000	0.000000	0.000000	-0.459334	-0.021285	-0.264357	0.000000	0.000000	2.000000	64.000000	0.000000
2966.048109	-0.081400	0.559333	0.033444	81.131416	90.170906	128.892532	-0.929978	0.000000	-1.672183	0.000000	0.000000	0.000000	-0.459334	-0.021285	-0.264357	0.000000	0.000000	2.000000	64.000000	0.000000
2966.051443	-0.082885	0.559225	0.032594	81.131416	90.170906	128.892532	-0.929978	0.000000	-1.672183	0.000000	0.000000	0.000000	-0.445314	-0.032306	-0.255015	0.000000	0.000000	2.000000	64.000000	0.000000
2966.054776	-0.082885	0.559225	0.032594	81.131416	90.170906	128.892532	-0.929978	0.000000	-1.672183	0.000000	0.000000	0.000000	-0.445314	-0.032306	-0.255015	0.000000	0.000000	2.000000	64.000000	0.000000
2966.058109	-0.082885	0.559225	0.032594	81.300217	90.718201	129.300156	-0.855759	0.000000	-1.629680	0.000000	0.000000	0.000000	-0.445314	-0.032306	-0.255015	0.000000	0.000000	2.000000	64.000000	0.000000
2966.061443	-0.084264	0.559037	0.031708	81.300217	90.718201	129.300156	-0.855759	0.000000	-1.629680	0.000000	0.000000	0.000000	-0.413652	-0.056409	-0.265595	0.000000	0.000000	2.000000	64.000000	0.000000
2966.064776	-0.084264	0.559037	0.031708	81.300217	90.718201	129.300156	-0.855759	0.000000	-1.629680	0.000000	0.000000	0.000000	-0.413652	-0.056409	-0.265595	0.000000	0.000000	2.000000	64.000000	0.000000
2966.068109	-0.084264	0.559037	0.031708	81.492760	91.447769	129.804733	-0.786817	0.000000	-1.585414	0.000000	0.000000	0.000000	-0.413652	-0.056409	-0.265595	0.000000	0.000000	2.000000	64.000000	0.000000
2966.071443	-0.085567	0.558777	0.030824	81.492760	91.447769	129.804733	-0.786817	0.000000	-1.585414	0.000000	0.000000	0.000000	-0.391057	-0.077942	-0.265138	0.000000	0.000000	2.000000	64.000000	0.000000
2966.074776	-0.085567	0.558777	0.030824	81.492760	91.447769	129.804733	-0.786817	0.000000	-1.585414	0.000000	0.000000	0.000000	-0.391057	-0.077942	-0.265138	0.000000	0.000000	2.000000	64.000000	0.000000
2966.078109	-0.085567	0.558777	0.030824	81.702202	92.340019	130.520432	-0.721640	0.000000	-1.541225	0.000000	0.000000	0.000000	-0.391057	-0.077942	-0.265138	0.000000	0.000000	2.000000	64.000000	0.000000
2966.081443	-0.086777	0.558437	0.029970	81.702202	92.340019	130.520432	-0.721640	0.000000	-1.541225	0.000000	0.000000	0.000000	-0.362831	-0.102206	-0.256472	0.000000	0.000000	2.000000	64.000000	0.000000
2966.084776	-0.086777	0.558437	0.029970	81.702202	92.340019	130.520432	-0.721640	0.000000	-1.541225	0.000000	0.000000	0.000000	-0.362831	-0.102206	-0.256472	0.000000	0.000000	2.000000	64.000000	0.000000
2966.088109	-0.086777	0.558437	0.029970	81.896393	93.298111	131.419693	-0.661169	0.000000	-1.498479	0.000000	0.000000	0.000000	-0.362831	-0.102206	-0.256472	0.000000	0.000000	2.000000	64.000000	0.000000
2966.091443	-0.087912	0.558025	0.029117	81.896393	93.298111	131.419693	-0.661169	0.000000	-1.498479	0.000000	0.000000	0.000000	-0.340470	-0.123574	-0.255741	0.000000	0.000000	2.000000	64.000000	0.000000
2966.094776	-0.087912	0.558025	0.029117	81.896393	93.298111	131.419693	-0.661169	0.000000	-1.498479	0.000000	0.000000	0.000000	-0.340470	-0.123574	-0.255741	0.000000	0.000000	2.000000	64.000000	0.000000
2966.098109	-0.087912	0.558025	0.029117	82.054482	94.266869	132.351120	-0.604423	0.000000	-1.455856	0.000000	0.000000	0.000000	-0.340470	-0.123574	-0.255741	0.000000	0.000000	2.000000	64.000000	0.000000
2966.101443	-0.088983	0.557568	0.028325	82.054482	94.266869	132.351120	-0.604423	0.000000	-1.455856	0.000000	0.000000	0.000000	-0.321352	-0.137068	-0.237644	0.000000	0.000000	2.000000	64.000000	0.000000
2966.104776	-0.088983	0.557568	0.028325	82.054482	94.266869	132.351120	-0.604423	0.000000	-1.455856	0.000000	0.000000	0.000000	-0.321352	-0.137068	-0.237644	0.000000	0.000000	2.000000	64.000000	0.000000
2966.108109	-0.088983	0.557568	0.028325	82.169571	95.187408	133.263718	-0.550865	0.000000	-1.416249	0.000000	0.000000	0.000000	-0.321352	-0.137068	-0.237644	0.000000	0.000000	2.000000	64.000000	0.000000
2966.111443	-0.089964	0.557075	0.027575	82.169571	95.187408	133.263718	-0.550865	0.000000	-1.416249	0.000000	0.000000	0.000000	-0.294270	-0.147719	-0.224998	0.000000	0.000000	2.000000	64.000000	0.000000
2966.114776	-0.089964	0.557075	0.027575	82.169571	95.187408	133.263718	-0.550865	0.000000	-1.416249	0.000000	0.000000	0.000000	-0.294270	-0.147719	-0.224998	0.000000	0.000000	2.000000	64.000000	0.000000
2966.118109	-0.089964	0.557075	0.027575	82.272774	96.114128	134.183762	-0.501820	0.000000	-1.378749	0.000000	0.000000	0.000000	-0.294270	-0.147719	-0.224998	0.000000	0.000000	2.000000	64.000000	0.000000
2966.121443	-0.090854	0.556574	0.026862	82.272774	96.114128	134.183762	-0.501820	0.000000	-1.378749	0.000000	0.000000	0.000000	-0.267066	-0.150293	-0.213815	0.000000	0.000000	2.000000	64.000000	0.000000
2966.124776	-0.090854	0.556574	0.026862	82.272774	96.114128	134.183762	-0.501820	0.000000	-1.378749	0.000000	0.000000	0.000000	-0.267066	-0.150293	-0.213815	0.000000	0.000000	2.000000	64.000000	0.000000
2966.128109	-0.090854	0.556574	0.026862	82.379211	97.149017	135.193253	-0.457309	0.000000	-1.343113	0.000000	0.000000	0.000000	-0.267066	-0.150293	-0.213815	0.000000	0.000000	2.000000	64.000000	0.000000
2966.131443	-0.091679	0.556011	0.026194	82.379211	97.149017	135.193253	-0.457309	0.000000	-1.343113	0.000000	0.000000	0.000000	-0.247507	-0.168952	-0.200605	0.000000	0.000000	2.000000	64.000000	0.000000
2966.134776	-0.091679	0.556011	0.026194	82.379211	97.149017	135.193253	-0.457309	0.000000	-1.343113	0.000000	0.000000	0.000000	-0.247507	-0.168952	-0.200605	0.000000	0.000000	2.000000	64.000000	0.000000
2966.138109	-0.091679	0.556011	0.026194	82.518478	98.384750	136.359665	-0.416058	0.000000	-1.309679	0.000000	0.000000	0.000000	-0.247507	-0.168952	-0.200605	0.000000	0.000000	2.000000	64.000000	0.000000
2966.141443	-0.092449	0.555414	0.025496	82.518478	98.384750	136.359665	-0.416058	0.000000	-1.309679	0.000000	0.000000	0.000000	-0.231035	-0.179195	-0.209150	0.000000	0.000000	2.000000	64.000000	0.000000
2966.144776	-0.092449	0.555414	0.025496	82.518478	98.384750	136.359665	-0.416058	0.000000	-1.309679	0.000000	0.000000	0.000000	-0.231035	-0.179195	-0.209150	0.000000	0.000000	2.000000	64.000000	0.000000
2966.148109	-0.092449	0.555414	0.025496	82.701309	99.833649	137.688583	-0.377552	0.000000	-1.274821	0.000000	0.000000	0.000000	-0.231035	-0.179195	-0.209150	0.000000	0.000000	2.000000	64.000000	0.000000
2966.151443	-0.093177	0.554755	0.024839	82.701309	99.833649	137.688583	-0.377552	0.000000	-1.274821	0.000000	0.000000	0.000000	-0.218507	-0.197778	-0.197200	0.000000	0.000000	2.000000	64.000000	0.000000
2966.154776	-0.093177	0.554755	0.024839	82.701309	99.833649	137.688583	-0.377552	0.000000	-1.274821	0.000000	0.000000	0.000000	-0.218507	-0.197778	-0.197200	0.000000	0.000000	2.000000	64.000000	0.000000
2966.158109	-0.093177	0.554755	0.024839	82.924294	101.366211	139.054489	-0.341134	0.000000	-1.241954	0.000000	0.000000	0.000000	-0.218507	-0.197778	-0.197200	0.000000	0.000000	2.000000	64.000000	0.000000
2966.161443	-0.093829	0.554035	0.024163	82.924294	101.366211	139.054489	-0.341134	0.000000	-1.241954	0.000000	0.000000	0.000000	-0.195533	-0.215928	-0.202829	0.000000	0.000000	2.000000	64.000000	0.000000
2966.164776	-0.093829	0.554035	0.024163	82.924294	101.366211	139.054489	-0.341134	0.000000	-1.241954	0.000000	0.000000	0.000000	-0.195533	-0.215928	-0.202829	0.000000	0.000000	2.000000	64.000000	0.000000
2966.168109	-0.094403	0.553333	0.023583	83.142021	102.618286	140.151154	-0.341134	0.000000	-1.241954	0.000000	0.000000	0.000000	-0.172251	-0.210674	-0.173938	0.000000	0.000000	2.000000	64.000000	0.000000
2966.171443	-0.094403	0.553333	0.023583	83.142021	102.618286	140.151154	-0.341134	0.000000	-1.241954	0.000000	0.000000	0.000000	-0.172251	-0.210674	-0.173938	0.000000	0.000000	2.000000	64.000000	0.000000
2966.174776	-0.094403	0.553333	0.023583	83.142021	102.618286	140.151154	-0.341134	0.000000	-1.241954	0.000000	0.000000	0.000000	-0.172251	-0.210674	-0.173938	0.000000	0.000000	2.000000	64.000000	0.000000
2966.178109	-0.094960	0.552491	0.022924	83.381767	103.801018	141.169647	-0.279837	0.000000	-1.179159	0.000000	0.000000	0.000000	-0.167136	-0.252424	-0.197850	0.000000	0.000000	2.000000	64.000000	0.000000
2966.181443	-0.094960	0.552491	0.022924	83.381767	103.801018	141.169647	-0.279837	0.000000	-1.179159	0.000000	0.000000	0.000000	-0.167136	-0.252424	-0.197850	0.000000	0.000000	2.000000	64.000000	0.000000
2966.184776	-0.094960	0.552491	0.022924	83.381767	103.801018	141.169647	-0.279837	0.000000	-1.179159	0.000000	0.000000	0.000000	-0.167136	-0.252424	-0.197850	0.000000	0.000000	2.000000	64.000000	0.000000
2966.188109	-0.095464	0.551590	0.022241	83.594612	104.876717	142.106949	-0.251981	0.000000	-1.146184	0.000000	0.000000	0.000000	-0.151075	-0.270330	-0.204917	0.000000	0.000000	2.000000	64.000000	0.000000
2966.191443	-0.095464	0.551590	0.022241	83.594612	104.876717	142.106949	-0.251981	0.000000	-1.146184	0.000000	0.000000	0.000000	-0.151075	-0.270330	-0.204917	0.000000	0.000000	2.000000	64.000000	0.000000
2966.194776	-0.095464	0.551590	0.022241	83.594612	104.876717	142.106949	-0.251981	0.000000	-1.146184	0.000000	0.000000	0.000000	-0.151075	-0.270330	-0.204917	0.000000	0.000000	2.000000	64.000000	0.000000
2966.198109	-0.095958	0.550656	0.021520	83.800148	105.882011	142.987915	-0.226802	0.000000	-1.112031	0.000000	0.000000	0.000000	-0.148349	-0.280132	-0.216286	0.000000	0.000000	2.000000	64.000000	0.000000
2966.201443	-0.095958	0.550656	0.021520	83.800148	105.882011	142.987915	-0.226802	0.000000	-1.112031	0.000000	0.000000	0.000000	-0.148349	-0.280132	-0.216286	0.000000	0.000000	2.000000	64.000000	0.000000
2966.204776	-0.095958	0.550656	0.021520	83.800148	105.882011	142.987915	-0.226802	0.000000	-1.112031	0.000000	0.000000	0.000000	-0.148349	-0.280132	-0.216286	0.000000	0.000000	2.000000	64.000000	0.000000
2966.208109	-0.096452	0.549621	0.020685	83.996712	107.384193	144.343475	-0.202077	0.000000	-1.075984	0.000000	0.000000	0.000000	-0.148078	-0.310494	-0.250371	0.000000	0.000000	2.000000	64.000000	0.000000
2966.211443	-0.096452	0.549621	0.020685	83.996712	107.384193	144.343475	-0.202077	0.000000	-1.075984	0.000000	0.000000	0.000000	-0.148078	-0.310494	-0.250371	0.000000	0.000000	2.000000	64.000000	0.000000
2966.214776	-0.096452	0.549621	0.020685	83.996712	107.384193	144.343475	-0.202077	0.000000	-1.075984	0.000000	0.000000	0.000000	-0.148078	-0.310494	-0.250371	0.000000	0.000000	2.000000	64.000000	0.000000
2966.218109	-0.096967	0.548486	0.019731	84.180046	109.393112	146.196274	-0.177397	0.000000	-1.034255	0.000000	0.000000	0.000000	-0.154374	-0.340596	-0.286098	0.000000	0.000000	2.000000	64.000000	0.000000
2966.221443	-0.096967	0.548486	0.019731	84.180046	109.393112	146.196274	-0.177397	0.000000	-1.034255	0.000000	0.000000	0.000000	-0.154374	-0.340596	-0.286098	0.000000	0.000000	2.000000	64.000000	0.000000
2966.224776	-0.096967	0.548486	0.019731	84.180046	109.393112	146.196274	-0.177397	0.000000	-1.034255	0.000000	0.000000	0.000000	-0.154374	-0.340596	-0.286098	0.000000	0.000000	2.000000	64.000000	0.000000
2966.228109	-0.097546	0.547252	0.018648	84.316490	111.904427	148.566238	-0.151668	0.000000	-0.986572	0.000000	0.000000	0.000000	-0.173945	-0.370358	-0.324912	0.000000	0.000000	2.000000	64.000000	0.000000
2966.231443	-0.097546	0.547252	0.018648	84.316490	111.904427	148.566238	-0.151668	0.000000	-0.986572	0.000000	0.000000	0.000000	-0.173945	-0.370358	-0.324912	0.000000	0.000000	2.000000	64.000000	0.000000
2966.234776	-0.097546	0.547252	0.018648	84.316490	111.904427	148.566238	-0.151668	0.000000	-0.986572	0.000000	0.000000	0.000000	-0.173945	-0.370358	-0.324912	0.000000	0.000000	2.000000	64.000000	0.000000
2966.238109	-0.098188	0.545972	0.017425	84.390694	114.490791	151.062973	-0.122677	0.000000	-0.932420	0.000000	0.000000	0.000000	-0.192509	-0.383861	-0.366960	0.000000	0.000000	2.000000	64.000000	0.000000
2966.241443	-0.098188	0.545972	0.017425	84.390694	114.490791	151.062973	-0.122677	0.000000	-0.932420	0.000000	0.000000	0.000000	-0.192509	-0.383861	-0.366960	0.000000	0.000000	2.000000	64.000000	0.000000
2966.244776	-0.098188	0.545972	0.017425	84.390694	114.490791	151.062973	-0.122677	0.000000	-0.932420	0.000000	0.000000	0.000000	-0.192509	-0.383861	-0.366960	0.000000	0.000000	2.000000	64.000000	0.000000
2966.248109	-0.098864	0.544631	0.016048	84.380920	116.714668	153.283920	-0.090592	0.000000	-0.871260	0.000000	0.000000	0.000000	-0.202767	-0.402174	-0.413269	0.000000	0.000000	2.000000	64.000000	0.000000
2966.251443	-0.098864	0.544631	0.016048	84.380920	116.714668	153.283920	-0.090592	0.000000	-0.871260	0.000000	0.000000	0.000000	-0.202767	-0.402174	-0.413269	0.000000	0.000000	2.000000	64.000000	0.000000
2966.254776	-0.098864	0.544631	0.016048	84.380920	116.714668	153.283920	-0.090592	0.000000	-0.871260	0.000000	0.000000	0.000000	-0.202767	-0.402174	-0.413269	0.000000	0.000000	2.000000	64.000000	0.000000
2966.258109	-0.099543	0.543298	0.014596	84.280807	118.164955	154.843033	-0.056798	0.000000	-0.802382	0.000000	0.000000	0.000000	-0.203660	-0.399906	-0.435446	0.000000	0.000000	2.000000	64.000000	0.000000
2966.261443	-0.099543	0.543298	0.014596	84.280807	118.164955	154.843033	-0.056798	0.000000	-0.802382	0.000000	0.000000	0.000000	-0.203660	-0.399906	-0.435446	0.000000	0.000000	2.000000	64.000000	0.000000
2966.264776	-0.099543	0.543298	0.014596	84.280807	118.164955	154.843033	-0.056798	0.000000	-0.802382	0.000000	0.000000	0.000000	-0.203660	-0.399906	-0.435446	0.000000	0.000000	2.000000	64.000000	0.000000
2966.268109	-0.100245	0.542000	0.013061	84.192726	119.097450	155.912827	-0.022855	0.000000	-0.729808	0.000000	0.000000	0.000000	-0.210766	-0.389655	-0.460458	0.000000	0.000000	2.000000	64.000000	0.000000
2966.271443	-0.100245	0.542000	0.013061	84.192726	119.097450	155.912827	-0.022855	0.000000	-0.729808	0.000000	0.000000	0.000000	-0.210766	-0.389655	-0.460458	0.000000	0.000000	2.000000	64.000000	0.000000
2966.274776	-0.100245	0.542000	0.013061	84.192726	119.097450	155.912827	-0.022855	0.000000	-0.729808	0.000000	0.000000	0.000000	-0.210766	-0.389655	-0.460458	0.000000	0.000000	2.000000	64.000000	0.000000
2966.278109	-0.100965	0.540776	0.011525	84.186478	119.157539	156.117279	0.012273	0.000000	-0.653065	0.000000	0.000000	0.000000	-0.215909	-0.367146	-0.460950	0.000000	0.000000	2.000000	64.000000	0.000000
2966.281443	-0.100965	0.540776	0.011525	84.186478	119.157539	156.117279	0.012273	0.000000	-0.653065	0.000000	0.000000	0.000000	-0.215909	-0.367146	-0.460950	0.000000	0.000000	2.000000	64.000000	0.000000
2966.284776	-0.100965	0.540776	0.011525	84.186478	119.157539	156.117279	0.012273	0.000000	-0.653065	0.000000	0.000000	0.000000	-0.215909	-0.367146	-0.460950	0.000000	0.000000	2.000000	64.000000	0.000000
2966.288109	-0.101636	0.539600	0.010006	84.261719	118.105873	155.235977	0.048258	0.000000	-0.576240	0.000000	0.000000	0.000000	-0.201361	-0.352721	-0.455622	0.000000	0.000000	2.000000	64.000000	0.000000
2966.291443	-0.101636	0.539600	0.010006	84.261719	118.105873	155.235977	0.048258	0.000000	-0.576240	0.000000	0.000000	0.000000	-0.201361	-0.352721	-0.455622	0.000000	0.000000	2.000000	64.000000	0.000000
2966.294776	-0.101636	0.539600	0.010006	84.261719	118.105873	155.235977	0.048258	0.000000	-0.576240	0.000000	0.000000	0.000000	-0.201361	-0.352721	-0.455622	0.000000	0.000000	2.000000	64.000000	0.000000
2966.298109	-0.102263	0.538515	0.008520	84.381935	116.121086	153.444962	0.081818	0.000000	-0.500303	0.000000	0.000000	0.000000	-0.187901	-0.325573	-0.445945	0.000000	0.000000	2.000000	64.000000	0.000000
2966.301443	-0.102263	0.538515	0.008520	84.381935	116.121086	153.444962	0.081818	0.000000	-0.500303	0.000000	0.000000	0.000000	-0.187901	-0.325573	-0.445945	0.000000	0.000000	2.000000	64.000000	0.000000
2966.304776	-0.102263	0.538515	0.008520	84.381935	116.121086	153.444962	0.081818	0.000000	-0.500303	0.000000	0.000000	0.000000	-0.187901	-0.325573	-0.445945	0.000000	0.000000	2.000000	64.000000	0.000000
2966.308109	-0.102871	0.537536	0.007080	84.530479	113.323448	150.860733	0.113135	0.000000	-0.425979	0.000000	0.000000	0.000000	-0.182482	-0.293781	-0.431981	0.000000	0.000000	2.000000	64.000000	0.000000
2966.311443	-0.102871	0.537536	0.007080	84.530479	113.323448	150.860733	0.113135	0.000000	-0.425979	0.000000	0.000000	0.000000	-0.182482	-0.293781	-0.431981	0.000000	0.000000	2.000000	64.000000	0.000000
2966.314776	-0.102871	0.537536	0.007080	84.530479	113.323448	150.860733	0.113135	0.000000	-0.425979	0.000000	0.000000	0.000000	-0.182482	-0.293781	-0.431981	0.000000	0.000000	2.000000	64.000000	0.000000
2966.318109	-0.103446	0.536626	0.005719	84.692711	109.815765	147.574432	0.143549	0.000000	-0.353982	0.000000	0.000000	0.000000	-0.172458	-0.272834	-0.408244	0.000000	0.000000	2.000000	64.000000	0.000000
2966.321443	-0.103446	0.536626	0.005719	84.692711	109.815765	147.574432	0.143549	0.000000	-0.353982	0.000000	0.000000	0.000000	-0.172458	-0.272834	-0.408244	0.000000	0.000000	2.000000	64.000000	0.000000
2966.324776	-0.103446	0.536626	0.005719	84.692711	109.815765	147.574432	0.143549	0.000000	-0.353982	0.000000	0.000000	0.000000	-0.172458	-0.272834	-0.408244	0.000000	0.000000	2.000000	64.000000	0.000000
2966.328109	-0.104028	0.535826	0.004511	84.836235	105.846565	143.838043	0.172291	0.000000	-0.285941	0.000000	0.000000	0.000000	-0.174530	-0.240180	-0.362474	0.000000	0.000000	2.000000	64.000000	0.000000
2966.331443	-0.104028	0.535826	0.004511	84.836235	105.846565	143.838043	0.172291	0.000000	-0.285941	0.000000	0.000000	0.000000	-0.174530	-0.240180	-0.362474	0.000000	0.000000	2.000000	64.000000	0.000000
2966.334776	-0.104028	0.535826	0.004511	84.836235	105.846565	143.838043	0.172291	0.000000	-0.285941	0.000000	0.000000	0.000000	-0.174530	-0.240180	-0.362474	0.000000	0.000000	2.000000	64.000000	0.000000
2966.338109	-0.104561	0.535084	0.003410	84.920280	101.748940	139.995255	0.201380	0.000000	-0.225529	0.000000	0.000000	0.000000	-0.160070	-0.222580	-0.330025	0.000000	0.000000	2.000000	64.000000	0.000000
2966.341443	-0.104561	0.535084	0.003410	84.920280	101.748940	139.995255	0.201380	0.000000	-0.225529	0.000000	0.000000	0.000000	-0.160070	-0.222580	-0.330025	0.000000	0.000000	2.000000	64.000000	0.000000
2966.344776	-0.104561	0.535084	0.003410	84.920280	101.748940	139.995255	0.201380	0.000000	-0.225529	0.000000	0.000000	0.000000	-0.160070	-0.222580	-0.330025	0.000000	0.000000	2.000000	64.000000	0.000000
2966.348109	-0.105014	0.534381	0.002474	84.923180	97.657196	136.198105	0.228058	0.000000	-0.170525	0.000000	0.000000	0.000000	-0.135926	-0.210801	-0.280867	0.000000	0.000000	2.000000	64.000000	0.000000
2966.351443	-0.105014	0.534381	0.002474	84.923180	97.657196	136.198105	0.228058	0.000000	-0.170525	0.000000	0.000000	0.000000	-0.135926	-0.210801	-0.280867	0.000000	0.000000	2.000000	64.000000	0.000000
2966.354776	-0.105014	0.534381	0.002474	84.923180	97.657196	136.198105	0.228058	0.000000	-0.170525	0.000000	0.000000	0.000000	-0.135926	-0.210801	-0.280867	0.000000	0.000000	2.000000	64.000000	0.000000
2966.358109	-0.105454	0.533717	0.001688	84.861954	93.892708	132.752899	0.250712	0.000000	-0.123714	0.000000	0.000000	0.000000	-0.131788	-0.199216	-0.236017	0.000000	0.000000	2.000000	64.000000	0.000000
2966.361443	-0.105454	0.533717	0.001688	84.861954	93.892708	132.752899	0.250712	0.000000	-0.123714	0.000000	0.000000	0.000000	-0.131788	-0.199216	-0.236017	0.000000	0.000000	2.000000	64.000000	0.000000
2966.364776	-0.105454	0.533717	0.001688	84.861954	93.892708	132.752899	0.250712	0.000000	-0.123714	0.000000	0.000000	0.000000	-0.131788	-0.199216	-0.236017	0.000000	0.000000	2.000000	64.000000	0.000000
2966.368109	-0.105454	0.533717	0.001688	84.756973	90.682243	129.859222	0.272677	0.000000	-0.084377	0.000000	0.000000	0.000000	-0.131788	-0.199216	-0.236017	0.000000	0.000000	2.000000	64.000000	0.000000
2966.371443	-0.105848	0.533110	0.001011	84.756973	90.682243	129.859222	0.272677	0.000000	-0.084377	0.000000	0.000000	0.000000	-0.118257	-0.182080	-0.203057	0.000000	0.000000	2.000000	64.000000	0.000000
2966.374776	-0.105848	0.533110	0.001011	84.756973	90.682243	129.859222	0.272677	0.000000	-0.084377	0.000000	0.000000	0.000000	-0.118257	-0.182080	-0.203057	0.000000	0.000000	2.000000	64.000000	0.000000
2966.378109	-0.106172	0.532543	0.000431	84.643867	88.104424	127.570290	0.272677	0.000000	-0.084377	0.000000	0.000000	0.000000	-0.097133	-0.169952	-0.174001	0.000000	0.000000	2.000000	64.000000	0.000000
2966.381443	-0.106172	0.532543	0.000431	84.643867	88.104424	127.570290	0.272677	0.000000	-0.084377	0.000000	0.000000	0.000000	-0.097133	-0.169952	-0.174001	0.000000	0.000000	2.000000	64.000000	0.000000
2966.384776	-0.106172	0.532543	0.000431	84.643867	88.104424	127.570290	0.272677	0.000000	-0.084377	0.000000	0.000000	0.000000	-0.097133	-0.169952	-0.174001	0.000000	0.000000	2.000000	64.000000	0.000000
2966.388109	-0.106172	0.532543	0.000431	84.565849	86.157684	125.839546	0.308576	0.000000	-0.021534	0.000000	0.000000	0.000000	-0.097133	-0.169952	-0.174001	0.000000	0.000000	2.000000	64.000000	0.000000
2966.391443	-0.106441	0.532052	-0.000084	84.565849	86.157684	125.839546	0.308576	0.000000	-0.021534	0.000000	0.000000	0.000000	-0.080845	-0.147389	-0.154295	0.000000	0.000000	2.000000	64.000000	0.000000
2966.394776	-0.106441	0.532052	-0.000084	84.565849	86.157684	125.839546	0.308576	0.000000	-0.021534	0.000000	0.000000	0.000000	-0.080845	-0.147389	-0.154295	0.000000	0.000000	2.000000	64.000000	0.000000
2966.398109	-0.106679	0.531610	-0.000533	84.528755	84.842697	124.660828	0.308576	0.000000	-0.021534	0.000000	0.000000	0.000000	-0.071467	-0.132616	-0.134806	0.000000	0.000000	2.000000	64.000000	0.000000
2966.401443	-0.106679	0.531610	-0.000533	84.528755	84.842697	124.660828	0.308576	0.000000	-0.021534	0.000000	0.000000	0.000000	-0.071467	-0.132616	-0.134806	0.000000	0.000000	2.000000	64.000000	0.000000
2966.404776	-0.106679	0.531610	-0.000533	84.528755	84.842697	124.660828	0.308576	0.000000	-0.021534	0.000000	0.000000	0.000000	-0.071467	-0.132616	-0.134806	0.000000	0.000000	2.000000	64.000000	0.000000
2966.408109	-0.106679	0.531610	-0.000533	84.531593	83.907600	123.798943	0.333961	0.000000	0.026649	0.000000	0.000000	0.000000	-0.071467	-0.132616	-0.134806	0.000000	0.000000	2.000000	64.000000	0.000000
2966.411443	-0.106873	0.531275	-0.000879	84.531593	83.907600	123.798943	0.333961	0.000000	0.026649	0.000000	0.000000	0.000000	-0.058007	-0.100551	-0.103767	0.000000	0.000000	2.000000	64.000000	0.000000
2966.414776	-0.106873	0.531275	-0.000879	84.531593	83.907600	123.798943	0.333961	0.000000	0.026649	0.000000	0.000000	0.000000	-0.058007	-0.100551	-0.103767	0.000000	0.000000	2.000000	64.000000	0.000000
2966.418109	-0.106873	0.531275	-0.000879	84.546844	83.413719	123.335831	0.333961	0.000000	0.026649	0.000000	0.000000	0.000000	-0.058007	-0.100551	-0.103767	0.000000	0.000000	2.000000	64.000000	0.000000
2966.421443	-0.106873	0.531275	-0.000879	84.546844	83.413719	123.335831	0.333961	0.000000	0.026649	0.000000	0.000000	0.000000	-0.058007	-0.100551	-0.103767	0.000000	0.000000	2.000000	64.000000	0.000000
2966.424776	-0.107016	0.531056	-0.001143	84.546844	83.413719	123.335831	0.333961	0.000000	0.026649	0.000000	0.000000	0.000000	-0.043073	-0.065757	-0.079374	0.000000	0.000000	2.000000	64.000000	0.000000
2966.428109	-0.107068	0.530927	-0.001312	84.549721	83.249565	123.191795	0.343629	0.000000	0.043944	0.000000	0.000000	0.000000	-0.015508	-0.038679	-0.050681	0.000000	0.000000	2.000000	64.000000	0.000000
2966.431443	-0.107068	0.530927	-0.001312	84.549721	83.249565	123.191795	0.343629	0.000000	0.043944	0.000000	0.000000	0.000000	-0.015508	-0.038679	-0.050681	0.000000	0.000000	2.000000	64.000000	0.000000
2966.434776	-0.107068	0.530927	-0.001312	84.549721	83.249565	123.191795	0.343629	0.000000	0.043944	0.000000	0.000000	0.000000	-0.015508	-0.038679	-0.050681	0.000000	0.000000	2.000000	64.000000	0.000000
2966.438109	-0.107068	0.530927	-0.001312	84.543213	83.309380	123.259224	0.353392	0.000000	0.065619	0.000000	0.000000	0.000000	-0.015508	-0.038679	-0.050681	0.000000	0.000000	2.000000	64.000000	0.000000
2966.441443	-0.107054	0.530904	-0.001372	84.543213	83.309380	123.259224	0.353392	0.000000	0.065619	0.000000	0.000000	0.000000	0.004204	-0.006831	-0.017898	0.000000	0.000000	2.000000	64.000000	0.000000
2966.444776	-0.107054	0.530904	-0.001372	84.543213	83.309380	123.259224	0.353392	0.000000	0.065619	0.000000	0.000000	0.000000	0.004204	-0.006831	-0.017898	0.000000	0.000000	2.000000	64.000000	0.000000
2966.448109	-0.107054	0.530904	-0.001372	84.542061	83.284096	123.224663	0.353392	0.000000	0.065619	0.000000	0.000000	0.000000	0.004204	-0.006831	-0.017898	0.000000	0.000000	2.000000	64.000000	0.000000
2966.451443	-0.107054	0.530904	-0.001372	84.542061	83.284096	123.224663	0.353392	0.000000	0.065619	0.000000	0.000000	0.000000	0.004204	-0.006831	-0.017898	0.000000	0.000000	2.000000	64.000000	0.000000
2966.454776	-0.106950	0.530920	-0.001328	84.542061	83.284096	123.224663	0.353392	0.000000	0.065619	0.000000	0.000000	0.000000	0.031148	0.004833	0.013193	0.000000	0.000000	2.000000	64.000000	0.000000
2966.458109	-0.106950	0.530920	-0.001328	84.543175	83.208183	123.126549	0.352692	0.000000	0.068603	0.000000	0.000000	0.000000	0.031148	0.004833	0.013193	0.000000	0.000000	2.000000	64.000000	0.000000
2966.461443	-0.106950	0.530920	-0.001328	84.543175	83.208183	123.126549	0.352692	0.000000	0.068603	0.000000	0.000000	0.000000	0.031148	0.004833	0.013193	0.000000	0.000000	2.000000	64.000000	0.000000
2966.464776	-0.106950	0.530920	-0.001328	84.543175	83.208183	123.126549	0.352692	0.000000	0.068603	0.000000	0.000000	0.000000	0.031148	0.004833	0.013193	0.000000	0.000000	2.000000	64.000000	0.000000
2966.468109	-0.106588	0.531046	-0.001020	84.544899	83.075310	122.963013	0.347500	0.000000	0.066404	0.000000	0.000000	0.000000	0.108486	0.037835	0.092556	0.000000	0.000000	2.000000	64.000000	0.000000
2966.471443	-0.106588	0.531046	-0.001020	84.544899	83.075310	122.963013	0.347500	0.000000	0.066404	0.000000	0.000000	0.000000	0.108486	0.037835	0.092556	0.000000	0.000000	2.000000	64.000000	0.000000
2966.474776	-0.106588	0.531046	-0.001020	84.544899	83.075310	122.963013	0.347500	0.000000	0.066404	0.000000	0.000000	0.000000	0.108486	0.037835	0.092556	0.000000	0.000000	2.000000	64.000000	0.000000
2966.478109	-0.106588	0.531046	-0.001020	84.546913	82.909599	122.766487	0.329419	0.000000	0.050978	0.000000	0.000000	0.000000	0.108486	0.037835	0.092556	0.000000	0.000000	2.000000	64.000000	0.000000
2966.481443	-0.106361	0.531108	-0.000821	84.546913	82.909599	122.766487	0.329419	0.000000	0.050978	0.000000	0.000000	0.000000	0.068319	0.018510	0.059565	0.000000	0.000000	2.000000	64.000000	0.000000
2966.484776	-0.106361	0.531108	-0.000821	84.546913	82.909599	122.766487	0.329419	0.000000	0.050978	0.000000	0.000000	0.000000	0.068319	0.018510	0.059565	0.000000	0.000000	2.000000	64.000000	0.000000
2966.488109	-0.106168	0.531192	-0.000568	84.549141	82.713928	122.537148	0.329419	0.000000	0.050978	0.000000	0.000000	0.000000	0.057718	0.025345	0.075909	0.000000	0.000000	2.000000	64.000000	0.000000
2966.491443	-0.106168	0.531192	-0.000568	84.549141	82.713928	122.537148	0.329419	0.000000	0.050978	0.000000	0.000000	0.000000	0.057718	0.025345	0.075909	0.000000	0.000000	2.000000	64.000000	0.000000
2966.494776	-0.106168	0.531192	-0.000568	84.549141	82.713928	122.537148	0.329419	0.000000	0.050978	0.000000	0.000000	0.000000	0.057718	0.025345	0.075909	0.000000	0.000000	2.000000	64.000000	0.000000
2966.498109	-0.106168	0.531192	-0.000568	84.551620	82.482628	122.274757	0.308413	0.000000	0.028399	0.000000	0.000000	0.000000	0.057718	0.025345	0.075909	0.000000	0.000000	2.000000	64.000000	0.000000
2966.501443	-0.105989	0.531300	-0.000255	84.551620	82.482628	122.274757	0.308413	0.000000	0.028399	0.000000	0.000000	0.000000	0.053637	0.032197	0.093766	0.000000	0.000000	2.000000	64.000000	0.000000
2966.504776	-0.105989	0.531300	-0.000255	84.551620	82.482628	122.274757	0.308413	0.000000	0.028399	0.000000	0.000000	0.000000	0.053637	0.032197	0.093766	0.000000	0.000000	2.000000	64.000000	0.000000
2966.508109	-0.105989	0.531300	-0.000255	84.549896	82.170105	121.933128	0.308413	0.000000	0.028399	0.000000	0.000000	0.000000	0.053637	0.032197	0.093766	0.000000	0.000000	2.000000	64.000000	0.000000
2966.511443	-0.105989	0.531300	-0.000255	84.549896	82.170105	121.933128	0.308413	0.000000	0.028399	0.000000	0.000000	0.000000	0.053637	0.032197	0.093766	0.000000	0.000000	2.000000	64.000000	0.000000
2966.514776	-0.105797	0.531439	0.000099	84.549896	82.170105	121.933128	0.308413	0.000000	0.028399	0.000000	0.000000	0.000000	0.057669	0.041905	0.106366	0.000000	0.000000	2.000000	64.000000	0.000000
2966.518109	-0.105574	0.531628	0.000519	84.532555	81.740250	121.487892	0.299474	0.000000	0.012771	0.000000	0.000000	0.000000	0.066972	0.056515	0.126015	0.000000	0.000000	2.000000	64.000000	0.000000
2966.521443	-0.105574	0.531628	0.000519	84.532555	81.740250	121.487892	0.299474	0.000000	0.012771	0.000000	0.000000	0.000000	0.066972	0.056515	0.126015	0.000000	0.000000	2.000000	64.000000	0.000000
2966.524776	-0.105574	0.531628	0.000519	84.532555	81.740250	121.487892	0.299474	0.000000	0.012771	0.000000	0.000000	0.000000	0.066972	0.056515	0.126015	0.000000	0.000000	2.000000	64.000000	0.000000
2966.528109	-0.105574	0.531628	0.000519	84.483849	81.151863	120.914909	0.278700	0.000000	-0.025959	0.000000	0.000000	0.000000	0.066972	0.056515	0.126015	0.000000	0.000000	2.000000	64.000000	0.000000
2966.531443	-0.105308	0.531846	0.001055	84.483849	81.151863	120.914909	0.278700	0.000000	-0.025959	0.000000	0.000000	0.000000	0.079772	0.065397	0.160628	0.000000	0.000000	2.000000	64.000000	0.000000
2966.534776	-0.105308	0.531846	0.001055	84.483849	81.151863	120.914909	0.278700	0.000000	-0.025959	0.000000	0.000000	0.000000	0.079772	0.065397	0.160628	0.000000	0.000000	2.000000	64.000000	0.000000
2966.538109	-0.104967	0.532113	0.001665	84.408333	80.513771	120.310394	0.278700	0.000000	-0.025959	0.000000	0.000000	0.000000	0.102350	0.080095	0.183164	0.000000	0.000000	2.000000	64.000000	0.000000
2966.541443	-0.104967	0.532113	0.001665	84.408333	80.513771	120.310394	0.278700	0.000000	-0.025959	0.000000	0.000000	0.000000	0.102350	0.080095	0.183164	0.000000	0.000000	2.000000	64.000000	0.000000
2966.544776	-0.104967	0.532113	0.001665	84.408333	80.513771	120.310394	0.278700	0.000000	-0.025959	0.000000	0.000000	0.000000	0.102350	0.080095	0.183164	0.000000	0.000000	2.000000	64.000000	0.000000
2966.548109	-0.104967	0.532113	0.001665	84.315727	79.940094	119.776291	0.248346	0.000000	-0.083258	0.000000	0.000000	0.000000	0.102350	0.080095	0.183164	0.000000	0.000000	2.000000	64.000000	0.000000
2966.551443	-0.104568	0.532413	0.002327	84.315727	79.940094	119.776291	0.248346	0.000000	-0.083258	0.000000	0.000000	0.000000	0.119810	0.089928	0.198563	0.000000	0.000000	2.000000	64.000000	0.000000
2966.554776	-0.104568	0.532413	0.002327	84.315727	79.940094	119.776291	0.248346	0.000000	-0.083258	0.000000	0.000000	0.000000	0.119810	0.089928	0.198563	0.000000	0.000000	2.000000	64.000000	0.000000
2966.558109	-0.104133	0.532694	0.003043	84.216019	79.644501	119.514542	0.248346	0.000000	-0.083258	0.000000	0.000000	0.000000	0.130302	0.084359	0.214817	0.000000	0.000000	2.000000	64.000000	0.000000
2966.561443	-0.104133	0.532694	0.003043	84.216019	79.644501	119.514542	0.248346	0.000000	-0.083258	0.000000	0.000000	0.000000	0.130302	0.084359	0.214817	0.000000	0.000000	2.000000	64.000000	0.000000
2966.564776	-0.104133	0.532694	0.003043	84.216019	79.644501	119.514542	0.248346	0.000000	-0.083258	0.000000	0.000000	0.000000	0.130302	0.084359	0.214817	0.000000	0.000000	2.000000	64.000000	0.000000
2966.568109	-0.104133	0.532694	0.003043	84.131516	79.724808	119.596420	0.206661	0.000000	-0.152154	0.000000	0.000000	0.000000	0.130302	0.084359	0.214817	0.000000	0.000000	2.000000	64.000000	0.000000
2966.571443	-0.103662	0.533008	0.003805	84.131516	79.724808	119.596420	0.206661	0.000000	-0.152154	0.000000	0.000000	0.000000	0.141449	0.094239	0.228612	0.000000	0.000000	2.000000	64.000000	0.000000
2966.574776	-0.103662	0.533008	0.003805	84.131516	79.724808	119.596420	0.206661	0.000000	-0.152154	0.000000	0.000000	0.000000	0.141449	0.094239	0.228612	0.000000	0.000000	2.000000	64.000000	0.000000
2966.578109	-0.103184	0.533362	0.004649	84.073715	79.992821	119.826637	0.206661	0.000000	-0.152154	0.000000	0.000000	0.000000	0.143393	0.106205	0.253167	0.000000	0.000000	2.000000	64.000000	0.000000
2966.581443	-0.103184	0.533362	0.004649	84.073715	79.992821	119.826637	0.206661	0.000000	-0.152154	0.000000	0.000000	0.000000	0.143393	0.106205	0.253167	0.000000	0.000000	2.000000	64.000000	0.000000
2966.584776	-0.103184	0.533362	0.004649	84.073715	79.992821	119.826637	0.206661	0.000000	-0.152154	0.000000	0.000000	0.000000	0.143393	0.106205	0.253167	0.000000	0.000000	2.000000	64.000000	0.000000
2966.588109	-0.102686	0.533733	0.005515	84.043655	80.312340	120.071602	0.159187	0.000000	-0.232451	0.000000	0.000000	0.000000	0.149435	0.111317	0.259828	0.000000	0.000000	2.000000	64.000000	0.000000
2966.591443	-0.102686	0.533733	0.005515	84.043655	80.312340	120.071602	0.159187	0.000000	-0.232451	0.000000	0.000000	0.000000	0.149435	0.111317	0.259828	0.000000	0.000000	2.000000	64.000000	0.000000
2966.594776	-0.102686	0.533733	0.005515	84.043655	80.312340	120.071602	0.159187	0.000000	-0.232451	0.000000	0.000000	0.000000	0.149435	0.111317	0.259828	0.000000	0.000000	2.000000	64.000000	0.000000
2966.598109	-0.102118	0.534160	0.006496	84.025124	80.513832	120.177551	0.134282	0.000000	-0.275755	0.000000	0.000000	0.000000	0.170210	0.128289	0.294155	0.000000	0.000000	2.000000	64.000000	0.000000
2966.601443	-0.102118	0.534160	0.006496	84.025124	80.513832	120.177551	0.134282	0.000000	-0.275755	0.000000	0.000000	0.000000	0.170210	0.128289	0.294155	0.000000	0.000000	2.000000	64.000000	0.000000
2966.604776	-0.102118	0.534160	0.006496	84.025124	80.513832	120.177551	0.134282	0.000000	-0.275755	0.000000	0.000000	0.000000	0.170210	0.128289	0.294155	0.000000	0.000000	2.000000	64.000000	0.000000
2966.608109	-0.101481	0.534645	0.007590	84.005501	80.636414	120.192177	0.105913	0.000000	-0.324781	0.000000	0.000000	0.000000	0.191315	0.145376	0.328308	0.000000	0.000000	2.000000	64.000000	0.000000
2966.611443	-0.101481	0.534645	0.007590	84.005501	80.636414	120.192177	0.105913	0.000000	-0.324781	0.000000	0.000000	0.000000	0.191315	0.145376	0.328308	0.000000	0.000000	2.000000	64.000000	0.000000
2966.614776	-0.101481	0.534645	0.007590	84.005501	80.636414	120.192177	0.105913	0.000000	-0.324781	0.000000	0.000000	0.000000	0.191315	0.145376	0.328308	0.000000	0.000000	2.000000	64.000000	0.000000
2966.618109	-0.100737	0.535138	0.008747	83.988266	80.661507	120.096298	0.074027	0.000000	-0.379499	0.000000	0.000000	0.000000	0.222995	0.147784	0.347162	0.000000	0.000000	2.000000	64.000000	0.000000
2966.621443	-0.100737	0.535138	0.008747	83.988266	80.661507	120.096298	0.074027	0.000000	-0.379499	0.000000	0.000000	0.000000	0.222995	0.147784	0.347162	0.000000	0.000000	2.000000	64.000000	0.000000
2966.624776	-0.100737	0.535138	0.008747	83.988266	80.661507	120.096298	0.074027	0.000000	-0.379499	0.000000	0.000000	0.000000	0.222995	0.147784	0.347162	0.000000	0.000000	2.000000	64.000000	0.000000
2966.628109	-0.099939	0.535671	0.009994	83.976501	80.634865	119.929901	0.036861	0.000000	-0.437360	0.000000	0.000000	0.000000	0.239346	0.160102	0.373998	0.000000	0.000000	2.000000	64.000000	0.000000
2966.631443	-0.099939	0.535671	0.009994	83.976501	80.634865	119.929901	0.036861	0.000000	-0.437360	0.000000	0.000000	0.000000	0.239346	0.160102	0.373998	0.000000	0.000000	2.000000	64.000000	0.000000
2966.634776	-0.099939	0.535671	0.009994	83.976501	80.634865	119.929901	0.036861	0.000000	-0.437360	0.000000	0.000000	0.000000	0.239346	0.160102	0.373998	0.000000	0.000000	2.000000	64.000000	0.000000
2966.638109	-0.099080	0.536161	0.011301	83.967102	80.659973	119.808784	-0.003030	0.000000	-0.499693	0.000000	0.000000	0.000000	0.257814	0.146879	0.392196	0.000000	0.000000	2.000000	64.000000	0.000000
2966.641443	-0.099080	0.536161	0.011301	83.967102	80.659973	119.808784	-0.003030	0.000000	-0.499693	0.000000	0.000000	0.000000	0.257814	0.146879	0.392196	0.000000	0.000000	2.000000	64.000000	0.000000
2966.644776	-0.099080	0.536161	0.011301	83.967102	80.659973	119.808784	-0.003030	0.000000	-0.499693	0.000000	0.000000	0.000000	0.257814	0.146879	0.392196	0.000000	0.000000	2.000000	64.000000	0.000000
2966.648109	-0.098256	0.536635	0.012578	83.953766	80.929283	119.933548	-0.045999	0.000000	-0.565059	0.000000	0.000000	0.000000	0.247337	0.142311	0.383024	0.000000	0.000000	2.000000	64.000000	0.000000
2966.651443	-0.098256	0.536635	0.012578	83.953766	80.929283	119.933548	-0.045999	0.000000	-0.565059	0.000000	0.000000	0.000000	0.247337	0.142311	0.383024	0.000000	0.000000	2.000000	64.000000	0.000000
2966.654776	-0.098256	0.536635	0.012578	83.953766	80.929283	119.933548	-0.045999	0.000000	-0.565059	0.000000	0.000000	0.000000	0.247337	0.142311	0.383024	0.000000	0.000000	2.000000	64.000000	0.000000
2966.658109	-0.097498	0.537075	0.013865	83.947868	81.501762	120.351784	-0.087222	0.000000	-0.628896	0.000000	0.000000	0.000000	0.227197	0.131847	0.386077	0.000000	0.000000	2.000000	64.000000	0.000000
2966.661443	-0.097498	0.537075	0.013865	83.947868	81.501762	120.351784	-0.087222	0.000000	-0.628896	0.000000	0.000000	0.000000	0.227197	0.131847	0.386077	0.000000	0.000000	2.000000	64.000000	0.000000
2966.664776	-0.097498	0.537075	0.013865	83.947868	81.501762	120.351784	-0.087222	0.000000	-0.628896	0.000000	0.000000	0.000000	0.227197	0.131847	0.386077	0.000000	0.000000	2.000000	64.000000	0.000000
2966.668109	-0.096840	0.537482	0.015090	83.975395	82.395012	121.060211	-0.125088	0.000000	-0.693242	0.000000	0.000000	0.000000	0.197379	0.122176	0.367484	0.000000	0.000000	2.000000	64.000000	0.000000
2966.671443	-0.096840	0.537482	0.015090	83.975395	82.395012	121.060211	-0.125088	0.000000	-0.693242	0.000000	0.000000	0.000000	0.197379	0.122176	0.367484	0.000000	0.000000	2.000000	64.000000	0.000000
2966.674776	-0.096840	0.537482	0.015090	83.975395	82.395012	121.060211	-0.125088	0.000000	-0.693242	0.000000	0.000000	0.000000	0.197379	0.122176	0.367484	0.000000	0.000000	2.000000	64.000000	0.000000
2966.678109	-0.096313	0.537890	0.016285	84.034088	83.694145	122.149673	-0.157984	0.000000	-0.754490	0.000000	0.000000	0.000000	0.158257	0.122417	0.358635	0.000000	0.000000	2.000000	64.000000	0.000000
2966.681443	-0.096313	0.537890	0.016285	84.034088	83.694145	122.149673	-0.157984	0.000000	-0.754490	0.000000	0.000000	0.000000	0.158257	0.122417	0.358635	0.000000	0.000000	2.000000	64.000000	0.000000
2966.684776	-0.096313	0.537890	0.016285	84.034088	83.694145	122.149673	-0.157984	0.000000	-0.754490	0.000000	0.000000	0.000000	0.158257	0.122417	0.358635	0.000000	0.000000	2.000000	64.000000	0.000000
2966.688109	-0.095850	0.538273	0.017470	84.085266	85.034042	123.293129	-0.184360	0.000000	-0.814262	0.000000	0.000000	0.000000	0.138845	0.114734	0.355317	0.000000	0.000000	2.000000	64.000000	0.000000
2966.691443	-0.095850	0.538273	0.017470	84.085266	85.034042	123.293129	-0.184360	0.000000	-0.814262	0.000000	0.000000	0.000000	0.138845	0.114734	0.355317	0.000000	0.000000	2.000000	64.000000	0.000000
2966.694776	-0.095850	0.538273	0.017470	84.085266	85.034042	123.293129	-0.184360	0.000000	-0.814262	0.000000	0.000000	0.000000	0.138845	0.114734	0.355317	0.000000	0.000000	2.000000	64.000000	0.000000
2966.698109	-0.095361	0.538656	0.018657	84.069878	86.326950	124.457649	-0.207501	0.000000	-0.873482	0.000000	0.000000	0.000000	0.146649	0.114961	0.356200	0.000000	0.000000	2.000000	64.000000	0.000000
2966.701443	-0.095361	0.538656	0.018657	84.069878	86.326950	124.457649	-0.207501	0.000000	-0.873482	0.000000	0.000000	0.000000	0.146649	0.114961	0.356200	0.000000	0.000000	2.000000	64.000000	0.000000
2966.704776	-0.095361	0.538656	0.018657	84.069878	86.326950	124.457649	-0.207501	0.000000	-0.873482	0.000000	0.000000	0.000000	0.146649	0.114961	0.356200	0.000000	0.000000	2.000000	64.000000	0.000000
2966.708109	-0.094889	0.538996	0.019824	84.026962	87.452995	125.489220	-0.231943	0.000000	-0.932848	0.000000	0.000000	0.000000	0.141735	0.102174	0.350227	0.000000	0.000000	2.000000	64.000000	0.000000
2966.711443	-0.094889	0.538996	0.019824	84.026962	87.452995	125.489220	-0.231943	0.000000	-0.932848	0.000000	0.000000	0.000000	0.141735	0.102174	0.350227	0.000000	0.000000	2.000000	64.000000	0.000000
2966.714776	-0.094889	0.538996	0.019824	84.026962	87.452995	125.489220	-0.231943	0.000000	-0.932848	0.000000	0.000000	0.000000	0.141735	0.102174	0.350227	0.000000	0.000000	2.000000	64.000000	0.000000
2966.718109	-0.094440	0.539328	0.021008	83.987152	88.513855	126.455544	-0.255565	0.000000	-0.991219	0.000000	0.000000	0.000000	0.134598	0.099371	0.355188	0.000000	0.000000	2.000000	64.000000	0.000000
2966.721443	-0.094440	0.539328	0.021008	83.987152	88.513855	126.455544	-0.255565	0.000000	-0.991219	0.000000	0.000000	0.000000	0.134598	0.099371	0.355188	0.000000	0.000000	2.000000	64.000000	0.000000
2966.724776	-0.094440	0.539328	0.021008	83.987152	88.513855	126.455544	-0.255565	0.000000	-0.991219	0.000000	0.000000	0.000000	0.134598	0.099371	0.355188	0.000000	0.000000	2.000000	64.000000	0.000000
2966.728109	-0.093977	0.539636	0.022132	83.945953	89.577873	127.425484	-0.277998	0.000000	-1.050417	0.000000	0.000000	0.000000	0.139044	0.092381	0.337121	0.000000	0.000000	2.000000	64.000000	0.000000
2966.731443	-0.093977	0.539636	0.022132	83.945953	89.577873	127.425484	-0.277998	0.000000	-1.050417	0.000000	0.000000	0.000000	0.139044	0.092381	0.337121	0.000000	0.000000	2.000000	64.000000	0.000000
2966.734776	-0.093977	0.539636	0.022132	83.945953	89.577873	127.425484	-0.277998	0.000000	-1.050417	0.000000	0.000000	0.000000	0.139044	0.092381	0.337121	0.000000	0.000000	2.000000	64.000000	0.000000
2966.738109	-0.093488	0.539917	0.023263	83.902397	90.659874	128.410843	-0.301172	0.000000	-1.106604	0.000000	0.000000	0.000000	0.146563	0.084491	0.339364	0.000000	0.000000	2.000000	64.000000	0.000000
2966.741443	-0.093488	0.539917	0.023263	83.902397	90.659874	128.410843	-0.301172	0.000000	-1.106604	0.000000	0.000000	0.000000	0.146563	0.084491	0.339364	0.000000	0.000000	2.000000	64.000000	0.000000
2966.744776	-0.093488	0.539917	0.023263	83.902397	90.659874	128.410843	-0.301172	0.000000	-1.106604	0.000000	0.000000	0.000000	0.146563	0.084491	0.339364	0.000000	0.000000	2.000000	64.000000	0.000000
2966.748109	-0.093023	0.540168	0.024285	83.852707	91.868607	129.528503	-0.325599	0.000000	-1.163165	0.000000	0.000000	0.000000	0.139563	0.075294	0.306524	0.000000	0.000000	2.000000	64.000000	0.000000
2966.751443	-0.093023	0.540168	0.024285	83.852707	91.868607	129.528503	-0.325599	0.000000	-1.163165	0.000000	0.000000	0.000000	0.139563	0.075294	0.306524	0.000000	0.000000	2.000000	64.000000	0.000000
2966.754776	-0.093023	0.540168	0.024285	83.852707	91.868607	129.528503	-0.325599	0.000000	-1.163165	0.000000	0.000000	0.000000	0.139563	0.075294	0.306524	0.000000	0.000000	2.000000	64.000000	0.000000
2966.758109	-0.092612	0.540395	0.025234	83.804703	93.006126	130.579285	-0.348860	0.000000	-1.214252	0.000000	0.000000	0.000000	0.123137	0.068184	0.284627	0.000000	0.000000	2.000000	64.000000	0.000000
2966.761443	-0.092612	0.540395	0.025234	83.804703	93.006126	130.579285	-0.348860	0.000000	-1.214252	0.000000	0.000000	0.000000	0.123137	0.068184	0.284627	0.000000	0.000000	2.000000	64.000000	0.000000
2966.764776	-0.092612	0.540395	0.025234	83.804703	93.006126	130.579285	-0.348860	0.000000	-1.214252	0.000000	0.000000	0.000000	0.123137	0.068184	0.284627	0.000000	0.000000	2.000000	64.000000	0.000000
2966.768109	-0.092612	0.540395	0.025234	83.753204	94.126511	131.626022	-0.369383	0.000000	-1.261690	0.000000	0.000000	0.000000	0.123137	0.068184	0.284627	0.000000	0.000000	2.000000	64.000000	0.000000
2966.771443	-0.092256	0.540626	0.026105	83.753204	94.126511	131.626022	-0.369383	0.000000	-1.261690	0.000000	0.000000	0.000000	0.106771	0.069125	0.261476	0.000000	0.000000	2.000000	64.000000	0.000000
2966.774776	-0.092256	0.540626	0.026105	83.753204	94.126511	131.626022	-0.369383	0.000000	-1.261690	0.000000	0.000000	0.000000	0.106771	0.069125	0.261476	0.000000	0.000000	2.000000	64.000000	0.000000
2966.778109	-0.091998	0.540843	0.026873	83.701439	95.192093	132.632339	-0.369383	0.000000	-1.261690	0.000000	0.000000	0.000000	0.077470	0.064998	0.230368	0.000000	0.000000	2.000000	64.000000	0.000000
2966.781443	-0.091998	0.540843	0.026873	83.701439	95.192093	132.632339	-0.369383	0.000000	-1.261690	0.000000	0.000000	0.000000	0.077470	0.064998	0.230368	0.000000	0.000000	2.000000	64.000000	0.000000
2966.784776	-0.091998	0.540843	0.026873	83.701439	95.192093	132.632339	-0.369383	0.000000	-1.261690	0.000000	0.000000	0.000000	0.077470	0.064998	0.230368	0.000000	0.000000	2.000000	64.000000	0.000000
2966.788109	-0.091998	0.540843	0.026873	83.653191	96.132462	133.522858	-0.400090	0.000000	-1.343664	0.000000	0.000000	0.000000	0.077470	0.064998	0.230368	0.000000	0.000000	2.000000	64.000000	0.000000
2966.791443	-0.091812	0.541028	0.027524	83.653191	96.132462	133.522858	-0.400090	0.000000	-1.343664	0.000000	0.000000	0.000000	0.055858	0.055754	0.195259	0.000000	0.000000	2.000000	64.000000	0.000000
2966.794776	-0.091812	0.541028	0.027524	83.653191	96.132462	133.522858	-0.400090	0.000000	-1.343664	0.000000	0.000000	0.000000	0.055858	0.055754	0.195259	0.000000	0.000000	2.000000	64.000000	0.000000
2966.798109	-0.091640	0.541207	0.028130	83.606186	97.019577	134.366760	-0.400090	0.000000	-1.343664	0.000000	0.000000	0.000000	0.051492	0.053687	0.181684	0.000000	0.000000	2.000000	64.000000	0.000000
2966.801443	-0.091640	0.541207	0.028130	83.606186	97.019577	134.366760	-0.400090	0.000000	-1.343664	0.000000	0.000000	0.000000	0.051492	0.053687	0.181684	0.000000	0.000000	2.000000	64.000000	0.000000
2966.804776	-0.091640	0.541207	0.028130	83.606186	97.019577	134.366760	-0.400090	0.000000	-1.343664	0.000000	0.000000	0.000000	0.051492	0.053687	0.181684	0.000000	0.000000	2.000000	64.000000	0.000000
2966.808109	-0.091640	0.541207	0.028130	83.564011	97.755058	135.067932	-0.417981	0.000000	-1.406488	0.000000	0.000000	0.000000	0.051492	0.053687	0.181684	0.000000	0.000000	2.000000	64.000000	0.000000
2966.811443	-0.091508	0.541331	0.028565	83.564011	97.755058	135.067932	-0.417981	0.000000	-1.406488	0.000000	0.000000	0.000000	0.039840	0.037232	0.130459	0.000000	0.000000	2.000000	64.000000	0.000000
2966.814776	-0.091508	0.541331	0.028565	83.564011	97.755058	135.067932	-0.417981	0.000000	-1.406488	0.000000	0.000000	0.000000	0.039840	0.037232	0.130459	0.000000	0.000000	2.000000	64.000000	0.000000
2966.818109	-0.091410	0.541432	0.028932	83.526672	98.384148	135.672424	-0.417981	0.000000	-1.406488	0.000000	0.000000	0.000000	0.029405	0.030032	0.110271	0.000000	0.000000	2.000000	64.000000	0.000000
2966.821443	-0.091410	0.541432	0.028932	83.526672	98.384148	135.672424	-0.417981	0.000000	-1.406488	0.000000	0.000000	0.000000	0.029405	0.030032	0.110271	0.000000	0.000000	2.000000	64.000000	0.000000
2966.824776	-0.091410	0.541432	0.028932	83.526672	98.384148	135.672424	-0.417981	0.000000	-1.406488	0.000000	0.000000	0.000000	0.029405	0.030032	0.110271	0.000000	0.000000	2.000000	64.000000	0.000000
2966.828109	-0.091355	0.541467	0.029152	83.488022	99.003189	136.277924	-0.429522	0.000000	-1.446610	0.000000	0.000000	0.000000	0.016295	0.010502	0.065892	0.000000	0.000000	2.000000	64.000000	0.000000
2966.831443	-0.091355	0.541467	0.029152	83.488022	99.003189	136.277924	-0.429522	0.000000	-1.446610	0.000000	0.000000	0.000000	0.016295	0.010502	0.065892	0.000000	0.000000	2.000000	64.000000	0.000000
2966.834776	-0.091355	0.541467	0.029152	83.488022	99.003189	136.277924	-0.429522	0.000000	-1.446610	0.000000	0.000000	0.000000	0.016295	0.010502	0.065892	0.000000	0.000000	2.000000	64.000000	0.000000
2966.838109	-0.091355	0.541467	0.029152	83.442284	99.456635	136.737488	-0.432238	0.000000	-1.457592	0.000000	0.000000	0.000000	0.016295	0.010502	0.065892	0.000000	0.000000	2.000000	64.000000	0.000000
2966.841443	-0.091310	0.541461	0.029291	83.442284	99.456635	136.737488	-0.432238	0.000000	-1.457592	0.000000	0.000000	0.000000	0.013690	-0.001789	0.041667	0.000000	0.000000	2.000000	64.000000	0.000000
2966.844776	-0.091310	0.541461	0.029291	83.442284	99.456635	136.737488	-0.432238	0.000000	-1.457592	0.000000	0.000000	0.000000	0.013690	-0.001789	0.041667	0.000000	0.000000	2.000000	64.000000	0.000000
2966.848109	-0.091310	0.541461	0.029291	83.381294	99.568756	136.898178	-0.432238	0.000000	-1.457592	0.000000	0.000000	0.000000	0.013690	-0.001789	0.041667	0.000000	0.000000	2.000000	64.000000	0.000000
2966.851443	-0.091310	0.541461	0.029291	83.381294	99.568756	136.898178	-0.432238	0.000000	-1.457592	0.000000	0.000000	0.000000	0.013690	-0.001789	0.041667	0.000000	0.000000	2.000000	64.000000	0.000000
2966.854776	-0.091307	0.541417	0.029277	83.381294	99.568756	136.898178	-0.432238	0.000000	-1.457592	0.000000	0.000000	0.000000	0.000757	-0.013221	-0.004033	0.000000	0.000000	2.000000	64.000000	0.000000
2966.858109	-0.091307	0.541417	0.029277	83.295883	99.342369	136.764923	-0.434519	0.000000	-1.464536	0.000000	0.000000	0.000000	0.000757	-0.013221	-0.004033	0.000000	0.000000	2.000000	64.000000	0.000000
2966.861443	-0.091307	0.541417	0.029277	83.295883	99.342369	136.764923	-0.434519	0.000000	-1.464536	0.000000	0.000000	0.000000	0.000757	-0.013221	-0.004033	0.000000	0.000000	2.000000	64.000000	0.000000
2966.864776	-0.091307	0.541417	0.029277	83.295883	99.342369	136.764923	-0.434519	0.000000	-1.464536	0.000000	0.000000	0.000000	0.000757	-0.013221	-0.004033	0.000000	0.000000	2.000000	64.000000	0.000000
2966.868109	-0.091312	0.541239	0.029048	83.204941	99.133896	136.655060	-0.434646	0.000000	-1.463864	0.000000	0.000000	0.000000	-0.001454	-0.053162	-0.068649	0.000000	0.000000	2.000000	64.000000	0.000000
2966.871443	-0.091312	0.541239	0.029048	83.204941	99.133896	136.655060	-0.434646	0.000000	-1.463864	0.000000	0.000000	0.000000	-0.001454	-0.053162	-0.068649	0.000000	0.000000	2.000000	64.000000	0.000000
2966.874776	-0.091312	0.541239	0.029048	83.204941	99.133896	136.655060	-0.434646	0.000000	-1.463864	0.000000	0.000000	0.000000	-0.001454	-0.053162	-0.068649	0.000000	0.000000	2.000000	64.000000	0.000000
2966.878109	-0.091312	0.541239	0.029048	83.135155	99.042717	136.640472	-0.434403	0.000000	-1.452422	0.000000	0.000000	0.000000	-0.001454	-0.053162	-0.068649	0.000000	0.000000	2.000000	64.000000	0.000000
2966.881443	-0.091349	0.541140	0.028865	83.135155	99.042717	136.640472	-0.434403	0.000000	-1.452422	0.000000	0.000000	0.000000	-0.011141	-0.029700	-0.055148	0.000000	0.000000	2.000000	64.000000	0.000000
2966.884776	-0.091349	0.541140	0.028865	83.135155	99.042717	136.640472	-0.434403	0.000000	-1.452422	0.000000	0.000000	0.000000	-0.011141	-0.029700	-0.055148	0.000000	0.000000	2.000000	64.000000	0.000000
2966.888109	-0.091349	0.541140	0.028865	83.094078	99.095543	136.739517	-0.434403	0.000000	-1.452422	0.000000	0.000000	0.000000	-0.011141	-0.029700	-0.055148	0.000000	0.000000	2.000000	64.000000	0.000000
2966.891443	-0.091349	0.541140	0.028865	83.094078	99.095543	136.739517	-0.434403	0.000000	-1.452422	0.000000	0.000000	0.000000	-0.011141	-0.029700	-0.055148	0.000000	0.000000	2.000000	64.000000	0.000000
2966.894776	-0.091374	0.541044	0.028618	83.094078	99.095543	136.739517	-0.434403	0.000000	-1.452422	0.000000	0.000000	0.000000	-0.007572	-0.028784	-0.074053	0.000000	0.000000	2.000000	64.000000	0.000000
2966.898109	-0.091374	0.541044	0.028618	83.076691	99.242294	136.908554	-0.432546	0.000000	-1.443231	0.000000	0.000000	0.000000	-0.007572	-0.028784	-0.074053	0.000000	0.000000	2.000000	64.000000	0.000000
2966.901443	-0.091374	0.541044	0.028618	83.076691	99.242294	136.908554	-0.432546	0.000000	-1.443231	0.000000	0.000000	0.000000	-0.007572	-0.028784	-0.074053	0.000000	0.000000	2.000000	64.000000	0.000000
2966.904776	-0.091374	0.541044	0.028618	83.076691	99.242294	136.908554	-0.432546	0.000000	-1.443231	0.000000	0.000000	0.000000	-0.007572	-0.028784	-0.074053	0.000000	0.000000	2.000000	64.000000	0.000000
2966.908109	-0.091434	0.540910	0.028048	83.069244	99.400948	137.079315	-0.431284	0.000000	-1.430889	0.000000	0.000000	0.000000	-0.017914	-0.040443	-0.171057	0.000000	0.000000	2.000000	64.000000	0.000000
2966.911443	-0.091434	0.540910	0.028048	83.069244	99.400948	137.079315	-0.431284	0.000000	-1.430889	0.000000	0.000000	0.000000	-0.017914	-0.040443	-0.171057	0.000000	0.000000	2.000000	64.000000	0.000000
2966.914776	-0.091434	0.540910	0.028048	83.069244	99.400948	137.079315	-0.431284	0.000000	-1.430889	0.000000	0.000000	0.000000	-0.017914	-0.040443	-0.171057	0.000000	0.000000	2.000000	64.000000	0.000000
2966.918109	-0.091434	0.540910	0.028048	83.061668	99.561920	137.249695	-0.428298	0.000000	-1.402379	0.000000	0.000000	0.000000	-0.017914	-0.040443	-0.171057	0.000000	0.000000	2.000000	64.000000	0.000000
2966.921443	-0.091450	0.540861	0.027751	83.061668	99.561920	137.249695	-0.428298	0.000000	-1.402379	0.000000	0.000000	0.000000	-0.004691	-0.014662	-0.088956	0.000000	0.000000	2.000000	64.000000	0.000000
2966.924776	-0.091450	0.540861	0.027751	83.061668	99.561920	137.249695	-0.428298	0.000000	-1.402379	0.000000	0.000000	0.000000	-0.004691	-0.014662	-0.088956	0.000000	0.000000	2.000000	64.000000	0.000000
2966.928109	-0.091450	0.540861	0.027751	83.054039	99.719772	137.419678	-0.428298	0.000000	-1.402379	0.000000	0.000000	0.000000	-0.004691	-0.014662	-0.088956	0.000000	0.000000	2.000000	64.000000	0.000000
2966.931443	-0.091450	0.540861	0.027751	83.054039	99.719772	137.419678	-0.428298	0.000000	-1.402379	0.000000	0.000000	0.000000	-0.004691	-0.014662	-0.088956	0.000000	0.000000	2.000000	64.000000	0.000000
2966.934776	-0.091488	0.540812	0.027450	83.054039	99.719772	137.419678	-0.428298	0.000000	-1.402379	0.000000	0.000000	0.000000	-0.011565	-0.014684	-0.090278	0.000000	0.000000	2.000000	64.000000	0.000000
2966.938109	-0.091488	0.540812	0.027450	83.045288	99.901314	137.613525	-0.427516	0.000000	-1.387553	0.000000	0.000000	0.000000	-0.011565	-0.014684	-0.090278	0.000000	0.000000	2.000000	64.000000	0.000000
2966.941443	-0.091488	0.540812	0.027450	83.045288	99.901314	137.613525	-0.427516	0.000000	-1.387553	0.000000	0.000000	0.000000	-0.011565	-0.014684	-0.090278	0.000000	0.000000	2.000000	64.000000	0.000000
2966.944776	-0.091488	0.540812	0.027450	83.045288	99.901314	137.613525	-0.427516	0.000000	-1.387553	0.000000	0.000000	0.000000	-0.011565	-0.014684	-0.090278	0.000000	0.000000	2.000000	64.000000	0.000000
2966.948109	-0.091581	0.540680	0.026808	83.036438	100.079620	137.806839	-0.425589	0.000000	-1.372507	0.000000	0.000000	0.000000	-0.027869	-0.039536	-0.192737	0.000000	0.000000	2.000000	64.000000	0.000000
2966.951443	-0.091581	0.540680	0.026808	83.036438	100.079620	137.806839	-0.425589	0.000000	-1.372507	0.000000	0.000000	0.000000	-0.027869	-0.039536	-0.192737	0.000000	0.000000	2.000000	64.000000	0.000000
2966.954776	-0.091581	0.540680	0.026808	83.036438	100.079620	137.806839	-0.425589	0.000000	-1.372507	0.000000	0.000000	0.000000	-0.027869	-0.039536	-0.192737	0.000000	0.000000	2.000000	64.000000	0.000000
2966.958109	-0.091581	0.540680	0.026808	83.028633	100.233543	137.975616	-0.420944	0.000000	-1.340384	0.000000	0.000000	0.000000	-0.027869	-0.039536	-0.192737	0.000000	0.000000	2.000000	64.000000	0.000000
2966.961443	-0.091661	0.540641	0.026475	83.028633	100.233543	137.975616	-0.420944	0.000000	-1.340384	0.000000	0.000000	0.000000	-0.023944	-0.011682	-0.099706	0.000000	0.000000	2.000000	64.000000	0.000000
2966.964776	-0.091661	0.540641	0.026475	83.028633	100.233543	137.975616	-0.420944	0.000000	-1.340384	0.000000	0.000000	0.000000	-0.023944	-0.011682	-0.099706	0.000000	0.000000	2.000000	64.000000	0.000000
2966.968109	-0.091661	0.540641	0.026475	83.020767	100.381660	138.144012	-0.420944	0.000000	-1.340384	0.000000	0.000000	0.000000	-0.023944	-0.011682	-0.099706	0.000000	0.000000	2.000000	64.000000	0.000000
2966.971443	-0.091661	0.540641	0.026475	83.020767	100.381660	138.144012	-0.420944	0.000000	-1.340384	0.000000	0.000000	0.000000	-0.023944	-0.011682	-0.099706	0.000000	0.000000	2.000000	64.000000	0.000000
2966.974776	-0.091741	0.540602	0.026143	83.020767	100.381660	138.144012	-0.420944	0.000000	-1.340384	0.000000	0.000000	0.000000	-0.023885	-0.011724	-0.099732	0.000000	0.000000	2.000000	64.000000	0.000000
2966.978109	-0.091865	0.540590	0.025797	83.012787	100.529327	138.311981	-0.416954	0.000000	-1.323767	0.000000	0.000000	0.000000	-0.037328	-0.003656	-0.103716	0.000000	0.000000	2.000000	64.000000	0.000000
2966.981443	-0.091865	0.540590	0.025797	83.012787	100.529327	138.311981	-0.416954	0.000000	-1.323767	0.000000	0.000000	0.000000	-0.037328	-0.003656	-0.103716	0.000000	0.000000	2.000000	64.000000	0.000000
2966.984776	-0.091865	0.540590	0.025797	83.012787	100.529327	138.311981	-0.416954	0.000000	-1.323767	0.000000	0.000000	0.000000	-0.037328	-0.003656	-0.103716	0.000000	0.000000	2.000000	64.000000	0.000000
2966.988109	-0.091865	0.540590	0.025797	83.005989	100.650276	138.455734	-0.406752	0.000000	-1.289859	0.000000	0.000000	0.000000	-0.037328	-0.003656	-0.103716	0.000000	0.000000	2.000000	64.000000	0.000000
2966.991443	-0.091981	0.540570	0.025411	83.005989	100.650276	138.455734	-0.406752	0.000000	-1.289859	0.000000	0.000000	0.000000	-0.034928	-0.005776	-0.115915	0.000000	0.000000	2.000000	64.000000	0.000000
2966.994776	-0.091981	0.540570	0.025411	83.005989	100.650276	138.455734	-0.406752	0.000000	-1.289859	0.000000	0.000000	0.000000	-0.034928	-0.005776	-0.115915	0.000000	0.000000	2.000000	64.000000	0.000000
2966.998109	-0.091981	0.540570	0.025411	82.997925	100.789108	138.623016	-0.406752	0.000000	-1.289859	0.000000	0.000000	0.000000	-0.034928	-0.005776	-0.115915	0.000000	0.000000	2.000000	64.000000	0.000000
2967.001443	-0.091981	0.540570	0.025411	82.997925	100.789108	138.623016	-0.406752	0.000000	-1.289859	0.000000	0.000000	0.000000	-0.034928	-0.005776	-0.115915	0.000000	0.000000	2.000000	64.000000	0.000000
2967.004776	-0.092143	0.540551	0.025016	82.997925	100.789108	138.623016	-0.406752	0.000000	-1.289859	0.000000	0.000000	0.000000	-0.048574	-0.005805	-0.118574	0.000000	0.000000	2.000000	64.000000	0.000000
2967.008109	-0.092323	0.540542	0.024593	82.989883	100.924896	138.789963	-0.400931	0.000000	-1.270540	0.000000	0.000000	0.000000	-0.054027	-0.002850	-0.126689	0.000000	0.000000	2.000000	64.000000	0.000000
2967.011443	-0.092323	0.540542	0.024593	82.989883	100.924896	138.789963	-0.400931	0.000000	-1.270540	0.000000	0.000000	0.000000	-0.054027	-0.002850	-0.126689	0.000000	0.000000	2.000000	64.000000	0.000000
2967.014776	-0.092323	0.540542	0.024593	82.989883	100.924896	138.789963	-0.400931	0.000000	-1.270540	0.000000	0.000000	0.000000	-0.054027	-0.002850	-0.126689	0.000000	0.000000	2.000000	64.000000	0.000000
2967.018109	-0.092323	0.540542	0.024593	82.981689	101.054779	138.956451	-0.383830	0.000000	-1.229662	0.000000	0.000000	0.000000	-0.054027	-0.002850	-0.126689	0.000000	0.000000	2.000000	64.000000	0.000000
2967.021443	-0.092552	0.540549	0.024180	82.981689	101.054779	138.956451	-0.383830	0.000000	-1.229662	0.000000	0.000000	0.000000	-0.068649	0.002172	-0.123956	0.000000	0.000000	2.000000	64.000000	0.000000
2967.024776	-0.092552	0.540549	0.024180	82.981689	101.054779	138.956451	-0.383830	0.000000	-1.229662	0.000000	0.000000	0.000000	-0.068649	0.002172	-0.123956	0.000000	0.000000	2.000000	64.000000	0.000000
2967.028109	-0.092552	0.540549	0.024180	82.973480	101.181641	139.122635	-0.383830	0.000000	-1.229662	0.000000	0.000000	0.000000	-0.068649	0.002172	-0.123956	0.000000	0.000000	2.000000	64.000000	0.000000
2967.031443	-0.092552	0.540549	0.024180	82.973480	101.181641	139.122635	-0.383830	0.000000	-1.229662	0.000000	0.000000	0.000000	-0.068649	0.002172	-0.123956	0.000000	0.000000	2.000000	64.000000	0.000000
2967.034776	-0.092796	0.540522	0.023726	82.973480	101.181641	139.122635	-0.383830	0.000000	-1.229662	0.000000	0.000000	0.000000	-0.073261	-0.007975	-0.136173	0.000000	0.000000	2.000000	64.000000	0.000000
2967.038109	-0.093062	0.540522	0.023263	82.963997	101.328804	139.312042	-0.372389	0.000000	-1.209003	0.000000	0.000000	0.000000	-0.079665	0.000000	-0.138909	0.000000	0.000000	2.000000	64.000000	0.000000
2967.041443	-0.093062	0.540522	0.023263	82.963997	101.328804	139.312042	-0.372389	0.000000	-1.209003	0.000000	0.000000	0.000000	-0.079665	0.000000	-0.138909	0.000000	0.000000	2.000000	64.000000	0.000000
2967.044776	-0.093062	0.540522	0.023263	82.963997	101.328804	139.312042	-0.372389	0.000000	-1.209003	0.000000	0.000000	0.000000	-0.079665	0.000000	-0.138909	0.000000	0.000000	2.000000	64.000000	0.000000
2967.048109	-0.093062	0.540522	0.023263	82.956863	101.428619	139.453720	-0.346901	0.000000	-1.163156	0.000000	0.000000	0.000000	-0.079665	0.000000	-0.138909	0.000000	0.000000	2.000000	64.000000	0.000000
2967.051443	-0.093350	0.540522	0.022795	82.956863	101.428619	139.453720	-0.346901	0.000000	-1.163156	0.000000	0.000000	0.000000	-0.086311	-0.000036	-0.140315	0.000000	0.000000	2.000000	64.000000	0.000000
2967.054776	-0.093350	0.540522	0.022795	82.956863	101.428619	139.453720	-0.346901	0.000000	-1.163156	0.000000	0.000000	0.000000	-0.086311	-0.000036	-0.140315	0.000000	0.000000	2.000000	64.000000	0.000000
2967.058109	-0.093590	0.540549	0.022332	82.949677	101.528267	139.595215	-0.346901	0.000000	-1.163156	0.000000	0.000000	0.000000	-0.072186	0.007928	-0.139073	0.000000	0.000000	2.000000	64.000000	0.000000
2967.061443	-0.093590	0.540549	0.022332	82.949677	101.528267	139.595215	-0.346901	0.000000	-1.163156	0.000000	0.000000	0.000000	-0.072186	0.007928	-0.139073	0.000000	0.000000	2.000000	64.000000	0.000000
2967.064776	-0.093590	0.540549	0.022332	82.949677	101.528267	139.595215	-0.346901	0.000000	-1.163156	0.000000	0.000000	0.000000	-0.072186	0.007928	-0.139073	0.000000	0.000000	2.000000	64.000000	0.000000
2967.068109	-0.093590	0.540549	0.022332	82.943649	101.609634	139.712845	-0.320485	0.000000	-1.116591	0.000000	0.000000	0.000000	-0.072186	0.007928	-0.139073	0.000000	0.000000	2.000000	64.000000	0.000000
2967.071443	-0.093815	0.540609	0.021909	82.943649	101.609634	139.712845	-0.320485	0.000000	-1.116591	0.000000	0.000000	0.000000	-0.067306	0.018006	-0.126960	0.000000	0.000000	2.000000	64.000000	0.000000
2967.074776	-0.093815	0.540609	0.021909	82.943649	101.609634	139.712845	-0.320485	0.000000	-1.116591	0.000000	0.000000	0.000000	-0.067306	0.018006	-0.126960	0.000000	0.000000	2.000000	64.000000	0.000000
2967.078109	-0.093815	0.540609	0.021909	82.938812	101.670250	139.806808	-0.320485	0.000000	-1.116591	0.000000	0.000000	0.000000	-0.067306	0.018006	-0.126960	0.000000	0.000000	2.000000	64.000000	0.000000
2967.081443	-0.093815	0.540609	0.021909	82.938812	101.670250	139.806808	-0.320485	0.000000	-1.116591	0.000000	0.000000	0.000000	-0.067306	0.018006	-0.126960	0.000000	0.000000	2.000000	64.000000	0.000000
2967.084776	-0.094020	0.540659	0.021512	82.938812	101.670250	139.806808	-0.320485	0.000000	-1.116591	0.000000	0.000000	0.000000	-0.061671	0.015014	-0.118915	0.000000	0.000000	2.000000	64.000000	0.000000
2967.088109	-0.094225	0.540708	0.021116	82.933945	101.730743	139.900665	-0.309267	0.000000	-1.095431	0.000000	0.000000	0.000000	-0.061537	0.014953	-0.118966	0.000000	0.000000	2.000000	64.000000	0.000000
2967.091443	-0.094225	0.540708	0.021116	82.933945	101.730743	139.900665	-0.309267	0.000000	-1.095431	0.000000	0.000000	0.000000	-0.061537	0.014953	-0.118966	0.000000	0.000000	2.000000	64.000000	0.000000
2967.094776	-0.094225	0.540708	0.021116	82.933945	101.730743	139.900665	-0.309267	0.000000	-1.095431	0.000000	0.000000	0.000000	-0.061537	0.014953	-0.118966	0.000000	0.000000	2.000000	64.000000	0.000000
2967.098109	-0.094225	0.540708	0.021116	82.929092	101.793839	139.994385	-0.288733	0.000000	-1.055785	0.000000	0.000000	0.000000	-0.061537	0.014953	-0.118966	0.000000	0.000000	2.000000	64.000000	0.000000
2967.101443	-0.094412	0.540748	0.020746	82.929092	101.793839	139.994385	-0.288733	0.000000	-1.055785	0.000000	0.000000	0.000000	-0.055935	0.011998	-0.110904	0.000000	0.000000	2.000000	64.000000	0.000000
2967.104776	-0.094412	0.540748	0.020746	82.929092	101.793839	139.994385	-0.288733	0.000000	-1.055785	0.000000	0.000000	0.000000	-0.055935	0.011998	-0.110904	0.000000	0.000000	2.000000	64.000000	0.000000
2967.108109	-0.094412	0.540748	0.020746	82.926842	101.837502	140.069550	-0.288733	0.000000	-1.055785	0.000000	0.000000	0.000000	-0.055935	0.011998	-0.110904	0.000000	0.000000	2.000000	64.000000	0.000000
2967.111443	-0.094412	0.540748	0.020746	82.926842	101.837502	140.069550	-0.288733	0.000000	-1.055785	0.000000	0.000000	0.000000	-0.055935	0.011998	-0.110904	0.000000	0.000000	2.000000	64.000000	0.000000
2967.114776	-0.094633	0.540786	0.020435	82.926842	101.837502	140.069550	-0.288733	0.000000	-1.055785	0.000000	0.000000	0.000000	-0.066382	0.011150	-0.093333	0.000000	0.000000	2.000000	64.000000	0.000000
2967.118109	-0.094884	0.540856	0.020155	82.925629	101.828041	140.092911	-0.279410	0.000000	-1.037301	0.000000	0.000000	0.000000	-0.075233	0.021233	-0.083881	0.000000	0.000000	2.000000	64.000000	0.000000
2967.121443	-0.094884	0.540856	0.020155	82.925629	101.828041	140.092911	-0.279410	0.000000	-1.037301	0.000000	0.000000	0.000000	-0.075233	0.021233	-0.083881	0.000000	0.000000	2.000000	64.000000	0.000000
2967.124776	-0.094884	0.540856	0.020155	82.925629	101.828041	140.092911	-0.279410	0.000000	-1.037301	0.000000	0.000000	0.000000	-0.075233	0.021233	-0.083881	0.000000	0.000000	2.000000	64.000000	0.000000
2967.128109	-0.094884	0.540856	0.020155	82.925659	101.792755	140.092957	-0.255807	0.000000	-1.007765	0.000000	0.000000	0.000000	-0.075233	0.021233	-0.083881	0.000000	0.000000	2.000000	64.000000	0.000000
2967.131443	-0.095142	0.540934	0.019916	82.925659	101.792755	140.092957	-0.255807	0.000000	-1.007765	0.000000	0.000000	0.000000	-0.077570	0.023353	-0.071739	0.000000	0.000000	2.000000	64.000000	0.000000
2967.134776	-0.095142	0.540934	0.019916	82.925659	101.792755	140.092957	-0.255807	0.000000	-1.007765	0.000000	0.000000	0.000000	-0.077570	0.023353	-0.071739	0.000000	0.000000	2.000000	64.000000	0.000000
2967.138109	-0.095142	0.540934	0.019916	82.926819	101.736855	140.069534	-0.255807	0.000000	-1.007765	0.000000	0.000000	0.000000	-0.077570	0.023353	-0.071739	0.000000	0.000000	2.000000	64.000000	0.000000
2967.141443	-0.095142	0.540934	0.019916	82.926819	101.736855	140.069534	-0.255807	0.000000	-1.007765	0.000000	0.000000	0.000000	-0.077570	0.023353	-0.071739	0.000000	0.000000	2.000000	64.000000	0.000000
2967.144776	-0.095364	0.541019	0.019727	82.926819	101.736855	140.069534	-0.255807	0.000000	-1.007765	0.000000	0.000000	0.000000	-0.066346	0.025470	-0.056882	0.000000	0.000000	2.000000	64.000000	0.000000
2967.148109	-0.095364	0.541019	0.019727	82.928123	101.686516	140.046204	-0.242879	0.000000	-0.995808	0.000000	0.000000	0.000000	-0.066346	0.025470	-0.056882	0.000000	0.000000	2.000000	64.000000	0.000000
2967.151443	-0.095364	0.541019	0.019727	82.928123	101.686516	140.046204	-0.242879	0.000000	-0.995808	0.000000	0.000000	0.000000	-0.066346	0.025470	-0.056882	0.000000	0.000000	2.000000	64.000000	0.000000
2967.154776	-0.095364	0.541019	0.019727	82.928123	101.686516	140.046204	-0.242879	0.000000	-0.995808	0.000000	0.000000	0.000000	-0.066346	0.025470	-0.056882	0.000000	0.000000	2.000000	64.000000	0.000000
2967.158109	-0.095714	0.541167	0.019478	82.931671	101.601898	139.983124	-0.231821	0.000000	-0.986328	0.000000	0.000000	0.000000	-0.105125	0.044300	-0.074561	0.000000	0.000000	2.000000	64.000000	0.000000
2967.161443	-0.095714	0.541167	0.019478	82.931671	101.601898	139.983124	-0.231821	0.000000	-0.986328	0.000000	0.000000	0.000000	-0.105125	0.044300	-0.074561	0.000000	0.000000	2.000000	64.000000	0.000000
2967.164776	-0.095714	0.541167	0.019478	82.931671	101.601898	139.983124	-0.231821	0.000000	-0.986328	0.000000	0.000000	0.000000	-0.105125	0.044300	-0.074561	0.000000	0.000000	2.000000	64.000000	0.000000
2967.168109	-0.095714	0.541167	0.019478	82.932892	101.565018	139.959656	-0.214301	0.000000	-0.973901	0.000000	0.000000	0.000000	-0.105125	0.044300	-0.074561	0.000000	0.000000	2.000000	64.000000	0.000000
2967.171443	-0.095817	0.541213	0.019406	82.932892	101.565018	139.959656	-0.214301	0.000000	-0.973901	0.000000	0.000000	0.000000	-0.030948	0.013796	-0.021708	0.000000	0.000000	2.000000	64.000000	0.000000
2967.174776	-0.095817	0.541213	0.019406	82.932892	101.565018	139.959656	-0.214301	0.000000	-0.973901	0.000000	0.000000	0.000000	-0.030948	0.013796	-0.021708	0.000000	0.000000	2.000000	64.000000	0.000000
2967.178109	-0.095817	0.541213	0.019406	82.932892	101.556854	139.959656	-0.214301	0.000000	-0.973901	0.000000	0.000000	0.000000	-0.030948	0.013796	-0.021708	0.000000	0.000000	2.000000	64.000000	0.000000
2967.181443	-0.095817	0.541213	0.019406	82.932892	101.556854	139.959656	-0.214301	0.000000	-0.973901	0.000000	0.000000	0.000000	-0.030948	0.013796	-0.021708	0.000000	0.000000	2.000000	64.000000	0.000000
2967.184776	-0.095903	0.541222	0.019365	82.932892	101.556854	139.959656	-0.214301	0.000000	-0.973901	0.000000	0.000000	0.000000	-0.025785	0.002903	-0.012230	0.000000	0.000000	2.000000	64.000000	0.000000
2967.188109	-0.095903	0.541222	0.019365	82.930481	101.597878	140.006470	-0.209143	0.000000	-0.970283	0.000000	0.000000	0.000000	-0.025785	0.002903	-0.012230	0.000000	0.000000	2.000000	64.000000	0.000000
2967.191443	-0.095903	0.541222	0.019365	82.930481	101.597878	140.006470	-0.209143	0.000000	-0.970283	0.000000	0.000000	0.000000	-0.025785	0.002903	-0.012230	0.000000	0.000000	2.000000	64.000000	0.000000
2967.194776	-0.095903	0.541222	0.019365	82.930481	101.597878	140.006470	-0.209143	0.000000	-0.970283	0.000000	0.000000	0.000000	-0.025785	0.002903	-0.012230	0.000000	0.000000	2.000000	64.000000	0.000000
2967.198109	-0.095931	0.541112	0.019270	82.926819	101.664864	140.076721	-0.204845	0.000000	-0.968245	0.000000	0.000000	0.000000	-0.008389	-0.033246	-0.028486	0.000000	0.000000	2.000000	64.000000	0.000000
2967.201443	-0.095931	0.541112	0.019270	82.926819	101.664864	140.076721	-0.204845	0.000000	-0.968245	0.000000	0.000000	0.000000	-0.008389	-0.033246	-0.028486	0.000000	0.000000	2.000000	64.000000	0.000000
2967.204776	-0.095931	0.541112	0.019270	82.926819	101.664864	140.076721	-0.204845	0.000000	-0.968245	0.000000	0.000000	0.000000	-0.008389	-0.033246	-0.028486	0.000000	0.000000	2.000000	64.000000	0.000000
2967.208109	-0.095931	0.541112	0.019270	82.920639	101.775368	140.193542	-0.203447	0.000000	-0.963497	0.000000	0.000000	0.000000	-0.008389	-0.033246	-0.028486	0.000000	0.000000	2.000000	64.000000	0.000000
2967.211443	-0.095963	0.541018	0.019193	82.920639	101.775368	140.193542	-0.203447	0.000000	-0.963497	0.000000	0.000000	0.000000	-0.009473	-0.028203	-0.023073	0.000000	0.000000	2.000000	64.000000	0.000000
2967.214776	-0.095963	0.541018	0.019193	82.920639	101.775368	140.193542	-0.203447	0.000000	-0.963497	0.000000	0.000000	0.000000	-0.009473	-0.028203	-0.023073	0.000000	0.000000	2.000000	64.000000	0.000000
2967.218109	-0.095963	0.541018	0.019193	82.910751	101.957794	140.380112	-0.203447	0.000000	-0.963497	0.000000	0.000000	0.000000	-0.009473	-0.028203	-0.023073	0.000000	0.000000	2.000000	64.000000	0.000000
2967.221443	-0.095963	0.541018	0.019193	82.910751	101.957794	140.380112	-0.203447	0.000000	-0.963497	0.000000	0.000000	0.000000	-0.009473	-0.028203	-0.023073	0.000000	0.000000	2.000000	64.000000	0.000000
2967.224776	-0.095987	0.540890	0.019080	82.910751	101.957794	140.380112	-0.203447	0.000000	-0.963497	0.000000	0.000000	0.000000	-0.007284	-0.038291	-0.033929	0.000000	0.000000	2.000000	64.000000	0.000000
2967.228109	-0.095987	0.540890	0.019080	82.900818	102.136940	140.566132	-0.201868	0.000000	-0.959651	0.000000	0.000000	0.000000	-0.007284	-0.038291	-0.033929	0.000000	0.000000	2.000000	64.000000	0.000000
2967.231443	-0.095987	0.540890	0.019080	82.900818	102.136940	140.566132	-0.201868	0.000000	-0.959651	0.000000	0.000000	0.000000	-0.007284	-0.038291	-0.033929	0.000000	0.000000	2.000000	64.000000	0.000000
2967.234776	-0.095987	0.540890	0.019080	82.900818	102.136940	140.566132	-0.201868	0.000000	-0.959651	0.000000	0.000000	0.000000	-0.007284	-0.038291	-0.033929	0.000000	0.000000	2.000000	64.000000	0.000000
2967.238109	-0.095970	0.540555	0.018881	82.890747	102.321007	140.751617	-0.200654	0.000000	-0.953997	0.000000	0.000000	0.000000	0.004993	-0.100422	-0.059777	0.000000	0.000000	2.000000	64.000000	0.000000
2967.241443	-0.095970	0.540555	0.018881	82.890747	102.321007	140.751617	-0.200654	0.000000	-0.953997	0.000000	0.000000	0.000000	0.004993	-0.100422	-0.059777	0.000000	0.000000	2.000000	64.000000	0.000000
2967.244776	-0.095970	0.540555	0.018881	82.890747	102.321007	140.751617	-0.200654	0.000000	-0.953997	0.000000	0.000000	0.000000	0.004993	-0.100422	-0.059777	0.000000	0.000000	2.000000	64.000000	0.000000
2967.248109	-0.095895	0.540399	0.018858	82.880486	102.483047	140.908401	-0.201486	0.000000	-0.944034	0.000000	0.000000	0.000000	0.022544	-0.046967	-0.006840	0.000000	0.000000	2.000000	64.000000	0.000000
2967.251443	-0.095895	0.540399	0.018858	82.880486	102.483047	140.908401	-0.201486	0.000000	-0.944034	0.000000	0.000000	0.000000	0.022544	-0.046967	-0.006840	0.000000	0.000000	2.000000	64.000000	0.000000
2967.254776	-0.095895	0.540399	0.018858	82.880486	102.483047	140.908401	-0.201486	0.000000	-0.944034	0.000000	0.000000	0.000000	0.022544	-0.046967	-0.006840	0.000000	0.000000	2.000000	64.000000	0.000000
2967.258109	-0.095895	0.540399	0.018858	82.874146	102.611145	141.023788	-0.205244	0.000000	-0.942894	0.000000	0.000000	0.000000	0.022544	-0.046967	-0.006840	0.000000	0.000000	2.000000	64.000000	0.000000
2967.261443	-0.095769	0.540256	0.018930	82.874146	102.611145	141.023788	-0.205244	0.000000	-0.942894	0.000000	0.000000	0.000000	0.037972	-0.042711	0.021634	0.000000	0.000000	2.000000	64.000000	0.000000
2967.264776	-0.095769	0.540256	0.018930	82.874146	102.611145	141.023788	-0.205244	0.000000	-0.942894	0.000000	0.000000	0.000000	0.037972	-0.042711	0.021634	0.000000	0.000000	2.000000	64.000000	0.000000
2967.268109	-0.095769	0.540256	0.018930	82.870323	102.704254	141.092972	-0.205244	0.000000	-0.942894	0.000000	0.000000	0.000000	0.037972	-0.042711	0.021634	0.000000	0.000000	2.000000	64.000000	0.000000
2967.271443	-0.095769	0.540256	0.018930	82.870323	102.704254	141.092972	-0.205244	0.000000	-0.942894	0.000000	0.000000	0.000000	0.037972	-0.042711	0.021634	0.000000	0.000000	2.000000	64.000000	0.000000
2967.274776	-0.095586	0.540138	0.019074	82.870323	102.704254	141.092972	-0.205244	0.000000	-0.942894	0.000000	0.000000	0.000000	0.054792	-0.035533	0.043332	0.000000	0.000000	2.000000	64.000000	0.000000
2967.278109	-0.095586	0.540138	0.019074	82.867744	102.779816	141.138977	-0.211572	0.000000	-0.946500	0.000000	0.000000	0.000000	0.054792	-0.035533	0.043332	0.000000	0.000000	2.000000	64.000000	0.000000
2967.281443	-0.095586	0.540138	0.019074	82.867744	102.779816	141.138977	-0.211572	0.000000	-0.946500	0.000000	0.000000	0.000000	0.054792	-0.035533	0.043332	0.000000	0.000000	2.000000	64.000000	0.000000
2967.284776	-0.095586	0.540138	0.019074	82.867744	102.779816	141.138977	-0.211572	0.000000	-0.946500	0.000000	0.000000	0.000000	0.054792	-0.035533	0.043332	0.000000	0.000000	2.000000	64.000000	0.000000
2967.288109	-0.095179	0.539943	0.019625	82.869034	102.786873	141.115936	-0.220704	0.000000	-0.953721	0.000000	0.000000	0.000000	0.122218	-0.058450	0.165199	0.000000	0.000000	2.000000	64.000000	0.000000
2967.291443	-0.095179	0.539943	0.019625	82.869034	102.786873	141.115936	-0.220704	0.000000	-0.953721	0.000000	0.000000	0.000000	0.122218	-0.058450	0.165199	0.000000	0.000000	2.000000	64.000000	0.000000
2967.294776	-0.095179	0.539943	0.019625	82.869034	102.786873	141.115936	-0.220704	0.000000	-0.953721	0.000000	0.000000	0.000000	0.122218	-0.058450	0.165199	0.000000	0.000000	2.000000	64.000000	0.000000
2967.298109	-0.095179	0.539943	0.019625	82.871620	102.773834	141.069901	-0.241074	0.000000	-0.981255	0.000000	0.000000	0.000000	0.122218	-0.058450	0.165199	0.000000	0.000000	2.000000	64.000000	0.000000
2967.301443	-0.094977	0.539840	0.020031	82.871620	102.773834	141.069901	-0.241074	0.000000	-0.981255	0.000000	0.000000	0.000000	0.060480	-0.030904	0.121817	0.000000	0.000000	2.000000	64.000000	0.000000
2967.304776	-0.094977	0.539840	0.020031	82.871620	102.773834	141.069901	-0.241074	0.000000	-0.981255	0.000000	0.000000	0.000000	0.060480	-0.030904	0.121817	0.000000	0.000000	2.000000	64.000000	0.000000
2967.308109	-0.094977	0.539840	0.020031	82.876686	102.712280	140.977722	-0.241074	0.000000	-0.981255	0.000000	0.000000	0.000000	0.060480	-0.030904	0.121817	0.000000	0.000000	2.000000	64.000000	0.000000
2967.311443	-0.094977	0.539840	0.020031	82.876686	102.712280	140.977722	-0.241074	0.000000	-0.981255	0.000000	0.000000	0.000000	0.060480	-0.030904	0.121817	0.000000	0.000000	2.000000	64.000000	0.000000
2967.314776	-0.094809	0.539761	0.020491	82.876686	102.712280	140.977722	-0.241074	0.000000	-0.981255	0.000000	0.000000	0.000000	0.050314	-0.023845	0.138045	0.000000	0.000000	2.000000	64.000000	0.000000
2967.318109	-0.094634	0.539721	0.021033	82.885696	102.611427	140.844193	-0.251154	0.000000	-1.001557	0.000000	0.000000	0.000000	0.052702	-0.011710	0.162400	0.000000	0.000000	2.000000	64.000000	0.000000
2967.321443	-0.094634	0.539721	0.021033	82.885696	102.611427	140.844193	-0.251154	0.000000	-1.001557	0.000000	0.000000	0.000000	0.052702	-0.011710	0.162400	0.000000	0.000000	2.000000	64.000000	0.000000
2967.324776	-0.094634	0.539721	0.021033	82.885696	102.611427	140.844193	-0.251154	0.000000	-1.001557	0.000000	0.000000	0.000000	0.052702	-0.011710	0.162400	0.000000	0.000000	2.000000	64.000000	0.000000
2967.328109	-0.094634	0.539721	0.021033	82.898468	102.446693	140.640823	-0.268323	0.000000	-1.051631	0.000000	0.000000	0.000000	0.052702	-0.011710	0.162400	0.000000	0.000000	2.000000	64.000000	0.000000
2967.331443	-0.094455	0.539686	0.021682	82.898468	102.446693	140.640823	-0.268323	0.000000	-1.051631	0.000000	0.000000	0.000000	0.053564	-0.010545	0.194816	0.000000	0.000000	2.000000	64.000000	0.000000
2967.334776	-0.094455	0.539686	0.021682	82.898468	102.446693	140.640823	-0.268323	0.000000	-1.051631	0.000000	0.000000	0.000000	0.053564	-0.010545	0.194816	0.000000	0.000000	2.000000	64.000000	0.000000
2967.338109	-0.094239	0.539631	0.022385	82.911133	102.286667	140.436737	-0.268323	0.000000	-1.051631	0.000000	0.000000	0.000000	0.064815	-0.016584	0.210921	0.000000	0.000000	2.000000	64.000000	0.000000
2967.341443	-0.094239	0.539631	0.022385	82.911133	102.286667	140.436737	-0.268323	0.000000	-1.051631	0.000000	0.000000	0.000000	0.064815	-0.016584	0.210921	0.000000	0.000000	2.000000	64.000000	0.000000
2967.344776	-0.094239	0.539631	0.022385	82.911133	102.286667	140.436737	-0.268323	0.000000	-1.051631	0.000000	0.000000	0.000000	0.064815	-0.016584	0.210921	0.000000	0.000000	2.000000	64.000000	0.000000
2967.348109	-0.094239	0.539631	0.022385	82.927841	102.118782	140.218536	-0.288053	0.000000	-1.119254	0.000000	0.000000	0.000000	0.064815	-0.016584	0.210921	0.000000	0.000000	2.000000	64.000000	0.000000
2967.351443	-0.094030	0.539582	0.023128	82.927841	102.118782	140.218536	-0.288053	0.000000	-1.119254	0.000000	0.000000	0.000000	0.062732	-0.014620	0.222991	0.000000	0.000000	2.000000	64.000000	0.000000
2967.354776	-0.094030	0.539582	0.023128	82.927841	102.118782	140.218536	-0.288053	0.000000	-1.119254	0.000000	0.000000	0.000000	0.062732	-0.014620	0.222991	0.000000	0.000000	2.000000	64.000000	0.000000
2967.358109	-0.093817	0.539489	0.023858	82.954910	102.050964	140.083191	-0.288053	0.000000	-1.119254	0.000000	0.000000	0.000000	0.063855	-0.027861	0.218768	0.000000	0.000000	2.000000	64.000000	0.000000
2967.361443	-0.093817	0.539489	0.023858	82.954910	102.050964	140.083191	-0.288053	0.000000	-1.119254	0.000000	0.000000	0.000000	0.063855	-0.027861	0.218768	0.000000	0.000000	2.000000	64.000000	0.000000
2967.364776	-0.093817	0.539489	0.023858	82.954910	102.050964	140.083191	-0.288053	0.000000	-1.119254	0.000000	0.000000	0.000000	0.063855	-0.027861	0.218768	0.000000	0.000000	2.000000	64.000000	0.000000
2967.368109	-0.093817	0.539489	0.023858	83.015114	102.130859	140.054581	-0.309151	0.000000	-1.192881	0.000000	0.000000	0.000000	0.063855	-0.027861	0.218768	0.000000	0.000000	2.000000	64.000000	0.000000
2967.371443	-0.093676	0.539386	0.024596	83.015114	102.130859	140.054581	-0.309151	0.000000	-1.192881	0.000000	0.000000	0.000000	0.042280	-0.031039	0.221396	0.000000	0.000000	2.000000	64.000000	0.000000
2967.374776	-0.093676	0.539386	0.024596	83.015114	102.130859	140.054581	-0.309151	0.000000	-1.192881	0.000000	0.000000	0.000000	0.042280	-0.031039	0.221396	0.000000	0.000000	2.000000	64.000000	0.000000
2967.378109	-0.093580	0.539282	0.025324	83.099739	102.324005	140.057755	-0.309151	0.000000	-1.192881	0.000000	0.000000	0.000000	0.028799	-0.031234	0.218620	0.000000	0.000000	2.000000	64.000000	0.000000
2967.381443	-0.093580	0.539282	0.025324	83.099739	102.324005	140.057755	-0.309151	0.000000	-1.192881	0.000000	0.000000	0.000000	0.028799	-0.031234	0.218620	0.000000	0.000000	2.000000	64.000000	0.000000
2967.384776	-0.093580	0.539282	0.025324	83.099739	102.324005	140.057755	-0.309151	0.000000	-1.192881	0.000000	0.000000	0.000000	0.028799	-0.031234	0.218620	0.000000	0.000000	2.000000	64.000000	0.000000
2967.388109	-0.093580	0.539282	0.025324	83.192978	102.559067	139.872208	-0.320998	0.000000	-1.266217	0.000000	0.000000	0.000000	0.028799	-0.031234	0.218620	0.000000	0.000000	2.000000	64.000000	0.000000
2967.391443	-0.093483	0.539177	0.026053	83.192978	102.559067	139.872208	-0.320998	0.000000	-1.266217	0.000000	0.000000	0.000000	0.029024	-0.031416	0.218515	0.000000	0.000000	2.000000	64.000000	0.000000
2967.394776	-0.093483	0.539177	0.026053	83.192978	102.559067	139.872208	-0.320998	0.000000	-1.266217	0.000000	0.000000	0.000000	0.029024	-0.031416	0.218515	0.000000	0.000000	2.000000	64.000000	0.000000
2967.398109	-0.093340	0.539072	0.026790	83.269028	102.719589	139.387405	-0.320998	0.000000	-1.266217	0.000000	0.000000	0.000000	0.043030	-0.031621	0.221069	0.000000	0.000000	2.000000	64.000000	0.000000
2967.401443	-0.093340	0.539072	0.026790	83.269028	102.719589	139.387405	-0.320998	0.000000	-1.266217	0.000000	0.000000	0.000000	0.043030	-0.031621	0.221069	0.000000	0.000000	2.000000	64.000000	0.000000
2967.404776	-0.093340	0.539072	0.026790	83.269028	102.719589	139.387405	-0.320998	0.000000	-1.266217	0.000000	0.000000	0.000000	0.043030	-0.031621	0.221069	0.000000	0.000000	2.000000	64.000000	0.000000
2967.408109	-0.093340	0.539072	0.026790	83.307747	102.697968	138.819763	-0.333007	0.000000	-1.339481	0.000000	0.000000	0.000000	0.043030	-0.031621	0.221069	0.000000	0.000000	2.000000	64.000000	0.000000
2967.411443	-0.093188	0.538959	0.027486	83.307747	102.697968	138.819763	-0.333007	0.000000	-1.339481	0.000000	0.000000	0.000000	0.045630	-0.033881	0.208803	0.000000	0.000000	2.000000	64.000000	0.000000
2967.414776	-0.093188	0.538959	0.027486	83.307747	102.697968	138.819763	-0.333007	0.000000	-1.339481	0.000000	0.000000	0.000000	0.045630	-0.033881	0.208803	0.000000	0.000000	2.000000	64.000000	0.000000
2967.418109	-0.093069	0.538869	0.028235	83.329231	102.588264	138.186768	-0.333007	0.000000	-1.339481	0.000000	0.000000	0.000000	0.035597	-0.026949	0.224940	0.000000	0.000000	2.000000	64.000000	0.000000
2967.421443	-0.093069	0.538869	0.028235	83.329231	102.588264	138.186768	-0.333007	0.000000	-1.339481	0.000000	0.000000	0.000000	0.035597	-0.026949	0.224940	0.000000	0.000000	2.000000	64.000000	0.000000
2967.424776	-0.093069	0.538869	0.028235	83.329231	102.588264	138.186768	-0.333007	0.000000	-1.339481	0.000000	0.000000	0.000000	0.035597	-0.026949	0.224940	0.000000	0.000000	2.000000	64.000000	0.000000
2967.428109	-0.092942	0.538772	0.028944	83.356216	102.473999	137.161118	-0.346545	0.000000	-1.411771	0.000000	0.000000	0.000000	0.038168	-0.029152	0.212684	0.000000	0.000000	2.000000	64.000000	0.000000
2967.431443	-0.092942	0.538772	0.028944	83.356216	102.473999	137.161118	-0.346545	0.000000	-1.411771	0.000000	0.000000	0.000000	0.038168	-0.029152	0.212684	0.000000	0.000000	2.000000	64.000000	0.000000
2967.434776	-0.092942	0.538772	0.028944	83.356216	102.473999	137.161118	-0.346545	0.000000	-1.411771	0.000000	0.000000	0.000000	0.038168	-0.029152	0.212684	0.000000	0.000000	2.000000	64.000000	0.000000
2967.438109	-0.092816	0.538718	0.029667	83.396240	102.421867	135.951248	-0.352906	0.000000	-1.447218	0.000000	0.000000	0.000000	0.037622	-0.016155	0.216681	0.000000	0.000000	2.000000	64.000000	0.000000
2967.441443	-0.092816	0.538718	0.029667	83.396240	102.421867	135.951248	-0.352906	0.000000	-1.447218	0.000000	0.000000	0.000000	0.037622	-0.016155	0.216681	0.000000	0.000000	2.000000	64.000000	0.000000
2967.444776	-0.092816	0.538718	0.029667	83.396240	102.421867	135.951248	-0.352906	0.000000	-1.447218	0.000000	0.000000	0.000000	0.037622	-0.016155	0.216681	0.000000	0.000000	2.000000	64.000000	0.000000
2967.448109	-0.092816	0.538718	0.029667	83.450600	102.436554	134.905945	-0.359176	0.000000	-1.483332	0.000000	0.000000	0.000000	0.037622	-0.016155	0.216681	0.000000	0.000000	2.000000	64.000000	0.000000
2967.451443	-0.092706	0.538657	0.030344	83.450600	102.436554	134.905945	-0.359176	0.000000	-1.483332	0.000000	0.000000	0.000000	0.033224	-0.018337	0.203121	0.000000	0.000000	2.000000	64.000000	0.000000
2967.454776	-0.092706	0.538657	0.030344	83.450600	102.436554	134.905945	-0.359176	0.000000	-1.483332	0.000000	0.000000	0.000000	0.033224	-0.018337	0.203121	0.000000	0.000000	2.000000	64.000000	0.000000
2967.458109	-0.092663	0.538622	0.031003	83.536530	102.570335	134.077698	-0.359176	0.000000	-1.483332	0.000000	0.000000	0.000000	0.012820	-0.010318	0.197760	0.000000	0.000000	2.000000	64.000000	0.000000
2967.461443	-0.092663	0.538622	0.031003	83.536530	102.570335	134.077698	-0.359176	0.000000	-1.483332	0.000000	0.000000	0.000000	0.012820	-0.010318	0.197760	0.000000	0.000000	2.000000	64.000000	0.000000
2967.464776	-0.092663	0.538622	0.031003	83.536530	102.570335	134.077698	-0.359176	0.000000	-1.483332	0.000000	0.000000	0.000000	0.012820	-0.010318	0.197760	0.000000	0.000000	2.000000	64.000000	0.000000
2967.468109	-0.092663	0.538622	0.031003	83.660393	102.952286	133.565918	-0.366850	0.000000	-1.550146	0.000000	0.000000	0.000000	0.012820	-0.010318	0.197760	0.000000	0.000000	2.000000	64.000000	0.000000
2967.471443	-0.092678	0.538564	0.031590	83.660393	102.952286	133.565918	-0.366850	0.000000	-1.550146	0.000000	0.000000	0.000000	-0.004595	-0.017542	0.176187	0.000000	0.000000	2.000000	64.000000	0.000000
2967.474776	-0.092678	0.538564	0.031590	83.660393	102.952286	133.565918	-0.366850	0.000000	-1.550146	0.000000	0.000000	0.000000	-0.004595	-0.017542	0.176187	0.000000	0.000000	2.000000	64.000000	0.000000
2967.478109	-0.092757	0.538570	0.032133	83.792435	103.316238	133.101212	-0.366850	0.000000	-1.550146	0.000000	0.000000	0.000000	-0.023652	0.001739	0.162821	0.000000	0.000000	2.000000	64.000000	0.000000
2967.481443	-0.092757	0.538570	0.032133	83.792435	103.316238	133.101212	-0.366850	0.000000	-1.550146	0.000000	0.000000	0.000000	-0.023652	0.001739	0.162821	0.000000	0.000000	2.000000	64.000000	0.000000
2967.484776	-0.092757	0.538570	0.032133	83.792435	103.316238	133.101212	-0.366850	0.000000	-1.550146	0.000000	0.000000	0.000000	-0.023652	0.001739	0.162821	0.000000	0.000000	2.000000	64.000000	0.000000
2967.488109	-0.092757	0.538570	0.032133	83.892860	103.519241	132.251740	-0.362142	0.000000	-1.606647	0.000000	0.000000	0.000000	-0.023652	0.001739	0.162821	0.000000	0.000000	2.000000	64.000000	0.000000
2967.491443	-0.092846	0.538606	0.032604	83.892860	103.519241	132.251740	-0.362142	0.000000	-1.606647	0.000000	0.000000	0.000000	-0.026783	0.010918	0.141298	0.000000	0.000000	2.000000	64.000000	0.000000
2967.494776	-0.092846	0.538606	0.032604	83.892860	103.519241	132.251740	-0.362142	0.000000	-1.606647	0.000000	0.000000	0.000000	-0.026783	0.010918	0.141298	0.000000	0.000000	2.000000	64.000000	0.000000
2967.498109	-0.092876	0.538701	0.033012	83.937019	103.392723	130.750854	-0.362142	0.000000	-1.606647	0.000000	0.000000	0.000000	-0.008747	0.028300	0.122445	0.000000	0.000000	2.000000	64.000000	0.000000
2967.501443	-0.092876	0.538701	0.033012	83.937019	103.392723	130.750854	-0.362142	0.000000	-1.606647	0.000000	0.000000	0.000000	-0.008747	0.028300	0.122445	0.000000	0.000000	2.000000	64.000000	0.000000
2967.504776	-0.092876	0.538701	0.033012	83.937019	103.392723	130.750854	-0.362142	0.000000	-1.606647	0.000000	0.000000	0.000000	-0.008747	0.028300	0.122445	0.000000	0.000000	2.000000	64.000000	0.000000
2967.508109	-0.092794	0.538863	0.033344	83.952309	103.082756	128.885773	-0.356220	0.000000	-1.650604	0.000000	0.000000	0.000000	0.024558	0.048828	0.099536	0.000000	0.000000	2.000000	64.000000	0.000000
2967.511443	-0.092794	0.538863	0.033344	83.952309	103.082756	128.885773	-0.356220	0.000000	-1.650604	0.000000	0.000000	0.000000	0.024558	0.048828	0.099536	0.000000	0.000000	2.000000	64.000000	0.000000
2967.514776	-0.092794	0.538863	0.033344	83.952309	103.082756	128.885773	-0.356220	0.000000	-1.650604	0.000000	0.000000	0.000000	0.024558	0.048828	0.099536	0.000000	0.000000	2.000000	64.000000	0.000000
2967.518109	-0.092671	0.539067	0.033590	83.980568	102.745224	126.946182	-0.360313	0.000000	-1.667193	0.000000	0.000000	0.000000	0.036681	0.061206	0.073971	0.000000	0.000000	2.000000	64.000000	0.000000
2967.521443	-0.092671	0.539067	0.033590	83.980568	102.745224	126.946182	-0.360313	0.000000	-1.667193	0.000000	0.000000	0.000000	0.036681	0.061206	0.073971	0.000000	0.000000	2.000000	64.000000	0.000000
2967.524776	-0.092671	0.539067	0.033590	83.980568	102.745224	126.946182	-0.360313	0.000000	-1.667193	0.000000	0.000000	0.000000	0.036681	0.061206	0.073971	0.000000	0.000000	2.000000	64.000000	0.000000
2967.528109	-0.092579	0.539313	0.033739	84.083710	101.723801	124.474861	-0.366427	0.000000	-1.679522	0.000000	0.000000	0.000000	0.027809	0.073570	0.044441	0.000000	0.000000	2.000000	64.000000	0.000000
2967.531443	-0.092579	0.539313	0.033739	84.083710	101.723801	124.474861	-0.366427	0.000000	-1.679522	0.000000	0.000000	0.000000	0.027809	0.073570	0.044441	0.000000	0.000000	2.000000	64.000000	0.000000
2967.534776	-0.092579	0.539313	0.033739	84.083710	101.723801	124.474861	-0.366427	0.000000	-1.679522	0.000000	0.000000	0.000000	0.027809	0.073570	0.044441	0.000000	0.000000	2.000000	64.000000	0.000000
2967.538109	-0.092579	0.539313	0.033739	84.340919	98.976593	120.745407	-0.371062	0.000000	-1.686929	0.000000	0.000000	0.000000	0.027809	0.073570	0.044441	0.000000	0.000000	2.000000	64.000000	0.000000
2967.541443	-0.092582	0.539602	0.033883	84.340919	98.976593	120.745407	-0.371062	0.000000	-1.686929	0.000000	0.000000	0.000000	-0.000899	0.086926	0.043181	0.000000	0.000000	2.000000	64.000000	0.000000
2967.544776	-0.092582	0.539602	0.033883	84.340919	98.976593	120.745407	-0.371062	0.000000	-1.686929	0.000000	0.000000	0.000000	-0.000899	0.086926	0.043181	0.000000	0.000000	2.000000	64.000000	0.000000
2967.548109	-0.092661	0.539954	0.034044	84.698952	94.266312	115.504128	-0.371062	0.000000	-1.686929	0.000000	0.000000	0.000000	-0.023653	0.105400	0.048598	0.000000	0.000000	2.000000	64.000000	0.000000
2967.551443	-0.092661	0.539954	0.034044	84.698952	94.266312	115.504128	-0.371062	0.000000	-1.686929	0.000000	0.000000	0.000000	-0.023653	0.105400	0.048598	0.000000	0.000000	2.000000	64.000000	0.000000
2967.554776	-0.092661	0.539954	0.034044	84.698952	94.266312	115.504128	-0.371062	0.000000	-1.686929	0.000000	0.000000	0.000000	-0.023653	0.105400	0.048598	0.000000	0.000000	2.000000	64.000000	0.000000
2967.558109	-0.092661	0.539954	0.034044	85.022911	88.266151	109.252716	-0.366970	0.000000	-1.702225	0.000000	0.000000	0.000000	-0.023653	0.105400	0.048598	0.000000	0.000000	2.000000	64.000000	0.000000
2967.561443	-0.092681	0.540309	0.034152	85.022911	88.266151	109.252716	-0.366970	0.000000	-1.702225	0.000000	0.000000	0.000000	-0.006100	0.106501	0.032344	0.000000	0.000000	2.000000	64.000000	0.000000
2967.564776	-0.092681	0.540309	0.034152	85.022911	88.266151	109.252716	-0.366970	0.000000	-1.702225	0.000000	0.000000	0.000000	-0.006100	0.106501	0.032344	0.000000	0.000000	2.000000	64.000000	0.000000
2967.568109	-0.092648	0.540630	0.034233	85.217995	82.032860	102.918312	-0.366970	0.000000	-1.702225	0.000000	0.000000	0.000000	0.009938	0.096295	0.024157	0.000000	0.000000	2.000000	64.000000	0.000000
2967.571443	-0.092648	0.540630	0.034233	85.217995	82.032860	102.918312	-0.366970	0.000000	-1.702225	0.000000	0.000000	0.000000	0.009938	0.096295	0.024157	0.000000	0.000000	2.000000	64.000000	0.000000
2967.574776	-0.092648	0.540630	0.034233	85.217995	82.032860	102.918312	-0.366970	0.000000	-1.702225	0.000000	0.000000	0.000000	0.009938	0.096295	0.024157	0.000000	0.000000	2.000000	64.000000	0.000000
2967.578109	-0.092607	0.540944	0.034273	85.292351	76.028488	96.886955	-0.367609	0.000000	-1.711642	0.000000	0.000000	0.000000	0.012232	0.094285	0.012006	0.000000	0.000000	2.000000	64.000000	0.000000
2967.581443	-0.092607	0.540944	0.034273	85.292351	76.028488	96.886955	-0.367609	0.000000	-1.711642	0.000000	0.000000	0.000000	0.012232	0.094285	0.012006	0.000000	0.000000	2.000000	64.000000	0.000000
2967.584776	-0.092607	0.540944	0.034273	85.292351	76.028488	96.886955	-0.367609	0.000000	-1.711642	0.000000	0.000000	0.000000	0.012232	0.094285	0.012006	0.000000	0.000000	2.000000	64.000000	0.000000
2967.588109	-0.092607	0.540944	0.034273	85.291473	70.673790	91.534607	-0.369648	0.000000	-1.713643	0.000000	0.000000	0.000000	0.012232	0.094285	0.012006	0.000000	0.000000	2.000000	64.000000	0.000000
2967.591443	-0.092579	0.541234	0.034250	85.291473	70.673790	91.534607	-0.369648	0.000000	-1.713643	0.000000	0.000000	0.000000	0.008534	0.087081	-0.006825	0.000000	0.000000	2.000000	64.000000	0.000000
2967.594776	-0.092579	0.541234	0.034250	85.291473	70.673790	91.534607	-0.369648	0.000000	-1.713643	0.000000	0.000000	0.000000	0.008534	0.087081	-0.006825	0.000000	0.000000	2.000000	64.000000	0.000000
2967.598109	-0.092582	0.541483	0.034142	85.250221	66.097000	86.974060	-0.369648	0.000000	-1.713643	0.000000	0.000000	0.000000	-0.001156	0.074761	-0.032324	0.000000	0.000000	2.000000	64.000000	0.000000
2967.601443	-0.092582	0.541483	0.034142	85.250221	66.097000	86.974060	-0.369648	0.000000	-1.713643	0.000000	0.000000	0.000000	-0.001156	0.074761	-0.032324	0.000000	0.000000	2.000000	64.000000	0.000000
2967.604776	-0.092582	0.541483	0.034142	85.250221	66.097000	86.974060	-0.369648	0.000000	-1.713643	0.000000	0.000000	0.000000	-0.001156	0.074761	-0.032324	0.000000	0.000000	2.000000	64.000000	0.000000
2967.608109	-0.092582	0.541483	0.034142	85.193230	62.357914	83.254341	-0.370878	0.000000	-1.707118	0.000000	0.000000	0.000000	-0.001156	0.074761	-0.032324	0.000000	0.000000	2.000000	64.000000	0.000000
2967.611443	-0.092641	0.541719	0.033941	85.193230	62.357914	83.254341	-0.370878	0.000000	-1.707118	0.000000	0.000000	0.000000	-0.017574	0.070567	-0.060488	0.000000	0.000000	2.000000	64.000000	0.000000
2967.614776	-0.092641	0.541719	0.033941	85.193230	62.357914	83.254341	-0.370878	0.000000	-1.707118	0.000000	0.000000	0.000000	-0.017574	0.070567	-0.060488	0.000000	0.000000	2.000000	64.000000	0.000000
2967.618109	-0.092688	0.541957	0.033676	85.139488	59.709152	80.624573	-0.370878	0.000000	-1.707118	0.000000	0.000000	0.000000	-0.013995	0.071473	-0.079338	0.000000	0.000000	2.000000	64.000000	0.000000
2967.621443	-0.092688	0.541957	0.033676	85.139488	59.709152	80.624573	-0.370878	0.000000	-1.707118	0.000000	0.000000	0.000000	-0.013995	0.071473	-0.079338	0.000000	0.000000	2.000000	64.000000	0.000000
2967.624776	-0.092688	0.541957	0.033676	85.139488	59.709152	80.624573	-0.370878	0.000000	-1.707118	0.000000	0.000000	0.000000	-0.013995	0.071473	-0.079338	0.000000	0.000000	2.000000	64.000000	0.000000
2967.628109	-0.092688	0.541957	0.033676	85.105316	58.272728	79.203194	-0.365616	0.000000	-1.683814	0.000000	0.000000	0.000000	-0.013995	0.071473	-0.079338	0.000000	0.000000	2.000000	64.000000	0.000000
2967.631443	-0.092703	0.542188	0.033376	85.105316	58.272728	79.203194	-0.365616	0.000000	-1.683814	0.000000	0.000000	0.000000	-0.004683	0.069325	-0.090149	0.000000	0.000000	2.000000	64.000000	0.000000
2967.634776	-0.092703	0.542188	0.033376	85.105316	58.272728	79.203194	-0.365616	0.000000	-1.683814	0.000000	0.000000	0.000000	-0.004683	0.069325	-0.090149	0.000000	0.000000	2.000000	64.000000	0.000000
2967.638109	-0.092703	0.542188	0.033376	85.103111	58.196442	79.134827	-0.365616	0.000000	-1.683814	0.000000	0.000000	0.000000	-0.004683	0.069325	-0.090149	0.000000	0.000000	2.000000	64.000000	0.000000
2967.641443	-0.092703	0.542188	0.033376	85.103111	58.196442	79.134827	-0.365616	0.000000	-1.683814	0.000000	0.000000	0.000000	-0.004683	0.069325	-0.090149	0.000000	0.000000	2.000000	64.000000	0.000000
2967.644776	-0.092704	0.542405	0.032995	85.103111	58.196442	79.134827	-0.365616	0.000000	-1.683814	0.000000	0.000000	0.000000	-0.000081	0.065001	-0.114371	0.000000	0.000000	2.000000	64.000000	0.000000
2967.648109	-0.092680	0.542621	0.032618	85.110199	58.496349	79.438805	-0.364836	0.000000	-1.668789	0.000000	0.000000	0.000000	0.006939	0.064895	-0.113101	0.000000	0.000000	2.000000	64.000000	0.000000
2967.651443	-0.092680	0.542621	0.032618	85.110199	58.496349	79.438805	-0.364836	0.000000	-1.668789	0.000000	0.000000	0.000000	0.006939	0.064895	-0.113101	0.000000	0.000000	2.000000	64.000000	0.000000
2967.654776	-0.092680	0.542621	0.032618	85.110199	58.496349	79.438805	-0.364836	0.000000	-1.668789	0.000000	0.000000	0.000000	0.006939	0.064895	-0.113101	0.000000	0.000000	2.000000	64.000000	0.000000
2967.658109	-0.092680	0.542621	0.032618	85.120827	58.957451	79.900681	-0.365979	0.000000	-1.630877	0.000000	0.000000	0.000000	0.006939	0.064895	-0.113101	0.000000	0.000000	2.000000	64.000000	0.000000
2967.661443	-0.092619	0.542823	0.032164	85.120827	58.957451	79.900681	-0.365979	0.000000	-1.630877	0.000000	0.000000	0.000000	0.018518	0.060557	-0.136021	0.000000	0.000000	2.000000	64.000000	0.000000
2967.664776	-0.092619	0.542823	0.032164	85.120827	58.957451	79.900681	-0.365979	0.000000	-1.630877	0.000000	0.000000	0.000000	0.018518	0.060557	-0.136021	0.000000	0.000000	2.000000	64.000000	0.000000
2967.668109	-0.092557	0.543024	0.031711	85.138084	59.722027	80.662498	-0.365979	0.000000	-1.630877	0.000000	0.000000	0.000000	0.018544	0.060380	-0.136084	0.000000	0.000000	2.000000	64.000000	0.000000
2967.671443	-0.092557	0.543024	0.031711	85.138084	59.722027	80.662498	-0.365979	0.000000	-1.630877	0.000000	0.000000	0.000000	0.018544	0.060380	-0.136084	0.000000	0.000000	2.000000	64.000000	0.000000
2967.674776	-0.092557	0.543024	0.031711	85.138084	59.722027	80.662498	-0.365979	0.000000	-1.630877	0.000000	0.000000	0.000000	0.018544	0.060380	-0.136084	0.000000	0.000000	2.000000	64.000000	0.000000
2967.678109	-0.092557	0.543024	0.031711	85.162437	60.783985	81.724602	-0.372156	0.000000	-1.585526	0.000000	0.000000	0.000000	0.018544	0.060380	-0.136084	0.000000	0.000000	2.000000	64.000000	0.000000
2967.681443	-0.092483	0.543228	0.031194	85.162437	60.783985	81.724602	-0.372156	0.000000	-1.585526	0.000000	0.000000	0.000000	0.022138	0.061116	-0.154992	0.000000	0.000000	2.000000	64.000000	0.000000
2967.684776	-0.092483	0.543228	0.031194	85.162437	60.783985	81.724602	-0.372156	0.000000	-1.585526	0.000000	0.000000	0.000000	0.022138	0.061116	-0.154992	0.000000	0.000000	2.000000	64.000000	0.000000
2967.688109	-0.092408	0.543458	0.030672	85.187531	62.097179	83.051811	-0.372156	0.000000	-1.585526	0.000000	0.000000	0.000000	0.022431	0.069064	-0.156456	0.000000	0.000000	2.000000	64.000000	0.000000
2967.691443	-0.092408	0.543458	0.030672	85.187531	62.097179	83.051811	-0.372156	0.000000	-1.585526	0.000000	0.000000	0.000000	0.022431	0.069064	-0.156456	0.000000	0.000000	2.000000	64.000000	0.000000
2967.694776	-0.092408	0.543458	0.030672	85.187531	62.097179	83.051811	-0.372156	0.000000	-1.585526	0.000000	0.000000	0.000000	0.022431	0.069064	-0.156456	0.000000	0.000000	2.000000	64.000000	0.000000
2967.698109	-0.092408	0.543458	0.030672	85.213120	63.617092	84.646172	-0.379584	0.000000	-1.533618	0.000000	0.000000	0.000000	0.022431	0.069064	-0.156456	0.000000	0.000000	2.000000	64.000000	0.000000
2967.701443	-0.092310	0.543688	0.030155	85.213120	63.617092	84.646172	-0.379584	0.000000	-1.533618	0.000000	0.000000	0.000000	0.029399	0.068891	-0.155224	0.000000	0.000000	2.000000	64.000000	0.000000
2967.704776	-0.092310	0.543688	0.030155	85.213120	63.617092	84.646172	-0.379584	0.000000	-1.533618	0.000000	0.000000	0.000000	0.029399	0.068891	-0.155224	0.000000	0.000000	2.000000	64.000000	0.000000
2967.708109	-0.092158	0.543909	0.029606	85.233459	65.001282	86.243767	-0.379584	0.000000	-1.533618	0.000000	0.000000	0.000000	0.045577	0.066516	-0.164796	0.000000	0.000000	2.000000	64.000000	0.000000
2967.711443	-0.092158	0.543909	0.029606	85.233459	65.001282	86.243767	-0.379584	0.000000	-1.533618	0.000000	0.000000	0.000000	0.045577	0.066516	-0.164796	0.000000	0.000000	2.000000	64.000000	0.000000
2967.714776	-0.092158	0.543909	0.029606	85.233459	65.001282	86.243767	-0.379584	0.000000	-1.533618	0.000000	0.000000	0.000000	0.045577	0.066516	-0.164796	0.000000	0.000000	2.000000	64.000000	0.000000
2967.718109	-0.092158	0.543909	0.029606	85.247536	66.073166	88.040993	-0.392080	0.000000	-1.480281	0.000000	0.000000	0.000000	0.045577	0.066516	-0.164796	0.000000	0.000000	2.000000	64.000000	0.000000
2967.721443	-0.091984	0.544103	0.029065	85.247536	66.073166	88.040993	-0.392080	0.000000	-1.480281	0.000000	0.000000	0.000000	0.052221	0.058188	-0.162186	0.000000	0.000000	2.000000	64.000000	0.000000
2967.724776	-0.091984	0.544103	0.029065	85.247536	66.073166	88.040993	-0.392080	0.000000	-1.480281	0.000000	0.000000	0.000000	0.052221	0.058188	-0.162186	0.000000	0.000000	2.000000	64.000000	0.000000
2967.728109	-0.091884	0.544287	0.028534	85.255051	66.675964	89.652718	-0.392080	0.000000	-1.480281	0.000000	0.000000	0.000000	0.030163	0.055025	-0.159445	0.000000	0.000000	2.000000	64.000000	0.000000
2967.731443	-0.091884	0.544287	0.028534	85.255051	66.675964	89.652718	-0.392080	0.000000	-1.480281	0.000000	0.000000	0.000000	0.030163	0.055025	-0.159445	0.000000	0.000000	2.000000	64.000000	0.000000
2967.734776	-0.091884	0.544287	0.028534	85.255051	66.675964	89.652718	-0.392080	0.000000	-1.480281	0.000000	0.000000	0.000000	0.030163	0.055025	-0.159445	0.000000	0.000000	2.000000	64.000000	0.000000
2967.738109	-0.091884	0.544287	0.028534	85.256653	66.790665	90.761948	-0.405811	0.000000	-1.426676	0.000000	0.000000	0.000000	0.030163	0.055025	-0.159445	0.000000	0.000000	2.000000	64.000000	0.000000
2967.741443	-0.091841	0.544467	0.028056	85.256653	66.790665	90.761948	-0.405811	0.000000	-1.426676	0.000000	0.000000	0.000000	0.012780	0.054094	-0.143248	0.000000	0.000000	2.000000	64.000000	0.000000
2967.744776	-0.091841	0.544467	0.028056	85.256653	66.790665	90.761948	-0.405811	0.000000	-1.426676	0.000000	0.000000	0.000000	0.012780	0.054094	-0.143248	0.000000	0.000000	2.000000	64.000000	0.000000
2967.748109	-0.091862	0.544586	0.027534	85.259254	66.927139	92.218163	-0.405811	0.000000	-1.426676	0.000000	0.000000	0.000000	-0.006126	0.035561	-0.156544	0.000000	0.000000	2.000000	64.000000	0.000000
2967.751443	-0.091862	0.544586	0.027534	85.259254	66.927139	92.218163	-0.405811	0.000000	-1.426676	0.000000	0.000000	0.000000	-0.006126	0.035561	-0.156544	0.000000	0.000000	2.000000	64.000000	0.000000
2967.754776	-0.091862	0.544586	0.027534	85.259254	66.927139	92.218163	-0.405811	0.000000	-1.426676	0.000000	0.000000	0.000000	-0.006126	0.035561	-0.156544	0.000000	0.000000	2.000000	64.000000	0.000000
2967.758109	-0.091906	0.544677	0.027013	85.262192	67.086197	93.877831	-0.406920	0.000000	-1.376711	0.000000	0.000000	0.000000	-0.013203	0.027351	-0.156500	0.000000	0.000000	2.000000	64.000000	0.000000
2967.761443	-0.091906	0.544677	0.027013	85.262192	67.086197	93.877831	-0.406920	0.000000	-1.376711	0.000000	0.000000	0.000000	-0.013203	0.027351	-0.156500	0.000000	0.000000	2.000000	64.000000	0.000000
2967.764776	-0.091906	0.544677	0.027013	85.262192	67.086197	93.877831	-0.406920	0.000000	-1.376711	0.000000	0.000000	0.000000	-0.013203	0.027351	-0.156500	0.000000	0.000000	2.000000	64.000000	0.000000
2967.768109	-0.091980	0.544775	0.026527	85.265091	67.365654	95.733955	-0.404720	0.000000	-1.350628	0.000000	0.000000	0.000000	-0.022300	0.029436	-0.145728	0.000000	0.000000	2.000000	64.000000	0.000000
2967.771443	-0.091980	0.544775	0.026527	85.265091	67.365654	95.733955	-0.404720	0.000000	-1.350628	0.000000	0.000000	0.000000	-0.022300	0.029436	-0.145728	0.000000	0.000000	2.000000	64.000000	0.000000
2967.774776	-0.091980	0.544775	0.026527	85.265091	67.365654	95.733955	-0.404720	0.000000	-1.350628	0.000000	0.000000	0.000000	-0.022300	0.029436	-0.145728	0.000000	0.000000	2.000000	64.000000	0.000000
2967.778109	-0.092028	0.544856	0.026027	85.267738	67.987106	97.716209	-0.401003	0.000000	-1.326340	0.000000	0.000000	0.000000	-0.014296	0.024210	-0.149829	0.000000	0.000000	2.000000	64.000000	0.000000
2967.781443	-0.092028	0.544856	0.026027	85.267738	67.987106	97.716209	-0.401003	0.000000	-1.326340	0.000000	0.000000	0.000000	-0.014296	0.024210	-0.149829	0.000000	0.000000	2.000000	64.000000	0.000000
2967.784776	-0.092028	0.544856	0.026027	85.267738	67.987106	97.716209	-0.401003	0.000000	-1.326340	0.000000	0.000000	0.000000	-0.014296	0.024210	-0.149829	0.000000	0.000000	2.000000	64.000000	0.000000
2967.788109	-0.092028	0.544856	0.026027	85.252029	69.347694	99.793358	-0.398620	0.000000	-1.301368	0.000000	0.000000	0.000000	-0.014296	0.024210	-0.149829	0.000000	0.000000	2.000000	64.000000	0.000000
2967.791443	-0.092011	0.544899	0.025568	85.252029	69.347694	99.793358	-0.398620	0.000000	-1.301368	0.000000	0.000000	0.000000	0.004862	0.013109	-0.137757	0.000000	0.000000	2.000000	64.000000	0.000000
2967.794776	-0.092011	0.544899	0.025568	85.252029	69.347694	99.793358	-0.398620	0.000000	-1.301368	0.000000	0.000000	0.000000	0.004862	0.013109	-0.137757	0.000000	0.000000	2.000000	64.000000	0.000000
2967.798109	-0.091874	0.544931	0.025221	85.164711	71.248291	101.886208	-0.398620	0.000000	-1.301368	0.000000	0.000000	0.000000	0.041227	0.009432	-0.104238	0.000000	0.000000	2.000000	64.000000	0.000000
2967.801443	-0.091874	0.544931	0.025221	85.164711	71.248291	101.886208	-0.398620	0.000000	-1.301368	0.000000	0.000000	0.000000	0.041227	0.009432	-0.104238	0.000000	0.000000	2.000000	64.000000	0.000000
2967.804776	-0.091874	0.544931	0.025221	85.164711	71.248291	101.886208	-0.398620	0.000000	-1.301368	0.000000	0.000000	0.000000	0.041227	0.009432	-0.104238	0.000000	0.000000	2.000000	64.000000	0.000000
2967.808109	-0.091618	0.544994	0.024998	85.023422	72.864342	103.630539	-0.406301	0.000000	-1.261036	0.000000	0.000000	0.000000	0.076757	0.018923	-0.066777	0.000000	0.000000	2.000000	64.000000	0.000000
2967.811443	-0.091618	0.544994	0.024998	85.023422	72.864342	103.630539	-0.406301	0.000000	-1.261036	0.000000	0.000000	0.000000	0.076757	0.018923	-0.066777	0.000000	0.000000	2.000000	64.000000	0.000000
2967.814776	-0.091618	0.544994	0.024998	85.023422	72.864342	103.630539	-0.406301	0.000000	-1.261036	0.000000	0.000000	0.000000	0.076757	0.018923	-0.066777	0.000000	0.000000	2.000000	64.000000	0.000000
2967.818109	-0.091618	0.544994	0.024998	84.896080	74.050148	104.932472	-0.419094	0.000000	-1.249906	0.000000	0.000000	0.000000	0.076757	0.018923	-0.066777	0.000000	0.000000	2.000000	64.000000	0.000000
2967.821443	-0.091390	0.545069	0.024919	84.896080	74.050148	104.932472	-0.419094	0.000000	-1.249906	0.000000	0.000000	0.000000	0.068500	0.022636	-0.023596	0.000000	0.000000	2.000000	64.000000	0.000000
2967.824776	-0.091390	0.545069	0.024919	84.896080	74.050148	104.932472	-0.419094	0.000000	-1.249906	0.000000	0.000000	0.000000	0.068500	0.022636	-0.023596	0.000000	0.000000	2.000000	64.000000	0.000000
2967.828109	-0.091390	0.545069	0.024919	84.850792	74.840446	105.739685	-0.419094	0.000000	-1.249906	0.000000	0.000000	0.000000	0.068500	0.022636	-0.023596	0.000000	0.000000	2.000000	64.000000	0.000000
2967.831443	-0.091390	0.545069	0.024919	84.850792	74.840446	105.739685	-0.419094	0.000000	-1.249906	0.000000	0.000000	0.000000	0.068500	0.022636	-0.023596	0.000000	0.000000	2.000000	64.000000	0.000000
2967.834776	-0.091151	0.545115	0.024913	84.850792	74.840446	105.739685	-0.419094	0.000000	-1.249906	0.000000	0.000000	0.000000	0.071493	0.013860	-0.001984	0.000000	0.000000	2.000000	64.000000	0.000000
2967.838109	-0.091151	0.545115	0.024913	84.863861	75.157837	106.018326	-0.430511	0.000000	-1.245973	0.000000	0.000000	0.000000	0.071493	0.013860	-0.001984	0.000000	0.000000	2.000000	64.000000	0.000000
2967.841443	-0.091151	0.545115	0.024913	84.863861	75.157837	106.018326	-0.430511	0.000000	-1.245973	0.000000	0.000000	0.000000	0.071493	0.013860	-0.001984	0.000000	0.000000	2.000000	64.000000	0.000000
2967.844776	-0.091151	0.545115	0.024913	84.863861	75.157837	106.018326	-0.430511	0.000000	-1.245973	0.000000	0.000000	0.000000	0.071493	0.013860	-0.001984	0.000000	0.000000	2.000000	64.000000	0.000000
2967.848109	-0.090980	0.545135	0.025136	84.864845	75.145996	105.998871	-0.442426	0.000000	-1.245643	0.000000	0.000000	0.000000	0.051348	0.005952	0.067061	0.000000	0.000000	2.000000	64.000000	0.000000
2967.851443	-0.090980	0.545135	0.025136	84.864845	75.145996	105.998871	-0.442426	0.000000	-1.245643	0.000000	0.000000	0.000000	0.051348	0.005952	0.067061	0.000000	0.000000	2.000000	64.000000	0.000000
2967.854776	-0.090980	0.545135	0.025136	84.864845	75.145996	105.998871	-0.442426	0.000000	-1.245643	0.000000	0.000000	0.000000	0.051348	0.005952	0.067061	0.000000	0.000000	2.000000	64.000000	0.000000
2967.858109	-0.090980	0.545135	0.025136	84.864197	75.041725	105.894165	-0.450984	0.000000	-1.256820	0.000000	0.000000	0.000000	0.051348	0.005952	0.067061	0.000000	0.000000	2.000000	64.000000	0.000000
2967.861443	-0.091035	0.545138	0.025299	84.864197	75.041725	105.894165	-0.450984	0.000000	-1.256820	0.000000	0.000000	0.000000	-0.016306	0.000804	0.048720	0.000000	0.000000	2.000000	64.000000	0.000000
2967.864776	-0.091035	0.545138	0.025299	84.864197	75.041725	105.894165	-0.450984	0.000000	-1.256820	0.000000	0.000000	0.000000	-0.016306	0.000804	0.048720	0.000000	0.000000	2.000000	64.000000	0.000000
2967.868109	-0.091035	0.545138	0.025299	84.863281	74.894760	105.754814	-0.450984	0.000000	-1.256820	0.000000	0.000000	0.000000	-0.016306	0.000804	0.048720	0.000000	0.000000	2.000000	64.000000	0.000000
2967.871443	-0.091035	0.545138	0.025299	84.863281	74.894760	105.754814	-0.450984	0.000000	-1.256820	0.000000	0.000000	0.000000	-0.016306	0.000804	0.048720	0.000000	0.000000	2.000000	64.000000	0.000000
2967.874776	-0.091128	0.545128	0.025543	84.863281	74.894760	105.754814	-0.450984	0.000000	-1.256820	0.000000	0.000000	0.000000	-0.028036	-0.002821	0.073126	0.000000	0.000000	2.000000	64.000000	0.000000
2967.878109	-0.091128	0.545128	0.025543	84.860695	74.750107	105.616730	-0.448267	0.000000	-1.264940	0.000000	0.000000	0.000000	-0.028036	-0.002821	0.073126	0.000000	0.000000	2.000000	64.000000	0.000000
2967.881443	-0.091128	0.545128	0.025543	84.860695	74.750107	105.616730	-0.448267	0.000000	-1.264940	0.000000	0.000000	0.000000	-0.028036	-0.002821	0.073126	0.000000	0.000000	2.000000	64.000000	0.000000
2967.884776	-0.091128	0.545128	0.025543	84.860695	74.750107	105.616730	-0.448267	0.000000	-1.264940	0.000000	0.000000	0.000000	-0.028036	-0.002821	0.073126	0.000000	0.000000	2.000000	64.000000	0.000000
2967.888109	-0.091344	0.545068	0.026183	84.857834	74.571060	105.444115	-0.443594	0.000000	-1.277127	0.000000	0.000000	0.000000	-0.064806	-0.018105	0.192226	0.000000	0.000000	2.000000	64.000000	0.000000
2967.891443	-0.091344	0.545068	0.026183	84.857834	74.571060	105.444115	-0.443594	0.000000	-1.277127	0.000000	0.000000	0.000000	-0.064806	-0.018105	0.192226	0.000000	0.000000	2.000000	64.000000	0.000000
2967.894776	-0.091344	0.545068	0.026183	84.857834	74.571060	105.444115	-0.443594	0.000000	-1.277127	0.000000	0.000000	0.000000	-0.064806	-0.018105	0.192226	0.000000	0.000000	2.000000	64.000000	0.000000
2967.898109	-0.091344	0.545068	0.026183	84.856499	74.394981	105.270058	-0.432793	0.000000	-1.309165	0.000000	0.000000	0.000000	-0.064806	-0.018105	0.192226	0.000000	0.000000	2.000000	64.000000	0.000000
2967.901443	-0.091444	0.545017	0.026585	84.856499	74.394981	105.270058	-0.432793	0.000000	-1.309165	0.000000	0.000000	0.000000	-0.029882	-0.015371	0.120379	0.000000	0.000000	2.000000	64.000000	0.000000
2967.904776	-0.091444	0.545017	0.026585	84.856499	74.394981	105.270058	-0.432793	0.000000	-1.309165	0.000000	0.000000	0.000000	-0.029882	-0.015371	0.120379	0.000000	0.000000	2.000000	64.000000	0.000000
2967.908109	-0.091444	0.545017	0.026585	84.855171	74.219109	105.096207	-0.432793	0.000000	-1.309165	0.000000	0.000000	0.000000	-0.029882	-0.015371	0.120379	0.000000	0.000000	2.000000	64.000000	0.000000
2967.911443	-0.091444	0.545017	0.026585	84.855171	74.219109	105.096207	-0.432793	0.000000	-1.309165	0.000000	0.000000	0.000000	-0.029882	-0.015371	0.120379	0.000000	0.000000	2.000000	64.000000	0.000000
2967.914776	-0.091551	0.544973	0.027026	84.855171	74.219109	105.096207	-0.432793	0.000000	-1.309165	0.000000	0.000000	0.000000	-0.032181	-0.013214	0.132471	0.000000	0.000000	2.000000	64.000000	0.000000
2967.918109	-0.091640	0.544892	0.027499	84.853722	74.071831	104.948120	-0.427813	0.000000	-1.329228	0.000000	0.000000	0.000000	-0.026831	-0.024316	0.141911	0.000000	0.000000	2.000000	64.000000	0.000000
2967.921443	-0.091640	0.544892	0.027499	84.853722	74.071831	104.948120	-0.427813	0.000000	-1.329228	0.000000	0.000000	0.000000	-0.026831	-0.024316	0.141911	0.000000	0.000000	2.000000	64.000000	0.000000
2967.924776	-0.091640	0.544892	0.027499	84.853722	74.071831	104.948120	-0.427813	0.000000	-1.329228	0.000000	0.000000	0.000000	-0.026831	-0.024316	0.141911	0.000000	0.000000	2.000000	64.000000	0.000000
2967.928109	-0.091640	0.544892	0.027499	84.852272	73.919174	104.800102	-0.417977	0.000000	-1.374958	0.000000	0.000000	0.000000	-0.026831	-0.024316	0.141911	0.000000	0.000000	2.000000	64.000000	0.000000
2967.931443	-0.091799	0.544810	0.027959	84.852272	73.919174	104.800102	-0.417977	0.000000	-1.374958	0.000000	0.000000	0.000000	-0.047548	-0.024423	0.137938	0.000000	0.000000	2.000000	64.000000	0.000000
2967.934776	-0.091799	0.544810	0.027959	84.852272	73.919174	104.800102	-0.417977	0.000000	-1.374958	0.000000	0.000000	0.000000	-0.047548	-0.024423	0.137938	0.000000	0.000000	2.000000	64.000000	0.000000
2967.938109	-0.091969	0.544726	0.028481	84.850487	73.881477	104.771706	-0.417977	0.000000	-1.374958	0.000000	0.000000	0.000000	-0.051152	-0.025284	0.156758	0.000000	0.000000	2.000000	64.000000	0.000000
2967.941443	-0.091969	0.544726	0.028481	84.850487	73.881477	104.771706	-0.417977	0.000000	-1.374958	0.000000	0.000000	0.000000	-0.051152	-0.025284	0.156758	0.000000	0.000000	2.000000	64.000000	0.000000
2967.944776	-0.091969	0.544726	0.028481	84.850487	73.881477	104.771706	-0.417977	0.000000	-1.374958	0.000000	0.000000	0.000000	-0.051152	-0.025284	0.156758	0.000000	0.000000	2.000000	64.000000	0.000000
2967.948109	-0.091969	0.544726	0.028481	84.846947	74.207558	105.104622	-0.401527	0.000000	-1.424074	0.000000	0.000000	0.000000	-0.051152	-0.025284	0.156758	0.000000	0.000000	2.000000	64.000000	0.000000
2967.951443	-0.092137	0.544624	0.028986	84.846947	74.207558	105.104622	-0.401527	0.000000	-1.424074	0.000000	0.000000	0.000000	-0.050173	-0.030578	0.151326	0.000000	0.000000	2.000000	64.000000	0.000000
2967.954776	-0.092137	0.544624	0.028986	84.846947	74.207558	105.104622	-0.401527	0.000000	-1.424074	0.000000	0.000000	0.000000	-0.050173	-0.030578	0.151326	0.000000	0.000000	2.000000	64.000000	0.000000
2967.958109	-0.092303	0.544549	0.029485	84.843681	75.369545	106.265923	-0.401527	0.000000	-1.424074	0.000000	0.000000	0.000000	-0.049935	-0.022578	0.149844	0.000000	0.000000	2.000000	64.000000	0.000000
2967.961443	-0.092303	0.544549	0.029485	84.843681	75.369545	106.265923	-0.401527	0.000000	-1.424074	0.000000	0.000000	0.000000	-0.049935	-0.022578	0.149844	0.000000	0.000000	2.000000	64.000000	0.000000
2967.964776	-0.092303	0.544549	0.029485	84.843681	75.369545	106.265923	-0.401527	0.000000	-1.424074	0.000000	0.000000	0.000000	-0.049935	-0.022578	0.149844	0.000000	0.000000	2.000000	64.000000	0.000000
2967.968109	-0.092303	0.544549	0.029485	84.834572	77.277596	108.159561	-0.384842	0.000000	-1.474270	0.000000	0.000000	0.000000	-0.049935	-0.022578	0.149844	0.000000	0.000000	2.000000	64.000000	0.000000
2967.971443	-0.092389	0.544449	0.029940	84.834572	77.277596	108.159561	-0.384842	0.000000	-1.474270	0.000000	0.000000	0.000000	-0.025844	-0.029987	0.136265	0.000000	0.000000	2.000000	64.000000	0.000000
2967.974776	-0.092389	0.544449	0.029940	84.834572	77.277596	108.159561	-0.384842	0.000000	-1.474270	0.000000	0.000000	0.000000	-0.025844	-0.029987	0.136265	0.000000	0.000000	2.000000	64.000000	0.000000
2967.978109	-0.092389	0.544449	0.029940	84.814240	79.826363	110.601067	-0.384842	0.000000	-1.474270	0.000000	0.000000	0.000000	-0.025844	-0.029987	0.136265	0.000000	0.000000	2.000000	64.000000	0.000000
2967.981443	-0.092389	0.544449	0.029940	84.814240	79.826363	110.601067	-0.384842	0.000000	-1.474270	0.000000	0.000000	0.000000	-0.025844	-0.029987	0.136265	0.000000	0.000000	2.000000	64.000000	0.000000
2967.984776	-0.092470	0.544386	0.030366	84.814240	79.826363	110.601067	-0.384842	0.000000	-1.474270	0.000000	0.000000	0.000000	-0.024286	-0.018988	0.128058	0.000000	0.000000	2.000000	64.000000	0.000000
2967.988109	-0.092540	0.544298	0.030735	84.785263	82.249702	112.981392	-0.380535	0.000000	-1.496980	0.000000	0.000000	0.000000	-0.020971	-0.026383	0.110569	0.000000	0.000000	2.000000	64.000000	0.000000
2967.991443	-0.092540	0.544298	0.030735	84.785263	82.249702	112.981392	-0.380535	0.000000	-1.496980	0.000000	0.000000	0.000000	-0.020971	-0.026383	0.110569	0.000000	0.000000	2.000000	64.000000	0.000000
2967.994776	-0.092540	0.544298	0.030735	84.785263	82.249702	112.981392	-0.380535	0.000000	-1.496980	0.000000	0.000000	0.000000	-0.020971	-0.026383	0.110569	0.000000	0.000000	2.000000	64.000000	0.000000
2967.998109	-0.092540	0.544298	0.030735	84.753197	84.302742	115.025032	-0.372992	0.000000	-1.536752	0.000000	0.000000	0.000000	-0.020971	-0.026383	0.110569	0.000000	0.000000	2.000000	64.000000	0.000000
2968.001443	-0.092601	0.544257	0.031054	84.753197	84.302742	115.025032	-0.372992	0.000000	-1.536752	0.000000	0.000000	0.000000	-0.018139	-0.012313	0.095637	0.000000	0.000000	2.000000	64.000000	0.000000
2968.004776	-0.092601	0.544257	0.031054	84.753197	84.302742	115.025032	-0.372992	0.000000	-1.536752	0.000000	0.000000	0.000000	-0.018139	-0.012313	0.095637	0.000000	0.000000	2.000000	64.000000	0.000000
2968.008109	-0.092650	0.544191	0.031314	84.721809	85.882210	116.590675	-0.372992	0.000000	-1.536752	0.000000	0.000000	0.000000	-0.014826	-0.019658	0.078174	0.000000	0.000000	2.000000	64.000000	0.000000
2968.011443	-0.092650	0.544191	0.031314	84.721809	85.882210	116.590675	-0.372992	0.000000	-1.536752	0.000000	0.000000	0.000000	-0.014826	-0.019658	0.078174	0.000000	0.000000	2.000000	64.000000	0.000000
2968.014776	-0.092650	0.544191	0.031314	84.721809	85.882210	116.590675	-0.372992	0.000000	-1.536752	0.000000	0.000000	0.000000	-0.014826	-0.019658	0.078174	0.000000	0.000000	2.000000	64.000000	0.000000
2968.018109	-0.092650	0.544191	0.031314	84.698029	87.034462	117.738007	-0.367498	0.000000	-1.565720	0.000000	0.000000	0.000000	-0.014826	-0.019658	0.078174	0.000000	0.000000	2.000000	64.000000	0.000000
2968.021443	-0.092676	0.544131	0.031449	84.698029	87.034462	117.738007	-0.367498	0.000000	-1.565720	0.000000	0.000000	0.000000	-0.007679	-0.017987	0.040480	0.000000	0.000000	2.000000	64.000000	0.000000
2968.024776	-0.092676	0.544131	0.031449	84.698029	87.034462	117.738007	-0.367498	0.000000	-1.565720	0.000000	0.000000	0.000000	-0.007679	-0.017987	0.040480	0.000000	0.000000	2.000000	64.000000	0.000000
2968.028109	-0.092676	0.544131	0.031449	84.682861	87.715828	118.416466	-0.367498	0.000000	-1.565720	0.000000	0.000000	0.000000	-0.007679	-0.017987	0.040480	0.000000	0.000000	2.000000	64.000000	0.000000
2968.031443	-0.092676	0.544131	0.031449	84.682861	87.715828	118.416466	-0.367498	0.000000	-1.565720	0.000000	0.000000	0.000000	-0.007679	-0.017987	0.040480	0.000000	0.000000	2.000000	64.000000	0.000000
2968.034776	-0.092693	0.544091	0.031539	84.682861	87.715828	118.416466	-0.367498	0.000000	-1.565720	0.000000	0.000000	0.000000	-0.005116	-0.012010	0.026984	0.000000	0.000000	2.000000	64.000000	0.000000
2968.038109	-0.092693	0.544091	0.031539	84.672592	88.040260	118.735397	-0.366218	0.000000	-1.572467	0.000000	0.000000	0.000000	-0.005116	-0.012010	0.026984	0.000000	0.000000	2.000000	64.000000	0.000000
2968.041443	-0.092693	0.544091	0.031539	84.672592	88.040260	118.735397	-0.366218	0.000000	-1.572467	0.000000	0.000000	0.000000	-0.005116	-0.012010	0.026984	0.000000	0.000000	2.000000	64.000000	0.000000
2968.044776	-0.092693	0.544091	0.031539	84.672592	88.040260	118.735397	-0.366218	0.000000	-1.572467	0.000000	0.000000	0.000000	-0.005116	-0.012010	0.026984	0.000000	0.000000	2.000000	64.000000	0.000000
2968.048109	-0.092652	0.544032	0.031450	84.665276	88.089371	118.791481	-0.365366	0.000000	-1.576964	0.000000	0.000000	0.000000	0.012293	-0.017590	-0.026814	0.000000	0.000000	2.000000	64.000000	0.000000
2968.051443	-0.092652	0.544032	0.031450	84.665276	88.089371	118.791481	-0.365366	0.000000	-1.576964	0.000000	0.000000	0.000000	0.012293	-0.017590	-0.026814	0.000000	0.000000	2.000000	64.000000	0.000000
2968.054776	-0.092652	0.544032	0.031450	84.665276	88.089371	118.791481	-0.365366	0.000000	-1.576964	0.000000	0.000000	0.000000	0.012293	-0.017590	-0.026814	0.000000	0.000000	2.000000	64.000000	0.000000
2968.058109	-0.092652	0.544032	0.031450	84.644966	88.139648	118.859543	-0.367415	0.000000	-1.572495	0.000000	0.000000	0.000000	0.012293	-0.017590	-0.026814	0.000000	0.000000	2.000000	64.000000	0.000000
2968.061443	-0.092621	0.544004	0.031289	84.644966	88.139648	118.859543	-0.367415	0.000000	-1.572495	0.000000	0.000000	0.000000	0.009173	-0.008601	-0.048377	0.000000	0.000000	2.000000	64.000000	0.000000
2968.064776	-0.092621	0.544004	0.031289	84.644966	88.139648	118.859543	-0.367415	0.000000	-1.572495	0.000000	0.000000	0.000000	0.009173	-0.008601	-0.048377	0.000000	0.000000	2.000000	64.000000	0.000000
2968.068109	-0.092621	0.544004	0.031289	84.603775	88.166466	118.925987	-0.367415	0.000000	-1.572495	0.000000	0.000000	0.000000	0.009173	-0.008601	-0.048377	0.000000	0.000000	2.000000	64.000000	0.000000
2968.071443	-0.092621	0.544004	0.031289	84.603775	88.166466	118.925987	-0.367415	0.000000	-1.572495	0.000000	0.000000	0.000000	0.009173	-0.008601	-0.048377	0.000000	0.000000	2.000000	64.000000	0.000000
2968.074776	-0.092562	0.544012	0.031105	84.603775	88.166466	118.925987	-0.367415	0.000000	-1.572495	0.000000	0.000000	0.000000	0.017672	0.002545	-0.055211	0.000000	0.000000	2.000000	64.000000	0.000000
2968.078109	-0.092562	0.544012	0.031105	84.549927	88.155624	118.970901	-0.368943	0.000000	-1.564432	0.000000	0.000000	0.000000	0.017672	0.002545	-0.055211	0.000000	0.000000	2.000000	64.000000	0.000000
2968.081443	-0.092562	0.544012	0.031105	84.549927	88.155624	118.970901	-0.368943	0.000000	-1.564432	0.000000	0.000000	0.000000	0.017672	0.002545	-0.055211	0.000000	0.000000	2.000000	64.000000	0.000000
2968.084776	-0.092562	0.544012	0.031105	84.549927	88.155624	118.970901	-0.368943	0.000000	-1.564432	0.000000	0.000000	0.000000	0.017672	0.002545	-0.055211	0.000000	0.000000	2.000000	64.000000	0.000000
2968.088109	-0.092464	0.544018	0.030584	84.495689	88.176727	119.047905	-0.371889	0.000000	-1.555230	0.000000	0.000000	0.000000	0.029598	0.001599	-0.156138	0.000000	0.000000	2.000000	64.000000	0.000000
2968.091443	-0.092464	0.544018	0.030584	84.495689	88.176727	119.047905	-0.371889	0.000000	-1.555230	0.000000	0.000000	0.000000	0.029598	0.001599	-0.156138	0.000000	0.000000	2.000000	64.000000	0.000000
2968.094776	-0.092464	0.544018	0.030584	84.495689	88.176727	119.047905	-0.371889	0.000000	-1.555230	0.000000	0.000000	0.000000	0.029598	0.001599	-0.156138	0.000000	0.000000	2.000000	64.000000	0.000000
2968.098109	-0.092464	0.544018	0.030584	84.446136	88.209473	119.131561	-0.376822	0.000000	-1.529207	0.000000	0.000000	0.000000	0.029598	0.001599	-0.156138	0.000000	0.000000	2.000000	64.000000	0.000000
2968.101443	-0.092404	0.544032	0.030270	84.446136	88.209473	119.131561	-0.376822	0.000000	-1.529207	0.000000	0.000000	0.000000	0.017871	0.004182	-0.094273	0.000000	0.000000	2.000000	64.000000	0.000000
2968.104776	-0.092404	0.544032	0.030270	84.446136	88.209473	119.131561	-0.376822	0.000000	-1.529207	0.000000	0.000000	0.000000	0.017871	0.004182	-0.094273	0.000000	0.000000	2.000000	64.000000	0.000000
2968.108109	-0.092404	0.544032	0.030270	84.418541	88.303017	119.249901	-0.376822	0.000000	-1.529207	0.000000	0.000000	0.000000	0.017871	0.004182	-0.094273	0.000000	0.000000	2.000000	64.000000	0.000000
2968.111443	-0.092404	0.544032	0.030270	84.418541	88.303017	119.249901	-0.376822	0.000000	-1.529207	0.000000	0.000000	0.000000	0.017871	0.004182	-0.094273	0.000000	0.000000	2.000000	64.000000	0.000000
2968.114776	-0.092322	0.544018	0.029965	84.418541	88.303017	119.249901	-0.376822	0.000000	-1.529207	0.000000	0.000000	0.000000	0.024546	-0.003975	-0.091582	0.000000	0.000000	2.000000	64.000000	0.000000
2968.118109	-0.092202	0.544012	0.029708	84.409775	88.452141	119.398308	-0.379800	0.000000	-1.513495	0.000000	0.000000	0.000000	0.036116	-0.001855	-0.076869	0.000000	0.000000	2.000000	64.000000	0.000000
2968.121443	-0.092202	0.544012	0.029708	84.409775	88.452141	119.398308	-0.379800	0.000000	-1.513495	0.000000	0.000000	0.000000	0.036116	-0.001855	-0.076869	0.000000	0.000000	2.000000	64.000000	0.000000
2968.124776	-0.092202	0.544012	0.029708	84.409775	88.452141	119.398308	-0.379800	0.000000	-1.513495	0.000000	0.000000	0.000000	0.036116	-0.001855	-0.076869	0.000000	0.000000	2.000000	64.000000	0.000000
2968.128109	-0.092202	0.544012	0.029708	84.407806	88.592033	119.525200	-0.389910	0.000000	-1.485420	0.000000	0.000000	0.000000	0.036116	-0.001855	-0.076869	0.000000	0.000000	2.000000	64.000000	0.000000
2968.131443	-0.092046	0.544030	0.029519	84.407806	88.592033	119.525200	-0.389910	0.000000	-1.485420	0.000000	0.000000	0.000000	0.046654	0.005443	-0.056799	0.000000	0.000000	2.000000	64.000000	0.000000
2968.134776	-0.092046	0.544030	0.029519	84.407806	88.592033	119.525200	-0.389910	0.000000	-1.485420	0.000000	0.000000	0.000000	0.046654	0.005443	-0.056799	0.000000	0.000000	2.000000	64.000000	0.000000
2968.138109	-0.092046	0.544030	0.029519	84.406197	88.700233	119.620262	-0.389910	0.000000	-1.485420	0.000000	0.000000	0.000000	0.046654	0.005443	-0.056799	0.000000	0.000000	2.000000	64.000000	0.000000
2968.141443	-0.092046	0.544030	0.029519	84.406197	88.700233	119.620262	-0.389910	0.000000	-1.485420	0.000000	0.000000	0.000000	0.046654	0.005443	-0.056799	0.000000	0.000000	2.000000	64.000000	0.000000
2968.144776	-0.091872	0.544038	0.029357	84.406197	88.700233	119.620262	-0.389910	0.000000	-1.485420	0.000000	0.000000	0.000000	0.052280	0.002460	-0.048758	0.000000	0.000000	2.000000	64.000000	0.000000
2968.148109	-0.091872	0.544038	0.029357	84.405708	88.745308	119.651886	-0.397686	0.000000	-1.475954	0.000000	0.000000	0.000000	0.052280	0.002460	-0.048758	0.000000	0.000000	2.000000	64.000000	0.000000
2968.151443	-0.091872	0.544038	0.029357	84.405708	88.745308	119.651886	-0.397686	0.000000	-1.475954	0.000000	0.000000	0.000000	0.052280	0.002460	-0.048758	0.000000	0.000000	2.000000	64.000000	0.000000
2968.154776	-0.091872	0.544038	0.029357	84.405708	88.745308	119.651886	-0.397686	0.000000	-1.475954	0.000000	0.000000	0.000000	0.052280	0.002460	-0.048758	0.000000	0.000000	2.000000	64.000000	0.000000
2968.158109	-0.091677	0.544091	0.029211	84.405746	88.753510	119.651924	-0.406399	0.000000	-1.467827	0.000000	0.000000	0.000000	0.058430	0.015667	-0.043517	0.000000	0.000000	2.000000	64.000000	0.000000
2968.161443	-0.091677	0.544091	0.029211	84.405746	88.753510	119.651924	-0.406399	0.000000	-1.467827	0.000000	0.000000	0.000000	0.058430	0.015667	-0.043517	0.000000	0.000000	2.000000	64.000000	0.000000
2968.164776	-0.091677	0.544091	0.029211	84.405746	88.753510	119.651924	-0.406399	0.000000	-1.467827	0.000000	0.000000	0.000000	0.058430	0.015667	-0.043517	0.000000	0.000000	2.000000	64.000000	0.000000
2968.168109	-0.091677	0.544091	0.029211	84.406273	88.727364	119.620193	-0.416138	0.000000	-1.460575	0.000000	0.000000	0.000000	0.058430	0.015667	-0.043517	0.000000	0.000000	2.000000	64.000000	0.000000
2968.171443	-0.091626	0.544128	0.029193	84.406273	88.727364	119.620193	-0.416138	0.000000	-1.460575	0.000000	0.000000	0.000000	0.015391	0.011099	-0.005549	0.000000	0.000000	2.000000	64.000000	0.000000
2968.174776	-0.091626	0.544128	0.029193	84.406273	88.727364	119.620193	-0.416138	0.000000	-1.460575	0.000000	0.000000	0.000000	0.015391	0.011099	-0.005549	0.000000	0.000000	2.000000	64.000000	0.000000
2968.178109	-0.091626	0.544128	0.029193	84.407249	88.664276	119.556808	-0.416138	0.000000	-1.460575	0.000000	0.000000	0.000000	0.015391	0.011099	-0.005549	0.000000	0.000000	2.000000	64.000000	0.000000
2968.181443	-0.091626	0.544128	0.029193	84.407249	88.664276	119.556808	-0.416138	0.000000	-1.460575	0.000000	0.000000	0.000000	0.015391	0.011099	-0.005549	0.000000	0.000000	2.000000	64.000000	0.000000
2968.184776	-0.091628	0.544172	0.029206	84.407249	88.664276	119.556808	-0.416138	0.000000	-1.460575	0.000000	0.000000	0.000000	-0.000747	0.013233	0.003959	0.000000	0.000000	2.000000	64.000000	0.000000
2968.188109	-0.091628	0.544172	0.029206	84.408264	88.601250	119.493462	-0.418703	0.000000	-1.459650	0.000000	0.000000	0.000000	-0.000747	0.013233	0.003959	0.000000	0.000000	2.000000	64.000000	0.000000
2968.191443	-0.091628	0.544172	0.029206	84.408264	88.601250	119.493462	-0.418703	0.000000	-1.459650	0.000000	0.000000	0.000000	-0.000747	0.013233	0.003959	0.000000	0.000000	2.000000	64.000000	0.000000
2968.194776	-0.091628	0.544172	0.029206	84.408264	88.601250	119.493462	-0.418703	0.000000	-1.459650	0.000000	0.000000	0.000000	-0.000747	0.013233	0.003959	0.000000	0.000000	2.000000	64.000000	0.000000
2968.198109	-0.091642	0.544240	0.029278	84.409248	88.538116	119.430038	-0.418578	0.000000	-1.460310	0.000000	0.000000	0.000000	-0.004038	0.020563	0.021432	0.000000	0.000000	2.000000	64.000000	0.000000
2968.201443	-0.091642	0.544240	0.029278	84.409248	88.538116	119.430038	-0.418578	0.000000	-1.460310	0.000000	0.000000	0.000000	-0.004038	0.020563	0.021432	0.000000	0.000000	2.000000	64.000000	0.000000
2968.204776	-0.091642	0.544240	0.029278	84.409248	88.538116	119.430038	-0.418578	0.000000	-1.460310	0.000000	0.000000	0.000000	-0.004038	0.020563	0.021432	0.000000	0.000000	2.000000	64.000000	0.000000
2968.208109	-0.091642	0.544240	0.029278	84.408234	88.502312	119.395752	-0.417906	0.000000	-1.463882	0.000000	0.000000	0.000000	-0.004038	0.020563	0.021432	0.000000	0.000000	2.000000	64.000000	0.000000
2968.211443	-0.091649	0.544248	0.029318	84.408234	88.502312	119.395752	-0.417906	0.000000	-1.463882	0.000000	0.000000	0.000000	-0.002283	0.002179	0.012117	0.000000	0.000000	2.000000	64.000000	0.000000
2968.214776	-0.091649	0.544248	0.029318	84.408234	88.502312	119.395752	-0.417906	0.000000	-1.463882	0.000000	0.000000	0.000000	-0.002283	0.002179	0.012117	0.000000	0.000000	2.000000	64.000000	0.000000
2968.218109	-0.091649	0.544248	0.029318	84.409248	88.439171	119.332298	-0.417906	0.000000	-1.463882	0.000000	0.000000	0.000000	-0.002283	0.002179	0.012117	0.000000	0.000000	2.000000	64.000000	0.000000
2968.221443	-0.091649	0.544248	0.029318	84.409248	88.439171	119.332298	-0.417906	0.000000	-1.463882	0.000000	0.000000	0.000000	-0.002283	0.002179	0.012117	0.000000	0.000000	2.000000	64.000000	0.000000
2968.224776	-0.091656	0.544282	0.029354	84.409248	88.439171	119.332298	-0.417906	0.000000	-1.463882	0.000000	0.000000	0.000000	-0.002020	0.010269	0.010714	0.000000	0.000000	2.000000	64.000000	0.000000
2968.228109	-0.091656	0.544282	0.029354	84.409248	88.439171	119.332298	-0.417525	0.000000	-1.465901	0.000000	0.000000	0.000000	-0.002020	0.010269	0.010714	0.000000	0.000000	2.000000	64.000000	0.000000
2968.231443	-0.091656	0.544282	0.029354	84.409248	88.439171	119.332298	-0.417525	0.000000	-1.465901	0.000000	0.000000	0.000000	-0.002020	0.010269	0.010714	0.000000	0.000000	2.000000	64.000000	0.000000
2968.234776	-0.091656	0.544282	0.029354	84.409248	88.439171	119.332298	-0.417525	0.000000	-1.465901	0.000000	0.000000	0.000000	-0.002020	0.010269	0.010714	0.000000	0.000000	2.000000	64.000000	0.000000
2968.238109	-0.091665	0.544262	0.029399	84.407669	88.434944	119.329758	-0.417188	0.000000	-1.467687	0.000000	0.000000	0.000000	-0.002544	-0.005927	0.013519	0.000000	0.000000	2.000000	64.000000	0.000000
2968.241443	-0.091665	0.544262	0.029399	84.407669	88.434944	119.329758	-0.417188	0.000000	-1.467687	0.000000	0.000000	0.000000	-0.002544	-0.005927	0.013519	0.000000	0.000000	2.000000	64.000000	0.000000
2968.244776	-0.091665	0.544262	0.029399	84.407669	88.434944	119.329758	-0.417188	0.000000	-1.467687	0.000000	0.000000	0.000000	-0.002544	-0.005927	0.013519	0.000000	0.000000	2.000000	64.000000	0.000000
2968.248109	-0.091665	0.544262	0.029399	84.407669	88.434944	119.329758	-0.416765	0.000000	-1.469940	0.000000	0.000000	0.000000	-0.002544	-0.005927	0.013519	0.000000	0.000000	2.000000	64.000000	0.000000
2968.251443	-0.091665	0.544262	0.029399	84.407669	88.434944	119.329758	-0.416765	0.000000	-1.469940	0.000000	0.000000	0.000000	-0.000001	-0.000008	0.000000	0.000000	0.000000	2.000000	64.000000	0.000000
2968.254776	-0.091665	0.544262	0.029399	84.407669	88.434944	119.329758	-0.416765	0.000000	-1.469940	0.000000	0.000000	0.000000	-0.000001	-0.000008	0.000000	0.000000	0.000000	2.000000	64.000000	0.000000
2968.258109	-0.091665	0.544262	0.029399	84.407669	88.434944	119.329758	-0.416765	0.000000	-1.469940	0.000000	0.000000	0.000000	-0.000001	-0.000008	0.000000	0.000000	0.000000	2.000000	64.000000	0.000000
2968.261443	-0.091665	0.544262	0.029399	84.407669	88.434944	119.329758	-0.416765	0.000000	-1.469940	0.000000	0.000000	0.000000	-0.000001	-0.000008	0.000000	0.000000	0.000000	2.000000	64.000000	0.000000
2968.264776	-0.091669	0.544252	0.029421	84.407669	88.434944	119.329758	-0.416765	0.000000	-1.469940	0.000000	0.000000	0.000000	-0.001275	-0.002993	0.006759	0.000000	0.000000	2.000000	64.000000	0.000000
2968.268109	-0.091669	0.544252	0.029421	84.407211	88.466515	119.361481	-0.416765	0.000000	-1.469940	0.000000	0.000000	0.000000	-0.001275	-0.002993	0.006759	0.000000	0.000000	2.000000	64.000000	0.000000
2968.271443	-0.091669	0.544252	0.029421	84.407211	88.466515	119.361481	-0.416765	0.000000	-1.469940	0.000000	0.000000	0.000000	-0.001275	-0.002993	0.006759	0.000000	0.000000	2.000000	64.000000	0.000000
2968.274776	-0.091669	0.544252	0.029421	84.407211	88.466515	119.361481	-0.416765	0.000000	-1.469940	0.000000	0.000000	0.000000	-0.001275	-0.002993	0.006759	0.000000	0.000000	2.000000	64.000000	0.000000
2968.278109	-0.091650	0.544242	0.029448	84.406021	88.433311	119.327080	-0.416552	0.000000	-1.471066	0.000000	0.000000	0.000000	0.005659	-0.002973	0.008064	0.000000	0.000000	2.000000	64.000000	0.000000
2968.281443	-0.091650	0.544242	0.029448	84.406021	88.433311	119.327080	-0.416552	0.000000	-1.471066	0.000000	0.000000	0.000000	0.005659	-0.002973	0.008064	0.000000	0.000000	2.000000	64.000000	0.000000
2968.284776	-0.091650	0.544242	0.029448	84.406021	88.433311	119.327080	-0.416552	0.000000	-1.471066	0.000000	0.000000	0.000000	0.005659	-0.002973	0.008064	0.000000	0.000000	2.000000	64.000000	0.000000
2968.288109	-0.091650	0.544242	0.029448	84.406059	88.438797	119.327126	-0.417495	0.000000	-1.472410	0.000000	0.000000	0.000000	0.005659	-0.002973	0.008064	0.000000	0.000000	2.000000	64.000000	0.000000
2968.291443	-0.091585	0.544232	0.029484	84.406059	88.438797	119.327126	-0.417495	0.000000	-1.472410	0.000000	0.000000	0.000000	0.019518	-0.002989	0.010673	0.000000	0.000000	2.000000	64.000000	0.000000
2968.294776	-0.091585	0.544232	0.029484	84.406059	88.438797	119.327126	-0.417495	0.000000	-1.472410	0.000000	0.000000	0.000000	0.019518	-0.002989	0.010673	0.000000	0.000000	2.000000	64.000000	0.000000
2968.298109	-0.091585	0.544232	0.029484	84.405464	88.472618	119.349960	-0.417495	0.000000	-1.472410	0.000000	0.000000	0.000000	0.019518	-0.002989	0.010673	0.000000	0.000000	2.000000	64.000000	0.000000
2968.301443	-0.091585	0.544232	0.029484	84.405464	88.472618	119.349960	-0.417495	0.000000	-1.472410	0.000000	0.000000	0.000000	0.019518	-0.002989	0.010673	0.000000	0.000000	2.000000	64.000000	0.000000
2968.304776	-0.091519	0.544249	0.029515	84.405464	88.472618	119.349960	-0.417495	0.000000	-1.472410	0.000000	0.000000	0.000000	0.019785	0.005142	0.009268	0.000000	0.000000	2.000000	64.000000	0.000000
2968.308109	-0.091519	0.544249	0.029515	84.405952	88.451965	119.318268	-0.420748	0.000000	-1.474189	0.000000	0.000000	0.000000	0.019785	0.005142	0.009268	0.000000	0.000000	2.000000	64.000000	0.000000
2968.311443	-0.091519	0.544249	0.029515	84.405952	88.451965	119.318268	-0.420748	0.000000	-1.474189	0.000000	0.000000	0.000000	0.019785	0.005142	0.009268	0.000000	0.000000	2.000000	64.000000	0.000000
2968.314776	-0.091519	0.544249	0.029515	84.405952	88.451965	119.318268	-0.420748	0.000000	-1.474189	0.000000	0.000000	0.000000	0.019785	0.005142	0.009268	0.000000	0.000000	2.000000	64.000000	0.000000
2968.318109	-0.091299	0.544274	0.029616	84.405884	88.457039	119.309486	-0.424046	0.000000	-1.475734	0.000000	0.000000	0.000000	0.066039	0.007298	0.030490	0.000000	0.000000	2.000000	64.000000	0.000000
2968.321443	-0.091299	0.544274	0.029616	84.405884	88.457039	119.309486	-0.424046	0.000000	-1.475734	0.000000	0.000000	0.000000	0.066039	0.007298	0.030490	0.000000	0.000000	2.000000	64.000000	0.000000
2968.324776	-0.091299	0.544274	0.029616	84.405884	88.457039	119.309486	-0.424046	0.000000	-1.475734	0.000000	0.000000	0.000000	0.066039	0.007298	0.030490	0.000000	0.000000	2.000000	64.000000	0.000000
2968.328109	-0.091179	0.544284	0.029615	84.405182	88.484932	119.323418	-0.435052	0.000000	-1.480816	0.000000	0.000000	0.000000	0.035931	0.002987	-0.000263	0.000000	0.000000	2.000000	64.000000	0.000000
2968.331443	-0.091179	0.544284	0.029615	84.405182	88.484932	119.323418	-0.435052	0.000000	-1.480816	0.000000	0.000000	0.000000	0.035931	0.002987	-0.000263	0.000000	0.000000	2.000000	64.000000	0.000000
2968.334776	-0.091179	0.544284	0.029615	84.405182	88.484932	119.323418	-0.435052	0.000000	-1.480816	0.000000	0.000000	0.000000	0.035931	0.002987	-0.000263	0.000000	0.000000	2.000000	64.000000	0.000000
2968.338109	-0.091179	0.544284	0.029615	84.400345	88.673576	119.497330	-0.441040	0.000000	-1.480772	0.000000	0.000000	0.000000	0.035931	0.002987	-0.000263	0.000000	0.000000	2.000000	64.000000	0.000000
2968.341443	-0.091082	0.544321	0.029606	84.400345	88.673576	119.497330	-0.441040	0.000000	-1.480772	0.000000	0.000000	0.000000	0.029258	0.011079	-0.002972	0.000000	0.000000	2.000000	64.000000	0.000000
2968.344776	-0.091082	0.544321	0.029606	84.400345	88.673576	119.497330	-0.441040	0.000000	-1.480772	0.000000	0.000000	0.000000	0.029258	0.011079	-0.002972	0.000000	0.000000	2.000000	64.000000	0.000000
2968.348109	-0.091082	0.544321	0.029606	84.392723	89.023727	119.833023	-0.441040	0.000000	-1.480772	0.000000	0.000000	0.000000	0.029258	0.011079	-0.002972	0.000000	0.000000	2.000000	64.000000	0.000000
2968.351443	-0.091082	0.544321	0.029606	84.392723	89.023727	119.833023	-0.441040	0.000000	-1.480772	0.000000	0.000000	0.000000	0.029258	0.011079	-0.002972	0.000000	0.000000	2.000000	64.000000	0.000000
2968.354776	-0.090980	0.544367	0.029573	84.392723	89.023727	119.833023	-0.441040	0.000000	-1.480772	0.000000	0.000000	0.000000	0.030521	0.014055	-0.009740	0.000000	0.000000	2.000000	64.000000	0.000000
2968.358109	-0.090980	0.544367	0.029573	84.380959	89.462746	120.264526	-0.445917	0.000000	-1.480276	0.000000	0.000000	0.000000	0.030521	0.014055	-0.009740	0.000000	0.000000	2.000000	64.000000	0.000000
2968.361443	-0.090980	0.544367	0.029573	84.380959	89.462746	120.264526	-0.445917	0.000000	-1.480276	0.000000	0.000000	0.000000	0.030521	0.014055	-0.009740	0.000000	0.000000	2.000000	64.000000	0.000000
2968.364776	-0.090980	0.544367	0.029573	84.380959	89.462746	120.264526	-0.445917	0.000000	-1.480276	0.000000	0.000000	0.000000	0.030521	0.014055	-0.009740	0.000000	0.000000	2.000000	64.000000	0.000000
2968.368109	-0.090842	0.544444	0.029477	84.375832	89.641632	120.436836	-0.451004	0.000000	-1.478653	0.000000	0.000000	0.000000	0.041233	0.022980	-0.028740	0.000000	0.000000	2.000000	64.000000	0.000000
2968.371443	-0.090842	0.544444	0.029477	84.375832	89.641632	120.436836	-0.451004	0.000000	-1.478653	0.000000	0.000000	0.000000	0.041233	0.022980	-0.028740	0.000000	0.000000	2.000000	64.000000	0.000000
2968.374776	-0.090842	0.544444	0.029477	84.375832	89.641632	120.436836	-0.451004	0.000000	-1.478653	0.000000	0.000000	0.000000	0.041233	0.022980	-0.028740	0.000000	0.000000	2.000000	64.000000	0.000000
2968.378109	-0.090842	0.544444	0.029477	84.376350	89.618454	120.405350	-0.457876	0.000000	-1.473863	0.000000	0.000000	0.000000	0.041233	0.022980	-0.028740	0.000000	0.000000	2.000000	64.000000	0.000000
2968.381443	-0.090795	0.544471	0.029481	84.376350	89.618454	120.405350	-0.457876	0.000000	-1.473863	0.000000	0.000000	0.000000	0.014125	0.008114	0.001180	0.000000	0.000000	2.000000	64.000000	0.000000
2968.384776	-0.090795	0.544471	0.029481	84.376350	89.618454	120.405350	-0.457876	0.000000	-1.473863	0.000000	0.000000	0.000000	0.014125	0.008114	0.001180	0.000000	0.000000	2.000000	64.000000	0.000000
2968.388109	-0.090795	0.544471	0.029481	84.377472	89.564087	120.342514	-0.457876	0.000000	-1.473863	0.000000	0.000000	0.000000	0.014125	0.008114	0.001180	0.000000	0.000000	2.000000	64.000000	0.000000
2968.391443	-0.090795	0.544471	0.029481	84.377472	89.564087	120.342514	-0.457876	0.000000	-1.473863	0.000000	0.000000	0.000000	0.014125	0.008114	0.001180	0.000000	0.000000	2.000000	64.000000	0.000000
2968.394776	-0.090729	0.544515	0.029507	84.377472	89.564087	120.342514	-0.457876	0.000000	-1.473863	0.000000	0.000000	0.000000	0.020058	0.013253	0.007828	0.000000	0.000000	2.000000	64.000000	0.000000
2968.398109	-0.090729	0.544515	0.029507	84.378029	89.543633	120.311035	-0.460230	0.000000	-1.474060	0.000000	0.000000	0.000000	0.020058	0.013253	0.007828	0.000000	0.000000	2.000000	64.000000	0.000000
2968.401443	-0.090729	0.544515	0.029507	84.378029	89.543633	120.311035	-0.460230	0.000000	-1.474060	0.000000	0.000000	0.000000	0.020058	0.013253	0.007828	0.000000	0.000000	2.000000	64.000000	0.000000
2968.404776	-0.090729	0.544515	0.029507	84.378029	89.543633	120.311035	-0.460230	0.000000	-1.474060	0.000000	0.000000	0.000000	0.020058	0.013253	0.007828	0.000000	0.000000	2.000000	64.000000	0.000000
2968.408109	-0.090539	0.544547	0.029645	84.379150	89.494682	120.248177	-0.463573	0.000000	-1.475364	0.000000	0.000000	0.000000	0.056876	0.009506	0.041211	0.000000	0.000000	2.000000	64.000000	0.000000
2968.411443	-0.090539	0.544547	0.029645	84.379150	89.494682	120.248177	-0.463573	0.000000	-1.475364	0.000000	0.000000	0.000000	0.056876	0.009506	0.041211	0.000000	0.000000	2.000000	64.000000	0.000000
2968.414776	-0.090539	0.544547	0.029645	84.379150	89.494682	120.248177	-0.463573	0.000000	-1.475364	0.000000	0.000000	0.000000	0.056876	0.009506	0.041211	0.000000	0.000000	2.000000	64.000000	0.000000
2968.418109	-0.090539	0.544547	0.029645	84.381271	89.478653	120.219444	-0.473052	0.000000	-1.482233	0.000000	0.000000	0.000000	0.056876	0.009506	0.041211	0.000000	0.000000	2.000000	64.000000	0.000000
2968.421443	-0.090454	0.544554	0.029702	84.381271	89.478653	120.219444	-0.473052	0.000000	-1.482233	0.000000	0.000000	0.000000	0.025482	0.002172	0.017274	0.000000	0.000000	2.000000	64.000000	0.000000
2968.424776	-0.090454	0.544554	0.029702	84.381271	89.478653	120.219444	-0.473052	0.000000	-1.482233	0.000000	0.000000	0.000000	0.025482	0.002172	0.017274	0.000000	0.000000	2.000000	64.000000	0.000000
2968.428109	-0.090454	0.544554	0.029702	84.381172	89.478325	120.210686	-0.473052	0.000000	-1.482233	0.000000	0.000000	0.000000	0.025482	0.002172	0.017274	0.000000	0.000000	2.000000	64.000000	0.000000
2968.431443	-0.090454	0.544554	0.029702	84.381172	89.478325	120.210686	-0.473052	0.000000	-1.482233	0.000000	0.000000	0.000000	0.025482	0.002172	0.017274	0.000000	0.000000	2.000000	64.000000	0.000000
2968.434776	-0.090400	0.544569	0.029796	84.381172	89.478325	120.210686	-0.473052	0.000000	-1.482233	0.000000	0.000000	0.000000	0.016304	0.004348	0.028101	0.000000	0.000000	2.000000	64.000000	0.000000
2968.438109	-0.090400	0.544569	0.029796	84.381058	89.472427	120.201820	-0.477299	0.000000	-1.485112	0.000000	0.000000	0.000000	0.016304	0.004348	0.028101	0.000000	0.000000	2.000000	64.000000	0.000000
2968.441443	-0.090400	0.544569	0.029796	84.381058	89.472427	120.201820	-0.477299	0.000000	-1.485112	0.000000	0.000000	0.000000	0.016304	0.004348	0.028101	0.000000	0.000000	2.000000	64.000000	0.000000
2968.444776	-0.090400	0.544569	0.029796	84.381058	89.472427	120.201820	-0.477299	0.000000	-1.485112	0.000000	0.000000	0.000000	0.016304	0.004348	0.028101	0.000000	0.000000	2.000000	64.000000	0.000000
2968.448109	-0.090384	0.544576	0.029841	84.380325	89.486649	120.215660	-0.480016	0.000000	-1.489795	0.000000	0.000000	0.000000	0.004688	0.002181	0.013406	0.000000	0.000000	2.000000	64.000000	0.000000
2968.451443	-0.090384	0.544576	0.029841	84.380325	89.486649	120.215660	-0.480016	0.000000	-1.489795	0.000000	0.000000	0.000000	0.004688	0.002181	0.013406	0.000000	0.000000	2.000000	64.000000	0.000000
2968.454776	-0.090384	0.544576	0.029841	84.380325	89.486649	120.215660	-0.480016	0.000000	-1.489795	0.000000	0.000000	0.000000	0.004688	0.002181	0.013406	0.000000	0.000000	2.000000	64.000000	0.000000
2968.458109	-0.090384	0.544576	0.029841	84.380890	89.452644	120.184227	-0.480797	0.000000	-1.492030	0.000000	0.000000	0.000000	0.004688	0.002181	0.013406	0.000000	0.000000	2.000000	64.000000	0.000000
2968.461443	-0.090410	0.544593	0.029854	84.380890	89.452644	120.184227	-0.480797	0.000000	-1.492030	0.000000	0.000000	0.000000	-0.007930	0.005145	0.004068	0.000000	0.000000	2.000000	64.000000	0.000000
2968.464776	-0.090410	0.544593	0.029854	84.380890	89.452644	120.184227	-0.480797	0.000000	-1.492030	0.000000	0.000000	0.000000	-0.007930	0.005145	0.004068	0.000000	0.000000	2.000000	64.000000	0.000000
2968.468109	-0.090410	0.544593	0.029854	84.381485	89.421288	120.152718	-0.480797	0.000000	-1.492030	0.000000	0.000000	0.000000	-0.007930	0.005145	0.004068	0.000000	0.000000	2.000000	64.000000	0.000000
2968.471443	-0.090410	0.544593	0.029854	84.381485	89.421288	120.152718	-0.480797	0.000000	-1.492030	0.000000	0.000000	0.000000	-0.007930	0.005145	0.004068	0.000000	0.000000	2.000000	64.000000	0.000000
2968.474776	-0.090410	0.544620	0.029849	84.381485	89.421288	120.152718	-0.480797	0.000000	-1.492030	0.000000	0.000000	0.000000	0.000261	0.008107	-0.001409	0.000000	0.000000	2.000000	64.000000	0.000000
2968.478109	-0.090410	0.544620	0.029849	84.382004	89.392647	120.121216	-0.479476	0.000000	-1.492707	0.000000	0.000000	0.000000	0.000261	0.008107	-0.001409	0.000000	0.000000	2.000000	64.000000	0.000000
2968.481443	-0.090410	0.544620	0.029849	84.382004	89.392647	120.121216	-0.479476	0.000000	-1.492707	0.000000	0.000000	0.000000	0.000261	0.008107	-0.001409	0.000000	0.000000	2.000000	64.000000	0.000000
2968.484776	-0.090410	0.544620	0.029849	84.382004	89.392647	120.121216	-0.479476	0.000000	-1.492707	0.000000	0.000000	0.000000	0.000261	0.008107	-0.001409	0.000000	0.000000	2.000000	64.000000	0.000000
2968.488109	-0.090373	0.544672	0.029912	84.382423	89.355476	120.080917	-0.479519	0.000000	-1.492473	0.000000	0.000000	0.000000	0.010892	0.015461	0.018637	0.000000	0.000000	2.000000	64.000000	0.000000
2968.491443	-0.090373	0.544672	0.029912	84.382423	89.355476	120.080917	-0.479519	0.000000	-1.492473	0.000000	0.000000	0.000000	0.010892	0.015461	0.018637	0.000000	0.000000	2.000000	64.000000	0.000000
2968.494776	-0.090373	0.544672	0.029912	84.382423	89.355476	120.080917	-0.479519	0.000000	-1.492473	0.000000	0.000000	0.000000	0.010892	0.015461	0.018637	0.000000	0.000000	2.000000	64.000000	0.000000
2968.498109	-0.090373	0.544672	0.029912	84.379913	89.449272	120.171555	-0.481335	0.000000	-1.495579	0.000000	0.000000	0.000000	0.010892	0.015461	0.018637	0.000000	0.000000	2.000000	64.000000	0.000000
2968.501443	-0.090350	0.544672	0.029916	84.379913	89.449272	120.171555	-0.481335	0.000000	-1.495579	0.000000	0.000000	0.000000	0.006938	-0.000007	0.001287	0.000000	0.000000	2.000000	64.000000	0.000000
2968.504776	-0.090350	0.544672	0.029916	84.379913	89.449272	120.171555	-0.481335	0.000000	-1.495579	0.000000	0.000000	0.000000	0.006938	-0.000007	0.001287	0.000000	0.000000	2.000000	64.000000	0.000000
2968.508109	-0.090350	0.544672	0.029916	84.371063	89.761932	120.479691	-0.481335	0.000000	-1.495579	0.000000	0.000000	0.000000	0.006938	-0.000007	0.001287	0.000000	0.000000	2.000000	64.000000	0.000000
2968.511443	-0.090350	0.544672	0.029916	84.371063	89.761932	120.479691	-0.481335	0.000000	-1.495579	0.000000	0.000000	0.000000	0.006938	-0.000007	0.001287	0.000000	0.000000	2.000000	64.000000	0.000000
2968.514776	-0.090326	0.544699	0.029915	84.371063	89.761932	120.479691	-0.481335	0.000000	-1.495579	0.000000	0.000000	0.000000	0.007198	0.008105	-0.000123	0.000000	0.000000	2.000000	64.000000	0.000000
2968.518109	-0.090306	0.544716	0.029938	84.350800	90.457481	121.168869	-0.482491	0.000000	-1.495793	0.000000	0.000000	0.000000	0.005945	0.005150	0.006639	0.000000	0.000000	2.000000	64.000000	0.000000
2968.521443	-0.090306	0.544716	0.029938	84.350800	90.457481	121.168869	-0.482491	0.000000	-1.495793	0.000000	0.000000	0.000000	0.005945	0.005150	0.006639	0.000000	0.000000	2.000000	64.000000	0.000000
2968.524776	-0.090306	0.544716	0.029938	84.350800	90.457481	121.168869	-0.482491	0.000000	-1.495793	0.000000	0.000000	0.000000	0.005945	0.005150	0.006639	0.000000	0.000000	2.000000	64.000000	0.000000
2968.528109	-0.090306	0.544716	0.029938	84.318695	91.511238	122.217484	-0.484681	0.000000	-1.496879	0.000000	0.000000	0.000000	0.005945	0.005150	0.006639	0.000000	0.000000	2.000000	64.000000	0.000000
2968.531443	-0.090302	0.544726	0.029915	84.318695	91.511238	122.217484	-0.484681	0.000000	-1.496879	0.000000	0.000000	0.000000	0.001254	0.002985	-0.006763	0.000000	0.000000	2.000000	64.000000	0.000000
2968.534776	-0.090302	0.544726	0.029915	84.318695	91.511238	122.217484	-0.484681	0.000000	-1.496879	0.000000	0.000000	0.000000	0.001254	0.002985	-0.006763	0.000000	0.000000	2.000000	64.000000	0.000000
2968.538109	-0.090302	0.544726	0.029915	84.279434	92.649193	123.351158	-0.484681	0.000000	-1.496879	0.000000	0.000000	0.000000	0.001254	0.002985	-0.006763	0.000000	0.000000	2.000000	64.000000	0.000000
2968.541443	-0.090302	0.544726	0.029915	84.279434	92.649193	123.351158	-0.484681	0.000000	-1.496879	0.000000	0.000000	0.000000	0.001254	0.002985	-0.006763	0.000000	0.000000	2.000000	64.000000	0.000000
2968.544776	-0.090278	0.544753	0.029915	84.279434	92.649193	123.351158	-0.484681	0.000000	-1.496879	0.000000	0.000000	0.000000	0.007198	0.008110	-0.000125	0.000000	0.000000	2.000000	64.000000	0.000000
2968.548109	-0.090278	0.544753	0.029915	84.238670	93.801193	124.494354	-0.484890	0.000000	-1.495752	0.000000	0.000000	0.000000	0.007198	0.008110	-0.000125	0.000000	0.000000	2.000000	64.000000	0.000000
2968.551443	-0.090278	0.544753	0.029915	84.238670	93.801193	124.494354	-0.484890	0.000000	-1.495752	0.000000	0.000000	0.000000	0.007198	0.008110	-0.000125	0.000000	0.000000	2.000000	64.000000	0.000000
2968.554776	-0.090278	0.544753	0.029915	84.238670	93.801193	124.494354	-0.484890	0.000000	-1.495752	0.000000	0.000000	0.000000	0.007198	0.008110	-0.000125	0.000000	0.000000	2.000000	64.000000	0.000000
2968.558109	-0.090276	0.544834	0.029901	84.207962	94.612648	125.301376	-0.486090	0.000000	-1.495731	0.000000	0.000000	0.000000	0.000786	0.024345	-0.004235	0.000000	0.000000	2.000000	64.000000	0.000000
2968.561443	-0.090276	0.544834	0.029901	84.207962	94.612648	125.301376	-0.486090	0.000000	-1.495731	0.000000	0.000000	0.000000	0.000786	0.024345	-0.004235	0.000000	0.000000	2.000000	64.000000	0.000000
2968.564776	-0.090276	0.544834	0.029901	84.207962	94.612648	125.301376	-0.486090	0.000000	-1.495731	0.000000	0.000000	0.000000	0.000786	0.024345	-0.004235	0.000000	0.000000	2.000000	64.000000	0.000000
2968.568109	-0.090276	0.544834	0.029901	84.190559	95.039787	125.722717	-0.486221	0.000000	-1.495025	0.000000	0.000000	0.000000	0.000786	0.024345	-0.004235	0.000000	0.000000	2.000000	64.000000	0.000000
2968.571443	-0.090255	0.544878	0.029918	84.190559	95.039787	125.722717	-0.486221	0.000000	-1.495025	0.000000	0.000000	0.000000	0.006206	0.013283	0.005225	0.000000	0.000000	2.000000	64.000000	0.000000
2968.574776	-0.090255	0.544878	0.029918	84.190559	95.039787	125.722717	-0.486221	0.000000	-1.495025	0.000000	0.000000	0.000000	0.006206	0.013283	0.005225	0.000000	0.000000	2.000000	64.000000	0.000000
2968.578109	-0.090255	0.544878	0.029918	84.184692	95.172394	125.854034	-0.486221	0.000000	-1.495025	0.000000	0.000000	0.000000	0.006206	0.013283	0.005225	0.000000	0.000000	2.000000	64.000000	0.000000
2968.581443	-0.090255	0.544878	0.029918	84.184692	95.172394	125.854034	-0.486221	0.000000	-1.495025	0.000000	0.000000	0.000000	0.006206	0.013283	0.005225	0.000000	0.000000	2.000000	64.000000	0.000000
2968.584776	-0.090261	0.544940	0.029949	84.184692	95.172394	125.854034	-0.486221	0.000000	-1.495025	0.000000	0.000000	0.000000	-0.001722	0.018418	0.009289	0.000000	0.000000	2.000000	64.000000	0.000000
2968.588109	-0.090261	0.544940	0.029949	84.186378	95.104889	125.785957	-0.487256	0.000000	-1.495896	0.000000	0.000000	0.000000	-0.001722	0.018418	0.009289	0.000000	0.000000	2.000000	64.000000	0.000000
2968.591443	-0.090261	0.544940	0.029949	84.186378	95.104889	125.785957	-0.487256	0.000000	-1.495896	0.000000	0.000000	0.000000	-0.001722	0.018418	0.009289	0.000000	0.000000	2.000000	64.000000	0.000000
2968.594776	-0.090261	0.544940	0.029949	84.186378	95.104889	125.785957	-0.487256	0.000000	-1.495896	0.000000	0.000000	0.000000	-0.001722	0.018418	0.009289	0.000000	0.000000	2.000000	64.000000	0.000000
2968.598109	-0.090281	0.545016	0.030061	84.188904	95.016037	125.696655	-0.486969	0.000000	-1.497444	0.000000	0.000000	0.000000	-0.006213	0.022797	0.033516	0.000000	0.000000	2.000000	64.000000	0.000000
2968.601443	-0.090281	0.545016	0.030061	84.188904	95.016037	125.696655	-0.486969	0.000000	-1.497444	0.000000	0.000000	0.000000	-0.006213	0.022797	0.033516	0.000000	0.000000	2.000000	64.000000	0.000000
2968.604776	-0.090281	0.545016	0.030061	84.188904	95.016037	125.696655	-0.486969	0.000000	-1.497444	0.000000	0.000000	0.000000	-0.006213	0.022797	0.033516	0.000000	0.000000	2.000000	64.000000	0.000000
2968.608109	-0.090281	0.545016	0.030061	84.191437	94.927101	125.607246	-0.485933	0.000000	-1.503031	0.000000	0.000000	0.000000	-0.006213	0.022797	0.033516	0.000000	0.000000	2.000000	64.000000	0.000000
2968.611443	-0.090291	0.545067	0.030114	84.191437	94.927101	125.607246	-0.485933	0.000000	-1.503031	0.000000	0.000000	0.000000	-0.002972	0.015452	0.016047	0.000000	0.000000	2.000000	64.000000	0.000000
2968.614776	-0.090291	0.545067	0.030114	84.191437	94.927101	125.607246	-0.485933	0.000000	-1.503031	0.000000	0.000000	0.000000	-0.002972	0.015452	0.016047	0.000000	0.000000	2.000000	64.000000	0.000000
2968.618109	-0.090291	0.545067	0.030114	84.193062	94.867783	125.547638	-0.485933	0.000000	-1.503031	0.000000	0.000000	0.000000	-0.002972	0.015452	0.016047	0.000000	0.000000	2.000000	64.000000	0.000000
2968.621443	-0.090291	0.545067	0.030114	84.193062	94.867783	125.547638	-0.485933	0.000000	-1.503031	0.000000	0.000000	0.000000	-0.002972	0.015452	0.016047	0.000000	0.000000	2.000000	64.000000	0.000000
2968.624776	-0.090302	0.545092	0.030172	84.193062	94.867783	125.547638	-0.485933	0.000000	-1.503031	0.000000	0.000000	0.000000	-0.003233	0.007345	0.017461	0.000000	0.000000	2.000000	64.000000	0.000000
2968.628109	-0.090302	0.545092	0.030172	84.193192	94.799828	125.483757	-0.485438	0.000000	-1.505705	0.000000	0.000000	0.000000	-0.003233	0.007345	0.017461	0.000000	0.000000	2.000000	64.000000	0.000000
2968.631443	-0.090302	0.545092	0.030172	84.193192	94.799828	125.483757	-0.485438	0.000000	-1.505705	0.000000	0.000000	0.000000	-0.003233	0.007345	0.017461	0.000000	0.000000	2.000000	64.000000	0.000000
2968.634776	-0.090302	0.545092	0.030172	84.193192	94.799828	125.483757	-0.485438	0.000000	-1.505705	0.000000	0.000000	0.000000	-0.003233	0.007345	0.017461	0.000000	0.000000	2.000000	64.000000	0.000000
2968.638109	-0.090339	0.545133	0.030244	84.193192	94.791496	125.475151	-0.484899	0.000000	-1.508615	0.000000	0.000000	0.000000	-0.011166	0.012484	0.021521	0.000000	0.000000	2.000000	64.000000	0.000000
2968.641443	-0.090339	0.545133	0.030244	84.193192	94.791496	125.475151	-0.484899	0.000000	-1.508615	0.000000	0.000000	0.000000	-0.011166	0.012484	0.021521	0.000000	0.000000	2.000000	64.000000	0.000000
2968.644776	-0.090339	0.545133	0.030244	84.193192	94.791496	125.475151	-0.484899	0.000000	-1.508615	0.000000	0.000000	0.000000	-0.011166	0.012484	0.021521	0.000000	0.000000	2.000000	64.000000	0.000000
2968.648109	-0.090339	0.545133	0.030244	84.192482	94.747742	125.432640	-0.483037	0.000000	-1.512202	0.000000	0.000000	0.000000	-0.011166	0.012484	0.021521	0.000000	0.000000	2.000000	64.000000	0.000000
2968.651443	-0.090350	0.545158	0.030302	84.192482	94.747742	125.432640	-0.483037	0.000000	-1.512202	0.000000	0.000000	0.000000	-0.003236	0.007345	0.017459	0.000000	0.000000	2.000000	64.000000	0.000000
2968.654776	-0.090350	0.545158	0.030302	84.192482	94.747742	125.432640	-0.483037	0.000000	-1.512202	0.000000	0.000000	0.000000	-0.003236	0.007345	0.017459	0.000000	0.000000	2.000000	64.000000	0.000000
2968.658109	-0.090350	0.545158	0.030302	84.191612	94.760803	125.445335	-0.483037	0.000000	-1.512202	0.000000	0.000000	0.000000	-0.003236	0.007345	0.017459	0.000000	0.000000	2.000000	64.000000	0.000000
2968.661443	-0.090350	0.545158	0.030302	84.191612	94.760803	125.445335	-0.483037	0.000000	-1.512202	0.000000	0.000000	0.000000	-0.003236	0.007345	0.017459	0.000000	0.000000	2.000000	64.000000	0.000000
2968.664776	-0.090349	0.545185	0.030298	84.191612	94.760803	125.445335	-0.483037	0.000000	-1.512202	0.000000	0.000000	0.000000	0.000264	0.008126	-0.001418	0.000000	0.000000	2.000000	64.000000	0.000000
2968.668109	-0.090349	0.545185	0.030298	84.192451	94.731117	125.415497	-0.482498	0.000000	-1.515112	0.000000	0.000000	0.000000	0.000264	0.008126	-0.001418	0.000000	0.000000	2.000000	64.000000	0.000000
2968.671443	-0.090349	0.545185	0.030298	84.192451	94.731117	125.415497	-0.482498	0.000000	-1.515112	0.000000	0.000000	0.000000	0.000264	0.008126	-0.001418	0.000000	0.000000	2.000000	64.000000	0.000000
2968.674776	-0.090349	0.545185	0.030298	84.192451	94.731117	125.415497	-0.482498	0.000000	-1.515112	0.000000	0.000000	0.000000	0.000264	0.008126	-0.001418	0.000000	0.000000	2.000000	64.000000	0.000000
2968.678109	-0.090347	0.545239	0.030288	84.192482	94.722885	125.406990	-0.482542	0.000000	-1.514876	0.000000	0.000000	0.000000	0.000527	0.016249	-0.002836	0.000000	0.000000	2.000000	64.000000	0.000000
2968.681443	-0.090347	0.545239	0.030288	84.192482	94.722885	125.406990	-0.482542	0.000000	-1.514876	0.000000	0.000000	0.000000	0.000527	0.016249	-0.002836	0.000000	0.000000	2.000000	64.000000	0.000000
2968.684776	-0.090347	0.545239	0.030288	84.192482	94.722885	125.406990	-0.482542	0.000000	-1.514876	0.000000	0.000000	0.000000	0.000527	0.016249	-0.002836	0.000000	0.000000	2.000000	64.000000	0.000000
2968.688109	-0.090347	0.545239	0.030288	84.194107	94.663414	125.347221	-0.482630	0.000000	-1.514403	0.000000	0.000000	0.000000	0.000527	0.016249	-0.002836	0.000000	0.000000	2.000000	64.000000	0.000000
2968.691443	-0.090354	0.545273	0.030324	84.194107	94.663414	125.347221	-0.482630	0.000000	-1.514403	0.000000	0.000000	0.000000	-0.001983	0.010304	0.010691	0.000000	0.000000	2.000000	64.000000	0.000000
2968.694776	-0.090354	0.545273	0.030324	84.194107	94.663414	125.347221	-0.482630	0.000000	-1.514403	0.000000	0.000000	0.000000	-0.001983	0.010304	0.010691	0.000000	0.000000	2.000000	64.000000	0.000000
2968.698109	-0.090354	0.545273	0.030324	84.195755	94.606735	125.287498	-0.482630	0.000000	-1.514403	0.000000	0.000000	0.000000	-0.001983	0.010304	0.010691	0.000000	0.000000	2.000000	64.000000	0.000000
2968.701443	-0.090354	0.545273	0.030324	84.195755	94.606735	125.287498	-0.482630	0.000000	-1.514403	0.000000	0.000000	0.000000	-0.001983	0.010304	0.010691	0.000000	0.000000	2.000000	64.000000	0.000000
2968.704776	-0.090337	0.545308	0.030364	84.195755	94.606735	125.287498	-0.482630	0.000000	-1.514403	0.000000	0.000000	0.000000	0.004962	0.010331	0.011977	0.000000	0.000000	2.000000	64.000000	0.000000
2968.708109	-0.090337	0.545308	0.030364	84.197380	94.547211	125.227669	-0.482299	0.000000	-1.516185	0.000000	0.000000	0.000000	0.004962	0.010331	0.011977	0.000000	0.000000	2.000000	64.000000	0.000000
2968.711443	-0.090337	0.545308	0.030364	84.197380	94.547211	125.227669	-0.482299	0.000000	-1.516185	0.000000	0.000000	0.000000	0.004962	0.010331	0.011977	0.000000	0.000000	2.000000	64.000000	0.000000
2968.714776	-0.090337	0.545308	0.030364	84.197380	94.547211	125.227669	-0.482299	0.000000	-1.516185	0.000000	0.000000	0.000000	0.004962	0.010331	0.011977	0.000000	0.000000	2.000000	64.000000	0.000000
2968.718109	-0.090359	0.545357	0.030480	84.198997	94.487747	125.167900	-0.483126	0.000000	-1.518181	0.000000	0.000000	0.000000	-0.006468	0.014681	0.034906	0.000000	0.000000	2.000000	64.000000	0.000000
2968.721443	-0.090359	0.545357	0.030480	84.198997	94.487747	125.167900	-0.483126	0.000000	-1.518181	0.000000	0.000000	0.000000	-0.006468	0.014681	0.034906	0.000000	0.000000	2.000000	64.000000	0.000000
2968.724776	-0.090359	0.545357	0.030480	84.198997	94.487747	125.167900	-0.483126	0.000000	-1.518181	0.000000	0.000000	0.000000	-0.006468	0.014681	0.034906	0.000000	0.000000	2.000000	64.000000	0.000000
2968.728109	-0.090359	0.545357	0.030480	84.199745	94.457886	125.137909	-0.482048	0.000000	-1.523999	0.000000	0.000000	0.000000	-0.006468	0.014681	0.034906	0.000000	0.000000	2.000000	64.000000	0.000000
2968.731443	-0.090371	0.545354	0.030543	84.199745	94.457886	125.137909	-0.482048	0.000000	-1.523999	0.000000	0.000000	0.000000	-0.003497	-0.000769	0.018872	0.000000	0.000000	2.000000	64.000000	0.000000
2968.734776	-0.090371	0.545354	0.030543	84.199745	94.457886	125.137909	-0.482048	0.000000	-1.523999	0.000000	0.000000	0.000000	-0.003497	-0.000769	0.018872	0.000000	0.000000	2.000000	64.000000	0.000000
2968.738109	-0.090371	0.545354	0.030543	84.199745	94.457886	125.137909	-0.482048	0.000000	-1.523999	0.000000	0.000000	0.000000	-0.003497	-0.000769	0.018872	0.000000	0.000000	2.000000	64.000000	0.000000
2968.741443	-0.090371	0.545354	0.030543	84.199745	94.457886	125.137909	-0.482048	0.000000	-1.523999	0.000000	0.000000	0.000000	-0.003497	-0.000769	0.018872	0.000000	0.000000	2.000000	64.000000	0.000000
2968.744776	-0.090379	0.545334	0.030588	84.199745	94.457886	125.137909	-0.482048	0.000000	-1.523999	0.000000	0.000000	0.000000	-0.002505	-0.005951	0.013528	0.000000	0.000000	2.000000	64.000000	0.000000
2968.748109	-0.090379	0.545334	0.030588	84.199745	94.457886	125.137909	-0.481465	0.000000	-1.527144	0.000000	0.000000	0.000000	-0.002505	-0.005951	0.013528	0.000000	0.000000	2.000000	64.000000	0.000000
2968.751443	-0.090379	0.545334	0.030588	84.199745	94.457886	125.137909	-0.481465	0.000000	-1.527144	0.000000	0.000000	0.000000	-0.002505	-0.005951	0.013528	0.000000	0.000000	2.000000	64.000000	0.000000
2968.754776	-0.090379	0.545334	0.030588	84.199745	94.457886	125.137909	-0.481465	0.000000	-1.527144	0.000000	0.000000	0.000000	-0.002505	-0.005951	0.013528	0.000000	0.000000	2.000000	64.000000	0.000000
2968.758109	-0.090423	0.545285	0.030696	84.198288	94.449471	125.133865	-0.481048	0.000000	-1.529399	0.000000	0.000000	0.000000	-0.013213	-0.014865	0.032529	0.000000	0.000000	2.000000	64.000000	0.000000
2968.761443	-0.090423	0.545285	0.030696	84.198288	94.449471	125.133865	-0.481048	0.000000	-1.529399	0.000000	0.000000	0.000000	-0.013213	-0.014865	0.032529	0.000000	0.000000	2.000000	64.000000	0.000000
2968.764776	-0.090423	0.545285	0.030696	84.198288	94.449471	125.133865	-0.481048	0.000000	-1.529399	0.000000	0.000000	0.000000	-0.013213	-0.014865	0.032529	0.000000	0.000000	2.000000	64.000000	0.000000
2968.768109	-0.090423	0.545285	0.030696	84.198288	94.449471	125.133865	-0.478846	0.000000	-1.534820	0.000000	0.000000	0.000000	-0.013213	-0.014865	0.032529	0.000000	0.000000	2.000000	64.000000	0.000000
2968.771443	-0.090427	0.545275	0.030719	84.198288	94.449471	125.133865	-0.478846	0.000000	-1.534820	0.000000	0.000000	0.000000	-0.001255	-0.002972	0.006763	0.000000	0.000000	2.000000	64.000000	0.000000
2968.774776	-0.090427	0.545275	0.030719	84.198288	94.449471	125.133865	-0.478846	0.000000	-1.534820	0.000000	0.000000	0.000000	-0.001255	-0.002972	0.006763	0.000000	0.000000	2.000000	64.000000	0.000000
2968.778109	-0.090427	0.545275	0.030719	84.197487	94.476547	125.163803	-0.478846	0.000000	-1.534820	0.000000	0.000000	0.000000	-0.001255	-0.002972	0.006763	0.000000	0.000000	2.000000	64.000000	0.000000
2968.781443	-0.090427	0.545275	0.030719	84.197487	94.476547	125.163803	-0.478846	0.000000	-1.534820	0.000000	0.000000	0.000000	-0.001255	-0.002972	0.006763	0.000000	0.000000	2.000000	64.000000	0.000000
2968.784776	-0.090447	0.545258	0.030697	84.197487	94.476547	125.163803	-0.478846	0.000000	-1.534820	0.000000	0.000000	0.000000	-0.005957	-0.005167	-0.006631	0.000000	0.000000	2.000000	64.000000	0.000000
2968.788109	-0.090447	0.545258	0.030697	84.196739	94.441071	125.129829	-0.478636	0.000000	-1.535947	0.000000	0.000000	0.000000	-0.005957	-0.005167	-0.006631	0.000000	0.000000	2.000000	64.000000	0.000000
2968.791443	-0.090447	0.545258	0.030697	84.196739	94.441071	125.129829	-0.478636	0.000000	-1.535947	0.000000	0.000000	0.000000	-0.005957	-0.005167	-0.006631	0.000000	0.000000	2.000000	64.000000	0.000000
2968.794776	-0.090447	0.545258	0.030697	84.196739	94.441071	125.129829	-0.478636	0.000000	-1.535947	0.000000	0.000000	0.000000	-0.005957	-0.005167	-0.006631	0.000000	0.000000	2.000000	64.000000	0.000000
2968.798109	-0.090446	0.545285	0.030692	84.195152	94.432564	125.125710	-0.477644	0.000000	-1.534842	0.000000	0.000000	0.000000	0.000263	0.008131	-0.001419	0.000000	0.000000	2.000000	64.000000	0.000000
2968.801443	-0.090446	0.545285	0.030692	84.195152	94.432564	125.125710	-0.477644	0.000000	-1.534842	0.000000	0.000000	0.000000	0.000263	0.008131	-0.001419	0.000000	0.000000	2.000000	64.000000	0.000000
2968.804776	-0.090446	0.545285	0.030692	84.195152	94.432564	125.125710	-0.477644	0.000000	-1.534842	0.000000	0.000000	0.000000	0.000263	0.008131	-0.001419	0.000000	0.000000	2.000000	64.000000	0.000000
2968.808109	-0.090446	0.545285	0.030692	84.195183	94.435310	125.125748	-0.477688	0.000000	-1.534606	0.000000	0.000000	0.000000	0.000263	0.008131	-0.001419	0.000000	0.000000	2.000000	64.000000	0.000000
2968.811443	-0.090442	0.545295	0.030670	84.195183	94.435310	125.125748	-0.477688	0.000000	-1.534606	0.000000	0.000000	0.000000	0.001254	0.002979	-0.006763	0.000000	0.000000	2.000000	64.000000	0.000000
2968.814776	-0.090442	0.545295	0.030670	84.195183	94.435310	125.125748	-0.477688	0.000000	-1.534606	0.000000	0.000000	0.000000	0.001254	0.002979	-0.006763	0.000000	0.000000	2.000000	64.000000	0.000000
2968.818109	-0.090442	0.545295	0.030670	84.195999	94.408287	125.095848	-0.477688	0.000000	-1.534606	0.000000	0.000000	0.000000	0.001254	0.002979	-0.006763	0.000000	0.000000	2.000000	64.000000	0.000000
2968.821443	-0.090442	0.545295	0.030670	84.195999	94.408287	125.095848	-0.477688	0.000000	-1.534606	0.000000	0.000000	0.000000	0.001254	0.002979	-0.006763	0.000000	0.000000	2.000000	64.000000	0.000000
2968.824776	-0.090418	0.545322	0.030669	84.195999	94.408287	125.095848	-0.477688	0.000000	-1.534606	0.000000	0.000000	0.000000	0.007212	0.008123	-0.000132	0.000000	0.000000	2.000000	64.000000	0.000000
2968.828109	-0.090418	0.545322	0.030669	84.195999	94.411026	125.095856	-0.477897	0.000000	-1.533478	0.000000	0.000000	0.000000	0.007212	0.008123	-0.000132	0.000000	0.000000	2.000000	64.000000	0.000000
2968.831443	-0.090418	0.545322	0.030669	84.195999	94.411026	125.095856	-0.477897	0.000000	-1.533478	0.000000	0.000000	0.000000	0.007212	0.008123	-0.000132	0.000000	0.000000	2.000000	64.000000	0.000000
2968.834776	-0.090418	0.545322	0.030669	84.195999	94.411026	125.095856	-0.477897	0.000000	-1.533478	0.000000	0.000000	0.000000	0.007212	0.008123	-0.000132	0.000000	0.000000	2.000000	64.000000	0.000000
2968.838109	-0.090394	0.545349	0.030669	84.196846	94.381279	125.065941	-0.479098	0.000000	-1.533456	0.000000	0.000000	0.000000	0.007211	0.008135	-0.000133	0.000000	0.000000	2.000000	64.000000	0.000000
2968.841443	-0.090394	0.545349	0.030669	84.196846	94.381279	125.065941	-0.479098	0.000000	-1.533456	0.000000	0.000000	0.000000	0.007211	0.008135	-0.000133	0.000000	0.000000	2.000000	64.000000	0.000000
2968.844776	-0.090394	0.545349	0.030669	84.196846	94.381279	125.065941	-0.479098	0.000000	-1.533456	0.000000	0.000000	0.000000	0.007211	0.008135	-0.000133	0.000000	0.000000	2.000000	64.000000	0.000000
2968.848109	-0.090394	0.545349	0.030669	84.196846	94.381279	125.065941	-0.480300	0.000000	-1.533434	0.000000	0.000000	0.000000	0.007211	0.008135	-0.000133	0.000000	0.000000	2.000000	64.000000	0.000000
2968.851443	-0.090394	0.545349	0.030669	84.196846	94.381279	125.065941	-0.480300	0.000000	-1.533434	0.000000	0.000000	0.000000	0.000000	-0.000001	0.000000	0.000000	0.000000	2.000000	64.000000	0.000000
2968.854776	-0.090394	0.545349	0.030669	84.196846	94.381279	125.065941	-0.480300	0.000000	-1.533434	0.000000	0.000000	0.000000	0.000000	-0.000001	0.000000	0.000000	0.000000	2.000000	64.000000	0.000000
2968.858109	-0.090394	0.545349	0.030669	84.196777	94.378540	125.065941	-0.480300	0.000000	-1.533434	0.000000	0.000000	0.000000	0.000000	-0.000001	0.000000	0.000000	0.000000	2.000000	64.000000	0.000000
2968.861443	-0.090394	0.545349	0.030669	84.196777	94.378540	125.065941	-0.480300	0.000000	-1.533434	0.000000	0.000000	0.000000	0.000000	-0.000001	0.000000	0.000000	0.000000	2.000000	64.000000	0.000000
2968.864776	-0.090417	0.545349	0.030664	84.196777	94.378540	125.065941	-0.480300	0.000000	-1.533434	0.000000	0.000000	0.000000	-0.006946	-0.000001	-0.001287	0.000000	0.000000	2.000000	64.000000	0.000000
2968.868109	-0.090417	0.545349	0.030664	84.196777	94.378540	125.065941	-0.480300	0.000000	-1.533434	0.000000	0.000000	0.000000	-0.006946	-0.000001	-0.001287	0.000000	0.000000	2.000000	64.000000	0.000000
2968.871443	-0.090417	0.545349	0.030664	84.196777	94.378540	125.065941	-0.480300	0.000000	-1.533434	0.000000	0.000000	0.000000	-0.006946	-0.000001	-0.001287	0.000000	0.000000	2.000000	64.000000	0.000000
2968.874776	-0.090417	0.545349	0.030664	84.196777	94.378540	125.065941	-0.480300	0.000000	-1.533434	0.000000	0.000000	0.000000	-0.006946	-0.000001	-0.001287	0.000000	0.000000	2.000000	64.000000	0.000000
2968.878109	-0.090417	0.545349	0.030664	84.192154	94.361397	125.053772	-0.479142	0.000000	-1.533220	0.000000	0.000000	0.000000	0.000001	-0.000001	0.000000	0.000000	0.000000	2.000000	64.000000	0.000000
2968.881443	-0.090417	0.545349	0.030664	84.192154	94.361397	125.053772	-0.479142	0.000000	-1.533220	0.000000	0.000000	0.000000	0.000001	-0.000001	0.000000	0.000000	0.000000	2.000000	64.000000	0.000000
2968.884776	-0.090417	0.545349	0.030664	84.192154	94.361397	125.053772	-0.479142	0.000000	-1.533220	0.000000	0.000000	0.000000	0.000001	-0.000001	0.000000	0.000000	0.000000	2.000000	64.000000	0.000000
2968.888109	-0.090417	0.545349	0.030664	84.182877	94.327171	125.029510	-0.479142	0.000000	-1.533220	0.000000	0.000000	0.000000	0.000001	-0.000001	0.000000	0.000000	0.000000	2.000000	64.000000	0.000000
2968.891443	-0.090417	0.545349	0.030664	84.182877	94.327171	125.029510	-0.479142	0.000000	-1.533220	0.000000	0.000000	0.000000	0.000001	-0.000001	0.000000	0.000000	0.000000	2.000000	64.000000	0.000000
2968.894776	-0.090417	0.545349	0.030664	84.182877	94.327171	125.029510	-0.479142	0.000000	-1.533220	0.000000	0.000000	0.000000	0.000001	-0.000001	0.000000	0.000000	0.000000	2.000000	64.000000	0.000000
2968.898109	-0.090417	0.545349	0.030664	84.158257	94.236603	124.965469	-0.479142	0.000000	-1.533220	0.000000	0.000000	0.000000	0.000001	-0.000001	0.000000	0.000000	0.000000	2.000000	64.000000	0.000000
2968.901443	-0.090417	0.545349	0.030664	84.158257	94.236603	124.965469	-0.479142	0.000000	-1.533220	0.000000	0.000000	0.000000	0.000001	-0.000001	0.000000	0.000000	0.000000	2.000000	64.000000	0.000000
2968.904776	-0.090417	0.545349	0.030664	84.158257	94.236603	124.965469	-0.479142	0.000000	-1.533220	0.000000	0.000000	0.000000	0.000001	-0.000001	0.000000	0.000000	0.000000	2.000000	64.000000	0.000000
2968.908109	-0.090417	0.545349	0.030664	84.104218	94.043259	124.827484	-0.479142	0.000000	-1.533220	0.000000	0.000000	0.000000	0.000001	-0.000001	0.000000	0.000000	0.000000	2.000000	64.000000	0.000000
2968.911443	-0.090417	0.545349	0.030664	84.104218	94.043259	124.827484	-0.479142	0.000000	-1.533220	0.000000	0.000000	0.000000	0.000001	-0.000001	0.000000	0.000000	0.000000	2.000000	64.000000	0.000000
2968.914776	-0.090417	0.545349	0.030664	84.104218	94.043259	124.827484	-0.479142	0.000000	-1.533220	0.000000	0.000000	0.000000	0.000001	-0.000001	0.000000	0.000000	0.000000	2.000000	64.000000	0.000000
2968.918109	-0.090410	0.545342	0.030624	84.023125	93.786522	124.657181	-0.479142	0.000000	-1.533220	0.000000	0.000000	0.000000	0.002244	-0.002199	-0.012107	0.000000	0.000000	2.000000	64.000000	0.000000
2968.921443	-0.090410	0.545342	0.030624	84.023125	93.786522	124.657181	-0.479142	0.000000	-1.533220	0.000000	0.000000	0.000000	0.002244	-0.002199	-0.012107	0.000000	0.000000	2.000000	64.000000	0.000000
2968.924776	-0.090410	0.545342	0.030624	84.023125	93.786522	124.657181	-0.479142	0.000000	-1.533220	0.000000	0.000000	0.000000	0.002244	-0.002199	-0.012107	0.000000	0.000000	2.000000	64.000000	0.000000
2968.928109	-0.090410	0.545342	0.030624	83.918716	93.453255	124.437973	-0.479516	0.000000	-1.531202	0.000000	0.000000	0.000000	0.002244	-0.002199	-0.012107	0.000000	0.000000	2.000000	64.000000	0.000000
2968.931443	-0.090406	0.545324	0.030606	83.918716	93.453255	124.437973	-0.479516	0.000000	-1.531202	0.000000	0.000000	0.000000	0.000991	-0.005144	-0.005343	0.000000	0.000000	2.000000	64.000000	0.000000
2968.934776	-0.090406	0.545324	0.030606	83.918716	93.453255	124.437973	-0.479516	0.000000	-1.531202	0.000000	0.000000	0.000000	0.000991	-0.005144	-0.005343	0.000000	0.000000	2.000000	64.000000	0.000000
2968.938109	-0.090422	0.545317	0.030562	83.814262	93.129311	124.228081	-0.479516	0.000000	-1.531202	0.000000	0.000000	0.000000	-0.004703	-0.002192	-0.013394	0.000000	0.000000	2.000000	64.000000	0.000000
2968.941443	-0.090422	0.545317	0.030562	83.814262	93.129311	124.228081	-0.479516	0.000000	-1.531202	0.000000	0.000000	0.000000	-0.004703	-0.002192	-0.013394	0.000000	0.000000	2.000000	64.000000	0.000000
2968.944776	-0.090422	0.545317	0.030562	83.814262	93.129311	124.228081	-0.479516	0.000000	-1.531202	0.000000	0.000000	0.000000	-0.004703	-0.002192	-0.013394	0.000000	0.000000	2.000000	64.000000	0.000000
2968.948109	-0.090422	0.545317	0.030562	83.722023	92.851501	124.053818	-0.478898	0.000000	-1.528079	0.000000	0.000000	0.000000	-0.004703	-0.002192	-0.013394	0.000000	0.000000	2.000000	64.000000	0.000000
2968.951443	-0.090461	0.545310	0.030513	83.722023	92.851501	124.053818	-0.478898	0.000000	-1.528079	0.000000	0.000000	0.000000	-0.011646	-0.002171	-0.014684	0.000000	0.000000	2.000000	64.000000	0.000000
2968.954776	-0.090461	0.545310	0.030513	83.722023	92.851501	124.053818	-0.478898	0.000000	-1.528079	0.000000	0.000000	0.000000	-0.011646	-0.002171	-0.014684	0.000000	0.000000	2.000000	64.000000	0.000000
2968.958109	-0.090461	0.545310	0.030513	83.630562	92.617950	123.916862	-0.478898	0.000000	-1.528079	0.000000	0.000000	0.000000	-0.011646	-0.002171	-0.014684	0.000000	0.000000	2.000000	64.000000	0.000000
2968.961443	-0.090461	0.545310	0.030513	83.630562	92.617950	123.916862	-0.478898	0.000000	-1.528079	0.000000	0.000000	0.000000	-0.011646	-0.002171	-0.014684	0.000000	0.000000	2.000000	64.000000	0.000000
2968.964776	-0.090454	0.545275	0.030477	83.630562	92.617950	123.916862	-0.478898	0.000000	-1.528079	0.000000	0.000000	0.000000	0.001981	-0.010335	-0.010688	0.000000	0.000000	2.000000	64.000000	0.000000
2968.968109	-0.090454	0.545275	0.030477	83.536652	92.352959	123.751648	-0.476957	0.000000	-1.525632	0.000000	0.000000	0.000000	0.001981	-0.010335	-0.010688	0.000000	0.000000	2.000000	64.000000	0.000000
2968.971443	-0.090454	0.545275	0.030477	83.536652	92.352959	123.751648	-0.476957	0.000000	-1.525632	0.000000	0.000000	0.000000	0.001981	-0.010335	-0.010688	0.000000	0.000000	2.000000	64.000000	0.000000
2968.974776	-0.090454	0.545275	0.030477	83.536652	92.352959	123.751648	-0.476957	0.000000	-1.525632	0.000000	0.000000	0.000000	0.001981	-0.010335	-0.010688	0.000000	0.000000	2.000000	64.000000	0.000000
2968.978109	-0.090440	0.545234	0.030401	83.454407	92.158485	123.643867	-0.477287	0.000000	-1.523850	0.000000	0.000000	0.000000	0.004229	-0.012487	-0.022798	0.000000	0.000000	2.000000	64.000000	0.000000
2968.981443	-0.090440	0.545234	0.030401	83.454407	92.158485	123.643867	-0.477287	0.000000	-1.523850	0.000000	0.000000	0.000000	0.004229	-0.012487	-0.022798	0.000000	0.000000	2.000000	64.000000	0.000000
2968.984776	-0.090440	0.545234	0.030401	83.454407	92.158485	123.643867	-0.477287	0.000000	-1.523850	0.000000	0.000000	0.000000	0.004229	-0.012487	-0.022798	0.000000	0.000000	2.000000	64.000000	0.000000
2968.988109	-0.090440	0.545234	0.030401	83.397728	92.018631	123.561249	-0.477992	0.000000	-1.520051	0.000000	0.000000	0.000000	0.004229	-0.012487	-0.022798	0.000000	0.000000	2.000000	64.000000	0.000000
2968.991443	-0.090391	0.545217	0.030392	83.397728	92.018631	123.561249	-0.477992	0.000000	-1.520051	0.000000	0.000000	0.000000	0.014879	-0.005170	-0.002770	0.000000	0.000000	2.000000	64.000000	0.000000
2968.994776	-0.090391	0.545217	0.030392	83.397728	92.018631	123.561249	-0.477992	0.000000	-1.520051	0.000000	0.000000	0.000000	0.014879	-0.005170	-0.002770	0.000000	0.000000	2.000000	64.000000	0.000000
2968.998109	-0.090391	0.545217	0.030392	83.357246	91.903366	123.483719	-0.477992	0.000000	-1.520051	0.000000	0.000000	0.000000	0.014879	-0.005170	-0.002770	0.000000	0.000000	2.000000	64.000000	0.000000
2969.001443	-0.090391	0.545217	0.030392	83.357246	91.903366	123.483719	-0.477992	0.000000	-1.520051	0.000000	0.000000	0.000000	0.014879	-0.005170	-0.002770	0.000000	0.000000	2.000000	64.000000	0.000000
2969.004776	-0.090367	0.545217	0.030396	83.357246	91.903366	123.483719	-0.477992	0.000000	-1.520051	0.000000	0.000000	0.000000	0.006944	-0.000002	0.001287	0.000000	0.000000	2.000000	64.000000	0.000000
2969.008109	-0.090367	0.545217	0.030396	83.328590	91.849281	123.456993	-0.480471	0.000000	-1.519589	0.000000	0.000000	0.000000	0.006944	-0.000002	0.001287	0.000000	0.000000	2.000000	64.000000	0.000000
2969.011443	-0.090367	0.545217	0.030396	83.328590	91.849281	123.456993	-0.480471	0.000000	-1.519589	0.000000	0.000000	0.000000	0.006944	-0.000002	0.001287	0.000000	0.000000	2.000000	64.000000	0.000000
2969.014776	-0.090367	0.545217	0.030396	83.328590	91.849281	123.456993	-0.480471	0.000000	-1.519589	0.000000	0.000000	0.000000	0.006944	-0.000002	0.001287	0.000000	0.000000	2.000000	64.000000	0.000000
2969.018109	-0.090341	0.545199	0.030383	83.298958	91.762337	123.401604	-0.481629	0.000000	-1.519803	0.000000	0.000000	0.000000	0.007932	-0.005165	-0.004059	0.000000	0.000000	2.000000	64.000000	0.000000
2969.021443	-0.090341	0.545199	0.030383	83.298958	91.762337	123.401604	-0.481629	0.000000	-1.519803	0.000000	0.000000	0.000000	0.007932	-0.005165	-0.004059	0.000000	0.000000	2.000000	64.000000	0.000000
2969.024776	-0.090341	0.545199	0.030383	83.298958	91.762337	123.401604	-0.481629	0.000000	-1.519803	0.000000	0.000000	0.000000	0.007932	-0.005165	-0.004059	0.000000	0.000000	2.000000	64.000000	0.000000
2969.028109	-0.090341	0.545199	0.030383	83.272530	91.685051	123.352547	-0.482951	0.000000	-1.519127	0.000000	0.000000	0.000000	0.007932	-0.005165	-0.004059	0.000000	0.000000	2.000000	64.000000	0.000000
2969.031443	-0.090345	0.545189	0.030405	83.272530	91.685051	123.352547	-0.482951	0.000000	-1.519127	0.000000	0.000000	0.000000	-0.001252	-0.002964	0.006764	0.000000	0.000000	2.000000	64.000000	0.000000
2969.034776	-0.090345	0.545189	0.030405	83.272530	91.685051	123.352547	-0.482951	0.000000	-1.519127	0.000000	0.000000	0.000000	-0.001252	-0.002964	0.006764	0.000000	0.000000	2.000000	64.000000	0.000000
2969.038109	-0.090345	0.545189	0.030405	83.237549	91.608894	123.315826	-0.482951	0.000000	-1.519127	0.000000	0.000000	0.000000	-0.001252	-0.002964	0.006764	0.000000	0.000000	2.000000	64.000000	0.000000
2969.041443	-0.090345	0.545189	0.030405	83.237549	91.608894	123.315826	-0.482951	0.000000	-1.519127	0.000000	0.000000	0.000000	-0.001252	-0.002964	0.006764	0.000000	0.000000	2.000000	64.000000	0.000000
2969.044776	-0.090365	0.545172	0.030383	83.237549	91.608894	123.315826	-0.482951	0.000000	-1.519127	0.000000	0.000000	0.000000	-0.005954	-0.005141	-0.006633	0.000000	0.000000	2.000000	64.000000	0.000000
2969.048109	-0.090365	0.545172	0.030383	83.190956	91.523239	123.278389	-0.482742	0.000000	-1.520254	0.000000	0.000000	0.000000	-0.005954	-0.005141	-0.006633	0.000000	0.000000	2.000000	64.000000	0.000000
2969.051443	-0.090365	0.545172	0.030383	83.190956	91.523239	123.278389	-0.482742	0.000000	-1.520254	0.000000	0.000000	0.000000	-0.005954	-0.005141	-0.006633	0.000000	0.000000	2.000000	64.000000	0.000000
2969.054776	-0.090365	0.545172	0.030383	83.190956	91.523239	123.278389	-0.482742	0.000000	-1.520254	0.000000	0.000000	0.000000	-0.005954	-0.005141	-0.006633	0.000000	0.000000	2.000000	64.000000	0.000000
2969.058109	-0.090377	0.545148	0.030320	83.145164	91.458473	123.262772	-0.481750	0.000000	-1.519149	0.000000	0.000000	0.000000	-0.003707	-0.007334	-0.018744	0.000000	0.000000	2.000000	64.000000	0.000000
2969.061443	-0.090377	0.545148	0.030320	83.145164	91.458473	123.262772	-0.481750	0.000000	-1.519149	0.000000	0.000000	0.000000	-0.003707	-0.007334	-0.018744	0.000000	0.000000	2.000000	64.000000	0.000000
2969.064776	-0.090377	0.545148	0.030320	83.145164	91.458473	123.262772	-0.481750	0.000000	-1.519149	0.000000	0.000000	0.000000	-0.003707	-0.007334	-0.018744	0.000000	0.000000	2.000000	64.000000	0.000000
2969.068109	-0.090377	0.545148	0.030320	83.109550	91.477295	123.316757	-0.481132	0.000000	-1.516025	0.000000	0.000000	0.000000	-0.003707	-0.007334	-0.018744	0.000000	0.000000	2.000000	64.000000	0.000000
2969.071443	-0.090392	0.545168	0.030271	83.109550	91.477295	123.316757	-0.481132	0.000000	-1.516025	0.000000	0.000000	0.000000	-0.004433	0.005930	-0.014815	0.000000	0.000000	2.000000	64.000000	0.000000
2969.074776	-0.090392	0.545168	0.030271	83.109550	91.477295	123.316757	-0.481132	0.000000	-1.516025	0.000000	0.000000	0.000000	-0.004433	0.005930	-0.014815	0.000000	0.000000	2.000000	64.000000	0.000000
2969.078109	-0.090392	0.545168	0.030271	83.089424	91.542503	123.397789	-0.481132	0.000000	-1.516025	0.000000	0.000000	0.000000	-0.004433	0.005930	-0.014815	0.000000	0.000000	2.000000	64.000000	0.000000
2969.081443	-0.090392	0.545168	0.030271	83.089424	91.542503	123.397789	-0.481132	0.000000	-1.516025	0.000000	0.000000	0.000000	-0.004433	0.005930	-0.014815	0.000000	0.000000	2.000000	64.000000	0.000000
2969.084776	-0.090384	0.545187	0.030226	83.089424	91.542503	123.397789	-0.481132	0.000000	-1.516025	0.000000	0.000000	0.000000	0.002508	0.005926	-0.013529	0.000000	0.000000	2.000000	64.000000	0.000000
2969.088109	-0.090384	0.545187	0.030226	83.088570	91.553665	123.408501	-0.480393	0.000000	-1.513556	0.000000	0.000000	0.000000	0.002508	0.005926	-0.013529	0.000000	0.000000	2.000000	64.000000	0.000000
2969.091443	-0.090384	0.545187	0.030226	83.088570	91.553665	123.408501	-0.480393	0.000000	-1.513556	0.000000	0.000000	0.000000	0.002508	0.005926	-0.013529	0.000000	0.000000	2.000000	64.000000	0.000000
2969.094776	-0.090384	0.545187	0.030226	83.088570	91.553665	123.408501	-0.480393	0.000000	-1.513556	0.000000	0.000000	0.000000	0.002508	0.005926	-0.013529	0.000000	0.000000	2.000000	64.000000	0.000000
2969.098109	-0.090369	0.545271	0.030149	83.089226	91.528397	123.383041	-0.480811	0.000000	-1.511301	0.000000	0.000000	0.000000	0.004290	0.025166	-0.023132	0.000000	0.000000	2.000000	64.000000	0.000000
2969.101443	-0.090369	0.545271	0.030149	83.089226	91.528397	123.383041	-0.480811	0.000000	-1.511301	0.000000	0.000000	0.000000	0.004290	0.025166	-0.023132	0.000000	0.000000	2.000000	64.000000	0.000000
2969.104776	-0.090369	0.545271	0.030149	83.089226	91.528397	123.383041	-0.480811	0.000000	-1.511301	0.000000	0.000000	0.000000	0.004290	0.025166	-0.023132	0.000000	0.000000	2.000000	64.000000	0.000000
2969.108109	-0.090369	0.545271	0.030149	83.089935	91.505898	123.357628	-0.481526	0.000000	-1.507445	0.000000	0.000000	0.000000	0.004290	0.025166	-0.023132	0.000000	0.000000	2.000000	64.000000	0.000000
2969.111443	-0.090341	0.545308	0.030126	83.089935	91.505898	123.357628	-0.481526	0.000000	-1.507445	0.000000	0.000000	0.000000	0.008458	0.011103	-0.006898	0.000000	0.000000	2.000000	64.000000	0.000000
2969.114776	-0.090341	0.545308	0.030126	83.089935	91.505898	123.357628	-0.481526	0.000000	-1.507445	0.000000	0.000000	0.000000	0.008458	0.011103	-0.006898	0.000000	0.000000	2.000000	64.000000	0.000000
2969.118109	-0.090341	0.545308	0.030126	83.089935	91.505898	123.357628	-0.481526	0.000000	-1.507445	0.000000	0.000000	0.000000	0.008458	0.011103	-0.006898	0.000000	0.000000	2.000000	64.000000	0.000000
2969.121443	-0.090341	0.545308	0.030126	83.089935	91.505898	123.357628	-0.481526	0.000000	-1.507445	0.000000	0.000000	0.000000	0.008458	0.011103	-0.006898	0.000000	0.000000	2.000000	64.000000	0.000000
2969.124776	-0.090333	0.545328	0.030081	83.089935	91.505898	123.357628	-0.481526	0.000000	-1.507445	0.000000	0.000000	0.000000	0.002508	0.005932	-0.013532	0.000000	0.000000	2.000000	64.000000	0.000000
2969.128109	-0.090333	0.545328	0.030081	83.087692	91.521286	123.380310	-0.482936	0.000000	-1.506296	0.000000	0.000000	0.000000	0.002508	0.005932	-0.013532	0.000000	0.000000	2.000000	64.000000	0.000000
2969.131443	-0.090333	0.545328	0.030081	83.087692	91.521286	123.380310	-0.482936	0.000000	-1.506296	0.000000	0.000000	0.000000	0.002508	0.005932	-0.013532	0.000000	0.000000	2.000000	64.000000	0.000000
2969.134776	-0.090333	0.545328	0.030081	83.087692	91.521286	123.380310	-0.482936	0.000000	-1.506296	0.000000	0.000000	0.000000	0.002508	0.005932	-0.013532	0.000000	0.000000	2.000000	64.000000	0.000000
2969.138109	-0.090419	0.545299	0.029898	83.084152	91.587151	123.453827	-0.483354	0.000000	-1.504040	0.000000	0.000000	0.000000	-0.025701	-0.008776	-0.054885	0.000000	1.000000	2.000000	64.000000	0.000000
2969.141443	-0.090419	0.545299	0.029898	83.084152	91.587151	123.453827	-0.483354	0.000000	-1.504040	0.000000	0.000000	0.000000	-0.025701	-0.008776	-0.054885	0.000000	1.000000	2.000000	64.000000	0.000000
