# Supplementary material for: Haptic Guidance Needs to Be Intuitive Not Just Informative to Improve Human Motor Accuracy
Source: PLoS One. 2016 Mar 16;11(3):e0150912. doi: 10.1371/journal.pone.0150912 (PMC4794196; doi:10.1371/journal.pone.0150912)
Supplement: S2 Data — (ZIP) [file pone.0150912.s002.zip › Subject10/exp2_0065.txt]

Time	PosX	PosY	PosZ	RotX	RotY	RotZ	ForceX	ForceY	ForceZ	MomentX	MomentY	MomentZ	VelocityX	VelocityY	VelocityZ	CalibratedWeight	ButtonDown	Condition	Trial	Visual
2973.704776	0.004547	0.554330	0.254612	79.549065	135.909836	162.260773	0.000000	0.000000	0.000000	0.000000	0.000000	0.000000	-0.020505	-0.046483	-0.035627	0.000000	1.000000	2.000000	65.000000	0.000000
2973.708109	0.004547	0.554330	0.254612	79.497002	136.171326	162.509720	1.753377	0.000000	-4.682486	0.000000	0.000000	0.000000	-0.020505	-0.046483	-0.035627	0.000000	1.000000	2.000000	65.000000	0.000000
2973.711443	0.004547	0.554330	0.254612	79.497002	136.171326	162.509720	1.753377	0.000000	-4.682486	0.000000	0.000000	0.000000	-0.020505	-0.046483	-0.035627	0.000000	1.000000	2.000000	65.000000	0.000000
2973.714776	0.004547	0.554330	0.254612	79.497002	136.171326	162.509720	1.753377	0.000000	-4.682486	0.000000	0.000000	0.000000	-0.020505	-0.046483	-0.035627	0.000000	1.000000	2.000000	65.000000	0.000000
2973.718109	0.005349	0.553856	0.253453	79.440979	136.400269	162.716888	1.755196	0.000000	-4.681804	0.000000	0.000000	0.000000	0.240678	-0.142135	-0.347730	0.000000	1.000000	2.000000	65.000000	0.000000
2973.721443	0.005349	0.553856	0.253453	79.440979	136.400269	162.716888	1.755196	0.000000	-4.681804	0.000000	0.000000	0.000000	0.240678	-0.142135	-0.347730	0.000000	1.000000	2.000000	65.000000	0.000000
2973.724776	0.005349	0.553856	0.253453	79.440979	136.400269	162.716888	1.755196	0.000000	-4.681804	0.000000	0.000000	0.000000	0.240678	-0.142135	-0.347730	0.000000	1.000000	2.000000	65.000000	0.000000
2973.728109	0.005349	0.553856	0.253453	79.382813	136.455215	162.778427	1.749236	0.000000	-4.684034	0.000000	0.000000	0.000000	0.240678	-0.142135	-0.347730	0.000000	1.000000	2.000000	65.000000	0.000000
2973.731443	0.005477	0.553584	0.252613	79.382813	136.455215	162.778427	1.749236	0.000000	-4.684034	0.000000	0.000000	0.000000	0.038538	-0.081643	-0.252149	0.000000	1.000000	2.000000	65.000000	0.000000
2973.734776	0.005477	0.553584	0.252613	79.382813	136.455215	162.778427	1.749236	0.000000	-4.684034	0.000000	0.000000	0.000000	0.038538	-0.081643	-0.252149	0.000000	1.000000	2.000000	65.000000	0.000000
2973.738109	0.005772	0.553554	0.251516	79.517929	135.888580	162.207825	1.752253	0.000000	-4.682906	0.000000	0.000000	0.000000	0.088303	-0.009060	-0.328870	0.000000	1.000000	2.000000	65.000000	0.000000
2973.741443	0.005772	0.553554	0.251516	79.517929	135.888580	162.207825	1.752253	0.000000	-4.682906	0.000000	0.000000	0.000000	0.088303	-0.009060	-0.328870	0.000000	1.000000	2.000000	65.000000	0.000000
2973.744776	0.005772	0.553554	0.251516	79.517929	135.888580	162.207825	1.752253	0.000000	-4.682906	0.000000	0.000000	0.000000	0.088303	-0.009060	-0.328870	0.000000	1.000000	2.000000	65.000000	0.000000
2973.748109	0.006432	0.553391	0.250165	79.911873	134.026917	160.346390	1.754144	0.000000	-4.682198	0.000000	0.000000	0.000000	0.198181	-0.048993	-0.405560	0.000000	1.000000	2.000000	65.000000	0.000000
2973.751443	0.006432	0.553391	0.250165	79.911873	134.026917	160.346390	1.754144	0.000000	-4.682198	0.000000	0.000000	0.000000	0.198181	-0.048993	-0.405560	0.000000	1.000000	2.000000	65.000000	0.000000
2973.754776	0.006432	0.553391	0.250165	79.911873	134.026917	160.346390	1.754144	0.000000	-4.682198	0.000000	0.000000	0.000000	0.198181	-0.048993	-0.405560	0.000000	1.000000	2.000000	65.000000	0.000000
2973.758109	0.006955	0.553197	0.248734	80.534622	130.564835	156.915527	1.751613	0.000000	-4.683146	0.000000	0.000000	0.000000	0.156963	-0.058134	-0.429017	0.000000	1.000000	2.000000	65.000000	0.000000
2973.761443	0.006955	0.553197	0.248734	80.534622	130.564835	156.915527	1.751613	0.000000	-4.683146	0.000000	0.000000	0.000000	0.156963	-0.058134	-0.429017	0.000000	1.000000	2.000000	65.000000	0.000000
2973.764776	0.006955	0.553197	0.248734	80.534622	130.564835	156.915527	1.751613	0.000000	-4.683146	0.000000	0.000000	0.000000	0.156963	-0.058134	-0.429017	0.000000	1.000000	2.000000	65.000000	0.000000
2973.768109	0.007676	0.552969	0.247191	81.253784	125.690178	152.053024	1.751806	0.000000	-4.683073	0.000000	0.000000	0.000000	0.216146	-0.068520	-0.463012	0.000000	1.000000	2.000000	65.000000	0.000000
2973.771443	0.007676	0.552969	0.247191	81.253784	125.690178	152.053024	1.751806	0.000000	-4.683073	0.000000	0.000000	0.000000	0.216146	-0.068520	-0.463012	0.000000	1.000000	2.000000	65.000000	0.000000
2973.774776	0.007676	0.552969	0.247191	81.253784	125.690178	152.053024	1.751806	0.000000	-4.683073	0.000000	0.000000	0.000000	0.216146	-0.068520	-0.463012	0.000000	1.000000	2.000000	65.000000	0.000000
2973.778109	0.008624	0.552808	0.245423	81.950485	119.527397	145.888550	1.749426	0.000000	-4.683963	0.000000	0.000000	0.000000	0.284431	-0.048210	-0.530471	0.000000	1.000000	2.000000	65.000000	0.000000
2973.781443	0.008624	0.552808	0.245423	81.950485	119.527397	145.888550	1.749426	0.000000	-4.683963	0.000000	0.000000	0.000000	0.284431	-0.048210	-0.530471	0.000000	1.000000	2.000000	65.000000	0.000000
2973.784776	0.008624	0.552808	0.245423	81.950485	119.527397	145.888550	1.749426	0.000000	-4.683963	0.000000	0.000000	0.000000	0.284431	-0.048210	-0.530471	0.000000	1.000000	2.000000	65.000000	0.000000
2973.788109	0.009666	0.552599	0.243588	82.575798	112.398010	138.731689	1.744605	0.000000	-4.685760	0.000000	0.000000	0.000000	0.312651	-0.062642	-0.550471	0.000000	1.000000	2.000000	65.000000	0.000000
2973.791443	0.009666	0.552599	0.243588	82.575798	112.398010	138.731689	1.744605	0.000000	-4.685760	0.000000	0.000000	0.000000	0.312651	-0.062642	-0.550471	0.000000	1.000000	2.000000	65.000000	0.000000
2973.794776	0.009666	0.552599	0.243588	82.575798	112.398010	138.731689	1.744605	0.000000	-4.685760	0.000000	0.000000	0.000000	0.312651	-0.062642	-0.550471	0.000000	1.000000	2.000000	65.000000	0.000000
2973.798109	0.010868	0.552402	0.241692	83.160149	104.665123	130.886078	1.738536	0.000000	-4.688016	0.000000	0.000000	0.000000	0.360488	-0.059202	-0.568759	0.000000	0.000000	2.000000	65.000000	0.000000
2973.801443	0.010868	0.552402	0.241692	83.160149	104.665123	130.886078	1.738536	0.000000	-4.688016	0.000000	0.000000	0.000000	0.360488	-0.059202	-0.568759	0.000000	0.000000	2.000000	65.000000	0.000000
2973.804776	0.010868	0.552402	0.241692	83.160149	104.665123	130.886078	1.738536	0.000000	-4.688016	0.000000	0.000000	0.000000	0.360488	-0.059202	-0.568759	0.000000	0.000000	2.000000	65.000000	0.000000
2973.808109	0.012260	0.552173	0.239707	83.687355	96.438385	122.477859	1.730026	0.000000	-4.691163	0.000000	0.000000	0.000000	0.417612	-0.068514	-0.595552	0.000000	0.000000	2.000000	65.000000	0.000000
2973.811443	0.012260	0.552173	0.239707	83.687355	96.438385	122.477859	1.730026	0.000000	-4.691163	0.000000	0.000000	0.000000	0.417612	-0.068514	-0.595552	0.000000	0.000000	2.000000	65.000000	0.000000
2973.814776	0.012260	0.552173	0.239707	83.687355	96.438385	122.477859	1.730026	0.000000	-4.691163	0.000000	0.000000	0.000000	0.417612	-0.068514	-0.595552	0.000000	0.000000	2.000000	65.000000	0.000000
2973.818109	0.013906	0.551897	0.237647	84.120499	87.382271	113.398849	1.718642	0.000000	-4.695345	0.000000	0.000000	0.000000	0.493966	-0.082903	-0.617833	0.000000	0.000000	2.000000	65.000000	0.000000
2973.821443	0.013906	0.551897	0.237647	84.120499	87.382271	113.398849	1.718642	0.000000	-4.695345	0.000000	0.000000	0.000000	0.493966	-0.082903	-0.617833	0.000000	0.000000	2.000000	65.000000	0.000000
2973.824776	0.013906	0.551897	0.237647	84.120499	87.382271	113.398849	1.718642	0.000000	-4.695345	0.000000	0.000000	0.000000	0.493966	-0.082903	-0.617833	0.000000	0.000000	2.000000	65.000000	0.000000
2973.828109	0.015675	0.551527	0.235601	84.424301	77.882866	104.575066	1.703059	0.000000	-4.701020	0.000000	0.000000	0.000000	0.530597	-0.110985	-0.613787	0.000000	0.000000	2.000000	65.000000	0.000000
2973.831443	0.015675	0.551527	0.235601	84.424301	77.882866	104.575066	1.703059	0.000000	-4.701020	0.000000	0.000000	0.000000	0.530597	-0.110985	-0.613787	0.000000	0.000000	2.000000	65.000000	0.000000
2973.834776	0.015675	0.551527	0.235601	84.424301	77.882866	104.575066	1.703059	0.000000	-4.701020	0.000000	0.000000	0.000000	0.530597	-0.110985	-0.613787	0.000000	0.000000	2.000000	65.000000	0.000000
2973.838109	0.017595	0.551051	0.233471	84.632393	68.426796	96.483063	1.684899	0.000000	-4.707560	0.000000	0.000000	0.000000	0.576026	-0.142744	-0.639070	0.000000	0.000000	2.000000	65.000000	0.000000
2973.841443	0.017595	0.551051	0.233471	84.632393	68.426796	96.483063	1.684899	0.000000	-4.707560	0.000000	0.000000	0.000000	0.576026	-0.142744	-0.639070	0.000000	0.000000	2.000000	65.000000	0.000000
2973.844776	0.017595	0.551051	0.233471	84.632393	68.426796	96.483063	1.684899	0.000000	-4.707560	0.000000	0.000000	0.000000	0.576026	-0.142744	-0.639070	0.000000	0.000000	2.000000	65.000000	0.000000
2973.848109	0.019728	0.550483	0.231202	84.846680	59.499233	88.485794	1.664158	0.000000	-4.714931	0.000000	0.000000	0.000000	0.639965	-0.170560	-0.680898	0.000000	0.000000	2.000000	65.000000	0.000000
2973.851443	0.019728	0.550483	0.231202	84.846680	59.499233	88.485794	1.664158	0.000000	-4.714931	0.000000	0.000000	0.000000	0.639965	-0.170560	-0.680898	0.000000	0.000000	2.000000	65.000000	0.000000
2973.854776	0.019728	0.550483	0.231202	84.846680	59.499233	88.485794	1.664158	0.000000	-4.714931	0.000000	0.000000	0.000000	0.639965	-0.170560	-0.680898	0.000000	0.000000	2.000000	65.000000	0.000000
2973.858109	0.021973	0.549780	0.228764	85.155190	51.772976	80.863701	1.639936	0.000000	-4.723411	0.000000	0.000000	0.000000	0.673265	-0.210780	-0.731146	0.000000	0.000000	2.000000	65.000000	0.000000
2973.861443	0.021973	0.549780	0.228764	85.155190	51.772976	80.863701	1.639936	0.000000	-4.723411	0.000000	0.000000	0.000000	0.673265	-0.210780	-0.731146	0.000000	0.000000	2.000000	65.000000	0.000000
2973.864776	0.021973	0.549780	0.228764	85.155190	51.772976	80.863701	1.639936	0.000000	-4.723411	0.000000	0.000000	0.000000	0.673265	-0.210780	-0.731146	0.000000	0.000000	2.000000	65.000000	0.000000
2973.868109	0.024356	0.548882	0.226114	85.582970	45.580666	74.109749	1.614102	0.000000	-4.732301	0.000000	0.000000	0.000000	0.714928	-0.269379	-0.795225	0.000000	0.000000	2.000000	65.000000	0.000000
2973.871443	0.024356	0.548882	0.226114	85.582970	45.580666	74.109749	1.614102	0.000000	-4.732301	0.000000	0.000000	0.000000	0.714928	-0.269379	-0.795225	0.000000	0.000000	2.000000	65.000000	0.000000
2973.874776	0.024356	0.548882	0.226114	85.582970	45.580666	74.109749	1.614102	0.000000	-4.732301	0.000000	0.000000	0.000000	0.714928	-0.269379	-0.795225	0.000000	0.000000	2.000000	65.000000	0.000000
2973.878109	0.026970	0.547902	0.223225	86.028320	40.770443	68.858208	1.586292	0.000000	-4.741696	0.000000	0.000000	0.000000	0.784213	-0.293898	-0.866551	0.000000	0.000000	2.000000	65.000000	0.000000
2973.881443	0.026970	0.547902	0.223225	86.028320	40.770443	68.858208	1.586292	0.000000	-4.741696	0.000000	0.000000	0.000000	0.784213	-0.293898	-0.866551	0.000000	0.000000	2.000000	65.000000	0.000000
2973.884776	0.026970	0.547902	0.223225	86.028320	40.770443	68.858208	1.586292	0.000000	-4.741696	0.000000	0.000000	0.000000	0.784213	-0.293898	-0.866551	0.000000	0.000000	2.000000	65.000000	0.000000
2973.888109	0.029682	0.546809	0.220136	86.417610	37.447979	65.317879	1.554710	0.000000	-4.752145	0.000000	0.000000	0.000000	0.813577	-0.328015	-0.926807	0.000000	0.000000	2.000000	65.000000	0.000000
2973.891443	0.029682	0.546809	0.220136	86.417610	37.447979	65.317879	1.554710	0.000000	-4.752145	0.000000	0.000000	0.000000	0.813577	-0.328015	-0.926807	0.000000	0.000000	2.000000	65.000000	0.000000
2973.894776	0.029682	0.546809	0.220136	86.417610	37.447979	65.317879	1.554710	0.000000	-4.752145	0.000000	0.000000	0.000000	0.813577	-0.328015	-0.926807	0.000000	0.000000	2.000000	65.000000	0.000000
2973.898109	0.032457	0.545645	0.216871	86.779907	35.917812	64.155922	1.521423	0.000000	-4.762906	0.000000	0.000000	0.000000	0.832461	-0.349327	-0.979593	0.000000	0.000000	2.000000	65.000000	0.000000
2973.901443	0.032457	0.545645	0.216871	86.779907	35.917812	64.155922	1.521423	0.000000	-4.762906	0.000000	0.000000	0.000000	0.832461	-0.349327	-0.979593	0.000000	0.000000	2.000000	65.000000	0.000000
2973.904776	0.032457	0.545645	0.216871	86.779907	35.917812	64.155922	1.521423	0.000000	-4.762906	0.000000	0.000000	0.000000	0.832461	-0.349327	-0.979593	0.000000	0.000000	2.000000	65.000000	0.000000
2973.908109	0.035228	0.544431	0.213443	87.152840	35.607746	65.144211	1.486791	0.000000	-4.773830	0.000000	0.000000	0.000000	0.831365	-0.364175	-1.028248	0.000000	0.000000	2.000000	65.000000	0.000000
2973.911443	0.035228	0.544431	0.213443	87.152840	35.607746	65.144211	1.486791	0.000000	-4.773830	0.000000	0.000000	0.000000	0.831365	-0.364175	-1.028248	0.000000	0.000000	2.000000	65.000000	0.000000
2973.914776	0.035228	0.544431	0.213443	87.152840	35.607746	65.144211	1.486791	0.000000	-4.773830	0.000000	0.000000	0.000000	0.831365	-0.364175	-1.028248	0.000000	0.000000	2.000000	65.000000	0.000000
2973.918109	0.037931	0.543209	0.209883	87.510132	34.059921	64.729347	1.451937	0.000000	-4.784546	0.000000	0.000000	0.000000	0.810970	-0.366579	-1.068004	0.000000	0.000000	2.000000	65.000000	0.000000
2973.921443	0.037931	0.543209	0.209883	87.510132	34.059921	64.729347	1.451937	0.000000	-4.784546	0.000000	0.000000	0.000000	0.810970	-0.366579	-1.068004	0.000000	0.000000	2.000000	65.000000	0.000000
2973.924776	0.037931	0.543209	0.209883	87.510132	34.059921	64.729347	1.451937	0.000000	-4.784546	0.000000	0.000000	0.000000	0.810970	-0.366579	-1.068004	0.000000	0.000000	2.000000	65.000000	0.000000
2973.928109	0.040603	0.541992	0.206288	87.742233	28.971624	59.835785	1.417952	0.000000	-4.794727	0.000000	0.000000	0.000000	0.801504	-0.365032	-1.078393	0.000000	0.000000	2.000000	65.000000	0.000000
2973.931443	0.040603	0.541992	0.206288	87.742233	28.971624	59.835785	1.417952	0.000000	-4.794727	0.000000	0.000000	0.000000	0.801504	-0.365032	-1.078393	0.000000	0.000000	2.000000	65.000000	0.000000
2973.934776	0.040603	0.541992	0.206288	87.742233	28.971624	59.835785	1.417952	0.000000	-4.794727	0.000000	0.000000	0.000000	0.801504	-0.365032	-1.078393	0.000000	0.000000	2.000000	65.000000	0.000000
2973.938109	0.043304	0.540724	0.202645	87.697861	22.012682	53.063393	1.383461	0.000000	-4.804793	0.000000	0.000000	0.000000	0.810529	-0.380385	-1.092949	0.000000	0.000000	2.000000	65.000000	0.000000
2973.941443	0.043304	0.540724	0.202645	87.697861	22.012682	53.063393	1.383461	0.000000	-4.804793	0.000000	0.000000	0.000000	0.810529	-0.380385	-1.092949	0.000000	0.000000	2.000000	65.000000	0.000000
2973.944776	0.043304	0.540724	0.202645	87.697861	22.012682	53.063393	1.383461	0.000000	-4.804793	0.000000	0.000000	0.000000	0.810529	-0.380385	-1.092949	0.000000	0.000000	2.000000	65.000000	0.000000
2973.948109	0.046008	0.539451	0.199018	87.326065	17.641222	49.072903	1.347156	0.000000	-4.815098	0.000000	0.000000	0.000000	0.811079	-0.382062	-1.088066	0.000000	0.000000	2.000000	65.000000	0.000000
2973.951443	0.046008	0.539451	0.199018	87.326065	17.641222	49.072903	1.347156	0.000000	-4.815098	0.000000	0.000000	0.000000	0.811079	-0.382062	-1.088066	0.000000	0.000000	2.000000	65.000000	0.000000
2973.954776	0.046008	0.539451	0.199018	87.326065	17.641222	49.072903	1.347156	0.000000	-4.815098	0.000000	0.000000	0.000000	0.811079	-0.382062	-1.088066	0.000000	0.000000	2.000000	65.000000	0.000000
2973.958109	0.048801	0.538199	0.195329	86.773170	15.536314	46.894588	1.309137	0.000000	-4.825573	0.000000	0.000000	0.000000	0.837846	-0.375502	-1.106919	0.000000	0.000000	2.000000	65.000000	0.000000
2973.961443	0.048801	0.538199	0.195329	86.773170	15.536314	46.894588	1.309137	0.000000	-4.825573	0.000000	0.000000	0.000000	0.837846	-0.375502	-1.106919	0.000000	0.000000	2.000000	65.000000	0.000000
2973.964776	0.048801	0.538199	0.195329	86.773170	15.536314	46.894588	1.309137	0.000000	-4.825573	0.000000	0.000000	0.000000	0.837846	-0.375502	-1.106919	0.000000	0.000000	2.000000	65.000000	0.000000
2973.968109	0.051523	0.536909	0.191542	86.137657	13.755203	45.005287	1.267763	0.000000	-4.836608	0.000000	0.000000	0.000000	0.816512	-0.386895	-1.136067	0.000000	0.000000	2.000000	65.000000	0.000000
2973.971443	0.051523	0.536909	0.191542	86.137657	13.755203	45.005287	1.267763	0.000000	-4.836608	0.000000	0.000000	0.000000	0.816512	-0.386895	-1.136067	0.000000	0.000000	2.000000	65.000000	0.000000
2973.974776	0.051523	0.536909	0.191542	86.137657	13.755203	45.005287	1.267763	0.000000	-4.836608	0.000000	0.000000	0.000000	0.816512	-0.386895	-1.136067	0.000000	0.000000	2.000000	65.000000	0.000000
2973.978109	0.054200	0.535614	0.187616	85.495331	12.519637	44.069717	1.226774	0.000000	-4.847167	0.000000	0.000000	0.000000	0.803131	-0.388691	-1.177853	0.000000	0.000000	2.000000	65.000000	0.000000
2973.981443	0.054200	0.535614	0.187616	85.495331	12.519637	44.069717	1.226774	0.000000	-4.847167	0.000000	0.000000	0.000000	0.803131	-0.388691	-1.177853	0.000000	0.000000	2.000000	65.000000	0.000000
2973.984776	0.054200	0.535614	0.187616	85.495331	12.519637	44.069717	1.226774	0.000000	-4.847167	0.000000	0.000000	0.000000	0.803131	-0.388691	-1.177853	0.000000	0.000000	2.000000	65.000000	0.000000
2973.988109	0.056776	0.534410	0.183631	84.862335	11.707804	43.669731	1.185770	0.000000	-4.857361	0.000000	0.000000	0.000000	0.772946	-0.360923	-1.195456	0.000000	0.000000	2.000000	65.000000	0.000000
2973.991443	0.056776	0.534410	0.183631	84.862335	11.707804	43.669731	1.185770	0.000000	-4.857361	0.000000	0.000000	0.000000	0.772946	-0.360923	-1.195456	0.000000	0.000000	2.000000	65.000000	0.000000
2973.994776	0.056776	0.534410	0.183631	84.862335	11.707804	43.669731	1.185770	0.000000	-4.857361	0.000000	0.000000	0.000000	0.772946	-0.360923	-1.195456	0.000000	0.000000	2.000000	65.000000	0.000000
2973.998109	0.059282	0.533209	0.179579	84.261307	11.146551	44.159546	1.145615	0.000000	-4.866987	0.000000	0.000000	0.000000	0.751748	-0.360393	-1.215650	0.000000	0.000000	2.000000	65.000000	0.000000
2974.001443	0.059282	0.533209	0.179579	84.261307	11.146551	44.159546	1.145615	0.000000	-4.866987	0.000000	0.000000	0.000000	0.751748	-0.360393	-1.215650	0.000000	0.000000	2.000000	65.000000	0.000000
2974.004776	0.059282	0.533209	0.179579	84.261307	11.146551	44.159546	1.145615	0.000000	-4.866987	0.000000	0.000000	0.000000	0.751748	-0.360393	-1.215650	0.000000	0.000000	2.000000	65.000000	0.000000
2974.008109	0.061670	0.532061	0.175602	83.691177	10.776136	45.184555	1.105646	0.000000	-4.876223	0.000000	0.000000	0.000000	0.716443	-0.344396	-1.192952	0.000000	0.000000	2.000000	65.000000	0.000000
2974.011443	0.061670	0.532061	0.175602	83.691177	10.776136	45.184555	1.105646	0.000000	-4.876223	0.000000	0.000000	0.000000	0.716443	-0.344396	-1.192952	0.000000	0.000000	2.000000	65.000000	0.000000
2974.014776	0.061670	0.532061	0.175602	83.691177	10.776136	45.184555	1.105646	0.000000	-4.876223	0.000000	0.000000	0.000000	0.716443	-0.344396	-1.192952	0.000000	0.000000	2.000000	65.000000	0.000000
2974.018109	0.064094	0.531020	0.171701	83.149292	10.550015	46.389442	1.066279	0.000000	-4.884982	0.000000	0.000000	0.000000	0.727142	-0.312415	-1.170295	0.000000	0.000000	2.000000	65.000000	0.000000
2974.021443	0.064094	0.531020	0.171701	83.149292	10.550015	46.389442	1.066279	0.000000	-4.884982	0.000000	0.000000	0.000000	0.727142	-0.312415	-1.170295	0.000000	0.000000	2.000000	65.000000	0.000000
2974.024776	0.064094	0.531020	0.171701	83.149292	10.550015	46.389442	1.066279	0.000000	-4.884982	0.000000	0.000000	0.000000	0.727142	-0.312415	-1.170295	0.000000	0.000000	2.000000	65.000000	0.000000
2974.028109	0.066588	0.530019	0.167918	82.656822	10.435387	47.226547	1.023460	0.000000	-4.894132	0.000000	0.000000	0.000000	0.748231	-0.300285	-1.134904	0.000000	0.000000	2.000000	65.000000	0.000000
2974.031443	0.066588	0.530019	0.167918	82.656822	10.435387	47.226547	1.023460	0.000000	-4.894132	0.000000	0.000000	0.000000	0.748231	-0.300285	-1.134904	0.000000	0.000000	2.000000	65.000000	0.000000
2974.034776	0.066588	0.530019	0.167918	82.656822	10.435387	47.226547	1.023460	0.000000	-4.894132	0.000000	0.000000	0.000000	0.748231	-0.300285	-1.134904	0.000000	0.000000	2.000000	65.000000	0.000000
2974.038109	0.069178	0.529088	0.164212	82.203186	10.388103	47.682041	0.975761	0.000000	-4.903865	0.000000	0.000000	0.000000	0.777003	-0.279238	-1.111893	0.000000	0.000000	2.000000	65.000000	0.000000
2974.041443	0.069178	0.529088	0.164212	82.203186	10.388103	47.682041	0.975761	0.000000	-4.903865	0.000000	0.000000	0.000000	0.777003	-0.279238	-1.111893	0.000000	0.000000	2.000000	65.000000	0.000000
2974.044776	0.069178	0.529088	0.164212	82.203186	10.388103	47.682041	0.975761	0.000000	-4.903865	0.000000	0.000000	0.000000	0.777003	-0.279238	-1.111893	0.000000	0.000000	2.000000	65.000000	0.000000
2974.048109	0.071894	0.528279	0.160592	81.785942	10.422991	47.941296	0.922376	0.000000	-4.914186	0.000000	0.000000	0.000000	0.814857	-0.242562	-1.085991	0.000000	0.000000	2.000000	65.000000	0.000000
2974.051443	0.071894	0.528279	0.160592	81.785942	10.422991	47.941296	0.922376	0.000000	-4.914186	0.000000	0.000000	0.000000	0.814857	-0.242562	-1.085991	0.000000	0.000000	2.000000	65.000000	0.000000
2974.054776	0.071894	0.528279	0.160592	81.785942	10.422991	47.941296	0.922376	0.000000	-4.914186	0.000000	0.000000	0.000000	0.814857	-0.242562	-1.085991	0.000000	0.000000	2.000000	65.000000	0.000000
2974.058109	0.074675	0.527486	0.157041	81.415108	10.472078	48.367222	0.861968	0.000000	-4.925140	0.000000	0.000000	0.000000	0.834129	-0.238038	-1.065143	0.000000	0.000000	2.000000	65.000000	0.000000
2974.061443	0.074675	0.527486	0.157041	81.415108	10.472078	48.367222	0.861968	0.000000	-4.925140	0.000000	0.000000	0.000000	0.834129	-0.238038	-1.065143	0.000000	0.000000	2.000000	65.000000	0.000000
2974.064776	0.074675	0.527486	0.157041	81.415108	10.472078	48.367222	0.861968	0.000000	-4.925140	0.000000	0.000000	0.000000	0.834129	-0.238038	-1.065143	0.000000	0.000000	2.000000	65.000000	0.000000
2974.068109	0.077489	0.526809	0.153553	81.084015	10.476315	48.905689	0.796043	0.000000	-4.936225	0.000000	0.000000	0.000000	0.844288	-0.203211	-1.046436	0.000000	0.000000	2.000000	65.000000	0.000000
2974.071443	0.077489	0.526809	0.153553	81.084015	10.476315	48.905689	0.796043	0.000000	-4.936225	0.000000	0.000000	0.000000	0.844288	-0.203211	-1.046436	0.000000	0.000000	2.000000	65.000000	0.000000
2974.074776	0.077489	0.526809	0.153553	81.084015	10.476315	48.905689	0.796043	0.000000	-4.936225	0.000000	0.000000	0.000000	0.844288	-0.203211	-1.046436	0.000000	0.000000	2.000000	65.000000	0.000000
2974.078109	0.080255	0.526164	0.150167	80.831314	10.089319	48.828552	0.725253	0.000000	-4.947121	0.000000	0.000000	0.000000	0.829736	-0.193367	-1.015703	0.000000	0.000000	2.000000	65.000000	0.000000
2974.081443	0.080255	0.526164	0.150167	80.831314	10.089319	48.828552	0.725253	0.000000	-4.947121	0.000000	0.000000	0.000000	0.829736	-0.193367	-1.015703	0.000000	0.000000	2.000000	65.000000	0.000000
2974.084776	0.080255	0.526164	0.150167	80.831314	10.089319	48.828552	0.725253	0.000000	-4.947121	0.000000	0.000000	0.000000	0.829736	-0.193367	-1.015703	0.000000	0.000000	2.000000	65.000000	0.000000
2974.088109	0.082892	0.525623	0.146927	80.686493	9.227182	48.166115	0.651831	0.000000	-4.957329	0.000000	0.000000	0.000000	0.791282	-0.162339	-0.972070	0.000000	0.000000	2.000000	65.000000	0.000000
2974.091443	0.082892	0.525623	0.146927	80.686493	9.227182	48.166115	0.651831	0.000000	-4.957329	0.000000	0.000000	0.000000	0.791282	-0.162339	-0.972070	0.000000	0.000000	2.000000	65.000000	0.000000
2974.094776	0.082892	0.525623	0.146927	80.686493	9.227182	48.166115	0.651831	0.000000	-4.957329	0.000000	0.000000	0.000000	0.791282	-0.162339	-0.972070	0.000000	0.000000	2.000000	65.000000	0.000000
2974.098109	0.085433	0.525099	0.143823	80.672516	8.048838	47.068375	0.578274	0.000000	-4.966447	0.000000	0.000000	0.000000	0.762279	-0.157135	-0.931286	0.000000	0.000000	2.000000	65.000000	0.000000
2974.101443	0.085433	0.525099	0.143823	80.672516	8.048838	47.068375	0.578274	0.000000	-4.966447	0.000000	0.000000	0.000000	0.762279	-0.157135	-0.931286	0.000000	0.000000	2.000000	65.000000	0.000000
2974.104776	0.085433	0.525099	0.143823	80.672516	8.048838	47.068375	0.578274	0.000000	-4.966447	0.000000	0.000000	0.000000	0.762279	-0.157135	-0.931286	0.000000	0.000000	2.000000	65.000000	0.000000
2974.108109	0.087940	0.524611	0.140865	80.784477	6.952672	45.825806	0.503834	0.000000	-4.974550	0.000000	0.000000	0.000000	0.752078	-0.146367	-0.887247	0.000000	0.000000	2.000000	65.000000	0.000000
2974.111443	0.087940	0.524611	0.140865	80.784477	6.952672	45.825806	0.503834	0.000000	-4.974550	0.000000	0.000000	0.000000	0.752078	-0.146367	-0.887247	0.000000	0.000000	2.000000	65.000000	0.000000
2974.114776	0.087940	0.524611	0.140865	80.784477	6.952672	45.825806	0.503834	0.000000	-4.974550	0.000000	0.000000	0.000000	0.752078	-0.146367	-0.887247	0.000000	0.000000	2.000000	65.000000	0.000000
2974.118109	0.090382	0.524155	0.138024	81.011475	6.526228	45.089535	0.426501	0.000000	-4.981776	0.000000	0.000000	0.000000	0.732587	-0.136879	-0.852350	0.000000	0.000000	2.000000	65.000000	0.000000
2974.121443	0.090382	0.524155	0.138024	81.011475	6.526228	45.089535	0.426501	0.000000	-4.981776	0.000000	0.000000	0.000000	0.732587	-0.136879	-0.852350	0.000000	0.000000	2.000000	65.000000	0.000000
2974.124776	0.090382	0.524155	0.138024	81.011475	6.526228	45.089535	0.426501	0.000000	-4.981776	0.000000	0.000000	0.000000	0.732587	-0.136879	-0.852350	0.000000	0.000000	2.000000	65.000000	0.000000
2974.128109	0.092719	0.523736	0.135212	81.236595	6.972806	45.444324	0.347568	0.000000	-4.987905	0.000000	0.000000	0.000000	0.701035	-0.125626	-0.843730	0.000000	0.000000	2.000000	65.000000	0.000000
2974.131443	0.092719	0.523736	0.135212	81.236595	6.972806	45.444324	0.347568	0.000000	-4.987905	0.000000	0.000000	0.000000	0.701035	-0.125626	-0.843730	0.000000	0.000000	2.000000	65.000000	0.000000
2974.134776	0.092719	0.523736	0.135212	81.236595	6.972806	45.444324	0.347568	0.000000	-4.987905	0.000000	0.000000	0.000000	0.701035	-0.125626	-0.843730	0.000000	0.000000	2.000000	65.000000	0.000000
2974.138109	0.094983	0.523373	0.132442	81.448914	7.719733	46.411182	0.268857	0.000000	-4.992766	0.000000	0.000000	0.000000	0.679160	-0.108976	-0.830997	0.000000	0.000000	2.000000	65.000000	0.000000
2974.141443	0.094983	0.523373	0.132442	81.448914	7.719733	46.411182	0.268857	0.000000	-4.992766	0.000000	0.000000	0.000000	0.679160	-0.108976	-0.830997	0.000000	0.000000	2.000000	65.000000	0.000000
2974.144776	0.094983	0.523373	0.132442	81.448914	7.719733	46.411182	0.268857	0.000000	-4.992766	0.000000	0.000000	0.000000	0.679160	-0.108976	-0.830997	0.000000	0.000000	2.000000	65.000000	0.000000
2974.148109	0.097163	0.523056	0.129642	81.657578	8.589281	47.855724	0.189275	0.000000	-4.996416	0.000000	0.000000	0.000000	0.654041	-0.094983	-0.840074	0.000000	0.000000	2.000000	65.000000	0.000000
2974.151443	0.097163	0.523056	0.129642	81.657578	8.589281	47.855724	0.189275	0.000000	-4.996416	0.000000	0.000000	0.000000	0.654041	-0.094983	-0.840074	0.000000	0.000000	2.000000	65.000000	0.000000
2974.154776	0.097163	0.523056	0.129642	81.657578	8.589281	47.855724	0.189275	0.000000	-4.996416	0.000000	0.000000	0.000000	0.654041	-0.094983	-0.840074	0.000000	0.000000	2.000000	65.000000	0.000000
2974.158109	0.099279	0.522731	0.126757	81.871284	9.371496	49.032497	0.109393	0.000000	-4.998803	0.000000	0.000000	0.000000	0.634772	-0.097611	-0.865466	0.000000	0.000000	2.000000	65.000000	0.000000
2974.161443	0.099279	0.522731	0.126757	81.871284	9.371496	49.032497	0.109393	0.000000	-4.998803	0.000000	0.000000	0.000000	0.634772	-0.097611	-0.865466	0.000000	0.000000	2.000000	65.000000	0.000000
2974.164776	0.099279	0.522731	0.126757	81.871284	9.371496	49.032497	0.109393	0.000000	-4.998803	0.000000	0.000000	0.000000	0.634772	-0.097611	-0.865466	0.000000	0.000000	2.000000	65.000000	0.000000
2974.168109	0.101367	0.522419	0.123836	82.084183	10.000138	49.598953	0.028446	0.000000	-4.999919	0.000000	0.000000	0.000000	0.626370	-0.093527	-0.876084	0.000000	0.000000	2.000000	65.000000	0.000000
2974.171443	0.101367	0.522419	0.123836	82.084183	10.000138	49.598953	0.028446	0.000000	-4.999919	0.000000	0.000000	0.000000	0.626370	-0.093527	-0.876084	0.000000	0.000000	2.000000	65.000000	0.000000
2974.174776	0.101367	0.522419	0.123836	82.084183	10.000138	49.598953	0.028446	0.000000	-4.999919	0.000000	0.000000	0.000000	0.626370	-0.093527	-0.876084	0.000000	0.000000	2.000000	65.000000	0.000000
2974.178109	0.103318	0.522057	0.120908	82.302956	10.644823	50.171150	-0.055180	0.000000	-4.999696	0.000000	0.000000	0.000000	0.585290	-0.108790	-0.878689	0.000000	0.000000	2.000000	65.000000	0.000000
2974.181443	0.103318	0.522057	0.120908	82.302956	10.644823	50.171150	-0.055180	0.000000	-4.999696	0.000000	0.000000	0.000000	0.585290	-0.108790	-0.878689	0.000000	0.000000	2.000000	65.000000	0.000000
2974.184776	0.103318	0.522057	0.120908	82.302956	10.644823	50.171150	-0.055180	0.000000	-4.999696	0.000000	0.000000	0.000000	0.585290	-0.108790	-0.878689	0.000000	0.000000	2.000000	65.000000	0.000000
2974.188109	0.105138	0.521744	0.117998	82.514076	11.588736	51.364029	-0.137149	0.000000	-4.998119	0.000000	0.000000	0.000000	0.546095	-0.093841	-0.872882	0.000000	0.000000	2.000000	65.000000	0.000000
2974.191443	0.105138	0.521744	0.117998	82.514076	11.588736	51.364029	-0.137149	0.000000	-4.998119	0.000000	0.000000	0.000000	0.546095	-0.093841	-0.872882	0.000000	0.000000	2.000000	65.000000	0.000000
2974.194776	0.105138	0.521744	0.117998	82.514076	11.588736	51.364029	-0.137149	0.000000	-4.998119	0.000000	0.000000	0.000000	0.546095	-0.093841	-0.872882	0.000000	0.000000	2.000000	65.000000	0.000000
2974.198109	0.106843	0.521489	0.115184	82.712852	12.860985	53.177559	-0.217511	0.000000	-4.995267	0.000000	0.000000	0.000000	0.511621	-0.076538	-0.844152	0.000000	0.000000	2.000000	65.000000	0.000000
2974.201443	0.106843	0.521489	0.115184	82.712852	12.860985	53.177559	-0.217511	0.000000	-4.995267	0.000000	0.000000	0.000000	0.511621	-0.076538	-0.844152	0.000000	0.000000	2.000000	65.000000	0.000000
2974.204776	0.106843	0.521489	0.115184	82.712852	12.860985	53.177559	-0.217511	0.000000	-4.995267	0.000000	0.000000	0.000000	0.511621	-0.076538	-0.844152	0.000000	0.000000	2.000000	65.000000	0.000000
2974.208109	0.108426	0.521269	0.112413	82.894226	14.394663	54.964005	-0.296542	0.000000	-4.991199	0.000000	0.000000	0.000000	0.474835	-0.066051	-0.831265	0.000000	0.000000	2.000000	65.000000	0.000000
2974.211443	0.108426	0.521269	0.112413	82.894226	14.394663	54.964005	-0.296542	0.000000	-4.991199	0.000000	0.000000	0.000000	0.474835	-0.066051	-0.831265	0.000000	0.000000	2.000000	65.000000	0.000000
2974.214776	0.108426	0.521269	0.112413	82.894226	14.394663	54.964005	-0.296542	0.000000	-4.991199	0.000000	0.000000	0.000000	0.474835	-0.066051	-0.831265	0.000000	0.000000	2.000000	65.000000	0.000000
2974.218109	0.109895	0.521119	0.109721	83.061836	16.223246	56.825058	-0.373739	0.000000	-4.986012	0.000000	0.000000	0.000000	0.440619	-0.044932	-0.807710	0.000000	0.000000	2.000000	65.000000	0.000000
2974.221443	0.109895	0.521119	0.109721	83.061836	16.223246	56.825058	-0.373739	0.000000	-4.986012	0.000000	0.000000	0.000000	0.440619	-0.044932	-0.807710	0.000000	0.000000	2.000000	65.000000	0.000000
2974.224776	0.109895	0.521119	0.109721	83.061836	16.223246	56.825058	-0.373739	0.000000	-4.986012	0.000000	0.000000	0.000000	0.440619	-0.044932	-0.807710	0.000000	0.000000	2.000000	65.000000	0.000000
2974.228109	0.111272	0.521003	0.107069	83.207741	18.450434	59.152176	-0.449092	0.000000	-4.979791	0.000000	0.000000	0.000000	0.413094	-0.034713	-0.795582	0.000000	0.000000	2.000000	65.000000	0.000000
2974.231443	0.111272	0.521003	0.107069	83.207741	18.450434	59.152176	-0.449092	0.000000	-4.979791	0.000000	0.000000	0.000000	0.413094	-0.034713	-0.795582	0.000000	0.000000	2.000000	65.000000	0.000000
2974.234776	0.111272	0.521003	0.107069	83.207741	18.450434	59.152176	-0.449092	0.000000	-4.979791	0.000000	0.000000	0.000000	0.413094	-0.034713	-0.795582	0.000000	0.000000	2.000000	65.000000	0.000000
2974.238109	0.112532	0.520921	0.104464	83.331673	21.000982	61.858318	-0.523494	0.000000	-4.972520	0.000000	0.000000	0.000000	0.378015	-0.024596	-0.781564	0.000000	0.000000	2.000000	65.000000	0.000000
2974.241443	0.112532	0.520921	0.104464	83.331673	21.000982	61.858318	-0.523494	0.000000	-4.972520	0.000000	0.000000	0.000000	0.378015	-0.024596	-0.781564	0.000000	0.000000	2.000000	65.000000	0.000000
2974.244776	0.112532	0.520921	0.104464	83.331673	21.000982	61.858318	-0.523494	0.000000	-4.972520	0.000000	0.000000	0.000000	0.378015	-0.024596	-0.781564	0.000000	0.000000	2.000000	65.000000	0.000000
2974.248109	0.113659	0.520815	0.101817	83.446472	23.711414	64.727730	-0.595554	0.000000	-4.964405	0.000000	0.000000	0.000000	0.338010	-0.031833	-0.794094	0.000000	0.000000	2.000000	65.000000	0.000000
2974.251443	0.113659	0.520815	0.101817	83.446472	23.711414	64.727730	-0.595554	0.000000	-4.964405	0.000000	0.000000	0.000000	0.338010	-0.031833	-0.794094	0.000000	0.000000	2.000000	65.000000	0.000000
2974.254776	0.113659	0.520815	0.101817	83.446472	23.711414	64.727730	-0.595554	0.000000	-4.964405	0.000000	0.000000	0.000000	0.338010	-0.031833	-0.794094	0.000000	0.000000	2.000000	65.000000	0.000000
2974.258109	0.114609	0.520658	0.099181	83.548981	26.464186	67.645378	-0.664793	0.000000	-4.955608	0.000000	0.000000	0.000000	0.284986	-0.047044	-0.790845	0.000000	0.000000	2.000000	65.000000	0.000000
2974.261443	0.114609	0.520658	0.099181	83.548981	26.464186	67.645378	-0.664793	0.000000	-4.955608	0.000000	0.000000	0.000000	0.284986	-0.047044	-0.790845	0.000000	0.000000	2.000000	65.000000	0.000000
2974.264776	0.114609	0.520658	0.099181	83.548981	26.464186	67.645378	-0.664793	0.000000	-4.955608	0.000000	0.000000	0.000000	0.284986	-0.047044	-0.790845	0.000000	0.000000	2.000000	65.000000	0.000000
2974.268109	0.115378	0.520508	0.096792	83.631111	28.851498	70.172615	-0.728605	0.000000	-4.946628	0.000000	0.000000	0.000000	0.230856	-0.044987	-0.716643	0.000000	0.000000	2.000000	65.000000	0.000000
2974.271443	0.115378	0.520508	0.096792	83.631111	28.851498	70.172615	-0.728605	0.000000	-4.946628	0.000000	0.000000	0.000000	0.230856	-0.044987	-0.716643	0.000000	0.000000	2.000000	65.000000	0.000000
2974.274776	0.115378	0.520508	0.096792	83.631111	28.851498	70.172615	-0.728605	0.000000	-4.946628	0.000000	0.000000	0.000000	0.230856	-0.044987	-0.716643	0.000000	0.000000	2.000000	65.000000	0.000000
2974.278109	0.116171	0.520335	0.093909	83.679222	31.587978	73.084435	-0.768907	0.000000	-4.839586	0.000000	0.000000	0.000000	0.237710	-0.051852	-0.864875	0.000000	0.000000	2.000000	65.000000	0.000000
2974.281443	0.116171	0.520335	0.093909	83.679222	31.587978	73.084435	-0.768907	0.000000	-4.839586	0.000000	0.000000	0.000000	0.237710	-0.051852	-0.864875	0.000000	0.000000	2.000000	65.000000	0.000000
2974.284776	0.116171	0.520335	0.093909	83.679222	31.587978	73.084435	-0.768907	0.000000	-4.839586	0.000000	0.000000	0.000000	0.237710	-0.051852	-0.864875	0.000000	0.000000	2.000000	65.000000	0.000000
2974.288109	0.116756	0.520244	0.091393	83.617424	33.790817	75.480255	-0.808526	0.000000	-4.695440	0.000000	0.000000	0.000000	0.175582	-0.027499	-0.754743	0.000000	0.000000	2.000000	65.000000	0.000000
2974.291443	0.116756	0.520244	0.091393	83.617424	33.790817	75.480255	-0.808526	0.000000	-4.695440	0.000000	0.000000	0.000000	0.175582	-0.027499	-0.754743	0.000000	0.000000	2.000000	65.000000	0.000000
2974.294776	0.116756	0.520244	0.091393	83.617424	33.790817	75.480255	-0.808526	0.000000	-4.695440	0.000000	0.000000	0.000000	0.175582	-0.027499	-0.754743	0.000000	0.000000	2.000000	65.000000	0.000000
2974.298109	0.117276	0.520224	0.088996	83.450333	35.714767	77.629303	-0.837790	0.000000	-4.569649	0.000000	0.000000	0.000000	0.156047	-0.005820	-0.719061	0.000000	0.000000	2.000000	65.000000	0.000000
2974.301443	0.117276	0.520224	0.088996	83.450333	35.714767	77.629303	-0.837790	0.000000	-4.569649	0.000000	0.000000	0.000000	0.156047	-0.005820	-0.719061	0.000000	0.000000	2.000000	65.000000	0.000000
2974.304776	0.117276	0.520224	0.088996	83.450333	35.714767	77.629303	-0.837790	0.000000	-4.569649	0.000000	0.000000	0.000000	0.156047	-0.005820	-0.719061	0.000000	0.000000	2.000000	65.000000	0.000000
2974.308109	0.117661	0.520233	0.086760	83.234848	37.515026	79.694778	-0.863797	0.000000	-4.449806	0.000000	0.000000	0.000000	0.115371	0.002665	-0.670794	0.000000	0.000000	2.000000	65.000000	0.000000
2974.311443	0.117661	0.520233	0.086760	83.234848	37.515026	79.694778	-0.863797	0.000000	-4.449806	0.000000	0.000000	0.000000	0.115371	0.002665	-0.670794	0.000000	0.000000	2.000000	65.000000	0.000000
2974.314776	0.117661	0.520233	0.086760	83.234848	37.515026	79.694778	-0.863797	0.000000	-4.449806	0.000000	0.000000	0.000000	0.115371	0.002665	-0.670794	0.000000	0.000000	2.000000	65.000000	0.000000
2974.318109	0.117980	0.520296	0.084628	83.009048	39.293964	81.765770	-0.883026	0.000000	-4.338007	0.000000	0.000000	0.000000	0.095924	0.018934	-0.639762	0.000000	0.000000	2.000000	65.000000	0.000000
2974.321443	0.117980	0.520296	0.084628	83.009048	39.293964	81.765770	-0.883026	0.000000	-4.338007	0.000000	0.000000	0.000000	0.095924	0.018934	-0.639762	0.000000	0.000000	2.000000	65.000000	0.000000
2974.324776	0.117980	0.520296	0.084628	83.009048	39.293964	81.765770	-0.883026	0.000000	-4.338007	0.000000	0.000000	0.000000	0.095924	0.018934	-0.639762	0.000000	0.000000	2.000000	65.000000	0.000000
2974.328109	0.118196	0.520344	0.082535	82.798515	41.061146	83.843010	-0.899013	0.000000	-4.231380	0.000000	0.000000	0.000000	0.064595	0.014334	-0.627911	0.000000	0.000000	2.000000	65.000000	0.000000
2974.331443	0.118196	0.520344	0.082535	82.798515	41.061146	83.843010	-0.899013	0.000000	-4.231380	0.000000	0.000000	0.000000	0.064595	0.014334	-0.627911	0.000000	0.000000	2.000000	65.000000	0.000000
2974.334776	0.118196	0.520344	0.082535	82.798515	41.061146	83.843010	-0.899013	0.000000	-4.231380	0.000000	0.000000	0.000000	0.064595	0.014334	-0.627911	0.000000	0.000000	2.000000	65.000000	0.000000
2974.338109	0.118315	0.520411	0.080516	82.638191	42.853481	85.936600	-0.909779	0.000000	-4.126728	0.000000	0.000000	0.000000	0.035974	0.020135	-0.605431	0.000000	0.000000	2.000000	65.000000	0.000000
2974.341443	0.118315	0.520411	0.080516	82.638191	42.853481	85.936600	-0.909779	0.000000	-4.126728	0.000000	0.000000	0.000000	0.035974	0.020135	-0.605431	0.000000	0.000000	2.000000	65.000000	0.000000
2974.344776	0.118315	0.520411	0.080516	82.638191	42.853481	85.936600	-0.909779	0.000000	-4.126728	0.000000	0.000000	0.000000	0.035974	0.020135	-0.605431	0.000000	0.000000	2.000000	65.000000	0.000000
2974.348109	0.118359	0.520450	0.078411	82.538208	44.591125	87.936493	-0.915774	0.000000	-4.025823	0.000000	0.000000	0.000000	0.013010	0.011500	-0.631543	0.000000	0.000000	2.000000	65.000000	0.000000
2974.351443	0.118359	0.520450	0.078411	82.538208	44.591125	87.936493	-0.915774	0.000000	-4.025823	0.000000	0.000000	0.000000	0.013010	0.011500	-0.631543	0.000000	0.000000	2.000000	65.000000	0.000000
2974.354776	0.118359	0.520450	0.078411	82.538208	44.591125	87.936493	-0.915774	0.000000	-4.025823	0.000000	0.000000	0.000000	0.013010	0.011500	-0.631543	0.000000	0.000000	2.000000	65.000000	0.000000
2974.358109	0.118342	0.520498	0.076293	82.487907	46.295341	89.866875	-0.917943	0.000000	-3.920566	0.000000	0.000000	0.000000	-0.004965	0.014540	-0.635590	0.000000	0.000000	2.000000	65.000000	0.000000
2974.361443	0.118342	0.520498	0.076293	82.487907	46.295341	89.866875	-0.917943	0.000000	-3.920566	0.000000	0.000000	0.000000	-0.004965	0.014540	-0.635590	0.000000	0.000000	2.000000	65.000000	0.000000
2974.364776	0.118342	0.520498	0.076293	82.487907	46.295341	89.866875	-0.917943	0.000000	-3.920566	0.000000	0.000000	0.000000	-0.004965	0.014540	-0.635590	0.000000	0.000000	2.000000	65.000000	0.000000
2974.368109	0.118281	0.520611	0.074109	82.472229	47.943485	91.705986	-0.917116	0.000000	-3.814634	0.000000	0.000000	0.000000	-0.018261	0.033987	-0.655014	0.000000	0.000000	2.000000	65.000000	0.000000
2974.371443	0.118281	0.520611	0.074109	82.472229	47.943485	91.705986	-0.917116	0.000000	-3.814634	0.000000	0.000000	0.000000	-0.018261	0.033987	-0.655014	0.000000	0.000000	2.000000	65.000000	0.000000
2974.374776	0.118281	0.520611	0.074109	82.472229	47.943485	91.705986	-0.917116	0.000000	-3.814634	0.000000	0.000000	0.000000	-0.018261	0.033987	-0.655014	0.000000	0.000000	2.000000	65.000000	0.000000
2974.378109	0.118177	0.520802	0.071983	82.469849	49.357098	93.271667	-0.914072	0.000000	-3.705465	0.000000	0.000000	0.000000	-0.031260	0.057288	-0.637899	0.000000	0.000000	2.000000	65.000000	0.000000
2974.381443	0.118177	0.520802	0.071983	82.469849	49.357098	93.271667	-0.914072	0.000000	-3.705465	0.000000	0.000000	0.000000	-0.031260	0.057288	-0.637899	0.000000	0.000000	2.000000	65.000000	0.000000
2974.384776	0.118177	0.520802	0.071983	82.469849	49.357098	93.271667	-0.914072	0.000000	-3.705465	0.000000	0.000000	0.000000	-0.031260	0.057288	-0.637899	0.000000	0.000000	2.000000	65.000000	0.000000
2974.388109	0.118029	0.521129	0.069907	82.467064	50.490765	94.520653	-0.908862	0.000000	-3.599149	0.000000	0.000000	0.000000	-0.044491	0.098104	-0.622751	0.000000	0.000000	2.000000	65.000000	0.000000
2974.391443	0.118029	0.521129	0.069907	82.467064	50.490765	94.520653	-0.908862	0.000000	-3.599149	0.000000	0.000000	0.000000	-0.044491	0.098104	-0.622751	0.000000	0.000000	2.000000	65.000000	0.000000
2974.394776	0.118029	0.521129	0.069907	82.467064	50.490765	94.520653	-0.908862	0.000000	-3.599149	0.000000	0.000000	0.000000	-0.044491	0.098104	-0.622751	0.000000	0.000000	2.000000	65.000000	0.000000
2974.398109	0.117831	0.521571	0.067969	82.474442	51.307346	95.413284	-0.901447	0.000000	-3.495357	0.000000	0.000000	0.000000	-0.059514	0.132594	-0.581493	0.000000	0.000000	2.000000	65.000000	0.000000
2974.401443	0.117831	0.521571	0.067969	82.474442	51.307346	95.413284	-0.901447	0.000000	-3.495357	0.000000	0.000000	0.000000	-0.059514	0.132594	-0.581493	0.000000	0.000000	2.000000	65.000000	0.000000
2974.404776	0.117831	0.521571	0.067969	82.474442	51.307346	95.413284	-0.901447	0.000000	-3.495357	0.000000	0.000000	0.000000	-0.059514	0.132594	-0.581493	0.000000	0.000000	2.000000	65.000000	0.000000
2974.408109	0.117579	0.522111	0.066151	82.490471	51.808765	95.947563	-0.891528	0.000000	-3.398442	0.000000	0.000000	0.000000	-0.075412	0.161795	-0.545456	0.000000	0.000000	2.000000	65.000000	0.000000
2974.411443	0.117579	0.522111	0.066151	82.490471	51.808765	95.947563	-0.891528	0.000000	-3.398442	0.000000	0.000000	0.000000	-0.075412	0.161795	-0.545456	0.000000	0.000000	2.000000	65.000000	0.000000
2974.414776	0.117579	0.522111	0.066151	82.490471	51.808765	95.947563	-0.891528	0.000000	-3.398442	0.000000	0.000000	0.000000	-0.075412	0.161795	-0.545456	0.000000	0.000000	2.000000	65.000000	0.000000
2974.418109	0.117281	0.522735	0.064474	82.521004	52.020279	96.154388	-0.878959	0.000000	-3.307532	0.000000	0.000000	0.000000	-0.089589	0.187266	-0.502982	0.000000	0.000000	2.000000	65.000000	0.000000
2974.421443	0.117281	0.522735	0.064474	82.521004	52.020279	96.154388	-0.878959	0.000000	-3.307532	0.000000	0.000000	0.000000	-0.089589	0.187266	-0.502982	0.000000	0.000000	2.000000	65.000000	0.000000
2974.424776	0.117281	0.522735	0.064474	82.521004	52.020279	96.154388	-0.878959	0.000000	-3.307532	0.000000	0.000000	0.000000	-0.089589	0.187266	-0.502982	0.000000	0.000000	2.000000	65.000000	0.000000
2974.428109	0.116898	0.523422	0.062888	82.542755	52.154030	96.292015	-0.864028	0.000000	-3.223702	0.000000	0.000000	0.000000	-0.114764	0.206098	-0.475862	0.000000	0.000000	2.000000	65.000000	0.000000
2974.431443	0.116898	0.523422	0.062888	82.542755	52.154030	96.292015	-0.864028	0.000000	-3.223702	0.000000	0.000000	0.000000	-0.114764	0.206098	-0.475862	0.000000	0.000000	2.000000	65.000000	0.000000
2974.434776	0.116898	0.523422	0.062888	82.542755	52.154030	96.292015	-0.864028	0.000000	-3.223702	0.000000	0.000000	0.000000	-0.114764	0.206098	-0.475862	0.000000	0.000000	2.000000	65.000000	0.000000
2974.438109	0.116483	0.524143	0.061384	82.554787	52.224716	96.368790	-0.844900	0.000000	-3.144392	0.000000	0.000000	0.000000	-0.124646	0.216208	-0.451017	0.000000	0.000000	2.000000	65.000000	0.000000
2974.441443	0.116483	0.524143	0.061384	82.554787	52.224716	96.368790	-0.844900	0.000000	-3.144392	0.000000	0.000000	0.000000	-0.124646	0.216208	-0.451017	0.000000	0.000000	2.000000	65.000000	0.000000
2974.444776	0.116483	0.524143	0.061384	82.554787	52.224716	96.368790	-0.844900	0.000000	-3.144392	0.000000	0.000000	0.000000	-0.124646	0.216208	-0.451017	0.000000	0.000000	2.000000	65.000000	0.000000
2974.448109	0.115976	0.524921	0.059932	82.559669	52.236256	96.399635	-0.824126	0.000000	-3.069222	0.000000	0.000000	0.000000	-0.152011	0.233518	-0.435702	0.000000	0.000000	2.000000	65.000000	0.000000
2974.451443	0.115976	0.524921	0.059932	82.559669	52.236256	96.399635	-0.824126	0.000000	-3.069222	0.000000	0.000000	0.000000	-0.152011	0.233518	-0.435702	0.000000	0.000000	2.000000	65.000000	0.000000
2974.454776	0.115976	0.524921	0.059932	82.559669	52.236256	96.399635	-0.824126	0.000000	-3.069222	0.000000	0.000000	0.000000	-0.152011	0.233518	-0.435702	0.000000	0.000000	2.000000	65.000000	0.000000
2974.458109	0.115395	0.525723	0.058489	82.563042	52.216705	96.405632	-0.798790	0.000000	-2.996605	0.000000	0.000000	0.000000	-0.174194	0.240514	-0.432831	0.000000	0.000000	2.000000	65.000000	0.000000
2974.461443	0.115395	0.525723	0.058489	82.563042	52.216705	96.405632	-0.798790	0.000000	-2.996605	0.000000	0.000000	0.000000	-0.174194	0.240514	-0.432831	0.000000	0.000000	2.000000	65.000000	0.000000
2974.464776	0.115395	0.525723	0.058489	82.563042	52.216705	96.405632	-0.798790	0.000000	-2.996605	0.000000	0.000000	0.000000	-0.174194	0.240514	-0.432831	0.000000	0.000000	2.000000	65.000000	0.000000
2974.468109	0.114762	0.526530	0.057033	82.568741	52.227657	96.446434	-0.769758	0.000000	-2.924467	0.000000	0.000000	0.000000	-0.190064	0.242313	-0.437048	0.000000	0.000000	2.000000	65.000000	0.000000
2974.471443	0.114762	0.526530	0.057033	82.568741	52.227657	96.446434	-0.769758	0.000000	-2.924467	0.000000	0.000000	0.000000	-0.190064	0.242313	-0.437048	0.000000	0.000000	2.000000	65.000000	0.000000
2974.474776	0.114762	0.526530	0.057033	82.568741	52.227657	96.446434	-0.769758	0.000000	-2.924467	0.000000	0.000000	0.000000	-0.190064	0.242313	-0.437048	0.000000	0.000000	2.000000	65.000000	0.000000
2974.478109	0.114046	0.527355	0.055545	82.577599	52.253380	96.512627	-0.738081	0.000000	-2.851625	0.000000	0.000000	0.000000	-0.214545	0.247543	-0.446199	0.000000	0.000000	2.000000	65.000000	0.000000
2974.481443	0.114046	0.527355	0.055545	82.577599	52.253380	96.512627	-0.738081	0.000000	-2.851625	0.000000	0.000000	0.000000	-0.214545	0.247543	-0.446199	0.000000	0.000000	2.000000	65.000000	0.000000
2974.484776	0.114046	0.527355	0.055545	82.577599	52.253380	96.512627	-0.738081	0.000000	-2.851625	0.000000	0.000000	0.000000	-0.214545	0.247543	-0.446199	0.000000	0.000000	2.000000	65.000000	0.000000
2974.488109	0.113275	0.528198	0.054021	82.604286	52.415615	96.719627	-0.702323	0.000000	-2.777259	0.000000	0.000000	0.000000	-0.231539	0.252605	-0.457134	0.000000	0.000000	2.000000	65.000000	0.000000
2974.491443	0.113275	0.528198	0.054021	82.604286	52.415615	96.719627	-0.702323	0.000000	-2.777259	0.000000	0.000000	0.000000	-0.231539	0.252605	-0.457134	0.000000	0.000000	2.000000	65.000000	0.000000
2974.494776	0.113275	0.528198	0.054021	82.604286	52.415615	96.719627	-0.702323	0.000000	-2.777259	0.000000	0.000000	0.000000	-0.231539	0.252605	-0.457134	0.000000	0.000000	2.000000	65.000000	0.000000
2974.498109	0.112455	0.529061	0.052500	82.657867	52.813919	97.167732	-0.663733	0.000000	-2.701070	0.000000	0.000000	0.000000	-0.245775	0.259162	-0.456368	0.000000	0.000000	2.000000	65.000000	0.000000
2974.501443	0.112455	0.529061	0.052500	82.657867	52.813919	97.167732	-0.663733	0.000000	-2.701070	0.000000	0.000000	0.000000	-0.245775	0.259162	-0.456368	0.000000	0.000000	2.000000	65.000000	0.000000
2974.504776	0.112455	0.529061	0.052500	82.657867	52.813919	97.167732	-0.663733	0.000000	-2.701070	0.000000	0.000000	0.000000	-0.245775	0.259162	-0.456368	0.000000	0.000000	2.000000	65.000000	0.000000
2974.508109	0.111641	0.529964	0.050988	82.734230	53.405819	97.805573	-0.622771	0.000000	-2.625008	0.000000	0.000000	0.000000	-0.244233	0.270784	-0.453532	0.000000	0.000000	2.000000	65.000000	0.000000
2974.511443	0.111641	0.529964	0.050988	82.734230	53.405819	97.805573	-0.622771	0.000000	-2.625008	0.000000	0.000000	0.000000	-0.244233	0.270784	-0.453532	0.000000	0.000000	2.000000	65.000000	0.000000
2974.514776	0.111641	0.529964	0.050988	82.734230	53.405819	97.805573	-0.622771	0.000000	-2.625008	0.000000	0.000000	0.000000	-0.244233	0.270784	-0.453532	0.000000	0.000000	2.000000	65.000000	0.000000
2974.518109	0.110813	0.530894	0.049513	82.818268	54.087776	98.535286	-0.582065	0.000000	-2.549419	0.000000	0.000000	0.000000	-0.248490	0.278894	-0.442624	0.000000	0.000000	2.000000	65.000000	0.000000
2974.521443	0.110813	0.530894	0.049513	82.818268	54.087776	98.535286	-0.582065	0.000000	-2.549419	0.000000	0.000000	0.000000	-0.248490	0.278894	-0.442624	0.000000	0.000000	2.000000	65.000000	0.000000
2974.524776	0.110813	0.530894	0.049513	82.818268	54.087776	98.535286	-0.582065	0.000000	-2.549419	0.000000	0.000000	0.000000	-0.248490	0.278894	-0.442624	0.000000	0.000000	2.000000	65.000000	0.000000
2974.528109	0.110035	0.531816	0.048023	82.894493	54.722755	99.210793	-0.540650	0.000000	-2.475649	0.000000	0.000000	0.000000	-0.233460	0.276780	-0.447140	0.000000	0.000000	2.000000	65.000000	0.000000
2974.531443	0.110035	0.531816	0.048023	82.894493	54.722755	99.210793	-0.540650	0.000000	-2.475649	0.000000	0.000000	0.000000	-0.233460	0.276780	-0.447140	0.000000	0.000000	2.000000	65.000000	0.000000
2974.534776	0.110035	0.531816	0.048023	82.894493	54.722755	99.210793	-0.540650	0.000000	-2.475649	0.000000	0.000000	0.000000	-0.233460	0.276780	-0.447140	0.000000	0.000000	2.000000	65.000000	0.000000
2974.538109	0.109244	0.532710	0.046577	82.962852	55.301258	99.833305	-0.501740	0.000000	-2.401125	0.000000	0.000000	0.000000	-0.237228	0.268023	-0.433792	0.000000	0.000000	2.000000	65.000000	0.000000
2974.541443	0.109244	0.532710	0.046577	82.962852	55.301258	99.833305	-0.501740	0.000000	-2.401125	0.000000	0.000000	0.000000	-0.237228	0.268023	-0.433792	0.000000	0.000000	2.000000	65.000000	0.000000
2974.544776	0.109244	0.532710	0.046577	82.962852	55.301258	99.833305	-0.501740	0.000000	-2.401125	0.000000	0.000000	0.000000	-0.237228	0.268023	-0.433792	0.000000	0.000000	2.000000	65.000000	0.000000
2974.548109	0.108471	0.533562	0.045085	83.048164	55.912373	100.471565	-0.462202	0.000000	-2.328826	0.000000	0.000000	0.000000	-0.231784	0.255779	-0.447320	0.000000	0.000000	2.000000	65.000000	0.000000
2974.551443	0.108471	0.533562	0.045085	83.048164	55.912373	100.471565	-0.462202	0.000000	-2.328826	0.000000	0.000000	0.000000	-0.231784	0.255779	-0.447320	0.000000	0.000000	2.000000	65.000000	0.000000
2974.554776	0.108471	0.533562	0.045085	83.048164	55.912373	100.471565	-0.462202	0.000000	-2.328826	0.000000	0.000000	0.000000	-0.231784	0.255779	-0.447320	0.000000	0.000000	2.000000	65.000000	0.000000
2974.558109	0.107675	0.534335	0.043586	83.155472	56.419159	100.976936	-0.423572	0.000000	-2.254273	0.000000	0.000000	0.000000	-0.238956	0.231852	-0.449919	0.000000	0.000000	2.000000	65.000000	0.000000
2974.561443	0.107675	0.534335	0.043586	83.155472	56.419159	100.976936	-0.423572	0.000000	-2.254273	0.000000	0.000000	0.000000	-0.238956	0.231852	-0.449919	0.000000	0.000000	2.000000	65.000000	0.000000
2974.564776	0.107675	0.534335	0.043586	83.155472	56.419159	100.976936	-0.423572	0.000000	-2.254273	0.000000	0.000000	0.000000	-0.238956	0.231852	-0.449919	0.000000	0.000000	2.000000	65.000000	0.000000
2974.568109	0.106854	0.535057	0.042073	83.288643	56.788788	101.311989	-0.383746	0.000000	-2.179287	0.000000	0.000000	0.000000	-0.246300	0.216469	-0.453717	0.000000	0.000000	2.000000	65.000000	0.000000
2974.571443	0.106854	0.535057	0.042073	83.288643	56.788788	101.311989	-0.383746	0.000000	-2.179287	0.000000	0.000000	0.000000	-0.246300	0.216469	-0.453717	0.000000	0.000000	2.000000	65.000000	0.000000
2974.574776	0.106854	0.535057	0.042073	83.288643	56.788788	101.311989	-0.383746	0.000000	-2.179287	0.000000	0.000000	0.000000	-0.246300	0.216469	-0.453717	0.000000	0.000000	2.000000	65.000000	0.000000
2974.578109	0.106029	0.535682	0.040530	83.416321	56.888882	101.360123	-0.342696	0.000000	-2.103667	0.000000	0.000000	0.000000	-0.247340	0.187698	-0.463123	0.000000	0.000000	2.000000	65.000000	0.000000
2974.581443	0.106029	0.535682	0.040530	83.416321	56.888882	101.360123	-0.342696	0.000000	-2.103667	0.000000	0.000000	0.000000	-0.247340	0.187698	-0.463123	0.000000	0.000000	2.000000	65.000000	0.000000
2974.584776	0.106029	0.535682	0.040530	83.416321	56.888882	101.360123	-0.342696	0.000000	-2.103667	0.000000	0.000000	0.000000	-0.247340	0.187698	-0.463123	0.000000	0.000000	2.000000	65.000000	0.000000
2974.588109	0.105240	0.536281	0.039021	83.518257	56.793804	101.219223	-0.301473	0.000000	-2.026480	0.000000	0.000000	0.000000	-0.236733	0.179551	-0.452533	0.000000	0.000000	2.000000	65.000000	0.000000
2974.591443	0.105240	0.536281	0.039021	83.518257	56.793804	101.219223	-0.301473	0.000000	-2.026480	0.000000	0.000000	0.000000	-0.236733	0.179551	-0.452533	0.000000	0.000000	2.000000	65.000000	0.000000
2974.594776	0.105240	0.536281	0.039021	83.518257	56.793804	101.219223	-0.301473	0.000000	-2.026480	0.000000	0.000000	0.000000	-0.236733	0.179551	-0.452533	0.000000	0.000000	2.000000	65.000000	0.000000
2974.598109	0.104467	0.536870	0.037571	83.574226	56.651024	101.070480	-0.262017	0.000000	-1.951058	0.000000	0.000000	0.000000	-0.232119	0.176664	-0.434979	0.000000	0.000000	2.000000	65.000000	0.000000
2974.601443	0.104467	0.536870	0.037571	83.574226	56.651024	101.070480	-0.262017	0.000000	-1.951058	0.000000	0.000000	0.000000	-0.232119	0.176664	-0.434979	0.000000	0.000000	2.000000	65.000000	0.000000
2974.604776	0.104467	0.536870	0.037571	83.574226	56.651024	101.070480	-0.262017	0.000000	-1.951058	0.000000	0.000000	0.000000	-0.232119	0.176664	-0.434979	0.000000	0.000000	2.000000	65.000000	0.000000
2974.608109	0.103787	0.537456	0.036205	83.590912	56.625195	101.079086	-0.223330	0.000000	-1.878561	0.000000	0.000000	0.000000	-0.203935	0.175868	-0.409753	0.000000	0.000000	2.000000	65.000000	0.000000
2974.611443	0.103787	0.537456	0.036205	83.590912	56.625195	101.079086	-0.223330	0.000000	-1.878561	0.000000	0.000000	0.000000	-0.203935	0.175868	-0.409753	0.000000	0.000000	2.000000	65.000000	0.000000
2974.614776	0.103787	0.537456	0.036205	83.590912	56.625195	101.079086	-0.223330	0.000000	-1.878561	0.000000	0.000000	0.000000	-0.203935	0.175868	-0.409753	0.000000	0.000000	2.000000	65.000000	0.000000
2974.618109	0.103139	0.538047	0.034979	83.598312	56.655640	101.150383	-0.189341	0.000000	-1.810269	0.000000	0.000000	0.000000	-0.194469	0.177233	-0.367881	0.000000	0.000000	2.000000	65.000000	0.000000
2974.621443	0.103139	0.538047	0.034979	83.598312	56.655640	101.150383	-0.189341	0.000000	-1.810269	0.000000	0.000000	0.000000	-0.194469	0.177233	-0.367881	0.000000	0.000000	2.000000	65.000000	0.000000
2974.624776	0.103139	0.538047	0.034979	83.598312	56.655640	101.150383	-0.189341	0.000000	-1.810269	0.000000	0.000000	0.000000	-0.194469	0.177233	-0.367881	0.000000	0.000000	2.000000	65.000000	0.000000
2974.628109	0.102505	0.538630	0.033813	83.617180	56.633358	101.155190	-0.156930	0.000000	-1.748956	0.000000	0.000000	0.000000	-0.190107	0.174858	-0.349944	0.000000	0.000000	2.000000	65.000000	0.000000
2974.631443	0.102505	0.538630	0.033813	83.617180	56.633358	101.155190	-0.156930	0.000000	-1.748956	0.000000	0.000000	0.000000	-0.190107	0.174858	-0.349944	0.000000	0.000000	2.000000	65.000000	0.000000
2974.634776	0.102505	0.538630	0.033813	83.617180	56.633358	101.155190	-0.156930	0.000000	-1.748956	0.000000	0.000000	0.000000	-0.190107	0.174858	-0.349944	0.000000	0.000000	2.000000	65.000000	0.000000
2974.638109	0.101890	0.539195	0.032728	83.673897	56.617428	101.129936	-0.125245	0.000000	-1.690632	0.000000	0.000000	0.000000	-0.184379	0.169533	-0.325255	0.000000	0.000000	2.000000	65.000000	0.000000
2974.641443	0.101890	0.539195	0.032728	83.673897	56.617428	101.129936	-0.125245	0.000000	-1.690632	0.000000	0.000000	0.000000	-0.184379	0.169533	-0.325255	0.000000	0.000000	2.000000	65.000000	0.000000
2974.644776	0.101890	0.539195	0.032728	83.673897	56.617428	101.129936	-0.125245	0.000000	-1.690632	0.000000	0.000000	0.000000	-0.184379	0.169533	-0.325255	0.000000	0.000000	2.000000	65.000000	0.000000
2974.648109	0.101282	0.539746	0.031664	83.788139	56.753212	101.214241	-0.094516	0.000000	-1.636423	0.000000	0.000000	0.000000	-0.182579	0.165417	-0.319222	0.000000	0.000000	2.000000	65.000000	0.000000
2974.651443	0.101282	0.539746	0.031664	83.788139	56.753212	101.214241	-0.094516	0.000000	-1.636423	0.000000	0.000000	0.000000	-0.182579	0.165417	-0.319222	0.000000	0.000000	2.000000	65.000000	0.000000
2974.654776	0.101282	0.539746	0.031664	83.788139	56.753212	101.214241	-0.094516	0.000000	-1.636423	0.000000	0.000000	0.000000	-0.182579	0.165417	-0.319222	0.000000	0.000000	2.000000	65.000000	0.000000
2974.658109	0.100708	0.540247	0.030643	83.941322	57.065353	101.447685	-0.064086	0.000000	-1.583219	0.000000	0.000000	0.000000	-0.172177	0.150125	-0.306557	0.000000	0.000000	2.000000	65.000000	0.000000
2974.661443	0.100708	0.540247	0.030643	83.941322	57.065353	101.447685	-0.064086	0.000000	-1.583219	0.000000	0.000000	0.000000	-0.172177	0.150125	-0.306557	0.000000	0.000000	2.000000	65.000000	0.000000
2974.664776	0.100708	0.540247	0.030643	83.941322	57.065353	101.447685	-0.064086	0.000000	-1.583219	0.000000	0.000000	0.000000	-0.172177	0.150125	-0.306557	0.000000	0.000000	2.000000	65.000000	0.000000
2974.668109	0.100209	0.540734	0.029627	84.101860	57.523403	101.825012	-0.035390	0.000000	-1.532127	0.000000	0.000000	0.000000	-0.149628	0.146184	-0.304690	0.000000	0.000000	2.000000	65.000000	0.000000
2974.671443	0.100209	0.540734	0.029627	84.101860	57.523403	101.825012	-0.035390	0.000000	-1.532127	0.000000	0.000000	0.000000	-0.149628	0.146184	-0.304690	0.000000	0.000000	2.000000	65.000000	0.000000
2974.674776	0.100209	0.540734	0.029627	84.101860	57.523403	101.825012	-0.035390	0.000000	-1.532127	0.000000	0.000000	0.000000	-0.149628	0.146184	-0.304690	0.000000	0.000000	2.000000	65.000000	0.000000
2974.678109	0.099758	0.541191	0.028605	84.268440	58.180092	102.399620	-0.010451	0.000000	-1.481345	0.000000	0.000000	0.000000	-0.135232	0.137223	-0.306679	0.000000	0.000000	2.000000	65.000000	0.000000
2974.681443	0.099758	0.541191	0.028605	84.268440	58.180092	102.399620	-0.010451	0.000000	-1.481345	0.000000	0.000000	0.000000	-0.135232	0.137223	-0.306679	0.000000	0.000000	2.000000	65.000000	0.000000
2974.684776	0.099758	0.541191	0.028605	84.268440	58.180092	102.399620	-0.010451	0.000000	-1.481345	0.000000	0.000000	0.000000	-0.135232	0.137223	-0.306679	0.000000	0.000000	2.000000	65.000000	0.000000
2974.688109	0.099367	0.541643	0.027634	84.441833	58.930210	103.058434	0.012087	0.000000	-1.430232	0.000000	0.000000	0.000000	-0.117345	0.135481	-0.291139	0.000000	0.000000	2.000000	65.000000	0.000000
2974.691443	0.099367	0.541643	0.027634	84.441833	58.930210	103.058434	0.012087	0.000000	-1.430232	0.000000	0.000000	0.000000	-0.117345	0.135481	-0.291139	0.000000	0.000000	2.000000	65.000000	0.000000
2974.694776	0.099367	0.541643	0.027634	84.441833	58.930210	103.058434	0.012087	0.000000	-1.430232	0.000000	0.000000	0.000000	-0.117345	0.135481	-0.291139	0.000000	0.000000	2.000000	65.000000	0.000000
2974.698109	0.098982	0.542055	0.026689	84.612198	59.660652	103.696571	0.031645	0.000000	-1.381709	0.000000	0.000000	0.000000	-0.115531	0.123644	-0.283436	0.000000	0.000000	2.000000	65.000000	0.000000
2974.701443	0.098982	0.542055	0.026689	84.612198	59.660652	103.696571	0.031645	0.000000	-1.381709	0.000000	0.000000	0.000000	-0.115531	0.123644	-0.283436	0.000000	0.000000	2.000000	65.000000	0.000000
2974.704776	0.098982	0.542055	0.026689	84.612198	59.660652	103.696571	0.031645	0.000000	-1.381709	0.000000	0.000000	0.000000	-0.115531	0.123644	-0.283436	0.000000	0.000000	2.000000	65.000000	0.000000
2974.708109	0.098649	0.542428	0.025761	84.784927	60.395817	104.329300	0.050900	0.000000	-1.334469	0.000000	0.000000	0.000000	-0.099956	0.111890	-0.278499	0.000000	0.000000	2.000000	65.000000	0.000000
2974.711443	0.098649	0.542428	0.025761	84.784927	60.395817	104.329300	0.050900	0.000000	-1.334469	0.000000	0.000000	0.000000	-0.099956	0.111890	-0.278499	0.000000	0.000000	2.000000	65.000000	0.000000
2974.714776	0.098649	0.542428	0.025761	84.784927	60.395817	104.329300	0.050900	0.000000	-1.334469	0.000000	0.000000	0.000000	-0.099956	0.111890	-0.278499	0.000000	0.000000	2.000000	65.000000	0.000000
2974.718109	0.098649	0.542428	0.025761	84.968376	61.319061	105.150978	0.067560	0.000000	-1.288053	0.000000	0.000000	0.000000	-0.099956	0.111890	-0.278499	0.000000	0.000000	2.000000	65.000000	0.000000
2974.721443	0.098326	0.542752	0.024881	84.968376	61.319061	105.150978	0.067560	0.000000	-1.288053	0.000000	0.000000	0.000000	-0.096821	0.097309	-0.263945	0.000000	0.000000	2.000000	65.000000	0.000000
2974.724776	0.098326	0.542752	0.024881	84.968376	61.319061	105.150978	0.067560	0.000000	-1.288053	0.000000	0.000000	0.000000	-0.096821	0.097309	-0.263945	0.000000	0.000000	2.000000	65.000000	0.000000
2974.728109	0.097987	0.543011	0.024037	85.151520	62.347988	106.077759	0.083696	0.000000	-1.244062	0.000000	0.000000	0.000000	-0.101630	0.077708	-0.253313	0.000000	0.000000	2.000000	65.000000	0.000000
2974.731443	0.097987	0.543011	0.024037	85.151520	62.347988	106.077759	0.083696	0.000000	-1.244062	0.000000	0.000000	0.000000	-0.101630	0.077708	-0.253313	0.000000	0.000000	2.000000	65.000000	0.000000
2974.734776	0.097987	0.543011	0.024037	85.151520	62.347988	106.077759	0.083696	0.000000	-1.244062	0.000000	0.000000	0.000000	-0.101630	0.077708	-0.253313	0.000000	0.000000	2.000000	65.000000	0.000000
2974.738109	0.097987	0.543011	0.024037	85.318466	63.495934	107.141785	0.100635	0.000000	-1.201843	0.000000	0.000000	0.000000	-0.101630	0.077708	-0.253313	0.000000	0.000000	2.000000	65.000000	0.000000
2974.741443	0.097677	0.543232	0.023214	85.318466	63.495934	107.141785	0.100635	0.000000	-1.201843	0.000000	0.000000	0.000000	-0.093003	0.066298	-0.246816	0.000000	0.000000	2.000000	65.000000	0.000000
2974.744776	0.097677	0.543232	0.023214	85.318466	63.495934	107.141785	0.100635	0.000000	-1.201843	0.000000	0.000000	0.000000	-0.093003	0.066298	-0.246816	0.000000	0.000000	2.000000	65.000000	0.000000
2974.748109	0.097400	0.543406	0.022436	85.465340	64.852165	108.436119	0.116135	0.000000	-1.160707	0.000000	0.000000	0.000000	-0.083040	0.052032	-0.233513	0.000000	0.000000	2.000000	65.000000	0.000000
2974.751443	0.097400	0.543406	0.022436	85.465340	64.852165	108.436119	0.116135	0.000000	-1.160707	0.000000	0.000000	0.000000	-0.083040	0.052032	-0.233513	0.000000	0.000000	2.000000	65.000000	0.000000
2974.754776	0.097400	0.543406	0.022436	85.465340	64.852165	108.436119	0.116135	0.000000	-1.160707	0.000000	0.000000	0.000000	-0.083040	0.052032	-0.233513	0.000000	0.000000	2.000000	65.000000	0.000000
2974.758109	0.097400	0.543406	0.022436	85.574112	66.164963	109.717720	0.129976	0.000000	-1.121788	0.000000	0.000000	0.000000	-0.083040	0.052032	-0.233513	0.000000	0.000000	2.000000	65.000000	0.000000
2974.761443	0.097120	0.543561	0.021639	85.574112	66.164963	109.717720	0.129976	0.000000	-1.121788	0.000000	0.000000	0.000000	-0.084049	0.046598	-0.239078	0.000000	0.000000	2.000000	65.000000	0.000000
2974.764776	0.097120	0.543561	0.021639	85.574112	66.164963	109.717720	0.129976	0.000000	-1.121788	0.000000	0.000000	0.000000	-0.084049	0.046598	-0.239078	0.000000	0.000000	2.000000	65.000000	0.000000
2974.768109	0.096872	0.543696	0.020882	85.644951	67.283241	110.830238	0.143984	0.000000	-1.081942	0.000000	0.000000	0.000000	-0.074414	0.040502	-0.227102	0.000000	0.000000	2.000000	65.000000	0.000000
2974.771443	0.096872	0.543696	0.020882	85.644951	67.283241	110.830238	0.143984	0.000000	-1.081942	0.000000	0.000000	0.000000	-0.074414	0.040502	-0.227102	0.000000	0.000000	2.000000	65.000000	0.000000
2974.774776	0.096872	0.543696	0.020882	85.644951	67.283241	110.830238	0.143984	0.000000	-1.081942	0.000000	0.000000	0.000000	-0.074414	0.040502	-0.227102	0.000000	0.000000	2.000000	65.000000	0.000000
2974.778109	0.096872	0.543696	0.020882	85.687973	68.235641	111.789436	0.156386	0.000000	-1.044092	0.000000	0.000000	0.000000	-0.074414	0.040502	-0.227102	0.000000	0.000000	2.000000	65.000000	0.000000
2974.781443	0.096660	0.543828	0.020183	85.687973	68.235641	111.789436	0.156386	0.000000	-1.044092	0.000000	0.000000	0.000000	-0.063723	0.039551	-0.209701	0.000000	0.000000	2.000000	65.000000	0.000000
2974.784776	0.096660	0.543828	0.020183	85.687973	68.235641	111.789436	0.156386	0.000000	-1.044092	0.000000	0.000000	0.000000	-0.063723	0.039551	-0.209701	0.000000	0.000000	2.000000	65.000000	0.000000
2974.788109	0.096426	0.543932	0.019493	85.719337	68.941299	112.502831	0.167007	0.000000	-1.009141	0.000000	0.000000	0.000000	-0.070192	0.031327	-0.207067	0.000000	0.000000	2.000000	65.000000	0.000000
2974.791443	0.096426	0.543932	0.019493	85.719337	68.941299	112.502831	0.167007	0.000000	-1.009141	0.000000	0.000000	0.000000	-0.070192	0.031327	-0.207067	0.000000	0.000000	2.000000	65.000000	0.000000
2974.794776	0.096426	0.543932	0.019493	85.719337	68.941299	112.502831	0.167007	0.000000	-1.009141	0.000000	0.000000	0.000000	-0.070192	0.031327	-0.207067	0.000000	0.000000	2.000000	65.000000	0.000000
2974.798109	0.096426	0.543932	0.019493	85.739799	69.400833	112.970596	0.178705	0.000000	-0.974630	0.000000	0.000000	0.000000	-0.070192	0.031327	-0.207067	0.000000	0.000000	2.000000	65.000000	0.000000
2974.801443	0.096254	0.544051	0.018874	85.739799	69.400833	112.970596	0.178705	0.000000	-0.974630	0.000000	0.000000	0.000000	-0.051657	0.035540	-0.185594	0.000000	0.000000	2.000000	65.000000	0.000000
2974.804776	0.096254	0.544051	0.018874	85.739799	69.400833	112.970596	0.178705	0.000000	-0.974630	0.000000	0.000000	0.000000	-0.051657	0.035540	-0.185594	0.000000	0.000000	2.000000	65.000000	0.000000
2974.808109	0.096095	0.544140	0.018323	85.749641	69.609604	113.185387	0.187315	0.000000	-0.943698	0.000000	0.000000	0.000000	-0.047525	0.026780	-0.165329	0.000000	0.000000	2.000000	65.000000	0.000000
2974.811443	0.096095	0.544140	0.018323	85.749641	69.609604	113.185387	0.187315	0.000000	-0.943698	0.000000	0.000000	0.000000	-0.047525	0.026780	-0.165329	0.000000	0.000000	2.000000	65.000000	0.000000
2974.814776	0.096095	0.544140	0.018323	85.749641	69.609604	113.185387	0.187315	0.000000	-0.943698	0.000000	0.000000	0.000000	-0.047525	0.026780	-0.165329	0.000000	0.000000	2.000000	65.000000	0.000000
2974.818109	0.096095	0.544140	0.018323	85.754623	69.711594	113.293129	0.195235	0.000000	-0.916143	0.000000	0.000000	0.000000	-0.047525	0.026780	-0.165329	0.000000	0.000000	2.000000	65.000000	0.000000
2974.821443	0.095957	0.544261	0.017871	85.754623	69.711594	113.293129	0.195235	0.000000	-0.916143	0.000000	0.000000	0.000000	-0.041495	0.036193	-0.135648	0.000000	0.000000	2.000000	65.000000	0.000000
2974.824776	0.095957	0.544261	0.017871	85.754623	69.711594	113.293129	0.195235	0.000000	-0.916143	0.000000	0.000000	0.000000	-0.041495	0.036193	-0.135648	0.000000	0.000000	2.000000	65.000000	0.000000
2974.828109	0.095957	0.544261	0.017871	85.757858	69.777916	113.365082	0.202151	0.000000	-0.893535	0.000000	0.000000	0.000000	-0.041495	0.036193	-0.135648	0.000000	0.000000	2.000000	65.000000	0.000000
2974.831443	0.095957	0.544261	0.017871	85.757858	69.777916	113.365082	0.202151	0.000000	-0.893535	0.000000	0.000000	0.000000	-0.041495	0.036193	-0.135648	0.000000	0.000000	2.000000	65.000000	0.000000
2974.834776	0.095822	0.544377	0.017549	85.757858	69.777916	113.365082	0.202151	0.000000	-0.893535	0.000000	0.000000	0.000000	-0.040579	0.034846	-0.096383	0.000000	0.000000	2.000000	65.000000	0.000000
2974.838109	0.095707	0.544498	0.017332	85.754578	69.695335	113.293175	0.202151	0.000000	-0.893535	0.000000	0.000000	0.000000	-0.034268	0.036415	-0.065251	0.000000	0.000000	2.000000	65.000000	0.000000
2974.841443	0.095707	0.544498	0.017332	85.754578	69.695335	113.293175	0.202151	0.000000	-0.893535	0.000000	0.000000	0.000000	-0.034268	0.036415	-0.065251	0.000000	0.000000	2.000000	65.000000	0.000000
2974.844776	0.095707	0.544498	0.017332	85.754578	69.695335	113.293175	0.202151	0.000000	-0.893535	0.000000	0.000000	0.000000	-0.034268	0.036415	-0.065251	0.000000	0.000000	2.000000	65.000000	0.000000
2974.848109	0.095707	0.544498	0.017332	85.748032	69.541168	113.149498	0.214625	0.000000	-0.866596	0.000000	0.000000	0.000000	-0.034268	0.036415	-0.065251	0.000000	0.000000	2.000000	65.000000	0.000000
2974.851443	0.095604	0.544650	0.017281	85.748032	69.541168	113.149498	0.214625	0.000000	-0.866596	0.000000	0.000000	0.000000	-0.031183	0.045364	-0.015161	0.000000	0.000000	2.000000	65.000000	0.000000
2974.854776	0.095604	0.544650	0.017281	85.748032	69.541168	113.149498	0.214625	0.000000	-0.866596	0.000000	0.000000	0.000000	-0.031183	0.045364	-0.015161	0.000000	0.000000	2.000000	65.000000	0.000000
2974.858109	0.095604	0.544650	0.017281	85.738098	69.316162	112.934792	0.219823	0.000000	-0.864070	0.000000	0.000000	0.000000	-0.031183	0.045364	-0.015161	0.000000	0.000000	2.000000	65.000000	0.000000
2974.861443	0.095604	0.544650	0.017281	85.738098	69.316162	112.934792	0.219823	0.000000	-0.864070	0.000000	0.000000	0.000000	-0.031183	0.045364	-0.015161	0.000000	0.000000	2.000000	65.000000	0.000000
2974.864776	0.095517	0.544789	0.017317	85.738098	69.316162	112.934792	0.219823	0.000000	-0.864070	0.000000	0.000000	0.000000	-0.025992	0.041912	0.010600	0.000000	0.000000	2.000000	65.000000	0.000000
2974.868109	0.095517	0.544789	0.017317	85.727486	69.086906	112.712929	0.219823	0.000000	-0.864070	0.000000	0.000000	0.000000	-0.025992	0.041912	0.010600	0.000000	0.000000	2.000000	65.000000	0.000000
2974.871443	0.095517	0.544789	0.017317	85.727486	69.086906	112.712929	0.219823	0.000000	-0.864070	0.000000	0.000000	0.000000	-0.025992	0.041912	0.010600	0.000000	0.000000	2.000000	65.000000	0.000000
2974.874776	0.095517	0.544789	0.017317	85.727486	69.086906	112.712929	0.219823	0.000000	-0.864070	0.000000	0.000000	0.000000	-0.025992	0.041912	0.010600	0.000000	0.000000	2.000000	65.000000	0.000000
2974.878109	0.095441	0.545008	0.017641	85.716827	68.858864	112.492264	0.224155	0.000000	-0.865836	0.000000	0.000000	0.000000	-0.022650	0.065623	0.097186	0.000000	0.000000	2.000000	65.000000	0.000000
2974.881443	0.095441	0.545008	0.017641	85.716827	68.858864	112.492264	0.224155	0.000000	-0.865836	0.000000	0.000000	0.000000	-0.022650	0.065623	0.097186	0.000000	0.000000	2.000000	65.000000	0.000000
2974.884776	0.095441	0.545008	0.017641	85.716827	68.858864	112.492264	0.224155	0.000000	-0.865836	0.000000	0.000000	0.000000	-0.022650	0.065623	0.097186	0.000000	0.000000	2.000000	65.000000	0.000000
2974.888109	0.095441	0.545008	0.017641	85.714493	68.833000	112.470703	0.227930	0.000000	-0.882034	0.000000	0.000000	0.000000	-0.022650	0.065623	0.097186	0.000000	0.000000	2.000000	65.000000	0.000000
2974.891443	0.095433	0.545055	0.017830	85.714493	68.833000	112.470703	0.227930	0.000000	-0.882034	0.000000	0.000000	0.000000	-0.002653	0.014097	0.056835	0.000000	0.000000	2.000000	65.000000	0.000000
2974.894776	0.095433	0.545055	0.017830	85.714493	68.833000	112.470703	0.227930	0.000000	-0.882034	0.000000	0.000000	0.000000	-0.002653	0.014097	0.056835	0.000000	0.000000	2.000000	65.000000	0.000000
2974.898109	0.095433	0.545055	0.017830	85.725388	69.129181	112.765274	0.228372	0.000000	-0.891506	0.000000	0.000000	0.000000	-0.002653	0.014097	0.056835	0.000000	0.000000	2.000000	65.000000	0.000000
2974.901443	0.095433	0.545055	0.017830	85.725388	69.129181	112.765274	0.228372	0.000000	-0.891506	0.000000	0.000000	0.000000	-0.002653	0.014097	0.056835	0.000000	0.000000	2.000000	65.000000	0.000000
2974.904776	0.095465	0.545085	0.017993	85.725388	69.129181	112.765274	0.228372	0.000000	-0.891506	0.000000	0.000000	0.000000	0.009789	0.009015	0.048724	0.000000	0.000000	2.000000	65.000000	0.000000
2974.908109	0.095465	0.545085	0.017993	85.754898	69.899521	113.527870	0.228372	0.000000	-0.891506	0.000000	0.000000	0.000000	0.009789	0.009015	0.048724	0.000000	0.000000	2.000000	65.000000	0.000000
2974.911443	0.095465	0.545085	0.017993	85.754898	69.899521	113.527870	0.228372	0.000000	-0.891506	0.000000	0.000000	0.000000	0.009789	0.009015	0.048724	0.000000	0.000000	2.000000	65.000000	0.000000
2974.914776	0.095465	0.545085	0.017993	85.754898	69.899521	113.527870	0.228372	0.000000	-0.891506	0.000000	0.000000	0.000000	0.009789	0.009015	0.048724	0.000000	0.000000	2.000000	65.000000	0.000000
2974.918109	0.095593	0.544983	0.018160	85.791740	70.932220	114.554283	0.226740	0.000000	-0.899627	0.000000	0.000000	0.000000	0.038282	-0.030722	0.050333	0.000000	0.000000	2.000000	65.000000	0.000000
2974.921443	0.095593	0.544983	0.018160	85.791740	70.932220	114.554283	0.226740	0.000000	-0.899627	0.000000	0.000000	0.000000	0.038282	-0.030722	0.050333	0.000000	0.000000	2.000000	65.000000	0.000000
2974.924776	0.095593	0.544983	0.018160	85.791740	70.932220	114.554283	0.226740	0.000000	-0.899627	0.000000	0.000000	0.000000	0.038282	-0.030722	0.050333	0.000000	0.000000	2.000000	65.000000	0.000000
2974.928109	0.095593	0.544983	0.018160	85.830170	72.004951	115.614098	0.220360	0.000000	-0.908016	0.000000	0.000000	0.000000	0.038282	-0.030722	0.050333	0.000000	0.000000	2.000000	65.000000	0.000000
2974.931443	0.095690	0.544894	0.018179	85.830170	72.004951	115.614098	0.220360	0.000000	-0.908016	0.000000	0.000000	0.000000	0.029297	-0.026680	0.005575	0.000000	0.000000	2.000000	65.000000	0.000000
2974.934776	0.095690	0.544894	0.018179	85.830170	72.004951	115.614098	0.220360	0.000000	-0.908016	0.000000	0.000000	0.000000	0.029297	-0.026680	0.005575	0.000000	0.000000	2.000000	65.000000	0.000000
2974.938109	0.095690	0.544894	0.018179	85.857262	72.842499	116.441132	0.215477	0.000000	-0.908945	0.000000	0.000000	0.000000	0.029297	-0.026680	0.005575	0.000000	0.000000	2.000000	65.000000	0.000000
2974.941443	0.095690	0.544894	0.018179	85.857262	72.842499	116.441132	0.215477	0.000000	-0.908945	0.000000	0.000000	0.000000	0.029297	-0.026680	0.005575	0.000000	0.000000	2.000000	65.000000	0.000000
2974.944776	0.095785	0.544761	0.018184	85.857262	72.842499	116.441132	0.215477	0.000000	-0.908945	0.000000	0.000000	0.000000	0.028496	-0.039753	0.001586	0.000000	0.000000	2.000000	65.000000	0.000000
2974.948109	0.095785	0.544761	0.018184	85.872841	73.345734	116.934944	0.215477	0.000000	-0.908945	0.000000	0.000000	0.000000	0.028496	-0.039753	0.001586	0.000000	0.000000	2.000000	65.000000	0.000000
2974.951443	0.095785	0.544761	0.018184	85.872841	73.345734	116.934944	0.215477	0.000000	-0.908945	0.000000	0.000000	0.000000	0.028496	-0.039753	0.001586	0.000000	0.000000	2.000000	65.000000	0.000000
2974.954776	0.095785	0.544761	0.018184	85.872841	73.345734	116.934944	0.215477	0.000000	-0.908945	0.000000	0.000000	0.000000	0.028496	-0.039753	0.001586	0.000000	0.000000	2.000000	65.000000	0.000000
2974.958109	0.095974	0.544502	0.018303	85.875267	73.515274	117.099991	0.210728	0.000000	-0.909209	0.000000	0.000000	0.000000	0.056511	-0.077859	0.035636	0.000000	0.000000	2.000000	65.000000	0.000000
2974.961443	0.095974	0.544502	0.018303	85.875267	73.515274	117.099991	0.210728	0.000000	-0.909209	0.000000	0.000000	0.000000	0.056511	-0.077859	0.035636	0.000000	0.000000	2.000000	65.000000	0.000000
2974.964776	0.095974	0.544502	0.018303	85.875267	73.515274	117.099991	0.210728	0.000000	-0.909209	0.000000	0.000000	0.000000	0.056511	-0.077859	0.035636	0.000000	0.000000	2.000000	65.000000	0.000000
2974.968109	0.095974	0.544502	0.018303	85.869858	73.604271	117.189575	0.201309	0.000000	-0.915149	0.000000	0.000000	0.000000	0.056511	-0.077859	0.035636	0.000000	0.000000	2.000000	65.000000	0.000000
2974.971443	0.096077	0.544452	0.018466	85.869858	73.604271	117.189575	0.201309	0.000000	-0.915149	0.000000	0.000000	0.000000	0.031001	-0.014927	0.048812	0.000000	0.000000	2.000000	65.000000	0.000000
2974.974776	0.096077	0.544452	0.018466	85.869858	73.604271	117.189575	0.201309	0.000000	-0.915149	0.000000	0.000000	0.000000	0.031001	-0.014927	0.048812	0.000000	0.000000	2.000000	65.000000	0.000000
2974.978109	0.096077	0.544452	0.018466	85.851448	73.535751	117.128021	0.196142	0.000000	-0.923284	0.000000	0.000000	0.000000	0.031001	-0.014927	0.048812	0.000000	0.000000	2.000000	65.000000	0.000000
2974.981443	0.096077	0.544452	0.018466	85.851448	73.535751	117.128021	0.196142	0.000000	-0.923284	0.000000	0.000000	0.000000	0.031001	-0.014927	0.048812	0.000000	0.000000	2.000000	65.000000	0.000000
2974.984776	0.096197	0.544417	0.018710	85.851448	73.535751	117.128021	0.196142	0.000000	-0.923284	0.000000	0.000000	0.000000	0.035934	-0.010470	0.073146	0.000000	0.000000	2.000000	65.000000	0.000000
2974.988109	0.096197	0.544417	0.018710	85.824532	73.425652	117.031578	0.196142	0.000000	-0.923284	0.000000	0.000000	0.000000	0.035934	-0.010470	0.073146	0.000000	0.000000	2.000000	65.000000	0.000000
2974.991443	0.096197	0.544417	0.018710	85.824532	73.425652	117.031578	0.196142	0.000000	-0.923284	0.000000	0.000000	0.000000	0.035934	-0.010470	0.073146	0.000000	0.000000	2.000000	65.000000	0.000000
2974.994776	0.096197	0.544417	0.018710	85.824532	73.425652	117.031578	0.196142	0.000000	-0.923284	0.000000	0.000000	0.000000	0.035934	-0.010470	0.073146	0.000000	0.000000	2.000000	65.000000	0.000000
2974.998109	0.096493	0.544473	0.019359	85.796112	73.236290	116.851234	0.190153	0.000000	-0.935475	0.000000	0.000000	0.000000	0.088807	0.016891	0.194702	0.000000	0.000000	2.000000	65.000000	0.000000
2975.001443	0.096493	0.544473	0.019359	85.796112	73.236290	116.851234	0.190153	0.000000	-0.935475	0.000000	0.000000	0.000000	0.088807	0.016891	0.194702	0.000000	0.000000	2.000000	65.000000	0.000000
2975.004776	0.096493	0.544473	0.019359	85.796112	73.236290	116.851234	0.190153	0.000000	-0.935475	0.000000	0.000000	0.000000	0.088807	0.016891	0.194702	0.000000	0.000000	2.000000	65.000000	0.000000
2975.008109	0.096493	0.544473	0.019359	85.781418	73.019417	116.630219	0.175352	0.000000	-0.967925	0.000000	0.000000	0.000000	0.088807	0.016891	0.194702	0.000000	0.000000	2.000000	65.000000	0.000000
2975.011443	0.096643	0.544548	0.019750	85.781418	73.019417	116.630219	0.175352	0.000000	-0.967925	0.000000	0.000000	0.000000	0.045006	0.022277	0.117512	0.000000	0.000000	2.000000	65.000000	0.000000
2975.014776	0.096643	0.544548	0.019750	85.781418	73.019417	116.630219	0.175352	0.000000	-0.967925	0.000000	0.000000	0.000000	0.045006	0.022277	0.117512	0.000000	0.000000	2.000000	65.000000	0.000000
2975.018109	0.096643	0.544548	0.019750	85.772232	72.878937	116.486923	0.167851	0.000000	-0.987511	0.000000	0.000000	0.000000	0.045006	0.022277	0.117512	0.000000	0.000000	2.000000	65.000000	0.000000
2975.021443	0.096643	0.544548	0.019750	85.772232	72.878937	116.486923	0.167851	0.000000	-0.987511	0.000000	0.000000	0.000000	0.045006	0.022277	0.117512	0.000000	0.000000	2.000000	65.000000	0.000000
2975.024776	0.096747	0.544648	0.020146	85.772232	72.878937	116.486923	0.167851	0.000000	-0.987511	0.000000	0.000000	0.000000	0.031150	0.030246	0.118811	0.000000	0.000000	2.000000	65.000000	0.000000
2975.028109	0.096828	0.544749	0.020547	85.768028	73.290283	116.910645	0.167851	0.000000	-0.987511	0.000000	0.000000	0.000000	0.024351	0.030258	0.120142	0.000000	0.000000	2.000000	65.000000	0.000000
2975.031443	0.096828	0.544749	0.020547	85.768028	73.290283	116.910645	0.167851	0.000000	-0.987511	0.000000	0.000000	0.000000	0.024351	0.030258	0.120142	0.000000	0.000000	2.000000	65.000000	0.000000
2975.034776	0.096828	0.544749	0.020547	85.768028	73.290283	116.910645	0.167851	0.000000	-0.987511	0.000000	0.000000	0.000000	0.024351	0.030258	0.120142	0.000000	0.000000	2.000000	65.000000	0.000000
2975.038109	0.096828	0.544749	0.020547	85.767235	74.441589	118.093384	0.158600	0.000000	-1.027336	0.000000	0.000000	0.000000	0.024351	0.030258	0.120142	0.000000	0.000000	2.000000	65.000000	0.000000
2975.041443	0.096901	0.544843	0.020907	85.767235	74.441589	118.093384	0.158600	0.000000	-1.027336	0.000000	0.000000	0.000000	0.021878	0.028036	0.107948	0.000000	0.000000	2.000000	65.000000	0.000000
2975.044776	0.096901	0.544843	0.020907	85.767235	74.441589	118.093384	0.158600	0.000000	-1.027336	0.000000	0.000000	0.000000	0.021878	0.028036	0.107948	0.000000	0.000000	2.000000	65.000000	0.000000
2975.048109	0.096901	0.544843	0.020907	85.756790	76.126785	119.832596	0.154954	0.000000	-1.045328	0.000000	0.000000	0.000000	0.021878	0.028036	0.107948	0.000000	0.000000	2.000000	65.000000	0.000000
2975.051443	0.096901	0.544843	0.020907	85.756790	76.126785	119.832596	0.154954	0.000000	-1.045328	0.000000	0.000000	0.000000	0.021878	0.028036	0.107948	0.000000	0.000000	2.000000	65.000000	0.000000
2975.054776	0.096977	0.544953	0.021284	85.756790	76.126785	119.832596	0.154954	0.000000	-1.045328	0.000000	0.000000	0.000000	0.022959	0.033158	0.113278	0.000000	0.000000	2.000000	65.000000	0.000000
2975.058109	0.097049	0.545073	0.021639	85.732079	77.895897	121.669395	0.154954	0.000000	-1.045328	0.000000	0.000000	0.000000	0.021576	0.036059	0.106459	0.000000	0.000000	2.000000	65.000000	0.000000
2975.061443	0.097049	0.545073	0.021639	85.732079	77.895897	121.669395	0.154954	0.000000	-1.045328	0.000000	0.000000	0.000000	0.021576	0.036059	0.106459	0.000000	0.000000	2.000000	65.000000	0.000000
2975.064776	0.097049	0.545073	0.021639	85.732079	77.895897	121.669395	0.154954	0.000000	-1.045328	0.000000	0.000000	0.000000	0.021576	0.036059	0.106459	0.000000	0.000000	2.000000	65.000000	0.000000
2975.068109	0.097145	0.545167	0.021994	85.703545	79.406059	123.237816	0.147531	0.000000	-1.081951	0.000000	0.000000	0.000000	0.028679	0.028063	0.106449	0.000000	0.000000	2.000000	65.000000	0.000000
2975.071443	0.097145	0.545167	0.021994	85.703545	79.406059	123.237816	0.147531	0.000000	-1.081951	0.000000	0.000000	0.000000	0.028679	0.028063	0.106449	0.000000	0.000000	2.000000	65.000000	0.000000
2975.074776	0.097145	0.545167	0.021994	85.703545	79.406059	123.237816	0.147531	0.000000	-1.081951	0.000000	0.000000	0.000000	0.028679	0.028063	0.106449	0.000000	0.000000	2.000000	65.000000	0.000000
2975.078109	0.097145	0.545167	0.021994	85.684891	80.685295	124.556740	0.142752	0.000000	-1.099692	0.000000	0.000000	0.000000	0.028679	0.028063	0.106449	0.000000	0.000000	2.000000	65.000000	0.000000
2975.081443	0.097240	0.545287	0.022344	85.684891	80.685295	124.556740	0.142752	0.000000	-1.099692	0.000000	0.000000	0.000000	0.028394	0.036079	0.104994	0.000000	0.000000	2.000000	65.000000	0.000000
2975.084776	0.097240	0.545287	0.022344	85.684891	80.685295	124.556740	0.142752	0.000000	-1.099692	0.000000	0.000000	0.000000	0.028394	0.036079	0.104994	0.000000	0.000000	2.000000	65.000000	0.000000
2975.088109	0.097353	0.545390	0.022671	85.674644	81.610062	125.500603	0.138019	0.000000	-1.117191	0.000000	0.000000	0.000000	0.034143	0.030975	0.098209	0.000000	0.000000	2.000000	65.000000	0.000000
2975.091443	0.097353	0.545390	0.022671	85.674644	81.610062	125.500603	0.138019	0.000000	-1.117191	0.000000	0.000000	0.000000	0.034143	0.030975	0.098209	0.000000	0.000000	2.000000	65.000000	0.000000
2975.094776	0.097353	0.545390	0.022671	85.674644	81.610062	125.500603	0.138019	0.000000	-1.117191	0.000000	0.000000	0.000000	0.034143	0.030975	0.098209	0.000000	0.000000	2.000000	65.000000	0.000000
2975.098109	0.097353	0.545390	0.022671	85.673691	82.315414	126.210297	0.132329	0.000000	-1.133559	0.000000	0.000000	0.000000	0.034143	0.030975	0.098209	0.000000	0.000000	2.000000	65.000000	0.000000
2975.101443	0.097482	0.545486	0.022953	85.673691	82.315414	126.210297	0.132329	0.000000	-1.133559	0.000000	0.000000	0.000000	0.038535	0.028771	0.084657	0.000000	0.000000	2.000000	65.000000	0.000000
2975.104776	0.097482	0.545486	0.022953	85.673691	82.315414	126.210297	0.132329	0.000000	-1.133559	0.000000	0.000000	0.000000	0.038535	0.028771	0.084657	0.000000	0.000000	2.000000	65.000000	0.000000
2975.108109	0.097482	0.545486	0.022953	85.683434	83.007378	126.892311	0.125907	0.000000	-1.147669	0.000000	0.000000	0.000000	0.038535	0.028771	0.084657	0.000000	0.000000	2.000000	65.000000	0.000000
2975.111443	0.097482	0.545486	0.022953	85.683434	83.007378	126.892311	0.125907	0.000000	-1.147669	0.000000	0.000000	0.000000	0.038535	0.028771	0.084657	0.000000	0.000000	2.000000	65.000000	0.000000
2975.114776	0.097599	0.545558	0.023177	85.683434	83.007378	126.892311	0.125907	0.000000	-1.147669	0.000000	0.000000	0.000000	0.035002	0.021405	0.067150	0.000000	0.000000	2.000000	65.000000	0.000000
2975.118109	0.097599	0.545558	0.023177	85.691933	83.580208	127.451126	0.125907	0.000000	-1.147669	0.000000	0.000000	0.000000	0.035002	0.021405	0.067150	0.000000	0.000000	2.000000	65.000000	0.000000
2975.121443	0.097599	0.545558	0.023177	85.691933	83.580208	127.451126	0.125907	0.000000	-1.147669	0.000000	0.000000	0.000000	0.035002	0.021405	0.067150	0.000000	0.000000	2.000000	65.000000	0.000000
2975.124776	0.097599	0.545558	0.023177	85.691933	83.580208	127.451126	0.125907	0.000000	-1.147669	0.000000	0.000000	0.000000	0.035002	0.021405	0.067150	0.000000	0.000000	2.000000	65.000000	0.000000
2975.128109	0.097830	0.545678	0.023499	85.701263	84.181259	128.041443	0.120073	0.000000	-1.158860	0.000000	0.000000	0.000000	0.069506	0.036146	0.096487	0.000000	0.000000	2.000000	65.000000	0.000000
2975.131443	0.097830	0.545678	0.023499	85.701263	84.181259	128.041443	0.120073	0.000000	-1.158860	0.000000	0.000000	0.000000	0.069506	0.036146	0.096487	0.000000	0.000000	2.000000	65.000000	0.000000
2975.134776	0.097830	0.545678	0.023499	85.701263	84.181259	128.041443	0.120073	0.000000	-1.158860	0.000000	0.000000	0.000000	0.069506	0.036146	0.096487	0.000000	0.000000	2.000000	65.000000	0.000000
2975.138109	0.097933	0.545703	0.023538	85.708603	84.679123	128.523682	0.108489	0.000000	-1.174941	0.000000	0.000000	0.000000	0.030939	0.007368	0.011887	0.000000	0.000000	2.000000	65.000000	0.000000
2975.141443	0.097933	0.545703	0.023538	85.708603	84.679123	128.523682	0.108489	0.000000	-1.174941	0.000000	0.000000	0.000000	0.030939	0.007368	0.011887	0.000000	0.000000	2.000000	65.000000	0.000000
2975.144776	0.097933	0.545703	0.023538	85.708603	84.679123	128.523682	0.108489	0.000000	-1.174941	0.000000	0.000000	0.000000	0.030939	0.007368	0.011887	0.000000	0.000000	2.000000	65.000000	0.000000
2975.148109	0.097933	0.545703	0.023538	85.714584	85.094521	128.926620	0.103332	0.000000	-1.176922	0.000000	0.000000	0.000000	0.030939	0.007368	0.011887	0.000000	0.000000	2.000000	65.000000	0.000000
2975.151443	0.098032	0.545737	0.023555	85.714584	85.094521	128.926620	0.103332	0.000000	-1.176922	0.000000	0.000000	0.000000	0.029564	0.010273	0.005111	0.000000	0.000000	2.000000	65.000000	0.000000
2975.154776	0.098032	0.545737	0.023555	85.714584	85.094521	128.926620	0.103332	0.000000	-1.176922	0.000000	0.000000	0.000000	0.029564	0.010273	0.005111	0.000000	0.000000	2.000000	65.000000	0.000000
2975.158109	0.098032	0.545737	0.023555	85.715591	85.166145	128.987183	0.098405	0.000000	-1.177774	0.000000	0.000000	0.000000	0.029564	0.010273	0.005111	0.000000	0.000000	2.000000	65.000000	0.000000
2975.161443	0.098032	0.545737	0.023555	85.715591	85.166145	128.987183	0.098405	0.000000	-1.177774	0.000000	0.000000	0.000000	0.029564	0.010273	0.005111	0.000000	0.000000	2.000000	65.000000	0.000000
2975.164776	0.098119	0.545747	0.023514	85.715591	85.166145	128.987183	0.098405	0.000000	-1.177774	0.000000	0.000000	0.000000	0.026003	0.002903	-0.012355	0.000000	0.000000	2.000000	65.000000	0.000000
2975.168109	0.098119	0.545747	0.023514	85.715591	85.174263	128.987152	0.098405	0.000000	-1.177774	0.000000	0.000000	0.000000	0.026003	0.002903	-0.012355	0.000000	0.000000	2.000000	65.000000	0.000000
2975.171443	0.098119	0.545747	0.023514	85.715591	85.174263	128.987152	0.098405	0.000000	-1.177774	0.000000	0.000000	0.000000	0.026003	0.002903	-0.012355	0.000000	0.000000	2.000000	65.000000	0.000000
2975.174776	0.098119	0.545747	0.023514	85.715591	85.174263	128.987152	0.098405	0.000000	-1.177774	0.000000	0.000000	0.000000	0.026003	0.002903	-0.012355	0.000000	0.000000	2.000000	65.000000	0.000000
2975.178109	0.098233	0.545768	0.023378	85.711800	85.232574	129.045258	0.094071	0.000000	-1.175715	0.000000	0.000000	0.000000	0.034450	0.006488	-0.040805	0.000000	0.000000	2.000000	65.000000	0.000000
2975.181443	0.098233	0.545768	0.023378	85.711800	85.232574	129.045258	0.094071	0.000000	-1.175715	0.000000	0.000000	0.000000	0.034450	0.006488	-0.040805	0.000000	0.000000	2.000000	65.000000	0.000000
2975.184776	0.098233	0.545768	0.023378	85.711800	85.232574	129.045258	0.094071	0.000000	-1.175715	0.000000	0.000000	0.000000	0.034450	0.006488	-0.040805	0.000000	0.000000	2.000000	65.000000	0.000000
2975.188109	0.098233	0.545768	0.023378	85.707504	85.337891	129.149445	0.088330	0.000000	-1.168914	0.000000	0.000000	0.000000	0.034450	0.006488	-0.040805	0.000000	0.000000	2.000000	65.000000	0.000000
2975.191443	0.098258	0.545763	0.023266	85.707504	85.337891	129.149445	0.088330	0.000000	-1.168914	0.000000	0.000000	0.000000	0.007346	-0.001578	-0.033795	0.000000	0.000000	2.000000	65.000000	0.000000
2975.194776	0.098258	0.545763	0.023266	85.707504	85.337891	129.149445	0.088330	0.000000	-1.168914	0.000000	0.000000	0.000000	0.007346	-0.001578	-0.033795	0.000000	0.000000	2.000000	65.000000	0.000000
2975.198109	0.098258	0.545763	0.023266	85.696159	85.416847	129.236694	0.087105	0.000000	-1.163282	0.000000	0.000000	0.000000	0.007346	-0.001578	-0.033795	0.000000	0.000000	2.000000	65.000000	0.000000
2975.201443	0.098258	0.545763	0.023266	85.696159	85.416847	129.236694	0.087105	0.000000	-1.163282	0.000000	0.000000	0.000000	0.007346	-0.001578	-0.033795	0.000000	0.000000	2.000000	65.000000	0.000000
2975.204776	0.098287	0.545748	0.023176	85.696159	85.416847	129.236694	0.087105	0.000000	-1.163282	0.000000	0.000000	0.000000	0.008726	-0.004472	-0.027028	0.000000	0.000000	2.000000	65.000000	0.000000
2975.208109	0.098287	0.545748	0.023176	85.684166	85.536682	129.369385	0.087105	0.000000	-1.163282	0.000000	0.000000	0.000000	0.008726	-0.004472	-0.027028	0.000000	0.000000	2.000000	65.000000	0.000000
2975.211443	0.098287	0.545748	0.023176	85.684166	85.536682	129.369385	0.087105	0.000000	-1.163282	0.000000	0.000000	0.000000	0.008726	-0.004472	-0.027028	0.000000	0.000000	2.000000	65.000000	0.000000
2975.214776	0.098287	0.545748	0.023176	85.684166	85.536682	129.369385	0.087105	0.000000	-1.163282	0.000000	0.000000	0.000000	0.008726	-0.004472	-0.027028	0.000000	0.000000	2.000000	65.000000	0.000000
2975.218109	0.098320	0.545772	0.022991	85.669800	85.620216	129.467331	0.085651	0.000000	-1.158777	0.000000	0.000000	0.000000	0.010018	0.007140	-0.055507	0.000000	0.000000	2.000000	65.000000	0.000000
2975.221443	0.098320	0.545772	0.022991	85.669800	85.620216	129.467331	0.085651	0.000000	-1.158777	0.000000	0.000000	0.000000	0.010018	0.007140	-0.055507	0.000000	0.000000	2.000000	65.000000	0.000000
2975.224776	0.098320	0.545772	0.022991	85.669800	85.620216	129.467331	0.085651	0.000000	-1.158777	0.000000	0.000000	0.000000	0.010018	0.007140	-0.055507	0.000000	0.000000	2.000000	65.000000	0.000000
2975.228109	0.098320	0.545772	0.022991	85.658234	85.611649	129.467865	0.083981	0.000000	-1.149526	0.000000	0.000000	0.000000	0.010018	0.007140	-0.055507	0.000000	0.000000	2.000000	65.000000	0.000000
2975.231443	0.098315	0.545808	0.022963	85.658234	85.611649	129.467865	0.083981	0.000000	-1.149526	0.000000	0.000000	0.000000	-0.001677	0.010936	-0.008192	0.000000	0.000000	2.000000	65.000000	0.000000
2975.234776	0.098315	0.545808	0.022963	85.658234	85.611649	129.467865	0.083981	0.000000	-1.149526	0.000000	0.000000	0.000000	-0.001677	0.010936	-0.008192	0.000000	0.000000	2.000000	65.000000	0.000000
2975.238109	0.098315	0.545808	0.022963	85.646751	85.600487	129.468506	0.084260	0.000000	-1.148161	0.000000	0.000000	0.000000	-0.001677	0.010936	-0.008192	0.000000	0.000000	2.000000	65.000000	0.000000
2975.241443	0.098315	0.545808	0.022963	85.646751	85.600487	129.468506	0.084260	0.000000	-1.148161	0.000000	0.000000	0.000000	-0.001677	0.010936	-0.008192	0.000000	0.000000	2.000000	65.000000	0.000000
2975.244776	0.098309	0.545845	0.022936	85.646751	85.600487	129.468506	0.084260	0.000000	-1.148161	0.000000	0.000000	0.000000	-0.001679	0.010924	-0.008193	0.000000	0.000000	2.000000	65.000000	0.000000
2975.248109	0.098309	0.545845	0.022936	85.638840	85.537720	129.412354	0.084260	0.000000	-1.148161	0.000000	0.000000	0.000000	-0.001679	0.010924	-0.008193	0.000000	0.000000	2.000000	65.000000	0.000000
2975.251443	0.098309	0.545845	0.022936	85.638840	85.537720	129.412354	0.084260	0.000000	-1.148161	0.000000	0.000000	0.000000	-0.001679	0.010924	-0.008193	0.000000	0.000000	2.000000	65.000000	0.000000
2975.254776	0.098309	0.545845	0.022936	85.638840	85.537720	129.412354	0.084260	0.000000	-1.148161	0.000000	0.000000	0.000000	-0.001679	0.010924	-0.008193	0.000000	0.000000	2.000000	65.000000	0.000000
2975.258109	0.098318	0.545950	0.022980	85.636322	85.419472	129.293747	0.084540	0.000000	-1.146795	0.000000	0.000000	0.000000	0.002701	0.031475	0.013190	0.000000	0.000000	2.000000	65.000000	0.000000
2975.261443	0.098318	0.545950	0.022980	85.636322	85.419472	129.293747	0.084540	0.000000	-1.146795	0.000000	0.000000	0.000000	0.002701	0.031475	0.013190	0.000000	0.000000	2.000000	65.000000	0.000000
2975.264776	0.098318	0.545950	0.022980	85.636322	85.419472	129.293747	0.084540	0.000000	-1.146795	0.000000	0.000000	0.000000	0.002701	0.031475	0.013190	0.000000	0.000000	2.000000	65.000000	0.000000
2975.268109	0.098318	0.545950	0.022980	85.633675	85.298576	129.175232	0.084090	0.000000	-1.148993	0.000000	0.000000	0.000000	0.002701	0.031475	0.013190	0.000000	0.000000	2.000000	65.000000	0.000000
2975.271443	0.098288	0.545991	0.023065	85.633675	85.298576	129.175232	0.084090	0.000000	-1.148993	0.000000	0.000000	0.000000	-0.009008	0.012509	0.025604	0.000000	0.000000	2.000000	65.000000	0.000000
2975.274776	0.098288	0.545991	0.023065	85.633675	85.298576	129.175232	0.084090	0.000000	-1.148993	0.000000	0.000000	0.000000	-0.009008	0.012509	0.025604	0.000000	0.000000	2.000000	65.000000	0.000000
2975.278109	0.098288	0.545991	0.023065	85.631035	85.172493	129.056961	0.085591	0.000000	-1.153261	0.000000	0.000000	0.000000	-0.009008	0.012509	0.025604	0.000000	0.000000	2.000000	65.000000	0.000000
2975.281443	0.098288	0.545991	0.023065	85.631035	85.172493	129.056961	0.085591	0.000000	-1.153261	0.000000	0.000000	0.000000	-0.009008	0.012509	0.025604	0.000000	0.000000	2.000000	65.000000	0.000000
2975.284776	0.098258	0.546033	0.023151	85.631035	85.172493	129.056961	0.085591	0.000000	-1.153261	0.000000	0.000000	0.000000	-0.009016	0.012517	0.025601	0.000000	0.000000	2.000000	65.000000	0.000000
2975.288109	0.098258	0.546033	0.023151	85.629280	85.085762	128.978134	0.085591	0.000000	-1.153261	0.000000	0.000000	0.000000	-0.009016	0.012517	0.025601	0.000000	0.000000	2.000000	65.000000	0.000000
2975.291443	0.098258	0.546033	0.023151	85.629280	85.085762	128.978134	0.085591	0.000000	-1.153261	0.000000	0.000000	0.000000	-0.009016	0.012517	0.025601	0.000000	0.000000	2.000000	65.000000	0.000000
2975.294776	0.098258	0.546033	0.023151	85.629280	85.085762	128.978134	0.085591	0.000000	-1.153261	0.000000	0.000000	0.000000	-0.009016	0.012517	0.025601	0.000000	0.000000	2.000000	65.000000	0.000000
2975.298109	0.098120	0.546038	0.023287	85.629234	85.074837	128.978104	0.087094	0.000000	-1.157528	0.000000	0.000000	0.000000	-0.041555	0.001575	0.040786	0.000000	0.000000	2.000000	65.000000	0.000000
2975.301443	0.098120	0.546038	0.023287	85.629234	85.074837	128.978104	0.087094	0.000000	-1.157528	0.000000	0.000000	0.000000	-0.041555	0.001575	0.040786	0.000000	0.000000	2.000000	65.000000	0.000000
2975.304776	0.098120	0.546038	0.023287	85.629234	85.074837	128.978104	0.087094	0.000000	-1.157528	0.000000	0.000000	0.000000	-0.041555	0.001575	0.040786	0.000000	0.000000	2.000000	65.000000	0.000000
2975.308109	0.098120	0.546038	0.023287	85.630135	85.103233	129.017487	0.094020	0.000000	-1.164325	0.000000	0.000000	0.000000	-0.041555	0.001575	0.040786	0.000000	0.000000	2.000000	65.000000	0.000000
2975.311443	0.098029	0.546012	0.023310	85.630135	85.103233	129.017487	0.094020	0.000000	-1.164325	0.000000	0.000000	0.000000	-0.027080	-0.008037	0.007014	0.000000	0.000000	2.000000	65.000000	0.000000
2975.314776	0.098029	0.546012	0.023310	85.630135	85.103233	129.017487	0.094020	0.000000	-1.164325	0.000000	0.000000	0.000000	-0.027080	-0.008037	0.007014	0.000000	0.000000	2.000000	65.000000	0.000000
2975.318109	0.098029	0.546012	0.023310	85.631927	85.171013	129.096375	0.098533	0.000000	-1.165494	0.000000	0.000000	0.000000	-0.027080	-0.008037	0.007014	0.000000	0.000000	2.000000	65.000000	0.000000
2975.321443	0.098029	0.546012	0.023310	85.631927	85.171013	129.096375	0.098533	0.000000	-1.165494	0.000000	0.000000	0.000000	-0.027080	-0.008037	0.007014	0.000000	0.000000	2.000000	65.000000	0.000000
2975.324776	0.097936	0.545941	0.023320	85.631927	85.171013	129.096375	0.098533	0.000000	-1.165494	0.000000	0.000000	0.000000	-0.027881	-0.021231	0.003088	0.000000	0.000000	2.000000	65.000000	0.000000
2975.328109	0.097936	0.545941	0.023320	85.635422	85.320244	129.254211	0.098533	0.000000	-1.165494	0.000000	0.000000	0.000000	-0.027881	-0.021231	0.003088	0.000000	0.000000	2.000000	65.000000	0.000000
2975.331443	0.097936	0.545941	0.023320	85.635422	85.320244	129.254211	0.098533	0.000000	-1.165494	0.000000	0.000000	0.000000	-0.027881	-0.021231	0.003088	0.000000	0.000000	2.000000	65.000000	0.000000
2975.334776	0.097936	0.545941	0.023320	85.635422	85.320244	129.254211	0.098533	0.000000	-1.165494	0.000000	0.000000	0.000000	-0.027881	-0.021231	0.003088	0.000000	0.000000	2.000000	65.000000	0.000000
2975.338109	0.097792	0.545809	0.023309	85.638023	85.430298	129.372803	0.103180	0.000000	-1.166009	0.000000	0.000000	0.000000	-0.043453	-0.039519	-0.003404	0.000000	0.000000	2.000000	65.000000	0.000000
2975.341443	0.097792	0.545809	0.023309	85.638023	85.430298	129.372803	0.103180	0.000000	-1.166009	0.000000	0.000000	0.000000	-0.043453	-0.039519	-0.003404	0.000000	0.000000	2.000000	65.000000	0.000000
2975.344776	0.097792	0.545809	0.023309	85.638023	85.430298	129.372803	0.103180	0.000000	-1.166009	0.000000	0.000000	0.000000	-0.043453	-0.039519	-0.003404	0.000000	0.000000	2.000000	65.000000	0.000000
2975.348109	0.097792	0.545809	0.023309	85.641487	85.582687	129.531082	0.110422	0.000000	-1.165442	0.000000	0.000000	0.000000	-0.043453	-0.039519	-0.003404	0.000000	0.000000	2.000000	65.000000	0.000000
2975.351443	0.097741	0.545721	0.023292	85.641487	85.582687	129.531082	0.110422	0.000000	-1.165442	0.000000	0.000000	0.000000	-0.015283	-0.026350	-0.005066	0.000000	0.000000	2.000000	65.000000	0.000000
2975.354776	0.097741	0.545721	0.023292	85.641487	85.582687	129.531082	0.110422	0.000000	-1.165442	0.000000	0.000000	0.000000	-0.015283	-0.026350	-0.005066	0.000000	0.000000	2.000000	65.000000	0.000000
2975.358109	0.097741	0.545721	0.023292	85.643959	85.698540	129.650009	0.112969	0.000000	-1.164597	0.000000	0.000000	0.000000	-0.015283	-0.026350	-0.005066	0.000000	0.000000	2.000000	65.000000	0.000000
2975.361443	0.097741	0.545721	0.023292	85.643959	85.698540	129.650009	0.112969	0.000000	-1.164597	0.000000	0.000000	0.000000	-0.015283	-0.026350	-0.005066	0.000000	0.000000	2.000000	65.000000	0.000000
2975.364776	0.097698	0.545641	0.023315	85.643959	85.698540	129.650009	0.112969	0.000000	-1.164597	0.000000	0.000000	0.000000	-0.012819	-0.024090	0.007046	0.000000	0.000000	2.000000	65.000000	0.000000
2975.368109	0.097698	0.545641	0.023315	85.646660	85.811852	129.769073	0.112969	0.000000	-1.164597	0.000000	0.000000	0.000000	-0.012819	-0.024090	0.007046	0.000000	0.000000	2.000000	65.000000	0.000000
2975.371443	0.097698	0.545641	0.023315	85.646660	85.811852	129.769073	0.112969	0.000000	-1.164597	0.000000	0.000000	0.000000	-0.012819	-0.024090	0.007046	0.000000	0.000000	2.000000	65.000000	0.000000
2975.374776	0.097698	0.545641	0.023315	85.646660	85.811852	129.769073	0.112969	0.000000	-1.164597	0.000000	0.000000	0.000000	-0.012819	-0.024090	0.007046	0.000000	0.000000	2.000000	65.000000	0.000000
2975.378109	0.097650	0.545473	0.023313	85.649132	85.928001	129.888306	0.115106	0.000000	-1.165772	0.000000	0.000000	0.000000	-0.014417	-0.050449	-0.000823	0.000000	0.000000	2.000000	65.000000	0.000000
2975.381443	0.097650	0.545473	0.023313	85.649132	85.928001	129.888306	0.115106	0.000000	-1.165772	0.000000	0.000000	0.000000	-0.014417	-0.050449	-0.000823	0.000000	0.000000	2.000000	65.000000	0.000000
2975.384776	0.097650	0.545473	0.023313	85.649132	85.928001	129.888306	0.115106	0.000000	-1.165772	0.000000	0.000000	0.000000	-0.014417	-0.050449	-0.000823	0.000000	0.000000	2.000000	65.000000	0.000000
2975.388109	0.097650	0.545473	0.023313	85.651611	86.044144	130.007523	0.117509	0.000000	-1.165635	0.000000	0.000000	0.000000	-0.014417	-0.050449	-0.000823	0.000000	0.000000	2.000000	65.000000	0.000000
2975.391443	0.097629	0.545419	0.023327	85.651611	86.044144	130.007523	0.117509	0.000000	-1.165635	0.000000	0.000000	0.000000	-0.006270	-0.016083	0.004225	0.000000	0.000000	2.000000	65.000000	0.000000
2975.394776	0.097629	0.545419	0.023327	85.651611	86.044144	130.007523	0.117509	0.000000	-1.165635	0.000000	0.000000	0.000000	-0.006270	-0.016083	0.004225	0.000000	0.000000	2.000000	65.000000	0.000000
2975.398109	0.097629	0.545419	0.023327	85.653328	86.123604	130.087204	0.118554	0.000000	-1.166339	0.000000	0.000000	0.000000	-0.006270	-0.016083	0.004225	0.000000	0.000000	2.000000	65.000000	0.000000
2975.401443	0.097629	0.545419	0.023327	85.653328	86.123604	130.087204	0.118554	0.000000	-1.166339	0.000000	0.000000	0.000000	-0.006270	-0.016083	0.004225	0.000000	0.000000	2.000000	65.000000	0.000000
2975.404776	0.097613	0.545356	0.023363	85.653328	86.123604	130.087204	0.118554	0.000000	-1.166339	0.000000	0.000000	0.000000	-0.004891	-0.018995	0.010991	0.000000	0.000000	2.000000	65.000000	0.000000
2975.408109	0.097613	0.545356	0.023363	85.654945	86.203026	130.166840	0.118554	0.000000	-1.166339	0.000000	0.000000	0.000000	-0.004891	-0.018995	0.010991	0.000000	0.000000	2.000000	65.000000	0.000000
2975.411443	0.097613	0.545356	0.023363	85.654945	86.203026	130.166840	0.118554	0.000000	-1.166339	0.000000	0.000000	0.000000	-0.004891	-0.018995	0.010991	0.000000	0.000000	2.000000	65.000000	0.000000
2975.414776	0.097613	0.545356	0.023363	85.654945	86.203026	130.166840	0.118554	0.000000	-1.166339	0.000000	0.000000	0.000000	-0.004891	-0.018995	0.010991	0.000000	0.000000	2.000000	65.000000	0.000000
2975.418109	0.097639	0.545249	0.023378	85.656609	86.282608	130.246628	0.119369	0.000000	-1.168171	0.000000	0.000000	0.000000	0.007992	-0.032140	0.004270	0.000000	0.000000	2.000000	65.000000	0.000000
2975.421443	0.097639	0.545249	0.023378	85.656609	86.282608	130.246628	0.119369	0.000000	-1.168171	0.000000	0.000000	0.000000	0.007992	-0.032140	0.004270	0.000000	0.000000	2.000000	65.000000	0.000000
2975.424776	0.097639	0.545249	0.023378	85.656609	86.282608	130.246628	0.119369	0.000000	-1.168171	0.000000	0.000000	0.000000	0.007992	-0.032140	0.004270	0.000000	0.000000	2.000000	65.000000	0.000000
2975.428109	0.097639	0.545249	0.023378	85.658287	86.364899	130.326431	0.118036	0.000000	-1.168882	0.000000	0.000000	0.000000	0.007992	-0.032140	0.004270	0.000000	0.000000	2.000000	65.000000	0.000000
2975.431443	0.097687	0.545195	0.023378	85.658287	86.364899	130.326431	0.118036	0.000000	-1.168882	0.000000	0.000000	0.000000	0.014261	-0.016084	0.000046	0.000000	0.000000	2.000000	65.000000	0.000000
2975.434776	0.097687	0.545195	0.023378	85.658287	86.364899	130.326431	0.118036	0.000000	-1.168882	0.000000	0.000000	0.000000	0.014261	-0.016084	0.000046	0.000000	0.000000	2.000000	65.000000	0.000000
2975.438109	0.097687	0.545195	0.023378	85.659813	86.447166	130.406219	0.115660	0.000000	-1.168890	0.000000	0.000000	0.000000	0.014261	-0.016084	0.000046	0.000000	0.000000	2.000000	65.000000	0.000000
2975.441443	0.097687	0.545195	0.023378	85.659813	86.447166	130.406219	0.115660	0.000000	-1.168890	0.000000	0.000000	0.000000	0.014261	-0.016084	0.000046	0.000000	0.000000	2.000000	65.000000	0.000000
2975.444776	0.097716	0.545132	0.023405	85.659813	86.447166	130.406219	0.115660	0.000000	-1.168890	0.000000	0.000000	0.000000	0.008796	-0.018997	0.008201	0.000000	0.000000	2.000000	65.000000	0.000000
2975.448109	0.097716	0.545132	0.023405	85.660675	86.489693	130.446152	0.115660	0.000000	-1.168890	0.000000	0.000000	0.000000	0.008796	-0.018997	0.008201	0.000000	0.000000	2.000000	65.000000	0.000000
2975.451443	0.097716	0.545132	0.023405	85.660675	86.489693	130.446152	0.115660	0.000000	-1.168890	0.000000	0.000000	0.000000	0.008796	-0.018997	0.008201	0.000000	0.000000	2.000000	65.000000	0.000000
2975.454776	0.097716	0.545132	0.023405	85.660675	86.489693	130.446152	0.115660	0.000000	-1.168890	0.000000	0.000000	0.000000	0.008796	-0.018997	0.008201	0.000000	0.000000	2.000000	65.000000	0.000000
2975.458109	0.097750	0.545059	0.023455	85.661438	86.532288	130.486130	0.114194	0.000000	-1.170257	0.000000	0.000000	0.000000	0.010170	-0.021906	0.014964	0.000000	0.000000	2.000000	65.000000	0.000000
2975.461443	0.097750	0.545059	0.023455	85.661438	86.532288	130.486130	0.114194	0.000000	-1.170257	0.000000	0.000000	0.000000	0.010170	-0.021906	0.014964	0.000000	0.000000	2.000000	65.000000	0.000000
2975.464776	0.097750	0.545059	0.023455	85.661438	86.532288	130.486130	0.114194	0.000000	-1.170257	0.000000	0.000000	0.000000	0.010170	-0.021906	0.014964	0.000000	0.000000	2.000000	65.000000	0.000000
2975.468109	0.097750	0.545059	0.023455	85.662300	86.574852	130.526093	0.112499	0.000000	-1.172751	0.000000	0.000000	0.000000	0.010170	-0.021906	0.014964	0.000000	0.000000	2.000000	65.000000	0.000000
2975.471443	0.097778	0.545023	0.023478	85.662300	86.574852	130.526093	0.112499	0.000000	-1.172751	0.000000	0.000000	0.000000	0.008508	-0.010951	0.006784	0.000000	0.000000	2.000000	65.000000	0.000000
2975.474776	0.097778	0.545023	0.023478	85.662300	86.574852	130.526093	0.112499	0.000000	-1.172751	0.000000	0.000000	0.000000	0.008508	-0.010951	0.006784	0.000000	0.000000	2.000000	65.000000	0.000000
2975.478109	0.097778	0.545023	0.023478	85.663063	86.617477	130.566116	0.112499	0.000000	-1.172751	0.000000	0.000000	0.000000	0.008508	-0.010951	0.006784	0.000000	0.000000	2.000000	65.000000	0.000000
2975.481443	0.097778	0.545023	0.023478	85.663063	86.617477	130.566116	0.112499	0.000000	-1.172751	0.000000	0.000000	0.000000	0.008508	-0.010951	0.006784	0.000000	0.000000	2.000000	65.000000	0.000000
2975.484776	0.097811	0.544976	0.023523	85.663063	86.617477	130.566116	0.112499	0.000000	-1.172751	0.000000	0.000000	0.000000	0.009886	-0.013869	0.013548	0.000000	0.000000	2.000000	65.000000	0.000000
2975.488109	0.097811	0.544976	0.023523	85.663925	86.657394	130.606140	0.111081	0.000000	-1.173881	0.000000	0.000000	0.000000	0.009886	-0.013869	0.013548	0.000000	0.000000	2.000000	65.000000	0.000000
2975.491443	0.097811	0.544976	0.023523	85.663925	86.657394	130.606140	0.111081	0.000000	-1.173881	0.000000	0.000000	0.000000	0.009886	-0.013869	0.013548	0.000000	0.000000	2.000000	65.000000	0.000000
2975.494776	0.097811	0.544976	0.023523	85.663925	86.657394	130.606140	0.111081	0.000000	-1.173881	0.000000	0.000000	0.000000	0.009886	-0.013869	0.013548	0.000000	0.000000	2.000000	65.000000	0.000000
2975.498109	0.097823	0.544876	0.023582	85.665466	86.737221	130.686218	0.109433	0.000000	-1.176139	0.000000	0.000000	0.000000	0.003614	-0.029949	0.017756	0.000000	0.000000	2.000000	65.000000	0.000000
2975.501443	0.097823	0.544876	0.023582	85.665466	86.737221	130.686218	0.109433	0.000000	-1.176139	0.000000	0.000000	0.000000	0.003614	-0.029949	0.017756	0.000000	0.000000	2.000000	65.000000	0.000000
2975.504776	0.097823	0.544876	0.023582	85.665466	86.737221	130.686218	0.109433	0.000000	-1.176139	0.000000	0.000000	0.000000	0.003614	-0.029949	0.017756	0.000000	0.000000	2.000000	65.000000	0.000000
2975.508109	0.097823	0.544876	0.023582	85.666367	86.777252	130.726318	0.108831	0.000000	-1.179099	0.000000	0.000000	0.000000	0.003614	-0.029949	0.017756	0.000000	0.000000	2.000000	65.000000	0.000000
2975.511443	0.097834	0.544830	0.023632	85.666367	86.777252	130.726318	0.108831	0.000000	-1.179099	0.000000	0.000000	0.000000	0.003039	-0.013877	0.014936	0.000000	0.000000	2.000000	65.000000	0.000000
2975.514776	0.097834	0.544830	0.023632	85.666367	86.777252	130.726318	0.108831	0.000000	-1.179099	0.000000	0.000000	0.000000	0.003039	-0.013877	0.014936	0.000000	0.000000	2.000000	65.000000	0.000000
2975.518109	0.097834	0.544830	0.023632	85.667900	86.857162	130.806473	0.108324	0.000000	-1.181588	0.000000	0.000000	0.000000	0.003039	-0.013877	0.014936	0.000000	0.000000	2.000000	65.000000	0.000000
2975.521443	0.097834	0.544830	0.023632	85.667900	86.857162	130.806473	0.108324	0.000000	-1.181588	0.000000	0.000000	0.000000	0.003039	-0.013877	0.014936	0.000000	0.000000	2.000000	65.000000	0.000000
2975.524776	0.097835	0.544777	0.023641	85.667900	86.857162	130.806473	0.108324	0.000000	-1.181588	0.000000	0.000000	0.000000	0.000571	-0.016078	0.002814	0.000000	0.000000	2.000000	65.000000	0.000000
2975.528109	0.097835	0.544777	0.023641	85.668716	86.897057	130.846497	0.108324	0.000000	-1.181588	0.000000	0.000000	0.000000	0.000571	-0.016078	0.002814	0.000000	0.000000	2.000000	65.000000	0.000000
2975.531443	0.097835	0.544777	0.023641	85.668716	86.897057	130.846497	0.108324	0.000000	-1.181588	0.000000	0.000000	0.000000	0.000571	-0.016078	0.002814	0.000000	0.000000	2.000000	65.000000	0.000000
2975.534776	0.097835	0.544777	0.023641	85.668716	86.897057	130.846497	0.108324	0.000000	-1.181588	0.000000	0.000000	0.000000	0.000571	-0.016078	0.002814	0.000000	0.000000	2.000000	65.000000	0.000000
2975.538109	0.097838	0.544696	0.023655	85.669487	86.937134	130.886703	0.108229	0.000000	-1.182057	0.000000	0.000000	0.000000	0.000857	-0.024135	0.004218	0.000000	0.000000	2.000000	65.000000	0.000000
2975.541443	0.097838	0.544696	0.023655	85.669487	86.937134	130.886703	0.108229	0.000000	-1.182057	0.000000	0.000000	0.000000	0.000857	-0.024135	0.004218	0.000000	0.000000	2.000000	65.000000	0.000000
2975.544776	0.097838	0.544696	0.023655	85.669487	86.937134	130.886703	0.108229	0.000000	-1.182057	0.000000	0.000000	0.000000	0.000857	-0.024135	0.004218	0.000000	0.000000	2.000000	65.000000	0.000000
2975.548109	0.097838	0.544696	0.023655	85.670250	86.979851	130.926819	0.108086	0.000000	-1.182760	0.000000	0.000000	0.000000	0.000857	-0.024135	0.004218	0.000000	0.000000	2.000000	65.000000	0.000000
2975.551443	0.097866	0.544686	0.023673	85.670250	86.979851	130.926819	0.108086	0.000000	-1.182760	0.000000	0.000000	0.000000	0.008223	-0.002907	0.005370	0.000000	0.000000	2.000000	65.000000	0.000000
2975.554776	0.097866	0.544686	0.023673	85.670250	86.979851	130.926819	0.108086	0.000000	-1.182760	0.000000	0.000000	0.000000	0.008223	-0.002907	0.005370	0.000000	0.000000	2.000000	65.000000	0.000000
2975.558109	0.097866	0.544686	0.023673	85.670975	87.022530	130.966888	0.106715	0.000000	-1.183655	0.000000	0.000000	0.000000	0.008223	-0.002907	0.005370	0.000000	0.000000	2.000000	65.000000	0.000000
2975.561443	0.097866	0.544686	0.023673	85.670975	87.022530	130.966888	0.106715	0.000000	-1.183655	0.000000	0.000000	0.000000	0.008223	-0.002907	0.005370	0.000000	0.000000	2.000000	65.000000	0.000000
2975.564776	0.097889	0.544660	0.023673	85.670975	87.022530	130.966888	0.106715	0.000000	-1.183655	0.000000	0.000000	0.000000	0.007134	-0.008049	0.000011	0.000000	0.000000	2.000000	65.000000	0.000000
2975.568109	0.097889	0.544660	0.023673	85.671921	87.065422	131.007141	0.106715	0.000000	-1.183655	0.000000	0.000000	0.000000	0.007134	-0.008049	0.000011	0.000000	0.000000	2.000000	65.000000	0.000000
2975.571443	0.097889	0.544660	0.023673	85.671921	87.065422	131.007141	0.106715	0.000000	-1.183655	0.000000	0.000000	0.000000	0.007134	-0.008049	0.000011	0.000000	0.000000	2.000000	65.000000	0.000000
2975.574776	0.097889	0.544660	0.023673	85.671921	87.065422	131.007141	0.106715	0.000000	-1.183655	0.000000	0.000000	0.000000	0.007134	-0.008049	0.000011	0.000000	0.000000	2.000000	65.000000	0.000000
2975.578109	0.097913	0.544633	0.023673	85.671921	87.065422	131.007141	0.105526	0.000000	-1.183657	0.000000	0.000000	0.000000	0.007133	-0.008041	0.000010	0.000000	0.000000	2.000000	65.000000	0.000000
2975.581443	0.097913	0.544633	0.023673	85.671921	87.065422	131.007141	0.105526	0.000000	-1.183657	0.000000	0.000000	0.000000	0.007133	-0.008041	0.000010	0.000000	0.000000	2.000000	65.000000	0.000000
2975.584776	0.097913	0.544633	0.023673	85.671921	87.065422	131.007141	0.105526	0.000000	-1.183657	0.000000	0.000000	0.000000	0.007133	-0.008041	0.000010	0.000000	0.000000	2.000000	65.000000	0.000000
2975.588109	0.097913	0.544633	0.023673	85.671074	87.108963	131.052521	0.104337	0.000000	-1.183658	0.000000	0.000000	0.000000	0.007133	-0.008041	0.000010	0.000000	0.000000	2.000000	65.000000	0.000000
2975.591443	0.097910	0.544616	0.023655	85.671074	87.108963	131.052521	0.104337	0.000000	-1.183658	0.000000	0.000000	0.000000	-0.001091	-0.005121	-0.005358	0.000000	0.000000	2.000000	65.000000	0.000000
2975.594776	0.097910	0.544616	0.023655	85.671074	87.108963	131.052521	0.104337	0.000000	-1.183658	0.000000	0.000000	0.000000	-0.001091	-0.005121	-0.005358	0.000000	0.000000	2.000000	65.000000	0.000000
2975.598109	0.097910	0.544616	0.023655	85.668037	87.116005	131.062958	0.104519	0.000000	-1.182765	0.000000	0.000000	0.000000	-0.001091	-0.005121	-0.005358	0.000000	0.000000	2.000000	65.000000	0.000000
2975.601443	0.097910	0.544616	0.023655	85.668037	87.116005	131.062958	0.104519	0.000000	-1.182765	0.000000	0.000000	0.000000	-0.001091	-0.005121	-0.005358	0.000000	0.000000	2.000000	65.000000	0.000000
2975.604776	0.097914	0.544606	0.023678	85.668037	87.116005	131.062958	0.104519	0.000000	-1.182765	0.000000	0.000000	0.000000	0.001376	-0.002918	0.006762	0.000000	0.000000	2.000000	65.000000	0.000000
2975.608109	0.097914	0.544606	0.023678	85.663383	87.126404	131.078491	0.104519	0.000000	-1.182765	0.000000	0.000000	0.000000	0.001376	-0.002918	0.006762	0.000000	0.000000	2.000000	65.000000	0.000000
2975.611443	0.097914	0.544606	0.023678	85.663383	87.126404	131.078491	0.104519	0.000000	-1.182765	0.000000	0.000000	0.000000	0.001376	-0.002918	0.006762	0.000000	0.000000	2.000000	65.000000	0.000000
2975.614776	0.097914	0.544606	0.023678	85.663383	87.126404	131.078491	0.104519	0.000000	-1.182765	0.000000	0.000000	0.000000	0.001376	-0.002918	0.006762	0.000000	0.000000	2.000000	65.000000	0.000000
2975.618109	0.097919	0.544596	0.023700	85.660263	87.133408	131.088913	0.104290	0.000000	-1.183892	0.000000	0.000000	0.000000	0.001379	-0.002933	0.006762	0.000000	0.000000	2.000000	65.000000	0.000000
2975.621443	0.097919	0.544596	0.023700	85.660263	87.133408	131.088913	0.104290	0.000000	-1.183892	0.000000	0.000000	0.000000	0.001379	-0.002933	0.006762	0.000000	0.000000	2.000000	65.000000	0.000000
2975.624776	0.097919	0.544596	0.023700	85.660263	87.133408	131.088913	0.104290	0.000000	-1.183892	0.000000	0.000000	0.000000	0.001379	-0.002933	0.006762	0.000000	0.000000	2.000000	65.000000	0.000000
2975.628109	0.097919	0.544596	0.023700	85.660263	87.136078	131.088882	0.104060	0.000000	-1.185019	0.000000	0.000000	0.000000	0.001379	-0.002933	0.006762	0.000000	0.000000	2.000000	65.000000	0.000000
2975.631443	0.097942	0.544596	0.023696	85.660263	87.136078	131.088882	0.104060	0.000000	-1.185019	0.000000	0.000000	0.000000	0.006848	-0.000001	-0.001395	0.000000	0.000000	2.000000	65.000000	0.000000
2975.634776	0.097942	0.544596	0.023696	85.660263	87.136078	131.088882	0.104060	0.000000	-1.185019	0.000000	0.000000	0.000000	0.006848	-0.000001	-0.001395	0.000000	0.000000	2.000000	65.000000	0.000000
2975.638109	0.097942	0.544596	0.023696	85.659546	87.096153	131.048813	0.102919	0.000000	-1.184787	0.000000	0.000000	0.000000	0.006848	-0.000001	-0.001395	0.000000	0.000000	2.000000	65.000000	0.000000
2975.641443	0.097942	0.544596	0.023696	85.659546	87.096153	131.048813	0.102919	0.000000	-1.184787	0.000000	0.000000	0.000000	0.006848	-0.000001	-0.001395	0.000000	0.000000	2.000000	65.000000	0.000000
2975.644776	0.097945	0.544613	0.023714	85.659546	87.096153	131.048813	0.102919	0.000000	-1.184787	0.000000	0.000000	0.000000	0.001091	0.005126	0.005359	0.000000	0.000000	2.000000	65.000000	0.000000
2975.648109	0.097945	0.544613	0.023714	85.659546	87.096153	131.048813	0.102919	0.000000	-1.184787	0.000000	0.000000	0.000000	0.001091	0.005126	0.005359	0.000000	0.000000	2.000000	65.000000	0.000000
2975.651443	0.097945	0.544613	0.023714	85.659546	87.096153	131.048813	0.102919	0.000000	-1.184787	0.000000	0.000000	0.000000	0.001091	0.005126	0.005359	0.000000	0.000000	2.000000	65.000000	0.000000
2975.654776	0.097945	0.544613	0.023714	85.659546	87.096153	131.048813	0.102919	0.000000	-1.184787	0.000000	0.000000	0.000000	0.001091	0.005126	0.005359	0.000000	0.000000	2.000000	65.000000	0.000000
2975.658109	0.097949	0.544630	0.023731	85.658821	87.056274	131.008804	0.102737	0.000000	-1.185680	0.000000	0.000000	0.000000	0.001092	0.005121	0.005358	0.000000	0.000000	2.000000	65.000000	0.000000
2975.661443	0.097949	0.544630	0.023731	85.658821	87.056274	131.008804	0.102737	0.000000	-1.185680	0.000000	0.000000	0.000000	0.001092	0.005121	0.005358	0.000000	0.000000	2.000000	65.000000	0.000000
2975.664776	0.097949	0.544630	0.023731	85.658821	87.056274	131.008804	0.102737	0.000000	-1.185680	0.000000	0.000000	0.000000	0.001092	0.005121	0.005358	0.000000	0.000000	2.000000	65.000000	0.000000
2975.668109	0.097949	0.544630	0.023731	85.656479	87.019875	130.974014	0.102555	0.000000	-1.186573	0.000000	0.000000	0.000000	0.001092	0.005121	0.005358	0.000000	0.000000	2.000000	65.000000	0.000000
2975.671443	0.097953	0.544648	0.023749	85.656479	87.019875	130.974014	0.102555	0.000000	-1.186573	0.000000	0.000000	0.000000	0.001089	0.005134	0.005358	0.000000	0.000000	2.000000	65.000000	0.000000
2975.674776	0.097953	0.544648	0.023749	85.656479	87.019875	130.974014	0.102555	0.000000	-1.186573	0.000000	0.000000	0.000000	0.001089	0.005134	0.005358	0.000000	0.000000	2.000000	65.000000	0.000000
2975.678109	0.097953	0.544648	0.023749	85.654129	86.986206	130.939224	0.102374	0.000000	-1.187466	0.000000	0.000000	0.000000	0.001089	0.005134	0.005358	0.000000	0.000000	2.000000	65.000000	0.000000
2975.681443	0.097953	0.544648	0.023749	85.654129	86.986206	130.939224	0.102374	0.000000	-1.187466	0.000000	0.000000	0.000000	0.001089	0.005134	0.005358	0.000000	0.000000	2.000000	65.000000	0.000000
2975.684776	0.097984	0.544655	0.023785	85.654129	86.986206	130.939224	0.102374	0.000000	-1.187466	0.000000	0.000000	0.000000	0.009318	0.002199	0.010723	0.000000	0.000000	2.000000	65.000000	0.000000
2975.688109	0.097984	0.544655	0.023785	85.651024	86.993248	130.949677	0.102374	0.000000	-1.187466	0.000000	0.000000	0.000000	0.009318	0.002199	0.010723	0.000000	0.000000	2.000000	65.000000	0.000000
2975.691443	0.097984	0.544655	0.023785	85.651024	86.993248	130.949677	0.102374	0.000000	-1.187466	0.000000	0.000000	0.000000	0.009318	0.002199	0.010723	0.000000	0.000000	2.000000	65.000000	0.000000
2975.694776	0.097984	0.544655	0.023785	85.651024	86.993248	130.949677	0.102374	0.000000	-1.187466	0.000000	0.000000	0.000000	0.009318	0.002199	0.010723	0.000000	0.000000	2.000000	65.000000	0.000000
2975.698109	0.097987	0.544672	0.023803	85.642609	86.971214	130.936020	0.100820	0.000000	-1.189253	0.000000	0.000000	0.000000	0.001091	0.005127	0.005358	0.000000	0.000000	2.000000	65.000000	0.000000
2975.701443	0.097987	0.544672	0.023803	85.642609	86.971214	130.936020	0.100820	0.000000	-1.189253	0.000000	0.000000	0.000000	0.001091	0.005127	0.005358	0.000000	0.000000	2.000000	65.000000	0.000000
2975.704776	0.097987	0.544672	0.023803	85.642609	86.971214	130.936020	0.100820	0.000000	-1.189253	0.000000	0.000000	0.000000	0.001091	0.005127	0.005358	0.000000	0.000000	2.000000	65.000000	0.000000
2975.708109	0.097987	0.544672	0.023803	85.631882	86.998558	130.972595	0.100639	0.000000	-1.190146	0.000000	0.000000	0.000000	0.001091	0.005127	0.005358	0.000000	0.000000	2.000000	65.000000	0.000000
2975.711443	0.098010	0.544672	0.023798	85.631882	86.998558	130.972595	0.100639	0.000000	-1.190146	0.000000	0.000000	0.000000	0.006851	-0.000005	-0.001396	0.000000	0.000000	2.000000	65.000000	0.000000
2975.714776	0.098010	0.544672	0.023798	85.631882	86.998558	130.972595	0.100639	0.000000	-1.190146	0.000000	0.000000	0.000000	0.006851	-0.000005	-0.001396	0.000000	0.000000	2.000000	65.000000	0.000000
2975.718109	0.098010	0.544672	0.023798	85.624939	87.055550	131.038254	0.099497	0.000000	-1.189914	0.000000	0.000000	0.000000	0.006851	-0.000005	-0.001396	0.000000	0.000000	2.000000	65.000000	0.000000
2975.721443	0.098010	0.544672	0.023798	85.624939	87.055550	131.038254	0.099497	0.000000	-1.189914	0.000000	0.000000	0.000000	0.006851	-0.000005	-0.001396	0.000000	0.000000	2.000000	65.000000	0.000000
2975.724776	0.098006	0.544655	0.023780	85.624939	87.055550	131.038254	0.099497	0.000000	-1.189914	0.000000	0.000000	0.000000	-0.001092	-0.005132	-0.005357	0.000000	0.000000	2.000000	65.000000	0.000000
2975.728109	0.098006	0.544655	0.023780	85.624260	87.098686	131.083191	0.099497	0.000000	-1.189914	0.000000	0.000000	0.000000	-0.001092	-0.005132	-0.005357	0.000000	0.000000	2.000000	65.000000	0.000000
2975.731443	0.098006	0.544655	0.023780	85.624260	87.098686	131.083191	0.099497	0.000000	-1.189914	0.000000	0.000000	0.000000	-0.001092	-0.005132	-0.005357	0.000000	0.000000	2.000000	65.000000	0.000000
2975.734776	0.098006	0.544655	0.023780	85.624260	87.098686	131.083191	0.099497	0.000000	-1.189914	0.000000	0.000000	0.000000	-0.001092	-0.005132	-0.005357	0.000000	0.000000	2.000000	65.000000	0.000000
2975.738109	0.097994	0.544657	0.023717	85.622696	87.102196	131.088409	0.099679	0.000000	-1.189021	0.000000	0.000000	0.000000	-0.003849	0.000714	-0.018881	0.000000	0.000000	2.000000	65.000000	0.000000
2975.741443	0.097994	0.544657	0.023717	85.622696	87.102196	131.088409	0.099679	0.000000	-1.189021	0.000000	0.000000	0.000000	-0.003849	0.000714	-0.018881	0.000000	0.000000	2.000000	65.000000	0.000000
2975.744776	0.097994	0.544657	0.023717	85.622696	87.102196	131.088409	0.099679	0.000000	-1.189021	0.000000	0.000000	0.000000	-0.003849	0.000714	-0.018881	0.000000	0.000000	2.000000	65.000000	0.000000
2975.748109	0.097994	0.544657	0.023717	85.620468	87.148697	131.138428	0.100320	0.000000	-1.185874	0.000000	0.000000	0.000000	-0.003849	0.000714	-0.018881	0.000000	0.000000	2.000000	65.000000	0.000000
2975.751443	0.097985	0.544650	0.023677	85.620468	87.148697	131.138428	0.100320	0.000000	-1.185874	0.000000	0.000000	0.000000	-0.002469	-0.002198	-0.012120	0.000000	0.000000	2.000000	65.000000	0.000000
2975.754776	0.097985	0.544650	0.023677	85.620468	87.148697	131.138428	0.100320	0.000000	-1.185874	0.000000	0.000000	0.000000	-0.002469	-0.002198	-0.012120	0.000000	0.000000	2.000000	65.000000	0.000000
2975.758109	0.097985	0.544650	0.023677	85.620468	87.148697	131.138428	0.100732	0.000000	-1.183854	0.000000	0.000000	0.000000	-0.002469	-0.002198	-0.012120	0.000000	0.000000	2.000000	65.000000	0.000000
2975.761443	0.097985	0.544650	0.023677	85.620468	87.148697	131.138428	0.100732	0.000000	-1.183854	0.000000	0.000000	0.000000	-0.002469	-0.002198	-0.012120	0.000000	0.000000	2.000000	65.000000	0.000000
2975.764776	0.097985	0.544650	0.023677	85.620468	87.148697	131.138428	0.100732	0.000000	-1.183854	0.000000	0.000000	0.000000	0.000001	0.000001	-0.000000	0.000000	0.000000	2.000000	65.000000	0.000000
2975.768109	0.097985	0.544650	0.023677	85.620468	87.148697	131.138428	0.100732	0.000000	-1.183854	0.000000	0.000000	0.000000	0.000001	0.000001	-0.000000	0.000000	0.000000	2.000000	65.000000	0.000000
2975.771443	0.097985	0.544650	0.023677	85.620468	87.148697	131.138428	0.100732	0.000000	-1.183854	0.000000	0.000000	0.000000	0.000001	0.000001	-0.000000	0.000000	0.000000	2.000000	65.000000	0.000000
2975.774776	0.097985	0.544650	0.023677	85.620468	87.148697	131.138428	0.100732	0.000000	-1.183854	0.000000	0.000000	0.000000	0.000001	0.000001	-0.000000	0.000000	0.000000	2.000000	65.000000	0.000000
2975.778109	0.097989	0.544667	0.023695	85.619659	87.109146	131.098755	0.100732	0.000000	-1.183854	0.000000	0.000000	0.000000	0.001092	0.005128	0.005357	0.000000	0.000000	2.000000	65.000000	0.000000
2975.781443	0.097989	0.544667	0.023695	85.619659	87.109146	131.098755	0.100732	0.000000	-1.183854	0.000000	0.000000	0.000000	0.001092	0.005128	0.005357	0.000000	0.000000	2.000000	65.000000	0.000000
2975.784776	0.097989	0.544667	0.023695	85.619659	87.109146	131.098755	0.100732	0.000000	-1.183854	0.000000	0.000000	0.000000	0.001092	0.005128	0.005357	0.000000	0.000000	2.000000	65.000000	0.000000
2975.788109	0.097989	0.544667	0.023695	85.619659	87.109146	131.098755	0.100550	0.000000	-1.184747	0.000000	0.000000	0.000000	0.001092	0.005128	0.005357	0.000000	0.000000	2.000000	65.000000	0.000000
2975.791443	0.097994	0.544657	0.023717	85.619659	87.109146	131.098755	0.100550	0.000000	-1.184747	0.000000	0.000000	0.000000	0.001377	-0.002934	0.006762	0.000000	0.000000	2.000000	65.000000	0.000000
2975.794776	0.097994	0.544657	0.023717	85.619659	87.109146	131.098755	0.100550	0.000000	-1.184747	0.000000	0.000000	0.000000	0.001377	-0.002934	0.006762	0.000000	0.000000	2.000000	65.000000	0.000000
2975.798109	0.097994	0.544657	0.023717	85.618851	87.069466	131.058975	0.100320	0.000000	-1.185874	0.000000	0.000000	0.000000	0.001377	-0.002934	0.006762	0.000000	0.000000	2.000000	65.000000	0.000000
2975.801443	0.097994	0.544657	0.023717	85.618851	87.069466	131.058975	0.100320	0.000000	-1.185874	0.000000	0.000000	0.000000	0.001377	-0.002934	0.006762	0.000000	0.000000	2.000000	65.000000	0.000000
2975.804776	0.097979	0.544665	0.023763	85.618851	87.069466	131.058975	0.100320	0.000000	-1.185874	0.000000	0.000000	0.000000	-0.004378	0.002214	0.013514	0.000000	0.000000	2.000000	65.000000	0.000000
2975.808109	0.097979	0.544665	0.023763	85.619614	87.106369	131.098709	0.100320	0.000000	-1.185874	0.000000	0.000000	0.000000	-0.004378	0.002214	0.013514	0.000000	0.000000	2.000000	65.000000	0.000000
2975.811443	0.097979	0.544665	0.023763	85.619614	87.106369	131.098709	0.100320	0.000000	-1.185874	0.000000	0.000000	0.000000	-0.004378	0.002214	0.013514	0.000000	0.000000	2.000000	65.000000	0.000000
2975.814776	0.097979	0.544665	0.023763	85.619614	87.106369	131.098709	0.100320	0.000000	-1.185874	0.000000	0.000000	0.000000	-0.004378	0.002214	0.013514	0.000000	0.000000	2.000000	65.000000	0.000000
2975.818109	0.097953	0.544648	0.023749	85.619659	87.103691	131.098755	0.101050	0.000000	-1.188126	0.000000	0.000000	0.000000	-0.007942	-0.005130	-0.003962	0.000000	0.000000	2.000000	65.000000	0.000000
2975.821443	0.097953	0.544648	0.023749	85.619659	87.103691	131.098755	0.101050	0.000000	-1.188126	0.000000	0.000000	0.000000	-0.007942	-0.005130	-0.003962	0.000000	0.000000	2.000000	65.000000	0.000000
2975.824776	0.097953	0.544648	0.023749	85.619659	87.103691	131.098755	0.101050	0.000000	-1.188126	0.000000	0.000000	0.000000	-0.007942	-0.005130	-0.003962	0.000000	0.000000	2.000000	65.000000	0.000000
2975.828109	0.097953	0.544648	0.023749	85.619614	87.100914	131.098694	0.102374	0.000000	-1.187466	0.000000	0.000000	0.000000	-0.007942	-0.005130	-0.003962	0.000000	0.000000	2.000000	65.000000	0.000000
2975.831443	0.097925	0.544657	0.023731	85.619614	87.100914	131.098694	0.102374	0.000000	-1.187466	0.000000	0.000000	0.000000	-0.008226	0.002914	-0.005367	0.000000	0.000000	2.000000	65.000000	0.000000
2975.834776	0.097925	0.544657	0.023731	85.619614	87.100914	131.098694	0.102374	0.000000	-1.187466	0.000000	0.000000	0.000000	-0.008226	0.002914	-0.005367	0.000000	0.000000	2.000000	65.000000	0.000000
2975.838109	0.097925	0.544657	0.023731	85.619659	87.098297	131.098801	0.103744	0.000000	-1.186571	0.000000	0.000000	0.000000	-0.008226	0.002914	-0.005367	0.000000	0.000000	2.000000	65.000000	0.000000
2975.841443	0.097925	0.544657	0.023731	85.619659	87.098297	131.098801	0.103744	0.000000	-1.186571	0.000000	0.000000	0.000000	-0.008226	0.002914	-0.005367	0.000000	0.000000	2.000000	65.000000	0.000000
2975.844776	0.097893	0.544677	0.023691	85.619659	87.098297	131.098801	0.103744	0.000000	-1.186571	0.000000	0.000000	0.000000	-0.009602	0.005840	-0.012130	0.000000	0.000000	2.000000	65.000000	0.000000
2975.848109	0.097893	0.544677	0.023691	85.618805	87.055855	131.058975	0.103744	0.000000	-1.186571	0.000000	0.000000	0.000000	-0.009602	0.005840	-0.012130	0.000000	0.000000	2.000000	65.000000	0.000000
2975.851443	0.097893	0.544677	0.023691	85.618805	87.055855	131.058975	0.103744	0.000000	-1.186571	0.000000	0.000000	0.000000	-0.009602	0.005840	-0.012130	0.000000	0.000000	2.000000	65.000000	0.000000
2975.854776	0.097893	0.544677	0.023691	85.618805	87.055855	131.058975	0.103744	0.000000	-1.186571	0.000000	0.000000	0.000000	-0.009602	0.005840	-0.012130	0.000000	0.000000	2.000000	65.000000	0.000000
2975.858109	0.097841	0.544740	0.023668	85.618095	87.013702	131.019409	0.105345	0.000000	-1.184550	0.000000	0.000000	0.000000	-0.015644	0.018999	-0.006787	0.000000	0.000000	2.000000	65.000000	0.000000
2975.861443	0.097841	0.544740	0.023668	85.618095	87.013702	131.019409	0.105345	0.000000	-1.184550	0.000000	0.000000	0.000000	-0.015644	0.018999	-0.006787	0.000000	0.000000	2.000000	65.000000	0.000000
2975.864776	0.097841	0.544740	0.023668	85.618095	87.013702	131.019409	0.105345	0.000000	-1.184550	0.000000	0.000000	0.000000	-0.015644	0.018999	-0.006787	0.000000	0.000000	2.000000	65.000000	0.000000
2975.868109	0.097841	0.544740	0.023668	85.617332	86.974113	130.979691	0.107952	0.000000	-1.183419	0.000000	0.000000	0.000000	-0.015644	0.018999	-0.006787	0.000000	0.000000	2.000000	65.000000	0.000000
2975.871443	0.097845	0.544757	0.023686	85.617332	86.974113	130.979691	0.107952	0.000000	-1.183419	0.000000	0.000000	0.000000	0.001090	0.005118	0.005357	0.000000	0.000000	2.000000	65.000000	0.000000
2975.874776	0.097845	0.544757	0.023686	85.617332	86.974113	130.979691	0.107952	0.000000	-1.183419	0.000000	0.000000	0.000000	0.001090	0.005118	0.005357	0.000000	0.000000	2.000000	65.000000	0.000000
2975.878109	0.097845	0.544757	0.023686	85.616531	86.931854	130.940063	0.107771	0.000000	-1.184312	0.000000	0.000000	0.000000	0.001090	0.005118	0.005357	0.000000	0.000000	2.000000	65.000000	0.000000
2975.881443	0.097845	0.544757	0.023686	85.616531	86.931854	130.940063	0.107771	0.000000	-1.184312	0.000000	0.000000	0.000000	0.001090	0.005118	0.005357	0.000000	0.000000	2.000000	65.000000	0.000000
2975.884776	0.097825	0.544774	0.023709	85.616531	86.931854	130.940063	0.107771	0.000000	-1.184312	0.000000	0.000000	0.000000	-0.005758	0.005131	0.006750	0.000000	0.000000	2.000000	65.000000	0.000000
2975.888109	0.097825	0.544774	0.023709	85.616531	86.931854	130.940063	0.107771	0.000000	-1.184312	0.000000	0.000000	0.000000	-0.005758	0.005131	0.006750	0.000000	0.000000	2.000000	65.000000	0.000000
2975.891443	0.097825	0.544774	0.023709	85.616531	86.931854	130.940063	0.107771	0.000000	-1.184312	0.000000	0.000000	0.000000	-0.005758	0.005131	0.006750	0.000000	0.000000	2.000000	65.000000	0.000000
2975.894776	0.097825	0.544774	0.023709	85.616531	86.931854	130.940063	0.107771	0.000000	-1.184312	0.000000	0.000000	0.000000	-0.005758	0.005131	0.006750	0.000000	0.000000	2.000000	65.000000	0.000000
2975.898109	0.097807	0.544765	0.023736	85.616486	86.929085	130.940018	0.108730	0.000000	-1.185436	0.000000	0.000000	0.000000	-0.005472	-0.002912	0.008156	0.000000	0.000000	2.000000	65.000000	0.000000
2975.901443	0.097807	0.544765	0.023736	85.616486	86.929085	130.940018	0.108730	0.000000	-1.185436	0.000000	0.000000	0.000000	-0.005472	-0.002912	0.008156	0.000000	0.000000	2.000000	65.000000	0.000000
2975.904776	0.097807	0.544765	0.023736	85.616486	86.929085	130.940018	0.108730	0.000000	-1.185436	0.000000	0.000000	0.000000	-0.005472	-0.002912	0.008156	0.000000	0.000000	2.000000	65.000000	0.000000
2975.908109	0.097807	0.544765	0.023736	85.616531	86.926422	130.940048	0.109642	0.000000	-1.186796	0.000000	0.000000	0.000000	-0.005472	-0.002912	0.008156	0.000000	0.000000	2.000000	65.000000	0.000000
2975.911443	0.097784	0.544765	0.023741	85.616531	86.926422	130.940048	0.109642	0.000000	-1.186796	0.000000	0.000000	0.000000	-0.006849	0.000002	0.001393	0.000000	0.000000	2.000000	65.000000	0.000000
2975.914776	0.097784	0.544765	0.023741	85.616531	86.926422	130.940048	0.109642	0.000000	-1.186796	0.000000	0.000000	0.000000	-0.006849	0.000002	0.001393	0.000000	0.000000	2.000000	65.000000	0.000000
2975.918109	0.097784	0.544765	0.023741	85.616486	86.923645	130.940033	0.110784	0.000000	-1.187028	0.000000	0.000000	0.000000	-0.006849	0.000002	0.001393	0.000000	0.000000	2.000000	65.000000	0.000000
2975.921443	0.097784	0.544765	0.023741	85.616486	86.923645	130.940033	0.110784	0.000000	-1.187028	0.000000	0.000000	0.000000	-0.006849	0.000002	0.001393	0.000000	0.000000	2.000000	65.000000	0.000000
2975.924776	0.097761	0.544765	0.023745	85.616486	86.923645	130.940033	0.110784	0.000000	-1.187028	0.000000	0.000000	0.000000	-0.006851	0.000002	0.001392	0.000000	0.000000	2.000000	65.000000	0.000000
2975.928109	0.097761	0.544765	0.023745	85.615723	86.884216	130.900436	0.110784	0.000000	-1.187028	0.000000	0.000000	0.000000	-0.006851	0.000002	0.001392	0.000000	0.000000	2.000000	65.000000	0.000000
2975.931443	0.097761	0.544765	0.023745	85.615723	86.884216	130.900436	0.110784	0.000000	-1.187028	0.000000	0.000000	0.000000	-0.006851	0.000002	0.001392	0.000000	0.000000	2.000000	65.000000	0.000000
2975.934776	0.097761	0.544765	0.023745	85.615723	86.884216	130.900436	0.110784	0.000000	-1.187028	0.000000	0.000000	0.000000	-0.006851	0.000002	0.001392	0.000000	0.000000	2.000000	65.000000	0.000000
2975.938109	0.097796	0.544789	0.023799	85.614922	86.847374	130.860779	0.111926	0.000000	-1.187260	0.000000	0.000000	0.000000	0.010403	0.007327	0.016084	0.000000	0.000000	2.000000	65.000000	0.000000
2975.941443	0.097796	0.544789	0.023799	85.614922	86.847374	130.860779	0.111926	0.000000	-1.187260	0.000000	0.000000	0.000000	0.010403	0.007327	0.016084	0.000000	0.000000	2.000000	65.000000	0.000000
2975.944776	0.097796	0.544789	0.023799	85.614922	86.847374	130.860779	0.111926	0.000000	-1.187260	0.000000	0.000000	0.000000	0.010403	0.007327	0.016084	0.000000	0.000000	2.000000	65.000000	0.000000
2975.948109	0.097796	0.544789	0.023799	85.614120	86.810600	130.821182	0.110192	0.000000	-1.189941	0.000000	0.000000	0.000000	0.010403	0.007327	0.016084	0.000000	0.000000	2.000000	65.000000	0.000000
2975.951443	0.097823	0.544806	0.023812	85.614120	86.810600	130.821182	0.110192	0.000000	-1.189941	0.000000	0.000000	0.000000	0.007940	0.005122	0.003963	0.000000	0.000000	2.000000	65.000000	0.000000
2975.954776	0.097823	0.544806	0.023812	85.614120	86.810600	130.821182	0.110192	0.000000	-1.189941	0.000000	0.000000	0.000000	0.007940	0.005122	0.003963	0.000000	0.000000	2.000000	65.000000	0.000000
2975.958109	0.097823	0.544806	0.023812	85.614120	86.813362	130.821213	0.108869	0.000000	-1.190601	0.000000	0.000000	0.000000	0.007940	0.005122	0.003963	0.000000	0.000000	2.000000	65.000000	0.000000
2975.961443	0.097823	0.544806	0.023812	85.614120	86.813362	130.821213	0.108869	0.000000	-1.190601	0.000000	0.000000	0.000000	0.007940	0.005122	0.003963	0.000000	0.000000	2.000000	65.000000	0.000000
2975.964776	0.097850	0.544796	0.023830	85.614120	86.813362	130.821213	0.108869	0.000000	-1.190601	0.000000	0.000000	0.000000	0.008225	-0.002922	0.005369	0.000000	0.000000	2.000000	65.000000	0.000000
2975.968109	0.097850	0.544796	0.023830	85.614120	86.813362	130.821213	0.108869	0.000000	-1.190601	0.000000	0.000000	0.000000	0.008225	-0.002922	0.005369	0.000000	0.000000	2.000000	65.000000	0.000000
2975.971443	0.097850	0.544796	0.023830	85.614120	86.813362	130.821213	0.108869	0.000000	-1.190601	0.000000	0.000000	0.000000	0.008225	-0.002922	0.005369	0.000000	0.000000	2.000000	65.000000	0.000000
2975.974776	0.097850	0.544796	0.023830	85.614120	86.813362	130.821213	0.108869	0.000000	-1.190601	0.000000	0.000000	0.000000	0.008225	-0.002922	0.005369	0.000000	0.000000	2.000000	65.000000	0.000000
2975.978109	0.097851	0.544769	0.023835	85.614922	86.852814	130.860779	0.107498	0.000000	-1.191496	0.000000	0.000000	0.000000	0.000285	-0.008045	0.001406	0.000000	0.000000	2.000000	65.000000	0.000000
2975.981443	0.097851	0.544769	0.023835	85.614922	86.852814	130.860779	0.107498	0.000000	-1.191496	0.000000	0.000000	0.000000	0.000285	-0.008045	0.001406	0.000000	0.000000	2.000000	65.000000	0.000000
2975.984776	0.097851	0.544769	0.023835	85.614922	86.852814	130.860779	0.107498	0.000000	-1.191496	0.000000	0.000000	0.000000	0.000285	-0.008045	0.001406	0.000000	0.000000	2.000000	65.000000	0.000000
2975.988109	0.097851	0.544769	0.023835	85.617287	86.971436	130.979736	0.107450	0.000000	-1.191731	0.000000	0.000000	0.000000	0.000285	-0.008045	0.001406	0.000000	0.000000	2.000000	65.000000	0.000000
2975.991443	0.097858	0.544728	0.023754	85.617287	86.971436	130.979736	0.107450	0.000000	-1.191731	0.000000	0.000000	0.000000	0.002206	-0.012450	-0.024226	0.000000	0.000000	2.000000	65.000000	0.000000
2975.994776	0.097858	0.544728	0.023754	85.617287	86.971436	130.979736	0.107450	0.000000	-1.191731	0.000000	0.000000	0.000000	0.002206	-0.012450	-0.024226	0.000000	0.000000	2.000000	65.000000	0.000000
2975.998109	0.097858	0.544728	0.023754	85.619698	87.092865	131.098785	0.107450	0.000000	-1.191731	0.000000	0.000000	0.000000	0.002206	-0.012450	-0.024226	0.000000	0.000000	2.000000	65.000000	0.000000
2976.001443	0.097858	0.544728	0.023754	85.619698	87.092865	131.098785	0.107450	0.000000	-1.191731	0.000000	0.000000	0.000000	0.002206	-0.012450	-0.024226	0.000000	0.000000	2.000000	65.000000	0.000000
2976.004776	0.097839	0.544669	0.023660	85.619698	87.092865	131.098785	0.107450	0.000000	-1.191731	0.000000	0.000000	0.000000	-0.005736	-0.017583	-0.028193	0.000000	0.000000	2.000000	65.000000	0.000000
2976.008109	0.097839	0.544669	0.023660	85.618851	87.306381	131.312607	0.107082	0.000000	-1.187693	0.000000	0.000000	0.000000	-0.005736	-0.017583	-0.028193	0.000000	1.000000	2.000000	65.000000	0.000000
2976.011443	0.097839	0.544669	0.023660	85.618851	87.306381	131.312607	0.107082	0.000000	-1.187693	0.000000	0.000000	0.000000	-0.005736	-0.017583	-0.028193	0.000000	1.000000	2.000000	65.000000	0.000000
