# Supplementary material for: Haptic Guidance Needs to Be Intuitive Not Just Informative to Improve Human Motor Accuracy
Source: PLoS One. 2016 Mar 16;11(3):e0150912. doi: 10.1371/journal.pone.0150912 (PMC4794196; doi:10.1371/journal.pone.0150912)
Supplement: S2 Data — (ZIP) [file pone.0150912.s002.zip › Subject10/exp2_0066.txt]

Time	PosX	PosY	PosZ	RotX	RotY	RotZ	ForceX	ForceY	ForceZ	MomentX	MomentY	MomentZ	VelocityX	VelocityY	VelocityZ	CalibratedWeight	ButtonDown	Condition	Trial	Visual
2977.694776	-0.003149	0.534537	0.252668	81.772476	97.690254	124.465950	0.000000	0.000000	0.000000	0.000000	0.000000	0.000000	-0.000065	-0.004297	0.014589	0.000000	1.000000	2.000000	66.000000	0.000000
2977.698109	-0.003383	0.534416	0.252272	81.770920	97.848549	124.641121	-1.789600	0.000000	-4.668761	0.000000	0.000000	0.000000	-0.070199	-0.036444	-0.118824	0.000000	1.000000	2.000000	66.000000	0.000000
2977.701443	-0.003383	0.534416	0.252272	81.770920	97.848549	124.641121	-1.789600	0.000000	-4.668761	0.000000	0.000000	0.000000	-0.070199	-0.036444	-0.118824	0.000000	1.000000	2.000000	66.000000	0.000000
2977.704776	-0.003383	0.534416	0.252272	81.770920	97.848549	124.641121	-1.789600	0.000000	-4.668761	0.000000	0.000000	0.000000	-0.070199	-0.036444	-0.118824	0.000000	1.000000	2.000000	66.000000	0.000000
2977.708109	-0.003383	0.534416	0.252272	81.766151	98.218254	125.056122	-1.788274	0.000000	-4.669270	0.000000	0.000000	0.000000	-0.070199	-0.036444	-0.118824	0.000000	1.000000	2.000000	66.000000	0.000000
2977.711443	-0.003887	0.534308	0.251998	81.766151	98.218254	125.056122	-1.788274	0.000000	-4.669270	0.000000	0.000000	0.000000	-0.151106	-0.032374	-0.082106	0.000000	1.000000	2.000000	66.000000	0.000000
2977.714776	-0.003887	0.534308	0.251998	81.766151	98.218254	125.056122	-1.788274	0.000000	-4.669270	0.000000	0.000000	0.000000	-0.151106	-0.032374	-0.082106	0.000000	1.000000	2.000000	66.000000	0.000000
2977.718109	-0.004421	0.533974	0.251261	81.747902	98.722610	125.610756	-1.788274	0.000000	-4.669270	0.000000	0.000000	0.000000	-0.160218	-0.100315	-0.221287	0.000000	0.000000	2.000000	66.000000	0.000000
2977.721443	-0.004421	0.533974	0.251261	81.747902	98.722610	125.610756	-1.788274	0.000000	-4.669270	0.000000	0.000000	0.000000	-0.160218	-0.100315	-0.221287	0.000000	0.000000	2.000000	66.000000	0.000000
2977.724776	-0.004421	0.533974	0.251261	81.747902	98.722610	125.610756	-1.788274	0.000000	-4.669270	0.000000	0.000000	0.000000	-0.160218	-0.100315	-0.221287	0.000000	0.000000	2.000000	66.000000	0.000000
2977.728109	-0.004951	0.533877	0.250180	81.695351	99.359970	126.321548	-1.777719	0.000000	-4.673298	0.000000	0.000000	0.000000	-0.159163	-0.029150	-0.324157	0.000000	0.000000	2.000000	66.000000	0.000000
2977.731443	-0.004951	0.533877	0.250180	81.695351	99.359970	126.321548	-1.777719	0.000000	-4.673298	0.000000	0.000000	0.000000	-0.159163	-0.029150	-0.324157	0.000000	0.000000	2.000000	66.000000	0.000000
2977.734776	-0.004951	0.533877	0.250180	81.695351	99.359970	126.321548	-1.777719	0.000000	-4.673298	0.000000	0.000000	0.000000	-0.159163	-0.029150	-0.324157	0.000000	0.000000	2.000000	66.000000	0.000000
2977.738109	-0.005646	0.533517	0.248839	81.525063	99.985764	127.106094	-1.775768	0.000000	-4.674039	0.000000	0.000000	0.000000	-0.208342	-0.107835	-0.402354	0.000000	0.000000	2.000000	66.000000	0.000000
2977.741443	-0.005646	0.533517	0.248839	81.525063	99.985764	127.106094	-1.775768	0.000000	-4.674039	0.000000	0.000000	0.000000	-0.208342	-0.107835	-0.402354	0.000000	0.000000	2.000000	66.000000	0.000000
2977.744776	-0.005646	0.533517	0.248839	81.525063	99.985764	127.106094	-1.775768	0.000000	-4.674039	0.000000	0.000000	0.000000	-0.208342	-0.107835	-0.402354	0.000000	0.000000	2.000000	66.000000	0.000000
2977.748109	-0.005902	0.533172	0.247448	81.229225	99.698586	127.056038	-1.772732	0.000000	-4.675192	0.000000	0.000000	0.000000	-0.076946	-0.103465	-0.417408	0.000000	0.000000	2.000000	66.000000	0.000000
2977.751443	-0.005902	0.533172	0.247448	81.229225	99.698586	127.056038	-1.772732	0.000000	-4.675192	0.000000	0.000000	0.000000	-0.076946	-0.103465	-0.417408	0.000000	0.000000	2.000000	66.000000	0.000000
2977.754776	-0.005902	0.533172	0.247448	81.229225	99.698586	127.056038	-1.772732	0.000000	-4.675192	0.000000	0.000000	0.000000	-0.076946	-0.103465	-0.417408	0.000000	0.000000	2.000000	66.000000	0.000000
2977.758109	-0.006091	0.532849	0.246066	80.891762	96.969788	124.670296	-1.777207	0.000000	-4.673492	0.000000	0.000000	0.000000	-0.056623	-0.097104	-0.414480	0.000000	0.000000	2.000000	66.000000	0.000000
2977.761443	-0.006091	0.532849	0.246066	80.891762	96.969788	124.670296	-1.777207	0.000000	-4.673492	0.000000	0.000000	0.000000	-0.056623	-0.097104	-0.414480	0.000000	0.000000	2.000000	66.000000	0.000000
2977.764776	-0.006091	0.532849	0.246066	80.891762	96.969788	124.670296	-1.777207	0.000000	-4.673492	0.000000	0.000000	0.000000	-0.056623	-0.097104	-0.414480	0.000000	0.000000	2.000000	66.000000	0.000000
2977.768109	-0.006280	0.532574	0.244771	80.575874	92.342300	120.434883	-1.782789	0.000000	-4.671366	0.000000	0.000000	0.000000	-0.056619	-0.082479	-0.388598	0.000000	0.000000	2.000000	66.000000	0.000000
2977.771443	-0.006280	0.532574	0.244771	80.575874	92.342300	120.434883	-1.782789	0.000000	-4.671366	0.000000	0.000000	0.000000	-0.056619	-0.082479	-0.388598	0.000000	0.000000	2.000000	66.000000	0.000000
2977.774776	-0.006280	0.532574	0.244771	80.575874	92.342300	120.434883	-1.782789	0.000000	-4.671366	0.000000	0.000000	0.000000	-0.056619	-0.082479	-0.388598	0.000000	0.000000	2.000000	66.000000	0.000000
2977.778109	-0.006302	0.532285	0.243523	80.303749	87.077492	115.519180	-1.787878	0.000000	-4.669421	0.000000	0.000000	0.000000	-0.006630	-0.086656	-0.374409	0.000000	0.000000	2.000000	66.000000	0.000000
2977.781443	-0.006302	0.532285	0.243523	80.303749	87.077492	115.519180	-1.787878	0.000000	-4.669421	0.000000	0.000000	0.000000	-0.006630	-0.086656	-0.374409	0.000000	0.000000	2.000000	66.000000	0.000000
2977.784776	-0.006302	0.532285	0.243523	80.303749	87.077492	115.519180	-1.787878	0.000000	-4.669421	0.000000	0.000000	0.000000	-0.006630	-0.086656	-0.374409	0.000000	0.000000	2.000000	66.000000	0.000000
2977.788109	-0.006324	0.531999	0.242303	80.061974	81.979286	110.706566	-1.795492	0.000000	-4.666499	0.000000	0.000000	0.000000	-0.006672	-0.085586	-0.365927	0.000000	0.000000	2.000000	66.000000	0.000000
2977.791443	-0.006324	0.531999	0.242303	80.061974	81.979286	110.706566	-1.795492	0.000000	-4.666499	0.000000	0.000000	0.000000	-0.006672	-0.085586	-0.365927	0.000000	0.000000	2.000000	66.000000	0.000000
2977.794776	-0.006324	0.531999	0.242303	80.061974	81.979286	110.706566	-1.795492	0.000000	-4.666499	0.000000	0.000000	0.000000	-0.006672	-0.085586	-0.365927	0.000000	0.000000	2.000000	66.000000	0.000000
2977.798109	-0.006280	0.531718	0.241112	79.882751	77.363472	106.289421	-1.802985	0.000000	-4.663609	0.000000	0.000000	0.000000	0.013175	-0.084509	-0.357181	0.000000	0.000000	2.000000	66.000000	0.000000
2977.801443	-0.006280	0.531718	0.241112	79.882751	77.363472	106.289421	-1.802985	0.000000	-4.663609	0.000000	0.000000	0.000000	0.013175	-0.084509	-0.357181	0.000000	0.000000	2.000000	66.000000	0.000000
2977.804776	-0.006280	0.531718	0.241112	79.882751	77.363472	106.289421	-1.802985	0.000000	-4.663609	0.000000	0.000000	0.000000	0.013175	-0.084509	-0.357181	0.000000	0.000000	2.000000	66.000000	0.000000
2977.808109	-0.006138	0.531426	0.240001	79.763710	73.112000	102.139847	-1.811460	0.000000	-4.660323	0.000000	0.000000	0.000000	0.042716	-0.087617	-0.333326	0.000000	0.000000	2.000000	66.000000	0.000000
2977.811443	-0.006138	0.531426	0.240001	79.763710	73.112000	102.139847	-1.811460	0.000000	-4.660323	0.000000	0.000000	0.000000	0.042716	-0.087617	-0.333326	0.000000	0.000000	2.000000	66.000000	0.000000
2977.814776	-0.006138	0.531426	0.240001	79.763710	73.112000	102.139847	-1.811460	0.000000	-4.660323	0.000000	0.000000	0.000000	0.042716	-0.087617	-0.333326	0.000000	0.000000	2.000000	66.000000	0.000000
2977.818109	-0.005930	0.531158	0.238934	79.643585	69.270790	98.365868	-1.821136	0.000000	-4.656551	0.000000	0.000000	0.000000	0.062304	-0.080308	-0.320204	0.000000	0.000000	2.000000	66.000000	0.000000
2977.821443	-0.005930	0.531158	0.238934	79.643585	69.270790	98.365868	-1.821136	0.000000	-4.656551	0.000000	0.000000	0.000000	0.062304	-0.080308	-0.320204	0.000000	0.000000	2.000000	66.000000	0.000000
2977.824776	-0.005930	0.531158	0.238934	79.643585	69.270790	98.365868	-1.821136	0.000000	-4.656551	0.000000	0.000000	0.000000	0.062304	-0.080308	-0.320204	0.000000	0.000000	2.000000	66.000000	0.000000
2977.828109	-0.005657	0.530891	0.237865	79.525024	66.396843	95.533737	-1.831688	0.000000	-4.652410	0.000000	0.000000	0.000000	0.081925	-0.080240	-0.320812	0.000000	0.000000	2.000000	66.000000	0.000000
2977.831443	-0.005657	0.530891	0.237865	79.525024	66.396843	95.533737	-1.831688	0.000000	-4.652410	0.000000	0.000000	0.000000	0.081925	-0.080240	-0.320812	0.000000	0.000000	2.000000	66.000000	0.000000
2977.834776	-0.005657	0.530891	0.237865	79.525024	66.396843	95.533737	-1.831688	0.000000	-4.652410	0.000000	0.000000	0.000000	0.081925	-0.080240	-0.320812	0.000000	0.000000	2.000000	66.000000	0.000000
2977.838109	-0.005384	0.530630	0.236678	79.506958	65.720161	94.866966	-1.843425	0.000000	-4.647772	0.000000	0.000000	0.000000	0.081953	-0.078046	-0.355895	0.000000	0.000000	2.000000	66.000000	0.000000
2977.841443	-0.005384	0.530630	0.236678	79.506958	65.720161	94.866966	-1.843425	0.000000	-4.647772	0.000000	0.000000	0.000000	0.081953	-0.078046	-0.355895	0.000000	0.000000	2.000000	66.000000	0.000000
2977.844776	-0.005384	0.530630	0.236678	79.506958	65.720161	94.866966	-1.843425	0.000000	-4.647772	0.000000	0.000000	0.000000	0.081953	-0.078046	-0.355895	0.000000	0.000000	2.000000	66.000000	0.000000
2977.848109	-0.005176	0.530357	0.235360	79.588028	66.855675	95.990372	-1.856024	0.000000	-4.642756	0.000000	0.000000	0.000000	0.062248	-0.082079	-0.395596	0.000000	0.000000	2.000000	66.000000	0.000000
2977.851443	-0.005176	0.530357	0.235360	79.588028	66.855675	95.990372	-1.856024	0.000000	-4.642756	0.000000	0.000000	0.000000	0.062248	-0.082079	-0.395596	0.000000	0.000000	2.000000	66.000000	0.000000
2977.854776	-0.005176	0.530357	0.235360	79.588028	66.855675	95.990372	-1.856024	0.000000	-4.642756	0.000000	0.000000	0.000000	0.062248	-0.082079	-0.395596	0.000000	0.000000	2.000000	66.000000	0.000000
2977.858109	-0.005034	0.530049	0.233893	79.674614	68.255997	97.380051	-1.868498	0.000000	-4.637749	0.000000	0.000000	0.000000	0.042657	-0.092307	-0.439830	0.000000	0.000000	2.000000	66.000000	0.000000
2977.861443	-0.005034	0.530049	0.233893	79.674614	68.255997	97.380051	-1.868498	0.000000	-4.637749	0.000000	0.000000	0.000000	0.042657	-0.092307	-0.439830	0.000000	0.000000	2.000000	66.000000	0.000000
2977.864776	-0.005034	0.530049	0.233893	79.674614	68.255997	97.380051	-1.868498	0.000000	-4.637749	0.000000	0.000000	0.000000	0.042657	-0.092307	-0.439830	0.000000	0.000000	2.000000	66.000000	0.000000
2977.868109	-0.004990	0.529707	0.232278	79.756790	69.651466	98.779182	-1.880980	0.000000	-4.632700	0.000000	0.000000	0.000000	0.013349	-0.102506	-0.484522	0.000000	0.000000	2.000000	66.000000	0.000000
2977.871443	-0.004990	0.529707	0.232278	79.756790	69.651466	98.779182	-1.880980	0.000000	-4.632700	0.000000	0.000000	0.000000	0.013349	-0.102506	-0.484522	0.000000	0.000000	2.000000	66.000000	0.000000
2977.874776	-0.004990	0.529707	0.232278	79.756790	69.651466	98.779182	-1.880980	0.000000	-4.632700	0.000000	0.000000	0.000000	0.013349	-0.102506	-0.484522	0.000000	0.000000	2.000000	66.000000	0.000000
2977.878109	-0.005042	0.529315	0.230531	79.826736	70.899994	100.042915	-1.892951	0.000000	-4.627822	0.000000	0.000000	0.000000	-0.015796	-0.117765	-0.524165	0.000000	0.000000	2.000000	66.000000	0.000000
2977.881443	-0.005042	0.529315	0.230531	79.826736	70.899994	100.042915	-1.892951	0.000000	-4.627822	0.000000	0.000000	0.000000	-0.015796	-0.117765	-0.524165	0.000000	0.000000	2.000000	66.000000	0.000000
2977.884776	-0.005042	0.529315	0.230531	79.826736	70.899994	100.042915	-1.892951	0.000000	-4.627822	0.000000	0.000000	0.000000	-0.015796	-0.117765	-0.524165	0.000000	0.000000	2.000000	66.000000	0.000000
2977.888109	-0.005192	0.528919	0.228744	79.883942	71.987633	101.163651	-1.904319	0.000000	-4.623156	0.000000	0.000000	0.000000	-0.044915	-0.118688	-0.536050	0.000000	0.000000	2.000000	66.000000	0.000000
2977.891443	-0.005192	0.528919	0.228744	79.883942	71.987633	101.163651	-1.904319	0.000000	-4.623156	0.000000	0.000000	0.000000	-0.044915	-0.118688	-0.536050	0.000000	0.000000	2.000000	66.000000	0.000000
2977.894776	-0.005192	0.528919	0.228744	79.883942	71.987633	101.163651	-1.904319	0.000000	-4.623156	0.000000	0.000000	0.000000	-0.044915	-0.118688	-0.536050	0.000000	0.000000	2.000000	66.000000	0.000000
2977.898109	-0.005438	0.528521	0.226917	79.908195	73.039162	102.278236	-1.914436	0.000000	-4.618976	0.000000	0.000000	0.000000	-0.073796	-0.119595	-0.548059	0.000000	0.000000	2.000000	66.000000	0.000000
2977.901443	-0.005438	0.528521	0.226917	79.908195	73.039162	102.278236	-1.914436	0.000000	-4.618976	0.000000	0.000000	0.000000	-0.073796	-0.119595	-0.548059	0.000000	0.000000	2.000000	66.000000	0.000000
2977.904776	-0.005438	0.528521	0.226917	79.908195	73.039162	102.278236	-1.914436	0.000000	-4.618976	0.000000	0.000000	0.000000	-0.073796	-0.119595	-0.548059	0.000000	0.000000	2.000000	66.000000	0.000000
2977.908109	-0.005715	0.528217	0.225090	79.813606	74.132774	103.522942	-1.923305	0.000000	-4.615289	0.000000	0.000000	0.000000	-0.083096	-0.090989	-0.548152	0.000000	0.000000	2.000000	66.000000	0.000000
2977.911443	-0.005715	0.528217	0.225090	79.813606	74.132774	103.522942	-1.923305	0.000000	-4.615289	0.000000	0.000000	0.000000	-0.083096	-0.090989	-0.548152	0.000000	0.000000	2.000000	66.000000	0.000000
2977.914776	-0.005715	0.528217	0.225090	79.813606	74.132774	103.522942	-1.923305	0.000000	-4.615289	0.000000	0.000000	0.000000	-0.083096	-0.090989	-0.548152	0.000000	0.000000	2.000000	66.000000	0.000000
2977.918109	-0.006023	0.527914	0.223256	79.600136	75.275627	104.907715	-1.931759	0.000000	-4.611757	0.000000	0.000000	0.000000	-0.092301	-0.091012	-0.550212	0.000000	0.000000	2.000000	66.000000	0.000000
2977.921443	-0.006023	0.527914	0.223256	79.600136	75.275627	104.907715	-1.931759	0.000000	-4.611757	0.000000	0.000000	0.000000	-0.092301	-0.091012	-0.550212	0.000000	0.000000	2.000000	66.000000	0.000000
2977.924776	-0.006023	0.527914	0.223256	79.600136	75.275627	104.907715	-1.931759	0.000000	-4.611757	0.000000	0.000000	0.000000	-0.092301	-0.091012	-0.550212	0.000000	0.000000	2.000000	66.000000	0.000000
2977.928109	-0.006328	0.527685	0.221408	79.315094	76.365349	106.281952	-1.939844	0.000000	-4.608363	0.000000	0.000000	0.000000	-0.091740	-0.068770	-0.554500	0.000000	0.000000	2.000000	66.000000	0.000000
2977.931443	-0.006328	0.527685	0.221408	79.315094	76.365349	106.281952	-1.939844	0.000000	-4.608363	0.000000	0.000000	0.000000	-0.091740	-0.068770	-0.554500	0.000000	0.000000	2.000000	66.000000	0.000000
2977.934776	-0.006328	0.527685	0.221408	79.315094	76.365349	106.281952	-1.939844	0.000000	-4.608363	0.000000	0.000000	0.000000	-0.091740	-0.068770	-0.554500	0.000000	0.000000	2.000000	66.000000	0.000000
2977.938109	-0.006696	0.527505	0.219497	79.022430	77.383820	107.602295	-1.948184	0.000000	-4.604843	0.000000	0.000000	0.000000	-0.110305	-0.053831	-0.573310	0.000000	0.000000	2.000000	66.000000	0.000000
2977.941443	-0.006696	0.527505	0.219497	79.022430	77.383820	107.602295	-1.948184	0.000000	-4.604843	0.000000	0.000000	0.000000	-0.110305	-0.053831	-0.573310	0.000000	0.000000	2.000000	66.000000	0.000000
2977.944776	-0.006696	0.527505	0.219497	79.022430	77.383820	107.602295	-1.948184	0.000000	-4.604843	0.000000	0.000000	0.000000	-0.110305	-0.053831	-0.573310	0.000000	0.000000	2.000000	66.000000	0.000000
2977.948109	-0.007093	0.527375	0.217523	78.771988	78.324883	108.798149	-1.956020	0.000000	-4.601521	0.000000	0.000000	0.000000	-0.119065	-0.039028	-0.592182	0.000000	0.000000	2.000000	66.000000	0.000000
2977.951443	-0.007093	0.527375	0.217523	78.771988	78.324883	108.798149	-1.956020	0.000000	-4.601521	0.000000	0.000000	0.000000	-0.119065	-0.039028	-0.592182	0.000000	0.000000	2.000000	66.000000	0.000000
2977.954776	-0.007093	0.527375	0.217523	78.771988	78.324883	108.798149	-1.956020	0.000000	-4.601521	0.000000	0.000000	0.000000	-0.119065	-0.039028	-0.592182	0.000000	0.000000	2.000000	66.000000	0.000000
2977.958109	-0.007550	0.527200	0.215478	78.621056	79.245667	109.901062	-1.963933	0.000000	-4.598148	0.000000	0.000000	0.000000	-0.137260	-0.052489	-0.613467	0.000000	0.000000	2.000000	66.000000	0.000000
2977.961443	-0.007550	0.527200	0.215478	78.621056	79.245667	109.901062	-1.963933	0.000000	-4.598148	0.000000	0.000000	0.000000	-0.137260	-0.052489	-0.613467	0.000000	0.000000	2.000000	66.000000	0.000000
2977.964776	-0.007550	0.527200	0.215478	78.621056	79.245667	109.901062	-1.963933	0.000000	-4.598148	0.000000	0.000000	0.000000	-0.137260	-0.052489	-0.613467	0.000000	0.000000	2.000000	66.000000	0.000000
2977.968109	-0.008035	0.527030	0.213306	78.616821	80.156181	110.846451	-1.971431	0.000000	-4.594939	0.000000	0.000000	0.000000	-0.145483	-0.050984	-0.651724	0.000000	0.000000	2.000000	66.000000	0.000000
2977.971443	-0.008035	0.527030	0.213306	78.616821	80.156181	110.846451	-1.971431	0.000000	-4.594939	0.000000	0.000000	0.000000	-0.145483	-0.050984	-0.651724	0.000000	0.000000	2.000000	66.000000	0.000000
2977.974776	-0.008035	0.527030	0.213306	78.616821	80.156181	110.846451	-1.971431	0.000000	-4.594939	0.000000	0.000000	0.000000	-0.145483	-0.050984	-0.651724	0.000000	0.000000	2.000000	66.000000	0.000000
2977.978109	-0.008580	0.526819	0.211094	78.647903	81.123085	111.731056	-1.979556	0.000000	-4.591444	0.000000	0.000000	0.000000	-0.163382	-0.063359	-0.663529	0.000000	0.000000	2.000000	66.000000	0.000000
2977.981443	-0.008580	0.526819	0.211094	78.647903	81.123085	111.731056	-1.979556	0.000000	-4.591444	0.000000	0.000000	0.000000	-0.163382	-0.063359	-0.663529	0.000000	0.000000	2.000000	66.000000	0.000000
2977.984776	-0.008580	0.526819	0.211094	78.647903	81.123085	111.731056	-1.979556	0.000000	-4.591444	0.000000	0.000000	0.000000	-0.163382	-0.063359	-0.663529	0.000000	0.000000	2.000000	66.000000	0.000000
2977.988109	-0.009152	0.526583	0.208824	78.666183	82.091377	112.730553	-1.987049	0.000000	-4.588206	0.000000	0.000000	0.000000	-0.171499	-0.070702	-0.681001	0.000000	0.000000	2.000000	66.000000	0.000000
2977.991443	-0.009152	0.526583	0.208824	78.666183	82.091377	112.730553	-1.987049	0.000000	-4.588206	0.000000	0.000000	0.000000	-0.171499	-0.070702	-0.681001	0.000000	0.000000	2.000000	66.000000	0.000000
2977.994776	-0.009152	0.526583	0.208824	78.666183	82.091377	112.730553	-1.987049	0.000000	-4.588206	0.000000	0.000000	0.000000	-0.171499	-0.070702	-0.681001	0.000000	0.000000	2.000000	66.000000	0.000000
2977.998109	-0.009783	0.526387	0.206574	78.645943	83.049194	113.791885	-1.994653	0.000000	-4.584906	0.000000	0.000000	0.000000	-0.189271	-0.059014	-0.675052	0.000000	0.000000	2.000000	66.000000	0.000000
2978.001443	-0.009783	0.526387	0.206574	78.645943	83.049194	113.791885	-1.994653	0.000000	-4.584906	0.000000	0.000000	0.000000	-0.189271	-0.059014	-0.675052	0.000000	0.000000	2.000000	66.000000	0.000000
2978.004776	-0.009783	0.526387	0.206574	78.645943	83.049194	113.791885	-1.994653	0.000000	-4.584906	0.000000	0.000000	0.000000	-0.189271	-0.059014	-0.675052	0.000000	0.000000	2.000000	66.000000	0.000000
2978.008109	-0.010472	0.526245	0.204325	78.564354	83.932648	114.835587	-2.001142	0.000000	-4.582077	0.000000	0.000000	0.000000	-0.206783	-0.042596	-0.674692	0.000000	0.000000	2.000000	66.000000	0.000000
2978.011443	-0.010472	0.526245	0.204325	78.564354	83.932648	114.835587	-2.001142	0.000000	-4.582077	0.000000	0.000000	0.000000	-0.206783	-0.042596	-0.674692	0.000000	0.000000	2.000000	66.000000	0.000000
2978.014776	-0.010472	0.526245	0.204325	78.564354	83.932648	114.835587	-2.001142	0.000000	-4.582077	0.000000	0.000000	0.000000	-0.206783	-0.042596	-0.674692	0.000000	0.000000	2.000000	66.000000	0.000000
2978.018109	-0.011251	0.526161	0.202111	78.429764	84.718597	115.817360	-2.006654	0.000000	-4.579666	0.000000	0.000000	0.000000	-0.233669	-0.025197	-0.664206	0.000000	0.000000	2.000000	66.000000	0.000000
2978.021443	-0.011251	0.526161	0.202111	78.429764	84.718597	115.817360	-2.006654	0.000000	-4.579666	0.000000	0.000000	0.000000	-0.233669	-0.025197	-0.664206	0.000000	0.000000	2.000000	66.000000	0.000000
2978.024776	-0.011251	0.526161	0.202111	78.429764	84.718597	115.817360	-2.006654	0.000000	-4.579666	0.000000	0.000000	0.000000	-0.233669	-0.025197	-0.664206	0.000000	0.000000	2.000000	66.000000	0.000000
2978.028109	-0.012056	0.526134	0.199933	78.281746	85.418968	116.711983	-2.010287	0.000000	-4.578072	0.000000	0.000000	0.000000	-0.241601	-0.007968	-0.653294	0.000000	0.000000	2.000000	66.000000	0.000000
2978.031443	-0.012056	0.526134	0.199933	78.281746	85.418968	116.711983	-2.010287	0.000000	-4.578072	0.000000	0.000000	0.000000	-0.241601	-0.007968	-0.653294	0.000000	0.000000	2.000000	66.000000	0.000000
2978.034776	-0.012056	0.526134	0.199933	78.281746	85.418968	116.711983	-2.010287	0.000000	-4.578072	0.000000	0.000000	0.000000	-0.241601	-0.007968	-0.653294	0.000000	0.000000	2.000000	66.000000	0.000000
2978.038109	-0.012887	0.526161	0.197758	78.157654	86.004295	117.402649	-2.013183	0.000000	-4.576800	0.000000	0.000000	0.000000	-0.249282	0.008046	-0.652576	0.000000	0.000000	2.000000	66.000000	0.000000
2978.041443	-0.012887	0.526161	0.197758	78.157654	86.004295	117.402649	-2.013183	0.000000	-4.576800	0.000000	0.000000	0.000000	-0.249282	0.008046	-0.652576	0.000000	0.000000	2.000000	66.000000	0.000000
2978.044776	-0.012887	0.526161	0.197758	78.157654	86.004295	117.402649	-2.013183	0.000000	-4.576800	0.000000	0.000000	0.000000	-0.249282	0.008046	-0.652576	0.000000	0.000000	2.000000	66.000000	0.000000
2978.048109	-0.013743	0.526166	0.195558	78.103020	86.586975	117.929459	-2.015623	0.000000	-4.575726	0.000000	0.000000	0.000000	-0.256706	0.001427	-0.659930	0.000000	0.000000	2.000000	66.000000	0.000000
2978.051443	-0.013743	0.526166	0.195558	78.103020	86.586975	117.929459	-2.015623	0.000000	-4.575726	0.000000	0.000000	0.000000	-0.256706	0.001427	-0.659930	0.000000	0.000000	2.000000	66.000000	0.000000
2978.054776	-0.013743	0.526166	0.195558	78.103020	86.586975	117.929459	-2.015623	0.000000	-4.575726	0.000000	0.000000	0.000000	-0.256706	0.001427	-0.659930	0.000000	0.000000	2.000000	66.000000	0.000000
2978.058109	-0.014591	0.526129	0.193319	78.112518	87.167931	118.310776	-2.017843	0.000000	-4.574747	0.000000	0.000000	0.000000	-0.254638	-0.011063	-0.671799	0.000000	0.000000	2.000000	66.000000	0.000000
2978.061443	-0.014591	0.526129	0.193319	78.112518	87.167931	118.310776	-2.017843	0.000000	-4.574747	0.000000	0.000000	0.000000	-0.254638	-0.011063	-0.671799	0.000000	0.000000	2.000000	66.000000	0.000000
2978.064776	-0.014591	0.526129	0.193319	78.112518	87.167931	118.310776	-2.017843	0.000000	-4.574747	0.000000	0.000000	0.000000	-0.254638	-0.011063	-0.671799	0.000000	0.000000	2.000000	66.000000	0.000000
2978.068109	-0.015432	0.526028	0.190989	78.124779	87.717911	118.686234	-2.020594	0.000000	-4.573532	0.000000	0.000000	0.000000	-0.252159	-0.030390	-0.698877	0.000000	0.000000	2.000000	66.000000	0.000000
2978.071443	-0.015432	0.526028	0.190989	78.124779	87.717911	118.686234	-2.020594	0.000000	-4.573532	0.000000	0.000000	0.000000	-0.252159	-0.030390	-0.698877	0.000000	0.000000	2.000000	66.000000	0.000000
2978.074776	-0.015432	0.526028	0.190989	78.124779	87.717911	118.686234	-2.020594	0.000000	-4.573532	0.000000	0.000000	0.000000	-0.252159	-0.030390	-0.698877	0.000000	0.000000	2.000000	66.000000	0.000000
2978.078109	-0.016386	0.525843	0.188550	78.137527	88.292084	119.187622	-2.024373	0.000000	-4.571861	0.000000	0.000000	0.000000	-0.286229	-0.055509	-0.731836	0.000000	0.000000	2.000000	66.000000	0.000000
2978.081443	-0.016386	0.525843	0.188550	78.137527	88.292084	119.187622	-2.024373	0.000000	-4.571861	0.000000	0.000000	0.000000	-0.286229	-0.055509	-0.731836	0.000000	0.000000	2.000000	66.000000	0.000000
2978.084776	-0.016386	0.525843	0.188550	78.137527	88.292084	119.187622	-2.024373	0.000000	-4.571861	0.000000	0.000000	0.000000	-0.286229	-0.055509	-0.731836	0.000000	0.000000	2.000000	66.000000	0.000000
2978.088109	-0.017422	0.525594	0.186015	78.150909	88.855164	119.773804	-2.026927	0.000000	-4.570729	0.000000	0.000000	0.000000	-0.310689	-0.074566	-0.760364	0.000000	0.000000	2.000000	66.000000	0.000000
2978.091443	-0.017422	0.525594	0.186015	78.150909	88.855164	119.773804	-2.026927	0.000000	-4.570729	0.000000	0.000000	0.000000	-0.310689	-0.074566	-0.760364	0.000000	0.000000	2.000000	66.000000	0.000000
2978.094776	-0.017422	0.525594	0.186015	78.150909	88.855164	119.773804	-2.026927	0.000000	-4.570729	0.000000	0.000000	0.000000	-0.310689	-0.074566	-0.760364	0.000000	0.000000	2.000000	66.000000	0.000000
2978.098109	-0.018568	0.525317	0.183379	78.156944	89.354019	120.327431	-2.028741	0.000000	-4.569925	0.000000	0.000000	0.000000	-0.343766	-0.083002	-0.790711	0.000000	0.000000	2.000000	66.000000	0.000000
2978.101443	-0.018568	0.525317	0.183379	78.156944	89.354019	120.327431	-2.028741	0.000000	-4.569925	0.000000	0.000000	0.000000	-0.343766	-0.083002	-0.790711	0.000000	0.000000	2.000000	66.000000	0.000000
2978.104776	-0.018568	0.525317	0.183379	78.156944	89.354019	120.327431	-2.028741	0.000000	-4.569925	0.000000	0.000000	0.000000	-0.343766	-0.083002	-0.790711	0.000000	0.000000	2.000000	66.000000	0.000000
2978.108109	-0.019793	0.525090	0.180705	78.138039	89.776131	120.750816	-2.029244	0.000000	-4.569701	0.000000	0.000000	0.000000	-0.367722	-0.068185	-0.802277	0.000000	0.000000	2.000000	66.000000	0.000000
2978.111443	-0.019793	0.525090	0.180705	78.138039	89.776131	120.750816	-2.029244	0.000000	-4.569701	0.000000	0.000000	0.000000	-0.367722	-0.068185	-0.802277	0.000000	0.000000	2.000000	66.000000	0.000000
2978.114776	-0.019793	0.525090	0.180705	78.138039	89.776131	120.750816	-2.029244	0.000000	-4.569701	0.000000	0.000000	0.000000	-0.367722	-0.068185	-0.802277	0.000000	0.000000	2.000000	66.000000	0.000000
2978.118109	-0.021039	0.524880	0.178033	78.060013	90.060898	121.053329	-2.028437	0.000000	-4.570059	0.000000	0.000000	0.000000	-0.373571	-0.062900	-0.801660	0.000000	0.000000	2.000000	66.000000	0.000000
2978.121443	-0.021039	0.524880	0.178033	78.060013	90.060898	121.053329	-2.028437	0.000000	-4.570059	0.000000	0.000000	0.000000	-0.373571	-0.062900	-0.801660	0.000000	0.000000	2.000000	66.000000	0.000000
2978.124776	-0.021039	0.524880	0.178033	78.060013	90.060898	121.053329	-2.028437	0.000000	-4.570059	0.000000	0.000000	0.000000	-0.373571	-0.062900	-0.801660	0.000000	0.000000	2.000000	66.000000	0.000000
2978.128109	-0.022273	0.524757	0.175357	77.904739	90.067169	121.223808	-2.027168	0.000000	-4.570622	0.000000	0.000000	0.000000	-0.370229	-0.036889	-0.802900	0.000000	0.000000	2.000000	66.000000	0.000000
2978.131443	-0.022273	0.524757	0.175357	77.904739	90.067169	121.223808	-2.027168	0.000000	-4.570622	0.000000	0.000000	0.000000	-0.370229	-0.036889	-0.802900	0.000000	0.000000	2.000000	66.000000	0.000000
2978.134776	-0.022273	0.524757	0.175357	77.904739	90.067169	121.223808	-2.027168	0.000000	-4.570622	0.000000	0.000000	0.000000	-0.370229	-0.036889	-0.802900	0.000000	0.000000	2.000000	66.000000	0.000000
2978.138109	-0.023497	0.524689	0.172716	77.706062	89.826454	121.071373	-2.026142	0.000000	-4.571077	0.000000	0.000000	0.000000	-0.367329	-0.020379	-0.792196	0.000000	0.000000	2.000000	66.000000	0.000000
2978.141443	-0.023497	0.524689	0.172716	77.706062	89.826454	121.071373	-2.026142	0.000000	-4.571077	0.000000	0.000000	0.000000	-0.367329	-0.020379	-0.792196	0.000000	0.000000	2.000000	66.000000	0.000000
2978.144776	-0.023497	0.524689	0.172716	77.706062	89.826454	121.071373	-2.026142	0.000000	-4.571077	0.000000	0.000000	0.000000	-0.367329	-0.020379	-0.792196	0.000000	0.000000	2.000000	66.000000	0.000000
2978.148109	-0.024740	0.524619	0.170062	77.512230	89.509743	120.697357	-2.024949	0.000000	-4.571606	0.000000	0.000000	0.000000	-0.372867	-0.021198	-0.796143	0.000000	0.000000	2.000000	66.000000	0.000000
2978.151443	-0.024740	0.524619	0.170062	77.512230	89.509743	120.697357	-2.024949	0.000000	-4.571606	0.000000	0.000000	0.000000	-0.372867	-0.021198	-0.796143	0.000000	0.000000	2.000000	66.000000	0.000000
2978.154776	-0.024740	0.524619	0.170062	77.512230	89.509743	120.697357	-2.024949	0.000000	-4.571606	0.000000	0.000000	0.000000	-0.372867	-0.021198	-0.796143	0.000000	0.000000	2.000000	66.000000	0.000000
2978.158109	-0.026000	0.524526	0.167379	77.367790	89.169464	120.202477	-2.023433	0.000000	-4.572277	0.000000	0.000000	0.000000	-0.378072	-0.027749	-0.804974	0.000000	0.000000	2.000000	66.000000	0.000000
2978.161443	-0.026000	0.524526	0.167379	77.367790	89.169464	120.202477	-2.023433	0.000000	-4.572277	0.000000	0.000000	0.000000	-0.378072	-0.027749	-0.804974	0.000000	0.000000	2.000000	66.000000	0.000000
2978.164776	-0.026000	0.524526	0.167379	77.367790	89.169464	120.202477	-2.023433	0.000000	-4.572277	0.000000	0.000000	0.000000	-0.378072	-0.027749	-0.804974	0.000000	0.000000	2.000000	66.000000	0.000000
2978.168109	-0.027276	0.524427	0.164646	77.289116	88.913147	119.862442	-2.021770	0.000000	-4.573013	0.000000	0.000000	0.000000	-0.382845	-0.029679	-0.819862	0.000000	0.000000	2.000000	66.000000	0.000000
2978.171443	-0.027276	0.524427	0.164646	77.289116	88.913147	119.862442	-2.021770	0.000000	-4.573013	0.000000	0.000000	0.000000	-0.382845	-0.029679	-0.819862	0.000000	0.000000	2.000000	66.000000	0.000000
2978.174776	-0.027276	0.524427	0.164646	77.289116	88.913147	119.862442	-2.021770	0.000000	-4.573013	0.000000	0.000000	0.000000	-0.382845	-0.029679	-0.819862	0.000000	0.000000	2.000000	66.000000	0.000000
2978.178109	-0.028598	0.524307	0.161882	77.302086	88.721512	119.852501	-2.020192	0.000000	-4.573710	0.000000	0.000000	0.000000	-0.396495	-0.036177	-0.829317	0.000000	0.000000	2.000000	66.000000	0.000000
2978.181443	-0.028598	0.524307	0.161882	77.302086	88.721512	119.852501	-2.020192	0.000000	-4.573710	0.000000	0.000000	0.000000	-0.396495	-0.036177	-0.829317	0.000000	0.000000	2.000000	66.000000	0.000000
2978.184776	-0.028598	0.524307	0.161882	77.302086	88.721512	119.852501	-2.020192	0.000000	-4.573710	0.000000	0.000000	0.000000	-0.396495	-0.036177	-0.829317	0.000000	0.000000	2.000000	66.000000	0.000000
2978.188109	-0.029906	0.524217	0.159101	77.345413	88.499161	119.798981	-2.017812	0.000000	-4.574760	0.000000	0.000000	0.000000	-0.392483	-0.026828	-0.834247	0.000000	0.000000	2.000000	66.000000	0.000000
2978.191443	-0.029906	0.524217	0.159101	77.345413	88.499161	119.798981	-2.017812	0.000000	-4.574760	0.000000	0.000000	0.000000	-0.392483	-0.026828	-0.834247	0.000000	0.000000	2.000000	66.000000	0.000000
2978.194776	-0.029906	0.524217	0.159101	77.345413	88.499161	119.798981	-2.017812	0.000000	-4.574760	0.000000	0.000000	0.000000	-0.392483	-0.026828	-0.834247	0.000000	0.000000	2.000000	66.000000	0.000000
2978.198109	-0.031202	0.524177	0.156320	77.392281	88.195313	119.595955	-2.015844	0.000000	-4.575628	0.000000	0.000000	0.000000	-0.388692	-0.011999	-0.834205	0.000000	0.000000	2.000000	66.000000	0.000000
2978.201443	-0.031202	0.524177	0.156320	77.392281	88.195313	119.595955	-2.015844	0.000000	-4.575628	0.000000	0.000000	0.000000	-0.388692	-0.011999	-0.834205	0.000000	0.000000	2.000000	66.000000	0.000000
2978.204776	-0.031202	0.524177	0.156320	77.392281	88.195313	119.595955	-2.015844	0.000000	-4.575628	0.000000	0.000000	0.000000	-0.388692	-0.011999	-0.834205	0.000000	0.000000	2.000000	66.000000	0.000000
2978.208109	-0.032458	0.524157	0.153582	77.440544	87.767380	119.049652	-2.014114	0.000000	-4.576390	0.000000	0.000000	0.000000	-0.376855	-0.006172	-0.821515	0.000000	0.000000	2.000000	66.000000	0.000000
2978.211443	-0.032458	0.524157	0.153582	77.440544	87.767380	119.049652	-2.014114	0.000000	-4.576390	0.000000	0.000000	0.000000	-0.376855	-0.006172	-0.821515	0.000000	0.000000	2.000000	66.000000	0.000000
2978.214776	-0.032458	0.524157	0.153582	77.440544	87.767380	119.049652	-2.014114	0.000000	-4.576390	0.000000	0.000000	0.000000	-0.376855	-0.006172	-0.821515	0.000000	0.000000	2.000000	66.000000	0.000000
2978.218109	-0.033705	0.524241	0.150894	77.485901	87.243561	118.358833	-2.012841	0.000000	-4.576950	0.000000	0.000000	0.000000	-0.374048	0.025211	-0.806267	0.000000	0.000000	2.000000	66.000000	0.000000
2978.221443	-0.033705	0.524241	0.150894	77.485901	87.243561	118.358833	-2.012841	0.000000	-4.576950	0.000000	0.000000	0.000000	-0.374048	0.025211	-0.806267	0.000000	0.000000	2.000000	66.000000	0.000000
2978.224776	-0.033705	0.524241	0.150894	77.485901	87.243561	118.358833	-2.012841	0.000000	-4.576950	0.000000	0.000000	0.000000	-0.374048	0.025211	-0.806267	0.000000	0.000000	2.000000	66.000000	0.000000
2978.228109	-0.034857	0.524329	0.148274	77.523628	86.681847	117.911400	-2.011191	0.000000	-4.577675	0.000000	0.000000	0.000000	-0.345684	0.026421	-0.786007	0.000000	0.000000	2.000000	66.000000	0.000000
2978.231443	-0.034857	0.524329	0.148274	77.523628	86.681847	117.911400	-2.011191	0.000000	-4.577675	0.000000	0.000000	0.000000	-0.345684	0.026421	-0.786007	0.000000	0.000000	2.000000	66.000000	0.000000
2978.234776	-0.034857	0.524329	0.148274	77.523628	86.681847	117.911400	-2.011191	0.000000	-4.577675	0.000000	0.000000	0.000000	-0.345684	0.026421	-0.786007	0.000000	0.000000	2.000000	66.000000	0.000000
2978.238109	-0.035973	0.524436	0.145699	77.568733	86.167267	117.557953	-2.011160	0.000000	-4.577689	0.000000	0.000000	0.000000	-0.334600	0.032054	-0.772494	0.000000	0.000000	2.000000	66.000000	0.000000
2978.241443	-0.035973	0.524436	0.145699	77.568733	86.167267	117.557953	-2.011160	0.000000	-4.577689	0.000000	0.000000	0.000000	-0.334600	0.032054	-0.772494	0.000000	0.000000	2.000000	66.000000	0.000000
2978.244776	-0.035973	0.524436	0.145699	77.568733	86.167267	117.557953	-2.011160	0.000000	-4.577689	0.000000	0.000000	0.000000	-0.334600	0.032054	-0.772494	0.000000	0.000000	2.000000	66.000000	0.000000
2978.248109	-0.037048	0.524539	0.143116	77.613724	85.784767	117.326111	-2.011581	0.000000	-4.577504	0.000000	0.000000	0.000000	-0.322724	0.030827	-0.774925	0.000000	0.000000	2.000000	66.000000	0.000000
2978.251443	-0.037048	0.524539	0.143116	77.613724	85.784767	117.326111	-2.011581	0.000000	-4.577504	0.000000	0.000000	0.000000	-0.322724	0.030827	-0.774925	0.000000	0.000000	2.000000	66.000000	0.000000
2978.254776	-0.037048	0.524539	0.143116	77.613724	85.784767	117.326111	-2.011581	0.000000	-4.577504	0.000000	0.000000	0.000000	-0.322724	0.030827	-0.774925	0.000000	0.000000	2.000000	66.000000	0.000000
2978.258109	-0.038111	0.524601	0.140490	77.656319	85.537285	117.225777	-2.013172	0.000000	-4.576804	0.000000	0.000000	0.000000	-0.318815	0.018567	-0.787897	0.000000	0.000000	2.000000	66.000000	0.000000
2978.261443	-0.038111	0.524601	0.140490	77.656319	85.537285	117.225777	-2.013172	0.000000	-4.576804	0.000000	0.000000	0.000000	-0.318815	0.018567	-0.787897	0.000000	0.000000	2.000000	66.000000	0.000000
2978.264776	-0.038111	0.524601	0.140490	77.656319	85.537285	117.225777	-2.013172	0.000000	-4.576804	0.000000	0.000000	0.000000	-0.318815	0.018567	-0.787897	0.000000	0.000000	2.000000	66.000000	0.000000
2978.268109	-0.039158	0.524585	0.137786	77.698952	85.492737	117.310989	-2.015697	0.000000	-4.575693	0.000000	0.000000	0.000000	-0.314156	-0.004682	-0.811069	0.000000	0.000000	2.000000	66.000000	0.000000
2978.271443	-0.039158	0.524585	0.137786	77.698952	85.492737	117.310989	-2.015697	0.000000	-4.575693	0.000000	0.000000	0.000000	-0.314156	-0.004682	-0.811069	0.000000	0.000000	2.000000	66.000000	0.000000
2978.274776	-0.039158	0.524585	0.137786	77.698952	85.492737	117.310989	-2.015697	0.000000	-4.575693	0.000000	0.000000	0.000000	-0.314156	-0.004682	-0.811069	0.000000	0.000000	2.000000	66.000000	0.000000
2978.278109	-0.040245	0.524525	0.134997	77.752357	85.556618	117.498978	-2.019693	0.000000	-4.573930	0.000000	0.000000	0.000000	-0.326136	-0.017978	-0.836668	0.000000	0.000000	2.000000	66.000000	0.000000
2978.281443	-0.040245	0.524525	0.134997	77.752357	85.556618	117.498978	-2.019693	0.000000	-4.573930	0.000000	0.000000	0.000000	-0.326136	-0.017978	-0.836668	0.000000	0.000000	2.000000	66.000000	0.000000
2978.284776	-0.040245	0.524525	0.134997	77.752357	85.556618	117.498978	-2.019693	0.000000	-4.573930	0.000000	0.000000	0.000000	-0.326136	-0.017978	-0.836668	0.000000	0.000000	2.000000	66.000000	0.000000
2978.288109	-0.041373	0.524407	0.132143	77.826019	85.737885	117.789413	-2.023784	0.000000	-4.572122	0.000000	0.000000	0.000000	-0.338143	-0.035420	-0.856359	0.000000	0.000000	2.000000	66.000000	0.000000
2978.291443	-0.041373	0.524407	0.132143	77.826019	85.737885	117.789413	-2.023784	0.000000	-4.572122	0.000000	0.000000	0.000000	-0.338143	-0.035420	-0.856359	0.000000	0.000000	2.000000	66.000000	0.000000
2978.294776	-0.041373	0.524407	0.132143	77.826019	85.737885	117.789413	-2.023784	0.000000	-4.572122	0.000000	0.000000	0.000000	-0.338143	-0.035420	-0.856359	0.000000	0.000000	2.000000	66.000000	0.000000
2978.298109	-0.042512	0.524282	0.129237	77.893738	85.896034	118.074440	-2.027727	0.000000	-4.570374	0.000000	0.000000	0.000000	-0.341713	-0.037570	-0.871684	0.000000	0.000000	2.000000	66.000000	0.000000
2978.301443	-0.042512	0.524282	0.129237	77.893738	85.896034	118.074440	-2.027727	0.000000	-4.570374	0.000000	0.000000	0.000000	-0.341713	-0.037570	-0.871684	0.000000	0.000000	2.000000	66.000000	0.000000
2978.304776	-0.042512	0.524282	0.129237	77.893738	85.896034	118.074440	-2.027727	0.000000	-4.570374	0.000000	0.000000	0.000000	-0.341713	-0.037570	-0.871684	0.000000	0.000000	2.000000	66.000000	0.000000
2978.308109	-0.043694	0.524172	0.126333	77.928894	85.927284	118.280327	-2.032159	0.000000	-4.568406	0.000000	0.000000	0.000000	-0.354597	-0.033015	-0.871259	0.000000	0.000000	2.000000	66.000000	0.000000
2978.311443	-0.043694	0.524172	0.126333	77.928894	85.927284	118.280327	-2.032159	0.000000	-4.568406	0.000000	0.000000	0.000000	-0.354597	-0.033015	-0.871259	0.000000	0.000000	2.000000	66.000000	0.000000
2978.314776	-0.043694	0.524172	0.126333	77.928894	85.927284	118.280327	-2.032159	0.000000	-4.568406	0.000000	0.000000	0.000000	-0.354597	-0.033015	-0.871259	0.000000	0.000000	2.000000	66.000000	0.000000
2978.318109	-0.044812	0.524099	0.123494	77.963531	85.852539	118.370323	-2.035475	0.000000	-4.566930	0.000000	0.000000	0.000000	-0.335456	-0.021759	-0.851753	0.000000	0.000000	2.000000	66.000000	0.000000
2978.321443	-0.044812	0.524099	0.123494	77.963531	85.852539	118.370323	-2.035475	0.000000	-4.566930	0.000000	0.000000	0.000000	-0.335456	-0.021759	-0.851753	0.000000	0.000000	2.000000	66.000000	0.000000
2978.324776	-0.044812	0.524099	0.123494	77.963531	85.852539	118.370323	-2.035475	0.000000	-4.566930	0.000000	0.000000	0.000000	-0.335456	-0.021759	-0.851753	0.000000	0.000000	2.000000	66.000000	0.000000
2978.328109	-0.045872	0.524086	0.120776	78.001358	85.708511	118.391579	-2.040014	0.000000	-4.564903	0.000000	0.000000	0.000000	-0.318022	-0.003861	-0.815320	0.000000	0.000000	2.000000	66.000000	0.000000
2978.331443	-0.045872	0.524086	0.120776	78.001358	85.708511	118.391579	-2.040014	0.000000	-4.564903	0.000000	0.000000	0.000000	-0.318022	-0.003861	-0.815320	0.000000	0.000000	2.000000	66.000000	0.000000
2978.334776	-0.045872	0.524086	0.120776	78.001358	85.708511	118.391579	-2.040014	0.000000	-4.564903	0.000000	0.000000	0.000000	-0.318022	-0.003861	-0.815320	0.000000	0.000000	2.000000	66.000000	0.000000
2978.338109	-0.046841	0.524043	0.118097	78.039383	85.525764	118.367561	-2.044877	0.000000	-4.562727	0.000000	0.000000	0.000000	-0.290780	-0.013017	-0.803669	0.000000	0.000000	2.000000	66.000000	0.000000
2978.341443	-0.046841	0.524043	0.118097	78.039383	85.525764	118.367561	-2.044877	0.000000	-4.562727	0.000000	0.000000	0.000000	-0.290780	-0.013017	-0.803669	0.000000	0.000000	2.000000	66.000000	0.000000
2978.344776	-0.046841	0.524043	0.118097	78.039383	85.525764	118.367561	-2.044877	0.000000	-4.562727	0.000000	0.000000	0.000000	-0.290780	-0.013017	-0.803669	0.000000	0.000000	2.000000	66.000000	0.000000
2978.348109	-0.047723	0.524037	0.115489	78.073410	85.437820	118.424866	-2.052311	0.000000	-4.559388	0.000000	0.000000	0.000000	-0.264728	-0.001885	-0.782470	0.000000	0.000000	2.000000	66.000000	0.000000
2978.351443	-0.047723	0.524037	0.115489	78.073410	85.437820	118.424866	-2.052311	0.000000	-4.559388	0.000000	0.000000	0.000000	-0.264728	-0.001885	-0.782470	0.000000	0.000000	2.000000	66.000000	0.000000
2978.354776	-0.047723	0.524037	0.115489	78.073410	85.437820	118.424866	-2.052311	0.000000	-4.559388	0.000000	0.000000	0.000000	-0.264728	-0.001885	-0.782470	0.000000	0.000000	2.000000	66.000000	0.000000
2978.358109	-0.048541	0.524027	0.112877	78.107101	85.432121	118.553436	-2.061871	0.000000	-4.555073	0.000000	0.000000	0.000000	-0.245390	-0.002883	-0.783591	0.000000	0.000000	2.000000	66.000000	0.000000
2978.361443	-0.048541	0.524027	0.112877	78.107101	85.432121	118.553436	-2.061871	0.000000	-4.555073	0.000000	0.000000	0.000000	-0.245390	-0.002883	-0.783591	0.000000	0.000000	2.000000	66.000000	0.000000
2978.364776	-0.048541	0.524027	0.112877	78.107101	85.432121	118.553436	-2.061871	0.000000	-4.555073	0.000000	0.000000	0.000000	-0.245390	-0.002883	-0.783591	0.000000	0.000000	2.000000	66.000000	0.000000
2978.368109	-0.049323	0.524014	0.110259	78.146515	85.521690	118.764984	-2.074051	0.000000	-4.549540	0.000000	0.000000	0.000000	-0.234345	-0.003886	-0.785322	0.000000	0.000000	2.000000	66.000000	0.000000
2978.371443	-0.049323	0.524014	0.110259	78.146515	85.521690	118.764984	-2.074051	0.000000	-4.549540	0.000000	0.000000	0.000000	-0.234345	-0.003886	-0.785322	0.000000	0.000000	2.000000	66.000000	0.000000
2978.374776	-0.049323	0.524014	0.110259	78.146515	85.521690	118.764984	-2.074051	0.000000	-4.549540	0.000000	0.000000	0.000000	-0.234345	-0.003886	-0.785322	0.000000	0.000000	2.000000	66.000000	0.000000
2978.378109	-0.050141	0.524020	0.107548	78.215309	85.870850	119.195282	-2.088104	0.000000	-4.543107	0.000000	0.000000	0.000000	-0.245378	0.001679	-0.813396	0.000000	0.000000	2.000000	66.000000	0.000000
2978.381443	-0.050141	0.524020	0.107548	78.215309	85.870850	119.195282	-2.088104	0.000000	-4.543107	0.000000	0.000000	0.000000	-0.245378	0.001679	-0.813396	0.000000	0.000000	2.000000	66.000000	0.000000
2978.384776	-0.050141	0.524020	0.107548	78.215309	85.870850	119.195282	-2.088104	0.000000	-4.543107	0.000000	0.000000	0.000000	-0.245378	0.001679	-0.813396	0.000000	0.000000	2.000000	66.000000	0.000000
2978.388109	-0.050976	0.524070	0.104840	78.315880	86.272552	119.647514	-2.103005	0.000000	-4.536228	0.000000	0.000000	0.000000	-0.250599	0.015123	-0.812497	0.000000	0.000000	2.000000	66.000000	0.000000
2978.391443	-0.050976	0.524070	0.104840	78.315880	86.272552	119.647514	-2.103005	0.000000	-4.536228	0.000000	0.000000	0.000000	-0.250599	0.015123	-0.812497	0.000000	0.000000	2.000000	66.000000	0.000000
2978.394776	-0.050976	0.524070	0.104840	78.315880	86.272552	119.647514	-2.103005	0.000000	-4.536228	0.000000	0.000000	0.000000	-0.250599	0.015123	-0.812497	0.000000	0.000000	2.000000	66.000000	0.000000
2978.398109	-0.051830	0.524182	0.102152	78.418571	86.546455	119.977287	-2.117938	0.000000	-4.529275	0.000000	0.000000	0.000000	-0.256207	0.033668	-0.806291	0.000000	0.000000	2.000000	66.000000	0.000000
2978.401443	-0.051830	0.524182	0.102152	78.418571	86.546455	119.977287	-2.117938	0.000000	-4.529275	0.000000	0.000000	0.000000	-0.256207	0.033668	-0.806291	0.000000	0.000000	2.000000	66.000000	0.000000
2978.404776	-0.051830	0.524182	0.102152	78.418571	86.546455	119.977287	-2.117938	0.000000	-4.529275	0.000000	0.000000	0.000000	-0.256207	0.033668	-0.806291	0.000000	0.000000	2.000000	66.000000	0.000000
2978.408109	-0.052704	0.524343	0.099507	78.486366	86.471039	120.009308	-2.132558	0.000000	-4.522410	0.000000	0.000000	0.000000	-0.262357	0.048136	-0.793638	0.000000	0.000000	2.000000	66.000000	0.000000
2978.411443	-0.052704	0.524343	0.099507	78.486366	86.471039	120.009308	-2.132558	0.000000	-4.522410	0.000000	0.000000	0.000000	-0.262357	0.048136	-0.793638	0.000000	0.000000	2.000000	66.000000	0.000000
2978.414776	-0.052704	0.524343	0.099507	78.486366	86.471039	120.009308	-2.132558	0.000000	-4.522410	0.000000	0.000000	0.000000	-0.262357	0.048136	-0.793638	0.000000	0.000000	2.000000	66.000000	0.000000
2978.418109	-0.053526	0.524573	0.096968	78.525337	86.099068	119.770866	-2.146394	0.000000	-4.515860	0.000000	0.000000	0.000000	-0.246458	0.069158	-0.761603	0.000000	0.000000	2.000000	66.000000	0.000000
2978.421443	-0.053526	0.524573	0.096968	78.525337	86.099068	119.770866	-2.146394	0.000000	-4.515860	0.000000	0.000000	0.000000	-0.246458	0.069158	-0.761603	0.000000	0.000000	2.000000	66.000000	0.000000
2978.424776	-0.053526	0.524573	0.096968	78.525337	86.099068	119.770866	-2.146394	0.000000	-4.515860	0.000000	0.000000	0.000000	-0.246458	0.069158	-0.761603	0.000000	0.000000	2.000000	66.000000	0.000000
2978.428109	-0.054351	0.524831	0.094557	78.569954	85.553619	119.368378	-2.160990	0.000000	-4.508893	0.000000	0.000000	0.000000	-0.247429	0.077154	-0.723284	0.000000	0.000000	2.000000	66.000000	0.000000
2978.431443	-0.054351	0.524831	0.094557	78.569954	85.553619	119.368378	-2.160990	0.000000	-4.508893	0.000000	0.000000	0.000000	-0.247429	0.077154	-0.723284	0.000000	0.000000	2.000000	66.000000	0.000000
2978.434776	-0.054351	0.524831	0.094557	78.569954	85.553619	119.368378	-2.160990	0.000000	-4.508893	0.000000	0.000000	0.000000	-0.247429	0.077154	-0.723284	0.000000	0.000000	2.000000	66.000000	0.000000
2978.438109	-0.055122	0.525092	0.092223	78.613678	84.975349	118.926369	-2.173789	0.000000	-4.502737	0.000000	0.000000	0.000000	-0.231289	0.078548	-0.700185	0.000000	0.000000	2.000000	66.000000	0.000000
2978.441443	-0.055122	0.525092	0.092223	78.613678	84.975349	118.926369	-2.173789	0.000000	-4.502737	0.000000	0.000000	0.000000	-0.231289	0.078548	-0.700185	0.000000	0.000000	2.000000	66.000000	0.000000
2978.444776	-0.055122	0.525092	0.092223	78.613678	84.975349	118.926369	-2.173789	0.000000	-4.502737	0.000000	0.000000	0.000000	-0.231289	0.078548	-0.700185	0.000000	0.000000	2.000000	66.000000	0.000000
2978.448109	-0.055842	0.525377	0.089985	78.650681	84.515068	118.595993	-2.187846	0.000000	-4.495924	0.000000	0.000000	0.000000	-0.216026	0.085267	-0.671532	0.000000	0.000000	2.000000	66.000000	0.000000
2978.451443	-0.055842	0.525377	0.089985	78.650681	84.515068	118.595993	-2.187846	0.000000	-4.495924	0.000000	0.000000	0.000000	-0.216026	0.085267	-0.671532	0.000000	0.000000	2.000000	66.000000	0.000000
2978.454776	-0.055842	0.525377	0.089985	78.650681	84.515068	118.595993	-2.187846	0.000000	-4.495924	0.000000	0.000000	0.000000	-0.216026	0.085267	-0.671532	0.000000	0.000000	2.000000	66.000000	0.000000
2978.458109	-0.056584	0.525661	0.087777	78.680534	84.197708	118.401726	-2.202724	0.000000	-4.488653	0.000000	0.000000	0.000000	-0.222619	0.085317	-0.662188	0.000000	0.000000	2.000000	66.000000	0.000000
2978.461443	-0.056584	0.525661	0.087777	78.680534	84.197708	118.401726	-2.202724	0.000000	-4.488653	0.000000	0.000000	0.000000	-0.222619	0.085317	-0.662188	0.000000	0.000000	2.000000	66.000000	0.000000
2978.464776	-0.056584	0.525661	0.087777	78.680534	84.197708	118.401726	-2.202724	0.000000	-4.488653	0.000000	0.000000	0.000000	-0.222619	0.085317	-0.662188	0.000000	0.000000	2.000000	66.000000	0.000000
2978.468109	-0.057296	0.525946	0.085607	78.702477	84.145134	118.463188	-2.170810	0.000000	-4.388862	0.000000	0.000000	0.000000	-0.213721	0.085424	-0.651159	0.000000	0.000000	2.000000	66.000000	0.000000
2978.471443	-0.057296	0.525946	0.085607	78.702477	84.145134	118.463188	-2.170810	0.000000	-4.388862	0.000000	0.000000	0.000000	-0.213721	0.085424	-0.651159	0.000000	0.000000	2.000000	66.000000	0.000000
2978.474776	-0.057296	0.525946	0.085607	78.702477	84.145134	118.463188	-2.170810	0.000000	-4.388862	0.000000	0.000000	0.000000	-0.213721	0.085424	-0.651159	0.000000	0.000000	2.000000	66.000000	0.000000
2978.478109	-0.058001	0.526226	0.083431	78.719574	84.377960	118.797974	-2.135189	0.000000	-4.280335	0.000000	0.000000	0.000000	-0.211410	0.084050	-0.652683	0.000000	0.000000	2.000000	66.000000	0.000000
2978.481443	-0.058001	0.526226	0.083431	78.719574	84.377960	118.797974	-2.135189	0.000000	-4.280335	0.000000	0.000000	0.000000	-0.211410	0.084050	-0.652683	0.000000	0.000000	2.000000	66.000000	0.000000
2978.484776	-0.058001	0.526226	0.083431	78.719574	84.377960	118.797974	-2.135189	0.000000	-4.280335	0.000000	0.000000	0.000000	-0.211410	0.084050	-0.652683	0.000000	0.000000	2.000000	66.000000	0.000000
2978.488109	-0.058676	0.526536	0.081289	78.757393	84.800949	119.286034	-2.099954	0.000000	-4.171555	0.000000	0.000000	0.000000	-0.202593	0.093080	-0.642635	0.000000	0.000000	2.000000	66.000000	0.000000
2978.491443	-0.058676	0.526536	0.081289	78.757393	84.800949	119.286034	-2.099954	0.000000	-4.171555	0.000000	0.000000	0.000000	-0.202593	0.093080	-0.642635	0.000000	0.000000	2.000000	66.000000	0.000000
2978.494776	-0.058676	0.526536	0.081289	78.757393	84.800949	119.286034	-2.099954	0.000000	-4.171555	0.000000	0.000000	0.000000	-0.202593	0.093080	-0.642635	0.000000	0.000000	2.000000	66.000000	0.000000
2978.498109	-0.059355	0.526869	0.079239	78.827736	85.231148	119.745102	-2.066189	0.000000	-4.064449	0.000000	0.000000	0.000000	-0.203591	0.099946	-0.614964	0.000000	0.000000	2.000000	66.000000	0.000000
2978.501443	-0.059355	0.526869	0.079239	78.827736	85.231148	119.745102	-2.066189	0.000000	-4.064449	0.000000	0.000000	0.000000	-0.203591	0.099946	-0.614964	0.000000	0.000000	2.000000	66.000000	0.000000
2978.504776	-0.059355	0.526869	0.079239	78.827736	85.231148	119.745102	-2.066189	0.000000	-4.064449	0.000000	0.000000	0.000000	-0.203591	0.099946	-0.614964	0.000000	0.000000	2.000000	66.000000	0.000000
2978.508109	-0.060036	0.527179	0.077268	78.911728	85.669380	120.196823	-2.032257	0.000000	-3.961955	0.000000	0.000000	0.000000	-0.204272	0.092878	-0.591386	0.000000	0.000000	2.000000	66.000000	0.000000
2978.511443	-0.060036	0.527179	0.077268	78.911728	85.669380	120.196823	-2.032257	0.000000	-3.961955	0.000000	0.000000	0.000000	-0.204272	0.092878	-0.591386	0.000000	0.000000	2.000000	66.000000	0.000000
2978.514776	-0.060036	0.527179	0.077268	78.911728	85.669380	120.196823	-2.032257	0.000000	-3.961955	0.000000	0.000000	0.000000	-0.204272	0.092878	-0.591386	0.000000	0.000000	2.000000	66.000000	0.000000
2978.518109	-0.060696	0.527483	0.075396	78.998154	86.089760	120.623917	-1.998212	0.000000	-3.863391	0.000000	0.000000	0.000000	-0.198115	0.091152	-0.561423	0.000000	0.000000	2.000000	66.000000	0.000000
2978.521443	-0.060696	0.527483	0.075396	78.998154	86.089760	120.623917	-1.998212	0.000000	-3.863391	0.000000	0.000000	0.000000	-0.198115	0.091152	-0.561423	0.000000	0.000000	2.000000	66.000000	0.000000
2978.524776	-0.060696	0.527483	0.075396	78.998154	86.089760	120.623917	-1.998212	0.000000	-3.863391	0.000000	0.000000	0.000000	-0.198115	0.091152	-0.561423	0.000000	0.000000	2.000000	66.000000	0.000000
2978.528109	-0.061337	0.527752	0.073629	79.075798	86.507050	121.056145	-1.965193	0.000000	-3.769820	0.000000	0.000000	0.000000	-0.192332	0.080816	-0.530144	0.000000	0.000000	2.000000	66.000000	0.000000
2978.531443	-0.061337	0.527752	0.073629	79.075798	86.507050	121.056145	-1.965193	0.000000	-3.769820	0.000000	0.000000	0.000000	-0.192332	0.080816	-0.530144	0.000000	0.000000	2.000000	66.000000	0.000000
2978.534776	-0.061337	0.527752	0.073629	79.075798	86.507050	121.056145	-1.965193	0.000000	-3.769820	0.000000	0.000000	0.000000	-0.192332	0.080816	-0.530144	0.000000	0.000000	2.000000	66.000000	0.000000
2978.538109	-0.062005	0.527982	0.071921	79.151169	86.912605	121.477890	-1.933137	0.000000	-3.681463	0.000000	0.000000	0.000000	-0.200455	0.069132	-0.512394	0.000000	0.000000	2.000000	66.000000	0.000000
2978.541443	-0.062005	0.527982	0.071921	79.151169	86.912605	121.477890	-1.933137	0.000000	-3.681463	0.000000	0.000000	0.000000	-0.200455	0.069132	-0.512394	0.000000	0.000000	2.000000	66.000000	0.000000
2978.544776	-0.062005	0.527982	0.071921	79.151169	86.912605	121.477890	-1.933137	0.000000	-3.681463	0.000000	0.000000	0.000000	-0.200455	0.069132	-0.512394	0.000000	0.000000	2.000000	66.000000	0.000000
2978.548109	-0.062675	0.528203	0.070272	79.227554	87.310440	121.889877	-1.899728	0.000000	-3.596065	0.000000	0.000000	0.000000	-0.200964	0.066305	-0.494845	0.000000	0.000000	2.000000	66.000000	0.000000
2978.551443	-0.062675	0.528203	0.070272	79.227554	87.310440	121.889877	-1.899728	0.000000	-3.596065	0.000000	0.000000	0.000000	-0.200964	0.066305	-0.494845	0.000000	0.000000	2.000000	66.000000	0.000000
2978.554776	-0.062675	0.528203	0.070272	79.227554	87.310440	121.889877	-1.899728	0.000000	-3.596065	0.000000	0.000000	0.000000	-0.200964	0.066305	-0.494845	0.000000	0.000000	2.000000	66.000000	0.000000
2978.558109	-0.063367	0.528410	0.068638	79.318993	87.738258	122.315056	-1.866234	0.000000	-3.513590	0.000000	0.000000	0.000000	-0.207614	0.061964	-0.490086	0.000000	0.000000	2.000000	66.000000	0.000000
2978.561443	-0.063367	0.528410	0.068638	79.318993	87.738258	122.315056	-1.866234	0.000000	-3.513590	0.000000	0.000000	0.000000	-0.207614	0.061964	-0.490086	0.000000	0.000000	2.000000	66.000000	0.000000
2978.564776	-0.063367	0.528410	0.068638	79.318993	87.738258	122.315056	-1.866234	0.000000	-3.513590	0.000000	0.000000	0.000000	-0.207614	0.061964	-0.490086	0.000000	0.000000	2.000000	66.000000	0.000000
2978.568109	-0.064037	0.528608	0.067066	79.429169	88.167526	122.723640	-1.831632	0.000000	-3.431909	0.000000	0.000000	0.000000	-0.200758	0.059313	-0.471522	0.000000	0.000000	2.000000	66.000000	0.000000
2978.571443	-0.064037	0.528608	0.067066	79.429169	88.167526	122.723640	-1.831632	0.000000	-3.431909	0.000000	0.000000	0.000000	-0.200758	0.059313	-0.471522	0.000000	0.000000	2.000000	66.000000	0.000000
2978.574776	-0.064037	0.528608	0.067066	79.429169	88.167526	122.723640	-1.831632	0.000000	-3.431909	0.000000	0.000000	0.000000	-0.200758	0.059313	-0.471522	0.000000	0.000000	2.000000	66.000000	0.000000
2978.578109	-0.064752	0.528849	0.065500	79.552719	88.629410	123.149704	-1.798172	0.000000	-3.353322	0.000000	0.000000	0.000000	-0.214626	0.072345	-0.469948	0.000000	0.000000	2.000000	66.000000	0.000000
2978.581443	-0.064752	0.528849	0.065500	79.552719	88.629410	123.149704	-1.798172	0.000000	-3.353322	0.000000	0.000000	0.000000	-0.214626	0.072345	-0.469948	0.000000	0.000000	2.000000	66.000000	0.000000
2978.584776	-0.064752	0.528849	0.065500	79.552719	88.629410	123.149704	-1.798172	0.000000	-3.353322	0.000000	0.000000	0.000000	-0.214626	0.072345	-0.469948	0.000000	0.000000	2.000000	66.000000	0.000000
2978.588109	-0.065442	0.529093	0.063974	79.672897	89.060875	123.550720	-1.762401	0.000000	-3.274998	0.000000	0.000000	0.000000	-0.207088	0.073203	-0.457867	0.000000	0.000000	2.000000	66.000000	0.000000
2978.591443	-0.065442	0.529093	0.063974	79.672897	89.060875	123.550720	-1.762401	0.000000	-3.274998	0.000000	0.000000	0.000000	-0.207088	0.073203	-0.457867	0.000000	0.000000	2.000000	66.000000	0.000000
2978.594776	-0.065442	0.529093	0.063974	79.672897	89.060875	123.550720	-1.762401	0.000000	-3.274998	0.000000	0.000000	0.000000	-0.207088	0.073203	-0.457867	0.000000	0.000000	2.000000	66.000000	0.000000
2978.598109	-0.066165	0.529363	0.062540	79.783539	89.452499	123.921272	-1.727886	0.000000	-3.198687	0.000000	0.000000	0.000000	-0.216700	0.080929	-0.430166	0.000000	0.000000	2.000000	66.000000	0.000000
2978.601443	-0.066165	0.529363	0.062540	79.783539	89.452499	123.921272	-1.727886	0.000000	-3.198687	0.000000	0.000000	0.000000	-0.216700	0.080929	-0.430166	0.000000	0.000000	2.000000	66.000000	0.000000
2978.604776	-0.066165	0.529363	0.062540	79.783539	89.452499	123.921272	-1.727886	0.000000	-3.198687	0.000000	0.000000	0.000000	-0.216700	0.080929	-0.430166	0.000000	0.000000	2.000000	66.000000	0.000000
2978.608109	-0.066885	0.529618	0.061125	79.860870	89.780067	124.259804	-1.691770	0.000000	-3.126992	0.000000	0.000000	0.000000	-0.216076	0.076737	-0.424334	0.000000	0.000000	2.000000	66.000000	0.000000
2978.611443	-0.066885	0.529618	0.061125	79.860870	89.780067	124.259804	-1.691770	0.000000	-3.126992	0.000000	0.000000	0.000000	-0.216076	0.076737	-0.424334	0.000000	0.000000	2.000000	66.000000	0.000000
2978.614776	-0.066885	0.529618	0.061125	79.860870	89.780067	124.259804	-1.691770	0.000000	-3.126992	0.000000	0.000000	0.000000	-0.216076	0.076737	-0.424334	0.000000	0.000000	2.000000	66.000000	0.000000
2978.618109	-0.067590	0.529843	0.059818	79.900444	90.024780	124.558022	-1.655757	0.000000	-3.056270	0.000000	0.000000	0.000000	-0.211426	0.067483	-0.392261	0.000000	0.000000	2.000000	66.000000	0.000000
2978.621443	-0.067590	0.529843	0.059818	79.900444	90.024780	124.558022	-1.655757	0.000000	-3.056270	0.000000	0.000000	0.000000	-0.211426	0.067483	-0.392261	0.000000	0.000000	2.000000	66.000000	0.000000
2978.624776	-0.067590	0.529843	0.059818	79.900444	90.024780	124.558022	-1.655757	0.000000	-3.056270	0.000000	0.000000	0.000000	-0.211426	0.067483	-0.392261	0.000000	0.000000	2.000000	66.000000	0.000000
2978.628109	-0.068299	0.530032	0.058574	79.928696	90.254463	124.850174	-1.620519	0.000000	-2.990893	0.000000	0.000000	0.000000	-0.212754	0.056651	-0.373084	0.000000	0.000000	2.000000	66.000000	0.000000
2978.631443	-0.068299	0.530032	0.058574	79.928696	90.254463	124.850174	-1.620519	0.000000	-2.990893	0.000000	0.000000	0.000000	-0.212754	0.056651	-0.373084	0.000000	0.000000	2.000000	66.000000	0.000000
2978.634776	-0.068299	0.530032	0.058574	79.928696	90.254463	124.850174	-1.620519	0.000000	-2.990893	0.000000	0.000000	0.000000	-0.212754	0.056651	-0.373084	0.000000	0.000000	2.000000	66.000000	0.000000
2978.638109	-0.069058	0.530225	0.057362	79.971138	90.492188	125.137726	-1.585060	0.000000	-2.928712	0.000000	0.000000	0.000000	-0.227798	0.057882	-0.363618	0.000000	0.000000	2.000000	66.000000	0.000000
2978.641443	-0.069058	0.530225	0.057362	79.971138	90.492188	125.137726	-1.585060	0.000000	-2.928712	0.000000	0.000000	0.000000	-0.227798	0.057882	-0.363618	0.000000	0.000000	2.000000	66.000000	0.000000
2978.644776	-0.069058	0.530225	0.057362	79.971138	90.492188	125.137726	-1.585060	0.000000	-2.928712	0.000000	0.000000	0.000000	-0.227798	0.057882	-0.363618	0.000000	0.000000	2.000000	66.000000	0.000000
2978.648109	-0.069819	0.530422	0.056188	80.057426	90.796844	125.447739	-1.547094	0.000000	-2.868109	0.000000	0.000000	0.000000	-0.228179	0.059125	-0.352204	0.000000	0.000000	2.000000	66.000000	0.000000
2978.651443	-0.069819	0.530422	0.056188	80.057426	90.796844	125.447739	-1.547094	0.000000	-2.868109	0.000000	0.000000	0.000000	-0.228179	0.059125	-0.352204	0.000000	0.000000	2.000000	66.000000	0.000000
2978.654776	-0.069819	0.530422	0.056188	80.057426	90.796844	125.447739	-1.547094	0.000000	-2.868109	0.000000	0.000000	0.000000	-0.228179	0.059125	-0.352204	0.000000	0.000000	2.000000	66.000000	0.000000
2978.658109	-0.070556	0.530624	0.055056	80.168671	91.142403	125.768799	-1.509064	0.000000	-2.809409	0.000000	0.000000	0.000000	-0.221333	0.060398	-0.339754	0.000000	0.000000	2.000000	66.000000	0.000000
2978.661443	-0.070556	0.530624	0.055056	80.168671	91.142403	125.768799	-1.509064	0.000000	-2.809409	0.000000	0.000000	0.000000	-0.221333	0.060398	-0.339754	0.000000	0.000000	2.000000	66.000000	0.000000
2978.664776	-0.070556	0.530624	0.055056	80.168671	91.142403	125.768799	-1.509064	0.000000	-2.809409	0.000000	0.000000	0.000000	-0.221333	0.060398	-0.339754	0.000000	0.000000	2.000000	66.000000	0.000000
2978.668109	-0.071274	0.530874	0.053979	80.288696	91.461304	126.051239	-1.472175	0.000000	-2.752783	0.000000	0.000000	0.000000	-0.215189	0.075269	-0.323007	0.000000	0.000000	2.000000	66.000000	0.000000
2978.671443	-0.071274	0.530874	0.053979	80.288696	91.461304	126.051239	-1.472175	0.000000	-2.752783	0.000000	0.000000	0.000000	-0.215189	0.075269	-0.323007	0.000000	0.000000	2.000000	66.000000	0.000000
2978.674776	-0.071274	0.530874	0.053979	80.288696	91.461304	126.051239	-1.472175	0.000000	-2.752783	0.000000	0.000000	0.000000	-0.215189	0.075269	-0.323007	0.000000	0.000000	2.000000	66.000000	0.000000
2978.678109	-0.071939	0.531124	0.052907	80.414520	91.804794	126.348816	-1.436310	0.000000	-2.698948	0.000000	0.000000	0.000000	-0.199610	0.074823	-0.321504	0.000000	0.000000	2.000000	66.000000	0.000000
2978.681443	-0.071939	0.531124	0.052907	80.414520	91.804794	126.348816	-1.436310	0.000000	-2.698948	0.000000	0.000000	0.000000	-0.199610	0.074823	-0.321504	0.000000	0.000000	2.000000	66.000000	0.000000
2978.684776	-0.071939	0.531124	0.052907	80.414520	91.804794	126.348816	-1.436310	0.000000	-2.698948	0.000000	0.000000	0.000000	-0.199610	0.074823	-0.321504	0.000000	0.000000	2.000000	66.000000	0.000000
2978.688109	-0.072634	0.531395	0.051889	80.538887	92.138771	126.635544	-1.403042	0.000000	-2.645364	0.000000	0.000000	0.000000	-0.208367	0.081251	-0.305521	0.000000	0.000000	2.000000	66.000000	0.000000
2978.691443	-0.072634	0.531395	0.051889	80.538887	92.138771	126.635544	-1.403042	0.000000	-2.645364	0.000000	0.000000	0.000000	-0.208367	0.081251	-0.305521	0.000000	0.000000	2.000000	66.000000	0.000000
2978.694776	-0.072634	0.531395	0.051889	80.538887	92.138771	126.635544	-1.403042	0.000000	-2.645364	0.000000	0.000000	0.000000	-0.208367	0.081251	-0.305521	0.000000	0.000000	2.000000	66.000000	0.000000
2978.698109	-0.073299	0.531619	0.050858	80.672157	92.500275	126.942451	-1.368314	0.000000	-2.594444	0.000000	0.000000	0.000000	-0.199557	0.067290	-0.309217	0.000000	0.000000	2.000000	66.000000	0.000000
2978.701443	-0.073299	0.531619	0.050858	80.672157	92.500275	126.942451	-1.368314	0.000000	-2.594444	0.000000	0.000000	0.000000	-0.199557	0.067290	-0.309217	0.000000	0.000000	2.000000	66.000000	0.000000
2978.704776	-0.073299	0.531619	0.050858	80.672157	92.500275	126.942451	-1.368314	0.000000	-2.594444	0.000000	0.000000	0.000000	-0.199557	0.067290	-0.309217	0.000000	0.000000	2.000000	66.000000	0.000000
2978.708109	-0.074016	0.531792	0.049867	80.799080	92.899948	127.292992	-1.335055	0.000000	-2.542908	0.000000	0.000000	0.000000	-0.215171	0.051876	-0.297289	0.000000	0.000000	2.000000	66.000000	0.000000
2978.711443	-0.074016	0.531792	0.049867	80.799080	92.899948	127.292992	-1.335055	0.000000	-2.542908	0.000000	0.000000	0.000000	-0.215171	0.051876	-0.297289	0.000000	0.000000	2.000000	66.000000	0.000000
2978.714776	-0.074016	0.531792	0.049867	80.799080	92.899948	127.292992	-1.335055	0.000000	-2.542908	0.000000	0.000000	0.000000	-0.215171	0.051876	-0.297289	0.000000	0.000000	2.000000	66.000000	0.000000
2978.718109	-0.074752	0.531947	0.048853	80.910919	93.289116	127.656471	-1.299193	0.000000	-2.493360	0.000000	0.000000	0.000000	-0.220616	0.046456	-0.304290	0.000000	0.000000	2.000000	66.000000	0.000000
2978.721443	-0.074752	0.531947	0.048853	80.910919	93.289116	127.656471	-1.299193	0.000000	-2.493360	0.000000	0.000000	0.000000	-0.220616	0.046456	-0.304290	0.000000	0.000000	2.000000	66.000000	0.000000
2978.724776	-0.074752	0.531947	0.048853	80.910919	93.289116	127.656471	-1.299193	0.000000	-2.493360	0.000000	0.000000	0.000000	-0.220616	0.046456	-0.304290	0.000000	0.000000	2.000000	66.000000	0.000000
2978.728109	-0.075533	0.532045	0.047838	81.007721	93.673904	128.030838	-1.262423	0.000000	-2.442645	0.000000	0.000000	0.000000	-0.234357	0.029406	-0.304527	0.000000	0.000000	2.000000	66.000000	0.000000
2978.731443	-0.075533	0.532045	0.047838	81.007721	93.673904	128.030838	-1.262423	0.000000	-2.442645	0.000000	0.000000	0.000000	-0.234357	0.029406	-0.304527	0.000000	0.000000	2.000000	66.000000	0.000000
2978.734776	-0.075533	0.532045	0.047838	81.007721	93.673904	128.030838	-1.262423	0.000000	-2.442645	0.000000	0.000000	0.000000	-0.234357	0.029406	-0.304527	0.000000	0.000000	2.000000	66.000000	0.000000
2978.738109	-0.076319	0.532165	0.046879	81.082489	94.010796	128.383438	-1.223364	0.000000	-2.391890	0.000000	0.000000	0.000000	-0.235960	0.036027	-0.287514	0.000000	0.000000	2.000000	66.000000	0.000000
2978.741443	-0.076319	0.532165	0.046879	81.082489	94.010796	128.383438	-1.223364	0.000000	-2.391890	0.000000	0.000000	0.000000	-0.235960	0.036027	-0.287514	0.000000	0.000000	2.000000	66.000000	0.000000
2978.744776	-0.076319	0.532165	0.046879	81.082489	94.010796	128.383438	-1.223364	0.000000	-2.391890	0.000000	0.000000	0.000000	-0.235960	0.036027	-0.287514	0.000000	0.000000	2.000000	66.000000	0.000000
2978.748109	-0.077081	0.532301	0.045941	81.134567	94.277870	128.688354	-1.184037	0.000000	-2.343971	0.000000	0.000000	0.000000	-0.228641	0.040847	-0.281497	0.000000	0.000000	2.000000	66.000000	0.000000
2978.751443	-0.077081	0.532301	0.045941	81.134567	94.277870	128.688354	-1.184037	0.000000	-2.343971	0.000000	0.000000	0.000000	-0.228641	0.040847	-0.281497	0.000000	0.000000	2.000000	66.000000	0.000000
2978.754776	-0.077081	0.532301	0.045941	81.134567	94.277870	128.688354	-1.184037	0.000000	-2.343971	0.000000	0.000000	0.000000	-0.228641	0.040847	-0.281497	0.000000	0.000000	2.000000	66.000000	0.000000
2978.758109	-0.077823	0.532415	0.045049	81.181625	94.496193	128.948029	-1.145931	0.000000	-2.297055	0.000000	0.000000	0.000000	-0.222613	0.034081	-0.267552	0.000000	0.000000	2.000000	66.000000	0.000000
2978.761443	-0.077823	0.532415	0.045049	81.181625	94.496193	128.948029	-1.145931	0.000000	-2.297055	0.000000	0.000000	0.000000	-0.222613	0.034081	-0.267552	0.000000	0.000000	2.000000	66.000000	0.000000
2978.764776	-0.077823	0.532415	0.045049	81.181625	94.496193	128.948029	-1.145931	0.000000	-2.297055	0.000000	0.000000	0.000000	-0.222613	0.034081	-0.267552	0.000000	0.000000	2.000000	66.000000	0.000000
2978.768109	-0.078547	0.532578	0.044214	81.247429	94.746971	129.219772	-1.108829	0.000000	-2.252463	0.000000	0.000000	0.000000	-0.217164	0.049072	-0.250545	0.000000	0.000000	2.000000	66.000000	0.000000
2978.771443	-0.078547	0.532578	0.044214	81.247429	94.746971	129.219772	-1.108829	0.000000	-2.252463	0.000000	0.000000	0.000000	-0.217164	0.049072	-0.250545	0.000000	0.000000	2.000000	66.000000	0.000000
2978.774776	-0.078547	0.532578	0.044214	81.247429	94.746971	129.219772	-1.108829	0.000000	-2.252463	0.000000	0.000000	0.000000	-0.217164	0.049072	-0.250545	0.000000	0.000000	2.000000	66.000000	0.000000
2978.778109	-0.079299	0.532719	0.043418	81.321304	95.006233	129.488647	-1.072635	0.000000	-2.210705	0.000000	0.000000	0.000000	-0.225619	0.042376	-0.238763	0.000000	0.000000	2.000000	66.000000	0.000000
2978.781443	-0.079299	0.532719	0.043418	81.321304	95.006233	129.488647	-1.072635	0.000000	-2.210705	0.000000	0.000000	0.000000	-0.225619	0.042376	-0.238763	0.000000	0.000000	2.000000	66.000000	0.000000
2978.784776	-0.079299	0.532719	0.043418	81.321304	95.006233	129.488647	-1.072635	0.000000	-2.210705	0.000000	0.000000	0.000000	-0.225619	0.042376	-0.238763	0.000000	0.000000	2.000000	66.000000	0.000000
2978.788109	-0.080053	0.532822	0.042647	81.401024	95.285240	129.773209	-1.035032	0.000000	-2.170912	0.000000	0.000000	0.000000	-0.226120	0.030630	-0.231309	0.000000	0.000000	2.000000	66.000000	0.000000
2978.791443	-0.080053	0.532822	0.042647	81.401024	95.285240	129.773209	-1.035032	0.000000	-2.170912	0.000000	0.000000	0.000000	-0.226120	0.030630	-0.231309	0.000000	0.000000	2.000000	66.000000	0.000000
2978.794776	-0.080053	0.532822	0.042647	81.401024	95.285240	129.773209	-1.035032	0.000000	-2.170912	0.000000	0.000000	0.000000	-0.226120	0.030630	-0.231309	0.000000	0.000000	2.000000	66.000000	0.000000
2978.798109	-0.080855	0.532912	0.041889	81.485596	95.602539	130.095032	-0.997345	0.000000	-2.132360	0.000000	0.000000	0.000000	-0.240677	0.027246	-0.227369	0.000000	0.000000	2.000000	66.000000	0.000000
2978.801443	-0.080855	0.532912	0.041889	81.485596	95.602539	130.095032	-0.997345	0.000000	-2.132360	0.000000	0.000000	0.000000	-0.240677	0.027246	-0.227369	0.000000	0.000000	2.000000	66.000000	0.000000
2978.804776	-0.080855	0.532912	0.041889	81.485596	95.602539	130.095032	-0.997345	0.000000	-2.132360	0.000000	0.000000	0.000000	-0.240677	0.027246	-0.227369	0.000000	0.000000	2.000000	66.000000	0.000000
2978.808109	-0.081659	0.532964	0.041156	81.578064	95.974571	130.461700	-0.957232	0.000000	-2.094465	0.000000	0.000000	0.000000	-0.241214	0.015613	-0.219937	0.000000	0.000000	2.000000	66.000000	0.000000
2978.811443	-0.081659	0.532964	0.041156	81.578064	95.974571	130.461700	-0.957232	0.000000	-2.094465	0.000000	0.000000	0.000000	-0.241214	0.015613	-0.219937	0.000000	0.000000	2.000000	66.000000	0.000000
2978.814776	-0.081659	0.532964	0.041156	81.578064	95.974571	130.461700	-0.957232	0.000000	-2.094465	0.000000	0.000000	0.000000	-0.241214	0.015613	-0.219937	0.000000	0.000000	2.000000	66.000000	0.000000
2978.818109	-0.082506	0.532972	0.040400	81.677322	96.419266	130.896805	-0.917030	0.000000	-2.057809	0.000000	0.000000	0.000000	-0.253959	0.002182	-0.226983	0.000000	0.000000	2.000000	66.000000	0.000000
2978.821443	-0.082506	0.532972	0.040400	81.677322	96.419266	130.896805	-0.917030	0.000000	-2.057809	0.000000	0.000000	0.000000	-0.253959	0.002182	-0.226983	0.000000	0.000000	2.000000	66.000000	0.000000
2978.824776	-0.082506	0.532972	0.040400	81.677322	96.419266	130.896805	-0.917030	0.000000	-2.057809	0.000000	0.000000	0.000000	-0.253959	0.002182	-0.226983	0.000000	0.000000	2.000000	66.000000	0.000000
2978.828109	-0.083349	0.533006	0.039637	81.774330	96.870911	131.340500	-0.874704	0.000000	-2.019979	0.000000	0.000000	0.000000	-0.252965	0.010346	-0.228721	0.000000	0.000000	2.000000	66.000000	0.000000
2978.831443	-0.083349	0.533006	0.039637	81.774330	96.870911	131.340500	-0.874704	0.000000	-2.019979	0.000000	0.000000	0.000000	-0.252965	0.010346	-0.228721	0.000000	0.000000	2.000000	66.000000	0.000000
2978.834776	-0.083349	0.533006	0.039637	81.774330	96.870911	131.340500	-0.874704	0.000000	-2.019979	0.000000	0.000000	0.000000	-0.252965	0.010346	-0.228721	0.000000	0.000000	2.000000	66.000000	0.000000
2978.838109	-0.084162	0.533051	0.038855	81.850082	97.222054	131.705643	-0.832543	0.000000	-1.981858	0.000000	0.000000	0.000000	-0.243969	0.013451	-0.234717	0.000000	0.000000	2.000000	66.000000	0.000000
2978.841443	-0.084162	0.533051	0.038855	81.850082	97.222054	131.705643	-0.832543	0.000000	-1.981858	0.000000	0.000000	0.000000	-0.243969	0.013451	-0.234717	0.000000	0.000000	2.000000	66.000000	0.000000
2978.844776	-0.084162	0.533051	0.038855	81.850082	97.222054	131.705643	-0.832543	0.000000	-1.981858	0.000000	0.000000	0.000000	-0.243969	0.013451	-0.234717	0.000000	0.000000	2.000000	66.000000	0.000000
2978.848109	-0.084983	0.533119	0.038129	81.887558	97.430710	131.971710	-0.791881	0.000000	-1.942739	0.000000	0.000000	0.000000	-0.246192	0.020237	-0.217606	0.000000	0.000000	2.000000	66.000000	0.000000
2978.851443	-0.084983	0.533119	0.038129	81.887558	97.430710	131.971710	-0.791881	0.000000	-1.942739	0.000000	0.000000	0.000000	-0.246192	0.020237	-0.217606	0.000000	0.000000	2.000000	66.000000	0.000000
2978.854776	-0.084983	0.533119	0.038129	81.887558	97.430710	131.971710	-0.791881	0.000000	-1.942739	0.000000	0.000000	0.000000	-0.246192	0.020237	-0.217606	0.000000	0.000000	2.000000	66.000000	0.000000
2978.858109	-0.085785	0.533192	0.037447	81.901917	97.541092	132.166138	-0.750849	0.000000	-1.906471	0.000000	0.000000	0.000000	-0.240521	0.021986	-0.204723	0.000000	0.000000	2.000000	66.000000	0.000000
2978.861443	-0.085785	0.533192	0.037447	81.901917	97.541092	132.166138	-0.750849	0.000000	-1.906471	0.000000	0.000000	0.000000	-0.240521	0.021986	-0.204723	0.000000	0.000000	2.000000	66.000000	0.000000
2978.864776	-0.085785	0.533192	0.037447	81.901917	97.541092	132.166138	-0.750849	0.000000	-1.906471	0.000000	0.000000	0.000000	-0.240521	0.021986	-0.204723	0.000000	0.000000	2.000000	66.000000	0.000000
2978.868109	-0.086587	0.533282	0.036781	81.915657	97.631516	132.328659	-0.710763	0.000000	-1.872351	0.000000	0.000000	0.000000	-0.240810	0.026927	-0.199716	0.000000	0.000000	2.000000	66.000000	0.000000
2978.871443	-0.086587	0.533282	0.036781	81.915657	97.631516	132.328659	-0.710763	0.000000	-1.872351	0.000000	0.000000	0.000000	-0.240810	0.026927	-0.199716	0.000000	0.000000	2.000000	66.000000	0.000000
2978.874776	-0.086587	0.533282	0.036781	81.915657	97.631516	132.328659	-0.710763	0.000000	-1.872351	0.000000	0.000000	0.000000	-0.240810	0.026927	-0.199716	0.000000	0.000000	2.000000	66.000000	0.000000
2978.878109	-0.087400	0.533339	0.036181	81.954506	97.806198	132.557587	-0.670627	0.000000	-1.839065	0.000000	0.000000	0.000000	-0.243712	0.017301	-0.180108	0.000000	0.000000	2.000000	66.000000	0.000000
2978.881443	-0.087400	0.533339	0.036181	81.954506	97.806198	132.557587	-0.670627	0.000000	-1.839065	0.000000	0.000000	0.000000	-0.243712	0.017301	-0.180108	0.000000	0.000000	2.000000	66.000000	0.000000
2978.884776	-0.087400	0.533339	0.036181	81.954506	97.806198	132.557587	-0.670627	0.000000	-1.839065	0.000000	0.000000	0.000000	-0.243712	0.017301	-0.180108	0.000000	0.000000	2.000000	66.000000	0.000000
2978.888109	-0.088230	0.533380	0.035557	82.028236	98.146385	132.912750	-0.630009	0.000000	-1.809047	0.000000	0.000000	0.000000	-0.249182	0.012205	-0.187267	0.000000	0.000000	2.000000	66.000000	0.000000
2978.891443	-0.088230	0.533380	0.035557	82.028236	98.146385	132.912750	-0.630009	0.000000	-1.809047	0.000000	0.000000	0.000000	-0.249182	0.012205	-0.187267	0.000000	0.000000	2.000000	66.000000	0.000000
2978.894776	-0.088230	0.533380	0.035557	82.028236	98.146385	132.912750	-0.630009	0.000000	-1.809047	0.000000	0.000000	0.000000	-0.249182	0.012205	-0.187267	0.000000	0.000000	2.000000	66.000000	0.000000
2978.898109	-0.089087	0.533383	0.034953	82.131020	98.604233	133.355057	-0.588478	0.000000	-1.777835	0.000000	0.000000	0.000000	-0.257009	0.000761	-0.181086	0.000000	0.000000	2.000000	66.000000	0.000000
2978.901443	-0.089087	0.533383	0.034953	82.131020	98.604233	133.355057	-0.588478	0.000000	-1.777835	0.000000	0.000000	0.000000	-0.257009	0.000761	-0.181086	0.000000	0.000000	2.000000	66.000000	0.000000
2978.904776	-0.089087	0.533383	0.034953	82.131020	98.604233	133.355057	-0.588478	0.000000	-1.777835	0.000000	0.000000	0.000000	-0.257009	0.000761	-0.181086	0.000000	0.000000	2.000000	66.000000	0.000000
2978.908109	-0.089923	0.533374	0.034374	82.246704	99.148453	133.864059	-0.545644	0.000000	-1.747654	0.000000	0.000000	0.000000	-0.250632	-0.002425	-0.173608	0.000000	0.000000	2.000000	66.000000	0.000000
2978.911443	-0.089923	0.533374	0.034374	82.246704	99.148453	133.864059	-0.545644	0.000000	-1.747654	0.000000	0.000000	0.000000	-0.250632	-0.002425	-0.173608	0.000000	0.000000	2.000000	66.000000	0.000000
2978.914776	-0.089923	0.533374	0.034374	82.246704	99.148453	133.864059	-0.545644	0.000000	-1.747654	0.000000	0.000000	0.000000	-0.250632	-0.002425	-0.173608	0.000000	0.000000	2.000000	66.000000	0.000000
2978.918109	-0.090783	0.533383	0.033808	82.356834	99.662704	134.352280	-0.503872	0.000000	-1.718720	0.000000	0.000000	0.000000	-0.258073	0.002589	-0.169906	0.000000	0.000000	2.000000	66.000000	0.000000
2978.921443	-0.090783	0.533383	0.033808	82.356834	99.662704	134.352280	-0.503872	0.000000	-1.718720	0.000000	0.000000	0.000000	-0.258073	0.002589	-0.169906	0.000000	0.000000	2.000000	66.000000	0.000000
2978.924776	-0.090783	0.533383	0.033808	82.356834	99.662704	134.352280	-0.503872	0.000000	-1.718720	0.000000	0.000000	0.000000	-0.258073	0.002589	-0.169906	0.000000	0.000000	2.000000	66.000000	0.000000
2978.928109	-0.090783	0.533383	0.033808	82.430244	100.152962	134.845642	-0.460859	0.000000	-1.690402	0.000000	0.000000	0.000000	-0.258073	0.002589	-0.169906	0.000000	0.000000	2.000000	66.000000	0.000000
2978.931443	-0.091575	0.533408	0.033271	82.430244	100.152962	134.845642	-0.460859	0.000000	-1.690402	0.000000	0.000000	0.000000	-0.237586	0.007558	-0.161020	0.000000	0.000000	2.000000	66.000000	0.000000
2978.934776	-0.091575	0.533408	0.033271	82.430244	100.152962	134.845642	-0.460859	0.000000	-1.690402	0.000000	0.000000	0.000000	-0.237586	0.007558	-0.161020	0.000000	0.000000	2.000000	66.000000	0.000000
2978.938109	-0.092364	0.533461	0.032729	82.461601	100.586441	135.318039	-0.460859	0.000000	-1.690402	0.000000	0.000000	0.000000	-0.236866	0.015705	-0.162662	0.000000	0.000000	2.000000	66.000000	0.000000
2978.941443	-0.092364	0.533461	0.032729	82.461601	100.586441	135.318039	-0.460859	0.000000	-1.690402	0.000000	0.000000	0.000000	-0.236866	0.015705	-0.162662	0.000000	0.000000	2.000000	66.000000	0.000000
2978.944776	-0.092364	0.533461	0.032729	82.461601	100.586441	135.318039	-0.460859	0.000000	-1.690402	0.000000	0.000000	0.000000	-0.236866	0.015705	-0.162662	0.000000	0.000000	2.000000	66.000000	0.000000
2978.948109	-0.093163	0.533563	0.032240	82.462013	101.154572	135.938797	-0.381784	0.000000	-1.636455	0.000000	0.000000	0.000000	-0.239488	0.030730	-0.146706	0.000000	0.000000	2.000000	66.000000	0.000000
2978.951443	-0.093163	0.533563	0.032240	82.462013	101.154572	135.938797	-0.381784	0.000000	-1.636455	0.000000	0.000000	0.000000	-0.239488	0.030730	-0.146706	0.000000	0.000000	2.000000	66.000000	0.000000
2978.954776	-0.093163	0.533563	0.032240	82.462013	101.154572	135.938797	-0.381784	0.000000	-1.636455	0.000000	0.000000	0.000000	-0.239488	0.030730	-0.146706	0.000000	0.000000	2.000000	66.000000	0.000000
2978.958109	-0.093959	0.533665	0.031750	82.450073	101.965576	136.798889	-0.341869	0.000000	-1.612004	0.000000	0.000000	0.000000	-0.239054	0.030662	-0.147121	0.000000	0.000000	2.000000	66.000000	0.000000
2978.961443	-0.093959	0.533665	0.031750	82.450073	101.965576	136.798889	-0.341869	0.000000	-1.612004	0.000000	0.000000	0.000000	-0.239054	0.030662	-0.147121	0.000000	0.000000	2.000000	66.000000	0.000000
2978.964776	-0.093959	0.533665	0.031750	82.450073	101.965576	136.798889	-0.341869	0.000000	-1.612004	0.000000	0.000000	0.000000	-0.239054	0.030662	-0.147121	0.000000	0.000000	2.000000	66.000000	0.000000
2978.968109	-0.093959	0.533665	0.031750	82.430374	103.100525	137.958588	-0.302027	0.000000	-1.587484	0.000000	0.000000	0.000000	-0.239054	0.030662	-0.147121	0.000000	0.000000	2.000000	66.000000	0.000000
2978.971443	-0.094759	0.533757	0.031280	82.430374	103.100525	137.958588	-0.302027	0.000000	-1.587484	0.000000	0.000000	0.000000	-0.239914	0.027480	-0.140852	0.000000	0.000000	2.000000	66.000000	0.000000
2978.974776	-0.094759	0.533757	0.031280	82.430374	103.100525	137.958588	-0.302027	0.000000	-1.587484	0.000000	0.000000	0.000000	-0.239914	0.027480	-0.140852	0.000000	0.000000	2.000000	66.000000	0.000000
2978.978109	-0.095519	0.533855	0.030859	82.390938	104.516174	139.389786	-0.302027	0.000000	-1.587484	0.000000	0.000000	0.000000	-0.227977	0.029348	-0.126409	0.000000	0.000000	2.000000	66.000000	0.000000
2978.981443	-0.095519	0.533855	0.030859	82.390938	104.516174	139.389786	-0.302027	0.000000	-1.587484	0.000000	0.000000	0.000000	-0.227977	0.029348	-0.126409	0.000000	0.000000	2.000000	66.000000	0.000000
2978.984776	-0.095519	0.533855	0.030859	82.390938	104.516174	139.389786	-0.302027	0.000000	-1.587484	0.000000	0.000000	0.000000	-0.227977	0.029348	-0.126409	0.000000	0.000000	2.000000	66.000000	0.000000
2978.988109	-0.095519	0.533855	0.030859	82.308311	106.177086	141.069260	-0.224045	0.000000	-1.542940	0.000000	0.000000	0.000000	-0.227977	0.029348	-0.126409	0.000000	0.000000	2.000000	66.000000	0.000000
2978.991443	-0.096232	0.533925	0.030449	82.308311	106.177086	141.069260	-0.224045	0.000000	-1.542940	0.000000	0.000000	0.000000	-0.213986	0.021153	-0.122808	0.000000	0.000000	2.000000	66.000000	0.000000
2978.994776	-0.096232	0.533925	0.030449	82.308311	106.177086	141.069260	-0.224045	0.000000	-1.542940	0.000000	0.000000	0.000000	-0.213986	0.021153	-0.122808	0.000000	0.000000	2.000000	66.000000	0.000000
2978.998109	-0.096851	0.534023	0.030053	82.189430	108.004768	142.910721	-0.224045	0.000000	-1.542940	0.000000	0.000000	0.000000	-0.185666	0.029241	-0.118851	0.000000	0.000000	2.000000	66.000000	0.000000
2979.001443	-0.096851	0.534023	0.030053	82.189430	108.004768	142.910721	-0.224045	0.000000	-1.542940	0.000000	0.000000	0.000000	-0.185666	0.029241	-0.118851	0.000000	0.000000	2.000000	66.000000	0.000000
2979.004776	-0.096851	0.534023	0.030053	82.189430	108.004768	142.910721	-0.224045	0.000000	-1.542940	0.000000	0.000000	0.000000	-0.185666	0.029241	-0.118851	0.000000	0.000000	2.000000	66.000000	0.000000
2979.008109	-0.097422	0.534147	0.029661	82.061157	109.847641	144.759033	-0.157436	0.000000	-1.502664	0.000000	0.000000	0.000000	-0.171276	0.037359	-0.117567	0.000000	0.000000	2.000000	66.000000	0.000000
2979.011443	-0.097422	0.534147	0.029661	82.061157	109.847641	144.759033	-0.157436	0.000000	-1.502664	0.000000	0.000000	0.000000	-0.171276	0.037359	-0.117567	0.000000	0.000000	2.000000	66.000000	0.000000
2979.014776	-0.097422	0.534147	0.029661	82.061157	109.847641	144.759033	-0.157436	0.000000	-1.502664	0.000000	0.000000	0.000000	-0.171276	0.037359	-0.117567	0.000000	0.000000	2.000000	66.000000	0.000000
2979.018109	-0.097969	0.534272	0.029273	81.965294	111.703171	146.579376	-0.128890	0.000000	-1.483070	0.000000	0.000000	0.000000	-0.164089	0.037303	-0.116394	0.000000	0.000000	2.000000	66.000000	0.000000
2979.021443	-0.097969	0.534272	0.029273	81.965294	111.703171	146.579376	-0.128890	0.000000	-1.483070	0.000000	0.000000	0.000000	-0.164089	0.037303	-0.116394	0.000000	0.000000	2.000000	66.000000	0.000000
2979.024776	-0.097969	0.534272	0.029273	81.965294	111.703171	146.579376	-0.128890	0.000000	-1.483070	0.000000	0.000000	0.000000	-0.164089	0.037303	-0.116394	0.000000	0.000000	2.000000	66.000000	0.000000
2979.028109	-0.097969	0.534272	0.029273	81.923141	113.641090	148.425003	-0.101542	0.000000	-1.463671	0.000000	0.000000	0.000000	-0.164089	0.037303	-0.116394	0.000000	0.000000	2.000000	66.000000	0.000000
2979.031443	-0.098483	0.534416	0.028845	81.923141	113.641090	148.425003	-0.101542	0.000000	-1.463671	0.000000	0.000000	0.000000	-0.154212	0.043435	-0.128569	0.000000	0.000000	2.000000	66.000000	0.000000
2979.034776	-0.098483	0.534416	0.028845	81.923141	113.641090	148.425003	-0.101542	0.000000	-1.463671	0.000000	0.000000	0.000000	-0.154212	0.043435	-0.128569	0.000000	0.000000	2.000000	66.000000	0.000000
2979.038109	-0.099000	0.534578	0.028434	81.931892	115.566681	150.217712	-0.101542	0.000000	-1.463671	0.000000	0.000000	0.000000	-0.155052	0.048396	-0.123318	0.000000	0.000000	2.000000	66.000000	0.000000
2979.041443	-0.099000	0.534578	0.028434	81.931892	115.566681	150.217712	-0.101542	0.000000	-1.463671	0.000000	0.000000	0.000000	-0.155052	0.048396	-0.123318	0.000000	0.000000	2.000000	66.000000	0.000000
2979.044776	-0.099000	0.534578	0.028434	81.931892	115.566681	150.217712	-0.101542	0.000000	-1.463671	0.000000	0.000000	0.000000	-0.155052	0.048396	-0.123318	0.000000	0.000000	2.000000	66.000000	0.000000
2979.048109	-0.099000	0.534578	0.028434	81.984848	117.454247	151.941086	-0.049998	0.000000	-1.421689	0.000000	0.000000	0.000000	-0.155052	0.048396	-0.123318	0.000000	0.000000	2.000000	66.000000	0.000000
2979.051443	-0.099484	0.534759	0.027982	81.984848	117.454247	151.941086	-0.049998	0.000000	-1.421689	0.000000	0.000000	0.000000	-0.145139	0.054502	-0.135471	0.000000	0.000000	2.000000	66.000000	0.000000
2979.054776	-0.099484	0.534759	0.027982	81.984848	117.454247	151.941086	-0.049998	0.000000	-1.421689	0.000000	0.000000	0.000000	-0.145139	0.054502	-0.135471	0.000000	0.000000	2.000000	66.000000	0.000000
2979.058109	-0.099947	0.534985	0.027549	82.062416	119.025787	153.360291	-0.049998	0.000000	-1.421689	0.000000	0.000000	0.000000	-0.138824	0.067547	-0.130039	0.000000	0.000000	2.000000	66.000000	0.000000
2979.061443	-0.099947	0.534985	0.027549	82.062416	119.025787	153.360291	-0.049998	0.000000	-1.421689	0.000000	0.000000	0.000000	-0.138824	0.067547	-0.130039	0.000000	0.000000	2.000000	66.000000	0.000000
2979.064776	-0.099947	0.534985	0.027549	82.062416	119.025787	153.360291	-0.049998	0.000000	-1.421689	0.000000	0.000000	0.000000	-0.138824	0.067547	-0.130039	0.000000	0.000000	2.000000	66.000000	0.000000
2979.068109	-0.099947	0.534985	0.027549	82.138405	120.097145	154.322754	-0.002671	0.000000	-1.377438	0.000000	0.000000	0.000000	-0.138824	0.067547	-0.130039	0.000000	0.000000	2.000000	66.000000	0.000000
2979.071443	-0.100348	0.535216	0.027169	82.138405	120.097145	154.322754	-0.002671	0.000000	-1.377438	0.000000	0.000000	0.000000	-0.120384	0.069406	-0.113802	0.000000	0.000000	2.000000	66.000000	0.000000
2979.074776	-0.100348	0.535216	0.027169	82.138405	120.097145	154.322754	-0.002671	0.000000	-1.377438	0.000000	0.000000	0.000000	-0.120384	0.069406	-0.113802	0.000000	0.000000	2.000000	66.000000	0.000000
2979.078109	-0.100706	0.535464	0.026817	82.222061	120.646294	154.805832	-0.002671	0.000000	-1.377438	0.000000	0.000000	0.000000	-0.107533	0.074331	-0.105640	0.000000	0.000000	2.000000	66.000000	0.000000
2979.081443	-0.100706	0.535464	0.026817	82.222061	120.646294	154.805832	-0.002671	0.000000	-1.377438	0.000000	0.000000	0.000000	-0.107533	0.074331	-0.105640	0.000000	0.000000	2.000000	66.000000	0.000000
2979.084776	-0.100706	0.535464	0.026817	82.222061	120.646294	154.805832	-0.002671	0.000000	-1.377438	0.000000	0.000000	0.000000	-0.107533	0.074331	-0.105640	0.000000	0.000000	2.000000	66.000000	0.000000
2979.088109	-0.100706	0.535464	0.026817	82.295639	121.035858	155.150391	0.035315	0.000000	-1.340864	0.000000	0.000000	0.000000	-0.107533	0.074331	-0.105640	0.000000	0.000000	2.000000	66.000000	0.000000
2979.091443	-0.101031	0.535707	0.026537	82.295639	121.035858	155.150391	0.035315	0.000000	-1.340864	0.000000	0.000000	0.000000	-0.097519	0.073148	-0.084069	0.000000	0.000000	2.000000	66.000000	0.000000
2979.094776	-0.101031	0.535707	0.026537	82.295639	121.035858	155.150391	0.035315	0.000000	-1.340864	0.000000	0.000000	0.000000	-0.097519	0.073148	-0.084069	0.000000	0.000000	2.000000	66.000000	0.000000
2979.098109	-0.101375	0.535934	0.026234	82.382301	121.515610	155.565857	0.035315	0.000000	-1.340864	0.000000	0.000000	0.000000	-0.103146	0.068056	-0.091050	0.000000	0.000000	2.000000	66.000000	0.000000
2979.101443	-0.101375	0.535934	0.026234	82.382301	121.515610	155.565857	0.035315	0.000000	-1.340864	0.000000	0.000000	0.000000	-0.103146	0.068056	-0.091050	0.000000	0.000000	2.000000	66.000000	0.000000
2979.104776	-0.101375	0.535934	0.026234	82.382301	121.515610	155.565857	0.035315	0.000000	-1.340864	0.000000	0.000000	0.000000	-0.103146	0.068056	-0.091050	0.000000	0.000000	2.000000	66.000000	0.000000
2979.108109	-0.101375	0.535934	0.026234	82.492119	122.248573	156.199631	0.068760	0.000000	-1.311677	0.000000	0.000000	0.000000	-0.103146	0.068056	-0.091050	0.000000	0.000000	2.000000	66.000000	0.000000
2979.111443	-0.101727	0.536168	0.025970	82.492119	122.248573	156.199631	0.068760	0.000000	-1.311677	0.000000	0.000000	0.000000	-0.105562	0.069964	-0.079036	0.000000	0.000000	2.000000	66.000000	0.000000
2979.114776	-0.101727	0.536168	0.025970	82.492119	122.248573	156.199631	0.068760	0.000000	-1.311677	0.000000	0.000000	0.000000	-0.105562	0.069964	-0.079036	0.000000	0.000000	2.000000	66.000000	0.000000
2979.118109	-0.102095	0.536340	0.025669	82.627144	123.282555	157.094620	0.068760	0.000000	-1.311677	0.000000	0.000000	0.000000	-0.110297	0.051758	-0.090187	0.000000	0.000000	2.000000	66.000000	0.000000
2979.121443	-0.102095	0.536340	0.025669	82.627144	123.282555	157.094620	0.068760	0.000000	-1.311677	0.000000	0.000000	0.000000	-0.110297	0.051758	-0.090187	0.000000	0.000000	2.000000	66.000000	0.000000
2979.124776	-0.102095	0.536340	0.025669	82.627144	123.282555	157.094620	0.068760	0.000000	-1.311677	0.000000	0.000000	0.000000	-0.110297	0.051758	-0.090187	0.000000	0.000000	2.000000	66.000000	0.000000
2979.128109	-0.102466	0.536529	0.025387	82.768448	124.476295	158.133133	0.104736	0.000000	-1.283474	0.000000	0.000000	0.000000	-0.111315	0.056717	-0.084871	0.000000	0.000000	2.000000	66.000000	0.000000
2979.131443	-0.102466	0.536529	0.025387	82.768448	124.476295	158.133133	0.104736	0.000000	-1.283474	0.000000	0.000000	0.000000	-0.111315	0.056717	-0.084871	0.000000	0.000000	2.000000	66.000000	0.000000
2979.134776	-0.102466	0.536529	0.025387	82.768448	124.476295	158.133133	0.104736	0.000000	-1.283474	0.000000	0.000000	0.000000	-0.111315	0.056717	-0.084871	0.000000	0.000000	2.000000	66.000000	0.000000
2979.138109	-0.102466	0.536529	0.025387	82.893143	125.572578	159.095627	0.123289	0.000000	-1.269329	0.000000	0.000000	0.000000	-0.111315	0.056717	-0.084871	0.000000	0.000000	2.000000	66.000000	0.000000
2979.141443	-0.102833	0.536674	0.025089	82.893143	125.572578	159.095627	0.123289	0.000000	-1.269329	0.000000	0.000000	0.000000	-0.110299	0.043577	-0.089132	0.000000	0.000000	2.000000	66.000000	0.000000
2979.144776	-0.102833	0.536674	0.025089	82.893143	125.572578	159.095627	0.123289	0.000000	-1.269329	0.000000	0.000000	0.000000	-0.110299	0.043577	-0.089132	0.000000	0.000000	2.000000	66.000000	0.000000
2979.148109	-0.103167	0.536843	0.024860	82.984825	126.332695	159.771683	0.123289	0.000000	-1.269329	0.000000	0.000000	0.000000	-0.100193	0.050555	-0.068755	0.000000	0.000000	2.000000	66.000000	0.000000
2979.151443	-0.103167	0.536843	0.024860	82.984825	126.332695	159.771683	0.123289	0.000000	-1.269329	0.000000	0.000000	0.000000	-0.100193	0.050555	-0.068755	0.000000	0.000000	2.000000	66.000000	0.000000
2979.154776	-0.103167	0.536843	0.024860	82.984825	126.332695	159.771683	0.123289	0.000000	-1.269329	0.000000	0.000000	0.000000	-0.100193	0.050555	-0.068755	0.000000	0.000000	2.000000	66.000000	0.000000
2979.158109	-0.103167	0.536843	0.024860	83.024170	126.552780	159.981705	0.158371	0.000000	-1.243014	0.000000	0.000000	0.000000	-0.100193	0.050555	-0.068755	0.000000	0.000000	2.000000	66.000000	0.000000
2979.161443	-0.103469	0.537008	0.024703	83.024170	126.552780	159.981705	0.158371	0.000000	-1.243014	0.000000	0.000000	0.000000	-0.090414	0.049516	-0.047081	0.000000	0.000000	2.000000	66.000000	0.000000
2979.164776	-0.103469	0.537008	0.024703	83.024170	126.552780	159.981705	0.158371	0.000000	-1.243014	0.000000	0.000000	0.000000	-0.090414	0.049516	-0.047081	0.000000	0.000000	2.000000	66.000000	0.000000
2979.168109	-0.103469	0.537008	0.024703	83.048531	126.374947	159.831818	0.158371	0.000000	-1.243014	0.000000	0.000000	0.000000	-0.090414	0.049516	-0.047081	0.000000	0.000000	2.000000	66.000000	0.000000
2979.171443	-0.103469	0.537008	0.024703	83.048531	126.374947	159.831818	0.158371	0.000000	-1.243014	0.000000	0.000000	0.000000	-0.090414	0.049516	-0.047081	0.000000	0.000000	2.000000	66.000000	0.000000
2979.174776	-0.103711	0.537153	0.024606	83.048531	126.374947	159.831818	0.158371	0.000000	-1.243014	0.000000	0.000000	0.000000	-0.072667	0.043435	-0.029325	0.000000	0.000000	2.000000	66.000000	0.000000
2979.178109	-0.103711	0.537153	0.024606	83.086021	126.099831	159.584473	0.173440	0.000000	-1.235167	0.000000	0.000000	0.000000	-0.072667	0.043435	-0.029325	0.000000	0.000000	2.000000	66.000000	0.000000
2979.181443	-0.103711	0.537153	0.024606	83.086021	126.099831	159.584473	0.173440	0.000000	-1.235167	0.000000	0.000000	0.000000	-0.072667	0.043435	-0.029325	0.000000	0.000000	2.000000	66.000000	0.000000
2979.184776	-0.103711	0.537153	0.024606	83.086021	126.099831	159.584473	0.173440	0.000000	-1.235167	0.000000	0.000000	0.000000	-0.072667	0.043435	-0.029325	0.000000	0.000000	2.000000	66.000000	0.000000
2979.188109	-0.104168	0.537405	0.024617	83.148773	125.676628	159.185547	0.185551	0.000000	-1.230280	0.000000	0.000000	0.000000	-0.137159	0.075697	0.003368	0.000000	0.000000	2.000000	66.000000	0.000000
2979.191443	-0.104168	0.537405	0.024617	83.148773	125.676628	159.185547	0.185551	0.000000	-1.230280	0.000000	0.000000	0.000000	-0.137159	0.075697	0.003368	0.000000	0.000000	2.000000	66.000000	0.000000
2979.194776	-0.104168	0.537405	0.024617	83.148773	125.676628	159.185547	0.185551	0.000000	-1.230280	0.000000	0.000000	0.000000	-0.137159	0.075697	0.003368	0.000000	0.000000	2.000000	66.000000	0.000000
2979.198109	-0.104168	0.537405	0.024617	83.220917	125.210770	158.734833	0.208411	0.000000	-1.230841	0.000000	0.000000	0.000000	-0.137159	0.075697	0.003368	0.000000	0.000000	2.000000	66.000000	0.000000
2979.201443	-0.104330	0.537479	0.024700	83.220917	125.210770	158.734833	0.208411	0.000000	-1.230841	0.000000	0.000000	0.000000	-0.048477	0.022216	0.024852	0.000000	0.000000	2.000000	66.000000	0.000000
2979.204776	-0.104330	0.537479	0.024700	83.220917	125.210770	158.734833	0.208411	0.000000	-1.230841	0.000000	0.000000	0.000000	-0.048477	0.022216	0.024852	0.000000	0.000000	2.000000	66.000000	0.000000
2979.208109	-0.104330	0.537479	0.024700	83.292618	124.740623	158.274353	0.208411	0.000000	-1.230841	0.000000	0.000000	0.000000	-0.048477	0.022216	0.024852	0.000000	0.000000	2.000000	66.000000	0.000000
2979.211443	-0.104330	0.537479	0.024700	83.292618	124.740623	158.274353	0.208411	0.000000	-1.230841	0.000000	0.000000	0.000000	-0.048477	0.022216	0.024852	0.000000	0.000000	2.000000	66.000000	0.000000
2979.214776	-0.104456	0.537506	0.024841	83.292618	124.740623	158.274353	0.208411	0.000000	-1.230841	0.000000	0.000000	0.000000	-0.037944	0.008082	0.042483	0.000000	0.000000	2.000000	66.000000	0.000000
2979.218109	-0.104456	0.537506	0.024841	83.359344	124.300308	157.841232	0.216490	0.000000	-1.234983	0.000000	0.000000	0.000000	-0.037944	0.008082	0.042483	0.000000	0.000000	2.000000	66.000000	0.000000
2979.221443	-0.104456	0.537506	0.024841	83.359344	124.300308	157.841232	0.216490	0.000000	-1.234983	0.000000	0.000000	0.000000	-0.037944	0.008082	0.042483	0.000000	0.000000	2.000000	66.000000	0.000000
2979.224776	-0.104456	0.537506	0.024841	83.359344	124.300308	157.841232	0.216490	0.000000	-1.234983	0.000000	0.000000	0.000000	-0.037944	0.008082	0.042483	0.000000	0.000000	2.000000	66.000000	0.000000
2979.228109	-0.104620	0.537506	0.025153	83.411942	123.974083	157.517380	0.222815	0.000000	-1.242064	0.000000	0.000000	0.000000	-0.049020	-0.000037	0.093454	0.000000	0.000000	2.000000	66.000000	0.000000
2979.231443	-0.104620	0.537506	0.025153	83.411942	123.974083	157.517380	0.222815	0.000000	-1.242064	0.000000	0.000000	0.000000	-0.049020	-0.000037	0.093454	0.000000	0.000000	2.000000	66.000000	0.000000
2979.234776	-0.104620	0.537506	0.025153	83.411942	123.974083	157.517380	0.222815	0.000000	-1.242064	0.000000	0.000000	0.000000	-0.049020	-0.000037	0.093454	0.000000	0.000000	2.000000	66.000000	0.000000
2979.238109	-0.104620	0.537506	0.025153	83.447968	123.723465	157.271744	0.230984	0.000000	-1.257639	0.000000	0.000000	0.000000	-0.049020	-0.000037	0.093454	0.000000	0.000000	2.000000	66.000000	0.000000
2979.241443	-0.104698	0.537462	0.025295	83.447968	123.723465	157.271744	0.230984	0.000000	-1.257639	0.000000	0.000000	0.000000	-0.023625	-0.013185	0.042591	0.000000	0.000000	2.000000	66.000000	0.000000
2979.244776	-0.104698	0.537462	0.025295	83.447968	123.723465	157.271744	0.230984	0.000000	-1.257639	0.000000	0.000000	0.000000	-0.023625	-0.013185	0.042591	0.000000	0.000000	2.000000	66.000000	0.000000
2979.248109	-0.104741	0.537398	0.025491	83.469070	123.586060	157.133423	0.230984	0.000000	-1.257639	0.000000	0.000000	0.000000	-0.012792	-0.019287	0.058950	0.000000	0.000000	2.000000	66.000000	0.000000
2979.251443	-0.104741	0.537398	0.025491	83.469070	123.586060	157.133423	0.230984	0.000000	-1.257639	0.000000	0.000000	0.000000	-0.012792	-0.019287	0.058950	0.000000	0.000000	2.000000	66.000000	0.000000
2979.254776	-0.104741	0.537398	0.025491	83.469070	123.586060	157.133423	0.230984	0.000000	-1.257639	0.000000	0.000000	0.000000	-0.012792	-0.019287	0.058950	0.000000	0.000000	2.000000	66.000000	0.000000
2979.258109	-0.104741	0.537398	0.025491	83.474419	123.546989	157.094589	0.237054	0.000000	-1.274563	0.000000	0.000000	0.000000	-0.012792	-0.019287	0.058950	0.000000	0.000000	2.000000	66.000000	0.000000
2979.261443	-0.104775	0.537327	0.025647	83.474419	123.546989	157.094589	0.237054	0.000000	-1.274563	0.000000	0.000000	0.000000	-0.010165	-0.021288	0.046841	0.000000	0.000000	2.000000	66.000000	0.000000
2979.264776	-0.104775	0.537327	0.025647	83.474419	123.546989	157.094589	0.237054	0.000000	-1.274563	0.000000	0.000000	0.000000	-0.010165	-0.021288	0.046841	0.000000	0.000000	2.000000	66.000000	0.000000
2979.268109	-0.104775	0.537327	0.025647	83.476646	123.533318	157.075363	0.237054	0.000000	-1.274563	0.000000	0.000000	0.000000	-0.010165	-0.021288	0.046841	0.000000	0.000000	2.000000	66.000000	0.000000
2979.271443	-0.104775	0.537327	0.025647	83.476646	123.533318	157.075363	0.237054	0.000000	-1.274563	0.000000	0.000000	0.000000	-0.010165	-0.021288	0.046841	0.000000	0.000000	2.000000	66.000000	0.000000
2979.274776	-0.104772	0.537262	0.025854	83.476646	123.533318	157.075363	0.237054	0.000000	-1.274563	0.000000	0.000000	0.000000	0.000971	-0.019309	0.061915	0.000000	0.000000	2.000000	66.000000	0.000000
2979.278109	-0.104772	0.537262	0.025854	83.477791	123.510841	157.046265	0.238748	0.000000	-1.282370	0.000000	0.000000	0.000000	0.000971	-0.019309	0.061915	0.000000	0.000000	2.000000	66.000000	0.000000
2979.281443	-0.104772	0.537262	0.025854	83.477791	123.510841	157.046265	0.238748	0.000000	-1.282370	0.000000	0.000000	0.000000	0.000971	-0.019309	0.061915	0.000000	0.000000	2.000000	66.000000	0.000000
2979.284776	-0.104772	0.537262	0.025854	83.477791	123.510841	157.046265	0.238748	0.000000	-1.282370	0.000000	0.000000	0.000000	0.000971	-0.019309	0.061915	0.000000	0.000000	2.000000	66.000000	0.000000
2979.288109	-0.104660	0.537137	0.026224	83.477852	123.521790	157.046326	0.238586	0.000000	-1.292689	0.000000	0.000000	0.000000	0.033590	-0.037662	0.110982	0.000000	0.000000	2.000000	66.000000	0.000000
2979.291443	-0.104660	0.537137	0.026224	83.477852	123.521790	157.046326	0.238586	0.000000	-1.292689	0.000000	0.000000	0.000000	0.033590	-0.037662	0.110982	0.000000	0.000000	2.000000	66.000000	0.000000
2979.294776	-0.104660	0.537137	0.026224	83.477852	123.521790	157.046326	0.238586	0.000000	-1.292689	0.000000	0.000000	0.000000	0.033590	-0.037662	0.110982	0.000000	0.000000	2.000000	66.000000	0.000000
2979.298109	-0.104660	0.537137	0.026224	83.478958	123.507454	157.017181	0.232988	0.000000	-1.311186	0.000000	0.000000	0.000000	0.033590	-0.037662	0.110982	0.000000	0.000000	2.000000	66.000000	0.000000
2979.301443	-0.104555	0.537093	0.026405	83.478958	123.507454	157.017181	0.232988	0.000000	-1.311186	0.000000	0.000000	0.000000	0.031462	-0.013279	0.054473	0.000000	0.000000	2.000000	66.000000	0.000000
2979.304776	-0.104555	0.537093	0.026405	83.478958	123.507454	157.017181	0.232988	0.000000	-1.311186	0.000000	0.000000	0.000000	0.031462	-0.013279	0.054473	0.000000	0.000000	2.000000	66.000000	0.000000
2979.308109	-0.104464	0.537042	0.026542	83.478958	123.521049	157.017181	0.232988	0.000000	-1.311186	0.000000	0.000000	0.000000	0.027214	-0.015264	0.040878	0.000000	0.000000	2.000000	66.000000	0.000000
2979.311443	-0.104464	0.537042	0.026542	83.478958	123.521049	157.017181	0.232988	0.000000	-1.311186	0.000000	0.000000	0.000000	0.027214	-0.015264	0.040878	0.000000	0.000000	2.000000	66.000000	0.000000
2979.314776	-0.104464	0.537042	0.026542	83.478958	123.521049	157.017181	0.232988	0.000000	-1.311186	0.000000	0.000000	0.000000	0.027214	-0.015264	0.040878	0.000000	0.000000	2.000000	66.000000	0.000000
2979.318109	-0.104464	0.537042	0.026542	83.476761	123.553795	157.036453	0.223209	0.000000	-1.327078	0.000000	0.000000	0.000000	0.027214	-0.015264	0.040878	0.000000	0.000000	2.000000	66.000000	0.000000
2979.321443	-0.104383	0.536994	0.026610	83.476761	123.553795	157.036453	0.223209	0.000000	-1.327078	0.000000	0.000000	0.000000	0.024397	-0.014221	0.020601	0.000000	0.000000	2.000000	66.000000	0.000000
2979.324776	-0.104383	0.536994	0.026610	83.476761	123.553795	157.036453	0.223209	0.000000	-1.327078	0.000000	0.000000	0.000000	0.024397	-0.014221	0.020601	0.000000	0.000000	2.000000	66.000000	0.000000
2979.328109	-0.104383	0.536994	0.026610	83.476761	123.522583	156.997528	0.223209	0.000000	-1.327078	0.000000	0.000000	0.000000	0.024397	-0.014221	0.020601	0.000000	0.000000	2.000000	66.000000	0.000000
2979.331443	-0.104383	0.536994	0.026610	83.476761	123.522583	156.997528	0.223209	0.000000	-1.327078	0.000000	0.000000	0.000000	0.024397	-0.014221	0.020601	0.000000	0.000000	2.000000	66.000000	0.000000
2979.334776	-0.104277	0.537001	0.026675	83.476761	123.522583	156.997528	0.223209	0.000000	-1.327078	0.000000	0.000000	0.000000	0.031842	0.001972	0.019524	0.000000	0.000000	2.000000	66.000000	0.000000
2979.338109	-0.104277	0.537001	0.026675	83.482445	123.422409	156.890930	0.219143	0.000000	-1.330511	0.000000	0.000000	0.000000	0.031842	0.001972	0.019524	0.000000	0.000000	2.000000	66.000000	0.000000
2979.341443	-0.104277	0.537001	0.026675	83.482445	123.422409	156.890930	0.219143	0.000000	-1.330511	0.000000	0.000000	0.000000	0.031842	0.001972	0.019524	0.000000	0.000000	2.000000	66.000000	0.000000
2979.344776	-0.104277	0.537001	0.026675	83.482445	123.422409	156.890930	0.219143	0.000000	-1.330511	0.000000	0.000000	0.000000	0.031842	0.001972	0.019524	0.000000	0.000000	2.000000	66.000000	0.000000
2979.348109	-0.104142	0.537271	0.026833	83.482719	123.093422	156.579117	0.213835	0.000000	-1.333765	0.000000	0.000000	0.000000	0.040308	0.081030	0.047239	0.000000	0.000000	2.000000	66.000000	0.000000
2979.351443	-0.104142	0.537271	0.026833	83.482719	123.093422	156.579117	0.213835	0.000000	-1.333765	0.000000	0.000000	0.000000	0.040308	0.081030	0.047239	0.000000	0.000000	2.000000	66.000000	0.000000
2979.354776	-0.104142	0.537271	0.026833	83.482719	123.093422	156.579117	0.213835	0.000000	-1.333765	0.000000	0.000000	0.000000	0.040308	0.081030	0.047239	0.000000	0.000000	2.000000	66.000000	0.000000
2979.358109	-0.104142	0.537271	0.026833	83.467094	122.361320	155.898041	0.207118	0.000000	-1.341638	0.000000	0.000000	0.000000	0.040308	0.081030	0.047239	0.000000	0.000000	2.000000	66.000000	0.000000
2979.361443	-0.104057	0.537585	0.026994	83.467094	122.361320	155.898041	0.207118	0.000000	-1.341638	0.000000	0.000000	0.000000	0.025675	0.094217	0.048330	0.000000	0.000000	2.000000	66.000000	0.000000
2979.364776	-0.104057	0.537585	0.026994	83.467094	122.361320	155.898041	0.207118	0.000000	-1.341638	0.000000	0.000000	0.000000	0.025675	0.094217	0.048330	0.000000	0.000000	2.000000	66.000000	0.000000
2979.368109	-0.103894	0.537994	0.027242	83.436096	121.253181	154.874130	0.207118	0.000000	-1.341638	0.000000	0.000000	0.000000	0.048946	0.122681	0.074475	0.000000	0.000000	2.000000	66.000000	0.000000
2979.371443	-0.103894	0.537994	0.027242	83.436096	121.253181	154.874130	0.207118	0.000000	-1.341638	0.000000	0.000000	0.000000	0.048946	0.122681	0.074475	0.000000	0.000000	2.000000	66.000000	0.000000
2979.374776	-0.103894	0.537994	0.027242	83.436096	121.253181	154.874130	0.207118	0.000000	-1.341638	0.000000	0.000000	0.000000	0.048946	0.122681	0.074475	0.000000	0.000000	2.000000	66.000000	0.000000
2979.378109	-0.103894	0.537994	0.027242	83.403938	119.976303	153.685699	0.194681	0.000000	-1.362106	0.000000	0.000000	0.000000	0.048946	0.122681	0.074475	0.000000	0.000000	2.000000	66.000000	0.000000
2979.381443	-0.103698	0.538525	0.027563	83.403938	119.976303	153.685699	0.194681	0.000000	-1.362106	0.000000	0.000000	0.000000	0.058777	0.159317	0.096256	0.000000	0.000000	2.000000	66.000000	0.000000
2979.384776	-0.103698	0.538525	0.027563	83.403938	119.976303	153.685699	0.194681	0.000000	-1.362106	0.000000	0.000000	0.000000	0.058777	0.159317	0.096256	0.000000	0.000000	2.000000	66.000000	0.000000
2979.388109	-0.103452	0.539114	0.027992	83.375160	118.585732	152.379501	0.194681	0.000000	-1.362106	0.000000	0.000000	0.000000	0.073618	0.176800	0.128687	0.000000	0.000000	2.000000	66.000000	0.000000
2979.391443	-0.103452	0.539114	0.027992	83.375160	118.585732	152.379501	0.194681	0.000000	-1.362106	0.000000	0.000000	0.000000	0.073618	0.176800	0.128687	0.000000	0.000000	2.000000	66.000000	0.000000
2979.394776	-0.103452	0.539114	0.027992	83.375160	118.585732	152.379501	0.194681	0.000000	-1.362106	0.000000	0.000000	0.000000	0.073618	0.176800	0.128687	0.000000	0.000000	2.000000	66.000000	0.000000
2979.398109	-0.103452	0.539114	0.027992	83.357018	117.218796	151.082062	0.172615	0.000000	-1.399596	0.000000	0.000000	0.000000	0.073618	0.176800	0.128687	0.000000	0.000000	2.000000	66.000000	0.000000
2979.401443	-0.103167	0.539765	0.028461	83.357018	117.218796	151.082062	0.172615	0.000000	-1.399596	0.000000	0.000000	0.000000	0.085659	0.195362	0.140765	0.000000	0.000000	2.000000	66.000000	0.000000
2979.404776	-0.103167	0.539765	0.028461	83.357018	117.218796	151.082062	0.172615	0.000000	-1.399596	0.000000	0.000000	0.000000	0.085659	0.195362	0.140765	0.000000	0.000000	2.000000	66.000000	0.000000
2979.408109	-0.102906	0.540462	0.028938	83.376167	116.117332	150.000443	0.172615	0.000000	-1.399596	0.000000	0.000000	0.000000	0.078143	0.208931	0.142975	0.000000	0.000000	2.000000	66.000000	0.000000
2979.411443	-0.102906	0.540462	0.028938	83.376167	116.117332	150.000443	0.172615	0.000000	-1.399596	0.000000	0.000000	0.000000	0.078143	0.208931	0.142975	0.000000	0.000000	2.000000	66.000000	0.000000
2979.414776	-0.102906	0.540462	0.028938	83.376167	116.117332	150.000443	0.172615	0.000000	-1.399596	0.000000	0.000000	0.000000	0.078143	0.208931	0.142975	0.000000	0.000000	2.000000	66.000000	0.000000
2979.418109	-0.102906	0.540462	0.028938	83.441933	115.324387	149.167984	0.145315	0.000000	-1.446886	0.000000	0.000000	0.000000	0.078143	0.208931	0.142975	0.000000	0.000000	2.000000	66.000000	0.000000
2979.421443	-0.102675	0.541221	0.029439	83.441933	115.324387	149.167984	0.145315	0.000000	-1.446886	0.000000	0.000000	0.000000	0.069499	0.227623	0.150491	0.000000	0.000000	2.000000	66.000000	0.000000
2979.424776	-0.102675	0.541221	0.029439	83.441933	115.324387	149.167984	0.145315	0.000000	-1.446886	0.000000	0.000000	0.000000	0.069499	0.227623	0.150491	0.000000	0.000000	2.000000	66.000000	0.000000
2979.428109	-0.102436	0.542018	0.029913	83.515114	114.507530	148.307480	0.145315	0.000000	-1.446886	0.000000	0.000000	0.000000	0.071467	0.239202	0.141982	0.000000	0.000000	2.000000	66.000000	0.000000
2979.431443	-0.102436	0.542018	0.029913	83.515114	114.507530	148.307480	0.145315	0.000000	-1.446886	0.000000	0.000000	0.000000	0.071467	0.239202	0.141982	0.000000	0.000000	2.000000	66.000000	0.000000
2979.434776	-0.102436	0.542018	0.029913	83.515114	114.507530	148.307480	0.145315	0.000000	-1.446886	0.000000	0.000000	0.000000	0.071467	0.239202	0.141982	0.000000	0.000000	2.000000	66.000000	0.000000
2979.438109	-0.102222	0.542888	0.030388	83.592224	113.597824	147.359131	0.121820	0.000000	-1.495632	0.000000	0.000000	0.000000	0.064252	0.261056	0.142640	0.000000	0.000000	2.000000	66.000000	0.000000
2979.441443	-0.102222	0.542888	0.030388	83.592224	113.597824	147.359131	0.121820	0.000000	-1.495632	0.000000	0.000000	0.000000	0.064252	0.261056	0.142640	0.000000	0.000000	2.000000	66.000000	0.000000
2979.444776	-0.102222	0.542888	0.030388	83.592224	113.597824	147.359131	0.121820	0.000000	-1.495632	0.000000	0.000000	0.000000	0.064252	0.261056	0.142640	0.000000	0.000000	2.000000	66.000000	0.000000
2979.448109	-0.102074	0.543842	0.030833	83.668129	112.648521	146.373444	0.111111	0.000000	-1.519405	0.000000	0.000000	0.000000	0.044544	0.286016	0.133567	0.000000	0.000000	2.000000	66.000000	0.000000
2979.451443	-0.102074	0.543842	0.030833	83.668129	112.648521	146.373444	0.111111	0.000000	-1.519405	0.000000	0.000000	0.000000	0.044544	0.286016	0.133567	0.000000	0.000000	2.000000	66.000000	0.000000
2979.454776	-0.102074	0.543842	0.030833	83.668129	112.648521	146.373444	0.111111	0.000000	-1.519405	0.000000	0.000000	0.000000	0.044544	0.286016	0.133567	0.000000	0.000000	2.000000	66.000000	0.000000
2979.458109	-0.101984	0.544844	0.031212	83.724266	111.859077	145.556473	0.103687	0.000000	-1.541666	0.000000	0.000000	0.000000	0.027021	0.300699	0.113751	0.000000	0.000000	2.000000	66.000000	0.000000
2979.461443	-0.101984	0.544844	0.031212	83.724266	111.859077	145.556473	0.103687	0.000000	-1.541666	0.000000	0.000000	0.000000	0.027021	0.300699	0.113751	0.000000	0.000000	2.000000	66.000000	0.000000
2979.464776	-0.101984	0.544844	0.031212	83.724266	111.859077	145.556473	0.103687	0.000000	-1.541666	0.000000	0.000000	0.000000	0.027021	0.300699	0.113751	0.000000	0.000000	2.000000	66.000000	0.000000
2979.468109	-0.101909	0.545912	0.031553	83.711792	111.837723	145.505615	0.099184	0.000000	-1.560625	0.000000	0.000000	0.000000	0.022266	0.320532	0.102076	0.000000	0.000000	2.000000	66.000000	0.000000
2979.471443	-0.101909	0.545912	0.031553	83.711792	111.837723	145.505615	0.099184	0.000000	-1.560625	0.000000	0.000000	0.000000	0.022266	0.320532	0.102076	0.000000	0.000000	2.000000	66.000000	0.000000
2979.474776	-0.101909	0.545912	0.031553	83.711792	111.837723	145.505615	0.099184	0.000000	-1.560625	0.000000	0.000000	0.000000	0.022266	0.320532	0.102076	0.000000	0.000000	2.000000	66.000000	0.000000
2979.478109	-0.101862	0.547022	0.031791	83.629845	112.564629	146.202408	0.095473	0.000000	-1.577638	0.000000	0.000000	0.000000	0.014149	0.332967	0.071537	0.000000	0.000000	2.000000	66.000000	0.000000
2979.481443	-0.101862	0.547022	0.031791	83.629845	112.564629	146.202408	0.095473	0.000000	-1.577638	0.000000	0.000000	0.000000	0.014149	0.332967	0.071537	0.000000	0.000000	2.000000	66.000000	0.000000
2979.484776	-0.101862	0.547022	0.031791	83.629845	112.564629	146.202408	0.095473	0.000000	-1.577638	0.000000	0.000000	0.000000	0.014149	0.332967	0.071537	0.000000	0.000000	2.000000	66.000000	0.000000
2979.488109	-0.101840	0.548178	0.032035	83.526855	113.475258	147.086380	0.093114	0.000000	-1.589560	0.000000	0.000000	0.000000	0.006573	0.346744	0.073135	0.000000	0.000000	2.000000	66.000000	0.000000
2979.491443	-0.101840	0.548178	0.032035	83.526855	113.475258	147.086380	0.093114	0.000000	-1.589560	0.000000	0.000000	0.000000	0.006573	0.346744	0.073135	0.000000	0.000000	2.000000	66.000000	0.000000
2979.494776	-0.101840	0.548178	0.032035	83.526855	113.475258	147.086380	0.093114	0.000000	-1.589560	0.000000	0.000000	0.000000	0.006573	0.346744	0.073135	0.000000	0.000000	2.000000	66.000000	0.000000
2979.498109	-0.101785	0.549355	0.032236	83.433174	114.225914	147.812714	0.092019	0.000000	-1.601749	0.000000	0.000000	0.000000	0.016536	0.353089	0.060281	0.000000	0.000000	2.000000	66.000000	0.000000
2979.501443	-0.101785	0.549355	0.032236	83.433174	114.225914	147.812714	0.092019	0.000000	-1.601749	0.000000	0.000000	0.000000	0.016536	0.353089	0.060281	0.000000	0.000000	2.000000	66.000000	0.000000
2979.504776	-0.101785	0.549355	0.032236	83.433174	114.225914	147.812714	0.092019	0.000000	-1.601749	0.000000	0.000000	0.000000	0.016536	0.353089	0.060281	0.000000	0.000000	2.000000	66.000000	0.000000
2979.508109	-0.101748	0.550543	0.032407	83.364754	114.679054	148.242142	0.089263	0.000000	-1.611796	0.000000	0.000000	0.000000	0.011168	0.356436	0.051239	0.000000	0.000000	2.000000	66.000000	0.000000
2979.511443	-0.101748	0.550543	0.032407	83.364754	114.679054	148.242142	0.089263	0.000000	-1.611796	0.000000	0.000000	0.000000	0.011168	0.356436	0.051239	0.000000	0.000000	2.000000	66.000000	0.000000
2979.514776	-0.101748	0.550543	0.032407	83.364754	114.679054	148.242142	0.089263	0.000000	-1.611796	0.000000	0.000000	0.000000	0.011168	0.356436	0.051239	0.000000	0.000000	2.000000	66.000000	0.000000
2979.518109	-0.101667	0.551750	0.032602	83.337326	114.764542	148.302933	0.087402	0.000000	-1.620336	0.000000	0.000000	0.000000	0.024223	0.362024	0.058502	0.000000	0.000000	2.000000	66.000000	0.000000
2979.521443	-0.101667	0.551750	0.032602	83.337326	114.764542	148.302933	0.087402	0.000000	-1.620336	0.000000	0.000000	0.000000	0.024223	0.362024	0.058502	0.000000	0.000000	2.000000	66.000000	0.000000
2979.524776	-0.101667	0.551750	0.032602	83.337326	114.764542	148.302933	0.087402	0.000000	-1.620336	0.000000	0.000000	0.000000	0.024223	0.362024	0.058502	0.000000	0.000000	2.000000	66.000000	0.000000
2979.528109	-0.101563	0.552958	0.032799	83.340355	114.583466	148.089249	0.083365	0.000000	-1.630086	0.000000	0.000000	0.000000	0.031413	0.362399	0.059053	0.000000	0.000000	2.000000	66.000000	0.000000
2979.531443	-0.101563	0.552958	0.032799	83.340355	114.583466	148.089249	0.083365	0.000000	-1.630086	0.000000	0.000000	0.000000	0.031413	0.362399	0.059053	0.000000	0.000000	2.000000	66.000000	0.000000
2979.534776	-0.101563	0.552958	0.032799	83.340355	114.583466	148.089249	0.083365	0.000000	-1.630086	0.000000	0.000000	0.000000	0.031413	0.362399	0.059053	0.000000	0.000000	2.000000	66.000000	0.000000
2979.538109	-0.101437	0.554185	0.033015	83.369423	114.135597	147.612961	0.078129	0.000000	-1.639928	0.000000	0.000000	0.000000	0.037531	0.368039	0.064800	0.000000	0.000000	2.000000	66.000000	0.000000
2979.541443	-0.101437	0.554185	0.033015	83.369423	114.135597	147.612961	0.078129	0.000000	-1.639928	0.000000	0.000000	0.000000	0.037531	0.368039	0.064800	0.000000	0.000000	2.000000	66.000000	0.000000
2979.544776	-0.101437	0.554185	0.033015	83.369423	114.135597	147.612961	0.078129	0.000000	-1.639928	0.000000	0.000000	0.000000	0.037531	0.368039	0.064800	0.000000	0.000000	2.000000	66.000000	0.000000
2979.548109	-0.101312	0.555413	0.033227	83.430634	113.374466	146.818512	0.071874	0.000000	-1.650728	0.000000	0.000000	0.000000	0.037764	0.368467	0.063866	0.000000	0.000000	2.000000	66.000000	0.000000
2979.551443	-0.101312	0.555413	0.033227	83.430634	113.374466	146.818512	0.071874	0.000000	-1.650728	0.000000	0.000000	0.000000	0.037764	0.368467	0.063866	0.000000	0.000000	2.000000	66.000000	0.000000
2979.554776	-0.101312	0.555413	0.033227	83.430634	113.374466	146.818512	0.071874	0.000000	-1.650728	0.000000	0.000000	0.000000	0.037764	0.368467	0.063866	0.000000	0.000000	2.000000	66.000000	0.000000
2979.558109	-0.101191	0.556605	0.033465	83.506348	112.425301	145.842834	0.065580	0.000000	-1.661373	0.000000	0.000000	0.000000	0.036269	0.357737	0.071296	0.000000	0.000000	2.000000	66.000000	0.000000
2979.561443	-0.101191	0.556605	0.033465	83.506348	112.425301	145.842834	0.065580	0.000000	-1.661373	0.000000	0.000000	0.000000	0.036269	0.357737	0.071296	0.000000	0.000000	2.000000	66.000000	0.000000
2979.564776	-0.101191	0.556605	0.033465	83.506348	112.425301	145.842834	0.065580	0.000000	-1.661373	0.000000	0.000000	0.000000	0.036269	0.357737	0.071296	0.000000	0.000000	2.000000	66.000000	0.000000
2979.568109	-0.101090	0.557754	0.033683	83.589622	111.355881	144.745361	0.059535	0.000000	-1.673255	0.000000	0.000000	0.000000	0.030230	0.344606	0.065424	0.000000	0.000000	2.000000	66.000000	0.000000
2979.571443	-0.101090	0.557754	0.033683	83.589622	111.355881	144.745361	0.059535	0.000000	-1.673255	0.000000	0.000000	0.000000	0.030230	0.344606	0.065424	0.000000	0.000000	2.000000	66.000000	0.000000
2979.574776	-0.101090	0.557754	0.033683	83.589622	111.355881	144.745361	0.059535	0.000000	-1.673255	0.000000	0.000000	0.000000	0.030230	0.344606	0.065424	0.000000	0.000000	2.000000	66.000000	0.000000
2979.578109	-0.100990	0.558876	0.033904	83.668777	110.250206	143.618942	0.054497	0.000000	-1.684159	0.000000	0.000000	0.000000	0.030099	0.336763	0.066238	0.000000	0.000000	2.000000	66.000000	0.000000
2979.581443	-0.100990	0.558876	0.033904	83.668777	110.250206	143.618942	0.054497	0.000000	-1.684159	0.000000	0.000000	0.000000	0.030099	0.336763	0.066238	0.000000	0.000000	2.000000	66.000000	0.000000
2979.584776	-0.100990	0.558876	0.033904	83.668777	110.250206	143.618942	0.054497	0.000000	-1.684159	0.000000	0.000000	0.000000	0.030099	0.336763	0.066238	0.000000	0.000000	2.000000	66.000000	0.000000
2979.588109	-0.100911	0.559928	0.034111	83.738129	109.278061	142.622910	0.049480	0.000000	-1.695199	0.000000	0.000000	0.000000	0.023674	0.315347	0.062183	0.000000	0.000000	2.000000	66.000000	0.000000
2979.591443	-0.100911	0.559928	0.034111	83.738129	109.278061	142.622910	0.049480	0.000000	-1.695199	0.000000	0.000000	0.000000	0.023674	0.315347	0.062183	0.000000	0.000000	2.000000	66.000000	0.000000
2979.594776	-0.100911	0.559928	0.034111	83.738129	109.278061	142.622910	0.049480	0.000000	-1.695199	0.000000	0.000000	0.000000	0.023674	0.315347	0.062183	0.000000	0.000000	2.000000	66.000000	0.000000
2979.598109	-0.100911	0.559928	0.034111	83.778328	108.654716	141.977097	0.045535	0.000000	-1.705562	0.000000	0.000000	0.000000	0.023674	0.315347	0.062183	0.000000	0.000000	2.000000	66.000000	0.000000
2979.601443	-0.100850	0.560889	0.034288	83.778328	108.654716	141.977097	0.045535	0.000000	-1.705562	0.000000	0.000000	0.000000	0.018261	0.288473	0.053148	0.000000	0.000000	2.000000	66.000000	0.000000
2979.604776	-0.100850	0.560889	0.034288	83.778328	108.654716	141.977097	0.045535	0.000000	-1.705562	0.000000	0.000000	0.000000	0.018261	0.288473	0.053148	0.000000	0.000000	2.000000	66.000000	0.000000
2979.608109	-0.100807	0.561761	0.034436	83.779968	108.570396	141.869507	0.045535	0.000000	-1.705562	0.000000	0.000000	0.000000	0.012803	0.261522	0.044277	0.000000	0.000000	2.000000	66.000000	0.000000
2979.611443	-0.100807	0.561761	0.034436	83.779968	108.570396	141.869507	0.045535	0.000000	-1.705562	0.000000	0.000000	0.000000	0.012803	0.261522	0.044277	0.000000	0.000000	2.000000	66.000000	0.000000
2979.614776	-0.100807	0.561761	0.034436	83.779968	108.570396	141.869507	0.045535	0.000000	-1.705562	0.000000	0.000000	0.000000	0.012803	0.261522	0.044277	0.000000	0.000000	2.000000	66.000000	0.000000
2979.618109	-0.100807	0.561761	0.034436	83.748589	108.968224	142.241119	0.040357	0.000000	-1.721800	0.000000	0.000000	0.000000	0.012803	0.261522	0.044277	0.000000	0.000000	2.000000	66.000000	0.000000
2979.621443	-0.100783	0.562543	0.034555	83.748589	108.968224	142.241119	0.040357	0.000000	-1.721800	0.000000	0.000000	0.000000	0.007304	0.234510	0.035555	0.000000	0.000000	2.000000	66.000000	0.000000
2979.624776	-0.100783	0.562543	0.034555	83.748589	108.968224	142.241119	0.040357	0.000000	-1.721800	0.000000	0.000000	0.000000	0.007304	0.234510	0.035555	0.000000	0.000000	2.000000	66.000000	0.000000
2979.628109	-0.100730	0.563234	0.034654	83.711632	109.360413	142.615540	0.040357	0.000000	-1.721800	0.000000	0.000000	0.000000	0.015779	0.207399	0.029836	0.000000	0.000000	2.000000	66.000000	0.000000
2979.631443	-0.100730	0.563234	0.034654	83.711632	109.360413	142.615540	0.040357	0.000000	-1.721800	0.000000	0.000000	0.000000	0.015779	0.207399	0.029836	0.000000	0.000000	2.000000	66.000000	0.000000
2979.634776	-0.100730	0.563234	0.034654	83.711632	109.360413	142.615540	0.040357	0.000000	-1.721800	0.000000	0.000000	0.000000	0.015779	0.207399	0.029836	0.000000	0.000000	2.000000	66.000000	0.000000
2979.638109	-0.100730	0.563234	0.034654	83.679626	109.679695	142.920700	0.036510	0.000000	-1.732699	0.000000	0.000000	0.000000	0.015779	0.207399	0.029836	0.000000	0.000000	2.000000	66.000000	0.000000
2979.641443	-0.100718	0.563762	0.034715	83.679626	109.679695	142.920700	0.036510	0.000000	-1.732699	0.000000	0.000000	0.000000	0.003560	0.158397	0.018264	0.000000	0.000000	2.000000	66.000000	0.000000
2979.644776	-0.100718	0.563762	0.034715	83.679626	109.679695	142.920700	0.036510	0.000000	-1.732699	0.000000	0.000000	0.000000	0.003560	0.158397	0.018264	0.000000	0.000000	2.000000	66.000000	0.000000
2979.648109	-0.100718	0.563762	0.034715	83.654053	109.937103	143.166122	0.036510	0.000000	-1.732699	0.000000	0.000000	0.000000	0.003560	0.158397	0.018264	0.000000	0.000000	2.000000	66.000000	0.000000
2979.651443	-0.100718	0.563762	0.034715	83.654053	109.937103	143.166122	0.036510	0.000000	-1.732699	0.000000	0.000000	0.000000	0.003560	0.158397	0.018264	0.000000	0.000000	2.000000	66.000000	0.000000
2979.654776	-0.100680	0.564172	0.034763	83.654053	109.937103	143.166122	0.036510	0.000000	-1.732699	0.000000	0.000000	0.000000	0.011626	0.122959	0.014520	0.000000	0.000000	2.000000	66.000000	0.000000
2979.658109	-0.100650	0.564409	0.034739	83.625145	110.256096	143.477478	0.035917	0.000000	-1.735743	0.000000	0.000000	0.000000	0.008781	0.071253	-0.007241	0.000000	0.000000	2.000000	66.000000	0.000000
2979.661443	-0.100650	0.564409	0.034739	83.625145	110.256096	143.477478	0.035917	0.000000	-1.735743	0.000000	0.000000	0.000000	0.008781	0.071253	-0.007241	0.000000	0.000000	2.000000	66.000000	0.000000
2979.664776	-0.100650	0.564409	0.034739	83.625145	110.256096	143.477478	0.035917	0.000000	-1.735743	0.000000	0.000000	0.000000	0.008781	0.071253	-0.007241	0.000000	0.000000	2.000000	66.000000	0.000000
2979.668109	-0.100650	0.564409	0.034739	83.605148	110.485542	143.704636	0.032516	0.000000	-1.736956	0.000000	0.000000	0.000000	0.008781	0.071253	-0.007241	0.000000	0.000000	2.000000	66.000000	0.000000
2979.671443	-0.100639	0.564483	0.034682	83.605148	110.485542	143.704636	0.032516	0.000000	-1.736956	0.000000	0.000000	0.000000	0.003489	0.022097	-0.017048	0.000000	0.000000	2.000000	66.000000	0.000000
2979.674776	-0.100639	0.564483	0.034682	83.605148	110.485542	143.704636	0.032516	0.000000	-1.736956	0.000000	0.000000	0.000000	0.003489	0.022097	-0.017048	0.000000	0.000000	2.000000	66.000000	0.000000
2979.678109	-0.100639	0.564483	0.034682	83.595741	110.613312	143.832794	0.032516	0.000000	-1.736956	0.000000	0.000000	0.000000	0.003489	0.022097	-0.017048	0.000000	0.000000	2.000000	66.000000	0.000000
2979.681443	-0.100639	0.564483	0.034682	83.595741	110.613312	143.832794	0.032516	0.000000	-1.736956	0.000000	0.000000	0.000000	0.003489	0.022097	-0.017048	0.000000	0.000000	2.000000	66.000000	0.000000
2979.684776	-0.100620	0.564420	0.034592	83.595741	110.613312	143.832794	0.032516	0.000000	-1.736956	0.000000	0.000000	0.000000	0.005551	-0.018828	-0.027122	0.000000	0.000000	2.000000	66.000000	0.000000
2979.688109	-0.100620	0.564420	0.034592	83.578987	110.848717	144.069687	0.031934	0.000000	-1.734114	0.000000	0.000000	0.000000	0.005551	-0.018828	-0.027122	0.000000	0.000000	2.000000	66.000000	0.000000
2979.691443	-0.100620	0.564420	0.034592	83.578987	110.848717	144.069687	0.031934	0.000000	-1.734114	0.000000	0.000000	0.000000	0.005551	-0.018828	-0.027122	0.000000	0.000000	2.000000	66.000000	0.000000
2979.694776	-0.100620	0.564420	0.034592	83.578987	110.848717	144.069687	0.031934	0.000000	-1.734114	0.000000	0.000000	0.000000	0.005551	-0.018828	-0.027122	0.000000	0.000000	2.000000	66.000000	0.000000
2979.698109	-0.100547	0.563841	0.034236	83.550316	111.246147	144.469635	0.031009	0.000000	-1.729594	0.000000	0.000000	0.000000	0.021820	-0.173656	-0.106647	0.000000	0.000000	2.000000	66.000000	0.000000
2979.701443	-0.100547	0.563841	0.034236	83.550316	111.246147	144.469635	0.031009	0.000000	-1.729594	0.000000	0.000000	0.000000	0.021820	-0.173656	-0.106647	0.000000	0.000000	2.000000	66.000000	0.000000
2979.704776	-0.100547	0.563841	0.034236	83.550316	111.246147	144.469635	0.031009	0.000000	-1.729594	0.000000	0.000000	0.000000	0.021820	-0.173656	-0.106647	0.000000	0.000000	2.000000	66.000000	0.000000
2979.708109	-0.100473	0.563344	0.033992	83.511063	111.780891	145.005051	0.027373	0.000000	-1.711820	0.000000	0.000000	0.000000	0.022261	-0.149278	-0.073182	0.000000	0.000000	2.000000	66.000000	0.000000
2979.711443	-0.100473	0.563344	0.033992	83.511063	111.780891	145.005051	0.027373	0.000000	-1.711820	0.000000	0.000000	0.000000	0.022261	-0.149278	-0.073182	0.000000	0.000000	2.000000	66.000000	0.000000
2979.714776	-0.100473	0.563344	0.033992	83.511063	111.780891	145.005051	0.027373	0.000000	-1.711820	0.000000	0.000000	0.000000	0.022261	-0.149278	-0.073182	0.000000	0.000000	2.000000	66.000000	0.000000
2979.718109	-0.100473	0.563344	0.033992	83.459320	112.435410	145.662735	0.023663	0.000000	-1.699623	0.000000	0.000000	0.000000	0.022261	-0.149278	-0.073182	0.000000	0.000000	2.000000	66.000000	0.000000
2979.721443	-0.100395	0.562729	0.033731	83.459320	112.435410	145.662735	0.023663	0.000000	-1.699623	0.000000	0.000000	0.000000	0.023338	-0.184556	-0.078478	0.000000	0.000000	2.000000	66.000000	0.000000
2979.724776	-0.100395	0.562729	0.033731	83.459320	112.435410	145.662735	0.023663	0.000000	-1.699623	0.000000	0.000000	0.000000	0.023338	-0.184556	-0.078478	0.000000	0.000000	2.000000	66.000000	0.000000
2979.728109	-0.100298	0.561979	0.033372	83.397461	113.223022	146.452789	0.023663	0.000000	-1.699623	0.000000	0.000000	0.000000	0.029309	-0.224819	-0.107737	0.000000	0.000000	2.000000	66.000000	0.000000
2979.731443	-0.100298	0.561979	0.033372	83.397461	113.223022	146.452789	0.023663	0.000000	-1.699623	0.000000	0.000000	0.000000	0.029309	-0.224819	-0.107737	0.000000	0.000000	2.000000	66.000000	0.000000
2979.734776	-0.100298	0.561979	0.033372	83.397461	113.223022	146.452789	0.023663	0.000000	-1.699623	0.000000	0.000000	0.000000	0.029309	-0.224819	-0.107737	0.000000	0.000000	2.000000	66.000000	0.000000
2979.738109	-0.100298	0.561979	0.033372	83.323883	114.094711	147.329269	0.014888	0.000000	-1.668587	0.000000	0.000000	0.000000	0.029309	-0.224819	-0.107737	0.000000	0.000000	2.000000	66.000000	0.000000
2979.741443	-0.100195	0.561140	0.032988	83.323883	114.094711	147.329269	0.014888	0.000000	-1.668587	0.000000	0.000000	0.000000	0.030793	-0.251620	-0.115043	0.000000	0.000000	2.000000	66.000000	0.000000
2979.744776	-0.100195	0.561140	0.032988	83.323883	114.094711	147.329269	0.014888	0.000000	-1.668587	0.000000	0.000000	0.000000	0.030793	-0.251620	-0.115043	0.000000	0.000000	2.000000	66.000000	0.000000
2979.748109	-0.100087	0.560213	0.032580	83.241371	115.032188	148.272125	0.014888	0.000000	-1.668587	0.000000	0.000000	0.000000	0.032305	-0.278313	-0.122497	0.000000	0.000000	2.000000	66.000000	0.000000
2979.751443	-0.100087	0.560213	0.032580	83.241371	115.032188	148.272125	0.014888	0.000000	-1.668587	0.000000	0.000000	0.000000	0.032305	-0.278313	-0.122497	0.000000	0.000000	2.000000	66.000000	0.000000
2979.754776	-0.100087	0.560213	0.032580	83.241371	115.032188	148.272125	0.014888	0.000000	-1.668587	0.000000	0.000000	0.000000	0.032305	-0.278313	-0.122497	0.000000	0.000000	2.000000	66.000000	0.000000
2979.758109	-0.099970	0.559206	0.032124	83.148773	115.988869	149.237747	0.004372	0.000000	-1.628997	0.000000	0.000000	0.000000	0.035237	-0.302058	-0.136905	0.000000	0.000000	2.000000	66.000000	0.000000
2979.761443	-0.099970	0.559206	0.032124	83.148773	115.988869	149.237747	0.004372	0.000000	-1.628997	0.000000	0.000000	0.000000	0.035237	-0.302058	-0.136905	0.000000	0.000000	2.000000	66.000000	0.000000
2979.764776	-0.099970	0.559206	0.032124	83.148773	115.988869	149.237747	0.004372	0.000000	-1.628997	0.000000	0.000000	0.000000	0.035237	-0.302058	-0.136905	0.000000	0.000000	2.000000	66.000000	0.000000
2979.768109	-0.099824	0.558111	0.031646	83.035530	116.952782	150.219620	-0.001501	0.000000	-1.606179	0.000000	0.000000	0.000000	0.043775	-0.328497	-0.143277	0.000000	0.000000	2.000000	66.000000	0.000000
2979.771443	-0.099824	0.558111	0.031646	83.035530	116.952782	150.219620	-0.001501	0.000000	-1.606179	0.000000	0.000000	0.000000	0.043775	-0.328497	-0.143277	0.000000	0.000000	2.000000	66.000000	0.000000
2979.774776	-0.099824	0.558111	0.031646	83.035530	116.952782	150.219620	-0.001501	0.000000	-1.606179	0.000000	0.000000	0.000000	0.043775	-0.328497	-0.143277	0.000000	0.000000	2.000000	66.000000	0.000000
2979.778109	-0.099635	0.556936	0.031191	82.888481	117.707359	151.024353	-0.008797	0.000000	-1.582300	0.000000	0.000000	0.000000	0.056844	-0.352347	-0.136459	0.000000	0.000000	2.000000	66.000000	0.000000
2979.781443	-0.099635	0.556936	0.031191	82.888481	117.707359	151.024353	-0.008797	0.000000	-1.582300	0.000000	0.000000	0.000000	0.056844	-0.352347	-0.136459	0.000000	0.000000	2.000000	66.000000	0.000000
2979.784776	-0.099635	0.556936	0.031191	82.888481	117.707359	151.024353	-0.008797	0.000000	-1.582300	0.000000	0.000000	0.000000	0.056844	-0.352347	-0.136459	0.000000	0.000000	2.000000	66.000000	0.000000
2979.788109	-0.099415	0.555702	0.030708	82.705963	118.307564	151.700333	-0.018271	0.000000	-1.559556	0.000000	0.000000	0.000000	0.065725	-0.370362	-0.144803	0.000000	0.000000	2.000000	66.000000	0.000000
2979.791443	-0.099415	0.555702	0.030708	82.705963	118.307564	151.700333	-0.018271	0.000000	-1.559556	0.000000	0.000000	0.000000	0.065725	-0.370362	-0.144803	0.000000	0.000000	2.000000	66.000000	0.000000
2979.794776	-0.099415	0.555702	0.030708	82.705963	118.307564	151.700333	-0.018271	0.000000	-1.559556	0.000000	0.000000	0.000000	0.065725	-0.370362	-0.144803	0.000000	0.000000	2.000000	66.000000	0.000000
2979.798109	-0.099180	0.554406	0.030260	82.515015	118.885277	152.359192	-0.029225	0.000000	-1.535423	0.000000	0.000000	0.000000	0.070791	-0.388772	-0.134539	0.000000	0.000000	2.000000	66.000000	0.000000
2979.801443	-0.099180	0.554406	0.030260	82.515015	118.885277	152.359192	-0.029225	0.000000	-1.535423	0.000000	0.000000	0.000000	0.070791	-0.388772	-0.134539	0.000000	0.000000	2.000000	66.000000	0.000000
2979.804776	-0.099180	0.554406	0.030260	82.515015	118.885277	152.359192	-0.029225	0.000000	-1.535423	0.000000	0.000000	0.000000	0.070791	-0.388772	-0.134539	0.000000	0.000000	2.000000	66.000000	0.000000
2979.808109	-0.098918	0.553041	0.029805	82.324738	119.543724	153.090103	-0.041024	0.000000	-1.512999	0.000000	0.000000	0.000000	0.078312	-0.409492	-0.136426	0.000000	0.000000	2.000000	66.000000	0.000000
2979.811443	-0.098918	0.553041	0.029805	82.324738	119.543724	153.090103	-0.041024	0.000000	-1.512999	0.000000	0.000000	0.000000	0.078312	-0.409492	-0.136426	0.000000	0.000000	2.000000	66.000000	0.000000
2979.814776	-0.098918	0.553041	0.029805	82.324738	119.543724	153.090103	-0.041024	0.000000	-1.512999	0.000000	0.000000	0.000000	0.078312	-0.409492	-0.136426	0.000000	0.000000	2.000000	66.000000	0.000000
2979.818109	-0.098662	0.551669	0.029369	82.137009	120.149612	153.766266	-0.054075	0.000000	-1.490262	0.000000	0.000000	0.000000	0.077095	-0.411538	-0.130920	0.000000	0.000000	2.000000	66.000000	0.000000
2979.821443	-0.098662	0.551669	0.029369	82.137009	120.149612	153.766266	-0.054075	0.000000	-1.490262	0.000000	0.000000	0.000000	0.077095	-0.411538	-0.130920	0.000000	0.000000	2.000000	66.000000	0.000000
2979.824776	-0.098662	0.551669	0.029369	82.137009	120.149612	153.766266	-0.054075	0.000000	-1.490262	0.000000	0.000000	0.000000	0.077095	-0.411538	-0.130920	0.000000	0.000000	2.000000	66.000000	0.000000
2979.828109	-0.098410	0.550264	0.028956	81.960045	120.485100	154.187332	-0.066925	0.000000	-1.468442	0.000000	0.000000	0.000000	0.075578	-0.421689	-0.123927	0.000000	0.000000	2.000000	66.000000	0.000000
2979.831443	-0.098410	0.550264	0.028956	81.960045	120.485100	154.187332	-0.066925	0.000000	-1.468442	0.000000	0.000000	0.000000	0.075578	-0.421689	-0.123927	0.000000	0.000000	2.000000	66.000000	0.000000
2979.834776	-0.098410	0.550264	0.028956	81.960045	120.485100	154.187332	-0.066925	0.000000	-1.468442	0.000000	0.000000	0.000000	0.075578	-0.421689	-0.123927	0.000000	0.000000	2.000000	66.000000	0.000000
2979.838109	-0.098124	0.548859	0.028610	81.862312	120.224716	154.024490	-0.079521	0.000000	-1.447787	0.000000	0.000000	0.000000	0.085790	-0.421464	-0.103636	0.000000	0.000000	2.000000	66.000000	0.000000
2979.841443	-0.098124	0.548859	0.028610	81.862312	120.224716	154.024490	-0.079521	0.000000	-1.447787	0.000000	0.000000	0.000000	0.085790	-0.421464	-0.103636	0.000000	0.000000	2.000000	66.000000	0.000000
2979.844776	-0.098124	0.548859	0.028610	81.862312	120.224716	154.024490	-0.079521	0.000000	-1.447787	0.000000	0.000000	0.000000	0.085790	-0.421464	-0.103636	0.000000	0.000000	2.000000	66.000000	0.000000
2979.848109	-0.097851	0.547427	0.028328	81.846596	119.280579	153.196487	-0.093819	0.000000	-1.430515	0.000000	0.000000	0.000000	0.081864	-0.429511	-0.084674	0.000000	0.000000	2.000000	66.000000	0.000000
2979.851443	-0.097851	0.547427	0.028328	81.846596	119.280579	153.196487	-0.093819	0.000000	-1.430515	0.000000	0.000000	0.000000	0.081864	-0.429511	-0.084674	0.000000	0.000000	2.000000	66.000000	0.000000
2979.854776	-0.097851	0.547427	0.028328	81.846596	119.280579	153.196487	-0.093819	0.000000	-1.430515	0.000000	0.000000	0.000000	0.081864	-0.429511	-0.084674	0.000000	0.000000	2.000000	66.000000	0.000000
2979.858109	-0.097568	0.545968	0.028113	81.863731	117.723663	151.793259	-0.107463	0.000000	-1.416402	0.000000	0.000000	0.000000	0.084886	-0.437640	-0.064364	0.000000	0.000000	2.000000	66.000000	0.000000
2979.861443	-0.097568	0.545968	0.028113	81.863731	117.723663	151.793259	-0.107463	0.000000	-1.416402	0.000000	0.000000	0.000000	0.084886	-0.437640	-0.064364	0.000000	0.000000	2.000000	66.000000	0.000000
2979.864776	-0.097568	0.545968	0.028113	81.863731	117.723663	151.793259	-0.107463	0.000000	-1.416402	0.000000	0.000000	0.000000	0.084886	-0.437640	-0.064364	0.000000	0.000000	2.000000	66.000000	0.000000
2979.868109	-0.097240	0.544457	0.027913	81.877930	115.957832	150.198669	-0.121611	0.000000	-1.405675	0.000000	0.000000	0.000000	0.098337	-0.453234	-0.060163	0.000000	0.000000	2.000000	66.000000	0.000000
2979.871443	-0.097240	0.544457	0.027913	81.877930	115.957832	150.198669	-0.121611	0.000000	-1.405675	0.000000	0.000000	0.000000	0.098337	-0.453234	-0.060163	0.000000	0.000000	2.000000	66.000000	0.000000
2979.874776	-0.097240	0.544457	0.027913	81.877930	115.957832	150.198669	-0.121611	0.000000	-1.405675	0.000000	0.000000	0.000000	0.098337	-0.453234	-0.060163	0.000000	0.000000	2.000000	66.000000	0.000000
2979.878109	-0.096917	0.542912	0.027735	81.876938	114.149925	148.575699	-0.138000	0.000000	-1.395648	0.000000	0.000000	0.000000	0.096921	-0.463654	-0.053527	0.000000	0.000000	2.000000	66.000000	0.000000
2979.881443	-0.096917	0.542912	0.027735	81.876938	114.149925	148.575699	-0.138000	0.000000	-1.395648	0.000000	0.000000	0.000000	0.096921	-0.463654	-0.053527	0.000000	0.000000	2.000000	66.000000	0.000000
2979.884776	-0.096917	0.542912	0.027735	81.876938	114.149925	148.575699	-0.138000	0.000000	-1.395648	0.000000	0.000000	0.000000	0.096921	-0.463654	-0.053527	0.000000	0.000000	2.000000	66.000000	0.000000
2979.888109	-0.096641	0.541314	0.027551	81.859779	112.570068	147.175293	-0.154154	0.000000	-1.386726	0.000000	0.000000	0.000000	0.082797	-0.479231	-0.055114	0.000000	0.000000	2.000000	66.000000	0.000000
2979.891443	-0.096641	0.541314	0.027551	81.859779	112.570068	147.175293	-0.154154	0.000000	-1.386726	0.000000	0.000000	0.000000	0.082797	-0.479231	-0.055114	0.000000	0.000000	2.000000	66.000000	0.000000
2979.894776	-0.096641	0.541314	0.027551	81.859779	112.570068	147.175293	-0.154154	0.000000	-1.386726	0.000000	0.000000	0.000000	0.082797	-0.479231	-0.055114	0.000000	0.000000	2.000000	66.000000	0.000000
2979.898109	-0.096426	0.539685	0.027312	81.840530	111.308708	146.073807	-0.167954	0.000000	-1.377541	0.000000	0.000000	0.000000	0.064501	-0.488718	-0.071656	0.000000	0.000000	2.000000	66.000000	0.000000
2979.901443	-0.096426	0.539685	0.027312	81.840530	111.308708	146.073807	-0.167954	0.000000	-1.377541	0.000000	0.000000	0.000000	0.064501	-0.488718	-0.071656	0.000000	0.000000	2.000000	66.000000	0.000000
2979.904776	-0.096426	0.539685	0.027312	81.840530	111.308708	146.073807	-0.167954	0.000000	-1.377541	0.000000	0.000000	0.000000	0.064501	-0.488718	-0.071656	0.000000	0.000000	2.000000	66.000000	0.000000
2979.908109	-0.096283	0.538049	0.027076	81.818489	110.409966	145.310089	-0.178704	0.000000	-1.365598	0.000000	0.000000	0.000000	0.042753	-0.490999	-0.070722	0.000000	0.000000	2.000000	66.000000	0.000000
2979.911443	-0.096283	0.538049	0.027076	81.818489	110.409966	145.310089	-0.178704	0.000000	-1.365598	0.000000	0.000000	0.000000	0.042753	-0.490999	-0.070722	0.000000	0.000000	2.000000	66.000000	0.000000
2979.914776	-0.096283	0.538049	0.027076	81.818489	110.409966	145.310089	-0.178704	0.000000	-1.365598	0.000000	0.000000	0.000000	0.042753	-0.490999	-0.070722	0.000000	0.000000	2.000000	66.000000	0.000000
2979.918109	-0.096185	0.536441	0.026822	81.789482	109.758537	144.784027	-0.185829	0.000000	-1.353811	0.000000	0.000000	0.000000	0.029520	-0.482202	-0.076403	0.000000	0.000000	2.000000	66.000000	0.000000
2979.921443	-0.096185	0.536441	0.026822	81.789482	109.758537	144.784027	-0.185829	0.000000	-1.353811	0.000000	0.000000	0.000000	0.029520	-0.482202	-0.076403	0.000000	0.000000	2.000000	66.000000	0.000000
2979.924776	-0.096185	0.536441	0.026822	81.789482	109.758537	144.784027	-0.185829	0.000000	-1.353811	0.000000	0.000000	0.000000	0.029520	-0.482202	-0.076403	0.000000	0.000000	2.000000	66.000000	0.000000
2979.928109	-0.096112	0.534853	0.026575	81.711319	109.148796	144.335724	-0.190749	0.000000	-1.341077	0.000000	0.000000	0.000000	0.021849	-0.476453	-0.073918	0.000000	0.000000	2.000000	66.000000	0.000000
2979.931443	-0.096112	0.534853	0.026575	81.711319	109.148796	144.335724	-0.190749	0.000000	-1.341077	0.000000	0.000000	0.000000	0.021849	-0.476453	-0.073918	0.000000	0.000000	2.000000	66.000000	0.000000
2979.934776	-0.096112	0.534853	0.026575	81.711319	109.148796	144.335724	-0.190749	0.000000	-1.341077	0.000000	0.000000	0.000000	0.021849	-0.476453	-0.073918	0.000000	0.000000	2.000000	66.000000	0.000000
2979.938109	-0.096018	0.533311	0.026342	81.567436	108.384758	143.799301	-0.194391	0.000000	-1.328758	0.000000	0.000000	0.000000	0.028196	-0.462711	-0.069862	0.000000	0.000000	2.000000	66.000000	0.000000
2979.941443	-0.096018	0.533311	0.026342	81.567436	108.384758	143.799301	-0.194391	0.000000	-1.328758	0.000000	0.000000	0.000000	0.028196	-0.462711	-0.069862	0.000000	0.000000	2.000000	66.000000	0.000000
2979.944776	-0.096018	0.533311	0.026342	81.567436	108.384758	143.799301	-0.194391	0.000000	-1.328758	0.000000	0.000000	0.000000	0.028196	-0.462711	-0.069862	0.000000	0.000000	2.000000	66.000000	0.000000
2979.948109	-0.095950	0.531787	0.026118	81.368759	107.405663	143.110809	-0.199090	0.000000	-1.317114	0.000000	0.000000	0.000000	0.020501	-0.457081	-0.067211	0.000000	0.000000	2.000000	66.000000	0.000000
2979.951443	-0.095950	0.531787	0.026118	81.368759	107.405663	143.110809	-0.199090	0.000000	-1.317114	0.000000	0.000000	0.000000	0.020501	-0.457081	-0.067211	0.000000	0.000000	2.000000	66.000000	0.000000
2979.954776	-0.095950	0.531787	0.026118	81.368759	107.405663	143.110809	-0.199090	0.000000	-1.317114	0.000000	0.000000	0.000000	0.020501	-0.457081	-0.067211	0.000000	0.000000	2.000000	66.000000	0.000000
2979.958109	-0.095889	0.530272	0.025930	81.137581	106.329063	142.367493	-0.202507	0.000000	-1.305912	0.000000	0.000000	0.000000	0.018356	-0.454647	-0.056451	0.000000	0.000000	2.000000	66.000000	0.000000
2979.961443	-0.095889	0.530272	0.025930	81.137581	106.329063	142.367493	-0.202507	0.000000	-1.305912	0.000000	0.000000	0.000000	0.018356	-0.454647	-0.056451	0.000000	0.000000	2.000000	66.000000	0.000000
2979.964776	-0.095889	0.530272	0.025930	81.137581	106.329063	142.367493	-0.202507	0.000000	-1.305912	0.000000	0.000000	0.000000	0.018356	-0.454647	-0.056451	0.000000	0.000000	2.000000	66.000000	0.000000
2979.968109	-0.095872	0.528785	0.025724	80.907524	105.230621	141.612427	-0.205566	0.000000	-1.296504	0.000000	0.000000	0.000000	0.005107	-0.446022	-0.061744	0.000000	0.000000	2.000000	66.000000	0.000000
2979.971443	-0.095872	0.528785	0.025724	80.907524	105.230621	141.612427	-0.205566	0.000000	-1.296504	0.000000	0.000000	0.000000	0.005107	-0.446022	-0.061744	0.000000	0.000000	2.000000	66.000000	0.000000
2979.974776	-0.095872	0.528785	0.025724	80.907524	105.230621	141.612427	-0.205566	0.000000	-1.296504	0.000000	0.000000	0.000000	0.005107	-0.446022	-0.061744	0.000000	0.000000	2.000000	66.000000	0.000000
2979.978109	-0.095863	0.527279	0.025558	80.689957	104.300499	141.010574	-0.206418	0.000000	-1.286213	0.000000	0.000000	0.000000	0.002733	-0.451800	-0.049762	0.000000	0.000000	2.000000	66.000000	0.000000
2979.981443	-0.095863	0.527279	0.025558	80.689957	104.300499	141.010574	-0.206418	0.000000	-1.286213	0.000000	0.000000	0.000000	0.002733	-0.451800	-0.049762	0.000000	0.000000	2.000000	66.000000	0.000000
2979.984776	-0.095863	0.527279	0.025558	80.689957	104.300499	141.010574	-0.206418	0.000000	-1.286213	0.000000	0.000000	0.000000	0.002733	-0.451800	-0.049762	0.000000	0.000000	2.000000	66.000000	0.000000
2979.988109	-0.095883	0.525807	0.025420	80.486900	103.523880	140.538864	-0.206873	0.000000	-1.277919	0.000000	0.000000	0.000000	-0.006069	-0.441513	-0.041395	0.000000	0.000000	2.000000	66.000000	0.000000
2979.991443	-0.095883	0.525807	0.025420	80.486900	103.523880	140.538864	-0.206873	0.000000	-1.277919	0.000000	0.000000	0.000000	-0.006069	-0.441513	-0.041395	0.000000	0.000000	2.000000	66.000000	0.000000
2979.994776	-0.095883	0.525807	0.025420	80.486900	103.523880	140.538864	-0.206873	0.000000	-1.277919	0.000000	0.000000	0.000000	-0.006069	-0.441513	-0.041395	0.000000	0.000000	2.000000	66.000000	0.000000
2979.998109	-0.095881	0.524407	0.025294	80.303062	102.940628	140.225266	-0.205862	0.000000	-1.271020	0.000000	0.000000	0.000000	0.000393	-0.420103	-0.037934	0.000000	0.000000	2.000000	66.000000	0.000000
2980.001443	-0.095881	0.524407	0.025294	80.303062	102.940628	140.225266	-0.205862	0.000000	-1.271020	0.000000	0.000000	0.000000	0.000393	-0.420103	-0.037934	0.000000	0.000000	2.000000	66.000000	0.000000
2980.004776	-0.095881	0.524407	0.025294	80.303062	102.940628	140.225266	-0.205862	0.000000	-1.271020	0.000000	0.000000	0.000000	0.000393	-0.420103	-0.037934	0.000000	0.000000	2.000000	66.000000	0.000000
2980.008109	-0.095859	0.523078	0.025180	80.122856	102.579887	140.097031	-0.205927	0.000000	-1.264698	0.000000	0.000000	0.000000	0.006814	-0.398765	-0.034291	0.000000	0.000000	2.000000	66.000000	0.000000
2980.011443	-0.095859	0.523078	0.025180	80.122856	102.579887	140.097031	-0.205927	0.000000	-1.264698	0.000000	0.000000	0.000000	0.006814	-0.398765	-0.034291	0.000000	0.000000	2.000000	66.000000	0.000000
2980.014776	-0.095859	0.523078	0.025180	80.122856	102.579887	140.097031	-0.205927	0.000000	-1.264698	0.000000	0.000000	0.000000	0.006814	-0.398765	-0.034291	0.000000	0.000000	2.000000	66.000000	0.000000
2980.018109	-0.095842	0.521809	0.025096	79.948250	102.327835	140.060837	-0.207063	0.000000	-1.258983	0.000000	0.000000	0.000000	0.005009	-0.380686	-0.025199	0.000000	0.000000	2.000000	66.000000	0.000000
2980.021443	-0.095842	0.521809	0.025096	79.948250	102.327835	140.060837	-0.207063	0.000000	-1.258983	0.000000	0.000000	0.000000	0.005009	-0.380686	-0.025199	0.000000	0.000000	2.000000	66.000000	0.000000
2980.024776	-0.095842	0.521809	0.025096	79.948250	102.327835	140.060837	-0.207063	0.000000	-1.258983	0.000000	0.000000	0.000000	0.005009	-0.380686	-0.025199	0.000000	0.000000	2.000000	66.000000	0.000000
2980.028109	-0.095795	0.520632	0.024981	79.788391	102.152794	140.085510	-0.207898	0.000000	-1.254783	0.000000	0.000000	0.000000	0.013996	-0.353019	-0.034504	0.000000	0.000000	2.000000	66.000000	0.000000
2980.031443	-0.095795	0.520632	0.024981	79.788391	102.152794	140.085510	-0.207898	0.000000	-1.254783	0.000000	0.000000	0.000000	0.013996	-0.353019	-0.034504	0.000000	0.000000	2.000000	66.000000	0.000000
2980.034776	-0.095795	0.520632	0.024981	79.788391	102.152794	140.085510	-0.207898	0.000000	-1.254783	0.000000	0.000000	0.000000	0.013996	-0.353019	-0.034504	0.000000	0.000000	2.000000	66.000000	0.000000
2980.038109	-0.095778	0.519515	0.024892	79.654762	101.995766	140.097260	-0.210230	0.000000	-1.249032	0.000000	0.000000	0.000000	0.005255	-0.335087	-0.026461	0.000000	0.000000	2.000000	66.000000	0.000000
2980.041443	-0.095778	0.519515	0.024892	79.654762	101.995766	140.097260	-0.210230	0.000000	-1.249032	0.000000	0.000000	0.000000	0.005255	-0.335087	-0.026461	0.000000	0.000000	2.000000	66.000000	0.000000
2980.044776	-0.095778	0.519515	0.024892	79.654762	101.995766	140.097260	-0.210230	0.000000	-1.249032	0.000000	0.000000	0.000000	0.005255	-0.335087	-0.026461	0.000000	0.000000	2.000000	66.000000	0.000000
2980.048109	-0.095808	0.518468	0.024805	79.530952	101.814270	140.083328	-0.211106	0.000000	-1.244622	0.000000	0.000000	0.000000	-0.009048	-0.313960	-0.026277	0.000000	0.000000	2.000000	66.000000	0.000000
2980.051443	-0.095808	0.518468	0.024805	79.530952	101.814270	140.083328	-0.211106	0.000000	-1.244622	0.000000	0.000000	0.000000	-0.009048	-0.313960	-0.026277	0.000000	0.000000	2.000000	66.000000	0.000000
2980.054776	-0.095808	0.518468	0.024805	79.530952	101.814270	140.083328	-0.211106	0.000000	-1.244622	0.000000	0.000000	0.000000	-0.009048	-0.313960	-0.026277	0.000000	0.000000	2.000000	66.000000	0.000000
2980.058109	-0.095855	0.517487	0.024682	79.400139	101.502197	139.960800	-0.209598	0.000000	-1.240242	0.000000	0.000000	0.000000	-0.014074	-0.294396	-0.036864	0.000000	0.000000	2.000000	66.000000	0.000000
2980.061443	-0.095855	0.517487	0.024682	79.400139	101.502197	139.960800	-0.209598	0.000000	-1.240242	0.000000	0.000000	0.000000	-0.014074	-0.294396	-0.036864	0.000000	0.000000	2.000000	66.000000	0.000000
2980.064776	-0.095855	0.517487	0.024682	79.400139	101.502197	139.960800	-0.209598	0.000000	-1.240242	0.000000	0.000000	0.000000	-0.014074	-0.294396	-0.036864	0.000000	0.000000	2.000000	66.000000	0.000000
2980.068109	-0.095950	0.516576	0.024561	79.230476	100.922577	139.631180	-0.207252	0.000000	-1.234098	0.000000	0.000000	0.000000	-0.028415	-0.273318	-0.036435	0.000000	0.000000	2.000000	66.000000	0.000000
2980.071443	-0.095950	0.516576	0.024561	79.230476	100.922577	139.631180	-0.207252	0.000000	-1.234098	0.000000	0.000000	0.000000	-0.028415	-0.273318	-0.036435	0.000000	0.000000	2.000000	66.000000	0.000000
2980.074776	-0.095950	0.516576	0.024561	79.230476	100.922577	139.631180	-0.207252	0.000000	-1.234098	0.000000	0.000000	0.000000	-0.028415	-0.273318	-0.036435	0.000000	0.000000	2.000000	66.000000	0.000000
2980.078109	-0.095950	0.516576	0.024561	79.018623	100.095314	139.097198	-0.202516	0.000000	-1.228026	0.000000	0.000000	0.000000	-0.028415	-0.273318	-0.036435	0.000000	0.000000	2.000000	66.000000	0.000000
2980.081443	-0.096100	0.515767	0.024479	79.018623	100.095314	139.097198	-0.202516	0.000000	-1.228026	0.000000	0.000000	0.000000	-0.045032	-0.242744	-0.024564	0.000000	0.000000	2.000000	66.000000	0.000000
2980.084776	-0.096100	0.515767	0.024479	79.018623	100.095314	139.097198	-0.202516	0.000000	-1.228026	0.000000	0.000000	0.000000	-0.045032	-0.242744	-0.024564	0.000000	0.000000	2.000000	66.000000	0.000000
2980.088109	-0.096240	0.515034	0.024345	78.759308	99.128960	138.405807	-0.202516	0.000000	-1.228026	0.000000	0.000000	0.000000	-0.041928	-0.219987	-0.040039	0.000000	0.000000	2.000000	66.000000	0.000000
2980.091443	-0.096240	0.515034	0.024345	78.759308	99.128960	138.405807	-0.202516	0.000000	-1.228026	0.000000	0.000000	0.000000	-0.041928	-0.219987	-0.040039	0.000000	0.000000	2.000000	66.000000	0.000000
2980.094776	-0.096240	0.515034	0.024345	78.759308	99.128960	138.405807	-0.202516	0.000000	-1.228026	0.000000	0.000000	0.000000	-0.041928	-0.219987	-0.040039	0.000000	0.000000	2.000000	66.000000	0.000000
2980.098109	-0.096418	0.514392	0.024170	78.469986	98.191063	137.613754	-0.188023	0.000000	-1.217259	0.000000	0.000000	0.000000	-0.053678	-0.192418	-0.052481	0.000000	0.000000	2.000000	66.000000	0.000000
2980.101443	-0.096418	0.514392	0.024170	78.469986	98.191063	137.613754	-0.188023	0.000000	-1.217259	0.000000	0.000000	0.000000	-0.053678	-0.192418	-0.052481	0.000000	0.000000	2.000000	66.000000	0.000000
2980.104776	-0.096418	0.514392	0.024170	78.469986	98.191063	137.613754	-0.188023	0.000000	-1.217259	0.000000	0.000000	0.000000	-0.053678	-0.192418	-0.052481	0.000000	0.000000	2.000000	66.000000	0.000000
2980.108109	-0.096629	0.513811	0.023916	78.155670	97.270020	136.527557	-0.179077	0.000000	-1.208512	0.000000	0.000000	0.000000	-0.063135	-0.174349	-0.076206	0.000000	0.000000	2.000000	66.000000	0.000000
2980.111443	-0.096629	0.513811	0.023916	78.155670	97.270020	136.527557	-0.179077	0.000000	-1.208512	0.000000	0.000000	0.000000	-0.063135	-0.174349	-0.076206	0.000000	0.000000	2.000000	66.000000	0.000000
2980.114776	-0.096629	0.513811	0.023916	78.155670	97.270020	136.527557	-0.179077	0.000000	-1.208512	0.000000	0.000000	0.000000	-0.063135	-0.174349	-0.076206	0.000000	0.000000	2.000000	66.000000	0.000000
2980.118109	-0.096629	0.513811	0.023916	77.793221	96.369843	135.363586	-0.168554	0.000000	-1.195811	0.000000	0.000000	0.000000	-0.063135	-0.174349	-0.076206	0.000000	0.000000	2.000000	66.000000	0.000000
2980.121443	-0.096845	0.513248	0.023572	77.793221	96.369843	135.363586	-0.168554	0.000000	-1.195811	0.000000	0.000000	0.000000	-0.064735	-0.169012	-0.103305	0.000000	0.000000	2.000000	66.000000	0.000000
2980.124776	-0.096845	0.513248	0.023572	77.793221	96.369843	135.363586	-0.168554	0.000000	-1.195811	0.000000	0.000000	0.000000	-0.064735	-0.169012	-0.103305	0.000000	0.000000	2.000000	66.000000	0.000000
2980.128109	-0.097134	0.512702	0.023123	77.361664	95.354721	134.378448	-0.168554	0.000000	-1.195811	0.000000	0.000000	0.000000	-0.086797	-0.163620	-0.134556	0.000000	0.000000	2.000000	66.000000	0.000000
2980.131443	-0.097134	0.512702	0.023123	77.361664	95.354721	134.378448	-0.168554	0.000000	-1.195811	0.000000	0.000000	0.000000	-0.086797	-0.163620	-0.134556	0.000000	0.000000	2.000000	66.000000	0.000000
2980.134776	-0.097134	0.512702	0.023123	77.361664	95.354721	134.378448	-0.168554	0.000000	-1.195811	0.000000	0.000000	0.000000	-0.086797	-0.163620	-0.134556	0.000000	0.000000	2.000000	66.000000	0.000000
2980.138109	-0.097134	0.512702	0.023123	76.837555	94.168175	133.813522	-0.143299	0.000000	-1.156168	0.000000	0.000000	0.000000	-0.086797	-0.163620	-0.134556	0.000000	0.000000	2.000000	66.000000	0.000000
2980.141443	-0.097472	0.512228	0.022569	76.837555	94.168175	133.813522	-0.143299	0.000000	-1.156168	0.000000	0.000000	0.000000	-0.101532	-0.142132	-0.166232	0.000000	0.000000	2.000000	66.000000	0.000000
2980.144776	-0.097472	0.512228	0.022569	76.837555	94.168175	133.813522	-0.143299	0.000000	-1.156168	0.000000	0.000000	0.000000	-0.101532	-0.142132	-0.166232	0.000000	0.000000	2.000000	66.000000	0.000000
2980.148109	-0.097860	0.511800	0.021912	76.259766	92.970039	133.402100	-0.143299	0.000000	-1.156168	0.000000	0.000000	0.000000	-0.116304	-0.128633	-0.197030	0.000000	0.000000	2.000000	66.000000	0.000000
2980.151443	-0.097860	0.511800	0.021912	76.259766	92.970039	133.402100	-0.143299	0.000000	-1.156168	0.000000	0.000000	0.000000	-0.116304	-0.128633	-0.197030	0.000000	0.000000	2.000000	66.000000	0.000000
2980.154776	-0.097860	0.511800	0.021912	76.259766	92.970039	133.402100	-0.143299	0.000000	-1.156168	0.000000	0.000000	0.000000	-0.116304	-0.128633	-0.197030	0.000000	0.000000	2.000000	66.000000	0.000000
2980.158109	-0.098333	0.511411	0.021103	75.652344	91.830765	133.078598	-0.106993	0.000000	-1.095624	0.000000	0.000000	0.000000	-0.142006	-0.116559	-0.242966	0.000000	0.000000	2.000000	66.000000	0.000000
2980.161443	-0.098333	0.511411	0.021103	75.652344	91.830765	133.078598	-0.106993	0.000000	-1.095624	0.000000	0.000000	0.000000	-0.142006	-0.116559	-0.242966	0.000000	0.000000	2.000000	66.000000	0.000000
2980.164776	-0.098333	0.511411	0.021103	75.652344	91.830765	133.078598	-0.106993	0.000000	-1.095624	0.000000	0.000000	0.000000	-0.142006	-0.116559	-0.242966	0.000000	0.000000	2.000000	66.000000	0.000000
2980.168109	-0.098862	0.511099	0.020228	75.050301	90.645660	132.716095	-0.083326	0.000000	-1.055130	0.000000	0.000000	0.000000	-0.158701	-0.093740	-0.262437	0.000000	0.000000	2.000000	66.000000	0.000000
2980.171443	-0.098862	0.511099	0.020228	75.050301	90.645660	132.716095	-0.083326	0.000000	-1.055130	0.000000	0.000000	0.000000	-0.158701	-0.093740	-0.262437	0.000000	0.000000	2.000000	66.000000	0.000000
2980.174776	-0.098862	0.511099	0.020228	75.050301	90.645660	132.716095	-0.083326	0.000000	-1.055130	0.000000	0.000000	0.000000	-0.158701	-0.093740	-0.262437	0.000000	0.000000	2.000000	66.000000	0.000000
2980.178109	-0.099406	0.510824	0.019322	74.484360	89.247169	132.065720	-0.056876	0.000000	-1.011390	0.000000	0.000000	0.000000	-0.163203	-0.082266	-0.271661	0.000000	0.000000	2.000000	66.000000	0.000000
2980.181443	-0.099406	0.510824	0.019322	74.484360	89.247169	132.065720	-0.056876	0.000000	-1.011390	0.000000	0.000000	0.000000	-0.163203	-0.082266	-0.271661	0.000000	0.000000	2.000000	66.000000	0.000000
2980.184776	-0.099406	0.510824	0.019322	74.484360	89.247169	132.065720	-0.056876	0.000000	-1.011390	0.000000	0.000000	0.000000	-0.163203	-0.082266	-0.271661	0.000000	0.000000	2.000000	66.000000	0.000000
2980.188109	-0.099906	0.510620	0.018438	73.998520	87.543045	130.910263	-0.029675	0.000000	-0.966113	0.000000	0.000000	0.000000	-0.149723	-0.061481	-0.265160	0.000000	0.000000	2.000000	66.000000	0.000000
2980.191443	-0.099906	0.510620	0.018438	73.998520	87.543045	130.910263	-0.029675	0.000000	-0.966113	0.000000	0.000000	0.000000	-0.149723	-0.061481	-0.265160	0.000000	0.000000	2.000000	66.000000	0.000000
2980.194776	-0.099906	0.510620	0.018438	73.998520	87.543045	130.910263	-0.029675	0.000000	-0.966113	0.000000	0.000000	0.000000	-0.149723	-0.061481	-0.265160	0.000000	0.000000	2.000000	66.000000	0.000000
2980.198109	-0.099906	0.510620	0.018438	73.600151	85.540718	129.080353	-0.004721	0.000000	-0.921920	0.000000	0.000000	0.000000	-0.149723	-0.061481	-0.265160	0.000000	0.000000	2.000000	66.000000	0.000000
2980.201443	-0.100395	0.510504	0.017632	73.600151	85.540718	129.080353	-0.004721	0.000000	-0.921920	0.000000	0.000000	0.000000	-0.146923	-0.034776	-0.241953	0.000000	0.000000	2.000000	66.000000	0.000000
2980.204776	-0.100395	0.510504	0.017632	73.600151	85.540718	129.080353	-0.004721	0.000000	-0.921920	0.000000	0.000000	0.000000	-0.146923	-0.034776	-0.241953	0.000000	0.000000	2.000000	66.000000	0.000000
2980.208109	-0.100809	0.510476	0.016917	73.288254	83.400291	126.780144	-0.004721	0.000000	-0.921920	0.000000	0.000000	0.000000	-0.124004	-0.008145	-0.214374	0.000000	0.000000	2.000000	66.000000	0.000000
2980.211443	-0.100809	0.510476	0.016917	73.288254	83.400291	126.780144	-0.004721	0.000000	-0.921920	0.000000	0.000000	0.000000	-0.124004	-0.008145	-0.214374	0.000000	0.000000	2.000000	66.000000	0.000000
2980.214776	-0.100809	0.510476	0.016917	73.288254	83.400291	126.780144	-0.004721	0.000000	-0.921920	0.000000	0.000000	0.000000	-0.124004	-0.008145	-0.214374	0.000000	0.000000	2.000000	66.000000	0.000000
2980.218109	-0.100809	0.510476	0.016917	73.041557	81.263908	124.497070	0.040433	0.000000	-0.845866	0.000000	0.000000	0.000000	-0.124004	-0.008145	-0.214374	0.000000	0.000000	2.000000	66.000000	0.000000
2980.221443	-0.101129	0.510500	0.016325	73.041557	81.263908	124.497070	0.040433	0.000000	-0.845866	0.000000	0.000000	0.000000	-0.096134	0.007178	-0.177812	0.000000	0.000000	2.000000	66.000000	0.000000
2980.224776	-0.101129	0.510500	0.016325	73.041557	81.263908	124.497070	0.040433	0.000000	-0.845866	0.000000	0.000000	0.000000	-0.096134	0.007178	-0.177812	0.000000	0.000000	2.000000	66.000000	0.000000
2980.228109	-0.101375	0.510586	0.015827	72.854485	79.282227	122.585762	0.040433	0.000000	-0.845866	0.000000	0.000000	0.000000	-0.073805	0.025771	-0.149201	0.000000	0.000000	2.000000	66.000000	0.000000
2980.231443	-0.101375	0.510586	0.015827	72.854485	79.282227	122.585762	0.040433	0.000000	-0.845866	0.000000	0.000000	0.000000	-0.073805	0.025771	-0.149201	0.000000	0.000000	2.000000	66.000000	0.000000
2980.234776	-0.101375	0.510586	0.015827	72.854485	79.282227	122.585762	0.040433	0.000000	-0.845866	0.000000	0.000000	0.000000	-0.073805	0.025771	-0.149201	0.000000	0.000000	2.000000	66.000000	0.000000
2980.238109	-0.101375	0.510586	0.015827	72.764473	77.593704	121.098412	0.068757	0.000000	-0.791364	0.000000	0.000000	0.000000	-0.073805	0.025771	-0.149201	0.000000	0.000000	2.000000	66.000000	0.000000
2980.241443	-0.101557	0.510712	0.015469	72.764473	77.593704	121.098412	0.068757	0.000000	-0.791364	0.000000	0.000000	0.000000	-0.054445	0.037806	-0.107352	0.000000	0.000000	2.000000	66.000000	0.000000
2980.244776	-0.101557	0.510712	0.015469	72.764473	77.593704	121.098412	0.068757	0.000000	-0.791364	0.000000	0.000000	0.000000	-0.054445	0.037806	-0.107352	0.000000	0.000000	2.000000	66.000000	0.000000
2980.248109	-0.101557	0.510712	0.015469	72.778343	76.214081	119.773041	0.068757	0.000000	-0.791364	0.000000	0.000000	0.000000	-0.054445	0.037806	-0.107352	0.000000	0.000000	2.000000	66.000000	0.000000
2980.251443	-0.101557	0.510712	0.015469	72.778343	76.214081	119.773041	0.068757	0.000000	-0.791364	0.000000	0.000000	0.000000	-0.054445	0.037806	-0.107352	0.000000	0.000000	2.000000	66.000000	0.000000
2980.254776	-0.101679	0.510869	0.015164	72.778343	76.214081	119.773041	0.068757	0.000000	-0.791364	0.000000	0.000000	0.000000	-0.036627	0.047062	-0.091582	0.000000	0.000000	2.000000	66.000000	0.000000
2980.258109	-0.101772	0.511088	0.014945	72.865913	75.123947	118.655457	0.077831	0.000000	-0.773471	0.000000	0.000000	0.000000	-0.028055	0.065633	-0.065779	0.000000	0.000000	2.000000	66.000000	0.000000
2980.261443	-0.101772	0.511088	0.014945	72.865913	75.123947	118.655457	0.077831	0.000000	-0.773471	0.000000	0.000000	0.000000	-0.028055	0.065633	-0.065779	0.000000	0.000000	2.000000	66.000000	0.000000
2980.264776	-0.101772	0.511088	0.014945	72.865913	75.123947	118.655457	0.077831	0.000000	-0.773471	0.000000	0.000000	0.000000	-0.028055	0.065633	-0.065779	0.000000	0.000000	2.000000	66.000000	0.000000
2980.268109	-0.101772	0.511088	0.014945	72.944382	74.178268	117.744003	0.088611	0.000000	-0.747245	0.000000	0.000000	0.000000	-0.028055	0.065633	-0.065779	0.000000	0.000000	2.000000	66.000000	0.000000
2980.271443	-0.101820	0.511331	0.014841	72.944382	74.178268	117.744003	0.088611	0.000000	-0.747245	0.000000	0.000000	0.000000	-0.014405	0.073085	-0.031069	0.000000	0.000000	2.000000	66.000000	0.000000
2980.274776	-0.101820	0.511331	0.014841	72.944382	74.178268	117.744003	0.088611	0.000000	-0.747245	0.000000	0.000000	0.000000	-0.014405	0.073085	-0.031069	0.000000	0.000000	2.000000	66.000000	0.000000
2980.278109	-0.101820	0.511331	0.014841	72.998444	73.392876	116.978477	0.088611	0.000000	-0.747245	0.000000	0.000000	0.000000	-0.014405	0.073085	-0.031069	0.000000	0.000000	2.000000	66.000000	0.000000
2980.281443	-0.101820	0.511331	0.014841	72.998444	73.392876	116.978477	0.088611	0.000000	-0.747245	0.000000	0.000000	0.000000	-0.014405	0.073085	-0.031069	0.000000	0.000000	2.000000	66.000000	0.000000
2980.284776	-0.101835	0.511648	0.014802	72.998444	73.392876	116.978477	0.088611	0.000000	-0.747245	0.000000	0.000000	0.000000	-0.004470	0.094981	-0.011887	0.000000	0.000000	2.000000	66.000000	0.000000
2980.288109	-0.101835	0.511648	0.014802	73.034409	72.736458	116.329819	0.091012	0.000000	-0.742067	0.000000	0.000000	0.000000	-0.004470	0.094981	-0.011887	0.000000	0.000000	2.000000	66.000000	0.000000
2980.291443	-0.101835	0.511648	0.014802	73.034409	72.736458	116.329819	0.091012	0.000000	-0.742067	0.000000	0.000000	0.000000	-0.004470	0.094981	-0.011887	0.000000	0.000000	2.000000	66.000000	0.000000
2980.294776	-0.101835	0.511648	0.014802	73.034409	72.736458	116.329819	0.091012	0.000000	-0.742067	0.000000	0.000000	0.000000	-0.004470	0.094981	-0.011887	0.000000	0.000000	2.000000	66.000000	0.000000
2980.298109	-0.101908	0.512556	0.015138	73.051964	72.228729	115.792282	0.091757	0.000000	-0.740085	0.000000	0.000000	0.000000	-0.021761	0.272337	0.100859	0.000000	0.000000	2.000000	66.000000	0.000000
2980.301443	-0.101908	0.512556	0.015138	73.051964	72.228729	115.792282	0.091757	0.000000	-0.740085	0.000000	0.000000	0.000000	-0.021761	0.272337	0.100859	0.000000	0.000000	2.000000	66.000000	0.000000
2980.304776	-0.101908	0.512556	0.015138	73.051964	72.228729	115.792282	0.091757	0.000000	-0.740085	0.000000	0.000000	0.000000	-0.021761	0.272337	0.100859	0.000000	0.000000	2.000000	66.000000	0.000000
2980.308109	-0.101908	0.512556	0.015138	73.055176	71.893250	115.423904	0.095384	0.000000	-0.756895	0.000000	0.000000	0.000000	-0.021761	0.272337	0.100859	0.000000	0.000000	2.000000	66.000000	0.000000
2980.311443	-0.101930	0.513101	0.015461	73.055176	71.893250	115.423904	0.095384	0.000000	-0.756895	0.000000	0.000000	0.000000	-0.006811	0.163571	0.096869	0.000000	0.000000	2.000000	66.000000	0.000000
2980.314776	-0.101930	0.513101	0.015461	73.055176	71.893250	115.423904	0.095384	0.000000	-0.756895	0.000000	0.000000	0.000000	-0.006811	0.163571	0.096869	0.000000	0.000000	2.000000	66.000000	0.000000
2980.318109	-0.101962	0.513652	0.015824	73.080215	71.633446	115.093361	0.095384	0.000000	-0.756895	0.000000	0.000000	0.000000	-0.009401	0.165263	0.108972	0.000000	0.000000	2.000000	66.000000	0.000000
2980.321443	-0.101962	0.513652	0.015824	73.080215	71.633446	115.093361	0.095384	0.000000	-0.756895	0.000000	0.000000	0.000000	-0.009401	0.165263	0.108972	0.000000	0.000000	2.000000	66.000000	0.000000
2980.324776	-0.101962	0.513652	0.015824	73.080215	71.633446	115.093361	0.095384	0.000000	-0.756895	0.000000	0.000000	0.000000	-0.009401	0.165263	0.108972	0.000000	0.000000	2.000000	66.000000	0.000000
2980.328109	-0.102019	0.514219	0.016201	73.165276	71.412720	114.735512	0.098086	0.000000	-0.791202	0.000000	0.000000	0.000000	-0.017301	0.170200	0.112995	0.000000	0.000000	2.000000	66.000000	0.000000
2980.331443	-0.102019	0.514219	0.016201	73.165276	71.412720	114.735512	0.098086	0.000000	-0.791202	0.000000	0.000000	0.000000	-0.017301	0.170200	0.112995	0.000000	0.000000	2.000000	66.000000	0.000000
2980.334776	-0.102019	0.514219	0.016201	73.165276	71.412720	114.735512	0.098086	0.000000	-0.791202	0.000000	0.000000	0.000000	-0.017301	0.170200	0.112995	0.000000	0.000000	2.000000	66.000000	0.000000
2980.338109	-0.102104	0.514777	0.016594	73.295021	71.224503	114.356529	0.100970	0.000000	-0.810035	0.000000	0.000000	0.000000	-0.025413	0.167254	0.117916	0.000000	0.000000	2.000000	66.000000	0.000000
2980.341443	-0.102104	0.514777	0.016594	73.295021	71.224503	114.356529	0.100970	0.000000	-0.810035	0.000000	0.000000	0.000000	-0.025413	0.167254	0.117916	0.000000	0.000000	2.000000	66.000000	0.000000
2980.344776	-0.102104	0.514777	0.016594	73.295021	71.224503	114.356529	0.100970	0.000000	-0.810035	0.000000	0.000000	0.000000	-0.025413	0.167254	0.117916	0.000000	0.000000	2.000000	66.000000	0.000000
2980.348109	-0.102104	0.514777	0.016594	73.434486	71.029610	113.957939	0.105205	0.000000	-0.829687	0.000000	0.000000	0.000000	-0.025413	0.167254	0.117916	0.000000	0.000000	2.000000	66.000000	0.000000
2980.351443	-0.102183	0.515372	0.016961	73.434486	71.029610	113.957939	0.105205	0.000000	-0.829687	0.000000	0.000000	0.000000	-0.023732	0.178683	0.110132	0.000000	0.000000	2.000000	66.000000	0.000000
2980.354776	-0.102183	0.515372	0.016961	73.434486	71.029610	113.957939	0.105205	0.000000	-0.829687	0.000000	0.000000	0.000000	-0.023732	0.178683	0.110132	0.000000	0.000000	2.000000	66.000000	0.000000
2980.358109	-0.102311	0.515985	0.017336	73.554588	70.800568	113.551460	0.105205	0.000000	-0.829687	0.000000	0.000000	0.000000	-0.038417	0.183668	0.112633	0.000000	0.000000	2.000000	66.000000	0.000000
2980.361443	-0.102311	0.515985	0.017336	73.554588	70.800568	113.551460	0.105205	0.000000	-0.829687	0.000000	0.000000	0.000000	-0.038417	0.183668	0.112633	0.000000	0.000000	2.000000	66.000000	0.000000
2980.364776	-0.102311	0.515985	0.017336	73.554588	70.800568	113.551460	0.105205	0.000000	-0.829687	0.000000	0.000000	0.000000	-0.038417	0.183668	0.112633	0.000000	0.000000	2.000000	66.000000	0.000000
2980.368109	-0.102311	0.515985	0.017336	73.634132	70.541969	113.169785	0.115563	0.000000	-0.866815	0.000000	0.000000	0.000000	-0.038417	0.183668	0.112633	0.000000	0.000000	2.000000	66.000000	0.000000
2980.371443	-0.102402	0.516630	0.017649	73.634132	70.541969	113.169785	0.115563	0.000000	-0.866815	0.000000	0.000000	0.000000	-0.027334	0.193623	0.093957	0.000000	0.000000	2.000000	66.000000	0.000000
2980.374776	-0.102402	0.516630	0.017649	73.634132	70.541969	113.169785	0.115563	0.000000	-0.866815	0.000000	0.000000	0.000000	-0.027334	0.193623	0.093957	0.000000	0.000000	2.000000	66.000000	0.000000
2980.378109	-0.102520	0.517292	0.017976	73.667366	70.226616	112.784256	0.115563	0.000000	-0.866815	0.000000	0.000000	0.000000	-0.035268	0.198637	0.097864	0.000000	0.000000	2.000000	66.000000	0.000000
2980.381443	-0.102520	0.517292	0.017976	73.667366	70.226616	112.784256	0.115563	0.000000	-0.866815	0.000000	0.000000	0.000000	-0.035268	0.198637	0.097864	0.000000	0.000000	2.000000	66.000000	0.000000
2980.384776	-0.102520	0.517292	0.017976	73.667366	70.226616	112.784256	0.115563	0.000000	-0.866815	0.000000	0.000000	0.000000	-0.035268	0.198637	0.097864	0.000000	0.000000	2.000000	66.000000	0.000000
2980.388109	-0.102520	0.517292	0.017976	73.677795	69.880058	112.397141	0.125997	0.000000	-0.898785	0.000000	0.000000	0.000000	-0.035268	0.198637	0.097864	0.000000	0.000000	2.000000	66.000000	0.000000
2980.391443	-0.102633	0.517966	0.018279	73.677795	69.880058	112.397141	0.125997	0.000000	-0.898785	0.000000	0.000000	0.000000	-0.033790	0.202104	0.090929	0.000000	0.000000	2.000000	66.000000	0.000000
2980.394776	-0.102633	0.517966	0.018279	73.677795	69.880058	112.397141	0.125997	0.000000	-0.898785	0.000000	0.000000	0.000000	-0.033790	0.202104	0.090929	0.000000	0.000000	2.000000	66.000000	0.000000
2980.398109	-0.102730	0.518699	0.018620	73.684242	69.520271	112.000015	0.125997	0.000000	-0.898785	0.000000	0.000000	0.000000	-0.029190	0.219918	0.102372	0.000000	0.000000	2.000000	66.000000	0.000000
2980.401443	-0.102730	0.518699	0.018620	73.684242	69.520271	112.000015	0.125997	0.000000	-0.898785	0.000000	0.000000	0.000000	-0.029190	0.219918	0.102372	0.000000	0.000000	2.000000	66.000000	0.000000
2980.404776	-0.102730	0.518699	0.018620	73.684242	69.520271	112.000015	0.125997	0.000000	-0.898785	0.000000	0.000000	0.000000	-0.029190	0.219918	0.102372	0.000000	0.000000	2.000000	66.000000	0.000000
2980.408109	-0.102730	0.518699	0.018620	73.701790	69.137573	111.562378	0.136494	0.000000	-0.931002	0.000000	0.000000	0.000000	-0.029190	0.219918	0.102372	0.000000	0.000000	2.000000	66.000000	0.000000
2980.411443	-0.102849	0.519460	0.018952	73.701790	69.137573	111.562378	0.136494	0.000000	-0.931002	0.000000	0.000000	0.000000	-0.035686	0.228236	0.099539	0.000000	0.000000	2.000000	66.000000	0.000000
2980.414776	-0.102849	0.519460	0.018952	73.701790	69.137573	111.562378	0.136494	0.000000	-0.931002	0.000000	0.000000	0.000000	-0.035686	0.228236	0.099539	0.000000	0.000000	2.000000	66.000000	0.000000
2980.418109	-0.102902	0.520291	0.019418	73.749435	68.751724	111.072350	0.136494	0.000000	-0.931002	0.000000	0.000000	0.000000	-0.015975	0.249406	0.139731	0.000000	0.000000	2.000000	66.000000	0.000000
2980.421443	-0.102902	0.520291	0.019418	73.749435	68.751724	111.072350	0.136494	0.000000	-0.931002	0.000000	0.000000	0.000000	-0.015975	0.249406	0.139731	0.000000	0.000000	2.000000	66.000000	0.000000
2980.424776	-0.102902	0.520291	0.019418	73.749435	68.751724	111.072350	0.136494	0.000000	-0.931002	0.000000	0.000000	0.000000	-0.015975	0.249406	0.139731	0.000000	0.000000	2.000000	66.000000	0.000000
2980.428109	-0.102902	0.520291	0.019418	73.849655	68.387123	110.525047	0.145103	0.000000	-0.970880	0.000000	0.000000	0.000000	-0.015975	0.249406	0.139731	0.000000	0.000000	2.000000	66.000000	0.000000
2980.431443	-0.102896	0.521129	0.019937	73.849655	68.387123	110.525047	0.145103	0.000000	-0.970880	0.000000	0.000000	0.000000	0.001900	0.251528	0.155882	0.000000	0.000000	2.000000	66.000000	0.000000
2980.434776	-0.102896	0.521129	0.019937	73.849655	68.387123	110.525047	0.145103	0.000000	-0.970880	0.000000	0.000000	0.000000	0.001900	0.251528	0.155882	0.000000	0.000000	2.000000	66.000000	0.000000
2980.438109	-0.102824	0.522012	0.020485	74.034019	68.064980	109.907181	0.145103	0.000000	-0.970880	0.000000	0.000000	0.000000	0.021510	0.264870	0.164334	0.000000	0.000000	2.000000	66.000000	0.000000
2980.441443	-0.102824	0.522012	0.020485	74.034019	68.064980	109.907181	0.145103	0.000000	-0.970880	0.000000	0.000000	0.000000	0.021510	0.264870	0.164334	0.000000	0.000000	2.000000	66.000000	0.000000
2980.444776	-0.102824	0.522012	0.020485	74.034019	68.064980	109.907181	0.145103	0.000000	-0.970880	0.000000	0.000000	0.000000	0.021510	0.264870	0.164334	0.000000	0.000000	2.000000	66.000000	0.000000
2980.448109	-0.102725	0.522881	0.021017	74.330963	67.786606	109.191719	0.141202	0.000000	-1.024249	0.000000	0.000000	0.000000	0.029758	0.260571	0.159654	0.000000	0.000000	2.000000	66.000000	0.000000
2980.451443	-0.102725	0.522881	0.021017	74.330963	67.786606	109.191719	0.141202	0.000000	-1.024249	0.000000	0.000000	0.000000	0.029758	0.260571	0.159654	0.000000	0.000000	2.000000	66.000000	0.000000
2980.454776	-0.102725	0.522881	0.021017	74.330963	67.786606	109.191719	0.141202	0.000000	-1.024249	0.000000	0.000000	0.000000	0.029758	0.260571	0.159654	0.000000	0.000000	2.000000	66.000000	0.000000
2980.458109	-0.102652	0.523741	0.021565	74.730522	67.571808	108.417297	0.136242	0.000000	-1.050858	0.000000	0.000000	0.000000	0.021763	0.257925	0.164295	0.000000	0.000000	2.000000	66.000000	0.000000
2980.461443	-0.102652	0.523741	0.021565	74.730522	67.571808	108.417297	0.136242	0.000000	-1.050858	0.000000	0.000000	0.000000	0.021763	0.257925	0.164295	0.000000	0.000000	2.000000	66.000000	0.000000
2980.464776	-0.102652	0.523741	0.021565	74.730522	67.571808	108.417297	0.136242	0.000000	-1.050858	0.000000	0.000000	0.000000	0.021763	0.257925	0.164295	0.000000	0.000000	2.000000	66.000000	0.000000
2980.468109	-0.102547	0.524623	0.022071	75.215385	67.334297	107.519730	0.132614	0.000000	-1.078241	0.000000	0.000000	0.000000	0.031668	0.264793	0.151935	0.000000	0.000000	2.000000	66.000000	0.000000
2980.471443	-0.102547	0.524623	0.022071	75.215385	67.334297	107.519730	0.132614	0.000000	-1.078241	0.000000	0.000000	0.000000	0.031668	0.264793	0.151935	0.000000	0.000000	2.000000	66.000000	0.000000
2980.474776	-0.102547	0.524623	0.022071	75.215385	67.334297	107.519730	0.132614	0.000000	-1.078241	0.000000	0.000000	0.000000	0.031668	0.264793	0.151935	0.000000	0.000000	2.000000	66.000000	0.000000
2980.478109	-0.102425	0.525540	0.022618	75.707397	67.051628	106.564171	0.127336	0.000000	-1.103563	0.000000	0.000000	0.000000	0.036371	0.275066	0.163951	0.000000	0.000000	2.000000	66.000000	0.000000
2980.481443	-0.102425	0.525540	0.022618	75.707397	67.051628	106.564171	0.127336	0.000000	-1.103563	0.000000	0.000000	0.000000	0.036371	0.275066	0.163951	0.000000	0.000000	2.000000	66.000000	0.000000
2980.484776	-0.102425	0.525540	0.022618	75.707397	67.051628	106.564171	0.127336	0.000000	-1.103563	0.000000	0.000000	0.000000	0.036371	0.275066	0.163951	0.000000	0.000000	2.000000	66.000000	0.000000
2980.488109	-0.102232	0.526541	0.023274	76.153984	66.666328	105.547432	0.121275	0.000000	-1.130889	0.000000	0.000000	0.000000	0.058116	0.300143	0.196884	0.000000	0.000000	2.000000	66.000000	0.000000
2980.491443	-0.102232	0.526541	0.023274	76.153984	66.666328	105.547432	0.121275	0.000000	-1.130889	0.000000	0.000000	0.000000	0.058116	0.300143	0.196884	0.000000	0.000000	2.000000	66.000000	0.000000
2980.494776	-0.102232	0.526541	0.023274	76.153984	66.666328	105.547432	0.121275	0.000000	-1.130889	0.000000	0.000000	0.000000	0.058116	0.300143	0.196884	0.000000	0.000000	2.000000	66.000000	0.000000
2980.498109	-0.101956	0.527620	0.023999	76.530396	66.177284	104.499207	0.111589	0.000000	-1.163703	0.000000	0.000000	0.000000	0.082648	0.323680	0.217410	0.000000	0.000000	2.000000	66.000000	0.000000
2980.501443	-0.101956	0.527620	0.023999	76.530396	66.177284	104.499207	0.111589	0.000000	-1.163703	0.000000	0.000000	0.000000	0.082648	0.323680	0.217410	0.000000	0.000000	2.000000	66.000000	0.000000
2980.504776	-0.101956	0.527620	0.023999	76.530396	66.177284	104.499207	0.111589	0.000000	-1.163703	0.000000	0.000000	0.000000	0.082648	0.323680	0.217410	0.000000	0.000000	2.000000	66.000000	0.000000
2980.508109	-0.101649	0.528767	0.024804	76.896233	65.601852	103.362869	0.097814	0.000000	-1.199938	0.000000	0.000000	0.000000	0.092254	0.344283	0.241477	0.000000	0.000000	2.000000	66.000000	0.000000
2980.511443	-0.101649	0.528767	0.024804	76.896233	65.601852	103.362869	0.097814	0.000000	-1.199938	0.000000	0.000000	0.000000	0.092254	0.344283	0.241477	0.000000	0.000000	2.000000	66.000000	0.000000
2980.514776	-0.101649	0.528767	0.024804	76.896233	65.601852	103.362869	0.097814	0.000000	-1.199938	0.000000	0.000000	0.000000	0.092254	0.344283	0.241477	0.000000	0.000000	2.000000	66.000000	0.000000
2980.518109	-0.101310	0.529957	0.025692	77.311119	65.110657	102.240707	0.082438	0.000000	-1.240184	0.000000	0.000000	0.000000	0.101778	0.356978	0.266508	0.000000	0.000000	2.000000	66.000000	0.000000
2980.521443	-0.101310	0.529957	0.025692	77.311119	65.110657	102.240707	0.082438	0.000000	-1.240184	0.000000	0.000000	0.000000	0.101778	0.356978	0.266508	0.000000	0.000000	2.000000	66.000000	0.000000
2980.524776	-0.101310	0.529957	0.025692	77.311119	65.110657	102.240707	0.082438	0.000000	-1.240184	0.000000	0.000000	0.000000	0.101778	0.356978	0.266508	0.000000	0.000000	2.000000	66.000000	0.000000
2980.528109	-0.100963	0.531161	0.026554	77.821930	64.975037	101.346779	0.065475	0.000000	-1.284602	0.000000	0.000000	0.000000	0.103917	0.361187	0.258722	0.000000	0.000000	2.000000	66.000000	0.000000
2980.531443	-0.100963	0.531161	0.026554	77.821930	64.975037	101.346779	0.065475	0.000000	-1.284602	0.000000	0.000000	0.000000	0.103917	0.361187	0.258722	0.000000	0.000000	2.000000	66.000000	0.000000
2980.534776	-0.100963	0.531161	0.026554	77.821930	64.975037	101.346779	0.065475	0.000000	-1.284602	0.000000	0.000000	0.000000	0.103917	0.361187	0.258722	0.000000	0.000000	2.000000	66.000000	0.000000
2980.538109	-0.100588	0.532352	0.027400	78.434875	65.247536	100.738930	0.048155	0.000000	-1.327722	0.000000	0.000000	0.000000	0.112682	0.357258	0.253556	0.000000	0.000000	2.000000	66.000000	0.000000
2980.541443	-0.100588	0.532352	0.027400	78.434875	65.247536	100.738930	0.048155	0.000000	-1.327722	0.000000	0.000000	0.000000	0.112682	0.357258	0.253556	0.000000	0.000000	2.000000	66.000000	0.000000
2980.544776	-0.100588	0.532352	0.027400	78.434875	65.247536	100.738930	0.048155	0.000000	-1.327722	0.000000	0.000000	0.000000	0.112682	0.357258	0.253556	0.000000	0.000000	2.000000	66.000000	0.000000
2980.548109	-0.100228	0.533557	0.028214	79.122101	65.812782	100.350189	0.029375	0.000000	-1.369981	0.000000	0.000000	0.000000	0.107881	0.361401	0.244335	0.000000	0.000000	2.000000	66.000000	0.000000
2980.551443	-0.100228	0.533557	0.028214	79.122101	65.812782	100.350189	0.029375	0.000000	-1.369981	0.000000	0.000000	0.000000	0.107881	0.361401	0.244335	0.000000	0.000000	2.000000	66.000000	0.000000
2980.554776	-0.100228	0.533557	0.028214	79.122101	65.812782	100.350189	0.029375	0.000000	-1.369981	0.000000	0.000000	0.000000	0.107881	0.361401	0.244335	0.000000	0.000000	2.000000	66.000000	0.000000
2980.558109	-0.099862	0.534748	0.029007	79.811150	66.628716	100.229935	0.011395	0.000000	-1.410704	0.000000	0.000000	0.000000	0.109692	0.357367	0.237779	0.000000	0.000000	2.000000	66.000000	0.000000
2980.561443	-0.099862	0.534748	0.029007	79.811150	66.628716	100.229935	0.011395	0.000000	-1.410704	0.000000	0.000000	0.000000	0.109692	0.357367	0.237779	0.000000	0.000000	2.000000	66.000000	0.000000
2980.564776	-0.099862	0.534748	0.029007	79.811150	66.628716	100.229935	0.011395	0.000000	-1.410704	0.000000	0.000000	0.000000	0.109692	0.357367	0.237779	0.000000	0.000000	2.000000	66.000000	0.000000
2980.568109	-0.099466	0.535980	0.029774	80.423096	67.524567	100.379021	-0.006887	0.000000	-1.450334	0.000000	0.000000	0.000000	0.118926	0.369588	0.230149	0.000000	0.000000	2.000000	66.000000	0.000000
2980.571443	-0.099466	0.535980	0.029774	80.423096	67.524567	100.379021	-0.006887	0.000000	-1.450334	0.000000	0.000000	0.000000	0.118926	0.369588	0.230149	0.000000	0.000000	2.000000	66.000000	0.000000
2980.574776	-0.099466	0.535980	0.029774	80.423096	67.524567	100.379021	-0.006887	0.000000	-1.450334	0.000000	0.000000	0.000000	0.118926	0.369588	0.230149	0.000000	0.000000	2.000000	66.000000	0.000000
2980.578109	-0.099163	0.537259	0.030532	80.902275	68.466934	101.012779	-0.026708	0.000000	-1.488692	0.000000	0.000000	0.000000	0.090986	0.383786	0.227465	0.000000	0.000000	2.000000	66.000000	0.000000
2980.581443	-0.099163	0.537259	0.030532	80.902275	68.466934	101.012779	-0.026708	0.000000	-1.488692	0.000000	0.000000	0.000000	0.090986	0.383786	0.227465	0.000000	0.000000	2.000000	66.000000	0.000000
2980.584776	-0.099163	0.537259	0.030532	80.902275	68.466934	101.012779	-0.026708	0.000000	-1.488692	0.000000	0.000000	0.000000	0.090986	0.383786	0.227465	0.000000	0.000000	2.000000	66.000000	0.000000
2980.588109	-0.098883	0.538586	0.031295	81.254211	69.336746	102.103752	-0.041873	0.000000	-1.526603	0.000000	0.000000	0.000000	0.083825	0.398069	0.228944	0.000000	0.000000	2.000000	66.000000	0.000000
2980.591443	-0.098883	0.538586	0.031295	81.254211	69.336746	102.103752	-0.041873	0.000000	-1.526603	0.000000	0.000000	0.000000	0.083825	0.398069	0.228944	0.000000	0.000000	2.000000	66.000000	0.000000
2980.594776	-0.098883	0.538586	0.031295	81.254211	69.336746	102.103752	-0.041873	0.000000	-1.526603	0.000000	0.000000	0.000000	0.083825	0.398069	0.228944	0.000000	0.000000	2.000000	66.000000	0.000000
2980.598109	-0.098643	0.539954	0.032018	81.547714	70.139626	103.089409	-0.055844	0.000000	-1.564760	0.000000	0.000000	0.000000	0.072127	0.410424	0.216835	0.000000	0.000000	2.000000	66.000000	0.000000
2980.601443	-0.098643	0.539954	0.032018	81.547714	70.139626	103.089409	-0.055844	0.000000	-1.564760	0.000000	0.000000	0.000000	0.072127	0.410424	0.216835	0.000000	0.000000	2.000000	66.000000	0.000000
2980.604776	-0.098643	0.539954	0.032018	81.547714	70.139626	103.089409	-0.055844	0.000000	-1.564760	0.000000	0.000000	0.000000	0.072127	0.410424	0.216835	0.000000	0.000000	2.000000	66.000000	0.000000
2980.608109	-0.098442	0.541336	0.032705	81.841057	71.042259	103.734367	-0.067865	0.000000	-1.600899	0.000000	0.000000	0.000000	0.060090	0.414543	0.206014	0.000000	0.000000	2.000000	66.000000	0.000000
2980.611443	-0.098442	0.541336	0.032705	81.841057	71.042259	103.734367	-0.067865	0.000000	-1.600899	0.000000	0.000000	0.000000	0.060090	0.414543	0.206014	0.000000	0.000000	2.000000	66.000000	0.000000
2980.614776	-0.098442	0.541336	0.032705	81.841057	71.042259	103.734367	-0.067865	0.000000	-1.600899	0.000000	0.000000	0.000000	0.060090	0.414543	0.206014	0.000000	0.000000	2.000000	66.000000	0.000000
2980.618109	-0.098341	0.542707	0.033283	82.142471	72.316017	104.659515	-0.077880	0.000000	-1.635235	0.000000	0.000000	0.000000	0.030512	0.411437	0.173604	0.000000	0.000000	2.000000	66.000000	0.000000
2980.621443	-0.098341	0.542707	0.033283	82.142471	72.316017	104.659515	-0.077880	0.000000	-1.635235	0.000000	0.000000	0.000000	0.030512	0.411437	0.173604	0.000000	0.000000	2.000000	66.000000	0.000000
2980.624776	-0.098341	0.542707	0.033283	82.142471	72.316017	104.659515	-0.077880	0.000000	-1.635235	0.000000	0.000000	0.000000	0.030512	0.411437	0.173604	0.000000	0.000000	2.000000	66.000000	0.000000
2980.628109	-0.098323	0.544075	0.033799	82.432625	73.870331	106.059952	-0.082965	0.000000	-1.664169	0.000000	0.000000	0.000000	0.005344	0.410252	0.154722	0.000000	0.000000	2.000000	66.000000	0.000000
2980.631443	-0.098323	0.544075	0.033799	82.432625	73.870331	106.059952	-0.082965	0.000000	-1.664169	0.000000	0.000000	0.000000	0.005344	0.410252	0.154722	0.000000	0.000000	2.000000	66.000000	0.000000
2980.634776	-0.098323	0.544075	0.033799	82.432625	73.870331	106.059952	-0.082965	0.000000	-1.664169	0.000000	0.000000	0.000000	0.005344	0.410252	0.154722	0.000000	0.000000	2.000000	66.000000	0.000000
2980.638109	-0.098330	0.545441	0.034199	82.685951	75.515343	107.694817	-0.083856	0.000000	-1.689956	0.000000	0.000000	0.000000	-0.002181	0.409826	0.119929	0.000000	0.000000	2.000000	66.000000	0.000000
2980.641443	-0.098330	0.545441	0.034199	82.685951	75.515343	107.694817	-0.083856	0.000000	-1.689956	0.000000	0.000000	0.000000	-0.002181	0.409826	0.119929	0.000000	0.000000	2.000000	66.000000	0.000000
2980.644776	-0.098330	0.545441	0.034199	82.685951	75.515343	107.694817	-0.083856	0.000000	-1.689956	0.000000	0.000000	0.000000	-0.002181	0.409826	0.119929	0.000000	0.000000	2.000000	66.000000	0.000000
2980.648109	-0.098376	0.546775	0.034550	82.876106	77.032913	109.167732	-0.083492	0.000000	-1.709944	0.000000	0.000000	0.000000	-0.013801	0.400179	0.105370	0.000000	0.000000	2.000000	66.000000	0.000000
2980.651443	-0.098376	0.546775	0.034550	82.876106	77.032913	109.167732	-0.083492	0.000000	-1.709944	0.000000	0.000000	0.000000	-0.013801	0.400179	0.105370	0.000000	0.000000	2.000000	66.000000	0.000000
2980.654776	-0.098376	0.546775	0.034550	82.876106	77.032913	109.167732	-0.083492	0.000000	-1.709944	0.000000	0.000000	0.000000	-0.013801	0.400179	0.105370	0.000000	0.000000	2.000000	66.000000	0.000000
2980.658109	-0.098425	0.548079	0.034795	83.001953	78.272552	110.328873	-0.081192	0.000000	-1.727506	0.000000	0.000000	0.000000	-0.014716	0.391162	0.073567	0.000000	0.000000	2.000000	66.000000	0.000000
2980.661443	-0.098425	0.548079	0.034795	83.001953	78.272552	110.328873	-0.081192	0.000000	-1.727506	0.000000	0.000000	0.000000	-0.014716	0.391162	0.073567	0.000000	0.000000	2.000000	66.000000	0.000000
2980.664776	-0.098425	0.548079	0.034795	83.001953	78.272552	110.328873	-0.081192	0.000000	-1.727506	0.000000	0.000000	0.000000	-0.014716	0.391162	0.073567	0.000000	0.000000	2.000000	66.000000	0.000000
2980.668109	-0.098482	0.549342	0.034957	83.057594	79.272682	111.267395	-0.078739	0.000000	-1.739767	0.000000	0.000000	0.000000	-0.017015	0.378980	0.048609	0.000000	0.000000	2.000000	66.000000	0.000000
2980.671443	-0.098482	0.549342	0.034957	83.057594	79.272682	111.267395	-0.078739	0.000000	-1.739767	0.000000	0.000000	0.000000	-0.017015	0.378980	0.048609	0.000000	0.000000	2.000000	66.000000	0.000000
2980.674776	-0.098482	0.549342	0.034957	83.057594	79.272682	111.267395	-0.078739	0.000000	-1.739767	0.000000	0.000000	0.000000	-0.017015	0.378980	0.048609	0.000000	0.000000	2.000000	66.000000	0.000000
2980.678109	-0.098552	0.550626	0.035067	83.057426	79.935974	111.893272	-0.075903	0.000000	-1.747868	0.000000	0.000000	0.000000	-0.021136	0.385329	0.032745	0.000000	0.000000	2.000000	66.000000	0.000000
2980.681443	-0.098552	0.550626	0.035067	83.057426	79.935974	111.893272	-0.075903	0.000000	-1.747868	0.000000	0.000000	0.000000	-0.021136	0.385329	0.032745	0.000000	0.000000	2.000000	66.000000	0.000000
2980.684776	-0.098552	0.550626	0.035067	83.057426	79.935974	111.893272	-0.075903	0.000000	-1.747868	0.000000	0.000000	0.000000	-0.021136	0.385329	0.032745	0.000000	0.000000	2.000000	66.000000	0.000000
2980.688109	-0.098559	0.551897	0.035102	83.053696	80.356491	112.271248	-0.072381	0.000000	-1.753326	0.000000	0.000000	0.000000	-0.002122	0.381045	0.010603	0.000000	0.000000	2.000000	66.000000	0.000000
2980.691443	-0.098559	0.551897	0.035102	83.053696	80.356491	112.271248	-0.072381	0.000000	-1.753326	0.000000	0.000000	0.000000	-0.002122	0.381045	0.010603	0.000000	0.000000	2.000000	66.000000	0.000000
2980.694776	-0.098559	0.551897	0.035102	83.053696	80.356491	112.271248	-0.072381	0.000000	-1.753326	0.000000	0.000000	0.000000	-0.002122	0.381045	0.010603	0.000000	0.000000	2.000000	66.000000	0.000000
2980.698109	-0.098566	0.553167	0.035134	83.097916	80.530441	112.359573	-0.072027	0.000000	-1.755093	0.000000	0.000000	0.000000	-0.001930	0.381236	0.009640	0.000000	0.000000	2.000000	66.000000	0.000000
2980.701443	-0.098566	0.553167	0.035134	83.097916	80.530441	112.359573	-0.072027	0.000000	-1.755093	0.000000	0.000000	0.000000	-0.001930	0.381236	0.009640	0.000000	0.000000	2.000000	66.000000	0.000000
2980.704776	-0.098566	0.553167	0.035134	83.097916	80.530441	112.359573	-0.072027	0.000000	-1.755093	0.000000	0.000000	0.000000	-0.001930	0.381236	0.009640	0.000000	0.000000	2.000000	66.000000	0.000000
2980.708109	-0.098513	0.554413	0.035115	83.220634	80.582153	112.248886	-0.071706	0.000000	-1.756700	0.000000	0.000000	0.000000	0.015719	0.373815	-0.005675	0.000000	0.000000	2.000000	66.000000	0.000000
2980.711443	-0.098513	0.554413	0.035115	83.220634	80.582153	112.248886	-0.071706	0.000000	-1.756700	0.000000	0.000000	0.000000	0.015719	0.373815	-0.005675	0.000000	0.000000	2.000000	66.000000	0.000000
2980.714776	-0.098513	0.554413	0.035115	83.220634	80.582153	112.248886	-0.071706	0.000000	-1.756700	0.000000	0.000000	0.000000	0.015719	0.373815	-0.005675	0.000000	0.000000	2.000000	66.000000	0.000000
2980.718109	-0.098439	0.555605	0.035108	83.417725	80.401520	111.842850	-0.074325	0.000000	-1.755754	0.000000	0.000000	0.000000	0.022280	0.357481	-0.002031	0.000000	0.000000	2.000000	66.000000	0.000000
2980.721443	-0.098439	0.555605	0.035108	83.417725	80.401520	111.842850	-0.074325	0.000000	-1.755754	0.000000	0.000000	0.000000	0.022280	0.357481	-0.002031	0.000000	0.000000	2.000000	66.000000	0.000000
2980.724776	-0.098439	0.555605	0.035108	83.417725	80.401520	111.842850	-0.074325	0.000000	-1.755754	0.000000	0.000000	0.000000	0.022280	0.357481	-0.002031	0.000000	0.000000	2.000000	66.000000	0.000000
2980.728109	-0.098335	0.556734	0.035074	83.684410	80.041061	111.196747	-0.078039	0.000000	-1.755415	0.000000	0.000000	0.000000	0.031206	0.338741	-0.010221	0.000000	0.000000	2.000000	66.000000	0.000000
2980.731443	-0.098335	0.556734	0.035074	83.684410	80.041061	111.196747	-0.078039	0.000000	-1.755415	0.000000	0.000000	0.000000	0.031206	0.338741	-0.010221	0.000000	0.000000	2.000000	66.000000	0.000000
2980.734776	-0.098335	0.556734	0.035074	83.684410	80.041061	111.196747	-0.078039	0.000000	-1.755415	0.000000	0.000000	0.000000	0.031206	0.338741	-0.010221	0.000000	0.000000	2.000000	66.000000	0.000000
2980.738109	-0.098139	0.557809	0.035067	83.982689	79.335136	110.233032	-0.083240	0.000000	-1.753712	0.000000	0.000000	0.000000	0.058748	0.322335	-0.002154	0.000000	0.000000	2.000000	66.000000	0.000000
2980.741443	-0.098139	0.557809	0.035067	83.982689	79.335136	110.233032	-0.083240	0.000000	-1.753712	0.000000	0.000000	0.000000	0.058748	0.322335	-0.002154	0.000000	0.000000	2.000000	66.000000	0.000000
2980.744776	-0.098139	0.557809	0.035067	83.982689	79.335136	110.233032	-0.083240	0.000000	-1.753712	0.000000	0.000000	0.000000	0.058748	0.322335	-0.002154	0.000000	0.000000	2.000000	66.000000	0.000000
2980.748109	-0.097895	0.558811	0.035061	84.270157	78.466553	109.191788	-0.093031	0.000000	-1.753353	0.000000	0.000000	0.000000	0.073270	0.300628	-0.001955	0.000000	0.000000	2.000000	66.000000	0.000000
2980.751443	-0.097895	0.558811	0.035061	84.270157	78.466553	109.191788	-0.093031	0.000000	-1.753353	0.000000	0.000000	0.000000	0.073270	0.300628	-0.001955	0.000000	0.000000	2.000000	66.000000	0.000000
2980.754776	-0.097895	0.558811	0.035061	84.270157	78.466553	109.191788	-0.093031	0.000000	-1.753353	0.000000	0.000000	0.000000	0.073270	0.300628	-0.001955	0.000000	0.000000	2.000000	66.000000	0.000000
2980.758109	-0.097895	0.558811	0.035061	84.528145	77.534828	108.009537	-0.105242	0.000000	-1.753027	0.000000	0.000000	0.000000	0.073270	0.300628	-0.001955	0.000000	0.000000	2.000000	66.000000	0.000000
2980.761443	-0.097625	0.559768	0.035045	84.528145	77.534828	108.009537	-0.105242	0.000000	-1.753027	0.000000	0.000000	0.000000	0.081085	0.287078	-0.004685	0.000000	0.000000	2.000000	66.000000	0.000000
2980.764776	-0.097625	0.559768	0.035045	84.528145	77.534828	108.009537	-0.105242	0.000000	-1.753027	0.000000	0.000000	0.000000	0.081085	0.287078	-0.004685	0.000000	0.000000	2.000000	66.000000	0.000000
2980.768109	-0.097353	0.560652	0.035021	84.766701	76.587616	106.790733	-0.105242	0.000000	-1.753027	0.000000	0.000000	0.000000	0.081534	0.265294	-0.007074	0.000000	0.000000	2.000000	66.000000	0.000000
2980.771443	-0.097353	0.560652	0.035021	84.766701	76.587616	106.790733	-0.105242	0.000000	-1.753027	0.000000	0.000000	0.000000	0.081534	0.265294	-0.007074	0.000000	0.000000	2.000000	66.000000	0.000000
2980.774776	-0.097353	0.560652	0.035021	84.766701	76.587616	106.790733	-0.105242	0.000000	-1.753027	0.000000	0.000000	0.000000	0.081534	0.265294	-0.007074	0.000000	0.000000	2.000000	66.000000	0.000000
2980.778109	-0.097108	0.561454	0.035008	84.982414	75.597084	105.561111	-0.132346	0.000000	-1.751067	0.000000	0.000000	0.000000	0.073605	0.240661	-0.003932	0.000000	0.000000	2.000000	66.000000	0.000000
2980.781443	-0.097108	0.561454	0.035008	84.982414	75.597084	105.561111	-0.132346	0.000000	-1.751067	0.000000	0.000000	0.000000	0.073605	0.240661	-0.003932	0.000000	0.000000	2.000000	66.000000	0.000000
2980.784776	-0.097108	0.561454	0.035008	84.982414	75.597084	105.561111	-0.132346	0.000000	-1.751067	0.000000	0.000000	0.000000	0.073605	0.240661	-0.003932	0.000000	0.000000	2.000000	66.000000	0.000000
2980.788109	-0.096883	0.562211	0.034978	85.173912	74.611702	104.370804	-0.144613	0.000000	-1.750412	0.000000	0.000000	0.000000	0.067338	0.227046	-0.009153	0.000000	0.000000	2.000000	66.000000	0.000000
2980.791443	-0.096883	0.562211	0.034978	85.173912	74.611702	104.370804	-0.144613	0.000000	-1.750412	0.000000	0.000000	0.000000	0.067338	0.227046	-0.009153	0.000000	0.000000	2.000000	66.000000	0.000000
2980.794776	-0.096883	0.562211	0.034978	85.173912	74.611702	104.370804	-0.144613	0.000000	-1.750412	0.000000	0.000000	0.000000	0.067338	0.227046	-0.009153	0.000000	0.000000	2.000000	66.000000	0.000000
2980.798109	-0.096883	0.562211	0.034978	85.338013	73.653870	103.218651	-0.155836	0.000000	-1.748886	0.000000	0.000000	0.000000	0.067338	0.227046	-0.009153	0.000000	0.000000	2.000000	66.000000	0.000000
2980.801443	-0.096663	0.562858	0.034969	85.338013	73.653870	103.218651	-0.155836	0.000000	-1.748886	0.000000	0.000000	0.000000	0.066054	0.194190	-0.002723	0.000000	0.000000	2.000000	66.000000	0.000000
2980.804776	-0.096663	0.562858	0.034969	85.338013	73.653870	103.218651	-0.155836	0.000000	-1.748886	0.000000	0.000000	0.000000	0.066054	0.194190	-0.002723	0.000000	0.000000	2.000000	66.000000	0.000000
2980.808109	-0.096490	0.563405	0.034950	85.480827	72.818863	102.216614	-0.155836	0.000000	-1.748886	0.000000	0.000000	0.000000	0.052073	0.164134	-0.005722	0.000000	0.000000	2.000000	66.000000	0.000000
2980.811443	-0.096490	0.563405	0.034950	85.480827	72.818863	102.216614	-0.155836	0.000000	-1.748886	0.000000	0.000000	0.000000	0.052073	0.164134	-0.005722	0.000000	0.000000	2.000000	66.000000	0.000000
2980.814776	-0.096490	0.563405	0.034950	85.480827	72.818863	102.216614	-0.155836	0.000000	-1.748886	0.000000	0.000000	0.000000	0.052073	0.164134	-0.005722	0.000000	0.000000	2.000000	66.000000	0.000000
2980.818109	-0.096490	0.563405	0.034950	85.597450	72.098343	101.358284	-0.175524	0.000000	-1.747479	0.000000	0.000000	0.000000	0.052073	0.164134	-0.005722	0.000000	0.000000	2.000000	66.000000	0.000000
2980.821443	-0.096336	0.563834	0.034908	85.597450	72.098343	101.358284	-0.175524	0.000000	-1.747479	0.000000	0.000000	0.000000	0.046081	0.128687	-0.012336	0.000000	0.000000	2.000000	66.000000	0.000000
2980.824776	-0.096336	0.563834	0.034908	85.597450	72.098343	101.358284	-0.175524	0.000000	-1.747479	0.000000	0.000000	0.000000	0.046081	0.128687	-0.012336	0.000000	0.000000	2.000000	66.000000	0.000000
2980.828109	-0.096336	0.563834	0.034908	85.694344	71.596283	100.750900	-0.175524	0.000000	-1.747479	0.000000	0.000000	0.000000	0.046081	0.128687	-0.012336	0.000000	0.000000	2.000000	66.000000	0.000000
2980.831443	-0.096336	0.563834	0.034908	85.694344	71.596283	100.750900	-0.175524	0.000000	-1.747479	0.000000	0.000000	0.000000	0.046081	0.128687	-0.012336	0.000000	0.000000	2.000000	66.000000	0.000000
2980.834776	-0.096235	0.564126	0.034886	85.694344	71.596283	100.750900	-0.175524	0.000000	-1.747479	0.000000	0.000000	0.000000	0.030396	0.087592	-0.006593	0.000000	0.000000	2.000000	66.000000	0.000000
2980.838109	-0.096181	0.564291	0.034861	85.767647	71.249886	100.324043	-0.183204	0.000000	-1.745423	0.000000	0.000000	0.000000	0.016033	0.049283	-0.007588	0.000000	0.000000	2.000000	66.000000	0.000000
2980.841443	-0.096181	0.564291	0.034861	85.767647	71.249886	100.324043	-0.183204	0.000000	-1.745423	0.000000	0.000000	0.000000	0.016033	0.049283	-0.007588	0.000000	0.000000	2.000000	66.000000	0.000000
2980.844776	-0.096181	0.564291	0.034861	85.767647	71.249886	100.324043	-0.183204	0.000000	-1.745423	0.000000	0.000000	0.000000	0.016033	0.049283	-0.007588	0.000000	0.000000	2.000000	66.000000	0.000000
2980.848109	-0.096181	0.564291	0.034861	85.795319	71.183357	100.229988	-0.190942	0.000000	-1.743060	0.000000	0.000000	0.000000	0.016033	0.049283	-0.007588	0.000000	0.000000	2.000000	66.000000	0.000000
2980.851443	-0.096168	0.564319	0.034793	85.795319	71.183357	100.229988	-0.190942	0.000000	-1.743060	0.000000	0.000000	0.000000	0.003997	0.008443	-0.020450	0.000000	0.000000	2.000000	66.000000	0.000000
2980.854776	-0.096168	0.564319	0.034793	85.795319	71.183357	100.229988	-0.190942	0.000000	-1.743060	0.000000	0.000000	0.000000	0.003997	0.008443	-0.020450	0.000000	0.000000	2.000000	66.000000	0.000000
2980.858109	-0.096168	0.564319	0.034793	85.795319	71.350845	100.402275	-0.190942	0.000000	-1.743060	0.000000	0.000000	0.000000	0.003997	0.008443	-0.020450	0.000000	0.000000	2.000000	66.000000	0.000000
2980.861443	-0.096168	0.564319	0.034793	85.795319	71.350845	100.402275	-0.190942	0.000000	-1.743060	0.000000	0.000000	0.000000	0.003997	0.008443	-0.020450	0.000000	0.000000	2.000000	66.000000	0.000000
2980.864776	-0.096186	0.564255	0.034760	85.795319	71.350845	100.402275	-0.190942	0.000000	-1.743060	0.000000	0.000000	0.000000	-0.005349	-0.019022	-0.009836	0.000000	0.000000	2.000000	66.000000	0.000000
2980.868109	-0.096186	0.564255	0.034760	85.798630	71.680641	100.741142	-0.191608	0.000000	-1.739651	0.000000	0.000000	0.000000	-0.005349	-0.019022	-0.009836	0.000000	0.000000	2.000000	66.000000	0.000000
2980.871443	-0.096186	0.564255	0.034760	85.798630	71.680641	100.741142	-0.191608	0.000000	-1.739651	0.000000	0.000000	0.000000	-0.005349	-0.019022	-0.009836	0.000000	0.000000	2.000000	66.000000	0.000000
2980.874776	-0.096186	0.564255	0.034760	85.798630	71.680641	100.741142	-0.191608	0.000000	-1.739651	0.000000	0.000000	0.000000	-0.005349	-0.019022	-0.009836	0.000000	0.000000	2.000000	66.000000	0.000000
2980.878109	-0.096363	0.563775	0.034550	85.801941	72.218315	101.295502	-0.190717	0.000000	-1.738012	0.000000	0.000000	0.000000	-0.053096	-0.144136	-0.063147	0.000000	0.000000	2.000000	66.000000	0.000000
2980.881443	-0.096363	0.563775	0.034550	85.801941	72.218315	101.295502	-0.190717	0.000000	-1.738012	0.000000	0.000000	0.000000	-0.053096	-0.144136	-0.063147	0.000000	0.000000	2.000000	66.000000	0.000000
2980.884776	-0.096363	0.563775	0.034550	85.801941	72.218315	101.295502	-0.190717	0.000000	-1.738012	0.000000	0.000000	0.000000	-0.053096	-0.144136	-0.063147	0.000000	0.000000	2.000000	66.000000	0.000000
2980.888109	-0.096363	0.563775	0.034550	85.802132	72.843102	101.940437	-0.181867	0.000000	-1.727488	0.000000	0.000000	0.000000	-0.053096	-0.144136	-0.063147	0.000000	0.000000	2.000000	66.000000	0.000000
2980.891443	-0.096438	0.563412	0.034441	85.802132	72.843102	101.940437	-0.181867	0.000000	-1.727488	0.000000	0.000000	0.000000	-0.022688	-0.108851	-0.032625	0.000000	0.000000	2.000000	66.000000	0.000000
2980.894776	-0.096438	0.563412	0.034441	85.802132	72.843102	101.940437	-0.181867	0.000000	-1.727488	0.000000	0.000000	0.000000	-0.022688	-0.108851	-0.032625	0.000000	0.000000	2.000000	66.000000	0.000000
2980.898109	-0.096438	0.563412	0.034441	85.791969	73.725792	102.855286	-0.181867	0.000000	-1.727488	0.000000	0.000000	0.000000	-0.022688	-0.108851	-0.032625	0.000000	0.000000	2.000000	66.000000	0.000000
2980.901443	-0.096438	0.563412	0.034441	85.791969	73.725792	102.855286	-0.181867	0.000000	-1.727488	0.000000	0.000000	0.000000	-0.022688	-0.108851	-0.032625	0.000000	0.000000	2.000000	66.000000	0.000000
2980.904776	-0.096529	0.562941	0.034288	85.791969	73.725792	102.855286	-0.181867	0.000000	-1.727488	0.000000	0.000000	0.000000	-0.027318	-0.141401	-0.046013	0.000000	0.000000	2.000000	66.000000	0.000000
2980.908109	-0.096570	0.562352	0.034126	85.743568	74.778473	103.972321	-0.178086	0.000000	-1.722050	0.000000	0.000000	0.000000	-0.012261	-0.176673	-0.048569	0.000000	0.000000	2.000000	66.000000	0.000000
2980.911443	-0.096570	0.562352	0.034126	85.743568	74.778473	103.972321	-0.178086	0.000000	-1.722050	0.000000	0.000000	0.000000	-0.012261	-0.176673	-0.048569	0.000000	0.000000	2.000000	66.000000	0.000000
2980.914776	-0.096570	0.562352	0.034126	85.743568	74.778473	103.972321	-0.178086	0.000000	-1.722050	0.000000	0.000000	0.000000	-0.012261	-0.176673	-0.048569	0.000000	0.000000	2.000000	66.000000	0.000000
2980.918109	-0.096570	0.562352	0.034126	85.657967	76.007721	105.296768	-0.171489	0.000000	-1.706287	0.000000	0.000000	0.000000	-0.012261	-0.176673	-0.048569	0.000000	0.000000	2.000000	66.000000	0.000000
2980.921443	-0.096564	0.561663	0.033972	85.657967	76.007721	105.296768	-0.171489	0.000000	-1.706287	0.000000	0.000000	0.000000	0.001802	-0.206548	-0.046124	0.000000	0.000000	2.000000	66.000000	0.000000
2980.924776	-0.096564	0.561663	0.033972	85.657967	76.007721	105.296768	-0.171489	0.000000	-1.706287	0.000000	0.000000	0.000000	0.001802	-0.206548	-0.046124	0.000000	0.000000	2.000000	66.000000	0.000000
2980.928109	-0.096515	0.560893	0.033843	85.547676	77.299110	106.701088	-0.171489	0.000000	-1.706287	0.000000	0.000000	0.000000	0.014864	-0.230987	-0.038666	0.000000	0.000000	2.000000	66.000000	0.000000
2980.931443	-0.096515	0.560893	0.033843	85.547676	77.299110	106.701088	-0.171489	0.000000	-1.706287	0.000000	0.000000	0.000000	0.014864	-0.230987	-0.038666	0.000000	0.000000	2.000000	66.000000	0.000000
2980.934776	-0.096515	0.560893	0.033843	85.547676	77.299110	106.701088	-0.171489	0.000000	-1.706287	0.000000	0.000000	0.000000	0.014864	-0.230987	-0.038666	0.000000	0.000000	2.000000	66.000000	0.000000
2980.938109	-0.096515	0.560893	0.033843	85.420334	78.628304	108.158409	-0.174267	0.000000	-1.692155	0.000000	0.000000	0.000000	0.014864	-0.230987	-0.038666	0.000000	0.000000	2.000000	66.000000	0.000000
2980.941443	-0.096459	0.560061	0.033684	85.420334	78.628304	108.158409	-0.174267	0.000000	-1.692155	0.000000	0.000000	0.000000	0.016631	-0.249715	-0.047673	0.000000	0.000000	2.000000	66.000000	0.000000
2980.944776	-0.096459	0.560061	0.033684	85.420334	78.628304	108.158409	-0.174267	0.000000	-1.692155	0.000000	0.000000	0.000000	0.016631	-0.249715	-0.047673	0.000000	0.000000	2.000000	66.000000	0.000000
2980.948109	-0.096355	0.559184	0.033521	85.288902	79.922646	109.577446	-0.174267	0.000000	-1.692155	0.000000	0.000000	0.000000	0.031379	-0.263032	-0.048879	0.000000	0.000000	2.000000	66.000000	0.000000
2980.951443	-0.096355	0.559184	0.033521	85.288902	79.922646	109.577446	-0.174267	0.000000	-1.692155	0.000000	0.000000	0.000000	0.031379	-0.263032	-0.048879	0.000000	0.000000	2.000000	66.000000	0.000000
2980.954776	-0.096355	0.559184	0.033521	85.288902	79.922646	109.577446	-0.174267	0.000000	-1.692155	0.000000	0.000000	0.000000	0.031379	-0.263032	-0.048879	0.000000	0.000000	2.000000	66.000000	0.000000
2980.958109	-0.096223	0.558290	0.033344	85.148529	81.207054	110.993599	-0.182269	0.000000	-1.676063	0.000000	0.000000	0.000000	0.039458	-0.268118	-0.053165	0.000000	0.000000	2.000000	66.000000	0.000000
2980.961443	-0.096223	0.558290	0.033344	85.148529	81.207054	110.993599	-0.182269	0.000000	-1.676063	0.000000	0.000000	0.000000	0.039458	-0.268118	-0.053165	0.000000	0.000000	2.000000	66.000000	0.000000
2980.964776	-0.096223	0.558290	0.033344	85.148529	81.207054	110.993599	-0.182269	0.000000	-1.676063	0.000000	0.000000	0.000000	0.039458	-0.268118	-0.053165	0.000000	0.000000	2.000000	66.000000	0.000000
2980.968109	-0.096110	0.557407	0.033138	84.994415	82.395584	112.325562	-0.188845	0.000000	-1.667202	0.000000	0.000000	0.000000	0.033884	-0.264977	-0.061839	0.000000	0.000000	2.000000	66.000000	0.000000
2980.971443	-0.096110	0.557407	0.033138	84.994415	82.395584	112.325562	-0.188845	0.000000	-1.667202	0.000000	0.000000	0.000000	0.033884	-0.264977	-0.061839	0.000000	0.000000	2.000000	66.000000	0.000000
2980.974776	-0.096110	0.557407	0.033138	84.994415	82.395584	112.325562	-0.188845	0.000000	-1.667202	0.000000	0.000000	0.000000	0.033884	-0.264977	-0.061839	0.000000	0.000000	2.000000	66.000000	0.000000
2980.978109	-0.096110	0.557407	0.033138	84.838364	83.508598	113.582344	-0.194492	0.000000	-1.656896	0.000000	0.000000	0.000000	0.033884	-0.264977	-0.061839	0.000000	0.000000	2.000000	66.000000	0.000000
2980.981443	-0.096011	0.556544	0.032880	84.838364	83.508598	113.582344	-0.194492	0.000000	-1.656896	0.000000	0.000000	0.000000	0.029642	-0.258922	-0.077285	0.000000	0.000000	2.000000	66.000000	0.000000
2980.984776	-0.096011	0.556544	0.032880	84.838364	83.508598	113.582344	-0.194492	0.000000	-1.656896	0.000000	0.000000	0.000000	0.029642	-0.258922	-0.077285	0.000000	0.000000	2.000000	66.000000	0.000000
2980.988109	-0.095888	0.555709	0.032620	84.682419	84.518944	114.737755	-0.194492	0.000000	-1.656896	0.000000	0.000000	0.000000	0.037009	-0.250432	-0.077990	0.000000	0.000000	2.000000	66.000000	0.000000
2980.991443	-0.095888	0.555709	0.032620	84.682419	84.518944	114.737755	-0.194492	0.000000	-1.656896	0.000000	0.000000	0.000000	0.037009	-0.250432	-0.077990	0.000000	0.000000	2.000000	66.000000	0.000000
2980.994776	-0.095888	0.555709	0.032620	84.682419	84.518944	114.737755	-0.194492	0.000000	-1.656896	0.000000	0.000000	0.000000	0.037009	-0.250432	-0.077990	0.000000	0.000000	2.000000	66.000000	0.000000
2980.998109	-0.095888	0.555709	0.032620	84.528008	85.510025	115.868355	-0.205601	0.000000	-1.631016	0.000000	0.000000	0.000000	0.037009	-0.250432	-0.077990	0.000000	0.000000	2.000000	66.000000	0.000000
2981.001443	-0.095792	0.554866	0.032377	84.528008	85.510025	115.868355	-0.205601	0.000000	-1.631016	0.000000	0.000000	0.000000	0.028776	-0.253019	-0.073032	0.000000	0.000000	2.000000	66.000000	0.000000
2981.004776	-0.095792	0.554866	0.032377	84.528008	85.510025	115.868355	-0.205601	0.000000	-1.631016	0.000000	0.000000	0.000000	0.028776	-0.253019	-0.073032	0.000000	0.000000	2.000000	66.000000	0.000000
2981.008109	-0.095693	0.554006	0.032114	84.377365	86.420113	116.915970	-0.205601	0.000000	-1.631016	0.000000	0.000000	0.000000	0.029872	-0.257974	-0.078721	0.000000	0.000000	2.000000	66.000000	0.000000
2981.011443	-0.095693	0.554006	0.032114	84.377365	86.420113	116.915970	-0.205601	0.000000	-1.631016	0.000000	0.000000	0.000000	0.029872	-0.257974	-0.078721	0.000000	0.000000	2.000000	66.000000	0.000000
2981.014776	-0.095693	0.554006	0.032114	84.377365	86.420113	116.915970	-0.205601	0.000000	-1.631016	0.000000	0.000000	0.000000	0.029872	-0.257974	-0.078721	0.000000	0.000000	2.000000	66.000000	0.000000
2981.018109	-0.095693	0.554006	0.032114	84.231468	87.328384	117.952957	-0.215375	0.000000	-1.605724	0.000000	0.000000	0.000000	0.029872	-0.257974	-0.078721	0.000000	0.000000	2.000000	66.000000	0.000000
2981.021443	-0.095574	0.553137	0.031878	84.231468	87.328384	117.952957	-0.215375	0.000000	-1.605724	0.000000	0.000000	0.000000	0.035592	-0.260577	-0.071065	0.000000	0.000000	2.000000	66.000000	0.000000
2981.024776	-0.095574	0.553137	0.031878	84.231468	87.328384	117.952957	-0.215375	0.000000	-1.605724	0.000000	0.000000	0.000000	0.035592	-0.260577	-0.071065	0.000000	0.000000	2.000000	66.000000	0.000000
2981.028109	-0.095456	0.552243	0.031644	84.099266	88.287720	119.027962	-0.215375	0.000000	-1.605724	0.000000	0.000000	0.000000	0.035366	-0.268424	-0.070028	0.000000	0.000000	2.000000	66.000000	0.000000
2981.031443	-0.095456	0.552243	0.031644	84.099266	88.287720	119.027962	-0.215375	0.000000	-1.605724	0.000000	0.000000	0.000000	0.035366	-0.268424	-0.070028	0.000000	0.000000	2.000000	66.000000	0.000000
2981.034776	-0.095456	0.552243	0.031644	84.099266	88.287720	119.027962	-0.215375	0.000000	-1.605724	0.000000	0.000000	0.000000	0.035366	-0.268424	-0.070028	0.000000	0.000000	2.000000	66.000000	0.000000
2981.038109	-0.095456	0.552243	0.031644	83.965736	89.124123	119.976288	-0.227201	0.000000	-1.582209	0.000000	0.000000	0.000000	0.035366	-0.268424	-0.070028	0.000000	0.000000	2.000000	66.000000	0.000000
2981.041443	-0.095342	0.551339	0.031432	83.965736	89.124123	119.976288	-0.227201	0.000000	-1.582209	0.000000	0.000000	0.000000	0.034125	-0.271039	-0.063776	0.000000	0.000000	2.000000	66.000000	0.000000
2981.044776	-0.095342	0.551339	0.031432	83.965736	89.124123	119.976288	-0.227201	0.000000	-1.582209	0.000000	0.000000	0.000000	0.034125	-0.271039	-0.063776	0.000000	0.000000	2.000000	66.000000	0.000000
2981.048109	-0.095190	0.550444	0.031266	83.841515	89.977097	120.927124	-0.227201	0.000000	-1.582209	0.000000	0.000000	0.000000	0.045772	-0.268425	-0.049548	0.000000	0.000000	2.000000	66.000000	0.000000
2981.051443	-0.095190	0.550444	0.031266	83.841515	89.977097	120.927124	-0.227201	0.000000	-1.582209	0.000000	0.000000	0.000000	0.045772	-0.268425	-0.049548	0.000000	0.000000	2.000000	66.000000	0.000000
2981.054776	-0.095190	0.550444	0.031266	83.841515	89.977097	120.927124	-0.227201	0.000000	-1.582209	0.000000	0.000000	0.000000	0.045772	-0.268425	-0.049548	0.000000	0.000000	2.000000	66.000000	0.000000
2981.058109	-0.095190	0.550444	0.031266	83.745453	90.735435	121.754669	-0.240517	0.000000	-1.563321	0.000000	0.000000	0.000000	0.045772	-0.268425	-0.049548	0.000000	0.000000	2.000000	66.000000	0.000000
2981.061443	-0.095025	0.549576	0.031162	83.745453	90.735435	121.754669	-0.240517	0.000000	-1.563321	0.000000	0.000000	0.000000	0.049428	-0.260695	-0.031384	0.000000	0.000000	2.000000	66.000000	0.000000
2981.064776	-0.095025	0.549576	0.031162	83.745453	90.735435	121.754669	-0.240517	0.000000	-1.563321	0.000000	0.000000	0.000000	0.049428	-0.260695	-0.031384	0.000000	0.000000	2.000000	66.000000	0.000000
2981.068109	-0.094813	0.548734	0.031060	83.687294	91.369446	122.423615	-0.240517	0.000000	-1.563321	0.000000	0.000000	0.000000	0.063688	-0.252321	-0.030638	0.000000	0.000000	2.000000	66.000000	0.000000
2981.071443	-0.094813	0.548734	0.031060	83.687294	91.369446	122.423615	-0.240517	0.000000	-1.563321	0.000000	0.000000	0.000000	0.063688	-0.252321	-0.030638	0.000000	0.000000	2.000000	66.000000	0.000000
2981.074776	-0.094813	0.548734	0.031060	83.687294	91.369446	122.423615	-0.240517	0.000000	-1.563321	0.000000	0.000000	0.000000	0.063688	-0.252321	-0.030638	0.000000	0.000000	2.000000	66.000000	0.000000
2981.078109	-0.094813	0.548734	0.031060	83.683136	91.632370	122.681236	-0.259370	0.000000	-1.552984	0.000000	0.000000	0.000000	0.063688	-0.252321	-0.030638	0.000000	0.000000	2.000000	66.000000	0.000000
2981.081443	-0.094611	0.547919	0.031014	83.683136	91.632370	122.681236	-0.259370	0.000000	-1.552984	0.000000	0.000000	0.000000	0.060382	-0.244681	-0.013741	0.000000	0.000000	2.000000	66.000000	0.000000
2981.084776	-0.094611	0.547919	0.031014	83.683136	91.632370	122.681236	-0.259370	0.000000	-1.552984	0.000000	0.000000	0.000000	0.060382	-0.244681	-0.013741	0.000000	0.000000	2.000000	66.000000	0.000000
2981.088109	-0.094436	0.547148	0.030975	83.703651	91.397377	122.439491	-0.259370	0.000000	-1.552984	0.000000	0.000000	0.000000	0.052747	-0.231199	-0.011654	0.000000	0.000000	2.000000	66.000000	0.000000
2981.091443	-0.094436	0.547148	0.030975	83.703651	91.397377	122.439491	-0.259370	0.000000	-1.552984	0.000000	0.000000	0.000000	0.052747	-0.231199	-0.011654	0.000000	0.000000	2.000000	66.000000	0.000000
2981.094776	-0.094436	0.547148	0.030975	83.703651	91.397377	122.439491	-0.259370	0.000000	-1.552984	0.000000	0.000000	0.000000	0.052747	-0.231199	-0.011654	0.000000	0.000000	2.000000	66.000000	0.000000
2981.098109	-0.094436	0.547148	0.030975	83.730522	90.969162	122.007996	-0.278225	0.000000	-1.548752	0.000000	0.000000	0.000000	0.052747	-0.231199	-0.011654	0.000000	0.000000	2.000000	66.000000	0.000000
2981.101443	-0.094282	0.546405	0.030926	83.730522	90.969162	122.007996	-0.278225	0.000000	-1.548752	0.000000	0.000000	0.000000	0.046132	-0.222924	-0.014811	0.000000	0.000000	2.000000	66.000000	0.000000
2981.104776	-0.094282	0.546405	0.030926	83.730522	90.969162	122.007996	-0.278225	0.000000	-1.548752	0.000000	0.000000	0.000000	0.046132	-0.222924	-0.014811	0.000000	0.000000	2.000000	66.000000	0.000000
2981.108109	-0.094180	0.545724	0.030897	83.757477	90.488174	121.528427	-0.278225	0.000000	-1.548752	0.000000	0.000000	0.000000	0.030504	-0.204342	-0.008615	0.000000	0.000000	2.000000	66.000000	0.000000
2981.111443	-0.094180	0.545724	0.030897	83.757477	90.488174	121.528427	-0.278225	0.000000	-1.548752	0.000000	0.000000	0.000000	0.030504	-0.204342	-0.008615	0.000000	0.000000	2.000000	66.000000	0.000000
2981.114776	-0.094180	0.545724	0.030897	83.757477	90.488174	121.528427	-0.278225	0.000000	-1.548752	0.000000	0.000000	0.000000	0.030504	-0.204342	-0.008615	0.000000	0.000000	2.000000	66.000000	0.000000
2981.118109	-0.094180	0.545724	0.030897	83.782967	89.960007	121.005562	-0.290997	0.000000	-1.544848	0.000000	0.000000	0.000000	0.030504	-0.204342	-0.008615	0.000000	0.000000	2.000000	66.000000	0.000000
2981.121443	-0.094126	0.545115	0.030867	83.782967	89.960007	121.005562	-0.290997	0.000000	-1.544848	0.000000	0.000000	0.000000	0.016171	-0.182788	-0.009077	0.000000	0.000000	2.000000	66.000000	0.000000
2981.124776	-0.094126	0.545115	0.030867	83.782967	89.960007	121.005562	-0.290997	0.000000	-1.544848	0.000000	0.000000	0.000000	0.016171	-0.182788	-0.009077	0.000000	0.000000	2.000000	66.000000	0.000000
2981.128109	-0.094098	0.544550	0.030844	83.801254	89.493050	120.551201	-0.290997	0.000000	-1.544848	0.000000	0.000000	0.000000	0.008500	-0.169450	-0.006707	0.000000	0.000000	2.000000	66.000000	0.000000
2981.131443	-0.094098	0.544550	0.030844	83.801254	89.493050	120.551201	-0.290997	0.000000	-1.544848	0.000000	0.000000	0.000000	0.008500	-0.169450	-0.006707	0.000000	0.000000	2.000000	66.000000	0.000000
2981.134776	-0.094098	0.544550	0.030844	83.801254	89.493050	120.551201	-0.290997	0.000000	-1.544848	0.000000	0.000000	0.000000	0.008500	-0.169450	-0.006707	0.000000	0.000000	2.000000	66.000000	0.000000
2981.138109	-0.094098	0.544550	0.030844	83.796188	89.229805	120.313141	-0.295109	0.000000	-1.542217	0.000000	0.000000	0.000000	0.008500	-0.169450	-0.006707	0.000000	0.000000	2.000000	66.000000	0.000000
2981.141443	-0.094067	0.544067	0.030807	83.796188	89.229805	120.313141	-0.295109	0.000000	-1.542217	0.000000	0.000000	0.000000	0.009347	-0.144952	-0.011093	0.000000	0.000000	2.000000	66.000000	0.000000
2981.144776	-0.094067	0.544067	0.030807	83.796188	89.229805	120.313141	-0.295109	0.000000	-1.542217	0.000000	0.000000	0.000000	0.009347	-0.144952	-0.011093	0.000000	0.000000	2.000000	66.000000	0.000000
2981.148109	-0.094067	0.544067	0.030807	83.761841	89.107956	120.240417	-0.295109	0.000000	-1.542217	0.000000	0.000000	0.000000	0.009347	-0.144952	-0.011093	0.000000	0.000000	2.000000	66.000000	0.000000
2981.151443	-0.094067	0.544067	0.030807	83.761841	89.107956	120.240417	-0.295109	0.000000	-1.542217	0.000000	0.000000	0.000000	0.009347	-0.144952	-0.011093	0.000000	0.000000	2.000000	66.000000	0.000000
2981.154776	-0.094068	0.543662	0.030814	83.761841	89.107956	120.240417	-0.295109	0.000000	-1.542217	0.000000	0.000000	0.000000	-0.000403	-0.121331	0.002087	0.000000	0.000000	2.000000	66.000000	0.000000
2981.158109	-0.094094	0.543329	0.030825	83.715340	89.054970	120.245811	-0.296667	0.000000	-1.540368	0.000000	0.000000	0.000000	-0.007833	-0.099890	0.003233	0.000000	0.000000	2.000000	66.000000	0.000000
2981.161443	-0.094094	0.543329	0.030825	83.715340	89.054970	120.245811	-0.296667	0.000000	-1.540368	0.000000	0.000000	0.000000	-0.007833	-0.099890	0.003233	0.000000	0.000000	2.000000	66.000000	0.000000
2981.164776	-0.094094	0.543329	0.030825	83.715340	89.054970	120.245811	-0.296667	0.000000	-1.540368	0.000000	0.000000	0.000000	-0.007833	-0.099890	0.003233	0.000000	0.000000	2.000000	66.000000	0.000000
2981.168109	-0.094094	0.543329	0.030825	83.678200	89.051636	120.285370	-0.295295	0.000000	-1.541255	0.000000	0.000000	0.000000	-0.007833	-0.099890	0.003233	0.000000	0.000000	2.000000	66.000000	0.000000
2981.171443	-0.094103	0.543058	0.030871	83.678200	89.051636	120.285370	-0.295295	0.000000	-1.541255	0.000000	0.000000	0.000000	-0.002668	-0.081468	0.013839	0.000000	0.000000	2.000000	66.000000	0.000000
2981.174776	-0.094103	0.543058	0.030871	83.678200	89.051636	120.285370	-0.295295	0.000000	-1.541255	0.000000	0.000000	0.000000	-0.002668	-0.081468	0.013839	0.000000	0.000000	2.000000	66.000000	0.000000
2981.178109	-0.094103	0.543058	0.030871	83.668190	89.107368	120.358070	-0.295295	0.000000	-1.541255	0.000000	0.000000	0.000000	-0.002668	-0.081468	0.013839	0.000000	0.000000	2.000000	66.000000	0.000000
2981.181443	-0.094103	0.543058	0.030871	83.668190	89.107368	120.358070	-0.295295	0.000000	-1.541255	0.000000	0.000000	0.000000	-0.002668	-0.081468	0.013839	0.000000	0.000000	2.000000	66.000000	0.000000
2981.184776	-0.094162	0.542902	0.030930	83.668190	89.107368	120.358070	-0.295295	0.000000	-1.541255	0.000000	0.000000	0.000000	-0.017833	-0.046766	0.017697	0.000000	0.000000	2.000000	66.000000	0.000000
2981.188109	-0.094162	0.542902	0.030930	83.666550	89.185196	120.441849	-0.294850	0.000000	-1.543561	0.000000	0.000000	0.000000	-0.017833	-0.046766	0.017697	0.000000	0.000000	2.000000	66.000000	0.000000
2981.191443	-0.094162	0.542902	0.030930	83.666550	89.185196	120.441849	-0.294850	0.000000	-1.543561	0.000000	0.000000	0.000000	-0.017833	-0.046766	0.017697	0.000000	0.000000	2.000000	66.000000	0.000000
2981.194776	-0.094162	0.542902	0.030930	83.666550	89.185196	120.441849	-0.294850	0.000000	-1.543561	0.000000	0.000000	0.000000	-0.017833	-0.046766	0.017697	0.000000	0.000000	2.000000	66.000000	0.000000
2981.198109	-0.094310	0.542777	0.031074	83.667107	89.152008	120.413925	-0.291878	0.000000	-1.546511	0.000000	0.000000	0.000000	-0.044397	-0.037396	0.043199	0.000000	0.000000	2.000000	66.000000	0.000000
2981.201443	-0.094310	0.542777	0.031074	83.667107	89.152008	120.413925	-0.291878	0.000000	-1.546511	0.000000	0.000000	0.000000	-0.044397	-0.037396	0.043199	0.000000	0.000000	2.000000	66.000000	0.000000
2981.204776	-0.094310	0.542777	0.031074	83.667107	89.152008	120.413925	-0.291878	0.000000	-1.546511	0.000000	0.000000	0.000000	-0.044397	-0.037396	0.043199	0.000000	0.000000	2.000000	66.000000	0.000000
2981.208109	-0.094310	0.542777	0.031074	83.669304	89.032776	120.302170	-0.284479	0.000000	-1.553711	0.000000	0.000000	0.000000	-0.044397	-0.037396	0.043199	0.000000	0.000000	2.000000	66.000000	0.000000
2981.211443	-0.094371	0.542846	0.031137	83.669304	89.032776	120.302170	-0.284479	0.000000	-1.553711	0.000000	0.000000	0.000000	-0.018047	0.020538	0.018743	0.000000	0.000000	2.000000	66.000000	0.000000
2981.214776	-0.094371	0.542846	0.031137	83.669304	89.032776	120.302170	-0.284479	0.000000	-1.553711	0.000000	0.000000	0.000000	-0.018047	0.020538	0.018743	0.000000	0.000000	2.000000	66.000000	0.000000
2981.218109	-0.094371	0.542846	0.031137	83.672531	88.860542	120.134369	-0.284479	0.000000	-1.553711	0.000000	0.000000	0.000000	-0.018047	0.020538	0.018743	0.000000	0.000000	2.000000	66.000000	0.000000
2981.221443	-0.094371	0.542846	0.031137	83.672531	88.860542	120.134369	-0.284479	0.000000	-1.553711	0.000000	0.000000	0.000000	-0.018047	0.020538	0.018743	0.000000	0.000000	2.000000	66.000000	0.000000
2981.224776	-0.094437	0.542976	0.031230	83.672531	88.860542	120.134369	-0.284479	0.000000	-1.553711	0.000000	0.000000	0.000000	-0.019856	0.038976	0.028068	0.000000	0.000000	2.000000	66.000000	0.000000
2981.228109	-0.094437	0.542976	0.031230	83.678818	88.608635	119.884682	-0.281471	0.000000	-1.556834	0.000000	0.000000	0.000000	-0.019856	0.038976	0.028068	0.000000	0.000000	2.000000	66.000000	0.000000
2981.231443	-0.094437	0.542976	0.031230	83.678818	88.608635	119.884682	-0.281471	0.000000	-1.556834	0.000000	0.000000	0.000000	-0.019856	0.038976	0.028068	0.000000	0.000000	2.000000	66.000000	0.000000
2981.234776	-0.094437	0.542976	0.031230	83.678818	88.608635	119.884682	-0.281471	0.000000	-1.556834	0.000000	0.000000	0.000000	-0.019856	0.038976	0.028068	0.000000	0.000000	2.000000	66.000000	0.000000
2981.238109	-0.094559	0.543409	0.031367	83.684471	88.296387	119.576004	-0.278162	0.000000	-1.561512	0.000000	0.000000	0.000000	-0.036807	0.129926	0.041036	0.000000	0.000000	2.000000	66.000000	0.000000
2981.241443	-0.094559	0.543409	0.031367	83.684471	88.296387	119.576004	-0.278162	0.000000	-1.561512	0.000000	0.000000	0.000000	-0.036807	0.129926	0.041036	0.000000	0.000000	2.000000	66.000000	0.000000
2981.244776	-0.094559	0.543409	0.031367	83.684471	88.296387	119.576004	-0.278162	0.000000	-1.561512	0.000000	0.000000	0.000000	-0.036807	0.129926	0.041036	0.000000	0.000000	2.000000	66.000000	0.000000
2981.248109	-0.094559	0.543409	0.031367	83.691925	87.959572	119.240921	-0.272027	0.000000	-1.568352	0.000000	0.000000	0.000000	-0.036807	0.129926	0.041036	0.000000	0.000000	2.000000	66.000000	0.000000
2981.251443	-0.094640	0.543685	0.031410	83.691925	87.959572	119.240921	-0.272027	0.000000	-1.568352	0.000000	0.000000	0.000000	-0.024168	0.082837	0.012971	0.000000	0.000000	2.000000	66.000000	0.000000
2981.254776	-0.094640	0.543685	0.031410	83.691925	87.959572	119.240921	-0.272027	0.000000	-1.568352	0.000000	0.000000	0.000000	-0.024168	0.082837	0.012971	0.000000	0.000000	2.000000	66.000000	0.000000
2981.258109	-0.094727	0.544023	0.031484	83.698616	87.559402	118.846512	-0.272027	0.000000	-1.568352	0.000000	0.000000	0.000000	-0.025961	0.101305	0.022206	0.000000	0.000000	2.000000	66.000000	0.000000
2981.261443	-0.094727	0.544023	0.031484	83.698616	87.559402	118.846512	-0.272027	0.000000	-1.568352	0.000000	0.000000	0.000000	-0.025961	0.101305	0.022206	0.000000	0.000000	2.000000	66.000000	0.000000
2981.264776	-0.094727	0.544023	0.031484	83.698616	87.559402	118.846512	-0.272027	0.000000	-1.568352	0.000000	0.000000	0.000000	-0.025961	0.101305	0.022206	0.000000	0.000000	2.000000	66.000000	0.000000
2981.268109	-0.094727	0.544023	0.031484	83.705399	87.127510	118.422958	-0.263672	0.000000	-1.574215	0.000000	0.000000	0.000000	-0.025961	0.101305	0.022206	0.000000	0.000000	2.000000	66.000000	0.000000
2981.271443	-0.094813	0.544360	0.031558	83.705399	87.127510	118.422958	-0.263672	0.000000	-1.574215	0.000000	0.000000	0.000000	-0.025957	0.101355	0.022128	0.000000	0.000000	2.000000	66.000000	0.000000
2981.274776	-0.094813	0.544360	0.031558	83.705399	87.127510	118.422958	-0.263672	0.000000	-1.574215	0.000000	0.000000	0.000000	-0.025957	0.101355	0.022128	0.000000	0.000000	2.000000	66.000000	0.000000
2981.278109	-0.094813	0.544360	0.031558	83.714249	86.642036	117.943787	-0.263672	0.000000	-1.574215	0.000000	0.000000	0.000000	-0.025957	0.101355	0.022128	0.000000	0.000000	2.000000	66.000000	0.000000
2981.281443	-0.094813	0.544360	0.031558	83.714249	86.642036	117.943787	-0.263672	0.000000	-1.574215	0.000000	0.000000	0.000000	-0.025957	0.101355	0.022128	0.000000	0.000000	2.000000	66.000000	0.000000
2981.284776	-0.094941	0.544736	0.031595	83.714249	86.642036	117.943787	-0.263672	0.000000	-1.574215	0.000000	0.000000	0.000000	-0.038288	0.112559	0.011200	0.000000	0.000000	2.000000	66.000000	0.000000
2981.288109	-0.095053	0.545118	0.031677	83.724243	86.156059	117.465187	-0.259346	0.000000	-1.577903	0.000000	0.000000	0.000000	-0.033663	0.114766	0.024526	0.000000	0.000000	2.000000	66.000000	0.000000
2981.291443	-0.095053	0.545118	0.031677	83.724243	86.156059	117.465187	-0.259346	0.000000	-1.577903	0.000000	0.000000	0.000000	-0.033663	0.114766	0.024526	0.000000	0.000000	2.000000	66.000000	0.000000
2981.294776	-0.095053	0.545118	0.031677	83.724243	86.156059	117.465187	-0.259346	0.000000	-1.577903	0.000000	0.000000	0.000000	-0.033663	0.114766	0.024526	0.000000	0.000000	2.000000	66.000000	0.000000
2981.298109	-0.095053	0.545118	0.031677	83.740227	85.682121	116.991959	-0.247354	0.000000	-1.583857	0.000000	0.000000	0.000000	-0.033663	0.114766	0.024526	0.000000	0.000000	2.000000	66.000000	0.000000
2981.301443	-0.095180	0.545521	0.031709	83.740227	85.682121	116.991959	-0.247354	0.000000	-1.583857	0.000000	0.000000	0.000000	-0.037991	0.120816	0.009584	0.000000	0.000000	2.000000	66.000000	0.000000
2981.304776	-0.095180	0.545521	0.031709	83.740227	85.682121	116.991959	-0.247354	0.000000	-1.583857	0.000000	0.000000	0.000000	-0.037991	0.120816	0.009584	0.000000	0.000000	2.000000	66.000000	0.000000
2981.308109	-0.095180	0.545521	0.031709	83.768448	85.229248	116.529190	-0.247354	0.000000	-1.583857	0.000000	0.000000	0.000000	-0.037991	0.120816	0.009584	0.000000	0.000000	2.000000	66.000000	0.000000
2981.311443	-0.095180	0.545521	0.031709	83.768448	85.229248	116.529190	-0.247354	0.000000	-1.583857	0.000000	0.000000	0.000000	-0.037991	0.120816	0.009584	0.000000	0.000000	2.000000	66.000000	0.000000
2981.314776	-0.095337	0.545931	0.031776	83.768448	85.229248	116.529190	-0.247354	0.000000	-1.583857	0.000000	0.000000	0.000000	-0.047296	0.123020	0.020180	0.000000	0.000000	2.000000	66.000000	0.000000
2981.318109	-0.095490	0.546351	0.031821	83.814201	84.778481	116.050095	-0.241022	0.000000	-1.585454	0.000000	0.000000	0.000000	-0.045971	0.126082	0.013312	0.000000	0.000000	2.000000	66.000000	0.000000
2981.321443	-0.095490	0.546351	0.031821	83.814201	84.778481	116.050095	-0.241022	0.000000	-1.585454	0.000000	0.000000	0.000000	-0.045971	0.126082	0.013312	0.000000	0.000000	2.000000	66.000000	0.000000
2981.324776	-0.095490	0.546351	0.031821	83.814201	84.778481	116.050095	-0.241022	0.000000	-1.585454	0.000000	0.000000	0.000000	-0.045971	0.126082	0.013312	0.000000	0.000000	2.000000	66.000000	0.000000
2981.328109	-0.095490	0.546351	0.031821	83.873909	84.351303	115.576912	-0.225478	0.000000	-1.591036	0.000000	0.000000	0.000000	-0.045971	0.126082	0.013312	0.000000	0.000000	2.000000	66.000000	0.000000
2981.331443	-0.095617	0.546754	0.031852	83.873909	84.351303	115.576912	-0.225478	0.000000	-1.591036	0.000000	0.000000	0.000000	-0.037955	0.120942	0.009244	0.000000	0.000000	2.000000	66.000000	0.000000
2981.334776	-0.095617	0.546754	0.031852	83.873909	84.351303	115.576912	-0.225478	0.000000	-1.591036	0.000000	0.000000	0.000000	-0.037955	0.120942	0.009244	0.000000	0.000000	2.000000	66.000000	0.000000
2981.338109	-0.095617	0.546754	0.031852	83.912018	83.940742	115.136940	-0.225478	0.000000	-1.591036	0.000000	0.000000	0.000000	-0.037955	0.120942	0.009244	0.000000	0.000000	2.000000	66.000000	0.000000
2981.341443	-0.095617	0.546754	0.031852	83.912018	83.940742	115.136940	-0.225478	0.000000	-1.591036	0.000000	0.000000	0.000000	-0.037955	0.120942	0.009244	0.000000	0.000000	2.000000	66.000000	0.000000
2981.344776	-0.095721	0.547130	0.031891	83.912018	83.940742	115.136940	-0.225478	0.000000	-1.591036	0.000000	0.000000	0.000000	-0.031263	0.112803	0.011944	0.000000	0.000000	2.000000	66.000000	0.000000
2981.348109	-0.095780	0.547479	0.031945	83.920715	83.502304	114.699181	-0.219152	0.000000	-1.592577	0.000000	0.000000	0.000000	-0.017603	0.104689	0.016030	0.000000	0.000000	2.000000	66.000000	0.000000
2981.351443	-0.095780	0.547479	0.031945	83.920715	83.502304	114.699181	-0.219152	0.000000	-1.592577	0.000000	0.000000	0.000000	-0.017603	0.104689	0.016030	0.000000	0.000000	2.000000	66.000000	0.000000
2981.354776	-0.095780	0.547479	0.031945	83.920715	83.502304	114.699181	-0.219152	0.000000	-1.592577	0.000000	0.000000	0.000000	-0.017603	0.104689	0.016030	0.000000	0.000000	2.000000	66.000000	0.000000
2981.358109	-0.095780	0.547479	0.031945	83.923882	83.115814	114.315979	-0.211007	0.000000	-1.597239	0.000000	0.000000	0.000000	-0.017603	0.104689	0.016030	0.000000	0.000000	2.000000	66.000000	0.000000
2981.361443	-0.095839	0.547801	0.032003	83.923882	83.115814	114.315979	-0.211007	0.000000	-1.597239	0.000000	0.000000	0.000000	-0.017876	0.096545	0.017411	0.000000	0.000000	2.000000	66.000000	0.000000
2981.364776	-0.095839	0.547801	0.032003	83.923882	83.115814	114.315979	-0.211007	0.000000	-1.597239	0.000000	0.000000	0.000000	-0.017876	0.096545	0.017411	0.000000	0.000000	2.000000	66.000000	0.000000
2981.368109	-0.095839	0.547801	0.032003	83.926750	82.729019	113.932465	-0.211007	0.000000	-1.597239	0.000000	0.000000	0.000000	-0.017876	0.096545	0.017411	0.000000	0.000000	2.000000	66.000000	0.000000
2981.371443	-0.095839	0.547801	0.032003	83.926750	82.729019	113.932465	-0.211007	0.000000	-1.597239	0.000000	0.000000	0.000000	-0.017876	0.096545	0.017411	0.000000	0.000000	2.000000	66.000000	0.000000
2981.374776	-0.095896	0.548078	0.032048	83.926750	82.729019	113.932465	-0.211007	0.000000	-1.597239	0.000000	0.000000	0.000000	-0.017118	0.083206	0.013516	0.000000	0.000000	2.000000	66.000000	0.000000
2981.378109	-0.095896	0.548078	0.032048	83.928917	82.400558	113.607620	-0.208028	0.000000	-1.600141	0.000000	0.000000	0.000000	-0.017118	0.083206	0.013516	0.000000	0.000000	2.000000	66.000000	0.000000
2981.381443	-0.095896	0.548078	0.032048	83.928917	82.400558	113.607620	-0.208028	0.000000	-1.600141	0.000000	0.000000	0.000000	-0.017118	0.083206	0.013516	0.000000	0.000000	2.000000	66.000000	0.000000
2981.384776	-0.095896	0.548078	0.032048	83.928917	82.400558	113.607620	-0.208028	0.000000	-1.600141	0.000000	0.000000	0.000000	-0.017118	0.083206	0.013516	0.000000	0.000000	2.000000	66.000000	0.000000
2981.388109	-0.096027	0.548599	0.032098	83.930885	82.069145	113.282547	-0.205175	0.000000	-1.602394	0.000000	0.000000	0.000000	-0.039110	0.156065	0.014946	0.000000	0.000000	2.000000	66.000000	0.000000
2981.391443	-0.096027	0.548599	0.032098	83.930885	82.069145	113.282547	-0.205175	0.000000	-1.602394	0.000000	0.000000	0.000000	-0.039110	0.156065	0.014946	0.000000	0.000000	2.000000	66.000000	0.000000
2981.394776	-0.096027	0.548599	0.032098	83.930885	82.069145	113.282547	-0.205175	0.000000	-1.602394	0.000000	0.000000	0.000000	-0.039110	0.156065	0.014946	0.000000	0.000000	2.000000	66.000000	0.000000
2981.398109	-0.096027	0.548599	0.032098	83.932404	81.801826	113.016464	-0.198657	0.000000	-1.604885	0.000000	0.000000	0.000000	-0.039110	0.156065	0.014946	0.000000	0.000000	2.000000	66.000000	0.000000
2981.401443	-0.096046	0.548834	0.032072	83.932404	81.801826	113.016464	-0.198657	0.000000	-1.604885	0.000000	0.000000	0.000000	-0.005695	0.070583	-0.007858	0.000000	0.000000	2.000000	66.000000	0.000000
2981.404776	-0.096046	0.548834	0.032072	83.932404	81.801826	113.016464	-0.198657	0.000000	-1.604885	0.000000	0.000000	0.000000	-0.005695	0.070583	-0.007858	0.000000	0.000000	2.000000	66.000000	0.000000
2981.408109	-0.096046	0.548834	0.032072	83.933754	81.537048	112.750198	-0.198657	0.000000	-1.604885	0.000000	0.000000	0.000000	-0.005695	0.070583	-0.007858	0.000000	0.000000	2.000000	66.000000	0.000000
2981.411443	-0.096046	0.548834	0.032072	83.933754	81.537048	112.750198	-0.198657	0.000000	-1.604885	0.000000	0.000000	0.000000	-0.005695	0.070583	-0.007858	0.000000	0.000000	2.000000	66.000000	0.000000
2981.414776	-0.096050	0.549050	0.032095	83.933754	81.537048	112.750198	-0.198657	0.000000	-1.604885	0.000000	0.000000	0.000000	-0.001371	0.064678	0.006989	0.000000	0.000000	2.000000	66.000000	0.000000
2981.418109	-0.096050	0.549050	0.032095	83.934799	81.333832	112.543091	-0.197708	0.000000	-1.603575	0.000000	0.000000	0.000000	-0.001371	0.064678	0.006989	0.000000	0.000000	2.000000	66.000000	0.000000
2981.421443	-0.096050	0.549050	0.032095	83.934799	81.333832	112.543091	-0.197708	0.000000	-1.603575	0.000000	0.000000	0.000000	-0.001371	0.064678	0.006989	0.000000	0.000000	2.000000	66.000000	0.000000
2981.424776	-0.096050	0.549050	0.032095	83.934799	81.333832	112.543091	-0.197708	0.000000	-1.603575	0.000000	0.000000	0.000000	-0.001371	0.064678	0.006989	0.000000	0.000000	2.000000	66.000000	0.000000
2981.428109	-0.095973	0.549394	0.032067	83.935638	81.133156	112.335815	-0.197479	0.000000	-1.604740	0.000000	0.000000	0.000000	0.023349	0.103291	-0.008380	0.000000	0.000000	2.000000	66.000000	0.000000
2981.431443	-0.095973	0.549394	0.032067	83.935638	81.133156	112.335815	-0.197479	0.000000	-1.604740	0.000000	0.000000	0.000000	0.023349	0.103291	-0.008380	0.000000	0.000000	2.000000	66.000000	0.000000
2981.434776	-0.095973	0.549394	0.032067	83.935638	81.133156	112.335815	-0.197479	0.000000	-1.604740	0.000000	0.000000	0.000000	0.023349	0.103291	-0.008380	0.000000	0.000000	2.000000	66.000000	0.000000
2981.438109	-0.095973	0.549394	0.032067	83.936119	81.020805	112.217361	-0.201371	0.000000	-1.603343	0.000000	0.000000	0.000000	0.023349	0.103291	-0.008380	0.000000	0.000000	2.000000	66.000000	0.000000
2981.441443	-0.095926	0.549520	0.032074	83.936119	81.020805	112.217361	-0.201371	0.000000	-1.603343	0.000000	0.000000	0.000000	0.014066	0.037911	0.002073	0.000000	0.000000	2.000000	66.000000	0.000000
2981.444776	-0.095926	0.549520	0.032074	83.936119	81.020805	112.217361	-0.201371	0.000000	-1.603343	0.000000	0.000000	0.000000	0.014066	0.037911	0.002073	0.000000	0.000000	2.000000	66.000000	0.000000
2981.448109	-0.095872	0.549612	0.032045	83.936478	80.937935	112.128555	-0.201371	0.000000	-1.603343	0.000000	0.000000	0.000000	0.016134	0.027468	-0.008485	0.000000	0.000000	2.000000	66.000000	0.000000
2981.451443	-0.095872	0.549612	0.032045	83.936478	80.937935	112.128555	-0.201371	0.000000	-1.603343	0.000000	0.000000	0.000000	0.016134	0.027468	-0.008485	0.000000	0.000000	2.000000	66.000000	0.000000
2981.454776	-0.095872	0.549612	0.032045	83.936478	80.937935	112.128555	-0.201371	0.000000	-1.603343	0.000000	0.000000	0.000000	0.016134	0.027468	-0.008485	0.000000	0.000000	2.000000	66.000000	0.000000
2981.458109	-0.095872	0.549612	0.032045	83.936699	80.881798	112.069366	-0.206404	0.000000	-1.602275	0.000000	0.000000	0.000000	0.016134	0.027468	-0.008485	0.000000	0.000000	2.000000	66.000000	0.000000
2981.461443	-0.095820	0.549649	0.032027	83.936699	80.881798	112.069366	-0.206404	0.000000	-1.602275	0.000000	0.000000	0.000000	0.015550	0.011117	-0.005517	0.000000	0.000000	2.000000	66.000000	0.000000
2981.464776	-0.095820	0.549649	0.032027	83.936699	80.881798	112.069366	-0.206404	0.000000	-1.602275	0.000000	0.000000	0.000000	0.015550	0.011117	-0.005517	0.000000	0.000000	2.000000	66.000000	0.000000
2981.468109	-0.095820	0.549649	0.032027	83.936668	80.887177	112.069298	-0.206404	0.000000	-1.602275	0.000000	0.000000	0.000000	0.015550	0.011117	-0.005517	0.000000	0.000000	2.000000	66.000000	0.000000
2981.471443	-0.095820	0.549649	0.032027	83.936668	80.887177	112.069298	-0.206404	0.000000	-1.602275	0.000000	0.000000	0.000000	0.015550	0.011117	-0.005517	0.000000	0.000000	2.000000	66.000000	0.000000
2981.474776	-0.095797	0.549649	0.032032	83.936668	80.887177	112.069298	-0.206404	0.000000	-1.602275	0.000000	0.000000	0.000000	0.006967	-0.000005	0.001364	0.000000	0.000000	2.000000	66.000000	0.000000
2981.478109	-0.095797	0.549649	0.032032	83.936569	80.919373	112.098953	-0.208996	0.000000	-1.601355	0.000000	0.000000	0.000000	0.006967	-0.000005	0.001364	0.000000	0.000000	2.000000	66.000000	0.000000
2981.481443	-0.095797	0.549649	0.032032	83.936569	80.919373	112.098953	-0.208996	0.000000	-1.601355	0.000000	0.000000	0.000000	0.006967	-0.000005	0.001364	0.000000	0.000000	2.000000	66.000000	0.000000
2981.484776	-0.095797	0.549649	0.032032	83.936569	80.919373	112.098953	-0.208996	0.000000	-1.601355	0.000000	0.000000	0.000000	0.006967	-0.000005	0.001364	0.000000	0.000000	2.000000	66.000000	0.000000
2981.488109	-0.095737	0.549579	0.031970	83.936348	80.980942	112.158134	-0.210157	0.000000	-1.601582	0.000000	0.000000	0.000000	0.018064	-0.020898	-0.018369	0.000000	0.000000	2.000000	66.000000	0.000000
2981.491443	-0.095737	0.549579	0.031970	83.936348	80.980942	112.158134	-0.210157	0.000000	-1.601582	0.000000	0.000000	0.000000	0.018064	-0.020898	-0.018369	0.000000	0.000000	2.000000	66.000000	0.000000
2981.494776	-0.095737	0.549579	0.031970	83.936348	80.980942	112.158134	-0.210157	0.000000	-1.601582	0.000000	0.000000	0.000000	0.018064	-0.020898	-0.018369	0.000000	0.000000	2.000000	66.000000	0.000000
2981.498109	-0.095737	0.549579	0.031970	83.935989	81.072060	112.247025	-0.213168	0.000000	-1.598521	0.000000	0.000000	0.000000	0.018064	-0.020898	-0.018369	0.000000	0.000000	2.000000	66.000000	0.000000
2981.501443	-0.095708	0.549517	0.031945	83.935989	81.072060	112.247025	-0.213168	0.000000	-1.598521	0.000000	0.000000	0.000000	0.008738	-0.018598	-0.007701	0.000000	0.000000	2.000000	66.000000	0.000000
2981.504776	-0.095708	0.549517	0.031945	83.935989	81.072060	112.247025	-0.213168	0.000000	-1.598521	0.000000	0.000000	0.000000	0.008738	-0.018598	-0.007701	0.000000	0.000000	2.000000	66.000000	0.000000
2981.508109	-0.095708	0.549517	0.031945	83.935509	81.192474	112.365379	-0.213168	0.000000	-1.598521	0.000000	0.000000	0.000000	0.008738	-0.018598	-0.007701	0.000000	0.000000	2.000000	66.000000	0.000000
2981.511443	-0.095708	0.549517	0.031945	83.935509	81.192474	112.365379	-0.213168	0.000000	-1.598521	0.000000	0.000000	0.000000	0.008738	-0.018598	-0.007701	0.000000	0.000000	2.000000	66.000000	0.000000
2981.514776	-0.095660	0.549445	0.031946	83.935509	81.192474	112.365379	-0.213168	0.000000	-1.598521	0.000000	0.000000	0.000000	0.014386	-0.021553	0.000418	0.000000	0.000000	2.000000	66.000000	0.000000
2981.518109	-0.095660	0.549445	0.031946	83.933533	81.284027	112.453651	-0.214624	0.000000	-1.597237	0.000000	0.000000	0.000000	0.014386	-0.021553	0.000418	0.000000	0.000000	2.000000	66.000000	0.000000
2981.521443	-0.095660	0.549445	0.031946	83.933533	81.284027	112.453651	-0.214624	0.000000	-1.597237	0.000000	0.000000	0.000000	0.014386	-0.021553	0.000418	0.000000	0.000000	2.000000	66.000000	0.000000
2981.524776	-0.095660	0.549445	0.031946	83.933533	81.284027	112.453651	-0.214624	0.000000	-1.597237	0.000000	0.000000	0.000000	0.014386	-0.021553	0.000418	0.000000	0.000000	2.000000	66.000000	0.000000
2981.528109	-0.095556	0.549294	0.031909	83.933144	81.380470	112.542427	-0.217022	0.000000	-1.597307	0.000000	0.000000	0.000000	0.031119	-0.045397	-0.011217	0.000000	0.000000	2.000000	66.000000	0.000000
2981.531443	-0.095556	0.549294	0.031909	83.933144	81.380470	112.542427	-0.217022	0.000000	-1.597307	0.000000	0.000000	0.000000	0.031119	-0.045397	-0.011217	0.000000	0.000000	2.000000	66.000000	0.000000
2981.534776	-0.095556	0.549294	0.031909	83.933144	81.380470	112.542427	-0.217022	0.000000	-1.597307	0.000000	0.000000	0.000000	0.031119	-0.045397	-0.011217	0.000000	0.000000	2.000000	66.000000	0.000000
2981.538109	-0.095556	0.549294	0.031909	83.932724	81.476830	112.631134	-0.222208	0.000000	-1.595437	0.000000	0.000000	0.000000	0.031119	-0.045397	-0.011217	0.000000	0.000000	2.000000	66.000000	0.000000
2981.541443	-0.095461	0.549222	0.031919	83.932724	81.476830	112.631134	-0.222208	0.000000	-1.595437	0.000000	0.000000	0.000000	0.028313	-0.021548	0.003122	0.000000	0.000000	2.000000	66.000000	0.000000
2981.544776	-0.095461	0.549222	0.031919	83.932724	81.476830	112.631134	-0.222208	0.000000	-1.595437	0.000000	0.000000	0.000000	0.028313	-0.021548	0.003122	0.000000	0.000000	2.000000	66.000000	0.000000
2981.548109	-0.095461	0.549222	0.031919	83.932373	81.578758	112.719955	-0.222208	0.000000	-1.595437	0.000000	0.000000	0.000000	0.028313	-0.021548	0.003122	0.000000	0.000000	2.000000	66.000000	0.000000
2981.551443	-0.095461	0.549222	0.031919	83.932373	81.578758	112.719955	-0.222208	0.000000	-1.595437	0.000000	0.000000	0.000000	0.028313	-0.021548	0.003122	0.000000	0.000000	2.000000	66.000000	0.000000
2981.554776	-0.095371	0.549141	0.031952	83.932373	81.578758	112.719955	-0.222208	0.000000	-1.595437	0.000000	0.000000	0.000000	0.026999	-0.024501	0.009874	0.000000	0.000000	2.000000	66.000000	0.000000
2981.558109	-0.095371	0.549141	0.031952	83.930298	81.675468	112.807953	-0.226927	0.000000	-1.595958	0.000000	0.000000	0.000000	0.026999	-0.024501	0.009874	0.000000	0.000000	2.000000	66.000000	0.000000
2981.561443	-0.095371	0.549141	0.031952	83.930298	81.675468	112.807953	-0.226927	0.000000	-1.595958	0.000000	0.000000	0.000000	0.026999	-0.024501	0.009874	0.000000	0.000000	2.000000	66.000000	0.000000
2981.564776	-0.095371	0.549141	0.031952	83.930298	81.675468	112.807953	-0.226927	0.000000	-1.595958	0.000000	0.000000	0.000000	0.026999	-0.024501	0.009874	0.000000	0.000000	2.000000	66.000000	0.000000
2981.568109	-0.095218	0.548994	0.032031	83.929817	81.771805	112.896622	-0.231427	0.000000	-1.597604	0.000000	0.000000	0.000000	0.046008	-0.043802	0.023648	0.000000	0.000000	2.000000	66.000000	0.000000
2981.571443	-0.095218	0.548994	0.032031	83.929817	81.771805	112.896622	-0.231427	0.000000	-1.597604	0.000000	0.000000	0.000000	0.046008	-0.043802	0.023648	0.000000	0.000000	2.000000	66.000000	0.000000
2981.574776	-0.095218	0.548994	0.032031	83.929817	81.771805	112.896622	-0.231427	0.000000	-1.597604	0.000000	0.000000	0.000000	0.046008	-0.043802	0.023648	0.000000	0.000000	2.000000	66.000000	0.000000
2981.578109	-0.095218	0.548994	0.032031	83.929367	81.865448	112.985313	-0.239095	0.000000	-1.601545	0.000000	0.000000	0.000000	0.046008	-0.043802	0.023648	0.000000	0.000000	2.000000	66.000000	0.000000
2981.581443	-0.095179	0.548903	0.032077	83.929367	81.865448	112.985313	-0.239095	0.000000	-1.601545	0.000000	0.000000	0.000000	0.011757	-0.027440	0.013898	0.000000	0.000000	2.000000	66.000000	0.000000
2981.584776	-0.095179	0.548903	0.032077	83.929367	81.865448	112.985313	-0.239095	0.000000	-1.601545	0.000000	0.000000	0.000000	0.011757	-0.027440	0.013898	0.000000	0.000000	2.000000	66.000000	0.000000
2981.588109	-0.095135	0.548821	0.032101	83.929077	81.927010	113.044487	-0.239095	0.000000	-1.601545	0.000000	0.000000	0.000000	0.013076	-0.024510	0.007135	0.000000	0.000000	2.000000	66.000000	0.000000
2981.591443	-0.095135	0.548821	0.032101	83.929077	81.927010	113.044487	-0.239095	0.000000	-1.601545	0.000000	0.000000	0.000000	0.013076	-0.024510	0.007135	0.000000	0.000000	2.000000	66.000000	0.000000
2981.594776	-0.095135	0.548821	0.032101	83.929077	81.927010	113.044487	-0.239095	0.000000	-1.601545	0.000000	0.000000	0.000000	0.013076	-0.024510	0.007135	0.000000	0.000000	2.000000	66.000000	0.000000
2981.598109	-0.095135	0.548821	0.032101	83.926971	82.015411	113.132324	-0.243233	0.000000	-1.605050	0.000000	0.000000	0.000000	0.013076	-0.024510	0.007135	0.000000	0.000000	2.000000	66.000000	0.000000
2981.601443	-0.095146	0.548747	0.032156	83.926971	82.015411	113.132324	-0.243233	0.000000	-1.605050	0.000000	0.000000	0.000000	-0.003199	-0.022242	0.016464	0.000000	0.000000	2.000000	66.000000	0.000000
2981.604776	-0.095146	0.548747	0.032156	83.926971	82.015411	113.132324	-0.243233	0.000000	-1.605050	0.000000	0.000000	0.000000	-0.003199	-0.022242	0.016464	0.000000	0.000000	2.000000	66.000000	0.000000
2981.608109	-0.095146	0.548747	0.032156	83.926559	82.074165	113.191414	-0.243233	0.000000	-1.605050	0.000000	0.000000	0.000000	-0.003199	-0.022242	0.016464	0.000000	0.000000	2.000000	66.000000	0.000000
2981.611443	-0.095146	0.548747	0.032156	83.926559	82.074165	113.191414	-0.243233	0.000000	-1.605050	0.000000	0.000000	0.000000	-0.003199	-0.022242	0.016464	0.000000	0.000000	2.000000	66.000000	0.000000
2981.614776	-0.095144	0.548675	0.032148	83.926559	82.074165	113.191414	-0.243233	0.000000	-1.605050	0.000000	0.000000	0.000000	0.000455	-0.021549	-0.002340	0.000000	0.000000	2.000000	66.000000	0.000000
2981.618109	-0.095144	0.548675	0.032148	83.924652	82.133133	113.249657	-0.242700	0.000000	-1.607794	0.000000	0.000000	0.000000	0.000455	-0.021549	-0.002340	0.000000	0.000000	2.000000	66.000000	0.000000
2981.621443	-0.095144	0.548675	0.032148	83.924652	82.133133	113.249657	-0.242700	0.000000	-1.607794	0.000000	0.000000	0.000000	0.000455	-0.021549	-0.002340	0.000000	0.000000	2.000000	66.000000	0.000000
2981.624776	-0.095144	0.548675	0.032148	83.924652	82.133133	113.249657	-0.242700	0.000000	-1.607794	0.000000	0.000000	0.000000	0.000455	-0.021549	-0.002340	0.000000	0.000000	2.000000	66.000000	0.000000
2981.628109	-0.095121	0.548599	0.032275	83.923042	82.130577	113.248749	-0.242776	0.000000	-1.607404	0.000000	0.000000	0.000000	0.007085	-0.022981	0.037966	0.000000	0.000000	2.000000	66.000000	0.000000
2981.631443	-0.095121	0.548599	0.032275	83.923042	82.130577	113.248749	-0.242776	0.000000	-1.607404	0.000000	0.000000	0.000000	0.007085	-0.022981	0.037966	0.000000	0.000000	2.000000	66.000000	0.000000
2981.634776	-0.095121	0.548599	0.032275	83.923042	82.130577	113.248749	-0.242776	0.000000	-1.607404	0.000000	0.000000	0.000000	0.007085	-0.022981	0.037966	0.000000	0.000000	2.000000	66.000000	0.000000
2981.638109	-0.095121	0.548599	0.032275	83.923042	82.136055	113.248802	-0.243957	0.000000	-1.613732	0.000000	0.000000	0.000000	0.007085	-0.022981	0.037966	0.000000	0.000000	2.000000	66.000000	0.000000
2981.641443	-0.095106	0.548579	0.032324	83.923042	82.136055	113.248802	-0.243957	0.000000	-1.613732	0.000000	0.000000	0.000000	0.004346	-0.005936	0.014869	0.000000	0.000000	2.000000	66.000000	0.000000
2981.644776	-0.095106	0.548579	0.032324	83.923042	82.136055	113.248802	-0.243957	0.000000	-1.613732	0.000000	0.000000	0.000000	0.004346	-0.005936	0.014869	0.000000	0.000000	2.000000	66.000000	0.000000
2981.648109	-0.095106	0.548579	0.032324	83.923233	82.114906	113.219322	-0.243957	0.000000	-1.613732	0.000000	0.000000	0.000000	0.004346	-0.005936	0.014869	0.000000	0.000000	2.000000	66.000000	0.000000
2981.651443	-0.095106	0.548579	0.032324	83.923233	82.114906	113.219322	-0.243957	0.000000	-1.613732	0.000000	0.000000	0.000000	0.004346	-0.005936	0.014869	0.000000	0.000000	2.000000	66.000000	0.000000
2981.654776	-0.095049	0.548577	0.032400	83.923233	82.114906	113.219322	-0.243957	0.000000	-1.613732	0.000000	0.000000	0.000000	0.017265	-0.000714	0.022861	0.000000	0.000000	2.000000	66.000000	0.000000
2981.658109	-0.095049	0.548577	0.032400	83.923492	82.058846	113.160202	-0.244681	0.000000	-1.616210	0.000000	0.000000	0.000000	0.017265	-0.000714	0.022861	0.000000	0.000000	2.000000	66.000000	0.000000
2981.661443	-0.095049	0.548577	0.032400	83.923492	82.058846	113.160202	-0.244681	0.000000	-1.616210	0.000000	0.000000	0.000000	0.017265	-0.000714	0.022861	0.000000	0.000000	2.000000	66.000000	0.000000
2981.664776	-0.095049	0.548577	0.032400	83.923492	82.058846	113.160202	-0.244681	0.000000	-1.616210	0.000000	0.000000	0.000000	0.017265	-0.000714	0.022861	0.000000	0.000000	2.000000	66.000000	0.000000
2981.668109	-0.095034	0.548607	0.032570	83.923904	82.002907	113.101212	-0.247559	0.000000	-1.620020	0.000000	0.000000	0.000000	0.004599	0.008992	0.050873	0.000000	0.000000	2.000000	66.000000	0.000000
2981.671443	-0.095034	0.548607	0.032570	83.923904	82.002907	113.101212	-0.247559	0.000000	-1.620020	0.000000	0.000000	0.000000	0.004599	0.008992	0.050873	0.000000	0.000000	2.000000	66.000000	0.000000
2981.674776	-0.095034	0.548607	0.032570	83.923904	82.002907	113.101212	-0.247559	0.000000	-1.620020	0.000000	0.000000	0.000000	0.004599	0.008992	0.050873	0.000000	0.000000	2.000000	66.000000	0.000000
2981.678109	-0.095034	0.548607	0.032570	83.924362	81.914749	113.012566	-0.248325	0.000000	-1.628499	0.000000	0.000000	0.000000	0.004599	0.008992	0.050873	0.000000	0.000000	2.000000	66.000000	0.000000
2981.681443	-0.095048	0.548649	0.032645	83.924362	81.914749	113.012566	-0.248325	0.000000	-1.628499	0.000000	0.000000	0.000000	-0.004387	0.012668	0.022610	0.000000	0.000000	2.000000	66.000000	0.000000
2981.684776	-0.095048	0.548649	0.032645	83.924362	81.914749	113.012566	-0.248325	0.000000	-1.628499	0.000000	0.000000	0.000000	-0.004387	0.012668	0.022610	0.000000	0.000000	2.000000	66.000000	0.000000
2981.688109	-0.095048	0.548649	0.032645	83.924782	81.826576	112.923897	-0.248325	0.000000	-1.628499	0.000000	0.000000	0.000000	-0.004387	0.012668	0.022610	0.000000	0.000000	2.000000	66.000000	0.000000
2981.691443	-0.095048	0.548649	0.032645	83.924782	81.826576	112.923897	-0.248325	0.000000	-1.628499	0.000000	0.000000	0.000000	-0.004387	0.012668	0.022610	0.000000	0.000000	2.000000	66.000000	0.000000
2981.694776	-0.095058	0.548701	0.032698	83.924782	81.826576	112.923897	-0.248325	0.000000	-1.628499	0.000000	0.000000	0.000000	-0.003075	0.015646	0.015851	0.000000	0.000000	2.000000	66.000000	0.000000
2981.698109	-0.095058	0.548701	0.032698	83.925301	81.738495	112.835320	-0.247594	0.000000	-1.632267	0.000000	0.000000	0.000000	-0.003075	0.015646	0.015851	0.000000	0.000000	2.000000	66.000000	0.000000
2981.701443	-0.095058	0.548701	0.032698	83.925301	81.738495	112.835320	-0.247594	0.000000	-1.632267	0.000000	0.000000	0.000000	-0.003075	0.015646	0.015851	0.000000	0.000000	2.000000	66.000000	0.000000
2981.704776	-0.095058	0.548701	0.032698	83.925301	81.738495	112.835320	-0.247594	0.000000	-1.632267	0.000000	0.000000	0.000000	-0.003075	0.015646	0.015851	0.000000	0.000000	2.000000	66.000000	0.000000
2981.708109	-0.095075	0.548788	0.032786	83.925591	81.679764	112.776260	-0.247081	0.000000	-1.634909	0.000000	0.000000	0.000000	-0.005124	0.026074	0.026414	0.000000	0.000000	2.000000	66.000000	0.000000
2981.711443	-0.095075	0.548788	0.032786	83.925591	81.679764	112.776260	-0.247081	0.000000	-1.634909	0.000000	0.000000	0.000000	-0.005124	0.026074	0.026414	0.000000	0.000000	2.000000	66.000000	0.000000
2981.714776	-0.095075	0.548788	0.032786	83.925591	81.679764	112.776260	-0.247081	0.000000	-1.634909	0.000000	0.000000	0.000000	-0.005124	0.026074	0.026414	0.000000	0.000000	2.000000	66.000000	0.000000
2981.718109	-0.095075	0.548788	0.032786	83.925911	81.621040	112.717201	-0.246227	0.000000	-1.639311	0.000000	0.000000	0.000000	-0.005124	0.026074	0.026414	0.000000	0.000000	2.000000	66.000000	0.000000
2981.721443	-0.095082	0.548823	0.032821	83.925911	81.621040	112.717201	-0.246227	0.000000	-1.639311	0.000000	0.000000	0.000000	-0.002047	0.010439	0.010563	0.000000	0.000000	2.000000	66.000000	0.000000
2981.724776	-0.095082	0.548823	0.032821	83.925911	81.621040	112.717201	-0.246227	0.000000	-1.639311	0.000000	0.000000	0.000000	-0.002047	0.010439	0.010563	0.000000	0.000000	2.000000	66.000000	0.000000
2981.728109	-0.095082	0.548823	0.032821	83.926132	81.562210	112.658043	-0.246227	0.000000	-1.639311	0.000000	0.000000	0.000000	-0.002047	0.010439	0.010563	0.000000	0.000000	2.000000	66.000000	0.000000
2981.731443	-0.095082	0.548823	0.032821	83.926132	81.562210	112.658043	-0.246227	0.000000	-1.639311	0.000000	0.000000	0.000000	-0.002047	0.010439	0.010563	0.000000	0.000000	2.000000	66.000000	0.000000
2981.734776	-0.095085	0.548867	0.032834	83.926132	81.562210	112.658043	-0.246227	0.000000	-1.639311	0.000000	0.000000	0.000000	-0.000739	0.013400	0.003807	0.000000	0.000000	2.000000	66.000000	0.000000
2981.738109	-0.095085	0.548867	0.032834	83.926262	81.532867	112.628525	-0.245885	0.000000	-1.641072	0.000000	0.000000	0.000000	-0.000739	0.013400	0.003807	0.000000	0.000000	2.000000	66.000000	0.000000
2981.741443	-0.095085	0.548867	0.032834	83.926262	81.532867	112.628525	-0.245885	0.000000	-1.641072	0.000000	0.000000	0.000000	-0.000739	0.013400	0.003807	0.000000	0.000000	2.000000	66.000000	0.000000
2981.744776	-0.095085	0.548867	0.032834	83.926262	81.532867	112.628525	-0.245885	0.000000	-1.641072	0.000000	0.000000	0.000000	-0.000739	0.013400	0.003807	0.000000	0.000000	2.000000	66.000000	0.000000
2981.748109	-0.095092	0.548902	0.032869	83.926392	81.503410	112.598915	-0.245762	0.000000	-1.641706	0.000000	0.000000	0.000000	-0.002050	0.010426	0.010561	0.000000	0.000000	2.000000	66.000000	0.000000
2981.751443	-0.095092	0.548902	0.032869	83.926392	81.503410	112.598915	-0.245762	0.000000	-1.641706	0.000000	0.000000	0.000000	-0.002050	0.010426	0.010561	0.000000	0.000000	2.000000	66.000000	0.000000
2981.754776	-0.095092	0.548902	0.032869	83.926392	81.503410	112.598915	-0.245762	0.000000	-1.641706	0.000000	0.000000	0.000000	-0.002050	0.010426	0.010561	0.000000	0.000000	2.000000	66.000000	0.000000
2981.758109	-0.095092	0.548902	0.032869	83.926559	81.474030	112.569359	-0.245421	0.000000	-1.643467	0.000000	0.000000	0.000000	-0.002050	0.010426	0.010561	0.000000	0.000000	2.000000	66.000000	0.000000
2981.761443	-0.095095	0.548919	0.032887	83.926559	81.474030	112.569359	-0.245421	0.000000	-1.643467	0.000000	0.000000	0.000000	-0.001024	0.005219	0.005280	0.000000	0.000000	2.000000	66.000000	0.000000
2981.764776	-0.095095	0.548919	0.032887	83.926559	81.474030	112.569359	-0.245421	0.000000	-1.643467	0.000000	0.000000	0.000000	-0.001024	0.005219	0.005280	0.000000	0.000000	2.000000	66.000000	0.000000
2981.768109	-0.095095	0.548919	0.032887	83.926559	81.474030	112.569359	-0.245421	0.000000	-1.643467	0.000000	0.000000	0.000000	-0.001024	0.005219	0.005280	0.000000	0.000000	2.000000	66.000000	0.000000
2981.771443	-0.095095	0.548919	0.032887	83.926559	81.474030	112.569359	-0.245421	0.000000	-1.643467	0.000000	0.000000	0.000000	-0.001024	0.005219	0.005280	0.000000	0.000000	2.000000	66.000000	0.000000
2981.774776	-0.095095	0.548919	0.032887	83.926559	81.474030	112.569359	-0.245421	0.000000	-1.643467	0.000000	0.000000	0.000000	-0.000000	-0.000002	-0.000000	0.000000	0.000000	2.000000	66.000000	0.000000
2981.778109	-0.095095	0.548919	0.032887	83.926559	81.474030	112.569359	-0.245250	0.000000	-1.644347	0.000000	0.000000	0.000000	-0.000000	-0.000002	-0.000000	0.000000	0.000000	2.000000	66.000000	0.000000
2981.781443	-0.095095	0.548919	0.032887	83.926559	81.474030	112.569359	-0.245250	0.000000	-1.644347	0.000000	0.000000	0.000000	-0.000000	-0.000002	-0.000000	0.000000	0.000000	2.000000	66.000000	0.000000
2981.784776	-0.095095	0.548919	0.032887	83.926559	81.474030	112.569359	-0.245250	0.000000	-1.644347	0.000000	0.000000	0.000000	-0.000000	-0.000002	-0.000000	0.000000	0.000000	2.000000	66.000000	0.000000
2981.788109	-0.095091	0.548929	0.032864	83.924911	81.471741	112.568733	-0.245250	0.000000	-1.644347	0.000000	0.000000	0.000000	0.001311	0.002964	-0.006756	0.000000	0.000000	2.000000	66.000000	0.000000
2981.791443	-0.095091	0.548929	0.032864	83.924911	81.471741	112.568733	-0.245250	0.000000	-1.644347	0.000000	0.000000	0.000000	0.001311	0.002964	-0.006756	0.000000	0.000000	2.000000	66.000000	0.000000
2981.794776	-0.095091	0.548929	0.032864	83.924911	81.471741	112.568733	-0.245250	0.000000	-1.644347	0.000000	0.000000	0.000000	0.001311	0.002964	-0.006756	0.000000	0.000000	2.000000	66.000000	0.000000
2981.798109	-0.095091	0.548929	0.032864	83.923042	81.528160	112.627144	-0.245469	0.000000	-1.643221	0.000000	0.000000	0.000000	0.001311	0.002964	-0.006756	0.000000	0.000000	2.000000	66.000000	0.000000
2981.801443	-0.095075	0.548914	0.032784	83.923042	81.528160	112.627144	-0.245469	0.000000	-1.643221	0.000000	0.000000	0.000000	0.004669	-0.004509	-0.024074	0.000000	0.000000	2.000000	66.000000	0.000000
2981.804776	-0.095075	0.548914	0.032784	83.923042	81.528160	112.627144	-0.245469	0.000000	-1.643221	0.000000	0.000000	0.000000	0.004669	-0.004509	-0.024074	0.000000	0.000000	2.000000	66.000000	0.000000
2981.808109	-0.095075	0.548914	0.032784	83.916496	81.545486	112.653984	-0.245469	0.000000	-1.643221	0.000000	0.000000	0.000000	0.004669	-0.004509	-0.024074	0.000000	0.000000	2.000000	66.000000	0.000000
2981.811443	-0.095075	0.548914	0.032784	83.916496	81.545486	112.653984	-0.245469	0.000000	-1.643221	0.000000	0.000000	0.000000	0.004669	-0.004509	-0.024074	0.000000	0.000000	2.000000	66.000000	0.000000
2981.814776	-0.095082	0.548927	0.032694	83.916496	81.545486	112.653984	-0.245469	0.000000	-1.643221	0.000000	0.000000	0.000000	-0.002019	0.003678	-0.026904	0.000000	0.000000	2.000000	66.000000	0.000000
2981.818109	-0.095082	0.548927	0.032694	83.898636	81.549202	112.676125	-0.246247	0.000000	-1.639208	0.000000	0.000000	0.000000	-0.002019	0.003678	-0.026904	0.000000	0.000000	2.000000	66.000000	0.000000
2981.821443	-0.095082	0.548927	0.032694	83.898636	81.549202	112.676125	-0.246247	0.000000	-1.639208	0.000000	0.000000	0.000000	-0.002019	0.003678	-0.026904	0.000000	0.000000	2.000000	66.000000	0.000000
2981.824776	-0.095082	0.548927	0.032694	83.898636	81.549202	112.676125	-0.246247	0.000000	-1.639208	0.000000	0.000000	0.000000	-0.002019	0.003678	-0.026904	0.000000	0.000000	2.000000	66.000000	0.000000
2981.828109	-0.095040	0.548971	0.032479	83.874329	81.543442	112.695419	-0.245910	0.000000	-1.634724	0.000000	0.000000	0.000000	0.012542	0.013251	-0.064620	0.000000	1.000000	2.000000	66.000000	0.000000
2981.831443	-0.095040	0.548971	0.032479	83.874329	81.543442	112.695419	-0.245910	0.000000	-1.634724	0.000000	0.000000	0.000000	0.012542	0.013251	-0.064620	0.000000	1.000000	2.000000	66.000000	0.000000
