# Supplementary material for: Haptic Guidance Needs to Be Intuitive Not Just Informative to Improve Human Motor Accuracy
Source: PLoS One. 2016 Mar 16;11(3):e0150912. doi: 10.1371/journal.pone.0150912 (PMC4794196; doi:10.1371/journal.pone.0150912)
Supplement: S2 Data — (ZIP) [file pone.0150912.s002.zip › Subject10/exp2_0067.txt]

Time	PosX	PosY	PosZ	RotX	RotY	RotZ	ForceX	ForceY	ForceZ	MomentX	MomentY	MomentZ	VelocityX	VelocityY	VelocityZ	CalibratedWeight	ButtonDown	Condition	Trial	Visual
2984.044776	-0.000083	0.547479	0.253796	82.872330	114.672310	149.041153	0.000000	0.000000	0.000000	0.000000	0.000000	0.000000	-0.010125	-0.024487	-0.006271	0.000000	1.000000	2.000000	67.000000	0.000000
2984.048109	0.000086	0.547341	0.253485	82.862709	114.800797	149.171844	1.833581	0.000000	-4.651664	0.000000	0.000000	0.000000	0.050615	-0.041444	-0.093287	0.000000	1.000000	2.000000	67.000000	0.000000
2984.051443	0.000086	0.547341	0.253485	82.862709	114.800797	149.171844	1.833581	0.000000	-4.651664	0.000000	0.000000	0.000000	0.050615	-0.041444	-0.093287	0.000000	1.000000	2.000000	67.000000	0.000000
2984.054776	0.000086	0.547341	0.253485	82.862709	114.800797	149.171844	1.833581	0.000000	-4.651664	0.000000	0.000000	0.000000	0.050615	-0.041444	-0.093287	0.000000	1.000000	2.000000	67.000000	0.000000
2984.058109	0.000086	0.547341	0.253485	82.805794	115.394493	149.734192	1.833515	0.000000	-4.651690	0.000000	0.000000	0.000000	0.050615	-0.041444	-0.093287	0.000000	1.000000	2.000000	67.000000	0.000000
2984.061443	0.000558	0.547071	0.253065	82.805794	115.394493	149.734192	1.833515	0.000000	-4.651690	0.000000	0.000000	0.000000	0.141592	-0.081019	-0.125994	0.000000	1.000000	2.000000	67.000000	0.000000
2984.064776	0.000558	0.547071	0.253065	82.805794	115.394493	149.734192	1.833515	0.000000	-4.651690	0.000000	0.000000	0.000000	0.141592	-0.081019	-0.125994	0.000000	1.000000	2.000000	67.000000	0.000000
2984.068109	0.001063	0.546793	0.252269	82.709053	115.801750	150.138153	1.833515	0.000000	-4.651690	0.000000	0.000000	0.000000	0.151364	-0.083367	-0.238890	0.000000	1.000000	2.000000	67.000000	0.000000
2984.071443	0.001063	0.546793	0.252269	82.709053	115.801750	150.138153	1.833515	0.000000	-4.651690	0.000000	0.000000	0.000000	0.151364	-0.083367	-0.238890	0.000000	1.000000	2.000000	67.000000	0.000000
2984.074776	0.001063	0.546793	0.252269	82.709053	115.801750	150.138153	1.833515	0.000000	-4.651690	0.000000	0.000000	0.000000	0.151364	-0.083367	-0.238890	0.000000	1.000000	2.000000	67.000000	0.000000
2984.078109	0.001498	0.546850	0.251161	82.682304	116.120033	150.448090	1.825573	0.000000	-4.654813	0.000000	0.000000	0.000000	0.130642	0.017043	-0.332285	0.000000	1.000000	2.000000	67.000000	0.000000
2984.081443	0.001498	0.546850	0.251161	82.682304	116.120033	150.448090	1.825573	0.000000	-4.654813	0.000000	0.000000	0.000000	0.130642	0.017043	-0.332285	0.000000	1.000000	2.000000	67.000000	0.000000
2984.084776	0.001498	0.546850	0.251161	82.682304	116.120033	150.448090	1.825573	0.000000	-4.654813	0.000000	0.000000	0.000000	0.130642	0.017043	-0.332285	0.000000	1.000000	2.000000	67.000000	0.000000
2984.088109	0.002234	0.546732	0.249914	82.816704	114.784897	149.062363	1.825556	0.000000	-4.654820	0.000000	0.000000	0.000000	0.220748	-0.035483	-0.374085	0.000000	1.000000	2.000000	67.000000	0.000000
2984.091443	0.002234	0.546732	0.249914	82.816704	114.784897	149.062363	1.825556	0.000000	-4.654820	0.000000	0.000000	0.000000	0.220748	-0.035483	-0.374085	0.000000	1.000000	2.000000	67.000000	0.000000
2984.094776	0.002234	0.546732	0.249914	82.816704	114.784897	149.062363	1.825556	0.000000	-4.654820	0.000000	0.000000	0.000000	0.220748	-0.035483	-0.374085	0.000000	1.000000	2.000000	67.000000	0.000000
2984.098109	0.003067	0.546768	0.248500	83.237404	109.227188	143.444443	1.821570	0.000000	-4.656381	0.000000	0.000000	0.000000	0.249908	0.011053	-0.424083	0.000000	1.000000	2.000000	67.000000	0.000000
2984.101443	0.003067	0.546768	0.248500	83.237404	109.227188	143.444443	1.821570	0.000000	-4.656381	0.000000	0.000000	0.000000	0.249908	0.011053	-0.424083	0.000000	1.000000	2.000000	67.000000	0.000000
2984.104776	0.003067	0.546768	0.248500	83.237404	109.227188	143.444443	1.821570	0.000000	-4.656381	0.000000	0.000000	0.000000	0.249908	0.011053	-0.424083	0.000000	1.000000	2.000000	67.000000	0.000000
2984.108109	0.004096	0.546767	0.246942	83.821907	100.041222	134.123917	1.817017	0.000000	-4.658160	0.000000	0.000000	0.000000	0.308832	-0.000492	-0.467389	0.000000	1.000000	2.000000	67.000000	0.000000
2984.111443	0.004096	0.546767	0.246942	83.821907	100.041222	134.123917	1.817017	0.000000	-4.658160	0.000000	0.000000	0.000000	0.308832	-0.000492	-0.467389	0.000000	1.000000	2.000000	67.000000	0.000000
2984.114776	0.004096	0.546767	0.246942	83.821907	100.041222	134.123917	1.817017	0.000000	-4.658160	0.000000	0.000000	0.000000	0.308832	-0.000492	-0.467389	0.000000	1.000000	2.000000	67.000000	0.000000
2984.118109	0.005287	0.546790	0.245278	84.339569	88.104942	121.961075	1.810106	0.000000	-4.660849	0.000000	0.000000	0.000000	0.357250	0.007003	-0.499384	0.000000	1.000000	2.000000	67.000000	0.000000
2984.121443	0.005287	0.546790	0.245278	84.339569	88.104942	121.961075	1.810106	0.000000	-4.660849	0.000000	0.000000	0.000000	0.357250	0.007003	-0.499384	0.000000	1.000000	2.000000	67.000000	0.000000
2984.124776	0.005287	0.546790	0.245278	84.339569	88.104942	121.961075	1.810106	0.000000	-4.660849	0.000000	0.000000	0.000000	0.357250	0.007003	-0.499384	0.000000	1.000000	2.000000	67.000000	0.000000
2984.128109	0.006604	0.546673	0.243430	84.602829	74.732269	108.316566	1.801108	0.000000	-4.664334	0.000000	0.000000	0.000000	0.394959	-0.035254	-0.554267	0.000000	1.000000	2.000000	67.000000	0.000000
2984.131443	0.006604	0.546673	0.243430	84.602829	74.732269	108.316566	1.801108	0.000000	-4.664334	0.000000	0.000000	0.000000	0.394959	-0.035254	-0.554267	0.000000	1.000000	2.000000	67.000000	0.000000
2984.134776	0.006604	0.546673	0.243430	84.602829	74.732269	108.316566	1.801108	0.000000	-4.664334	0.000000	0.000000	0.000000	0.394959	-0.035254	-0.554267	0.000000	1.000000	2.000000	67.000000	0.000000
2984.138109	0.008209	0.546538	0.241299	84.568695	61.502411	94.781105	1.791039	0.000000	-4.668210	0.000000	0.000000	0.000000	0.481441	-0.040275	-0.639433	0.000000	0.000000	2.000000	67.000000	0.000000
2984.141443	0.008209	0.546538	0.241299	84.568695	61.502411	94.781105	1.791039	0.000000	-4.668210	0.000000	0.000000	0.000000	0.481441	-0.040275	-0.639433	0.000000	0.000000	2.000000	67.000000	0.000000
2984.144776	0.008209	0.546538	0.241299	84.568695	61.502411	94.781105	1.791039	0.000000	-4.668210	0.000000	0.000000	0.000000	0.481441	-0.040275	-0.639433	0.000000	0.000000	2.000000	67.000000	0.000000
2984.148109	0.010000	0.546344	0.238998	84.262161	49.880779	82.846703	1.777745	0.000000	-4.673288	0.000000	0.000000	0.000000	0.537275	-0.058380	-0.690275	0.000000	0.000000	2.000000	67.000000	0.000000
2984.151443	0.010000	0.546344	0.238998	84.262161	49.880779	82.846703	1.777745	0.000000	-4.673288	0.000000	0.000000	0.000000	0.537275	-0.058380	-0.690275	0.000000	0.000000	2.000000	67.000000	0.000000
2984.154776	0.010000	0.546344	0.238998	84.262161	49.880779	82.846703	1.777745	0.000000	-4.673288	0.000000	0.000000	0.000000	0.537275	-0.058380	-0.690275	0.000000	0.000000	2.000000	67.000000	0.000000
2984.158109	0.011907	0.546127	0.236520	83.759483	40.676250	73.342346	1.762074	0.000000	-4.679220	0.000000	0.000000	0.000000	0.572339	-0.065110	-0.743348	0.000000	0.000000	2.000000	67.000000	0.000000
2984.161443	0.011907	0.546127	0.236520	83.759483	40.676250	73.342346	1.762074	0.000000	-4.679220	0.000000	0.000000	0.000000	0.572339	-0.065110	-0.743348	0.000000	0.000000	2.000000	67.000000	0.000000
2984.164776	0.011907	0.546127	0.236520	83.759483	40.676250	73.342346	1.762074	0.000000	-4.679220	0.000000	0.000000	0.000000	0.572339	-0.065110	-0.743348	0.000000	0.000000	2.000000	67.000000	0.000000
2984.168109	0.014027	0.545866	0.233846	83.178146	33.900566	66.264381	1.745151	0.000000	-4.685558	0.000000	0.000000	0.000000	0.635972	-0.078227	-0.802094	0.000000	0.000000	2.000000	67.000000	0.000000
2984.171443	0.014027	0.545866	0.233846	83.178146	33.900566	66.264381	1.745151	0.000000	-4.685558	0.000000	0.000000	0.000000	0.635972	-0.078227	-0.802094	0.000000	0.000000	2.000000	67.000000	0.000000
2984.174776	0.014027	0.545866	0.233846	83.178146	33.900566	66.264381	1.745151	0.000000	-4.685558	0.000000	0.000000	0.000000	0.635972	-0.078227	-0.802094	0.000000	0.000000	2.000000	67.000000	0.000000
2984.178109	0.016356	0.545624	0.231013	82.589737	28.997295	61.059486	1.725325	0.000000	-4.692894	0.000000	0.000000	0.000000	0.698549	-0.072633	-0.849936	0.000000	0.000000	2.000000	67.000000	0.000000
2984.181443	0.016356	0.545624	0.231013	82.589737	28.997295	61.059486	1.725325	0.000000	-4.692894	0.000000	0.000000	0.000000	0.698549	-0.072633	-0.849936	0.000000	0.000000	2.000000	67.000000	0.000000
2984.184776	0.016356	0.545624	0.231013	82.589737	28.997295	61.059486	1.725325	0.000000	-4.692894	0.000000	0.000000	0.000000	0.698549	-0.072633	-0.849936	0.000000	0.000000	2.000000	67.000000	0.000000
2984.188109	0.018825	0.545371	0.228088	82.088669	25.381464	57.115929	1.702233	0.000000	-4.701319	0.000000	0.000000	0.000000	0.740852	-0.075970	-0.877590	0.000000	0.000000	2.000000	67.000000	0.000000
2984.191443	0.018825	0.545371	0.228088	82.088669	25.381464	57.115929	1.702233	0.000000	-4.701319	0.000000	0.000000	0.000000	0.740852	-0.075970	-0.877590	0.000000	0.000000	2.000000	67.000000	0.000000
2984.194776	0.018825	0.545371	0.228088	82.088669	25.381464	57.115929	1.702233	0.000000	-4.701319	0.000000	0.000000	0.000000	0.740852	-0.075970	-0.877590	0.000000	0.000000	2.000000	67.000000	0.000000
2984.198109	0.021529	0.545102	0.225032	81.788620	22.752312	54.203270	1.676456	0.000000	-4.710572	0.000000	0.000000	0.000000	0.811084	-0.080650	-0.916734	0.000000	0.000000	2.000000	67.000000	0.000000
2984.201443	0.021529	0.545102	0.225032	81.788620	22.752312	54.203270	1.676456	0.000000	-4.710572	0.000000	0.000000	0.000000	0.811084	-0.080650	-0.916734	0.000000	0.000000	2.000000	67.000000	0.000000
2984.204776	0.021529	0.545102	0.225032	81.788620	22.752312	54.203270	1.676456	0.000000	-4.710572	0.000000	0.000000	0.000000	0.811084	-0.080650	-0.916734	0.000000	0.000000	2.000000	67.000000	0.000000
2984.208109	0.024430	0.544764	0.221866	81.760742	20.871256	52.384975	1.646328	0.000000	-4.721187	0.000000	0.000000	0.000000	0.870408	-0.101500	-0.949809	0.000000	0.000000	2.000000	67.000000	0.000000
2984.211443	0.024430	0.544764	0.221866	81.760742	20.871256	52.384975	1.646328	0.000000	-4.721187	0.000000	0.000000	0.000000	0.870408	-0.101500	-0.949809	0.000000	0.000000	2.000000	67.000000	0.000000
2984.214776	0.024430	0.544764	0.221866	81.760742	20.871256	52.384975	1.646328	0.000000	-4.721187	0.000000	0.000000	0.000000	0.870408	-0.101500	-0.949809	0.000000	0.000000	2.000000	67.000000	0.000000
2984.218109	0.027557	0.544356	0.218585	81.951973	19.253378	51.236980	1.612100	0.000000	-4.732984	0.000000	0.000000	0.000000	0.938013	-0.122136	-0.984497	0.000000	0.000000	2.000000	67.000000	0.000000
2984.221443	0.027557	0.544356	0.218585	81.951973	19.253378	51.236980	1.612100	0.000000	-4.732984	0.000000	0.000000	0.000000	0.938013	-0.122136	-0.984497	0.000000	0.000000	2.000000	67.000000	0.000000
2984.224776	0.027557	0.544356	0.218585	81.951973	19.253378	51.236980	1.612100	0.000000	-4.732984	0.000000	0.000000	0.000000	0.938013	-0.122136	-0.984497	0.000000	0.000000	2.000000	67.000000	0.000000
2984.228109	0.030843	0.543963	0.215242	82.278519	17.410393	49.775524	1.572960	0.000000	-4.746135	0.000000	0.000000	0.000000	0.985686	-0.118000	-1.002678	0.000000	0.000000	2.000000	67.000000	0.000000
2984.231443	0.030843	0.543963	0.215242	82.278519	17.410393	49.775524	1.572960	0.000000	-4.746135	0.000000	0.000000	0.000000	0.985686	-0.118000	-1.002678	0.000000	0.000000	2.000000	67.000000	0.000000
2984.234776	0.030843	0.543963	0.215242	82.278519	17.410393	49.775524	1.572960	0.000000	-4.746135	0.000000	0.000000	0.000000	0.985686	-0.118000	-1.002678	0.000000	0.000000	2.000000	67.000000	0.000000
2984.238109	0.034154	0.543502	0.211786	82.673782	15.483873	48.283329	1.529493	0.000000	-4.760320	0.000000	0.000000	0.000000	0.993317	-0.138446	-1.036904	0.000000	0.000000	2.000000	67.000000	0.000000
2984.241443	0.034154	0.543502	0.211786	82.673782	15.483873	48.283329	1.529493	0.000000	-4.760320	0.000000	0.000000	0.000000	0.993317	-0.138446	-1.036904	0.000000	0.000000	2.000000	67.000000	0.000000
2984.244776	0.034154	0.543502	0.211786	82.673782	15.483873	48.283329	1.529493	0.000000	-4.760320	0.000000	0.000000	0.000000	0.993317	-0.138446	-1.036904	0.000000	0.000000	2.000000	67.000000	0.000000
2984.248109	0.037586	0.543111	0.208276	83.046783	13.834235	46.890831	1.484458	0.000000	-4.774556	0.000000	0.000000	0.000000	1.029730	-0.117269	-1.053115	0.000000	0.000000	2.000000	67.000000	0.000000
2984.251443	0.037586	0.543111	0.208276	83.046783	13.834235	46.890831	1.484458	0.000000	-4.774556	0.000000	0.000000	0.000000	1.029730	-0.117269	-1.053115	0.000000	0.000000	2.000000	67.000000	0.000000
2984.254776	0.037586	0.543111	0.208276	83.046783	13.834235	46.890831	1.484458	0.000000	-4.774556	0.000000	0.000000	0.000000	1.029730	-0.117269	-1.053115	0.000000	0.000000	2.000000	67.000000	0.000000
2984.258109	0.041038	0.542781	0.204648	83.378891	13.173407	46.386551	1.435290	0.000000	-4.789567	0.000000	0.000000	0.000000	1.035699	-0.098990	-1.088388	0.000000	0.000000	2.000000	67.000000	0.000000
2984.261443	0.041038	0.542781	0.204648	83.378891	13.173407	46.386551	1.435290	0.000000	-4.789567	0.000000	0.000000	0.000000	1.035699	-0.098990	-1.088388	0.000000	0.000000	2.000000	67.000000	0.000000
2984.264776	0.041038	0.542781	0.204648	83.378891	13.173407	46.386551	1.435290	0.000000	-4.789567	0.000000	0.000000	0.000000	1.035699	-0.098990	-1.088388	0.000000	0.000000	2.000000	67.000000	0.000000
2984.268109	0.044415	0.542495	0.200926	83.680122	13.999455	47.478863	1.384257	0.000000	-4.804563	0.000000	0.000000	0.000000	1.013107	-0.085875	-1.116436	0.000000	0.000000	2.000000	67.000000	0.000000
2984.271443	0.044415	0.542495	0.200926	83.680122	13.999455	47.478863	1.384257	0.000000	-4.804563	0.000000	0.000000	0.000000	1.013107	-0.085875	-1.116436	0.000000	0.000000	2.000000	67.000000	0.000000
2984.274776	0.044415	0.542495	0.200926	83.680122	13.999455	47.478863	1.384257	0.000000	-4.804563	0.000000	0.000000	0.000000	1.013107	-0.085875	-1.116436	0.000000	0.000000	2.000000	67.000000	0.000000
2984.278109	0.047834	0.542294	0.197010	83.977837	15.157384	49.491726	1.333138	0.000000	-4.818998	0.000000	0.000000	0.000000	1.025496	-0.060269	-1.174826	0.000000	0.000000	2.000000	67.000000	0.000000
2984.281443	0.047834	0.542294	0.197010	83.977837	15.157384	49.491726	1.333138	0.000000	-4.818998	0.000000	0.000000	0.000000	1.025496	-0.060269	-1.174826	0.000000	0.000000	2.000000	67.000000	0.000000
2984.284776	0.047834	0.542294	0.197010	83.977837	15.157384	49.491726	1.333138	0.000000	-4.818998	0.000000	0.000000	0.000000	1.025496	-0.060269	-1.174826	0.000000	0.000000	2.000000	67.000000	0.000000
2984.288109	0.051227	0.542140	0.192906	84.283302	16.145401	51.688919	1.279843	0.000000	-4.833426	0.000000	0.000000	0.000000	1.018037	-0.046041	-1.231320	0.000000	0.000000	2.000000	67.000000	0.000000
2984.291443	0.051227	0.542140	0.192906	84.283302	16.145401	51.688919	1.279843	0.000000	-4.833426	0.000000	0.000000	0.000000	1.018037	-0.046041	-1.231320	0.000000	0.000000	2.000000	67.000000	0.000000
2984.294776	0.051227	0.542140	0.192906	84.283302	16.145401	51.688919	1.279843	0.000000	-4.833426	0.000000	0.000000	0.000000	1.018037	-0.046041	-1.231320	0.000000	0.000000	2.000000	67.000000	0.000000
2984.298109	0.054683	0.542013	0.188588	84.605148	17.163334	53.820843	1.225597	0.000000	-4.847464	0.000000	0.000000	0.000000	1.036670	-0.038302	-1.295305	0.000000	0.000000	2.000000	67.000000	0.000000
2984.301443	0.054683	0.542013	0.188588	84.605148	17.163334	53.820843	1.225597	0.000000	-4.847464	0.000000	0.000000	0.000000	1.036670	-0.038302	-1.295305	0.000000	0.000000	2.000000	67.000000	0.000000
2984.304776	0.054683	0.542013	0.188588	84.605148	17.163334	53.820843	1.225597	0.000000	-4.847464	0.000000	0.000000	0.000000	1.036670	-0.038302	-1.295305	0.000000	0.000000	2.000000	67.000000	0.000000
2984.308109	0.058222	0.541904	0.184015	84.931831	18.319624	55.589699	1.168234	0.000000	-4.861608	0.000000	0.000000	0.000000	1.061672	-0.032520	-1.371748	0.000000	0.000000	2.000000	67.000000	0.000000
2984.311443	0.058222	0.541904	0.184015	84.931831	18.319624	55.589699	1.168234	0.000000	-4.861608	0.000000	0.000000	0.000000	1.061672	-0.032520	-1.371748	0.000000	0.000000	2.000000	67.000000	0.000000
2984.314776	0.058222	0.541904	0.184015	84.931831	18.319624	55.589699	1.168234	0.000000	-4.861608	0.000000	0.000000	0.000000	1.061672	-0.032520	-1.371748	0.000000	0.000000	2.000000	67.000000	0.000000
2984.318109	0.061782	0.541733	0.179253	85.275948	19.627686	57.208420	1.107014	0.000000	-4.875912	0.000000	0.000000	0.000000	1.068078	-0.051373	-1.428830	0.000000	0.000000	2.000000	67.000000	0.000000
2984.321443	0.061782	0.541733	0.179253	85.275948	19.627686	57.208420	1.107014	0.000000	-4.875912	0.000000	0.000000	0.000000	1.068078	-0.051373	-1.428830	0.000000	0.000000	2.000000	67.000000	0.000000
2984.324776	0.061782	0.541733	0.179253	85.275948	19.627686	57.208420	1.107014	0.000000	-4.875912	0.000000	0.000000	0.000000	1.068078	-0.051373	-1.428830	0.000000	0.000000	2.000000	67.000000	0.000000
2984.328109	0.065333	0.541558	0.174345	85.622116	21.082951	59.387531	1.042606	0.000000	-4.890090	0.000000	0.000000	0.000000	1.065284	-0.052551	-1.472223	0.000000	0.000000	2.000000	67.000000	0.000000
2984.331443	0.065333	0.541558	0.174345	85.622116	21.082951	59.387531	1.042606	0.000000	-4.890090	0.000000	0.000000	0.000000	1.065284	-0.052551	-1.472223	0.000000	0.000000	2.000000	67.000000	0.000000
2984.334776	0.065333	0.541558	0.174345	85.622116	21.082951	59.387531	1.042606	0.000000	-4.890090	0.000000	0.000000	0.000000	1.065284	-0.052551	-1.472223	0.000000	0.000000	2.000000	67.000000	0.000000
2984.338109	0.068819	0.541387	0.169369	85.950104	22.629080	61.996609	0.975120	0.000000	-4.903992	0.000000	0.000000	0.000000	1.045794	-0.051084	-1.492963	0.000000	0.000000	2.000000	67.000000	0.000000
2984.341443	0.068819	0.541387	0.169369	85.950104	22.629080	61.996609	0.975120	0.000000	-4.903992	0.000000	0.000000	0.000000	1.045794	-0.051084	-1.492963	0.000000	0.000000	2.000000	67.000000	0.000000
2984.344776	0.068819	0.541387	0.169369	85.950104	22.629080	61.996609	0.975120	0.000000	-4.903992	0.000000	0.000000	0.000000	1.045794	-0.051084	-1.492963	0.000000	0.000000	2.000000	67.000000	0.000000
2984.348109	0.072251	0.541270	0.164426	86.203255	23.901056	64.073517	0.905298	0.000000	-4.917361	0.000000	0.000000	0.000000	1.029555	-0.035171	-1.482889	0.000000	0.000000	2.000000	67.000000	0.000000
2984.351443	0.072251	0.541270	0.164426	86.203255	23.901056	64.073517	0.905298	0.000000	-4.917361	0.000000	0.000000	0.000000	1.029555	-0.035171	-1.482889	0.000000	0.000000	2.000000	67.000000	0.000000
2984.354776	0.072251	0.541270	0.164426	86.203255	23.901056	64.073517	0.905298	0.000000	-4.917361	0.000000	0.000000	0.000000	1.029555	-0.035171	-1.482889	0.000000	0.000000	2.000000	67.000000	0.000000
2984.358109	0.075717	0.541239	0.159503	86.326134	24.750458	65.233612	0.832060	0.000000	-4.930282	0.000000	0.000000	0.000000	1.039831	-0.009319	-1.476689	0.000000	0.000000	2.000000	67.000000	0.000000
2984.361443	0.075717	0.541239	0.159503	86.326134	24.750458	65.233612	0.832060	0.000000	-4.930282	0.000000	0.000000	0.000000	1.039831	-0.009319	-1.476689	0.000000	0.000000	2.000000	67.000000	0.000000
2984.364776	0.075717	0.541239	0.159503	86.326134	24.750458	65.233612	0.832060	0.000000	-4.930282	0.000000	0.000000	0.000000	1.039831	-0.009319	-1.476689	0.000000	0.000000	2.000000	67.000000	0.000000
2984.368109	0.079223	0.541317	0.154654	86.328110	25.043694	65.724182	0.752542	0.000000	-4.943043	0.000000	0.000000	0.000000	1.051816	0.023398	-1.454731	0.000000	0.000000	2.000000	67.000000	0.000000
2984.371443	0.079223	0.541317	0.154654	86.328110	25.043694	65.724182	0.752542	0.000000	-4.943043	0.000000	0.000000	0.000000	1.051816	0.023398	-1.454731	0.000000	0.000000	2.000000	67.000000	0.000000
2984.374776	0.079223	0.541317	0.154654	86.328110	25.043694	65.724182	0.752542	0.000000	-4.943043	0.000000	0.000000	0.000000	1.051816	0.023398	-1.454731	0.000000	0.000000	2.000000	67.000000	0.000000
2984.378109	0.082743	0.541489	0.149904	86.222702	24.802958	65.649406	0.665749	0.000000	-4.955480	0.000000	0.000000	0.000000	1.056057	0.051426	-1.425040	0.000000	0.000000	2.000000	67.000000	0.000000
2984.381443	0.082743	0.541489	0.149904	86.222702	24.802958	65.649406	0.665749	0.000000	-4.955480	0.000000	0.000000	0.000000	1.056057	0.051426	-1.425040	0.000000	0.000000	2.000000	67.000000	0.000000
2984.384776	0.082743	0.541489	0.149904	86.222702	24.802958	65.649406	0.665749	0.000000	-4.955480	0.000000	0.000000	0.000000	1.056057	0.051426	-1.425040	0.000000	0.000000	2.000000	67.000000	0.000000
2984.388109	0.086268	0.541742	0.145183	86.037804	23.813534	64.643204	0.571824	0.000000	-4.967195	0.000000	0.000000	0.000000	1.057626	0.076171	-1.416481	0.000000	0.000000	2.000000	67.000000	0.000000
2984.391443	0.086268	0.541742	0.145183	86.037804	23.813534	64.643204	0.571824	0.000000	-4.967195	0.000000	0.000000	0.000000	1.057626	0.076171	-1.416481	0.000000	0.000000	2.000000	67.000000	0.000000
2984.394776	0.086268	0.541742	0.145183	86.037804	23.813534	64.643204	0.571824	0.000000	-4.967195	0.000000	0.000000	0.000000	1.057626	0.076171	-1.416481	0.000000	0.000000	2.000000	67.000000	0.000000
2984.398109	0.089741	0.541992	0.140492	85.828430	21.477280	62.541386	0.470806	0.000000	-4.977785	0.000000	0.000000	0.000000	1.041840	0.074996	-1.407099	0.000000	0.000000	2.000000	67.000000	0.000000
2984.401443	0.089741	0.541992	0.140492	85.828430	21.477280	62.541386	0.470806	0.000000	-4.977785	0.000000	0.000000	0.000000	1.041840	0.074996	-1.407099	0.000000	0.000000	2.000000	67.000000	0.000000
2984.404776	0.089741	0.541992	0.140492	85.828430	21.477280	62.541386	0.470806	0.000000	-4.977785	0.000000	0.000000	0.000000	1.041840	0.074996	-1.407099	0.000000	0.000000	2.000000	67.000000	0.000000
2984.408109	0.093071	0.542149	0.135805	85.632866	17.856977	59.293282	0.364131	0.000000	-4.986723	0.000000	0.000000	0.000000	0.999020	0.047005	-1.406240	0.000000	0.000000	2.000000	67.000000	0.000000
2984.411443	0.093071	0.542149	0.135805	85.632866	17.856977	59.293282	0.364131	0.000000	-4.986723	0.000000	0.000000	0.000000	0.999020	0.047005	-1.406240	0.000000	0.000000	2.000000	67.000000	0.000000
2984.414776	0.093071	0.542149	0.135805	85.632866	17.856977	59.293282	0.364131	0.000000	-4.986723	0.000000	0.000000	0.000000	0.999020	0.047005	-1.406240	0.000000	0.000000	2.000000	67.000000	0.000000
2984.418109	0.096261	0.542214	0.131123	85.473724	13.822412	55.476864	0.254766	0.000000	-4.993505	0.000000	0.000000	0.000000	0.956852	0.019514	-1.404632	0.000000	0.000000	2.000000	67.000000	0.000000
2984.421443	0.096261	0.542214	0.131123	85.473724	13.822412	55.476864	0.254766	0.000000	-4.993505	0.000000	0.000000	0.000000	0.956852	0.019514	-1.404632	0.000000	0.000000	2.000000	67.000000	0.000000
2984.424776	0.096261	0.542214	0.131123	85.473724	13.822412	55.476864	0.254766	0.000000	-4.993505	0.000000	0.000000	0.000000	0.956852	0.019514	-1.404632	0.000000	0.000000	2.000000	67.000000	0.000000
2984.428109	0.099337	0.542171	0.126427	85.335701	10.449571	52.140804	0.142526	0.000000	-4.997968	0.000000	0.000000	0.000000	0.922825	-0.013087	-1.408584	0.000000	0.000000	2.000000	67.000000	0.000000
2984.431443	0.099337	0.542171	0.126427	85.335701	10.449571	52.140804	0.142526	0.000000	-4.997968	0.000000	0.000000	0.000000	0.922825	-0.013087	-1.408584	0.000000	0.000000	2.000000	67.000000	0.000000
2984.434776	0.099337	0.542171	0.126427	85.335701	10.449571	52.140804	0.142526	0.000000	-4.997968	0.000000	0.000000	0.000000	0.922825	-0.013087	-1.408584	0.000000	0.000000	2.000000	67.000000	0.000000
2984.438109	0.102245	0.542052	0.121726	85.250839	9.114112	51.301224	0.026224	0.000000	-4.999931	0.000000	0.000000	0.000000	0.872415	-0.035465	-1.410523	0.000000	0.000000	2.000000	67.000000	0.000000
2984.441443	0.102245	0.542052	0.121726	85.250839	9.114112	51.301224	0.026224	0.000000	-4.999931	0.000000	0.000000	0.000000	0.872415	-0.035465	-1.410523	0.000000	0.000000	2.000000	67.000000	0.000000
2984.444776	0.102245	0.542052	0.121726	85.250839	9.114112	51.301224	0.026224	0.000000	-4.999931	0.000000	0.000000	0.000000	0.872415	-0.035465	-1.410523	0.000000	0.000000	2.000000	67.000000	0.000000
2984.448109	0.105042	0.541975	0.117012	85.207932	9.707645	52.791382	-0.092198	0.000000	-4.999150	0.000000	0.000000	0.000000	0.839238	-0.023151	-1.413968	0.000000	0.000000	2.000000	67.000000	0.000000
2984.451443	0.105042	0.541975	0.117012	85.207932	9.707645	52.791382	-0.092198	0.000000	-4.999150	0.000000	0.000000	0.000000	0.839238	-0.023151	-1.413968	0.000000	0.000000	2.000000	67.000000	0.000000
2984.454776	0.105042	0.541975	0.117012	85.207932	9.707645	52.791382	-0.092198	0.000000	-4.999150	0.000000	0.000000	0.000000	0.839238	-0.023151	-1.413968	0.000000	0.000000	2.000000	67.000000	0.000000
2984.458109	0.107711	0.541944	0.112332	85.210915	10.132073	53.754158	-0.215265	0.000000	-4.995364	0.000000	0.000000	0.000000	0.800436	-0.009443	-1.404164	0.000000	0.000000	2.000000	67.000000	0.000000
2984.461443	0.107711	0.541944	0.112332	85.210915	10.132073	53.754158	-0.215265	0.000000	-4.995364	0.000000	0.000000	0.000000	0.800436	-0.009443	-1.404164	0.000000	0.000000	2.000000	67.000000	0.000000
2984.464776	0.107711	0.541944	0.112332	85.210915	10.132073	53.754158	-0.215265	0.000000	-4.995364	0.000000	0.000000	0.000000	0.800436	-0.009443	-1.404164	0.000000	0.000000	2.000000	67.000000	0.000000
2984.468109	0.110286	0.541963	0.107719	85.254593	10.447453	54.217091	-0.342397	0.000000	-4.988263	0.000000	0.000000	0.000000	0.772675	0.005711	-1.383967	0.000000	0.000000	2.000000	67.000000	0.000000
2984.471443	0.110286	0.541963	0.107719	85.254593	10.447453	54.217091	-0.342397	0.000000	-4.988263	0.000000	0.000000	0.000000	0.772675	0.005711	-1.383967	0.000000	0.000000	2.000000	67.000000	0.000000
2984.474776	0.110286	0.541963	0.107719	85.254593	10.447453	54.217091	-0.342397	0.000000	-4.988263	0.000000	0.000000	0.000000	0.772675	0.005711	-1.383967	0.000000	0.000000	2.000000	67.000000	0.000000
2984.478109	0.112703	0.542056	0.103245	85.311157	10.691841	55.077759	-0.475291	0.000000	-4.977359	0.000000	0.000000	0.000000	0.725061	0.027949	-1.342041	0.000000	0.000000	2.000000	67.000000	0.000000
2984.481443	0.112703	0.542056	0.103245	85.311157	10.691841	55.077759	-0.475291	0.000000	-4.977359	0.000000	0.000000	0.000000	0.725061	0.027949	-1.342041	0.000000	0.000000	2.000000	67.000000	0.000000
2984.484776	0.112703	0.542056	0.103245	85.311157	10.691841	55.077759	-0.475291	0.000000	-4.977359	0.000000	0.000000	0.000000	0.725061	0.027949	-1.342041	0.000000	0.000000	2.000000	67.000000	0.000000
2984.488109	0.115004	0.542135	0.098961	85.327187	10.310043	55.480843	-0.610581	0.000000	-4.962579	0.000000	0.000000	0.000000	0.690252	0.023841	-1.285237	0.000000	0.000000	2.000000	67.000000	0.000000
2984.491443	0.115004	0.542135	0.098961	85.327187	10.310043	55.480843	-0.610581	0.000000	-4.962579	0.000000	0.000000	0.000000	0.690252	0.023841	-1.285237	0.000000	0.000000	2.000000	67.000000	0.000000
2984.494776	0.115004	0.542135	0.098961	85.327187	10.310043	55.480843	-0.610581	0.000000	-4.962579	0.000000	0.000000	0.000000	0.690252	0.023841	-1.285237	0.000000	0.000000	2.000000	67.000000	0.000000
2984.498109	0.117177	0.542178	0.094918	85.251213	8.368805	54.023914	-0.749502	0.000000	-4.943506	0.000000	0.000000	0.000000	0.652017	0.012694	-1.213036	0.000000	0.000000	2.000000	67.000000	0.000000
2984.501443	0.117177	0.542178	0.094918	85.251213	8.368805	54.023914	-0.749502	0.000000	-4.943506	0.000000	0.000000	0.000000	0.652017	0.012694	-1.213036	0.000000	0.000000	2.000000	67.000000	0.000000
2984.504776	0.117177	0.542178	0.094918	85.251213	8.368805	54.023914	-0.749502	0.000000	-4.943506	0.000000	0.000000	0.000000	0.652017	0.012694	-1.213036	0.000000	0.000000	2.000000	67.000000	0.000000
2984.508109	0.119120	0.542118	0.091112	85.090446	5.543671	51.319801	-0.858861	0.000000	-4.745880	0.000000	0.000000	0.000000	0.582746	-0.017946	-1.141548	0.000000	0.000000	2.000000	67.000000	0.000000
2984.511443	0.119120	0.542118	0.091112	85.090446	5.543671	51.319801	-0.858861	0.000000	-4.745880	0.000000	0.000000	0.000000	0.582746	-0.017946	-1.141548	0.000000	0.000000	2.000000	67.000000	0.000000
2984.514776	0.119120	0.542118	0.091112	85.090446	5.543671	51.319801	-0.858861	0.000000	-4.745880	0.000000	0.000000	0.000000	0.582746	-0.017946	-1.141548	0.000000	0.000000	2.000000	67.000000	0.000000
2984.518109	0.120826	0.541856	0.087487	84.916855	2.835064	48.647953	-0.955985	0.000000	-4.555622	0.000000	0.000000	0.000000	0.511764	-0.078655	-1.087502	0.000000	0.000000	2.000000	67.000000	0.000000
2984.521443	0.120826	0.541856	0.087487	84.916855	2.835064	48.647953	-0.955985	0.000000	-4.555622	0.000000	0.000000	0.000000	0.511764	-0.078655	-1.087502	0.000000	0.000000	2.000000	67.000000	0.000000
2984.524776	0.120826	0.541856	0.087487	84.916855	2.835064	48.647953	-0.955985	0.000000	-4.555622	0.000000	0.000000	0.000000	0.511764	-0.078655	-1.087502	0.000000	0.000000	2.000000	67.000000	0.000000
2984.528109	0.122320	0.541468	0.084009	84.801598	1.329405	47.198196	-1.041279	0.000000	-4.374372	0.000000	0.000000	0.000000	0.448422	-0.116358	-1.043398	0.000000	0.000000	2.000000	67.000000	0.000000
2984.531443	0.122320	0.541468	0.084009	84.801598	1.329405	47.198196	-1.041279	0.000000	-4.374372	0.000000	0.000000	0.000000	0.448422	-0.116358	-1.043398	0.000000	0.000000	2.000000	67.000000	0.000000
2984.534776	0.122320	0.541468	0.084009	84.801598	1.329405	47.198196	-1.041279	0.000000	-4.374372	0.000000	0.000000	0.000000	0.448422	-0.116358	-1.043398	0.000000	0.000000	2.000000	67.000000	0.000000
2984.538109	0.123619	0.541023	0.080607	84.768723	1.676326	47.615284	-1.116016	0.000000	-4.200472	0.000000	0.000000	0.000000	0.389643	-0.133396	-1.020861	0.000000	0.000000	2.000000	67.000000	0.000000
2984.541443	0.123619	0.541023	0.080607	84.768723	1.676326	47.615284	-1.116016	0.000000	-4.200472	0.000000	0.000000	0.000000	0.389643	-0.133396	-1.020861	0.000000	0.000000	2.000000	67.000000	0.000000
2984.544776	0.123619	0.541023	0.080607	84.768723	1.676326	47.615284	-1.116016	0.000000	-4.200472	0.000000	0.000000	0.000000	0.389643	-0.133396	-1.020861	0.000000	0.000000	2.000000	67.000000	0.000000
2984.548109	0.124754	0.540571	0.077287	84.810760	3.142339	49.069324	-1.180956	0.000000	-4.030328	0.000000	0.000000	0.000000	0.340506	-0.135701	-0.995882	0.000000	0.000000	2.000000	67.000000	0.000000
2984.551443	0.124754	0.540571	0.077287	84.810760	3.142339	49.069324	-1.180956	0.000000	-4.030328	0.000000	0.000000	0.000000	0.340506	-0.135701	-0.995882	0.000000	0.000000	2.000000	67.000000	0.000000
2984.554776	0.124754	0.540571	0.077287	84.810760	3.142339	49.069324	-1.180956	0.000000	-4.030328	0.000000	0.000000	0.000000	0.340506	-0.135701	-0.995882	0.000000	0.000000	2.000000	67.000000	0.000000
2984.558109	0.125664	0.540195	0.074116	84.902763	5.771428	51.799862	-1.237707	0.000000	-3.864348	0.000000	0.000000	0.000000	0.273007	-0.112847	-0.951149	0.000000	0.000000	2.000000	67.000000	0.000000
2984.561443	0.125664	0.540195	0.074116	84.902763	5.771428	51.799862	-1.237707	0.000000	-3.864348	0.000000	0.000000	0.000000	0.273007	-0.112847	-0.951149	0.000000	0.000000	2.000000	67.000000	0.000000
2984.564776	0.125664	0.540195	0.074116	84.902763	5.771428	51.799862	-1.237707	0.000000	-3.864348	0.000000	0.000000	0.000000	0.273007	-0.112847	-0.951149	0.000000	0.000000	2.000000	67.000000	0.000000
2984.568109	0.126402	0.539846	0.071073	85.022873	9.412606	55.651043	-1.283209	0.000000	-3.705823	0.000000	0.000000	0.000000	0.221215	-0.104477	-0.913121	0.000000	0.000000	2.000000	67.000000	0.000000
2984.571443	0.126402	0.539846	0.071073	85.022873	9.412606	55.651043	-1.283209	0.000000	-3.705823	0.000000	0.000000	0.000000	0.221215	-0.104477	-0.913121	0.000000	0.000000	2.000000	67.000000	0.000000
2984.574776	0.126402	0.539846	0.071073	85.022873	9.412606	55.651043	-1.283209	0.000000	-3.705823	0.000000	0.000000	0.000000	0.221215	-0.104477	-0.913121	0.000000	0.000000	2.000000	67.000000	0.000000
2984.578109	0.126939	0.539538	0.068246	85.164871	13.631821	60.140125	-1.320078	0.000000	-3.553636	0.000000	0.000000	0.000000	0.161220	-0.092519	-0.847931	0.000000	0.000000	2.000000	67.000000	0.000000
2984.581443	0.126939	0.539538	0.068246	85.164871	13.631821	60.140125	-1.320078	0.000000	-3.553636	0.000000	0.000000	0.000000	0.161220	-0.092519	-0.847931	0.000000	0.000000	2.000000	67.000000	0.000000
2984.584776	0.126939	0.539538	0.068246	85.164871	13.631821	60.140125	-1.320078	0.000000	-3.553636	0.000000	0.000000	0.000000	0.161220	-0.092519	-0.847931	0.000000	0.000000	2.000000	67.000000	0.000000
2984.588109	0.127273	0.539234	0.065605	85.318680	18.133028	64.942245	-1.346948	0.000000	-3.412314	0.000000	0.000000	0.000000	0.100235	-0.091133	-0.792430	0.000000	0.000000	2.000000	67.000000	0.000000
2984.591443	0.127273	0.539234	0.065605	85.318680	18.133028	64.942245	-1.346948	0.000000	-3.412314	0.000000	0.000000	0.000000	0.100235	-0.091133	-0.792430	0.000000	0.000000	2.000000	67.000000	0.000000
2984.594776	0.127273	0.539234	0.065605	85.318680	18.133028	64.942245	-1.346948	0.000000	-3.412314	0.000000	0.000000	0.000000	0.100235	-0.091133	-0.792430	0.000000	0.000000	2.000000	67.000000	0.000000
2984.598109	0.127443	0.538912	0.063187	85.454376	22.785227	69.910789	-1.363653	0.000000	-3.280242	0.000000	0.000000	0.000000	0.051120	-0.096616	-0.725456	0.000000	0.000000	2.000000	67.000000	0.000000
2984.601443	0.127443	0.538912	0.063187	85.454376	22.785227	69.910789	-1.363653	0.000000	-3.280242	0.000000	0.000000	0.000000	0.051120	-0.096616	-0.725456	0.000000	0.000000	2.000000	67.000000	0.000000
2984.604776	0.127443	0.538912	0.063187	85.454376	22.785227	69.910789	-1.363653	0.000000	-3.280242	0.000000	0.000000	0.000000	0.051120	-0.096616	-0.725456	0.000000	0.000000	2.000000	67.000000	0.000000
2984.608109	0.127421	0.538537	0.060965	85.554062	27.609285	75.067879	-1.372173	0.000000	-3.159333	0.000000	0.000000	0.000000	-0.006788	-0.112411	-0.666631	0.000000	0.000000	2.000000	67.000000	0.000000
2984.611443	0.127421	0.538537	0.060965	85.554062	27.609285	75.067879	-1.372173	0.000000	-3.159333	0.000000	0.000000	0.000000	-0.006788	-0.112411	-0.666631	0.000000	0.000000	2.000000	67.000000	0.000000
2984.614776	0.127421	0.538537	0.060965	85.554062	27.609285	75.067879	-1.372173	0.000000	-3.159333	0.000000	0.000000	0.000000	-0.006788	-0.112411	-0.666631	0.000000	0.000000	2.000000	67.000000	0.000000
2984.618109	0.127284	0.538187	0.058930	85.598694	32.759922	80.596382	-1.371042	0.000000	-3.048228	0.000000	0.000000	0.000000	-0.040974	-0.105221	-0.610450	0.000000	0.000000	2.000000	67.000000	0.000000
2984.621443	0.127284	0.538187	0.058930	85.598694	32.759922	80.596382	-1.371042	0.000000	-3.048228	0.000000	0.000000	0.000000	-0.040974	-0.105221	-0.610450	0.000000	0.000000	2.000000	67.000000	0.000000
2984.624776	0.127284	0.538187	0.058930	85.598694	32.759922	80.596382	-1.371042	0.000000	-3.048228	0.000000	0.000000	0.000000	-0.040974	-0.105221	-0.610450	0.000000	0.000000	2.000000	67.000000	0.000000
2984.628109	0.127047	0.537836	0.057021	85.580887	38.402267	86.679039	-1.364213	0.000000	-2.946487	0.000000	0.000000	0.000000	-0.071311	-0.105091	-0.572690	0.000000	0.000000	2.000000	67.000000	0.000000
2984.631443	0.127047	0.537836	0.057021	85.580887	38.402267	86.679039	-1.364213	0.000000	-2.946487	0.000000	0.000000	0.000000	-0.071311	-0.105091	-0.572690	0.000000	0.000000	2.000000	67.000000	0.000000
2984.634776	0.127047	0.537836	0.057021	85.580887	38.402267	86.679039	-1.364213	0.000000	-2.946487	0.000000	0.000000	0.000000	-0.071311	-0.105091	-0.572690	0.000000	0.000000	2.000000	67.000000	0.000000
2984.638109	0.126752	0.537527	0.055200	85.492630	44.279839	93.048889	-1.352328	0.000000	-2.851038	0.000000	0.000000	0.000000	-0.088486	-0.092800	-0.546190	0.000000	0.000000	2.000000	67.000000	0.000000
2984.641443	0.126752	0.537527	0.055200	85.492630	44.279839	93.048889	-1.352328	0.000000	-2.851038	0.000000	0.000000	0.000000	-0.088486	-0.092800	-0.546190	0.000000	0.000000	2.000000	67.000000	0.000000
2984.644776	0.126752	0.537527	0.055200	85.492630	44.279839	93.048889	-1.352328	0.000000	-2.851038	0.000000	0.000000	0.000000	-0.088486	-0.092800	-0.546190	0.000000	0.000000	2.000000	67.000000	0.000000
2984.648109	0.126348	0.537241	0.053463	85.335663	49.902924	99.194908	-1.337580	0.000000	-2.760007	0.000000	0.000000	0.000000	-0.121211	-0.085836	-0.521199	0.000000	0.000000	2.000000	67.000000	0.000000
2984.651443	0.126348	0.537241	0.053463	85.335663	49.902924	99.194908	-1.337580	0.000000	-2.760007	0.000000	0.000000	0.000000	-0.121211	-0.085836	-0.521199	0.000000	0.000000	2.000000	67.000000	0.000000
2984.654776	0.126348	0.537241	0.053463	85.335663	49.902924	99.194908	-1.337580	0.000000	-2.760007	0.000000	0.000000	0.000000	-0.121211	-0.085836	-0.521199	0.000000	0.000000	2.000000	67.000000	0.000000
2984.658109	0.125854	0.537018	0.051777	85.150627	54.812965	104.611732	-1.317379	0.000000	-2.673140	0.000000	0.000000	0.000000	-0.148210	-0.066930	-0.505748	0.000000	0.000000	2.000000	67.000000	0.000000
2984.661443	0.125854	0.537018	0.051777	85.150627	54.812965	104.611732	-1.317379	0.000000	-2.673140	0.000000	0.000000	0.000000	-0.148210	-0.066930	-0.505748	0.000000	0.000000	2.000000	67.000000	0.000000
2984.664776	0.125854	0.537018	0.051777	85.150627	54.812965	104.611732	-1.317379	0.000000	-2.673140	0.000000	0.000000	0.000000	-0.148210	-0.066930	-0.505748	0.000000	0.000000	2.000000	67.000000	0.000000
2984.668109	0.125277	0.536817	0.050169	84.966896	58.790398	109.039749	-1.292677	0.000000	-2.588849	0.000000	0.000000	0.000000	-0.172977	-0.060095	-0.482528	0.000000	0.000000	2.000000	67.000000	0.000000
2984.671443	0.125277	0.536817	0.050169	84.966896	58.790398	109.039749	-1.292677	0.000000	-2.588849	0.000000	0.000000	0.000000	-0.172977	-0.060095	-0.482528	0.000000	0.000000	2.000000	67.000000	0.000000
2984.674776	0.125277	0.536817	0.050169	84.966896	58.790398	109.039749	-1.292677	0.000000	-2.588849	0.000000	0.000000	0.000000	-0.172977	-0.060095	-0.482528	0.000000	0.000000	2.000000	67.000000	0.000000
2984.678109	0.124605	0.536616	0.048581	84.805481	62.040932	112.680374	-1.263848	0.000000	-2.508428	0.000000	0.000000	0.000000	-0.201660	-0.060329	-0.476312	0.000000	0.000000	2.000000	67.000000	0.000000
2984.681443	0.124605	0.536616	0.048581	84.805481	62.040932	112.680374	-1.263848	0.000000	-2.508428	0.000000	0.000000	0.000000	-0.201660	-0.060329	-0.476312	0.000000	0.000000	2.000000	67.000000	0.000000
2984.684776	0.124605	0.536616	0.048581	84.805481	62.040932	112.680374	-1.263848	0.000000	-2.508428	0.000000	0.000000	0.000000	-0.201660	-0.060329	-0.476312	0.000000	0.000000	2.000000	67.000000	0.000000
2984.688109	0.123871	0.536421	0.047047	84.682343	64.616478	115.509155	-1.230238	0.000000	-2.429042	0.000000	0.000000	0.000000	-0.219993	-0.058738	-0.460195	0.000000	0.000000	2.000000	67.000000	0.000000
2984.691443	0.123871	0.536421	0.047047	84.682343	64.616478	115.509155	-1.230238	0.000000	-2.429042	0.000000	0.000000	0.000000	-0.219993	-0.058738	-0.460195	0.000000	0.000000	2.000000	67.000000	0.000000
2984.694776	0.123871	0.536421	0.047047	84.682343	64.616478	115.509155	-1.230238	0.000000	-2.429042	0.000000	0.000000	0.000000	-0.219993	-0.058738	-0.460195	0.000000	0.000000	2.000000	67.000000	0.000000
2984.698109	0.123169	0.536213	0.045526	84.591438	66.768646	117.731659	-1.193572	0.000000	-2.352343	0.000000	0.000000	0.000000	-0.210787	-0.062253	-0.456391	0.000000	0.000000	2.000000	67.000000	0.000000
2984.701443	0.123169	0.536213	0.045526	84.591438	66.768646	117.731659	-1.193572	0.000000	-2.352343	0.000000	0.000000	0.000000	-0.210787	-0.062253	-0.456391	0.000000	0.000000	2.000000	67.000000	0.000000
2984.704776	0.123169	0.536213	0.045526	84.591438	66.768646	117.731659	-1.193572	0.000000	-2.352343	0.000000	0.000000	0.000000	-0.210787	-0.062253	-0.456391	0.000000	0.000000	2.000000	67.000000	0.000000
2984.708109	0.122477	0.536011	0.044041	84.518166	68.649773	119.572708	-1.158441	0.000000	-2.276278	0.000000	0.000000	0.000000	-0.207501	-0.060616	-0.445504	0.000000	0.000000	2.000000	67.000000	0.000000
2984.711443	0.122477	0.536011	0.044041	84.518166	68.649773	119.572708	-1.158441	0.000000	-2.276278	0.000000	0.000000	0.000000	-0.207501	-0.060616	-0.445504	0.000000	0.000000	2.000000	67.000000	0.000000
2984.714776	0.122477	0.536011	0.044041	84.518166	68.649773	119.572708	-1.158441	0.000000	-2.276278	0.000000	0.000000	0.000000	-0.207501	-0.060616	-0.445504	0.000000	0.000000	2.000000	67.000000	0.000000
2984.718109	0.121839	0.535826	0.042559	84.464806	70.297859	121.362679	-1.123858	0.000000	-2.202027	0.000000	0.000000	0.000000	-0.191581	-0.055644	-0.444571	0.000000	0.000000	2.000000	67.000000	0.000000
2984.721443	0.121839	0.535826	0.042559	84.464806	70.297859	121.362679	-1.123858	0.000000	-2.202027	0.000000	0.000000	0.000000	-0.191581	-0.055644	-0.444571	0.000000	0.000000	2.000000	67.000000	0.000000
2984.724776	0.121839	0.535826	0.042559	84.464806	70.297859	121.362679	-1.123858	0.000000	-2.202027	0.000000	0.000000	0.000000	-0.191581	-0.055644	-0.444571	0.000000	0.000000	2.000000	67.000000	0.000000
2984.728109	0.121261	0.535691	0.041115	84.457199	71.582626	122.754715	-1.091928	0.000000	-2.127932	0.000000	0.000000	0.000000	-0.173206	-0.040463	-0.432944	0.000000	0.000000	2.000000	67.000000	0.000000
2984.731443	0.121261	0.535691	0.041115	84.457199	71.582626	122.754715	-1.091928	0.000000	-2.127932	0.000000	0.000000	0.000000	-0.173206	-0.040463	-0.432944	0.000000	0.000000	2.000000	67.000000	0.000000
2984.734776	0.121261	0.535691	0.041115	84.457199	71.582626	122.754715	-1.091928	0.000000	-2.127932	0.000000	0.000000	0.000000	-0.173206	-0.040463	-0.432944	0.000000	0.000000	2.000000	67.000000	0.000000
2984.738109	0.120730	0.535611	0.039650	84.508446	72.453346	123.650314	-1.063060	0.000000	-2.055775	0.000000	0.000000	0.000000	-0.159433	-0.023966	-0.439606	0.000000	0.000000	2.000000	67.000000	0.000000
2984.741443	0.120730	0.535611	0.039650	84.508446	72.453346	123.650314	-1.063060	0.000000	-2.055775	0.000000	0.000000	0.000000	-0.159433	-0.023966	-0.439606	0.000000	0.000000	2.000000	67.000000	0.000000
2984.744776	0.120730	0.535611	0.039650	84.508446	72.453346	123.650314	-1.063060	0.000000	-2.055775	0.000000	0.000000	0.000000	-0.159433	-0.023966	-0.439606	0.000000	0.000000	2.000000	67.000000	0.000000
2984.748109	0.120259	0.535581	0.038224	84.560616	73.262474	124.471718	-1.036488	0.000000	-1.982507	0.000000	0.000000	0.000000	-0.141298	-0.008995	-0.427761	0.000000	0.000000	2.000000	67.000000	0.000000
2984.751443	0.120259	0.535581	0.038224	84.560616	73.262474	124.471718	-1.036488	0.000000	-1.982507	0.000000	0.000000	0.000000	-0.141298	-0.008995	-0.427761	0.000000	0.000000	2.000000	67.000000	0.000000
2984.754776	0.120259	0.535581	0.038224	84.560616	73.262474	124.471718	-1.036488	0.000000	-1.982507	0.000000	0.000000	0.000000	-0.141298	-0.008995	-0.427761	0.000000	0.000000	2.000000	67.000000	0.000000
2984.758109	0.119764	0.535577	0.036798	84.630241	73.885635	125.080040	-1.012938	0.000000	-1.911213	0.000000	0.000000	0.000000	-0.148564	-0.001081	-0.427907	0.000000	0.000000	2.000000	67.000000	0.000000
2984.761443	0.119764	0.535577	0.036798	84.630241	73.885635	125.080040	-1.012938	0.000000	-1.911213	0.000000	0.000000	0.000000	-0.148564	-0.001081	-0.427907	0.000000	0.000000	2.000000	67.000000	0.000000
2984.764776	0.119764	0.535577	0.036798	84.630241	73.885635	125.080040	-1.012938	0.000000	-1.911213	0.000000	0.000000	0.000000	-0.148564	-0.001081	-0.427907	0.000000	0.000000	2.000000	67.000000	0.000000
2984.768109	0.119236	0.535595	0.035438	84.755775	74.247559	125.361526	-0.988178	0.000000	-1.839895	0.000000	0.000000	0.000000	-0.158303	0.005411	-0.407876	0.000000	0.000000	2.000000	67.000000	0.000000
2984.771443	0.119236	0.535595	0.035438	84.755775	74.247559	125.361526	-0.988178	0.000000	-1.839895	0.000000	0.000000	0.000000	-0.158303	0.005411	-0.407876	0.000000	0.000000	2.000000	67.000000	0.000000
2984.774776	0.119236	0.535595	0.035438	84.755775	74.247559	125.361526	-0.988178	0.000000	-1.839895	0.000000	0.000000	0.000000	-0.158303	0.005411	-0.407876	0.000000	0.000000	2.000000	67.000000	0.000000
2984.778109	0.118611	0.535595	0.034081	84.924797	74.360657	125.344902	-0.961794	0.000000	-1.771916	0.000000	0.000000	0.000000	-0.187384	-0.000153	-0.407055	0.000000	0.000000	2.000000	67.000000	0.000000
2984.781443	0.118611	0.535595	0.034081	84.924797	74.360657	125.344902	-0.961794	0.000000	-1.771916	0.000000	0.000000	0.000000	-0.187384	-0.000153	-0.407055	0.000000	0.000000	2.000000	67.000000	0.000000
2984.784776	0.118611	0.535595	0.034081	84.924797	74.360657	125.344902	-0.961794	0.000000	-1.771916	0.000000	0.000000	0.000000	-0.187384	-0.000153	-0.407055	0.000000	0.000000	2.000000	67.000000	0.000000
2984.788109	0.117989	0.535595	0.032830	85.088493	74.468178	125.335991	-0.930563	0.000000	-1.704074	0.000000	0.000000	0.000000	-0.186663	0.000044	-0.375553	0.000000	0.000000	2.000000	67.000000	0.000000
2984.791443	0.117989	0.535595	0.032830	85.088493	74.468178	125.335991	-0.930563	0.000000	-1.704074	0.000000	0.000000	0.000000	-0.186663	0.000044	-0.375553	0.000000	0.000000	2.000000	67.000000	0.000000
2984.794776	0.117989	0.535595	0.032830	85.088493	74.468178	125.335991	-0.930563	0.000000	-1.704074	0.000000	0.000000	0.000000	-0.186663	0.000044	-0.375553	0.000000	0.000000	2.000000	67.000000	0.000000
2984.798109	0.117350	0.535583	0.031603	85.205971	74.780182	125.583832	-0.899453	0.000000	-1.641482	0.000000	0.000000	0.000000	-0.191667	-0.003525	-0.367888	0.000000	0.000000	2.000000	67.000000	0.000000
2984.801443	0.117350	0.535583	0.031603	85.205971	74.780182	125.583832	-0.899453	0.000000	-1.641482	0.000000	0.000000	0.000000	-0.191667	-0.003525	-0.367888	0.000000	0.000000	2.000000	67.000000	0.000000
2984.804776	0.117350	0.535583	0.031603	85.205971	74.780182	125.583832	-0.899453	0.000000	-1.641482	0.000000	0.000000	0.000000	-0.191667	-0.003525	-0.367888	0.000000	0.000000	2.000000	67.000000	0.000000
2984.808109	0.116786	0.535644	0.030475	85.260788	75.314644	126.126564	-0.867508	0.000000	-1.580167	0.000000	0.000000	0.000000	-0.169371	0.018290	-0.338391	0.000000	0.000000	2.000000	67.000000	0.000000
2984.811443	0.116786	0.535644	0.030475	85.260788	75.314644	126.126564	-0.867508	0.000000	-1.580167	0.000000	0.000000	0.000000	-0.169371	0.018290	-0.338391	0.000000	0.000000	2.000000	67.000000	0.000000
2984.814776	0.116786	0.535644	0.030475	85.260788	75.314644	126.126564	-0.867508	0.000000	-1.580167	0.000000	0.000000	0.000000	-0.169371	0.018290	-0.338391	0.000000	0.000000	2.000000	67.000000	0.000000
2984.818109	0.116240	0.535744	0.029422	85.284782	75.824959	126.671539	-0.839280	0.000000	-1.523768	0.000000	0.000000	0.000000	-0.163628	0.029953	-0.316157	0.000000	0.000000	2.000000	67.000000	0.000000
2984.821443	0.116240	0.535744	0.029422	85.284782	75.824959	126.671539	-0.839280	0.000000	-1.523768	0.000000	0.000000	0.000000	-0.163628	0.029953	-0.316157	0.000000	0.000000	2.000000	67.000000	0.000000
2984.824776	0.116240	0.535744	0.029422	85.284782	75.824959	126.671539	-0.839280	0.000000	-1.523768	0.000000	0.000000	0.000000	-0.163628	0.029953	-0.316157	0.000000	0.000000	2.000000	67.000000	0.000000
2984.828109	0.115699	0.535916	0.028483	85.302597	76.202316	127.085823	-0.812009	0.000000	-1.471075	0.000000	0.000000	0.000000	-0.162264	0.051747	-0.281459	0.000000	0.000000	2.000000	67.000000	0.000000
2984.831443	0.115699	0.535916	0.028483	85.302597	76.202316	127.085823	-0.812009	0.000000	-1.471075	0.000000	0.000000	0.000000	-0.162264	0.051747	-0.281459	0.000000	0.000000	2.000000	67.000000	0.000000
2984.834776	0.115699	0.535916	0.028483	85.302597	76.202316	127.085823	-0.812009	0.000000	-1.471075	0.000000	0.000000	0.000000	-0.162264	0.051747	-0.281459	0.000000	0.000000	2.000000	67.000000	0.000000
2984.838109	0.115163	0.536161	0.027661	85.316833	76.424850	127.341164	-0.784965	0.000000	-1.424165	0.000000	0.000000	0.000000	-0.160907	0.073497	-0.246701	0.000000	0.000000	2.000000	67.000000	0.000000
2984.841443	0.115163	0.536161	0.027661	85.316833	76.424850	127.341164	-0.784965	0.000000	-1.424165	0.000000	0.000000	0.000000	-0.160907	0.073497	-0.246701	0.000000	0.000000	2.000000	67.000000	0.000000
2984.844776	0.115163	0.536161	0.027661	85.316833	76.424850	127.341164	-0.784965	0.000000	-1.424165	0.000000	0.000000	0.000000	-0.160907	0.073497	-0.246701	0.000000	0.000000	2.000000	67.000000	0.000000
2984.848109	0.115163	0.536161	0.027661	85.328026	76.533829	127.486290	-0.758147	0.000000	-1.383049	0.000000	0.000000	0.000000	-0.160907	0.073497	-0.246701	0.000000	0.000000	2.000000	67.000000	0.000000
2984.851443	0.114624	0.536418	0.026923	85.328026	76.533829	127.486290	-0.758147	0.000000	-1.383049	0.000000	0.000000	0.000000	-0.161814	0.076982	-0.221395	0.000000	0.000000	2.000000	67.000000	0.000000
2984.854776	0.114624	0.536418	0.026923	85.328026	76.533829	127.486290	-0.758147	0.000000	-1.383049	0.000000	0.000000	0.000000	-0.161814	0.076982	-0.221395	0.000000	0.000000	2.000000	67.000000	0.000000
2984.858109	0.114080	0.536714	0.026265	85.332260	76.551910	127.546394	-0.758147	0.000000	-1.383049	0.000000	0.000000	0.000000	-0.163036	0.088681	-0.197326	0.000000	0.000000	2.000000	67.000000	0.000000
2984.861443	0.114080	0.536714	0.026265	85.332260	76.551910	127.546394	-0.758147	0.000000	-1.383049	0.000000	0.000000	0.000000	-0.163036	0.088681	-0.197326	0.000000	0.000000	2.000000	67.000000	0.000000
2984.864776	0.114080	0.536714	0.026265	85.332260	76.551910	127.546394	-0.758147	0.000000	-1.383049	0.000000	0.000000	0.000000	-0.163036	0.088681	-0.197326	0.000000	0.000000	2.000000	67.000000	0.000000
2984.868109	0.114080	0.536714	0.026265	85.333649	76.537086	127.580643	-0.704005	0.000000	-1.313262	0.000000	0.000000	0.000000	-0.163036	0.088681	-0.197326	0.000000	0.000000	2.000000	67.000000	0.000000
2984.871443	0.113524	0.537015	0.025652	85.333649	76.537086	127.580643	-0.704005	0.000000	-1.313262	0.000000	0.000000	0.000000	-0.166800	0.090314	-0.184007	0.000000	0.000000	2.000000	67.000000	0.000000
2984.874776	0.113524	0.537015	0.025652	85.333649	76.537086	127.580643	-0.704005	0.000000	-1.313262	0.000000	0.000000	0.000000	-0.166800	0.090314	-0.184007	0.000000	0.000000	2.000000	67.000000	0.000000
2984.878109	0.112979	0.537294	0.025082	85.335075	76.525169	127.615067	-0.704005	0.000000	-1.313262	0.000000	0.000000	0.000000	-0.163397	0.083803	-0.171017	0.000000	0.000000	2.000000	67.000000	0.000000
2984.881443	0.112979	0.537294	0.025082	85.335075	76.525169	127.615067	-0.704005	0.000000	-1.313262	0.000000	0.000000	0.000000	-0.163397	0.083803	-0.171017	0.000000	0.000000	2.000000	67.000000	0.000000
2984.884776	0.112979	0.537294	0.025082	85.335075	76.525169	127.615067	-0.704005	0.000000	-1.313262	0.000000	0.000000	0.000000	-0.163397	0.083803	-0.171017	0.000000	0.000000	2.000000	67.000000	0.000000
2984.888109	0.112979	0.537294	0.025082	85.336456	76.515961	127.649475	-0.648973	0.000000	-1.254091	0.000000	0.000000	0.000000	-0.163397	0.083803	-0.171017	0.000000	0.000000	2.000000	67.000000	0.000000
2984.891443	0.112464	0.537562	0.024528	85.336456	76.515961	127.649475	-0.648973	0.000000	-1.254091	0.000000	0.000000	0.000000	-0.154713	0.080449	-0.166260	0.000000	0.000000	2.000000	67.000000	0.000000
2984.894776	0.112464	0.537562	0.024528	85.336456	76.515961	127.649475	-0.648973	0.000000	-1.254091	0.000000	0.000000	0.000000	-0.154713	0.080449	-0.166260	0.000000	0.000000	2.000000	67.000000	0.000000
2984.898109	0.111966	0.537840	0.023945	85.337891	76.512192	127.683929	-0.648973	0.000000	-1.254091	0.000000	0.000000	0.000000	-0.149173	0.083204	-0.174805	0.000000	0.000000	2.000000	67.000000	0.000000
2984.901443	0.111966	0.537840	0.023945	85.337891	76.512192	127.683929	-0.648973	0.000000	-1.254091	0.000000	0.000000	0.000000	-0.149173	0.083204	-0.174805	0.000000	0.000000	2.000000	67.000000	0.000000
2984.904776	0.111966	0.537840	0.023945	85.337891	76.512192	127.683929	-0.648973	0.000000	-1.254091	0.000000	0.000000	0.000000	-0.149173	0.083204	-0.174805	0.000000	0.000000	2.000000	67.000000	0.000000
2984.908109	0.111966	0.537840	0.023945	85.339317	76.511169	127.718353	-0.598325	0.000000	-1.197247	0.000000	0.000000	0.000000	-0.149173	0.083204	-0.174805	0.000000	0.000000	2.000000	67.000000	0.000000
2984.911443	0.111511	0.538099	0.023333	85.339317	76.511169	127.718353	-0.598325	0.000000	-1.197247	0.000000	0.000000	0.000000	-0.136500	0.077822	-0.183640	0.000000	0.000000	2.000000	67.000000	0.000000
2984.914776	0.111511	0.538099	0.023333	85.339317	76.511169	127.718353	-0.598325	0.000000	-1.197247	0.000000	0.000000	0.000000	-0.136500	0.077822	-0.183640	0.000000	0.000000	2.000000	67.000000	0.000000
2984.918109	0.111083	0.538401	0.022728	85.340660	76.510201	127.752869	-0.598325	0.000000	-1.197247	0.000000	0.000000	0.000000	-0.128511	0.090639	-0.181383	0.000000	0.000000	2.000000	67.000000	0.000000
2984.921443	0.111083	0.538401	0.022728	85.340660	76.510201	127.752869	-0.598325	0.000000	-1.197247	0.000000	0.000000	0.000000	-0.128511	0.090639	-0.181383	0.000000	0.000000	2.000000	67.000000	0.000000
2984.924776	0.111083	0.538401	0.022728	85.340660	76.510201	127.752869	-0.598325	0.000000	-1.197247	0.000000	0.000000	0.000000	-0.128511	0.090639	-0.181383	0.000000	0.000000	2.000000	67.000000	0.000000
2984.928109	0.111083	0.538401	0.022728	85.340660	76.480255	127.752846	-0.554156	0.000000	-1.136410	0.000000	0.000000	0.000000	-0.128511	0.090639	-0.181383	0.000000	0.000000	2.000000	67.000000	0.000000
2984.931443	0.110683	0.538692	0.022140	85.340660	76.480255	127.752846	-0.554156	0.000000	-1.136410	0.000000	0.000000	0.000000	-0.119956	0.087303	-0.176514	0.000000	0.000000	2.000000	67.000000	0.000000
2984.934776	0.110683	0.538692	0.022140	85.340660	76.480255	127.752846	-0.554156	0.000000	-1.136410	0.000000	0.000000	0.000000	-0.119956	0.087303	-0.176514	0.000000	0.000000	2.000000	67.000000	0.000000
2984.938109	0.110302	0.538992	0.021523	85.342049	76.446136	127.744186	-0.554156	0.000000	-1.136410	0.000000	0.000000	0.000000	-0.114518	0.089984	-0.184999	0.000000	0.000000	2.000000	67.000000	0.000000
2984.941443	0.110302	0.538992	0.021523	85.342049	76.446136	127.744186	-0.554156	0.000000	-1.136410	0.000000	0.000000	0.000000	-0.114518	0.089984	-0.184999	0.000000	0.000000	2.000000	67.000000	0.000000
2984.944776	0.110302	0.538992	0.021523	85.342049	76.446136	127.744186	-0.554156	0.000000	-1.136410	0.000000	0.000000	0.000000	-0.114518	0.089984	-0.184999	0.000000	0.000000	2.000000	67.000000	0.000000
2984.948109	0.110302	0.538992	0.021523	85.346252	76.354355	127.675240	-0.515077	0.000000	-1.076158	0.000000	0.000000	0.000000	-0.114518	0.089984	-0.184999	0.000000	0.000000	2.000000	67.000000	0.000000
2984.951443	0.109911	0.539315	0.020969	85.346252	76.354355	127.675240	-0.515077	0.000000	-1.076158	0.000000	0.000000	0.000000	-0.117161	0.096795	-0.166178	0.000000	0.000000	2.000000	67.000000	0.000000
2984.954776	0.109911	0.539315	0.020969	85.346252	76.354355	127.675240	-0.515077	0.000000	-1.076158	0.000000	0.000000	0.000000	-0.117161	0.096795	-0.166178	0.000000	0.000000	2.000000	67.000000	0.000000
2984.958109	0.109503	0.539626	0.020442	85.357422	76.142372	127.476440	-0.515077	0.000000	-1.076158	0.000000	0.000000	0.000000	-0.122273	0.093478	-0.158132	0.000000	0.000000	2.000000	67.000000	0.000000
2984.961443	0.109503	0.539626	0.020442	85.357422	76.142372	127.476440	-0.515077	0.000000	-1.076158	0.000000	0.000000	0.000000	-0.122273	0.093478	-0.158132	0.000000	0.000000	2.000000	67.000000	0.000000
2984.964776	0.109503	0.539626	0.020442	85.357422	76.142372	127.476440	-0.515077	0.000000	-1.076158	0.000000	0.000000	0.000000	-0.122273	0.093478	-0.158132	0.000000	0.000000	2.000000	67.000000	0.000000
2984.968109	0.109503	0.539626	0.020442	85.385269	75.844551	127.170967	-0.475172	0.000000	-1.022106	0.000000	0.000000	0.000000	-0.122273	0.093478	-0.158132	0.000000	0.000000	2.000000	67.000000	0.000000
2984.971443	0.109101	0.539954	0.019932	85.385269	75.844551	127.170967	-0.475172	0.000000	-1.022106	0.000000	0.000000	0.000000	-0.120879	0.098248	-0.152961	0.000000	0.000000	2.000000	67.000000	0.000000
2984.974776	0.109101	0.539954	0.019932	85.385269	75.844551	127.170967	-0.475172	0.000000	-1.022106	0.000000	0.000000	0.000000	-0.120879	0.098248	-0.152961	0.000000	0.000000	2.000000	67.000000	0.000000
2984.978109	0.108716	0.540294	0.019502	85.408714	75.522980	126.845123	-0.475172	0.000000	-1.022106	0.000000	0.000000	0.000000	-0.115204	0.102199	-0.128974	0.000000	0.000000	2.000000	67.000000	0.000000
2984.981443	0.108716	0.540294	0.019502	85.408714	75.522980	126.845123	-0.475172	0.000000	-1.022106	0.000000	0.000000	0.000000	-0.115204	0.102199	-0.128974	0.000000	0.000000	2.000000	67.000000	0.000000
2984.984776	0.108716	0.540294	0.019502	85.408714	75.522980	126.845123	-0.475172	0.000000	-1.022106	0.000000	0.000000	0.000000	-0.115204	0.102199	-0.128974	0.000000	0.000000	2.000000	67.000000	0.000000
2984.988109	0.108716	0.540294	0.019502	85.415413	75.247253	126.581383	-0.435825	0.000000	-0.975117	0.000000	0.000000	0.000000	-0.115204	0.102199	-0.128974	0.000000	0.000000	2.000000	67.000000	0.000000
2984.991443	0.108356	0.540634	0.019067	85.415413	75.247253	126.581383	-0.435825	0.000000	-0.975117	0.000000	0.000000	0.000000	-0.108290	0.101942	-0.130714	0.000000	0.000000	2.000000	67.000000	0.000000
2984.994776	0.108356	0.540634	0.019067	85.415413	75.247253	126.581383	-0.435825	0.000000	-0.975117	0.000000	0.000000	0.000000	-0.108290	0.101942	-0.130714	0.000000	0.000000	2.000000	67.000000	0.000000
2984.998109	0.108005	0.540954	0.018675	85.409485	74.995308	126.355209	-0.435825	0.000000	-0.975117	0.000000	0.000000	0.000000	-0.105116	0.095819	-0.117453	0.000000	0.000000	2.000000	67.000000	0.000000
2985.001443	0.108005	0.540954	0.018675	85.409485	74.995308	126.355209	-0.435825	0.000000	-0.975117	0.000000	0.000000	0.000000	-0.105116	0.095819	-0.117453	0.000000	0.000000	2.000000	67.000000	0.000000
2985.004776	0.108005	0.540954	0.018675	85.409485	74.995308	126.355209	-0.435825	0.000000	-0.975117	0.000000	0.000000	0.000000	-0.105116	0.095819	-0.117453	0.000000	0.000000	2.000000	67.000000	0.000000
2985.008109	0.108005	0.540954	0.018675	85.400658	74.761581	126.148026	-0.400257	0.000000	-0.933756	0.000000	0.000000	0.000000	-0.105116	0.095819	-0.117453	0.000000	0.000000	2.000000	67.000000	0.000000
2985.011443	0.107681	0.541316	0.018291	85.400658	74.761581	126.148026	-0.400257	0.000000	-0.933756	0.000000	0.000000	0.000000	-0.097321	0.108666	-0.115113	0.000000	0.000000	2.000000	67.000000	0.000000
2985.014776	0.107681	0.541316	0.018291	85.400658	74.761581	126.148026	-0.400257	0.000000	-0.933756	0.000000	0.000000	0.000000	-0.097321	0.108666	-0.115113	0.000000	0.000000	2.000000	67.000000	0.000000
2985.018109	0.107321	0.541685	0.017958	85.390282	74.450043	125.863777	-0.400257	0.000000	-0.933756	0.000000	0.000000	0.000000	-0.108025	0.110615	-0.100110	0.000000	0.000000	2.000000	67.000000	0.000000
2985.021443	0.107321	0.541685	0.017958	85.390282	74.450043	125.863777	-0.400257	0.000000	-0.933756	0.000000	0.000000	0.000000	-0.108025	0.110615	-0.100110	0.000000	0.000000	2.000000	67.000000	0.000000
2985.024776	0.107321	0.541685	0.017958	85.390282	74.450043	125.863777	-0.400257	0.000000	-0.933756	0.000000	0.000000	0.000000	-0.108025	0.110615	-0.100110	0.000000	0.000000	2.000000	67.000000	0.000000
2985.028109	0.107321	0.541685	0.017958	85.373817	74.042671	125.487831	-0.366033	0.000000	-0.897885	0.000000	0.000000	0.000000	-0.108025	0.110615	-0.100110	0.000000	0.000000	2.000000	67.000000	0.000000
2985.031443	0.107001	0.542094	0.017695	85.373817	74.042671	125.487831	-0.366033	0.000000	-0.897885	0.000000	0.000000	0.000000	-0.096008	0.122718	-0.078936	0.000000	0.000000	2.000000	67.000000	0.000000
2985.034776	0.107001	0.542094	0.017695	85.373817	74.042671	125.487831	-0.366033	0.000000	-0.897885	0.000000	0.000000	0.000000	-0.096008	0.122718	-0.078936	0.000000	0.000000	2.000000	67.000000	0.000000
2985.038109	0.106680	0.542534	0.017535	85.352692	73.537003	125.013229	-0.366033	0.000000	-0.897885	0.000000	0.000000	0.000000	-0.096044	0.131980	-0.047975	0.000000	0.000000	2.000000	67.000000	0.000000
2985.041443	0.106680	0.542534	0.017535	85.352692	73.537003	125.013229	-0.366033	0.000000	-0.897885	0.000000	0.000000	0.000000	-0.096044	0.131980	-0.047975	0.000000	0.000000	2.000000	67.000000	0.000000
2985.044776	0.106680	0.542534	0.017535	85.352692	73.537003	125.013229	-0.366033	0.000000	-0.897885	0.000000	0.000000	0.000000	-0.096044	0.131980	-0.047975	0.000000	0.000000	2.000000	67.000000	0.000000
2985.048109	0.106680	0.542534	0.017535	85.326515	72.935684	124.442673	-0.334024	0.000000	-0.876733	0.000000	0.000000	0.000000	-0.096044	0.131980	-0.047975	0.000000	0.000000	2.000000	67.000000	0.000000
2985.051443	0.106382	0.543031	0.017468	85.326515	72.935684	124.442673	-0.334024	0.000000	-0.876733	0.000000	0.000000	0.000000	-0.089679	0.149302	-0.019918	0.000000	0.000000	2.000000	67.000000	0.000000
2985.054776	0.106382	0.543031	0.017468	85.326515	72.935684	124.442673	-0.334024	0.000000	-0.876733	0.000000	0.000000	0.000000	-0.089679	0.149302	-0.019918	0.000000	0.000000	2.000000	67.000000	0.000000
2985.058109	0.106132	0.543551	0.017517	85.293602	72.212227	123.746811	-0.334024	0.000000	-0.876733	0.000000	0.000000	0.000000	-0.074788	0.155870	0.014720	0.000000	0.000000	2.000000	67.000000	0.000000
2985.061443	0.106132	0.543551	0.017517	85.293602	72.212227	123.746811	-0.334024	0.000000	-0.876733	0.000000	0.000000	0.000000	-0.074788	0.155870	0.014720	0.000000	0.000000	2.000000	67.000000	0.000000
2985.064776	0.106132	0.543551	0.017517	85.293602	72.212227	123.746811	-0.334024	0.000000	-0.876733	0.000000	0.000000	0.000000	-0.074788	0.155870	0.014720	0.000000	0.000000	2.000000	67.000000	0.000000
2985.068109	0.106132	0.543551	0.017517	85.253517	71.374702	122.931000	-0.306613	0.000000	-0.875867	0.000000	0.000000	0.000000	-0.074788	0.155870	0.014720	0.000000	0.000000	2.000000	67.000000	0.000000
2985.071443	0.105954	0.544119	0.017672	85.253517	71.374702	122.931000	-0.306613	0.000000	-0.875867	0.000000	0.000000	0.000000	-0.053514	0.170524	0.046456	0.000000	0.000000	2.000000	67.000000	0.000000
2985.074776	0.105954	0.544119	0.017672	85.253517	71.374702	122.931000	-0.306613	0.000000	-0.875867	0.000000	0.000000	0.000000	-0.053514	0.170524	0.046456	0.000000	0.000000	2.000000	67.000000	0.000000
2985.078109	0.105842	0.544720	0.017915	85.209190	70.493164	122.065483	-0.306613	0.000000	-0.875867	0.000000	0.000000	0.000000	-0.033474	0.180201	0.072793	0.000000	0.000000	2.000000	67.000000	0.000000
2985.081443	0.105842	0.544720	0.017915	85.209190	70.493164	122.065483	-0.306613	0.000000	-0.875867	0.000000	0.000000	0.000000	-0.033474	0.180201	0.072793	0.000000	0.000000	2.000000	67.000000	0.000000
2985.084776	0.105842	0.544720	0.017915	85.209190	70.493164	122.065483	-0.306613	0.000000	-0.875867	0.000000	0.000000	0.000000	-0.033474	0.180201	0.072793	0.000000	0.000000	2.000000	67.000000	0.000000
2985.088109	0.105842	0.544720	0.017915	85.158638	69.534439	121.122475	-0.292115	0.000000	-0.895742	0.000000	0.000000	0.000000	-0.033474	0.180201	0.072793	0.000000	0.000000	2.000000	67.000000	0.000000
2985.091443	0.105766	0.545346	0.018210	85.158638	69.534439	121.122475	-0.292115	0.000000	-0.895742	0.000000	0.000000	0.000000	-0.022920	0.187694	0.088493	0.000000	0.000000	2.000000	67.000000	0.000000
2985.094776	0.105766	0.545346	0.018210	85.158638	69.534439	121.122475	-0.292115	0.000000	-0.895742	0.000000	0.000000	0.000000	-0.022920	0.187694	0.088493	0.000000	0.000000	2.000000	67.000000	0.000000
2985.098109	0.105711	0.546004	0.018602	85.105675	68.587646	120.185555	-0.292115	0.000000	-0.895742	0.000000	0.000000	0.000000	-0.016466	0.197563	0.117759	0.000000	0.000000	2.000000	67.000000	0.000000
2985.101443	0.105711	0.546004	0.018602	85.105675	68.587646	120.185555	-0.292115	0.000000	-0.895742	0.000000	0.000000	0.000000	-0.016466	0.197563	0.117759	0.000000	0.000000	2.000000	67.000000	0.000000
2985.104776	0.105711	0.546004	0.018602	85.105675	68.587646	120.185555	-0.292115	0.000000	-0.895742	0.000000	0.000000	0.000000	-0.016466	0.197563	0.117759	0.000000	0.000000	2.000000	67.000000	0.000000
2985.108109	0.105711	0.546004	0.018602	85.059456	67.831436	119.440857	-0.285551	0.000000	-0.930118	0.000000	0.000000	0.000000	-0.016466	0.197563	0.117759	0.000000	0.000000	2.000000	67.000000	0.000000
2985.111443	0.105678	0.546664	0.018989	85.059456	67.831436	119.440857	-0.285551	0.000000	-0.930118	0.000000	0.000000	0.000000	-0.009819	0.197856	0.115943	0.000000	0.000000	2.000000	67.000000	0.000000
2985.114776	0.105678	0.546664	0.018989	85.059456	67.831436	119.440857	-0.285551	0.000000	-0.930118	0.000000	0.000000	0.000000	-0.009819	0.197856	0.115943	0.000000	0.000000	2.000000	67.000000	0.000000
2985.118109	0.105641	0.547307	0.019357	85.059219	68.008636	119.621132	-0.285551	0.000000	-0.930118	0.000000	0.000000	0.000000	-0.011121	0.193009	0.110312	0.000000	0.000000	2.000000	67.000000	0.000000
2985.121443	0.105641	0.547307	0.019357	85.059219	68.008636	119.621132	-0.285551	0.000000	-0.930118	0.000000	0.000000	0.000000	-0.011121	0.193009	0.110312	0.000000	0.000000	2.000000	67.000000	0.000000
2985.124776	0.105641	0.547307	0.019357	85.059219	68.008636	119.621132	-0.285551	0.000000	-0.930118	0.000000	0.000000	0.000000	-0.011121	0.193009	0.110312	0.000000	0.000000	2.000000	67.000000	0.000000
2985.128109	0.105641	0.547307	0.019357	85.119133	69.446136	121.057289	-0.282061	0.000000	-0.967827	0.000000	0.000000	0.000000	-0.011121	0.193009	0.110312	0.000000	0.000000	2.000000	67.000000	0.000000
2985.131443	0.105636	0.547926	0.019655	85.119133	69.446136	121.057289	-0.282061	0.000000	-0.967827	0.000000	0.000000	0.000000	-0.001507	0.185813	0.089621	0.000000	0.000000	2.000000	67.000000	0.000000
2985.134776	0.105636	0.547926	0.019655	85.119133	69.446136	121.057289	-0.282061	0.000000	-0.967827	0.000000	0.000000	0.000000	-0.001507	0.185813	0.089621	0.000000	0.000000	2.000000	67.000000	0.000000
2985.138109	0.105676	0.548546	0.019943	85.209190	71.707367	123.306679	-0.282061	0.000000	-0.967827	0.000000	0.000000	0.000000	0.012000	0.186043	0.086348	0.000000	0.000000	2.000000	67.000000	0.000000
2985.141443	0.105676	0.548546	0.019943	85.209190	71.707367	123.306679	-0.282061	0.000000	-0.967827	0.000000	0.000000	0.000000	0.012000	0.186043	0.086348	0.000000	0.000000	2.000000	67.000000	0.000000
2985.144776	0.105676	0.548546	0.019943	85.209190	71.707367	123.306679	-0.282061	0.000000	-0.967827	0.000000	0.000000	0.000000	0.012000	0.186043	0.086348	0.000000	0.000000	2.000000	67.000000	0.000000
2985.148109	0.105676	0.548546	0.019943	85.295387	74.159706	125.741364	-0.283810	0.000000	-0.997155	0.000000	0.000000	0.000000	0.012000	0.186043	0.086348	0.000000	0.000000	2.000000	67.000000	0.000000
2985.151443	0.105762	0.549141	0.020225	85.295387	74.159706	125.741364	-0.283810	0.000000	-0.997155	0.000000	0.000000	0.000000	0.025856	0.178258	0.084544	0.000000	0.000000	2.000000	67.000000	0.000000
2985.154776	0.105762	0.549141	0.020225	85.295387	74.159706	125.741364	-0.283810	0.000000	-0.997155	0.000000	0.000000	0.000000	0.025856	0.178258	0.084544	0.000000	0.000000	2.000000	67.000000	0.000000
2985.158109	0.105918	0.549709	0.020496	85.363075	76.393822	127.950890	-0.283810	0.000000	-0.997155	0.000000	0.000000	0.000000	0.046547	0.170433	0.081252	0.000000	0.000000	2.000000	67.000000	0.000000
2985.161443	0.105918	0.549709	0.020496	85.363075	76.393822	127.950890	-0.283810	0.000000	-0.997155	0.000000	0.000000	0.000000	0.046547	0.170433	0.081252	0.000000	0.000000	2.000000	67.000000	0.000000
2985.164776	0.105918	0.549709	0.020496	85.363075	76.393822	127.950890	-0.283810	0.000000	-0.997155	0.000000	0.000000	0.000000	0.046547	0.170433	0.081252	0.000000	0.000000	2.000000	67.000000	0.000000
2985.168109	0.105918	0.549709	0.020496	85.408844	78.218300	129.748764	-0.295877	0.000000	-1.024788	0.000000	0.000000	0.000000	0.046547	0.170433	0.081252	0.000000	0.000000	2.000000	67.000000	0.000000
2985.171443	0.106147	0.550241	0.020778	85.408844	78.218300	129.748764	-0.295877	0.000000	-1.024788	0.000000	0.000000	0.000000	0.068781	0.159783	0.084736	0.000000	0.000000	2.000000	67.000000	0.000000
2985.174776	0.106147	0.550241	0.020778	85.408844	78.218300	129.748764	-0.295877	0.000000	-1.024788	0.000000	0.000000	0.000000	0.068781	0.159783	0.084736	0.000000	0.000000	2.000000	67.000000	0.000000
2985.178109	0.106425	0.550792	0.021067	85.437950	79.571968	131.067322	-0.295877	0.000000	-1.024788	0.000000	0.000000	0.000000	0.083590	0.165156	0.086739	0.000000	0.000000	2.000000	67.000000	0.000000
2985.181443	0.106425	0.550792	0.021067	85.437950	79.571968	131.067322	-0.295877	0.000000	-1.024788	0.000000	0.000000	0.000000	0.083590	0.165156	0.086739	0.000000	0.000000	2.000000	67.000000	0.000000
2985.184776	0.106425	0.550792	0.021067	85.437950	79.571968	131.067322	-0.295877	0.000000	-1.024788	0.000000	0.000000	0.000000	0.083590	0.165156	0.086739	0.000000	0.000000	2.000000	67.000000	0.000000
2985.188109	0.106425	0.550792	0.021067	85.453476	80.475586	131.937485	-0.321272	0.000000	-1.053367	0.000000	0.000000	0.000000	0.083590	0.165156	0.086739	0.000000	0.000000	2.000000	67.000000	0.000000
2985.191443	0.106705	0.551316	0.021361	85.453476	80.475586	131.937485	-0.321272	0.000000	-1.053367	0.000000	0.000000	0.000000	0.083955	0.157364	0.087975	0.000000	0.000000	2.000000	67.000000	0.000000
2985.194776	0.106705	0.551316	0.021361	85.453476	80.475586	131.937485	-0.321272	0.000000	-1.053367	0.000000	0.000000	0.000000	0.083955	0.157364	0.087975	0.000000	0.000000	2.000000	67.000000	0.000000
2985.198109	0.106995	0.551823	0.021698	85.456276	80.970413	132.401855	-0.321272	0.000000	-1.053367	0.000000	0.000000	0.000000	0.087014	0.151876	0.101263	0.000000	0.000000	2.000000	67.000000	0.000000
2985.201443	0.106995	0.551823	0.021698	85.456276	80.970413	132.401855	-0.321272	0.000000	-1.053367	0.000000	0.000000	0.000000	0.087014	0.151876	0.101263	0.000000	0.000000	2.000000	67.000000	0.000000
2985.204776	0.106995	0.551823	0.021698	85.456276	80.970413	132.401855	-0.321272	0.000000	-1.053367	0.000000	0.000000	0.000000	0.087014	0.151876	0.101263	0.000000	0.000000	2.000000	67.000000	0.000000
2985.208109	0.106995	0.551823	0.021698	85.452911	81.213799	132.615524	-0.349767	0.000000	-1.084906	0.000000	0.000000	0.000000	0.087014	0.151876	0.101263	0.000000	0.000000	2.000000	67.000000	0.000000
2985.211443	0.107287	0.552303	0.022040	85.452911	81.213799	132.615524	-0.349767	0.000000	-1.084906	0.000000	0.000000	0.000000	0.087404	0.144040	0.102530	0.000000	0.000000	2.000000	67.000000	0.000000
2985.214776	0.107287	0.552303	0.022040	85.452911	81.213799	132.615524	-0.349767	0.000000	-1.084906	0.000000	0.000000	0.000000	0.087404	0.144040	0.102530	0.000000	0.000000	2.000000	67.000000	0.000000
2985.218109	0.107557	0.552757	0.022391	85.446198	81.365326	132.742508	-0.349767	0.000000	-1.084906	0.000000	0.000000	0.000000	0.080966	0.136181	0.105353	0.000000	0.000000	2.000000	67.000000	0.000000
2985.221443	0.107557	0.552757	0.022391	85.446198	81.365326	132.742508	-0.349767	0.000000	-1.084906	0.000000	0.000000	0.000000	0.080966	0.136181	0.105353	0.000000	0.000000	2.000000	67.000000	0.000000
2985.224776	0.107557	0.552757	0.022391	85.446198	81.365326	132.742508	-0.349767	0.000000	-1.084906	0.000000	0.000000	0.000000	0.080966	0.136181	0.105353	0.000000	0.000000	2.000000	67.000000	0.000000
2985.228109	0.107557	0.552757	0.022391	85.429672	81.361366	132.721741	-0.377829	0.000000	-1.119553	0.000000	0.000000	0.000000	0.080966	0.136181	0.105353	0.000000	0.000000	2.000000	67.000000	0.000000
2985.231443	0.107824	0.553167	0.022729	85.429672	81.361366	132.721741	-0.377829	0.000000	-1.119553	0.000000	0.000000	0.000000	0.080179	0.123062	0.101437	0.000000	0.000000	2.000000	67.000000	0.000000
2985.234776	0.107824	0.553167	0.022729	85.429672	81.361366	132.721741	-0.377829	0.000000	-1.119553	0.000000	0.000000	0.000000	0.080179	0.123062	0.101437	0.000000	0.000000	2.000000	67.000000	0.000000
2985.238109	0.108063	0.553489	0.023047	85.395004	81.584526	132.956482	-0.377829	0.000000	-1.119553	0.000000	0.000000	0.000000	0.071733	0.096627	0.095414	0.000000	0.000000	2.000000	67.000000	0.000000
2985.241443	0.108063	0.553489	0.023047	85.395004	81.584526	132.956482	-0.377829	0.000000	-1.119553	0.000000	0.000000	0.000000	0.071733	0.096627	0.095414	0.000000	0.000000	2.000000	67.000000	0.000000
2985.244776	0.108063	0.553489	0.023047	85.395004	81.584526	132.956482	-0.377829	0.000000	-1.119553	0.000000	0.000000	0.000000	0.071733	0.096627	0.095414	0.000000	0.000000	2.000000	67.000000	0.000000
2985.248109	0.108063	0.553489	0.023047	85.341118	82.144547	133.553680	-0.403148	0.000000	-1.152362	0.000000	0.000000	0.000000	0.071733	0.096627	0.095414	0.000000	0.000000	2.000000	67.000000	0.000000
2985.251443	0.108290	0.553759	0.023313	85.341118	82.144547	133.553680	-0.403148	0.000000	-1.152362	0.000000	0.000000	0.000000	0.068243	0.080983	0.079610	0.000000	0.000000	2.000000	67.000000	0.000000
2985.254776	0.108290	0.553759	0.023313	85.341118	82.144547	133.553680	-0.403148	0.000000	-1.152362	0.000000	0.000000	0.000000	0.068243	0.080983	0.079610	0.000000	0.000000	2.000000	67.000000	0.000000
2985.258109	0.108290	0.553759	0.023313	85.287857	83.006943	134.462296	-0.403148	0.000000	-1.152362	0.000000	0.000000	0.000000	0.068243	0.080983	0.079610	0.000000	0.000000	2.000000	67.000000	0.000000
2985.261443	0.108290	0.553759	0.023313	85.287857	83.006943	134.462296	-0.403148	0.000000	-1.152362	0.000000	0.000000	0.000000	0.068243	0.080983	0.079610	0.000000	0.000000	2.000000	67.000000	0.000000
2985.264776	0.108502	0.553959	0.023508	85.287857	83.006943	134.462296	-0.403148	0.000000	-1.152362	0.000000	0.000000	0.000000	0.063570	0.060075	0.058629	0.000000	0.000000	2.000000	67.000000	0.000000
2985.268109	0.108704	0.554080	0.023656	85.240005	84.023399	135.523727	-0.414521	0.000000	-1.165630	0.000000	0.000000	0.000000	0.060415	0.036304	0.044461	0.000000	0.000000	2.000000	67.000000	0.000000
2985.271443	0.108704	0.554080	0.023656	85.240005	84.023399	135.523727	-0.414521	0.000000	-1.165630	0.000000	0.000000	0.000000	0.060415	0.036304	0.044461	0.000000	0.000000	2.000000	67.000000	0.000000
2985.274776	0.108704	0.554080	0.023656	85.240005	84.023399	135.523727	-0.414521	0.000000	-1.165630	0.000000	0.000000	0.000000	0.060415	0.036304	0.044461	0.000000	0.000000	2.000000	67.000000	0.000000
2985.278109	0.108704	0.554080	0.023656	85.190750	84.906105	136.450760	-0.435185	0.000000	-1.182812	0.000000	0.000000	0.000000	0.060415	0.036304	0.044461	0.000000	0.000000	2.000000	67.000000	0.000000
2985.281443	0.108889	0.554131	0.023735	85.190750	84.906105	136.450760	-0.435185	0.000000	-1.182812	0.000000	0.000000	0.000000	0.055722	0.015330	0.023555	0.000000	0.000000	2.000000	67.000000	0.000000
2985.284776	0.108889	0.554131	0.023735	85.190750	84.906105	136.450760	-0.435185	0.000000	-1.182812	0.000000	0.000000	0.000000	0.055722	0.015330	0.023555	0.000000	0.000000	2.000000	67.000000	0.000000
2985.288109	0.108889	0.554131	0.023735	85.125725	85.352707	136.952805	-0.435185	0.000000	-1.182812	0.000000	0.000000	0.000000	0.055722	0.015330	0.023555	0.000000	0.000000	2.000000	67.000000	0.000000
2985.291443	0.108889	0.554131	0.023735	85.125725	85.352707	136.952805	-0.435185	0.000000	-1.182812	0.000000	0.000000	0.000000	0.055722	0.015330	0.023555	0.000000	0.000000	2.000000	67.000000	0.000000
2985.294776	0.109054	0.554122	0.023721	85.125725	85.352707	136.952805	-0.435185	0.000000	-1.182812	0.000000	0.000000	0.000000	0.049474	-0.002832	-0.004097	0.000000	0.000000	2.000000	67.000000	0.000000
2985.298109	0.109194	0.554068	0.023700	85.045555	85.648125	137.320877	-0.444473	0.000000	-1.186737	0.000000	0.000000	0.000000	0.041795	-0.016175	-0.006227	0.000000	0.000000	2.000000	67.000000	0.000000
2985.301443	0.109194	0.554068	0.023700	85.045555	85.648125	137.320877	-0.444473	0.000000	-1.186737	0.000000	0.000000	0.000000	0.041795	-0.016175	-0.006227	0.000000	0.000000	2.000000	67.000000	0.000000
2985.304776	0.109194	0.554068	0.023700	85.045555	85.648125	137.320877	-0.444473	0.000000	-1.186737	0.000000	0.000000	0.000000	0.041795	-0.016175	-0.006227	0.000000	0.000000	2.000000	67.000000	0.000000
2985.308109	0.109194	0.554068	0.023700	84.977890	85.969864	137.709259	-0.459684	0.000000	-1.185017	0.000000	0.000000	0.000000	0.041795	-0.016175	-0.006227	0.000000	0.000000	2.000000	67.000000	0.000000
2985.311443	0.109302	0.553979	0.023650	84.977890	85.969864	137.709259	-0.459684	0.000000	-1.185017	0.000000	0.000000	0.000000	0.032571	-0.026653	-0.015117	0.000000	0.000000	2.000000	67.000000	0.000000
2985.314776	0.109302	0.553979	0.023650	84.977890	85.969864	137.709259	-0.459684	0.000000	-1.185017	0.000000	0.000000	0.000000	0.032571	-0.026653	-0.015117	0.000000	0.000000	2.000000	67.000000	0.000000
2985.318109	0.109302	0.553979	0.023650	84.933533	86.297539	138.083176	-0.459684	0.000000	-1.185017	0.000000	0.000000	0.000000	0.032571	-0.026653	-0.015117	0.000000	0.000000	2.000000	67.000000	0.000000
2985.321443	0.109302	0.553979	0.023650	84.933533	86.297539	138.083176	-0.459684	0.000000	-1.185017	0.000000	0.000000	0.000000	0.032571	-0.026653	-0.015117	0.000000	0.000000	2.000000	67.000000	0.000000
2985.324776	0.109358	0.553828	0.023580	84.933533	86.297539	138.083176	-0.459684	0.000000	-1.185017	0.000000	0.000000	0.000000	0.016851	-0.045218	-0.020905	0.000000	0.000000	2.000000	67.000000	0.000000
2985.328109	0.109358	0.553828	0.023580	84.906342	86.649765	138.467850	-0.465113	0.000000	-1.182497	0.000000	0.000000	0.000000	0.016851	-0.045218	-0.020905	0.000000	0.000000	2.000000	67.000000	0.000000
2985.331443	0.109358	0.553828	0.023580	84.906342	86.649765	138.467850	-0.465113	0.000000	-1.182497	0.000000	0.000000	0.000000	0.016851	-0.045218	-0.020905	0.000000	0.000000	2.000000	67.000000	0.000000
2985.334776	0.109358	0.553828	0.023580	84.906342	86.649765	138.467850	-0.465113	0.000000	-1.182497	0.000000	0.000000	0.000000	0.016851	-0.045218	-0.020905	0.000000	0.000000	2.000000	67.000000	0.000000
2985.338109	0.109384	0.553419	0.023482	84.880753	87.062599	138.916153	-0.467921	0.000000	-1.179013	0.000000	0.000000	0.000000	0.007695	-0.122732	-0.029475	0.000000	0.000000	2.000000	67.000000	0.000000
2985.341443	0.109384	0.553419	0.023482	84.880753	87.062599	138.916153	-0.467921	0.000000	-1.179013	0.000000	0.000000	0.000000	0.007695	-0.122732	-0.029475	0.000000	0.000000	2.000000	67.000000	0.000000
2985.344776	0.109384	0.553419	0.023482	84.880753	87.062599	138.916153	-0.467921	0.000000	-1.179013	0.000000	0.000000	0.000000	0.007695	-0.122732	-0.029475	0.000000	0.000000	2.000000	67.000000	0.000000
2985.348109	0.109378	0.553134	0.023453	84.832176	87.547821	139.464905	-0.469204	0.000000	-1.174101	0.000000	0.000000	0.000000	-0.001963	-0.085578	-0.008618	0.000000	0.000000	2.000000	67.000000	0.000000
2985.351443	0.109378	0.553134	0.023453	84.832176	87.547821	139.464905	-0.469204	0.000000	-1.174101	0.000000	0.000000	0.000000	-0.001963	-0.085578	-0.008618	0.000000	0.000000	2.000000	67.000000	0.000000
2985.354776	0.109378	0.553134	0.023453	84.832176	87.547821	139.464905	-0.469204	0.000000	-1.174101	0.000000	0.000000	0.000000	-0.001963	-0.085578	-0.008618	0.000000	0.000000	2.000000	67.000000	0.000000
2985.358109	0.109378	0.553134	0.023453	84.761421	88.132172	140.138184	-0.468877	0.000000	-1.172664	0.000000	0.000000	0.000000	-0.001963	-0.085578	-0.008618	0.000000	0.000000	2.000000	67.000000	0.000000
2985.361443	0.109382	0.552803	0.023475	84.761421	88.132172	140.138184	-0.468877	0.000000	-1.172664	0.000000	0.000000	0.000000	0.001451	-0.099332	0.006378	0.000000	0.000000	2.000000	67.000000	0.000000
2985.364776	0.109382	0.552803	0.023475	84.761421	88.132172	140.138184	-0.468877	0.000000	-1.172664	0.000000	0.000000	0.000000	0.001451	-0.099332	0.006378	0.000000	0.000000	2.000000	67.000000	0.000000
2985.368109	0.109382	0.552803	0.023475	84.679100	88.785240	140.893997	-0.468877	0.000000	-1.172664	0.000000	0.000000	0.000000	0.001451	-0.099332	0.006378	0.000000	0.000000	2.000000	67.000000	0.000000
2985.371443	0.109382	0.552803	0.023475	84.679100	88.785240	140.893997	-0.468877	0.000000	-1.172664	0.000000	0.000000	0.000000	0.001451	-0.099332	0.006378	0.000000	0.000000	2.000000	67.000000	0.000000
2985.374776	0.109393	0.552435	0.023523	84.679100	88.785240	140.893997	-0.468877	0.000000	-1.172664	0.000000	0.000000	0.000000	0.003321	-0.110267	0.014591	0.000000	0.000000	2.000000	67.000000	0.000000
2985.378109	0.109379	0.552023	0.023564	84.588211	89.425201	141.647873	-0.469118	0.000000	-1.173727	0.000000	0.000000	0.000000	-0.004392	-0.123570	0.012346	0.000000	0.000000	2.000000	67.000000	0.000000
2985.381443	0.109379	0.552023	0.023564	84.588211	89.425201	141.647873	-0.469118	0.000000	-1.173727	0.000000	0.000000	0.000000	-0.004392	-0.123570	0.012346	0.000000	0.000000	2.000000	67.000000	0.000000
2985.384776	0.109379	0.552023	0.023564	84.588211	89.425201	141.647873	-0.469118	0.000000	-1.173727	0.000000	0.000000	0.000000	-0.004392	-0.123570	0.012346	0.000000	0.000000	2.000000	67.000000	0.000000
2985.388109	0.109379	0.552023	0.023564	84.508308	90.059105	142.384232	-0.468940	0.000000	-1.178217	0.000000	0.000000	0.000000	-0.004392	-0.123570	0.012346	0.000000	0.000000	2.000000	67.000000	0.000000
2985.391443	0.109364	0.551611	0.023605	84.508308	90.059105	142.384232	-0.468940	0.000000	-1.178217	0.000000	0.000000	0.000000	-0.004415	-0.123570	0.012245	0.000000	0.000000	2.000000	67.000000	0.000000
2985.394776	0.109364	0.551611	0.023605	84.508308	90.059105	142.384232	-0.468940	0.000000	-1.178217	0.000000	0.000000	0.000000	-0.004415	-0.123570	0.012245	0.000000	0.000000	2.000000	67.000000	0.000000
2985.398109	0.109364	0.551611	0.023605	84.466995	90.687004	143.079987	-0.468940	0.000000	-1.178217	0.000000	0.000000	0.000000	-0.004415	-0.123570	0.012245	0.000000	0.000000	2.000000	67.000000	0.000000
2985.401443	0.109364	0.551611	0.023605	84.466995	90.687004	143.079987	-0.468940	0.000000	-1.178217	0.000000	0.000000	0.000000	-0.004415	-0.123570	0.012245	0.000000	0.000000	2.000000	67.000000	0.000000
2985.404776	0.109300	0.551182	0.023639	84.466995	90.687004	143.079987	-0.468940	0.000000	-1.178217	0.000000	0.000000	0.000000	-0.019328	-0.128788	0.010009	0.000000	0.000000	2.000000	67.000000	0.000000
2985.408109	0.109199	0.550728	0.023619	84.470612	91.257019	143.669220	-0.468204	0.000000	-1.180257	0.000000	0.000000	0.000000	-0.030123	-0.136328	-0.005804	0.000000	0.000000	2.000000	67.000000	0.000000
2985.411443	0.109199	0.550728	0.023619	84.470612	91.257019	143.669220	-0.468204	0.000000	-1.180257	0.000000	0.000000	0.000000	-0.030123	-0.136328	-0.005804	0.000000	0.000000	2.000000	67.000000	0.000000
2985.414776	0.109199	0.550728	0.023619	84.470612	91.257019	143.669220	-0.468204	0.000000	-1.180257	0.000000	0.000000	0.000000	-0.030123	-0.136328	-0.005804	0.000000	0.000000	2.000000	67.000000	0.000000
2985.418109	0.109199	0.550728	0.023619	84.483383	91.912903	144.339127	-0.459962	0.000000	-1.180958	0.000000	0.000000	0.000000	-0.030123	-0.136328	-0.005804	0.000000	0.000000	2.000000	67.000000	0.000000
2985.421443	0.109096	0.550229	0.023587	84.483383	91.912903	144.339127	-0.459962	0.000000	-1.180958	0.000000	0.000000	0.000000	-0.031004	-0.149561	-0.009709	0.000000	0.000000	2.000000	67.000000	0.000000
2985.424776	0.109096	0.550229	0.023587	84.483383	91.912903	144.339127	-0.459962	0.000000	-1.180958	0.000000	0.000000	0.000000	-0.031004	-0.149561	-0.009709	0.000000	0.000000	2.000000	67.000000	0.000000
2985.428109	0.108988	0.549714	0.023536	84.495407	92.569206	145.012131	-0.459962	0.000000	-1.180958	0.000000	0.000000	0.000000	-0.032226	-0.154707	-0.015134	0.000000	0.000000	2.000000	67.000000	0.000000
2985.431443	0.108988	0.549714	0.023536	84.495407	92.569206	145.012131	-0.459962	0.000000	-1.180958	0.000000	0.000000	0.000000	-0.032226	-0.154707	-0.015134	0.000000	0.000000	2.000000	67.000000	0.000000
2985.434776	0.108988	0.549714	0.023536	84.495407	92.569206	145.012131	-0.459962	0.000000	-1.180958	0.000000	0.000000	0.000000	-0.032226	-0.154707	-0.015134	0.000000	0.000000	2.000000	67.000000	0.000000
2985.438109	0.108988	0.549714	0.023536	84.508774	93.356743	145.816940	-0.449424	0.000000	-1.176818	0.000000	0.000000	0.000000	-0.032226	-0.154707	-0.015134	0.000000	0.000000	2.000000	67.000000	0.000000
2985.441443	0.108827	0.549164	0.023461	84.508774	93.356743	145.816940	-0.449424	0.000000	-1.176818	0.000000	0.000000	0.000000	-0.048335	-0.164993	-0.022750	0.000000	0.000000	2.000000	67.000000	0.000000
2985.444776	0.108827	0.549164	0.023461	84.508774	93.356743	145.816940	-0.449424	0.000000	-1.176818	0.000000	0.000000	0.000000	-0.048335	-0.164993	-0.022750	0.000000	0.000000	2.000000	67.000000	0.000000
2985.448109	0.108687	0.548543	0.023371	84.521423	94.177589	146.658005	-0.449424	0.000000	-1.176818	0.000000	0.000000	0.000000	-0.042054	-0.186257	-0.026863	0.000000	0.000000	2.000000	67.000000	0.000000
2985.451443	0.108687	0.548543	0.023371	84.521423	94.177589	146.658005	-0.449424	0.000000	-1.176818	0.000000	0.000000	0.000000	-0.042054	-0.186257	-0.026863	0.000000	0.000000	2.000000	67.000000	0.000000
2985.454776	0.108687	0.548543	0.023371	84.521423	94.177589	146.658005	-0.449424	0.000000	-1.176818	0.000000	0.000000	0.000000	-0.042054	-0.186257	-0.026863	0.000000	0.000000	2.000000	67.000000	0.000000
2985.458109	0.108687	0.548543	0.023371	84.533455	95.037354	147.535324	-0.434359	0.000000	-1.168549	0.000000	0.000000	0.000000	-0.042054	-0.186257	-0.026863	0.000000	0.000000	2.000000	67.000000	0.000000
2985.461443	0.108519	0.547932	0.023263	84.533455	95.037354	147.535324	-0.434359	0.000000	-1.168549	0.000000	0.000000	0.000000	-0.050456	-0.183219	-0.032308	0.000000	0.000000	2.000000	67.000000	0.000000
2985.464776	0.108519	0.547932	0.023263	84.533455	95.037354	147.535324	-0.434359	0.000000	-1.168549	0.000000	0.000000	0.000000	-0.050456	-0.183219	-0.032308	0.000000	0.000000	2.000000	67.000000	0.000000
2985.468109	0.108374	0.547322	0.023150	84.544113	95.900620	148.416199	-0.434359	0.000000	-1.168549	0.000000	0.000000	0.000000	-0.043647	-0.183112	-0.034105	0.000000	0.000000	2.000000	67.000000	0.000000
2985.471443	0.108374	0.547322	0.023150	84.544113	95.900620	148.416199	-0.434359	0.000000	-1.168549	0.000000	0.000000	0.000000	-0.043647	-0.183112	-0.034105	0.000000	0.000000	2.000000	67.000000	0.000000
2985.474776	0.108374	0.547322	0.023150	84.544113	95.900620	148.416199	-0.434359	0.000000	-1.168549	0.000000	0.000000	0.000000	-0.043647	-0.183112	-0.034105	0.000000	0.000000	2.000000	67.000000	0.000000
2985.478109	0.108374	0.547322	0.023150	84.553497	96.745438	149.276016	-0.418675	0.000000	-1.157480	0.000000	0.000000	0.000000	-0.043647	-0.183112	-0.034105	0.000000	0.000000	2.000000	67.000000	0.000000
2985.481443	0.108246	0.546722	0.023007	84.553497	96.745438	149.276016	-0.418675	0.000000	-1.157480	0.000000	0.000000	0.000000	-0.038364	-0.180054	-0.042629	0.000000	0.000000	2.000000	67.000000	0.000000
2985.484776	0.108246	0.546722	0.023007	84.553497	96.745438	149.276016	-0.418675	0.000000	-1.157480	0.000000	0.000000	0.000000	-0.038364	-0.180054	-0.042629	0.000000	0.000000	2.000000	67.000000	0.000000
2985.488109	0.108135	0.546132	0.022837	84.561562	97.617485	150.162949	-0.418675	0.000000	-1.157480	0.000000	0.000000	0.000000	-0.033077	-0.176996	-0.051143	0.000000	0.000000	2.000000	67.000000	0.000000
2985.491443	0.108135	0.546132	0.022837	84.561562	97.617485	150.162949	-0.418675	0.000000	-1.157480	0.000000	0.000000	0.000000	-0.033077	-0.176996	-0.051143	0.000000	0.000000	2.000000	67.000000	0.000000
2985.494776	0.108135	0.546132	0.022837	84.561562	97.617485	150.162949	-0.418675	0.000000	-1.157480	0.000000	0.000000	0.000000	-0.033077	-0.176996	-0.051143	0.000000	0.000000	2.000000	67.000000	0.000000
2985.498109	0.108135	0.546132	0.022837	84.568443	98.470291	151.028015	-0.406768	0.000000	-1.141851	0.000000	0.000000	0.000000	-0.033077	-0.176996	-0.051143	0.000000	0.000000	2.000000	67.000000	0.000000
2985.501443	0.108020	0.545552	0.022643	84.568443	98.470291	151.028015	-0.406768	0.000000	-1.141851	0.000000	0.000000	0.000000	-0.034629	-0.173920	-0.058107	0.000000	0.000000	2.000000	67.000000	0.000000
2985.504776	0.108020	0.545552	0.022643	84.568443	98.470291	151.028015	-0.406768	0.000000	-1.141851	0.000000	0.000000	0.000000	-0.034629	-0.173920	-0.058107	0.000000	0.000000	2.000000	67.000000	0.000000
2985.508109	0.107905	0.544946	0.022454	84.574692	99.259941	151.830551	-0.406768	0.000000	-1.141851	0.000000	0.000000	0.000000	-0.034345	-0.181829	-0.056934	0.000000	0.000000	2.000000	67.000000	0.000000
2985.511443	0.107905	0.544946	0.022454	84.574692	99.259941	151.830551	-0.406768	0.000000	-1.141851	0.000000	0.000000	0.000000	-0.034345	-0.181829	-0.056934	0.000000	0.000000	2.000000	67.000000	0.000000
2985.514776	0.107905	0.544946	0.022454	84.574692	99.259941	151.830551	-0.406768	0.000000	-1.141851	0.000000	0.000000	0.000000	-0.034345	-0.181829	-0.056934	0.000000	0.000000	2.000000	67.000000	0.000000
2985.518109	0.107905	0.544946	0.022454	84.584053	99.513313	152.097473	-0.395272	0.000000	-1.122678	0.000000	0.000000	0.000000	-0.034345	-0.181829	-0.056934	0.000000	0.000000	2.000000	67.000000	0.000000
2985.521443	0.107790	0.544367	0.022258	84.584053	99.513313	152.097473	-0.395272	0.000000	-1.122678	0.000000	0.000000	0.000000	-0.034698	-0.173577	-0.058575	0.000000	0.000000	2.000000	67.000000	0.000000
2985.524776	0.107790	0.544367	0.022258	84.584053	99.513313	152.097473	-0.395272	0.000000	-1.122678	0.000000	0.000000	0.000000	-0.034698	-0.173577	-0.058575	0.000000	0.000000	2.000000	67.000000	0.000000
2985.528109	0.107653	0.543735	0.022077	84.594627	99.158554	151.763641	-0.395272	0.000000	-1.122678	0.000000	0.000000	0.000000	-0.040930	-0.189517	-0.054502	0.000000	0.000000	2.000000	67.000000	0.000000
2985.531443	0.107653	0.543735	0.022077	84.594627	99.158554	151.763641	-0.395272	0.000000	-1.122678	0.000000	0.000000	0.000000	-0.040930	-0.189517	-0.054502	0.000000	0.000000	2.000000	67.000000	0.000000
2985.534776	0.107653	0.543735	0.022077	84.594627	99.158554	151.763641	-0.395272	0.000000	-1.122678	0.000000	0.000000	0.000000	-0.040930	-0.189517	-0.054502	0.000000	0.000000	2.000000	67.000000	0.000000
2985.538109	0.107653	0.543735	0.022077	84.606781	98.109962	150.741806	-0.382667	0.000000	-1.103831	0.000000	0.000000	0.000000	-0.040930	-0.189517	-0.054502	0.000000	0.000000	2.000000	67.000000	0.000000
2985.541443	0.107495	0.543077	0.021904	84.606781	98.109962	150.741806	-0.382667	0.000000	-1.103831	0.000000	0.000000	0.000000	-0.047484	-0.197398	-0.051867	0.000000	0.000000	2.000000	67.000000	0.000000
2985.544776	0.107495	0.543077	0.021904	84.606781	98.109962	150.741806	-0.382667	0.000000	-1.103831	0.000000	0.000000	0.000000	-0.047484	-0.197398	-0.051867	0.000000	0.000000	2.000000	67.000000	0.000000
2985.548109	0.107351	0.542386	0.021689	84.618317	96.739273	149.397324	-0.382667	0.000000	-1.103831	0.000000	0.000000	0.000000	-0.043103	-0.207409	-0.064411	0.000000	0.000000	2.000000	67.000000	0.000000
2985.551443	0.107351	0.542386	0.021689	84.618317	96.739273	149.397324	-0.382667	0.000000	-1.103831	0.000000	0.000000	0.000000	-0.043103	-0.207409	-0.064411	0.000000	0.000000	2.000000	67.000000	0.000000
2985.554776	0.107351	0.542386	0.021689	84.618317	96.739273	149.397324	-0.382667	0.000000	-1.103831	0.000000	0.000000	0.000000	-0.043103	-0.207409	-0.064411	0.000000	0.000000	2.000000	67.000000	0.000000
2985.558109	0.107351	0.542386	0.021689	84.626007	95.408035	148.091690	-0.367569	0.000000	-1.084452	0.000000	0.000000	0.000000	-0.043103	-0.207409	-0.064411	0.000000	0.000000	2.000000	67.000000	0.000000
2985.561443	0.107232	0.541642	0.021477	84.626007	95.408035	148.091690	-0.367569	0.000000	-1.084452	0.000000	0.000000	0.000000	-0.035726	-0.223263	-0.063560	0.000000	0.000000	2.000000	67.000000	0.000000
2985.564776	0.107232	0.541642	0.021477	84.626007	95.408035	148.091690	-0.367569	0.000000	-1.084452	0.000000	0.000000	0.000000	-0.035726	-0.223263	-0.063560	0.000000	0.000000	2.000000	67.000000	0.000000
2985.568109	0.107118	0.540884	0.021178	84.633232	94.182701	146.887314	-0.367569	0.000000	-1.084452	0.000000	0.000000	0.000000	-0.034393	-0.227248	-0.089646	0.000000	0.000000	2.000000	67.000000	0.000000
2985.571443	0.107118	0.540884	0.021178	84.633232	94.182701	146.887314	-0.367569	0.000000	-1.084452	0.000000	0.000000	0.000000	-0.034393	-0.227248	-0.089646	0.000000	0.000000	2.000000	67.000000	0.000000
2985.574776	0.107118	0.540884	0.021178	84.633232	94.182701	146.887314	-0.367569	0.000000	-1.084452	0.000000	0.000000	0.000000	-0.034393	-0.227248	-0.089646	0.000000	0.000000	2.000000	67.000000	0.000000
2985.578109	0.107118	0.540884	0.021178	84.641014	93.347527	146.066498	-0.355883	0.000000	-1.058917	0.000000	0.000000	0.000000	-0.034393	-0.227248	-0.089646	0.000000	0.000000	2.000000	67.000000	0.000000
2985.581443	0.107044	0.540111	0.020850	84.641014	93.347527	146.066498	-0.355883	0.000000	-1.058917	0.000000	0.000000	0.000000	-0.022050	-0.232006	-0.098475	0.000000	0.000000	2.000000	67.000000	0.000000
2985.584776	0.107044	0.540111	0.020850	84.641014	93.347527	146.066498	-0.355883	0.000000	-1.058917	0.000000	0.000000	0.000000	-0.022050	-0.232006	-0.098475	0.000000	0.000000	2.000000	67.000000	0.000000
2985.588109	0.106962	0.539305	0.020484	84.650307	92.798935	145.531509	-0.355883	0.000000	-1.058917	0.000000	0.000000	0.000000	-0.024559	-0.241786	-0.109680	0.000000	0.000000	2.000000	67.000000	0.000000
2985.591443	0.106962	0.539305	0.020484	84.650307	92.798935	145.531509	-0.355883	0.000000	-1.058917	0.000000	0.000000	0.000000	-0.024559	-0.241786	-0.109680	0.000000	0.000000	2.000000	67.000000	0.000000
2985.594776	0.106962	0.539305	0.020484	84.650307	92.798935	145.531509	-0.355883	0.000000	-1.058917	0.000000	0.000000	0.000000	-0.024559	-0.241786	-0.109680	0.000000	0.000000	2.000000	67.000000	0.000000
2985.598109	0.106962	0.539305	0.020484	84.659950	92.306213	145.052414	-0.348115	0.000000	-1.024225	0.000000	0.000000	0.000000	-0.024559	-0.241786	-0.109680	0.000000	0.000000	2.000000	67.000000	0.000000
2985.601443	0.106871	0.538493	0.020077	84.659950	92.306213	145.052414	-0.348115	0.000000	-1.024225	0.000000	0.000000	0.000000	-0.027371	-0.243469	-0.122247	0.000000	0.000000	2.000000	67.000000	0.000000
2985.604776	0.106871	0.538493	0.020077	84.659950	92.306213	145.052414	-0.348115	0.000000	-1.024225	0.000000	0.000000	0.000000	-0.027371	-0.243469	-0.122247	0.000000	0.000000	2.000000	67.000000	0.000000
2985.608109	0.106754	0.537640	0.019659	84.669762	91.803139	144.563553	-0.348115	0.000000	-1.024225	0.000000	0.000000	0.000000	-0.035192	-0.256106	-0.125322	0.000000	0.000000	2.000000	67.000000	0.000000
2985.611443	0.106754	0.537640	0.019659	84.669762	91.803139	144.563553	-0.348115	0.000000	-1.024225	0.000000	0.000000	0.000000	-0.035192	-0.256106	-0.125322	0.000000	0.000000	2.000000	67.000000	0.000000
2985.614776	0.106754	0.537640	0.019659	84.669762	91.803139	144.563553	-0.348115	0.000000	-1.024225	0.000000	0.000000	0.000000	-0.035192	-0.256106	-0.125322	0.000000	0.000000	2.000000	67.000000	0.000000
2985.618109	0.106605	0.536754	0.019209	84.673584	90.655006	143.438049	-0.337687	0.000000	-0.982963	0.000000	0.000000	0.000000	-0.044512	-0.265694	-0.135183	0.000000	0.000000	2.000000	67.000000	0.000000
2985.621443	0.106605	0.536754	0.019209	84.673584	90.655006	143.438049	-0.337687	0.000000	-0.982963	0.000000	0.000000	0.000000	-0.044512	-0.265694	-0.135183	0.000000	0.000000	2.000000	67.000000	0.000000
2985.624776	0.106605	0.536754	0.019209	84.673584	90.655006	143.438049	-0.337687	0.000000	-0.982963	0.000000	0.000000	0.000000	-0.044512	-0.265694	-0.135183	0.000000	0.000000	2.000000	67.000000	0.000000
2985.628109	0.106417	0.535834	0.018793	84.666008	88.655891	141.474136	-0.330268	0.000000	-0.960433	0.000000	0.000000	0.000000	-0.056384	-0.276154	-0.124750	0.000000	0.000000	2.000000	67.000000	0.000000
2985.631443	0.106417	0.535834	0.018793	84.666008	88.655891	141.474136	-0.330268	0.000000	-0.960433	0.000000	0.000000	0.000000	-0.056384	-0.276154	-0.124750	0.000000	0.000000	2.000000	67.000000	0.000000
2985.634776	0.106417	0.535834	0.018793	84.666008	88.655891	141.474136	-0.330268	0.000000	-0.960433	0.000000	0.000000	0.000000	-0.056384	-0.276154	-0.124750	0.000000	0.000000	2.000000	67.000000	0.000000
2985.638109	0.106158	0.534871	0.018376	84.638893	85.880409	138.739944	-0.320871	0.000000	-0.939641	0.000000	0.000000	0.000000	-0.077728	-0.288623	-0.125031	0.000000	0.000000	2.000000	67.000000	0.000000
2985.641443	0.106158	0.534871	0.018376	84.638893	85.880409	138.739944	-0.320871	0.000000	-0.939641	0.000000	0.000000	0.000000	-0.077728	-0.288623	-0.125031	0.000000	0.000000	2.000000	67.000000	0.000000
2985.644776	0.106158	0.534871	0.018376	84.638893	85.880409	138.739944	-0.320871	0.000000	-0.939641	0.000000	0.000000	0.000000	-0.077728	-0.288623	-0.125031	0.000000	0.000000	2.000000	67.000000	0.000000
2985.648109	0.105912	0.533934	0.018016	84.593681	82.872765	135.777328	-0.307916	0.000000	-0.918802	0.000000	0.000000	0.000000	-0.073851	-0.281140	-0.108064	0.000000	0.000000	2.000000	67.000000	0.000000
2985.651443	0.105912	0.533934	0.018016	84.593681	82.872765	135.777328	-0.307916	0.000000	-0.918802	0.000000	0.000000	0.000000	-0.073851	-0.281140	-0.108064	0.000000	0.000000	2.000000	67.000000	0.000000
2985.654776	0.105912	0.533934	0.018016	84.593681	82.872765	135.777328	-0.307916	0.000000	-0.918802	0.000000	0.000000	0.000000	-0.073851	-0.281140	-0.108064	0.000000	0.000000	2.000000	67.000000	0.000000
2985.658109	0.105669	0.533042	0.017668	84.532051	79.875214	132.818802	-0.295608	0.000000	-0.900792	0.000000	0.000000	0.000000	-0.072959	-0.267727	-0.104421	0.000000	0.000000	2.000000	67.000000	0.000000
2985.661443	0.105669	0.533042	0.017668	84.532051	79.875214	132.818802	-0.295608	0.000000	-0.900792	0.000000	0.000000	0.000000	-0.072959	-0.267727	-0.104421	0.000000	0.000000	2.000000	67.000000	0.000000
2985.664776	0.105669	0.533042	0.017668	84.532051	79.875214	132.818802	-0.295608	0.000000	-0.900792	0.000000	0.000000	0.000000	-0.072959	-0.267727	-0.104421	0.000000	0.000000	2.000000	67.000000	0.000000
2985.668109	0.105433	0.532211	0.017350	84.462746	77.166756	130.153046	-0.283448	0.000000	-0.883388	0.000000	0.000000	0.000000	-0.070830	-0.249415	-0.095206	0.000000	0.000000	2.000000	67.000000	0.000000
2985.671443	0.105433	0.532211	0.017350	84.462746	77.166756	130.153046	-0.283448	0.000000	-0.883388	0.000000	0.000000	0.000000	-0.070830	-0.249415	-0.095206	0.000000	0.000000	2.000000	67.000000	0.000000
2985.674776	0.105433	0.532211	0.017350	84.462746	77.166756	130.153046	-0.283448	0.000000	-0.883388	0.000000	0.000000	0.000000	-0.070830	-0.249415	-0.095206	0.000000	0.000000	2.000000	67.000000	0.000000
2985.678109	0.105433	0.532211	0.017350	84.389931	74.787483	127.803062	-0.271643	0.000000	-0.867521	0.000000	0.000000	0.000000	-0.070830	-0.249415	-0.095206	0.000000	0.000000	2.000000	67.000000	0.000000
2985.681443	0.105209	0.531430	0.017086	84.389931	74.787483	127.803062	-0.271643	0.000000	-0.867521	0.000000	0.000000	0.000000	-0.067204	-0.234234	-0.079191	0.000000	0.000000	2.000000	67.000000	0.000000
2985.684776	0.105209	0.531430	0.017086	84.389931	74.787483	127.803062	-0.271643	0.000000	-0.867521	0.000000	0.000000	0.000000	-0.067204	-0.234234	-0.079191	0.000000	0.000000	2.000000	67.000000	0.000000
2985.688109	0.104991	0.530736	0.016850	84.323769	72.858208	125.910988	-0.271643	0.000000	-0.867521	0.000000	0.000000	0.000000	-0.065315	-0.208160	-0.070951	0.000000	0.000000	2.000000	67.000000	0.000000
2985.691443	0.104991	0.530736	0.016850	84.323769	72.858208	125.910988	-0.271643	0.000000	-0.867521	0.000000	0.000000	0.000000	-0.065315	-0.208160	-0.070951	0.000000	0.000000	2.000000	67.000000	0.000000
2985.694776	0.104991	0.530736	0.016850	84.323769	72.858208	125.910988	-0.271643	0.000000	-0.867521	0.000000	0.000000	0.000000	-0.065315	-0.208160	-0.070951	0.000000	0.000000	2.000000	67.000000	0.000000
2985.698109	0.104991	0.530736	0.016850	84.272964	71.440208	124.532684	-0.249557	0.000000	-0.842497	0.000000	0.000000	0.000000	-0.065315	-0.208160	-0.070951	0.000000	0.000000	2.000000	67.000000	0.000000
2985.701443	0.104736	0.530102	0.016655	84.272964	71.440208	124.532684	-0.249557	0.000000	-0.842497	0.000000	0.000000	0.000000	-0.076649	-0.190121	-0.058439	0.000000	0.000000	2.000000	67.000000	0.000000
2985.704776	0.104736	0.530102	0.016655	84.272964	71.440208	124.532684	-0.249557	0.000000	-0.842497	0.000000	0.000000	0.000000	-0.076649	-0.190121	-0.058439	0.000000	0.000000	2.000000	67.000000	0.000000
2985.708109	0.104417	0.529486	0.016493	84.240952	70.506752	123.633461	-0.249557	0.000000	-0.842497	0.000000	0.000000	0.000000	-0.095671	-0.184997	-0.048754	0.000000	0.000000	2.000000	67.000000	0.000000
2985.711443	0.104417	0.529486	0.016493	84.240952	70.506752	123.633461	-0.249557	0.000000	-0.842497	0.000000	0.000000	0.000000	-0.095671	-0.184997	-0.048754	0.000000	0.000000	2.000000	67.000000	0.000000
2985.714776	0.104417	0.529486	0.016493	84.240952	70.506752	123.633461	-0.249557	0.000000	-0.842497	0.000000	0.000000	0.000000	-0.095671	-0.184997	-0.048754	0.000000	0.000000	2.000000	67.000000	0.000000
2985.718109	0.104417	0.529486	0.016493	84.229050	70.017029	123.183296	-0.220837	0.000000	-0.824632	0.000000	0.000000	0.000000	-0.095671	-0.184997	-0.048754	0.000000	0.000000	2.000000	67.000000	0.000000
2985.721443	0.104051	0.528923	0.016331	84.229050	70.017029	123.183296	-0.220837	0.000000	-0.824632	0.000000	0.000000	0.000000	-0.109651	-0.168911	-0.048400	0.000000	0.000000	2.000000	67.000000	0.000000
2985.724776	0.104051	0.528923	0.016331	84.229050	70.017029	123.183296	-0.220837	0.000000	-0.824632	0.000000	0.000000	0.000000	-0.109651	-0.168911	-0.048400	0.000000	0.000000	2.000000	67.000000	0.000000
2985.728109	0.103644	0.528403	0.016194	84.235100	69.901512	123.065163	-0.220837	0.000000	-0.824632	0.000000	0.000000	0.000000	-0.122136	-0.155918	-0.041338	0.000000	0.000000	2.000000	67.000000	0.000000
2985.731443	0.103644	0.528403	0.016194	84.235100	69.901512	123.065163	-0.220837	0.000000	-0.824632	0.000000	0.000000	0.000000	-0.122136	-0.155918	-0.041338	0.000000	0.000000	2.000000	67.000000	0.000000
2985.734776	0.103644	0.528403	0.016194	84.235100	69.901512	123.065163	-0.220837	0.000000	-0.824632	0.000000	0.000000	0.000000	-0.122136	-0.155918	-0.041338	0.000000	0.000000	2.000000	67.000000	0.000000
2985.738109	0.103644	0.528403	0.016194	84.261307	70.230721	123.157272	-0.182206	0.000000	-0.809675	0.000000	0.000000	0.000000	-0.122136	-0.155918	-0.041338	0.000000	0.000000	2.000000	67.000000	0.000000
2985.741443	0.103209	0.527920	0.016034	84.261307	70.230721	123.157272	-0.182206	0.000000	-0.809675	0.000000	0.000000	0.000000	-0.130540	-0.144773	-0.047972	0.000000	0.000000	2.000000	67.000000	0.000000
2985.744776	0.103209	0.527920	0.016034	84.261307	70.230721	123.157272	-0.182206	0.000000	-0.809675	0.000000	0.000000	0.000000	-0.130540	-0.144773	-0.047972	0.000000	0.000000	2.000000	67.000000	0.000000
2985.748109	0.102777	0.527481	0.015888	84.293739	70.787163	123.241737	-0.182206	0.000000	-0.809675	0.000000	0.000000	0.000000	-0.129514	-0.131823	-0.043819	0.000000	0.000000	2.000000	67.000000	0.000000
2985.751443	0.102777	0.527481	0.015888	84.293739	70.787163	123.241737	-0.182206	0.000000	-0.809675	0.000000	0.000000	0.000000	-0.129514	-0.131823	-0.043819	0.000000	0.000000	2.000000	67.000000	0.000000
2985.754776	0.102777	0.527481	0.015888	84.293739	70.787163	123.241737	-0.182206	0.000000	-0.809675	0.000000	0.000000	0.000000	-0.129514	-0.131823	-0.043819	0.000000	0.000000	2.000000	67.000000	0.000000
2985.758109	0.102307	0.527127	0.015780	84.315834	71.260826	123.349678	-0.138863	0.000000	-0.794377	0.000000	0.000000	0.000000	-0.141000	-0.106075	-0.032265	0.000000	0.000000	2.000000	67.000000	0.000000
2985.761443	0.102307	0.527127	0.015780	84.315834	71.260826	123.349678	-0.138863	0.000000	-0.794377	0.000000	0.000000	0.000000	-0.141000	-0.106075	-0.032265	0.000000	0.000000	2.000000	67.000000	0.000000
2985.764776	0.102307	0.527127	0.015780	84.315834	71.260826	123.349678	-0.138863	0.000000	-0.794377	0.000000	0.000000	0.000000	-0.141000	-0.106075	-0.032265	0.000000	0.000000	2.000000	67.000000	0.000000
2985.768109	0.101817	0.526843	0.015688	84.332474	71.517776	123.507591	-0.115363	0.000000	-0.788999	0.000000	0.000000	0.000000	-0.146954	-0.085293	-0.027704	0.000000	0.000000	2.000000	67.000000	0.000000
2985.771443	0.101817	0.526843	0.015688	84.332474	71.517776	123.507591	-0.115363	0.000000	-0.788999	0.000000	0.000000	0.000000	-0.146954	-0.085293	-0.027704	0.000000	0.000000	2.000000	67.000000	0.000000
2985.774776	0.101817	0.526843	0.015688	84.332474	71.517776	123.507591	-0.115363	0.000000	-0.788999	0.000000	0.000000	0.000000	-0.146954	-0.085293	-0.027704	0.000000	0.000000	2.000000	67.000000	0.000000
2985.778109	0.101817	0.526843	0.015688	84.339088	71.503395	123.542770	-0.090871	0.000000	-0.784382	0.000000	0.000000	0.000000	-0.146954	-0.085293	-0.027704	0.000000	0.000000	2.000000	67.000000	0.000000
2985.781443	0.101245	0.526618	0.015647	84.339088	71.503395	123.542770	-0.090871	0.000000	-0.784382	0.000000	0.000000	0.000000	-0.171666	-0.067546	-0.012109	0.000000	0.000000	2.000000	67.000000	0.000000
2985.784776	0.101245	0.526618	0.015647	84.339088	71.503395	123.542770	-0.090871	0.000000	-0.784382	0.000000	0.000000	0.000000	-0.171666	-0.067546	-0.012109	0.000000	0.000000	2.000000	67.000000	0.000000
2985.788109	0.100657	0.526478	0.015641	84.333649	71.246758	123.317276	-0.090871	0.000000	-0.784382	0.000000	0.000000	0.000000	-0.176441	-0.041976	-0.001983	0.000000	0.000000	2.000000	67.000000	0.000000
2985.791443	0.100657	0.526478	0.015641	84.333649	71.246758	123.317276	-0.090871	0.000000	-0.784382	0.000000	0.000000	0.000000	-0.176441	-0.041976	-0.001983	0.000000	0.000000	2.000000	67.000000	0.000000
2985.794776	0.100657	0.526478	0.015641	84.333649	71.246758	123.317276	-0.090871	0.000000	-0.784382	0.000000	0.000000	0.000000	-0.176441	-0.041976	-0.001983	0.000000	0.000000	2.000000	67.000000	0.000000
2985.798109	0.100657	0.526478	0.015641	84.327499	70.979340	122.982506	-0.032853	0.000000	-0.782033	0.000000	0.000000	0.000000	-0.176441	-0.041976	-0.001983	0.000000	0.000000	2.000000	67.000000	0.000000
2985.801443	0.100040	0.526401	0.015608	84.327499	70.979340	122.982506	-0.032853	0.000000	-0.782033	0.000000	0.000000	0.000000	-0.185013	-0.023043	-0.009703	0.000000	0.000000	2.000000	67.000000	0.000000
2985.804776	0.100040	0.526401	0.015608	84.327499	70.979340	122.982506	-0.032853	0.000000	-0.782033	0.000000	0.000000	0.000000	-0.185013	-0.023043	-0.009703	0.000000	0.000000	2.000000	67.000000	0.000000
2985.808109	0.099374	0.526335	0.015562	84.324188	70.816093	122.707794	-0.032853	0.000000	-0.782033	0.000000	0.000000	0.000000	-0.199819	-0.019952	-0.013816	0.000000	0.000000	2.000000	67.000000	0.000000
2985.811443	0.099374	0.526335	0.015562	84.324188	70.816093	122.707794	-0.032853	0.000000	-0.782033	0.000000	0.000000	0.000000	-0.199819	-0.019952	-0.013816	0.000000	0.000000	2.000000	67.000000	0.000000
2985.814776	0.099374	0.526335	0.015562	84.324188	70.816093	122.707794	-0.032853	0.000000	-0.782033	0.000000	0.000000	0.000000	-0.199819	-0.019952	-0.013816	0.000000	0.000000	2.000000	67.000000	0.000000
2985.818109	0.099374	0.526335	0.015562	84.326462	70.790192	122.489433	0.031286	0.000000	-0.778113	0.000000	0.000000	0.000000	-0.199819	-0.019952	-0.013816	0.000000	0.000000	2.000000	67.000000	0.000000
2985.821443	0.098680	0.526331	0.015490	84.326462	70.790192	122.489433	0.031286	0.000000	-0.778113	0.000000	0.000000	0.000000	-0.208323	-0.001059	-0.021614	0.000000	0.000000	2.000000	67.000000	0.000000
2985.824776	0.098680	0.526331	0.015490	84.326462	70.790192	122.489433	0.031286	0.000000	-0.778113	0.000000	0.000000	0.000000	-0.208323	-0.001059	-0.021614	0.000000	0.000000	2.000000	67.000000	0.000000
2985.828109	0.097972	0.526358	0.015350	84.322556	70.867302	122.421051	0.031286	0.000000	-0.778113	0.000000	0.000000	0.000000	-0.212377	0.008090	-0.042027	0.000000	0.000000	2.000000	67.000000	0.000000
2985.831443	0.097972	0.526358	0.015350	84.322556	70.867302	122.421051	0.031286	0.000000	-0.778113	0.000000	0.000000	0.000000	-0.212377	0.008090	-0.042027	0.000000	0.000000	2.000000	67.000000	0.000000
2985.834776	0.097972	0.526358	0.015350	84.322556	70.867302	122.421051	0.031286	0.000000	-0.778113	0.000000	0.000000	0.000000	-0.212377	0.008090	-0.042027	0.000000	0.000000	2.000000	67.000000	0.000000
2985.838109	0.097972	0.526358	0.015350	84.301300	70.955414	122.510864	0.101402	0.000000	-0.767506	0.000000	0.000000	0.000000	-0.212377	0.008090	-0.042027	0.000000	0.000000	2.000000	67.000000	0.000000
2985.841443	0.097268	0.526401	0.015228	84.301300	70.955414	122.510864	0.101402	0.000000	-0.767506	0.000000	0.000000	0.000000	-0.211056	0.012934	-0.036768	0.000000	0.000000	2.000000	67.000000	0.000000
2985.844776	0.097268	0.526401	0.015228	84.301300	70.955414	122.510864	0.101402	0.000000	-0.767506	0.000000	0.000000	0.000000	-0.211056	0.012934	-0.036768	0.000000	0.000000	2.000000	67.000000	0.000000
2985.848109	0.096578	0.526491	0.015051	84.263458	71.153069	122.756821	0.101402	0.000000	-0.767506	0.000000	0.000000	0.000000	-0.207147	0.026904	-0.052996	0.000000	0.000000	2.000000	67.000000	0.000000
2985.851443	0.096578	0.526491	0.015051	84.263458	71.153069	122.756821	0.101402	0.000000	-0.767506	0.000000	0.000000	0.000000	-0.207147	0.026904	-0.052996	0.000000	0.000000	2.000000	67.000000	0.000000
2985.854776	0.096578	0.526491	0.015051	84.263458	71.153069	122.756821	0.101402	0.000000	-0.767506	0.000000	0.000000	0.000000	-0.207147	0.026904	-0.052996	0.000000	0.000000	2.000000	67.000000	0.000000
2985.858109	0.096578	0.526491	0.015051	84.216087	71.356743	122.913055	0.171103	0.000000	-0.752546	0.000000	0.000000	0.000000	-0.207147	0.026904	-0.052996	0.000000	0.000000	2.000000	67.000000	0.000000
2985.861443	0.095928	0.526590	0.014842	84.216087	71.356743	122.913055	0.171103	0.000000	-0.752546	0.000000	0.000000	0.000000	-0.194879	0.029876	-0.062763	0.000000	0.000000	2.000000	67.000000	0.000000
2985.864776	0.095928	0.526590	0.014842	84.216087	71.356743	122.913055	0.171103	0.000000	-0.752546	0.000000	0.000000	0.000000	-0.194879	0.029876	-0.062763	0.000000	0.000000	2.000000	67.000000	0.000000
2985.868109	0.095217	0.526704	0.014555	84.176575	71.551338	122.910461	0.171103	0.000000	-0.752546	0.000000	0.000000	0.000000	-0.213317	0.034072	-0.086086	0.000000	0.000000	2.000000	67.000000	0.000000
2985.871443	0.095217	0.526704	0.014555	84.176575	71.551338	122.910461	0.171103	0.000000	-0.752546	0.000000	0.000000	0.000000	-0.213317	0.034072	-0.086086	0.000000	0.000000	2.000000	67.000000	0.000000
2985.874776	0.095217	0.526704	0.014555	84.176575	71.551338	122.910461	0.171103	0.000000	-0.752546	0.000000	0.000000	0.000000	-0.213317	0.034072	-0.086086	0.000000	0.000000	2.000000	67.000000	0.000000
2985.878109	0.095217	0.526704	0.014555	84.148468	71.658043	122.796555	0.239136	0.000000	-0.727737	0.000000	0.000000	0.000000	-0.213317	0.034072	-0.086086	0.000000	0.000000	2.000000	67.000000	0.000000
2985.881443	0.094458	0.526827	0.014253	84.148468	71.658043	122.796555	0.239136	0.000000	-0.727737	0.000000	0.000000	0.000000	-0.227825	0.037032	-0.090475	0.000000	0.000000	2.000000	67.000000	0.000000
2985.884776	0.094458	0.526827	0.014253	84.148468	71.658043	122.796555	0.239136	0.000000	-0.727737	0.000000	0.000000	0.000000	-0.227825	0.037032	-0.090475	0.000000	0.000000	2.000000	67.000000	0.000000
2985.888109	0.093641	0.526981	0.013892	84.146835	71.709976	122.819244	0.239136	0.000000	-0.727737	0.000000	0.000000	0.000000	-0.244945	0.045995	-0.108392	0.000000	0.000000	2.000000	67.000000	0.000000
2985.891443	0.093641	0.526981	0.013892	84.146835	71.709976	122.819244	0.239136	0.000000	-0.727737	0.000000	0.000000	0.000000	-0.244945	0.045995	-0.108392	0.000000	0.000000	2.000000	67.000000	0.000000
2985.894776	0.093641	0.526981	0.013892	84.146835	71.709976	122.819244	0.239136	0.000000	-0.727737	0.000000	0.000000	0.000000	-0.244945	0.045995	-0.108392	0.000000	0.000000	2.000000	67.000000	0.000000
2985.898109	0.093641	0.526981	0.013892	84.151489	71.699951	122.867493	0.317931	0.000000	-0.694593	0.000000	0.000000	0.000000	-0.244945	0.045995	-0.108392	0.000000	0.000000	2.000000	67.000000	0.000000
2985.901443	0.092795	0.527154	0.013488	84.151489	71.699951	122.867493	0.317931	0.000000	-0.694593	0.000000	0.000000	0.000000	-0.253923	0.051860	-0.121015	0.000000	0.000000	2.000000	67.000000	0.000000
2985.904776	0.092795	0.527154	0.013488	84.151489	71.699951	122.867493	0.317931	0.000000	-0.694593	0.000000	0.000000	0.000000	-0.253923	0.051860	-0.121015	0.000000	0.000000	2.000000	67.000000	0.000000
2985.908109	0.091970	0.527334	0.012947	84.155006	71.733025	122.909256	0.317931	0.000000	-0.694593	0.000000	0.000000	0.000000	-0.247561	0.054038	-0.162326	0.000000	0.000000	2.000000	67.000000	0.000000
2985.911443	0.091970	0.527334	0.012947	84.155006	71.733025	122.909256	0.317931	0.000000	-0.694593	0.000000	0.000000	0.000000	-0.247561	0.054038	-0.162326	0.000000	0.000000	2.000000	67.000000	0.000000
2985.914776	0.091970	0.527334	0.012947	84.155006	71.733025	122.909256	0.317931	0.000000	-0.694593	0.000000	0.000000	0.000000	-0.247561	0.054038	-0.162326	0.000000	0.000000	2.000000	67.000000	0.000000
2985.918109	0.091179	0.527517	0.012332	84.156349	71.843781	122.993607	0.401511	0.000000	-0.647370	0.000000	0.000000	0.000000	-0.237378	0.054914	-0.184557	0.000000	0.000000	2.000000	67.000000	0.000000
2985.921443	0.091179	0.527517	0.012332	84.156349	71.843781	122.993607	0.401511	0.000000	-0.647370	0.000000	0.000000	0.000000	-0.237378	0.054914	-0.184557	0.000000	0.000000	2.000000	67.000000	0.000000
2985.924776	0.091179	0.527517	0.012332	84.156349	71.843781	122.993607	0.401511	0.000000	-0.647370	0.000000	0.000000	0.000000	-0.237378	0.054914	-0.184557	0.000000	0.000000	2.000000	67.000000	0.000000
2985.928109	0.090391	0.527696	0.011606	84.155411	72.037598	123.152382	0.441074	0.000000	-0.616610	0.000000	0.000000	0.000000	-0.236236	0.053888	-0.217844	0.000000	0.000000	2.000000	67.000000	0.000000
2985.931443	0.090391	0.527696	0.011606	84.155411	72.037598	123.152382	0.441074	0.000000	-0.616610	0.000000	0.000000	0.000000	-0.236236	0.053888	-0.217844	0.000000	0.000000	2.000000	67.000000	0.000000
2985.934776	0.090391	0.527696	0.011606	84.155411	72.037598	123.152382	0.441074	0.000000	-0.616610	0.000000	0.000000	0.000000	-0.236236	0.053888	-0.217844	0.000000	0.000000	2.000000	67.000000	0.000000
2985.938109	0.089638	0.527879	0.010806	84.165009	72.221527	123.368546	0.480447	0.000000	-0.580303	0.000000	0.000000	0.000000	-0.225973	0.054669	-0.240078	0.000000	0.000000	2.000000	67.000000	0.000000
2985.941443	0.089638	0.527879	0.010806	84.165009	72.221527	123.368546	0.480447	0.000000	-0.580303	0.000000	0.000000	0.000000	-0.225973	0.054669	-0.240078	0.000000	0.000000	2.000000	67.000000	0.000000
2985.944776	0.089638	0.527879	0.010806	84.165009	72.221527	123.368546	0.480447	0.000000	-0.580303	0.000000	0.000000	0.000000	-0.225973	0.054669	-0.240078	0.000000	0.000000	2.000000	67.000000	0.000000
2985.948109	0.088863	0.528041	0.009880	84.182945	72.477104	123.685806	0.518109	0.000000	-0.540290	0.000000	0.000000	0.000000	-0.232447	0.048638	-0.277775	0.000000	0.000000	2.000000	67.000000	0.000000
2985.951443	0.088863	0.528041	0.009880	84.182945	72.477104	123.685806	0.518109	0.000000	-0.540290	0.000000	0.000000	0.000000	-0.232447	0.048638	-0.277775	0.000000	0.000000	2.000000	67.000000	0.000000
2985.954776	0.088863	0.528041	0.009880	84.182945	72.477104	123.685806	0.518109	0.000000	-0.540290	0.000000	0.000000	0.000000	-0.232447	0.048638	-0.277775	0.000000	0.000000	2.000000	67.000000	0.000000
2985.958109	0.088123	0.528205	0.008880	84.202141	72.764687	124.032524	0.556850	0.000000	-0.493994	0.000000	0.000000	0.000000	-0.222114	0.049256	-0.300057	0.000000	0.000000	2.000000	67.000000	0.000000
2985.961443	0.088123	0.528205	0.008880	84.202141	72.764687	124.032524	0.556850	0.000000	-0.493994	0.000000	0.000000	0.000000	-0.222114	0.049256	-0.300057	0.000000	0.000000	2.000000	67.000000	0.000000
2985.964776	0.088123	0.528205	0.008880	84.202141	72.764687	124.032524	0.556850	0.000000	-0.493994	0.000000	0.000000	0.000000	-0.222114	0.049256	-0.300057	0.000000	0.000000	2.000000	67.000000	0.000000
2985.968109	0.087395	0.528371	0.007809	84.215004	72.888916	124.216988	0.593869	0.000000	-0.443984	0.000000	0.000000	0.000000	-0.218429	0.049780	-0.321088	0.000000	0.000000	2.000000	67.000000	0.000000
2985.971443	0.087395	0.528371	0.007809	84.215004	72.888916	124.216988	0.593869	0.000000	-0.443984	0.000000	0.000000	0.000000	-0.218429	0.049780	-0.321088	0.000000	0.000000	2.000000	67.000000	0.000000
2985.974776	0.087395	0.528371	0.007809	84.215004	72.888916	124.216988	0.593869	0.000000	-0.443984	0.000000	0.000000	0.000000	-0.218429	0.049780	-0.321088	0.000000	0.000000	2.000000	67.000000	0.000000
2985.978109	0.086683	0.528529	0.006692	84.205727	72.447281	123.833336	0.630274	0.000000	-0.390470	0.000000	0.000000	0.000000	-0.213468	0.047349	-0.335359	0.000000	0.000000	2.000000	67.000000	0.000000
2985.981443	0.086683	0.528529	0.006692	84.205727	72.447281	123.833336	0.630274	0.000000	-0.390470	0.000000	0.000000	0.000000	-0.213468	0.047349	-0.335359	0.000000	0.000000	2.000000	67.000000	0.000000
2985.984776	0.086683	0.528529	0.006692	84.205727	72.447281	123.833336	0.630274	0.000000	-0.390470	0.000000	0.000000	0.000000	-0.213468	0.047349	-0.335359	0.000000	0.000000	2.000000	67.000000	0.000000
2985.988109	0.086003	0.528717	0.005605	84.153267	71.006882	122.452820	0.665852	0.000000	-0.334577	0.000000	0.000000	0.000000	-0.204112	0.056414	-0.325913	0.000000	0.000000	2.000000	67.000000	0.000000
2985.991443	0.086003	0.528717	0.005605	84.153267	71.006882	122.452820	0.665852	0.000000	-0.334577	0.000000	0.000000	0.000000	-0.204112	0.056414	-0.325913	0.000000	0.000000	2.000000	67.000000	0.000000
2985.994776	0.086003	0.528717	0.005605	84.153267	71.006882	122.452820	0.665852	0.000000	-0.334577	0.000000	0.000000	0.000000	-0.204112	0.056414	-0.325913	0.000000	0.000000	2.000000	67.000000	0.000000
2985.998109	0.085350	0.528919	0.004532	84.064987	68.915329	120.421768	0.699871	0.000000	-0.280258	0.000000	0.000000	0.000000	-0.195873	0.060642	-0.322056	0.000000	0.000000	2.000000	67.000000	0.000000
2986.001443	0.085350	0.528919	0.004532	84.064987	68.915329	120.421768	0.699871	0.000000	-0.280258	0.000000	0.000000	0.000000	-0.195873	0.060642	-0.322056	0.000000	0.000000	2.000000	67.000000	0.000000
2986.004776	0.085350	0.528919	0.004532	84.064987	68.915329	120.421768	0.699871	0.000000	-0.280258	0.000000	0.000000	0.000000	-0.195873	0.060642	-0.322056	0.000000	0.000000	2.000000	67.000000	0.000000
2986.008109	0.084746	0.529135	0.003467	83.953056	66.592018	118.154869	0.732516	0.000000	-0.226582	0.000000	0.000000	0.000000	-0.181135	0.064863	-0.319363	0.000000	0.000000	2.000000	67.000000	0.000000
2986.011443	0.084746	0.529135	0.003467	83.953056	66.592018	118.154869	0.732516	0.000000	-0.226582	0.000000	0.000000	0.000000	-0.181135	0.064863	-0.319363	0.000000	0.000000	2.000000	67.000000	0.000000
2986.014776	0.084746	0.529135	0.003467	83.953056	66.592018	118.154869	0.732516	0.000000	-0.226582	0.000000	0.000000	0.000000	-0.181135	0.064863	-0.319363	0.000000	0.000000	2.000000	67.000000	0.000000
2986.018109	0.084209	0.529349	0.002389	83.835350	64.416031	116.029518	0.762705	0.000000	-0.173355	0.000000	0.000000	0.000000	-0.160987	0.064277	-0.323457	0.000000	0.000000	2.000000	67.000000	0.000000
2986.021443	0.084209	0.529349	0.002389	83.835350	64.416031	116.029518	0.762705	0.000000	-0.173355	0.000000	0.000000	0.000000	-0.160987	0.064277	-0.323457	0.000000	0.000000	2.000000	67.000000	0.000000
2986.024776	0.084209	0.529349	0.002389	83.835350	64.416031	116.029518	0.762705	0.000000	-0.173355	0.000000	0.000000	0.000000	-0.160987	0.064277	-0.323457	0.000000	0.000000	2.000000	67.000000	0.000000
2986.028109	0.083703	0.529594	0.001343	83.722580	62.535854	114.192726	0.789537	0.000000	-0.119445	0.000000	0.000000	0.000000	-0.151972	0.073272	-0.313783	0.000000	0.000000	2.000000	67.000000	0.000000
2986.031443	0.083703	0.529594	0.001343	83.722580	62.535854	114.192726	0.789537	0.000000	-0.119445	0.000000	0.000000	0.000000	-0.151972	0.073272	-0.313783	0.000000	0.000000	2.000000	67.000000	0.000000
2986.034776	0.083703	0.529594	0.001343	83.722580	62.535854	114.192726	0.789537	0.000000	-0.119445	0.000000	0.000000	0.000000	-0.151972	0.073272	-0.313783	0.000000	0.000000	2.000000	67.000000	0.000000
2986.038109	0.083270	0.529842	0.000325	83.622955	61.006130	112.704224	0.814865	0.000000	-0.067148	0.000000	0.000000	0.000000	-0.129776	0.074646	-0.305267	0.000000	0.000000	2.000000	67.000000	0.000000
2986.041443	0.083270	0.529842	0.000325	83.622955	61.006130	112.704224	0.814865	0.000000	-0.067148	0.000000	0.000000	0.000000	-0.129776	0.074646	-0.305267	0.000000	0.000000	2.000000	67.000000	0.000000
2986.044776	0.083270	0.529842	0.000325	83.622955	61.006130	112.704224	0.814865	0.000000	-0.067148	0.000000	0.000000	0.000000	-0.129776	0.074646	-0.305267	0.000000	0.000000	2.000000	67.000000	0.000000
2986.048109	0.082864	0.530080	-0.000674	83.543716	59.849903	111.576416	0.836495	0.000000	-0.016270	0.000000	0.000000	0.000000	-0.121753	0.071256	-0.299967	0.000000	0.000000	2.000000	67.000000	0.000000
2986.051443	0.082864	0.530080	-0.000674	83.543716	59.849903	111.576416	0.836495	0.000000	-0.016270	0.000000	0.000000	0.000000	-0.121753	0.071256	-0.299967	0.000000	0.000000	2.000000	67.000000	0.000000
2986.054776	0.082864	0.530080	-0.000674	83.543716	59.849903	111.576416	0.836495	0.000000	-0.016270	0.000000	0.000000	0.000000	-0.121753	0.071256	-0.299967	0.000000	0.000000	2.000000	67.000000	0.000000
2986.058109	0.082510	0.530322	-0.001642	83.489098	59.072052	110.829742	0.856787	0.000000	0.033724	0.000000	0.000000	0.000000	-0.106269	0.072710	-0.290139	0.000000	0.000000	2.000000	67.000000	0.000000
2986.061443	0.082510	0.530322	-0.001642	83.489098	59.072052	110.829742	0.856787	0.000000	0.033724	0.000000	0.000000	0.000000	-0.106269	0.072710	-0.290139	0.000000	0.000000	2.000000	67.000000	0.000000
2986.064776	0.082510	0.530322	-0.001642	83.489098	59.072052	110.829742	0.856787	0.000000	0.033724	0.000000	0.000000	0.000000	-0.106269	0.072710	-0.290139	0.000000	0.000000	2.000000	67.000000	0.000000
2986.068109	0.082196	0.530547	-0.002636	83.467392	58.734020	110.512245	0.874499	0.000000	0.082081	0.000000	0.000000	0.000000	-0.094164	0.067369	-0.298436	0.000000	0.000000	2.000000	67.000000	0.000000
2986.071443	0.082196	0.530547	-0.002636	83.467392	58.734020	110.512245	0.874499	0.000000	0.082081	0.000000	0.000000	0.000000	-0.094164	0.067369	-0.298436	0.000000	0.000000	2.000000	67.000000	0.000000
2986.074776	0.082196	0.530547	-0.002636	83.467392	58.734020	110.512245	0.874499	0.000000	0.082081	0.000000	0.000000	0.000000	-0.094164	0.067369	-0.298436	0.000000	0.000000	2.000000	67.000000	0.000000
2986.078109	0.081955	0.530777	-0.003602	83.470001	58.718811	110.507111	0.890193	0.000000	0.131820	0.000000	0.000000	0.000000	-0.072396	0.068876	-0.289687	0.000000	0.000000	2.000000	67.000000	0.000000
2986.081443	0.081955	0.530777	-0.003602	83.470001	58.718811	110.507111	0.890193	0.000000	0.131820	0.000000	0.000000	0.000000	-0.072396	0.068876	-0.289687	0.000000	0.000000	2.000000	67.000000	0.000000
2986.084776	0.081955	0.530777	-0.003602	83.470001	58.718811	110.507111	0.890193	0.000000	0.131820	0.000000	0.000000	0.000000	-0.072396	0.068876	-0.289687	0.000000	0.000000	2.000000	67.000000	0.000000
2986.088109	0.081757	0.531004	-0.004576	83.484497	58.859722	110.651680	0.902259	0.000000	0.180102	0.000000	0.000000	0.000000	-0.059460	0.068386	-0.292249	0.000000	0.000000	2.000000	67.000000	0.000000
2986.091443	0.081757	0.531004	-0.004576	83.484497	58.859722	110.651680	0.902259	0.000000	0.180102	0.000000	0.000000	0.000000	-0.059460	0.068386	-0.292249	0.000000	0.000000	2.000000	67.000000	0.000000
2986.094776	0.081757	0.531004	-0.004576	83.484497	58.859722	110.651680	0.902259	0.000000	0.180102	0.000000	0.000000	0.000000	-0.059460	0.068386	-0.292249	0.000000	0.000000	2.000000	67.000000	0.000000
2986.098109	0.081757	0.531004	-0.004576	83.492622	58.987167	110.772575	0.912169	0.000000	0.228810	0.000000	0.000000	0.000000	-0.059460	0.068386	-0.292249	0.000000	0.000000	2.000000	67.000000	0.000000
2986.101443	0.081680	0.531269	-0.005491	83.492622	58.987167	110.772575	0.912169	0.000000	0.228810	0.000000	0.000000	0.000000	-0.022993	0.079512	-0.274401	0.000000	0.000000	2.000000	67.000000	0.000000
2986.104776	0.081680	0.531269	-0.005491	83.492622	58.987167	110.772575	0.912169	0.000000	0.228810	0.000000	0.000000	0.000000	-0.022993	0.079512	-0.274401	0.000000	0.000000	2.000000	67.000000	0.000000
2986.108109	0.081692	0.531549	-0.006403	83.494347	59.095234	110.869370	0.912169	0.000000	0.228810	0.000000	0.000000	0.000000	0.003575	0.083801	-0.273561	0.000000	0.000000	2.000000	67.000000	0.000000
2986.111443	0.081692	0.531549	-0.006403	83.494347	59.095234	110.869370	0.912169	0.000000	0.228810	0.000000	0.000000	0.000000	0.003575	0.083801	-0.273561	0.000000	0.000000	2.000000	67.000000	0.000000
2986.114776	0.081692	0.531549	-0.006403	83.494347	59.095234	110.869370	0.912169	0.000000	0.228810	0.000000	0.000000	0.000000	0.003575	0.083801	-0.273561	0.000000	0.000000	2.000000	67.000000	0.000000
2986.118109	0.081692	0.531549	-0.006403	83.489700	59.189041	110.941689	0.915405	0.000000	0.320137	0.000000	0.000000	0.000000	0.003575	0.083801	-0.273561	0.000000	0.000000	2.000000	67.000000	0.000000
2986.121443	0.081825	0.531840	-0.007251	83.489700	59.189041	110.941689	0.915405	0.000000	0.320137	0.000000	0.000000	0.000000	0.039930	0.087461	-0.254466	0.000000	0.000000	2.000000	67.000000	0.000000
2986.124776	0.081825	0.531840	-0.007251	83.489700	59.189041	110.941689	0.915405	0.000000	0.320137	0.000000	0.000000	0.000000	0.039930	0.087461	-0.254466	0.000000	0.000000	2.000000	67.000000	0.000000
2986.128109	0.082011	0.532128	-0.008043	83.488617	59.236599	110.950287	0.915405	0.000000	0.320137	0.000000	0.000000	0.000000	0.055935	0.086429	-0.237540	0.000000	0.000000	2.000000	67.000000	0.000000
2986.131443	0.082011	0.532128	-0.008043	83.488617	59.236599	110.950287	0.915405	0.000000	0.320137	0.000000	0.000000	0.000000	0.055935	0.086429	-0.237540	0.000000	0.000000	2.000000	67.000000	0.000000
2986.134776	0.082011	0.532128	-0.008043	83.488617	59.236599	110.950287	0.915405	0.000000	0.320137	0.000000	0.000000	0.000000	0.055935	0.086429	-0.237540	0.000000	0.000000	2.000000	67.000000	0.000000
2986.138109	0.082011	0.532128	-0.008043	83.483383	59.250984	110.917267	0.899427	0.000000	0.402138	0.000000	0.000000	0.000000	0.055935	0.086429	-0.237540	0.000000	0.000000	2.000000	67.000000	0.000000
2986.141443	0.082272	0.532438	-0.008786	83.483383	59.250984	110.917267	0.899427	0.000000	0.402138	0.000000	0.000000	0.000000	0.078078	0.092952	-0.222993	0.000000	0.000000	2.000000	67.000000	0.000000
2986.144776	0.082272	0.532438	-0.008786	83.483383	59.250984	110.917267	0.899427	0.000000	0.402138	0.000000	0.000000	0.000000	0.078078	0.092952	-0.222993	0.000000	0.000000	2.000000	67.000000	0.000000
2986.148109	0.082608	0.532695	-0.009469	83.476883	59.314404	110.930801	0.899427	0.000000	0.402138	0.000000	0.000000	0.000000	0.100851	0.077092	-0.204825	0.000000	0.000000	2.000000	67.000000	0.000000
2986.151443	0.082608	0.532695	-0.009469	83.476883	59.314404	110.930801	0.899427	0.000000	0.402138	0.000000	0.000000	0.000000	0.100851	0.077092	-0.204825	0.000000	0.000000	2.000000	67.000000	0.000000
2986.154776	0.082608	0.532695	-0.009469	83.476883	59.314404	110.930801	0.899427	0.000000	0.402138	0.000000	0.000000	0.000000	0.100851	0.077092	-0.204825	0.000000	0.000000	2.000000	67.000000	0.000000
2986.158109	0.082608	0.532695	-0.009469	83.450279	59.503975	111.098091	0.869606	0.000000	0.473441	0.000000	0.000000	0.000000	0.100851	0.077092	-0.204825	0.000000	0.000000	2.000000	67.000000	0.000000
2986.161443	0.083015	0.532934	-0.010118	83.450279	59.503975	111.098091	0.869606	0.000000	0.473441	0.000000	0.000000	0.000000	0.122104	0.071490	-0.194768	0.000000	0.000000	2.000000	67.000000	0.000000
2986.164776	0.083015	0.532934	-0.010118	83.450279	59.503975	111.098091	0.869606	0.000000	0.473441	0.000000	0.000000	0.000000	0.122104	0.071490	-0.194768	0.000000	0.000000	2.000000	67.000000	0.000000
2986.168109	0.083510	0.533162	-0.010761	83.388588	59.943584	111.562592	0.869606	0.000000	0.473441	0.000000	0.000000	0.000000	0.148394	0.068609	-0.192828	0.000000	0.000000	2.000000	67.000000	0.000000
2986.171443	0.083510	0.533162	-0.010761	83.388588	59.943584	111.562592	0.869606	0.000000	0.473441	0.000000	0.000000	0.000000	0.148394	0.068609	-0.192828	0.000000	0.000000	2.000000	67.000000	0.000000
2986.174776	0.083510	0.533162	-0.010761	83.388588	59.943584	111.562592	0.869606	0.000000	0.473441	0.000000	0.000000	0.000000	0.148394	0.068609	-0.192828	0.000000	0.000000	2.000000	67.000000	0.000000
2986.178109	0.083510	0.533162	-0.010761	83.279411	60.620102	112.326454	0.824523	0.000000	0.538040	0.000000	0.000000	0.000000	0.148394	0.068609	-0.192828	0.000000	0.000000	2.000000	67.000000	0.000000
2986.181443	0.084097	0.533348	-0.011370	83.279411	60.620102	112.326454	0.824523	0.000000	0.538040	0.000000	0.000000	0.000000	0.176134	0.055644	-0.182850	0.000000	0.000000	2.000000	67.000000	0.000000
2986.184776	0.084097	0.533348	-0.011370	83.279411	60.620102	112.326454	0.824523	0.000000	0.538040	0.000000	0.000000	0.000000	0.176134	0.055644	-0.182850	0.000000	0.000000	2.000000	67.000000	0.000000
2986.188109	0.084746	0.533508	-0.011989	83.137787	61.508137	113.353661	0.824523	0.000000	0.538040	0.000000	0.000000	0.000000	0.194877	0.048044	-0.185528	0.000000	0.000000	2.000000	67.000000	0.000000
2986.191443	0.084746	0.533508	-0.011989	83.137787	61.508137	113.353661	0.824523	0.000000	0.538040	0.000000	0.000000	0.000000	0.194877	0.048044	-0.185528	0.000000	0.000000	2.000000	67.000000	0.000000
2986.194776	0.084746	0.533508	-0.011989	83.137787	61.508137	113.353661	0.824523	0.000000	0.538040	0.000000	0.000000	0.000000	0.194877	0.048044	-0.185528	0.000000	0.000000	2.000000	67.000000	0.000000
2986.198109	0.084746	0.533508	-0.011989	82.960869	62.529282	114.561905	0.762688	0.000000	0.599437	0.000000	0.000000	0.000000	0.194877	0.048044	-0.185528	0.000000	0.000000	2.000000	67.000000	0.000000
2986.201443	0.085419	0.533659	-0.012589	82.960869	62.529282	114.561905	0.762688	0.000000	0.599437	0.000000	0.000000	0.000000	0.201976	0.045279	-0.180189	0.000000	0.000000	2.000000	67.000000	0.000000
2986.204776	0.085419	0.533659	-0.012589	82.960869	62.529282	114.561905	0.762688	0.000000	0.599437	0.000000	0.000000	0.000000	0.201976	0.045279	-0.180189	0.000000	0.000000	2.000000	67.000000	0.000000
2986.208109	0.086129	0.533818	-0.013222	82.760559	63.598808	115.846222	0.762688	0.000000	0.599437	0.000000	0.000000	0.000000	0.212733	0.047757	-0.189883	0.000000	0.000000	2.000000	67.000000	0.000000
2986.211443	0.086129	0.533818	-0.013222	82.760559	63.598808	115.846222	0.762688	0.000000	0.599437	0.000000	0.000000	0.000000	0.212733	0.047757	-0.189883	0.000000	0.000000	2.000000	67.000000	0.000000
2986.214776	0.086129	0.533818	-0.013222	82.760559	63.598808	115.846222	0.762688	0.000000	0.599437	0.000000	0.000000	0.000000	0.212733	0.047757	-0.189883	0.000000	0.000000	2.000000	67.000000	0.000000
2986.218109	0.086924	0.533968	-0.013850	82.536263	64.704414	117.191635	0.693570	0.000000	0.661115	0.000000	0.000000	0.000000	0.238726	0.044967	-0.188331	0.000000	0.000000	2.000000	67.000000	0.000000
2986.221443	0.086924	0.533968	-0.013850	82.536263	64.704414	117.191635	0.693570	0.000000	0.661115	0.000000	0.000000	0.000000	0.238726	0.044967	-0.188331	0.000000	0.000000	2.000000	67.000000	0.000000
2986.224776	0.086924	0.533968	-0.013850	82.536263	64.704414	117.191635	0.693570	0.000000	0.661115	0.000000	0.000000	0.000000	0.238726	0.044967	-0.188331	0.000000	0.000000	2.000000	67.000000	0.000000
2986.228109	0.087760	0.534117	-0.014488	82.291031	65.820587	118.564461	0.653782	0.000000	0.692504	0.000000	0.000000	0.000000	0.250677	0.044856	-0.191303	0.000000	0.000000	2.000000	67.000000	0.000000
2986.231443	0.087760	0.534117	-0.014488	82.291031	65.820587	118.564461	0.653782	0.000000	0.692504	0.000000	0.000000	0.000000	0.250677	0.044856	-0.191303	0.000000	0.000000	2.000000	67.000000	0.000000
2986.234776	0.087760	0.534117	-0.014488	82.291031	65.820587	118.564461	0.653782	0.000000	0.692504	0.000000	0.000000	0.000000	0.250677	0.044856	-0.191303	0.000000	0.000000	2.000000	67.000000	0.000000
2986.238109	0.088694	0.534250	-0.015167	82.032349	66.931870	119.942932	0.612003	0.000000	0.724388	0.000000	0.000000	0.000000	0.280325	0.039908	-0.203784	0.000000	0.000000	2.000000	67.000000	0.000000
2986.241443	0.088694	0.534250	-0.015167	82.032349	66.931870	119.942932	0.612003	0.000000	0.724388	0.000000	0.000000	0.000000	0.280325	0.039908	-0.203784	0.000000	0.000000	2.000000	67.000000	0.000000
2986.244776	0.088694	0.534250	-0.015167	82.032349	66.931870	119.942932	0.612003	0.000000	0.724388	0.000000	0.000000	0.000000	0.280325	0.039908	-0.203784	0.000000	0.000000	2.000000	67.000000	0.000000
2986.248109	0.089672	0.534399	-0.015838	81.780045	67.923737	121.177246	0.565282	0.000000	0.758352	0.000000	0.000000	0.000000	0.293226	0.044565	-0.201324	0.000000	0.000000	2.000000	67.000000	0.000000
2986.251443	0.089672	0.534399	-0.015838	81.780045	67.923737	121.177246	0.565282	0.000000	0.758352	0.000000	0.000000	0.000000	0.293226	0.044565	-0.201324	0.000000	0.000000	2.000000	67.000000	0.000000
2986.254776	0.089672	0.534399	-0.015838	81.780045	67.923737	121.177246	0.565282	0.000000	0.758352	0.000000	0.000000	0.000000	0.293226	0.044565	-0.201324	0.000000	0.000000	2.000000	67.000000	0.000000
2986.258109	0.090684	0.534531	-0.016539	81.549385	68.811401	122.269073	0.516411	0.000000	0.791906	0.000000	0.000000	0.000000	0.303788	0.039647	-0.210244	0.000000	0.000000	2.000000	67.000000	0.000000
2986.261443	0.090684	0.534531	-0.016539	81.549385	68.811401	122.269073	0.516411	0.000000	0.791906	0.000000	0.000000	0.000000	0.303788	0.039647	-0.210244	0.000000	0.000000	2.000000	67.000000	0.000000
2986.264776	0.090684	0.534531	-0.016539	81.549385	68.811401	122.269073	0.516411	0.000000	0.791906	0.000000	0.000000	0.000000	0.303788	0.039647	-0.210244	0.000000	0.000000	2.000000	67.000000	0.000000
2986.268109	0.091781	0.534679	-0.017241	81.346443	69.558823	123.163696	0.465780	0.000000	0.826946	0.000000	0.000000	0.000000	0.329126	0.044315	-0.210567	0.000000	0.000000	2.000000	67.000000	0.000000
2986.271443	0.091781	0.534679	-0.017241	81.346443	69.558823	123.163696	0.465780	0.000000	0.826946	0.000000	0.000000	0.000000	0.329126	0.044315	-0.210567	0.000000	0.000000	2.000000	67.000000	0.000000
2986.274776	0.091781	0.534679	-0.017241	81.346443	69.558823	123.163696	0.465780	0.000000	0.826946	0.000000	0.000000	0.000000	0.329126	0.044315	-0.210567	0.000000	0.000000	2.000000	67.000000	0.000000
2986.278109	0.092992	0.534819	-0.018014	81.176544	70.216560	123.910126	0.410926	0.000000	0.862041	0.000000	0.000000	0.000000	0.363056	0.041936	-0.231896	0.000000	0.000000	2.000000	67.000000	0.000000
2986.281443	0.092992	0.534819	-0.018014	81.176544	70.216560	123.910126	0.410926	0.000000	0.862041	0.000000	0.000000	0.000000	0.363056	0.041936	-0.231896	0.000000	0.000000	2.000000	67.000000	0.000000
2986.284776	0.092992	0.534819	-0.018014	81.176544	70.216560	123.910126	0.410926	0.000000	0.862041	0.000000	0.000000	0.000000	0.363056	0.041936	-0.231896	0.000000	0.000000	2.000000	67.000000	0.000000
2986.288109	0.094265	0.534949	-0.018781	81.032265	70.802414	124.529747	0.350416	0.000000	0.900690	0.000000	0.000000	0.000000	0.382110	0.039226	-0.230084	0.000000	0.000000	2.000000	67.000000	0.000000
2986.291443	0.094265	0.534949	-0.018781	81.032265	70.802414	124.529747	0.350416	0.000000	0.900690	0.000000	0.000000	0.000000	0.382110	0.039226	-0.230084	0.000000	0.000000	2.000000	67.000000	0.000000
2986.294776	0.094265	0.534949	-0.018781	81.032265	70.802414	124.529747	0.350416	0.000000	0.900690	0.000000	0.000000	0.000000	0.382110	0.039226	-0.230084	0.000000	0.000000	2.000000	67.000000	0.000000
2986.298109	0.095597	0.535104	-0.019569	80.922531	71.271652	124.976425	0.286731	0.000000	0.939038	0.000000	0.000000	0.000000	0.399358	0.046430	-0.236564	0.000000	0.000000	2.000000	67.000000	0.000000
2986.301443	0.095597	0.535104	-0.019569	80.922531	71.271652	124.976425	0.286731	0.000000	0.939038	0.000000	0.000000	0.000000	0.399358	0.046430	-0.236564	0.000000	0.000000	2.000000	67.000000	0.000000
2986.304776	0.095597	0.535104	-0.019569	80.922531	71.271652	124.976425	0.286731	0.000000	0.939038	0.000000	0.000000	0.000000	0.399358	0.046430	-0.236564	0.000000	0.000000	2.000000	67.000000	0.000000
2986.308109	0.096965	0.535258	-0.020371	80.848030	71.658844	125.281326	0.220171	0.000000	0.978465	0.000000	0.000000	0.000000	0.410543	0.046262	-0.240584	0.000000	0.000000	2.000000	67.000000	0.000000
2986.311443	0.096965	0.535258	-0.020371	80.848030	71.658844	125.281326	0.220171	0.000000	0.978465	0.000000	0.000000	0.000000	0.410543	0.046262	-0.240584	0.000000	0.000000	2.000000	67.000000	0.000000
2986.314776	0.096965	0.535258	-0.020371	80.848030	71.658844	125.281326	0.220171	0.000000	0.978465	0.000000	0.000000	0.000000	0.410543	0.046262	-0.240584	0.000000	0.000000	2.000000	67.000000	0.000000
2986.318109	0.098426	0.535436	-0.021136	80.800674	71.948074	125.435425	0.151747	0.000000	1.018562	0.000000	0.000000	0.000000	0.438161	0.053159	-0.229389	0.000000	0.000000	2.000000	67.000000	0.000000
2986.321443	0.098426	0.535436	-0.021136	80.800674	71.948074	125.435425	0.151747	0.000000	1.018562	0.000000	0.000000	0.000000	0.438161	0.053159	-0.229389	0.000000	0.000000	2.000000	67.000000	0.000000
2986.324776	0.098426	0.535436	-0.021136	80.800674	71.948074	125.435425	0.151747	0.000000	1.018562	0.000000	0.000000	0.000000	0.438161	0.053159	-0.229389	0.000000	0.000000	2.000000	67.000000	0.000000
2986.328109	0.099944	0.535612	-0.021920	80.778740	72.189644	125.494141	0.078721	0.000000	1.056794	0.000000	0.000000	0.000000	0.455484	0.053006	-0.235164	0.000000	0.000000	2.000000	67.000000	0.000000
2986.331443	0.099944	0.535612	-0.021920	80.778740	72.189644	125.494141	0.078721	0.000000	1.056794	0.000000	0.000000	0.000000	0.455484	0.053006	-0.235164	0.000000	0.000000	2.000000	67.000000	0.000000
2986.334776	0.099944	0.535612	-0.021920	80.778740	72.189644	125.494141	0.078721	0.000000	1.056794	0.000000	0.000000	0.000000	0.455484	0.053006	-0.235164	0.000000	0.000000	2.000000	67.000000	0.000000
2986.338109	0.101579	0.535828	-0.022654	80.772652	72.365852	125.448502	0.002807	0.000000	1.095988	0.000000	0.000000	0.000000	0.490616	0.064715	-0.220306	0.000000	0.000000	2.000000	67.000000	0.000000
2986.341443	0.101579	0.535828	-0.022654	80.772652	72.365852	125.448502	0.002807	0.000000	1.095988	0.000000	0.000000	0.000000	0.490616	0.064715	-0.220306	0.000000	0.000000	2.000000	67.000000	0.000000
2986.344776	0.101579	0.535828	-0.022654	80.772652	72.365852	125.448502	0.002807	0.000000	1.095988	0.000000	0.000000	0.000000	0.490616	0.064715	-0.220306	0.000000	0.000000	2.000000	67.000000	0.000000
2986.348109	0.103283	0.536026	-0.023364	80.765923	72.514191	125.360023	-0.078963	0.000000	1.132705	0.000000	0.000000	0.000000	0.511134	0.059548	-0.212873	0.000000	0.000000	2.000000	67.000000	0.000000
2986.351443	0.103283	0.536026	-0.023364	80.765923	72.514191	125.360023	-0.078963	0.000000	1.132705	0.000000	0.000000	0.000000	0.511134	0.059548	-0.212873	0.000000	0.000000	2.000000	67.000000	0.000000
2986.354776	0.103283	0.536026	-0.023364	80.765923	72.514191	125.360023	-0.078963	0.000000	1.132705	0.000000	0.000000	0.000000	0.511134	0.059548	-0.212873	0.000000	0.000000	2.000000	67.000000	0.000000
2986.358109	0.105059	0.536248	-0.024035	80.757866	72.676369	125.284302	-0.164152	0.000000	1.168184	0.000000	0.000000	0.000000	0.532783	0.066507	-0.201335	0.000000	0.000000	2.000000	67.000000	0.000000
2986.361443	0.105059	0.536248	-0.024035	80.757866	72.676369	125.284302	-0.164152	0.000000	1.168184	0.000000	0.000000	0.000000	0.532783	0.066507	-0.201335	0.000000	0.000000	2.000000	67.000000	0.000000
2986.364776	0.105059	0.536248	-0.024035	80.757866	72.676369	125.284302	-0.164152	0.000000	1.168184	0.000000	0.000000	0.000000	0.532783	0.066507	-0.201335	0.000000	0.000000	2.000000	67.000000	0.000000
2986.368109	0.106838	0.536437	-0.024686	80.748230	72.819534	125.287827	-0.252949	0.000000	1.201740	0.000000	0.000000	0.000000	0.533626	0.056623	-0.195438	0.000000	0.000000	2.000000	67.000000	0.000000
2986.371443	0.106838	0.536437	-0.024686	80.748230	72.819534	125.287827	-0.252949	0.000000	1.201740	0.000000	0.000000	0.000000	0.533626	0.056623	-0.195438	0.000000	0.000000	2.000000	67.000000	0.000000
2986.374776	0.106838	0.536437	-0.024686	80.748230	72.819534	125.287827	-0.252949	0.000000	1.201740	0.000000	0.000000	0.000000	0.533626	0.056623	-0.195438	0.000000	0.000000	2.000000	67.000000	0.000000
2986.378109	0.108604	0.536609	-0.025294	80.740166	72.973953	125.380051	-0.341886	0.000000	1.234313	0.000000	0.000000	0.000000	0.529826	0.051555	-0.182410	0.000000	0.000000	2.000000	67.000000	0.000000
2986.381443	0.108604	0.536609	-0.025294	80.740166	72.973953	125.380051	-0.341886	0.000000	1.234313	0.000000	0.000000	0.000000	0.529826	0.051555	-0.182410	0.000000	0.000000	2.000000	67.000000	0.000000
2986.384776	0.108604	0.536609	-0.025294	80.740166	72.973953	125.380051	-0.341886	0.000000	1.234313	0.000000	0.000000	0.000000	0.529826	0.051555	-0.182410	0.000000	0.000000	2.000000	67.000000	0.000000
2986.388109	0.110324	0.536731	-0.025821	80.735283	73.158554	125.689087	-0.430191	0.000000	1.264715	0.000000	0.000000	0.000000	0.516003	0.036715	-0.158090	0.000000	0.000000	2.000000	67.000000	0.000000
2986.391443	0.110324	0.536731	-0.025821	80.735283	73.158554	125.689087	-0.430191	0.000000	1.264715	0.000000	0.000000	0.000000	0.516003	0.036715	-0.158090	0.000000	0.000000	2.000000	67.000000	0.000000
2986.394776	0.110324	0.536731	-0.025821	80.735283	73.158554	125.689087	-0.430191	0.000000	1.264715	0.000000	0.000000	0.000000	0.516003	0.036715	-0.158090	0.000000	0.000000	2.000000	67.000000	0.000000
2986.398109	0.112014	0.536788	-0.026290	80.730408	73.335083	126.341278	-0.516191	0.000000	1.291063	0.000000	0.000000	0.000000	0.507195	0.017089	-0.140765	0.000000	0.000000	2.000000	67.000000	0.000000
2986.401443	0.112014	0.536788	-0.026290	80.730408	73.335083	126.341278	-0.516191	0.000000	1.291063	0.000000	0.000000	0.000000	0.507195	0.017089	-0.140765	0.000000	0.000000	2.000000	67.000000	0.000000
2986.404776	0.112014	0.536788	-0.026290	80.730408	73.335083	126.341278	-0.516191	0.000000	1.291063	0.000000	0.000000	0.000000	0.507195	0.017089	-0.140765	0.000000	0.000000	2.000000	67.000000	0.000000
2986.408109	0.113619	0.536820	-0.026671	80.727180	73.517097	127.257370	-0.600724	0.000000	1.314524	0.000000	0.000000	0.000000	0.481355	0.009589	-0.114174	0.000000	0.000000	2.000000	67.000000	0.000000
2986.411443	0.113619	0.536820	-0.026671	80.727180	73.517097	127.257370	-0.600724	0.000000	1.314524	0.000000	0.000000	0.000000	0.481355	0.009589	-0.114174	0.000000	0.000000	2.000000	67.000000	0.000000
2986.414776	0.113619	0.536820	-0.026671	80.727180	73.517097	127.257370	-0.600724	0.000000	1.314524	0.000000	0.000000	0.000000	0.481355	0.009589	-0.114174	0.000000	0.000000	2.000000	67.000000	0.000000
2986.418109	0.115278	0.536826	-0.026931	80.722267	73.680130	127.997406	-0.680949	0.000000	1.333553	0.000000	0.000000	0.000000	0.497725	0.001872	-0.077937	0.000000	0.000000	2.000000	67.000000	0.000000
2986.421443	0.115278	0.536826	-0.026931	80.722267	73.680130	127.997406	-0.680949	0.000000	1.333553	0.000000	0.000000	0.000000	0.497725	0.001872	-0.077937	0.000000	0.000000	2.000000	67.000000	0.000000
2986.424776	0.115278	0.536826	-0.026931	80.722267	73.680130	127.997406	-0.680949	0.000000	1.333553	0.000000	0.000000	0.000000	0.497725	0.001872	-0.077937	0.000000	0.000000	2.000000	67.000000	0.000000
2986.428109	0.116940	0.536823	-0.027105	80.715790	73.826805	128.489517	-0.763903	0.000000	1.346543	0.000000	0.000000	0.000000	0.498565	-0.000866	-0.052198	0.000000	0.000000	2.000000	67.000000	0.000000
2986.431443	0.116940	0.536823	-0.027105	80.715790	73.826805	128.489517	-0.763903	0.000000	1.346543	0.000000	0.000000	0.000000	0.498565	-0.000866	-0.052198	0.000000	0.000000	2.000000	67.000000	0.000000
2986.434776	0.116940	0.536823	-0.027105	80.715790	73.826805	128.489517	-0.763903	0.000000	1.346543	0.000000	0.000000	0.000000	0.498565	-0.000866	-0.052198	0.000000	0.000000	2.000000	67.000000	0.000000
2986.438109	0.118590	0.536827	-0.027169	80.707596	73.954506	128.765717	-0.846997	0.000000	1.355242	0.000000	0.000000	0.000000	0.495093	0.001182	-0.019243	0.000000	0.000000	2.000000	67.000000	0.000000
2986.441443	0.118590	0.536827	-0.027169	80.707596	73.954506	128.765717	-0.846997	0.000000	1.355242	0.000000	0.000000	0.000000	0.495093	0.001182	-0.019243	0.000000	0.000000	2.000000	67.000000	0.000000
2986.444776	0.118590	0.536827	-0.027169	80.707596	73.954506	128.765717	-0.846997	0.000000	1.355242	0.000000	0.000000	0.000000	0.495093	0.001182	-0.019243	0.000000	0.000000	2.000000	67.000000	0.000000
2986.448109	0.120252	0.536814	-0.027125	80.693710	74.004234	128.913620	-0.929513	0.000000	1.358449	0.000000	0.000000	0.000000	0.498428	-0.004118	0.013279	0.000000	0.000000	2.000000	67.000000	0.000000
2986.451443	0.120252	0.536814	-0.027125	80.693710	74.004234	128.913620	-0.929513	0.000000	1.358449	0.000000	0.000000	0.000000	0.498428	-0.004118	0.013279	0.000000	0.000000	2.000000	67.000000	0.000000
2986.454776	0.120252	0.536814	-0.027125	80.693710	74.004234	128.913620	-0.929513	0.000000	1.358449	0.000000	0.000000	0.000000	0.498428	-0.004118	0.013279	0.000000	0.000000	2.000000	67.000000	0.000000
2986.458109	0.121893	0.536774	-0.027008	80.675194	73.952553	129.060669	-1.012584	0.000000	1.356236	0.000000	0.000000	0.000000	0.492485	-0.011779	0.035158	0.000000	0.000000	2.000000	67.000000	0.000000
2986.461443	0.121893	0.536774	-0.027008	80.675194	73.952553	129.060669	-1.012584	0.000000	1.356236	0.000000	0.000000	0.000000	0.492485	-0.011779	0.035158	0.000000	0.000000	2.000000	67.000000	0.000000
2986.464776	0.121893	0.536774	-0.027008	80.675194	73.952553	129.060669	-1.012584	0.000000	1.356236	0.000000	0.000000	0.000000	0.492485	-0.011779	0.035158	0.000000	0.000000	2.000000	67.000000	0.000000
2986.468109	0.123500	0.536700	-0.026719	80.642601	73.708008	129.003021	-1.094665	0.000000	1.350377	0.000000	0.000000	0.000000	0.481886	-0.022242	0.086470	0.000000	0.000000	2.000000	67.000000	0.000000
2986.471443	0.123500	0.536700	-0.026719	80.642601	73.708008	129.003021	-1.094665	0.000000	1.350377	0.000000	0.000000	0.000000	0.481886	-0.022242	0.086470	0.000000	0.000000	2.000000	67.000000	0.000000
2986.474776	0.123500	0.536700	-0.026719	80.642601	73.708008	129.003021	-1.094665	0.000000	1.350377	0.000000	0.000000	0.000000	0.481886	-0.022242	0.086470	0.000000	0.000000	2.000000	67.000000	0.000000
2986.478109	0.125074	0.536591	-0.026329	80.602547	73.350365	128.764786	-1.174979	0.000000	1.335965	0.000000	0.000000	0.000000	0.472273	-0.032645	0.117023	0.000000	0.000000	2.000000	67.000000	0.000000
2986.481443	0.125074	0.536591	-0.026329	80.602547	73.350365	128.764786	-1.174979	0.000000	1.335965	0.000000	0.000000	0.000000	0.472273	-0.032645	0.117023	0.000000	0.000000	2.000000	67.000000	0.000000
2986.484776	0.125074	0.536591	-0.026329	80.602547	73.350365	128.764786	-1.174979	0.000000	1.335965	0.000000	0.000000	0.000000	0.472273	-0.032645	0.117023	0.000000	0.000000	2.000000	67.000000	0.000000
2986.488109	0.126621	0.536438	-0.025745	80.566971	73.075073	128.554352	-1.253692	0.000000	1.316461	0.000000	0.000000	0.000000	0.464267	-0.045990	0.175242	0.000000	0.000000	2.000000	67.000000	0.000000
2986.491443	0.126621	0.536438	-0.025745	80.566971	73.075073	128.554352	-1.253692	0.000000	1.316461	0.000000	0.000000	0.000000	0.464267	-0.045990	0.175242	0.000000	0.000000	2.000000	67.000000	0.000000
2986.494776	0.126621	0.536438	-0.025745	80.566971	73.075073	128.554352	-1.253692	0.000000	1.316461	0.000000	0.000000	0.000000	0.464267	-0.045990	0.175242	0.000000	0.000000	2.000000	67.000000	0.000000
2986.498109	0.128097	0.536249	-0.025047	80.546158	73.010414	128.493347	-1.331070	0.000000	1.287254	0.000000	0.000000	0.000000	0.442805	-0.056744	0.209556	0.000000	0.000000	2.000000	67.000000	0.000000
2986.501443	0.128097	0.536249	-0.025047	80.546158	73.010414	128.493347	-1.331070	0.000000	1.287254	0.000000	0.000000	0.000000	0.442805	-0.056744	0.209556	0.000000	0.000000	2.000000	67.000000	0.000000
2986.504776	0.128097	0.536249	-0.025047	80.546158	73.010414	128.493347	-1.331070	0.000000	1.287254	0.000000	0.000000	0.000000	0.442805	-0.056744	0.209556	0.000000	0.000000	2.000000	67.000000	0.000000
2986.508109	0.129514	0.536031	-0.024192	80.527634	73.001236	128.459366	-1.404871	0.000000	1.252328	0.000000	0.000000	0.000000	0.425051	-0.065429	0.256286	0.000000	0.000000	2.000000	67.000000	0.000000
2986.511443	0.129514	0.536031	-0.024192	80.527634	73.001236	128.459366	-1.404871	0.000000	1.252328	0.000000	0.000000	0.000000	0.425051	-0.065429	0.256286	0.000000	0.000000	2.000000	67.000000	0.000000
2986.514776	0.129514	0.536031	-0.024192	80.527634	73.001236	128.459366	-1.404871	0.000000	1.252328	0.000000	0.000000	0.000000	0.425051	-0.065429	0.256286	0.000000	0.000000	2.000000	67.000000	0.000000
2986.518109	0.130864	0.535816	-0.023208	80.505531	72.947983	128.474258	-1.475712	0.000000	1.209614	0.000000	0.000000	0.000000	0.404962	-0.064326	0.295169	0.000000	0.000000	2.000000	67.000000	0.000000
2986.521443	0.130864	0.535816	-0.023208	80.505531	72.947983	128.474258	-1.475712	0.000000	1.209614	0.000000	0.000000	0.000000	0.404962	-0.064326	0.295169	0.000000	0.000000	2.000000	67.000000	0.000000
2986.524776	0.130864	0.535816	-0.023208	80.505531	72.947983	128.474258	-1.475712	0.000000	1.209614	0.000000	0.000000	0.000000	0.404962	-0.064326	0.295169	0.000000	0.000000	2.000000	67.000000	0.000000
2986.528109	0.132133	0.535623	-0.022139	80.480354	72.866959	128.606979	-1.543206	0.000000	1.160419	0.000000	0.000000	0.000000	0.380774	-0.058106	0.320767	0.000000	0.000000	2.000000	67.000000	0.000000
2986.531443	0.132133	0.535623	-0.022139	80.480354	72.866959	128.606979	-1.543206	0.000000	1.160419	0.000000	0.000000	0.000000	0.380774	-0.058106	0.320767	0.000000	0.000000	2.000000	67.000000	0.000000
2986.534776	0.132133	0.535623	-0.022139	80.480354	72.866959	128.606979	-1.543206	0.000000	1.160419	0.000000	0.000000	0.000000	0.380774	-0.058106	0.320767	0.000000	0.000000	2.000000	67.000000	0.000000
2986.538109	0.133385	0.535425	-0.020999	80.439926	72.761139	128.702484	-1.606668	0.000000	1.106958	0.000000	0.000000	0.000000	0.375448	-0.059373	0.342085	0.000000	0.000000	2.000000	67.000000	0.000000
2986.541443	0.133385	0.535425	-0.020999	80.439926	72.761139	128.702484	-1.606668	0.000000	1.106958	0.000000	0.000000	0.000000	0.375448	-0.059373	0.342085	0.000000	0.000000	2.000000	67.000000	0.000000
2986.544776	0.133385	0.535425	-0.020999	80.439926	72.761139	128.702484	-1.606668	0.000000	1.106958	0.000000	0.000000	0.000000	0.375448	-0.059373	0.342085	0.000000	0.000000	2.000000	67.000000	0.000000
2986.548109	0.134561	0.535263	-0.019754	80.381561	72.672935	128.618835	-1.669243	0.000000	1.049943	0.000000	0.000000	0.000000	0.352731	-0.048438	0.373417	0.000000	0.000000	2.000000	67.000000	0.000000
2986.551443	0.134561	0.535263	-0.019754	80.381561	72.672935	128.618835	-1.669243	0.000000	1.049943	0.000000	0.000000	0.000000	0.352731	-0.048438	0.373417	0.000000	0.000000	2.000000	67.000000	0.000000
2986.554776	0.134561	0.535263	-0.019754	80.381561	72.672935	128.618835	-1.669243	0.000000	1.049943	0.000000	0.000000	0.000000	0.352731	-0.048438	0.373417	0.000000	0.000000	2.000000	67.000000	0.000000
2986.558109	0.135663	0.535088	-0.018396	80.298538	72.594849	128.528641	-1.728032	0.000000	0.987707	0.000000	0.000000	0.000000	0.330595	-0.052530	0.407338	0.000000	0.000000	2.000000	67.000000	0.000000
2986.561443	0.135663	0.535088	-0.018396	80.298538	72.594849	128.528641	-1.728032	0.000000	0.987707	0.000000	0.000000	0.000000	0.330595	-0.052530	0.407338	0.000000	0.000000	2.000000	67.000000	0.000000
2986.564776	0.135663	0.535088	-0.018396	80.298538	72.594849	128.528641	-1.728032	0.000000	0.987707	0.000000	0.000000	0.000000	0.330595	-0.052530	0.407338	0.000000	0.000000	2.000000	67.000000	0.000000
2986.568109	0.136662	0.534908	-0.016941	80.198891	72.528824	128.493866	-1.783131	0.000000	0.919818	0.000000	0.000000	0.000000	0.299908	-0.054103	0.436646	0.000000	0.000000	2.000000	67.000000	0.000000
2986.571443	0.136662	0.534908	-0.016941	80.198891	72.528824	128.493866	-1.783131	0.000000	0.919818	0.000000	0.000000	0.000000	0.299908	-0.054103	0.436646	0.000000	0.000000	2.000000	67.000000	0.000000
2986.574776	0.136662	0.534908	-0.016941	80.198891	72.528824	128.493866	-1.783131	0.000000	0.919818	0.000000	0.000000	0.000000	0.299908	-0.054103	0.436646	0.000000	0.000000	2.000000	67.000000	0.000000
2986.578109	0.137524	0.534713	-0.015352	80.092415	72.438385	128.458267	-1.833115	0.000000	0.847043	0.000000	0.000000	0.000000	0.258377	-0.058496	0.476703	0.000000	0.000000	2.000000	67.000000	0.000000
2986.581443	0.137524	0.534713	-0.015352	80.092415	72.438385	128.458267	-1.833115	0.000000	0.847043	0.000000	0.000000	0.000000	0.258377	-0.058496	0.476703	0.000000	0.000000	2.000000	67.000000	0.000000
2986.584776	0.137524	0.534713	-0.015352	80.092415	72.438385	128.458267	-1.833115	0.000000	0.847043	0.000000	0.000000	0.000000	0.258377	-0.058496	0.476703	0.000000	0.000000	2.000000	67.000000	0.000000
2986.588109	0.138224	0.534530	-0.013695	79.990768	72.318695	128.404999	-1.876178	0.000000	0.767593	0.000000	0.000000	0.000000	0.210113	-0.054827	0.496979	0.000000	0.000000	2.000000	67.000000	0.000000
2986.591443	0.138224	0.534530	-0.013695	79.990768	72.318695	128.404999	-1.876178	0.000000	0.767593	0.000000	0.000000	0.000000	0.210113	-0.054827	0.496979	0.000000	0.000000	2.000000	67.000000	0.000000
2986.594776	0.138224	0.534530	-0.013695	79.990768	72.318695	128.404999	-1.876178	0.000000	0.767593	0.000000	0.000000	0.000000	0.210113	-0.054827	0.496979	0.000000	0.000000	2.000000	67.000000	0.000000
2986.598109	0.138811	0.534350	-0.011961	79.887886	72.150177	128.315033	-1.911197	0.000000	0.684763	0.000000	0.000000	0.000000	0.176030	-0.053928	0.520165	0.000000	0.000000	2.000000	67.000000	0.000000
2986.601443	0.138811	0.534350	-0.011961	79.887886	72.150177	128.315033	-1.911197	0.000000	0.684763	0.000000	0.000000	0.000000	0.176030	-0.053928	0.520165	0.000000	0.000000	2.000000	67.000000	0.000000
2986.604776	0.138811	0.534350	-0.011961	79.887886	72.150177	128.315033	-1.911197	0.000000	0.684763	0.000000	0.000000	0.000000	0.176030	-0.053928	0.520165	0.000000	0.000000	2.000000	67.000000	0.000000
2986.608109	0.139355	0.534167	-0.010217	79.770454	72.008186	128.279465	-1.940535	0.000000	0.598069	0.000000	0.000000	0.000000	0.163194	-0.055112	0.523447	0.000000	0.000000	2.000000	67.000000	0.000000
2986.611443	0.139355	0.534167	-0.010217	79.770454	72.008186	128.279465	-1.940535	0.000000	0.598069	0.000000	0.000000	0.000000	0.163194	-0.055112	0.523447	0.000000	0.000000	2.000000	67.000000	0.000000
2986.614776	0.139355	0.534167	-0.010217	79.770454	72.008186	128.279465	-1.940535	0.000000	0.598069	0.000000	0.000000	0.000000	0.163194	-0.055112	0.523447	0.000000	0.000000	2.000000	67.000000	0.000000
2986.618109	0.139838	0.534021	-0.008440	79.636635	71.971001	128.387039	-1.967734	0.000000	0.510828	0.000000	0.000000	0.000000	0.145134	-0.043745	0.532987	0.000000	0.000000	2.000000	67.000000	0.000000
2986.621443	0.139838	0.534021	-0.008440	79.636635	71.971001	128.387039	-1.967734	0.000000	0.510828	0.000000	0.000000	0.000000	0.145134	-0.043745	0.532987	0.000000	0.000000	2.000000	67.000000	0.000000
2986.624776	0.139838	0.534021	-0.008440	79.636635	71.971001	128.387039	-1.967734	0.000000	0.510828	0.000000	0.000000	0.000000	0.145134	-0.043745	0.532987	0.000000	0.000000	2.000000	67.000000	0.000000
2986.628109	0.140216	0.533874	-0.006701	79.518379	72.179230	128.749435	-1.991923	0.000000	0.421996	0.000000	0.000000	0.000000	0.113301	-0.044081	0.521690	0.000000	0.000000	2.000000	67.000000	0.000000
2986.631443	0.140216	0.533874	-0.006701	79.518379	72.179230	128.749435	-1.991923	0.000000	0.421996	0.000000	0.000000	0.000000	0.113301	-0.044081	0.521690	0.000000	0.000000	2.000000	67.000000	0.000000
2986.634776	0.140216	0.533874	-0.006701	79.518379	72.179230	128.749435	-1.991923	0.000000	0.421996	0.000000	0.000000	0.000000	0.113301	-0.044081	0.521690	0.000000	0.000000	2.000000	67.000000	0.000000
2986.638109	0.140537	0.533717	-0.004991	79.442513	72.699699	129.403839	-2.010806	0.000000	0.335048	0.000000	0.000000	0.000000	0.096144	-0.047153	0.513127	0.000000	0.000000	2.000000	67.000000	0.000000
2986.641443	0.140537	0.533717	-0.004991	79.442513	72.699699	129.403839	-2.010806	0.000000	0.335048	0.000000	0.000000	0.000000	0.096144	-0.047153	0.513127	0.000000	0.000000	2.000000	67.000000	0.000000
2986.644776	0.140537	0.533717	-0.004991	79.442513	72.699699	129.403839	-2.010806	0.000000	0.335048	0.000000	0.000000	0.000000	0.096144	-0.047153	0.513127	0.000000	0.000000	2.000000	67.000000	0.000000
2986.648109	0.140762	0.533566	-0.003277	79.429344	73.447769	130.231781	-2.026830	0.000000	0.249527	0.000000	0.000000	0.000000	0.067621	-0.045300	0.514046	0.000000	0.000000	2.000000	67.000000	0.000000
2986.651443	0.140762	0.533566	-0.003277	79.429344	73.447769	130.231781	-2.026830	0.000000	0.249527	0.000000	0.000000	0.000000	0.067621	-0.045300	0.514046	0.000000	0.000000	2.000000	67.000000	0.000000
2986.654776	0.140762	0.533566	-0.003277	79.429344	73.447769	130.231781	-2.026830	0.000000	0.249527	0.000000	0.000000	0.000000	0.067621	-0.045300	0.514046	0.000000	0.000000	2.000000	67.000000	0.000000
2986.658109	0.140958	0.533395	-0.001576	79.463264	74.316620	131.136108	-2.038100	0.000000	0.163852	0.000000	0.000000	0.000000	0.058660	-0.051185	0.510192	0.000000	0.000000	2.000000	67.000000	0.000000
2986.661443	0.140958	0.533395	-0.001576	79.463264	74.316620	131.136108	-2.038100	0.000000	0.163852	0.000000	0.000000	0.000000	0.058660	-0.051185	0.510192	0.000000	0.000000	2.000000	67.000000	0.000000
2986.664776	0.140958	0.533395	-0.001576	79.463264	74.316620	131.136108	-2.038100	0.000000	0.163852	0.000000	0.000000	0.000000	0.058660	-0.051185	0.510192	0.000000	0.000000	2.000000	67.000000	0.000000
2986.668109	0.141062	0.533247	0.000146	79.506187	75.130959	131.971130	-2.047877	0.000000	0.078820	0.000000	0.000000	0.000000	0.031398	-0.044338	0.516594	0.000000	0.000000	2.000000	67.000000	0.000000
2986.671443	0.141062	0.533247	0.000146	79.506187	75.130959	131.971130	-2.047877	0.000000	0.078820	0.000000	0.000000	0.000000	0.031398	-0.044338	0.516594	0.000000	0.000000	2.000000	67.000000	0.000000
2986.674776	0.141062	0.533247	0.000146	79.506187	75.130959	131.971130	-2.047877	0.000000	0.078820	0.000000	0.000000	0.000000	0.031398	-0.044338	0.516594	0.000000	0.000000	2.000000	67.000000	0.000000
2986.678109	0.141121	0.533136	0.001962	79.538971	75.839874	132.712296	-2.053110	0.000000	-0.007279	0.000000	0.000000	0.000000	0.017755	-0.033427	0.544972	0.000000	0.000000	2.000000	67.000000	0.000000
2986.681443	0.141121	0.533136	0.001962	79.538971	75.839874	132.712296	-2.053110	0.000000	-0.007279	0.000000	0.000000	0.000000	0.017755	-0.033427	0.544972	0.000000	0.000000	2.000000	67.000000	0.000000
2986.684776	0.141121	0.533136	0.001962	79.538971	75.839874	132.712296	-2.053110	0.000000	-0.007279	0.000000	0.000000	0.000000	0.017755	-0.033427	0.544972	0.000000	0.000000	2.000000	67.000000	0.000000
2986.688109	0.141108	0.533018	0.003866	79.556412	76.346504	133.261551	-2.056069	0.000000	-0.098107	0.000000	0.000000	0.000000	-0.004066	-0.035383	0.571094	0.000000	0.000000	2.000000	67.000000	0.000000
2986.691443	0.141108	0.533018	0.003866	79.556412	76.346504	133.261551	-2.056069	0.000000	-0.098107	0.000000	0.000000	0.000000	-0.004066	-0.035383	0.571094	0.000000	0.000000	2.000000	67.000000	0.000000
2986.694776	0.141108	0.533018	0.003866	79.556412	76.346504	133.261551	-2.056069	0.000000	-0.098107	0.000000	0.000000	0.000000	-0.004066	-0.035383	0.571094	0.000000	0.000000	2.000000	67.000000	0.000000
2986.698109	0.141045	0.532963	0.005860	79.559990	76.675957	133.645309	-2.055391	0.000000	-0.193290	0.000000	0.000000	0.000000	-0.018789	-0.016566	0.598156	0.000000	0.000000	2.000000	67.000000	0.000000
2986.701443	0.141045	0.532963	0.005860	79.559990	76.675957	133.645309	-2.055391	0.000000	-0.193290	0.000000	0.000000	0.000000	-0.018789	-0.016566	0.598156	0.000000	0.000000	2.000000	67.000000	0.000000
2986.704776	0.141045	0.532963	0.005860	79.559990	76.675957	133.645309	-2.055391	0.000000	-0.193290	0.000000	0.000000	0.000000	-0.018789	-0.016566	0.598156	0.000000	0.000000	2.000000	67.000000	0.000000
2986.708109	0.140888	0.532905	0.007878	79.566666	77.058205	134.088928	-2.052260	0.000000	-0.292982	0.000000	0.000000	0.000000	-0.047026	-0.017513	0.605622	0.000000	0.000000	2.000000	67.000000	0.000000
2986.711443	0.140888	0.532905	0.007878	79.566666	77.058205	134.088928	-2.052260	0.000000	-0.292982	0.000000	0.000000	0.000000	-0.047026	-0.017513	0.605622	0.000000	0.000000	2.000000	67.000000	0.000000
2986.714776	0.140888	0.532905	0.007878	79.566666	77.058205	134.088928	-2.052260	0.000000	-0.292982	0.000000	0.000000	0.000000	-0.047026	-0.017513	0.605622	0.000000	0.000000	2.000000	67.000000	0.000000
2986.718109	0.140680	0.532870	0.009905	79.591415	77.769508	134.866318	-2.044422	0.000000	-0.393919	0.000000	0.000000	0.000000	-0.062662	-0.010444	0.607858	0.000000	0.000000	2.000000	67.000000	0.000000
2986.721443	0.140680	0.532870	0.009905	79.591415	77.769508	134.866318	-2.044422	0.000000	-0.393919	0.000000	0.000000	0.000000	-0.062662	-0.010444	0.607858	0.000000	0.000000	2.000000	67.000000	0.000000
2986.724776	0.140680	0.532870	0.009905	79.591415	77.769508	134.866318	-2.044422	0.000000	-0.393919	0.000000	0.000000	0.000000	-0.062662	-0.010444	0.607858	0.000000	0.000000	2.000000	67.000000	0.000000
2986.728109	0.140375	0.532832	0.011955	79.642784	79.022385	136.181793	-2.033978	0.000000	-0.495229	0.000000	0.000000	0.000000	-0.091467	-0.011299	0.615253	0.000000	0.000000	2.000000	67.000000	0.000000
2986.731443	0.140375	0.532832	0.011955	79.642784	79.022385	136.181793	-2.033978	0.000000	-0.495229	0.000000	0.000000	0.000000	-0.091467	-0.011299	0.615253	0.000000	0.000000	2.000000	67.000000	0.000000
2986.734776	0.140375	0.532832	0.011955	79.642784	79.022385	136.181793	-2.033978	0.000000	-0.495229	0.000000	0.000000	0.000000	-0.091467	-0.011299	0.615253	0.000000	0.000000	2.000000	67.000000	0.000000
2986.738109	0.139954	0.532795	0.013969	79.703331	80.580551	137.808884	-2.018734	0.000000	-0.597771	0.000000	0.000000	0.000000	-0.126099	-0.010984	0.604118	0.000000	0.000000	2.000000	67.000000	0.000000
2986.741443	0.139954	0.532795	0.013969	79.703331	80.580551	137.808884	-2.018734	0.000000	-0.597771	0.000000	0.000000	0.000000	-0.126099	-0.010984	0.604118	0.000000	0.000000	2.000000	67.000000	0.000000
2986.744776	0.139954	0.532795	0.013969	79.703331	80.580551	137.808884	-2.018734	0.000000	-0.597771	0.000000	0.000000	0.000000	-0.126099	-0.010984	0.604118	0.000000	0.000000	2.000000	67.000000	0.000000
2986.748109	0.139458	0.532756	0.016001	79.755890	82.158440	139.466278	-1.997717	0.000000	-0.698457	0.000000	0.000000	0.000000	-0.148777	-0.011797	0.609412	0.000000	0.000000	2.000000	67.000000	0.000000
2986.751443	0.139458	0.532756	0.016001	79.755890	82.158440	139.466278	-1.997717	0.000000	-0.698457	0.000000	0.000000	0.000000	-0.148777	-0.011797	0.609412	0.000000	0.000000	2.000000	67.000000	0.000000
2986.754776	0.139458	0.532756	0.016001	79.755890	82.158440	139.466278	-1.997717	0.000000	-0.698457	0.000000	0.000000	0.000000	-0.148777	-0.011797	0.609412	0.000000	0.000000	2.000000	67.000000	0.000000
2986.758109	0.138807	0.532708	0.018029	79.795311	83.607452	141.005005	-1.972921	0.000000	-0.800026	0.000000	0.000000	0.000000	-0.195478	-0.014461	0.608663	0.000000	0.000000	2.000000	67.000000	0.000000
2986.761443	0.138807	0.532708	0.018029	79.795311	83.607452	141.005005	-1.972921	0.000000	-0.800026	0.000000	0.000000	0.000000	-0.195478	-0.014461	0.608663	0.000000	0.000000	2.000000	67.000000	0.000000
2986.764776	0.138807	0.532708	0.018029	79.795311	83.607452	141.005005	-1.972921	0.000000	-0.800026	0.000000	0.000000	0.000000	-0.195478	-0.014461	0.608663	0.000000	0.000000	2.000000	67.000000	0.000000
2986.768109	0.138032	0.532657	0.020088	79.824593	84.877914	142.372696	-1.940341	0.000000	-0.901470	0.000000	0.000000	0.000000	-0.232369	-0.015248	0.617684	0.000000	0.000000	2.000000	67.000000	0.000000
2986.771443	0.138032	0.532657	0.020088	79.824593	84.877914	142.372696	-1.940341	0.000000	-0.901470	0.000000	0.000000	0.000000	-0.232369	-0.015248	0.617684	0.000000	0.000000	2.000000	67.000000	0.000000
2986.774776	0.138032	0.532657	0.020088	79.824593	84.877914	142.372696	-1.940341	0.000000	-0.901470	0.000000	0.000000	0.000000	-0.232369	-0.015248	0.617684	0.000000	0.000000	2.000000	67.000000	0.000000
2986.778109	0.137088	0.532591	0.022104	79.843437	86.003677	143.302521	-1.901613	0.000000	-1.004417	0.000000	0.000000	0.000000	-0.283319	-0.019733	0.604704	0.000000	0.000000	2.000000	67.000000	0.000000
2986.781443	0.137088	0.532591	0.022104	79.843437	86.003677	143.302521	-1.901613	0.000000	-1.004417	0.000000	0.000000	0.000000	-0.283319	-0.019733	0.604704	0.000000	0.000000	2.000000	67.000000	0.000000
2986.784776	0.137088	0.532591	0.022104	79.843437	86.003677	143.302521	-1.901613	0.000000	-1.004417	0.000000	0.000000	0.000000	-0.283319	-0.019733	0.604704	0.000000	0.000000	2.000000	67.000000	0.000000
2986.788109	0.135983	0.532544	0.024111	79.853203	86.934578	143.681625	-1.854393	0.000000	-1.105201	0.000000	0.000000	0.000000	-0.331519	-0.014146	0.602192	0.000000	0.000000	2.000000	67.000000	0.000000
2986.791443	0.135983	0.532544	0.024111	79.853203	86.934578	143.681625	-1.854393	0.000000	-1.105201	0.000000	0.000000	0.000000	-0.331519	-0.014146	0.602192	0.000000	0.000000	2.000000	67.000000	0.000000
2986.794776	0.135983	0.532544	0.024111	79.853203	86.934578	143.681625	-1.854393	0.000000	-1.105201	0.000000	0.000000	0.000000	-0.331519	-0.014146	0.602192	0.000000	0.000000	2.000000	67.000000	0.000000
2986.798109	0.134701	0.532466	0.026056	79.856888	87.741280	144.060974	-1.799140	0.000000	-1.205566	0.000000	0.000000	0.000000	-0.384561	-0.023531	0.583356	0.000000	0.000000	2.000000	67.000000	0.000000
2986.801443	0.134701	0.532466	0.026056	79.856888	87.741280	144.060974	-1.799140	0.000000	-1.205566	0.000000	0.000000	0.000000	-0.384561	-0.023531	0.583356	0.000000	0.000000	2.000000	67.000000	0.000000
2986.804776	0.134701	0.532466	0.026056	79.856888	87.741280	144.060974	-1.799140	0.000000	-1.205566	0.000000	0.000000	0.000000	-0.384561	-0.023531	0.583356	0.000000	0.000000	2.000000	67.000000	0.000000
2986.808109	0.133295	0.532445	0.027952	79.849915	88.397789	144.520828	-1.735046	0.000000	-1.302792	0.000000	0.000000	0.000000	-0.421650	-0.006298	0.568705	0.000000	0.000000	2.000000	67.000000	0.000000
2986.811443	0.133295	0.532445	0.027952	79.849915	88.397789	144.520828	-1.735046	0.000000	-1.302792	0.000000	0.000000	0.000000	-0.421650	-0.006298	0.568705	0.000000	0.000000	2.000000	67.000000	0.000000
2986.814776	0.133295	0.532445	0.027952	79.849915	88.397789	144.520828	-1.735046	0.000000	-1.302792	0.000000	0.000000	0.000000	-0.421650	-0.006298	0.568705	0.000000	0.000000	2.000000	67.000000	0.000000
2986.818109	0.131810	0.532410	0.029775	79.817924	88.939888	144.682541	-1.664772	0.000000	-1.397576	0.000000	0.000000	0.000000	-0.445749	-0.010459	0.547079	0.000000	0.000000	2.000000	67.000000	0.000000
2986.821443	0.131810	0.532410	0.029775	79.817924	88.939888	144.682541	-1.664772	0.000000	-1.397576	0.000000	0.000000	0.000000	-0.445749	-0.010459	0.547079	0.000000	0.000000	2.000000	67.000000	0.000000
2986.824776	0.131810	0.532410	0.029775	79.817924	88.939888	144.682541	-1.664772	0.000000	-1.397576	0.000000	0.000000	0.000000	-0.445749	-0.010459	0.547079	0.000000	0.000000	2.000000	67.000000	0.000000
2986.828109	0.130288	0.532417	0.031506	79.733101	89.475227	144.626328	-1.590480	0.000000	-1.488756	0.000000	0.000000	0.000000	-0.456411	0.002034	0.519218	0.000000	0.000000	2.000000	67.000000	0.000000
2986.831443	0.130288	0.532417	0.031506	79.733101	89.475227	144.626328	-1.590480	0.000000	-1.488756	0.000000	0.000000	0.000000	-0.456411	0.002034	0.519218	0.000000	0.000000	2.000000	67.000000	0.000000
2986.834776	0.130288	0.532417	0.031506	79.733101	89.475227	144.626328	-1.590480	0.000000	-1.488756	0.000000	0.000000	0.000000	-0.456411	0.002034	0.519218	0.000000	0.000000	2.000000	67.000000	0.000000
2986.838109	0.128723	0.532432	0.033108	79.559006	90.134628	144.732056	-1.514412	0.000000	-1.575293	0.000000	0.000000	0.000000	-0.469553	0.004536	0.480649	0.000000	0.000000	2.000000	67.000000	0.000000
2986.841443	0.128723	0.532432	0.033108	79.559006	90.134628	144.732056	-1.514412	0.000000	-1.575293	0.000000	0.000000	0.000000	-0.469553	0.004536	0.480649	0.000000	0.000000	2.000000	67.000000	0.000000
2986.844776	0.128723	0.532432	0.033108	79.559006	90.134628	144.732056	-1.514412	0.000000	-1.575293	0.000000	0.000000	0.000000	-0.469553	0.004536	0.480649	0.000000	0.000000	2.000000	67.000000	0.000000
2986.848109	0.127061	0.532451	0.034661	79.328934	90.833267	145.149353	-1.436154	0.000000	-1.655401	0.000000	0.000000	0.000000	-0.498494	0.005707	0.465897	0.000000	0.000000	2.000000	67.000000	0.000000
2986.851443	0.127061	0.532451	0.034661	79.328934	90.833267	145.149353	-1.436154	0.000000	-1.655401	0.000000	0.000000	0.000000	-0.498494	0.005707	0.465897	0.000000	0.000000	2.000000	67.000000	0.000000
2986.854776	0.127061	0.532451	0.034661	79.328934	90.833267	145.149353	-1.436154	0.000000	-1.655401	0.000000	0.000000	0.000000	-0.498494	0.005707	0.465897	0.000000	0.000000	2.000000	67.000000	0.000000
2986.858109	0.125264	0.532479	0.036109	79.092209	91.588989	145.837677	-1.353071	0.000000	-1.733050	0.000000	0.000000	0.000000	-0.539098	0.008408	0.434273	0.000000	0.000000	2.000000	67.000000	0.000000
2986.861443	0.125264	0.532479	0.036109	79.092209	91.588989	145.837677	-1.353071	0.000000	-1.733050	0.000000	0.000000	0.000000	-0.539098	0.008408	0.434273	0.000000	0.000000	2.000000	67.000000	0.000000
2986.864776	0.125264	0.532479	0.036109	79.092209	91.588989	145.837677	-1.353071	0.000000	-1.733050	0.000000	0.000000	0.000000	-0.539098	0.008408	0.434273	0.000000	0.000000	2.000000	67.000000	0.000000
2986.868109	0.123371	0.532539	0.037501	78.876167	92.334122	146.471115	-1.263222	0.000000	-1.805429	0.000000	0.000000	0.000000	-0.568122	0.018076	0.417762	0.000000	0.000000	2.000000	67.000000	0.000000
2986.871443	0.123371	0.532539	0.037501	78.876167	92.334122	146.471115	-1.263222	0.000000	-1.805429	0.000000	0.000000	0.000000	-0.568122	0.018076	0.417762	0.000000	0.000000	2.000000	67.000000	0.000000
2986.874776	0.123371	0.532539	0.037501	78.876167	92.334122	146.471115	-1.263222	0.000000	-1.805429	0.000000	0.000000	0.000000	-0.568122	0.018076	0.417762	0.000000	0.000000	2.000000	67.000000	0.000000
2986.878109	0.121373	0.532570	0.038806	78.708633	92.993858	146.913086	-1.168535	0.000000	-1.875056	0.000000	0.000000	0.000000	-0.599374	0.009263	0.391477	0.000000	0.000000	2.000000	67.000000	0.000000
2986.881443	0.121373	0.532570	0.038806	78.708633	92.993858	146.913086	-1.168535	0.000000	-1.875056	0.000000	0.000000	0.000000	-0.599374	0.009263	0.391477	0.000000	0.000000	2.000000	67.000000	0.000000
2986.884776	0.121373	0.532570	0.038806	78.708633	92.993858	146.913086	-1.168535	0.000000	-1.875056	0.000000	0.000000	0.000000	-0.599374	0.009263	0.391477	0.000000	0.000000	2.000000	67.000000	0.000000
2986.888109	0.119298	0.532616	0.040030	78.605698	93.574547	147.190201	-1.068640	0.000000	-1.940302	0.000000	0.000000	0.000000	-0.622305	0.013935	0.367332	0.000000	0.000000	2.000000	67.000000	0.000000
2986.891443	0.119298	0.532616	0.040030	78.605698	93.574547	147.190201	-1.068640	0.000000	-1.940302	0.000000	0.000000	0.000000	-0.622305	0.013935	0.367332	0.000000	0.000000	2.000000	67.000000	0.000000
2986.894776	0.119298	0.532616	0.040030	78.605698	93.574547	147.190201	-1.068640	0.000000	-1.940302	0.000000	0.000000	0.000000	-0.622305	0.013935	0.367332	0.000000	0.000000	2.000000	67.000000	0.000000
2986.898109	0.117148	0.532679	0.041174	78.571495	94.059906	147.514740	-0.964922	0.000000	-2.001524	0.000000	0.000000	0.000000	-0.644981	0.018664	0.342954	0.000000	0.000000	2.000000	67.000000	0.000000
2986.901443	0.117148	0.532679	0.041174	78.571495	94.059906	147.514740	-0.964922	0.000000	-2.001524	0.000000	0.000000	0.000000	-0.644981	0.018664	0.342954	0.000000	0.000000	2.000000	67.000000	0.000000
2986.904776	0.117148	0.532679	0.041174	78.571495	94.059906	147.514740	-0.964922	0.000000	-2.001524	0.000000	0.000000	0.000000	-0.644981	0.018664	0.342954	0.000000	0.000000	2.000000	67.000000	0.000000
2986.908109	0.114900	0.532757	0.042240	78.554718	94.431297	148.023010	-0.857425	0.000000	-2.058683	0.000000	0.000000	0.000000	-0.674500	0.023415	0.319967	0.000000	0.000000	2.000000	67.000000	0.000000
2986.911443	0.114900	0.532757	0.042240	78.554718	94.431297	148.023010	-0.857425	0.000000	-2.058683	0.000000	0.000000	0.000000	-0.674500	0.023415	0.319967	0.000000	0.000000	2.000000	67.000000	0.000000
2986.914776	0.114900	0.532757	0.042240	78.554718	94.431297	148.023010	-0.857425	0.000000	-2.058683	0.000000	0.000000	0.000000	-0.674500	0.023415	0.319967	0.000000	0.000000	2.000000	67.000000	0.000000
2986.918109	0.112649	0.532851	0.043208	78.536728	94.734108	148.346649	-0.745008	0.000000	-2.112011	0.000000	0.000000	0.000000	-0.675273	0.028224	0.290211	0.000000	0.000000	2.000000	67.000000	0.000000
2986.921443	0.112649	0.532851	0.043208	78.536728	94.734108	148.346649	-0.745008	0.000000	-2.112011	0.000000	0.000000	0.000000	-0.675273	0.028224	0.290211	0.000000	0.000000	2.000000	67.000000	0.000000
2986.924776	0.112649	0.532851	0.043208	78.536728	94.734108	148.346649	-0.745008	0.000000	-2.112011	0.000000	0.000000	0.000000	-0.675273	0.028224	0.290211	0.000000	0.000000	2.000000	67.000000	0.000000
2986.928109	0.110425	0.532978	0.044088	78.516655	95.002373	148.132828	-0.632463	0.000000	-2.160380	0.000000	0.000000	0.000000	-0.667314	0.038148	0.264268	0.000000	0.000000	2.000000	67.000000	0.000000
2986.931443	0.110425	0.532978	0.044088	78.516655	95.002373	148.132828	-0.632463	0.000000	-2.160380	0.000000	0.000000	0.000000	-0.667314	0.038148	0.264268	0.000000	0.000000	2.000000	67.000000	0.000000
2986.934776	0.110425	0.532978	0.044088	78.516655	95.002373	148.132828	-0.632463	0.000000	-2.160380	0.000000	0.000000	0.000000	-0.667314	0.038148	0.264268	0.000000	0.000000	2.000000	67.000000	0.000000
2986.938109	0.108167	0.533143	0.044832	78.482605	95.248016	147.388763	-0.521244	0.000000	-2.204425	0.000000	0.000000	0.000000	-0.677278	0.049592	0.223033	0.000000	0.000000	2.000000	67.000000	0.000000
2986.941443	0.108167	0.533143	0.044832	78.482605	95.248016	147.388763	-0.521244	0.000000	-2.204425	0.000000	0.000000	0.000000	-0.677278	0.049592	0.223033	0.000000	0.000000	2.000000	67.000000	0.000000
2986.944776	0.108167	0.533143	0.044832	78.482605	95.248016	147.388763	-0.521244	0.000000	-2.204425	0.000000	0.000000	0.000000	-0.677278	0.049592	0.223033	0.000000	0.000000	2.000000	67.000000	0.000000
2986.948109	0.105888	0.533297	0.045485	78.408676	95.590096	146.943176	-0.408364	0.000000	-2.241597	0.000000	0.000000	0.000000	-0.683666	0.046022	0.196069	0.000000	0.000000	2.000000	67.000000	0.000000
2986.951443	0.105888	0.533297	0.045485	78.408676	95.590096	146.943176	-0.408364	0.000000	-2.241597	0.000000	0.000000	0.000000	-0.683666	0.046022	0.196069	0.000000	0.000000	2.000000	67.000000	0.000000
2986.954776	0.105888	0.533297	0.045485	78.408676	95.590096	146.943176	-0.408364	0.000000	-2.241597	0.000000	0.000000	0.000000	-0.683666	0.046022	0.196069	0.000000	0.000000	2.000000	67.000000	0.000000
2986.958109	0.103612	0.533466	0.046040	78.274353	96.010368	147.222916	-0.294420	0.000000	-2.274275	0.000000	0.000000	0.000000	-0.682793	0.050825	0.166346	0.000000	0.000000	2.000000	67.000000	0.000000
2986.961443	0.103612	0.533466	0.046040	78.274353	96.010368	147.222916	-0.294420	0.000000	-2.274275	0.000000	0.000000	0.000000	-0.682793	0.050825	0.166346	0.000000	0.000000	2.000000	67.000000	0.000000
2986.964776	0.103612	0.533466	0.046040	78.274353	96.010368	147.222916	-0.294420	0.000000	-2.274275	0.000000	0.000000	0.000000	-0.682793	0.050825	0.166346	0.000000	0.000000	2.000000	67.000000	0.000000
2986.968109	0.101333	0.533645	0.046456	78.108078	96.352150	147.810486	-0.180621	0.000000	-2.301999	0.000000	0.000000	0.000000	-0.683941	0.053839	0.124684	0.000000	0.000000	2.000000	67.000000	0.000000
2986.971443	0.101333	0.533645	0.046456	78.108078	96.352150	147.810486	-0.180621	0.000000	-2.301999	0.000000	0.000000	0.000000	-0.683941	0.053839	0.124684	0.000000	0.000000	2.000000	67.000000	0.000000
2986.974776	0.101333	0.533645	0.046456	78.108078	96.352150	147.810486	-0.180621	0.000000	-2.301999	0.000000	0.000000	0.000000	-0.683941	0.053839	0.124684	0.000000	0.000000	2.000000	67.000000	0.000000
2986.978109	0.099035	0.533813	0.046781	77.967545	96.628700	147.980392	-0.066631	0.000000	-2.322780	0.000000	0.000000	0.000000	-0.689148	0.050169	0.097626	0.000000	0.000000	2.000000	67.000000	0.000000
2986.981443	0.099035	0.533813	0.046781	77.967545	96.628700	147.980392	-0.066631	0.000000	-2.322780	0.000000	0.000000	0.000000	-0.689148	0.050169	0.097626	0.000000	0.000000	2.000000	67.000000	0.000000
2986.984776	0.099035	0.533813	0.046781	77.967545	96.628700	147.980392	-0.066631	0.000000	-2.322780	0.000000	0.000000	0.000000	-0.689148	0.050169	0.097626	0.000000	0.000000	2.000000	67.000000	0.000000
2986.988109	0.096770	0.533968	0.047007	77.859444	96.909500	147.566528	0.048227	0.000000	-2.339051	0.000000	0.000000	0.000000	-0.679647	0.046503	0.067745	0.000000	0.000000	2.000000	67.000000	0.000000
2986.991443	0.096770	0.533968	0.047007	77.859444	96.909500	147.566528	0.048227	0.000000	-2.339051	0.000000	0.000000	0.000000	-0.679647	0.046503	0.067745	0.000000	0.000000	2.000000	67.000000	0.000000
2986.994776	0.096770	0.533968	0.047007	77.859444	96.909500	147.566528	0.048227	0.000000	-2.339051	0.000000	0.000000	0.000000	-0.679647	0.046503	0.067745	0.000000	0.000000	2.000000	67.000000	0.000000
2986.998109	0.094530	0.534104	0.047093	77.746452	97.075233	147.123260	0.161502	0.000000	-2.350342	0.000000	0.000000	0.000000	-0.672050	0.040972	0.025992	0.000000	0.000000	2.000000	67.000000	0.000000
2987.001443	0.094530	0.534104	0.047093	77.746452	97.075233	147.123260	0.161502	0.000000	-2.350342	0.000000	0.000000	0.000000	-0.672050	0.040972	0.025992	0.000000	0.000000	2.000000	67.000000	0.000000
2987.004776	0.094530	0.534104	0.047093	77.746452	97.075233	147.123260	0.161502	0.000000	-2.350342	0.000000	0.000000	0.000000	-0.672050	0.040972	0.025992	0.000000	0.000000	2.000000	67.000000	0.000000
2987.008109	0.092348	0.534228	0.047077	77.615173	97.090088	147.180954	0.273510	0.000000	-2.354674	0.000000	0.000000	0.000000	-0.654588	0.037231	-0.004984	0.000000	0.000000	2.000000	67.000000	0.000000
2987.011443	0.092348	0.534228	0.047077	77.615173	97.090088	147.180954	0.273510	0.000000	-2.354674	0.000000	0.000000	0.000000	-0.654588	0.037231	-0.004984	0.000000	0.000000	2.000000	67.000000	0.000000
2987.014776	0.092348	0.534228	0.047077	77.615173	97.090088	147.180954	0.273510	0.000000	-2.354674	0.000000	0.000000	0.000000	-0.654588	0.037231	-0.004984	0.000000	0.000000	2.000000	67.000000	0.000000
2987.018109	0.090279	0.534374	0.046985	77.464722	97.020729	147.385040	0.382608	0.000000	-2.353843	0.000000	0.000000	0.000000	-0.620530	0.043710	-0.027550	0.000000	0.000000	2.000000	67.000000	0.000000
2987.021443	0.090279	0.534374	0.046985	77.464722	97.020729	147.385040	0.382608	0.000000	-2.353843	0.000000	0.000000	0.000000	-0.620530	0.043710	-0.027550	0.000000	0.000000	2.000000	67.000000	0.000000
2987.024776	0.090279	0.534374	0.046985	77.464722	97.020729	147.385040	0.382608	0.000000	-2.353843	0.000000	0.000000	0.000000	-0.620530	0.043710	-0.027550	0.000000	0.000000	2.000000	67.000000	0.000000
2987.028109	0.088317	0.534563	0.046775	77.312996	96.964226	147.412369	0.486030	0.000000	-2.349251	0.000000	0.000000	0.000000	-0.588656	0.056660	-0.062997	0.000000	0.000000	2.000000	67.000000	0.000000
2987.031443	0.088317	0.534563	0.046775	77.312996	96.964226	147.412369	0.486030	0.000000	-2.349251	0.000000	0.000000	0.000000	-0.588656	0.056660	-0.062997	0.000000	0.000000	2.000000	67.000000	0.000000
2987.034776	0.088317	0.534563	0.046775	77.312996	96.964226	147.412369	0.486030	0.000000	-2.349251	0.000000	0.000000	0.000000	-0.588656	0.056660	-0.062997	0.000000	0.000000	2.000000	67.000000	0.000000
2987.038109	0.086511	0.534739	0.046448	77.174141	97.046768	147.288910	0.584139	0.000000	-2.338752	0.000000	0.000000	0.000000	-0.541757	0.052783	-0.098077	0.000000	0.000000	2.000000	67.000000	0.000000
2987.041443	0.086511	0.534739	0.046448	77.174141	97.046768	147.288910	0.584139	0.000000	-2.338752	0.000000	0.000000	0.000000	-0.541757	0.052783	-0.098077	0.000000	0.000000	2.000000	67.000000	0.000000
2987.044776	0.086511	0.534739	0.046448	77.174141	97.046768	147.288910	0.584139	0.000000	-2.338752	0.000000	0.000000	0.000000	-0.541757	0.052783	-0.098077	0.000000	0.000000	2.000000	67.000000	0.000000
2987.048109	0.084835	0.534912	0.045988	77.047699	97.273834	147.227295	0.674432	0.000000	-2.322406	0.000000	0.000000	0.000000	-0.502997	0.052091	-0.138136	0.000000	0.000000	2.000000	67.000000	0.000000
2987.051443	0.084835	0.534912	0.045988	77.047699	97.273834	147.227295	0.674432	0.000000	-2.322406	0.000000	0.000000	0.000000	-0.502997	0.052091	-0.138136	0.000000	0.000000	2.000000	67.000000	0.000000
2987.054776	0.084835	0.534912	0.045988	77.047699	97.273834	147.227295	0.674432	0.000000	-2.322406	0.000000	0.000000	0.000000	-0.502997	0.052091	-0.138136	0.000000	0.000000	2.000000	67.000000	0.000000
2987.058109	0.083321	0.535135	0.045445	76.964355	97.520332	147.360214	0.758265	0.000000	-2.299383	0.000000	0.000000	0.000000	-0.454225	0.066671	-0.162830	0.000000	0.000000	2.000000	67.000000	0.000000
2987.061443	0.083321	0.535135	0.045445	76.964355	97.520332	147.360214	0.758265	0.000000	-2.299383	0.000000	0.000000	0.000000	-0.454225	0.066671	-0.162830	0.000000	0.000000	2.000000	67.000000	0.000000
2987.064776	0.083321	0.535135	0.045445	76.964355	97.520332	147.360214	0.758265	0.000000	-2.299383	0.000000	0.000000	0.000000	-0.454225	0.066671	-0.162830	0.000000	0.000000	2.000000	67.000000	0.000000
2987.068109	0.081987	0.535371	0.044781	76.946411	97.657974	147.580521	0.833969	0.000000	-2.272245	0.000000	0.000000	0.000000	-0.400115	0.070927	-0.199116	0.000000	0.000000	2.000000	67.000000	0.000000
2987.071443	0.081987	0.535371	0.044781	76.946411	97.657974	147.580521	0.833969	0.000000	-2.272245	0.000000	0.000000	0.000000	-0.400115	0.070927	-0.199116	0.000000	0.000000	2.000000	67.000000	0.000000
2987.074776	0.081987	0.535371	0.044781	76.946411	97.657974	147.580521	0.833969	0.000000	-2.272245	0.000000	0.000000	0.000000	-0.400115	0.070927	-0.199116	0.000000	0.000000	2.000000	67.000000	0.000000
2987.078109	0.080826	0.535651	0.044100	76.947563	97.640854	147.651077	0.900655	0.000000	-2.239059	0.000000	0.000000	0.000000	-0.348419	0.083963	-0.204273	0.000000	0.000000	2.000000	67.000000	0.000000
2987.081443	0.080826	0.535651	0.044100	76.947563	97.640854	147.651077	0.900655	0.000000	-2.239059	0.000000	0.000000	0.000000	-0.348419	0.083963	-0.204273	0.000000	0.000000	2.000000	67.000000	0.000000
2987.084776	0.080826	0.535651	0.044100	76.947563	97.640854	147.651077	0.900655	0.000000	-2.239059	0.000000	0.000000	0.000000	-0.348419	0.083963	-0.204273	0.000000	0.000000	2.000000	67.000000	0.000000
2987.088109	0.079826	0.535951	0.043345	76.952675	97.612267	147.656006	0.958725	0.000000	-2.205013	0.000000	0.000000	0.000000	-0.299750	0.089952	-0.226603	0.000000	0.000000	2.000000	67.000000	0.000000
2987.091443	0.079826	0.535951	0.043345	76.952675	97.612267	147.656006	0.958725	0.000000	-2.205013	0.000000	0.000000	0.000000	-0.299750	0.089952	-0.226603	0.000000	0.000000	2.000000	67.000000	0.000000
2987.094776	0.079826	0.535951	0.043345	76.952675	97.612267	147.656006	0.958725	0.000000	-2.205013	0.000000	0.000000	0.000000	-0.299750	0.089952	-0.226603	0.000000	0.000000	2.000000	67.000000	0.000000
2987.098109	0.078990	0.536243	0.042520	76.978325	97.625420	147.650818	1.008683	0.000000	-2.167246	0.000000	0.000000	0.000000	-0.251033	0.087570	-0.247402	0.000000	0.000000	2.000000	67.000000	0.000000
2987.101443	0.078990	0.536243	0.042520	76.978325	97.625420	147.650818	1.008683	0.000000	-2.167246	0.000000	0.000000	0.000000	-0.251033	0.087570	-0.247402	0.000000	0.000000	2.000000	67.000000	0.000000
2987.104776	0.078990	0.536243	0.042520	76.978325	97.625420	147.650818	1.008683	0.000000	-2.167246	0.000000	0.000000	0.000000	-0.251033	0.087570	-0.247402	0.000000	0.000000	2.000000	67.000000	0.000000
2987.108109	0.078273	0.536533	0.041675	77.046585	97.705154	147.703629	1.050522	0.000000	-2.126012	0.000000	0.000000	0.000000	-0.214825	0.087071	-0.253621	0.000000	0.000000	2.000000	67.000000	0.000000
2987.111443	0.078273	0.536533	0.041675	77.046585	97.705154	147.703629	1.050522	0.000000	-2.126012	0.000000	0.000000	0.000000	-0.214825	0.087071	-0.253621	0.000000	0.000000	2.000000	67.000000	0.000000
2987.114776	0.078273	0.536533	0.041675	77.046585	97.705154	147.703629	1.050522	0.000000	-2.126012	0.000000	0.000000	0.000000	-0.214825	0.087071	-0.253621	0.000000	0.000000	2.000000	67.000000	0.000000
2987.118109	0.077668	0.536826	0.040746	77.149490	97.850639	147.792786	1.086326	0.000000	-2.083742	0.000000	0.000000	0.000000	-0.181732	0.087806	-0.278538	0.000000	0.000000	2.000000	67.000000	0.000000
2987.121443	0.077668	0.536826	0.040746	77.149490	97.850639	147.792786	1.086326	0.000000	-2.083742	0.000000	0.000000	0.000000	-0.181732	0.087806	-0.278538	0.000000	0.000000	2.000000	67.000000	0.000000
2987.124776	0.077668	0.536826	0.040746	77.149490	97.850639	147.792786	1.086326	0.000000	-2.083742	0.000000	0.000000	0.000000	-0.181732	0.087806	-0.278538	0.000000	0.000000	2.000000	67.000000	0.000000
2987.128109	0.077222	0.537110	0.039750	77.260208	98.036629	147.897934	1.116615	0.000000	-2.037319	0.000000	0.000000	0.000000	-0.133595	0.085280	-0.298856	0.000000	0.000000	2.000000	67.000000	0.000000
2987.131443	0.077222	0.537110	0.039750	77.260208	98.036629	147.897934	1.116615	0.000000	-2.037319	0.000000	0.000000	0.000000	-0.133595	0.085280	-0.298856	0.000000	0.000000	2.000000	67.000000	0.000000
2987.134776	0.077222	0.537110	0.039750	77.260208	98.036629	147.897934	1.116615	0.000000	-2.037319	0.000000	0.000000	0.000000	-0.133595	0.085280	-0.298856	0.000000	0.000000	2.000000	67.000000	0.000000
2987.138109	0.076910	0.537396	0.038668	77.364510	98.249252	148.020538	1.138881	0.000000	-1.987510	0.000000	0.000000	0.000000	-0.093849	0.085880	-0.324700	0.000000	0.000000	2.000000	67.000000	0.000000
2987.141443	0.076910	0.537396	0.038668	77.364510	98.249252	148.020538	1.138881	0.000000	-1.987510	0.000000	0.000000	0.000000	-0.093849	0.085880	-0.324700	0.000000	0.000000	2.000000	67.000000	0.000000
2987.144776	0.076910	0.537396	0.038668	77.364510	98.249252	148.020538	1.138881	0.000000	-1.987510	0.000000	0.000000	0.000000	-0.093849	0.085880	-0.324700	0.000000	0.000000	2.000000	67.000000	0.000000
2987.148109	0.076772	0.537695	0.037470	77.462364	98.494064	148.160690	1.154522	0.000000	-1.933393	0.000000	0.000000	0.000000	-0.041321	0.089498	-0.359437	0.000000	0.000000	2.000000	67.000000	0.000000
2987.151443	0.076772	0.537695	0.037470	77.462364	98.494064	148.160690	1.154522	0.000000	-1.933393	0.000000	0.000000	0.000000	-0.041321	0.089498	-0.359437	0.000000	0.000000	2.000000	67.000000	0.000000
2987.154776	0.076772	0.537695	0.037470	77.462364	98.494064	148.160690	1.154522	0.000000	-1.933393	0.000000	0.000000	0.000000	-0.041321	0.089498	-0.359437	0.000000	0.000000	2.000000	67.000000	0.000000
2987.158109	0.076781	0.538015	0.036137	77.545921	98.762672	148.318451	1.161409	0.000000	-1.873487	0.000000	0.000000	0.000000	0.002701	0.096059	-0.399851	0.000000	0.000000	2.000000	67.000000	0.000000
2987.161443	0.076781	0.538015	0.036137	77.545921	98.762672	148.318451	1.161409	0.000000	-1.873487	0.000000	0.000000	0.000000	0.002701	0.096059	-0.399851	0.000000	0.000000	2.000000	67.000000	0.000000
2987.164776	0.076781	0.538015	0.036137	77.545921	98.762672	148.318451	1.161409	0.000000	-1.873487	0.000000	0.000000	0.000000	0.002701	0.096059	-0.399851	0.000000	0.000000	2.000000	67.000000	0.000000
2987.168109	0.076898	0.538352	0.034739	77.633957	99.052788	148.479019	1.160959	0.000000	-1.806845	0.000000	0.000000	0.000000	0.035217	0.101330	-0.419235	0.000000	0.000000	2.000000	67.000000	0.000000
2987.171443	0.076898	0.538352	0.034739	77.633957	99.052788	148.479019	1.160959	0.000000	-1.806845	0.000000	0.000000	0.000000	0.035217	0.101330	-0.419235	0.000000	0.000000	2.000000	67.000000	0.000000
2987.174776	0.076898	0.538352	0.034739	77.633957	99.052788	148.479019	1.160959	0.000000	-1.806845	0.000000	0.000000	0.000000	0.035217	0.101330	-0.419235	0.000000	0.000000	2.000000	67.000000	0.000000
2987.178109	0.077123	0.538708	0.033277	77.751625	99.390144	148.643585	1.155089	0.000000	-1.736973	0.000000	0.000000	0.000000	0.067399	0.106527	-0.438687	0.000000	0.000000	2.000000	67.000000	0.000000
2987.181443	0.077123	0.538708	0.033277	77.751625	99.390144	148.643585	1.155089	0.000000	-1.736973	0.000000	0.000000	0.000000	0.067399	0.106527	-0.438687	0.000000	0.000000	2.000000	67.000000	0.000000
2987.184776	0.077123	0.538708	0.033277	77.751625	99.390144	148.643585	1.155089	0.000000	-1.736973	0.000000	0.000000	0.000000	0.067399	0.106527	-0.438687	0.000000	0.000000	2.000000	67.000000	0.000000
2987.188109	0.077434	0.539069	0.031776	77.914566	99.797783	148.815475	1.143856	0.000000	-1.663858	0.000000	0.000000	0.000000	0.093330	0.108553	-0.450358	0.000000	0.000000	2.000000	67.000000	0.000000
2987.191443	0.077434	0.539069	0.031776	77.914566	99.797783	148.815475	1.143856	0.000000	-1.663858	0.000000	0.000000	0.000000	0.093330	0.108553	-0.450358	0.000000	0.000000	2.000000	67.000000	0.000000
2987.194776	0.077434	0.539069	0.031776	77.914566	99.797783	148.815475	1.143856	0.000000	-1.663858	0.000000	0.000000	0.000000	0.093330	0.108553	-0.450358	0.000000	0.000000	2.000000	67.000000	0.000000
2987.198109	0.077887	0.539435	0.030292	78.108574	100.263283	148.997574	1.128301	0.000000	-1.588799	0.000000	0.000000	0.000000	0.135899	0.109547	-0.445328	0.000000	0.000000	2.000000	67.000000	0.000000
2987.201443	0.077887	0.539435	0.030292	78.108574	100.263283	148.997574	1.128301	0.000000	-1.588799	0.000000	0.000000	0.000000	0.135899	0.109547	-0.445328	0.000000	0.000000	2.000000	67.000000	0.000000
2987.204776	0.077887	0.539435	0.030292	78.108574	100.263283	148.997574	1.128301	0.000000	-1.588799	0.000000	0.000000	0.000000	0.135899	0.109547	-0.445328	0.000000	0.000000	2.000000	67.000000	0.000000
2987.208109	0.078462	0.539766	0.028854	78.323288	100.738113	149.150116	1.105651	0.000000	-1.514577	0.000000	0.000000	0.000000	0.172529	0.099542	-0.431148	0.000000	0.000000	2.000000	67.000000	0.000000
2987.211443	0.078462	0.539766	0.028854	78.323288	100.738113	149.150116	1.105651	0.000000	-1.514577	0.000000	0.000000	0.000000	0.172529	0.099542	-0.431148	0.000000	0.000000	2.000000	67.000000	0.000000
2987.214776	0.078462	0.539766	0.028854	78.323288	100.738113	149.150116	1.105651	0.000000	-1.514577	0.000000	0.000000	0.000000	0.172529	0.099542	-0.431148	0.000000	0.000000	2.000000	67.000000	0.000000
2987.218109	0.079144	0.540116	0.027522	78.560028	101.155930	149.217773	1.076896	0.000000	-1.442719	0.000000	0.000000	0.000000	0.204722	0.104915	-0.399565	0.000000	0.000000	2.000000	67.000000	0.000000
2987.221443	0.079144	0.540116	0.027522	78.560028	101.155930	149.217773	1.076896	0.000000	-1.442719	0.000000	0.000000	0.000000	0.204722	0.104915	-0.399565	0.000000	0.000000	2.000000	67.000000	0.000000
2987.224776	0.079144	0.540116	0.027522	78.560028	101.155930	149.217773	1.076896	0.000000	-1.442719	0.000000	0.000000	0.000000	0.204722	0.104915	-0.399565	0.000000	0.000000	2.000000	67.000000	0.000000
2987.228109	0.079909	0.540440	0.026286	78.814209	101.279648	149.126053	1.042776	0.000000	-1.376125	0.000000	0.000000	0.000000	0.229337	0.097326	-0.370998	0.000000	0.000000	2.000000	67.000000	0.000000
2987.231443	0.079909	0.540440	0.026286	78.814209	101.279648	149.126053	1.042776	0.000000	-1.376125	0.000000	0.000000	0.000000	0.229337	0.097326	-0.370998	0.000000	0.000000	2.000000	67.000000	0.000000
2987.234776	0.079909	0.540440	0.026286	78.814209	101.279648	149.126053	1.042776	0.000000	-1.376125	0.000000	0.000000	0.000000	0.229337	0.097326	-0.370998	0.000000	0.000000	2.000000	67.000000	0.000000
2987.238109	0.080735	0.540784	0.025162	79.078392	100.956688	148.948181	1.004553	0.000000	-1.314292	0.000000	0.000000	0.000000	0.247812	0.102976	-0.337226	0.000000	0.000000	2.000000	67.000000	0.000000
2987.241443	0.080735	0.540784	0.025162	79.078392	100.956688	148.948181	1.004553	0.000000	-1.314292	0.000000	0.000000	0.000000	0.247812	0.102976	-0.337226	0.000000	0.000000	2.000000	67.000000	0.000000
2987.244776	0.080735	0.540784	0.025162	79.078392	100.956688	148.948181	1.004553	0.000000	-1.314292	0.000000	0.000000	0.000000	0.247812	0.102976	-0.337226	0.000000	0.000000	2.000000	67.000000	0.000000
2987.248109	0.081636	0.541122	0.024087	79.338120	100.484695	148.758575	0.963251	0.000000	-1.258087	0.000000	0.000000	0.000000	0.270283	0.101602	-0.322335	0.000000	0.000000	2.000000	67.000000	0.000000
2987.251443	0.081636	0.541122	0.024087	79.338120	100.484695	148.758575	0.963251	0.000000	-1.258087	0.000000	0.000000	0.000000	0.270283	0.101602	-0.322335	0.000000	0.000000	2.000000	67.000000	0.000000
2987.254776	0.081636	0.541122	0.024087	79.338120	100.484695	148.758575	0.963251	0.000000	-1.258087	0.000000	0.000000	0.000000	0.270283	0.101602	-0.322335	0.000000	0.000000	2.000000	67.000000	0.000000
2987.258109	0.082609	0.541440	0.023044	79.593666	100.040672	148.350571	0.918204	0.000000	-1.204365	0.000000	0.000000	0.000000	0.291807	0.095215	-0.312978	0.000000	0.000000	2.000000	67.000000	0.000000
2987.261443	0.082609	0.541440	0.023044	79.593666	100.040672	148.350571	0.918204	0.000000	-1.204365	0.000000	0.000000	0.000000	0.291807	0.095215	-0.312978	0.000000	0.000000	2.000000	67.000000	0.000000
2987.264776	0.082609	0.541440	0.023044	79.593666	100.040672	148.350571	0.918204	0.000000	-1.204365	0.000000	0.000000	0.000000	0.291807	0.095215	-0.312978	0.000000	0.000000	2.000000	67.000000	0.000000
2987.268109	0.083643	0.541712	0.021973	79.829758	99.710007	147.801071	0.869570	0.000000	-1.152202	0.000000	0.000000	0.000000	0.310209	0.081680	-0.321404	0.000000	0.000000	2.000000	67.000000	0.000000
2987.271443	0.083643	0.541712	0.021973	79.829758	99.710007	147.801071	0.869570	0.000000	-1.152202	0.000000	0.000000	0.000000	0.310209	0.081680	-0.321404	0.000000	0.000000	2.000000	67.000000	0.000000
2987.274776	0.083643	0.541712	0.021973	79.829758	99.710007	147.801071	0.869570	0.000000	-1.152202	0.000000	0.000000	0.000000	0.310209	0.081680	-0.321404	0.000000	0.000000	2.000000	67.000000	0.000000
2987.278109	0.084702	0.541964	0.020940	80.040642	99.531647	147.512390	0.817868	0.000000	-1.098634	0.000000	0.000000	0.000000	0.317958	0.075455	-0.309846	0.000000	0.000000	2.000000	67.000000	0.000000
2987.281443	0.084702	0.541964	0.020940	80.040642	99.531647	147.512390	0.817868	0.000000	-1.098634	0.000000	0.000000	0.000000	0.317958	0.075455	-0.309846	0.000000	0.000000	2.000000	67.000000	0.000000
2987.284776	0.084702	0.541964	0.020940	80.040642	99.531647	147.512390	0.817868	0.000000	-1.098634	0.000000	0.000000	0.000000	0.317958	0.075455	-0.309846	0.000000	0.000000	2.000000	67.000000	0.000000
2987.288109	0.085758	0.542187	0.019909	80.224365	99.347237	147.111145	0.764875	0.000000	-1.046994	0.000000	0.000000	0.000000	0.316772	0.067086	-0.309337	0.000000	0.000000	2.000000	67.000000	0.000000
2987.291443	0.085758	0.542187	0.019909	80.224365	99.347237	147.111145	0.764875	0.000000	-1.046994	0.000000	0.000000	0.000000	0.316772	0.067086	-0.309337	0.000000	0.000000	2.000000	67.000000	0.000000
2987.294776	0.085758	0.542187	0.019909	80.224365	99.347237	147.111145	0.764875	0.000000	-1.046994	0.000000	0.000000	0.000000	0.316772	0.067086	-0.309337	0.000000	0.000000	2.000000	67.000000	0.000000
2987.298109	0.086784	0.542388	0.018992	80.363098	98.955185	146.474533	0.712080	0.000000	-0.995437	0.000000	0.000000	0.000000	0.307742	0.060291	-0.275042	0.000000	0.000000	2.000000	67.000000	0.000000
2987.301443	0.086784	0.542388	0.018992	80.363098	98.955185	146.474533	0.712080	0.000000	-0.995437	0.000000	0.000000	0.000000	0.307742	0.060291	-0.275042	0.000000	0.000000	2.000000	67.000000	0.000000
2987.304776	0.086784	0.542388	0.018992	80.363098	98.955185	146.474533	0.712080	0.000000	-0.995437	0.000000	0.000000	0.000000	0.307742	0.060291	-0.275042	0.000000	0.000000	2.000000	67.000000	0.000000
2987.308109	0.087736	0.542567	0.018198	80.425865	98.472809	145.848862	0.660789	0.000000	-0.949597	0.000000	0.000000	0.000000	0.285495	0.053609	-0.238141	0.000000	0.000000	2.000000	67.000000	0.000000
2987.311443	0.087736	0.542567	0.018198	80.425865	98.472809	145.848862	0.660789	0.000000	-0.949597	0.000000	0.000000	0.000000	0.285495	0.053609	-0.238141	0.000000	0.000000	2.000000	67.000000	0.000000
2987.314776	0.087736	0.542567	0.018198	80.425865	98.472809	145.848862	0.660789	0.000000	-0.949597	0.000000	0.000000	0.000000	0.285495	0.053609	-0.238141	0.000000	0.000000	2.000000	67.000000	0.000000
2987.318109	0.088653	0.542690	0.017483	80.439743	97.944527	145.228149	0.613207	0.000000	-0.909907	0.000000	0.000000	0.000000	0.275100	0.036933	-0.214459	0.000000	0.000000	2.000000	67.000000	0.000000
2987.321443	0.088653	0.542690	0.017483	80.439743	97.944527	145.228149	0.613207	0.000000	-0.909907	0.000000	0.000000	0.000000	0.275100	0.036933	-0.214459	0.000000	0.000000	2.000000	67.000000	0.000000
2987.324776	0.088653	0.542690	0.017483	80.439743	97.944527	145.228149	0.613207	0.000000	-0.909907	0.000000	0.000000	0.000000	0.275100	0.036933	-0.214459	0.000000	0.000000	2.000000	67.000000	0.000000
2987.328109	0.089516	0.542801	0.016865	80.452332	97.561028	144.746857	0.567357	0.000000	-0.874164	0.000000	0.000000	0.000000	0.258927	0.033296	-0.185359	0.000000	0.000000	2.000000	67.000000	0.000000
2987.331443	0.089516	0.542801	0.016865	80.452332	97.561028	144.746857	0.567357	0.000000	-0.874164	0.000000	0.000000	0.000000	0.258927	0.033296	-0.185359	0.000000	0.000000	2.000000	67.000000	0.000000
2987.334776	0.089516	0.542801	0.016865	80.452332	97.561028	144.746857	0.567357	0.000000	-0.874164	0.000000	0.000000	0.000000	0.258927	0.033296	-0.185359	0.000000	0.000000	2.000000	67.000000	0.000000
2987.338109	0.089516	0.542801	0.016865	80.460449	97.278061	144.366455	0.524202	0.000000	-0.843271	0.000000	0.000000	0.000000	0.258927	0.033296	-0.185359	0.000000	0.000000	2.000000	67.000000	0.000000
2987.341443	0.090322	0.542910	0.016322	80.460449	97.278061	144.366455	0.524202	0.000000	-0.843271	0.000000	0.000000	0.000000	0.241692	0.032575	-0.162960	0.000000	0.000000	2.000000	67.000000	0.000000
2987.344776	0.090322	0.542910	0.016322	80.460449	97.278061	144.366455	0.524202	0.000000	-0.843271	0.000000	0.000000	0.000000	0.241692	0.032575	-0.162960	0.000000	0.000000	2.000000	67.000000	0.000000
2987.348109	0.091108	0.542982	0.015809	80.460052	97.169014	144.173325	0.524202	0.000000	-0.843271	0.000000	0.000000	0.000000	0.236019	0.021730	-0.153914	0.000000	0.000000	2.000000	67.000000	0.000000
2987.351443	0.091108	0.542982	0.015809	80.460052	97.169014	144.173325	0.524202	0.000000	-0.843271	0.000000	0.000000	0.000000	0.236019	0.021730	-0.153914	0.000000	0.000000	2.000000	67.000000	0.000000
2987.354776	0.091108	0.542982	0.015809	80.460052	97.169014	144.173325	0.524202	0.000000	-0.843271	0.000000	0.000000	0.000000	0.236019	0.021730	-0.153914	0.000000	0.000000	2.000000	67.000000	0.000000
2987.358109	0.091108	0.542982	0.015809	80.448524	97.185890	144.107101	0.444584	0.000000	-0.790458	0.000000	0.000000	0.000000	0.236019	0.021730	-0.153914	0.000000	0.000000	2.000000	67.000000	0.000000
2987.361443	0.091883	0.543052	0.015363	80.448524	97.185890	144.107101	0.444584	0.000000	-0.790458	0.000000	0.000000	0.000000	0.232516	0.021080	-0.133975	0.000000	0.000000	2.000000	67.000000	0.000000
2987.364776	0.091883	0.543052	0.015363	80.448524	97.185890	144.107101	0.444584	0.000000	-0.790458	0.000000	0.000000	0.000000	0.232516	0.021080	-0.133975	0.000000	0.000000	2.000000	67.000000	0.000000
2987.368109	0.092644	0.543104	0.014964	80.406830	97.291275	144.169479	0.444584	0.000000	-0.790458	0.000000	0.000000	0.000000	0.228079	0.015378	-0.119437	0.000000	0.000000	2.000000	67.000000	0.000000
2987.371443	0.092644	0.543104	0.014964	80.406830	97.291275	144.169479	0.444584	0.000000	-0.790458	0.000000	0.000000	0.000000	0.228079	0.015378	-0.119437	0.000000	0.000000	2.000000	67.000000	0.000000
2987.374776	0.092644	0.543104	0.014964	80.406830	97.291275	144.169479	0.444584	0.000000	-0.790458	0.000000	0.000000	0.000000	0.228079	0.015378	-0.119437	0.000000	0.000000	2.000000	67.000000	0.000000
2987.378109	0.092644	0.543104	0.014964	80.336876	97.355545	144.216110	0.367818	0.000000	-0.748223	0.000000	0.000000	0.000000	0.228079	0.015378	-0.119437	0.000000	0.000000	2.000000	67.000000	0.000000
2987.381443	0.093371	0.543153	0.014637	80.336876	97.355545	144.216110	0.367818	0.000000	-0.748223	0.000000	0.000000	0.000000	0.218076	0.014740	-0.098115	0.000000	0.000000	2.000000	67.000000	0.000000
2987.384776	0.093371	0.543153	0.014637	80.336876	97.355545	144.216110	0.367818	0.000000	-0.748223	0.000000	0.000000	0.000000	0.218076	0.014740	-0.098115	0.000000	0.000000	2.000000	67.000000	0.000000
2987.388109	0.094069	0.543190	0.014404	80.240509	97.361206	144.241501	0.367818	0.000000	-0.748223	0.000000	0.000000	0.000000	0.209558	0.011322	-0.069936	0.000000	0.000000	2.000000	67.000000	0.000000
2987.391443	0.094069	0.543190	0.014404	80.240509	97.361206	144.241501	0.367818	0.000000	-0.748223	0.000000	0.000000	0.000000	0.209558	0.011322	-0.069936	0.000000	0.000000	2.000000	67.000000	0.000000
2987.394776	0.094069	0.543190	0.014404	80.240509	97.361206	144.241501	0.367818	0.000000	-0.748223	0.000000	0.000000	0.000000	0.209558	0.011322	-0.069936	0.000000	0.000000	2.000000	67.000000	0.000000
2987.398109	0.094069	0.543190	0.014404	80.129578	97.342216	144.268112	0.296546	0.000000	-0.720215	0.000000	0.000000	0.000000	0.209558	0.011322	-0.069936	0.000000	0.000000	2.000000	67.000000	0.000000
2987.401443	0.094699	0.543207	0.014297	80.129578	97.342216	144.268112	0.296546	0.000000	-0.720215	0.000000	0.000000	0.000000	0.189113	0.005057	-0.032212	0.000000	0.000000	2.000000	67.000000	0.000000
2987.404776	0.094699	0.543207	0.014297	80.129578	97.342216	144.268112	0.296546	0.000000	-0.720215	0.000000	0.000000	0.000000	0.189113	0.005057	-0.032212	0.000000	0.000000	2.000000	67.000000	0.000000
2987.408109	0.095269	0.543263	0.014347	80.019836	97.250389	144.227737	0.296546	0.000000	-0.720215	0.000000	0.000000	0.000000	0.170727	0.016805	0.015050	0.000000	0.000000	2.000000	67.000000	0.000000
2987.411443	0.095269	0.543263	0.014347	80.019836	97.250389	144.227737	0.296546	0.000000	-0.720215	0.000000	0.000000	0.000000	0.170727	0.016805	0.015050	0.000000	0.000000	2.000000	67.000000	0.000000
2987.414776	0.095269	0.543263	0.014347	80.019836	97.250389	144.227737	0.296546	0.000000	-0.720215	0.000000	0.000000	0.000000	0.170727	0.016805	0.015050	0.000000	0.000000	2.000000	67.000000	0.000000
2987.418109	0.095269	0.543263	0.014347	79.915314	97.086594	144.115570	0.236572	0.000000	-0.717354	0.000000	0.000000	0.000000	0.170727	0.016805	0.015050	0.000000	0.000000	2.000000	67.000000	0.000000
2987.421443	0.095823	0.543332	0.014550	79.915314	97.086594	144.115570	0.236572	0.000000	-0.717354	0.000000	0.000000	0.000000	0.166191	0.020669	0.061015	0.000000	0.000000	2.000000	67.000000	0.000000
2987.424776	0.095823	0.543332	0.014550	79.915314	97.086594	144.115570	0.236572	0.000000	-0.717354	0.000000	0.000000	0.000000	0.166191	0.020669	0.061015	0.000000	0.000000	2.000000	67.000000	0.000000
2987.428109	0.096331	0.543407	0.014871	79.844238	96.918571	143.968750	0.236572	0.000000	-0.717354	0.000000	0.000000	0.000000	0.152551	0.022301	0.096130	0.000000	0.000000	2.000000	67.000000	0.000000
2987.431443	0.096331	0.543407	0.014871	79.844238	96.918571	143.968750	0.236572	0.000000	-0.717354	0.000000	0.000000	0.000000	0.152551	0.022301	0.096130	0.000000	0.000000	2.000000	67.000000	0.000000
2987.434776	0.096331	0.543407	0.014871	79.844238	96.918571	143.968750	0.236572	0.000000	-0.717354	0.000000	0.000000	0.000000	0.152551	0.022301	0.096130	0.000000	0.000000	2.000000	67.000000	0.000000
2987.438109	0.096331	0.543407	0.014871	79.819588	96.759613	143.784561	0.183448	0.000000	-0.743545	0.000000	0.000000	0.000000	0.152551	0.022301	0.096130	0.000000	0.000000	2.000000	67.000000	0.000000
2987.441443	0.096795	0.543460	0.015313	79.819588	96.759613	143.784561	0.183448	0.000000	-0.743545	0.000000	0.000000	0.000000	0.139234	0.016006	0.132648	0.000000	0.000000	2.000000	67.000000	0.000000
2987.444776	0.096795	0.543460	0.015313	79.819588	96.759613	143.784561	0.183448	0.000000	-0.743545	0.000000	0.000000	0.000000	0.139234	0.016006	0.132648	0.000000	0.000000	2.000000	67.000000	0.000000
2987.448109	0.097228	0.543511	0.015827	79.816322	96.589272	143.572815	0.183448	0.000000	-0.743545	0.000000	0.000000	0.000000	0.129870	0.015347	0.154211	0.000000	0.000000	2.000000	67.000000	0.000000
2987.451443	0.097228	0.543511	0.015827	79.816322	96.589272	143.572815	0.183448	0.000000	-0.743545	0.000000	0.000000	0.000000	0.129870	0.015347	0.154211	0.000000	0.000000	2.000000	67.000000	0.000000
2987.454776	0.097228	0.543511	0.015827	79.816322	96.589272	143.572815	0.183448	0.000000	-0.743545	0.000000	0.000000	0.000000	0.129870	0.015347	0.154211	0.000000	0.000000	2.000000	67.000000	0.000000
2987.458109	0.097228	0.543511	0.015827	79.812675	96.393623	143.343658	0.138598	0.000000	-0.791355	0.000000	0.000000	0.000000	0.129870	0.015347	0.154211	0.000000	0.000000	2.000000	67.000000	0.000000
2987.461443	0.097585	0.543560	0.016422	79.812675	96.393623	143.343658	0.138598	0.000000	-0.791355	0.000000	0.000000	0.000000	0.107004	0.014671	0.178558	0.000000	0.000000	2.000000	67.000000	0.000000
2987.464776	0.097585	0.543560	0.016422	79.812675	96.393623	143.343658	0.138598	0.000000	-0.791355	0.000000	0.000000	0.000000	0.107004	0.014671	0.178558	0.000000	0.000000	2.000000	67.000000	0.000000
2987.468109	0.097891	0.543623	0.017112	79.808601	96.169922	143.097000	0.138598	0.000000	-0.791355	0.000000	0.000000	0.000000	0.091930	0.019051	0.206936	0.000000	0.000000	2.000000	67.000000	0.000000
2987.471443	0.097891	0.543623	0.017112	79.808601	96.169922	143.097000	0.138598	0.000000	-0.791355	0.000000	0.000000	0.000000	0.091930	0.019051	0.206936	0.000000	0.000000	2.000000	67.000000	0.000000
2987.474776	0.097891	0.543623	0.017112	79.808601	96.169922	143.097000	0.138598	0.000000	-0.791355	0.000000	0.000000	0.000000	0.091930	0.019051	0.206936	0.000000	0.000000	2.000000	67.000000	0.000000
2987.478109	0.098111	0.543703	0.017838	79.803680	95.900887	142.815384	0.105442	0.000000	-0.855604	0.000000	0.000000	0.000000	0.066101	0.024031	0.217751	0.000000	0.000000	2.000000	67.000000	0.000000
2987.481443	0.098111	0.543703	0.017838	79.803680	95.900887	142.815384	0.105442	0.000000	-0.855604	0.000000	0.000000	0.000000	0.066101	0.024031	0.217751	0.000000	0.000000	2.000000	67.000000	0.000000
2987.484776	0.098111	0.543703	0.017838	79.803680	95.900887	142.815384	0.105442	0.000000	-0.855604	0.000000	0.000000	0.000000	0.066101	0.024031	0.217751	0.000000	0.000000	2.000000	67.000000	0.000000
2987.488109	0.098258	0.543798	0.018663	79.797874	95.586693	142.498901	0.094425	0.000000	-0.891896	0.000000	0.000000	0.000000	0.044058	0.028380	0.247531	0.000000	0.000000	2.000000	67.000000	0.000000
2987.491443	0.098258	0.543798	0.018663	79.797874	95.586693	142.498901	0.094425	0.000000	-0.891896	0.000000	0.000000	0.000000	0.044058	0.028380	0.247531	0.000000	0.000000	2.000000	67.000000	0.000000
2987.494776	0.098258	0.543798	0.018663	79.797874	95.586693	142.498901	0.094425	0.000000	-0.891896	0.000000	0.000000	0.000000	0.044058	0.028380	0.247531	0.000000	0.000000	2.000000	67.000000	0.000000
2987.498109	0.098258	0.543798	0.018663	79.791725	95.270119	142.182755	0.087082	0.000000	-0.933151	0.000000	0.000000	0.000000	0.044058	0.028380	0.247531	0.000000	0.000000	2.000000	67.000000	0.000000
2987.501443	0.098364	0.543883	0.019520	79.791725	95.270119	142.182755	0.087082	0.000000	-0.933151	0.000000	0.000000	0.000000	0.031822	0.025435	0.256949	0.000000	0.000000	2.000000	67.000000	0.000000
2987.504776	0.098364	0.543883	0.019520	79.791725	95.270119	142.182755	0.087082	0.000000	-0.933151	0.000000	0.000000	0.000000	0.031822	0.025435	0.256949	0.000000	0.000000	2.000000	67.000000	0.000000
2987.508109	0.098427	0.543989	0.020511	79.784233	94.891327	141.814438	0.087082	0.000000	-0.933151	0.000000	0.000000	0.000000	0.018818	0.031942	0.297438	0.000000	0.000000	2.000000	67.000000	0.000000
2987.511443	0.098427	0.543989	0.020511	79.784233	94.891327	141.814438	0.087082	0.000000	-0.933151	0.000000	0.000000	0.000000	0.018818	0.031942	0.297438	0.000000	0.000000	2.000000	67.000000	0.000000
2987.514776	0.098427	0.543989	0.020511	79.784233	94.891327	141.814438	0.087082	0.000000	-0.933151	0.000000	0.000000	0.000000	0.018818	0.031942	0.297438	0.000000	0.000000	2.000000	67.000000	0.000000
2987.518109	0.098399	0.544069	0.021525	79.778244	94.520035	141.463089	0.078642	0.000000	-1.025549	0.000000	0.000000	0.000000	-0.008377	0.023809	0.304237	0.000000	0.000000	2.000000	67.000000	0.000000
2987.521443	0.098399	0.544069	0.021525	79.778244	94.520035	141.463089	0.078642	0.000000	-1.025549	0.000000	0.000000	0.000000	-0.008377	0.023809	0.304237	0.000000	0.000000	2.000000	67.000000	0.000000
2987.524776	0.098399	0.544069	0.021525	79.778244	94.520035	141.463089	0.078642	0.000000	-1.025549	0.000000	0.000000	0.000000	-0.008377	0.023809	0.304237	0.000000	0.000000	2.000000	67.000000	0.000000
2987.528109	0.098315	0.544145	0.022616	79.769920	94.125946	141.095795	0.080039	0.000000	-1.076255	0.000000	0.000000	0.000000	-0.025330	0.022916	0.327133	0.000000	0.000000	2.000000	67.000000	0.000000
2987.531443	0.098315	0.544145	0.022616	79.769920	94.125946	141.095795	0.080039	0.000000	-1.076255	0.000000	0.000000	0.000000	-0.025330	0.022916	0.327133	0.000000	0.000000	2.000000	67.000000	0.000000
2987.534776	0.098315	0.544145	0.022616	79.769920	94.125946	141.095795	0.080039	0.000000	-1.076255	0.000000	0.000000	0.000000	-0.025330	0.022916	0.327133	0.000000	0.000000	2.000000	67.000000	0.000000
2987.538109	0.098203	0.544177	0.023697	79.763191	93.741966	140.745346	0.084260	0.000000	-1.130777	0.000000	0.000000	0.000000	-0.033431	0.009568	0.324338	0.000000	0.000000	2.000000	67.000000	0.000000
2987.541443	0.098203	0.544177	0.023697	79.763191	93.741966	140.745346	0.084260	0.000000	-1.130777	0.000000	0.000000	0.000000	-0.033431	0.009568	0.324338	0.000000	0.000000	2.000000	67.000000	0.000000
2987.544776	0.098203	0.544177	0.023697	79.763191	93.741966	140.745346	0.084260	0.000000	-1.130777	0.000000	0.000000	0.000000	-0.033431	0.009568	0.324338	0.000000	0.000000	2.000000	67.000000	0.000000
2987.548109	0.098026	0.544198	0.024814	79.755348	93.389549	140.431458	0.089832	0.000000	-1.184833	0.000000	0.000000	0.000000	-0.053116	0.006411	0.335062	0.000000	0.000000	2.000000	67.000000	0.000000
2987.551443	0.098026	0.544198	0.024814	79.755348	93.389549	140.431458	0.089832	0.000000	-1.184833	0.000000	0.000000	0.000000	-0.053116	0.006411	0.335062	0.000000	0.000000	2.000000	67.000000	0.000000
2987.554776	0.098026	0.544198	0.024814	79.755348	93.389549	140.431458	0.089832	0.000000	-1.184833	0.000000	0.000000	0.000000	-0.053116	0.006411	0.335062	0.000000	0.000000	2.000000	67.000000	0.000000
2987.558109	0.097821	0.544202	0.025916	79.747269	93.032211	140.118088	0.098685	0.000000	-1.240677	0.000000	0.000000	0.000000	-0.061654	0.001035	0.330858	0.000000	0.000000	2.000000	67.000000	0.000000
2987.561443	0.097821	0.544202	0.025916	79.747269	93.032211	140.118088	0.098685	0.000000	-1.240677	0.000000	0.000000	0.000000	-0.061654	0.001035	0.330858	0.000000	0.000000	2.000000	67.000000	0.000000
2987.564776	0.097821	0.544202	0.025916	79.747269	93.032211	140.118088	0.098685	0.000000	-1.240677	0.000000	0.000000	0.000000	-0.061654	0.001035	0.330858	0.000000	0.000000	2.000000	67.000000	0.000000
2987.568109	0.097582	0.544197	0.026983	79.739349	92.689735	139.822556	0.108960	0.000000	-1.295820	0.000000	0.000000	0.000000	-0.071579	-0.001412	0.319910	0.000000	0.000000	2.000000	67.000000	0.000000
2987.571443	0.097582	0.544197	0.026983	79.739349	92.689735	139.822556	0.108960	0.000000	-1.295820	0.000000	0.000000	0.000000	-0.071579	-0.001412	0.319910	0.000000	0.000000	2.000000	67.000000	0.000000
2987.574776	0.097582	0.544197	0.026983	79.739349	92.689735	139.822556	0.108960	0.000000	-1.295820	0.000000	0.000000	0.000000	-0.071579	-0.001412	0.319910	0.000000	0.000000	2.000000	67.000000	0.000000
2987.578109	0.097306	0.544194	0.027990	79.731644	92.362099	139.544861	0.120890	0.000000	-1.349139	0.000000	0.000000	0.000000	-0.082867	-0.000860	0.302226	0.000000	0.000000	2.000000	67.000000	0.000000
2987.581443	0.097306	0.544194	0.027990	79.731644	92.362099	139.544861	0.120890	0.000000	-1.349139	0.000000	0.000000	0.000000	-0.082867	-0.000860	0.302226	0.000000	0.000000	2.000000	67.000000	0.000000
2987.584776	0.097306	0.544194	0.027990	79.731644	92.362099	139.544861	0.120890	0.000000	-1.349139	0.000000	0.000000	0.000000	-0.082867	-0.000860	0.302226	0.000000	0.000000	2.000000	67.000000	0.000000
2987.588109	0.097019	0.544211	0.028952	79.724792	92.018097	139.248810	0.134701	0.000000	-1.399510	0.000000	0.000000	0.000000	-0.086142	0.004887	0.288521	0.000000	0.000000	2.000000	67.000000	0.000000
2987.591443	0.097019	0.544211	0.028952	79.724792	92.018097	139.248810	0.134701	0.000000	-1.399510	0.000000	0.000000	0.000000	-0.086142	0.004887	0.288521	0.000000	0.000000	2.000000	67.000000	0.000000
2987.594776	0.097019	0.544211	0.028952	79.724792	92.018097	139.248810	0.134701	0.000000	-1.399510	0.000000	0.000000	0.000000	-0.086142	0.004887	0.288521	0.000000	0.000000	2.000000	67.000000	0.000000
2987.598109	0.097019	0.544211	0.028952	79.718163	91.694183	138.970428	0.149058	0.000000	-1.447597	0.000000	0.000000	0.000000	-0.086142	0.004887	0.288521	0.000000	0.000000	2.000000	67.000000	0.000000
2987.601443	0.096748	0.544263	0.029881	79.718163	91.694183	138.970428	0.149058	0.000000	-1.447597	0.000000	0.000000	0.000000	-0.081379	0.015844	0.278794	0.000000	0.000000	2.000000	67.000000	0.000000
2987.604776	0.096748	0.544263	0.029881	79.718163	91.694183	138.970428	0.149058	0.000000	-1.447597	0.000000	0.000000	0.000000	-0.081379	0.015844	0.278794	0.000000	0.000000	2.000000	67.000000	0.000000
2987.608109	0.096443	0.544309	0.030774	79.718620	91.351875	138.667557	0.149058	0.000000	-1.447597	0.000000	0.000000	0.000000	-0.091229	0.013551	0.267895	0.000000	0.000000	2.000000	67.000000	0.000000
2987.611443	0.096443	0.544309	0.030774	79.718620	91.351875	138.667557	0.149058	0.000000	-1.447597	0.000000	0.000000	0.000000	-0.091229	0.013551	0.267895	0.000000	0.000000	2.000000	67.000000	0.000000
2987.614776	0.096443	0.544309	0.030774	79.718620	91.351875	138.667557	0.149058	0.000000	-1.447597	0.000000	0.000000	0.000000	-0.091229	0.013551	0.267895	0.000000	0.000000	2.000000	67.000000	0.000000
2987.618109	0.096443	0.544309	0.030774	79.740311	91.042557	138.378799	0.177826	0.000000	-1.538711	0.000000	0.000000	0.000000	-0.091229	0.013551	0.267895	0.000000	0.000000	2.000000	67.000000	0.000000
2987.621443	0.096110	0.544363	0.031649	79.740311	91.042557	138.378799	0.177826	0.000000	-1.538711	0.000000	0.000000	0.000000	-0.100028	0.016440	0.262331	0.000000	0.000000	2.000000	67.000000	0.000000
2987.624776	0.096110	0.544363	0.031649	79.740311	91.042557	138.378799	0.177826	0.000000	-1.538711	0.000000	0.000000	0.000000	-0.100028	0.016440	0.262331	0.000000	0.000000	2.000000	67.000000	0.000000
2987.628109	0.095744	0.544411	0.032487	79.791092	90.713982	138.040863	0.177826	0.000000	-1.538711	0.000000	0.000000	0.000000	-0.109881	0.014197	0.251430	0.000000	0.000000	2.000000	67.000000	0.000000
2987.631443	0.095744	0.544411	0.032487	79.791092	90.713982	138.040863	0.177826	0.000000	-1.538711	0.000000	0.000000	0.000000	-0.109881	0.014197	0.251430	0.000000	0.000000	2.000000	67.000000	0.000000
2987.634776	0.095744	0.544411	0.032487	79.791092	90.713982	138.040863	0.177826	0.000000	-1.538711	0.000000	0.000000	0.000000	-0.109881	0.014197	0.251430	0.000000	0.000000	2.000000	67.000000	0.000000
2987.638109	0.095744	0.544411	0.032487	79.879448	90.429230	137.713898	0.212811	0.000000	-1.624338	0.000000	0.000000	0.000000	-0.109881	0.014197	0.251430	0.000000	0.000000	2.000000	67.000000	0.000000
2987.641443	0.095318	0.544433	0.033275	79.879448	90.429230	137.713898	0.212811	0.000000	-1.624338	0.000000	0.000000	0.000000	-0.127753	0.006774	0.236557	0.000000	0.000000	2.000000	67.000000	0.000000
2987.644776	0.095318	0.544433	0.033275	79.879448	90.429230	137.713898	0.212811	0.000000	-1.624338	0.000000	0.000000	0.000000	-0.127753	0.006774	0.236557	0.000000	0.000000	2.000000	67.000000	0.000000
2987.648109	0.094836	0.544448	0.034032	79.998047	90.153900	137.367065	0.212811	0.000000	-1.624338	0.000000	0.000000	0.000000	-0.144595	0.004520	0.226992	0.000000	0.000000	2.000000	67.000000	0.000000
2987.651443	0.094836	0.544448	0.034032	79.998047	90.153900	137.367065	0.212811	0.000000	-1.624338	0.000000	0.000000	0.000000	-0.144595	0.004520	0.226992	0.000000	0.000000	2.000000	67.000000	0.000000
2987.654776	0.094836	0.544448	0.034032	79.998047	90.153900	137.367065	0.212811	0.000000	-1.624338	0.000000	0.000000	0.000000	-0.144595	0.004520	0.226992	0.000000	0.000000	2.000000	67.000000	0.000000
2987.658109	0.094836	0.544448	0.034032	80.137215	89.915756	137.046021	0.258202	0.000000	-1.701596	0.000000	0.000000	0.000000	-0.144595	0.004520	0.226992	0.000000	0.000000	2.000000	67.000000	0.000000
2987.661443	0.094310	0.544432	0.034694	80.137215	89.915756	137.046021	0.258202	0.000000	-1.701596	0.000000	0.000000	0.000000	-0.157779	-0.005003	0.198677	0.000000	0.000000	2.000000	67.000000	0.000000
2987.664776	0.094310	0.544432	0.034694	80.137215	89.915756	137.046021	0.258202	0.000000	-1.701596	0.000000	0.000000	0.000000	-0.157779	-0.005003	0.198677	0.000000	0.000000	2.000000	67.000000	0.000000
2987.668109	0.093751	0.544408	0.035320	80.254868	89.692764	136.761642	0.258202	0.000000	-1.701596	0.000000	0.000000	0.000000	-0.167565	-0.007229	0.187729	0.000000	0.000000	2.000000	67.000000	0.000000
2987.671443	0.093751	0.544408	0.035320	80.254868	89.692764	136.761642	0.258202	0.000000	-1.701596	0.000000	0.000000	0.000000	-0.167565	-0.007229	0.187729	0.000000	0.000000	2.000000	67.000000	0.000000
2987.674776	0.093751	0.544408	0.035320	80.254868	89.692764	136.761642	0.258202	0.000000	-1.701596	0.000000	0.000000	0.000000	-0.167565	-0.007229	0.187729	0.000000	0.000000	2.000000	67.000000	0.000000
2987.678109	0.093751	0.544408	0.035320	80.330345	89.520241	136.578903	0.312426	0.000000	-1.765997	0.000000	0.000000	0.000000	-0.167565	-0.007229	0.187729	0.000000	0.000000	2.000000	67.000000	0.000000
2987.681443	0.093165	0.544345	0.035807	80.330345	89.520241	136.578903	0.312426	0.000000	-1.765997	0.000000	0.000000	0.000000	-0.175860	-0.018864	0.146013	0.000000	0.000000	2.000000	67.000000	0.000000
2987.684776	0.093165	0.544345	0.035807	80.330345	89.520241	136.578903	0.312426	0.000000	-1.765997	0.000000	0.000000	0.000000	-0.175860	-0.018864	0.146013	0.000000	0.000000	2.000000	67.000000	0.000000
2987.688109	0.092567	0.544257	0.036235	80.365219	89.404396	136.499573	0.312426	0.000000	-1.765997	0.000000	0.000000	0.000000	-0.179467	-0.026238	0.128399	0.000000	0.000000	2.000000	67.000000	0.000000
2987.691443	0.092567	0.544257	0.036235	80.365219	89.404396	136.499573	0.312426	0.000000	-1.765997	0.000000	0.000000	0.000000	-0.179467	-0.026238	0.128399	0.000000	0.000000	2.000000	67.000000	0.000000
2987.694776	0.092567	0.544257	0.036235	80.365219	89.404396	136.499573	0.312426	0.000000	-1.765997	0.000000	0.000000	0.000000	-0.179467	-0.026238	0.128399	0.000000	0.000000	2.000000	67.000000	0.000000
2987.698109	0.092567	0.544257	0.036235	80.378372	89.339592	136.503006	0.371647	0.000000	-1.811733	0.000000	0.000000	0.000000	-0.179467	-0.026238	0.128399	0.000000	0.000000	2.000000	67.000000	0.000000
2987.701443	0.091894	0.544159	0.036528	80.378372	89.339592	136.503006	0.371647	0.000000	-1.811733	0.000000	0.000000	0.000000	-0.201810	-0.029596	0.087894	0.000000	0.000000	2.000000	67.000000	0.000000
2987.704776	0.091894	0.544159	0.036528	80.378372	89.339592	136.503006	0.371647	0.000000	-1.811733	0.000000	0.000000	0.000000	-0.201810	-0.029596	0.087894	0.000000	0.000000	2.000000	67.000000	0.000000
2987.708109	0.091163	0.544035	0.036770	80.379593	89.291565	136.539810	0.371647	0.000000	-1.811733	0.000000	0.000000	0.000000	-0.219286	-0.036935	0.072821	0.000000	0.000000	2.000000	67.000000	0.000000
2987.711443	0.091163	0.544035	0.036770	80.379593	89.291565	136.539810	0.371647	0.000000	-1.811733	0.000000	0.000000	0.000000	-0.219286	-0.036935	0.072821	0.000000	0.000000	2.000000	67.000000	0.000000
2987.714776	0.091163	0.544035	0.036770	80.379593	89.291565	136.539810	0.371647	0.000000	-1.811733	0.000000	0.000000	0.000000	-0.219286	-0.036935	0.072821	0.000000	0.000000	2.000000	67.000000	0.000000
2987.718109	0.091163	0.544035	0.036770	80.380478	89.279877	136.615173	0.441830	0.000000	-1.838519	0.000000	0.000000	0.000000	-0.219286	-0.036935	0.072821	0.000000	0.000000	2.000000	67.000000	0.000000
2987.721443	0.090462	0.543953	0.036914	80.380478	89.279877	136.615173	0.441830	0.000000	-1.838519	0.000000	0.000000	0.000000	-0.210294	-0.024675	0.042994	0.000000	0.000000	2.000000	67.000000	0.000000
2987.724776	0.090462	0.543953	0.036914	80.380478	89.279877	136.615173	0.441830	0.000000	-1.838519	0.000000	0.000000	0.000000	-0.210294	-0.024675	0.042994	0.000000	0.000000	2.000000	67.000000	0.000000
2987.728109	0.089794	0.543857	0.036967	80.381889	89.291763	136.708923	0.441830	0.000000	-1.838519	0.000000	0.000000	0.000000	-0.200669	-0.028929	0.016009	0.000000	0.000000	2.000000	67.000000	0.000000
2987.731443	0.089794	0.543857	0.036967	80.381889	89.291763	136.708923	0.441830	0.000000	-1.838519	0.000000	0.000000	0.000000	-0.200669	-0.028929	0.016009	0.000000	0.000000	2.000000	67.000000	0.000000
2987.734776	0.089794	0.543857	0.036967	80.381889	89.291763	136.708923	0.441830	0.000000	-1.838519	0.000000	0.000000	0.000000	-0.200669	-0.028929	0.016009	0.000000	0.000000	2.000000	67.000000	0.000000
2987.738109	0.089794	0.543857	0.036967	80.386055	89.350777	136.837738	0.510324	0.000000	-1.848353	0.000000	0.000000	0.000000	-0.200669	-0.028929	0.016009	0.000000	0.000000	2.000000	67.000000	0.000000
2987.741443	0.089180	0.543746	0.036926	80.386055	89.350777	136.837738	0.510324	0.000000	-1.848353	0.000000	0.000000	0.000000	-0.183909	-0.033157	-0.012217	0.000000	0.000000	2.000000	67.000000	0.000000
2987.744776	0.089180	0.543746	0.036926	80.386055	89.350777	136.837738	0.510324	0.000000	-1.848353	0.000000	0.000000	0.000000	-0.183909	-0.033157	-0.012217	0.000000	0.000000	2.000000	67.000000	0.000000
2987.748109	0.088650	0.543639	0.036805	80.388611	89.420799	136.968384	0.510324	0.000000	-1.848353	0.000000	0.000000	0.000000	-0.159076	-0.032195	-0.036311	0.000000	0.000000	2.000000	67.000000	0.000000
2987.751443	0.088650	0.543639	0.036805	80.388611	89.420799	136.968384	0.510324	0.000000	-1.848353	0.000000	0.000000	0.000000	-0.159076	-0.032195	-0.036311	0.000000	0.000000	2.000000	67.000000	0.000000
2987.754776	0.088650	0.543639	0.036805	80.388611	89.420799	136.968384	0.510324	0.000000	-1.848353	0.000000	0.000000	0.000000	-0.159076	-0.032195	-0.036311	0.000000	0.000000	2.000000	67.000000	0.000000
2987.758109	0.088650	0.543639	0.036805	80.393806	89.535339	137.134232	0.567488	0.000000	-1.840265	0.000000	0.000000	0.000000	-0.159076	-0.032195	-0.036311	0.000000	0.000000	2.000000	67.000000	0.000000
2987.761443	0.088202	0.543562	0.036600	80.393806	89.535339	137.134232	0.567488	0.000000	-1.840265	0.000000	0.000000	0.000000	-0.134455	-0.023025	-0.061731	0.000000	0.000000	2.000000	67.000000	0.000000
2987.764776	0.088202	0.543562	0.036600	80.393806	89.535339	137.134232	0.567488	0.000000	-1.840265	0.000000	0.000000	0.000000	-0.134455	-0.023025	-0.061731	0.000000	0.000000	2.000000	67.000000	0.000000
2987.768109	0.088202	0.543562	0.036600	80.398949	89.660965	137.300247	0.567488	0.000000	-1.840265	0.000000	0.000000	0.000000	-0.134455	-0.023025	-0.061731	0.000000	0.000000	2.000000	67.000000	0.000000
2987.771443	0.088202	0.543562	0.036600	80.398949	89.660965	137.300247	0.567488	0.000000	-1.840265	0.000000	0.000000	0.000000	-0.134455	-0.023025	-0.061731	0.000000	0.000000	2.000000	67.000000	0.000000
2987.774776	0.087810	0.543471	0.036300	80.398949	89.660965	137.300247	0.567488	0.000000	-1.840265	0.000000	0.000000	0.000000	-0.117557	-0.027221	-0.089792	0.000000	0.000000	2.000000	67.000000	0.000000
2987.778109	0.087458	0.543374	0.035952	80.405151	89.828629	137.503387	0.589897	0.000000	-1.829976	0.000000	0.000000	0.000000	-0.105528	-0.029340	-0.104500	0.000000	0.000000	2.000000	67.000000	0.000000
2987.781443	0.087458	0.543374	0.035952	80.405151	89.828629	137.503387	0.589897	0.000000	-1.829976	0.000000	0.000000	0.000000	-0.105528	-0.029340	-0.104500	0.000000	0.000000	2.000000	67.000000	0.000000
2987.784776	0.087458	0.543374	0.035952	80.405151	89.828629	137.503387	0.589897	0.000000	-1.829976	0.000000	0.000000	0.000000	-0.105528	-0.029340	-0.104500	0.000000	0.000000	2.000000	67.000000	0.000000
2987.788109	0.087458	0.543374	0.035952	80.411728	90.022980	137.725327	0.627078	0.000000	-1.797594	0.000000	0.000000	0.000000	-0.105528	-0.029340	-0.104500	0.000000	0.000000	2.000000	67.000000	0.000000
2987.791443	0.087190	0.543279	0.035524	80.411728	90.022980	137.725327	0.627078	0.000000	-1.797594	0.000000	0.000000	0.000000	-0.080671	-0.028396	-0.128423	0.000000	0.000000	2.000000	67.000000	0.000000
2987.794776	0.087190	0.543279	0.035524	80.411728	90.022980	137.725327	0.627078	0.000000	-1.797594	0.000000	0.000000	0.000000	-0.080671	-0.028396	-0.128423	0.000000	0.000000	2.000000	67.000000	0.000000
2987.798109	0.086964	0.543194	0.035065	80.418190	90.228539	137.947586	0.627078	0.000000	-1.797594	0.000000	0.000000	0.000000	-0.067752	-0.025360	-0.137742	0.000000	0.000000	2.000000	67.000000	0.000000
2987.801443	0.086964	0.543194	0.035065	80.418190	90.228539	137.947586	0.627078	0.000000	-1.797594	0.000000	0.000000	0.000000	-0.067752	-0.025360	-0.137742	0.000000	0.000000	2.000000	67.000000	0.000000
2987.804776	0.086964	0.543194	0.035065	80.418190	90.228539	137.947586	0.627078	0.000000	-1.797594	0.000000	0.000000	0.000000	-0.067752	-0.025360	-0.137742	0.000000	0.000000	2.000000	67.000000	0.000000
2987.808109	0.086964	0.543194	0.035065	80.424515	90.442520	138.170105	0.651815	0.000000	-1.753233	0.000000	0.000000	0.000000	-0.067752	-0.025360	-0.137742	0.000000	0.000000	2.000000	67.000000	0.000000
2987.811443	0.086851	0.543120	0.034562	80.424515	90.442520	138.170105	0.651815	0.000000	-1.753233	0.000000	0.000000	0.000000	-0.033854	-0.022343	-0.150760	0.000000	0.000000	2.000000	67.000000	0.000000
2987.814776	0.086851	0.543120	0.034562	80.424515	90.442520	138.170105	0.651815	0.000000	-1.753233	0.000000	0.000000	0.000000	-0.033854	-0.022343	-0.150760	0.000000	0.000000	2.000000	67.000000	0.000000
2987.818109	0.086820	0.543049	0.033980	80.431206	90.688667	138.411469	0.651815	0.000000	-1.753233	0.000000	0.000000	0.000000	-0.009203	-0.021433	-0.174636	0.000000	0.000000	2.000000	67.000000	0.000000
2987.821443	0.086820	0.543049	0.033980	80.431206	90.688667	138.411469	0.651815	0.000000	-1.753233	0.000000	0.000000	0.000000	-0.009203	-0.021433	-0.174636	0.000000	0.000000	2.000000	67.000000	0.000000
2987.824776	0.086820	0.543049	0.033980	80.431206	90.688667	138.411469	0.651815	0.000000	-1.753233	0.000000	0.000000	0.000000	-0.009203	-0.021433	-0.174636	0.000000	0.000000	2.000000	67.000000	0.000000
2987.828109	0.086820	0.543049	0.033980	80.437721	90.946091	138.653198	0.658991	0.000000	-1.699001	0.000000	0.000000	0.000000	-0.009203	-0.021433	-0.174636	0.000000	0.000000	2.000000	67.000000	0.000000
2987.831443	0.086878	0.542987	0.033359	80.437721	90.946091	138.653198	0.658991	0.000000	-1.699001	0.000000	0.000000	0.000000	0.017481	-0.018450	-0.186412	0.000000	0.000000	2.000000	67.000000	0.000000
2987.834776	0.086878	0.542987	0.033359	80.437721	90.946091	138.653198	0.658991	0.000000	-1.699001	0.000000	0.000000	0.000000	0.017481	-0.018450	-0.186412	0.000000	0.000000	2.000000	67.000000	0.000000
2987.838109	0.087018	0.542928	0.032658	80.446114	91.230583	138.912399	0.658991	0.000000	-1.699001	0.000000	0.000000	0.000000	0.041901	-0.017612	-0.210326	0.000000	0.000000	2.000000	67.000000	0.000000
2987.841443	0.087018	0.542928	0.032658	80.446114	91.230583	138.912399	0.658991	0.000000	-1.699001	0.000000	0.000000	0.000000	0.041901	-0.017612	-0.210326	0.000000	0.000000	2.000000	67.000000	0.000000
2987.844776	0.087018	0.542928	0.032658	80.446114	91.230583	138.912399	0.658991	0.000000	-1.699001	0.000000	0.000000	0.000000	0.041901	-0.017612	-0.210326	0.000000	0.000000	2.000000	67.000000	0.000000
2987.848109	0.087018	0.542928	0.032658	80.453194	91.541748	139.192093	0.649094	0.000000	-1.632878	0.000000	0.000000	0.000000	0.041901	-0.017612	-0.210326	0.000000	0.000000	2.000000	67.000000	0.000000
2987.851443	0.087197	0.542835	0.031912	80.453194	91.541748	139.192093	0.649094	0.000000	-1.632878	0.000000	0.000000	0.000000	0.053685	-0.027940	-0.223668	0.000000	0.000000	2.000000	67.000000	0.000000
2987.854776	0.087197	0.542835	0.031912	80.453194	91.541748	139.192093	0.649094	0.000000	-1.632878	0.000000	0.000000	0.000000	0.053685	-0.027940	-0.223668	0.000000	0.000000	2.000000	67.000000	0.000000
2987.858109	0.087410	0.542745	0.031095	80.460999	91.895676	139.509628	0.649094	0.000000	-1.632878	0.000000	0.000000	0.000000	0.063925	-0.027091	-0.245185	0.000000	0.000000	2.000000	67.000000	0.000000
2987.861443	0.087410	0.542745	0.031095	80.460999	91.895676	139.509628	0.649094	0.000000	-1.632878	0.000000	0.000000	0.000000	0.063925	-0.027091	-0.245185	0.000000	0.000000	2.000000	67.000000	0.000000
2987.864776	0.087410	0.542745	0.031095	80.460999	91.895676	139.509628	0.649094	0.000000	-1.632878	0.000000	0.000000	0.000000	0.063925	-0.027091	-0.245185	0.000000	0.000000	2.000000	67.000000	0.000000
2987.868109	0.087410	0.542745	0.031095	80.468918	92.274048	139.846405	0.629492	0.000000	-1.554735	0.000000	0.000000	0.000000	0.063925	-0.027091	-0.245185	0.000000	0.000000	2.000000	67.000000	0.000000
2987.871443	0.087687	0.542664	0.030242	80.468918	92.274048	139.846405	0.629492	0.000000	-1.554735	0.000000	0.000000	0.000000	0.083172	-0.024189	-0.255851	0.000000	0.000000	2.000000	67.000000	0.000000
2987.874776	0.087687	0.542664	0.030242	80.468918	92.274048	139.846405	0.629492	0.000000	-1.554735	0.000000	0.000000	0.000000	0.083172	-0.024189	-0.255851	0.000000	0.000000	2.000000	67.000000	0.000000
2987.878109	0.088003	0.542549	0.029344	80.476517	92.661049	140.183670	0.629492	0.000000	-1.554735	0.000000	0.000000	0.000000	0.094635	-0.034474	-0.269314	0.000000	0.000000	2.000000	67.000000	0.000000
2987.881443	0.088003	0.542549	0.029344	80.476517	92.661049	140.183670	0.629492	0.000000	-1.554735	0.000000	0.000000	0.000000	0.094635	-0.034474	-0.269314	0.000000	0.000000	2.000000	67.000000	0.000000
2987.884776	0.088003	0.542549	0.029344	80.476517	92.661049	140.183670	0.629492	0.000000	-1.554735	0.000000	0.000000	0.000000	0.094635	-0.034474	-0.269314	0.000000	0.000000	2.000000	67.000000	0.000000
2987.888109	0.088003	0.542549	0.029344	80.484215	93.072639	140.540329	0.599857	0.000000	-1.467208	0.000000	0.000000	0.000000	0.094635	-0.034474	-0.269314	0.000000	0.000000	2.000000	67.000000	0.000000
2987.891443	0.088363	0.542434	0.028437	80.484215	93.072639	140.540329	0.599857	0.000000	-1.467208	0.000000	0.000000	0.000000	0.107952	-0.034551	-0.272048	0.000000	0.000000	2.000000	67.000000	0.000000
2987.894776	0.088363	0.542434	0.028437	80.484215	93.072639	140.540329	0.599857	0.000000	-1.467208	0.000000	0.000000	0.000000	0.107952	-0.034551	-0.272048	0.000000	0.000000	2.000000	67.000000	0.000000
2987.898109	0.088771	0.542309	0.027544	80.489937	93.486824	140.898575	0.599857	0.000000	-1.467208	0.000000	0.000000	0.000000	0.122424	-0.037578	-0.268044	0.000000	0.000000	2.000000	67.000000	0.000000
2987.901443	0.088771	0.542309	0.027544	80.489937	93.486824	140.898575	0.599857	0.000000	-1.467208	0.000000	0.000000	0.000000	0.122424	-0.037578	-0.268044	0.000000	0.000000	2.000000	67.000000	0.000000
2987.904776	0.088771	0.542309	0.027544	80.489937	93.486824	140.898575	0.599857	0.000000	-1.467208	0.000000	0.000000	0.000000	0.122424	-0.037578	-0.268044	0.000000	0.000000	2.000000	67.000000	0.000000
2987.908109	0.089227	0.542174	0.026664	80.496864	93.910248	141.256210	0.561461	0.000000	-1.377192	0.000000	0.000000	0.000000	0.136846	-0.040603	-0.264070	0.000000	0.000000	2.000000	67.000000	0.000000
2987.911443	0.089227	0.542174	0.026664	80.496864	93.910248	141.256210	0.561461	0.000000	-1.377192	0.000000	0.000000	0.000000	0.136846	-0.040603	-0.264070	0.000000	0.000000	2.000000	67.000000	0.000000
2987.914776	0.089227	0.542174	0.026664	80.496864	93.910248	141.256210	0.561461	0.000000	-1.377192	0.000000	0.000000	0.000000	0.136846	-0.040603	-0.264070	0.000000	0.000000	2.000000	67.000000	0.000000
2987.918109	0.089730	0.542055	0.025792	80.500008	94.319679	141.597534	0.538653	0.000000	-1.333181	0.000000	0.000000	0.000000	0.150967	-0.035499	-0.261494	0.000000	0.000000	2.000000	67.000000	0.000000
2987.921443	0.089730	0.542055	0.025792	80.500008	94.319679	141.597534	0.538653	0.000000	-1.333181	0.000000	0.000000	0.000000	0.150967	-0.035499	-0.261494	0.000000	0.000000	2.000000	67.000000	0.000000
2987.924776	0.089730	0.542055	0.025792	80.500008	94.319679	141.597534	0.538653	0.000000	-1.333181	0.000000	0.000000	0.000000	0.150967	-0.035499	-0.261494	0.000000	0.000000	2.000000	67.000000	0.000000
2987.928109	0.089730	0.542055	0.025792	80.500572	94.696732	141.902298	0.513492	0.000000	-1.289598	0.000000	0.000000	0.000000	0.150967	-0.035499	-0.261494	0.000000	0.000000	2.000000	67.000000	0.000000
2987.931443	0.090288	0.541961	0.024969	80.500572	94.696732	141.902298	0.513492	0.000000	-1.289598	0.000000	0.000000	0.000000	0.167314	-0.028331	-0.246774	0.000000	0.000000	2.000000	67.000000	0.000000
2987.934776	0.090288	0.541961	0.024969	80.500572	94.696732	141.902298	0.513492	0.000000	-1.289598	0.000000	0.000000	0.000000	0.167314	-0.028331	-0.246774	0.000000	0.000000	2.000000	67.000000	0.000000
2987.938109	0.090923	0.541890	0.024191	80.495888	95.058350	142.191040	0.513492	0.000000	-1.289598	0.000000	0.000000	0.000000	0.190531	-0.021155	-0.233374	0.000000	0.000000	2.000000	67.000000	0.000000
2987.941443	0.090923	0.541890	0.024191	80.495888	95.058350	142.191040	0.513492	0.000000	-1.289598	0.000000	0.000000	0.000000	0.190531	-0.021155	-0.233374	0.000000	0.000000	2.000000	67.000000	0.000000
2987.944776	0.090923	0.541890	0.024191	80.495888	95.058350	142.191040	0.513492	0.000000	-1.289598	0.000000	0.000000	0.000000	0.190531	-0.021155	-0.233374	0.000000	0.000000	2.000000	67.000000	0.000000
2987.948109	0.090923	0.541890	0.024191	80.490128	95.372055	142.422928	0.453851	0.000000	-1.209574	0.000000	0.000000	0.000000	0.190531	-0.021155	-0.233374	0.000000	0.000000	2.000000	67.000000	0.000000
2987.951443	0.091585	0.541853	0.023444	80.490128	95.372055	142.422928	0.453851	0.000000	-1.209574	0.000000	0.000000	0.000000	0.198752	-0.011024	-0.224199	0.000000	0.000000	2.000000	67.000000	0.000000
2987.954776	0.091585	0.541853	0.023444	80.490128	95.372055	142.422928	0.453851	0.000000	-1.209574	0.000000	0.000000	0.000000	0.198752	-0.011024	-0.224199	0.000000	0.000000	2.000000	67.000000	0.000000
2987.958109	0.092303	0.541841	0.022746	80.491737	95.671043	142.631287	0.453851	0.000000	-1.209574	0.000000	0.000000	0.000000	0.215135	-0.003855	-0.209584	0.000000	0.000000	2.000000	67.000000	0.000000
2987.961443	0.092303	0.541841	0.022746	80.491737	95.671043	142.631287	0.453851	0.000000	-1.209574	0.000000	0.000000	0.000000	0.215135	-0.003855	-0.209584	0.000000	0.000000	2.000000	67.000000	0.000000
2987.964776	0.092303	0.541841	0.022746	80.491737	95.671043	142.631287	0.453851	0.000000	-1.209574	0.000000	0.000000	0.000000	0.215135	-0.003855	-0.209584	0.000000	0.000000	2.000000	67.000000	0.000000
2987.968109	0.092303	0.541841	0.022746	80.493698	95.899300	142.763458	0.384870	0.000000	-1.137276	0.000000	0.000000	0.000000	0.215135	-0.003855	-0.209584	0.000000	0.000000	2.000000	67.000000	0.000000
2987.971443	0.093029	0.541852	0.022104	80.493698	95.899300	142.763458	0.384870	0.000000	-1.137276	0.000000	0.000000	0.000000	0.217902	0.003303	-0.192372	0.000000	0.000000	2.000000	67.000000	0.000000
2987.974776	0.093029	0.541852	0.022104	80.493698	95.899300	142.763458	0.384870	0.000000	-1.137276	0.000000	0.000000	0.000000	0.217902	0.003303	-0.192372	0.000000	0.000000	2.000000	67.000000	0.000000
2987.978109	0.093742	0.541886	0.021525	80.495621	96.124825	142.895615	0.384870	0.000000	-1.137276	0.000000	0.000000	0.000000	0.213942	0.010450	-0.173820	0.000000	0.000000	2.000000	67.000000	0.000000
2987.981443	0.093742	0.541886	0.021525	80.495621	96.124825	142.895615	0.384870	0.000000	-1.137276	0.000000	0.000000	0.000000	0.213942	0.010450	-0.173820	0.000000	0.000000	2.000000	67.000000	0.000000
2987.984776	0.093742	0.541886	0.021525	80.495621	96.124825	142.895615	0.384870	0.000000	-1.137276	0.000000	0.000000	0.000000	0.213942	0.010450	-0.173820	0.000000	0.000000	2.000000	67.000000	0.000000
2987.988109	0.094443	0.541919	0.021012	80.496674	96.294525	142.971146	0.312896	0.000000	-1.076244	0.000000	0.000000	0.000000	0.210368	0.009657	-0.153875	0.000000	0.000000	2.000000	67.000000	0.000000
2987.991443	0.094443	0.541919	0.021012	80.496674	96.294525	142.971146	0.312896	0.000000	-1.076244	0.000000	0.000000	0.000000	0.210368	0.009657	-0.153875	0.000000	0.000000	2.000000	67.000000	0.000000
2987.994776	0.094443	0.541919	0.021012	80.496674	96.294525	142.971146	0.312896	0.000000	-1.076244	0.000000	0.000000	0.000000	0.210368	0.009657	-0.153875	0.000000	0.000000	2.000000	67.000000	0.000000
2987.998109	0.095109	0.541975	0.020566	80.497490	96.437492	143.035843	0.277835	0.000000	-1.050599	0.000000	0.000000	0.000000	0.199834	0.016829	-0.133909	0.000000	0.000000	2.000000	67.000000	0.000000
2988.001443	0.095109	0.541975	0.020566	80.497490	96.437492	143.035843	0.277835	0.000000	-1.050599	0.000000	0.000000	0.000000	0.199834	0.016829	-0.133909	0.000000	0.000000	2.000000	67.000000	0.000000
2988.004776	0.095109	0.541975	0.020566	80.497490	96.437492	143.035843	0.277835	0.000000	-1.050599	0.000000	0.000000	0.000000	0.199834	0.016829	-0.133909	0.000000	0.000000	2.000000	67.000000	0.000000
2988.008109	0.095109	0.541975	0.020566	80.497978	96.556313	143.073593	0.244529	0.000000	-1.028280	0.000000	0.000000	0.000000	0.199834	0.016829	-0.133909	0.000000	0.000000	2.000000	67.000000	0.000000
2988.011443	0.095741	0.542055	0.020186	80.497978	96.556313	143.073593	0.244529	0.000000	-1.028280	0.000000	0.000000	0.000000	0.189421	0.024026	-0.113892	0.000000	0.000000	2.000000	67.000000	0.000000
2988.014776	0.095741	0.542055	0.020186	80.497978	96.556313	143.073593	0.244529	0.000000	-1.028280	0.000000	0.000000	0.000000	0.189421	0.024026	-0.113892	0.000000	0.000000	2.000000	67.000000	0.000000
2988.018109	0.096330	0.542152	0.019833	80.496429	96.631538	143.074371	0.244529	0.000000	-1.028280	0.000000	0.000000	0.000000	0.176657	0.029052	-0.106005	0.000000	0.000000	2.000000	67.000000	0.000000
2988.021443	0.096330	0.542152	0.019833	80.496429	96.631538	143.074371	0.244529	0.000000	-1.028280	0.000000	0.000000	0.000000	0.176657	0.029052	-0.106005	0.000000	0.000000	2.000000	67.000000	0.000000
2988.024776	0.096330	0.542152	0.019833	80.496429	96.631538	143.074371	0.244529	0.000000	-1.028280	0.000000	0.000000	0.000000	0.176657	0.029052	-0.106005	0.000000	0.000000	2.000000	67.000000	0.000000
2988.028109	0.096330	0.542152	0.019833	80.494339	96.664063	143.037384	0.183516	0.000000	-0.991631	0.000000	0.000000	0.000000	0.176657	0.029052	-0.106005	0.000000	0.000000	2.000000	67.000000	0.000000
2988.031443	0.096866	0.542263	0.019573	80.494339	96.664063	143.037384	0.183516	0.000000	-0.991631	0.000000	0.000000	0.000000	0.161007	0.033357	-0.077748	0.000000	0.000000	2.000000	67.000000	0.000000
2988.034776	0.096866	0.542263	0.019573	80.494339	96.664063	143.037384	0.183516	0.000000	-0.991631	0.000000	0.000000	0.000000	0.161007	0.033357	-0.077748	0.000000	0.000000	2.000000	67.000000	0.000000
2988.038109	0.097361	0.542391	0.019341	80.492043	96.669899	142.989578	0.183516	0.000000	-0.991631	0.000000	0.000000	0.000000	0.148392	0.038423	-0.069763	0.000000	0.000000	2.000000	67.000000	0.000000
2988.041443	0.097361	0.542391	0.019341	80.492043	96.669899	142.989578	0.183516	0.000000	-0.991631	0.000000	0.000000	0.000000	0.148392	0.038423	-0.069763	0.000000	0.000000	2.000000	67.000000	0.000000
2988.044776	0.097361	0.542391	0.019341	80.492043	96.669899	142.989578	0.183516	0.000000	-0.991631	0.000000	0.000000	0.000000	0.148392	0.038423	-0.069763	0.000000	0.000000	2.000000	67.000000	0.000000
2988.048109	0.097361	0.542391	0.019341	80.490662	96.631142	142.895126	0.131950	0.000000	-0.967046	0.000000	0.000000	0.000000	0.148392	0.038423	-0.069763	0.000000	0.000000	2.000000	67.000000	0.000000
2988.051443	0.097804	0.542533	0.019203	80.490662	96.631142	142.895126	0.131950	0.000000	-0.967046	0.000000	0.000000	0.000000	0.132919	0.042733	-0.041408	0.000000	0.000000	2.000000	67.000000	0.000000
2988.054776	0.097804	0.542533	0.019203	80.490662	96.631142	142.895126	0.131950	0.000000	-0.967046	0.000000	0.000000	0.000000	0.132919	0.042733	-0.041408	0.000000	0.000000	2.000000	67.000000	0.000000
2988.058109	0.097804	0.542533	0.019203	80.487732	96.586174	142.801620	0.131950	0.000000	-0.967046	0.000000	0.000000	0.000000	0.132919	0.042733	-0.041408	0.000000	0.000000	2.000000	67.000000	0.000000
2988.061443	0.097804	0.542533	0.019203	80.487732	96.586174	142.801620	0.131950	0.000000	-0.967046	0.000000	0.000000	0.000000	0.132919	0.042733	-0.041408	0.000000	0.000000	2.000000	67.000000	0.000000
2988.064776	0.098187	0.542683	0.019119	80.487732	96.586174	142.801620	0.131950	0.000000	-0.967046	0.000000	0.000000	0.000000	0.115025	0.044931	-0.025181	0.000000	0.000000	2.000000	67.000000	0.000000
2988.068109	0.098509	0.542797	0.019076	80.484505	96.509056	142.689301	0.109797	0.000000	-0.960144	0.000000	0.000000	0.000000	0.096339	0.034071	-0.012934	0.000000	0.000000	2.000000	67.000000	0.000000
2988.071443	0.098509	0.542797	0.019076	80.484505	96.509056	142.689301	0.109797	0.000000	-0.960144	0.000000	0.000000	0.000000	0.096339	0.034071	-0.012934	0.000000	0.000000	2.000000	67.000000	0.000000
2988.074776	0.098509	0.542797	0.019076	80.484505	96.509056	142.689301	0.109797	0.000000	-0.960144	0.000000	0.000000	0.000000	0.096339	0.034071	-0.012934	0.000000	0.000000	2.000000	67.000000	0.000000
2988.078109	0.098509	0.542797	0.019076	80.478661	96.462029	142.616470	0.074569	0.000000	-0.953792	0.000000	0.000000	0.000000	0.096339	0.034071	-0.012934	0.000000	0.000000	2.000000	67.000000	0.000000
2988.081443	0.098758	0.542872	0.019141	80.478661	96.462029	142.616470	0.074569	0.000000	-0.953792	0.000000	0.000000	0.000000	0.074818	0.022510	0.019695	0.000000	0.000000	2.000000	67.000000	0.000000
2988.084776	0.098758	0.542872	0.019141	80.478661	96.462029	142.616470	0.074569	0.000000	-0.953792	0.000000	0.000000	0.000000	0.074818	0.022510	0.019695	0.000000	0.000000	2.000000	67.000000	0.000000
2988.088109	0.098758	0.542872	0.019141	80.457169	96.395912	142.552551	0.074569	0.000000	-0.953792	0.000000	0.000000	0.000000	0.074818	0.022510	0.019695	0.000000	0.000000	2.000000	67.000000	0.000000
2988.091443	0.098758	0.542872	0.019141	80.457169	96.395912	142.552551	0.074569	0.000000	-0.953792	0.000000	0.000000	0.000000	0.074818	0.022510	0.019695	0.000000	0.000000	2.000000	67.000000	0.000000
2988.094776	0.098937	0.542903	0.019208	80.457169	96.395912	142.552551	0.074569	0.000000	-0.953792	0.000000	0.000000	0.000000	0.053654	0.009446	0.019861	0.000000	0.000000	2.000000	67.000000	0.000000
2988.098109	0.098937	0.542903	0.019208	80.423775	96.355057	142.533585	0.062100	0.000000	-0.957074	0.000000	0.000000	0.000000	0.053654	0.009446	0.019861	0.000000	0.000000	2.000000	67.000000	0.000000
2988.101443	0.098937	0.542903	0.019208	80.423775	96.355057	142.533585	0.062100	0.000000	-0.957074	0.000000	0.000000	0.000000	0.053654	0.009446	0.019861	0.000000	0.000000	2.000000	67.000000	0.000000
2988.104776	0.098937	0.542903	0.019208	80.423775	96.355057	142.533585	0.062100	0.000000	-0.957074	0.000000	0.000000	0.000000	0.053654	0.009446	0.019861	0.000000	0.000000	2.000000	67.000000	0.000000
2988.108109	0.099139	0.542887	0.019387	80.381233	96.322441	142.538849	0.053158	0.000000	-0.960385	0.000000	0.000000	0.000000	0.060707	-0.005013	0.053671	0.000000	0.000000	2.000000	67.000000	0.000000
2988.111443	0.099139	0.542887	0.019387	80.381233	96.322441	142.538849	0.053158	0.000000	-0.960385	0.000000	0.000000	0.000000	0.060707	-0.005013	0.053671	0.000000	0.000000	2.000000	67.000000	0.000000
2988.114776	0.099139	0.542887	0.019387	80.381233	96.322441	142.538849	0.053158	0.000000	-0.960385	0.000000	0.000000	0.000000	0.060707	-0.005013	0.053671	0.000000	0.000000	2.000000	67.000000	0.000000
2988.118109	0.099139	0.542887	0.019387	80.328056	96.294365	142.569077	0.043040	0.000000	-0.969330	0.000000	0.000000	0.000000	0.060707	-0.005013	0.053671	0.000000	0.000000	2.000000	67.000000	0.000000
2988.121443	0.099163	0.542838	0.019499	80.328056	96.294365	142.569077	0.043040	0.000000	-0.969330	0.000000	0.000000	0.000000	0.007038	-0.014490	0.033828	0.000000	0.000000	2.000000	67.000000	0.000000
2988.124776	0.099163	0.542838	0.019499	80.328056	96.294365	142.569077	0.043040	0.000000	-0.969330	0.000000	0.000000	0.000000	0.007038	-0.014490	0.033828	0.000000	0.000000	2.000000	67.000000	0.000000
2988.128109	0.099163	0.542838	0.019499	80.257996	96.275352	142.627502	0.043040	0.000000	-0.969330	0.000000	0.000000	0.000000	0.007038	-0.014490	0.033828	0.000000	0.000000	2.000000	67.000000	0.000000
2988.131443	0.099163	0.542838	0.019499	80.257996	96.275352	142.627502	0.043040	0.000000	-0.969330	0.000000	0.000000	0.000000	0.007038	-0.014490	0.033828	0.000000	0.000000	2.000000	67.000000	0.000000
2988.134776	0.099178	0.542783	0.019572	80.257996	96.275352	142.627502	0.043040	0.000000	-0.969330	0.000000	0.000000	0.000000	0.004506	-0.016686	0.021669	0.000000	0.000000	2.000000	67.000000	0.000000
2988.138109	0.099178	0.542783	0.019572	80.169151	96.246071	142.696243	0.041867	0.000000	-0.974968	0.000000	0.000000	0.000000	0.004506	-0.016686	0.021669	0.000000	0.000000	2.000000	67.000000	0.000000
2988.141443	0.099178	0.542783	0.019572	80.169151	96.246071	142.696243	0.041867	0.000000	-0.974968	0.000000	0.000000	0.000000	0.004506	-0.016686	0.021669	0.000000	0.000000	2.000000	67.000000	0.000000
2988.144776	0.099178	0.542783	0.019572	80.169151	96.246071	142.696243	0.041867	0.000000	-0.974968	0.000000	0.000000	0.000000	0.004506	-0.016686	0.021669	0.000000	0.000000	2.000000	67.000000	0.000000
2988.148109	0.099211	0.542688	0.019734	80.078491	96.197784	142.747452	0.041116	0.000000	-0.978579	0.000000	0.000000	0.000000	0.010135	-0.028293	0.048721	0.000000	0.000000	2.000000	67.000000	0.000000
2988.151443	0.099211	0.542688	0.019734	80.078491	96.197784	142.747452	0.041116	0.000000	-0.978579	0.000000	0.000000	0.000000	0.010135	-0.028293	0.048721	0.000000	0.000000	2.000000	67.000000	0.000000
2988.154776	0.099211	0.542688	0.019734	80.078491	96.197784	142.747452	0.041116	0.000000	-0.978579	0.000000	0.000000	0.000000	0.010135	-0.028293	0.048721	0.000000	0.000000	2.000000	67.000000	0.000000
2988.158109	0.099242	0.542674	0.019883	79.998146	96.119896	142.756531	0.039427	0.000000	-0.986699	0.000000	0.000000	0.000000	0.009277	-0.004362	0.044598	0.000000	0.000000	2.000000	67.000000	0.000000
2988.161443	0.099242	0.542674	0.019883	79.998146	96.119896	142.756531	0.039427	0.000000	-0.986699	0.000000	0.000000	0.000000	0.009277	-0.004362	0.044598	0.000000	0.000000	2.000000	67.000000	0.000000
2988.164776	0.099242	0.542674	0.019883	79.998146	96.119896	142.756531	0.039427	0.000000	-0.986699	0.000000	0.000000	0.000000	0.009277	-0.004362	0.044598	0.000000	0.000000	2.000000	67.000000	0.000000
2988.168109	0.099242	0.542674	0.019883	79.936577	96.052521	142.755508	0.037880	0.000000	-0.994133	0.000000	0.000000	0.000000	0.009277	-0.004362	0.044598	0.000000	0.000000	2.000000	67.000000	0.000000
2988.171443	0.099259	0.542667	0.020077	79.936577	96.052521	142.755508	0.037880	0.000000	-0.994133	0.000000	0.000000	0.000000	0.005007	-0.002178	0.058159	0.000000	0.000000	2.000000	67.000000	0.000000
2988.174776	0.099259	0.542667	0.020077	79.936577	96.052521	142.755508	0.037880	0.000000	-0.994133	0.000000	0.000000	0.000000	0.005007	-0.002178	0.058159	0.000000	0.000000	2.000000	67.000000	0.000000
2988.178109	0.099259	0.542667	0.020077	79.906731	95.914124	142.651978	0.037880	0.000000	-0.994133	0.000000	0.000000	0.000000	0.005007	-0.002178	0.058159	0.000000	0.000000	2.000000	67.000000	0.000000
2988.181443	0.099259	0.542667	0.020077	79.906731	95.914124	142.651978	0.037880	0.000000	-0.994133	0.000000	0.000000	0.000000	0.005007	-0.002178	0.058159	0.000000	0.000000	2.000000	67.000000	0.000000
2988.184776	0.099288	0.542683	0.020329	79.906731	95.914124	142.651978	0.037880	0.000000	-0.994133	0.000000	0.000000	0.000000	0.008647	0.005057	0.075691	0.000000	0.000000	2.000000	67.000000	0.000000
2988.188109	0.099288	0.542683	0.020329	79.903847	95.751282	142.492111	0.037046	0.000000	-1.003826	0.000000	0.000000	0.000000	0.008647	0.005057	0.075691	0.000000	0.000000	2.000000	67.000000	0.000000
2988.191443	0.099288	0.542683	0.020329	79.903847	95.751282	142.492111	0.037046	0.000000	-1.003826	0.000000	0.000000	0.000000	0.008647	0.005057	0.075691	0.000000	0.000000	2.000000	67.000000	0.000000
2988.194776	0.099288	0.542683	0.020329	79.903847	95.751282	142.492111	0.037046	0.000000	-1.003826	0.000000	0.000000	0.000000	0.008647	0.005057	0.075691	0.000000	0.000000	2.000000	67.000000	0.000000
2988.198109	0.099308	0.542879	0.021225	79.899483	95.510429	142.261292	0.035604	0.000000	-1.016441	0.000000	0.000000	0.000000	0.006172	0.058755	0.268970	0.000000	0.000000	2.000000	67.000000	0.000000
2988.201443	0.099308	0.542879	0.021225	79.899483	95.510429	142.261292	0.035604	0.000000	-1.016441	0.000000	0.000000	0.000000	0.006172	0.058755	0.268970	0.000000	0.000000	2.000000	67.000000	0.000000
2988.204776	0.099308	0.542879	0.021225	79.899483	95.510429	142.261292	0.035604	0.000000	-1.016441	0.000000	0.000000	0.000000	0.006172	0.058755	0.268970	0.000000	0.000000	2.000000	67.000000	0.000000
2988.208109	0.099308	0.542879	0.021225	79.893974	95.214828	141.977600	0.034576	0.000000	-1.061269	0.000000	0.000000	0.000000	0.006172	0.058755	0.268970	0.000000	0.000000	2.000000	67.000000	0.000000
2988.211443	0.099296	0.543041	0.021851	79.893974	95.214828	141.977600	0.034576	0.000000	-1.061269	0.000000	0.000000	0.000000	-0.003707	0.048648	0.187808	0.000000	0.000000	2.000000	67.000000	0.000000
2988.214776	0.099296	0.543041	0.021851	79.893974	95.214828	141.977600	0.034576	0.000000	-1.061269	0.000000	0.000000	0.000000	-0.003707	0.048648	0.187808	0.000000	0.000000	2.000000	67.000000	0.000000
2988.218109	0.099255	0.543218	0.022567	79.888664	94.865150	141.640015	0.034576	0.000000	-1.061269	0.000000	0.000000	0.000000	-0.012482	0.053002	0.214799	0.000000	0.000000	2.000000	67.000000	0.000000
2988.221443	0.099255	0.543218	0.022567	79.888664	94.865150	141.640015	0.034576	0.000000	-1.061269	0.000000	0.000000	0.000000	-0.012482	0.053002	0.214799	0.000000	0.000000	2.000000	67.000000	0.000000
2988.224776	0.099255	0.543218	0.022567	79.888664	94.865150	141.640015	0.034576	0.000000	-1.061269	0.000000	0.000000	0.000000	-0.012482	0.053002	0.214799	0.000000	0.000000	2.000000	67.000000	0.000000
2988.228109	0.099255	0.543218	0.022567	79.882576	94.490227	141.285080	0.037274	0.000000	-1.128371	0.000000	0.000000	0.000000	-0.012482	0.053002	0.214799	0.000000	0.000000	2.000000	67.000000	0.000000
2988.231443	0.099180	0.543392	0.023355	79.882576	94.490227	141.285080	0.037274	0.000000	-1.128371	0.000000	0.000000	0.000000	-0.022456	0.052278	0.236375	0.000000	0.000000	2.000000	67.000000	0.000000
2988.234776	0.099180	0.543392	0.023355	79.882576	94.490227	141.285080	0.037274	0.000000	-1.128371	0.000000	0.000000	0.000000	-0.022456	0.052278	0.236375	0.000000	0.000000	2.000000	67.000000	0.000000
2988.238109	0.099052	0.543581	0.024238	79.875328	94.075500	140.895233	0.037274	0.000000	-1.128371	0.000000	0.000000	0.000000	-0.038282	0.056645	0.264695	0.000000	0.000000	2.000000	67.000000	0.000000
2988.241443	0.099052	0.543581	0.024238	79.875328	94.075500	140.895233	0.037274	0.000000	-1.128371	0.000000	0.000000	0.000000	-0.038282	0.056645	0.264695	0.000000	0.000000	2.000000	67.000000	0.000000
2988.244776	0.099052	0.543581	0.024238	79.875328	94.075500	140.895233	0.037274	0.000000	-1.128371	0.000000	0.000000	0.000000	-0.038282	0.056645	0.264695	0.000000	0.000000	2.000000	67.000000	0.000000
2988.248109	0.098894	0.543785	0.025209	79.870300	93.634132	140.485931	0.047397	0.000000	-1.211882	0.000000	0.000000	0.000000	-0.047413	0.060990	0.291543	0.000000	0.000000	2.000000	67.000000	0.000000
2988.251443	0.098894	0.543785	0.025209	79.870300	93.634132	140.485931	0.047397	0.000000	-1.211882	0.000000	0.000000	0.000000	-0.047413	0.060990	0.291543	0.000000	0.000000	2.000000	67.000000	0.000000
2988.254776	0.098894	0.543785	0.025209	79.870300	93.634132	140.485931	0.047397	0.000000	-1.211882	0.000000	0.000000	0.000000	-0.047413	0.060990	0.291543	0.000000	0.000000	2.000000	67.000000	0.000000
2988.258109	0.098659	0.544002	0.026280	79.867676	93.119606	140.002686	0.055299	0.000000	-1.260473	0.000000	0.000000	0.000000	-0.070457	0.065328	0.321140	0.000000	0.000000	2.000000	67.000000	0.000000
2988.261443	0.098659	0.544002	0.026280	79.867676	93.119606	140.002686	0.055299	0.000000	-1.260473	0.000000	0.000000	0.000000	-0.070457	0.065328	0.321140	0.000000	0.000000	2.000000	67.000000	0.000000
2988.264776	0.098659	0.544002	0.026280	79.867676	93.119606	140.002686	0.055299	0.000000	-1.260473	0.000000	0.000000	0.000000	-0.070457	0.065328	0.321140	0.000000	0.000000	2.000000	67.000000	0.000000
2988.268109	0.098424	0.544242	0.027475	79.866531	92.565849	139.481705	0.067042	0.000000	-1.313996	0.000000	0.000000	0.000000	-0.070603	0.071876	0.358528	0.000000	0.000000	2.000000	67.000000	0.000000
2988.271443	0.098424	0.544242	0.027475	79.866531	92.565849	139.481705	0.067042	0.000000	-1.313996	0.000000	0.000000	0.000000	-0.070603	0.071876	0.358528	0.000000	0.000000	2.000000	67.000000	0.000000
2988.274776	0.098424	0.544242	0.027475	79.866531	92.565849	139.481705	0.067042	0.000000	-1.313996	0.000000	0.000000	0.000000	-0.070603	0.071876	0.358528	0.000000	0.000000	2.000000	67.000000	0.000000
2988.278109	0.098169	0.544493	0.028822	79.869873	91.973152	138.919861	0.078809	0.000000	-1.373751	0.000000	0.000000	0.000000	-0.076484	0.075378	0.403954	0.000000	0.000000	2.000000	67.000000	0.000000
2988.281443	0.098169	0.544493	0.028822	79.869873	91.973152	138.919861	0.078809	0.000000	-1.373751	0.000000	0.000000	0.000000	-0.076484	0.075378	0.403954	0.000000	0.000000	2.000000	67.000000	0.000000
2988.284776	0.098169	0.544493	0.028822	79.869873	91.973152	138.919861	0.078809	0.000000	-1.373751	0.000000	0.000000	0.000000	-0.076484	0.075378	0.403954	0.000000	0.000000	2.000000	67.000000	0.000000
2988.288109	0.097936	0.544739	0.030292	79.877525	91.346085	138.316315	0.091556	0.000000	-1.441076	0.000000	0.000000	0.000000	-0.069828	0.073708	0.441130	0.000000	0.000000	2.000000	67.000000	0.000000
2988.291443	0.097936	0.544739	0.030292	79.877525	91.346085	138.316315	0.091556	0.000000	-1.441076	0.000000	0.000000	0.000000	-0.069828	0.073708	0.441130	0.000000	0.000000	2.000000	67.000000	0.000000
2988.294776	0.097936	0.544739	0.030292	79.877525	91.346085	138.316315	0.091556	0.000000	-1.441076	0.000000	0.000000	0.000000	-0.069828	0.073708	0.441130	0.000000	0.000000	2.000000	67.000000	0.000000
2988.298109	0.097749	0.544951	0.031886	79.891876	90.669182	137.649231	0.103194	0.000000	-1.514598	0.000000	0.000000	0.000000	-0.056064	0.063758	0.478222	0.000000	0.000000	2.000000	67.000000	0.000000
2988.301443	0.097749	0.544951	0.031886	79.891876	90.669182	137.649231	0.103194	0.000000	-1.514598	0.000000	0.000000	0.000000	-0.056064	0.063758	0.478222	0.000000	0.000000	2.000000	67.000000	0.000000
2988.304776	0.097749	0.544951	0.031886	79.891876	90.669182	137.649231	0.103194	0.000000	-1.514598	0.000000	0.000000	0.000000	-0.056064	0.063758	0.478222	0.000000	0.000000	2.000000	67.000000	0.000000
2988.308109	0.097612	0.545120	0.033626	79.928543	89.991890	136.953568	0.112538	0.000000	-1.594302	0.000000	0.000000	0.000000	-0.041035	0.050585	0.521945	0.000000	0.000000	2.000000	67.000000	0.000000
2988.311443	0.097612	0.545120	0.033626	79.928543	89.991890	136.953568	0.112538	0.000000	-1.594302	0.000000	0.000000	0.000000	-0.041035	0.050585	0.521945	0.000000	0.000000	2.000000	67.000000	0.000000
2988.314776	0.097612	0.545120	0.033626	79.928543	89.991890	136.953568	0.112538	0.000000	-1.594302	0.000000	0.000000	0.000000	-0.041035	0.050585	0.521945	0.000000	0.000000	2.000000	67.000000	0.000000
2988.318109	0.097525	0.545271	0.035506	79.991600	89.291443	136.201279	0.119377	0.000000	-1.681293	0.000000	0.000000	0.000000	-0.026374	0.045408	0.564118	0.000000	0.000000	2.000000	67.000000	0.000000
2988.321443	0.097525	0.545271	0.035506	79.991600	89.291443	136.201279	0.119377	0.000000	-1.681293	0.000000	0.000000	0.000000	-0.026374	0.045408	0.564118	0.000000	0.000000	2.000000	67.000000	0.000000
2988.324776	0.097525	0.545271	0.035506	79.991600	89.291443	136.201279	0.119377	0.000000	-1.681293	0.000000	0.000000	0.000000	-0.026374	0.045408	0.564118	0.000000	0.000000	2.000000	67.000000	0.000000
2988.328109	0.097506	0.545360	0.037509	80.080238	88.546333	135.367981	0.123773	0.000000	-1.775312	0.000000	0.000000	0.000000	-0.005508	0.026521	0.600866	0.000000	0.000000	2.000000	67.000000	0.000000
2988.331443	0.097506	0.545360	0.037509	80.080238	88.546333	135.367981	0.123773	0.000000	-1.775312	0.000000	0.000000	0.000000	-0.005508	0.026521	0.600866	0.000000	0.000000	2.000000	67.000000	0.000000
2988.334776	0.097506	0.545360	0.037509	80.080238	88.546333	135.367981	0.123773	0.000000	-1.775312	0.000000	0.000000	0.000000	-0.005508	0.026521	0.600866	0.000000	0.000000	2.000000	67.000000	0.000000
2988.338109	0.097568	0.545436	0.039687	80.163506	87.775856	134.507263	0.124691	0.000000	-1.875457	0.000000	0.000000	0.000000	0.018516	0.022910	0.653310	0.000000	0.000000	2.000000	67.000000	0.000000
2988.341443	0.097568	0.545436	0.039687	80.163506	87.775856	134.507263	0.124691	0.000000	-1.875457	0.000000	0.000000	0.000000	0.018516	0.022910	0.653310	0.000000	0.000000	2.000000	67.000000	0.000000
2988.344776	0.097568	0.545436	0.039687	80.163506	87.775856	134.507263	0.124691	0.000000	-1.875457	0.000000	0.000000	0.000000	0.018516	0.022910	0.653310	0.000000	0.000000	2.000000	67.000000	0.000000
2988.348109	0.097722	0.545475	0.041976	80.226334	86.968338	133.622437	0.121605	0.000000	-1.984342	0.000000	0.000000	0.000000	0.046287	0.011649	0.686856	0.000000	0.000000	2.000000	67.000000	0.000000
2988.351443	0.097722	0.545475	0.041976	80.226334	86.968338	133.622437	0.121605	0.000000	-1.984342	0.000000	0.000000	0.000000	0.046287	0.011649	0.686856	0.000000	0.000000	2.000000	67.000000	0.000000
2988.354776	0.097722	0.545475	0.041976	80.226334	86.968338	133.622437	0.121605	0.000000	-1.984342	0.000000	0.000000	0.000000	0.046287	0.011649	0.686856	0.000000	0.000000	2.000000	67.000000	0.000000
2988.358109	0.097965	0.545486	0.044355	80.277138	86.144905	132.723679	0.113890	0.000000	-2.098818	0.000000	0.000000	0.000000	0.072941	0.003194	0.713506	0.000000	0.000000	2.000000	67.000000	0.000000
2988.361443	0.097965	0.545486	0.044355	80.277138	86.144905	132.723679	0.113890	0.000000	-2.098818	0.000000	0.000000	0.000000	0.072941	0.003194	0.713506	0.000000	0.000000	2.000000	67.000000	0.000000
2988.364776	0.097965	0.545486	0.044355	80.277138	86.144905	132.723679	0.113890	0.000000	-2.098818	0.000000	0.000000	0.000000	0.072941	0.003194	0.713506	0.000000	0.000000	2.000000	67.000000	0.000000
2988.368109	0.098247	0.545449	0.046813	80.327591	85.319427	131.813232	0.101734	0.000000	-2.217735	0.000000	0.000000	0.000000	0.084444	-0.010828	0.737497	0.000000	0.000000	2.000000	67.000000	0.000000
2988.371443	0.098247	0.545449	0.046813	80.327591	85.319427	131.813232	0.101734	0.000000	-2.217735	0.000000	0.000000	0.000000	0.084444	-0.010828	0.737497	0.000000	0.000000	2.000000	67.000000	0.000000
2988.374776	0.098247	0.545449	0.046813	80.327591	85.319427	131.813232	0.101734	0.000000	-2.217735	0.000000	0.000000	0.000000	0.084444	-0.010828	0.737497	0.000000	0.000000	2.000000	67.000000	0.000000
2988.378109	0.098605	0.545415	0.049292	80.390083	84.477615	130.868729	0.087659	0.000000	-2.340652	0.000000	0.000000	0.000000	0.107553	-0.010282	0.743786	0.000000	0.000000	2.000000	67.000000	0.000000
2988.381443	0.098605	0.545415	0.049292	80.390083	84.477615	130.868729	0.087659	0.000000	-2.340652	0.000000	0.000000	0.000000	0.107553	-0.010282	0.743786	0.000000	0.000000	2.000000	67.000000	0.000000
2988.384776	0.098605	0.545415	0.049292	80.390083	84.477615	130.868729	0.087659	0.000000	-2.340652	0.000000	0.000000	0.000000	0.107553	-0.010282	0.743786	0.000000	0.000000	2.000000	67.000000	0.000000
2988.388109	0.098963	0.545319	0.051776	80.470779	83.612892	129.874222	0.069734	0.000000	-2.464616	0.000000	0.000000	0.000000	0.107452	-0.028840	0.745146	0.000000	0.000000	2.000000	67.000000	0.000000
2988.391443	0.098963	0.545319	0.051776	80.470779	83.612892	129.874222	0.069734	0.000000	-2.464616	0.000000	0.000000	0.000000	0.107452	-0.028840	0.745146	0.000000	0.000000	2.000000	67.000000	0.000000
2988.394776	0.098963	0.545319	0.051776	80.470779	83.612892	129.874222	0.069734	0.000000	-2.464616	0.000000	0.000000	0.000000	0.107452	-0.028840	0.745146	0.000000	0.000000	2.000000	67.000000	0.000000
2988.398109	0.099336	0.545210	0.054211	80.593452	82.742622	128.829315	0.051825	0.000000	-2.588807	0.000000	0.000000	0.000000	0.111784	-0.032645	0.730402	0.000000	0.000000	2.000000	67.000000	0.000000
2988.401443	0.099336	0.545210	0.054211	80.593452	82.742622	128.829315	0.051825	0.000000	-2.588807	0.000000	0.000000	0.000000	0.111784	-0.032645	0.730402	0.000000	0.000000	2.000000	67.000000	0.000000
2988.404776	0.099336	0.545210	0.054211	80.593452	82.742622	128.829315	0.051825	0.000000	-2.588807	0.000000	0.000000	0.000000	0.111784	-0.032645	0.730402	0.000000	0.000000	2.000000	67.000000	0.000000
2988.408109	0.099724	0.545061	0.056601	80.745300	81.851196	127.732201	0.033194	0.000000	-2.710540	0.000000	0.000000	0.000000	0.116515	-0.044909	0.717118	0.000000	0.000000	2.000000	67.000000	0.000000
2988.411443	0.099724	0.545061	0.056601	80.745300	81.851196	127.732201	0.033194	0.000000	-2.710540	0.000000	0.000000	0.000000	0.116515	-0.044909	0.717118	0.000000	0.000000	2.000000	67.000000	0.000000
2988.414776	0.099724	0.545061	0.056601	80.745300	81.851196	127.732201	0.033194	0.000000	-2.710540	0.000000	0.000000	0.000000	0.116515	-0.044909	0.717118	0.000000	0.000000	2.000000	67.000000	0.000000
2988.418109	0.100104	0.544898	0.058947	80.905518	80.950020	126.613060	0.013775	0.000000	-2.830060	0.000000	0.000000	0.000000	0.113739	-0.048678	0.703887	0.000000	0.000000	2.000000	67.000000	0.000000
2988.421443	0.100104	0.544898	0.058947	80.905518	80.950020	126.613060	0.013775	0.000000	-2.830060	0.000000	0.000000	0.000000	0.113739	-0.048678	0.703887	0.000000	0.000000	2.000000	67.000000	0.000000
2988.424776	0.100104	0.544898	0.058947	80.905518	80.950020	126.613060	0.013775	0.000000	-2.830060	0.000000	0.000000	0.000000	0.113739	-0.048678	0.703887	0.000000	0.000000	2.000000	67.000000	0.000000
2988.428109	0.100496	0.544677	0.061233	81.055275	80.080795	125.535667	-0.005181	0.000000	-2.947375	0.000000	0.000000	0.000000	0.117631	-0.066363	0.685518	0.000000	0.000000	2.000000	67.000000	0.000000
2988.431443	0.100496	0.544677	0.061233	81.055275	80.080795	125.535667	-0.005181	0.000000	-2.947375	0.000000	0.000000	0.000000	0.117631	-0.066363	0.685518	0.000000	0.000000	2.000000	67.000000	0.000000
2988.434776	0.100496	0.544677	0.061233	81.055275	80.080795	125.535667	-0.005181	0.000000	-2.947375	0.000000	0.000000	0.000000	0.117631	-0.066363	0.685518	0.000000	0.000000	2.000000	67.000000	0.000000
2988.438109	0.100950	0.544426	0.063442	81.196144	79.316826	124.571915	-0.024786	0.000000	-3.061628	0.000000	0.000000	0.000000	0.136199	-0.075408	0.662931	0.000000	0.000000	2.000000	67.000000	0.000000
2988.441443	0.100950	0.544426	0.063442	81.196144	79.316826	124.571915	-0.024786	0.000000	-3.061628	0.000000	0.000000	0.000000	0.136199	-0.075408	0.662931	0.000000	0.000000	2.000000	67.000000	0.000000
2988.444776	0.100950	0.544426	0.063442	81.196144	79.316826	124.571915	-0.024786	0.000000	-3.061628	0.000000	0.000000	0.000000	0.136199	-0.075408	0.662931	0.000000	0.000000	2.000000	67.000000	0.000000
2988.448109	0.101360	0.544138	0.065557	81.332855	78.648750	123.712418	-0.047486	0.000000	-3.172116	0.000000	0.000000	0.000000	0.123013	-0.086373	0.634431	0.000000	0.000000	2.000000	67.000000	0.000000
2988.451443	0.101360	0.544138	0.065557	81.332855	78.648750	123.712418	-0.047486	0.000000	-3.172116	0.000000	0.000000	0.000000	0.123013	-0.086373	0.634431	0.000000	0.000000	2.000000	67.000000	0.000000
2988.454776	0.101360	0.544138	0.065557	81.332855	78.648750	123.712418	-0.047486	0.000000	-3.172116	0.000000	0.000000	0.000000	0.123013	-0.086373	0.634431	0.000000	0.000000	2.000000	67.000000	0.000000
2988.458109	0.101741	0.543826	0.067655	81.459412	78.147789	123.038307	-0.067988	0.000000	-3.277855	0.000000	0.000000	0.000000	0.114302	-0.093426	0.629500	0.000000	0.000000	2.000000	67.000000	0.000000
2988.461443	0.101741	0.543826	0.067655	81.459412	78.147789	123.038307	-0.067988	0.000000	-3.277855	0.000000	0.000000	0.000000	0.114302	-0.093426	0.629500	0.000000	0.000000	2.000000	67.000000	0.000000
2988.464776	0.101741	0.543826	0.067655	81.459412	78.147789	123.038307	-0.067988	0.000000	-3.277855	0.000000	0.000000	0.000000	0.114302	-0.093426	0.629500	0.000000	0.000000	2.000000	67.000000	0.000000
2988.468109	0.102073	0.543490	0.069638	81.572540	77.864449	122.609222	-0.087039	0.000000	-3.382771	0.000000	0.000000	0.000000	0.099712	-0.100868	0.594703	0.000000	0.000000	2.000000	67.000000	0.000000
2988.471443	0.102073	0.543490	0.069638	81.572540	77.864449	122.609222	-0.087039	0.000000	-3.382771	0.000000	0.000000	0.000000	0.099712	-0.100868	0.594703	0.000000	0.000000	2.000000	67.000000	0.000000
2988.474776	0.102073	0.543490	0.069638	81.572540	77.864449	122.609222	-0.087039	0.000000	-3.382771	0.000000	0.000000	0.000000	0.099712	-0.100868	0.594703	0.000000	0.000000	2.000000	67.000000	0.000000
2988.478109	0.102363	0.543165	0.071539	81.670181	77.856293	122.485046	-0.103657	0.000000	-3.481888	0.000000	0.000000	0.000000	0.087072	-0.097412	0.570379	0.000000	0.000000	2.000000	67.000000	0.000000
2988.481443	0.102363	0.543165	0.071539	81.670181	77.856293	122.485046	-0.103657	0.000000	-3.481888	0.000000	0.000000	0.000000	0.087072	-0.097412	0.570379	0.000000	0.000000	2.000000	67.000000	0.000000
2988.484776	0.102363	0.543165	0.071539	81.670181	77.856293	122.485046	-0.103657	0.000000	-3.481888	0.000000	0.000000	0.000000	0.087072	-0.097412	0.570379	0.000000	0.000000	2.000000	67.000000	0.000000
2988.488109	0.102637	0.542853	0.073355	81.736923	78.043251	122.595299	-0.118169	0.000000	-3.576952	0.000000	0.000000	0.000000	0.081945	-0.093762	0.544728	0.000000	0.000000	2.000000	67.000000	0.000000
2988.491443	0.102637	0.542853	0.073355	81.736923	78.043251	122.595299	-0.118169	0.000000	-3.576952	0.000000	0.000000	0.000000	0.081945	-0.093762	0.544728	0.000000	0.000000	2.000000	67.000000	0.000000
2988.494776	0.102637	0.542853	0.073355	81.736923	78.043251	122.595299	-0.118169	0.000000	-3.576952	0.000000	0.000000	0.000000	0.081945	-0.093762	0.544728	0.000000	0.000000	2.000000	67.000000	0.000000
2988.498109	0.102889	0.542535	0.075068	81.756287	78.380554	122.911171	-0.131827	0.000000	-3.667739	0.000000	0.000000	0.000000	0.075857	-0.095280	0.514071	0.000000	0.000000	2.000000	67.000000	0.000000
2988.501443	0.102889	0.542535	0.075068	81.756287	78.380554	122.911171	-0.131827	0.000000	-3.667739	0.000000	0.000000	0.000000	0.075857	-0.095280	0.514071	0.000000	0.000000	2.000000	67.000000	0.000000
2988.504776	0.102889	0.542535	0.075068	81.756287	78.380554	122.911171	-0.131827	0.000000	-3.667739	0.000000	0.000000	0.000000	0.075857	-0.095280	0.514071	0.000000	0.000000	2.000000	67.000000	0.000000
2988.508109	0.103093	0.542225	0.076663	81.753212	78.544708	123.075691	-0.144469	0.000000	-3.753418	0.000000	0.000000	0.000000	0.060954	-0.093154	0.478527	0.000000	0.000000	2.000000	67.000000	0.000000
2988.511443	0.103093	0.542225	0.076663	81.753212	78.544708	123.075691	-0.144469	0.000000	-3.753418	0.000000	0.000000	0.000000	0.060954	-0.093154	0.478527	0.000000	0.000000	2.000000	67.000000	0.000000
2988.514776	0.103093	0.542225	0.076663	81.753212	78.544708	123.075691	-0.144469	0.000000	-3.753418	0.000000	0.000000	0.000000	0.060954	-0.093154	0.478527	0.000000	0.000000	2.000000	67.000000	0.000000
2988.518109	0.103249	0.541940	0.078158	81.747330	78.596581	123.130310	-0.154628	0.000000	-3.833173	0.000000	0.000000	0.000000	0.047024	-0.085374	0.448266	0.000000	0.000000	2.000000	67.000000	0.000000
2988.521443	0.103249	0.541940	0.078158	81.747330	78.596581	123.130310	-0.154628	0.000000	-3.833173	0.000000	0.000000	0.000000	0.047024	-0.085374	0.448266	0.000000	0.000000	2.000000	67.000000	0.000000
2988.524776	0.103249	0.541940	0.078158	81.747330	78.596581	123.130310	-0.154628	0.000000	-3.833173	0.000000	0.000000	0.000000	0.047024	-0.085374	0.448266	0.000000	0.000000	2.000000	67.000000	0.000000
2988.528109	0.103383	0.541634	0.079534	81.734596	78.444351	122.988731	-0.162466	0.000000	-3.907884	0.000000	0.000000	0.000000	0.039998	-0.091762	0.412911	0.000000	0.000000	2.000000	67.000000	0.000000
2988.531443	0.103383	0.541634	0.079534	81.734596	78.444351	122.988731	-0.162466	0.000000	-3.907884	0.000000	0.000000	0.000000	0.039998	-0.091762	0.412911	0.000000	0.000000	2.000000	67.000000	0.000000
2988.534776	0.103383	0.541634	0.079534	81.734596	78.444351	122.988731	-0.162466	0.000000	-3.907884	0.000000	0.000000	0.000000	0.039998	-0.091762	0.412911	0.000000	0.000000	2.000000	67.000000	0.000000
2988.538109	0.103491	0.541367	0.080784	81.721489	78.309326	122.861336	-0.169132	0.000000	-3.976702	0.000000	0.000000	0.000000	0.032500	-0.080049	0.374978	0.000000	0.000000	2.000000	67.000000	0.000000
2988.541443	0.103491	0.541367	0.080784	81.721489	78.309326	122.861336	-0.169132	0.000000	-3.976702	0.000000	0.000000	0.000000	0.032500	-0.080049	0.374978	0.000000	0.000000	2.000000	67.000000	0.000000
2988.544776	0.103491	0.541367	0.080784	81.721489	78.309326	122.861336	-0.169132	0.000000	-3.976702	0.000000	0.000000	0.000000	0.032500	-0.080049	0.374978	0.000000	0.000000	2.000000	67.000000	0.000000
2988.548109	0.103597	0.541122	0.081886	81.714638	78.270981	122.831436	-0.174549	0.000000	-4.039198	0.000000	0.000000	0.000000	0.031752	-0.073510	0.330593	0.000000	0.000000	2.000000	67.000000	0.000000
2988.551443	0.103597	0.541122	0.081886	81.714638	78.270981	122.831436	-0.174549	0.000000	-4.039198	0.000000	0.000000	0.000000	0.031752	-0.073510	0.330593	0.000000	0.000000	2.000000	67.000000	0.000000
2988.554776	0.103597	0.541122	0.081886	81.714638	78.270981	122.831436	-0.174549	0.000000	-4.039198	0.000000	0.000000	0.000000	0.031752	-0.073510	0.330593	0.000000	0.000000	2.000000	67.000000	0.000000
2988.558109	0.103597	0.541122	0.081886	81.716011	78.430565	122.995537	-0.179840	0.000000	-4.094297	0.000000	0.000000	0.000000	0.031752	-0.073510	0.330593	0.000000	0.000000	2.000000	67.000000	0.000000
2988.561443	0.103667	0.540894	0.082807	81.716011	78.430565	122.995537	-0.179840	0.000000	-4.094297	0.000000	0.000000	0.000000	0.021198	-0.068573	0.276267	0.000000	0.000000	2.000000	67.000000	0.000000
2988.564776	0.103667	0.540894	0.082807	81.716011	78.430565	122.995537	-0.179840	0.000000	-4.094297	0.000000	0.000000	0.000000	0.021198	-0.068573	0.276267	0.000000	0.000000	2.000000	67.000000	0.000000
2988.568109	0.103724	0.540725	0.083516	81.723740	78.730637	123.297211	-0.179840	0.000000	-4.094297	0.000000	0.000000	0.000000	0.016902	-0.050791	0.212814	0.000000	0.000000	2.000000	67.000000	0.000000
2988.571443	0.103724	0.540725	0.083516	81.723740	78.730637	123.297211	-0.179840	0.000000	-4.094297	0.000000	0.000000	0.000000	0.016902	-0.050791	0.212814	0.000000	0.000000	2.000000	67.000000	0.000000
2988.574776	0.103724	0.540725	0.083516	81.723740	78.730637	123.297211	-0.179840	0.000000	-4.094297	0.000000	0.000000	0.000000	0.016902	-0.050791	0.212814	0.000000	0.000000	2.000000	67.000000	0.000000
2988.578109	0.103724	0.540725	0.083516	81.733101	79.047089	123.613670	-0.186190	0.000000	-4.175810	0.000000	0.000000	0.000000	0.016902	-0.050791	0.212814	0.000000	0.000000	2.000000	67.000000	0.000000
2988.581443	0.103771	0.540573	0.084040	81.733101	79.047089	123.613670	-0.186190	0.000000	-4.175810	0.000000	0.000000	0.000000	0.014186	-0.045473	0.157272	0.000000	0.000000	2.000000	67.000000	0.000000
2988.584776	0.103771	0.540573	0.084040	81.733101	79.047089	123.613670	-0.186190	0.000000	-4.175810	0.000000	0.000000	0.000000	0.014186	-0.045473	0.157272	0.000000	0.000000	2.000000	67.000000	0.000000
2988.588109	0.103771	0.540573	0.084040	81.735870	79.194763	123.763329	-0.186190	0.000000	-4.175810	0.000000	0.000000	0.000000	0.014186	-0.045473	0.157272	0.000000	0.000000	2.000000	67.000000	0.000000
2988.591443	0.103771	0.540573	0.084040	81.735870	79.194763	123.763329	-0.186190	0.000000	-4.175810	0.000000	0.000000	0.000000	0.014186	-0.045473	0.157272	0.000000	0.000000	2.000000	67.000000	0.000000
2988.594776	0.103801	0.540464	0.084337	81.735870	79.194763	123.763329	-0.186190	0.000000	-4.175810	0.000000	0.000000	0.000000	0.009054	-0.032740	0.088933	0.000000	0.000000	2.000000	67.000000	0.000000
2988.598109	0.103801	0.540464	0.084337	81.735870	79.194763	123.763329	-0.188555	0.000000	-4.202023	0.000000	0.000000	0.000000	0.009054	-0.032740	0.088933	0.000000	0.000000	2.000000	67.000000	0.000000
2988.601443	0.103801	0.540464	0.084337	81.735870	79.194763	123.763329	-0.188555	0.000000	-4.202023	0.000000	0.000000	0.000000	0.009054	-0.032740	0.088933	0.000000	0.000000	2.000000	67.000000	0.000000
2988.604776	0.103801	0.540464	0.084337	81.735870	79.194763	123.763329	-0.188555	0.000000	-4.202023	0.000000	0.000000	0.000000	0.009054	-0.032740	0.088933	0.000000	0.000000	2.000000	67.000000	0.000000
2988.608109	0.103835	0.540331	0.084371	81.740463	79.277596	123.844292	-0.190064	0.000000	-4.216845	0.000000	0.000000	0.000000	0.009974	-0.039788	0.010313	0.000000	0.000000	2.000000	67.000000	0.000000
2988.611443	0.103835	0.540331	0.084371	81.740463	79.277596	123.844292	-0.190064	0.000000	-4.216845	0.000000	0.000000	0.000000	0.009974	-0.039788	0.010313	0.000000	0.000000	2.000000	67.000000	0.000000
2988.614776	0.103835	0.540331	0.084371	81.740463	79.277596	123.844292	-0.190064	0.000000	-4.216845	0.000000	0.000000	0.000000	0.009974	-0.039788	0.010313	0.000000	0.000000	2.000000	67.000000	0.000000
2988.618109	0.103835	0.540331	0.084371	81.747360	79.400764	123.965996	-0.191726	0.000000	-4.218564	0.000000	0.000000	0.000000	0.009974	-0.039788	0.010313	0.000000	0.000000	2.000000	67.000000	0.000000
2988.621443	0.103816	0.540296	0.084136	81.747360	79.400764	123.965996	-0.191726	0.000000	-4.218564	0.000000	0.000000	0.000000	-0.005561	-0.010622	-0.070690	0.000000	0.000000	2.000000	67.000000	0.000000
2988.624776	0.103816	0.540296	0.084136	81.747360	79.400764	123.965996	-0.191726	0.000000	-4.218564	0.000000	0.000000	0.000000	-0.005561	-0.010622	-0.070690	0.000000	0.000000	2.000000	67.000000	0.000000
2988.628109	0.103816	0.540296	0.084136	81.756447	79.567017	124.128502	-0.191726	0.000000	-4.218564	0.000000	0.000000	0.000000	-0.005561	-0.010622	-0.070690	0.000000	0.000000	2.000000	67.000000	0.000000
2988.631443	0.103816	0.540296	0.084136	81.756447	79.567017	124.128502	-0.191726	0.000000	-4.218564	0.000000	0.000000	0.000000	-0.005561	-0.010622	-0.070690	0.000000	0.000000	2.000000	67.000000	0.000000
2988.634776	0.103789	0.540279	0.083715	81.756447	79.567017	124.128502	-0.191726	0.000000	-4.218564	0.000000	0.000000	0.000000	-0.008215	-0.005054	-0.126126	0.000000	0.000000	2.000000	67.000000	0.000000
2988.638109	0.103789	0.540279	0.083715	81.768913	79.794266	124.352608	-0.190799	0.000000	-4.206782	0.000000	0.000000	0.000000	-0.008215	-0.005054	-0.126126	0.000000	0.000000	2.000000	67.000000	0.000000
2988.641443	0.103789	0.540279	0.083715	81.768913	79.794266	124.352608	-0.190799	0.000000	-4.206782	0.000000	0.000000	0.000000	-0.008215	-0.005054	-0.126126	0.000000	0.000000	2.000000	67.000000	0.000000
2988.644776	0.103789	0.540279	0.083715	81.768913	79.794266	124.352608	-0.190799	0.000000	-4.206782	0.000000	0.000000	0.000000	-0.008215	-0.005054	-0.126126	0.000000	0.000000	2.000000	67.000000	0.000000
2988.648109	0.103670	0.540312	0.082406	81.783501	80.065414	124.618332	-0.189430	0.000000	-4.185761	0.000000	0.000000	0.000000	-0.035523	0.009894	-0.392754	0.000000	0.000000	2.000000	67.000000	0.000000
2988.651443	0.103670	0.540312	0.082406	81.783501	80.065414	124.618332	-0.189430	0.000000	-4.185761	0.000000	0.000000	0.000000	-0.035523	0.009894	-0.392754	0.000000	0.000000	2.000000	67.000000	0.000000
2988.654776	0.103670	0.540312	0.082406	81.783501	80.065414	124.618332	-0.189430	0.000000	-4.185761	0.000000	0.000000	0.000000	-0.035523	0.009894	-0.392754	0.000000	0.000000	2.000000	67.000000	0.000000
2988.658109	0.103670	0.540312	0.082406	81.800011	80.378090	124.926003	-0.183510	0.000000	-4.120302	0.000000	0.000000	0.000000	-0.035523	0.009894	-0.392754	0.000000	0.000000	2.000000	67.000000	0.000000
2988.661443	0.103582	0.540379	0.081534	81.800011	80.378090	124.926003	-0.183510	0.000000	-4.120302	0.000000	0.000000	0.000000	-0.026408	0.020165	-0.261683	0.000000	0.000000	2.000000	67.000000	0.000000
2988.664776	0.103582	0.540379	0.081534	81.800011	80.378090	124.926003	-0.183510	0.000000	-4.120302	0.000000	0.000000	0.000000	-0.026408	0.020165	-0.261683	0.000000	0.000000	2.000000	67.000000	0.000000
2988.668109	0.103481	0.540446	0.080458	81.820702	80.776573	125.317581	-0.183510	0.000000	-4.120302	0.000000	0.000000	0.000000	-0.030262	0.019954	-0.322581	0.000000	0.000000	2.000000	67.000000	0.000000
2988.671443	0.103481	0.540446	0.080458	81.820702	80.776573	125.317581	-0.183510	0.000000	-4.120302	0.000000	0.000000	0.000000	-0.030262	0.019954	-0.322581	0.000000	0.000000	2.000000	67.000000	0.000000
2988.674776	0.103481	0.540446	0.080458	81.820702	80.776573	125.317581	-0.183510	0.000000	-4.120302	0.000000	0.000000	0.000000	-0.030262	0.019954	-0.322581	0.000000	0.000000	2.000000	67.000000	0.000000
2988.678109	0.103345	0.540529	0.079202	81.844139	81.235870	125.773369	-0.174065	0.000000	-4.022924	0.000000	0.000000	0.000000	-0.040883	0.024974	-0.377059	0.000000	0.000000	2.000000	67.000000	0.000000
2988.681443	0.103345	0.540529	0.079202	81.844139	81.235870	125.773369	-0.174065	0.000000	-4.022924	0.000000	0.000000	0.000000	-0.040883	0.024974	-0.377059	0.000000	0.000000	2.000000	67.000000	0.000000
2988.684776	0.103345	0.540529	0.079202	81.844139	81.235870	125.773369	-0.174065	0.000000	-4.022924	0.000000	0.000000	0.000000	-0.040883	0.024974	-0.377059	0.000000	0.000000	2.000000	67.000000	0.000000
2988.688109	0.103130	0.540634	0.077811	81.868050	81.718475	126.252647	-0.167251	0.000000	-3.960082	0.000000	0.000000	0.000000	-0.064569	0.031597	-0.417177	0.000000	0.000000	2.000000	67.000000	0.000000
2988.691443	0.103130	0.540634	0.077811	81.868050	81.718475	126.252647	-0.167251	0.000000	-3.960082	0.000000	0.000000	0.000000	-0.064569	0.031597	-0.417177	0.000000	0.000000	2.000000	67.000000	0.000000
2988.694776	0.103130	0.540634	0.077811	81.868050	81.718475	126.252647	-0.167251	0.000000	-3.960082	0.000000	0.000000	0.000000	-0.064569	0.031597	-0.417177	0.000000	0.000000	2.000000	67.000000	0.000000
2988.698109	0.102908	0.540773	0.076250	81.889717	82.269897	126.809059	-0.156489	0.000000	-3.890552	0.000000	0.000000	0.000000	-0.066643	0.041566	-0.468358	0.000000	0.000000	2.000000	67.000000	0.000000
2988.701443	0.102908	0.540773	0.076250	81.889717	82.269897	126.809059	-0.156489	0.000000	-3.890552	0.000000	0.000000	0.000000	-0.066643	0.041566	-0.468358	0.000000	0.000000	2.000000	67.000000	0.000000
2988.704776	0.102908	0.540773	0.076250	81.889717	82.269897	126.809059	-0.156489	0.000000	-3.890552	0.000000	0.000000	0.000000	-0.066643	0.041566	-0.468358	0.000000	0.000000	2.000000	67.000000	0.000000
2988.708109	0.102657	0.540932	0.074544	81.903152	82.880699	127.432495	-0.145382	0.000000	-3.812492	0.000000	0.000000	0.000000	-0.075166	0.047727	-0.511788	0.000000	0.000000	2.000000	67.000000	0.000000
2988.711443	0.102657	0.540932	0.074544	81.903152	82.880699	127.432495	-0.145382	0.000000	-3.812492	0.000000	0.000000	0.000000	-0.075166	0.047727	-0.511788	0.000000	0.000000	2.000000	67.000000	0.000000
2988.714776	0.102657	0.540932	0.074544	81.903152	82.880699	127.432495	-0.145382	0.000000	-3.812492	0.000000	0.000000	0.000000	-0.075166	0.047727	-0.511788	0.000000	0.000000	2.000000	67.000000	0.000000
2988.718109	0.102414	0.541135	0.072744	81.893616	83.522156	128.107101	-0.132854	0.000000	-3.727194	0.000000	0.000000	0.000000	-0.072946	0.060811	-0.540061	0.000000	0.000000	2.000000	67.000000	0.000000
2988.721443	0.102414	0.541135	0.072744	81.893616	83.522156	128.107101	-0.132854	0.000000	-3.727194	0.000000	0.000000	0.000000	-0.072946	0.060811	-0.540061	0.000000	0.000000	2.000000	67.000000	0.000000
2988.724776	0.102414	0.541135	0.072744	81.893616	83.522156	128.107101	-0.132854	0.000000	-3.727194	0.000000	0.000000	0.000000	-0.072946	0.060811	-0.540061	0.000000	0.000000	2.000000	67.000000	0.000000
2988.728109	0.102146	0.541345	0.070819	81.872253	84.220200	128.849304	-0.120696	0.000000	-3.637184	0.000000	0.000000	0.000000	-0.080366	0.062985	-0.577318	0.000000	0.000000	2.000000	67.000000	0.000000
2988.731443	0.102146	0.541345	0.070819	81.872253	84.220200	128.849304	-0.120696	0.000000	-3.637184	0.000000	0.000000	0.000000	-0.080366	0.062985	-0.577318	0.000000	0.000000	2.000000	67.000000	0.000000
2988.734776	0.102146	0.541345	0.070819	81.872253	84.220200	128.849304	-0.120696	0.000000	-3.637184	0.000000	0.000000	0.000000	-0.080366	0.062985	-0.577318	0.000000	0.000000	2.000000	67.000000	0.000000
2988.738109	0.101877	0.541590	0.068761	81.864815	84.921181	129.579819	-0.107302	0.000000	-3.540964	0.000000	0.000000	0.000000	-0.080618	0.073688	-0.617573	0.000000	0.000000	2.000000	67.000000	0.000000
2988.741443	0.101877	0.541590	0.068761	81.864815	84.921181	129.579819	-0.107302	0.000000	-3.540964	0.000000	0.000000	0.000000	-0.080618	0.073688	-0.617573	0.000000	0.000000	2.000000	67.000000	0.000000
2988.744776	0.101877	0.541590	0.068761	81.864815	84.921181	129.579819	-0.107302	0.000000	-3.540964	0.000000	0.000000	0.000000	-0.080618	0.073688	-0.617573	0.000000	0.000000	2.000000	67.000000	0.000000
2988.748109	0.101559	0.541812	0.066586	81.887222	85.655800	130.317505	-0.093865	0.000000	-3.438035	0.000000	0.000000	0.000000	-0.095411	0.066539	-0.652406	0.000000	0.000000	2.000000	67.000000	0.000000
2988.751443	0.101559	0.541812	0.066586	81.887222	85.655800	130.317505	-0.093865	0.000000	-3.438035	0.000000	0.000000	0.000000	-0.095411	0.066539	-0.652406	0.000000	0.000000	2.000000	67.000000	0.000000
2988.754776	0.101559	0.541812	0.066586	81.887222	85.655800	130.317505	-0.093865	0.000000	-3.438035	0.000000	0.000000	0.000000	-0.095411	0.066539	-0.652406	0.000000	0.000000	2.000000	67.000000	0.000000
2988.758109	0.101195	0.542027	0.064312	81.916260	86.429138	131.090378	-0.077964	0.000000	-3.329301	0.000000	0.000000	0.000000	-0.109168	0.064566	-0.682254	0.000000	0.000000	2.000000	67.000000	0.000000
2988.761443	0.101195	0.542027	0.064312	81.916260	86.429138	131.090378	-0.077964	0.000000	-3.329301	0.000000	0.000000	0.000000	-0.109168	0.064566	-0.682254	0.000000	0.000000	2.000000	67.000000	0.000000
2988.764776	0.101195	0.542027	0.064312	81.916260	86.429138	131.090378	-0.077964	0.000000	-3.329301	0.000000	0.000000	0.000000	-0.109168	0.064566	-0.682254	0.000000	0.000000	2.000000	67.000000	0.000000
2988.768109	0.100807	0.542218	0.061915	81.945335	87.250893	131.912094	-0.059769	0.000000	-3.215592	0.000000	0.000000	0.000000	-0.116489	0.057107	-0.718931	0.000000	0.000000	2.000000	67.000000	0.000000
2988.771443	0.100807	0.542218	0.061915	81.945335	87.250893	131.912094	-0.059769	0.000000	-3.215592	0.000000	0.000000	0.000000	-0.116489	0.057107	-0.718931	0.000000	0.000000	2.000000	67.000000	0.000000
2988.774776	0.100807	0.542218	0.061915	81.945335	87.250893	131.912094	-0.059769	0.000000	-3.215592	0.000000	0.000000	0.000000	-0.116489	0.057107	-0.718931	0.000000	0.000000	2.000000	67.000000	0.000000
2988.778109	0.100386	0.542367	0.059484	81.963684	88.147079	132.823303	-0.040354	0.000000	-3.095770	0.000000	0.000000	0.000000	-0.126376	0.044744	-0.729422	0.000000	0.000000	2.000000	67.000000	0.000000
2988.781443	0.100386	0.542367	0.059484	81.963684	88.147079	132.823303	-0.040354	0.000000	-3.095770	0.000000	0.000000	0.000000	-0.126376	0.044744	-0.729422	0.000000	0.000000	2.000000	67.000000	0.000000
2988.784776	0.100386	0.542367	0.059484	81.963684	88.147079	132.823303	-0.040354	0.000000	-3.095770	0.000000	0.000000	0.000000	-0.126376	0.044744	-0.729422	0.000000	0.000000	2.000000	67.000000	0.000000
2988.788109	0.099952	0.542486	0.056991	81.957481	89.101669	133.818375	-0.019292	0.000000	-2.974200	0.000000	0.000000	0.000000	-0.130134	0.035784	-0.748013	0.000000	0.000000	2.000000	67.000000	0.000000
2988.791443	0.099952	0.542486	0.056991	81.957481	89.101669	133.818375	-0.019292	0.000000	-2.974200	0.000000	0.000000	0.000000	-0.130134	0.035784	-0.748013	0.000000	0.000000	2.000000	67.000000	0.000000
2988.794776	0.099952	0.542486	0.056991	81.957481	89.101669	133.818375	-0.019292	0.000000	-2.974200	0.000000	0.000000	0.000000	-0.130134	0.035784	-0.748013	0.000000	0.000000	2.000000	67.000000	0.000000
2988.798109	0.099594	0.542588	0.054500	81.902725	90.075043	134.875336	0.002397	0.000000	-2.849531	0.000000	0.000000	0.000000	-0.107444	0.030728	-0.747260	0.000000	0.000000	2.000000	67.000000	0.000000
2988.801443	0.099594	0.542588	0.054500	81.902725	90.075043	134.875336	0.002397	0.000000	-2.849531	0.000000	0.000000	0.000000	-0.107444	0.030728	-0.747260	0.000000	0.000000	2.000000	67.000000	0.000000
2988.804776	0.099594	0.542588	0.054500	81.902725	90.075043	134.875336	0.002397	0.000000	-2.849531	0.000000	0.000000	0.000000	-0.107444	0.030728	-0.747260	0.000000	0.000000	2.000000	67.000000	0.000000
2988.808109	0.099257	0.542714	0.051994	81.797188	91.029999	135.955917	0.020305	0.000000	-2.724988	0.000000	0.000000	0.000000	-0.101124	0.037545	-0.751582	0.000000	0.000000	2.000000	67.000000	0.000000
2988.811443	0.099257	0.542714	0.051994	81.797188	91.029999	135.955917	0.020305	0.000000	-2.724988	0.000000	0.000000	0.000000	-0.101124	0.037545	-0.751582	0.000000	0.000000	2.000000	67.000000	0.000000
2988.814776	0.099257	0.542714	0.051994	81.797188	91.029999	135.955917	0.020305	0.000000	-2.724988	0.000000	0.000000	0.000000	-0.101124	0.037545	-0.751582	0.000000	0.000000	2.000000	67.000000	0.000000
2988.818109	0.098940	0.542861	0.049475	81.681007	91.937843	136.997833	0.037159	0.000000	-2.599724	0.000000	0.000000	0.000000	-0.094913	0.044214	-0.755883	0.000000	0.000000	2.000000	67.000000	0.000000
2988.821443	0.098940	0.542861	0.049475	81.681007	91.937843	136.997833	0.037159	0.000000	-2.599724	0.000000	0.000000	0.000000	-0.094913	0.044214	-0.755883	0.000000	0.000000	2.000000	67.000000	0.000000
2988.824776	0.098940	0.542861	0.049475	81.681007	91.937843	136.997833	0.037159	0.000000	-2.599724	0.000000	0.000000	0.000000	-0.094913	0.044214	-0.755883	0.000000	0.000000	2.000000	67.000000	0.000000
2988.828109	0.098621	0.543002	0.046950	81.606041	92.820724	137.969833	0.052977	0.000000	-2.473744	0.000000	0.000000	0.000000	-0.095721	0.042345	-0.757383	0.000000	0.000000	2.000000	67.000000	0.000000
2988.831443	0.098621	0.543002	0.046950	81.606041	92.820724	137.969833	0.052977	0.000000	-2.473744	0.000000	0.000000	0.000000	-0.095721	0.042345	-0.757383	0.000000	0.000000	2.000000	67.000000	0.000000
2988.834776	0.098621	0.543002	0.046950	81.606041	92.820724	137.969833	0.052977	0.000000	-2.473744	0.000000	0.000000	0.000000	-0.095721	0.042345	-0.757383	0.000000	0.000000	2.000000	67.000000	0.000000
2988.838109	0.098316	0.543130	0.044376	81.596786	93.703064	138.871414	0.068931	0.000000	-2.347513	0.000000	0.000000	0.000000	-0.091727	0.038418	-0.772217	0.000000	0.000000	2.000000	67.000000	0.000000
2988.841443	0.098316	0.543130	0.044376	81.596786	93.703064	138.871414	0.068931	0.000000	-2.347513	0.000000	0.000000	0.000000	-0.091727	0.038418	-0.772217	0.000000	0.000000	2.000000	67.000000	0.000000
2988.844776	0.098316	0.543130	0.044376	81.596786	93.703064	138.871414	0.068931	0.000000	-2.347513	0.000000	0.000000	0.000000	-0.091727	0.038418	-0.772217	0.000000	0.000000	2.000000	67.000000	0.000000
2988.848109	0.098000	0.543217	0.041762	81.615028	94.654488	139.806702	0.084219	0.000000	-2.218811	0.000000	0.000000	0.000000	-0.094702	0.026101	-0.784321	0.000000	0.000000	2.000000	67.000000	0.000000
2988.851443	0.098000	0.543217	0.041762	81.615028	94.654488	139.806702	0.084219	0.000000	-2.218811	0.000000	0.000000	0.000000	-0.094702	0.026101	-0.784321	0.000000	0.000000	2.000000	67.000000	0.000000
2988.854776	0.098000	0.543217	0.041762	81.615028	94.654488	139.806702	0.084219	0.000000	-2.218811	0.000000	0.000000	0.000000	-0.094702	0.026101	-0.784321	0.000000	0.000000	2.000000	67.000000	0.000000
2988.858109	0.097698	0.543263	0.039102	81.630127	95.632790	140.773895	0.100002	0.000000	-2.088090	0.000000	0.000000	0.000000	-0.090639	0.013855	-0.797875	0.000000	0.000000	2.000000	67.000000	0.000000
2988.861443	0.097698	0.543263	0.039102	81.630127	95.632790	140.773895	0.100002	0.000000	-2.088090	0.000000	0.000000	0.000000	-0.090639	0.013855	-0.797875	0.000000	0.000000	2.000000	67.000000	0.000000
2988.864776	0.097698	0.543263	0.039102	81.630127	95.632790	140.773895	0.100002	0.000000	-2.088090	0.000000	0.000000	0.000000	-0.090639	0.013855	-0.797875	0.000000	0.000000	2.000000	67.000000	0.000000
2988.868109	0.097338	0.543269	0.036411	81.642197	96.568504	141.703812	0.115109	0.000000	-1.955111	0.000000	0.000000	0.000000	-0.107806	0.001700	-0.807317	0.000000	0.000000	2.000000	67.000000	0.000000
2988.871443	0.097338	0.543269	0.036411	81.642197	96.568504	141.703812	0.115109	0.000000	-1.955111	0.000000	0.000000	0.000000	-0.107806	0.001700	-0.807317	0.000000	0.000000	2.000000	67.000000	0.000000
2988.874776	0.097338	0.543269	0.036411	81.642197	96.568504	141.703812	0.115109	0.000000	-1.955111	0.000000	0.000000	0.000000	-0.107806	0.001700	-0.807317	0.000000	0.000000	2.000000	67.000000	0.000000
2988.878109	0.096965	0.543266	0.033782	81.655594	97.364487	142.493820	0.133077	0.000000	-1.820559	0.000000	0.000000	0.000000	-0.111964	-0.000987	-0.788800	0.000000	0.000000	2.000000	67.000000	0.000000
2988.881443	0.096965	0.543266	0.033782	81.655594	97.364487	142.493820	0.133077	0.000000	-1.820559	0.000000	0.000000	0.000000	-0.111964	-0.000987	-0.788800	0.000000	0.000000	2.000000	67.000000	0.000000
2988.884776	0.096965	0.543266	0.033782	81.655594	97.364487	142.493820	0.133077	0.000000	-1.820559	0.000000	0.000000	0.000000	-0.111964	-0.000987	-0.788800	0.000000	0.000000	2.000000	67.000000	0.000000
2988.888109	0.096642	0.543318	0.031169	81.664360	98.086105	143.212738	0.151737	0.000000	-1.689092	0.000000	0.000000	0.000000	-0.096981	0.015762	-0.783798	0.000000	0.000000	2.000000	67.000000	0.000000
2988.891443	0.096642	0.543318	0.031169	81.664360	98.086105	143.212738	0.151737	0.000000	-1.689092	0.000000	0.000000	0.000000	-0.096981	0.015762	-0.783798	0.000000	0.000000	2.000000	67.000000	0.000000
2988.894776	0.096642	0.543318	0.031169	81.664360	98.086105	143.212738	0.151737	0.000000	-1.689092	0.000000	0.000000	0.000000	-0.096981	0.015762	-0.783798	0.000000	0.000000	2.000000	67.000000	0.000000
2988.898109	0.096346	0.543399	0.028583	81.669868	98.749352	143.868820	0.167901	0.000000	-1.558459	0.000000	0.000000	0.000000	-0.088840	0.024233	-0.775931	0.000000	0.000000	2.000000	67.000000	0.000000
2988.901443	0.096346	0.543399	0.028583	81.669868	98.749352	143.868820	0.167901	0.000000	-1.558459	0.000000	0.000000	0.000000	-0.088840	0.024233	-0.775931	0.000000	0.000000	2.000000	67.000000	0.000000
2988.904776	0.096346	0.543399	0.028583	81.669868	98.749352	143.868820	0.167901	0.000000	-1.558459	0.000000	0.000000	0.000000	-0.088840	0.024233	-0.775931	0.000000	0.000000	2.000000	67.000000	0.000000
2988.908109	0.096099	0.543534	0.026014	81.677940	99.406319	144.506927	0.182708	0.000000	-1.429137	0.000000	0.000000	0.000000	-0.074179	0.040635	-0.770726	0.000000	0.000000	2.000000	67.000000	0.000000
2988.911443	0.096099	0.543534	0.026014	81.677940	99.406319	144.506927	0.182708	0.000000	-1.429137	0.000000	0.000000	0.000000	-0.074179	0.040635	-0.770726	0.000000	0.000000	2.000000	67.000000	0.000000
2988.914776	0.096099	0.543534	0.026014	81.677940	99.406319	144.506927	0.182708	0.000000	-1.429137	0.000000	0.000000	0.000000	-0.074179	0.040635	-0.770726	0.000000	0.000000	2.000000	67.000000	0.000000
2988.918109	0.095848	0.543663	0.023440	81.684731	100.080284	145.161865	0.195071	0.000000	-1.300683	0.000000	0.000000	0.000000	-0.075265	0.038643	-0.772066	0.000000	0.000000	2.000000	67.000000	0.000000
2988.921443	0.095848	0.543663	0.023440	81.684731	100.080284	145.161865	0.195071	0.000000	-1.300683	0.000000	0.000000	0.000000	-0.075265	0.038643	-0.772066	0.000000	0.000000	2.000000	67.000000	0.000000
2988.924776	0.095848	0.543663	0.023440	81.684731	100.080284	145.161865	0.195071	0.000000	-1.300683	0.000000	0.000000	0.000000	-0.075265	0.038643	-0.772066	0.000000	0.000000	2.000000	67.000000	0.000000
2988.928109	0.095594	0.543759	0.020867	81.691162	100.744980	145.808060	0.207615	0.000000	-1.172005	0.000000	0.000000	0.000000	-0.076076	0.028639	-0.772000	0.000000	0.000000	2.000000	67.000000	0.000000
2988.931443	0.095594	0.543759	0.020867	81.691162	100.744980	145.808060	0.207615	0.000000	-1.172005	0.000000	0.000000	0.000000	-0.076076	0.028639	-0.772000	0.000000	0.000000	2.000000	67.000000	0.000000
2988.934776	0.095594	0.543759	0.020867	81.691162	100.744980	145.808060	0.207615	0.000000	-1.172005	0.000000	0.000000	0.000000	-0.076076	0.028639	-0.772000	0.000000	0.000000	2.000000	67.000000	0.000000
2988.938109	0.095298	0.543833	0.018212	81.699440	101.324013	146.373108	0.220294	0.000000	-1.043339	0.000000	0.000000	0.000000	-0.088815	0.022241	-0.796326	0.000000	0.000000	2.000000	67.000000	0.000000
2988.941443	0.095298	0.543833	0.018212	81.699440	101.324013	146.373108	0.220294	0.000000	-1.043339	0.000000	0.000000	0.000000	-0.088815	0.022241	-0.796326	0.000000	0.000000	2.000000	67.000000	0.000000
2988.944776	0.095298	0.543833	0.018212	81.699440	101.324013	146.373108	0.220294	0.000000	-1.043339	0.000000	0.000000	0.000000	-0.088815	0.022241	-0.796326	0.000000	0.000000	2.000000	67.000000	0.000000
2988.948109	0.094970	0.543840	0.015526	81.713684	101.748398	146.784760	0.235097	0.000000	-0.910618	0.000000	0.000000	0.000000	-0.098497	0.002194	-0.805793	0.000000	0.000000	2.000000	67.000000	0.000000
2988.951443	0.094970	0.543840	0.015526	81.713684	101.748398	146.784760	0.235097	0.000000	-0.910618	0.000000	0.000000	0.000000	-0.098497	0.002194	-0.805793	0.000000	0.000000	2.000000	67.000000	0.000000
2988.954776	0.094970	0.543840	0.015526	81.713684	101.748398	146.784760	0.235097	0.000000	-0.910618	0.000000	0.000000	0.000000	-0.098497	0.002194	-0.805793	0.000000	0.000000	2.000000	67.000000	0.000000
2988.958109	0.094657	0.543824	0.012813	81.734779	101.825859	146.857925	0.251513	0.000000	-0.776319	0.000000	0.000000	0.000000	-0.093887	-0.004748	-0.813996	0.000000	0.000000	2.000000	67.000000	0.000000
2988.961443	0.094657	0.543824	0.012813	81.734779	101.825859	146.857925	0.251513	0.000000	-0.776319	0.000000	0.000000	0.000000	-0.093887	-0.004748	-0.813996	0.000000	0.000000	2.000000	67.000000	0.000000
2988.964776	0.094657	0.543824	0.012813	81.734779	101.825859	146.857925	0.251513	0.000000	-0.776319	0.000000	0.000000	0.000000	-0.093887	-0.004748	-0.813996	0.000000	0.000000	2.000000	67.000000	0.000000
2988.968109	0.094320	0.543871	0.010108	81.767395	101.344131	146.376266	0.267161	0.000000	-0.640653	0.000000	0.000000	0.000000	-0.101089	0.014071	-0.811440	0.000000	0.000000	2.000000	67.000000	0.000000
2988.971443	0.094320	0.543871	0.010108	81.767395	101.344131	146.376266	0.267161	0.000000	-0.640653	0.000000	0.000000	0.000000	-0.101089	0.014071	-0.811440	0.000000	0.000000	2.000000	67.000000	0.000000
2988.974776	0.094320	0.543871	0.010108	81.767395	101.344131	146.376266	0.267161	0.000000	-0.640653	0.000000	0.000000	0.000000	-0.101089	0.014071	-0.811440	0.000000	0.000000	2.000000	67.000000	0.000000
2988.978109	0.094008	0.543971	0.007426	81.809738	100.199303	145.235840	0.284009	0.000000	-0.505413	0.000000	0.000000	0.000000	-0.093545	0.029844	-0.804695	0.000000	0.000000	2.000000	67.000000	0.000000
2988.981443	0.094008	0.543971	0.007426	81.809738	100.199303	145.235840	0.284009	0.000000	-0.505413	0.000000	0.000000	0.000000	-0.093545	0.029844	-0.804695	0.000000	0.000000	2.000000	67.000000	0.000000
2988.984776	0.094008	0.543971	0.007426	81.809738	100.199303	145.235840	0.284009	0.000000	-0.505413	0.000000	0.000000	0.000000	-0.093545	0.029844	-0.804695	0.000000	0.000000	2.000000	67.000000	0.000000
2988.988109	0.093782	0.544138	0.004839	81.856186	98.556282	143.593155	0.299600	0.000000	-0.371297	0.000000	0.000000	0.000000	-0.067947	0.050043	-0.775935	0.000000	0.000000	2.000000	67.000000	0.000000
2988.991443	0.093782	0.544138	0.004839	81.856186	98.556282	143.593155	0.299600	0.000000	-0.371297	0.000000	0.000000	0.000000	-0.067947	0.050043	-0.775935	0.000000	0.000000	2.000000	67.000000	0.000000
2988.994776	0.093782	0.544138	0.004839	81.856186	98.556282	143.593155	0.299600	0.000000	-0.371297	0.000000	0.000000	0.000000	-0.067947	0.050043	-0.775935	0.000000	0.000000	2.000000	67.000000	0.000000
2988.998109	0.093579	0.544356	0.002276	81.896591	96.652298	141.682007	0.310925	0.000000	-0.241974	0.000000	0.000000	0.000000	-0.060679	0.065471	-0.768937	0.000000	0.000000	2.000000	67.000000	0.000000
2989.001443	0.093579	0.544356	0.002276	81.896591	96.652298	141.682007	0.310925	0.000000	-0.241974	0.000000	0.000000	0.000000	-0.060679	0.065471	-0.768937	0.000000	0.000000	2.000000	67.000000	0.000000
2989.004776	0.093579	0.544356	0.002276	81.896591	96.652298	141.682007	0.310925	0.000000	-0.241974	0.000000	0.000000	0.000000	-0.060679	0.065471	-0.768937	0.000000	0.000000	2.000000	67.000000	0.000000
2989.008109	0.093412	0.544556	-0.000208	81.927025	94.791847	139.813232	0.321038	0.000000	-0.113818	0.000000	0.000000	0.000000	-0.050116	0.060194	-0.745334	0.000000	0.000000	2.000000	67.000000	0.000000
2989.011443	0.093412	0.544556	-0.000208	81.927025	94.791847	139.813232	0.321038	0.000000	-0.113818	0.000000	0.000000	0.000000	-0.050116	0.060194	-0.745334	0.000000	0.000000	2.000000	67.000000	0.000000
2989.014776	0.093412	0.544556	-0.000208	81.927025	94.791847	139.813232	0.321038	0.000000	-0.113818	0.000000	0.000000	0.000000	-0.050116	0.060194	-0.745334	0.000000	0.000000	2.000000	67.000000	0.000000
2989.018109	0.093259	0.544740	-0.002609	81.949509	93.128929	138.137680	0.329390	0.000000	0.010404	0.000000	0.000000	0.000000	-0.046048	0.055102	-0.720264	0.000000	0.000000	2.000000	67.000000	0.000000
2989.021443	0.093259	0.544740	-0.002609	81.949509	93.128929	138.137680	0.329390	0.000000	0.010404	0.000000	0.000000	0.000000	-0.046048	0.055102	-0.720264	0.000000	0.000000	2.000000	67.000000	0.000000
2989.024776	0.093259	0.544740	-0.002609	81.949509	93.128929	138.137680	0.329390	0.000000	0.010404	0.000000	0.000000	0.000000	-0.046048	0.055102	-0.720264	0.000000	0.000000	2.000000	67.000000	0.000000
2989.028109	0.093119	0.544908	-0.004926	81.963951	91.623924	136.620056	0.337065	0.000000	0.130448	0.000000	0.000000	0.000000	-0.041900	0.050272	-0.695071	0.000000	0.000000	2.000000	67.000000	0.000000
2989.031443	0.093119	0.544908	-0.004926	81.963951	91.623924	136.620056	0.337065	0.000000	0.130448	0.000000	0.000000	0.000000	-0.041900	0.050272	-0.695071	0.000000	0.000000	2.000000	67.000000	0.000000
2989.034776	0.093119	0.544908	-0.004926	81.963951	91.623924	136.620056	0.337065	0.000000	0.130448	0.000000	0.000000	0.000000	-0.041900	0.050272	-0.695071	0.000000	0.000000	2.000000	67.000000	0.000000
2989.038109	0.092965	0.545027	-0.007191	81.972900	90.239159	135.223618	0.344049	0.000000	0.246293	0.000000	0.000000	0.000000	-0.046348	0.035732	-0.679414	0.000000	0.000000	2.000000	67.000000	0.000000
2989.041443	0.092965	0.545027	-0.007191	81.972900	90.239159	135.223618	0.344049	0.000000	0.246293	0.000000	0.000000	0.000000	-0.046348	0.035732	-0.679414	0.000000	0.000000	2.000000	67.000000	0.000000
2989.044776	0.092965	0.545027	-0.007191	81.972900	90.239159	135.223618	0.344049	0.000000	0.246293	0.000000	0.000000	0.000000	-0.046348	0.035732	-0.679414	0.000000	0.000000	2.000000	67.000000	0.000000
2989.048109	0.092829	0.545123	-0.009348	81.978401	89.001152	133.972427	0.351774	0.000000	0.359529	0.000000	0.000000	0.000000	-0.040571	0.028862	-0.647120	0.000000	0.000000	2.000000	67.000000	0.000000
2989.051443	0.092829	0.545123	-0.009348	81.978401	89.001152	133.972427	0.351774	0.000000	0.359529	0.000000	0.000000	0.000000	-0.040571	0.028862	-0.647120	0.000000	0.000000	2.000000	67.000000	0.000000
2989.054776	0.092829	0.545123	-0.009348	81.978401	89.001152	133.972427	0.351774	0.000000	0.359529	0.000000	0.000000	0.000000	-0.040571	0.028862	-0.647120	0.000000	0.000000	2.000000	67.000000	0.000000
2989.058109	0.092725	0.545247	-0.011342	81.978523	87.763443	132.720184	0.358535	0.000000	0.467382	0.000000	0.000000	0.000000	-0.031268	0.037135	-0.598192	0.000000	0.000000	2.000000	67.000000	0.000000
2989.061443	0.092725	0.545247	-0.011342	81.978523	87.763443	132.720184	0.358535	0.000000	0.467382	0.000000	0.000000	0.000000	-0.031268	0.037135	-0.598192	0.000000	0.000000	2.000000	67.000000	0.000000
2989.064776	0.092725	0.545247	-0.011342	81.978523	87.763443	132.720184	0.358535	0.000000	0.467382	0.000000	0.000000	0.000000	-0.031268	0.037135	-0.598192	0.000000	0.000000	2.000000	67.000000	0.000000
2989.068109	0.092627	0.545382	-0.013186	81.973763	86.586426	131.536957	0.363747	0.000000	0.567081	0.000000	0.000000	0.000000	-0.029300	0.040663	-0.553282	0.000000	0.000000	2.000000	67.000000	0.000000
2989.071443	0.092627	0.545382	-0.013186	81.973763	86.586426	131.536957	0.363747	0.000000	0.567081	0.000000	0.000000	0.000000	-0.029300	0.040663	-0.553282	0.000000	0.000000	2.000000	67.000000	0.000000
2989.074776	0.092627	0.545382	-0.013186	81.973763	86.586426	131.536957	0.363747	0.000000	0.567081	0.000000	0.000000	0.000000	-0.029300	0.040663	-0.553282	0.000000	0.000000	2.000000	67.000000	0.000000
2989.078109	0.092506	0.545580	-0.014816	81.961655	85.329697	130.272766	0.368630	0.000000	0.659295	0.000000	0.000000	0.000000	-0.036281	0.059272	-0.489074	0.000000	0.000000	2.000000	67.000000	0.000000
2989.081443	0.092506	0.545580	-0.014816	81.961655	85.329697	130.272766	0.368630	0.000000	0.659295	0.000000	0.000000	0.000000	-0.036281	0.059272	-0.489074	0.000000	0.000000	2.000000	67.000000	0.000000
2989.084776	0.092506	0.545580	-0.014816	81.961655	85.329697	130.272766	0.368630	0.000000	0.659295	0.000000	0.000000	0.000000	-0.036281	0.059272	-0.489074	0.000000	0.000000	2.000000	67.000000	0.000000
2989.088109	0.092374	0.545799	-0.016181	81.941971	84.043709	128.982498	0.374677	0.000000	0.740807	0.000000	0.000000	0.000000	-0.039729	0.065749	-0.409441	0.000000	0.000000	2.000000	67.000000	0.000000
2989.091443	0.092374	0.545799	-0.016181	81.941971	84.043709	128.982498	0.374677	0.000000	0.740807	0.000000	0.000000	0.000000	-0.039729	0.065749	-0.409441	0.000000	0.000000	2.000000	67.000000	0.000000
2989.094776	0.092374	0.545799	-0.016181	81.941971	84.043709	128.982498	0.374677	0.000000	0.740807	0.000000	0.000000	0.000000	-0.039729	0.065749	-0.409441	0.000000	0.000000	2.000000	67.000000	0.000000
2989.098109	0.092278	0.546033	-0.017265	81.915359	82.752426	127.690361	0.381298	0.000000	0.809047	0.000000	0.000000	0.000000	-0.028904	0.070146	-0.325347	0.000000	0.000000	2.000000	67.000000	0.000000
2989.101443	0.092278	0.546033	-0.017265	81.915359	82.752426	127.690361	0.381298	0.000000	0.809047	0.000000	0.000000	0.000000	-0.028904	0.070146	-0.325347	0.000000	0.000000	2.000000	67.000000	0.000000
2989.104776	0.092278	0.546033	-0.017265	81.915359	82.752426	127.690361	0.381298	0.000000	0.809047	0.000000	0.000000	0.000000	-0.028904	0.070146	-0.325347	0.000000	0.000000	2.000000	67.000000	0.000000
2989.108109	0.092278	0.546033	-0.017265	81.886909	81.674454	126.614990	0.386115	0.000000	0.863272	0.000000	0.000000	0.000000	-0.028904	0.070146	-0.325347	0.000000	0.000000	2.000000	67.000000	0.000000
2989.111443	0.092208	0.546299	-0.018115	81.886909	81.674454	126.614990	0.386115	0.000000	0.863272	0.000000	0.000000	0.000000	-0.020848	0.079740	-0.255005	0.000000	0.000000	2.000000	67.000000	0.000000
2989.114776	0.092208	0.546299	-0.018115	81.886909	81.674454	126.614990	0.386115	0.000000	0.863272	0.000000	0.000000	0.000000	-0.020848	0.079740	-0.255005	0.000000	0.000000	2.000000	67.000000	0.000000
2989.118109	0.092143	0.546532	-0.018735	81.862206	80.829262	125.767105	0.386115	0.000000	0.863272	0.000000	0.000000	0.000000	-0.019485	0.069953	-0.185922	0.000000	0.000000	2.000000	67.000000	0.000000
2989.121443	0.092143	0.546532	-0.018735	81.862206	80.829262	125.767105	0.386115	0.000000	0.863272	0.000000	0.000000	0.000000	-0.019485	0.069953	-0.185922	0.000000	0.000000	2.000000	67.000000	0.000000
2989.124776	0.092143	0.546532	-0.018735	81.862206	80.829262	125.767105	0.386115	0.000000	0.863272	0.000000	0.000000	0.000000	-0.019485	0.069953	-0.185922	0.000000	0.000000	2.000000	67.000000	0.000000
2989.128109	0.092143	0.546532	-0.018735	81.844139	80.308205	125.241577	0.392837	0.000000	0.936759	0.000000	0.000000	0.000000	-0.019485	0.069953	-0.185922	0.000000	0.000000	2.000000	67.000000	0.000000
2989.131443	0.092123	0.546782	-0.019143	81.844139	80.308205	125.241577	0.392837	0.000000	0.936759	0.000000	0.000000	0.000000	-0.006153	0.075075	-0.122267	0.000000	0.000000	2.000000	67.000000	0.000000
2989.134776	0.092123	0.546782	-0.019143	81.844139	80.308205	125.241577	0.392837	0.000000	0.936759	0.000000	0.000000	0.000000	-0.006153	0.075075	-0.122267	0.000000	0.000000	2.000000	67.000000	0.000000
2989.138109	0.092123	0.546782	-0.019143	81.834877	80.097931	125.028679	0.392837	0.000000	0.936759	0.000000	0.000000	0.000000	-0.006153	0.075075	-0.122267	0.000000	0.000000	2.000000	67.000000	0.000000
2989.141443	0.092123	0.546782	-0.019143	81.834877	80.097931	125.028679	0.392837	0.000000	0.936759	0.000000	0.000000	0.000000	-0.006153	0.075075	-0.122267	0.000000	0.000000	2.000000	67.000000	0.000000
2989.144776	0.092090	0.546984	-0.019403	81.834877	80.097931	125.028679	0.392837	0.000000	0.936759	0.000000	0.000000	0.000000	-0.009892	0.060598	-0.077998	0.000000	0.000000	2.000000	67.000000	0.000000
2989.148109	0.092068	0.547179	-0.019506	81.826729	79.956291	124.885582	0.393863	0.000000	0.957137	0.000000	0.000000	0.000000	-0.006509	0.058482	-0.030944	0.000000	0.000000	2.000000	67.000000	0.000000
2989.151443	0.092068	0.547179	-0.019506	81.826729	79.956291	124.885582	0.393863	0.000000	0.957137	0.000000	0.000000	0.000000	-0.006509	0.058482	-0.030944	0.000000	0.000000	2.000000	67.000000	0.000000
2989.154776	0.092068	0.547179	-0.019506	81.826729	79.956291	124.885582	0.393863	0.000000	0.957137	0.000000	0.000000	0.000000	-0.006509	0.058482	-0.030944	0.000000	0.000000	2.000000	67.000000	0.000000
2989.158109	0.092068	0.547179	-0.019506	81.819717	79.835121	124.763145	0.396596	0.000000	0.975294	0.000000	0.000000	0.000000	-0.006509	0.058482	-0.030944	0.000000	0.000000	2.000000	67.000000	0.000000
2989.161443	0.092067	0.547318	-0.019512	81.819717	79.835121	124.763145	0.396596	0.000000	0.975294	0.000000	0.000000	0.000000	-0.000361	0.041593	-0.001714	0.000000	0.000000	2.000000	67.000000	0.000000
2989.164776	0.092067	0.547318	-0.019512	81.819717	79.835121	124.763145	0.396596	0.000000	0.975294	0.000000	0.000000	0.000000	-0.000361	0.041593	-0.001714	0.000000	0.000000	2.000000	67.000000	0.000000
2989.168109	0.092067	0.547318	-0.019512	81.812614	79.714073	124.640862	0.396596	0.000000	0.975294	0.000000	0.000000	0.000000	-0.000361	0.041593	-0.001714	0.000000	0.000000	2.000000	67.000000	0.000000
2989.171443	0.092067	0.547318	-0.019512	81.812614	79.714073	124.640862	0.396596	0.000000	0.975294	0.000000	0.000000	0.000000	-0.000361	0.041593	-0.001714	0.000000	0.000000	2.000000	67.000000	0.000000
2989.174776	0.092086	0.547400	-0.019420	81.812614	79.714073	124.640862	0.396596	0.000000	0.975294	0.000000	0.000000	0.000000	0.005794	0.024739	0.027532	0.000000	0.000000	2.000000	67.000000	0.000000
2989.178109	0.092086	0.547400	-0.019420	81.805519	79.590614	124.518883	0.396657	0.000000	0.975580	0.000000	0.000000	0.000000	0.005794	0.024739	0.027532	0.000000	0.000000	2.000000	67.000000	0.000000
2989.181443	0.092086	0.547400	-0.019420	81.805519	79.590614	124.518883	0.396657	0.000000	0.975580	0.000000	0.000000	0.000000	0.005794	0.024739	0.027532	0.000000	0.000000	2.000000	67.000000	0.000000
2989.184776	0.092086	0.547400	-0.019420	81.805519	79.590614	124.518883	0.396657	0.000000	0.975580	0.000000	0.000000	0.000000	0.005794	0.024739	0.027532	0.000000	0.000000	2.000000	67.000000	0.000000
2989.188109	0.092161	0.547496	-0.018756	81.797188	79.447235	124.376778	0.395691	0.000000	0.970991	0.000000	0.000000	0.000000	0.022332	0.028775	0.199160	0.000000	0.000000	2.000000	67.000000	0.000000
2989.191443	0.092161	0.547496	-0.018756	81.797188	79.447235	124.376778	0.395691	0.000000	0.970991	0.000000	0.000000	0.000000	0.022332	0.028775	0.199160	0.000000	0.000000	2.000000	67.000000	0.000000
2989.194776	0.092161	0.547496	-0.018756	81.797188	79.447235	124.376778	0.395691	0.000000	0.970991	0.000000	0.000000	0.000000	0.022332	0.028775	0.199160	0.000000	0.000000	2.000000	67.000000	0.000000
2989.198109	0.092249	0.547501	-0.018234	81.787598	79.281372	124.214699	0.391969	0.000000	0.937798	0.000000	0.000000	0.000000	0.026372	0.001359	0.156510	0.000000	0.000000	2.000000	67.000000	0.000000
2989.201443	0.092249	0.547501	-0.018234	81.787598	79.281372	124.214699	0.391969	0.000000	0.937798	0.000000	0.000000	0.000000	0.026372	0.001359	0.156510	0.000000	0.000000	2.000000	67.000000	0.000000
2989.204776	0.092249	0.547501	-0.018234	81.787598	79.281372	124.214699	0.391969	0.000000	0.937798	0.000000	0.000000	0.000000	0.026372	0.001359	0.156510	0.000000	0.000000	2.000000	67.000000	0.000000
2989.208109	0.092249	0.547501	-0.018234	81.775551	79.078705	124.012672	0.387574	0.000000	0.911713	0.000000	0.000000	0.000000	0.026372	0.001359	0.156510	0.000000	0.000000	2.000000	67.000000	0.000000
2989.211443	0.092373	0.547490	-0.017537	81.775551	79.078705	124.012672	0.387574	0.000000	0.911713	0.000000	0.000000	0.000000	0.037410	-0.003205	0.209134	0.000000	0.000000	2.000000	67.000000	0.000000
2989.214776	0.092373	0.547490	-0.017537	81.775551	79.078705	124.012672	0.387574	0.000000	0.911713	0.000000	0.000000	0.000000	0.037410	-0.003205	0.209134	0.000000	0.000000	2.000000	67.000000	0.000000
2989.218109	0.092534	0.547488	-0.016670	81.759697	78.816956	123.750938	0.387574	0.000000	0.911713	0.000000	0.000000	0.000000	0.048127	-0.000553	0.260244	0.000000	0.000000	2.000000	67.000000	0.000000
2989.221443	0.092534	0.547488	-0.016670	81.759697	78.816956	123.750938	0.387574	0.000000	0.911713	0.000000	0.000000	0.000000	0.048127	-0.000553	0.260244	0.000000	0.000000	2.000000	67.000000	0.000000
2989.224776	0.092534	0.547488	-0.016670	81.759697	78.816956	123.750938	0.387574	0.000000	0.911713	0.000000	0.000000	0.000000	0.048127	-0.000553	0.260244	0.000000	0.000000	2.000000	67.000000	0.000000
2989.228109	0.092731	0.547470	-0.015627	81.742432	78.536377	123.470177	0.373317	0.000000	0.833483	0.000000	0.000000	0.000000	0.059122	-0.005419	0.312722	0.000000	0.000000	2.000000	67.000000	0.000000
2989.231443	0.092731	0.547470	-0.015627	81.742432	78.536377	123.470177	0.373317	0.000000	0.833483	0.000000	0.000000	0.000000	0.059122	-0.005419	0.312722	0.000000	0.000000	2.000000	67.000000	0.000000
2989.234776	0.092731	0.547470	-0.015627	81.742432	78.536377	123.470177	0.373317	0.000000	0.833483	0.000000	0.000000	0.000000	0.059122	-0.005419	0.312722	0.000000	0.000000	2.000000	67.000000	0.000000
2989.238109	0.092986	0.547410	-0.014410	81.722466	78.220200	123.150688	0.363463	0.000000	0.781363	0.000000	0.000000	0.000000	0.076695	-0.017872	0.365221	0.000000	0.000000	2.000000	67.000000	0.000000
2989.241443	0.092986	0.547410	-0.014410	81.722466	78.220200	123.150688	0.363463	0.000000	0.781363	0.000000	0.000000	0.000000	0.076695	-0.017872	0.365221	0.000000	0.000000	2.000000	67.000000	0.000000
2989.244776	0.092986	0.547410	-0.014410	81.722466	78.220200	123.150688	0.363463	0.000000	0.781363	0.000000	0.000000	0.000000	0.076695	-0.017872	0.365221	0.000000	0.000000	2.000000	67.000000	0.000000
2989.248109	0.093253	0.547341	-0.013037	81.699768	77.863739	122.793213	0.350681	0.000000	0.720493	0.000000	0.000000	0.000000	0.079889	-0.020754	0.411871	0.000000	0.000000	2.000000	67.000000	0.000000
2989.251443	0.093253	0.547341	-0.013037	81.699768	77.863739	122.793213	0.350681	0.000000	0.720493	0.000000	0.000000	0.000000	0.079889	-0.020754	0.411871	0.000000	0.000000	2.000000	67.000000	0.000000
2989.254776	0.093253	0.547341	-0.013037	81.699768	77.863739	122.793213	0.350681	0.000000	0.720493	0.000000	0.000000	0.000000	0.079889	-0.020754	0.411871	0.000000	0.000000	2.000000	67.000000	0.000000
2989.258109	0.093516	0.547295	-0.011468	81.672813	77.445267	122.378532	0.337366	0.000000	0.651847	0.000000	0.000000	0.000000	0.078943	-0.013892	0.470697	0.000000	0.000000	2.000000	67.000000	0.000000
2989.261443	0.093516	0.547295	-0.011468	81.672813	77.445267	122.378532	0.337366	0.000000	0.651847	0.000000	0.000000	0.000000	0.078943	-0.013892	0.470697	0.000000	0.000000	2.000000	67.000000	0.000000
2989.264776	0.093516	0.547295	-0.011468	81.672813	77.445267	122.378532	0.337366	0.000000	0.651847	0.000000	0.000000	0.000000	0.078943	-0.013892	0.470697	0.000000	0.000000	2.000000	67.000000	0.000000
2989.268109	0.093789	0.547238	-0.009744	81.640175	76.952118	121.888359	0.324209	0.000000	0.573398	0.000000	0.000000	0.000000	0.081881	-0.017210	0.517105	0.000000	0.000000	2.000000	67.000000	0.000000
2989.271443	0.093789	0.547238	-0.009744	81.640175	76.952118	121.888359	0.324209	0.000000	0.573398	0.000000	0.000000	0.000000	0.081881	-0.017210	0.517105	0.000000	0.000000	2.000000	67.000000	0.000000
2989.274776	0.093789	0.547238	-0.009744	81.640175	76.952118	121.888359	0.324209	0.000000	0.573398	0.000000	0.000000	0.000000	0.081881	-0.017210	0.517105	0.000000	0.000000	2.000000	67.000000	0.000000
2989.278109	0.094118	0.547185	-0.007857	81.605553	76.440887	121.382614	0.310562	0.000000	0.487214	0.000000	0.000000	0.000000	0.098630	-0.015846	0.566160	0.000000	0.000000	2.000000	67.000000	0.000000
2989.281443	0.094118	0.547185	-0.007857	81.605553	76.440887	121.382614	0.310562	0.000000	0.487214	0.000000	0.000000	0.000000	0.098630	-0.015846	0.566160	0.000000	0.000000	2.000000	67.000000	0.000000
2989.284776	0.094118	0.547185	-0.007857	81.605553	76.440887	121.382614	0.310562	0.000000	0.487214	0.000000	0.000000	0.000000	0.098630	-0.015846	0.566160	0.000000	0.000000	2.000000	67.000000	0.000000
2989.288109	0.094450	0.547153	-0.005844	81.564880	75.857925	120.804314	0.294124	0.000000	0.392854	0.000000	0.000000	0.000000	0.099655	-0.009617	0.603912	0.000000	0.000000	2.000000	67.000000	0.000000
2989.291443	0.094450	0.547153	-0.005844	81.564880	75.857925	120.804314	0.294124	0.000000	0.392854	0.000000	0.000000	0.000000	0.099655	-0.009617	0.603912	0.000000	0.000000	2.000000	67.000000	0.000000
2989.294776	0.094450	0.547153	-0.005844	81.564880	75.857925	120.804314	0.294124	0.000000	0.392854	0.000000	0.000000	0.000000	0.099655	-0.009617	0.603912	0.000000	0.000000	2.000000	67.000000	0.000000
2989.298109	0.094851	0.547090	-0.003709	81.521965	75.267159	120.212547	0.277515	0.000000	0.292202	0.000000	0.000000	0.000000	0.120518	-0.018710	0.640361	0.000000	0.000000	2.000000	67.000000	0.000000
2989.301443	0.094851	0.547090	-0.003709	81.521965	75.267159	120.212547	0.277515	0.000000	0.292202	0.000000	0.000000	0.000000	0.120518	-0.018710	0.640361	0.000000	0.000000	2.000000	67.000000	0.000000
2989.304776	0.094851	0.547090	-0.003709	81.521965	75.267159	120.212547	0.277515	0.000000	0.292202	0.000000	0.000000	0.000000	0.120518	-0.018710	0.640361	0.000000	0.000000	2.000000	67.000000	0.000000
2989.308109	0.095283	0.547039	-0.001432	81.475296	74.645126	119.589111	0.257428	0.000000	0.185475	0.000000	0.000000	0.000000	0.129373	-0.015515	0.683318	0.000000	0.000000	2.000000	67.000000	0.000000
2989.311443	0.095283	0.547039	-0.001432	81.475296	74.645126	119.589111	0.257428	0.000000	0.185475	0.000000	0.000000	0.000000	0.129373	-0.015515	0.683318	0.000000	0.000000	2.000000	67.000000	0.000000
2989.314776	0.095283	0.547039	-0.001432	81.475296	74.645126	119.589111	0.257428	0.000000	0.185475	0.000000	0.000000	0.000000	0.129373	-0.015515	0.683318	0.000000	0.000000	2.000000	67.000000	0.000000
2989.318109	0.095770	0.546981	0.000897	81.424759	73.998749	118.935448	0.235866	0.000000	0.071589	0.000000	0.000000	0.000000	0.146082	-0.017371	0.698749	0.000000	0.000000	2.000000	67.000000	0.000000
2989.321443	0.095770	0.546981	0.000897	81.424759	73.998749	118.935448	0.235866	0.000000	0.071589	0.000000	0.000000	0.000000	0.146082	-0.017371	0.698749	0.000000	0.000000	2.000000	67.000000	0.000000
2989.324776	0.095770	0.546981	0.000897	81.424759	73.998749	118.935448	0.235866	0.000000	0.071589	0.000000	0.000000	0.000000	0.146082	-0.017371	0.698749	0.000000	0.000000	2.000000	67.000000	0.000000
2989.328109	0.096274	0.546907	0.003310	81.370102	73.323708	118.252731	0.211519	0.000000	-0.044870	0.000000	0.000000	0.000000	0.151284	-0.022035	0.723639	0.000000	0.000000	2.000000	67.000000	0.000000
2989.331443	0.096274	0.546907	0.003310	81.370102	73.323708	118.252731	0.211519	0.000000	-0.044870	0.000000	0.000000	0.000000	0.151284	-0.022035	0.723639	0.000000	0.000000	2.000000	67.000000	0.000000
2989.334776	0.096274	0.546907	0.003310	81.370102	73.323708	118.252731	0.211519	0.000000	-0.044870	0.000000	0.000000	0.000000	0.151284	-0.022035	0.723639	0.000000	0.000000	2.000000	67.000000	0.000000
2989.338109	0.096808	0.546835	0.005754	81.315216	72.692856	117.616020	0.186305	0.000000	-0.165476	0.000000	0.000000	0.000000	0.160189	-0.021539	0.733321	0.000000	0.000000	2.000000	67.000000	0.000000
2989.341443	0.096808	0.546835	0.005754	81.315216	72.692856	117.616020	0.186305	0.000000	-0.165476	0.000000	0.000000	0.000000	0.160189	-0.021539	0.733321	0.000000	0.000000	2.000000	67.000000	0.000000
2989.344776	0.096808	0.546835	0.005754	81.315216	72.692856	117.616020	0.186305	0.000000	-0.165476	0.000000	0.000000	0.000000	0.160189	-0.021539	0.733321	0.000000	0.000000	2.000000	67.000000	0.000000
2989.348109	0.097343	0.546705	0.008204	81.263901	72.129303	117.038719	0.159607	0.000000	-0.287696	0.000000	0.000000	0.000000	0.160600	-0.039011	0.734933	0.000000	0.000000	2.000000	67.000000	0.000000
2989.351443	0.097343	0.546705	0.008204	81.263901	72.129303	117.038719	0.159607	0.000000	-0.287696	0.000000	0.000000	0.000000	0.160600	-0.039011	0.734933	0.000000	0.000000	2.000000	67.000000	0.000000
2989.354776	0.097343	0.546705	0.008204	81.263901	72.129303	117.038719	0.159607	0.000000	-0.287696	0.000000	0.000000	0.000000	0.160600	-0.039011	0.734933	0.000000	0.000000	2.000000	67.000000	0.000000
2989.358109	0.097883	0.546559	0.010672	81.218262	71.672165	116.569763	0.132841	0.000000	-0.410185	0.000000	0.000000	0.000000	0.161831	-0.043848	0.740477	0.000000	0.000000	2.000000	67.000000	0.000000
2989.361443	0.097883	0.546559	0.010672	81.218262	71.672165	116.569763	0.132841	0.000000	-0.410185	0.000000	0.000000	0.000000	0.161831	-0.043848	0.740477	0.000000	0.000000	2.000000	67.000000	0.000000
2989.364776	0.097883	0.546559	0.010672	81.218262	71.672165	116.569763	0.132841	0.000000	-0.410185	0.000000	0.000000	0.000000	0.161831	-0.043848	0.740477	0.000000	0.000000	2.000000	67.000000	0.000000
2989.368109	0.098392	0.546372	0.013105	81.196228	71.604271	116.489014	0.105869	0.000000	-0.533598	0.000000	0.000000	0.000000	0.152683	-0.056179	0.729807	0.000000	0.000000	2.000000	67.000000	0.000000
2989.371443	0.098392	0.546372	0.013105	81.196228	71.604271	116.489014	0.105869	0.000000	-0.533598	0.000000	0.000000	0.000000	0.152683	-0.056179	0.729807	0.000000	0.000000	2.000000	67.000000	0.000000
2989.374776	0.098392	0.546372	0.013105	81.196228	71.604271	116.489014	0.105869	0.000000	-0.533598	0.000000	0.000000	0.000000	0.152683	-0.056179	0.729807	0.000000	0.000000	2.000000	67.000000	0.000000
2989.378109	0.098839	0.546136	0.015466	81.202011	71.992676	116.862679	0.080422	0.000000	-0.655232	0.000000	0.000000	0.000000	0.134159	-0.070821	0.708438	0.000000	0.000000	2.000000	67.000000	0.000000
2989.381443	0.098839	0.546136	0.015466	81.202011	71.992676	116.862679	0.080422	0.000000	-0.655232	0.000000	0.000000	0.000000	0.134159	-0.070821	0.708438	0.000000	0.000000	2.000000	67.000000	0.000000
2989.384776	0.098839	0.546136	0.015466	81.202011	71.992676	116.862679	0.080422	0.000000	-0.655232	0.000000	0.000000	0.000000	0.134159	-0.070821	0.708438	0.000000	0.000000	2.000000	67.000000	0.000000
2989.388109	0.099280	0.545902	0.017801	81.230255	72.735939	117.591423	0.058062	0.000000	-0.773305	0.000000	0.000000	0.000000	0.132355	-0.070141	0.700470	0.000000	0.000000	2.000000	67.000000	0.000000
2989.391443	0.099280	0.545902	0.017801	81.230255	72.735939	117.591423	0.058062	0.000000	-0.773305	0.000000	0.000000	0.000000	0.132355	-0.070141	0.700470	0.000000	0.000000	2.000000	67.000000	0.000000
2989.394776	0.099280	0.545902	0.017801	81.230255	72.735939	117.591423	0.058062	0.000000	-0.773305	0.000000	0.000000	0.000000	0.132355	-0.070141	0.700470	0.000000	0.000000	2.000000	67.000000	0.000000
2989.398109	0.099643	0.545654	0.020106	81.259422	73.556038	118.400597	0.036003	0.000000	-0.890050	0.000000	0.000000	0.000000	0.109046	-0.074479	0.691430	0.000000	0.000000	2.000000	67.000000	0.000000
2989.401443	0.099643	0.545654	0.020106	81.259422	73.556038	118.400597	0.036003	0.000000	-0.890050	0.000000	0.000000	0.000000	0.109046	-0.074479	0.691430	0.000000	0.000000	2.000000	67.000000	0.000000
2989.404776	0.099643	0.545654	0.020106	81.259422	73.556038	118.400597	0.036003	0.000000	-0.890050	0.000000	0.000000	0.000000	0.109046	-0.074479	0.691430	0.000000	0.000000	2.000000	67.000000	0.000000
2989.408109	0.099970	0.545374	0.022353	81.283234	74.292572	119.132965	0.017828	0.000000	-1.005289	0.000000	0.000000	0.000000	0.098008	-0.083902	0.674288	0.000000	0.000000	2.000000	67.000000	0.000000
2989.411443	0.099970	0.545374	0.022353	81.283234	74.292572	119.132965	0.017828	0.000000	-1.005289	0.000000	0.000000	0.000000	0.098008	-0.083902	0.674288	0.000000	0.000000	2.000000	67.000000	0.000000
2989.414776	0.099970	0.545374	0.022353	81.283234	74.292572	119.132965	0.017828	0.000000	-1.005289	0.000000	0.000000	0.000000	0.098008	-0.083902	0.674288	0.000000	0.000000	2.000000	67.000000	0.000000
2989.418109	0.100268	0.545071	0.024584	81.301369	74.920799	119.761810	0.001494	0.000000	-1.117670	0.000000	0.000000	0.000000	0.089419	-0.091061	0.669321	0.000000	0.000000	2.000000	67.000000	0.000000
2989.421443	0.100268	0.545071	0.024584	81.301369	74.920799	119.761810	0.001494	0.000000	-1.117670	0.000000	0.000000	0.000000	0.089419	-0.091061	0.669321	0.000000	0.000000	2.000000	67.000000	0.000000
2989.424776	0.100268	0.545071	0.024584	81.301369	74.920799	119.761810	0.001494	0.000000	-1.117670	0.000000	0.000000	0.000000	0.089419	-0.091061	0.669321	0.000000	0.000000	2.000000	67.000000	0.000000
2989.428109	0.100552	0.544736	0.026754	81.309547	75.339195	120.184082	-0.013409	0.000000	-1.229223	0.000000	0.000000	0.000000	0.085129	-0.100406	0.650870	0.000000	0.000000	2.000000	67.000000	0.000000
2989.431443	0.100552	0.544736	0.026754	81.309547	75.339195	120.184082	-0.013409	0.000000	-1.229223	0.000000	0.000000	0.000000	0.085129	-0.100406	0.650870	0.000000	0.000000	2.000000	67.000000	0.000000
2989.434776	0.100552	0.544736	0.026754	81.309547	75.339195	120.184082	-0.013409	0.000000	-1.229223	0.000000	0.000000	0.000000	0.085129	-0.100406	0.650870	0.000000	0.000000	2.000000	67.000000	0.000000
2989.438109	0.100821	0.544397	0.028858	81.306519	75.512871	120.364807	-0.027597	0.000000	-1.337702	0.000000	0.000000	0.000000	0.080580	-0.101589	0.631081	0.000000	0.000000	2.000000	67.000000	0.000000
2989.441443	0.100821	0.544397	0.028858	81.306519	75.512871	120.364807	-0.027597	0.000000	-1.337702	0.000000	0.000000	0.000000	0.080580	-0.101589	0.631081	0.000000	0.000000	2.000000	67.000000	0.000000
2989.444776	0.100821	0.544397	0.028858	81.306519	75.512871	120.364807	-0.027597	0.000000	-1.337702	0.000000	0.000000	0.000000	0.080580	-0.101589	0.631081	0.000000	0.000000	2.000000	67.000000	0.000000
2989.448109	0.101070	0.544038	0.030878	81.295921	75.503494	120.365448	-0.041027	0.000000	-1.442882	0.000000	0.000000	0.000000	0.074963	-0.107781	0.606047	0.000000	0.000000	2.000000	67.000000	0.000000
2989.451443	0.101070	0.544038	0.030878	81.295921	75.503494	120.365448	-0.041027	0.000000	-1.442882	0.000000	0.000000	0.000000	0.074963	-0.107781	0.606047	0.000000	0.000000	2.000000	67.000000	0.000000
2989.454776	0.101070	0.544038	0.030878	81.295921	75.503494	120.365448	-0.041027	0.000000	-1.442882	0.000000	0.000000	0.000000	0.074963	-0.107781	0.606047	0.000000	0.000000	2.000000	67.000000	0.000000
2989.458109	0.101357	0.543666	0.032845	81.278503	75.339943	120.211411	-0.053521	0.000000	-1.543890	0.000000	0.000000	0.000000	0.085840	-0.111686	0.590241	0.000000	0.000000	2.000000	67.000000	0.000000
2989.461443	0.101357	0.543666	0.032845	81.278503	75.339943	120.211411	-0.053521	0.000000	-1.543890	0.000000	0.000000	0.000000	0.085840	-0.111686	0.590241	0.000000	0.000000	2.000000	67.000000	0.000000
2989.464776	0.101357	0.543666	0.032845	81.278503	75.339943	120.211411	-0.053521	0.000000	-1.543890	0.000000	0.000000	0.000000	0.085840	-0.111686	0.590241	0.000000	0.000000	2.000000	67.000000	0.000000
2989.468109	0.101620	0.543284	0.034707	81.254753	75.038078	119.918396	-0.067828	0.000000	-1.642264	0.000000	0.000000	0.000000	0.079022	-0.114605	0.558644	0.000000	0.000000	2.000000	67.000000	0.000000
2989.471443	0.101620	0.543284	0.034707	81.254753	75.038078	119.918396	-0.067828	0.000000	-1.642264	0.000000	0.000000	0.000000	0.079022	-0.114605	0.558644	0.000000	0.000000	2.000000	67.000000	0.000000
2989.474776	0.101620	0.543284	0.034707	81.254753	75.038078	119.918396	-0.067828	0.000000	-1.642264	0.000000	0.000000	0.000000	0.079022	-0.114605	0.558644	0.000000	0.000000	2.000000	67.000000	0.000000
2989.478109	0.101887	0.542937	0.036473	81.230721	74.721504	119.606354	-0.080998	0.000000	-1.735371	0.000000	0.000000	0.000000	0.080097	-0.103897	0.529649	0.000000	0.000000	2.000000	67.000000	0.000000
2989.481443	0.101887	0.542937	0.036473	81.230721	74.721504	119.606354	-0.080998	0.000000	-1.735371	0.000000	0.000000	0.000000	0.080097	-0.103897	0.529649	0.000000	0.000000	2.000000	67.000000	0.000000
2989.484776	0.101887	0.542937	0.036473	81.230721	74.721504	119.606354	-0.080998	0.000000	-1.735371	0.000000	0.000000	0.000000	0.080097	-0.103897	0.529649	0.000000	0.000000	2.000000	67.000000	0.000000
2989.488109	0.102187	0.542590	0.038164	81.205070	74.388680	119.277832	-0.094348	0.000000	-1.823646	0.000000	0.000000	0.000000	0.090000	-0.104266	0.507351	0.000000	0.000000	2.000000	67.000000	0.000000
2989.491443	0.102187	0.542590	0.038164	81.205070	74.388680	119.277832	-0.094348	0.000000	-1.823646	0.000000	0.000000	0.000000	0.090000	-0.104266	0.507351	0.000000	0.000000	2.000000	67.000000	0.000000
2989.494776	0.102187	0.542590	0.038164	81.205070	74.388680	119.277832	-0.094348	0.000000	-1.823646	0.000000	0.000000	0.000000	0.090000	-0.104266	0.507351	0.000000	0.000000	2.000000	67.000000	0.000000
2989.498109	0.102472	0.542269	0.039786	81.180557	74.078392	118.969345	-0.109348	0.000000	-1.908204	0.000000	0.000000	0.000000	0.085632	-0.096222	0.486650	0.000000	0.000000	2.000000	67.000000	0.000000
2989.501443	0.102472	0.542269	0.039786	81.180557	74.078392	118.969345	-0.109348	0.000000	-1.908204	0.000000	0.000000	0.000000	0.085632	-0.096222	0.486650	0.000000	0.000000	2.000000	67.000000	0.000000
2989.504776	0.102472	0.542269	0.039786	81.180557	74.078392	118.969345	-0.109348	0.000000	-1.908204	0.000000	0.000000	0.000000	0.085632	-0.096222	0.486650	0.000000	0.000000	2.000000	67.000000	0.000000
2989.508109	0.102764	0.541931	0.041322	81.158714	73.808060	118.698540	-0.123620	0.000000	-1.989312	0.000000	0.000000	0.000000	0.087578	-0.101479	0.460638	0.000000	0.000000	2.000000	67.000000	0.000000
2989.511443	0.102764	0.541931	0.041322	81.158714	73.808060	118.698540	-0.123620	0.000000	-1.989312	0.000000	0.000000	0.000000	0.087578	-0.101479	0.460638	0.000000	0.000000	2.000000	67.000000	0.000000
2989.514776	0.102764	0.541931	0.041322	81.158714	73.808060	118.698540	-0.123620	0.000000	-1.989312	0.000000	0.000000	0.000000	0.087578	-0.101479	0.460638	0.000000	0.000000	2.000000	67.000000	0.000000
2989.518109	0.103058	0.541586	0.042749	81.139641	73.577278	118.464958	-0.138216	0.000000	-2.066086	0.000000	0.000000	0.000000	0.088233	-0.103475	0.428038	0.000000	0.000000	2.000000	67.000000	0.000000
2989.521443	0.103058	0.541586	0.042749	81.139641	73.577278	118.464958	-0.138216	0.000000	-2.066086	0.000000	0.000000	0.000000	0.088233	-0.103475	0.428038	0.000000	0.000000	2.000000	67.000000	0.000000
2989.524776	0.103058	0.541586	0.042749	81.139641	73.577278	118.464958	-0.138216	0.000000	-2.066086	0.000000	0.000000	0.000000	0.088233	-0.103475	0.428038	0.000000	0.000000	2.000000	67.000000	0.000000
2989.528109	0.103324	0.541200	0.044037	81.126396	73.418076	118.303833	-0.152922	0.000000	-2.137425	0.000000	0.000000	0.000000	0.079657	-0.115700	0.386423	0.000000	0.000000	2.000000	67.000000	0.000000
2989.531443	0.103324	0.541200	0.044037	81.126396	73.418076	118.303833	-0.152922	0.000000	-2.137425	0.000000	0.000000	0.000000	0.079657	-0.115700	0.386423	0.000000	0.000000	2.000000	67.000000	0.000000
2989.534776	0.103324	0.541200	0.044037	81.126396	73.418076	118.303833	-0.152922	0.000000	-2.137425	0.000000	0.000000	0.000000	0.079657	-0.115700	0.386423	0.000000	0.000000	2.000000	67.000000	0.000000
2989.538109	0.103565	0.540792	0.045204	81.115952	73.294495	118.178764	-0.166198	0.000000	-2.201829	0.000000	0.000000	0.000000	0.072189	-0.122578	0.350201	0.000000	0.000000	2.000000	67.000000	0.000000
2989.541443	0.103565	0.540792	0.045204	81.115952	73.294495	118.178764	-0.166198	0.000000	-2.201829	0.000000	0.000000	0.000000	0.072189	-0.122578	0.350201	0.000000	0.000000	2.000000	67.000000	0.000000
2989.544776	0.103565	0.540792	0.045204	81.115952	73.294495	118.178764	-0.166198	0.000000	-2.201829	0.000000	0.000000	0.000000	0.072189	-0.122578	0.350201	0.000000	0.000000	2.000000	67.000000	0.000000
2989.548109	0.103756	0.540361	0.046256	81.111481	73.238960	118.125313	-0.178230	0.000000	-2.260196	0.000000	0.000000	0.000000	0.057571	-0.129347	0.315542	0.000000	0.000000	2.000000	67.000000	0.000000
2989.551443	0.103756	0.540361	0.046256	81.111481	73.238960	118.125313	-0.178230	0.000000	-2.260196	0.000000	0.000000	0.000000	0.057571	-0.129347	0.315542	0.000000	0.000000	2.000000	67.000000	0.000000
2989.554776	0.103756	0.540361	0.046256	81.111481	73.238960	118.125313	-0.178230	0.000000	-2.260196	0.000000	0.000000	0.000000	0.057571	-0.129347	0.315542	0.000000	0.000000	2.000000	67.000000	0.000000
2989.558109	0.103942	0.539946	0.047156	81.110008	73.221382	118.107506	-0.187825	0.000000	-2.312786	0.000000	0.000000	0.000000	0.055657	-0.124230	0.270062	0.000000	0.000000	2.000000	67.000000	0.000000
2989.561443	0.103942	0.539946	0.047156	81.110008	73.221382	118.107506	-0.187825	0.000000	-2.312786	0.000000	0.000000	0.000000	0.055657	-0.124230	0.270062	0.000000	0.000000	2.000000	67.000000	0.000000
2989.564776	0.103942	0.539946	0.047156	81.110008	73.221382	118.107506	-0.187825	0.000000	-2.312786	0.000000	0.000000	0.000000	0.055657	-0.124230	0.270062	0.000000	0.000000	2.000000	67.000000	0.000000
2989.568109	0.103942	0.539946	0.047156	81.111511	73.236229	118.125298	-0.197101	0.000000	-2.357796	0.000000	0.000000	0.000000	0.055657	-0.124230	0.270062	0.000000	0.000000	2.000000	67.000000	0.000000
2989.571443	0.104074	0.539522	0.047919	81.111511	73.236229	118.125298	-0.197101	0.000000	-2.357796	0.000000	0.000000	0.000000	0.039689	-0.127413	0.228967	0.000000	0.000000	2.000000	67.000000	0.000000
2989.574776	0.104074	0.539522	0.047919	81.111511	73.236229	118.125298	-0.197101	0.000000	-2.357796	0.000000	0.000000	0.000000	0.039689	-0.127413	0.228967	0.000000	0.000000	2.000000	67.000000	0.000000
2989.578109	0.104180	0.539133	0.048554	81.115997	73.286369	118.178787	-0.197101	0.000000	-2.357796	0.000000	0.000000	0.000000	0.031731	-0.116719	0.190436	0.000000	0.000000	2.000000	67.000000	0.000000
2989.581443	0.104180	0.539133	0.048554	81.115997	73.286369	118.178787	-0.197101	0.000000	-2.357796	0.000000	0.000000	0.000000	0.031731	-0.116719	0.190436	0.000000	0.000000	2.000000	67.000000	0.000000
2989.584776	0.104180	0.539133	0.048554	81.115997	73.286369	118.178787	-0.197101	0.000000	-2.357796	0.000000	0.000000	0.000000	0.031731	-0.116719	0.190436	0.000000	0.000000	2.000000	67.000000	0.000000
2989.588109	0.104180	0.539133	0.048554	81.123405	73.377304	118.268074	-0.209004	0.000000	-2.427697	0.000000	0.000000	0.000000	0.031731	-0.116719	0.190436	0.000000	0.000000	2.000000	67.000000	0.000000
2989.591443	0.104303	0.538791	0.049029	81.123405	73.377304	118.268074	-0.209004	0.000000	-2.427697	0.000000	0.000000	0.000000	0.036850	-0.102601	0.142410	0.000000	0.000000	2.000000	67.000000	0.000000
2989.594776	0.104303	0.538791	0.049029	81.123405	73.377304	118.268074	-0.209004	0.000000	-2.427697	0.000000	0.000000	0.000000	0.036850	-0.102601	0.142410	0.000000	0.000000	2.000000	67.000000	0.000000
2989.598109	0.104395	0.538496	0.049353	81.129318	73.450668	118.339569	-0.209004	0.000000	-2.427697	0.000000	0.000000	0.000000	0.027591	-0.088309	0.097426	0.000000	0.000000	2.000000	67.000000	0.000000
2989.601443	0.104395	0.538496	0.049353	81.129318	73.450668	118.339569	-0.209004	0.000000	-2.427697	0.000000	0.000000	0.000000	0.027591	-0.088309	0.097426	0.000000	0.000000	2.000000	67.000000	0.000000
2989.604776	0.104395	0.538496	0.049353	81.129318	73.450668	118.339569	-0.209004	0.000000	-2.427697	0.000000	0.000000	0.000000	0.027591	-0.088309	0.097426	0.000000	0.000000	2.000000	67.000000	0.000000
2989.608109	0.104395	0.538496	0.049353	81.138199	73.562294	118.447037	-0.219744	0.000000	-2.467669	0.000000	0.000000	0.000000	0.027591	-0.088309	0.097426	0.000000	0.000000	2.000000	67.000000	0.000000
2989.611443	0.104485	0.538239	0.049545	81.138199	73.562294	118.447037	-0.219744	0.000000	-2.467669	0.000000	0.000000	0.000000	0.026919	-0.077154	0.057603	0.000000	0.000000	2.000000	67.000000	0.000000
2989.614776	0.104485	0.538239	0.049545	81.138199	73.562294	118.447037	-0.219744	0.000000	-2.467669	0.000000	0.000000	0.000000	0.026919	-0.077154	0.057603	0.000000	0.000000	2.000000	67.000000	0.000000
2989.618109	0.104485	0.538239	0.049545	81.149933	73.712318	118.590622	-0.219744	0.000000	-2.467669	0.000000	0.000000	0.000000	0.026919	-0.077154	0.057603	0.000000	0.000000	2.000000	67.000000	0.000000
2989.621443	0.104485	0.538239	0.049545	81.149933	73.712318	118.590622	-0.219744	0.000000	-2.467669	0.000000	0.000000	0.000000	0.026919	-0.077154	0.057603	0.000000	0.000000	2.000000	67.000000	0.000000
2989.624776	0.104559	0.538024	0.049543	81.149933	73.712318	118.590622	-0.219744	0.000000	-2.467669	0.000000	0.000000	0.000000	0.022433	-0.064540	-0.000666	0.000000	0.000000	2.000000	67.000000	0.000000
2989.628109	0.104559	0.538024	0.049543	81.161644	73.859962	118.734550	-0.224231	0.000000	-2.477270	0.000000	0.000000	0.000000	0.022433	-0.064540	-0.000666	0.000000	0.000000	2.000000	67.000000	0.000000
2989.631443	0.104559	0.538024	0.049543	81.161644	73.859962	118.734550	-0.224231	0.000000	-2.477270	0.000000	0.000000	0.000000	0.022433	-0.064540	-0.000666	0.000000	0.000000	2.000000	67.000000	0.000000
2989.634776	0.104559	0.538024	0.049543	81.161644	73.859962	118.734550	-0.224231	0.000000	-2.477270	0.000000	0.000000	0.000000	0.022433	-0.064540	-0.000666	0.000000	0.000000	2.000000	67.000000	0.000000
2989.638109	0.104601	0.537718	0.049139	81.177681	74.064423	118.933197	-0.227969	0.000000	-2.477159	0.000000	0.000000	0.000000	0.012566	-0.091944	-0.121287	0.000000	0.000000	2.000000	67.000000	0.000000
2989.641443	0.104601	0.537718	0.049139	81.177681	74.064423	118.933197	-0.227969	0.000000	-2.477159	0.000000	0.000000	0.000000	0.012566	-0.091944	-0.121287	0.000000	0.000000	2.000000	67.000000	0.000000
2989.644776	0.104601	0.537718	0.049139	81.177681	74.064423	118.933197	-0.227969	0.000000	-2.477159	0.000000	0.000000	0.000000	0.012566	-0.091944	-0.121287	0.000000	0.000000	2.000000	67.000000	0.000000
2989.648109	0.104592	0.537626	0.048732	81.193573	74.269516	119.132477	-0.230064	0.000000	-2.456944	0.000000	0.000000	0.000000	-0.002691	-0.027390	-0.122125	0.000000	0.000000	2.000000	67.000000	0.000000
2989.651443	0.104592	0.537626	0.048732	81.193573	74.269516	119.132477	-0.230064	0.000000	-2.456944	0.000000	0.000000	0.000000	-0.002691	-0.027390	-0.122125	0.000000	0.000000	2.000000	67.000000	0.000000
2989.654776	0.104592	0.537626	0.048732	81.193573	74.269516	119.132477	-0.230064	0.000000	-2.456944	0.000000	0.000000	0.000000	-0.002691	-0.027390	-0.122125	0.000000	0.000000	2.000000	67.000000	0.000000
2989.658109	0.104592	0.537626	0.048732	81.210785	74.511703	119.373741	-0.229615	0.000000	-2.436590	0.000000	0.000000	0.000000	-0.002691	-0.027390	-0.122125	0.000000	0.000000	2.000000	67.000000	0.000000
2989.661443	0.104538	0.537533	0.048228	81.210785	74.511703	119.373741	-0.229615	0.000000	-2.436590	0.000000	0.000000	0.000000	-0.016223	-0.027865	-0.151079	0.000000	0.000000	2.000000	67.000000	0.000000
2989.664776	0.104538	0.537533	0.048228	81.210785	74.511703	119.373741	-0.229615	0.000000	-2.436590	0.000000	0.000000	0.000000	-0.016223	-0.027865	-0.151079	0.000000	0.000000	2.000000	67.000000	0.000000
2989.668109	0.104490	0.537484	0.047631	81.227882	74.757477	119.615860	-0.229615	0.000000	-2.436590	0.000000	0.000000	0.000000	-0.014537	-0.014764	-0.179029	0.000000	0.000000	2.000000	67.000000	0.000000
2989.671443	0.104490	0.537484	0.047631	81.227882	74.757477	119.615860	-0.229615	0.000000	-2.436590	0.000000	0.000000	0.000000	-0.014537	-0.014764	-0.179029	0.000000	0.000000	2.000000	67.000000	0.000000
2989.674776	0.104490	0.537484	0.047631	81.227882	74.757477	119.615860	-0.229615	0.000000	-2.436590	0.000000	0.000000	0.000000	-0.014537	-0.014764	-0.179029	0.000000	0.000000	2.000000	67.000000	0.000000
2989.678109	0.104490	0.537484	0.047631	81.237694	75.021820	119.882515	-0.224488	0.000000	-2.381572	0.000000	0.000000	0.000000	-0.014537	-0.014764	-0.179029	0.000000	0.000000	2.000000	67.000000	0.000000
2989.681443	0.104456	0.537457	0.046985	81.237694	75.021820	119.882515	-0.224488	0.000000	-2.381572	0.000000	0.000000	0.000000	-0.010161	-0.008270	-0.193802	0.000000	0.000000	2.000000	67.000000	0.000000
2989.684776	0.104456	0.537457	0.046985	81.237694	75.021820	119.882515	-0.224488	0.000000	-2.381572	0.000000	0.000000	0.000000	-0.010161	-0.008270	-0.193802	0.000000	0.000000	2.000000	67.000000	0.000000
2989.688109	0.104444	0.537485	0.046326	81.233078	75.276527	120.150230	-0.224488	0.000000	-2.381572	0.000000	0.000000	0.000000	-0.003619	0.008506	-0.197960	0.000000	0.000000	2.000000	67.000000	0.000000
2989.691443	0.104444	0.537485	0.046326	81.233078	75.276527	120.150230	-0.224488	0.000000	-2.381572	0.000000	0.000000	0.000000	-0.003619	0.008506	-0.197960	0.000000	0.000000	2.000000	67.000000	0.000000
2989.694776	0.104444	0.537485	0.046326	81.233078	75.276527	120.150230	-0.224488	0.000000	-2.381572	0.000000	0.000000	0.000000	-0.003619	0.008506	-0.197960	0.000000	0.000000	2.000000	67.000000	0.000000
2989.698109	0.104444	0.537485	0.046326	81.229805	75.504242	120.390022	-0.222192	0.000000	-2.316278	0.000000	0.000000	0.000000	-0.003619	0.008506	-0.197960	0.000000	0.000000	2.000000	67.000000	0.000000
2989.701443	0.104421	0.537563	0.045617	81.229805	75.504242	120.390022	-0.222192	0.000000	-2.316278	0.000000	0.000000	0.000000	-0.006745	0.023340	-0.212558	0.000000	0.000000	2.000000	67.000000	0.000000
2989.704776	0.104421	0.537563	0.045617	81.229805	75.504242	120.390022	-0.222192	0.000000	-2.316278	0.000000	0.000000	0.000000	-0.006745	0.023340	-0.212558	0.000000	0.000000	2.000000	67.000000	0.000000
2989.708109	0.104358	0.537674	0.044954	81.237915	75.687782	120.569809	-0.222192	0.000000	-2.316278	0.000000	0.000000	0.000000	-0.018958	0.033495	-0.199051	0.000000	0.000000	2.000000	67.000000	0.000000
2989.711443	0.104358	0.537674	0.044954	81.237915	75.687782	120.569809	-0.222192	0.000000	-2.316278	0.000000	0.000000	0.000000	-0.018958	0.033495	-0.199051	0.000000	0.000000	2.000000	67.000000	0.000000
2989.714776	0.104358	0.537674	0.044954	81.237915	75.687782	120.569809	-0.222192	0.000000	-2.316278	0.000000	0.000000	0.000000	-0.018958	0.033495	-0.199051	0.000000	0.000000	2.000000	67.000000	0.000000
2989.718109	0.104358	0.537674	0.044954	81.247520	75.823792	120.699173	-0.217908	0.000000	-2.247677	0.000000	0.000000	0.000000	-0.018958	0.033495	-0.199051	0.000000	0.000000	2.000000	67.000000	0.000000
2989.721443	0.104289	0.537824	0.044263	81.247520	75.823792	120.699173	-0.217908	0.000000	-2.247677	0.000000	0.000000	0.000000	-0.020681	0.044955	-0.207062	0.000000	0.000000	2.000000	67.000000	0.000000
2989.724776	0.104289	0.537824	0.044263	81.247520	75.823792	120.699173	-0.217908	0.000000	-2.247677	0.000000	0.000000	0.000000	-0.020681	0.044955	-0.207062	0.000000	0.000000	2.000000	67.000000	0.000000
2989.728109	0.104196	0.537973	0.043578	81.257088	75.957367	120.828804	-0.217908	0.000000	-2.247677	0.000000	0.000000	0.000000	-0.027900	0.044734	-0.205691	0.000000	0.000000	2.000000	67.000000	0.000000
2989.731443	0.104196	0.537973	0.043578	81.257088	75.957367	120.828804	-0.217908	0.000000	-2.247677	0.000000	0.000000	0.000000	-0.027900	0.044734	-0.205691	0.000000	0.000000	2.000000	67.000000	0.000000
2989.734776	0.104196	0.537973	0.043578	81.257088	75.957367	120.828804	-0.217908	0.000000	-2.247677	0.000000	0.000000	0.000000	-0.027900	0.044734	-0.205691	0.000000	0.000000	2.000000	67.000000	0.000000
2989.738109	0.104196	0.537973	0.043578	81.263847	76.049034	120.921562	-0.209811	0.000000	-2.178885	0.000000	0.000000	0.000000	-0.027900	0.044734	-0.205691	0.000000	0.000000	2.000000	67.000000	0.000000
2989.741443	0.104055	0.538150	0.042897	81.263847	76.049034	120.921562	-0.209811	0.000000	-2.178885	0.000000	0.000000	0.000000	-0.042474	0.052876	-0.204138	0.000000	0.000000	2.000000	67.000000	0.000000
2989.744776	0.104055	0.538150	0.042897	81.263847	76.049034	120.921562	-0.209811	0.000000	-2.178885	0.000000	0.000000	0.000000	-0.042474	0.052876	-0.204138	0.000000	0.000000	2.000000	67.000000	0.000000
2989.748109	0.103870	0.538314	0.042248	81.273361	76.174980	121.051727	-0.209811	0.000000	-2.178885	0.000000	0.000000	0.000000	-0.055349	0.049439	-0.194678	0.000000	0.000000	2.000000	67.000000	0.000000
2989.751443	0.103870	0.538314	0.042248	81.273361	76.174980	121.051727	-0.209811	0.000000	-2.178885	0.000000	0.000000	0.000000	-0.055349	0.049439	-0.194678	0.000000	0.000000	2.000000	67.000000	0.000000
2989.754776	0.103870	0.538314	0.042248	81.273361	76.174980	121.051727	-0.209811	0.000000	-2.178885	0.000000	0.000000	0.000000	-0.055349	0.049439	-0.194678	0.000000	0.000000	2.000000	67.000000	0.000000
2989.758109	0.103870	0.538314	0.042248	81.280075	76.256104	121.144814	-0.193507	0.000000	-2.112415	0.000000	0.000000	0.000000	-0.055349	0.049439	-0.194678	0.000000	0.000000	2.000000	67.000000	0.000000
2989.761443	0.103643	0.538468	0.041631	81.280075	76.256104	121.144814	-0.193507	0.000000	-2.112415	0.000000	0.000000	0.000000	-0.068160	0.046011	-0.185218	0.000000	0.000000	2.000000	67.000000	0.000000
2989.764776	0.103643	0.538468	0.041631	81.280075	76.256104	121.144814	-0.193507	0.000000	-2.112415	0.000000	0.000000	0.000000	-0.068160	0.046011	-0.185218	0.000000	0.000000	2.000000	67.000000	0.000000
2989.768109	0.103344	0.538648	0.041023	81.289635	76.344948	121.252251	-0.193507	0.000000	-2.112415	0.000000	0.000000	0.000000	-0.089672	0.054165	-0.182237	0.000000	0.000000	2.000000	67.000000	0.000000
2989.771443	0.103344	0.538648	0.041023	81.289635	76.344948	121.252251	-0.193507	0.000000	-2.112415	0.000000	0.000000	0.000000	-0.089672	0.054165	-0.182237	0.000000	0.000000	2.000000	67.000000	0.000000
2989.774776	0.103344	0.538648	0.041023	81.289635	76.344948	121.252251	-0.193507	0.000000	-2.112415	0.000000	0.000000	0.000000	-0.089672	0.054165	-0.182237	0.000000	0.000000	2.000000	67.000000	0.000000
2989.778109	0.103344	0.538648	0.041023	81.297752	76.410080	121.341209	-0.167202	0.000000	-2.051173	0.000000	0.000000	0.000000	-0.089672	0.054165	-0.182237	0.000000	0.000000	2.000000	67.000000	0.000000
2989.781443	0.103007	0.538807	0.040470	81.297752	76.410080	121.341209	-0.167202	0.000000	-2.051173	0.000000	0.000000	0.000000	-0.100991	0.047573	-0.166172	0.000000	0.000000	2.000000	67.000000	0.000000
2989.784776	0.103007	0.538807	0.040470	81.297752	76.410080	121.341209	-0.167202	0.000000	-2.051173	0.000000	0.000000	0.000000	-0.100991	0.047573	-0.166172	0.000000	0.000000	2.000000	67.000000	0.000000
2989.788109	0.102596	0.538975	0.039908	81.304512	76.448692	121.411583	-0.167202	0.000000	-2.051173	0.000000	0.000000	0.000000	-0.123474	0.050546	-0.168592	0.000000	0.000000	2.000000	67.000000	0.000000
2989.791443	0.102596	0.538975	0.039908	81.304512	76.448692	121.411583	-0.167202	0.000000	-2.051173	0.000000	0.000000	0.000000	-0.123474	0.050546	-0.168592	0.000000	0.000000	2.000000	67.000000	0.000000
2989.794776	0.102596	0.538975	0.039908	81.304512	76.448692	121.411583	-0.167202	0.000000	-2.051173	0.000000	0.000000	0.000000	-0.123474	0.050546	-0.168592	0.000000	0.000000	2.000000	67.000000	0.000000
2989.798109	0.102596	0.538975	0.039908	81.312820	76.452530	121.454384	-0.129791	0.000000	-1.995379	0.000000	0.000000	0.000000	-0.123474	0.050546	-0.168592	0.000000	0.000000	2.000000	67.000000	0.000000
2989.801443	0.102083	0.539184	0.039445	81.312820	76.452530	121.454384	-0.129791	0.000000	-1.995379	0.000000	0.000000	0.000000	-0.153993	0.062617	-0.138853	0.000000	0.000000	2.000000	67.000000	0.000000
2989.804776	0.102083	0.539184	0.039445	81.312820	76.452530	121.454384	-0.129791	0.000000	-1.995379	0.000000	0.000000	0.000000	-0.153993	0.062617	-0.138853	0.000000	0.000000	2.000000	67.000000	0.000000
2989.808109	0.101429	0.539392	0.039010	81.341431	76.380356	121.411217	-0.129791	0.000000	-1.995379	0.000000	0.000000	0.000000	-0.196166	0.062417	-0.130423	0.000000	0.000000	2.000000	67.000000	0.000000
2989.811443	0.101429	0.539392	0.039010	81.341431	76.380356	121.411217	-0.129791	0.000000	-1.995379	0.000000	0.000000	0.000000	-0.196166	0.062417	-0.130423	0.000000	0.000000	2.000000	67.000000	0.000000
2989.814776	0.101429	0.539392	0.039010	81.341431	76.380356	121.411217	-0.129791	0.000000	-1.995379	0.000000	0.000000	0.000000	-0.196166	0.062417	-0.130423	0.000000	0.000000	2.000000	67.000000	0.000000
2989.818109	0.101429	0.539392	0.039010	81.393188	76.198639	121.248634	-0.071431	0.000000	-1.950500	0.000000	0.000000	0.000000	-0.196166	0.062417	-0.130423	0.000000	0.000000	2.000000	67.000000	0.000000
2989.821443	0.100623	0.539623	0.038665	81.393188	76.198639	121.248634	-0.071431	0.000000	-1.950500	0.000000	0.000000	0.000000	-0.241766	0.069354	-0.103382	0.000000	0.000000	2.000000	67.000000	0.000000
2989.824776	0.100623	0.539623	0.038665	81.393188	76.198639	121.248634	-0.071431	0.000000	-1.950500	0.000000	0.000000	0.000000	-0.241766	0.069354	-0.103382	0.000000	0.000000	2.000000	67.000000	0.000000
2989.828109	0.099657	0.539871	0.038370	81.462265	75.943146	121.005806	-0.071431	0.000000	-1.950500	0.000000	0.000000	0.000000	-0.289749	0.074314	-0.088566	0.000000	0.000000	2.000000	67.000000	0.000000
2989.831443	0.099657	0.539871	0.038370	81.462265	75.943146	121.005806	-0.071431	0.000000	-1.950500	0.000000	0.000000	0.000000	-0.289749	0.074314	-0.088566	0.000000	0.000000	2.000000	67.000000	0.000000
2989.834776	0.099657	0.539871	0.038370	81.462265	75.943146	121.005806	-0.071431	0.000000	-1.950500	0.000000	0.000000	0.000000	-0.289749	0.074314	-0.088566	0.000000	0.000000	2.000000	67.000000	0.000000
2989.838109	0.098579	0.540108	0.038118	81.531235	75.667984	120.759659	0.017154	0.000000	-1.918509	0.000000	0.000000	0.000000	-0.323299	0.071007	-0.075506	0.000000	0.000000	2.000000	67.000000	0.000000
2989.841443	0.098579	0.540108	0.038118	81.531235	75.667984	120.759659	0.017154	0.000000	-1.918509	0.000000	0.000000	0.000000	-0.323299	0.071007	-0.075506	0.000000	0.000000	2.000000	67.000000	0.000000
2989.844776	0.098579	0.540108	0.038118	81.531235	75.667984	120.759659	0.017154	0.000000	-1.918509	0.000000	0.000000	0.000000	-0.323299	0.071007	-0.075506	0.000000	0.000000	2.000000	67.000000	0.000000
2989.848109	0.097375	0.540313	0.037959	81.577202	75.423737	120.585777	0.071037	0.000000	-1.905924	0.000000	0.000000	0.000000	-0.361254	0.061469	-0.047906	0.000000	0.000000	2.000000	67.000000	0.000000
2989.851443	0.097375	0.540313	0.037959	81.577202	75.423737	120.585777	0.071037	0.000000	-1.905924	0.000000	0.000000	0.000000	-0.361254	0.061469	-0.047906	0.000000	0.000000	2.000000	67.000000	0.000000
2989.854776	0.097375	0.540313	0.037959	81.577202	75.423737	120.585777	0.071037	0.000000	-1.905924	0.000000	0.000000	0.000000	-0.361254	0.061469	-0.047906	0.000000	0.000000	2.000000	67.000000	0.000000
2989.858109	0.096059	0.540507	0.037841	81.605904	75.197685	120.467232	0.131246	0.000000	-1.897940	0.000000	0.000000	0.000000	-0.394843	0.058239	-0.035303	0.000000	0.000000	2.000000	67.000000	0.000000
2989.861443	0.096059	0.540507	0.037841	81.605904	75.197685	120.467232	0.131246	0.000000	-1.897940	0.000000	0.000000	0.000000	-0.394843	0.058239	-0.035303	0.000000	0.000000	2.000000	67.000000	0.000000
2989.864776	0.096059	0.540507	0.037841	81.605904	75.197685	120.467232	0.131246	0.000000	-1.897940	0.000000	0.000000	0.000000	-0.394843	0.058239	-0.035303	0.000000	0.000000	2.000000	67.000000	0.000000
2989.868109	0.094592	0.540669	0.037818	81.627426	74.972549	120.371895	0.197053	0.000000	-1.892056	0.000000	0.000000	0.000000	-0.439986	0.048778	-0.006878	0.000000	0.000000	2.000000	67.000000	0.000000
2989.871443	0.094592	0.540669	0.037818	81.627426	74.972549	120.371895	0.197053	0.000000	-1.892056	0.000000	0.000000	0.000000	-0.439986	0.048778	-0.006878	0.000000	0.000000	2.000000	67.000000	0.000000
2989.874776	0.094592	0.540669	0.037818	81.627426	74.972549	120.371895	0.197053	0.000000	-1.892056	0.000000	0.000000	0.000000	-0.439986	0.048778	-0.006878	0.000000	0.000000	2.000000	67.000000	0.000000
2989.878109	0.092986	0.540804	0.037822	81.666054	74.710724	120.242722	0.270384	0.000000	-1.890910	0.000000	0.000000	0.000000	-0.481765	0.040446	0.001087	0.000000	0.000000	2.000000	67.000000	0.000000
2989.881443	0.092986	0.540804	0.037822	81.666054	74.710724	120.242722	0.270384	0.000000	-1.890910	0.000000	0.000000	0.000000	-0.481765	0.040446	0.001087	0.000000	0.000000	2.000000	67.000000	0.000000
2989.884776	0.092986	0.540804	0.037822	81.666054	74.710724	120.242722	0.270384	0.000000	-1.890910	0.000000	0.000000	0.000000	-0.481765	0.040446	0.001087	0.000000	0.000000	2.000000	67.000000	0.000000
2989.888109	0.091198	0.540929	0.037877	81.727516	74.378990	120.034958	0.350678	0.000000	-1.891091	0.000000	0.000000	0.000000	-0.536659	0.037297	0.016606	0.000000	0.000000	2.000000	67.000000	0.000000
2989.891443	0.091198	0.540929	0.037877	81.727516	74.378990	120.034958	0.350678	0.000000	-1.891091	0.000000	0.000000	0.000000	-0.536659	0.037297	0.016606	0.000000	0.000000	2.000000	67.000000	0.000000
2989.894776	0.091198	0.540929	0.037877	81.727516	74.378990	120.034958	0.350678	0.000000	-1.891091	0.000000	0.000000	0.000000	-0.536659	0.037297	0.016606	0.000000	0.000000	2.000000	67.000000	0.000000
2989.898109	0.089273	0.541015	0.037978	81.815971	73.987701	119.755661	0.440121	0.000000	-1.893859	0.000000	0.000000	0.000000	-0.577289	0.025887	0.030342	0.000000	0.000000	2.000000	67.000000	0.000000
2989.901443	0.089273	0.541015	0.037978	81.815971	73.987701	119.755661	0.440121	0.000000	-1.893859	0.000000	0.000000	0.000000	-0.577289	0.025887	0.030342	0.000000	0.000000	2.000000	67.000000	0.000000
2989.904776	0.089273	0.541015	0.037978	81.815971	73.987701	119.755661	0.440121	0.000000	-1.893859	0.000000	0.000000	0.000000	-0.577289	0.025887	0.030342	0.000000	0.000000	2.000000	67.000000	0.000000
2989.908109	0.087209	0.541074	0.038101	81.928490	73.518967	119.385765	0.536336	0.000000	-1.898916	0.000000	0.000000	0.000000	-0.619209	0.017591	0.036897	0.000000	0.000000	2.000000	67.000000	0.000000
2989.911443	0.087209	0.541074	0.038101	81.928490	73.518967	119.385765	0.536336	0.000000	-1.898916	0.000000	0.000000	0.000000	-0.619209	0.017591	0.036897	0.000000	0.000000	2.000000	67.000000	0.000000
2989.914776	0.087209	0.541074	0.038101	81.928490	73.518967	119.385765	0.536336	0.000000	-1.898916	0.000000	0.000000	0.000000	-0.619209	0.017591	0.036897	0.000000	0.000000	2.000000	67.000000	0.000000
2989.918109	0.085040	0.541101	0.038303	82.047913	73.060608	119.032318	0.639538	0.000000	-1.905065	0.000000	0.000000	0.000000	-0.650879	0.008291	0.060539	0.000000	0.000000	2.000000	67.000000	0.000000
2989.921443	0.085040	0.541101	0.038303	82.047913	73.060608	119.032318	0.639538	0.000000	-1.905065	0.000000	0.000000	0.000000	-0.650879	0.008291	0.060539	0.000000	0.000000	2.000000	67.000000	0.000000
2989.924776	0.085040	0.541101	0.038303	82.047913	73.060608	119.032318	0.639538	0.000000	-1.905065	0.000000	0.000000	0.000000	-0.650879	0.008291	0.060539	0.000000	0.000000	2.000000	67.000000	0.000000
2989.928109	0.082801	0.541074	0.038516	82.148621	72.628754	118.738808	0.748017	0.000000	-1.915155	0.000000	0.000000	0.000000	-0.671641	-0.008191	0.063934	0.000000	0.000000	2.000000	67.000000	0.000000
2989.931443	0.082801	0.541074	0.038516	82.148621	72.628754	118.738808	0.748017	0.000000	-1.915155	0.000000	0.000000	0.000000	-0.671641	-0.008191	0.063934	0.000000	0.000000	2.000000	67.000000	0.000000
2989.934776	0.082801	0.541074	0.038516	82.148621	72.628754	118.738808	0.748017	0.000000	-1.915155	0.000000	0.000000	0.000000	-0.671641	-0.008191	0.063934	0.000000	0.000000	2.000000	67.000000	0.000000
2989.938109	0.080499	0.541026	0.038776	82.225143	72.294968	118.582100	0.859957	0.000000	-1.925811	0.000000	0.000000	0.000000	-0.690704	-0.014394	0.077807	0.000000	0.000000	2.000000	67.000000	0.000000
2989.941443	0.080499	0.541026	0.038776	82.225143	72.294968	118.582100	0.859957	0.000000	-1.925811	0.000000	0.000000	0.000000	-0.690704	-0.014394	0.077807	0.000000	0.000000	2.000000	67.000000	0.000000
2989.944776	0.080499	0.541026	0.038776	82.225143	72.294968	118.582100	0.859957	0.000000	-1.925811	0.000000	0.000000	0.000000	-0.690704	-0.014394	0.077807	0.000000	0.000000	2.000000	67.000000	0.000000
2989.948109	0.078196	0.540951	0.039029	82.280449	72.008186	118.503868	0.975075	0.000000	-1.938779	0.000000	0.000000	0.000000	-0.690680	-0.022594	0.075952	0.000000	0.000000	2.000000	67.000000	0.000000
2989.951443	0.078196	0.540951	0.039029	82.280449	72.008186	118.503868	0.975075	0.000000	-1.938779	0.000000	0.000000	0.000000	-0.690680	-0.022594	0.075952	0.000000	0.000000	2.000000	67.000000	0.000000
2989.954776	0.078196	0.540951	0.039029	82.280449	72.008186	118.503868	0.975075	0.000000	-1.938779	0.000000	0.000000	0.000000	-0.690680	-0.022594	0.075952	0.000000	0.000000	2.000000	67.000000	0.000000
2989.958109	0.075847	0.540848	0.039283	82.327141	71.742775	118.457367	1.090188	0.000000	-1.951437	0.000000	0.000000	0.000000	-0.704803	-0.030827	0.076255	0.000000	0.000000	2.000000	67.000000	0.000000
2989.961443	0.075847	0.540848	0.039283	82.327141	71.742775	118.457367	1.090188	0.000000	-1.951437	0.000000	0.000000	0.000000	-0.704803	-0.030827	0.076255	0.000000	0.000000	2.000000	67.000000	0.000000
2989.964776	0.075847	0.540848	0.039283	82.327141	71.742775	118.457367	1.090188	0.000000	-1.951437	0.000000	0.000000	0.000000	-0.704803	-0.030827	0.076255	0.000000	0.000000	2.000000	67.000000	0.000000
2989.968109	0.073500	0.540735	0.039548	82.372490	71.527214	118.237656	1.207655	0.000000	-1.964146	0.000000	0.000000	0.000000	-0.704005	-0.033929	0.079662	0.000000	0.000000	2.000000	67.000000	0.000000
2989.971443	0.073500	0.540735	0.039548	82.372490	71.527214	118.237656	1.207655	0.000000	-1.964146	0.000000	0.000000	0.000000	-0.704005	-0.033929	0.079662	0.000000	0.000000	2.000000	67.000000	0.000000
2989.974776	0.073500	0.540735	0.039548	82.372490	71.527214	118.237656	1.207655	0.000000	-1.964146	0.000000	0.000000	0.000000	-0.704005	-0.033929	0.079662	0.000000	0.000000	2.000000	67.000000	0.000000
2989.978109	0.071165	0.540581	0.039723	82.412117	71.354187	117.556023	1.324989	0.000000	-1.977423	0.000000	0.000000	0.000000	-0.700462	-0.046224	0.052347	0.000000	0.000000	2.000000	67.000000	0.000000
2989.981443	0.071165	0.540581	0.039723	82.412117	71.354187	117.556023	1.324989	0.000000	-1.977423	0.000000	0.000000	0.000000	-0.700462	-0.046224	0.052347	0.000000	0.000000	2.000000	67.000000	0.000000
2989.984776	0.071165	0.540581	0.039723	82.412117	71.354187	117.556023	1.324989	0.000000	-1.977423	0.000000	0.000000	0.000000	-0.700462	-0.046224	0.052347	0.000000	0.000000	2.000000	67.000000	0.000000
2989.988109	0.068847	0.540375	0.039829	82.448875	71.266548	116.870552	1.441733	0.000000	-1.986148	0.000000	0.000000	0.000000	-0.695646	-0.061579	0.031824	0.000000	0.000000	2.000000	67.000000	0.000000
2989.991443	0.068847	0.540375	0.039829	82.448875	71.266548	116.870552	1.441733	0.000000	-1.986148	0.000000	0.000000	0.000000	-0.695646	-0.061579	0.031824	0.000000	0.000000	2.000000	67.000000	0.000000
2989.994776	0.068847	0.540375	0.039829	82.448875	71.266548	116.870552	1.441733	0.000000	-1.986148	0.000000	0.000000	0.000000	-0.695646	-0.061579	0.031824	0.000000	0.000000	2.000000	67.000000	0.000000
2989.998109	0.066503	0.540126	0.039914	82.478355	71.292938	116.432571	1.557674	0.000000	-1.991452	0.000000	0.000000	0.000000	-0.703110	-0.074885	0.025418	0.000000	0.000000	2.000000	67.000000	0.000000
2990.001443	0.066503	0.540126	0.039914	82.478355	71.292938	116.432571	1.557674	0.000000	-1.991452	0.000000	0.000000	0.000000	-0.703110	-0.074885	0.025418	0.000000	0.000000	2.000000	67.000000	0.000000
2990.004776	0.066503	0.540126	0.039914	82.478355	71.292938	116.432571	1.557674	0.000000	-1.991452	0.000000	0.000000	0.000000	-0.703110	-0.074885	0.025418	0.000000	0.000000	2.000000	67.000000	0.000000
2990.008109	0.064148	0.539818	0.039892	82.503227	71.387772	116.234177	1.674859	0.000000	-1.995688	0.000000	0.000000	0.000000	-0.706584	-0.092228	-0.006420	0.000000	0.000000	2.000000	67.000000	0.000000
2990.011443	0.064148	0.539818	0.039892	82.503227	71.387772	116.234177	1.674859	0.000000	-1.995688	0.000000	0.000000	0.000000	-0.706584	-0.092228	-0.006420	0.000000	0.000000	2.000000	67.000000	0.000000
2990.014776	0.064148	0.539818	0.039892	82.503227	71.387772	116.234177	1.674859	0.000000	-1.995688	0.000000	0.000000	0.000000	-0.706584	-0.092228	-0.006420	0.000000	0.000000	2.000000	67.000000	0.000000
2990.018109	0.061814	0.539450	0.039825	82.531792	71.571938	116.058510	1.792623	0.000000	-1.994618	0.000000	0.000000	0.000000	-0.700211	-0.110555	-0.020264	0.000000	0.000000	2.000000	67.000000	0.000000
2990.021443	0.061814	0.539450	0.039825	82.531792	71.571938	116.058510	1.792623	0.000000	-1.994618	0.000000	0.000000	0.000000	-0.700211	-0.110555	-0.020264	0.000000	0.000000	2.000000	67.000000	0.000000
2990.024776	0.061814	0.539450	0.039825	82.531792	71.571938	116.058510	1.792623	0.000000	-1.994618	0.000000	0.000000	0.000000	-0.700211	-0.110555	-0.020264	0.000000	0.000000	2.000000	67.000000	0.000000
2990.028109	0.059473	0.539014	0.039673	82.563889	71.830185	115.712692	1.909324	0.000000	-1.991241	0.000000	0.000000	0.000000	-0.702237	-0.130860	-0.045447	0.000000	0.000000	2.000000	67.000000	0.000000
2990.031443	0.059473	0.539014	0.039673	82.563889	71.830185	115.712692	1.909324	0.000000	-1.991241	0.000000	0.000000	0.000000	-0.702237	-0.130860	-0.045447	0.000000	0.000000	2.000000	67.000000	0.000000
2990.034776	0.059473	0.539014	0.039673	82.563889	71.830185	115.712692	1.909324	0.000000	-1.991241	0.000000	0.000000	0.000000	-0.702237	-0.130860	-0.045447	0.000000	0.000000	2.000000	67.000000	0.000000
2990.038109	0.057180	0.538561	0.039487	82.597794	72.164688	115.362938	2.026364	0.000000	-1.983666	0.000000	0.000000	0.000000	-0.687924	-0.135777	-0.056005	0.000000	0.000000	2.000000	67.000000	0.000000
2990.041443	0.057180	0.538561	0.039487	82.597794	72.164688	115.362938	2.026364	0.000000	-1.983666	0.000000	0.000000	0.000000	-0.687924	-0.135777	-0.056005	0.000000	0.000000	2.000000	67.000000	0.000000
2990.044776	0.057180	0.538561	0.039487	82.597794	72.164688	115.362938	2.026364	0.000000	-1.983666	0.000000	0.000000	0.000000	-0.687924	-0.135777	-0.056005	0.000000	0.000000	2.000000	67.000000	0.000000
2990.048109	0.054961	0.538082	0.039285	82.629616	72.487892	115.219627	2.141018	0.000000	-1.974332	0.000000	0.000000	0.000000	-0.665720	-0.143759	-0.060392	0.000000	0.000000	2.000000	67.000000	0.000000
2990.051443	0.054961	0.538082	0.039285	82.629616	72.487892	115.219627	2.141018	0.000000	-1.974332	0.000000	0.000000	0.000000	-0.665720	-0.143759	-0.060392	0.000000	0.000000	2.000000	67.000000	0.000000
2990.054776	0.054961	0.538082	0.039285	82.629616	72.487892	115.219627	2.141018	0.000000	-1.974332	0.000000	0.000000	0.000000	-0.665720	-0.143759	-0.060392	0.000000	0.000000	2.000000	67.000000	0.000000
2990.058109	0.052866	0.537637	0.039097	82.657623	72.745010	115.186111	2.251971	0.000000	-1.964267	0.000000	0.000000	0.000000	-0.628385	-0.133367	-0.056376	0.000000	0.000000	2.000000	67.000000	0.000000
2990.061443	0.052866	0.537637	0.039097	82.657623	72.745010	115.186111	2.251971	0.000000	-1.964267	0.000000	0.000000	0.000000	-0.628385	-0.133367	-0.056376	0.000000	0.000000	2.000000	67.000000	0.000000
2990.064776	0.052866	0.537637	0.039097	82.657623	72.745010	115.186111	2.251971	0.000000	-1.964267	0.000000	0.000000	0.000000	-0.628385	-0.133367	-0.056376	0.000000	0.000000	2.000000	67.000000	0.000000
2990.068109	0.050902	0.537223	0.038988	82.664307	72.471657	114.582306	2.356702	0.000000	-1.954871	0.000000	0.000000	0.000000	-0.589251	-0.124153	-0.032792	0.000000	0.000000	2.000000	67.000000	0.000000
2990.071443	0.050902	0.537223	0.038988	82.664307	72.471657	114.582306	2.356702	0.000000	-1.954871	0.000000	0.000000	0.000000	-0.589251	-0.124153	-0.032792	0.000000	0.000000	2.000000	67.000000	0.000000
2990.074776	0.050902	0.537223	0.038988	82.664307	72.471657	114.582306	2.356702	0.000000	-1.954871	0.000000	0.000000	0.000000	-0.589251	-0.124153	-0.032792	0.000000	0.000000	2.000000	67.000000	0.000000
2990.078109	0.049118	0.536874	0.038991	82.627914	71.115051	112.915344	2.454911	0.000000	-1.949405	0.000000	0.000000	0.000000	-0.535257	-0.104867	0.000881	0.000000	0.000000	2.000000	67.000000	0.000000
2990.081443	0.049118	0.536874	0.038991	82.627914	71.115051	112.915344	2.454911	0.000000	-1.949405	0.000000	0.000000	0.000000	-0.535257	-0.104867	0.000881	0.000000	0.000000	2.000000	67.000000	0.000000
2990.084776	0.049118	0.536874	0.038991	82.627914	71.115051	112.915344	2.454911	0.000000	-1.949405	0.000000	0.000000	0.000000	-0.535257	-0.104867	0.000881	0.000000	0.000000	2.000000	67.000000	0.000000
2990.088109	0.047488	0.536588	0.039111	82.554863	68.998604	110.682999	2.544120	0.000000	-1.949552	0.000000	0.000000	0.000000	-0.488753	-0.085649	0.035875	0.000000	0.000000	2.000000	67.000000	0.000000
2990.091443	0.047488	0.536588	0.039111	82.554863	68.998604	110.682999	2.544120	0.000000	-1.949552	0.000000	0.000000	0.000000	-0.488753	-0.085649	0.035875	0.000000	0.000000	2.000000	67.000000	0.000000
2990.094776	0.047488	0.536588	0.039111	82.554863	68.998604	110.682999	2.544120	0.000000	-1.949552	0.000000	0.000000	0.000000	-0.488753	-0.085649	0.035875	0.000000	0.000000	2.000000	67.000000	0.000000
2990.098109	0.046103	0.536387	0.039295	82.455276	66.662468	108.317528	2.625579	0.000000	-1.955532	0.000000	0.000000	0.000000	-0.415588	-0.060294	0.055165	0.000000	0.000000	2.000000	67.000000	0.000000
2990.101443	0.046103	0.536387	0.039295	82.455276	66.662468	108.317528	2.625579	0.000000	-1.955532	0.000000	0.000000	0.000000	-0.415588	-0.060294	0.055165	0.000000	0.000000	2.000000	67.000000	0.000000
2990.104776	0.046103	0.536387	0.039295	82.455276	66.662468	108.317528	2.625579	0.000000	-1.955532	0.000000	0.000000	0.000000	-0.415588	-0.060294	0.055165	0.000000	0.000000	2.000000	67.000000	0.000000
2990.108109	0.044956	0.536220	0.039490	82.356400	64.572571	106.205246	2.694844	0.000000	-1.964726	0.000000	0.000000	0.000000	-0.344063	-0.050187	0.058596	0.000000	0.000000	2.000000	67.000000	0.000000
2990.111443	0.044956	0.536220	0.039490	82.356400	64.572571	106.205246	2.694844	0.000000	-1.964726	0.000000	0.000000	0.000000	-0.344063	-0.050187	0.058596	0.000000	0.000000	2.000000	67.000000	0.000000
2990.114776	0.044956	0.536220	0.039490	82.356400	64.572571	106.205246	2.694844	0.000000	-1.964726	0.000000	0.000000	0.000000	-0.344063	-0.050187	0.058596	0.000000	0.000000	2.000000	67.000000	0.000000
2990.118109	0.043999	0.536097	0.039680	82.267967	62.859985	104.472435	2.752187	0.000000	-1.974492	0.000000	0.000000	0.000000	-0.287282	-0.036963	0.056996	0.000000	0.000000	2.000000	67.000000	0.000000
2990.121443	0.043999	0.536097	0.039680	82.267967	62.859985	104.472435	2.752187	0.000000	-1.974492	0.000000	0.000000	0.000000	-0.287282	-0.036963	0.056996	0.000000	0.000000	2.000000	67.000000	0.000000
2990.124776	0.043999	0.536097	0.039680	82.267967	62.859985	104.472435	2.752187	0.000000	-1.974492	0.000000	0.000000	0.000000	-0.287282	-0.036963	0.056996	0.000000	0.000000	2.000000	67.000000	0.000000
2990.128109	0.043232	0.536007	0.039888	82.199059	61.599434	103.216423	2.800068	0.000000	-1.983991	0.000000	0.000000	0.000000	-0.229869	-0.026864	0.062523	0.000000	0.000000	2.000000	67.000000	0.000000
2990.131443	0.043232	0.536007	0.039888	82.199059	61.599434	103.216423	2.800068	0.000000	-1.983991	0.000000	0.000000	0.000000	-0.229869	-0.026864	0.062523	0.000000	0.000000	2.000000	67.000000	0.000000
2990.134776	0.043232	0.536007	0.039888	82.199059	61.599434	103.216423	2.800068	0.000000	-1.983991	0.000000	0.000000	0.000000	-0.229869	-0.026864	0.062523	0.000000	0.000000	2.000000	67.000000	0.000000
2990.138109	0.043232	0.536007	0.039888	82.155678	60.699955	102.326859	2.838379	0.000000	-1.994412	0.000000	0.000000	0.000000	-0.229869	-0.026864	0.062523	0.000000	0.000000	2.000000	67.000000	0.000000
2990.141443	0.042656	0.535935	0.040098	82.155678	60.699955	102.326859	2.838379	0.000000	-1.994412	0.000000	0.000000	0.000000	-0.172906	-0.021814	0.062816	0.000000	0.000000	2.000000	67.000000	0.000000
2990.144776	0.042656	0.535935	0.040098	82.155678	60.699955	102.326859	2.838379	0.000000	-1.994412	0.000000	0.000000	0.000000	-0.172906	-0.021814	0.062816	0.000000	0.000000	2.000000	67.000000	0.000000
2990.148109	0.042195	0.535872	0.040274	82.143745	60.139473	101.776215	2.838379	0.000000	-1.994412	0.000000	0.000000	0.000000	-0.138190	-0.018712	0.052817	0.000000	0.000000	2.000000	67.000000	0.000000
2990.151443	0.042195	0.535872	0.040274	82.143745	60.139473	101.776215	2.838379	0.000000	-1.994412	0.000000	0.000000	0.000000	-0.138190	-0.018712	0.052817	0.000000	0.000000	2.000000	67.000000	0.000000
2990.154776	0.042195	0.535872	0.040274	82.143745	60.139473	101.776215	2.838379	0.000000	-1.994412	0.000000	0.000000	0.000000	-0.138190	-0.018712	0.052817	0.000000	0.000000	2.000000	67.000000	0.000000
2990.158109	0.042195	0.535872	0.040274	82.167244	59.886192	101.506134	2.890229	0.000000	-2.013684	0.000000	0.000000	0.000000	-0.138190	-0.018712	0.052817	0.000000	0.000000	2.000000	67.000000	0.000000
2990.161443	0.041971	0.535810	0.040429	82.167244	59.886192	101.506134	2.890229	0.000000	-2.013684	0.000000	0.000000	0.000000	-0.067411	-0.018722	0.046724	0.000000	0.000000	2.000000	67.000000	0.000000
2990.164776	0.041971	0.535810	0.040429	82.167244	59.886192	101.506134	2.890229	0.000000	-2.013684	0.000000	0.000000	0.000000	-0.067411	-0.018722	0.046724	0.000000	0.000000	2.000000	67.000000	0.000000
2990.168109	0.041971	0.535810	0.040429	82.187263	59.780083	101.367256	2.890229	0.000000	-2.013684	0.000000	0.000000	0.000000	-0.067411	-0.018722	0.046724	0.000000	0.000000	2.000000	67.000000	0.000000
2990.171443	0.041971	0.535810	0.040429	82.187263	59.780083	101.367256	2.890229	0.000000	-2.013684	0.000000	0.000000	0.000000	-0.067411	-0.018722	0.046724	0.000000	0.000000	2.000000	67.000000	0.000000
2990.174776	0.041935	0.535775	0.040565	82.187263	59.780083	101.367256	2.890229	0.000000	-2.013684	0.000000	0.000000	0.000000	-0.010850	-0.010547	0.040637	0.000000	0.000000	2.000000	67.000000	0.000000
2990.178109	0.041935	0.535775	0.040565	82.186211	59.749355	101.316292	2.901464	0.000000	-2.021471	0.000000	0.000000	0.000000	-0.010850	-0.010547	0.040637	0.000000	0.000000	2.000000	67.000000	0.000000
2990.181443	0.041935	0.535775	0.040565	82.186211	59.749355	101.316292	2.901464	0.000000	-2.021471	0.000000	0.000000	0.000000	-0.010850	-0.010547	0.040637	0.000000	0.000000	2.000000	67.000000	0.000000
2990.184776	0.041935	0.535775	0.040565	82.186211	59.749355	101.316292	2.901464	0.000000	-2.021471	0.000000	0.000000	0.000000	-0.010850	-0.010547	0.040637	0.000000	0.000000	2.000000	67.000000	0.000000
2990.188109	0.042501	0.535830	0.040783	82.179008	59.715530	101.240982	2.903272	0.000000	-2.028244	0.000000	0.000000	0.000000	0.169792	0.016703	0.065411	0.000000	0.000000	2.000000	67.000000	0.000000
2990.191443	0.042501	0.535830	0.040783	82.179008	59.715530	101.240982	2.903272	0.000000	-2.028244	0.000000	0.000000	0.000000	0.169792	0.016703	0.065411	0.000000	0.000000	2.000000	67.000000	0.000000
2990.194776	0.042501	0.535830	0.040783	82.179008	59.715530	101.240982	2.903272	0.000000	-2.028244	0.000000	0.000000	0.000000	0.169792	0.016703	0.065411	0.000000	0.000000	2.000000	67.000000	0.000000
2990.198109	0.043056	0.535894	0.040873	82.169975	59.685036	101.147064	2.874973	0.000000	-2.039146	0.000000	0.000000	0.000000	0.166653	0.019081	0.027061	0.000000	0.000000	2.000000	67.000000	0.000000
2990.201443	0.043056	0.535894	0.040873	82.169975	59.685036	101.147064	2.874973	0.000000	-2.039146	0.000000	0.000000	0.000000	0.166653	0.019081	0.027061	0.000000	0.000000	2.000000	67.000000	0.000000
2990.204776	0.043056	0.535894	0.040873	82.169975	59.685036	101.147064	2.874973	0.000000	-2.039146	0.000000	0.000000	0.000000	0.166653	0.019081	0.027061	0.000000	0.000000	2.000000	67.000000	0.000000
2990.208109	0.043056	0.535894	0.040873	82.160934	59.676537	101.053383	2.847198	0.000000	-2.043656	0.000000	0.000000	0.000000	0.166653	0.019081	0.027061	0.000000	0.000000	2.000000	67.000000	0.000000
2990.211443	0.043819	0.535962	0.040880	82.160934	59.676537	101.053383	2.847198	0.000000	-2.043656	0.000000	0.000000	0.000000	0.228896	0.020271	0.002201	0.000000	0.000000	2.000000	67.000000	0.000000
2990.214776	0.043819	0.535962	0.040880	82.160934	59.676537	101.053383	2.847198	0.000000	-2.043656	0.000000	0.000000	0.000000	0.228896	0.020271	0.002201	0.000000	0.000000	2.000000	67.000000	0.000000
2990.218109	0.044819	0.536029	0.040865	82.153671	59.711235	100.978584	2.847198	0.000000	-2.043656	0.000000	0.000000	0.000000	0.299862	0.020282	-0.004521	0.000000	0.000000	2.000000	67.000000	0.000000
2990.221443	0.044819	0.536029	0.040865	82.153671	59.711235	100.978584	2.847198	0.000000	-2.043656	0.000000	0.000000	0.000000	0.299862	0.020282	-0.004521	0.000000	0.000000	2.000000	67.000000	0.000000
2990.224776	0.044819	0.536029	0.040865	82.153671	59.711235	100.978584	2.847198	0.000000	-2.043656	0.000000	0.000000	0.000000	0.299862	0.020282	-0.004521	0.000000	0.000000	2.000000	67.000000	0.000000
2990.228109	0.046006	0.536080	0.040813	82.146973	59.796593	100.929192	2.759072	0.000000	-2.043269	0.000000	0.000000	0.000000	0.356128	0.015202	-0.015851	0.000000	0.000000	2.000000	67.000000	0.000000
2990.231443	0.046006	0.536080	0.040813	82.146973	59.796593	100.929192	2.759072	0.000000	-2.043269	0.000000	0.000000	0.000000	0.356128	0.015202	-0.015851	0.000000	0.000000	2.000000	67.000000	0.000000
2990.234776	0.046006	0.536080	0.040813	82.146973	59.796593	100.929192	2.759072	0.000000	-2.043269	0.000000	0.000000	0.000000	0.356128	0.015202	-0.015851	0.000000	0.000000	2.000000	67.000000	0.000000
2990.238109	0.047423	0.536107	0.040675	82.145172	59.938618	100.910568	2.699717	0.000000	-2.040627	0.000000	0.000000	0.000000	0.425347	0.008206	-0.041202	0.000000	0.000000	2.000000	67.000000	0.000000
2990.241443	0.047423	0.536107	0.040675	82.145172	59.938618	100.910568	2.699717	0.000000	-2.040627	0.000000	0.000000	0.000000	0.425347	0.008206	-0.041202	0.000000	0.000000	2.000000	67.000000	0.000000
2990.244776	0.047423	0.536107	0.040675	82.145172	59.938618	100.910568	2.699717	0.000000	-2.040627	0.000000	0.000000	0.000000	0.425347	0.008206	-0.041202	0.000000	0.000000	2.000000	67.000000	0.000000
2990.248109	0.049054	0.536135	0.040513	82.142021	60.107216	100.898544	2.628826	0.000000	-2.033760	0.000000	0.000000	0.000000	0.489017	0.008202	-0.048687	0.000000	0.000000	2.000000	67.000000	0.000000
2990.251443	0.049054	0.536135	0.040513	82.142021	60.107216	100.898544	2.628826	0.000000	-2.033760	0.000000	0.000000	0.000000	0.489017	0.008202	-0.048687	0.000000	0.000000	2.000000	67.000000	0.000000
2990.254776	0.049054	0.536135	0.040513	82.142021	60.107216	100.898544	2.628826	0.000000	-2.033760	0.000000	0.000000	0.000000	0.489017	0.008202	-0.048687	0.000000	0.000000	2.000000	67.000000	0.000000
2990.258109	0.050876	0.536168	0.040367	82.138405	60.279732	100.861282	2.547323	0.000000	-2.025645	0.000000	0.000000	0.000000	0.546787	0.010138	-0.043811	0.000000	0.000000	2.000000	67.000000	0.000000
2990.261443	0.050876	0.536168	0.040367	82.138405	60.279732	100.861282	2.547323	0.000000	-2.025645	0.000000	0.000000	0.000000	0.546787	0.010138	-0.043811	0.000000	0.000000	2.000000	67.000000	0.000000
2990.264776	0.050876	0.536168	0.040367	82.138405	60.279732	100.861282	2.547323	0.000000	-2.025645	0.000000	0.000000	0.000000	0.546787	0.010138	-0.043811	0.000000	0.000000	2.000000	67.000000	0.000000
2990.268109	0.052932	0.536240	0.040162	82.132935	60.458294	100.805405	2.456192	0.000000	-2.018344	0.000000	0.000000	0.000000	0.616640	0.021459	-0.061396	0.000000	0.000000	2.000000	67.000000	0.000000
2990.271443	0.052932	0.536240	0.040162	82.132935	60.458294	100.805405	2.456192	0.000000	-2.018344	0.000000	0.000000	0.000000	0.616640	0.021459	-0.061396	0.000000	0.000000	2.000000	67.000000	0.000000
2990.274776	0.052932	0.536240	0.040162	82.132935	60.458294	100.805405	2.456192	0.000000	-2.018344	0.000000	0.000000	0.000000	0.616640	0.021459	-0.061396	0.000000	0.000000	2.000000	67.000000	0.000000
2990.278109	0.055182	0.536335	0.039987	82.125626	60.640362	100.731117	2.353419	0.000000	-2.008111	0.000000	0.000000	0.000000	0.674998	0.028493	-0.052492	0.000000	0.000000	2.000000	67.000000	0.000000
2990.281443	0.055182	0.536335	0.039987	82.125626	60.640362	100.731117	2.353419	0.000000	-2.008111	0.000000	0.000000	0.000000	0.674998	0.028493	-0.052492	0.000000	0.000000	2.000000	67.000000	0.000000
2990.284776	0.055182	0.536335	0.039987	82.125626	60.640362	100.731117	2.353419	0.000000	-2.008111	0.000000	0.000000	0.000000	0.674998	0.028493	-0.052492	0.000000	0.000000	2.000000	67.000000	0.000000
2990.288109	0.057619	0.536457	0.039776	82.112846	60.789307	100.609398	2.240919	0.000000	-1.999362	0.000000	0.000000	0.000000	0.731317	0.036702	-0.063397	0.000000	0.000000	2.000000	67.000000	0.000000
2990.291443	0.057619	0.536457	0.039776	82.112846	60.789307	100.609398	2.240919	0.000000	-1.999362	0.000000	0.000000	0.000000	0.731317	0.036702	-0.063397	0.000000	0.000000	2.000000	67.000000	0.000000
2990.294776	0.057619	0.536457	0.039776	82.112846	60.789307	100.609398	2.240919	0.000000	-1.999362	0.000000	0.000000	0.000000	0.731317	0.036702	-0.063397	0.000000	0.000000	2.000000	67.000000	0.000000
2990.298109	0.060205	0.536603	0.039594	82.100021	60.957691	100.583809	2.119033	0.000000	-1.988796	0.000000	0.000000	0.000000	0.775681	0.043736	-0.054429	0.000000	0.000000	2.000000	67.000000	0.000000
2990.301443	0.060205	0.536603	0.039594	82.100021	60.957691	100.583809	2.119033	0.000000	-1.988796	0.000000	0.000000	0.000000	0.775681	0.043736	-0.054429	0.000000	0.000000	2.000000	67.000000	0.000000
2990.304776	0.060205	0.536603	0.039594	82.100021	60.957691	100.583809	2.119033	0.000000	-1.988796	0.000000	0.000000	0.000000	0.775681	0.043736	-0.054429	0.000000	0.000000	2.000000	67.000000	0.000000
2990.308109	0.062905	0.536759	0.039362	82.085297	61.119137	100.723724	1.989752	0.000000	-1.979725	0.000000	0.000000	0.000000	0.810081	0.046873	-0.069716	0.000000	0.000000	2.000000	67.000000	0.000000
2990.311443	0.062905	0.536759	0.039362	82.085297	61.119137	100.723724	1.989752	0.000000	-1.979725	0.000000	0.000000	0.000000	0.810081	0.046873	-0.069716	0.000000	0.000000	2.000000	67.000000	0.000000
2990.314776	0.062905	0.536759	0.039362	82.085297	61.119137	100.723724	1.989752	0.000000	-1.979725	0.000000	0.000000	0.000000	0.810081	0.046873	-0.069716	0.000000	0.000000	2.000000	67.000000	0.000000
2990.318109	0.065684	0.536912	0.039169	82.069939	61.271660	101.325813	1.854739	0.000000	-1.968105	0.000000	0.000000	0.000000	0.833569	0.045745	-0.057978	0.000000	0.000000	2.000000	67.000000	0.000000
2990.321443	0.065684	0.536912	0.039169	82.069939	61.271660	101.325813	1.854739	0.000000	-1.968105	0.000000	0.000000	0.000000	0.833569	0.045745	-0.057978	0.000000	0.000000	2.000000	67.000000	0.000000
2990.324776	0.065684	0.536912	0.039169	82.069939	61.271660	101.325813	1.854739	0.000000	-1.968105	0.000000	0.000000	0.000000	0.833569	0.045745	-0.057978	0.000000	0.000000	2.000000	67.000000	0.000000
2990.328109	0.068553	0.537075	0.038924	82.053268	61.435276	102.110847	1.715811	0.000000	-1.958442	0.000000	0.000000	0.000000	0.860832	0.048894	-0.073316	0.000000	0.000000	2.000000	67.000000	0.000000
2990.331443	0.068553	0.537075	0.038924	82.053268	61.435276	102.110847	1.715811	0.000000	-1.958442	0.000000	0.000000	0.000000	0.860832	0.048894	-0.073316	0.000000	0.000000	2.000000	67.000000	0.000000
2990.334776	0.068553	0.537075	0.038924	82.053268	61.435276	102.110847	1.715811	0.000000	-1.958442	0.000000	0.000000	0.000000	0.860832	0.048894	-0.073316	0.000000	0.000000	2.000000	67.000000	0.000000
2990.338109	0.071499	0.537217	0.038698	82.037796	61.605431	102.945610	1.572339	0.000000	-1.946223	0.000000	0.000000	0.000000	0.883765	0.042670	-0.067886	0.000000	0.000000	2.000000	67.000000	0.000000
2990.341443	0.071499	0.537217	0.038698	82.037796	61.605431	102.945610	1.572339	0.000000	-1.946223	0.000000	0.000000	0.000000	0.883765	0.042670	-0.067886	0.000000	0.000000	2.000000	67.000000	0.000000
2990.344776	0.071499	0.537217	0.038698	82.037796	61.605431	102.945610	1.572339	0.000000	-1.946223	0.000000	0.000000	0.000000	0.883765	0.042670	-0.067886	0.000000	0.000000	2.000000	67.000000	0.000000
2990.348109	0.074542	0.537376	0.038458	82.019135	61.771526	103.570305	1.425045	0.000000	-1.934909	0.000000	0.000000	0.000000	0.912725	0.047795	-0.071964	0.000000	0.000000	2.000000	67.000000	0.000000
2990.351443	0.074542	0.537376	0.038458	82.019135	61.771526	103.570305	1.425045	0.000000	-1.934909	0.000000	0.000000	0.000000	0.912725	0.047795	-0.071964	0.000000	0.000000	2.000000	67.000000	0.000000
2990.354776	0.074542	0.537376	0.038458	82.019135	61.771526	103.570305	1.425045	0.000000	-1.934909	0.000000	0.000000	0.000000	0.912725	0.047795	-0.071964	0.000000	0.000000	2.000000	67.000000	0.000000
2990.358109	0.077635	0.537498	0.038219	82.002182	61.964386	104.261627	1.272924	0.000000	-1.922915	0.000000	0.000000	0.000000	0.928007	0.036473	-0.071773	0.000000	0.000000	2.000000	67.000000	0.000000
2990.361443	0.077635	0.537498	0.038219	82.002182	61.964386	104.261627	1.272924	0.000000	-1.922915	0.000000	0.000000	0.000000	0.928007	0.036473	-0.071773	0.000000	0.000000	2.000000	67.000000	0.000000
2990.364776	0.077635	0.537498	0.038219	82.002182	61.964386	104.261627	1.272924	0.000000	-1.922915	0.000000	0.000000	0.000000	0.928007	0.036473	-0.071773	0.000000	0.000000	2.000000	67.000000	0.000000
2990.368109	0.080755	0.537636	0.037975	81.987022	62.147346	104.952469	1.118256	0.000000	-1.910952	0.000000	0.000000	0.000000	0.935903	0.041578	-0.073319	0.000000	0.000000	2.000000	67.000000	0.000000
2990.371443	0.080755	0.537636	0.037975	81.987022	62.147346	104.952469	1.118256	0.000000	-1.910952	0.000000	0.000000	0.000000	0.935903	0.041578	-0.073319	0.000000	0.000000	2.000000	67.000000	0.000000
2990.374776	0.080755	0.537636	0.037975	81.987022	62.147346	104.952469	1.118256	0.000000	-1.910952	0.000000	0.000000	0.000000	0.935903	0.041578	-0.073319	0.000000	0.000000	2.000000	67.000000	0.000000
2990.378109	0.083948	0.537765	0.037721	81.983154	62.271210	105.529350	0.962272	0.000000	-1.898733	0.000000	0.000000	0.000000	0.958170	0.038493	-0.076116	0.000000	0.000000	2.000000	67.000000	0.000000
2990.381443	0.083948	0.537765	0.037721	81.983154	62.271210	105.529350	0.962272	0.000000	-1.898733	0.000000	0.000000	0.000000	0.958170	0.038493	-0.076116	0.000000	0.000000	2.000000	67.000000	0.000000
2990.384776	0.083948	0.537765	0.037721	81.983154	62.271210	105.529350	0.962272	0.000000	-1.898733	0.000000	0.000000	0.000000	0.958170	0.038493	-0.076116	0.000000	0.000000	2.000000	67.000000	0.000000
2990.388109	0.087091	0.537903	0.037432	81.997711	62.357258	105.861748	0.802577	0.000000	-1.886047	0.000000	0.000000	0.000000	0.942906	0.041632	-0.086552	0.000000	0.000000	2.000000	67.000000	0.000000
2990.391443	0.087091	0.537903	0.037432	81.997711	62.357258	105.861748	0.802577	0.000000	-1.886047	0.000000	0.000000	0.000000	0.942906	0.041632	-0.086552	0.000000	0.000000	2.000000	67.000000	0.000000
2990.394776	0.087091	0.537903	0.037432	81.997711	62.357258	105.861748	0.802577	0.000000	-1.886047	0.000000	0.000000	0.000000	0.942906	0.041632	-0.086552	0.000000	0.000000	2.000000	67.000000	0.000000
2990.398109	0.090214	0.538059	0.037146	82.021957	62.414536	106.206215	0.645426	0.000000	-1.871621	0.000000	0.000000	0.000000	0.936749	0.046769	-0.085891	0.000000	0.000000	2.000000	67.000000	0.000000
2990.401443	0.090214	0.538059	0.037146	82.021957	62.414536	106.206215	0.645426	0.000000	-1.871621	0.000000	0.000000	0.000000	0.936749	0.046769	-0.085891	0.000000	0.000000	2.000000	67.000000	0.000000
2990.404776	0.090214	0.538059	0.037146	82.021957	62.414536	106.206215	0.645426	0.000000	-1.871621	0.000000	0.000000	0.000000	0.936749	0.046769	-0.085891	0.000000	0.000000	2.000000	67.000000	0.000000
2990.408109	0.093316	0.538232	0.036862	82.032059	62.513435	106.572159	0.489301	0.000000	-1.857306	0.000000	0.000000	0.000000	0.930665	0.051920	-0.085128	0.000000	0.000000	2.000000	67.000000	0.000000
2990.411443	0.093316	0.538232	0.036862	82.032059	62.513435	106.572159	0.489301	0.000000	-1.857306	0.000000	0.000000	0.000000	0.930665	0.051920	-0.085128	0.000000	0.000000	2.000000	67.000000	0.000000
2990.414776	0.093316	0.538232	0.036862	82.032059	62.513435	106.572159	0.489301	0.000000	-1.857306	0.000000	0.000000	0.000000	0.930665	0.051920	-0.085128	0.000000	0.000000	2.000000	67.000000	0.000000
2990.418109	0.096351	0.538423	0.036591	82.016846	62.720234	106.830650	0.334190	0.000000	-1.843118	0.000000	0.000000	0.000000	0.910591	0.057049	-0.081516	0.000000	0.000000	2.000000	67.000000	0.000000
2990.421443	0.096351	0.538423	0.036591	82.016846	62.720234	106.830650	0.334190	0.000000	-1.843118	0.000000	0.000000	0.000000	0.910591	0.057049	-0.081516	0.000000	0.000000	2.000000	67.000000	0.000000
2990.424776	0.096351	0.538423	0.036591	82.016846	62.720234	106.830650	0.334190	0.000000	-1.843118	0.000000	0.000000	0.000000	0.910591	0.057049	-0.081516	0.000000	0.000000	2.000000	67.000000	0.000000
2990.428109	0.099348	0.538620	0.036350	82.002670	62.972946	106.803284	0.182425	0.000000	-1.829532	0.000000	0.000000	0.000000	0.898983	0.059113	-0.072292	0.000000	0.000000	2.000000	67.000000	0.000000
2990.431443	0.099348	0.538620	0.036350	82.002670	62.972946	106.803284	0.182425	0.000000	-1.829532	0.000000	0.000000	0.000000	0.898983	0.059113	-0.072292	0.000000	0.000000	2.000000	67.000000	0.000000
2990.434776	0.099348	0.538620	0.036350	82.002670	62.972946	106.803284	0.182425	0.000000	-1.829532	0.000000	0.000000	0.000000	0.898983	0.059113	-0.072292	0.000000	0.000000	2.000000	67.000000	0.000000
2990.438109	0.102237	0.538796	0.036159	81.997391	63.354744	107.040840	0.032595	0.000000	-1.817483	0.000000	0.000000	0.000000	0.866767	0.052878	-0.057193	0.000000	0.000000	2.000000	67.000000	0.000000
2990.441443	0.102237	0.538796	0.036159	81.997391	63.354744	107.040840	0.032595	0.000000	-1.817483	0.000000	0.000000	0.000000	0.866767	0.052878	-0.057193	0.000000	0.000000	2.000000	67.000000	0.000000
2990.444776	0.102237	0.538796	0.036159	81.997391	63.354744	107.040840	0.032595	0.000000	-1.817483	0.000000	0.000000	0.000000	0.866767	0.052878	-0.057193	0.000000	0.000000	2.000000	67.000000	0.000000
2990.448109	0.104984	0.538928	0.035968	82.005127	63.860889	107.883865	-0.111866	0.000000	-1.807951	0.000000	0.000000	0.000000	0.824073	0.039554	-0.057384	0.000000	0.000000	2.000000	67.000000	0.000000
2990.451443	0.104984	0.538928	0.035968	82.005127	63.860889	107.883865	-0.111866	0.000000	-1.807951	0.000000	0.000000	0.000000	0.824073	0.039554	-0.057384	0.000000	0.000000	2.000000	67.000000	0.000000
2990.454776	0.104984	0.538928	0.035968	82.005127	63.860889	107.883865	-0.111866	0.000000	-1.807951	0.000000	0.000000	0.000000	0.824073	0.039554	-0.057384	0.000000	0.000000	2.000000	67.000000	0.000000
2990.458109	0.107612	0.539015	0.035773	82.031395	64.565414	109.464394	-0.249212	0.000000	-1.798387	0.000000	0.000000	0.000000	0.788356	0.026166	-0.058378	0.000000	0.000000	2.000000	67.000000	0.000000
2990.461443	0.107612	0.539015	0.035773	82.031395	64.565414	109.464394	-0.249212	0.000000	-1.798387	0.000000	0.000000	0.000000	0.788356	0.026166	-0.058378	0.000000	0.000000	2.000000	67.000000	0.000000
2990.464776	0.107612	0.539015	0.035773	82.031395	64.565414	109.464394	-0.249212	0.000000	-1.798387	0.000000	0.000000	0.000000	0.788356	0.026166	-0.058378	0.000000	0.000000	2.000000	67.000000	0.000000
2990.468109	0.110147	0.539102	0.035585	82.064217	65.326599	110.913254	-0.380604	0.000000	-1.788657	0.000000	0.000000	0.000000	0.760518	0.026171	-0.056340	0.000000	0.000000	2.000000	67.000000	0.000000
2990.471443	0.110147	0.539102	0.035585	82.064217	65.326599	110.913254	-0.380604	0.000000	-1.788657	0.000000	0.000000	0.000000	0.760518	0.026171	-0.056340	0.000000	0.000000	2.000000	67.000000	0.000000
2990.474776	0.110147	0.539102	0.035585	82.064217	65.326599	110.913254	-0.380604	0.000000	-1.788657	0.000000	0.000000	0.000000	0.760518	0.026171	-0.056340	0.000000	0.000000	2.000000	67.000000	0.000000
2990.478109	0.112650	0.539183	0.035350	82.087234	66.110909	111.597649	-0.507357	0.000000	-1.779267	0.000000	0.000000	0.000000	0.751000	0.024181	-0.070633	0.000000	0.000000	2.000000	67.000000	0.000000
2990.481443	0.112650	0.539183	0.035350	82.087234	66.110909	111.597649	-0.507357	0.000000	-1.779267	0.000000	0.000000	0.000000	0.751000	0.024181	-0.070633	0.000000	0.000000	2.000000	67.000000	0.000000
2990.484776	0.112650	0.539183	0.035350	82.087234	66.110909	111.597649	-0.507357	0.000000	-1.779267	0.000000	0.000000	0.000000	0.751000	0.024181	-0.070633	0.000000	0.000000	2.000000	67.000000	0.000000
2990.488109	0.115029	0.539229	0.035094	82.070786	66.896942	112.183777	-0.632524	0.000000	-1.767495	0.000000	0.000000	0.000000	0.713564	0.013940	-0.076905	0.000000	0.000000	2.000000	67.000000	0.000000
2990.491443	0.115029	0.539229	0.035094	82.070786	66.896942	112.183777	-0.632524	0.000000	-1.767495	0.000000	0.000000	0.000000	0.713564	0.013940	-0.076905	0.000000	0.000000	2.000000	67.000000	0.000000
2990.494776	0.115029	0.539229	0.035094	82.070786	66.896942	112.183777	-0.632524	0.000000	-1.767495	0.000000	0.000000	0.000000	0.713564	0.013940	-0.076905	0.000000	0.000000	2.000000	67.000000	0.000000
2990.498109	0.117240	0.539258	0.034847	82.025871	67.612816	112.919662	-0.751451	0.000000	-1.754678	0.000000	0.000000	0.000000	0.663268	0.008763	-0.073983	0.000000	0.000000	2.000000	67.000000	0.000000
2990.501443	0.117240	0.539258	0.034847	82.025871	67.612816	112.919662	-0.751451	0.000000	-1.754678	0.000000	0.000000	0.000000	0.663268	0.008763	-0.073983	0.000000	0.000000	2.000000	67.000000	0.000000
2990.504776	0.117240	0.539258	0.034847	82.025871	67.612816	112.919662	-0.751451	0.000000	-1.754678	0.000000	0.000000	0.000000	0.663268	0.008763	-0.073983	0.000000	0.000000	2.000000	67.000000	0.000000
2990.508109	0.119306	0.539271	0.034607	81.958260	68.128342	113.832741	-0.861996	0.000000	-1.742347	0.000000	0.000000	0.000000	0.619967	0.003627	-0.072075	0.000000	0.000000	2.000000	67.000000	0.000000
2990.511443	0.119306	0.539271	0.034607	81.958260	68.128342	113.832741	-0.861996	0.000000	-1.742347	0.000000	0.000000	0.000000	0.619967	0.003627	-0.072075	0.000000	0.000000	2.000000	67.000000	0.000000
2990.514776	0.119306	0.539271	0.034607	81.958260	68.128342	113.832741	-0.861996	0.000000	-1.742347	0.000000	0.000000	0.000000	0.619967	0.003627	-0.072075	0.000000	0.000000	2.000000	67.000000	0.000000
2990.518109	0.121153	0.539276	0.034370	81.898384	68.488396	114.779610	-0.965324	0.000000	-1.730335	0.000000	0.000000	0.000000	0.554024	0.001645	-0.071042	0.000000	0.000000	2.000000	67.000000	0.000000
2990.521443	0.121153	0.539276	0.034370	81.898384	68.488396	114.779610	-0.965324	0.000000	-1.730335	0.000000	0.000000	0.000000	0.554024	0.001645	-0.071042	0.000000	0.000000	2.000000	67.000000	0.000000
2990.524776	0.121153	0.539276	0.034370	81.898384	68.488396	114.779610	-0.965324	0.000000	-1.730335	0.000000	0.000000	0.000000	0.554024	0.001645	-0.071042	0.000000	0.000000	2.000000	67.000000	0.000000
2990.528109	0.122839	0.539226	0.034176	81.846230	68.795815	115.270233	-1.057661	0.000000	-1.718494	0.000000	0.000000	0.000000	0.505653	-0.014978	-0.058269	0.000000	0.000000	2.000000	67.000000	0.000000
2990.531443	0.122839	0.539226	0.034176	81.846230	68.795815	115.270233	-1.057661	0.000000	-1.718494	0.000000	0.000000	0.000000	0.505653	-0.014978	-0.058269	0.000000	0.000000	2.000000	67.000000	0.000000
2990.534776	0.122839	0.539226	0.034176	81.846230	68.795815	115.270233	-1.057661	0.000000	-1.718494	0.000000	0.000000	0.000000	0.505653	-0.014978	-0.058269	0.000000	0.000000	2.000000	67.000000	0.000000
2990.538109	0.124333	0.539159	0.034005	81.763809	69.238342	115.761436	-1.141937	0.000000	-1.708783	0.000000	0.000000	0.000000	0.448366	-0.020135	-0.051122	0.000000	0.000000	2.000000	67.000000	0.000000
2990.541443	0.124333	0.539159	0.034005	81.763809	69.238342	115.761436	-1.141937	0.000000	-1.708783	0.000000	0.000000	0.000000	0.448366	-0.020135	-0.051122	0.000000	0.000000	2.000000	67.000000	0.000000
2990.544776	0.124333	0.539159	0.034005	81.763809	69.238342	115.761436	-1.141937	0.000000	-1.708783	0.000000	0.000000	0.000000	0.448366	-0.020135	-0.051122	0.000000	0.000000	2.000000	67.000000	0.000000
2990.548109	0.125671	0.539053	0.033898	81.625298	69.869308	116.585197	-1.216665	0.000000	-1.700263	0.000000	0.000000	0.000000	0.401444	-0.031642	-0.032081	0.000000	0.000000	2.000000	67.000000	0.000000
2990.551443	0.125671	0.539053	0.033898	81.625298	69.869308	116.585197	-1.216665	0.000000	-1.700263	0.000000	0.000000	0.000000	0.401444	-0.031642	-0.032081	0.000000	0.000000	2.000000	67.000000	0.000000
2990.554776	0.125671	0.539053	0.033898	81.625298	69.869308	116.585197	-1.216665	0.000000	-1.700263	0.000000	0.000000	0.000000	0.401444	-0.031642	-0.032081	0.000000	0.000000	2.000000	67.000000	0.000000
2990.558109	0.126823	0.538948	0.033836	81.442490	70.599480	117.611664	-1.283572	0.000000	-1.694916	0.000000	0.000000	0.000000	0.345589	-0.031669	-0.018731	0.000000	0.000000	2.000000	67.000000	0.000000
2990.561443	0.126823	0.538948	0.033836	81.442490	70.599480	117.611664	-1.283572	0.000000	-1.694916	0.000000	0.000000	0.000000	0.345589	-0.031669	-0.018731	0.000000	0.000000	2.000000	67.000000	0.000000
2990.564776	0.126823	0.538948	0.033836	81.442490	70.599480	117.611664	-1.283572	0.000000	-1.694916	0.000000	0.000000	0.000000	0.345589	-0.031669	-0.018731	0.000000	0.000000	2.000000	67.000000	0.000000
2990.568109	0.127784	0.538853	0.033797	81.251762	71.297508	118.532852	-1.341171	0.000000	-1.691794	0.000000	0.000000	0.000000	0.288041	-0.028547	-0.011556	0.000000	0.000000	2.000000	67.000000	0.000000
2990.571443	0.127784	0.538853	0.033797	81.251762	71.297508	118.532852	-1.341171	0.000000	-1.691794	0.000000	0.000000	0.000000	0.288041	-0.028547	-0.011556	0.000000	0.000000	2.000000	67.000000	0.000000
2990.574776	0.127784	0.538853	0.033797	81.251762	71.297508	118.532852	-1.341171	0.000000	-1.691794	0.000000	0.000000	0.000000	0.288041	-0.028547	-0.011556	0.000000	0.000000	2.000000	67.000000	0.000000
2990.578109	0.128558	0.538758	0.033806	81.067833	71.917854	119.310623	-1.389178	0.000000	-1.689868	0.000000	0.000000	0.000000	0.232188	-0.028573	0.002524	0.000000	0.000000	2.000000	67.000000	0.000000
2990.581443	0.128558	0.538758	0.033806	81.067833	71.917854	119.310623	-1.389178	0.000000	-1.689868	0.000000	0.000000	0.000000	0.232188	-0.028573	0.002524	0.000000	0.000000	2.000000	67.000000	0.000000
2990.584776	0.128558	0.538758	0.033806	81.067833	71.917854	119.310623	-1.389178	0.000000	-1.689868	0.000000	0.000000	0.000000	0.232188	-0.028573	0.002524	0.000000	0.000000	2.000000	67.000000	0.000000
2990.588109	0.128558	0.538758	0.033806	80.913727	72.409485	119.946426	-1.427875	0.000000	-1.690289	0.000000	0.000000	0.000000	0.232188	-0.028573	0.002524	0.000000	0.000000	2.000000	67.000000	0.000000
2990.591443	0.129116	0.538673	0.033846	80.913727	72.409485	119.946426	-1.427875	0.000000	-1.690289	0.000000	0.000000	0.000000	0.167617	-0.025432	0.012147	0.000000	0.000000	2.000000	67.000000	0.000000
2990.594776	0.129116	0.538673	0.033846	80.913727	72.409485	119.946426	-1.427875	0.000000	-1.690289	0.000000	0.000000	0.000000	0.167617	-0.025432	0.012147	0.000000	0.000000	2.000000	67.000000	0.000000
2990.598109	0.129116	0.538673	0.033846	80.802338	72.764153	120.410446	-1.427875	0.000000	-1.690289	0.000000	0.000000	0.000000	0.167617	-0.025432	0.012147	0.000000	0.000000	2.000000	67.000000	0.000000
2990.601443	0.129116	0.538673	0.033846	80.802338	72.764153	120.410446	-1.427875	0.000000	-1.690289	0.000000	0.000000	0.000000	0.167617	-0.025432	0.012147	0.000000	0.000000	2.000000	67.000000	0.000000
2990.604776	0.129478	0.538581	0.033896	80.802338	72.764153	120.410446	-1.427875	0.000000	-1.690289	0.000000	0.000000	0.000000	0.108615	-0.027397	0.014880	0.000000	0.000000	2.000000	67.000000	0.000000
2990.608109	0.129629	0.538518	0.033996	80.728119	72.969261	120.698349	-1.455811	0.000000	-1.692313	0.000000	0.000000	0.000000	0.045349	-0.019100	0.030132	0.000000	0.000000	2.000000	67.000000	0.000000
2990.611443	0.129629	0.538518	0.033996	80.728119	72.969261	120.698349	-1.455811	0.000000	-1.692313	0.000000	0.000000	0.000000	0.045349	-0.019100	0.030132	0.000000	0.000000	2.000000	67.000000	0.000000
2990.614776	0.129629	0.538518	0.033996	80.728119	72.969261	120.698349	-1.455811	0.000000	-1.692313	0.000000	0.000000	0.000000	0.045349	-0.019100	0.030132	0.000000	0.000000	2.000000	67.000000	0.000000
2990.618109	0.129629	0.538518	0.033996	80.697014	73.045456	120.817581	-1.481472	0.000000	-1.699815	0.000000	0.000000	0.000000	0.045349	-0.019100	0.030132	0.000000	0.000000	2.000000	67.000000	0.000000
2990.621443	0.129588	0.538465	0.034124	80.697014	73.045456	120.817581	-1.481472	0.000000	-1.699815	0.000000	0.000000	0.000000	-0.012335	-0.015933	0.038330	0.000000	0.000000	2.000000	67.000000	0.000000
2990.624776	0.129588	0.538465	0.034124	80.697014	73.045456	120.817581	-1.481472	0.000000	-1.699815	0.000000	0.000000	0.000000	-0.012335	-0.015933	0.038330	0.000000	0.000000	2.000000	67.000000	0.000000
2990.628109	0.129588	0.538465	0.034124	80.700035	73.033890	120.828957	-1.481472	0.000000	-1.699815	0.000000	0.000000	0.000000	-0.012335	-0.015933	0.038330	0.000000	0.000000	2.000000	67.000000	0.000000
2990.631443	0.129588	0.538465	0.034124	80.700035	73.033890	120.828957	-1.481472	0.000000	-1.699815	0.000000	0.000000	0.000000	-0.012335	-0.015933	0.038330	0.000000	0.000000	2.000000	67.000000	0.000000
2990.634776	0.129397	0.538405	0.034249	80.700035	73.033890	120.828957	-1.481472	0.000000	-1.699815	0.000000	0.000000	0.000000	-0.057455	-0.017890	0.037558	0.000000	0.000000	2.000000	67.000000	0.000000
[truncated: 650 more rows]
