# Supplementary material for: Haptic Guidance Needs to Be Intuitive Not Just Informative to Improve Human Motor Accuracy
Source: PLoS One. 2016 Mar 16;11(3):e0150912. doi: 10.1371/journal.pone.0150912 (PMC4794196; doi:10.1371/journal.pone.0150912)
Supplement: S2 Data — (ZIP) [file pone.0150912.s002.zip › Subject10/exp2_0068.txt]

Time	PosX	PosY	PosZ	RotX	RotY	RotZ	ForceX	ForceY	ForceZ	MomentX	MomentY	MomentZ	VelocityX	VelocityY	VelocityZ	CalibratedWeight	ButtonDown	Condition	Trial	Visual
2996.876566	-0.000656	0.549183	0.253999	80.983849	131.212265	156.370651	-1.821242	0.000000	-4.656509	0.000000	0.000000	0.000000	-0.020238	-0.008803	-0.022316	0.000000	1.000000	2.000000	68.000000	0.000000
2996.879900	-0.000656	0.549183	0.253999	80.983849	131.212265	156.370651	-1.821242	0.000000	-4.656509	0.000000	0.000000	0.000000	-0.020238	-0.008803	-0.022316	0.000000	1.000000	2.000000	68.000000	0.000000
2996.883233	-0.000758	0.549185	0.253858	80.983849	131.212265	156.370651	-1.821242	0.000000	-4.656509	0.000000	0.000000	0.000000	-0.030339	0.000453	-0.042288	0.000000	1.000000	2.000000	68.000000	0.000000
2996.886566	-0.000758	0.549185	0.253858	80.866409	131.335663	156.587860	-1.821242	0.000000	-4.656509	0.000000	0.000000	0.000000	-0.030339	0.000453	-0.042288	0.000000	1.000000	2.000000	68.000000	0.000000
2996.889900	-0.001465	0.548857	0.253149	80.866409	131.335663	156.587860	-1.821242	0.000000	-4.656509	0.000000	0.000000	0.000000	-0.212209	-0.098505	-0.212868	0.000000	1.000000	2.000000	68.000000	0.000000
2996.893233	-0.001465	0.548857	0.253149	80.866409	131.335663	156.587860	-1.821242	0.000000	-4.656509	0.000000	0.000000	0.000000	-0.212209	-0.098505	-0.212868	0.000000	1.000000	2.000000	68.000000	0.000000
2996.896566	-0.001465	0.548857	0.253149	80.759094	130.971512	156.336792	-1.813644	0.000000	-4.659473	0.000000	0.000000	0.000000	-0.212209	-0.098505	-0.212868	0.000000	1.000000	2.000000	68.000000	0.000000
2996.899900	-0.001465	0.548857	0.253149	80.759094	130.971512	156.336792	-1.813644	0.000000	-4.659473	0.000000	0.000000	0.000000	-0.212209	-0.098505	-0.212868	0.000000	1.000000	2.000000	68.000000	0.000000
2996.903233	-0.002002	0.548980	0.252426	80.759094	130.971512	156.336792	-1.813644	0.000000	-4.659473	0.000000	0.000000	0.000000	-0.161245	0.037119	-0.216718	0.000000	1.000000	2.000000	68.000000	0.000000
2996.906566	-0.002002	0.548980	0.252426	80.507217	130.267075	155.820679	-1.813644	0.000000	-4.659473	0.000000	0.000000	0.000000	-0.161245	0.037119	-0.216718	0.000000	1.000000	2.000000	68.000000	0.000000
2996.909900	-0.002571	0.548866	0.251387	80.507217	130.267075	155.820679	-1.813644	0.000000	-4.659473	0.000000	0.000000	0.000000	-0.170667	-0.034335	-0.311668	0.000000	1.000000	2.000000	68.000000	0.000000
2996.913233	-0.002571	0.548866	0.251387	80.507217	130.267075	155.820679	-1.813644	0.000000	-4.659473	0.000000	0.000000	0.000000	-0.170667	-0.034335	-0.311668	0.000000	1.000000	2.000000	68.000000	0.000000
2996.916566	-0.002571	0.548866	0.251387	80.145279	128.805588	154.640976	-1.806864	0.000000	-4.662107	0.000000	0.000000	0.000000	-0.170667	-0.034335	-0.311668	0.000000	1.000000	2.000000	68.000000	0.000000
2996.919900	-0.003172	0.548700	0.250257	80.145279	128.805588	154.640976	-1.806864	0.000000	-4.662107	0.000000	0.000000	0.000000	-0.180119	-0.049642	-0.338951	0.000000	1.000000	2.000000	68.000000	0.000000
2996.923233	-0.003172	0.548700	0.250257	80.145279	128.805588	154.640976	-1.806864	0.000000	-4.662107	0.000000	0.000000	0.000000	-0.180119	-0.049642	-0.338951	0.000000	1.000000	2.000000	68.000000	0.000000
2996.926566	-0.003172	0.548700	0.250257	79.882576	126.047943	152.212341	-1.804231	0.000000	-4.663126	0.000000	0.000000	0.000000	-0.180119	-0.049642	-0.338951	0.000000	1.000000	2.000000	68.000000	0.000000
2996.929900	-0.003502	0.548565	0.249059	79.882576	126.047943	152.212341	-1.804231	0.000000	-4.663126	0.000000	0.000000	0.000000	-0.098967	-0.040580	-0.359674	0.000000	1.000000	2.000000	68.000000	0.000000
2996.933233	-0.003502	0.548565	0.249059	79.882576	126.047943	152.212341	-1.804231	0.000000	-4.663126	0.000000	0.000000	0.000000	-0.098967	-0.040580	-0.359674	0.000000	1.000000	2.000000	68.000000	0.000000
2996.936566	-0.003502	0.548565	0.249059	79.846832	121.495651	148.019882	-1.806412	0.000000	-4.662282	0.000000	0.000000	0.000000	-0.098967	-0.040580	-0.359674	0.000000	1.000000	2.000000	68.000000	0.000000
2996.939900	-0.003764	0.548527	0.248003	79.846832	121.495651	148.019882	-1.806412	0.000000	-4.662282	0.000000	0.000000	0.000000	-0.078773	-0.011561	-0.316808	0.000000	1.000000	2.000000	68.000000	0.000000
2996.943233	-0.003764	0.548527	0.248003	79.846832	121.495651	148.019882	-1.806412	0.000000	-4.662282	0.000000	0.000000	0.000000	-0.078773	-0.011561	-0.316808	0.000000	1.000000	2.000000	68.000000	0.000000
2996.946566	-0.003764	0.548527	0.248003	79.976013	116.231117	143.087219	-1.808808	0.000000	-4.661353	0.000000	0.000000	0.000000	-0.078773	-0.011561	-0.316808	0.000000	1.000000	2.000000	68.000000	0.000000
2996.949900	-0.004126	0.548372	0.246958	79.976013	116.231117	143.087219	-1.808808	0.000000	-4.661353	0.000000	0.000000	0.000000	-0.108637	-0.046354	-0.313233	0.000000	0.000000	2.000000	68.000000	0.000000
2996.953233	-0.004126	0.548372	0.246958	79.976013	116.231117	143.087219	-1.808808	0.000000	-4.661353	0.000000	0.000000	0.000000	-0.108637	-0.046354	-0.313233	0.000000	0.000000	2.000000	68.000000	0.000000
2996.956566	-0.004126	0.548372	0.246958	80.235840	111.053093	138.129288	-1.809514	0.000000	-4.661079	0.000000	0.000000	0.000000	-0.108637	-0.046354	-0.313233	0.000000	0.000000	2.000000	68.000000	0.000000
2996.959900	-0.004320	0.548175	0.245886	80.235840	111.053093	138.129288	-1.809514	0.000000	-4.661079	0.000000	0.000000	0.000000	-0.058193	-0.059167	-0.321579	0.000000	0.000000	2.000000	68.000000	0.000000
2996.963233	-0.004320	0.548175	0.245886	80.235840	111.053093	138.129288	-1.809514	0.000000	-4.661079	0.000000	0.000000	0.000000	-0.058193	-0.059167	-0.321579	0.000000	0.000000	2.000000	68.000000	0.000000
2996.966566	-0.004320	0.548175	0.245886	80.492462	106.030510	133.279236	-1.813172	0.000000	-4.659657	0.000000	0.000000	0.000000	-0.058193	-0.059167	-0.321579	0.000000	0.000000	2.000000	68.000000	0.000000
2996.969900	-0.004513	0.547927	0.244723	80.492462	106.030510	133.279236	-1.813172	0.000000	-4.659657	0.000000	0.000000	0.000000	-0.057833	-0.074356	-0.349091	0.000000	0.000000	2.000000	68.000000	0.000000
2996.973233	-0.004513	0.547927	0.244723	80.492462	106.030510	133.279236	-1.813172	0.000000	-4.659657	0.000000	0.000000	0.000000	-0.057833	-0.074356	-0.349091	0.000000	0.000000	2.000000	68.000000	0.000000
2996.976566	-0.004513	0.547927	0.244723	80.686897	101.099953	128.505646	-1.817470	0.000000	-4.657983	0.000000	0.000000	0.000000	-0.057833	-0.074356	-0.349091	0.000000	0.000000	2.000000	68.000000	0.000000
2996.979900	-0.004738	0.547713	0.243520	80.686897	101.099953	128.505646	-1.817470	0.000000	-4.657983	0.000000	0.000000	0.000000	-0.067534	-0.064129	-0.360994	0.000000	0.000000	2.000000	68.000000	0.000000
2996.983233	-0.004738	0.547713	0.243520	80.686897	101.099953	128.505646	-1.817470	0.000000	-4.657983	0.000000	0.000000	0.000000	-0.067534	-0.064129	-0.360994	0.000000	0.000000	2.000000	68.000000	0.000000
2996.986566	-0.004738	0.547713	0.243520	80.762436	96.279938	123.849716	-1.821525	0.000000	-4.656398	0.000000	0.000000	0.000000	-0.067534	-0.064129	-0.360994	0.000000	0.000000	2.000000	68.000000	0.000000
2996.989900	-0.004763	0.547444	0.242338	80.762436	96.279938	123.849716	-1.821525	0.000000	-4.656398	0.000000	0.000000	0.000000	-0.007565	-0.080756	-0.354588	0.000000	0.000000	2.000000	68.000000	0.000000
2996.993233	-0.004763	0.547444	0.242338	80.762436	96.279938	123.849716	-1.821525	0.000000	-4.656398	0.000000	0.000000	0.000000	-0.007565	-0.080756	-0.354588	0.000000	0.000000	2.000000	68.000000	0.000000
2996.996566	-0.004763	0.547444	0.242338	80.705635	91.638344	119.406052	-1.828803	0.000000	-4.653545	0.000000	0.000000	0.000000	-0.007565	-0.080756	-0.354588	0.000000	0.000000	2.000000	68.000000	0.000000
2996.999900	-0.004722	0.547175	0.241153	80.705635	91.638344	119.406052	-1.828803	0.000000	-4.653545	0.000000	0.000000	0.000000	0.012365	-0.080771	-0.355380	0.000000	0.000000	2.000000	68.000000	0.000000
2997.003233	-0.004722	0.547175	0.241153	80.705635	91.638344	119.406052	-1.828803	0.000000	-4.653545	0.000000	0.000000	0.000000	0.012365	-0.080771	-0.355380	0.000000	0.000000	2.000000	68.000000	0.000000
2997.006566	-0.004722	0.547175	0.241153	80.597275	87.465981	115.412888	-1.837264	0.000000	-4.650211	0.000000	0.000000	0.000000	0.012365	-0.080771	-0.355380	0.000000	0.000000	2.000000	68.000000	0.000000
2997.009900	-0.004549	0.546897	0.240048	80.597275	87.465981	115.412888	-1.837264	0.000000	-4.650211	0.000000	0.000000	0.000000	0.051891	-0.083424	-0.331541	0.000000	0.000000	2.000000	68.000000	0.000000
2997.013233	-0.004549	0.546897	0.240048	80.597275	87.465981	115.412888	-1.837264	0.000000	-4.650211	0.000000	0.000000	0.000000	0.051891	-0.083424	-0.331541	0.000000	0.000000	2.000000	68.000000	0.000000
2997.016566	-0.004549	0.546897	0.240048	80.549820	84.028244	112.073486	-1.847466	0.000000	-4.646167	0.000000	0.000000	0.000000	0.051891	-0.083424	-0.331541	0.000000	0.000000	2.000000	68.000000	0.000000
2997.019900	-0.004244	0.546577	0.238914	80.549820	84.028244	112.073486	-1.847466	0.000000	-4.646167	0.000000	0.000000	0.000000	0.091442	-0.096028	-0.340184	0.000000	0.000000	2.000000	68.000000	0.000000
2997.023233	-0.004244	0.546577	0.238914	80.549820	84.028244	112.073486	-1.847466	0.000000	-4.646167	0.000000	0.000000	0.000000	0.091442	-0.096028	-0.340184	0.000000	0.000000	2.000000	68.000000	0.000000
2997.026566	-0.004244	0.546577	0.238914	80.584305	81.621513	109.677856	-1.860135	0.000000	-4.641109	0.000000	0.000000	0.000000	0.091442	-0.096028	-0.340184	0.000000	0.000000	2.000000	68.000000	0.000000
2997.029900	-0.003940	0.546232	0.237732	80.584305	81.621513	109.677856	-1.860135	0.000000	-4.641109	0.000000	0.000000	0.000000	0.091234	-0.103496	-0.354684	0.000000	0.000000	2.000000	68.000000	0.000000
2997.033233	-0.003940	0.546232	0.237732	80.584305	81.621513	109.677856	-1.860135	0.000000	-4.641109	0.000000	0.000000	0.000000	0.091234	-0.103496	-0.354684	0.000000	0.000000	2.000000	68.000000	0.000000
2997.036566	-0.003940	0.546232	0.237732	80.657860	80.766739	108.789047	-1.873199	0.000000	-4.635852	0.000000	0.000000	0.000000	0.091234	-0.103496	-0.354684	0.000000	0.000000	2.000000	68.000000	0.000000
2997.039900	-0.003571	0.545854	0.236437	80.657860	80.766739	108.789047	-1.873199	0.000000	-4.635852	0.000000	0.000000	0.000000	0.110863	-0.113377	-0.388355	0.000000	0.000000	2.000000	68.000000	0.000000
2997.043233	-0.003571	0.545854	0.236437	80.657860	80.766739	108.789047	-1.873199	0.000000	-4.635852	0.000000	0.000000	0.000000	0.110863	-0.113377	-0.388355	0.000000	0.000000	2.000000	68.000000	0.000000
2997.046566	-0.003571	0.545854	0.236437	80.788254	81.591042	109.526352	-1.888214	0.000000	-4.629757	0.000000	0.000000	0.000000	0.110863	-0.113377	-0.388355	0.000000	0.000000	2.000000	68.000000	0.000000
2997.049900	-0.003202	0.545401	0.235002	80.788254	81.591042	109.526352	-1.888214	0.000000	-4.629757	0.000000	0.000000	0.000000	0.110652	-0.135801	-0.430585	0.000000	0.000000	2.000000	68.000000	0.000000
2997.053233	-0.003202	0.545401	0.235002	80.788254	81.591042	109.526352	-1.888214	0.000000	-4.629757	0.000000	0.000000	0.000000	0.110652	-0.135801	-0.430585	0.000000	0.000000	2.000000	68.000000	0.000000
2997.056566	-0.003202	0.545401	0.235002	80.944664	83.107117	110.938354	-1.904298	0.000000	-4.623165	0.000000	0.000000	0.000000	0.110652	-0.135801	-0.430585	0.000000	0.000000	2.000000	68.000000	0.000000
2997.059900	-0.002867	0.544815	0.233415	80.944664	83.107117	110.938354	-1.904298	0.000000	-4.623165	0.000000	0.000000	0.000000	0.100553	-0.175718	-0.475951	0.000000	0.000000	2.000000	68.000000	0.000000
2997.063233	-0.002867	0.544815	0.233415	80.944664	83.107117	110.938354	-1.904298	0.000000	-4.623165	0.000000	0.000000	0.000000	0.100553	-0.175718	-0.475951	0.000000	0.000000	2.000000	68.000000	0.000000
2997.066566	-0.002867	0.544815	0.233415	81.119316	84.804955	112.521446	-1.921002	0.000000	-4.616249	0.000000	0.000000	0.000000	0.100553	-0.175718	-0.475951	0.000000	0.000000	2.000000	68.000000	0.000000
2997.069900	-0.002532	0.544056	0.231648	81.119316	84.804955	112.521446	-1.921002	0.000000	-4.616249	0.000000	0.000000	0.000000	0.100300	-0.227872	-0.530083	0.000000	0.000000	2.000000	68.000000	0.000000
2997.073233	-0.002532	0.544056	0.231648	81.119316	84.804955	112.521446	-1.921002	0.000000	-4.616249	0.000000	0.000000	0.000000	0.100300	-0.227872	-0.530083	0.000000	0.000000	2.000000	68.000000	0.000000
2997.076566	-0.002532	0.544056	0.231648	81.283463	86.586227	114.195885	-1.939126	0.000000	-4.608665	0.000000	0.000000	0.000000	0.100300	-0.227872	-0.530083	0.000000	0.000000	2.000000	68.000000	0.000000
2997.079900	-0.002232	0.543082	0.229671	81.283463	86.586227	114.195885	-1.939126	0.000000	-4.608665	0.000000	0.000000	0.000000	0.090217	-0.292118	-0.593342	0.000000	0.000000	2.000000	68.000000	0.000000
2997.083233	-0.002232	0.543082	0.229671	81.283463	86.586227	114.195885	-1.939126	0.000000	-4.608665	0.000000	0.000000	0.000000	0.090217	-0.292118	-0.593342	0.000000	0.000000	2.000000	68.000000	0.000000
2997.086566	-0.002232	0.543082	0.229671	81.396706	88.510399	116.059433	-1.958389	0.000000	-4.600512	0.000000	0.000000	0.000000	0.090217	-0.292118	-0.593342	0.000000	0.000000	2.000000	68.000000	0.000000
2997.089900	-0.002062	0.541975	0.227501	81.396706	88.510399	116.059433	-1.958389	0.000000	-4.600512	0.000000	0.000000	0.000000	0.050868	-0.332106	-0.650782	0.000000	0.000000	2.000000	68.000000	0.000000
2997.093233	-0.002062	0.541975	0.227501	81.396706	88.510399	116.059433	-1.958389	0.000000	-4.600512	0.000000	0.000000	0.000000	0.050868	-0.332106	-0.650782	0.000000	0.000000	2.000000	68.000000	0.000000
2997.096566	-0.002062	0.541975	0.227501	81.425171	90.561401	118.112579	-1.977052	0.000000	-4.592523	0.000000	0.000000	0.000000	0.050868	-0.332106	-0.650782	0.000000	0.000000	2.000000	68.000000	0.000000
2997.099900	-0.002023	0.540815	0.225161	81.425171	90.561401	118.112579	-1.977052	0.000000	-4.592523	0.000000	0.000000	0.000000	0.011832	-0.348042	-0.702069	0.000000	0.000000	2.000000	68.000000	0.000000
2997.103233	-0.002023	0.540815	0.225161	81.425171	90.561401	118.112579	-1.977052	0.000000	-4.592523	0.000000	0.000000	0.000000	0.011832	-0.348042	-0.702069	0.000000	0.000000	2.000000	68.000000	0.000000
2997.106566	-0.002023	0.540815	0.225161	81.407578	92.657982	120.249184	-1.995021	0.000000	-4.584745	0.000000	0.000000	0.000000	0.011832	-0.348042	-0.702069	0.000000	0.000000	2.000000	68.000000	0.000000
2997.109900	-0.002177	0.539677	0.222638	81.407578	92.657982	120.249184	-1.995021	0.000000	-4.584745	0.000000	0.000000	0.000000	-0.046164	-0.341508	-0.756872	0.000000	0.000000	2.000000	68.000000	0.000000
2997.113233	-0.002177	0.539677	0.222638	81.407578	92.657982	120.249184	-1.995021	0.000000	-4.584745	0.000000	0.000000	0.000000	-0.046164	-0.341508	-0.756872	0.000000	0.000000	2.000000	68.000000	0.000000
2997.116566	-0.002177	0.539677	0.222638	81.373680	94.786301	122.434517	-2.011326	0.000000	-4.577616	0.000000	0.000000	0.000000	-0.046164	-0.341508	-0.756872	0.000000	0.000000	2.000000	68.000000	0.000000
2997.119900	-0.002457	0.538597	0.219926	81.373680	94.786301	122.434517	-2.011326	0.000000	-4.577616	0.000000	0.000000	0.000000	-0.084182	-0.323850	-0.813659	0.000000	0.000000	2.000000	68.000000	0.000000
2997.123233	-0.002457	0.538597	0.219926	81.373680	94.786301	122.434517	-2.011326	0.000000	-4.577616	0.000000	0.000000	0.000000	-0.084182	-0.323850	-0.813659	0.000000	0.000000	2.000000	68.000000	0.000000
2997.126566	-0.002457	0.538597	0.219926	81.278481	96.826904	124.580299	-2.027185	0.000000	-4.570615	0.000000	0.000000	0.000000	-0.084182	-0.323850	-0.813659	0.000000	0.000000	2.000000	68.000000	0.000000
2997.129900	-0.002895	0.537563	0.217074	81.278481	96.826904	124.580299	-2.027185	0.000000	-4.570615	0.000000	0.000000	0.000000	-0.131329	-0.310163	-0.855589	0.000000	0.000000	2.000000	68.000000	0.000000
2997.133233	-0.002895	0.537563	0.217074	81.278481	96.826904	124.580299	-2.027185	0.000000	-4.570615	0.000000	0.000000	0.000000	-0.131329	-0.310163	-0.855589	0.000000	0.000000	2.000000	68.000000	0.000000
2997.136566	-0.002895	0.537563	0.217074	81.088684	98.648102	126.571793	-2.041707	0.000000	-4.564146	0.000000	0.000000	0.000000	-0.131329	-0.310163	-0.855589	0.000000	0.000000	2.000000	68.000000	0.000000
2997.139900	-0.003424	0.536688	0.214101	81.088684	98.648102	126.571793	-2.041707	0.000000	-4.564146	0.000000	0.000000	0.000000	-0.158692	-0.262401	-0.891871	0.000000	0.000000	2.000000	68.000000	0.000000
2997.143233	-0.003424	0.536688	0.214101	81.088684	98.648102	126.571793	-2.041707	0.000000	-4.564146	0.000000	0.000000	0.000000	-0.158692	-0.262401	-0.891871	0.000000	0.000000	2.000000	68.000000	0.000000
2997.146566	-0.003424	0.536688	0.214101	80.782883	100.173019	128.355881	-2.055904	0.000000	-4.557769	0.000000	0.000000	0.000000	-0.158692	-0.262401	-0.891871	0.000000	0.000000	2.000000	68.000000	0.000000
2997.149900	-0.004043	0.535885	0.211067	80.782883	100.173019	128.355881	-2.055904	0.000000	-4.557769	0.000000	0.000000	0.000000	-0.185698	-0.240903	-0.910085	0.000000	0.000000	2.000000	68.000000	0.000000
2997.153233	-0.004043	0.535885	0.211067	80.782883	100.173019	128.355881	-2.055904	0.000000	-4.557769	0.000000	0.000000	0.000000	-0.185698	-0.240903	-0.910085	0.000000	0.000000	2.000000	68.000000	0.000000
2997.156566	-0.004043	0.535885	0.211067	80.416328	101.372078	129.863632	-2.069324	0.000000	-4.551692	0.000000	0.000000	0.000000	-0.185698	-0.240903	-0.910085	0.000000	0.000000	2.000000	68.000000	0.000000
2997.159900	-0.004750	0.535190	0.207968	80.416328	101.372078	129.863632	-2.069324	0.000000	-4.551692	0.000000	0.000000	0.000000	-0.212254	-0.208782	-0.929711	0.000000	0.000000	2.000000	68.000000	0.000000
2997.163233	-0.004750	0.535190	0.207968	80.416328	101.372078	129.863632	-2.069324	0.000000	-4.551692	0.000000	0.000000	0.000000	-0.212254	-0.208782	-0.929711	0.000000	0.000000	2.000000	68.000000	0.000000
2997.166566	-0.004750	0.535190	0.207968	80.087357	101.961937	130.770447	-2.082021	0.000000	-4.545897	0.000000	0.000000	0.000000	-0.212254	-0.208782	-0.929711	0.000000	0.000000	2.000000	68.000000	0.000000
2997.169900	-0.005483	0.534575	0.204910	80.087357	101.961937	130.770447	-2.082021	0.000000	-4.545897	0.000000	0.000000	0.000000	-0.219757	-0.184367	-0.917482	0.000000	0.000000	2.000000	68.000000	0.000000
2997.173233	-0.005483	0.534575	0.204910	80.087357	101.961937	130.770447	-2.082021	0.000000	-4.545897	0.000000	0.000000	0.000000	-0.219757	-0.184367	-0.917482	0.000000	0.000000	2.000000	68.000000	0.000000
2997.176566	-0.005483	0.534575	0.204910	79.871773	101.534508	130.645126	-2.094252	0.000000	-4.540277	0.000000	0.000000	0.000000	-0.219757	-0.184367	-0.917482	0.000000	0.000000	2.000000	68.000000	0.000000
2997.179900	-0.006303	0.534057	0.201874	79.871773	101.534508	130.645126	-2.094252	0.000000	-4.540277	0.000000	0.000000	0.000000	-0.245894	-0.155431	-0.910795	0.000000	0.000000	2.000000	68.000000	0.000000
2997.183233	-0.006303	0.534057	0.201874	79.871773	101.534508	130.645126	-2.094252	0.000000	-4.540277	0.000000	0.000000	0.000000	-0.245894	-0.155431	-0.910795	0.000000	0.000000	2.000000	68.000000	0.000000
2997.186566	-0.006303	0.534057	0.201874	79.806862	100.298477	129.656143	-2.105004	0.000000	-4.535301	0.000000	0.000000	0.000000	-0.245894	-0.155431	-0.910795	0.000000	0.000000	2.000000	68.000000	0.000000
2997.189900	-0.007147	0.533678	0.198926	79.806862	100.298477	129.656143	-2.105004	0.000000	-4.535301	0.000000	0.000000	0.000000	-0.253197	-0.113732	-0.884346	0.000000	0.000000	2.000000	68.000000	0.000000
2997.193233	-0.007147	0.533678	0.198926	79.806862	100.298477	129.656143	-2.105004	0.000000	-4.535301	0.000000	0.000000	0.000000	-0.253197	-0.113732	-0.884346	0.000000	0.000000	2.000000	68.000000	0.000000
2997.196566	-0.007147	0.533678	0.198926	79.875275	98.780914	128.314148	-2.114822	0.000000	-4.530731	0.000000	0.000000	0.000000	-0.253197	-0.113732	-0.884346	0.000000	0.000000	2.000000	68.000000	0.000000
2997.199900	-0.008014	0.533412	0.196019	79.875275	98.780914	128.314148	-2.114822	0.000000	-4.530731	0.000000	0.000000	0.000000	-0.260305	-0.079603	-0.872204	0.000000	0.000000	2.000000	68.000000	0.000000
2997.203233	-0.008014	0.533412	0.196019	79.875275	98.780914	128.314148	-2.114822	0.000000	-4.530731	0.000000	0.000000	0.000000	-0.260305	-0.079603	-0.872204	0.000000	0.000000	2.000000	68.000000	0.000000
2997.206566	-0.008014	0.533412	0.196019	79.985390	97.245659	126.915710	-2.124097	0.000000	-4.526391	0.000000	0.000000	0.000000	-0.260305	-0.079603	-0.872204	0.000000	0.000000	2.000000	68.000000	0.000000
2997.209900	-0.008843	0.533256	0.193119	79.985390	97.245659	126.915710	-2.124097	0.000000	-4.526391	0.000000	0.000000	0.000000	-0.248682	-0.047053	-0.869869	0.000000	0.000000	2.000000	68.000000	0.000000
2997.213233	-0.008843	0.533256	0.193119	79.985390	97.245659	126.915710	-2.124097	0.000000	-4.526391	0.000000	0.000000	0.000000	-0.248682	-0.047053	-0.869869	0.000000	0.000000	2.000000	68.000000	0.000000
2997.216566	-0.008843	0.533256	0.193119	80.080460	95.820061	125.616234	-2.134294	0.000000	-4.521591	0.000000	0.000000	0.000000	-0.248682	-0.047053	-0.869869	0.000000	0.000000	2.000000	68.000000	0.000000
2997.219900	-0.009664	0.533186	0.190213	80.080460	95.820061	125.616234	-2.134294	0.000000	-4.521591	0.000000	0.000000	0.000000	-0.246345	-0.020881	-0.872051	0.000000	0.000000	2.000000	68.000000	0.000000
2997.223233	-0.009664	0.533186	0.190213	80.080460	95.820061	125.616234	-2.134294	0.000000	-4.521591	0.000000	0.000000	0.000000	-0.246345	-0.020881	-0.872051	0.000000	0.000000	2.000000	68.000000	0.000000
2997.226566	-0.009664	0.533186	0.190213	80.189445	94.675797	124.558525	-2.144986	0.000000	-4.516529	0.000000	0.000000	0.000000	-0.246345	-0.020881	-0.872051	0.000000	0.000000	2.000000	68.000000	0.000000
2997.229900	-0.010507	0.533159	0.187233	80.189445	94.675797	124.558525	-2.144986	0.000000	-4.516529	0.000000	0.000000	0.000000	-0.252860	-0.008052	-0.893996	0.000000	0.000000	2.000000	68.000000	0.000000
2997.233233	-0.010507	0.533159	0.187233	80.189445	94.675797	124.558525	-2.144986	0.000000	-4.516529	0.000000	0.000000	0.000000	-0.252860	-0.008052	-0.893996	0.000000	0.000000	2.000000	68.000000	0.000000
2997.236566	-0.010507	0.533159	0.187233	80.349419	93.783432	123.682381	-2.156232	0.000000	-4.511171	0.000000	0.000000	0.000000	-0.252860	-0.008052	-0.893996	0.000000	0.000000	2.000000	68.000000	0.000000
2997.239900	-0.011433	0.533073	0.184225	80.349419	93.783432	123.682381	-2.156232	0.000000	-4.511171	0.000000	0.000000	0.000000	-0.277677	-0.025805	-0.902218	0.000000	0.000000	2.000000	68.000000	0.000000
2997.243233	-0.011433	0.533073	0.184225	80.349419	93.783432	123.682381	-2.156232	0.000000	-4.511171	0.000000	0.000000	0.000000	-0.277677	-0.025805	-0.902218	0.000000	0.000000	2.000000	68.000000	0.000000
2997.246566	-0.011433	0.533073	0.184225	80.542580	93.205727	123.128365	-2.166419	0.000000	-4.506288	0.000000	0.000000	0.000000	-0.277677	-0.025805	-0.902218	0.000000	0.000000	2.000000	68.000000	0.000000
2997.249900	-0.012410	0.533003	0.181217	80.542580	93.205727	123.128365	-2.166419	0.000000	-4.506288	0.000000	0.000000	0.000000	-0.293138	-0.021169	-0.902347	0.000000	0.000000	2.000000	68.000000	0.000000
2997.253233	-0.012410	0.533003	0.181217	80.542580	93.205727	123.128365	-2.166419	0.000000	-4.506288	0.000000	0.000000	0.000000	-0.293138	-0.021169	-0.902347	0.000000	0.000000	2.000000	68.000000	0.000000
2997.256566	-0.012410	0.533003	0.181217	80.712296	92.859772	122.826569	-2.175876	0.000000	-4.501729	0.000000	0.000000	0.000000	-0.293138	-0.021169	-0.902347	0.000000	0.000000	2.000000	68.000000	0.000000
2997.259900	-0.013467	0.532908	0.178177	80.712296	92.859772	122.826569	-2.175876	0.000000	-4.501729	0.000000	0.000000	0.000000	-0.317197	-0.028251	-0.912033	0.000000	0.000000	2.000000	68.000000	0.000000
2997.263233	-0.013467	0.532908	0.178177	80.712296	92.859772	122.826569	-2.175876	0.000000	-4.501729	0.000000	0.000000	0.000000	-0.317197	-0.028251	-0.912033	0.000000	0.000000	2.000000	68.000000	0.000000
2997.266566	-0.013467	0.532908	0.178177	80.841995	92.761696	122.784523	-2.184304	0.000000	-4.497645	0.000000	0.000000	0.000000	-0.317197	-0.028251	-0.912033	0.000000	0.000000	2.000000	68.000000	0.000000
2997.269900	-0.014636	0.532873	0.175202	80.841995	92.761696	122.784523	-2.184304	0.000000	-4.497645	0.000000	0.000000	0.000000	-0.350507	-0.010746	-0.892572	0.000000	0.000000	2.000000	68.000000	0.000000
2997.273233	-0.014636	0.532873	0.175202	80.841995	92.761696	122.784523	-2.184304	0.000000	-4.497645	0.000000	0.000000	0.000000	-0.350507	-0.010746	-0.892572	0.000000	0.000000	2.000000	68.000000	0.000000
2997.276566	-0.014636	0.532873	0.175202	80.899666	92.822136	122.919968	-2.190044	0.000000	-4.494853	0.000000	0.000000	0.000000	-0.350507	-0.010746	-0.892572	0.000000	0.000000	2.000000	68.000000	0.000000
2997.279900	-0.015852	0.532901	0.172202	80.899666	92.822136	122.919968	-2.190044	0.000000	-4.494853	0.000000	0.000000	0.000000	-0.364817	0.008588	-0.899890	0.000000	0.000000	2.000000	68.000000	0.000000
2997.283233	-0.015852	0.532901	0.172202	80.899666	92.822136	122.919968	-2.190044	0.000000	-4.494853	0.000000	0.000000	0.000000	-0.364817	0.008588	-0.899890	0.000000	0.000000	2.000000	68.000000	0.000000
2997.286566	-0.015852	0.532901	0.172202	80.911201	93.197250	123.341949	-2.195218	0.000000	-4.492329	0.000000	0.000000	0.000000	-0.364817	0.008588	-0.899890	0.000000	0.000000	2.000000	68.000000	0.000000
2997.289900	-0.017055	0.532959	0.169184	80.911201	93.197250	123.341949	-2.195218	0.000000	-4.492329	0.000000	0.000000	0.000000	-0.361027	0.017327	-0.905557	0.000000	0.000000	2.000000	68.000000	0.000000
2997.293233	-0.017055	0.532959	0.169184	80.911201	93.197250	123.341949	-2.195218	0.000000	-4.492329	0.000000	0.000000	0.000000	-0.361027	0.017327	-0.905557	0.000000	0.000000	2.000000	68.000000	0.000000
2997.296566	-0.017055	0.532959	0.169184	80.910225	93.894989	124.060715	-2.201034	0.000000	-4.489482	0.000000	0.000000	0.000000	-0.361027	0.017327	-0.905557	0.000000	0.000000	2.000000	68.000000	0.000000
2997.299900	-0.018216	0.533045	0.166147	80.910225	93.894989	124.060715	-2.201034	0.000000	-4.489482	0.000000	0.000000	0.000000	-0.348328	0.025909	-0.910930	0.000000	0.000000	2.000000	68.000000	0.000000
2997.303233	-0.018216	0.533045	0.166147	80.910225	93.894989	124.060715	-2.201034	0.000000	-4.489482	0.000000	0.000000	0.000000	-0.348328	0.025909	-0.910930	0.000000	0.000000	2.000000	68.000000	0.000000
2997.306566	-0.018216	0.533045	0.166147	80.910767	94.861443	125.150101	-2.208162	0.000000	-4.485981	0.000000	0.000000	0.000000	-0.348328	0.025909	-0.910930	0.000000	0.000000	2.000000	68.000000	0.000000
2997.309900	-0.019422	0.533102	0.163043	80.910767	94.861443	125.150101	-2.208162	0.000000	-4.485981	0.000000	0.000000	0.000000	-0.361778	0.017119	-0.931474	0.000000	0.000000	2.000000	68.000000	0.000000
2997.313233	-0.019422	0.533102	0.163043	80.910767	94.861443	125.150101	-2.208162	0.000000	-4.485981	0.000000	0.000000	0.000000	-0.361778	0.017119	-0.931474	0.000000	0.000000	2.000000	68.000000	0.000000
2997.316566	-0.019422	0.533102	0.163043	80.933823	95.983086	126.360756	-2.215294	0.000000	-4.482462	0.000000	0.000000	0.000000	-0.361778	0.017119	-0.931474	0.000000	0.000000	2.000000	68.000000	0.000000
2997.319900	-0.020614	0.533135	0.159907	80.933823	95.983086	126.360756	-2.215294	0.000000	-4.482462	0.000000	0.000000	0.000000	-0.357622	0.009675	-0.940797	0.000000	0.000000	2.000000	68.000000	0.000000
2997.323233	-0.020614	0.533135	0.159907	80.933823	95.983086	126.360756	-2.215294	0.000000	-4.482462	0.000000	0.000000	0.000000	-0.357622	0.009675	-0.940797	0.000000	0.000000	2.000000	68.000000	0.000000
2997.326566	-0.020614	0.533135	0.159907	81.007080	97.171211	127.608170	-2.223344	0.000000	-4.478476	0.000000	0.000000	0.000000	-0.357622	0.009675	-0.940797	0.000000	0.000000	2.000000	68.000000	0.000000
2997.329900	-0.021878	0.533119	0.156684	81.007080	97.171211	127.608170	-2.223344	0.000000	-4.478476	0.000000	0.000000	0.000000	-0.379076	-0.004797	-0.966873	0.000000	0.000000	2.000000	68.000000	0.000000
2997.333233	-0.021878	0.533119	0.156684	81.007080	97.171211	127.608170	-2.223344	0.000000	-4.478476	0.000000	0.000000	0.000000	-0.379076	-0.004797	-0.966873	0.000000	0.000000	2.000000	68.000000	0.000000
2997.336566	-0.021878	0.533119	0.156684	81.120392	98.380318	128.849136	-2.231049	0.000000	-4.474642	0.000000	0.000000	0.000000	-0.379076	-0.004797	-0.966873	0.000000	0.000000	2.000000	68.000000	0.000000
2997.339900	-0.023187	0.533140	0.153512	81.120392	98.380318	128.849136	-2.231049	0.000000	-4.474642	0.000000	0.000000	0.000000	-0.392821	0.006295	-0.951562	0.000000	0.000000	2.000000	68.000000	0.000000
2997.343233	-0.023187	0.533140	0.153512	81.120392	98.380318	128.849136	-2.231049	0.000000	-4.474642	0.000000	0.000000	0.000000	-0.392821	0.006295	-0.951562	0.000000	0.000000	2.000000	68.000000	0.000000
2997.346566	-0.023187	0.533140	0.153512	81.249161	99.344406	129.851105	-2.237394	0.000000	-4.471473	0.000000	0.000000	0.000000	-0.392821	0.006295	-0.951562	0.000000	0.000000	2.000000	68.000000	0.000000
2997.349900	-0.024512	0.533193	0.150356	81.249161	99.344406	129.851105	-2.237394	0.000000	-4.471473	0.000000	0.000000	0.000000	-0.397324	0.015949	-0.946737	0.000000	0.000000	2.000000	68.000000	0.000000
2997.353233	-0.024512	0.533193	0.150356	81.249161	99.344406	129.851105	-2.237394	0.000000	-4.471473	0.000000	0.000000	0.000000	-0.397324	0.015949	-0.946737	0.000000	0.000000	2.000000	68.000000	0.000000
2997.356566	-0.024512	0.533193	0.150356	81.345352	99.683212	130.277893	-2.243445	0.000000	-4.468441	0.000000	0.000000	0.000000	-0.397324	0.015949	-0.946737	0.000000	0.000000	2.000000	68.000000	0.000000
2997.359900	-0.025825	0.533353	0.147283	81.345352	99.683212	130.277893	-2.243445	0.000000	-4.468441	0.000000	0.000000	0.000000	-0.393971	0.048100	-0.921792	0.000000	0.000000	2.000000	68.000000	0.000000
2997.363233	-0.025825	0.533353	0.147283	81.345352	99.683212	130.277893	-2.243445	0.000000	-4.468441	0.000000	0.000000	0.000000	-0.393971	0.048100	-0.921792	0.000000	0.000000	2.000000	68.000000	0.000000
2997.366566	-0.025825	0.533353	0.147283	81.393120	99.403496	130.139191	-2.248999	0.000000	-4.465647	0.000000	0.000000	0.000000	-0.393971	0.048100	-0.921792	0.000000	0.000000	2.000000	68.000000	0.000000
2997.369900	-0.027101	0.533624	0.144333	81.393120	99.403496	130.139191	-2.248999	0.000000	-4.465647	0.000000	0.000000	0.000000	-0.382752	0.081335	-0.884968	0.000000	0.000000	2.000000	68.000000	0.000000
2997.373233	-0.027101	0.533624	0.144333	81.393120	99.403496	130.139191	-2.248999	0.000000	-4.465647	0.000000	0.000000	0.000000	-0.382752	0.081335	-0.884968	0.000000	0.000000	2.000000	68.000000	0.000000
2997.376566	-0.027101	0.533624	0.144333	81.433037	98.894318	129.781082	-2.254172	0.000000	-4.463038	0.000000	0.000000	0.000000	-0.382752	0.081335	-0.884968	0.000000	0.000000	2.000000	68.000000	0.000000
2997.379900	-0.028309	0.533963	0.141439	81.433037	98.894318	129.781082	-2.254172	0.000000	-4.463038	0.000000	0.000000	0.000000	-0.362418	0.101653	-0.868254	0.000000	0.000000	2.000000	68.000000	0.000000
2997.383233	-0.028309	0.533963	0.141439	81.433037	98.894318	129.781082	-2.254172	0.000000	-4.463038	0.000000	0.000000	0.000000	-0.362418	0.101653	-0.868254	0.000000	0.000000	2.000000	68.000000	0.000000
2997.386566	-0.028309	0.533963	0.141439	81.487289	98.340515	129.348892	-2.260544	0.000000	-4.459814	0.000000	0.000000	0.000000	-0.362418	0.101653	-0.868254	0.000000	0.000000	2.000000	68.000000	0.000000
2997.389900	-0.029505	0.534332	0.138566	81.487289	98.340515	129.348892	-2.260544	0.000000	-4.459814	0.000000	0.000000	0.000000	-0.358931	0.110574	-0.861979	0.000000	0.000000	2.000000	68.000000	0.000000
2997.393233	-0.029505	0.534332	0.138566	81.487289	98.340515	129.348892	-2.260544	0.000000	-4.459814	0.000000	0.000000	0.000000	-0.358931	0.110574	-0.861979	0.000000	0.000000	2.000000	68.000000	0.000000
2997.396566	-0.029505	0.534332	0.138566	81.577873	97.900795	128.946640	-2.267192	0.000000	-4.456438	0.000000	0.000000	0.000000	-0.358931	0.110574	-0.861979	0.000000	0.000000	2.000000	68.000000	0.000000
2997.399900	-0.030718	0.534730	0.135713	81.577873	97.900795	128.946640	-2.267192	0.000000	-4.456438	0.000000	0.000000	0.000000	-0.363938	0.119417	-0.856020	0.000000	0.000000	2.000000	68.000000	0.000000
2997.403233	-0.030718	0.534730	0.135713	81.577873	97.900795	128.946640	-2.267192	0.000000	-4.456438	0.000000	0.000000	0.000000	-0.363938	0.119417	-0.856020	0.000000	0.000000	2.000000	68.000000	0.000000
2997.406566	-0.030718	0.534730	0.135713	81.710442	97.662102	128.658295	-2.273407	0.000000	-4.453271	0.000000	0.000000	0.000000	-0.363938	0.119417	-0.856020	0.000000	0.000000	2.000000	68.000000	0.000000
2997.409900	-0.031862	0.535152	0.132846	81.710442	97.662102	128.658295	-2.273407	0.000000	-4.453271	0.000000	0.000000	0.000000	-0.343059	0.126678	-0.859884	0.000000	0.000000	2.000000	68.000000	0.000000
2997.413233	-0.031862	0.535152	0.132846	81.710442	97.662102	128.658295	-2.273407	0.000000	-4.453271	0.000000	0.000000	0.000000	-0.343059	0.126678	-0.859884	0.000000	0.000000	2.000000	68.000000	0.000000
2997.416566	-0.031862	0.535152	0.132846	81.871193	97.659584	128.604126	-2.281897	0.000000	-4.448926	0.000000	0.000000	0.000000	-0.343059	0.126678	-0.859884	0.000000	0.000000	2.000000	68.000000	0.000000
2997.419900	-0.032963	0.535579	0.129949	81.871193	97.659584	128.604126	-2.281897	0.000000	-4.448926	0.000000	0.000000	0.000000	-0.330478	0.128216	-0.869100	0.000000	0.000000	2.000000	68.000000	0.000000
2997.423233	-0.032963	0.535579	0.129949	81.871193	97.659584	128.604126	-2.281897	0.000000	-4.448926	0.000000	0.000000	0.000000	-0.330478	0.128216	-0.869100	0.000000	0.000000	2.000000	68.000000	0.000000
2997.426566	-0.032963	0.535579	0.129949	82.057098	97.912323	128.830124	-2.292295	0.000000	-4.443578	0.000000	0.000000	0.000000	-0.330478	0.128216	-0.869100	0.000000	0.000000	2.000000	68.000000	0.000000
2997.429900	-0.034022	0.535993	0.127005	82.057098	97.912323	128.830124	-2.292295	0.000000	-4.443578	0.000000	0.000000	0.000000	-0.317666	0.124079	-0.883327	0.000000	0.000000	2.000000	68.000000	0.000000
2997.433233	-0.034022	0.535993	0.127005	82.057098	97.912323	128.830124	-2.292295	0.000000	-4.443578	0.000000	0.000000	0.000000	-0.317666	0.124079	-0.883327	0.000000	0.000000	2.000000	68.000000	0.000000
2997.436566	-0.034022	0.535993	0.127005	82.276894	98.321045	129.190216	-2.304979	0.000000	-4.437012	0.000000	0.000000	0.000000	-0.317666	0.124079	-0.883327	0.000000	0.000000	2.000000	68.000000	0.000000
2997.439900	-0.035037	0.536469	0.123983	82.276894	98.321045	129.190216	-2.304979	0.000000	-4.437012	0.000000	0.000000	0.000000	-0.304350	0.142950	-0.906498	0.000000	0.000000	2.000000	68.000000	0.000000
2997.443233	-0.035037	0.536469	0.123983	82.276894	98.321045	129.190216	-2.304979	0.000000	-4.437012	0.000000	0.000000	0.000000	-0.304350	0.142950	-0.906498	0.000000	0.000000	2.000000	68.000000	0.000000
2997.446566	-0.035037	0.536469	0.123983	82.504456	98.790695	129.600418	-2.320583	0.000000	-4.428870	0.000000	0.000000	0.000000	-0.304350	0.142950	-0.906498	0.000000	0.000000	2.000000	68.000000	0.000000
2997.449900	-0.036068	0.536973	0.120982	82.504456	98.790695	129.600418	-2.320583	0.000000	-4.428870	0.000000	0.000000	0.000000	-0.309369	0.151068	-0.900397	0.000000	0.000000	2.000000	68.000000	0.000000
2997.453233	-0.036068	0.536973	0.120982	82.504456	98.790695	129.600418	-2.320583	0.000000	-4.428870	0.000000	0.000000	0.000000	-0.309369	0.151068	-0.900397	0.000000	0.000000	2.000000	68.000000	0.000000
2997.456566	-0.036068	0.536973	0.120982	82.719719	99.079842	129.844193	-2.336090	0.000000	-4.420712	0.000000	0.000000	0.000000	-0.309369	0.151068	-0.900397	0.000000	0.000000	2.000000	68.000000	0.000000
2997.459900	-0.037035	0.537522	0.118023	82.719719	99.079842	129.844193	-2.336090	0.000000	-4.420712	0.000000	0.000000	0.000000	-0.290063	0.164582	-0.887585	0.000000	0.000000	2.000000	68.000000	0.000000
2997.463233	-0.037035	0.537522	0.118023	82.719719	99.079842	129.844193	-2.336090	0.000000	-4.420712	0.000000	0.000000	0.000000	-0.290063	0.164582	-0.887585	0.000000	0.000000	2.000000	68.000000	0.000000
2997.466566	-0.037035	0.537522	0.118023	82.905113	99.136360	129.884506	-2.353502	0.000000	-4.411465	0.000000	0.000000	0.000000	-0.290063	0.164582	-0.887585	0.000000	0.000000	2.000000	68.000000	0.000000
2997.469900	-0.037995	0.538071	0.115130	82.905113	99.136360	129.884506	-2.353502	0.000000	-4.411465	0.000000	0.000000	0.000000	-0.287903	0.164723	-0.867915	0.000000	0.000000	2.000000	68.000000	0.000000
2997.473233	-0.037995	0.538071	0.115130	82.905113	99.136360	129.884506	-2.353502	0.000000	-4.411465	0.000000	0.000000	0.000000	-0.287903	0.164723	-0.867915	0.000000	0.000000	2.000000	68.000000	0.000000
2997.476566	-0.037995	0.538071	0.115130	83.043938	99.001747	129.775146	-2.370860	0.000000	-4.402161	0.000000	0.000000	0.000000	-0.287903	0.164723	-0.867915	0.000000	0.000000	2.000000	68.000000	0.000000
2997.479900	-0.038919	0.538602	0.112288	83.043938	99.001747	129.775146	-2.370860	0.000000	-4.402161	0.000000	0.000000	0.000000	-0.277422	0.159448	-0.852549	0.000000	0.000000	2.000000	68.000000	0.000000
2997.483233	-0.038919	0.538602	0.112288	83.043938	99.001747	129.775146	-2.370860	0.000000	-4.402161	0.000000	0.000000	0.000000	-0.277422	0.159448	-0.852549	0.000000	0.000000	2.000000	68.000000	0.000000
2997.486566	-0.038919	0.538602	0.112288	83.153091	98.739105	129.564285	-2.389207	0.000000	-4.392231	0.000000	0.000000	0.000000	-0.277422	0.159448	-0.852549	0.000000	0.000000	2.000000	68.000000	0.000000
2997.489900	-0.039838	0.539166	0.109509	83.153091	98.739105	129.564285	-2.389207	0.000000	-4.392231	0.000000	0.000000	0.000000	-0.275496	0.169189	-0.833775	0.000000	0.000000	2.000000	68.000000	0.000000
2997.493233	-0.039838	0.539166	0.109509	83.153091	98.739105	129.564285	-2.389207	0.000000	-4.392231	0.000000	0.000000	0.000000	-0.275496	0.169189	-0.833775	0.000000	0.000000	2.000000	68.000000	0.000000
2997.496566	-0.039838	0.539166	0.109509	83.258606	98.652283	129.527542	-2.407513	0.000000	-4.382224	0.000000	0.000000	0.000000	-0.275496	0.169189	-0.833775	0.000000	0.000000	2.000000	68.000000	0.000000
2997.499900	-0.040772	0.539689	0.106723	83.258606	98.652283	129.527542	-2.407513	0.000000	-4.382224	0.000000	0.000000	0.000000	-0.280252	0.156971	-0.835798	0.000000	0.000000	2.000000	68.000000	0.000000
2997.503233	-0.040772	0.539689	0.106723	83.258606	98.652283	129.527542	-2.407513	0.000000	-4.382224	0.000000	0.000000	0.000000	-0.280252	0.156971	-0.835798	0.000000	0.000000	2.000000	68.000000	0.000000
2997.506566	-0.040772	0.539689	0.106723	83.383698	98.899055	129.794220	-2.426258	0.000000	-4.371873	0.000000	0.000000	0.000000	-0.280252	0.156971	-0.835798	0.000000	0.000000	2.000000	68.000000	0.000000
2997.509900	-0.041694	0.540203	0.103928	83.383698	98.899055	129.794220	-2.426258	0.000000	-4.371873	0.000000	0.000000	0.000000	-0.276794	0.154128	-0.838568	0.000000	0.000000	2.000000	68.000000	0.000000
2997.513233	-0.041694	0.540203	0.103928	83.383698	98.899055	129.794220	-2.426258	0.000000	-4.371873	0.000000	0.000000	0.000000	-0.276794	0.154128	-0.838568	0.000000	0.000000	2.000000	68.000000	0.000000
2997.516566	-0.041694	0.540203	0.103928	83.513184	99.495346	130.395126	-2.446397	0.000000	-4.360636	0.000000	0.000000	0.000000	-0.276794	0.154128	-0.838568	0.000000	0.000000	2.000000	68.000000	0.000000
2997.519900	-0.042629	0.540732	0.101078	83.513184	99.495346	130.395126	-2.446397	0.000000	-4.360636	0.000000	0.000000	0.000000	-0.280283	0.158725	-0.854892	0.000000	0.000000	2.000000	68.000000	0.000000
2997.523233	-0.042629	0.540732	0.101078	83.513184	99.495346	130.395126	-2.446397	0.000000	-4.360636	0.000000	0.000000	0.000000	-0.280283	0.158725	-0.854892	0.000000	0.000000	2.000000	68.000000	0.000000
2997.526566	-0.042629	0.540732	0.101078	83.642265	100.328850	131.224121	-2.468107	0.000000	-4.348384	0.000000	0.000000	0.000000	-0.280283	0.158725	-0.854892	0.000000	0.000000	2.000000	68.000000	0.000000
2997.529900	-0.043572	0.541288	0.098152	83.642265	100.328850	131.224121	-2.468107	0.000000	-4.348384	0.000000	0.000000	0.000000	-0.283038	0.166746	-0.877840	0.000000	0.000000	2.000000	68.000000	0.000000
2997.533233	-0.043572	0.541288	0.098152	83.642265	100.328850	131.224121	-2.468107	0.000000	-4.348384	0.000000	0.000000	0.000000	-0.283038	0.166746	-0.877840	0.000000	0.000000	2.000000	68.000000	0.000000
2997.536566	-0.043572	0.541288	0.098152	83.754990	100.935760	131.852020	-2.492032	0.000000	-4.334717	0.000000	0.000000	0.000000	-0.283038	0.166746	-0.877840	0.000000	0.000000	2.000000	68.000000	0.000000
2997.539900	-0.044532	0.541869	0.095249	83.754990	100.935760	131.852020	-2.492032	0.000000	-4.334717	0.000000	0.000000	0.000000	-0.287923	0.174391	-0.871112	0.000000	0.000000	2.000000	68.000000	0.000000
2997.543233	-0.044532	0.541869	0.095249	83.754990	100.935760	131.852020	-2.492032	0.000000	-4.334717	0.000000	0.000000	0.000000	-0.287923	0.174391	-0.871112	0.000000	0.000000	2.000000	68.000000	0.000000
2997.546566	-0.044532	0.541869	0.095249	83.840652	101.012390	131.994476	-2.516186	0.000000	-4.320741	0.000000	0.000000	0.000000	-0.287923	0.174391	-0.871112	0.000000	0.000000	2.000000	68.000000	0.000000
2997.549900	-0.045482	0.542476	0.092370	83.840652	101.012390	131.994476	-2.516186	0.000000	-4.320741	0.000000	0.000000	0.000000	-0.284914	0.181964	-0.863690	0.000000	0.000000	2.000000	68.000000	0.000000
2997.553233	-0.045482	0.542476	0.092370	83.840652	101.012390	131.994476	-2.516186	0.000000	-4.320741	0.000000	0.000000	0.000000	-0.284914	0.181964	-0.863690	0.000000	0.000000	2.000000	68.000000	0.000000
2997.556566	-0.045482	0.542476	0.092370	83.885445	100.331665	131.440933	-2.541446	0.000000	-4.305932	0.000000	0.000000	0.000000	-0.284914	0.181964	-0.863690	0.000000	0.000000	2.000000	68.000000	0.000000
2997.559900	-0.046480	0.543120	0.089589	83.885445	100.331665	131.440933	-2.541446	0.000000	-4.305932	0.000000	0.000000	0.000000	-0.299526	0.193143	-0.834058	0.000000	0.000000	2.000000	68.000000	0.000000
2997.563233	-0.046480	0.543120	0.089589	83.885445	100.331665	131.440933	-2.541446	0.000000	-4.305932	0.000000	0.000000	0.000000	-0.299526	0.193143	-0.834058	0.000000	0.000000	2.000000	68.000000	0.000000
2997.566566	-0.046480	0.543120	0.089589	83.926132	99.340767	130.593613	-2.564241	0.000000	-4.292397	0.000000	0.000000	0.000000	-0.299526	0.193143	-0.834058	0.000000	0.000000	2.000000	68.000000	0.000000
2997.569900	-0.047474	0.543753	0.086900	83.926132	99.340767	130.593613	-2.564241	0.000000	-4.292397	0.000000	0.000000	0.000000	-0.298307	0.190088	-0.806676	0.000000	0.000000	2.000000	68.000000	0.000000
2997.573233	-0.047474	0.543753	0.086900	83.926132	99.340767	130.593613	-2.564241	0.000000	-4.292397	0.000000	0.000000	0.000000	-0.298307	0.190088	-0.806676	0.000000	0.000000	2.000000	68.000000	0.000000
2997.576566	-0.047474	0.543753	0.086900	83.969284	98.252037	129.651794	-2.586416	0.000000	-4.279072	0.000000	0.000000	0.000000	-0.298307	0.190088	-0.806676	0.000000	0.000000	2.000000	68.000000	0.000000
2997.579900	-0.048489	0.544389	0.084279	83.969284	98.252037	129.651794	-2.586416	0.000000	-4.279072	0.000000	0.000000	0.000000	-0.304416	0.190768	-0.786349	0.000000	0.000000	2.000000	68.000000	0.000000
2997.583233	-0.048489	0.544389	0.084279	83.969284	98.252037	129.651794	-2.586416	0.000000	-4.279072	0.000000	0.000000	0.000000	-0.304416	0.190768	-0.786349	0.000000	0.000000	2.000000	68.000000	0.000000
2997.586566	-0.048489	0.544389	0.084279	84.000633	97.429527	128.965591	-2.575541	0.000000	-4.213963	0.000000	0.000000	0.000000	-0.304416	0.190768	-0.786349	0.000000	0.000000	2.000000	68.000000	0.000000
2997.589900	-0.049477	0.545034	0.081770	84.000633	97.429527	128.965591	-2.575541	0.000000	-4.213963	0.000000	0.000000	0.000000	-0.296306	0.193497	-0.752697	0.000000	0.000000	2.000000	68.000000	0.000000
2997.593233	-0.049477	0.545034	0.081770	84.000633	97.429527	128.965591	-2.575541	0.000000	-4.213963	0.000000	0.000000	0.000000	-0.296306	0.193497	-0.752697	0.000000	0.000000	2.000000	68.000000	0.000000
2997.596566	-0.049477	0.545034	0.081770	84.019058	96.908005	128.577209	-2.526157	0.000000	-4.088513	0.000000	0.000000	0.000000	-0.296306	0.193497	-0.752697	0.000000	0.000000	2.000000	68.000000	0.000000
2997.599900	-0.050404	0.545688	0.079276	84.019058	96.908005	128.577209	-2.526157	0.000000	-4.088513	0.000000	0.000000	0.000000	-0.278067	0.196072	-0.748306	0.000000	0.000000	2.000000	68.000000	0.000000
2997.603233	-0.050404	0.545688	0.079276	84.019058	96.908005	128.577209	-2.526157	0.000000	-4.088513	0.000000	0.000000	0.000000	-0.278067	0.196072	-0.748306	0.000000	0.000000	2.000000	68.000000	0.000000
2997.606566	-0.050404	0.545688	0.079276	84.028305	96.697174	128.490219	-2.479813	0.000000	-3.963796	0.000000	0.000000	0.000000	-0.278067	0.196072	-0.748306	0.000000	0.000000	2.000000	68.000000	0.000000
2997.609900	-0.051251	0.546345	0.076861	84.028305	96.697174	128.490219	-2.479813	0.000000	-3.963796	0.000000	0.000000	0.000000	-0.254233	0.197134	-0.724591	0.000000	0.000000	2.000000	68.000000	0.000000
2997.613233	-0.051251	0.546345	0.076861	84.028305	96.697174	128.490219	-2.479813	0.000000	-3.963796	0.000000	0.000000	0.000000	-0.254233	0.197134	-0.724591	0.000000	0.000000	2.000000	68.000000	0.000000
2997.616566	-0.051251	0.546345	0.076861	84.028542	96.814865	128.722992	-2.437441	0.000000	-3.843031	0.000000	0.000000	0.000000	-0.254233	0.197134	-0.724591	0.000000	0.000000	2.000000	68.000000	0.000000
2997.619900	-0.052036	0.547004	0.074422	84.028542	96.814865	128.722992	-2.437441	0.000000	-3.843031	0.000000	0.000000	0.000000	-0.235454	0.197709	-0.731727	0.000000	0.000000	2.000000	68.000000	0.000000
2997.623233	-0.052036	0.547004	0.074422	84.028542	96.814865	128.722992	-2.437441	0.000000	-3.843031	0.000000	0.000000	0.000000	-0.235454	0.197709	-0.731727	0.000000	0.000000	2.000000	68.000000	0.000000
2997.626566	-0.052036	0.547004	0.074422	84.018631	97.233955	129.250076	-2.398198	0.000000	-3.721076	0.000000	0.000000	0.000000	-0.235454	0.197709	-0.731727	0.000000	0.000000	2.000000	68.000000	0.000000
2997.629900	-0.052813	0.547642	0.071998	84.018631	97.233955	129.250076	-2.398198	0.000000	-3.721076	0.000000	0.000000	0.000000	-0.233237	0.191541	-0.726970	0.000000	0.000000	2.000000	68.000000	0.000000
2997.633233	-0.052813	0.547642	0.071998	84.018631	97.233955	129.250076	-2.398198	0.000000	-3.721076	0.000000	0.000000	0.000000	-0.233237	0.191541	-0.726970	0.000000	0.000000	2.000000	68.000000	0.000000
2997.636566	-0.052813	0.547642	0.071998	84.008446	97.753822	129.874573	-2.359326	0.000000	-3.599915	0.000000	0.000000	0.000000	-0.233237	0.191541	-0.726970	0.000000	0.000000	2.000000	68.000000	0.000000
2997.639900	-0.053557	0.548243	0.069576	84.008446	97.753822	129.874573	-2.359326	0.000000	-3.599915	0.000000	0.000000	0.000000	-0.223024	0.180079	-0.726585	0.000000	0.000000	2.000000	68.000000	0.000000
2997.643233	-0.053557	0.548243	0.069576	84.008446	97.753822	129.874573	-2.359326	0.000000	-3.599915	0.000000	0.000000	0.000000	-0.223024	0.180079	-0.726585	0.000000	0.000000	2.000000	68.000000	0.000000
2997.646566	-0.053557	0.548243	0.069576	83.999130	98.276855	130.500641	-2.322155	0.000000	-3.478817	0.000000	0.000000	0.000000	-0.223024	0.180079	-0.726585	0.000000	0.000000	2.000000	68.000000	0.000000
2997.649900	-0.054292	0.548805	0.067153	83.999130	98.276855	130.500641	-2.322155	0.000000	-3.478817	0.000000	0.000000	0.000000	-0.220384	0.168709	-0.726894	0.000000	0.000000	2.000000	68.000000	0.000000
2997.653233	-0.054292	0.548805	0.067153	83.999130	98.276855	130.500641	-2.322155	0.000000	-3.478817	0.000000	0.000000	0.000000	-0.220384	0.168709	-0.726894	0.000000	0.000000	2.000000	68.000000	0.000000
2997.656566	-0.054292	0.548805	0.067153	83.985886	98.844307	131.178452	-2.285424	0.000000	-3.357668	0.000000	0.000000	0.000000	-0.220384	0.168709	-0.726894	0.000000	0.000000	2.000000	68.000000	0.000000
2997.659900	-0.055076	0.549315	0.064809	83.985886	98.844307	131.178452	-2.285424	0.000000	-3.357668	0.000000	0.000000	0.000000	-0.235291	0.153093	-0.703363	0.000000	0.000000	2.000000	68.000000	0.000000
2997.663233	-0.055076	0.549315	0.064809	83.985886	98.844307	131.178452	-2.285424	0.000000	-3.357668	0.000000	0.000000	0.000000	-0.235291	0.153093	-0.703363	0.000000	0.000000	2.000000	68.000000	0.000000
2997.666566	-0.055076	0.549315	0.064809	83.967003	99.391319	131.840637	-2.246209	0.000000	-3.240441	0.000000	0.000000	0.000000	-0.235291	0.153093	-0.703363	0.000000	0.000000	2.000000	68.000000	0.000000
2997.669900	-0.055851	0.549789	0.062464	83.967003	99.391319	131.840637	-2.246209	0.000000	-3.240441	0.000000	0.000000	0.000000	-0.232632	0.142100	-0.703527	0.000000	0.000000	2.000000	68.000000	0.000000
2997.673233	-0.055851	0.549789	0.062464	83.967003	99.391319	131.840637	-2.246209	0.000000	-3.240441	0.000000	0.000000	0.000000	-0.232632	0.142100	-0.703527	0.000000	0.000000	2.000000	68.000000	0.000000
2997.676566	-0.055851	0.549789	0.062464	83.948250	99.905701	132.470032	-2.207437	0.000000	-3.123186	0.000000	0.000000	0.000000	-0.232632	0.142100	-0.703527	0.000000	0.000000	2.000000	68.000000	0.000000
2997.679900	-0.056619	0.550273	0.060131	83.948250	99.905701	132.470032	-2.207437	0.000000	-3.123186	0.000000	0.000000	0.000000	-0.230383	0.145108	-0.699942	0.000000	0.000000	2.000000	68.000000	0.000000
2997.683233	-0.056619	0.550273	0.060131	83.948250	99.905701	132.470032	-2.207437	0.000000	-3.123186	0.000000	0.000000	0.000000	-0.230383	0.145108	-0.699942	0.000000	0.000000	2.000000	68.000000	0.000000
2997.686566	-0.056619	0.550273	0.060131	83.929688	100.390694	133.067154	-2.169039	0.000000	-3.006529	0.000000	0.000000	0.000000	-0.230383	0.145108	-0.699942	0.000000	0.000000	2.000000	68.000000	0.000000
2997.689900	-0.057360	0.550745	0.057857	83.929688	100.390694	133.067154	-2.169039	0.000000	-3.006529	0.000000	0.000000	0.000000	-0.222329	0.141779	-0.681996	0.000000	0.000000	2.000000	68.000000	0.000000
2997.693233	-0.057360	0.550745	0.057857	83.929688	100.390694	133.067154	-2.169039	0.000000	-3.006529	0.000000	0.000000	0.000000	-0.222329	0.141779	-0.681996	0.000000	0.000000	2.000000	68.000000	0.000000
2997.696566	-0.057360	0.550745	0.057857	83.912918	100.852898	133.637009	-2.131985	0.000000	-2.892863	0.000000	0.000000	0.000000	-0.222329	0.141779	-0.681996	0.000000	0.000000	2.000000	68.000000	0.000000
2997.699900	-0.058071	0.551200	0.055604	83.912918	100.852898	133.637009	-2.131985	0.000000	-2.892863	0.000000	0.000000	0.000000	-0.213125	0.136411	-0.675910	0.000000	0.000000	2.000000	68.000000	0.000000
2997.703233	-0.058071	0.551200	0.055604	83.912918	100.852898	133.637009	-2.131985	0.000000	-2.892863	0.000000	0.000000	0.000000	-0.213125	0.136411	-0.675910	0.000000	0.000000	2.000000	68.000000	0.000000
2997.706566	-0.058071	0.551200	0.055604	83.895203	101.376656	134.264404	-2.096464	0.000000	-2.780212	0.000000	0.000000	0.000000	-0.213125	0.136411	-0.675910	0.000000	0.000000	2.000000	68.000000	0.000000
2997.709900	-0.058754	0.551627	0.053394	83.895203	101.376656	134.264404	-2.096464	0.000000	-2.780212	0.000000	0.000000	0.000000	-0.204835	0.128003	-0.662966	0.000000	0.000000	2.000000	68.000000	0.000000
2997.713233	-0.058754	0.551627	0.053394	83.895203	101.376656	134.264404	-2.096464	0.000000	-2.780212	0.000000	0.000000	0.000000	-0.204835	0.128003	-0.662966	0.000000	0.000000	2.000000	68.000000	0.000000
2997.716566	-0.058754	0.551627	0.053394	83.882973	101.922806	134.907776	-2.062325	0.000000	-2.669717	0.000000	0.000000	0.000000	-0.204835	0.128003	-0.662966	0.000000	0.000000	2.000000	68.000000	0.000000
2997.719900	-0.059429	0.551991	0.051190	83.882973	101.922806	134.907776	-2.062325	0.000000	-2.669717	0.000000	0.000000	0.000000	-0.202730	0.109157	-0.661238	0.000000	0.000000	2.000000	68.000000	0.000000
2997.723233	-0.059429	0.551991	0.051190	83.882973	101.922806	134.907776	-2.062325	0.000000	-2.669717	0.000000	0.000000	0.000000	-0.202730	0.109157	-0.661238	0.000000	0.000000	2.000000	68.000000	0.000000
2997.726566	-0.059429	0.551991	0.051190	83.887016	102.633255	135.697754	-2.028536	0.000000	-2.559511	0.000000	0.000000	0.000000	-0.202730	0.109157	-0.661238	0.000000	0.000000	2.000000	68.000000	0.000000
2997.729900	-0.060149	0.552282	0.049009	83.887016	102.633255	135.697754	-2.028536	0.000000	-2.559511	0.000000	0.000000	0.000000	-0.215864	0.087442	-0.654378	0.000000	0.000000	2.000000	68.000000	0.000000
2997.733233	-0.060149	0.552282	0.049009	83.887016	102.633255	135.697754	-2.028536	0.000000	-2.559511	0.000000	0.000000	0.000000	-0.215864	0.087442	-0.654378	0.000000	0.000000	2.000000	68.000000	0.000000
2997.736566	-0.060149	0.552282	0.049009	83.915787	103.553780	136.673187	-1.992559	0.000000	-2.450448	0.000000	0.000000	0.000000	-0.215864	0.087442	-0.654378	0.000000	0.000000	2.000000	68.000000	0.000000
2997.739900	-0.060867	0.552492	0.046879	83.915787	103.553780	136.673187	-1.992559	0.000000	-2.450448	0.000000	0.000000	0.000000	-0.215337	0.063009	-0.638963	0.000000	0.000000	2.000000	68.000000	0.000000
2997.743233	-0.060867	0.552492	0.046879	83.915787	103.553780	136.673187	-1.992559	0.000000	-2.450448	0.000000	0.000000	0.000000	-0.215337	0.063009	-0.638963	0.000000	0.000000	2.000000	68.000000	0.000000
2997.746566	-0.060867	0.552492	0.046879	83.935730	104.519150	137.695724	-1.956669	0.000000	-2.343954	0.000000	0.000000	0.000000	-0.215337	0.063009	-0.638963	0.000000	0.000000	2.000000	68.000000	0.000000
2997.749900	-0.061576	0.552597	0.044743	83.935730	104.519150	137.695724	-1.956669	0.000000	-2.343954	0.000000	0.000000	0.000000	-0.212783	0.031324	-0.640805	0.000000	0.000000	2.000000	68.000000	0.000000
2997.753233	-0.061576	0.552597	0.044743	83.935730	104.519150	137.695724	-1.956669	0.000000	-2.343954	0.000000	0.000000	0.000000	-0.212783	0.031324	-0.640805	0.000000	0.000000	2.000000	68.000000	0.000000
2997.756566	-0.061576	0.552597	0.044743	83.922104	105.369949	138.633270	-1.921206	0.000000	-2.237154	0.000000	0.000000	0.000000	-0.212783	0.031324	-0.640805	0.000000	0.000000	2.000000	68.000000	0.000000
2997.759900	-0.062259	0.552677	0.042651	83.922104	105.369949	138.633270	-1.921206	0.000000	-2.237154	0.000000	0.000000	0.000000	-0.204879	0.024075	-0.627487	0.000000	0.000000	2.000000	68.000000	0.000000
2997.763233	-0.062259	0.552677	0.042651	83.922104	105.369949	138.633270	-1.921206	0.000000	-2.237154	0.000000	0.000000	0.000000	-0.204879	0.024075	-0.627487	0.000000	0.000000	2.000000	68.000000	0.000000
2997.766566	-0.062259	0.552677	0.042651	83.884415	106.109077	139.475067	-1.887059	0.000000	-2.132572	0.000000	0.000000	0.000000	-0.204879	0.024075	-0.627487	0.000000	0.000000	2.000000	68.000000	0.000000
2997.769900	-0.062863	0.552753	0.040565	83.884415	106.109077	139.475067	-1.887059	0.000000	-2.132572	0.000000	0.000000	0.000000	-0.181237	0.022876	-0.625957	0.000000	0.000000	2.000000	68.000000	0.000000
2997.773233	-0.062863	0.552753	0.040565	83.884415	106.109077	139.475067	-1.887059	0.000000	-2.132572	0.000000	0.000000	0.000000	-0.181237	0.022876	-0.625957	0.000000	0.000000	2.000000	68.000000	0.000000
2997.776566	-0.062863	0.552753	0.040565	83.846870	106.848251	140.312592	-1.856853	0.000000	-2.028246	0.000000	0.000000	0.000000	-0.181237	0.022876	-0.625957	0.000000	0.000000	2.000000	68.000000	0.000000
2997.779900	-0.063413	0.552825	0.038481	83.846870	106.848251	140.312592	-1.856853	0.000000	-2.028246	0.000000	0.000000	0.000000	-0.164919	0.021667	-0.625237	0.000000	0.000000	2.000000	68.000000	0.000000
2997.783233	-0.063413	0.552825	0.038481	83.846870	106.848251	140.312592	-1.856853	0.000000	-2.028246	0.000000	0.000000	0.000000	-0.164919	0.021667	-0.625237	0.000000	0.000000	2.000000	68.000000	0.000000
2997.786566	-0.063413	0.552825	0.038481	83.809700	107.622025	141.178879	-1.829366	0.000000	-1.924040	0.000000	0.000000	0.000000	-0.164919	0.021667	-0.625237	0.000000	0.000000	2.000000	68.000000	0.000000
2997.789900	-0.063953	0.552876	0.036376	83.809700	107.622025	141.178879	-1.829366	0.000000	-1.924040	0.000000	0.000000	0.000000	-0.162146	0.015174	-0.631579	0.000000	0.000000	2.000000	68.000000	0.000000
2997.793233	-0.063953	0.552876	0.036376	83.809700	107.622025	141.178879	-1.829366	0.000000	-1.924040	0.000000	0.000000	0.000000	-0.162146	0.015174	-0.631579	0.000000	0.000000	2.000000	68.000000	0.000000
2997.796566	-0.063953	0.552876	0.036376	83.782242	108.397484	142.037399	-1.802342	0.000000	-1.818777	0.000000	0.000000	0.000000	-0.162146	0.015174	-0.631579	0.000000	0.000000	2.000000	68.000000	0.000000
2997.799900	-0.064493	0.552903	0.034313	83.782242	108.397484	142.037399	-1.802342	0.000000	-1.818777	0.000000	0.000000	0.000000	-0.161838	0.008214	-0.618909	0.000000	0.000000	2.000000	68.000000	0.000000
2997.803233	-0.064493	0.552903	0.034313	83.782242	108.397484	142.037399	-1.802342	0.000000	-1.818777	0.000000	0.000000	0.000000	-0.161838	0.008214	-0.618909	0.000000	0.000000	2.000000	68.000000	0.000000
2997.806566	-0.064493	0.552903	0.034313	83.770424	109.093063	142.810059	-1.775369	0.000000	-1.715625	0.000000	0.000000	0.000000	-0.161838	0.008214	-0.618909	0.000000	0.000000	2.000000	68.000000	0.000000
2997.809900	-0.065052	0.552890	0.032271	83.770424	109.093063	142.810059	-1.775369	0.000000	-1.715625	0.000000	0.000000	0.000000	-0.167865	-0.003820	-0.612420	0.000000	0.000000	2.000000	68.000000	0.000000
2997.813233	-0.065052	0.552890	0.032271	83.770424	109.093063	142.810059	-1.775369	0.000000	-1.715625	0.000000	0.000000	0.000000	-0.167865	-0.003820	-0.612420	0.000000	0.000000	2.000000	68.000000	0.000000
2997.816566	-0.065052	0.552890	0.032271	83.772659	109.450752	143.256027	-1.747391	0.000000	-1.613555	0.000000	0.000000	0.000000	-0.167865	-0.003820	-0.612420	0.000000	0.000000	2.000000	68.000000	0.000000
2997.819900	-0.065662	0.552792	0.030299	83.772659	109.450752	143.256027	-1.747391	0.000000	-1.613555	0.000000	0.000000	0.000000	-0.182848	-0.029455	-0.591553	0.000000	0.000000	2.000000	68.000000	0.000000
2997.823233	-0.065662	0.552792	0.030299	83.772659	109.450752	143.256027	-1.747391	0.000000	-1.613555	0.000000	0.000000	0.000000	-0.182848	-0.029455	-0.591553	0.000000	0.000000	2.000000	68.000000	0.000000
2997.826566	-0.065662	0.552792	0.030299	83.786438	109.408417	143.322815	-1.716917	0.000000	-1.514963	0.000000	0.000000	0.000000	-0.182848	-0.029455	-0.591553	0.000000	0.000000	2.000000	68.000000	0.000000
2997.829900	-0.066277	0.552654	0.028416	83.786438	109.408417	143.322815	-1.716917	0.000000	-1.514963	0.000000	0.000000	0.000000	-0.184478	-0.041460	-0.565014	0.000000	0.000000	2.000000	68.000000	0.000000
2997.833233	-0.066277	0.552654	0.028416	83.786438	109.408417	143.322815	-1.716917	0.000000	-1.514963	0.000000	0.000000	0.000000	-0.184478	-0.041460	-0.565014	0.000000	0.000000	2.000000	68.000000	0.000000
2997.836566	-0.066277	0.552654	0.028416	83.810623	109.133858	143.161041	-1.686170	0.000000	-1.420794	0.000000	0.000000	0.000000	-0.184478	-0.041460	-0.565014	0.000000	0.000000	2.000000	68.000000	0.000000
2997.839900	-0.066893	0.552442	0.026586	83.810623	109.133858	143.161041	-1.686170	0.000000	-1.420794	0.000000	0.000000	0.000000	-0.184786	-0.063658	-0.549072	0.000000	0.000000	2.000000	68.000000	0.000000
2997.843233	-0.066893	0.552442	0.026586	83.810623	109.133858	143.161041	-1.686170	0.000000	-1.420794	0.000000	0.000000	0.000000	-0.184786	-0.063658	-0.549072	0.000000	0.000000	2.000000	68.000000	0.000000
2997.846566	-0.066893	0.552442	0.026586	83.840843	108.737839	142.874344	-1.655373	0.000000	-1.329282	0.000000	0.000000	0.000000	-0.184786	-0.063658	-0.549072	0.000000	0.000000	2.000000	68.000000	0.000000
2997.849900	-0.067469	0.552191	0.024851	83.840843	108.737839	142.874344	-1.655373	0.000000	-1.329282	0.000000	0.000000	0.000000	-0.172949	-0.075184	-0.520492	0.000000	0.000000	2.000000	68.000000	0.000000
2997.853233	-0.067469	0.552191	0.024851	83.840843	108.737839	142.874344	-1.655373	0.000000	-1.329282	0.000000	0.000000	0.000000	-0.172949	-0.075184	-0.520492	0.000000	0.000000	2.000000	68.000000	0.000000
2997.856566	-0.067469	0.552191	0.024851	83.865089	108.460793	142.701645	-1.626548	0.000000	-1.242534	0.000000	0.000000	0.000000	-0.172949	-0.075184	-0.520492	0.000000	0.000000	2.000000	68.000000	0.000000
2997.859900	-0.068032	0.551947	0.023221	83.865089	108.460793	142.701645	-1.626548	0.000000	-1.242534	0.000000	0.000000	0.000000	-0.168792	-0.073381	-0.488947	0.000000	0.000000	2.000000	68.000000	0.000000
2997.863233	-0.068032	0.551947	0.023221	83.865089	108.460793	142.701645	-1.626548	0.000000	-1.242534	0.000000	0.000000	0.000000	-0.168792	-0.073381	-0.488947	0.000000	0.000000	2.000000	68.000000	0.000000
2997.866566	-0.068032	0.551947	0.023221	83.879837	108.317764	142.658829	-1.598416	0.000000	-1.161042	0.000000	0.000000	0.000000	-0.168792	-0.073381	-0.488947	0.000000	0.000000	2.000000	68.000000	0.000000
2997.869900	-0.068575	0.551700	0.021656	83.879837	108.317764	142.658829	-1.598416	0.000000	-1.161042	0.000000	0.000000	0.000000	-0.163108	-0.073916	-0.469546	0.000000	0.000000	2.000000	68.000000	0.000000
2997.873233	-0.068575	0.551700	0.021656	83.879837	108.317764	142.658829	-1.598416	0.000000	-1.161042	0.000000	0.000000	0.000000	-0.163108	-0.073916	-0.469546	0.000000	0.000000	2.000000	68.000000	0.000000
2997.876566	-0.068575	0.551700	0.021656	83.891159	108.193459	142.630219	-1.571231	0.000000	-1.082785	0.000000	0.000000	0.000000	-0.163108	-0.073916	-0.469546	0.000000	0.000000	2.000000	68.000000	0.000000
2997.879900	-0.069084	0.551460	0.020200	83.891159	108.193459	142.630219	-1.571231	0.000000	-1.082785	0.000000	0.000000	0.000000	-0.152571	-0.072009	-0.436809	0.000000	0.000000	2.000000	68.000000	0.000000
2997.883233	-0.069084	0.551460	0.020200	83.891159	108.193459	142.630219	-1.571231	0.000000	-1.082785	0.000000	0.000000	0.000000	-0.152571	-0.072009	-0.436809	0.000000	0.000000	2.000000	68.000000	0.000000
2997.886566	-0.069084	0.551460	0.020200	83.906609	108.024788	142.555283	-1.545803	0.000000	-1.009983	0.000000	0.000000	0.000000	-0.152571	-0.072009	-0.436809	0.000000	0.000000	2.000000	68.000000	0.000000
2997.889900	-0.069603	0.551227	0.018847	83.906609	108.024788	142.555283	-1.545803	0.000000	-1.009983	0.000000	0.000000	0.000000	-0.155865	-0.070020	-0.405926	0.000000	0.000000	2.000000	68.000000	0.000000
2997.893233	-0.069603	0.551227	0.018847	83.906609	108.024788	142.555283	-1.545803	0.000000	-1.009983	0.000000	0.000000	0.000000	-0.155865	-0.070020	-0.405926	0.000000	0.000000	2.000000	68.000000	0.000000
2997.896566	-0.069603	0.551227	0.018847	83.916077	107.946266	142.572662	-1.519825	0.000000	-0.942329	0.000000	0.000000	0.000000	-0.155865	-0.070020	-0.405926	0.000000	0.000000	2.000000	68.000000	0.000000
2997.899900	-0.070154	0.550983	0.017575	83.916077	107.946266	142.572662	-1.519825	0.000000	-0.942329	0.000000	0.000000	0.000000	-0.165275	-0.073111	-0.381353	0.000000	0.000000	2.000000	68.000000	0.000000
2997.903233	-0.070154	0.550983	0.017575	83.916077	107.946266	142.572662	-1.519825	0.000000	-0.942329	0.000000	0.000000	0.000000	-0.165275	-0.073111	-0.381353	0.000000	0.000000	2.000000	68.000000	0.000000
2997.906566	-0.070154	0.550983	0.017575	83.913467	108.048691	142.766968	-1.492279	0.000000	-0.878770	0.000000	0.000000	0.000000	-0.165275	-0.073111	-0.381353	0.000000	0.000000	2.000000	68.000000	0.000000
2997.909900	-0.070693	0.550677	0.016403	83.913467	108.048691	142.766968	-1.492279	0.000000	-0.878770	0.000000	0.000000	0.000000	-0.161720	-0.091858	-0.351712	0.000000	0.000000	2.000000	68.000000	0.000000
2997.913233	-0.070693	0.550677	0.016403	83.913467	108.048691	142.766968	-1.492279	0.000000	-0.878770	0.000000	0.000000	0.000000	-0.161720	-0.091858	-0.351712	0.000000	0.000000	2.000000	68.000000	0.000000
2997.916566	-0.070693	0.550677	0.016403	83.894432	108.371674	143.182480	-1.465326	0.000000	-0.820152	0.000000	0.000000	0.000000	-0.161720	-0.091858	-0.351712	0.000000	0.000000	2.000000	68.000000	0.000000
2997.919900	-0.071246	0.550326	0.015344	83.894432	108.371674	143.182480	-1.465326	0.000000	-0.820152	0.000000	0.000000	0.000000	-0.165892	-0.105305	-0.317650	0.000000	0.000000	2.000000	68.000000	0.000000
2997.923233	-0.071246	0.550326	0.015344	83.894432	108.371674	143.182480	-1.465326	0.000000	-0.820152	0.000000	0.000000	0.000000	-0.165892	-0.105305	-0.317650	0.000000	0.000000	2.000000	68.000000	0.000000
2997.926566	-0.071246	0.550326	0.015344	83.860039	108.910889	143.812943	-1.437677	0.000000	-0.767210	0.000000	0.000000	0.000000	-0.165892	-0.105305	-0.317650	0.000000	0.000000	2.000000	68.000000	0.000000
2997.929900	-0.071807	0.549948	0.014353	83.860039	108.910889	143.812943	-1.437677	0.000000	-0.767210	0.000000	0.000000	0.000000	-0.168116	-0.113234	-0.297392	0.000000	0.000000	2.000000	68.000000	0.000000
2997.933233	-0.071807	0.549948	0.014353	83.860039	108.910889	143.812943	-1.437677	0.000000	-0.767210	0.000000	0.000000	0.000000	-0.168116	-0.113234	-0.297392	0.000000	0.000000	2.000000	68.000000	0.000000
2997.936566	-0.071807	0.549948	0.014353	83.816002	109.597664	144.585770	-1.409658	0.000000	-0.717644	0.000000	0.000000	0.000000	-0.168116	-0.113234	-0.297392	0.000000	0.000000	2.000000	68.000000	0.000000
2997.939900	-0.072353	0.549545	0.013433	83.816002	109.597664	144.585770	-1.409658	0.000000	-0.717644	0.000000	0.000000	0.000000	-0.163730	-0.121134	-0.276096	0.000000	0.000000	2.000000	68.000000	0.000000
2997.943233	-0.072353	0.549545	0.013433	83.816002	109.597664	144.585770	-1.409658	0.000000	-0.717644	0.000000	0.000000	0.000000	-0.163730	-0.121134	-0.276096	0.000000	0.000000	2.000000	68.000000	0.000000
2997.946566	-0.072353	0.549545	0.013433	83.769508	110.264679	145.340515	-1.382370	0.000000	-0.671628	0.000000	0.000000	0.000000	-0.163730	-0.121134	-0.276096	0.000000	0.000000	2.000000	68.000000	0.000000
2997.949900	-0.072903	0.549124	0.012557	83.769508	110.264679	145.340515	-1.382370	0.000000	-0.671628	0.000000	0.000000	0.000000	-0.165089	-0.126311	-0.262720	0.000000	0.000000	2.000000	68.000000	0.000000
2997.953233	-0.072903	0.549124	0.012557	83.769508	110.264679	145.340515	-1.382370	0.000000	-0.671628	0.000000	0.000000	0.000000	-0.165089	-0.126311	-0.262720	0.000000	0.000000	2.000000	68.000000	0.000000
2997.956566	-0.072903	0.549124	0.012557	83.724899	110.904587	146.066345	-1.354854	0.000000	-0.627842	0.000000	0.000000	0.000000	-0.165089	-0.126311	-0.262720	0.000000	0.000000	2.000000	68.000000	0.000000
2997.959900	-0.073461	0.548702	0.011744	83.724899	110.904587	146.066345	-1.354854	0.000000	-0.627842	0.000000	0.000000	0.000000	-0.167362	-0.126340	-0.243914	0.000000	0.000000	2.000000	68.000000	0.000000
2997.963233	-0.073461	0.548702	0.011744	83.724899	110.904587	146.066345	-1.354854	0.000000	-0.627842	0.000000	0.000000	0.000000	-0.167362	-0.126340	-0.243914	0.000000	0.000000	2.000000	68.000000	0.000000
2997.966566	-0.073461	0.548702	0.011744	83.679283	111.531487	146.781876	-1.326961	0.000000	-0.587189	0.000000	0.000000	0.000000	-0.167362	-0.126340	-0.243914	0.000000	0.000000	2.000000	68.000000	0.000000
2997.969900	-0.074046	0.548264	0.010972	83.679283	111.531487	146.781876	-1.326961	0.000000	-0.587189	0.000000	0.000000	0.000000	-0.175524	-0.131496	-0.231578	0.000000	0.000000	2.000000	68.000000	0.000000
2997.973233	-0.074046	0.548264	0.010972	83.679283	111.531487	146.781876	-1.326961	0.000000	-0.587189	0.000000	0.000000	0.000000	-0.175524	-0.131496	-0.231578	0.000000	0.000000	2.000000	68.000000	0.000000
2997.976566	-0.074046	0.548264	0.010972	83.632774	112.148102	147.487106	-1.297707	0.000000	-0.548593	0.000000	0.000000	0.000000	-0.175524	-0.131496	-0.231578	0.000000	0.000000	2.000000	68.000000	0.000000
2997.979900	-0.074662	0.547800	0.010264	83.632774	112.148102	147.487106	-1.297707	0.000000	-0.548593	0.000000	0.000000	0.000000	-0.184822	-0.139284	-0.212360	0.000000	0.000000	2.000000	68.000000	0.000000
2997.983233	-0.074662	0.547800	0.010264	83.632774	112.148102	147.487106	-1.297707	0.000000	-0.548593	0.000000	0.000000	0.000000	-0.184822	-0.139284	-0.212360	0.000000	0.000000	2.000000	68.000000	0.000000
2997.986566	-0.074662	0.547800	0.010264	83.583961	112.711540	148.150757	-1.266903	0.000000	-0.513200	0.000000	0.000000	0.000000	-0.184822	-0.139284	-0.212360	0.000000	0.000000	2.000000	68.000000	0.000000
2997.989900	-0.075305	0.547318	0.009597	83.583961	112.711540	148.150757	-1.266903	0.000000	-0.513200	0.000000	0.000000	0.000000	-0.193064	-0.144403	-0.200085	0.000000	0.000000	2.000000	68.000000	0.000000
2997.993233	-0.075305	0.547318	0.009597	83.583961	112.711540	148.150757	-1.266903	0.000000	-0.513200	0.000000	0.000000	0.000000	-0.193064	-0.144403	-0.200085	0.000000	0.000000	2.000000	68.000000	0.000000
2997.996566	-0.075305	0.547318	0.009597	83.529343	113.218788	148.767334	-1.234725	0.000000	-0.479852	0.000000	0.000000	0.000000	-0.193064	-0.144403	-0.200085	0.000000	0.000000	2.000000	68.000000	0.000000
2997.999900	-0.076024	0.546837	0.008982	83.529343	113.218788	148.767334	-1.234725	0.000000	-0.479852	0.000000	0.000000	0.000000	-0.215512	-0.144445	-0.184555	0.000000	0.000000	2.000000	68.000000	0.000000
2998.003233	-0.076024	0.546837	0.008982	83.529343	113.218788	148.767334	-1.234725	0.000000	-0.479852	0.000000	0.000000	0.000000	-0.215512	-0.144445	-0.184555	0.000000	0.000000	2.000000	68.000000	0.000000
2998.006566	-0.076024	0.546837	0.008982	83.453835	113.459900	149.153915	-1.198807	0.000000	-0.449093	0.000000	0.000000	0.000000	-0.215512	-0.144445	-0.184555	0.000000	0.000000	2.000000	68.000000	0.000000
2998.009900	-0.076733	0.546346	0.008456	83.453835	113.459900	149.153915	-1.198807	0.000000	-0.449093	0.000000	0.000000	0.000000	-0.212595	-0.147234	-0.157832	0.000000	0.000000	2.000000	68.000000	0.000000
2998.013233	-0.076733	0.546346	0.008456	83.453835	113.459900	149.153915	-1.198807	0.000000	-0.449093	0.000000	0.000000	0.000000	-0.212595	-0.147234	-0.157832	0.000000	0.000000	2.000000	68.000000	0.000000
2998.016566	-0.076733	0.546346	0.008456	83.347519	113.206139	149.098770	-1.163374	0.000000	-0.422788	0.000000	0.000000	0.000000	-0.212595	-0.147234	-0.157832	0.000000	0.000000	2.000000	68.000000	0.000000
2998.019900	-0.076733	0.546346	0.008456	83.347519	113.206139	149.098770	-1.163374	0.000000	-0.422788	0.000000	0.000000	0.000000	-0.212595	-0.147234	-0.157832	0.000000	0.000000	2.000000	68.000000	0.000000
2998.023233	-0.077459	0.545906	0.008047	83.347519	113.206139	149.098770	-1.163374	0.000000	-0.422788	0.000000	0.000000	0.000000	-0.218039	-0.132201	-0.122685	0.000000	0.000000	2.000000	68.000000	0.000000
2998.026566	-0.077459	0.545906	0.008047	83.237778	112.403503	148.534958	-1.163374	0.000000	-0.422788	0.000000	0.000000	0.000000	-0.218039	-0.132201	-0.122685	0.000000	0.000000	2.000000	68.000000	0.000000
2998.029900	-0.078157	0.545524	0.007740	83.237778	112.403503	148.534958	-1.163374	0.000000	-0.422788	0.000000	0.000000	0.000000	-0.209266	-0.114591	-0.092167	0.000000	0.000000	2.000000	68.000000	0.000000
2998.033233	-0.078157	0.545524	0.007740	83.237778	112.403503	148.534958	-1.163374	0.000000	-0.422788	0.000000	0.000000	0.000000	-0.209266	-0.114591	-0.092167	0.000000	0.000000	2.000000	68.000000	0.000000
2998.036566	-0.078157	0.545524	0.007740	83.157166	111.145317	147.525101	-1.092157	0.000000	-0.386979	0.000000	0.000000	0.000000	-0.209266	-0.114591	-0.092167	0.000000	0.000000	2.000000	68.000000	0.000000
2998.039900	-0.078157	0.545524	0.007740	83.157166	111.145317	147.525101	-1.092157	0.000000	-0.386979	0.000000	0.000000	0.000000	-0.209266	-0.114591	-0.092167	0.000000	0.000000	2.000000	68.000000	0.000000
2998.043233	-0.078862	0.545216	0.007613	83.157166	111.145317	147.525101	-1.092157	0.000000	-0.386979	0.000000	0.000000	0.000000	-0.211483	-0.092384	-0.037941	0.000000	0.000000	2.000000	68.000000	0.000000
2998.046566	-0.078862	0.545216	0.007613	83.088661	109.596756	146.227829	-1.092157	0.000000	-0.386979	0.000000	0.000000	0.000000	-0.211483	-0.092384	-0.037941	0.000000	0.000000	2.000000	68.000000	0.000000
2998.049900	-0.079547	0.544948	0.007635	83.088661	109.596756	146.227829	-1.092157	0.000000	-0.386979	0.000000	0.000000	0.000000	-0.205460	-0.080337	0.006511	0.000000	0.000000	2.000000	68.000000	0.000000
2998.053233	-0.079547	0.544948	0.007635	83.088661	109.596756	146.227829	-1.092157	0.000000	-0.386979	0.000000	0.000000	0.000000	-0.205460	-0.080337	0.006511	0.000000	0.000000	2.000000	68.000000	0.000000
2998.056566	-0.079547	0.544948	0.007635	83.022842	108.187401	145.050034	-1.022666	0.000000	-0.381741	0.000000	0.000000	0.000000	-0.205460	-0.080337	0.006511	0.000000	0.000000	2.000000	68.000000	0.000000
2998.059900	-0.079547	0.544948	0.007635	83.022842	108.187401	145.050034	-1.022666	0.000000	-0.381741	0.000000	0.000000	0.000000	-0.205460	-0.080337	0.006511	0.000000	0.000000	2.000000	68.000000	0.000000
2998.063233	-0.080204	0.544738	0.007759	83.022842	108.187401	145.050034	-1.022666	0.000000	-0.381741	0.000000	0.000000	0.000000	-0.197244	-0.062966	0.037229	0.000000	0.000000	2.000000	68.000000	0.000000
2998.066566	-0.080204	0.544738	0.007759	82.960762	106.903976	143.978027	-1.022666	0.000000	-0.381741	0.000000	0.000000	0.000000	-0.197244	-0.062966	0.037229	0.000000	0.000000	2.000000	68.000000	0.000000
2998.069900	-0.080817	0.544551	0.008017	82.960762	106.903976	143.978027	-1.022666	0.000000	-0.381741	0.000000	0.000000	0.000000	-0.183949	-0.056054	0.077438	0.000000	0.000000	2.000000	68.000000	0.000000
2998.073233	-0.080817	0.544551	0.008017	82.960762	106.903976	143.978027	-1.022666	0.000000	-0.381741	0.000000	0.000000	0.000000	-0.183949	-0.056054	0.077438	0.000000	0.000000	2.000000	68.000000	0.000000
2998.076566	-0.080817	0.544551	0.008017	82.907814	105.913666	143.163666	-0.959134	0.000000	-0.400852	0.000000	0.000000	0.000000	-0.183949	-0.056054	0.077438	0.000000	0.000000	2.000000	68.000000	0.000000
2998.079900	-0.080817	0.544551	0.008017	82.907814	105.913666	143.163666	-0.959134	0.000000	-0.400852	0.000000	0.000000	0.000000	-0.183949	-0.056054	0.077438	0.000000	0.000000	2.000000	68.000000	0.000000
2998.083233	-0.081427	0.544370	0.008383	82.907814	105.913666	143.163666	-0.959134	0.000000	-0.400852	0.000000	0.000000	0.000000	-0.183053	-0.054268	0.109895	0.000000	0.000000	2.000000	68.000000	0.000000
2998.086566	-0.081427	0.544370	0.008383	82.884979	105.311142	142.678268	-0.959134	0.000000	-0.400852	0.000000	0.000000	0.000000	-0.183053	-0.054268	0.109895	0.000000	0.000000	2.000000	68.000000	0.000000
2998.089900	-0.082006	0.544187	0.008821	82.884979	105.311142	142.678268	-0.959134	0.000000	-0.400852	0.000000	0.000000	0.000000	-0.173435	-0.054839	0.131156	0.000000	0.000000	2.000000	68.000000	0.000000
2998.093233	-0.082006	0.544187	0.008821	82.884979	105.311142	142.678268	-0.959134	0.000000	-0.400852	0.000000	0.000000	0.000000	-0.173435	-0.054839	0.131156	0.000000	0.000000	2.000000	68.000000	0.000000
2998.096566	-0.082006	0.544187	0.008821	82.890549	105.069099	142.500549	-0.899720	0.000000	-0.441027	0.000000	0.000000	0.000000	-0.173435	-0.054839	0.131156	0.000000	0.000000	2.000000	68.000000	0.000000
2998.099900	-0.082006	0.544187	0.008821	82.890549	105.069099	142.500549	-0.899720	0.000000	-0.441027	0.000000	0.000000	0.000000	-0.173435	-0.054839	0.131156	0.000000	0.000000	2.000000	68.000000	0.000000
2998.103233	-0.082570	0.544012	0.009302	82.890549	105.069099	142.500549	-0.899720	0.000000	-0.441027	0.000000	0.000000	0.000000	-0.169266	-0.052712	0.144390	0.000000	0.000000	2.000000	68.000000	0.000000
2998.106566	-0.082570	0.544012	0.009302	82.895874	104.923759	142.408890	-0.899720	0.000000	-0.441027	0.000000	0.000000	0.000000	-0.169266	-0.052712	0.144390	0.000000	0.000000	2.000000	68.000000	0.000000
2998.109900	-0.083157	0.543858	0.009906	82.895874	104.923759	142.408890	-0.899720	0.000000	-0.441027	0.000000	0.000000	0.000000	-0.176148	-0.046067	0.181108	0.000000	0.000000	2.000000	68.000000	0.000000
2998.113233	-0.083157	0.543858	0.009906	82.895874	104.923759	142.408890	-0.899720	0.000000	-0.441027	0.000000	0.000000	0.000000	-0.176148	-0.046067	0.181108	0.000000	0.000000	2.000000	68.000000	0.000000
2998.116566	-0.083157	0.543858	0.009906	82.900879	104.688942	142.232269	-0.842151	0.000000	-0.495277	0.000000	0.000000	0.000000	-0.176148	-0.046067	0.181108	0.000000	0.000000	2.000000	68.000000	0.000000
2998.119900	-0.083157	0.543858	0.009906	82.900879	104.688942	142.232269	-0.842151	0.000000	-0.495277	0.000000	0.000000	0.000000	-0.176148	-0.046067	0.181108	0.000000	0.000000	2.000000	68.000000	0.000000
2998.123233	-0.083685	0.543737	0.010557	82.900879	104.688942	142.232269	-0.842151	0.000000	-0.495277	0.000000	0.000000	0.000000	-0.158490	-0.036260	0.195293	0.000000	0.000000	2.000000	68.000000	0.000000
2998.126566	-0.083685	0.543737	0.010557	82.889885	104.296768	141.913040	-0.842151	0.000000	-0.495277	0.000000	0.000000	0.000000	-0.158490	-0.036260	0.195293	0.000000	0.000000	2.000000	68.000000	0.000000
2998.129900	-0.084237	0.543638	0.011330	82.889885	104.296768	141.913040	-0.842151	0.000000	-0.495277	0.000000	0.000000	0.000000	-0.165464	-0.029659	0.231957	0.000000	0.000000	2.000000	68.000000	0.000000
2998.133233	-0.084237	0.543638	0.011330	82.889885	104.296768	141.913040	-0.842151	0.000000	-0.495277	0.000000	0.000000	0.000000	-0.165464	-0.029659	0.231957	0.000000	0.000000	2.000000	68.000000	0.000000
2998.136566	-0.084237	0.543638	0.011330	82.842781	103.685036	141.410934	-0.788159	0.000000	-0.566485	0.000000	0.000000	0.000000	-0.165464	-0.029659	0.231957	0.000000	0.000000	2.000000	68.000000	0.000000
2998.139900	-0.084696	0.543570	0.012222	82.842781	103.685036	141.410934	-0.788159	0.000000	-0.566485	0.000000	0.000000	0.000000	-0.137858	-0.020392	0.267727	0.000000	0.000000	2.000000	68.000000	0.000000
2998.143233	-0.084696	0.543570	0.012222	82.842781	103.685036	141.410934	-0.788159	0.000000	-0.566485	0.000000	0.000000	0.000000	-0.137858	-0.020392	0.267727	0.000000	0.000000	2.000000	68.000000	0.000000
2998.146566	-0.084696	0.543570	0.012222	82.761261	102.823204	140.692261	-0.765182	0.000000	-0.611106	0.000000	0.000000	0.000000	-0.137858	-0.020392	0.267727	0.000000	0.000000	2.000000	68.000000	0.000000
2998.149900	-0.085105	0.543516	0.013208	82.761261	102.823204	140.692261	-0.765182	0.000000	-0.611106	0.000000	0.000000	0.000000	-0.122520	-0.016194	0.295648	0.000000	0.000000	2.000000	68.000000	0.000000
2998.153233	-0.085105	0.543516	0.013208	82.761261	102.823204	140.692261	-0.765182	0.000000	-0.611106	0.000000	0.000000	0.000000	-0.122520	-0.016194	0.295648	0.000000	0.000000	2.000000	68.000000	0.000000
2998.156566	-0.085105	0.543516	0.013208	82.676834	101.980331	139.986008	-0.744763	0.000000	-0.660381	0.000000	0.000000	0.000000	-0.122520	-0.016194	0.295648	0.000000	0.000000	2.000000	68.000000	0.000000
2998.159900	-0.085443	0.543467	0.014313	82.676834	101.980331	139.986008	-0.744763	0.000000	-0.660381	0.000000	0.000000	0.000000	-0.101604	-0.014843	0.331616	0.000000	0.000000	2.000000	68.000000	0.000000
2998.163233	-0.085443	0.543467	0.014313	82.676834	101.980331	139.986008	-0.744763	0.000000	-0.660381	0.000000	0.000000	0.000000	-0.101604	-0.014843	0.331616	0.000000	0.000000	2.000000	68.000000	0.000000
2998.166566	-0.085443	0.543467	0.014313	82.621315	101.268417	139.363373	-0.727829	0.000000	-0.715650	0.000000	0.000000	0.000000	-0.101604	-0.014843	0.331616	0.000000	0.000000	2.000000	68.000000	0.000000
2998.169900	-0.085701	0.543397	0.015479	82.621315	101.268417	139.363373	-0.727829	0.000000	-0.715650	0.000000	0.000000	0.000000	-0.077300	-0.020894	0.349844	0.000000	0.000000	2.000000	68.000000	0.000000
2998.173233	-0.085701	0.543397	0.015479	82.621315	101.268417	139.363373	-0.727829	0.000000	-0.715650	0.000000	0.000000	0.000000	-0.077300	-0.020894	0.349844	0.000000	0.000000	2.000000	68.000000	0.000000
2998.176566	-0.085701	0.543397	0.015479	82.607132	100.748619	138.876129	-0.714945	0.000000	-0.773957	0.000000	0.000000	0.000000	-0.077300	-0.020894	0.349844	0.000000	0.000000	2.000000	68.000000	0.000000
2998.179900	-0.085895	0.543317	0.016679	82.607132	100.748619	138.876129	-0.714945	0.000000	-0.773957	0.000000	0.000000	0.000000	-0.058308	-0.024178	0.360031	0.000000	0.000000	2.000000	68.000000	0.000000
2998.183233	-0.085895	0.543317	0.016679	82.607132	100.748619	138.876129	-0.714945	0.000000	-0.773957	0.000000	0.000000	0.000000	-0.058308	-0.024178	0.360031	0.000000	0.000000	2.000000	68.000000	0.000000
2998.186566	-0.085895	0.543317	0.016679	82.626793	100.427513	138.543411	-0.705227	0.000000	-0.833963	0.000000	0.000000	0.000000	-0.058308	-0.024178	0.360031	0.000000	0.000000	2.000000	68.000000	0.000000
2998.189900	-0.086042	0.543191	0.017873	82.626793	100.427513	138.543411	-0.705227	0.000000	-0.833963	0.000000	0.000000	0.000000	-0.043952	-0.037668	0.358131	0.000000	0.000000	2.000000	68.000000	0.000000
2998.193233	-0.086042	0.543191	0.017873	82.626793	100.427513	138.543411	-0.705227	0.000000	-0.833963	0.000000	0.000000	0.000000	-0.043952	-0.037668	0.358131	0.000000	0.000000	2.000000	68.000000	0.000000
2998.196566	-0.086042	0.543191	0.017873	82.642197	100.123627	138.223267	-0.697902	0.000000	-0.893651	0.000000	0.000000	0.000000	-0.043952	-0.037668	0.358131	0.000000	0.000000	2.000000	68.000000	0.000000
2998.199900	-0.086159	0.543030	0.019034	82.642197	100.123627	138.223267	-0.697902	0.000000	-0.893651	0.000000	0.000000	0.000000	-0.035048	-0.048313	0.348209	0.000000	0.000000	2.000000	68.000000	0.000000
2998.203233	-0.086159	0.543030	0.019034	82.642197	100.123627	138.223267	-0.697902	0.000000	-0.893651	0.000000	0.000000	0.000000	-0.035048	-0.048313	0.348209	0.000000	0.000000	2.000000	68.000000	0.000000
2998.206566	-0.086159	0.543030	0.019034	82.654068	99.884140	137.970840	-0.692061	0.000000	-0.951686	0.000000	0.000000	0.000000	-0.035048	-0.048313	0.348209	0.000000	0.000000	2.000000	68.000000	0.000000
2998.209900	-0.086268	0.542833	0.020157	82.654068	99.884140	137.970840	-0.692061	0.000000	-0.951686	0.000000	0.000000	0.000000	-0.032902	-0.059012	0.337080	0.000000	0.000000	2.000000	68.000000	0.000000
2998.213233	-0.086268	0.542833	0.020157	82.654068	99.884140	137.970840	-0.692061	0.000000	-0.951686	0.000000	0.000000	0.000000	-0.032902	-0.059012	0.337080	0.000000	0.000000	2.000000	68.000000	0.000000
2998.216566	-0.086268	0.542833	0.020157	82.664787	99.666733	137.740646	-0.686577	0.000000	-1.007866	0.000000	0.000000	0.000000	-0.032902	-0.059012	0.337080	0.000000	0.000000	2.000000	68.000000	0.000000
2998.219900	-0.086366	0.542637	0.021217	82.664787	99.666733	137.740646	-0.686577	0.000000	-1.007866	0.000000	0.000000	0.000000	-0.029290	-0.058890	0.317788	0.000000	0.000000	2.000000	68.000000	0.000000
2998.223233	-0.086366	0.542637	0.021217	82.664787	99.666733	137.740646	-0.686577	0.000000	-1.007866	0.000000	0.000000	0.000000	-0.029290	-0.058890	0.317788	0.000000	0.000000	2.000000	68.000000	0.000000
2998.226566	-0.086366	0.542637	0.021217	82.673943	99.440109	137.505646	-0.681695	0.000000	-1.060831	0.000000	0.000000	0.000000	-0.029290	-0.058890	0.317788	0.000000	0.000000	2.000000	68.000000	0.000000
2998.229900	-0.086459	0.542449	0.022252	82.673943	99.440109	137.505646	-0.681695	0.000000	-1.060831	0.000000	0.000000	0.000000	-0.027899	-0.056495	0.310755	0.000000	0.000000	2.000000	68.000000	0.000000
2998.233233	-0.086459	0.542449	0.022252	82.673943	99.440109	137.505646	-0.681695	0.000000	-1.060831	0.000000	0.000000	0.000000	-0.027899	-0.056495	0.310755	0.000000	0.000000	2.000000	68.000000	0.000000
2998.236566	-0.086459	0.542449	0.022252	82.681870	99.238571	137.293213	-0.677045	0.000000	-1.112623	0.000000	0.000000	0.000000	-0.027899	-0.056495	0.310755	0.000000	0.000000	2.000000	68.000000	0.000000
2998.239900	-0.086567	0.542252	0.023243	82.681870	99.238571	137.293213	-0.677045	0.000000	-1.112623	0.000000	0.000000	0.000000	-0.032382	-0.059151	0.297086	0.000000	0.000000	2.000000	68.000000	0.000000
2998.243233	-0.086567	0.542252	0.023243	82.681870	99.238571	137.293213	-0.677045	0.000000	-1.112623	0.000000	0.000000	0.000000	-0.032382	-0.059151	0.297086	0.000000	0.000000	2.000000	68.000000	0.000000
2998.246566	-0.086567	0.542252	0.023243	82.680855	99.004929	137.055939	-0.671649	0.000000	-1.162138	0.000000	0.000000	0.000000	-0.032382	-0.059151	0.297086	0.000000	0.000000	2.000000	68.000000	0.000000
2998.249900	-0.086567	0.542252	0.023243	82.680855	99.004929	137.055939	-0.671649	0.000000	-1.162138	0.000000	0.000000	0.000000	-0.032382	-0.059151	0.297086	0.000000	0.000000	2.000000	68.000000	0.000000
2998.253233	-0.086621	0.542073	0.024195	82.680855	99.004929	137.055939	-0.671649	0.000000	-1.162138	0.000000	0.000000	0.000000	-0.016100	-0.053741	0.285767	0.000000	0.000000	2.000000	68.000000	0.000000
2998.256566	-0.086621	0.542073	0.024195	82.661789	98.706123	136.770798	-0.671649	0.000000	-1.162138	0.000000	0.000000	0.000000	-0.016100	-0.053741	0.285767	0.000000	0.000000	2.000000	68.000000	0.000000
2998.259900	-0.086624	0.541902	0.025133	82.661789	98.706123	136.770798	-0.671649	0.000000	-1.162138	0.000000	0.000000	0.000000	-0.000975	-0.051222	0.281265	0.000000	0.000000	2.000000	68.000000	0.000000
2998.263233	-0.086624	0.541902	0.025133	82.661789	98.706123	136.770798	-0.671649	0.000000	-1.162138	0.000000	0.000000	0.000000	-0.000975	-0.051222	0.281265	0.000000	0.000000	2.000000	68.000000	0.000000
2998.266566	-0.086624	0.541902	0.025133	82.620117	98.330704	136.428650	-0.668803	0.000000	-1.256643	0.000000	0.000000	0.000000	-0.000975	-0.051222	0.281265	0.000000	0.000000	2.000000	68.000000	0.000000
2998.269900	-0.086624	0.541902	0.025133	82.620117	98.330704	136.428650	-0.668803	0.000000	-1.256643	0.000000	0.000000	0.000000	-0.000975	-0.051222	0.281265	0.000000	0.000000	2.000000	68.000000	0.000000
2998.273233	-0.086599	0.541740	0.026051	82.620117	98.330704	136.428650	-0.668803	0.000000	-1.256643	0.000000	0.000000	0.000000	0.007339	-0.048624	0.275543	0.000000	0.000000	2.000000	68.000000	0.000000
2998.276566	-0.086599	0.541740	0.026051	82.547310	97.884407	136.038223	-0.668803	0.000000	-1.256643	0.000000	0.000000	0.000000	0.007339	-0.048624	0.275543	0.000000	0.000000	2.000000	68.000000	0.000000
2998.279900	-0.086479	0.541559	0.026968	82.547310	97.884407	136.038223	-0.668803	0.000000	-1.256643	0.000000	0.000000	0.000000	0.036126	-0.054094	0.274890	0.000000	0.000000	2.000000	68.000000	0.000000
2998.283233	-0.086479	0.541559	0.026968	82.547310	97.884407	136.038223	-0.668803	0.000000	-1.256643	0.000000	0.000000	0.000000	0.036126	-0.054094	0.274890	0.000000	0.000000	2.000000	68.000000	0.000000
2998.286566	-0.086479	0.541559	0.026968	82.460503	97.401665	135.623611	-0.676047	0.000000	-1.348382	0.000000	0.000000	0.000000	0.036126	-0.054094	0.274890	0.000000	0.000000	2.000000	68.000000	0.000000
2998.289900	-0.086479	0.541559	0.026968	82.460503	97.401665	135.623611	-0.676047	0.000000	-1.348382	0.000000	0.000000	0.000000	0.036126	-0.054094	0.274890	0.000000	0.000000	2.000000	68.000000	0.000000
2998.293233	-0.086319	0.541391	0.027802	82.460503	97.401665	135.623611	-0.676047	0.000000	-1.348382	0.000000	0.000000	0.000000	0.047952	-0.050595	0.250229	0.000000	0.000000	2.000000	68.000000	0.000000
2998.296566	-0.086319	0.541391	0.027802	82.377335	96.997421	135.278503	-0.676047	0.000000	-1.348382	0.000000	0.000000	0.000000	0.047952	-0.050595	0.250229	0.000000	0.000000	2.000000	68.000000	0.000000
2998.299900	-0.086132	0.541204	0.028621	82.377335	96.997421	135.278503	-0.676047	0.000000	-1.348382	0.000000	0.000000	0.000000	0.056152	-0.056020	0.245894	0.000000	0.000000	2.000000	68.000000	0.000000
2998.303233	-0.086132	0.541204	0.028621	82.377335	96.997421	135.278503	-0.676047	0.000000	-1.348382	0.000000	0.000000	0.000000	0.056152	-0.056020	0.245894	0.000000	0.000000	2.000000	68.000000	0.000000
2998.306566	-0.086132	0.541204	0.028621	82.318550	96.709602	135.021622	-0.693398	0.000000	-1.431069	0.000000	0.000000	0.000000	0.056152	-0.056020	0.245894	0.000000	0.000000	2.000000	68.000000	0.000000
2998.309900	-0.086132	0.541204	0.028621	82.318550	96.709602	135.021622	-0.693398	0.000000	-1.431069	0.000000	0.000000	0.000000	0.056152	-0.056020	0.245894	0.000000	0.000000	2.000000	68.000000	0.000000
2998.313233	-0.085909	0.541046	0.029377	82.318550	96.709602	135.021622	-0.693398	0.000000	-1.431069	0.000000	0.000000	0.000000	0.067003	-0.047294	0.226678	0.000000	0.000000	2.000000	68.000000	0.000000
2998.316566	-0.085909	0.541046	0.029377	82.274727	96.478806	134.802368	-0.693398	0.000000	-1.431069	0.000000	0.000000	0.000000	0.067003	-0.047294	0.226678	0.000000	0.000000	2.000000	68.000000	0.000000
2998.319900	-0.085696	0.540891	0.030065	82.274727	96.478806	134.802368	-0.693398	0.000000	-1.431069	0.000000	0.000000	0.000000	0.063724	-0.046635	0.206392	0.000000	0.000000	2.000000	68.000000	0.000000
2998.323233	-0.085696	0.540891	0.030065	82.274727	96.478806	134.802368	-0.693398	0.000000	-1.431069	0.000000	0.000000	0.000000	0.063724	-0.046635	0.206392	0.000000	0.000000	2.000000	68.000000	0.000000
2998.326566	-0.085696	0.540891	0.030065	82.225494	96.208954	134.550537	-0.715186	0.000000	-1.503247	0.000000	0.000000	0.000000	0.063724	-0.046635	0.206392	0.000000	0.000000	2.000000	68.000000	0.000000
2998.329900	-0.085696	0.540891	0.030065	82.225494	96.208954	134.550537	-0.715186	0.000000	-1.503247	0.000000	0.000000	0.000000	0.063724	-0.046635	0.206392	0.000000	0.000000	2.000000	68.000000	0.000000
2998.333233	-0.085436	0.540762	0.030756	82.225494	96.208954	134.550537	-0.715186	0.000000	-1.503247	0.000000	0.000000	0.000000	0.078137	-0.038709	0.207356	0.000000	0.000000	2.000000	68.000000	0.000000
2998.336566	-0.085436	0.540762	0.030756	82.156395	95.888222	134.261276	-0.715186	0.000000	-1.503247	0.000000	0.000000	0.000000	0.078137	-0.038709	0.207356	0.000000	0.000000	2.000000	68.000000	0.000000
2998.339900	-0.085124	0.540642	0.031432	82.156395	95.888222	134.261276	-0.715186	0.000000	-1.503247	0.000000	0.000000	0.000000	0.093549	-0.035884	0.202898	0.000000	0.000000	2.000000	68.000000	0.000000
2998.343233	-0.085124	0.540642	0.031432	82.156395	95.888222	134.261276	-0.715186	0.000000	-1.503247	0.000000	0.000000	0.000000	0.093549	-0.035884	0.202898	0.000000	0.000000	2.000000	68.000000	0.000000
2998.346566	-0.085124	0.540642	0.031432	82.054382	95.450935	133.889206	-0.743800	0.000000	-1.571623	0.000000	0.000000	0.000000	0.093549	-0.035884	0.202898	0.000000	0.000000	2.000000	68.000000	0.000000
2998.349900	-0.085124	0.540642	0.031432	82.054382	95.450935	133.889206	-0.743800	0.000000	-1.571623	0.000000	0.000000	0.000000	0.093549	-0.035884	0.202898	0.000000	0.000000	2.000000	68.000000	0.000000
2998.353233	-0.084788	0.540522	0.032112	82.054382	95.450935	133.889206	-0.743800	0.000000	-1.571623	0.000000	0.000000	0.000000	0.100859	-0.036031	0.203965	0.000000	0.000000	2.000000	68.000000	0.000000
2998.356566	-0.084788	0.540522	0.032112	81.943382	95.025887	133.535172	-0.743800	0.000000	-1.571623	0.000000	0.000000	0.000000	0.100859	-0.036031	0.203965	0.000000	0.000000	2.000000	68.000000	0.000000
2998.359900	-0.084400	0.540412	0.032777	81.943382	95.025887	133.535172	-0.743800	0.000000	-1.571623	0.000000	0.000000	0.000000	0.116342	-0.033179	0.199469	0.000000	0.000000	2.000000	68.000000	0.000000
2998.363233	-0.084400	0.540412	0.032777	81.943382	95.025887	133.535172	-0.743800	0.000000	-1.571623	0.000000	0.000000	0.000000	0.116342	-0.033179	0.199469	0.000000	0.000000	2.000000	68.000000	0.000000
2998.366566	-0.084400	0.540412	0.032777	81.843460	94.671463	133.235901	-0.780000	0.000000	-1.638862	0.000000	0.000000	0.000000	0.116342	-0.033179	0.199469	0.000000	0.000000	2.000000	68.000000	0.000000
2998.369900	-0.084054	0.540311	0.033411	81.843460	94.671463	133.235901	-0.780000	0.000000	-1.638862	0.000000	0.000000	0.000000	0.103907	-0.030277	0.190160	0.000000	0.000000	2.000000	68.000000	0.000000
2998.373233	-0.084054	0.540311	0.033411	81.843460	94.671463	133.235901	-0.780000	0.000000	-1.638862	0.000000	0.000000	0.000000	0.103907	-0.030277	0.190160	0.000000	0.000000	2.000000	68.000000	0.000000
2998.376566	-0.084054	0.540311	0.033411	81.777534	94.434937	133.021454	-0.797318	0.000000	-1.670556	0.000000	0.000000	0.000000	0.103907	-0.030277	0.190160	0.000000	0.000000	2.000000	68.000000	0.000000
2998.379900	-0.083677	0.540175	0.034012	81.777534	94.434937	133.021454	-0.797318	0.000000	-1.670556	0.000000	0.000000	0.000000	0.113082	-0.040635	0.180403	0.000000	0.000000	2.000000	68.000000	0.000000
2998.383233	-0.083677	0.540175	0.034012	81.777534	94.434937	133.021454	-0.797318	0.000000	-1.670556	0.000000	0.000000	0.000000	0.113082	-0.040635	0.180403	0.000000	0.000000	2.000000	68.000000	0.000000
2998.386566	-0.083677	0.540175	0.034012	81.760406	94.418121	132.972885	-0.816165	0.000000	-1.700623	0.000000	0.000000	0.000000	0.113082	-0.040635	0.180403	0.000000	0.000000	2.000000	68.000000	0.000000
2998.389900	-0.083677	0.540175	0.034012	81.760406	94.418121	132.972885	-0.816165	0.000000	-1.700623	0.000000	0.000000	0.000000	0.113082	-0.040635	0.180403	0.000000	0.000000	2.000000	68.000000	0.000000
2998.393233	-0.083335	0.540043	0.034542	81.760406	94.418121	132.972885	-0.816165	0.000000	-1.700623	0.000000	0.000000	0.000000	0.102607	-0.039779	0.158989	0.000000	0.000000	2.000000	68.000000	0.000000
2998.396566	-0.083335	0.540043	0.034542	81.751526	94.610634	133.114532	-0.816165	0.000000	-1.700623	0.000000	0.000000	0.000000	0.102607	-0.039779	0.158989	0.000000	0.000000	2.000000	68.000000	0.000000
2998.399900	-0.082981	0.539913	0.035009	81.751526	94.610634	133.114532	-0.816165	0.000000	-1.700623	0.000000	0.000000	0.000000	0.106052	-0.038848	0.139983	0.000000	0.000000	2.000000	68.000000	0.000000
2998.403233	-0.082981	0.539913	0.035009	81.751526	94.610634	133.114532	-0.816165	0.000000	-1.700623	0.000000	0.000000	0.000000	0.106052	-0.038848	0.139983	0.000000	0.000000	2.000000	68.000000	0.000000
2998.406566	-0.082981	0.539913	0.035009	81.730431	94.974434	133.430008	-0.850942	0.000000	-1.750452	0.000000	0.000000	0.000000	0.106052	-0.038848	0.139983	0.000000	0.000000	2.000000	68.000000	0.000000
2998.409900	-0.082981	0.539913	0.035009	81.730431	94.974434	133.430008	-0.850942	0.000000	-1.750452	0.000000	0.000000	0.000000	0.106052	-0.038848	0.139983	0.000000	0.000000	2.000000	68.000000	0.000000
2998.413233	-0.082633	0.539780	0.035368	81.730431	94.974434	133.430008	-0.850942	0.000000	-1.750452	0.000000	0.000000	0.000000	0.104468	-0.039927	0.107663	0.000000	0.000000	2.000000	68.000000	0.000000
2998.416566	-0.082633	0.539780	0.035368	81.694237	95.475777	133.891571	-0.850942	0.000000	-1.750452	0.000000	0.000000	0.000000	0.104468	-0.039927	0.107663	0.000000	0.000000	2.000000	68.000000	0.000000
2998.419900	-0.082633	0.539780	0.035368	81.694237	95.475777	133.891571	-0.850942	0.000000	-1.750452	0.000000	0.000000	0.000000	0.104468	-0.039927	0.107663	0.000000	0.000000	2.000000	68.000000	0.000000
2998.423233	-0.082633	0.539780	0.035368	81.694237	95.475777	133.891571	-0.850942	0.000000	-1.750452	0.000000	0.000000	0.000000	0.104468	-0.039927	0.107663	0.000000	0.000000	2.000000	68.000000	0.000000
2998.426566	-0.081974	0.539524	0.035884	81.645721	95.906082	134.300461	-0.868353	0.000000	-1.768396	0.000000	0.000000	0.000000	0.197768	-0.076902	0.154884	0.000000	0.000000	2.000000	68.000000	0.000000
2998.429900	-0.081974	0.539524	0.035884	81.645721	95.906082	134.300461	-0.868353	0.000000	-1.768396	0.000000	0.000000	0.000000	0.000000	0.000006	-0.000000	0.000000	0.000000	2.000000	68.000000	0.000000
2998.433233	-0.081974	0.539524	0.035884	81.645721	95.906082	134.300461	-0.868353	0.000000	-1.768396	0.000000	0.000000	0.000000	0.000000	0.000006	-0.000000	0.000000	0.000000	2.000000	68.000000	0.000000
2998.436566	-0.081974	0.539524	0.035884	81.592018	96.173569	134.566513	-0.901315	0.000000	-1.794209	0.000000	0.000000	0.000000	0.000000	0.000006	-0.000000	0.000000	0.000000	2.000000	68.000000	0.000000
2998.439900	-0.081974	0.539524	0.035884	81.592018	96.173569	134.566513	-0.901315	0.000000	-1.794209	0.000000	0.000000	0.000000	0.000000	0.000006	-0.000000	0.000000	0.000000	2.000000	68.000000	0.000000
2998.443233	-0.081689	0.539418	0.036056	81.592018	96.173569	134.566513	-0.901315	0.000000	-1.794209	0.000000	0.000000	0.000000	0.085270	-0.031799	0.051496	0.000000	0.000000	2.000000	68.000000	0.000000
2998.446566	-0.081689	0.539418	0.036056	81.548759	96.334885	134.727402	-0.901315	0.000000	-1.794209	0.000000	0.000000	0.000000	0.085270	-0.031799	0.051496	0.000000	0.000000	2.000000	68.000000	0.000000
2998.449900	-0.081689	0.539418	0.036056	81.548759	96.334885	134.727402	-0.901315	0.000000	-1.794209	0.000000	0.000000	0.000000	0.085270	-0.031799	0.051496	0.000000	0.000000	2.000000	68.000000	0.000000
2998.453233	-0.081689	0.539418	0.036056	81.548759	96.334885	134.727402	-0.901315	0.000000	-1.794209	0.000000	0.000000	0.000000	0.085270	-0.031799	0.051496	0.000000	0.000000	2.000000	68.000000	0.000000
2998.456566	-0.081226	0.539254	0.036160	81.526108	96.394066	134.782425	-0.915526	0.000000	-1.802792	0.000000	0.000000	0.000000	0.139188	-0.049188	0.031169	0.000000	0.000000	2.000000	68.000000	0.000000
2998.459900	-0.081226	0.539254	0.036160	81.526108	96.394066	134.782425	-0.915526	0.000000	-1.802792	0.000000	0.000000	0.000000	0.139188	-0.049188	0.031169	0.000000	0.000000	2.000000	68.000000	0.000000
2998.463233	-0.081226	0.539254	0.036160	81.526108	96.394066	134.782425	-0.915526	0.000000	-1.802792	0.000000	0.000000	0.000000	0.139188	-0.049188	0.031169	0.000000	0.000000	2.000000	68.000000	0.000000
2998.466566	-0.081226	0.539254	0.036160	81.513763	96.424217	134.802917	-0.938724	0.000000	-1.807987	0.000000	0.000000	0.000000	0.139188	-0.049188	0.031169	0.000000	0.000000	2.000000	68.000000	0.000000
2998.469900	-0.081052	0.539230	0.036128	81.513763	96.424217	134.802917	-0.938724	0.000000	-1.807987	0.000000	0.000000	0.000000	0.052065	-0.007119	-0.009470	0.000000	0.000000	2.000000	68.000000	0.000000
2998.473233	-0.081052	0.539230	0.036128	81.513763	96.424217	134.802917	-0.938724	0.000000	-1.807987	0.000000	0.000000	0.000000	0.052065	-0.007119	-0.009470	0.000000	0.000000	2.000000	68.000000	0.000000
2998.476566	-0.081052	0.539230	0.036128	81.512283	96.433311	134.800064	-0.947402	0.000000	-1.806409	0.000000	0.000000	0.000000	0.052065	-0.007119	-0.009470	0.000000	0.000000	2.000000	68.000000	0.000000
2998.479900	-0.080920	0.539271	0.036058	81.512283	96.433311	134.800064	-0.947402	0.000000	-1.806409	0.000000	0.000000	0.000000	0.039550	0.012339	-0.021186	0.000000	0.000000	2.000000	68.000000	0.000000
2998.483233	-0.080920	0.539271	0.036058	81.512283	96.433311	134.800064	-0.947402	0.000000	-1.806409	0.000000	0.000000	0.000000	0.039550	0.012339	-0.021186	0.000000	0.000000	2.000000	68.000000	0.000000
2998.486566	-0.080920	0.539271	0.036058	81.511612	96.416679	134.776718	-0.953993	0.000000	-1.802878	0.000000	0.000000	0.000000	0.039550	0.012339	-0.021186	0.000000	0.000000	2.000000	68.000000	0.000000
2998.489900	-0.080920	0.539271	0.036058	81.511612	96.416679	134.776718	-0.953993	0.000000	-1.802878	0.000000	0.000000	0.000000	0.039550	0.012339	-0.021186	0.000000	0.000000	2.000000	68.000000	0.000000
2998.493233	-0.080830	0.539377	0.035948	81.511612	96.416679	134.776718	-0.953993	0.000000	-1.802878	0.000000	0.000000	0.000000	0.027032	0.031806	-0.032898	0.000000	0.000000	2.000000	68.000000	0.000000
2998.496566	-0.080830	0.539377	0.035948	81.514069	96.352989	134.709259	-0.953993	0.000000	-1.802878	0.000000	0.000000	0.000000	0.027032	0.031806	-0.032898	0.000000	0.000000	2.000000	68.000000	0.000000
2998.499900	-0.080830	0.539377	0.035948	81.514069	96.352989	134.709259	-0.953993	0.000000	-1.802878	0.000000	0.000000	0.000000	0.027032	0.031806	-0.032898	0.000000	0.000000	2.000000	68.000000	0.000000
2998.503233	-0.080830	0.539377	0.035948	81.514069	96.352989	134.709259	-0.953993	0.000000	-1.802878	0.000000	0.000000	0.000000	0.027032	0.031806	-0.032898	0.000000	0.000000	2.000000	68.000000	0.000000
2998.506566	-0.080763	0.539725	0.035687	81.518166	96.246063	134.600830	-0.958499	0.000000	-1.797395	0.000000	0.000000	0.000000	0.020033	0.104493	-0.078252	0.000000	0.000000	2.000000	68.000000	0.000000
2998.509900	-0.080763	0.539725	0.035687	81.518166	96.246063	134.600830	-0.958499	0.000000	-1.797395	0.000000	0.000000	0.000000	0.020033	0.104493	-0.078252	0.000000	0.000000	2.000000	68.000000	0.000000
2998.513233	-0.080763	0.539725	0.035687	81.518166	96.246063	134.600830	-0.958499	0.000000	-1.797395	0.000000	0.000000	0.000000	0.020033	0.104493	-0.078252	0.000000	0.000000	2.000000	68.000000	0.000000
2998.516566	-0.080763	0.539725	0.035687	81.521332	96.150764	134.506592	-0.961838	0.000000	-1.784353	0.000000	0.000000	0.000000	0.020033	0.104493	-0.078252	0.000000	0.000000	2.000000	68.000000	0.000000
2998.519900	-0.080764	0.539940	0.035544	81.521332	96.150764	134.506592	-0.961838	0.000000	-1.784353	0.000000	0.000000	0.000000	-0.000179	0.064466	-0.042889	0.000000	0.000000	2.000000	68.000000	0.000000
2998.523233	-0.080764	0.539940	0.035544	81.521332	96.150764	134.506592	-0.961838	0.000000	-1.784353	0.000000	0.000000	0.000000	-0.000179	0.064466	-0.042889	0.000000	0.000000	2.000000	68.000000	0.000000
2998.526566	-0.080764	0.539940	0.035544	81.520668	96.104393	134.462997	-0.961808	0.000000	-1.777205	0.000000	0.000000	0.000000	-0.000179	0.064466	-0.042889	0.000000	0.000000	2.000000	68.000000	0.000000
2998.529900	-0.080810	0.540210	0.035384	81.520668	96.104393	134.462997	-0.961808	0.000000	-1.777205	0.000000	0.000000	0.000000	-0.013758	0.080808	-0.047904	0.000000	0.000000	2.000000	68.000000	0.000000
2998.533233	-0.080810	0.540210	0.035384	81.520668	96.104393	134.462997	-0.961808	0.000000	-1.777205	0.000000	0.000000	0.000000	-0.013758	0.080808	-0.047904	0.000000	0.000000	2.000000	68.000000	0.000000
2998.536566	-0.080810	0.540210	0.035384	81.516220	96.098900	134.470123	-0.959515	0.000000	-1.769221	0.000000	0.000000	0.000000	-0.013758	0.080808	-0.047904	0.000000	0.000000	2.000000	68.000000	0.000000
2998.539900	-0.080810	0.540210	0.035384	81.516220	96.098900	134.470123	-0.959515	0.000000	-1.769221	0.000000	0.000000	0.000000	-0.013758	0.080808	-0.047904	0.000000	0.000000	2.000000	68.000000	0.000000
2998.543233	-0.080895	0.540499	0.035172	81.516220	96.098900	134.470123	-0.959515	0.000000	-1.769221	0.000000	0.000000	0.000000	-0.025546	0.086885	-0.063751	0.000000	0.000000	2.000000	68.000000	0.000000
2998.546566	-0.080895	0.540499	0.035172	81.505249	96.191292	134.576782	-0.959515	0.000000	-1.769221	0.000000	0.000000	0.000000	-0.025546	0.086885	-0.063751	0.000000	0.000000	2.000000	68.000000	0.000000
2998.549900	-0.080895	0.540499	0.035172	81.505249	96.191292	134.576782	-0.959515	0.000000	-1.769221	0.000000	0.000000	0.000000	-0.025546	0.086885	-0.063751	0.000000	0.000000	2.000000	68.000000	0.000000
2998.553233	-0.080895	0.540499	0.035172	81.505249	96.191292	134.576782	-0.959515	0.000000	-1.769221	0.000000	0.000000	0.000000	-0.025546	0.086885	-0.063751	0.000000	0.000000	2.000000	68.000000	0.000000
2998.556566	-0.081220	0.541125	0.034670	81.491371	96.315063	134.719406	-0.955257	0.000000	-1.758596	0.000000	0.000000	0.000000	-0.097561	0.187848	-0.150632	0.000000	0.000000	2.000000	68.000000	0.000000
2998.559900	-0.081220	0.541125	0.034670	81.491371	96.315063	134.719406	-0.955257	0.000000	-1.758596	0.000000	0.000000	0.000000	-0.000000	0.000004	-0.000000	0.000000	0.000000	2.000000	68.000000	0.000000
2998.563233	-0.081220	0.541125	0.034670	81.491371	96.315063	134.719406	-0.955257	0.000000	-1.758596	0.000000	0.000000	0.000000	-0.000000	0.000004	-0.000000	0.000000	0.000000	2.000000	68.000000	0.000000
2998.566566	-0.081220	0.541125	0.034670	81.490097	96.257355	134.688553	-0.938997	0.000000	-1.733491	0.000000	0.000000	0.000000	-0.000000	0.000004	-0.000000	0.000000	0.000000	2.000000	68.000000	0.000000
2998.569900	-0.081220	0.541125	0.034670	81.490097	96.257355	134.688553	-0.938997	0.000000	-1.733491	0.000000	0.000000	0.000000	-0.000000	0.000004	-0.000000	0.000000	0.000000	2.000000	68.000000	0.000000
2998.573233	-0.081459	0.541489	0.034376	81.490097	96.257355	134.688553	-0.938997	0.000000	-1.733491	0.000000	0.000000	0.000000	-0.071725	0.109098	-0.088293	0.000000	0.000000	2.000000	68.000000	0.000000
2998.576566	-0.081459	0.541489	0.034376	81.498413	96.017281	134.478470	-0.938997	0.000000	-1.733491	0.000000	0.000000	0.000000	-0.071725	0.109098	-0.088293	0.000000	0.000000	2.000000	68.000000	0.000000
2998.579900	-0.081705	0.541859	0.034121	81.498413	96.017281	134.478470	-0.938997	0.000000	-1.733491	0.000000	0.000000	0.000000	-0.073639	0.111075	-0.076266	0.000000	0.000000	2.000000	68.000000	0.000000
2998.583233	-0.081705	0.541859	0.034121	81.498413	96.017281	134.478470	-0.938997	0.000000	-1.733491	0.000000	0.000000	0.000000	-0.073639	0.111075	-0.076266	0.000000	0.000000	2.000000	68.000000	0.000000
2998.586566	-0.081705	0.541859	0.034121	81.510712	95.720970	134.215683	-0.914770	0.000000	-1.706064	0.000000	0.000000	0.000000	-0.073639	0.111075	-0.076266	0.000000	0.000000	2.000000	68.000000	0.000000
2998.589900	-0.081705	0.541859	0.034121	81.510712	95.720970	134.215683	-0.914770	0.000000	-1.706064	0.000000	0.000000	0.000000	-0.073639	0.111075	-0.076266	0.000000	0.000000	2.000000	68.000000	0.000000
2998.593233	-0.081995	0.542284	0.033850	81.510712	95.720970	134.215683	-0.914770	0.000000	-1.706064	0.000000	0.000000	0.000000	-0.087072	0.127309	-0.081473	0.000000	0.000000	2.000000	68.000000	0.000000
2998.596566	-0.081995	0.542284	0.033850	81.523605	95.400894	133.931595	-0.914770	0.000000	-1.706064	0.000000	0.000000	0.000000	-0.087072	0.127309	-0.081473	0.000000	0.000000	2.000000	68.000000	0.000000
2998.599900	-0.082315	0.542715	0.033614	81.523605	95.400894	133.931595	-0.914770	0.000000	-1.706064	0.000000	0.000000	0.000000	-0.095983	0.129321	-0.070664	0.000000	0.000000	2.000000	68.000000	0.000000
2998.603233	-0.082315	0.542715	0.033614	81.523605	95.400894	133.931595	-0.914770	0.000000	-1.706064	0.000000	0.000000	0.000000	-0.095983	0.129321	-0.070664	0.000000	0.000000	2.000000	68.000000	0.000000
2998.606566	-0.082315	0.542715	0.033614	81.538635	95.061241	133.628784	-0.884261	0.000000	-1.680708	0.000000	0.000000	0.000000	-0.095983	0.129321	-0.070664	0.000000	0.000000	2.000000	68.000000	0.000000
2998.609900	-0.082315	0.542715	0.033614	81.538635	95.061241	133.628784	-0.884261	0.000000	-1.680708	0.000000	0.000000	0.000000	-0.095983	0.129321	-0.070664	0.000000	0.000000	2.000000	68.000000	0.000000
2998.613233	-0.082683	0.543190	0.033383	81.538635	95.061241	133.628784	-0.884261	0.000000	-1.680708	0.000000	0.000000	0.000000	-0.110518	0.142550	-0.069206	0.000000	0.000000	2.000000	68.000000	0.000000
2998.616566	-0.082683	0.543190	0.033383	81.560966	94.725166	133.325943	-0.884261	0.000000	-1.680708	0.000000	0.000000	0.000000	-0.110518	0.142550	-0.069206	0.000000	0.000000	2.000000	68.000000	0.000000
2998.619900	-0.083074	0.543692	0.033143	81.560966	94.725166	133.325943	-0.884261	0.000000	-1.680708	0.000000	0.000000	0.000000	-0.117146	0.150641	-0.072004	0.000000	0.000000	2.000000	68.000000	0.000000
2998.623233	-0.083074	0.543692	0.033143	81.560966	94.725166	133.325943	-0.884261	0.000000	-1.680708	0.000000	0.000000	0.000000	-0.117146	0.150641	-0.072004	0.000000	0.000000	2.000000	68.000000	0.000000
2998.626566	-0.083074	0.543692	0.033143	81.590508	94.545723	133.172318	-0.846317	0.000000	-1.657173	0.000000	0.000000	0.000000	-0.117146	0.150641	-0.072004	0.000000	0.000000	2.000000	68.000000	0.000000
2998.629900	-0.083074	0.543692	0.033143	81.590508	94.545723	133.172318	-0.846317	0.000000	-1.657173	0.000000	0.000000	0.000000	-0.117146	0.150641	-0.072004	0.000000	0.000000	2.000000	68.000000	0.000000
2998.633233	-0.083560	0.544211	0.032905	81.590508	94.545723	133.172318	-0.846317	0.000000	-1.657173	0.000000	0.000000	0.000000	-0.145846	0.155703	-0.071642	0.000000	0.000000	2.000000	68.000000	0.000000
2998.636566	-0.083560	0.544211	0.032905	81.615593	94.668144	133.309433	-0.846317	0.000000	-1.657173	0.000000	0.000000	0.000000	-0.145846	0.155703	-0.071642	0.000000	0.000000	2.000000	68.000000	0.000000
2998.639900	-0.084091	0.544757	0.032652	81.615593	94.668144	133.309433	-0.846317	0.000000	-1.657173	0.000000	0.000000	0.000000	-0.159408	0.163761	-0.075754	0.000000	0.000000	2.000000	68.000000	0.000000
2998.643233	-0.084091	0.544757	0.032652	81.615593	94.668144	133.309433	-0.846317	0.000000	-1.657173	0.000000	0.000000	0.000000	-0.159408	0.163761	-0.075754	0.000000	0.000000	2.000000	68.000000	0.000000
2998.646566	-0.084091	0.544757	0.032652	81.611618	95.205406	133.862961	-0.795442	0.000000	-1.632607	0.000000	0.000000	0.000000	-0.159408	0.163761	-0.075754	0.000000	0.000000	2.000000	68.000000	0.000000
2998.649900	-0.084091	0.544757	0.032652	81.611618	95.205406	133.862961	-0.795442	0.000000	-1.632607	0.000000	0.000000	0.000000	-0.159408	0.163761	-0.075754	0.000000	0.000000	2.000000	68.000000	0.000000
2998.653233	-0.084641	0.545313	0.032372	81.611618	95.205406	133.862961	-0.795442	0.000000	-1.632607	0.000000	0.000000	0.000000	-0.165035	0.166684	-0.084086	0.000000	0.000000	2.000000	68.000000	0.000000
2998.656566	-0.084641	0.545313	0.032372	81.569489	95.910172	134.606445	-0.795442	0.000000	-1.632607	0.000000	0.000000	0.000000	-0.165035	0.166684	-0.084086	0.000000	0.000000	2.000000	68.000000	0.000000
2998.659900	-0.085243	0.545929	0.032113	81.569489	95.910172	134.606445	-0.795442	0.000000	-1.632607	0.000000	0.000000	0.000000	-0.180390	0.185058	-0.077624	0.000000	0.000000	2.000000	68.000000	0.000000
2998.663233	-0.085243	0.545929	0.032113	81.569489	95.910172	134.606445	-0.795442	0.000000	-1.632607	0.000000	0.000000	0.000000	-0.180390	0.185058	-0.077624	0.000000	0.000000	2.000000	68.000000	0.000000
2998.666566	-0.085243	0.545929	0.032113	81.507698	96.637878	135.383987	-0.737871	0.000000	-1.605656	0.000000	0.000000	0.000000	-0.180390	0.185058	-0.077624	0.000000	0.000000	2.000000	68.000000	0.000000
2998.669900	-0.085243	0.545929	0.032113	81.507698	96.637878	135.383987	-0.737871	0.000000	-1.605656	0.000000	0.000000	0.000000	-0.180390	0.185058	-0.077624	0.000000	0.000000	2.000000	68.000000	0.000000
2998.673233	-0.085823	0.546563	0.031875	81.507698	96.637878	135.383987	-0.737871	0.000000	-1.605656	0.000000	0.000000	0.000000	-0.174163	0.190177	-0.071512	0.000000	0.000000	2.000000	68.000000	0.000000
2998.676566	-0.085823	0.546563	0.031875	81.443771	97.320969	136.120605	-0.737871	0.000000	-1.605656	0.000000	0.000000	0.000000	-0.174163	0.190177	-0.071512	0.000000	0.000000	2.000000	68.000000	0.000000
2998.679900	-0.086412	0.547276	0.031683	81.443771	97.320969	136.120605	-0.737871	0.000000	-1.605656	0.000000	0.000000	0.000000	-0.176553	0.213803	-0.057426	0.000000	0.000000	2.000000	68.000000	0.000000
2998.683233	-0.086412	0.547276	0.031683	81.443771	97.320969	136.120605	-0.737871	0.000000	-1.605656	0.000000	0.000000	0.000000	-0.176553	0.213803	-0.057426	0.000000	0.000000	2.000000	68.000000	0.000000
2998.686566	-0.086412	0.547276	0.031683	81.384361	97.949493	136.793259	-0.679419	0.000000	-1.584166	0.000000	0.000000	0.000000	-0.176553	0.213803	-0.057426	0.000000	0.000000	2.000000	68.000000	0.000000
2998.689900	-0.086412	0.547276	0.031683	81.384361	97.949493	136.793259	-0.679419	0.000000	-1.584166	0.000000	0.000000	0.000000	-0.176553	0.213803	-0.057426	0.000000	0.000000	2.000000	68.000000	0.000000
2998.693233	-0.087002	0.548033	0.031503	81.384361	97.949493	136.793259	-0.679419	0.000000	-1.584166	0.000000	0.000000	0.000000	-0.177085	0.227100	-0.054086	0.000000	0.000000	2.000000	68.000000	0.000000
2998.696566	-0.087002	0.548033	0.031503	81.338524	98.526253	137.401794	-0.679419	0.000000	-1.584166	0.000000	0.000000	0.000000	-0.177085	0.227100	-0.054086	0.000000	0.000000	2.000000	68.000000	0.000000
2998.699900	-0.087558	0.548859	0.031400	81.338524	98.526253	137.401794	-0.679419	0.000000	-1.584166	0.000000	0.000000	0.000000	-0.166819	0.247913	-0.030911	0.000000	0.000000	2.000000	68.000000	0.000000
2998.703233	-0.087558	0.548859	0.031400	81.338524	98.526253	137.401794	-0.679419	0.000000	-1.584166	0.000000	0.000000	0.000000	-0.166819	0.247913	-0.030911	0.000000	0.000000	2.000000	68.000000	0.000000
2998.706566	-0.087558	0.548859	0.031400	81.308762	99.209122	138.089264	-0.622101	0.000000	-1.570000	0.000000	0.000000	0.000000	-0.166819	0.247913	-0.030911	0.000000	0.000000	2.000000	68.000000	0.000000
2998.709900	-0.088119	0.549748	0.031325	81.308762	99.209122	138.089264	-0.622101	0.000000	-1.570000	0.000000	0.000000	0.000000	-0.168348	0.266534	-0.022408	0.000000	0.000000	2.000000	68.000000	0.000000
2998.713233	-0.088119	0.549748	0.031325	81.308762	99.209122	138.089264	-0.622101	0.000000	-1.570000	0.000000	0.000000	0.000000	-0.168348	0.266534	-0.022408	0.000000	0.000000	2.000000	68.000000	0.000000
2998.716566	-0.088119	0.549748	0.031325	81.298256	100.033943	138.883972	-0.594043	0.000000	-1.566265	0.000000	0.000000	0.000000	-0.168348	0.266534	-0.022408	0.000000	0.000000	2.000000	68.000000	0.000000
2998.719900	-0.088642	0.550716	0.031305	81.298256	100.033943	138.883972	-0.594043	0.000000	-1.566265	0.000000	0.000000	0.000000	-0.156937	0.290454	-0.006205	0.000000	0.000000	2.000000	68.000000	0.000000
2998.723233	-0.088642	0.550716	0.031305	81.298256	100.033943	138.883972	-0.594043	0.000000	-1.566265	0.000000	0.000000	0.000000	-0.156937	0.290454	-0.006205	0.000000	0.000000	2.000000	68.000000	0.000000
2998.726566	-0.088642	0.550716	0.031305	81.286842	101.148224	139.941452	-0.567887	0.000000	-1.565231	0.000000	0.000000	0.000000	-0.156937	0.290454	-0.006205	0.000000	0.000000	2.000000	68.000000	0.000000
2998.729900	-0.089140	0.551739	0.031276	81.286842	101.148224	139.941452	-0.567887	0.000000	-1.565231	0.000000	0.000000	0.000000	-0.149337	0.306891	-0.008724	0.000000	0.000000	2.000000	68.000000	0.000000
2998.733233	-0.089140	0.551739	0.031276	81.286842	101.148224	139.941452	-0.567887	0.000000	-1.565231	0.000000	0.000000	0.000000	-0.149337	0.306891	-0.008724	0.000000	0.000000	2.000000	68.000000	0.000000
2998.736566	-0.089140	0.551739	0.031276	81.259933	102.712227	141.415741	-0.542998	0.000000	-1.563777	0.000000	0.000000	0.000000	-0.149337	0.306891	-0.008724	0.000000	0.000000	2.000000	68.000000	0.000000
2998.739900	-0.089570	0.552807	0.031269	81.259933	102.712227	141.415741	-0.542998	0.000000	-1.563777	0.000000	0.000000	0.000000	-0.129044	0.320464	-0.001966	0.000000	0.000000	2.000000	68.000000	0.000000
2998.743233	-0.089570	0.552807	0.031269	81.259933	102.712227	141.415741	-0.542998	0.000000	-1.563777	0.000000	0.000000	0.000000	-0.129044	0.320464	-0.001966	0.000000	0.000000	2.000000	68.000000	0.000000
2998.746566	-0.089570	0.552807	0.031269	81.215927	104.644531	143.230209	-0.521491	0.000000	-1.563449	0.000000	0.000000	0.000000	-0.129044	0.320464	-0.001966	0.000000	0.000000	2.000000	68.000000	0.000000
2998.749900	-0.089986	0.553932	0.031186	81.215927	104.644531	143.230209	-0.521491	0.000000	-1.563449	0.000000	0.000000	0.000000	-0.124884	0.337421	-0.024747	0.000000	0.000000	2.000000	68.000000	0.000000
2998.753233	-0.089986	0.553932	0.031186	81.215927	104.644531	143.230209	-0.521491	0.000000	-1.563449	0.000000	0.000000	0.000000	-0.124884	0.337421	-0.024747	0.000000	0.000000	2.000000	68.000000	0.000000
2998.756566	-0.089986	0.553932	0.031186	81.173210	106.693398	145.138428	-0.500677	0.000000	-1.559325	0.000000	0.000000	0.000000	-0.124884	0.337421	-0.024747	0.000000	0.000000	2.000000	68.000000	0.000000
2998.759900	-0.090338	0.555120	0.031144	81.173210	106.693398	145.138428	-0.500677	0.000000	-1.559325	0.000000	0.000000	0.000000	-0.105501	0.356267	-0.012868	0.000000	0.000000	2.000000	68.000000	0.000000
2998.763233	-0.090338	0.555120	0.031144	81.173210	106.693398	145.138428	-0.500677	0.000000	-1.559325	0.000000	0.000000	0.000000	-0.105501	0.356267	-0.012868	0.000000	0.000000	2.000000	68.000000	0.000000
2998.766566	-0.090338	0.555120	0.031144	81.162354	108.638474	146.918442	-0.483093	0.000000	-1.557180	0.000000	0.000000	0.000000	-0.105501	0.356267	-0.012868	0.000000	0.000000	2.000000	68.000000	0.000000
2998.769900	-0.090663	0.556389	0.031086	81.162354	108.638474	146.918442	-0.483093	0.000000	-1.557180	0.000000	0.000000	0.000000	-0.097495	0.380839	-0.017298	0.000000	0.000000	2.000000	68.000000	0.000000
2998.773233	-0.090663	0.556389	0.031086	81.162354	108.638474	146.918442	-0.483093	0.000000	-1.557180	0.000000	0.000000	0.000000	-0.097495	0.380839	-0.017298	0.000000	0.000000	2.000000	68.000000	0.000000
2998.776566	-0.090663	0.556389	0.031086	81.174767	110.448601	148.555954	-0.466844	0.000000	-1.554297	0.000000	0.000000	0.000000	-0.097495	0.380839	-0.017298	0.000000	0.000000	2.000000	68.000000	0.000000
2998.779900	-0.090958	0.557723	0.030996	81.174767	110.448601	148.555954	-0.466844	0.000000	-1.554297	0.000000	0.000000	0.000000	-0.088473	0.400142	-0.027098	0.000000	0.000000	2.000000	68.000000	0.000000
2998.783233	-0.090958	0.557723	0.030996	81.174767	110.448601	148.555954	-0.466844	0.000000	-1.554297	0.000000	0.000000	0.000000	-0.088473	0.400142	-0.027098	0.000000	0.000000	2.000000	68.000000	0.000000
2998.786566	-0.090958	0.557723	0.030996	81.224205	112.119240	150.031876	-0.452099	0.000000	-1.549781	0.000000	0.000000	0.000000	-0.088473	0.400142	-0.027098	0.000000	0.000000	2.000000	68.000000	0.000000
2998.789900	-0.091201	0.559094	0.030882	81.224205	112.119240	150.031876	-0.452099	0.000000	-1.549781	0.000000	0.000000	0.000000	-0.072769	0.411247	-0.034089	0.000000	0.000000	2.000000	68.000000	0.000000
2998.793233	-0.091201	0.559094	0.030882	81.224205	112.119240	150.031876	-0.452099	0.000000	-1.549781	0.000000	0.000000	0.000000	-0.072769	0.411247	-0.034089	0.000000	0.000000	2.000000	68.000000	0.000000
2998.796566	-0.091201	0.559094	0.030882	81.302650	113.587547	151.304276	-0.439970	0.000000	-1.544099	0.000000	0.000000	0.000000	-0.072769	0.411247	-0.034089	0.000000	0.000000	2.000000	68.000000	0.000000
2998.799900	-0.091421	0.560510	0.030781	81.302650	113.587547	151.304276	-0.439970	0.000000	-1.544099	0.000000	0.000000	0.000000	-0.066237	0.424797	-0.030444	0.000000	0.000000	2.000000	68.000000	0.000000
2998.803233	-0.091421	0.560510	0.030781	81.302650	113.587547	151.304276	-0.439970	0.000000	-1.544099	0.000000	0.000000	0.000000	-0.066237	0.424797	-0.030444	0.000000	0.000000	2.000000	68.000000	0.000000
2998.806566	-0.091421	0.560510	0.030781	81.407715	114.814514	152.339157	-0.428931	0.000000	-1.539025	0.000000	0.000000	0.000000	-0.066237	0.424797	-0.030444	0.000000	0.000000	2.000000	68.000000	0.000000
2998.809900	-0.091609	0.561972	0.030628	81.407715	114.814514	152.339157	-0.428931	0.000000	-1.539025	0.000000	0.000000	0.000000	-0.056156	0.438654	-0.045737	0.000000	0.000000	2.000000	68.000000	0.000000
2998.813233	-0.091609	0.561972	0.030628	81.407715	114.814514	152.339157	-0.428931	0.000000	-1.539025	0.000000	0.000000	0.000000	-0.056156	0.438654	-0.045737	0.000000	0.000000	2.000000	68.000000	0.000000
2998.816566	-0.091609	0.561972	0.030628	81.532394	115.793579	153.132858	-0.419572	0.000000	-1.531402	0.000000	0.000000	0.000000	-0.056156	0.438654	-0.045737	0.000000	0.000000	2.000000	68.000000	0.000000
2998.819900	-0.091729	0.563452	0.030501	81.532394	115.793579	153.132858	-0.419572	0.000000	-1.531402	0.000000	0.000000	0.000000	-0.036009	0.444092	-0.037982	0.000000	0.000000	2.000000	68.000000	0.000000
2998.823233	-0.091729	0.563452	0.030501	81.532394	115.793579	153.132858	-0.419572	0.000000	-1.531402	0.000000	0.000000	0.000000	-0.036009	0.444092	-0.037982	0.000000	0.000000	2.000000	68.000000	0.000000
2998.826566	-0.091729	0.563452	0.030501	81.673553	116.560745	153.726883	-0.413570	0.000000	-1.525072	0.000000	0.000000	0.000000	-0.036009	0.444092	-0.037982	0.000000	0.000000	2.000000	68.000000	0.000000
2998.829900	-0.091822	0.564987	0.030363	81.673553	116.560745	153.726883	-0.413570	0.000000	-1.525072	0.000000	0.000000	0.000000	-0.028148	0.460426	-0.041466	0.000000	0.000000	2.000000	68.000000	0.000000
2998.833233	-0.091822	0.564987	0.030363	81.673553	116.560745	153.726883	-0.413570	0.000000	-1.525072	0.000000	0.000000	0.000000	-0.028148	0.460426	-0.041466	0.000000	0.000000	2.000000	68.000000	0.000000
2998.836566	-0.091822	0.564987	0.030363	81.844307	117.111450	154.103073	-0.408879	0.000000	-1.518161	0.000000	0.000000	0.000000	-0.028148	0.460426	-0.041466	0.000000	0.000000	2.000000	68.000000	0.000000
2998.839900	-0.091917	0.566567	0.030231	81.844307	117.111450	154.103073	-0.408879	0.000000	-1.518161	0.000000	0.000000	0.000000	-0.028494	0.474021	-0.039542	0.000000	0.000000	2.000000	68.000000	0.000000
2998.843233	-0.091917	0.566567	0.030231	81.844307	117.111450	154.103073	-0.408879	0.000000	-1.518161	0.000000	0.000000	0.000000	-0.028494	0.474021	-0.039542	0.000000	0.000000	2.000000	68.000000	0.000000
2998.846566	-0.091917	0.566567	0.030231	82.037231	117.668343	154.474884	-0.404130	0.000000	-1.511571	0.000000	0.000000	0.000000	-0.028494	0.474021	-0.039542	0.000000	0.000000	2.000000	68.000000	0.000000
2998.849900	-0.091968	0.568165	0.030120	82.037231	117.668343	154.474884	-0.404130	0.000000	-1.511571	0.000000	0.000000	0.000000	-0.015271	0.479557	-0.033343	0.000000	0.000000	2.000000	68.000000	0.000000
2998.853233	-0.091968	0.568165	0.030120	82.037231	117.668343	154.474884	-0.404130	0.000000	-1.511571	0.000000	0.000000	0.000000	-0.015271	0.479557	-0.033343	0.000000	0.000000	2.000000	68.000000	0.000000
2998.856566	-0.091968	0.568165	0.030120	82.232239	118.435211	155.039063	-0.401585	0.000000	-1.506013	0.000000	0.000000	0.000000	-0.015271	0.479557	-0.033343	0.000000	0.000000	2.000000	68.000000	0.000000
2998.859900	-0.092013	0.569800	0.029975	82.232239	118.435211	155.039063	-0.401585	0.000000	-1.506013	0.000000	0.000000	0.000000	-0.013335	0.490480	-0.043566	0.000000	0.000000	2.000000	68.000000	0.000000
2998.863233	-0.092013	0.569800	0.029975	82.232239	118.435211	155.039063	-0.401585	0.000000	-1.506013	0.000000	0.000000	0.000000	-0.013335	0.490480	-0.043566	0.000000	0.000000	2.000000	68.000000	0.000000
2998.866566	-0.092013	0.569800	0.029975	82.432579	119.395836	155.776642	-0.399362	0.000000	-1.498752	0.000000	0.000000	0.000000	-0.013335	0.490480	-0.043566	0.000000	0.000000	2.000000	68.000000	0.000000
2998.869900	-0.092010	0.571436	0.029833	82.432579	119.395836	155.776642	-0.399362	0.000000	-1.498752	0.000000	0.000000	0.000000	0.000853	0.490570	-0.042546	0.000000	0.000000	2.000000	68.000000	0.000000
2998.873233	-0.092010	0.571436	0.029833	82.432579	119.395836	155.776642	-0.399362	0.000000	-1.498752	0.000000	0.000000	0.000000	0.000853	0.490570	-0.042546	0.000000	0.000000	2.000000	68.000000	0.000000
2998.876566	-0.092010	0.571436	0.029833	82.616745	120.527557	156.686157	-0.399505	0.000000	-1.491661	0.000000	0.000000	0.000000	0.000853	0.490570	-0.042546	0.000000	0.000000	2.000000	68.000000	0.000000
2998.879900	-0.092006	0.573071	0.029686	82.616745	120.527557	156.686157	-0.399505	0.000000	-1.491661	0.000000	0.000000	0.000000	0.001158	0.490625	-0.044149	0.000000	0.000000	2.000000	68.000000	0.000000
2998.883233	-0.092006	0.573071	0.029686	82.616745	120.527557	156.686157	-0.399505	0.000000	-1.491661	0.000000	0.000000	0.000000	0.001158	0.490625	-0.044149	0.000000	0.000000	2.000000	68.000000	0.000000
2998.886566	-0.092006	0.573071	0.029686	82.776505	121.653679	157.603470	-0.399697	0.000000	-1.484303	0.000000	0.000000	0.000000	0.001158	0.490625	-0.044149	0.000000	0.000000	2.000000	68.000000	0.000000
2998.889900	-0.091938	0.574743	0.029580	82.776505	121.653679	157.603470	-0.399697	0.000000	-1.484303	0.000000	0.000000	0.000000	0.020370	0.501704	-0.031812	0.000000	0.000000	2.000000	68.000000	0.000000
2998.893233	-0.091938	0.574743	0.029580	82.776505	121.653679	157.603470	-0.399697	0.000000	-1.484303	0.000000	0.000000	0.000000	0.020370	0.501704	-0.031812	0.000000	0.000000	2.000000	68.000000	0.000000
2998.896566	-0.091938	0.574743	0.029580	82.923683	122.534279	158.300201	-0.403093	0.000000	-1.479001	0.000000	0.000000	0.000000	0.020370	0.501704	-0.031812	0.000000	0.000000	2.000000	68.000000	0.000000
2998.899900	-0.091859	0.576390	0.029542	82.923683	122.534279	158.300201	-0.403093	0.000000	-1.479001	0.000000	0.000000	0.000000	0.023702	0.494024	-0.011473	0.000000	0.000000	2.000000	68.000000	0.000000
2998.903233	-0.091859	0.576390	0.029542	82.923683	122.534279	158.300201	-0.403093	0.000000	-1.479001	0.000000	0.000000	0.000000	0.023702	0.494024	-0.011473	0.000000	0.000000	2.000000	68.000000	0.000000
2998.906566	-0.091859	0.576390	0.029542	83.064888	123.273483	158.871094	-0.407043	0.000000	-1.477089	0.000000	0.000000	0.000000	0.023702	0.494024	-0.011473	0.000000	0.000000	2.000000	68.000000	0.000000
2998.909900	-0.091757	0.578011	0.029509	83.064888	123.273483	158.871094	-0.407043	0.000000	-1.477089	0.000000	0.000000	0.000000	0.030572	0.486161	-0.009864	0.000000	0.000000	2.000000	68.000000	0.000000
2998.913233	-0.091757	0.578011	0.029509	83.064888	123.273483	158.871094	-0.407043	0.000000	-1.477089	0.000000	0.000000	0.000000	0.030572	0.486161	-0.009864	0.000000	0.000000	2.000000	68.000000	0.000000
2998.916566	-0.091757	0.578011	0.029509	83.202690	123.987717	159.421402	-0.412138	0.000000	-1.475445	0.000000	0.000000	0.000000	0.030572	0.486161	-0.009864	0.000000	0.000000	2.000000	68.000000	0.000000
2998.919900	-0.091669	0.579579	0.029546	83.202690	123.987717	159.421402	-0.412138	0.000000	-1.475445	0.000000	0.000000	0.000000	0.026586	0.470582	0.011269	0.000000	0.000000	2.000000	68.000000	0.000000
2998.923233	-0.091669	0.579579	0.029546	83.202690	123.987717	159.421402	-0.412138	0.000000	-1.475445	0.000000	0.000000	0.000000	0.026586	0.470582	0.011269	0.000000	0.000000	2.000000	68.000000	0.000000
2998.926566	-0.091669	0.579579	0.029546	83.342628	124.845863	160.110901	-0.416569	0.000000	-1.477323	0.000000	0.000000	0.000000	0.026586	0.470582	0.011269	0.000000	0.000000	2.000000	68.000000	0.000000
2998.929900	-0.091558	0.581095	0.029597	83.342628	124.845863	160.110901	-0.416569	0.000000	-1.477323	0.000000	0.000000	0.000000	0.033056	0.454685	0.015060	0.000000	0.000000	2.000000	68.000000	0.000000
2998.933233	-0.091558	0.581095	0.029597	83.342628	124.845863	160.110901	-0.416569	0.000000	-1.477323	0.000000	0.000000	0.000000	0.033056	0.454685	0.015060	0.000000	0.000000	2.000000	68.000000	0.000000
2998.936566	-0.091558	0.581095	0.029597	83.450722	126.041824	161.130966	-0.422079	0.000000	-1.479833	0.000000	0.000000	0.000000	0.033056	0.454685	0.015060	0.000000	0.000000	2.000000	68.000000	0.000000
2998.939900	-0.091473	0.582558	0.029651	83.450722	126.041824	161.130966	-0.422079	0.000000	-1.479833	0.000000	0.000000	0.000000	0.025630	0.438809	0.016388	0.000000	0.000000	2.000000	68.000000	0.000000
2998.943233	-0.091473	0.582558	0.029651	83.450722	126.041824	161.130966	-0.422079	0.000000	-1.479833	0.000000	0.000000	0.000000	0.025630	0.438809	0.016388	0.000000	0.000000	2.000000	68.000000	0.000000
2998.946566	-0.091473	0.582558	0.029651	83.506866	127.515099	162.436981	-0.426350	0.000000	-1.482565	0.000000	0.000000	0.000000	0.025630	0.438809	0.016388	0.000000	0.000000	2.000000	68.000000	0.000000
2998.949900	-0.091337	0.583930	0.029691	83.506866	127.515099	162.436981	-0.426350	0.000000	-1.482565	0.000000	0.000000	0.000000	0.040818	0.411694	0.011974	0.000000	0.000000	2.000000	68.000000	0.000000
2998.953233	-0.091337	0.583930	0.029691	83.506866	127.515099	162.436981	-0.426350	0.000000	-1.482565	0.000000	0.000000	0.000000	0.040818	0.411694	0.011974	0.000000	0.000000	2.000000	68.000000	0.000000
2998.956566	-0.091337	0.583930	0.029691	83.500099	129.117386	163.891464	-0.433154	0.000000	-1.484560	0.000000	0.000000	0.000000	0.040818	0.411694	0.011974	0.000000	0.000000	2.000000	68.000000	0.000000
2998.959900	-0.091204	0.585222	0.029748	83.500099	129.117386	163.891464	-0.433154	0.000000	-1.484560	0.000000	0.000000	0.000000	0.039878	0.387591	0.017002	0.000000	0.000000	2.000000	68.000000	0.000000
2998.963233	-0.091204	0.585222	0.029748	83.500099	129.117386	163.891464	-0.433154	0.000000	-1.484560	0.000000	0.000000	0.000000	0.039878	0.387591	0.017002	0.000000	0.000000	2.000000	68.000000	0.000000
2998.966566	-0.091204	0.585222	0.029748	83.450783	130.725464	165.369598	-0.439800	0.000000	-1.487394	0.000000	0.000000	0.000000	0.039878	0.387591	0.017002	0.000000	0.000000	2.000000	68.000000	0.000000
2998.969900	-0.091073	0.586461	0.029815	83.450783	130.725464	165.369598	-0.439800	0.000000	-1.487394	0.000000	0.000000	0.000000	0.039299	0.371625	0.020136	0.000000	0.000000	2.000000	68.000000	0.000000
2998.973233	-0.091073	0.586461	0.029815	83.450783	130.725464	165.369598	-0.439800	0.000000	-1.487394	0.000000	0.000000	0.000000	0.039299	0.371625	0.020136	0.000000	0.000000	2.000000	68.000000	0.000000
2998.976566	-0.091073	0.586461	0.029815	83.388321	132.271103	166.796646	-0.446350	0.000000	-1.490750	0.000000	0.000000	0.000000	0.039299	0.371625	0.020136	0.000000	0.000000	2.000000	68.000000	0.000000
2998.979900	-0.090961	0.587609	0.029856	83.388321	132.271103	166.796646	-0.446350	0.000000	-1.490750	0.000000	0.000000	0.000000	0.033575	0.344362	0.012395	0.000000	0.000000	2.000000	68.000000	0.000000
2998.983233	-0.090961	0.587609	0.029856	83.388321	132.271103	166.796646	-0.446350	0.000000	-1.490750	0.000000	0.000000	0.000000	0.033575	0.344362	0.012395	0.000000	0.000000	2.000000	68.000000	0.000000
2998.986566	-0.090961	0.587609	0.029856	83.310707	133.632385	168.058456	-0.451945	0.000000	-1.492816	0.000000	0.000000	0.000000	0.033575	0.344362	0.012395	0.000000	0.000000	2.000000	68.000000	0.000000
2998.989900	-0.090850	0.588657	0.029900	83.310707	133.632385	168.058456	-0.451945	0.000000	-1.492816	0.000000	0.000000	0.000000	0.033445	0.314541	0.013103	0.000000	0.000000	2.000000	68.000000	0.000000
2998.993233	-0.090850	0.588657	0.029900	83.310707	133.632385	168.058456	-0.451945	0.000000	-1.492816	0.000000	0.000000	0.000000	0.033445	0.314541	0.013103	0.000000	0.000000	2.000000	68.000000	0.000000
2998.996566	-0.090850	0.588657	0.029900	83.210594	134.638336	169.002167	-0.457520	0.000000	-1.495000	0.000000	0.000000	0.000000	0.033445	0.314541	0.013103	0.000000	0.000000	2.000000	68.000000	0.000000
2998.999900	-0.090850	0.588657	0.029900	83.210594	134.638336	169.002167	-0.457520	0.000000	-1.495000	0.000000	0.000000	0.000000	0.033445	0.314541	0.013103	0.000000	0.000000	2.000000	68.000000	0.000000
2999.003233	-0.090786	0.589579	0.029945	83.210594	134.638336	169.002167	-0.457520	0.000000	-1.495000	0.000000	0.000000	0.000000	0.019008	0.276570	0.013548	0.000000	0.000000	2.000000	68.000000	0.000000
2999.006566	-0.090786	0.589579	0.029945	83.098030	135.270340	169.607697	-0.457520	0.000000	-1.495000	0.000000	0.000000	0.000000	0.019008	0.276570	0.013548	0.000000	0.000000	2.000000	68.000000	0.000000
2999.009900	-0.090728	0.590393	0.030017	83.098030	135.270340	169.607697	-0.457520	0.000000	-1.495000	0.000000	0.000000	0.000000	0.017512	0.244224	0.021612	0.000000	0.000000	2.000000	68.000000	0.000000
2999.013233	-0.090728	0.590393	0.030017	83.098030	135.270340	169.607697	-0.457520	0.000000	-1.495000	0.000000	0.000000	0.000000	0.017512	0.244224	0.021612	0.000000	0.000000	2.000000	68.000000	0.000000
2999.016566	-0.090728	0.590393	0.030017	82.984184	135.798279	170.123123	-0.463606	0.000000	-1.500860	0.000000	0.000000	0.000000	0.017512	0.244224	0.021612	0.000000	0.000000	2.000000	68.000000	0.000000
2999.019900	-0.090728	0.590393	0.030017	82.984184	135.798279	170.123123	-0.463606	0.000000	-1.500860	0.000000	0.000000	0.000000	0.017512	0.244224	0.021612	0.000000	0.000000	2.000000	68.000000	0.000000
2999.023233	-0.090708	0.591051	0.030037	82.984184	135.798279	170.123123	-0.463606	0.000000	-1.500860	0.000000	0.000000	0.000000	0.006085	0.197296	0.005866	0.000000	0.000000	2.000000	68.000000	0.000000
2999.026566	-0.090708	0.591051	0.030037	82.884010	136.250671	170.564713	-0.463606	0.000000	-1.500860	0.000000	0.000000	0.000000	0.006085	0.197296	0.005866	0.000000	0.000000	2.000000	68.000000	0.000000
2999.029900	-0.090685	0.591589	0.030045	82.884010	136.250671	170.564713	-0.463606	0.000000	-1.500860	0.000000	0.000000	0.000000	0.006712	0.161602	0.002502	0.000000	0.000000	2.000000	68.000000	0.000000
2999.033233	-0.090685	0.591589	0.030045	82.884010	136.250671	170.564713	-0.463606	0.000000	-1.500860	0.000000	0.000000	0.000000	0.006712	0.161602	0.002502	0.000000	0.000000	2.000000	68.000000	0.000000
2999.036566	-0.090685	0.591589	0.030045	82.783768	136.697540	171.002014	-0.465739	0.000000	-1.502254	0.000000	0.000000	0.000000	0.006712	0.161602	0.002502	0.000000	0.000000	2.000000	68.000000	0.000000
2999.039900	-0.090685	0.591589	0.030045	82.783768	136.697540	171.002014	-0.465739	0.000000	-1.502254	0.000000	0.000000	0.000000	0.006712	0.161602	0.002502	0.000000	0.000000	2.000000	68.000000	0.000000
2999.043233	-0.090655	0.591971	0.030011	82.783768	136.697540	171.002014	-0.465739	0.000000	-1.502254	0.000000	0.000000	0.000000	0.009103	0.114522	-0.010337	0.000000	0.000000	2.000000	68.000000	0.000000
2999.046566	-0.090655	0.591971	0.030011	82.697899	137.058472	171.356735	-0.465739	0.000000	-1.502254	0.000000	0.000000	0.000000	0.009103	0.114522	-0.010337	0.000000	0.000000	2.000000	68.000000	0.000000
2999.049900	-0.090655	0.591971	0.030011	82.697899	137.058472	171.356735	-0.465739	0.000000	-1.502254	0.000000	0.000000	0.000000	0.009103	0.114522	-0.010337	0.000000	0.000000	2.000000	68.000000	0.000000
2999.053233	-0.090655	0.591971	0.030011	82.697899	137.058472	171.356735	-0.465739	0.000000	-1.502254	0.000000	0.000000	0.000000	0.009103	0.114522	-0.010337	0.000000	0.000000	2.000000	68.000000	0.000000
2999.056566	-0.090561	0.592312	0.029890	82.631798	137.350220	171.639816	-0.467256	0.000000	-1.500531	0.000000	0.000000	0.000000	0.028259	0.102311	-0.036158	0.000000	0.000000	2.000000	68.000000	0.000000
2999.059900	-0.090561	0.592312	0.029890	82.631798	137.350220	171.639816	-0.467256	0.000000	-1.500531	0.000000	0.000000	0.000000	0.028259	0.102311	-0.036158	0.000000	0.000000	2.000000	68.000000	0.000000
2999.063233	-0.090561	0.592312	0.029890	82.631798	137.350220	171.639816	-0.467256	0.000000	-1.500531	0.000000	0.000000	0.000000	0.028259	0.102311	-0.036158	0.000000	0.000000	2.000000	68.000000	0.000000
2999.066566	-0.090561	0.592312	0.029890	82.591354	137.531113	171.813843	-0.471966	0.000000	-1.494505	0.000000	0.000000	0.000000	0.028259	0.102311	-0.036158	0.000000	0.000000	2.000000	68.000000	0.000000
2999.069900	-0.090494	0.592326	0.029790	82.591354	137.531113	171.813843	-0.471966	0.000000	-1.494505	0.000000	0.000000	0.000000	0.019944	0.004022	-0.030093	0.000000	0.000000	2.000000	68.000000	0.000000
2999.073233	-0.090494	0.592326	0.029790	82.591354	137.531113	171.813843	-0.471966	0.000000	-1.494505	0.000000	0.000000	0.000000	0.019944	0.004022	-0.030093	0.000000	0.000000	2.000000	68.000000	0.000000
2999.076566	-0.090494	0.592326	0.029790	82.571968	137.626160	171.903778	-0.475290	0.000000	-1.489490	0.000000	0.000000	0.000000	0.019944	0.004022	-0.030093	0.000000	0.000000	2.000000	68.000000	0.000000
2999.079900	-0.090494	0.592326	0.029790	82.571968	137.626160	171.903778	-0.475290	0.000000	-1.489490	0.000000	0.000000	0.000000	0.019944	0.004022	-0.030093	0.000000	0.000000	2.000000	68.000000	0.000000
2999.083233	-0.090429	0.592239	0.029695	82.571968	137.626160	171.903778	-0.475290	0.000000	-1.489490	0.000000	0.000000	0.000000	0.019615	-0.026039	-0.028361	0.000000	0.000000	2.000000	68.000000	0.000000
2999.086566	-0.090429	0.592239	0.029695	82.550674	137.729980	172.005737	-0.475290	0.000000	-1.489490	0.000000	0.000000	0.000000	0.019615	-0.026039	-0.028361	0.000000	0.000000	2.000000	68.000000	0.000000
2999.089900	-0.090429	0.592239	0.029695	82.550674	137.729980	172.005737	-0.475290	0.000000	-1.489490	0.000000	0.000000	0.000000	0.019615	-0.026039	-0.028361	0.000000	0.000000	2.000000	68.000000	0.000000
2999.093233	-0.090429	0.592239	0.029695	82.550674	137.729980	172.005737	-0.475290	0.000000	-1.489490	0.000000	0.000000	0.000000	0.019615	-0.026039	-0.028361	0.000000	0.000000	2.000000	68.000000	0.000000
2999.096566	-0.090345	0.591819	0.029500	82.520477	137.857834	172.133438	-0.478560	0.000000	-1.484763	0.000000	0.000000	0.000000	0.025208	-0.125871	-0.058522	0.000000	0.000000	2.000000	68.000000	0.000000
2999.099900	-0.090345	0.591819	0.029500	82.520477	137.857834	172.133438	-0.478560	0.000000	-1.484763	0.000000	0.000000	0.000000	0.025208	-0.125871	-0.058522	0.000000	0.000000	2.000000	68.000000	0.000000
2999.103233	-0.090345	0.591819	0.029500	82.520477	137.857834	172.133438	-0.478560	0.000000	-1.484763	0.000000	0.000000	0.000000	0.025208	-0.125871	-0.058522	0.000000	0.000000	2.000000	68.000000	0.000000
2999.106566	-0.090345	0.591819	0.029500	82.483124	138.029266	172.309097	-0.482761	0.000000	-1.475009	0.000000	0.000000	0.000000	0.025208	-0.125871	-0.058522	0.000000	0.000000	2.000000	68.000000	0.000000
2999.109900	-0.090348	0.591514	0.029388	82.483124	138.029266	172.309097	-0.482761	0.000000	-1.475009	0.000000	0.000000	0.000000	-0.000918	-0.091703	-0.033675	0.000000	0.000000	2.000000	68.000000	0.000000
2999.113233	-0.090348	0.591514	0.029388	82.483124	138.029266	172.309097	-0.482761	0.000000	-1.475009	0.000000	0.000000	0.000000	-0.000918	-0.091703	-0.033675	0.000000	0.000000	2.000000	68.000000	0.000000
2999.116566	-0.090348	0.591514	0.029388	82.437660	138.238419	172.520081	-0.482608	0.000000	-1.469397	0.000000	0.000000	0.000000	-0.000918	-0.091703	-0.033675	0.000000	0.000000	2.000000	68.000000	0.000000
2999.119900	-0.090348	0.591514	0.029388	82.437660	138.238419	172.520081	-0.482608	0.000000	-1.469397	0.000000	0.000000	0.000000	-0.000918	-0.091703	-0.033675	0.000000	0.000000	2.000000	68.000000	0.000000
2999.123233	-0.090332	0.591127	0.029301	82.437660	138.238419	172.520081	-0.482608	0.000000	-1.469397	0.000000	0.000000	0.000000	0.004825	-0.116004	-0.025976	0.000000	0.000000	2.000000	68.000000	0.000000
2999.126566	-0.090332	0.591127	0.029301	82.383171	138.468475	172.753708	-0.482608	0.000000	-1.469397	0.000000	0.000000	0.000000	0.004825	-0.116004	-0.025976	0.000000	0.000000	2.000000	68.000000	0.000000
2999.129900	-0.090311	0.590676	0.029190	82.383171	138.468475	172.753708	-0.482608	0.000000	-1.469397	0.000000	0.000000	0.000000	0.006228	-0.135396	-0.033551	0.000000	0.000000	2.000000	68.000000	0.000000
2999.133233	-0.090311	0.590676	0.029190	82.383171	138.468475	172.753708	-0.482608	0.000000	-1.469397	0.000000	0.000000	0.000000	0.006228	-0.135396	-0.033551	0.000000	0.000000	2.000000	68.000000	0.000000
2999.136566	-0.090311	0.590676	0.029190	82.323151	138.716354	173.008087	-0.484450	0.000000	-1.459476	0.000000	0.000000	0.000000	0.006228	-0.135396	-0.033551	0.000000	0.000000	2.000000	68.000000	0.000000
2999.139900	-0.090320	0.590162	0.029110	82.323151	138.716354	173.008087	-0.484450	0.000000	-1.459476	0.000000	0.000000	0.000000	-0.002760	-0.153953	-0.023718	0.000000	0.000000	2.000000	68.000000	0.000000
2999.143233	-0.090320	0.590162	0.029110	82.323151	138.716354	173.008087	-0.484450	0.000000	-1.459476	0.000000	0.000000	0.000000	-0.002760	-0.153953	-0.023718	0.000000	0.000000	2.000000	68.000000	0.000000
2999.146566	-0.090320	0.590162	0.029110	82.257622	138.989182	173.282181	-0.483990	0.000000	-1.455523	0.000000	0.000000	0.000000	-0.002760	-0.153953	-0.023718	0.000000	0.000000	2.000000	68.000000	0.000000
2999.149900	-0.090281	0.589604	0.029030	82.257622	138.989182	173.282181	-0.483990	0.000000	-1.455523	0.000000	0.000000	0.000000	0.011623	-0.167664	-0.024008	0.000000	0.000000	2.000000	68.000000	0.000000
2999.153233	-0.090281	0.589604	0.029030	82.257622	138.989182	173.282181	-0.483990	0.000000	-1.455523	0.000000	0.000000	0.000000	0.011623	-0.167664	-0.024008	0.000000	0.000000	2.000000	68.000000	0.000000
2999.156566	-0.090281	0.589604	0.029030	82.185631	139.267853	173.563751	-0.485927	0.000000	-1.451521	0.000000	0.000000	0.000000	0.011623	-0.167664	-0.024008	0.000000	0.000000	2.000000	68.000000	0.000000
2999.159900	-0.090281	0.589604	0.029030	82.185631	139.267853	173.563751	-0.485927	0.000000	-1.451521	0.000000	0.000000	0.000000	0.011623	-0.167664	-0.024008	0.000000	0.000000	2.000000	68.000000	0.000000
2999.163233	-0.090241	0.588999	0.028941	82.185631	139.267853	173.563751	-0.485927	0.000000	-1.451521	0.000000	0.000000	0.000000	0.012161	-0.181319	-0.026919	0.000000	0.000000	2.000000	68.000000	0.000000
2999.166566	-0.090241	0.588999	0.028941	82.109047	139.525192	173.829651	-0.485927	0.000000	-1.451521	0.000000	0.000000	0.000000	0.012161	-0.181319	-0.026919	0.000000	0.000000	2.000000	68.000000	0.000000
2999.169900	-0.090226	0.588341	0.028860	82.109047	139.525192	173.829651	-0.485927	0.000000	-1.451521	0.000000	0.000000	0.000000	0.004492	-0.197426	-0.024208	0.000000	0.000000	2.000000	68.000000	0.000000
2999.173233	-0.090226	0.588341	0.028860	82.109047	139.525192	173.829651	-0.485927	0.000000	-1.451521	0.000000	0.000000	0.000000	0.004492	-0.197426	-0.024208	0.000000	0.000000	2.000000	68.000000	0.000000
2999.176566	-0.090226	0.588341	0.028860	82.022499	139.740692	174.058365	-0.488703	0.000000	-1.443000	0.000000	0.000000	0.000000	0.004492	-0.197426	-0.024208	0.000000	0.000000	2.000000	68.000000	0.000000
2999.179900	-0.090226	0.588341	0.028860	82.022499	139.740692	174.058365	-0.488703	0.000000	-1.443000	0.000000	0.000000	0.000000	0.004492	-0.197426	-0.024208	0.000000	0.000000	2.000000	68.000000	0.000000
2999.183233	-0.090162	0.587665	0.028771	82.022499	139.740692	174.058365	-0.488703	0.000000	-1.443000	0.000000	0.000000	0.000000	0.019287	-0.202933	-0.026767	0.000000	0.000000	2.000000	68.000000	0.000000
2999.186566	-0.090162	0.587665	0.028771	81.922943	139.771408	174.120911	-0.488703	0.000000	-1.443000	0.000000	0.000000	0.000000	0.019287	-0.202933	-0.026767	0.000000	0.000000	2.000000	68.000000	0.000000
2999.189900	-0.090120	0.586989	0.028676	81.922943	139.771408	174.120911	-0.488703	0.000000	-1.443000	0.000000	0.000000	0.000000	0.012414	-0.202823	-0.028341	0.000000	0.000000	2.000000	68.000000	0.000000
2999.193233	-0.090120	0.586989	0.028676	81.922943	139.771408	174.120911	-0.488703	0.000000	-1.443000	0.000000	0.000000	0.000000	0.012414	-0.202823	-0.028341	0.000000	0.000000	2.000000	68.000000	0.000000
2999.196566	-0.090120	0.586989	0.028676	81.800606	139.632294	174.035507	-0.493986	0.000000	-1.433815	0.000000	0.000000	0.000000	0.012414	-0.202823	-0.028341	0.000000	0.000000	2.000000	68.000000	0.000000
2999.199900	-0.090120	0.586989	0.028676	81.800606	139.632294	174.035507	-0.493986	0.000000	-1.433815	0.000000	0.000000	0.000000	0.012414	-0.202823	-0.028341	0.000000	0.000000	2.000000	68.000000	0.000000
2999.203233	-0.090032	0.586240	0.028587	81.800606	139.632294	174.035507	-0.493986	0.000000	-1.433815	0.000000	0.000000	0.000000	0.026434	-0.224500	-0.026778	0.000000	0.000000	2.000000	68.000000	0.000000
2999.206566	-0.090032	0.586240	0.028587	81.661575	139.365295	173.841141	-0.493986	0.000000	-1.433815	0.000000	0.000000	0.000000	0.026434	-0.224500	-0.026778	0.000000	0.000000	2.000000	68.000000	0.000000
2999.209900	-0.089942	0.585447	0.028487	81.661575	139.365295	173.841141	-0.493986	0.000000	-1.433815	0.000000	0.000000	0.000000	0.027013	-0.238055	-0.029951	0.000000	0.000000	2.000000	68.000000	0.000000
2999.213233	-0.089942	0.585447	0.028487	81.661575	139.365295	173.841141	-0.493986	0.000000	-1.433815	0.000000	0.000000	0.000000	0.027013	-0.238055	-0.029951	0.000000	0.000000	2.000000	68.000000	0.000000
2999.216566	-0.089942	0.585447	0.028487	81.516197	139.113678	173.666748	-0.502894	0.000000	-1.424361	0.000000	0.000000	0.000000	0.027013	-0.238055	-0.029951	0.000000	0.000000	2.000000	68.000000	0.000000
2999.219900	-0.089942	0.585447	0.028487	81.516197	139.113678	173.666748	-0.502894	0.000000	-1.424361	0.000000	0.000000	0.000000	0.027013	-0.238055	-0.029951	0.000000	0.000000	2.000000	68.000000	0.000000
2999.223233	-0.089873	0.584608	0.028372	81.516197	139.113678	173.666748	-0.502894	0.000000	-1.424361	0.000000	0.000000	0.000000	0.020688	-0.251568	-0.034474	0.000000	0.000000	2.000000	68.000000	0.000000
2999.226566	-0.089873	0.584608	0.028372	81.368896	138.936417	173.561447	-0.502894	0.000000	-1.424361	0.000000	0.000000	0.000000	0.020688	-0.251568	-0.034474	0.000000	0.000000	2.000000	68.000000	0.000000
2999.229900	-0.089800	0.583679	0.028237	81.368896	138.936417	173.561447	-0.502894	0.000000	-1.424361	0.000000	0.000000	0.000000	0.021823	-0.278736	-0.040655	0.000000	0.000000	2.000000	68.000000	0.000000
2999.233233	-0.089800	0.583679	0.028237	81.368896	138.936417	173.561447	-0.502894	0.000000	-1.424361	0.000000	0.000000	0.000000	0.021823	-0.278736	-0.040655	0.000000	0.000000	2.000000	68.000000	0.000000
2999.236566	-0.089800	0.583679	0.028237	81.212715	138.825714	173.523224	-0.509979	0.000000	-1.411839	0.000000	0.000000	0.000000	0.021823	-0.278736	-0.040655	0.000000	0.000000	2.000000	68.000000	0.000000
2999.239900	-0.089756	0.582715	0.028125	81.212715	138.825714	173.523224	-0.509979	0.000000	-1.411839	0.000000	0.000000	0.000000	0.013349	-0.289088	-0.033516	0.000000	0.000000	2.000000	68.000000	0.000000
2999.243233	-0.089756	0.582715	0.028125	81.212715	138.825714	173.523224	-0.509979	0.000000	-1.411839	0.000000	0.000000	0.000000	0.013349	-0.289088	-0.033516	0.000000	0.000000	2.000000	68.000000	0.000000
2999.246566	-0.089756	0.582715	0.028125	81.058815	138.725784	173.494919	-0.512204	0.000000	-1.406253	0.000000	0.000000	0.000000	0.013349	-0.289088	-0.033516	0.000000	0.000000	2.000000	68.000000	0.000000
2999.249900	-0.089714	0.581699	0.028025	81.058815	138.725784	173.494919	-0.512204	0.000000	-1.406253	0.000000	0.000000	0.000000	0.012711	-0.305035	-0.030084	0.000000	0.000000	2.000000	68.000000	0.000000
2999.253233	-0.089714	0.581699	0.028025	81.058815	138.725784	173.494919	-0.512204	0.000000	-1.406253	0.000000	0.000000	0.000000	0.012711	-0.305035	-0.030084	0.000000	0.000000	2.000000	68.000000	0.000000
2999.256566	-0.089714	0.581699	0.028025	80.925896	138.575363	173.415894	-0.514323	0.000000	-1.401239	0.000000	0.000000	0.000000	0.012711	-0.305035	-0.030084	0.000000	0.000000	2.000000	68.000000	0.000000
2999.259900	-0.089673	0.580629	0.027936	80.925896	138.575363	173.415894	-0.514323	0.000000	-1.401239	0.000000	0.000000	0.000000	0.012091	-0.320944	-0.026750	0.000000	0.000000	2.000000	68.000000	0.000000
2999.263233	-0.089673	0.580629	0.027936	80.925896	138.575363	173.415894	-0.514323	0.000000	-1.401239	0.000000	0.000000	0.000000	0.012091	-0.320944	-0.026750	0.000000	0.000000	2.000000	68.000000	0.000000
2999.266566	-0.089673	0.580629	0.027936	80.843369	138.194809	173.119507	-0.516338	0.000000	-1.396781	0.000000	0.000000	0.000000	0.012091	-0.320944	-0.026750	0.000000	0.000000	2.000000	68.000000	0.000000
2999.269900	-0.089667	0.579561	0.027903	80.843369	138.194809	173.119507	-0.516338	0.000000	-1.396781	0.000000	0.000000	0.000000	0.001832	-0.320260	-0.009917	0.000000	0.000000	2.000000	68.000000	0.000000
2999.273233	-0.089667	0.579561	0.027903	80.843369	138.194809	173.119507	-0.516338	0.000000	-1.396781	0.000000	0.000000	0.000000	0.001832	-0.320260	-0.009917	0.000000	0.000000	2.000000	68.000000	0.000000
2999.276566	-0.089667	0.579561	0.027903	80.811256	137.543091	172.566147	-0.516643	0.000000	-1.395128	0.000000	0.000000	0.000000	0.001832	-0.320260	-0.009917	0.000000	0.000000	2.000000	68.000000	0.000000
2999.279900	-0.089670	0.578450	0.027920	80.811256	137.543091	172.566147	-0.516643	0.000000	-1.395128	0.000000	0.000000	0.000000	-0.000960	-0.333256	0.005192	0.000000	0.000000	2.000000	68.000000	0.000000
2999.283233	-0.089670	0.578450	0.027920	80.811256	137.543091	172.566147	-0.516643	0.000000	-1.395128	0.000000	0.000000	0.000000	-0.000960	-0.333256	0.005192	0.000000	0.000000	2.000000	68.000000	0.000000
2999.286566	-0.089670	0.578450	0.027920	80.810165	136.644836	171.779449	-0.516483	0.000000	-1.395993	0.000000	0.000000	0.000000	-0.000960	-0.333256	0.005192	0.000000	0.000000	2.000000	68.000000	0.000000
2999.289900	-0.089631	0.577332	0.027966	80.810165	136.644836	171.779449	-0.516483	0.000000	-1.395993	0.000000	0.000000	0.000000	0.011718	-0.335670	0.013917	0.000000	0.000000	2.000000	68.000000	0.000000
2999.293233	-0.089631	0.577332	0.027966	80.810165	136.644836	171.779449	-0.516483	0.000000	-1.395993	0.000000	0.000000	0.000000	0.011718	-0.335670	0.013917	0.000000	0.000000	2.000000	68.000000	0.000000
2999.296566	-0.089631	0.577332	0.027966	80.819733	135.656433	170.904495	-0.518436	0.000000	-1.398313	0.000000	0.000000	0.000000	0.011718	-0.335670	0.013917	0.000000	0.000000	2.000000	68.000000	0.000000
2999.299900	-0.089534	0.576214	0.028086	80.819733	135.656433	170.904495	-0.518436	0.000000	-1.398313	0.000000	0.000000	0.000000	0.029115	-0.335229	0.035817	0.000000	0.000000	2.000000	68.000000	0.000000
2999.303233	-0.089534	0.576214	0.028086	80.819733	135.656433	170.904495	-0.518436	0.000000	-1.398313	0.000000	0.000000	0.000000	0.029115	-0.335229	0.035817	0.000000	0.000000	2.000000	68.000000	0.000000
2999.306566	-0.089534	0.576214	0.028086	80.833305	134.569382	169.935623	-0.523289	0.000000	-1.404282	0.000000	0.000000	0.000000	0.029115	-0.335229	0.035817	0.000000	0.000000	2.000000	68.000000	0.000000
2999.309900	-0.089411	0.575079	0.028190	80.833305	134.569382	169.935623	-0.523289	0.000000	-1.404282	0.000000	0.000000	0.000000	0.037106	-0.340675	0.031319	0.000000	0.000000	2.000000	68.000000	0.000000
2999.313233	-0.089411	0.575079	0.028190	80.833305	134.569382	169.935623	-0.523289	0.000000	-1.404282	0.000000	0.000000	0.000000	0.037106	-0.340675	0.031319	0.000000	0.000000	2.000000	68.000000	0.000000
2999.316566	-0.089411	0.575079	0.028190	80.849487	133.648102	169.111221	-0.529473	0.000000	-1.409502	0.000000	0.000000	0.000000	0.037106	-0.340675	0.031319	0.000000	0.000000	2.000000	68.000000	0.000000
2999.319900	-0.089291	0.573934	0.028315	80.849487	133.648102	169.111221	-0.529473	0.000000	-1.409502	0.000000	0.000000	0.000000	0.035993	-0.343230	0.037439	0.000000	0.000000	2.000000	68.000000	0.000000
2999.323233	-0.089291	0.573934	0.028315	80.849487	133.648102	169.111221	-0.529473	0.000000	-1.409502	0.000000	0.000000	0.000000	0.035993	-0.343230	0.037439	0.000000	0.000000	2.000000	68.000000	0.000000
2999.326566	-0.089291	0.573934	0.028315	80.892494	132.886795	168.423615	-0.535472	0.000000	-1.415742	0.000000	0.000000	0.000000	0.035993	-0.343230	0.037439	0.000000	0.000000	2.000000	68.000000	0.000000
2999.329900	-0.089173	0.572809	0.028454	80.892494	132.886795	168.423615	-0.535472	0.000000	-1.415742	0.000000	0.000000	0.000000	0.035232	-0.337698	0.041682	0.000000	0.000000	2.000000	68.000000	0.000000
2999.333233	-0.089173	0.572809	0.028454	80.892494	132.886795	168.423615	-0.535472	0.000000	-1.415742	0.000000	0.000000	0.000000	0.035232	-0.337698	0.041682	0.000000	0.000000	2.000000	68.000000	0.000000
2999.336566	-0.089173	0.572809	0.028454	80.953262	132.297058	167.881226	-0.541344	0.000000	-1.422689	0.000000	0.000000	0.000000	0.035232	-0.337698	0.041682	0.000000	0.000000	2.000000	68.000000	0.000000
2999.339900	-0.089086	0.571693	0.028626	80.953262	132.297058	167.881226	-0.541344	0.000000	-1.422689	0.000000	0.000000	0.000000	0.026284	-0.334889	0.051594	0.000000	0.000000	2.000000	68.000000	0.000000
2999.343233	-0.089086	0.571693	0.028626	80.953262	132.297058	167.881226	-0.541344	0.000000	-1.422689	0.000000	0.000000	0.000000	0.026284	-0.334889	0.051594	0.000000	0.000000	2.000000	68.000000	0.000000
2999.346566	-0.089086	0.571693	0.028626	81.025238	131.804642	167.422562	-0.545725	0.000000	-1.431288	0.000000	0.000000	0.000000	0.026284	-0.334889	0.051594	0.000000	0.000000	2.000000	68.000000	0.000000
2999.349900	-0.089029	0.570558	0.028837	81.025238	131.804642	167.422562	-0.545725	0.000000	-1.431288	0.000000	0.000000	0.000000	0.016997	-0.340235	0.063361	0.000000	0.000000	2.000000	68.000000	0.000000
2999.353233	-0.089029	0.570558	0.028837	81.025238	131.804642	167.422562	-0.545725	0.000000	-1.431288	0.000000	0.000000	0.000000	0.016997	-0.340235	0.063361	0.000000	0.000000	2.000000	68.000000	0.000000
2999.356566	-0.089029	0.570558	0.028837	81.083946	131.317322	166.973114	-0.548558	0.000000	-1.441848	0.000000	0.000000	0.000000	0.016997	-0.340235	0.063361	0.000000	0.000000	2.000000	68.000000	0.000000
2999.359900	-0.088982	0.569451	0.029102	81.083946	131.317322	166.973114	-0.548558	0.000000	-1.441848	0.000000	0.000000	0.000000	0.014045	-0.332122	0.079633	0.000000	0.000000	2.000000	68.000000	0.000000
2999.363233	-0.088982	0.569451	0.029102	81.083946	131.317322	166.973114	-0.548558	0.000000	-1.441848	0.000000	0.000000	0.000000	0.014045	-0.332122	0.079633	0.000000	0.000000	2.000000	68.000000	0.000000
2999.366566	-0.088982	0.569451	0.029102	81.125908	130.664246	166.379089	-0.550898	0.000000	-1.455120	0.000000	0.000000	0.000000	0.014045	-0.332122	0.079633	0.000000	0.000000	2.000000	68.000000	0.000000
2999.369900	-0.088939	0.568335	0.029388	81.125908	130.664246	166.379089	-0.550898	0.000000	-1.455120	0.000000	0.000000	0.000000	0.012947	-0.334966	0.085781	0.000000	0.000000	2.000000	68.000000	0.000000
2999.373233	-0.088939	0.568335	0.029388	81.125908	130.664246	166.379089	-0.550898	0.000000	-1.455120	0.000000	0.000000	0.000000	0.012947	-0.334966	0.085781	0.000000	0.000000	2.000000	68.000000	0.000000
2999.376566	-0.088939	0.568335	0.029388	81.140617	129.960907	165.753357	-0.553056	0.000000	-1.469417	0.000000	0.000000	0.000000	0.012947	-0.334966	0.085781	0.000000	0.000000	2.000000	68.000000	0.000000
2999.379900	-0.088879	0.567227	0.029716	81.140617	129.960907	165.753357	-0.553056	0.000000	-1.469417	0.000000	0.000000	0.000000	0.017865	-0.332459	0.098280	0.000000	0.000000	2.000000	68.000000	0.000000
2999.383233	-0.088879	0.567227	0.029716	81.140617	129.960907	165.753357	-0.553056	0.000000	-1.469417	0.000000	0.000000	0.000000	0.017865	-0.332459	0.098280	0.000000	0.000000	2.000000	68.000000	0.000000
2999.386566	-0.088879	0.567227	0.029716	81.116905	129.193985	165.087173	-0.556034	0.000000	-1.485797	0.000000	0.000000	0.000000	0.017865	-0.332459	0.098280	0.000000	0.000000	2.000000	68.000000	0.000000
2999.389900	-0.088869	0.566135	0.030050	81.116905	129.193985	165.087173	-0.556034	0.000000	-1.485797	0.000000	0.000000	0.000000	0.003231	-0.327346	0.100128	0.000000	0.000000	2.000000	68.000000	0.000000
2999.393233	-0.088869	0.566135	0.030050	81.116905	129.193985	165.087173	-0.556034	0.000000	-1.485797	0.000000	0.000000	0.000000	0.003231	-0.327346	0.100128	0.000000	0.000000	2.000000	68.000000	0.000000
2999.396566	-0.088869	0.566135	0.030050	81.045547	128.442963	164.459290	-0.556572	0.000000	-1.502485	0.000000	0.000000	0.000000	0.003231	-0.327346	0.100128	0.000000	0.000000	2.000000	68.000000	0.000000
2999.399900	-0.088837	0.565061	0.030402	81.045547	128.442963	164.459290	-0.556572	0.000000	-1.502485	0.000000	0.000000	0.000000	0.009402	-0.322219	0.105808	0.000000	0.000000	2.000000	68.000000	0.000000
2999.403233	-0.088837	0.565061	0.030402	81.045547	128.442963	164.459290	-0.556572	0.000000	-1.502485	0.000000	0.000000	0.000000	0.009402	-0.322219	0.105808	0.000000	0.000000	2.000000	68.000000	0.000000
2999.406566	-0.088837	0.565061	0.030402	80.939110	127.865120	164.002502	-0.558139	0.000000	-1.520120	0.000000	0.000000	0.000000	0.009402	-0.322219	0.105808	0.000000	0.000000	2.000000	68.000000	0.000000
2999.409900	-0.088849	0.564068	0.030727	80.939110	127.865120	164.002502	-0.558139	0.000000	-1.520120	0.000000	0.000000	0.000000	-0.003391	-0.298111	0.097422	0.000000	0.000000	2.000000	68.000000	0.000000
2999.413233	-0.088849	0.564068	0.030727	80.939110	127.865120	164.002502	-0.558139	0.000000	-1.520120	0.000000	0.000000	0.000000	-0.003391	-0.298111	0.097422	0.000000	0.000000	2.000000	68.000000	0.000000
2999.416566	-0.088849	0.564068	0.030727	80.817070	127.504143	163.753555	-0.557574	0.000000	-1.536357	0.000000	0.000000	0.000000	-0.003391	-0.298111	0.097422	0.000000	0.000000	2.000000	68.000000	0.000000
2999.419900	-0.088849	0.564068	0.030727	80.817070	127.504143	163.753555	-0.557574	0.000000	-1.536357	0.000000	0.000000	0.000000	-0.003391	-0.298111	0.097422	0.000000	0.000000	2.000000	68.000000	0.000000
2999.423233	-0.088900	0.563137	0.031007	80.817070	127.504143	163.753555	-0.557574	0.000000	-1.536357	0.000000	0.000000	0.000000	-0.015304	-0.279338	0.084035	0.000000	0.000000	2.000000	68.000000	0.000000
2999.426566	-0.088900	0.563137	0.031007	80.690613	127.384163	163.721130	-0.557574	0.000000	-1.536357	0.000000	0.000000	0.000000	-0.015304	-0.279338	0.084035	0.000000	0.000000	2.000000	68.000000	0.000000
2999.429900	-0.088948	0.562259	0.031274	80.690613	127.384163	163.721130	-0.557574	0.000000	-1.536357	0.000000	0.000000	0.000000	-0.014591	-0.263264	0.080131	0.000000	0.000000	2.000000	68.000000	0.000000
2999.433233	-0.088948	0.562259	0.031274	80.690613	127.384163	163.721130	-0.557574	0.000000	-1.536357	0.000000	0.000000	0.000000	-0.014591	-0.263264	0.080131	0.000000	0.000000	2.000000	68.000000	0.000000
2999.436566	-0.088948	0.562259	0.031274	80.598183	127.499062	163.883484	-0.552592	0.000000	-1.563717	0.000000	0.000000	0.000000	-0.014591	-0.263264	0.080131	0.000000	0.000000	2.000000	68.000000	0.000000
2999.439900	-0.088948	0.562259	0.031274	80.598183	127.499062	163.883484	-0.552592	0.000000	-1.563717	0.000000	0.000000	0.000000	-0.014591	-0.263264	0.080131	0.000000	0.000000	2.000000	68.000000	0.000000
2999.443233	-0.089014	0.561444	0.031502	80.598183	127.499062	163.883484	-0.552592	0.000000	-1.563717	0.000000	0.000000	0.000000	-0.019608	-0.244405	0.068201	0.000000	0.000000	2.000000	68.000000	0.000000
2999.446566	-0.089014	0.561444	0.031502	80.544785	127.764114	164.159378	-0.552592	0.000000	-1.563717	0.000000	0.000000	0.000000	-0.019608	-0.244405	0.068201	0.000000	0.000000	2.000000	68.000000	0.000000
2999.449900	-0.089106	0.560719	0.031747	80.544785	127.764114	164.159378	-0.552592	0.000000	-1.563717	0.000000	0.000000	0.000000	-0.027785	-0.217568	0.073536	0.000000	0.000000	2.000000	68.000000	0.000000
2999.453233	-0.089106	0.560719	0.031747	80.544785	127.764114	164.159378	-0.552592	0.000000	-1.563717	0.000000	0.000000	0.000000	-0.027785	-0.217568	0.073536	0.000000	0.000000	2.000000	68.000000	0.000000
2999.456566	-0.089106	0.560719	0.031747	80.511070	127.958107	164.364334	-0.544693	0.000000	-1.587340	0.000000	0.000000	0.000000	-0.027785	-0.217568	0.073536	0.000000	0.000000	2.000000	68.000000	0.000000
2999.459900	-0.089106	0.560719	0.031747	80.511070	127.958107	164.364334	-0.544693	0.000000	-1.587340	0.000000	0.000000	0.000000	-0.027785	-0.217568	0.073536	0.000000	0.000000	2.000000	68.000000	0.000000
2999.463233	-0.089166	0.560039	0.031944	80.511070	127.958107	164.364334	-0.544693	0.000000	-1.587340	0.000000	0.000000	0.000000	-0.017978	-0.203966	0.059163	0.000000	0.000000	2.000000	68.000000	0.000000
2999.466566	-0.089166	0.560039	0.031944	80.493637	128.077423	164.489227	-0.544693	0.000000	-1.587340	0.000000	0.000000	0.000000	-0.017978	-0.203966	0.059163	0.000000	0.000000	2.000000	68.000000	0.000000
2999.469900	-0.089208	0.559422	0.032174	80.493637	128.077423	164.489227	-0.544693	0.000000	-1.587340	0.000000	0.000000	0.000000	-0.012555	-0.185241	0.068872	0.000000	0.000000	2.000000	68.000000	0.000000
2999.473233	-0.089208	0.559422	0.032174	80.493637	128.077423	164.489227	-0.544693	0.000000	-1.587340	0.000000	0.000000	0.000000	-0.012555	-0.185241	0.068872	0.000000	0.000000	2.000000	68.000000	0.000000
2999.476566	-0.089208	0.559422	0.032174	80.483040	128.150162	164.569214	-0.539604	0.000000	-1.608679	0.000000	0.000000	0.000000	-0.012555	-0.185241	0.068872	0.000000	0.000000	2.000000	68.000000	0.000000
2999.479900	-0.089208	0.559422	0.032174	80.483040	128.150162	164.569214	-0.539604	0.000000	-1.608679	0.000000	0.000000	0.000000	-0.012555	-0.185241	0.068872	0.000000	0.000000	2.000000	68.000000	0.000000
2999.483233	-0.089249	0.558831	0.032397	80.483040	128.150162	164.569214	-0.539604	0.000000	-1.608679	0.000000	0.000000	0.000000	-0.012215	-0.177236	0.067004	0.000000	0.000000	2.000000	68.000000	0.000000
2999.486566	-0.089249	0.558831	0.032397	80.470192	128.241440	164.668442	-0.539604	0.000000	-1.608679	0.000000	0.000000	0.000000	-0.012215	-0.177236	0.067004	0.000000	0.000000	2.000000	68.000000	0.000000
2999.489900	-0.089299	0.558295	0.032542	80.470192	128.241440	164.668442	-0.539604	0.000000	-1.608679	0.000000	0.000000	0.000000	-0.015122	-0.160652	0.043428	0.000000	0.000000	2.000000	68.000000	0.000000
2999.493233	-0.089299	0.558295	0.032542	80.470192	128.241440	164.668442	-0.539604	0.000000	-1.608679	0.000000	0.000000	0.000000	-0.015122	-0.160652	0.043428	0.000000	0.000000	2.000000	68.000000	0.000000
2999.496566	-0.089299	0.558295	0.032542	80.461586	128.314682	164.746841	-0.535048	0.000000	-1.627085	0.000000	0.000000	0.000000	-0.015122	-0.160652	0.043428	0.000000	0.000000	2.000000	68.000000	0.000000
2999.499900	-0.089299	0.558295	0.032542	80.461586	128.314682	164.746841	-0.535048	0.000000	-1.627085	0.000000	0.000000	0.000000	-0.015122	-0.160652	0.043428	0.000000	0.000000	2.000000	68.000000	0.000000
2999.503233	-0.089324	0.557814	0.032679	80.461586	128.314682	164.746841	-0.535048	0.000000	-1.627085	0.000000	0.000000	0.000000	-0.007529	-0.144421	0.041285	0.000000	0.000000	2.000000	68.000000	0.000000
2999.506566	-0.089324	0.557814	0.032679	80.446404	128.412521	164.848816	-0.535048	0.000000	-1.627085	0.000000	0.000000	0.000000	-0.007529	-0.144421	0.041285	0.000000	0.000000	2.000000	68.000000	0.000000
2999.509900	-0.089324	0.557814	0.032679	80.446404	128.412521	164.848816	-0.535048	0.000000	-1.627085	0.000000	0.000000	0.000000	-0.007529	-0.144421	0.041285	0.000000	0.000000	2.000000	68.000000	0.000000
2999.513233	-0.089324	0.557814	0.032679	80.446404	128.412521	164.848816	-0.535048	0.000000	-1.627085	0.000000	0.000000	0.000000	-0.007529	-0.144421	0.041285	0.000000	0.000000	2.000000	68.000000	0.000000
2999.516566	-0.089337	0.557036	0.032750	80.437790	128.477432	164.917618	-0.533793	0.000000	-1.633966	0.000000	0.000000	0.000000	-0.003869	-0.233434	0.021212	0.000000	0.000000	2.000000	68.000000	0.000000
2999.519900	-0.089337	0.557036	0.032750	80.437790	128.477432	164.917618	-0.533793	0.000000	-1.633966	0.000000	0.000000	0.000000	0.000000	0.000008	0.000000	0.000000	0.000000	2.000000	68.000000	0.000000
2999.523233	-0.089337	0.557036	0.032750	80.437790	128.477432	164.917618	-0.533793	0.000000	-1.633966	0.000000	0.000000	0.000000	0.000000	0.000008	0.000000	0.000000	0.000000	2.000000	68.000000	0.000000
2999.526566	-0.089337	0.557036	0.032750	80.465500	128.391541	164.835251	-0.533149	0.000000	-1.637501	0.000000	0.000000	0.000000	0.000000	0.000008	0.000000	0.000000	0.000000	2.000000	68.000000	0.000000
2999.529900	-0.089337	0.557036	0.032750	80.465500	128.391541	164.835251	-0.533149	0.000000	-1.637501	0.000000	0.000000	0.000000	0.000000	0.000008	0.000000	0.000000	0.000000	2.000000	68.000000	0.000000
2999.533233	-0.089335	0.556765	0.032741	80.465500	128.391541	164.835251	-0.533149	0.000000	-1.637501	0.000000	0.000000	0.000000	0.000504	-0.081218	-0.002760	0.000000	0.000000	2.000000	68.000000	0.000000
2999.536566	-0.089335	0.556765	0.032741	80.554604	128.010544	164.465240	-0.533149	0.000000	-1.637501	0.000000	0.000000	0.000000	0.000504	-0.081218	-0.002760	0.000000	0.000000	2.000000	68.000000	0.000000
2999.539900	-0.089335	0.556765	0.032741	80.554604	128.010544	164.465240	-0.533149	0.000000	-1.637501	0.000000	0.000000	0.000000	0.000504	-0.081218	-0.002760	0.000000	0.000000	2.000000	68.000000	0.000000
2999.543233	-0.089335	0.556765	0.032741	80.554604	128.010544	164.465240	-0.533149	0.000000	-1.637501	0.000000	0.000000	0.000000	0.000504	-0.081218	-0.002760	0.000000	0.000000	2.000000	68.000000	0.000000
2999.546566	-0.089411	0.556406	0.032628	80.713844	127.302299	163.772781	-0.533232	0.000000	-1.637041	0.000000	0.000000	0.000000	-0.022638	-0.107685	-0.033956	0.000000	0.000000	2.000000	68.000000	0.000000
2999.549900	-0.089411	0.556406	0.032628	80.713844	127.302299	163.772781	-0.533232	0.000000	-1.637041	0.000000	0.000000	0.000000	-0.022638	-0.107685	-0.033956	0.000000	0.000000	2.000000	68.000000	0.000000
2999.553233	-0.089411	0.556406	0.032628	80.713844	127.302299	163.772781	-0.533232	0.000000	-1.637041	0.000000	0.000000	0.000000	-0.022638	-0.107685	-0.033956	0.000000	0.000000	2.000000	68.000000	0.000000
2999.556566	-0.089411	0.556406	0.032628	80.922188	126.301636	162.795029	-0.529459	0.000000	-1.631381	0.000000	0.000000	0.000000	-0.022638	-0.107685	-0.033956	0.000000	0.000000	2.000000	68.000000	0.000000
2999.559900	-0.089441	0.556318	0.032532	80.922188	126.301636	162.795029	-0.529459	0.000000	-1.631381	0.000000	0.000000	0.000000	-0.009190	-0.026499	-0.028614	0.000000	0.000000	2.000000	68.000000	0.000000
2999.563233	-0.089441	0.556318	0.032532	80.922188	126.301636	162.795029	-0.529459	0.000000	-1.631381	0.000000	0.000000	0.000000	-0.009190	-0.026499	-0.028614	0.000000	0.000000	2.000000	68.000000	0.000000
2999.566566	-0.089441	0.556318	0.032532	81.158020	125.107727	161.623978	-0.527928	0.000000	-1.626612	0.000000	0.000000	0.000000	-0.009190	-0.026499	-0.028614	0.000000	0.000000	2.000000	68.000000	0.000000
2999.569900	-0.089441	0.556318	0.032532	81.158020	125.107727	161.623978	-0.527928	0.000000	-1.626612	0.000000	0.000000	0.000000	-0.009190	-0.026499	-0.028614	0.000000	0.000000	2.000000	68.000000	0.000000
2999.573233	-0.089514	0.556239	0.032406	81.158020	125.107727	161.623978	-0.527928	0.000000	-1.626612	0.000000	0.000000	0.000000	-0.021884	-0.023619	-0.037983	0.000000	0.000000	2.000000	68.000000	0.000000
2999.576566	-0.089514	0.556239	0.032406	81.390930	123.823151	160.366364	-0.527928	0.000000	-1.626612	0.000000	0.000000	0.000000	-0.021884	-0.023619	-0.037983	0.000000	0.000000	2.000000	68.000000	0.000000
2999.579900	-0.089582	0.556197	0.032251	81.390930	123.823151	160.366364	-0.527928	0.000000	-1.626612	0.000000	0.000000	0.000000	-0.020331	-0.012577	-0.046403	0.000000	0.000000	2.000000	68.000000	0.000000
2999.583233	-0.089582	0.556197	0.032251	81.390930	123.823151	160.366364	-0.527928	0.000000	-1.626612	0.000000	0.000000	0.000000	-0.020331	-0.012577	-0.046403	0.000000	0.000000	2.000000	68.000000	0.000000
2999.586566	-0.089582	0.556197	0.032251	81.601646	122.594658	159.162018	-0.520892	0.000000	-1.612548	0.000000	0.000000	0.000000	-0.020331	-0.012577	-0.046403	0.000000	0.000000	2.000000	68.000000	0.000000
2999.589900	-0.089647	0.556138	0.032079	81.601646	122.594658	159.162018	-0.520892	0.000000	-1.612548	0.000000	0.000000	0.000000	-0.019357	-0.017896	-0.051627	0.000000	0.000000	2.000000	68.000000	0.000000
2999.593233	-0.089647	0.556138	0.032079	81.601646	122.594658	159.162018	-0.520892	0.000000	-1.612548	0.000000	0.000000	0.000000	-0.019357	-0.017896	-0.051627	0.000000	0.000000	2.000000	68.000000	0.000000
2999.596566	-0.089647	0.556138	0.032079	81.782547	121.475349	158.065445	-0.517666	0.000000	-1.603944	0.000000	0.000000	0.000000	-0.019357	-0.017896	-0.051627	0.000000	0.000000	2.000000	68.000000	0.000000
2999.599900	-0.089647	0.556138	0.032079	81.782547	121.475349	158.065445	-0.517666	0.000000	-1.603944	0.000000	0.000000	0.000000	-0.019357	-0.017896	-0.051627	0.000000	0.000000	2.000000	68.000000	0.000000
2999.603233	-0.089710	0.556105	0.031901	81.782547	121.475349	158.065445	-0.517666	0.000000	-1.603944	0.000000	0.000000	0.000000	-0.019043	-0.009738	-0.053233	0.000000	0.000000	2.000000	68.000000	0.000000
2999.606566	-0.089710	0.556105	0.031901	81.938904	120.521774	157.126221	-0.517666	0.000000	-1.603944	0.000000	0.000000	0.000000	-0.019043	-0.009738	-0.053233	0.000000	0.000000	2.000000	68.000000	0.000000
2999.609900	-0.089710	0.556105	0.031901	81.938904	120.521774	157.126221	-0.517666	0.000000	-1.603944	0.000000	0.000000	0.000000	-0.019043	-0.009738	-0.053233	0.000000	0.000000	2.000000	68.000000	0.000000
2999.613233	-0.089710	0.556105	0.031901	81.938904	120.521774	157.126221	-0.517666	0.000000	-1.603944	0.000000	0.000000	0.000000	-0.019043	-0.009738	-0.053233	0.000000	0.000000	2.000000	68.000000	0.000000
2999.616566	-0.089810	0.556050	0.031528	82.077095	119.847832	156.444580	-0.514492	0.000000	-1.595072	0.000000	0.000000	0.000000	-0.029814	-0.016600	-0.112026	0.000000	0.000000	2.000000	68.000000	0.000000
2999.619900	-0.089810	0.556050	0.031528	82.077095	119.847832	156.444580	-0.514492	0.000000	-1.595072	0.000000	0.000000	0.000000	-0.029814	-0.016600	-0.112026	0.000000	0.000000	2.000000	68.000000	0.000000
2999.623233	-0.089810	0.556050	0.031528	82.077095	119.847832	156.444580	-0.514492	0.000000	-1.595072	0.000000	0.000000	0.000000	-0.029814	-0.016600	-0.112026	0.000000	0.000000	2.000000	68.000000	0.000000
2999.626566	-0.089810	0.556050	0.031528	82.226151	119.534775	156.083679	-0.509523	0.000000	-1.576401	0.000000	0.000000	0.000000	-0.029814	-0.016600	-0.112026	0.000000	0.000000	2.000000	68.000000	0.000000
2999.629900	-0.089849	0.556044	0.031349	82.226151	119.534775	156.083679	-0.509523	0.000000	-1.576401	0.000000	0.000000	0.000000	-0.011733	-0.001599	-0.053571	0.000000	0.000000	2.000000	68.000000	0.000000
2999.633233	-0.089849	0.556044	0.031349	82.226151	119.534775	156.083679	-0.509523	0.000000	-1.576401	0.000000	0.000000	0.000000	-0.011733	-0.001599	-0.053571	0.000000	0.000000	2.000000	68.000000	0.000000
2999.636566	-0.089849	0.556044	0.031349	82.387123	119.796066	156.238190	-0.507568	0.000000	-1.567472	0.000000	0.000000	0.000000	-0.011733	-0.001599	-0.053571	0.000000	0.000000	2.000000	68.000000	0.000000
2999.639900	-0.089936	0.556084	0.031174	82.387123	119.796066	156.238190	-0.507568	0.000000	-1.567472	0.000000	0.000000	0.000000	-0.026295	0.011821	-0.052512	0.000000	0.000000	2.000000	68.000000	0.000000
2999.643233	-0.089936	0.556084	0.031174	82.387123	119.796066	156.238190	-0.507568	0.000000	-1.567472	0.000000	0.000000	0.000000	-0.026295	0.011821	-0.052512	0.000000	0.000000	2.000000	68.000000	0.000000
2999.646566	-0.089936	0.556084	0.031174	82.560562	120.541077	156.827179	-0.503185	0.000000	-1.558720	0.000000	0.000000	0.000000	-0.026295	0.011821	-0.052512	0.000000	0.000000	2.000000	68.000000	0.000000
2999.649900	-0.089936	0.556084	0.031174	82.560562	120.541077	156.827179	-0.503185	0.000000	-1.558720	0.000000	0.000000	0.000000	-0.026295	0.011821	-0.052512	0.000000	0.000000	2.000000	68.000000	0.000000
2999.653233	-0.090005	0.556114	0.031026	82.560562	120.541077	156.827179	-0.503185	0.000000	-1.558720	0.000000	0.000000	0.000000	-0.020577	0.008955	-0.044423	0.000000	0.000000	2.000000	68.000000	0.000000
2999.656566	-0.090005	0.556114	0.031026	82.733315	121.582397	157.686386	-0.503185	0.000000	-1.558720	0.000000	0.000000	0.000000	-0.020577	0.008955	-0.044423	0.000000	0.000000	2.000000	68.000000	0.000000
2999.659900	-0.090053	0.556161	0.030900	82.733315	121.582397	157.686386	-0.503185	0.000000	-1.558720	0.000000	0.000000	0.000000	-0.014568	0.014242	-0.037926	0.000000	0.000000	2.000000	68.000000	0.000000
2999.663233	-0.090053	0.556161	0.030900	82.733315	121.582397	157.686386	-0.503185	0.000000	-1.558720	0.000000	0.000000	0.000000	-0.014568	0.014242	-0.037926	0.000000	0.000000	2.000000	68.000000	0.000000
2999.666566	-0.090053	0.556161	0.030900	82.890770	122.746803	158.669479	-0.497328	0.000000	-1.544995	0.000000	0.000000	0.000000	-0.014568	0.014242	-0.037926	0.000000	0.000000	2.000000	68.000000	0.000000
2999.669900	-0.090053	0.556161	0.030900	82.890770	122.746803	158.669479	-0.497328	0.000000	-1.544995	0.000000	0.000000	0.000000	-0.014568	0.014242	-0.037926	0.000000	0.000000	2.000000	68.000000	0.000000
2999.673233	-0.090079	0.556209	0.030778	82.890770	122.746803	158.669479	-0.497328	0.000000	-1.544995	0.000000	0.000000	0.000000	-0.007610	0.014236	-0.036649	0.000000	0.000000	2.000000	68.000000	0.000000
2999.676566	-0.090079	0.556209	0.030778	83.033340	123.814690	159.574936	-0.497328	0.000000	-1.544995	0.000000	0.000000	0.000000	-0.007610	0.014236	-0.036649	0.000000	0.000000	2.000000	68.000000	0.000000
2999.679900	-0.090079	0.556209	0.030778	83.033340	123.814690	159.574936	-0.497328	0.000000	-1.544995	0.000000	0.000000	0.000000	-0.007610	0.014236	-0.036649	0.000000	0.000000	2.000000	68.000000	0.000000
2999.683233	-0.090079	0.556209	0.030778	83.033340	123.814690	159.574936	-0.497328	0.000000	-1.544995	0.000000	0.000000	0.000000	-0.007610	0.014236	-0.036649	0.000000	0.000000	2.000000	68.000000	0.000000
2999.686566	-0.090190	0.556221	0.030604	83.171219	124.668968	160.289749	-0.496060	0.000000	-1.538887	0.000000	0.000000	0.000000	-0.033464	0.003646	-0.052230	0.000000	0.000000	2.000000	68.000000	0.000000
2999.689900	-0.090190	0.556221	0.030604	83.171219	124.668968	160.289749	-0.496060	0.000000	-1.538887	0.000000	0.000000	0.000000	-0.033464	0.003646	-0.052230	0.000000	0.000000	2.000000	68.000000	0.000000
2999.693233	-0.090190	0.556221	0.030604	83.171219	124.668968	160.289749	-0.496060	0.000000	-1.538887	0.000000	0.000000	0.000000	-0.033464	0.003646	-0.052230	0.000000	0.000000	2.000000	68.000000	0.000000
2999.696566	-0.090190	0.556221	0.030604	83.314430	125.270721	160.774963	-0.490482	0.000000	-1.530182	0.000000	0.000000	0.000000	-0.033464	0.003646	-0.052230	0.000000	0.000000	2.000000	68.000000	0.000000
2999.699900	-0.090269	0.556177	0.030512	83.314430	125.270721	160.774963	-0.490482	0.000000	-1.530182	0.000000	0.000000	0.000000	-0.023626	-0.013021	-0.027623	0.000000	0.000000	2.000000	68.000000	0.000000
2999.703233	-0.090269	0.556177	0.030512	83.314430	125.270721	160.774963	-0.490482	0.000000	-1.530182	0.000000	0.000000	0.000000	-0.023626	-0.013021	-0.027623	0.000000	0.000000	2.000000	68.000000	0.000000
2999.706566	-0.090269	0.556177	0.030512	83.467117	125.638077	161.046661	-0.486545	0.000000	-1.525578	0.000000	0.000000	0.000000	-0.023626	-0.013021	-0.027623	0.000000	0.000000	2.000000	68.000000	0.000000
2999.709900	-0.090269	0.556177	0.030512	83.467117	125.638077	161.046661	-0.486545	0.000000	-1.525578	0.000000	0.000000	0.000000	-0.023626	-0.013021	-0.027623	0.000000	0.000000	2.000000	68.000000	0.000000
2999.713233	-0.090411	0.556099	0.030372	83.467117	125.638077	161.046661	-0.486545	0.000000	-1.525578	0.000000	0.000000	0.000000	-0.042510	-0.023587	-0.041936	0.000000	0.000000	2.000000	68.000000	0.000000
2999.716566	-0.090411	0.556099	0.030372	83.602539	125.961761	161.294434	-0.486545	0.000000	-1.525578	0.000000	0.000000	0.000000	-0.042510	-0.023587	-0.041936	0.000000	0.000000	2.000000	68.000000	0.000000
2999.719900	-0.090573	0.555975	0.030216	83.602539	125.961761	161.294434	-0.486545	0.000000	-1.525578	0.000000	0.000000	0.000000	-0.048749	-0.036989	-0.046878	0.000000	0.000000	2.000000	68.000000	0.000000
2999.723233	-0.090573	0.555975	0.030216	83.602539	125.961761	161.294434	-0.486545	0.000000	-1.525578	0.000000	0.000000	0.000000	-0.048749	-0.036989	-0.046878	0.000000	0.000000	2.000000	68.000000	0.000000
2999.726566	-0.090573	0.555975	0.030216	83.708107	126.096138	161.389313	-0.471335	0.000000	-1.510776	0.000000	0.000000	0.000000	-0.048749	-0.036989	-0.046878	0.000000	0.000000	2.000000	68.000000	0.000000
2999.729900	-0.090573	0.555975	0.030216	83.708107	126.096138	161.389313	-0.471335	0.000000	-1.510776	0.000000	0.000000	0.000000	-0.048749	-0.036989	-0.046878	0.000000	0.000000	2.000000	68.000000	0.000000
2999.733233	-0.090752	0.555817	0.030020	83.708107	126.096138	161.389313	-0.471335	0.000000	-1.510776	0.000000	0.000000	0.000000	-0.053709	-0.047526	-0.058653	0.000000	0.000000	2.000000	68.000000	0.000000
2999.736566	-0.090752	0.555817	0.030020	83.774330	126.094421	161.383804	-0.471335	0.000000	-1.510776	0.000000	0.000000	0.000000	-0.053709	-0.047526	-0.058653	0.000000	0.000000	2.000000	68.000000	0.000000
2999.739900	-0.090752	0.555817	0.030020	83.774330	126.094421	161.383804	-0.471335	0.000000	-1.510776	0.000000	0.000000	0.000000	-0.053709	-0.047526	-0.058653	0.000000	0.000000	2.000000	68.000000	0.000000
2999.743233	-0.090752	0.555817	0.030020	83.774330	126.094421	161.383804	-0.471335	0.000000	-1.510776	0.000000	0.000000	0.000000	-0.053709	-0.047526	-0.058653	0.000000	0.000000	2.000000	68.000000	0.000000
2999.746566	-0.091224	0.555431	0.029470	83.812233	125.840187	161.163040	-0.462383	0.000000	-1.501000	0.000000	0.000000	0.000000	-0.141406	-0.115665	-0.165012	0.000000	0.000000	2.000000	68.000000	0.000000
2999.749900	-0.091224	0.555431	0.029470	83.812233	125.840187	161.163040	-0.462383	0.000000	-1.501000	0.000000	0.000000	0.000000	0.000000	-0.000008	-0.000000	0.000000	0.000000	2.000000	68.000000	0.000000
2999.753233	-0.091224	0.555431	0.029470	83.812233	125.840187	161.163040	-0.462383	0.000000	-1.501000	0.000000	0.000000	0.000000	0.000000	-0.000008	-0.000000	0.000000	0.000000	2.000000	68.000000	0.000000
2999.756566	-0.091224	0.555431	0.029470	83.848076	125.560120	160.923035	-0.438816	0.000000	-1.473498	0.000000	0.000000	0.000000	0.000000	-0.000008	-0.000000	0.000000	0.000000	2.000000	68.000000	0.000000
2999.759900	-0.091224	0.555431	0.029470	83.848076	125.560120	160.923035	-0.438816	0.000000	-1.473498	0.000000	0.000000	0.000000	0.000000	-0.000008	-0.000000	0.000000	0.000000	2.000000	68.000000	0.000000
2999.763233	-0.091477	0.555212	0.029164	83.848076	125.560120	160.923035	-0.438816	0.000000	-1.473498	0.000000	0.000000	0.000000	-0.076014	-0.065707	-0.091768	0.000000	0.000000	2.000000	68.000000	0.000000
2999.766566	-0.091477	0.555212	0.029164	83.879837	125.308823	160.714508	-0.438816	0.000000	-1.473498	0.000000	0.000000	0.000000	-0.076014	-0.065707	-0.091768	0.000000	0.000000	2.000000	68.000000	0.000000
2999.769900	-0.091477	0.555212	0.029164	83.879837	125.308823	160.714508	-0.438816	0.000000	-1.473498	0.000000	0.000000	0.000000	-0.076014	-0.065707	-0.091768	0.000000	0.000000	2.000000	68.000000	0.000000
2999.773233	-0.091477	0.555212	0.029164	83.879837	125.308823	160.714508	-0.438816	0.000000	-1.473498	0.000000	0.000000	0.000000	-0.076014	-0.065707	-0.091768	0.000000	0.000000	2.000000	68.000000	0.000000
2999.776566	-0.091992	0.554606	0.028475	83.907150	125.081367	160.526489	-0.426147	0.000000	-1.458204	0.000000	0.000000	0.000000	-0.154536	-0.181834	-0.206608	0.000000	0.000000	2.000000	68.000000	0.000000
2999.779900	-0.091992	0.554606	0.028475	83.907150	125.081367	160.526489	-0.426147	0.000000	-1.458204	0.000000	0.000000	0.000000	-0.000001	0.000001	0.000000	0.000000	0.000000	2.000000	68.000000	0.000000
2999.783233	-0.091992	0.554606	0.028475	83.907150	125.081367	160.526489	-0.426147	0.000000	-1.458204	0.000000	0.000000	0.000000	-0.000001	0.000001	0.000000	0.000000	0.000000	2.000000	68.000000	0.000000
2999.786566	-0.091992	0.554606	0.028475	83.930656	124.912346	160.395721	-0.400391	0.000000	-1.423769	0.000000	0.000000	0.000000	-0.000001	0.000001	0.000000	0.000000	0.000000	2.000000	68.000000	0.000000
2999.789900	-0.091992	0.554606	0.028475	83.930656	124.912346	160.395721	-0.400391	0.000000	-1.423769	0.000000	0.000000	0.000000	-0.000001	0.000001	0.000000	0.000000	0.000000	2.000000	68.000000	0.000000
2999.793233	-0.092180	0.554229	0.028083	83.930656	124.912346	160.395721	-0.400391	0.000000	-1.423769	0.000000	0.000000	0.000000	-0.056445	-0.113231	-0.117790	0.000000	0.000000	2.000000	68.000000	0.000000
2999.796566	-0.092180	0.554229	0.028083	83.950905	124.775864	160.298019	-0.400391	0.000000	-1.423769	0.000000	0.000000	0.000000	-0.056445	-0.113231	-0.117790	0.000000	0.000000	2.000000	68.000000	0.000000
2999.799900	-0.092373	0.553791	0.027592	83.950905	124.775864	160.298019	-0.400391	0.000000	-1.423769	0.000000	0.000000	0.000000	-0.057905	-0.131256	-0.147081	0.000000	0.000000	2.000000	68.000000	0.000000
2999.803233	-0.092373	0.553791	0.027592	83.950905	124.775864	160.298019	-0.400391	0.000000	-1.423769	0.000000	0.000000	0.000000	-0.057905	-0.131256	-0.147081	0.000000	0.000000	2.000000	68.000000	0.000000
2999.806566	-0.092373	0.553791	0.027592	83.975594	124.593277	160.151245	-0.381333	0.000000	-1.379624	0.000000	0.000000	0.000000	-0.057905	-0.131256	-0.147081	0.000000	0.000000	2.000000	68.000000	0.000000
2999.809900	-0.092373	0.553791	0.027592	83.975594	124.593277	160.151245	-0.381333	0.000000	-1.379624	0.000000	0.000000	0.000000	-0.057905	-0.131256	-0.147081	0.000000	0.000000	2.000000	68.000000	0.000000
2999.813233	-0.092521	0.553328	0.027115	83.975594	124.593277	160.151245	-0.381333	0.000000	-1.379624	0.000000	0.000000	0.000000	-0.044219	-0.139148	-0.143093	0.000000	0.000000	2.000000	68.000000	0.000000
2999.816566	-0.092521	0.553328	0.027115	84.013161	124.329689	159.919891	-0.381333	0.000000	-1.379624	0.000000	0.000000	0.000000	-0.044219	-0.139148	-0.143093	0.000000	0.000000	2.000000	68.000000	0.000000
2999.819900	-0.092626	0.552831	0.026544	84.013161	124.329689	159.919891	-0.381333	0.000000	-1.379624	0.000000	0.000000	0.000000	-0.031524	-0.148952	-0.171401	0.000000	0.000000	2.000000	68.000000	0.000000
2999.823233	-0.092626	0.552831	0.026544	84.013161	124.329689	159.919891	-0.381333	0.000000	-1.379624	0.000000	0.000000	0.000000	-0.031524	-0.148952	-0.171401	0.000000	0.000000	2.000000	68.000000	0.000000
2999.826566	-0.092626	0.552831	0.026544	84.076523	123.829994	159.452957	-0.368709	0.000000	-1.327208	0.000000	0.000000	0.000000	-0.031524	-0.148952	-0.171401	0.000000	0.000000	2.000000	68.000000	0.000000
2999.829900	-0.092626	0.552831	0.026544	84.076523	123.829994	159.452957	-0.368709	0.000000	-1.327208	0.000000	0.000000	0.000000	-0.031524	-0.148952	-0.171401	0.000000	0.000000	2.000000	68.000000	0.000000
2999.833233	-0.092681	0.552318	0.025963	84.076523	123.829994	159.452957	-0.368709	0.000000	-1.327208	0.000000	0.000000	0.000000	-0.016563	-0.153936	-0.174275	0.000000	0.000000	2.000000	68.000000	0.000000
2999.836566	-0.092681	0.552318	0.025963	84.187927	122.893913	158.543533	-0.368709	0.000000	-1.327208	0.000000	0.000000	0.000000	-0.016563	-0.153936	-0.174275	0.000000	0.000000	2.000000	68.000000	0.000000
2999.839900	-0.092712	0.551833	0.025381	84.187927	122.893913	158.543533	-0.368709	0.000000	-1.327208	0.000000	0.000000	0.000000	-0.009238	-0.145601	-0.174725	0.000000	0.000000	2.000000	68.000000	0.000000
2999.843233	-0.092712	0.551833	0.025381	84.187927	122.893913	158.543533	-0.368709	0.000000	-1.327208	0.000000	0.000000	0.000000	-0.009238	-0.145601	-0.174725	0.000000	0.000000	2.000000	68.000000	0.000000
2999.846566	-0.092712	0.551833	0.025381	84.334305	121.602966	157.273788	-0.364409	0.000000	-1.269042	0.000000	0.000000	0.000000	-0.009238	-0.145601	-0.174725	0.000000	0.000000	2.000000	68.000000	0.000000
2999.849900	-0.092712	0.551833	0.025381	84.334305	121.602966	157.273788	-0.364409	0.000000	-1.269042	0.000000	0.000000	0.000000	-0.009238	-0.145601	-0.174725	0.000000	0.000000	2.000000	68.000000	0.000000
2999.853233	-0.092658	0.551356	0.024856	84.334305	121.602966	157.273788	-0.364409	0.000000	-1.269042	0.000000	0.000000	0.000000	0.016035	-0.142998	-0.157570	0.000000	0.000000	2.000000	68.000000	0.000000
2999.856566	-0.092658	0.551356	0.024856	84.490135	120.097145	155.783020	-0.364409	0.000000	-1.269042	0.000000	0.000000	0.000000	0.016035	-0.142998	-0.157570	0.000000	0.000000	2.000000	68.000000	0.000000
2999.859900	-0.092556	0.550863	0.024321	84.490135	120.097145	155.783020	-0.364409	0.000000	-1.269042	0.000000	0.000000	0.000000	0.030842	-0.147968	-0.160450	0.000000	0.000000	2.000000	68.000000	0.000000
2999.863233	-0.092556	0.550863	0.024321	84.490135	120.097145	155.783020	-0.364409	0.000000	-1.269042	0.000000	0.000000	0.000000	0.030842	-0.147968	-0.160450	0.000000	0.000000	2.000000	68.000000	0.000000
2999.866566	-0.092556	0.550863	0.024321	84.640060	118.556938	154.253372	-0.372221	0.000000	-1.216038	0.000000	0.000000	0.000000	0.030842	-0.147968	-0.160450	0.000000	0.000000	2.000000	68.000000	0.000000
2999.869900	-0.092441	0.550395	0.023848	84.640060	118.556938	154.253372	-0.372221	0.000000	-1.216038	0.000000	0.000000	0.000000	0.034386	-0.140204	-0.141939	0.000000	0.000000	2.000000	68.000000	0.000000
2999.873233	-0.092441	0.550395	0.023848	84.640060	118.556938	154.253372	-0.372221	0.000000	-1.216038	0.000000	0.000000	0.000000	0.034386	-0.140204	-0.141939	0.000000	0.000000	2.000000	68.000000	0.000000
2999.876566	-0.092441	0.550395	0.023848	84.781624	116.981529	152.685349	-0.377952	0.000000	-1.192382	0.000000	0.000000	0.000000	0.034386	-0.140204	-0.141939	0.000000	0.000000	2.000000	68.000000	0.000000
2999.879900	-0.092300	0.549911	0.023360	84.781624	116.981529	152.685349	-0.377952	0.000000	-1.192382	0.000000	0.000000	0.000000	0.042277	-0.145143	-0.146148	0.000000	0.000000	2.000000	68.000000	0.000000
2999.883233	-0.092300	0.549911	0.023360	84.781624	116.981529	152.685349	-0.377952	0.000000	-1.192382	0.000000	0.000000	0.000000	0.042277	-0.145143	-0.146148	0.000000	0.000000	2.000000	68.000000	0.000000
2999.886566	-0.092300	0.549911	0.023360	84.902306	115.547447	151.257950	-0.384998	0.000000	-1.168024	0.000000	0.000000	0.000000	0.042277	-0.145143	-0.146148	0.000000	0.000000	2.000000	68.000000	0.000000
2999.889900	-0.092300	0.549911	0.023360	84.902306	115.547447	151.257950	-0.384998	0.000000	-1.168024	0.000000	0.000000	0.000000	0.042277	-0.145143	-0.146148	0.000000	0.000000	2.000000	68.000000	0.000000
2999.893233	-0.092158	0.549455	0.022868	84.902306	115.547447	151.257950	-0.384998	0.000000	-1.168024	0.000000	0.000000	0.000000	0.042577	-0.136908	-0.147857	0.000000	0.000000	2.000000	68.000000	0.000000
2999.896566	-0.092158	0.549455	0.022868	85.000763	114.314194	150.030273	-0.384998	0.000000	-1.168024	0.000000	0.000000	0.000000	0.042577	-0.136908	-0.147857	0.000000	0.000000	2.000000	68.000000	0.000000
2999.899900	-0.092017	0.548973	0.022379	85.000763	114.314194	150.030273	-0.384998	0.000000	-1.168024	0.000000	0.000000	0.000000	0.042301	-0.144698	-0.146588	0.000000	0.000000	2.000000	68.000000	0.000000
2999.903233	-0.092017	0.548973	0.022379	85.000763	114.314194	150.030273	-0.384998	0.000000	-1.168024	0.000000	0.000000	0.000000	0.042301	-0.144698	-0.146588	0.000000	0.000000	2.000000	68.000000	0.000000
2999.906566	-0.092017	0.548973	0.022379	85.078728	113.231018	148.957657	-0.399145	0.000000	-1.118950	0.000000	0.000000	0.000000	0.042301	-0.144698	-0.146588	0.000000	0.000000	2.000000	68.000000	0.000000
2999.909900	-0.092017	0.548973	0.022379	85.078728	113.231018	148.957657	-0.399145	0.000000	-1.118950	0.000000	0.000000	0.000000	0.042301	-0.144698	-0.146588	0.000000	0.000000	2.000000	68.000000	0.000000
2999.913233	-0.091898	0.548518	0.021880	85.078728	113.231018	148.957657	-0.399145	0.000000	-1.118950	0.000000	0.000000	0.000000	0.035777	-0.136470	-0.149590	0.000000	0.000000	2.000000	68.000000	0.000000
2999.916566	-0.091898	0.548518	0.021880	85.126450	112.454971	148.192551	-0.399145	0.000000	-1.118950	0.000000	0.000000	0.000000	0.035777	-0.136470	-0.149590	0.000000	0.000000	2.000000	68.000000	0.000000
2999.919900	-0.091754	0.548117	0.021376	85.126450	112.454971	148.192551	-0.399145	0.000000	-1.118950	0.000000	0.000000	0.000000	0.043177	-0.120281	-0.151415	0.000000	0.000000	2.000000	68.000000	0.000000
2999.923233	-0.091754	0.548117	0.021376	85.126450	112.454971	148.192551	-0.399145	0.000000	-1.118950	0.000000	0.000000	0.000000	0.043177	-0.120281	-0.151415	0.000000	0.000000	2.000000	68.000000	0.000000
2999.926566	-0.091754	0.548117	0.021376	85.144211	111.749588	147.514908	-0.412304	0.000000	-1.068782	0.000000	0.000000	0.000000	0.043177	-0.120281	-0.151415	0.000000	0.000000	2.000000	68.000000	0.000000
2999.929900	-0.091754	0.548117	0.021376	85.144211	111.749588	147.514908	-0.412304	0.000000	-1.068782	0.000000	0.000000	0.000000	0.043177	-0.120281	-0.151415	0.000000	0.000000	2.000000	68.000000	0.000000
2999.933233	-0.091625	0.547759	0.020947	85.144211	111.749588	147.514908	-0.412304	0.000000	-1.068782	0.000000	0.000000	0.000000	0.038798	-0.107494	-0.128722	0.000000	0.000000	2.000000	68.000000	0.000000
2999.936566	-0.091625	0.547759	0.020947	85.133850	111.008568	146.820908	-0.412304	0.000000	-1.068782	0.000000	0.000000	0.000000	0.038798	-0.107494	-0.128722	0.000000	0.000000	2.000000	68.000000	0.000000
2999.939900	-0.091479	0.547462	0.020552	85.133850	111.008568	146.820908	-0.412304	0.000000	-1.068782	0.000000	0.000000	0.000000	0.043826	-0.089127	-0.118294	0.000000	0.000000	2.000000	68.000000	0.000000
2999.943233	-0.091479	0.547462	0.020552	85.133850	111.008568	146.820908	-0.412304	0.000000	-1.068782	0.000000	0.000000	0.000000	0.043826	-0.089127	-0.118294	0.000000	0.000000	2.000000	68.000000	0.000000
2999.946566	-0.091479	0.547462	0.020552	85.111282	110.257690	146.121033	-0.426074	0.000000	-1.027613	0.000000	0.000000	0.000000	0.043826	-0.089127	-0.118294	0.000000	0.000000	2.000000	68.000000	0.000000
2999.949900	-0.091479	0.547462	0.020552	85.111282	110.257690	146.121033	-0.426074	0.000000	-1.027613	0.000000	0.000000	0.000000	0.043826	-0.089127	-0.118294	0.000000	0.000000	2.000000	68.000000	0.000000
2999.953233	-0.091306	0.547197	0.020265	85.111282	110.257690	146.121033	-0.426074	0.000000	-1.027613	0.000000	0.000000	0.000000	0.051728	-0.079309	-0.086085	0.000000	0.000000	2.000000	68.000000	0.000000
2999.956566	-0.091306	0.547197	0.020265	85.085297	109.575478	145.489914	-0.426074	0.000000	-1.027613	0.000000	0.000000	0.000000	0.051728	-0.079309	-0.086085	0.000000	0.000000	2.000000	68.000000	0.000000
2999.959900	-0.091306	0.547197	0.020265	85.085297	109.575478	145.489914	-0.426074	0.000000	-1.027613	0.000000	0.000000	0.000000	0.051728	-0.079309	-0.086085	0.000000	0.000000	2.000000	68.000000	0.000000
2999.963233	-0.091306	0.547197	0.020265	85.085297	109.575478	145.489914	-0.426074	0.000000	-1.027613	0.000000	0.000000	0.000000	0.051728	-0.079309	-0.086085	0.000000	0.000000	2.000000	68.000000	0.000000
2999.966566	-0.090980	0.546751	0.019911	85.077293	109.303101	145.227676	-0.434695	0.000000	-1.013265	0.000000	0.000000	0.000000	0.097787	-0.133856	-0.106282	0.000000	0.000000	2.000000	68.000000	0.000000
2999.969900	-0.090980	0.546751	0.019911	85.077293	109.303101	145.227676	-0.434695	0.000000	-1.013265	0.000000	0.000000	0.000000	0.000001	0.000005	-0.000000	0.000000	0.000000	2.000000	68.000000	0.000000
2999.973233	-0.090980	0.546751	0.019911	85.077293	109.303101	145.227676	-0.434695	0.000000	-1.013265	0.000000	0.000000	0.000000	0.000001	0.000005	-0.000000	0.000000	0.000000	2.000000	68.000000	0.000000
2999.976566	-0.090980	0.546751	0.019911	85.077492	109.326790	145.236038	-0.450993	0.000000	-0.995552	0.000000	0.000000	0.000000	0.000001	0.000005	-0.000000	0.000000	0.000000	2.000000	68.000000	0.000000
2999.979900	-0.090980	0.546751	0.019911	85.077492	109.326790	145.236038	-0.450993	0.000000	-0.995552	0.000000	0.000000	0.000000	0.000001	0.000005	-0.000000	0.000000	0.000000	2.000000	68.000000	0.000000
2999.983233	-0.090822	0.546578	0.019821	85.077492	109.326790	145.236038	-0.450993	0.000000	-0.995552	0.000000	0.000000	0.000000	0.047381	-0.051778	-0.026960	0.000000	0.000000	2.000000	68.000000	0.000000
2999.986566	-0.090822	0.546578	0.019821	85.067795	109.540474	145.434296	-0.450993	0.000000	-0.995552	0.000000	0.000000	0.000000	0.047381	-0.051778	-0.026960	0.000000	0.000000	2.000000	68.000000	0.000000
2999.989900	-0.090822	0.546578	0.019821	85.067795	109.540474	145.434296	-0.450993	0.000000	-0.995552	0.000000	0.000000	0.000000	0.047381	-0.051778	-0.026960	0.000000	0.000000	2.000000	68.000000	0.000000
2999.993233	-0.090822	0.546578	0.019821	85.067795	109.540474	145.434296	-0.450993	0.000000	-0.995552	0.000000	0.000000	0.000000	0.047381	-0.051778	-0.026960	0.000000	0.000000	2.000000	68.000000	0.000000
2999.996566	-0.090489	0.546343	0.019798	85.059891	109.715866	145.591217	-0.458890	0.000000	-0.991059	0.000000	0.000000	0.000000	0.099866	-0.070489	-0.006993	0.000000	0.000000	2.000000	68.000000	0.000000
2999.999900	-0.090489	0.546343	0.019798	85.059891	109.715866	145.591217	-0.458890	0.000000	-0.991059	0.000000	0.000000	0.000000	0.099866	-0.070489	-0.006993	0.000000	0.000000	2.000000	68.000000	0.000000
3000.003233	-0.090489	0.546343	0.019798	85.059891	109.715866	145.591217	-0.458890	0.000000	-0.991059	0.000000	0.000000	0.000000	0.099866	-0.070489	-0.006993	0.000000	0.000000	2.000000	68.000000	0.000000
3000.006566	-0.090489	0.546343	0.019798	85.056679	109.794563	145.653839	-0.475534	0.000000	-0.989893	0.000000	0.000000	0.000000	0.099866	-0.070489	-0.006993	0.000000	0.000000	2.000000	68.000000	0.000000
3000.009900	-0.090378	0.546290	0.019829	85.056679	109.794563	145.653839	-0.475534	0.000000	-0.989893	0.000000	0.000000	0.000000	0.033422	-0.015912	0.009309	0.000000	0.000000	2.000000	68.000000	0.000000
3000.013233	-0.090378	0.546290	0.019829	85.056679	109.794563	145.653839	-0.475534	0.000000	-0.989893	0.000000	0.000000	0.000000	0.033422	-0.015912	0.009309	0.000000	0.000000	2.000000	68.000000	0.000000
3000.016566	-0.090378	0.546290	0.019829	85.056923	109.763298	145.613235	-0.481105	0.000000	-0.991444	0.000000	0.000000	0.000000	0.033422	-0.015912	0.009309	0.000000	0.000000	2.000000	68.000000	0.000000
3000.019900	-0.090378	0.546290	0.019829	85.056923	109.763298	145.613235	-0.481105	0.000000	-0.991444	0.000000	0.000000	0.000000	0.033422	-0.015912	0.009309	0.000000	0.000000	2.000000	68.000000	0.000000
3000.023233	-0.090271	0.546324	0.019886	85.056923	109.763298	145.613235	-0.481105	0.000000	-0.991444	0.000000	0.000000	0.000000	0.031931	0.010220	0.017188	0.000000	0.000000	2.000000	68.000000	0.000000
3000.026566	-0.090271	0.546324	0.019886	85.061882	109.638313	145.478546	-0.481105	0.000000	-0.991444	0.000000	0.000000	0.000000	0.031931	0.010220	0.017188	0.000000	0.000000	2.000000	68.000000	0.000000
3000.029900	-0.090271	0.546324	0.019886	85.061882	109.638313	145.478546	-0.481105	0.000000	-0.991444	0.000000	0.000000	0.000000	0.031931	0.010220	0.017188	0.000000	0.000000	2.000000	68.000000	0.000000
3000.033233	-0.090271	0.546324	0.019886	85.061882	109.638313	145.478546	-0.481105	0.000000	-0.991444	0.000000	0.000000	0.000000	0.031931	0.010220	0.017188	0.000000	0.000000	2.000000	68.000000	0.000000
3000.036566	-0.090146	0.546522	0.020091	85.067474	109.386253	145.221436	-0.486427	0.000000	-0.994309	0.000000	0.000000	0.000000	0.037675	0.059153	0.061322	0.000000	0.000000	2.000000	68.000000	0.000000
3000.039900	-0.090146	0.546522	0.020091	85.067474	109.386253	145.221436	-0.486427	0.000000	-0.994309	0.000000	0.000000	0.000000	0.037675	0.059153	0.061322	0.000000	0.000000	2.000000	68.000000	0.000000
3000.043233	-0.090146	0.546522	0.020091	85.067474	109.386253	145.221436	-0.486427	0.000000	-0.994309	0.000000	0.000000	0.000000	0.037675	0.059153	0.061322	0.000000	0.000000	2.000000	68.000000	0.000000
3000.046566	-0.090146	0.546522	0.020091	85.073082	109.088547	144.922913	-0.492706	0.000000	-1.004529	0.000000	0.000000	0.000000	0.037675	0.059153	0.061322	0.000000	0.000000	2.000000	68.000000	0.000000
3000.049900	-0.090096	0.546677	0.020201	85.073082	109.088547	144.922913	-0.492706	0.000000	-1.004529	0.000000	0.000000	0.000000	0.014849	0.046656	0.033217	0.000000	0.000000	2.000000	68.000000	0.000000
3000.053233	-0.090096	0.546677	0.020201	85.073082	109.088547	144.922913	-0.492706	0.000000	-1.004529	0.000000	0.000000	0.000000	0.014849	0.046656	0.033217	0.000000	0.000000	2.000000	68.000000	0.000000
3000.056566	-0.090096	0.546677	0.020201	85.078728	108.747772	144.582870	-0.495181	0.000000	-1.010066	0.000000	0.000000	0.000000	0.014849	0.046656	0.033217	0.000000	0.000000	2.000000	68.000000	0.000000
3000.059900	-0.090055	0.546840	0.020353	85.078728	108.747772	144.582870	-0.495181	0.000000	-1.010066	0.000000	0.000000	0.000000	0.012564	0.048966	0.045383	0.000000	0.000000	2.000000	68.000000	0.000000
3000.063233	-0.090055	0.546840	0.020353	85.078728	108.747772	144.582870	-0.495181	0.000000	-1.010066	0.000000	0.000000	0.000000	0.012564	0.048966	0.045383	0.000000	0.000000	2.000000	68.000000	0.000000
3000.066566	-0.090055	0.546840	0.020353	85.078773	108.321228	144.165207	-0.497275	0.000000	-1.017629	0.000000	0.000000	0.000000	0.012564	0.048966	0.045383	0.000000	0.000000	2.000000	68.000000	0.000000
3000.069900	-0.090055	0.546840	0.020353	85.078773	108.321228	144.165207	-0.497275	0.000000	-1.017629	0.000000	0.000000	0.000000	0.012564	0.048966	0.045383	0.000000	0.000000	2.000000	68.000000	0.000000
3000.073233	-0.090016	0.547021	0.020522	85.078773	108.321228	144.165207	-0.497275	0.000000	-1.017629	0.000000	0.000000	0.000000	0.011570	0.054115	0.050728	0.000000	0.000000	2.000000	68.000000	0.000000
3000.076566	-0.090016	0.547021	0.020522	85.080162	107.817551	143.674530	-0.497275	0.000000	-1.017629	0.000000	0.000000	0.000000	0.011570	0.054115	0.050728	0.000000	0.000000	2.000000	68.000000	0.000000
3000.079900	-0.090016	0.547021	0.020522	85.080162	107.817551	143.674530	-0.497275	0.000000	-1.017629	0.000000	0.000000	0.000000	0.011570	0.054115	0.050728	0.000000	0.000000	2.000000	68.000000	0.000000
3000.083233	-0.090016	0.547021	0.020522	85.080162	107.817551	143.674530	-0.497275	0.000000	-1.017629	0.000000	0.000000	0.000000	0.011570	0.054115	0.050728	0.000000	0.000000	2.000000	68.000000	0.000000
3000.086566	-0.090005	0.547458	0.020963	85.082588	107.281471	143.151337	-0.499203	0.000000	-1.026084	0.000000	0.000000	0.000000	0.003249	0.131164	0.132436	0.000000	0.000000	2.000000	68.000000	0.000000
3000.089900	-0.090005	0.547458	0.020963	85.082588	107.281471	143.151337	-0.499203	0.000000	-1.026084	0.000000	0.000000	0.000000	0.003249	0.131164	0.132436	0.000000	0.000000	2.000000	68.000000	0.000000
3000.093233	-0.090005	0.547458	0.020963	85.082588	107.281471	143.151337	-0.499203	0.000000	-1.026084	0.000000	0.000000	0.000000	0.003249	0.131164	0.132436	0.000000	0.000000	2.000000	68.000000	0.000000
3000.096566	-0.090005	0.547458	0.020963	85.090324	106.657974	142.538666	-0.499744	0.000000	-1.048157	0.000000	0.000000	0.000000	0.003249	0.131164	0.132436	0.000000	0.000000	2.000000	68.000000	0.000000
3000.099900	-0.090013	0.547759	0.021253	85.090324	106.657974	142.538666	-0.499744	0.000000	-1.048157	0.000000	0.000000	0.000000	-0.002238	0.090220	0.086857	0.000000	0.000000	2.000000	68.000000	0.000000
3000.103233	-0.090013	0.547759	0.021253	85.090324	106.657974	142.538666	-0.499744	0.000000	-1.048157	0.000000	0.000000	0.000000	-0.002238	0.090220	0.086857	0.000000	0.000000	2.000000	68.000000	0.000000
3000.106566	-0.090013	0.547759	0.021253	85.094597	105.881920	141.784119	-0.499371	0.000000	-1.062633	0.000000	0.000000	0.000000	-0.002238	0.090220	0.086857	0.000000	0.000000	2.000000	68.000000	0.000000
3000.109900	-0.090013	0.547759	0.021253	85.094597	105.881920	141.784119	-0.499371	0.000000	-1.062633	0.000000	0.000000	0.000000	-0.002238	0.090220	0.086857	0.000000	0.000000	2.000000	68.000000	0.000000
3000.113233	-0.090049	0.548094	0.021573	85.094597	105.881920	141.784119	-0.499371	0.000000	-1.062633	0.000000	0.000000	0.000000	-0.011039	0.100588	0.096201	0.000000	0.000000	2.000000	68.000000	0.000000
3000.116566	-0.090049	0.548094	0.021573	85.099190	104.983887	140.913147	-0.499371	0.000000	-1.062633	0.000000	0.000000	0.000000	-0.011039	0.100588	0.096201	0.000000	0.000000	2.000000	68.000000	0.000000
3000.119900	-0.090049	0.548094	0.021573	85.099190	104.983887	140.913147	-0.499371	0.000000	-1.062633	0.000000	0.000000	0.000000	-0.011039	0.100588	0.096201	0.000000	0.000000	2.000000	68.000000	0.000000
3000.123233	-0.090049	0.548094	0.021573	85.099190	104.983887	140.913147	-0.499371	0.000000	-1.062633	0.000000	0.000000	0.000000	-0.011039	0.100588	0.096201	0.000000	0.000000	2.000000	68.000000	0.000000
3000.126566	-0.090194	0.548930	0.022343	85.097916	103.970543	139.934875	-0.497531	0.000000	-1.078666	0.000000	0.000000	0.000000	-0.043407	0.250750	0.230782	0.000000	0.000000	2.000000	68.000000	0.000000
3000.129900	-0.090194	0.548930	0.022343	85.097916	103.970543	139.934875	-0.497531	0.000000	-1.078666	0.000000	0.000000	0.000000	0.000000	-0.000001	-0.000000	0.000000	0.000000	2.000000	68.000000	0.000000
3000.133233	-0.090194	0.548930	0.022343	85.097916	103.970543	139.934875	-0.497531	0.000000	-1.078666	0.000000	0.000000	0.000000	0.000000	-0.000001	-0.000000	0.000000	0.000000	2.000000	68.000000	0.000000
3000.136566	-0.090194	0.548930	0.022343	85.085861	102.818230	138.830566	-0.490297	0.000000	-1.117130	0.000000	0.000000	0.000000	0.000000	-0.000001	-0.000000	0.000000	0.000000	2.000000	68.000000	0.000000
3000.139900	-0.090194	0.548930	0.022343	85.085861	102.818230	138.830566	-0.490297	0.000000	-1.117130	0.000000	0.000000	0.000000	0.000000	-0.000001	-0.000000	0.000000	0.000000	2.000000	68.000000	0.000000
3000.143233	-0.090277	0.549387	0.022782	85.085861	102.818230	138.830566	-0.490297	0.000000	-1.117130	0.000000	0.000000	0.000000	-0.024806	0.137127	0.131899	0.000000	0.000000	2.000000	68.000000	0.000000
3000.146566	-0.090277	0.549387	0.022782	85.060608	101.483994	137.560333	-0.490297	0.000000	-1.117130	0.000000	0.000000	0.000000	-0.024806	0.137127	0.131899	0.000000	0.000000	2.000000	68.000000	0.000000
3000.149900	-0.090365	0.549906	0.023252	85.060608	101.483994	137.560333	-0.490297	0.000000	-1.117130	0.000000	0.000000	0.000000	-0.026496	0.155689	0.140867	0.000000	0.000000	2.000000	68.000000	0.000000
3000.153233	-0.090365	0.549906	0.023252	85.060608	101.483994	137.560333	-0.490297	0.000000	-1.117130	0.000000	0.000000	0.000000	-0.026496	0.155689	0.140867	0.000000	0.000000	2.000000	68.000000	0.000000
3000.156566	-0.090365	0.549906	0.023252	85.044289	100.184547	136.315887	-0.481747	0.000000	-1.162591	0.000000	0.000000	0.000000	-0.026496	0.155689	0.140867	0.000000	0.000000	2.000000	68.000000	0.000000
3000.159900	-0.090365	0.549906	0.023252	85.044289	100.184547	136.315887	-0.481747	0.000000	-1.162591	0.000000	0.000000	0.000000	-0.026496	0.155689	0.140867	0.000000	0.000000	2.000000	68.000000	0.000000
3000.163233	-0.090479	0.550443	0.023734	85.044289	100.184547	136.315887	-0.481747	0.000000	-1.162591	0.000000	0.000000	0.000000	-0.034300	0.161129	0.144659	0.000000	0.000000	2.000000	68.000000	0.000000
3000.166566	-0.090479	0.550443	0.023734	85.040306	98.920982	135.092041	-0.481747	0.000000	-1.162591	0.000000	0.000000	0.000000	-0.034300	0.161129	0.144659	0.000000	0.000000	2.000000	68.000000	0.000000
3000.169900	-0.090600	0.551016	0.024251	85.040306	98.920982	135.092041	-0.481747	0.000000	-1.162591	0.000000	0.000000	0.000000	-0.036261	0.171789	0.155018	0.000000	0.000000	2.000000	68.000000	0.000000
3000.173233	-0.090600	0.551016	0.024251	85.040306	98.920982	135.092041	-0.481747	0.000000	-1.162591	0.000000	0.000000	0.000000	-0.036261	0.171789	0.155018	0.000000	0.000000	2.000000	68.000000	0.000000
3000.176566	-0.090600	0.551016	0.024251	85.045914	97.764458	133.962708	-0.469986	0.000000	-1.212537	0.000000	0.000000	0.000000	-0.036261	0.171789	0.155018	0.000000	0.000000	2.000000	68.000000	0.000000
3000.179900	-0.090600	0.551016	0.024251	85.045914	97.764458	133.962708	-0.469986	0.000000	-1.212537	0.000000	0.000000	0.000000	-0.036261	0.171789	0.155018	0.000000	0.000000	2.000000	68.000000	0.000000
3000.183233	-0.090751	0.551624	0.024798	85.045914	97.764458	133.962708	-0.469986	0.000000	-1.212537	0.000000	0.000000	0.000000	-0.045082	0.182485	0.164030	0.000000	0.000000	2.000000	68.000000	0.000000
3000.186566	-0.090751	0.551624	0.024798	85.046349	97.235008	133.442429	-0.469986	0.000000	-1.212537	0.000000	0.000000	0.000000	-0.045082	0.182485	0.164030	0.000000	0.000000	2.000000	68.000000	0.000000
3000.189900	-0.090915	0.552252	0.025293	85.046349	97.235008	133.442429	-0.469986	0.000000	-1.212537	0.000000	0.000000	0.000000	-0.049353	0.188513	0.148770	0.000000	0.000000	2.000000	68.000000	0.000000
3000.193233	-0.090915	0.552252	0.025293	85.046349	97.235008	133.442429	-0.469986	0.000000	-1.212537	0.000000	0.000000	0.000000	-0.049353	0.188513	0.148770	0.000000	0.000000	2.000000	68.000000	0.000000
3000.196566	-0.090915	0.552252	0.025293	84.996452	98.329208	134.529144	-0.454247	0.000000	-1.264671	0.000000	0.000000	0.000000	-0.049353	0.188513	0.148770	0.000000	0.000000	2.000000	68.000000	0.000000
3000.199900	-0.090915	0.552252	0.025293	84.996452	98.329208	134.529144	-0.454247	0.000000	-1.264671	0.000000	0.000000	0.000000	-0.049353	0.188513	0.148770	0.000000	0.000000	2.000000	68.000000	0.000000
3000.203233	-0.091048	0.552900	0.025747	84.996452	98.329208	134.529144	-0.454247	0.000000	-1.264671	0.000000	0.000000	0.000000	-0.039890	0.194483	0.136092	0.000000	0.000000	2.000000	68.000000	0.000000
3000.206566	-0.091048	0.552900	0.025747	84.883118	100.855148	137.041611	-0.454247	0.000000	-1.264671	0.000000	0.000000	0.000000	-0.039890	0.194483	0.136092	0.000000	0.000000	2.000000	68.000000	0.000000
3000.209900	-0.091175	0.553613	0.026166	84.883118	100.855148	137.041611	-0.454247	0.000000	-1.264671	0.000000	0.000000	0.000000	-0.037979	0.213781	0.125832	0.000000	0.000000	2.000000	68.000000	0.000000
3000.213233	-0.091175	0.553613	0.026166	84.883118	100.855148	137.041611	-0.454247	0.000000	-1.264671	0.000000	0.000000	0.000000	-0.037979	0.213781	0.125832	0.000000	0.000000	2.000000	68.000000	0.000000
3000.216566	-0.091175	0.553613	0.026166	84.743904	103.594757	139.763367	-0.441269	0.000000	-1.308325	0.000000	0.000000	0.000000	-0.037979	0.213781	0.125832	0.000000	0.000000	2.000000	68.000000	0.000000
3000.219900	-0.091175	0.553613	0.026166	84.743904	103.594757	139.763367	-0.441269	0.000000	-1.308325	0.000000	0.000000	0.000000	-0.037979	0.213781	0.125832	0.000000	0.000000	2.000000	68.000000	0.000000
3000.223233	-0.091275	0.554309	0.026571	84.743904	103.594757	139.763367	-0.441269	0.000000	-1.308325	0.000000	0.000000	0.000000	-0.030049	0.208841	0.121492	0.000000	0.000000	2.000000	68.000000	0.000000
3000.226566	-0.091275	0.554309	0.026571	84.600868	106.053795	142.204788	-0.441269	0.000000	-1.308325	0.000000	0.000000	0.000000	-0.030049	0.208841	0.121492	0.000000	0.000000	2.000000	68.000000	0.000000
3000.229900	-0.091380	0.555068	0.027005	84.600868	106.053795	142.204788	-0.441269	0.000000	-1.308325	0.000000	0.000000	0.000000	-0.031679	0.227788	0.130051	0.000000	0.000000	2.000000	68.000000	0.000000
3000.233233	-0.091380	0.555068	0.027005	84.600868	106.053795	142.204788	-0.441269	0.000000	-1.308325	0.000000	0.000000	0.000000	-0.031679	0.227788	0.130051	0.000000	0.000000	2.000000	68.000000	0.000000
3000.236566	-0.091380	0.555068	0.027005	84.467743	108.082741	144.217468	-0.430981	0.000000	-1.350248	0.000000	0.000000	0.000000	-0.031679	0.227788	0.130051	0.000000	0.000000	2.000000	68.000000	0.000000
3000.239900	-0.091380	0.555068	0.027005	84.467743	108.082741	144.217468	-0.430981	0.000000	-1.350248	0.000000	0.000000	0.000000	-0.031679	0.227788	0.130051	0.000000	0.000000	2.000000	68.000000	0.000000
3000.243233	-0.091479	0.555794	0.027402	84.467743	108.082741	144.217468	-0.430981	0.000000	-1.350248	0.000000	0.000000	0.000000	-0.029633	0.217636	0.119153	0.000000	0.000000	2.000000	68.000000	0.000000
3000.246566	-0.091479	0.555794	0.027402	84.350487	109.696152	145.816345	-0.430981	0.000000	-1.350248	0.000000	0.000000	0.000000	-0.029633	0.217636	0.119153	0.000000	0.000000	2.000000	68.000000	0.000000
3000.249900	-0.091577	0.556547	0.027793	84.350487	109.696152	145.816345	-0.430981	0.000000	-1.350248	0.000000	0.000000	0.000000	-0.029271	0.226063	0.117169	0.000000	0.000000	2.000000	68.000000	0.000000
3000.253233	-0.091577	0.556547	0.027793	84.350487	109.696152	145.816345	-0.430981	0.000000	-1.350248	0.000000	0.000000	0.000000	-0.029271	0.226063	0.117169	0.000000	0.000000	2.000000	68.000000	0.000000
3000.256566	-0.091577	0.556547	0.027793	84.256729	110.866081	146.970627	-0.421163	0.000000	-1.389635	0.000000	0.000000	0.000000	-0.029271	0.226063	0.117169	0.000000	0.000000	2.000000	68.000000	0.000000
3000.259900	-0.091577	0.556547	0.027793	84.256729	110.866081	146.970627	-0.421163	0.000000	-1.389635	0.000000	0.000000	0.000000	-0.029271	0.226063	0.117169	0.000000	0.000000	2.000000	68.000000	0.000000
3000.263233	-0.091671	0.557285	0.028165	84.256729	110.866081	146.970627	-0.421163	0.000000	-1.389635	0.000000	0.000000	0.000000	-0.028218	0.221125	0.111546	0.000000	0.000000	2.000000	68.000000	0.000000
3000.266566	-0.091671	0.557285	0.028165	84.189651	111.649330	147.741440	-0.421163	0.000000	-1.389635	0.000000	0.000000	0.000000	-0.028218	0.221125	0.111546	0.000000	0.000000	2.000000	68.000000	0.000000
3000.269900	-0.091765	0.558023	0.028535	84.189651	111.649330	147.741440	-0.421163	0.000000	-1.389635	0.000000	0.000000	0.000000	-0.028160	0.221451	0.111156	0.000000	0.000000	2.000000	68.000000	0.000000
3000.273233	-0.091765	0.558023	0.028535	84.189651	111.649330	147.741440	-0.421163	0.000000	-1.389635	0.000000	0.000000	0.000000	-0.028160	0.221451	0.111156	0.000000	0.000000	2.000000	68.000000	0.000000
3000.276566	-0.091765	0.558023	0.028535	84.144157	112.096107	148.181686	-0.411767	0.000000	-1.426752	0.000000	0.000000	0.000000	-0.028160	0.221451	0.111156	0.000000	0.000000	2.000000	68.000000	0.000000
3000.279900	-0.091765	0.558023	0.028535	84.144157	112.096107	148.181686	-0.411767	0.000000	-1.426752	0.000000	0.000000	0.000000	-0.028160	0.221451	0.111156	0.000000	0.000000	2.000000	68.000000	0.000000
3000.283233	-0.091854	0.558771	0.028882	84.144157	112.096107	148.181686	-0.411767	0.000000	-1.426752	0.000000	0.000000	0.000000	-0.026804	0.224587	0.103937	0.000000	0.000000	2.000000	68.000000	0.000000
3000.286566	-0.091854	0.558771	0.028882	84.119263	112.275612	148.356232	-0.411767	0.000000	-1.426752	0.000000	0.000000	0.000000	-0.026804	0.224587	0.103937	0.000000	0.000000	2.000000	68.000000	0.000000
3000.289900	-0.091958	0.559540	0.029177	84.119263	112.275612	148.356232	-0.411767	0.000000	-1.426752	0.000000	0.000000	0.000000	-0.031084	0.230472	0.088570	0.000000	0.000000	2.000000	68.000000	0.000000
3000.293233	-0.091958	0.559540	0.029177	84.119263	112.275612	148.356232	-0.411767	0.000000	-1.426752	0.000000	0.000000	0.000000	-0.031084	0.230472	0.088570	0.000000	0.000000	2.000000	68.000000	0.000000
3000.296566	-0.091958	0.559540	0.029177	84.108711	112.267433	148.343842	-0.402119	0.000000	-1.458837	0.000000	0.000000	0.000000	-0.031084	0.230472	0.088570	0.000000	0.000000	2.000000	68.000000	0.000000
3000.299900	-0.091958	0.559540	0.029177	84.108711	112.267433	148.343842	-0.402119	0.000000	-1.458837	0.000000	0.000000	0.000000	-0.031084	0.230472	0.088570	0.000000	0.000000	2.000000	68.000000	0.000000
3000.303233	-0.092053	0.560300	0.029431	84.108711	112.267433	148.343842	-0.402119	0.000000	-1.458837	0.000000	0.000000	0.000000	-0.028754	0.228239	0.076156	0.000000	0.000000	2.000000	68.000000	0.000000
3000.306566	-0.092053	0.560300	0.029431	84.099304	112.251808	148.321564	-0.402119	0.000000	-1.458837	0.000000	0.000000	0.000000	-0.028754	0.228239	0.076156	0.000000	0.000000	2.000000	68.000000	0.000000
3000.309900	-0.092145	0.561071	0.029660	84.099304	112.251808	148.321564	-0.402119	0.000000	-1.458837	0.000000	0.000000	0.000000	-0.027402	0.231282	0.068931	0.000000	0.000000	2.000000	68.000000	0.000000
3000.313233	-0.092145	0.561071	0.029660	84.099304	112.251808	148.321564	-0.402119	0.000000	-1.458837	0.000000	0.000000	0.000000	-0.027402	0.231282	0.068931	0.000000	0.000000	2.000000	68.000000	0.000000
3000.316566	-0.092145	0.561071	0.029660	84.088219	112.259003	148.324951	-0.392759	0.000000	-1.483018	0.000000	0.000000	0.000000	-0.027402	0.231282	0.068931	0.000000	0.000000	2.000000	68.000000	0.000000
3000.319900	-0.092201	0.561844	0.029830	84.088219	112.259003	148.324951	-0.392759	0.000000	-1.483018	0.000000	0.000000	0.000000	-0.016840	0.231742	0.051017	0.000000	0.000000	2.000000	68.000000	0.000000
3000.323233	-0.092201	0.561844	0.029830	84.088219	112.259003	148.324951	-0.392759	0.000000	-1.483018	0.000000	0.000000	0.000000	-0.016840	0.231742	0.051017	0.000000	0.000000	2.000000	68.000000	0.000000
3000.326566	-0.092201	0.561844	0.029830	84.091202	112.118599	148.177261	-0.389953	0.000000	-1.491521	0.000000	0.000000	0.000000	-0.016840	0.231742	0.051017	0.000000	0.000000	2.000000	68.000000	0.000000
3000.329900	-0.092253	0.562626	0.029976	84.091202	112.118599	148.177261	-0.389953	0.000000	-1.491521	0.000000	0.000000	0.000000	-0.015477	0.234704	0.043793	0.000000	0.000000	2.000000	68.000000	0.000000
3000.333233	-0.092253	0.562626	0.029976	84.091202	112.118599	148.177261	-0.389953	0.000000	-1.491521	0.000000	0.000000	0.000000	-0.015477	0.234704	0.043793	0.000000	0.000000	2.000000	68.000000	0.000000
3000.336566	-0.092253	0.562626	0.029976	84.092194	111.985634	148.036331	-0.387373	0.000000	-1.498820	0.000000	0.000000	0.000000	-0.015477	0.234704	0.043793	0.000000	0.000000	2.000000	68.000000	0.000000
3000.339900	-0.092253	0.562626	0.029976	84.092194	111.985634	148.036331	-0.387373	0.000000	-1.498820	0.000000	0.000000	0.000000	-0.015477	0.234704	0.043793	0.000000	0.000000	2.000000	68.000000	0.000000
3000.343233	-0.092274	0.563373	0.030091	84.092194	111.985634	148.036331	-0.387373	0.000000	-1.498820	0.000000	0.000000	0.000000	-0.006524	0.224169	0.034450	0.000000	0.000000	2.000000	68.000000	0.000000
3000.346566	-0.092274	0.563373	0.030091	84.091469	111.878166	147.921005	-0.387373	0.000000	-1.498820	0.000000	0.000000	0.000000	-0.006524	0.224169	0.034450	0.000000	0.000000	2.000000	68.000000	0.000000
3000.349900	-0.092293	0.564103	0.030188	84.091469	111.878166	147.921005	-0.387373	0.000000	-1.498820	0.000000	0.000000	0.000000	-0.005486	0.218947	0.028975	0.000000	0.000000	2.000000	68.000000	0.000000
3000.353233	-0.092293	0.564103	0.030188	84.091469	111.878166	147.921005	-0.387373	0.000000	-1.498820	0.000000	0.000000	0.000000	-0.005486	0.218947	0.028975	0.000000	0.000000	2.000000	68.000000	0.000000
3000.356566	-0.092293	0.564103	0.030188	84.081490	111.903801	147.936218	-0.385372	0.000000	-1.509391	0.000000	0.000000	0.000000	-0.005486	0.218947	0.028975	0.000000	0.000000	2.000000	68.000000	0.000000
3000.359900	-0.092293	0.564103	0.030188	84.081490	111.903801	147.936218	-0.385372	0.000000	-1.509391	0.000000	0.000000	0.000000	-0.005486	0.218947	0.028975	0.000000	0.000000	2.000000	68.000000	0.000000
3000.363233	-0.092274	0.564789	0.030214	84.081490	111.903801	147.936218	-0.385372	0.000000	-1.509391	0.000000	0.000000	0.000000	0.005719	0.205671	0.007754	0.000000	0.000000	2.000000	68.000000	0.000000
3000.366566	-0.092274	0.564789	0.030214	84.079308	111.867859	147.886459	-0.385372	0.000000	-1.509391	0.000000	0.000000	0.000000	0.005719	0.205671	0.007754	0.000000	0.000000	2.000000	68.000000	0.000000
3000.369900	-0.092230	0.565402	0.030238	84.079308	111.867859	147.886459	-0.385372	0.000000	-1.509391	0.000000	0.000000	0.000000	0.013025	0.184075	0.007157	0.000000	0.000000	2.000000	68.000000	0.000000
3000.373233	-0.092230	0.565402	0.030238	84.079308	111.867859	147.886459	-0.385372	0.000000	-1.509391	0.000000	0.000000	0.000000	0.013025	0.184075	0.007157	0.000000	0.000000	2.000000	68.000000	0.000000
3000.376566	-0.092230	0.565402	0.030238	84.091537	111.625816	147.636749	-0.388496	0.000000	-1.511876	0.000000	0.000000	0.000000	0.013025	0.184075	0.007157	0.000000	0.000000	2.000000	68.000000	0.000000
3000.379900	-0.092230	0.565402	0.030238	84.091537	111.625816	147.636749	-0.388496	0.000000	-1.511876	0.000000	0.000000	0.000000	0.013025	0.184075	0.007157	0.000000	0.000000	2.000000	68.000000	0.000000
3000.383233	-0.092199	0.565989	0.030199	84.091537	111.625816	147.636749	-0.388496	0.000000	-1.511876	0.000000	0.000000	0.000000	0.009357	0.176060	-0.011452	0.000000	0.000000	2.000000	68.000000	0.000000
3000.386566	-0.092199	0.565989	0.030199	84.115234	111.267677	147.273560	-0.388496	0.000000	-1.511876	0.000000	0.000000	0.000000	0.009357	0.176060	-0.011452	0.000000	0.000000	2.000000	68.000000	0.000000
3000.389900	-0.092190	0.566504	0.030151	84.115234	111.267677	147.273560	-0.388496	0.000000	-1.511876	0.000000	0.000000	0.000000	0.002752	0.154413	-0.014548	0.000000	0.000000	2.000000	68.000000	0.000000
3000.393233	-0.092190	0.566504	0.030151	84.115234	111.267677	147.273560	-0.388496	0.000000	-1.511876	0.000000	0.000000	0.000000	0.002752	0.154413	-0.014548	0.000000	0.000000	2.000000	68.000000	0.000000
3000.396566	-0.092190	0.566504	0.030151	84.143486	110.822739	146.823364	-0.390514	0.000000	-1.507543	0.000000	0.000000	0.000000	0.002752	0.154413	-0.014548	0.000000	0.000000	2.000000	68.000000	0.000000
3000.399900	-0.092190	0.566504	0.030151	84.143486	110.822739	146.823364	-0.390514	0.000000	-1.507543	0.000000	0.000000	0.000000	0.002752	0.154413	-0.014548	0.000000	0.000000	2.000000	68.000000	0.000000
3000.403233	-0.092148	0.566964	0.030055	84.143486	110.822739	146.823364	-0.390514	0.000000	-1.507543	0.000000	0.000000	0.000000	0.012612	0.138178	-0.028675	0.000000	0.000000	2.000000	68.000000	0.000000
3000.406566	-0.092148	0.566964	0.030055	84.166351	110.457230	146.455902	-0.390514	0.000000	-1.507543	0.000000	0.000000	0.000000	0.012612	0.138178	-0.028675	0.000000	0.000000	2.000000	68.000000	0.000000
3000.409900	-0.092148	0.566964	0.030055	84.166351	110.457230	146.455902	-0.390514	0.000000	-1.507543	0.000000	0.000000	0.000000	0.012612	0.138178	-0.028675	0.000000	0.000000	2.000000	68.000000	0.000000
3000.413233	-0.092148	0.566964	0.030055	84.166351	110.457230	146.455902	-0.390514	0.000000	-1.507543	0.000000	0.000000	0.000000	0.012612	0.138178	-0.028675	0.000000	0.000000	2.000000	68.000000	0.000000
3000.416566	-0.092085	0.567642	0.029849	84.182434	110.196983	146.191589	-0.392615	0.000000	-1.502764	0.000000	0.000000	0.000000	0.018879	0.203164	-0.061834	0.000000	0.000000	2.000000	68.000000	0.000000
3000.419900	-0.092085	0.567642	0.029849	84.182434	110.196983	146.191589	-0.392615	0.000000	-1.502764	0.000000	0.000000	0.000000	0.000001	-0.000004	0.000000	0.000000	0.000000	2.000000	68.000000	0.000000
3000.423233	-0.092085	0.567642	0.029849	84.182434	110.196983	146.191589	-0.392615	0.000000	-1.502764	0.000000	0.000000	0.000000	0.000001	-0.000004	0.000000	0.000000	0.000000	2.000000	68.000000	0.000000
3000.426566	-0.092085	0.567642	0.029849	84.192085	110.041313	146.032394	-0.395762	0.000000	-1.492458	0.000000	0.000000	0.000000	0.000001	-0.000004	0.000000	0.000000	0.000000	2.000000	68.000000	0.000000
3000.429900	-0.092085	0.567642	0.029849	84.192085	110.041313	146.032394	-0.395762	0.000000	-1.492458	0.000000	0.000000	0.000000	0.000001	-0.000004	0.000000	0.000000	0.000000	2.000000	68.000000	0.000000
3000.433233	-0.092010	0.567849	0.029708	84.192085	110.041313	146.032394	-0.395762	0.000000	-1.492458	0.000000	0.000000	0.000000	0.022379	0.062252	-0.042392	0.000000	0.000000	2.000000	68.000000	0.000000
3000.436566	-0.092010	0.567849	0.029708	84.195251	109.996490	145.979141	-0.395762	0.000000	-1.492458	0.000000	0.000000	0.000000	0.022379	0.062252	-0.042392	0.000000	0.000000	2.000000	68.000000	0.000000
3000.439900	-0.092010	0.567849	0.029708	84.195251	109.996490	145.979141	-0.395762	0.000000	-1.492458	0.000000	0.000000	0.000000	0.022379	0.062252	-0.042392	0.000000	0.000000	2.000000	68.000000	0.000000
3000.443233	-0.092010	0.567849	0.029708	84.195251	109.996490	145.979141	-0.395762	0.000000	-1.492458	0.000000	0.000000	0.000000	0.022379	0.062252	-0.042392	0.000000	0.000000	2.000000	68.000000	0.000000
3000.446566	-0.091834	0.567975	0.029409	84.193703	110.031197	146.005814	-0.399491	0.000000	-1.485393	0.000000	0.000000	0.000000	0.052819	0.037818	-0.089615	0.000000	0.000000	2.000000	68.000000	0.000000
3000.449900	-0.091834	0.567975	0.029409	84.193703	110.031197	146.005814	-0.399491	0.000000	-1.485393	0.000000	0.000000	0.000000	0.052819	0.037818	-0.089615	0.000000	0.000000	2.000000	68.000000	0.000000
3000.453233	-0.091834	0.567975	0.029409	84.193703	110.031197	146.005814	-0.399491	0.000000	-1.485393	0.000000	0.000000	0.000000	0.052819	0.037818	-0.089615	0.000000	0.000000	2.000000	68.000000	0.000000
3000.456566	-0.091834	0.567975	0.029409	84.184288	110.190163	146.157196	-0.408295	0.000000	-1.470457	0.000000	0.000000	0.000000	0.052819	0.037818	-0.089615	0.000000	0.000000	2.000000	68.000000	0.000000
3000.459900	-0.091732	0.567921	0.029246	84.184288	110.190163	146.157196	-0.408295	0.000000	-1.470457	0.000000	0.000000	0.000000	0.030768	-0.016316	-0.048992	0.000000	0.000000	2.000000	68.000000	0.000000
3000.463233	-0.091732	0.567921	0.029246	84.184288	110.190163	146.157196	-0.408295	0.000000	-1.470457	0.000000	0.000000	0.000000	0.030768	-0.016316	-0.048992	0.000000	0.000000	2.000000	68.000000	0.000000
3000.466566	-0.091732	0.567921	0.029246	84.173241	110.343521	146.307495	-0.413423	0.000000	-1.462291	0.000000	0.000000	0.000000	0.030768	-0.016316	-0.048992	0.000000	0.000000	2.000000	68.000000	0.000000
3000.469900	-0.091732	0.567921	0.029246	84.173241	110.343521	146.307495	-0.413423	0.000000	-1.462291	0.000000	0.000000	0.000000	0.030768	-0.016316	-0.048992	0.000000	0.000000	2.000000	68.000000	0.000000
3000.473233	-0.091631	0.567812	0.029094	84.173241	110.343521	146.307495	-0.413423	0.000000	-1.462291	0.000000	0.000000	0.000000	0.030083	-0.032528	-0.045444	0.000000	0.000000	2.000000	68.000000	0.000000
3000.476566	-0.091631	0.567812	0.029094	84.158699	110.584961	146.544724	-0.413423	0.000000	-1.462291	0.000000	0.000000	0.000000	0.030083	-0.032528	-0.045444	0.000000	0.000000	2.000000	68.000000	0.000000
3000.479900	-0.091556	0.567650	0.028950	84.158699	110.584961	146.544724	-0.413423	0.000000	-1.462291	0.000000	0.000000	0.000000	0.022478	-0.048726	-0.043209	0.000000	0.000000	2.000000	68.000000	0.000000
3000.483233	-0.091556	0.567650	0.028950	84.158699	110.584961	146.544724	-0.413423	0.000000	-1.462291	0.000000	0.000000	0.000000	0.022478	-0.048726	-0.043209	0.000000	0.000000	2.000000	68.000000	0.000000
3000.486566	-0.091556	0.567650	0.028950	84.145660	110.801933	146.754639	-0.422183	0.000000	-1.447516	0.000000	0.000000	0.000000	0.022478	-0.048726	-0.043209	0.000000	0.000000	2.000000	68.000000	0.000000
3000.489900	-0.091556	0.567650	0.028950	84.145660	110.801933	146.754639	-0.422183	0.000000	-1.447516	0.000000	0.000000	0.000000	0.022478	-0.048726	-0.043209	0.000000	0.000000	2.000000	68.000000	0.000000
3000.493233	-0.091485	0.567506	0.028823	84.145660	110.801933	146.754639	-0.422183	0.000000	-1.447516	0.000000	0.000000	0.000000	0.021516	-0.043304	-0.038140	0.000000	0.000000	2.000000	68.000000	0.000000
3000.496566	-0.091485	0.567506	0.028823	84.129410	111.030930	146.981003	-0.422183	0.000000	-1.447516	0.000000	0.000000	0.000000	0.021516	-0.043304	-0.038140	0.000000	0.000000	2.000000	68.000000	0.000000
3000.499900	-0.091485	0.567506	0.028823	84.129410	111.030930	146.981003	-0.422183	0.000000	-1.447516	0.000000	0.000000	0.000000	0.021516	-0.043304	-0.038140	0.000000	0.000000	2.000000	68.000000	0.000000
3000.503233	-0.091485	0.567506	0.028823	84.129410	111.030930	146.981003	-0.422183	0.000000	-1.447516	0.000000	0.000000	0.000000	0.021516	-0.043304	-0.038140	0.000000	0.000000	2.000000	68.000000	0.000000
3000.506566	-0.091358	0.567181	0.028660	84.117935	111.217392	147.162964	-0.425769	0.000000	-1.441159	0.000000	0.000000	0.000000	0.037853	-0.097315	-0.048860	0.000000	0.000000	2.000000	68.000000	0.000000
3000.509900	-0.091358	0.567181	0.028660	84.117935	111.217392	147.162964	-0.425769	0.000000	-1.441159	0.000000	0.000000	0.000000	0.037853	-0.097315	-0.048860	0.000000	0.000000	2.000000	68.000000	0.000000
3000.513233	-0.091358	0.567181	0.028660	84.117935	111.217392	147.162964	-0.425769	0.000000	-1.441159	0.000000	0.000000	0.000000	0.037853	-0.097315	-0.048860	0.000000	0.000000	2.000000	68.000000	0.000000
3000.516566	-0.091358	0.567181	0.028660	84.104622	111.428726	147.369965	-0.432078	0.000000	-1.433016	0.000000	0.000000	0.000000	0.037853	-0.097315	-0.048860	0.000000	0.000000	2.000000	68.000000	0.000000
3000.519900	-0.091307	0.567019	0.028642	84.104622	111.428726	147.369965	-0.432078	0.000000	-1.433016	0.000000	0.000000	0.000000	0.015384	-0.048619	-0.005619	0.000000	0.000000	2.000000	68.000000	0.000000
3000.523233	-0.091307	0.567019	0.028642	84.104622	111.428726	147.369965	-0.432078	0.000000	-1.433016	0.000000	0.000000	0.000000	0.015384	-0.048619	-0.005619	0.000000	0.000000	2.000000	68.000000	0.000000
3000.526566	-0.091307	0.567019	0.028642	84.093033	111.613716	147.550446	-0.434642	0.000000	-1.432080	0.000000	0.000000	0.000000	0.015384	-0.048619	-0.005619	0.000000	0.000000	2.000000	68.000000	0.000000
3000.529900	-0.091307	0.567019	0.028642	84.093033	111.613716	147.550446	-0.434642	0.000000	-1.432080	0.000000	0.000000	0.000000	0.015384	-0.048619	-0.005619	0.000000	0.000000	2.000000	68.000000	0.000000
3000.533233	-0.091253	0.566839	0.028606	84.093033	111.613716	147.550446	-0.434642	0.000000	-1.432080	0.000000	0.000000	0.000000	0.016341	-0.054016	-0.010742	0.000000	0.000000	2.000000	68.000000	0.000000
3000.536566	-0.091253	0.566839	0.028606	84.081230	111.797852	147.730103	-0.434642	0.000000	-1.432080	0.000000	0.000000	0.000000	0.016341	-0.054016	-0.010742	0.000000	0.000000	2.000000	68.000000	0.000000
3000.539900	-0.091183	0.566668	0.028614	84.081230	111.797852	147.730103	-0.434642	0.000000	-1.432080	0.000000	0.000000	0.000000	0.021016	-0.051302	0.002511	0.000000	0.000000	2.000000	68.000000	0.000000
3000.543233	-0.091183	0.566668	0.028614	84.081230	111.797852	147.730103	-0.434642	0.000000	-1.432080	0.000000	0.000000	0.000000	0.021016	-0.051302	0.002511	0.000000	0.000000	2.000000	68.000000	0.000000
3000.546566	-0.091183	0.566668	0.028614	84.069778	111.948425	147.874893	-0.440868	0.000000	-1.430708	0.000000	0.000000	0.000000	0.021016	-0.051302	0.002511	0.000000	0.000000	2.000000	68.000000	0.000000
3000.549900	-0.091183	0.566668	0.028614	84.069778	111.948425	147.874893	-0.440868	0.000000	-1.430708	0.000000	0.000000	0.000000	0.021016	-0.051302	0.002511	0.000000	0.000000	2.000000	68.000000	0.000000
3000.553233	-0.091143	0.566506	0.028658	84.069778	111.948425	147.874893	-0.440868	0.000000	-1.430708	0.000000	0.000000	0.000000	0.011854	-0.048615	0.013169	0.000000	0.000000	2.000000	68.000000	0.000000
3000.556566	-0.091143	0.566506	0.028658	84.059669	112.105972	148.027817	-0.440868	0.000000	-1.430708	0.000000	0.000000	0.000000	0.011854	-0.048615	0.013169	0.000000	0.000000	2.000000	68.000000	0.000000
3000.559900	-0.091143	0.566506	0.028658	84.059669	112.105972	148.027817	-0.440868	0.000000	-1.430708	0.000000	0.000000	0.000000	0.011854	-0.048615	0.013169	0.000000	0.000000	2.000000	68.000000	0.000000
3000.563233	-0.091143	0.566506	0.028658	84.059669	112.105972	148.027817	-0.440868	0.000000	-1.430708	0.000000	0.000000	0.000000	0.011854	-0.048615	0.013169	0.000000	0.000000	2.000000	68.000000	0.000000
3000.566566	-0.091092	0.566245	0.028770	84.052879	112.209824	148.129517	-0.442844	0.000000	-1.432903	0.000000	0.000000	0.000000	0.015215	-0.078328	0.033457	0.000000	0.000000	2.000000	68.000000	0.000000
3000.569900	-0.091092	0.566245	0.028770	84.052879	112.209824	148.129517	-0.442844	0.000000	-1.432903	0.000000	0.000000	0.000000	0.015215	-0.078328	0.033457	0.000000	0.000000	2.000000	68.000000	0.000000
3000.573233	-0.091092	0.566245	0.028770	84.052879	112.209824	148.129517	-0.442844	0.000000	-1.432903	0.000000	0.000000	0.000000	0.015215	-0.078328	0.033457	0.000000	0.000000	2.000000	68.000000	0.000000
3000.576566	-0.091092	0.566245	0.028770	84.047775	112.288208	148.205566	-0.445380	0.000000	-1.438479	0.000000	0.000000	0.000000	0.015215	-0.078328	0.033457	0.000000	0.000000	2.000000	68.000000	0.000000
3000.579900	-0.091078	0.566128	0.028820	84.047775	112.288208	148.205566	-0.445380	0.000000	-1.438479	0.000000	0.000000	0.000000	0.004317	-0.035146	0.015187	0.000000	0.000000	2.000000	68.000000	0.000000
3000.583233	-0.091078	0.566128	0.028820	84.047775	112.288208	148.205566	-0.445380	0.000000	-1.438479	0.000000	0.000000	0.000000	0.004317	-0.035146	0.015187	0.000000	0.000000	2.000000	68.000000	0.000000
3000.586566	-0.091078	0.566128	0.028820	84.042671	112.366508	148.281570	-0.446099	0.000000	-1.441010	0.000000	0.000000	0.000000	0.004317	-0.035146	0.015187	0.000000	0.000000	2.000000	68.000000	0.000000
3000.589900	-0.091078	0.566128	0.028820	84.042671	112.366508	148.281570	-0.446099	0.000000	-1.441010	0.000000	0.000000	0.000000	0.004317	-0.035146	0.015187	0.000000	0.000000	2.000000	68.000000	0.000000
3000.593233	-0.091070	0.566047	0.028905	84.042671	112.366508	148.281570	-0.446099	0.000000	-1.441010	0.000000	0.000000	0.000000	0.002406	-0.024343	0.025404	0.000000	0.000000	2.000000	68.000000	0.000000
3000.596566	-0.091070	0.566047	0.028905	84.039215	112.416748	148.332092	-0.446099	0.000000	-1.441010	0.000000	0.000000	0.000000	0.002406	-0.024343	0.025404	0.000000	0.000000	2.000000	68.000000	0.000000
3000.599900	-0.091070	0.566047	0.028905	84.039215	112.416748	148.332092	-0.446099	0.000000	-1.441010	0.000000	0.000000	0.000000	0.002406	-0.024343	0.025404	0.000000	0.000000	2.000000	68.000000	0.000000
3000.603233	-0.091070	0.566047	0.028905	84.039215	112.416748	148.332092	-0.446099	0.000000	-1.441010	0.000000	0.000000	0.000000	0.002406	-0.024343	0.025404	0.000000	0.000000	2.000000	68.000000	0.000000
3000.606566	-0.091068	0.565902	0.029024	84.037537	112.444633	148.357376	-0.446501	0.000000	-1.445244	0.000000	0.000000	0.000000	0.000466	-0.043293	0.035768	0.000000	0.000000	2.000000	68.000000	0.000000
3000.609900	-0.091068	0.565902	0.029024	84.037537	112.444633	148.357376	-0.446501	0.000000	-1.445244	0.000000	0.000000	0.000000	0.000466	-0.043293	0.035768	0.000000	0.000000	2.000000	68.000000	0.000000
3000.613233	-0.091068	0.565902	0.029024	84.037537	112.444633	148.357376	-0.446501	0.000000	-1.445244	0.000000	0.000000	0.000000	0.000466	-0.043293	0.035768	0.000000	0.000000	2.000000	68.000000	0.000000
3000.616566	-0.091068	0.565902	0.029024	84.034119	112.494835	148.407852	-0.446578	0.000000	-1.451205	0.000000	0.000000	0.000000	0.000466	-0.043293	0.035768	0.000000	0.000000	2.000000	68.000000	0.000000
3000.619900	-0.091082	0.565848	0.029099	84.034119	112.494835	148.407852	-0.446578	0.000000	-1.451205	0.000000	0.000000	0.000000	-0.004185	-0.016244	0.022344	0.000000	0.000000	2.000000	68.000000	0.000000
3000.623233	-0.091082	0.565848	0.029099	84.034119	112.494835	148.407852	-0.446578	0.000000	-1.451205	0.000000	0.000000	0.000000	-0.004185	-0.016244	0.022344	0.000000	0.000000	2.000000	68.000000	0.000000
3000.626566	-0.091082	0.565848	0.029099	84.030708	112.545044	148.458328	-0.445881	0.000000	-1.454929	0.000000	0.000000	0.000000	-0.004185	-0.016244	0.022344	0.000000	0.000000	2.000000	68.000000	0.000000
3000.629900	-0.091093	0.565776	0.029156	84.030708	112.545044	148.458328	-0.445881	0.000000	-1.454929	0.000000	0.000000	0.000000	-0.003226	-0.021669	0.017227	0.000000	0.000000	2.000000	68.000000	0.000000
3000.633233	-0.091093	0.565776	0.029156	84.030708	112.545044	148.458328	-0.445881	0.000000	-1.454929	0.000000	0.000000	0.000000	-0.003226	-0.021669	0.017227	0.000000	0.000000	2.000000	68.000000	0.000000
3000.636566	-0.091093	0.565776	0.029156	84.028999	112.570015	148.483444	-0.445343	0.000000	-1.457800	0.000000	0.000000	0.000000	-0.003226	-0.021669	0.017227	0.000000	0.000000	2.000000	68.000000	0.000000
3000.639900	-0.091093	0.565776	0.029156	84.028999	112.570015	148.483444	-0.445343	0.000000	-1.457800	0.000000	0.000000	0.000000	-0.003226	-0.021669	0.017227	0.000000	0.000000	2.000000	68.000000	0.000000
3000.643233	-0.091107	0.565722	0.029230	84.028999	112.570015	148.483444	-0.445343	0.000000	-1.457800	0.000000	0.000000	0.000000	-0.004184	-0.016256	0.022339	0.000000	0.000000	2.000000	68.000000	0.000000
3000.646566	-0.091107	0.565722	0.029230	84.027290	112.592331	148.508621	-0.445343	0.000000	-1.457800	0.000000	0.000000	0.000000	-0.004184	-0.016256	0.022339	0.000000	0.000000	2.000000	68.000000	0.000000
3000.649900	-0.091107	0.565722	0.029230	84.027290	112.592331	148.508621	-0.445343	0.000000	-1.457800	0.000000	0.000000	0.000000	-0.004184	-0.016256	0.022339	0.000000	0.000000	2.000000	68.000000	0.000000
3000.653233	-0.091107	0.565722	0.029230	84.027290	112.592331	148.508621	-0.445343	0.000000	-1.457800	0.000000	0.000000	0.000000	-0.004184	-0.016256	0.022339	0.000000	0.000000	2.000000	68.000000	0.000000
3000.656566	-0.091153	0.565649	0.029346	84.027290	112.592331	148.508621	-0.444646	0.000000	-1.461524	0.000000	0.000000	0.000000	-0.013685	-0.021718	0.034763	0.000000	0.000000	2.000000	68.000000	0.000000
3000.659900	-0.091153	0.565649	0.029346	84.027290	112.592331	148.508621	-0.444646	0.000000	-1.461524	0.000000	0.000000	0.000000	-0.013685	-0.021718	0.034763	0.000000	0.000000	2.000000	68.000000	0.000000
3000.663233	-0.091153	0.565649	0.029346	84.027290	112.592331	148.508621	-0.444646	0.000000	-1.461524	0.000000	0.000000	0.000000	-0.013685	-0.021718	0.034763	0.000000	0.000000	2.000000	68.000000	0.000000
3000.666566	-0.091153	0.565649	0.029346	84.027290	112.592331	148.508621	-0.442365	0.000000	-1.467317	0.000000	0.000000	0.000000	-0.013685	-0.021718	0.034763	0.000000	0.000000	2.000000	68.000000	0.000000
3000.669900	-0.091161	0.565631	0.029392	84.027290	112.592331	148.508621	-0.442365	0.000000	-1.467317	0.000000	0.000000	0.000000	-0.002569	-0.005431	0.013723	0.000000	0.000000	2.000000	68.000000	0.000000
3000.673233	-0.091161	0.565631	0.029392	84.027290	112.592331	148.508621	-0.442365	0.000000	-1.467317	0.000000	0.000000	0.000000	-0.002569	-0.005431	0.013723	0.000000	0.000000	2.000000	68.000000	0.000000
3000.676566	-0.091161	0.565631	0.029392	84.028999	112.567276	148.483444	-0.441936	0.000000	-1.469605	0.000000	0.000000	0.000000	-0.002569	-0.005431	0.013723	0.000000	0.000000	2.000000	68.000000	0.000000
3000.679900	-0.091161	0.565631	0.029392	84.028999	112.567276	148.483444	-0.441936	0.000000	-1.469605	0.000000	0.000000	0.000000	-0.002569	-0.005431	0.013723	0.000000	0.000000	2.000000	68.000000	0.000000
3000.683233	-0.091173	0.565631	0.029455	84.028999	112.567276	148.483444	-0.441936	0.000000	-1.469605	0.000000	0.000000	0.000000	-0.003528	-0.000050	0.018838	0.000000	0.000000	2.000000	68.000000	0.000000
3000.686566	-0.091173	0.565631	0.029455	84.032448	112.517220	148.433090	-0.441936	0.000000	-1.469605	0.000000	0.000000	0.000000	-0.003528	-0.000050	0.018838	0.000000	0.000000	2.000000	68.000000	0.000000
3000.689900	-0.091173	0.565631	0.029455	84.032448	112.517220	148.433090	-0.441936	0.000000	-1.469605	0.000000	0.000000	0.000000	-0.003528	-0.000050	0.018838	0.000000	0.000000	2.000000	68.000000	0.000000
3000.693233	-0.091173	0.565631	0.029455	84.032448	112.517220	148.433090	-0.441936	0.000000	-1.469605	0.000000	0.000000	0.000000	-0.003528	-0.000050	0.018838	0.000000	0.000000	2.000000	68.000000	0.000000
3000.696566	-0.091187	0.565676	0.029529	84.034119	112.492119	148.407867	-0.441348	0.000000	-1.472744	0.000000	0.000000	0.000000	-0.004158	0.013444	0.022205	0.000000	0.000000	2.000000	68.000000	0.000000
3000.699900	-0.091187	0.565676	0.029529	84.034119	112.492119	148.407867	-0.441348	0.000000	-1.472744	0.000000	0.000000	0.000000	-0.004158	0.013444	0.022205	0.000000	0.000000	2.000000	68.000000	0.000000
3000.703233	-0.091187	0.565676	0.029529	84.034119	112.492119	148.407867	-0.441348	0.000000	-1.472744	0.000000	0.000000	0.000000	-0.004158	0.013444	0.022205	0.000000	0.000000	2.000000	68.000000	0.000000
3000.706566	-0.091187	0.565676	0.029529	84.035828	112.467010	148.382629	-0.440655	0.000000	-1.476445	0.000000	0.000000	0.000000	-0.004158	0.013444	0.022205	0.000000	0.000000	2.000000	68.000000	0.000000
3000.709900	-0.091186	0.565703	0.029523	84.035828	112.467010	148.382629	-0.440655	0.000000	-1.476445	0.000000	0.000000	0.000000	0.000327	0.008127	-0.001748	0.000000	0.000000	2.000000	68.000000	0.000000
3000.713233	-0.091186	0.565703	0.029523	84.035828	112.467010	148.382629	-0.440655	0.000000	-1.476445	0.000000	0.000000	0.000000	0.000327	0.008127	-0.001748	0.000000	0.000000	2.000000	68.000000	0.000000
3000.716566	-0.091186	0.565703	0.029523	84.037506	112.441879	148.357361	-0.440710	0.000000	-1.476154	0.000000	0.000000	0.000000	0.000327	0.008127	-0.001748	0.000000	0.000000	2.000000	68.000000	0.000000
3000.719900	-0.091186	0.565703	0.029523	84.037506	112.441879	148.357361	-0.440710	0.000000	-1.476154	0.000000	0.000000	0.000000	0.000327	0.008127	-0.001748	0.000000	0.000000	2.000000	68.000000	0.000000
3000.723233	-0.091188	0.565748	0.029534	84.037506	112.441879	148.357361	-0.440710	0.000000	-1.476154	0.000000	0.000000	0.000000	-0.000631	0.013504	0.003365	0.000000	0.000000	2.000000	68.000000	0.000000
3000.726566	-0.091188	0.565748	0.029534	84.039215	112.416748	148.332092	-0.440710	0.000000	-1.476154	0.000000	0.000000	0.000000	-0.000631	0.013504	0.003365	0.000000	0.000000	2.000000	68.000000	0.000000
3000.729900	-0.091188	0.565748	0.029534	84.039215	112.416748	148.332092	-0.440710	0.000000	-1.476154	0.000000	0.000000	0.000000	-0.000631	0.013504	0.003365	0.000000	0.000000	2.000000	68.000000	0.000000
3000.733233	-0.091188	0.565748	0.029534	84.039215	112.416748	148.332092	-0.440710	0.000000	-1.476154	0.000000	0.000000	0.000000	-0.000631	0.013504	0.003365	0.000000	0.000000	2.000000	68.000000	0.000000
3000.736566	-0.091175	0.565775	0.029466	84.039215	112.416748	148.332092	-0.440605	0.000000	-1.476715	0.000000	0.000000	0.000000	0.003856	0.008170	-0.020586	0.000000	0.000000	2.000000	68.000000	0.000000
3000.739900	-0.091175	0.565775	0.029466	84.039215	112.416748	148.332092	-0.440605	0.000000	-1.476715	0.000000	0.000000	0.000000	0.003856	0.008170	-0.020586	0.000000	0.000000	2.000000	68.000000	0.000000
3000.743233	-0.091175	0.565775	0.029466	84.039215	112.416748	148.332092	-0.440605	0.000000	-1.476715	0.000000	0.000000	0.000000	0.003856	0.008170	-0.020586	0.000000	0.000000	2.000000	68.000000	0.000000
3000.746566	-0.091175	0.565775	0.029466	84.039215	112.416748	148.332092	-0.441247	0.000000	-1.473284	0.000000	0.000000	0.000000	0.003856	0.008170	-0.020586	0.000000	0.000000	2.000000	68.000000	0.000000
3000.749900	-0.091171	0.565784	0.029443	84.039215	112.416748	148.332092	-0.441247	0.000000	-1.473284	0.000000	0.000000	0.000000	0.001286	0.002726	-0.006862	0.000000	0.000000	2.000000	68.000000	0.000000
3000.753233	-0.091171	0.565784	0.029443	84.039215	112.416748	148.332092	-0.441247	0.000000	-1.473284	0.000000	0.000000	0.000000	0.001286	0.002726	-0.006862	0.000000	0.000000	2.000000	68.000000	0.000000
3000.756566	-0.091171	0.565784	0.029443	84.037506	112.441879	148.357361	-0.441462	0.000000	-1.472140	0.000000	0.000000	0.000000	0.001286	0.002726	-0.006862	0.000000	0.000000	2.000000	68.000000	0.000000
3000.759900	-0.091171	0.565784	0.029443	84.037506	112.441879	148.357361	-0.441462	0.000000	-1.472140	0.000000	0.000000	0.000000	0.001286	0.002726	-0.006862	0.000000	0.000000	2.000000	68.000000	0.000000
3000.763233	-0.091163	0.565775	0.029403	84.037506	112.441879	148.357361	-0.441462	0.000000	-1.472140	0.000000	0.000000	0.000000	0.002242	-0.002665	-0.011976	0.000000	0.000000	2.000000	68.000000	0.000000
3000.766566	-0.091163	0.565775	0.029403	84.034119	112.492119	148.407867	-0.441462	0.000000	-1.472140	0.000000	0.000000	0.000000	0.002242	-0.002665	-0.011976	0.000000	0.000000	2.000000	68.000000	0.000000
3000.769900	-0.091163	0.565775	0.029403	84.034119	112.492119	148.407867	-0.441462	0.000000	-1.472140	0.000000	0.000000	0.000000	0.002242	-0.002665	-0.011976	0.000000	0.000000	2.000000	68.000000	0.000000
3000.773233	-0.091163	0.565775	0.029403	84.034119	112.492119	148.407867	-0.441462	0.000000	-1.472140	0.000000	0.000000	0.000000	0.002242	-0.002665	-0.011976	0.000000	0.000000	2.000000	68.000000	0.000000
3000.776566	-0.091149	0.565731	0.029329	84.032448	112.517220	148.433090	-0.441835	0.000000	-1.470144	0.000000	0.000000	0.000000	0.004161	-0.013459	-0.022204	0.000000	0.000000	2.000000	68.000000	0.000000
3000.779900	-0.091149	0.565731	0.029329	84.032448	112.517220	148.433090	-0.441835	0.000000	-1.470144	0.000000	0.000000	0.000000	0.004161	-0.013459	-0.022204	0.000000	0.000000	2.000000	68.000000	0.000000
3000.783233	-0.091149	0.565731	0.029329	84.032448	112.517220	148.433090	-0.441835	0.000000	-1.470144	0.000000	0.000000	0.000000	0.004161	-0.013459	-0.022204	0.000000	0.000000	2.000000	68.000000	0.000000
3000.786566	-0.091149	0.565731	0.029329	84.030739	112.542305	148.458298	-0.442529	0.000000	-1.466444	0.000000	0.000000	0.000000	0.004161	-0.013459	-0.022204	0.000000	0.000000	2.000000	68.000000	0.000000
3000.789900	-0.091146	0.565713	0.029312	84.030739	112.542305	148.458298	-0.442529	0.000000	-1.466444	0.000000	0.000000	0.000000	0.000956	-0.005378	-0.005115	0.000000	0.000000	2.000000	68.000000	0.000000
3000.793233	-0.091146	0.565713	0.029312	84.030739	112.542305	148.458298	-0.442529	0.000000	-1.466444	0.000000	0.000000	0.000000	0.000956	-0.005378	-0.005115	0.000000	0.000000	2.000000	68.000000	0.000000
3000.796566	-0.091146	0.565713	0.029312	84.030739	112.542305	148.458298	-0.442688	0.000000	-1.465591	0.000000	0.000000	0.000000	0.000956	-0.005378	-0.005115	0.000000	0.000000	2.000000	68.000000	0.000000
3000.799900	-0.091146	0.565713	0.029312	84.030739	112.542305	148.458298	-0.442688	0.000000	-1.465591	0.000000	0.000000	0.000000	0.000956	-0.005378	-0.005115	0.000000	0.000000	2.000000	68.000000	0.000000
3000.803233	-0.091142	0.565722	0.029289	84.030739	112.542305	148.458298	-0.442688	0.000000	-1.465591	0.000000	0.000000	0.000000	0.001286	0.002715	-0.006863	0.000000	0.000000	2.000000	68.000000	0.000000
3000.806566	-0.091142	0.565722	0.029289	84.030739	112.542305	148.458298	-0.442688	0.000000	-1.465591	0.000000	0.000000	0.000000	0.001286	0.002715	-0.006863	0.000000	0.000000	2.000000	68.000000	0.000000
3000.809900	-0.091142	0.565722	0.029289	84.030739	112.542305	148.458298	-0.442688	0.000000	-1.465591	0.000000	0.000000	0.000000	0.001286	0.002715	-0.006863	0.000000	0.000000	2.000000	68.000000	0.000000
3000.813233	-0.091142	0.565722	0.029289	84.030739	112.542305	148.458298	-0.442688	0.000000	-1.465591	0.000000	0.000000	0.000000	0.001286	0.002715	-0.006863	0.000000	0.000000	2.000000	68.000000	0.000000
3000.816566	-0.091145	0.565740	0.029306	84.032448	112.517220	148.433090	-0.442903	0.000000	-1.464447	0.000000	0.000000	0.000000	-0.000958	0.005398	0.005114	0.000000	0.000000	2.000000	68.000000	0.000000
3000.819900	-0.091145	0.565740	0.029306	84.032448	112.517220	148.433090	-0.442903	0.000000	-1.464447	0.000000	0.000000	0.000000	-0.000958	0.005398	0.005114	0.000000	0.000000	2.000000	68.000000	0.000000
3000.823233	-0.091145	0.565740	0.029306	84.032448	112.517220	148.433090	-0.442903	0.000000	-1.464447	0.000000	0.000000	0.000000	-0.000958	0.005398	0.005114	0.000000	0.000000	2.000000	68.000000	0.000000
3000.826566	-0.091145	0.565740	0.029306	84.032448	112.517220	148.433090	-0.442743	0.000000	-1.465300	0.000000	0.000000	0.000000	-0.000958	0.005398	0.005114	0.000000	0.000000	2.000000	68.000000	0.000000
3000.829900	-0.091149	0.565731	0.029329	84.032448	112.517220	148.433090	-0.442743	0.000000	-1.465300	0.000000	0.000000	0.000000	-0.001284	-0.002730	0.006863	0.000000	0.000000	2.000000	68.000000	0.000000
3000.833233	-0.091149	0.565731	0.029329	84.032448	112.517220	148.433090	-0.442743	0.000000	-1.465300	0.000000	0.000000	0.000000	-0.001284	-0.002730	0.006863	0.000000	0.000000	2.000000	68.000000	0.000000
3000.836566	-0.091149	0.565731	0.029329	84.032448	112.517220	148.433090	-0.442529	0.000000	-1.466444	0.000000	0.000000	0.000000	-0.001284	-0.002730	0.006863	0.000000	0.000000	2.000000	68.000000	0.000000
3000.839900	-0.091149	0.565731	0.029329	84.032448	112.517220	148.433090	-0.442529	0.000000	-1.466444	0.000000	0.000000	0.000000	-0.001284	-0.002730	0.006863	0.000000	0.000000	2.000000	68.000000	0.000000
3000.843233	-0.091154	0.565722	0.029352	84.032448	112.517220	148.433090	-0.442529	0.000000	-1.466444	0.000000	0.000000	0.000000	-0.001287	-0.002704	0.006862	0.000000	0.000000	2.000000	68.000000	0.000000
3000.846566	-0.091154	0.565722	0.029352	84.030739	112.542305	148.458298	-0.442529	0.000000	-1.466444	0.000000	0.000000	0.000000	-0.001287	-0.002704	0.006862	0.000000	0.000000	2.000000	68.000000	0.000000
3000.849900	-0.091154	0.565722	0.029352	84.030739	112.542305	148.458298	-0.442529	0.000000	-1.466444	0.000000	0.000000	0.000000	-0.001287	-0.002704	0.006862	0.000000	0.000000	2.000000	68.000000	0.000000
3000.853233	-0.091154	0.565722	0.029352	84.030739	112.542305	148.458298	-0.442529	0.000000	-1.466444	0.000000	0.000000	0.000000	-0.001287	-0.002704	0.006862	0.000000	0.000000	2.000000	68.000000	0.000000
3000.856566	-0.091161	0.565631	0.029392	84.027290	112.592331	148.508621	-0.442314	0.000000	-1.467587	0.000000	0.000000	0.000000	-0.002268	-0.027067	0.012105	0.000000	0.000000	2.000000	68.000000	0.000000
3000.859900	-0.091161	0.565631	0.029392	84.027290	112.592331	148.508621	-0.442314	0.000000	-1.467587	0.000000	0.000000	0.000000	-0.002268	-0.027067	0.012105	0.000000	0.000000	2.000000	68.000000	0.000000
3000.863233	-0.091161	0.565631	0.029392	84.027290	112.592331	148.508621	-0.442314	0.000000	-1.467587	0.000000	0.000000	0.000000	-0.002268	-0.027067	0.012105	0.000000	0.000000	2.000000	68.000000	0.000000
3000.866566	-0.091161	0.565631	0.029392	84.025513	112.617378	148.533798	-0.441936	0.000000	-1.469605	0.000000	0.000000	0.000000	-0.002268	-0.027067	0.012105	0.000000	0.000000	2.000000	68.000000	0.000000
3000.869900	-0.091167	0.565595	0.029421	84.025513	112.617378	148.533798	-0.441936	0.000000	-1.469605	0.000000	0.000000	0.000000	-0.001613	-0.010835	0.008608	0.000000	0.000000	2.000000	68.000000	0.000000
3000.873233	-0.091167	0.565595	0.029421	84.025513	112.617378	148.533798	-0.441936	0.000000	-1.469605	0.000000	0.000000	0.000000	-0.001613	-0.010835	0.008608	0.000000	0.000000	2.000000	68.000000	0.000000
3000.876566	-0.091167	0.565595	0.029421	84.023849	112.642395	148.558960	-0.441668	0.000000	-1.471039	0.000000	0.000000	0.000000	-0.001613	-0.010835	0.008608	0.000000	0.000000	2.000000	68.000000	0.000000
3000.879900	-0.091167	0.565595	0.029421	84.023849	112.642395	148.558960	-0.441668	0.000000	-1.471039	0.000000	0.000000	0.000000	-0.001613	-0.010835	0.008608	0.000000	0.000000	2.000000	68.000000	0.000000
3000.883233	-0.091169	0.565541	0.029432	84.023849	112.642395	148.558960	-0.441668	0.000000	-1.471039	0.000000	0.000000	0.000000	-0.000653	-0.016240	0.003492	0.000000	0.000000	2.000000	68.000000	0.000000
3000.886566	-0.091169	0.565541	0.029432	84.020432	112.695107	148.609207	-0.441668	0.000000	-1.471039	0.000000	0.000000	0.000000	-0.000653	-0.016240	0.003492	0.000000	0.000000	2.000000	68.000000	0.000000
3000.889900	-0.091169	0.565541	0.029432	84.020432	112.695107	148.609207	-0.441668	0.000000	-1.471039	0.000000	0.000000	0.000000	-0.000653	-0.016240	0.003492	0.000000	0.000000	2.000000	68.000000	0.000000
3000.893233	-0.091169	0.565541	0.029432	84.020432	112.695107	148.609207	-0.441668	0.000000	-1.471039	0.000000	0.000000	0.000000	-0.000653	-0.016240	0.003492	0.000000	0.000000	2.000000	68.000000	0.000000
3000.896566	-0.091153	0.565451	0.029477	84.016891	112.744942	148.659363	-0.441559	0.000000	-1.471621	0.000000	0.000000	0.000000	0.004664	-0.027067	0.013392	0.000000	0.000000	2.000000	68.000000	0.000000
3000.899900	-0.091153	0.565451	0.029477	84.016891	112.744942	148.659363	-0.441559	0.000000	-1.471621	0.000000	0.000000	0.000000	0.004664	-0.027067	0.013392	0.000000	0.000000	2.000000	68.000000	0.000000
3000.903233	-0.091153	0.565451	0.029477	84.016891	112.744942	148.659363	-0.441559	0.000000	-1.471621	0.000000	0.000000	0.000000	0.004664	-0.027067	0.013392	0.000000	0.000000	2.000000	68.000000	0.000000
3000.906566	-0.091153	0.565451	0.029477	84.015259	112.769974	148.684509	-0.442336	0.000000	-1.473853	0.000000	0.000000	0.000000	0.004664	-0.027067	0.013392	0.000000	0.000000	2.000000	68.000000	0.000000
3000.909900	-0.091154	0.565424	0.029483	84.015259	112.769974	148.684509	-0.442336	0.000000	-1.473853	0.000000	0.000000	0.000000	-0.000328	-0.008106	0.001744	0.000000	0.000000	2.000000	68.000000	0.000000
3000.913233	-0.091154	0.565424	0.029483	84.015259	112.769974	148.684509	-0.442336	0.000000	-1.473853	0.000000	0.000000	0.000000	-0.000328	-0.008106	0.001744	0.000000	0.000000	2.000000	68.000000	0.000000
3000.916566	-0.091154	0.565424	0.029483	84.012146	112.784569	148.700775	-0.442282	0.000000	-1.474144	0.000000	0.000000	0.000000	-0.000328	-0.008106	0.001744	0.000000	0.000000	2.000000	68.000000	0.000000
3000.919900	-0.091154	0.565424	0.029483	84.012146	112.784569	148.700775	-0.442282	0.000000	-1.474144	0.000000	0.000000	0.000000	-0.000328	-0.008106	0.001744	0.000000	0.000000	2.000000	68.000000	0.000000
3000.923233	-0.091160	0.565388	0.029512	84.012146	112.784569	148.700775	-0.442282	0.000000	-1.474144	0.000000	0.000000	0.000000	-0.001611	-0.010845	0.008603	0.000000	0.000000	2.000000	68.000000	0.000000
3000.926566	-0.091160	0.565388	0.029512	84.006256	112.781136	148.699448	-0.442282	0.000000	-1.474144	0.000000	0.000000	0.000000	-0.001611	-0.010845	0.008603	0.000000	0.000000	2.000000	68.000000	0.000000
3000.929900	-0.091160	0.565388	0.029512	84.006256	112.781136	148.699448	-0.442282	0.000000	-1.474144	0.000000	0.000000	0.000000	-0.001611	-0.010845	0.008603	0.000000	0.000000	2.000000	68.000000	0.000000
3000.933233	-0.091160	0.565388	0.029512	84.006256	112.781136	148.699448	-0.442282	0.000000	-1.474144	0.000000	0.000000	0.000000	-0.001611	-0.010845	0.008603	0.000000	0.000000	2.000000	68.000000	0.000000
3000.936566	-0.091120	0.565324	0.029555	83.994820	112.736450	148.663132	-0.442013	0.000000	-1.475578	0.000000	0.000000	0.000000	0.011928	-0.018961	0.012941	0.000000	0.000000	2.000000	68.000000	0.000000
3000.939900	-0.091120	0.565324	0.029555	83.994820	112.736450	148.663132	-0.442013	0.000000	-1.475578	0.000000	0.000000	0.000000	0.011928	-0.018961	0.012941	0.000000	0.000000	2.000000	68.000000	0.000000
3000.943233	-0.091120	0.565324	0.029555	83.994820	112.736450	148.663132	-0.442013	0.000000	-1.475578	0.000000	0.000000	0.000000	0.011928	-0.018961	0.012941	0.000000	0.000000	2.000000	68.000000	0.000000
3000.946566	-0.091120	0.565324	0.029555	83.983337	112.691933	148.626938	-0.444001	0.000000	-1.477735	0.000000	0.000000	0.000000	0.011928	-0.018961	0.012941	0.000000	0.000000	2.000000	68.000000	0.000000
3000.949900	-0.091075	0.565297	0.029569	83.983337	112.691933	148.626938	-0.444001	0.000000	-1.477735	0.000000	0.000000	0.000000	0.013537	-0.008118	0.004336	0.000000	0.000000	2.000000	68.000000	0.000000
3000.953233	-0.091075	0.565297	0.029569	83.983337	112.691933	148.626938	-0.444001	0.000000	-1.477735	0.000000	0.000000	0.000000	0.013537	-0.008118	0.004336	0.000000	0.000000	2.000000	68.000000	0.000000
3000.956566	-0.091075	0.565297	0.029569	83.980568	112.676857	148.609543	-0.446257	0.000000	-1.478457	0.000000	0.000000	0.000000	0.013537	-0.008118	0.004336	0.000000	0.000000	2.000000	68.000000	0.000000
3000.959900	-0.091075	0.565297	0.029569	83.980568	112.676857	148.609543	-0.446257	0.000000	-1.478457	0.000000	0.000000	0.000000	0.013537	-0.008118	0.004336	0.000000	0.000000	2.000000	68.000000	0.000000
3000.963233	-0.091052	0.565297	0.029573	83.980568	112.676857	148.609543	-0.446257	0.000000	-1.478457	0.000000	0.000000	0.000000	0.006933	-0.000000	0.001297	0.000000	0.000000	2.000000	68.000000	0.000000
3000.966566	-0.091052	0.565297	0.029573	83.977379	112.696739	148.625717	-0.446257	0.000000	-1.478457	0.000000	0.000000	0.000000	0.006933	-0.000000	0.001297	0.000000	0.000000	2.000000	68.000000	0.000000
3000.969900	-0.091052	0.565297	0.029573	83.977379	112.696739	148.625717	-0.446257	0.000000	-1.478457	0.000000	0.000000	0.000000	0.006933	-0.000000	0.001297	0.000000	0.000000	2.000000	68.000000	0.000000
3000.973233	-0.091052	0.565297	0.029573	83.977379	112.696739	148.625717	-0.446257	0.000000	-1.478457	0.000000	0.000000	0.000000	0.006933	-0.000000	0.001297	0.000000	0.000000	2.000000	68.000000	0.000000
3000.976566	-0.090957	0.565252	0.029579	83.975685	112.726997	148.650665	-0.447412	0.000000	-1.478673	0.000000	0.000000	0.000000	0.028361	-0.013495	0.001807	0.000000	0.000000	2.000000	68.000000	0.000000
3000.979900	-0.090957	0.565252	0.029579	83.975685	112.726997	148.650665	-0.447412	0.000000	-1.478673	0.000000	0.000000	0.000000	0.028361	-0.013495	0.001807	0.000000	0.000000	2.000000	68.000000	0.000000
3000.983233	-0.090957	0.565252	0.029579	83.975685	112.726997	148.650665	-0.447412	0.000000	-1.478673	0.000000	0.000000	0.000000	0.028361	-0.013495	0.001807	0.000000	0.000000	2.000000	68.000000	0.000000
3000.986566	-0.090957	0.565252	0.029579	83.975685	112.732475	148.650696	-0.452139	0.000000	-1.478975	0.000000	0.000000	0.000000	0.028361	-0.013495	0.001807	0.000000	0.000000	2.000000	68.000000	0.000000
3000.989900	-0.090907	0.565262	0.029565	83.975685	112.732475	148.650696	-0.452139	0.000000	-1.478975	0.000000	0.000000	0.000000	0.015146	0.002734	-0.004270	0.000000	0.000000	2.000000	68.000000	0.000000
3000.993233	-0.090907	0.565262	0.029565	83.975685	112.732475	148.650696	-0.452139	0.000000	-1.478975	0.000000	0.000000	0.000000	0.015146	0.002734	-0.004270	0.000000	0.000000	2.000000	68.000000	0.000000
3000.996566	-0.090907	0.565262	0.029565	83.969833	112.729141	148.649460	-0.454663	0.000000	-1.478263	0.000000	0.000000	0.000000	0.015146	0.002734	-0.004270	0.000000	0.000000	2.000000	68.000000	0.000000
3000.999900	-0.090907	0.565262	0.029565	83.969833	112.729141	148.649460	-0.454663	0.000000	-1.478263	0.000000	0.000000	0.000000	0.015146	0.002734	-0.004270	0.000000	0.000000	2.000000	68.000000	0.000000
3001.003233	-0.090880	0.565244	0.029553	83.969833	112.729141	148.649460	-0.454663	0.000000	-1.478263	0.000000	0.000000	0.000000	0.007888	-0.005404	-0.003825	0.000000	0.000000	2.000000	68.000000	0.000000
3001.006566	-0.090880	0.565244	0.029553	83.959732	112.695038	148.622162	-0.454663	0.000000	-1.478263	0.000000	0.000000	0.000000	0.007888	-0.005404	-0.003825	0.000000	0.000000	2.000000	68.000000	0.000000
3001.009900	-0.090880	0.565244	0.029553	83.959732	112.695038	148.622162	-0.454663	0.000000	-1.478263	0.000000	0.000000	0.000000	0.007888	-0.005404	-0.003825	0.000000	0.000000	2.000000	68.000000	0.000000
3001.013233	-0.090880	0.565244	0.029553	83.959732	112.695038	148.622162	-0.454663	0.000000	-1.478263	0.000000	0.000000	0.000000	0.007888	-0.005404	-0.003825	0.000000	0.000000	2.000000	68.000000	0.000000
3001.016566	-0.090778	0.565190	0.029519	83.942360	112.647697	148.585281	-0.455978	0.000000	-1.477625	0.000000	0.000000	0.000000	0.030592	-0.016153	-0.010187	0.000000	1.000000	2.000000	68.000000	0.000000
3001.019900	-0.090778	0.565190	0.029519	83.942360	112.647697	148.585281	-0.455978	0.000000	-1.477625	0.000000	0.000000	0.000000	0.030592	-0.016153	-0.010187	0.000000	1.000000	2.000000	68.000000	0.000000
