# Supplementary material for: Haptic Guidance Needs to Be Intuitive Not Just Informative to Improve Human Motor Accuracy
Source: PLoS One. 2016 Mar 16;11(3):e0150912. doi: 10.1371/journal.pone.0150912 (PMC4794196; doi:10.1371/journal.pone.0150912)
Supplement: S2 Data — (ZIP) [file pone.0150912.s002.zip › Subject10/exp2_0069.txt]

Time	PosX	PosY	PosZ	RotX	RotY	RotZ	ForceX	ForceY	ForceZ	MomentX	MomentY	MomentZ	VelocityX	VelocityY	VelocityZ	CalibratedWeight	ButtonDown	Condition	Trial	Visual
3006.603233	0.004323	0.567033	0.240289	80.368996	114.644470	140.053619	0.000000	0.000000	0.000000	0.000000	0.000000	0.000000	-0.000200	-0.040208	-0.032212	0.000000	1.000000	2.000000	69.000000	0.000000
3006.606566	0.004323	0.567033	0.240289	80.353477	114.864960	140.257950	1.849646	0.000000	-4.645299	0.000000	0.000000	0.000000	-0.000200	-0.040208	-0.032212	0.000000	1.000000	2.000000	69.000000	0.000000
3006.609900	0.004650	0.566982	0.239716	80.353477	114.864960	140.257950	1.849646	0.000000	-4.645299	0.000000	0.000000	0.000000	0.098186	-0.015264	-0.171848	0.000000	1.000000	2.000000	69.000000	0.000000
3006.613233	0.004650	0.566982	0.239716	80.353477	114.864960	140.257950	1.849646	0.000000	-4.645299	0.000000	0.000000	0.000000	0.098186	-0.015264	-0.171848	0.000000	1.000000	2.000000	69.000000	0.000000
3006.616566	0.004650	0.566982	0.239716	80.326874	115.219978	140.575150	1.849646	0.000000	-4.645299	0.000000	0.000000	0.000000	0.098186	-0.015264	-0.171848	0.000000	1.000000	2.000000	69.000000	0.000000
3006.619900	0.004650	0.566982	0.239716	80.326874	115.219978	140.575150	1.849646	0.000000	-4.645299	0.000000	0.000000	0.000000	0.098186	-0.015264	-0.171848	0.000000	1.000000	2.000000	69.000000	0.000000
3006.623233	0.005209	0.566825	0.239335	80.326874	115.219978	140.575150	1.849646	0.000000	-4.645299	0.000000	0.000000	0.000000	0.167872	-0.047070	-0.114463	0.000000	1.000000	2.000000	69.000000	0.000000
3006.626566	0.005633	0.566701	0.238545	80.291130	115.714676	141.030090	1.847987	0.000000	-4.645960	0.000000	0.000000	0.000000	0.127041	-0.037121	-0.236828	0.000000	1.000000	2.000000	69.000000	0.000000
3006.629900	0.005633	0.566701	0.238545	80.291130	115.714676	141.030090	1.847987	0.000000	-4.645960	0.000000	0.000000	0.000000	0.127041	-0.037121	-0.236828	0.000000	1.000000	2.000000	69.000000	0.000000
3006.633233	0.005633	0.566701	0.238545	80.291130	115.714676	141.030090	1.847987	0.000000	-4.645960	0.000000	0.000000	0.000000	0.127041	-0.037121	-0.236828	0.000000	1.000000	2.000000	69.000000	0.000000
3006.636566	0.006085	0.566848	0.237372	80.286194	116.259109	141.530121	1.839279	0.000000	-4.649414	0.000000	0.000000	0.000000	0.135638	0.043946	-0.351954	0.000000	1.000000	2.000000	69.000000	0.000000
3006.639900	0.006085	0.566848	0.237372	80.286194	116.259109	141.530121	1.839279	0.000000	-4.649414	0.000000	0.000000	0.000000	0.135638	0.043946	-0.351954	0.000000	1.000000	2.000000	69.000000	0.000000
3006.643233	0.006085	0.566848	0.237372	80.286194	116.259109	141.530121	1.839279	0.000000	-4.649414	0.000000	0.000000	0.000000	0.135638	0.043946	-0.351954	0.000000	1.000000	2.000000	69.000000	0.000000
3006.646566	0.006699	0.566800	0.236079	80.318062	117.044144	142.230423	1.839481	0.000000	-4.649334	0.000000	0.000000	0.000000	0.184202	-0.014381	-0.387890	0.000000	1.000000	2.000000	69.000000	0.000000
3006.649900	0.006699	0.566800	0.236079	80.318062	117.044144	142.230423	1.839481	0.000000	-4.649334	0.000000	0.000000	0.000000	0.184202	-0.014381	-0.387890	0.000000	1.000000	2.000000	69.000000	0.000000
3006.653233	0.006699	0.566800	0.236079	80.318062	117.044144	142.230423	1.839481	0.000000	-4.649334	0.000000	0.000000	0.000000	0.184202	-0.014381	-0.387890	0.000000	1.000000	2.000000	69.000000	0.000000
3006.656566	0.007277	0.566892	0.234695	80.440208	117.237793	142.331741	1.837736	0.000000	-4.650024	0.000000	0.000000	0.000000	0.173364	0.027663	-0.415134	0.000000	1.000000	2.000000	69.000000	0.000000
3006.659900	0.007277	0.566892	0.234695	80.440208	117.237793	142.331741	1.837736	0.000000	-4.650024	0.000000	0.000000	0.000000	0.173364	0.027663	-0.415134	0.000000	1.000000	2.000000	69.000000	0.000000
3006.663233	0.007277	0.566892	0.234695	80.440208	117.237793	142.331741	1.837736	0.000000	-4.650024	0.000000	0.000000	0.000000	0.173364	0.027663	-0.415134	0.000000	1.000000	2.000000	69.000000	0.000000
3006.666566	0.008148	0.566945	0.233310	80.830048	115.365288	140.344879	1.837205	0.000000	-4.650234	0.000000	0.000000	0.000000	0.261165	0.015803	-0.415580	0.000000	1.000000	2.000000	69.000000	0.000000
3006.669900	0.008148	0.566945	0.233310	80.830048	115.365288	140.344879	1.837205	0.000000	-4.650234	0.000000	0.000000	0.000000	0.261165	0.015803	-0.415580	0.000000	1.000000	2.000000	69.000000	0.000000
3006.673233	0.008148	0.566945	0.233310	80.830048	115.365288	140.344879	1.837205	0.000000	-4.650234	0.000000	0.000000	0.000000	0.261165	0.015803	-0.415580	0.000000	1.000000	2.000000	69.000000	0.000000
3006.676566	0.009310	0.567070	0.232019	81.451462	111.281174	136.099869	1.831628	0.000000	-4.652434	0.000000	0.000000	0.000000	0.348828	0.037587	-0.387391	0.000000	1.000000	2.000000	69.000000	0.000000
3006.679900	0.009310	0.567070	0.232019	81.451462	111.281174	136.099869	1.831628	0.000000	-4.652434	0.000000	0.000000	0.000000	0.348828	0.037587	-0.387391	0.000000	1.000000	2.000000	69.000000	0.000000
3006.683233	0.009310	0.567070	0.232019	81.451462	111.281174	136.099869	1.831628	0.000000	-4.652434	0.000000	0.000000	0.000000	0.348828	0.037587	-0.387391	0.000000	1.000000	2.000000	69.000000	0.000000
3006.686566	0.010536	0.567193	0.230836	82.140556	105.509270	130.127136	1.820251	0.000000	-4.656897	0.000000	0.000000	0.000000	0.367617	0.036823	-0.354743	0.000000	1.000000	2.000000	69.000000	0.000000
3006.689900	0.010536	0.567193	0.230836	82.140556	105.509270	130.127136	1.820251	0.000000	-4.656897	0.000000	0.000000	0.000000	0.367617	0.036823	-0.354743	0.000000	1.000000	2.000000	69.000000	0.000000
3006.693233	0.010536	0.567193	0.230836	82.140556	105.509270	130.127136	1.820251	0.000000	-4.656897	0.000000	0.000000	0.000000	0.367617	0.036823	-0.354743	0.000000	1.000000	2.000000	69.000000	0.000000
3006.696566	0.012017	0.567309	0.229613	82.796303	98.740135	123.086731	1.806872	0.000000	-4.662104	0.000000	0.000000	0.000000	0.444416	0.034887	-0.367098	0.000000	1.000000	2.000000	69.000000	0.000000
3006.699900	0.012017	0.567309	0.229613	82.796303	98.740135	123.086731	1.806872	0.000000	-4.662104	0.000000	0.000000	0.000000	0.444416	0.034887	-0.367098	0.000000	1.000000	2.000000	69.000000	0.000000
3006.703233	0.012017	0.567309	0.229613	82.796303	98.740135	123.086731	1.806872	0.000000	-4.662104	0.000000	0.000000	0.000000	0.444416	0.034887	-0.367098	0.000000	1.000000	2.000000	69.000000	0.000000
3006.706566	0.013623	0.567483	0.228388	83.369301	91.097473	115.118690	1.789054	0.000000	-4.668971	0.000000	0.000000	0.000000	0.481908	0.052057	-0.367513	0.000000	0.000000	2.000000	69.000000	0.000000
3006.709900	0.013623	0.567483	0.228388	83.369301	91.097473	115.118690	1.789054	0.000000	-4.668971	0.000000	0.000000	0.000000	0.481908	0.052057	-0.367513	0.000000	0.000000	2.000000	69.000000	0.000000
3006.713233	0.013623	0.567483	0.228388	83.369301	91.097473	115.118690	1.789054	0.000000	-4.668971	0.000000	0.000000	0.000000	0.481908	0.052057	-0.367513	0.000000	0.000000	2.000000	69.000000	0.000000
3006.716566	0.015290	0.567697	0.227181	83.847984	82.649597	106.305611	1.768737	0.000000	-4.676705	0.000000	0.000000	0.000000	0.499833	0.064348	-0.362014	0.000000	0.000000	2.000000	69.000000	0.000000
3006.719900	0.015290	0.567697	0.227181	83.847984	82.649597	106.305611	1.768737	0.000000	-4.676705	0.000000	0.000000	0.000000	0.499833	0.064348	-0.362014	0.000000	0.000000	2.000000	69.000000	0.000000
3006.723233	0.015290	0.567697	0.227181	83.847984	82.649597	106.305611	1.768737	0.000000	-4.676705	0.000000	0.000000	0.000000	0.499833	0.064348	-0.362014	0.000000	0.000000	2.000000	69.000000	0.000000
3006.726566	0.017113	0.567915	0.225996	84.192482	73.657867	96.932510	1.746893	0.000000	-4.684909	0.000000	0.000000	0.000000	0.546938	0.065398	-0.355509	0.000000	0.000000	2.000000	69.000000	0.000000
3006.729900	0.017113	0.567915	0.225996	84.192482	73.657867	96.932510	1.746893	0.000000	-4.684909	0.000000	0.000000	0.000000	0.546938	0.065398	-0.355509	0.000000	0.000000	2.000000	69.000000	0.000000
3006.733233	0.017113	0.567915	0.225996	84.192482	73.657867	96.932510	1.746893	0.000000	-4.684909	0.000000	0.000000	0.000000	0.546938	0.065398	-0.355509	0.000000	0.000000	2.000000	69.000000	0.000000
3006.736566	0.018928	0.568164	0.224765	84.381172	65.056778	87.946327	1.721679	0.000000	-4.694233	0.000000	0.000000	0.000000	0.544710	0.074529	-0.369159	0.000000	0.000000	2.000000	69.000000	0.000000
3006.739900	0.018928	0.568164	0.224765	84.381172	65.056778	87.946327	1.721679	0.000000	-4.694233	0.000000	0.000000	0.000000	0.544710	0.074529	-0.369159	0.000000	0.000000	2.000000	69.000000	0.000000
3006.743233	0.018928	0.568164	0.224765	84.381172	65.056778	87.946327	1.721679	0.000000	-4.694233	0.000000	0.000000	0.000000	0.544710	0.074529	-0.369159	0.000000	0.000000	2.000000	69.000000	0.000000
3006.746566	0.020801	0.568346	0.223486	84.520988	58.830307	81.463936	1.696489	0.000000	-4.703396	0.000000	0.000000	0.000000	0.561754	0.054858	-0.383746	0.000000	0.000000	2.000000	69.000000	0.000000
3006.749900	0.020801	0.568346	0.223486	84.520988	58.830307	81.463936	1.696489	0.000000	-4.703396	0.000000	0.000000	0.000000	0.561754	0.054858	-0.383746	0.000000	0.000000	2.000000	69.000000	0.000000
3006.753233	0.020801	0.568346	0.223486	84.520988	58.830307	81.463936	1.696489	0.000000	-4.703396	0.000000	0.000000	0.000000	0.561754	0.054858	-0.383746	0.000000	0.000000	2.000000	69.000000	0.000000
3006.756566	0.022666	0.568469	0.222192	84.766281	55.765114	78.479301	1.670130	0.000000	-4.712820	0.000000	0.000000	0.000000	0.559552	0.036802	-0.388208	0.000000	0.000000	2.000000	69.000000	0.000000
3006.759900	0.022666	0.568469	0.222192	84.766281	55.765114	78.479301	1.670130	0.000000	-4.712820	0.000000	0.000000	0.000000	0.559552	0.036802	-0.388208	0.000000	0.000000	2.000000	69.000000	0.000000
3006.763233	0.022666	0.568469	0.222192	84.766281	55.765114	78.479301	1.670130	0.000000	-4.712820	0.000000	0.000000	0.000000	0.559552	0.036802	-0.388208	0.000000	0.000000	2.000000	69.000000	0.000000
3006.766566	0.024522	0.568564	0.220845	85.105148	54.620483	77.563812	1.643545	0.000000	-4.722156	0.000000	0.000000	0.000000	0.556902	0.028402	-0.404232	0.000000	0.000000	2.000000	69.000000	0.000000
3006.769900	0.024522	0.568564	0.220845	85.105148	54.620483	77.563812	1.643545	0.000000	-4.722156	0.000000	0.000000	0.000000	0.556902	0.028402	-0.404232	0.000000	0.000000	2.000000	69.000000	0.000000
3006.773233	0.024522	0.568564	0.220845	85.105148	54.620483	77.563812	1.643545	0.000000	-4.722156	0.000000	0.000000	0.000000	0.556902	0.028402	-0.404232	0.000000	0.000000	2.000000	69.000000	0.000000
3006.776566	0.026401	0.568588	0.219416	85.427185	53.527279	76.472580	1.617008	0.000000	-4.731309	0.000000	0.000000	0.000000	0.563449	0.007257	-0.428669	0.000000	0.000000	2.000000	69.000000	0.000000
3006.779900	0.026401	0.568588	0.219416	85.427185	53.527279	76.472580	1.617008	0.000000	-4.731309	0.000000	0.000000	0.000000	0.563449	0.007257	-0.428669	0.000000	0.000000	2.000000	69.000000	0.000000
3006.783233	0.026401	0.568588	0.219416	85.427185	53.527279	76.472580	1.617008	0.000000	-4.731309	0.000000	0.000000	0.000000	0.563449	0.007257	-0.428669	0.000000	0.000000	2.000000	69.000000	0.000000
3006.786566	0.028268	0.568542	0.217906	85.720985	52.705612	75.736702	1.590096	0.000000	-4.740421	0.000000	0.000000	0.000000	0.560116	-0.013864	-0.452932	0.000000	0.000000	2.000000	69.000000	0.000000
3006.789900	0.028268	0.568542	0.217906	85.720985	52.705612	75.736702	1.590096	0.000000	-4.740421	0.000000	0.000000	0.000000	0.560116	-0.013864	-0.452932	0.000000	0.000000	2.000000	69.000000	0.000000
3006.793233	0.028268	0.568542	0.217906	85.720985	52.705612	75.736702	1.590096	0.000000	-4.740421	0.000000	0.000000	0.000000	0.560116	-0.013864	-0.452932	0.000000	0.000000	2.000000	69.000000	0.000000
3006.796566	0.030155	0.568425	0.216313	86.000610	52.158207	75.387184	1.563415	0.000000	-4.749288	0.000000	0.000000	0.000000	0.566167	-0.034905	-0.477806	0.000000	0.000000	2.000000	69.000000	0.000000
3006.799900	0.030155	0.568425	0.216313	86.000610	52.158207	75.387184	1.563415	0.000000	-4.749288	0.000000	0.000000	0.000000	0.566167	-0.034905	-0.477806	0.000000	0.000000	2.000000	69.000000	0.000000
3006.803233	0.030155	0.568425	0.216313	86.000610	52.158207	75.387184	1.563415	0.000000	-4.749288	0.000000	0.000000	0.000000	0.566167	-0.034905	-0.477806	0.000000	0.000000	2.000000	69.000000	0.000000
3006.806566	0.032124	0.568291	0.214608	86.289177	51.502186	75.489769	1.536341	0.000000	-4.758115	0.000000	0.000000	0.000000	0.590707	-0.040156	-0.511507	0.000000	0.000000	2.000000	69.000000	0.000000
3006.809900	0.032124	0.568291	0.214608	86.289177	51.502186	75.489769	1.536341	0.000000	-4.758115	0.000000	0.000000	0.000000	0.590707	-0.040156	-0.511507	0.000000	0.000000	2.000000	69.000000	0.000000
3006.813233	0.032124	0.568291	0.214608	86.289177	51.502186	75.489769	1.536341	0.000000	-4.758115	0.000000	0.000000	0.000000	0.590707	-0.040156	-0.511507	0.000000	0.000000	2.000000	69.000000	0.000000
3006.816566	0.034079	0.568088	0.212820	86.622925	50.369770	75.402702	1.507779	0.000000	-4.767242	0.000000	0.000000	0.000000	0.586495	-0.061152	-0.536577	0.000000	0.000000	2.000000	69.000000	0.000000
3006.819900	0.034079	0.568088	0.212820	86.622925	50.369770	75.402702	1.507779	0.000000	-4.767242	0.000000	0.000000	0.000000	0.586495	-0.061152	-0.536577	0.000000	0.000000	2.000000	69.000000	0.000000
3006.823233	0.034079	0.568088	0.212820	86.622925	50.369770	75.402702	1.507779	0.000000	-4.767242	0.000000	0.000000	0.000000	0.586495	-0.061152	-0.536577	0.000000	0.000000	2.000000	69.000000	0.000000
3006.826566	0.036117	0.567841	0.210988	87.000038	48.083599	73.625366	1.479409	0.000000	-4.776123	0.000000	0.000000	0.000000	0.611352	-0.074118	-0.549450	0.000000	0.000000	2.000000	69.000000	0.000000
3006.829900	0.036117	0.567841	0.210988	87.000038	48.083599	73.625366	1.479409	0.000000	-4.776123	0.000000	0.000000	0.000000	0.611352	-0.074118	-0.549450	0.000000	0.000000	2.000000	69.000000	0.000000
3006.833233	0.036117	0.567841	0.210988	87.000038	48.083599	73.625366	1.479409	0.000000	-4.776123	0.000000	0.000000	0.000000	0.611352	-0.074118	-0.549450	0.000000	0.000000	2.000000	69.000000	0.000000
3006.836566	0.038170	0.567524	0.209070	87.367386	45.491524	70.979980	1.448946	0.000000	-4.785453	0.000000	0.000000	0.000000	0.616090	-0.094977	-0.575578	0.000000	0.000000	2.000000	69.000000	0.000000
3006.839900	0.038170	0.567524	0.209070	87.367386	45.491524	70.979980	1.448946	0.000000	-4.785453	0.000000	0.000000	0.000000	0.616090	-0.094977	-0.575578	0.000000	0.000000	2.000000	69.000000	0.000000
3006.843233	0.038170	0.567524	0.209070	87.367386	45.491524	70.979980	1.448946	0.000000	-4.785453	0.000000	0.000000	0.000000	0.616090	-0.094977	-0.575578	0.000000	0.000000	2.000000	69.000000	0.000000
3006.846566	0.040272	0.567144	0.207094	87.636604	43.890179	69.230438	1.417977	0.000000	-4.794720	0.000000	0.000000	0.000000	0.630559	-0.114083	-0.592629	0.000000	0.000000	2.000000	69.000000	0.000000
3006.849900	0.040272	0.567144	0.207094	87.636604	43.890179	69.230438	1.417977	0.000000	-4.794720	0.000000	0.000000	0.000000	0.630559	-0.114083	-0.592629	0.000000	0.000000	2.000000	69.000000	0.000000
3006.853233	0.040272	0.567144	0.207094	87.636604	43.890179	69.230438	1.417977	0.000000	-4.794720	0.000000	0.000000	0.000000	0.630559	-0.114083	-0.592629	0.000000	0.000000	2.000000	69.000000	0.000000
3006.856566	0.042447	0.566668	0.204979	87.779655	45.142792	70.453873	1.385569	0.000000	-4.804186	0.000000	0.000000	0.000000	0.652587	-0.142621	-0.634707	0.000000	0.000000	2.000000	69.000000	0.000000
3006.859900	0.042447	0.566668	0.204979	87.779655	45.142792	70.453873	1.385569	0.000000	-4.804186	0.000000	0.000000	0.000000	0.652587	-0.142621	-0.634707	0.000000	0.000000	2.000000	69.000000	0.000000
3006.863233	0.042447	0.566668	0.204979	87.779655	45.142792	70.453873	1.385569	0.000000	-4.804186	0.000000	0.000000	0.000000	0.652587	-0.142621	-0.634707	0.000000	0.000000	2.000000	69.000000	0.000000
3006.866566	0.044600	0.566155	0.202735	87.856888	48.048641	73.572914	1.351601	0.000000	-4.813852	0.000000	0.000000	0.000000	0.645874	-0.153954	-0.673249	0.000000	0.000000	2.000000	69.000000	0.000000
3006.869900	0.044600	0.566155	0.202735	87.856888	48.048641	73.572914	1.351601	0.000000	-4.813852	0.000000	0.000000	0.000000	0.645874	-0.153954	-0.673249	0.000000	0.000000	2.000000	69.000000	0.000000
3006.873233	0.044600	0.566155	0.202735	87.856888	48.048641	73.572914	1.351601	0.000000	-4.813852	0.000000	0.000000	0.000000	0.645874	-0.153954	-0.673249	0.000000	0.000000	2.000000	69.000000	0.000000
3006.876566	0.046790	0.565656	0.200331	87.938156	50.725182	76.541504	1.317987	0.000000	-4.823164	0.000000	0.000000	0.000000	0.656927	-0.149849	-0.721162	0.000000	0.000000	2.000000	69.000000	0.000000
3006.879900	0.046790	0.565656	0.200331	87.938156	50.725182	76.541504	1.317987	0.000000	-4.823164	0.000000	0.000000	0.000000	0.656927	-0.149849	-0.721162	0.000000	0.000000	2.000000	69.000000	0.000000
3006.883233	0.046790	0.565656	0.200331	87.938156	50.725182	76.541504	1.317987	0.000000	-4.823164	0.000000	0.000000	0.000000	0.656927	-0.149849	-0.721162	0.000000	0.000000	2.000000	69.000000	0.000000
3006.886566	0.048982	0.565184	0.197748	88.034973	54.466309	80.569191	1.283547	0.000000	-4.832443	0.000000	0.000000	0.000000	0.657486	-0.141397	-0.774899	0.000000	0.000000	2.000000	69.000000	0.000000
3006.889900	0.048982	0.565184	0.197748	88.034973	54.466309	80.569191	1.283547	0.000000	-4.832443	0.000000	0.000000	0.000000	0.657486	-0.141397	-0.774899	0.000000	0.000000	2.000000	69.000000	0.000000
3006.893233	0.048982	0.565184	0.197748	88.034973	54.466309	80.569191	1.283547	0.000000	-4.832443	0.000000	0.000000	0.000000	0.657486	-0.141397	-0.774899	0.000000	0.000000	2.000000	69.000000	0.000000
3006.896566	0.051178	0.564752	0.195051	88.105553	59.482990	86.096825	1.249083	0.000000	-4.841465	0.000000	0.000000	0.000000	0.658929	-0.129830	-0.808872	0.000000	0.000000	2.000000	69.000000	0.000000
3006.899900	0.051178	0.564752	0.195051	88.105553	59.482990	86.096825	1.249083	0.000000	-4.841465	0.000000	0.000000	0.000000	0.658929	-0.129830	-0.808872	0.000000	0.000000	2.000000	69.000000	0.000000
3006.903233	0.051178	0.564752	0.195051	88.105553	59.482990	86.096825	1.249083	0.000000	-4.841465	0.000000	0.000000	0.000000	0.658929	-0.129830	-0.808872	0.000000	0.000000	2.000000	69.000000	0.000000
3006.906566	0.053375	0.564387	0.192201	88.103394	65.663116	93.045937	1.214059	0.000000	-4.850367	0.000000	0.000000	0.000000	0.658905	-0.109509	-0.855115	0.000000	0.000000	2.000000	69.000000	0.000000
3006.909900	0.053375	0.564387	0.192201	88.103394	65.663116	93.045937	1.214059	0.000000	-4.850367	0.000000	0.000000	0.000000	0.658905	-0.109509	-0.855115	0.000000	0.000000	2.000000	69.000000	0.000000
3006.913233	0.053375	0.564387	0.192201	88.103394	65.663116	93.045937	1.214059	0.000000	-4.850367	0.000000	0.000000	0.000000	0.658905	-0.109509	-0.855115	0.000000	0.000000	2.000000	69.000000	0.000000
3006.916566	0.055606	0.564064	0.189266	88.018806	71.257370	99.249352	1.178747	0.000000	-4.859069	0.000000	0.000000	0.000000	0.669351	-0.096848	-0.880366	0.000000	0.000000	2.000000	69.000000	0.000000
3006.919900	0.055606	0.564064	0.189266	88.018806	71.257370	99.249352	1.178747	0.000000	-4.859069	0.000000	0.000000	0.000000	0.669351	-0.096848	-0.880366	0.000000	0.000000	2.000000	69.000000	0.000000
3006.923233	0.055606	0.564064	0.189266	88.018806	71.257370	99.249352	1.178747	0.000000	-4.859069	0.000000	0.000000	0.000000	0.669351	-0.096848	-0.880366	0.000000	0.000000	2.000000	69.000000	0.000000
3006.926566	0.057871	0.563838	0.186255	87.866226	74.800636	103.070015	1.141810	0.000000	-4.867882	0.000000	0.000000	0.000000	0.679506	-0.067715	-0.903386	0.000000	0.000000	2.000000	69.000000	0.000000
3006.929900	0.057871	0.563838	0.186255	87.866226	74.800636	103.070015	1.141810	0.000000	-4.867882	0.000000	0.000000	0.000000	0.679506	-0.067715	-0.903386	0.000000	0.000000	2.000000	69.000000	0.000000
3006.933233	0.057871	0.563838	0.186255	87.866226	74.800636	103.070015	1.141810	0.000000	-4.867882	0.000000	0.000000	0.000000	0.679506	-0.067715	-0.903386	0.000000	0.000000	2.000000	69.000000	0.000000
3006.936566	0.060168	0.563673	0.183172	87.655907	76.823532	105.138893	1.103090	0.000000	-4.876801	0.000000	0.000000	0.000000	0.689327	-0.049564	-0.924898	0.000000	0.000000	2.000000	69.000000	0.000000
3006.939900	0.060168	0.563673	0.183172	87.655907	76.823532	105.138893	1.103090	0.000000	-4.876801	0.000000	0.000000	0.000000	0.689327	-0.049564	-0.924898	0.000000	0.000000	2.000000	69.000000	0.000000
3006.943233	0.060168	0.563673	0.183172	87.655907	76.823532	105.138893	1.103090	0.000000	-4.876801	0.000000	0.000000	0.000000	0.689327	-0.049564	-0.924898	0.000000	0.000000	2.000000	69.000000	0.000000
3006.946566	0.062531	0.563573	0.180048	87.395714	77.289803	105.703445	1.062441	0.000000	-4.885818	0.000000	0.000000	0.000000	0.708750	-0.029972	-0.937166	0.000000	0.000000	2.000000	69.000000	0.000000
3006.949900	0.062531	0.563573	0.180048	87.395714	77.289803	105.703445	1.062441	0.000000	-4.885818	0.000000	0.000000	0.000000	0.708750	-0.029972	-0.937166	0.000000	0.000000	2.000000	69.000000	0.000000
3006.953233	0.062531	0.563573	0.180048	87.395714	77.289803	105.703445	1.062441	0.000000	-4.885818	0.000000	0.000000	0.000000	0.708750	-0.029972	-0.937166	0.000000	0.000000	2.000000	69.000000	0.000000
3006.956566	0.064898	0.563558	0.176903	87.112015	76.198677	105.204926	1.018702	0.000000	-4.895124	0.000000	0.000000	0.000000	0.710059	-0.004617	-0.943476	0.000000	0.000000	2.000000	69.000000	0.000000
3006.959900	0.064898	0.563558	0.176903	87.112015	76.198677	105.204926	1.018702	0.000000	-4.895124	0.000000	0.000000	0.000000	0.710059	-0.004617	-0.943476	0.000000	0.000000	2.000000	69.000000	0.000000
3006.963233	0.064898	0.563558	0.176903	87.112015	76.198677	105.204926	1.018702	0.000000	-4.895124	0.000000	0.000000	0.000000	0.710059	-0.004617	-0.943476	0.000000	0.000000	2.000000	69.000000	0.000000
3006.966566	0.067328	0.563626	0.173731	86.863937	73.685280	103.624367	0.973155	0.000000	-4.904383	0.000000	0.000000	0.000000	0.729169	0.020413	-0.951664	0.000000	0.000000	2.000000	69.000000	0.000000
3006.969900	0.067328	0.563626	0.173731	86.863937	73.685280	103.624367	0.973155	0.000000	-4.904383	0.000000	0.000000	0.000000	0.729169	0.020413	-0.951664	0.000000	0.000000	2.000000	69.000000	0.000000
3006.973233	0.067328	0.563626	0.173731	86.863937	73.685280	103.624367	0.973155	0.000000	-4.904383	0.000000	0.000000	0.000000	0.729169	0.020413	-0.951664	0.000000	0.000000	2.000000	69.000000	0.000000
3006.976566	0.069821	0.563776	0.170531	86.743042	69.780930	100.065590	0.924093	0.000000	-4.913863	0.000000	0.000000	0.000000	0.747837	0.045091	-0.960034	0.000000	0.000000	2.000000	69.000000	0.000000
3006.979900	0.069821	0.563776	0.170531	86.743042	69.780930	100.065590	0.924093	0.000000	-4.913863	0.000000	0.000000	0.000000	0.747837	0.045091	-0.960034	0.000000	0.000000	2.000000	69.000000	0.000000
3006.983233	0.069821	0.563776	0.170531	86.743042	69.780930	100.065590	0.924093	0.000000	-4.913863	0.000000	0.000000	0.000000	0.747837	0.045091	-0.960034	0.000000	0.000000	2.000000	69.000000	0.000000
3006.986566	0.072344	0.563953	0.167297	86.663696	65.383095	95.476509	0.871309	0.000000	-4.923497	0.000000	0.000000	0.000000	0.756856	0.053113	-0.970216	0.000000	0.000000	2.000000	69.000000	0.000000
3006.989900	0.072344	0.563953	0.167297	86.663696	65.383095	95.476509	0.871309	0.000000	-4.923497	0.000000	0.000000	0.000000	0.756856	0.053113	-0.970216	0.000000	0.000000	2.000000	69.000000	0.000000
3006.993233	0.072344	0.563953	0.167297	86.663696	65.383095	95.476509	0.871309	0.000000	-4.923497	0.000000	0.000000	0.000000	0.756856	0.053113	-0.970216	0.000000	0.000000	2.000000	69.000000	0.000000
3006.996566	0.074867	0.564122	0.164038	86.572571	61.357788	91.346802	0.815485	0.000000	-4.933050	0.000000	0.000000	0.000000	0.756875	0.050726	-0.977731	0.000000	0.000000	2.000000	69.000000	0.000000
3006.999900	0.074867	0.564122	0.164038	86.572571	61.357788	91.346802	0.815485	0.000000	-4.933050	0.000000	0.000000	0.000000	0.756875	0.050726	-0.977731	0.000000	0.000000	2.000000	69.000000	0.000000
3007.003233	0.074867	0.564122	0.164038	86.572571	61.357788	91.346802	0.815485	0.000000	-4.933050	0.000000	0.000000	0.000000	0.756875	0.050726	-0.977731	0.000000	0.000000	2.000000	69.000000	0.000000
3007.006566	0.077338	0.564275	0.160817	86.489555	57.616512	87.401901	0.757238	0.000000	-4.942326	0.000000	0.000000	0.000000	0.741200	0.045938	-0.966311	0.000000	0.000000	2.000000	69.000000	0.000000
3007.009900	0.077338	0.564275	0.160817	86.489555	57.616512	87.401901	0.757238	0.000000	-4.942326	0.000000	0.000000	0.000000	0.741200	0.045938	-0.966311	0.000000	0.000000	2.000000	69.000000	0.000000
3007.013233	0.077338	0.564275	0.160817	86.489555	57.616512	87.401901	0.757238	0.000000	-4.942326	0.000000	0.000000	0.000000	0.741200	0.045938	-0.966311	0.000000	0.000000	2.000000	69.000000	0.000000
3007.016566	0.079721	0.564387	0.157589	86.389740	54.819435	84.655464	0.697708	0.000000	-4.951081	0.000000	0.000000	0.000000	0.715146	0.033472	-0.968477	0.000000	0.000000	2.000000	69.000000	0.000000
3007.019900	0.079721	0.564387	0.157589	86.389740	54.819435	84.655464	0.697708	0.000000	-4.951081	0.000000	0.000000	0.000000	0.715146	0.033472	-0.968477	0.000000	0.000000	2.000000	69.000000	0.000000
3007.023233	0.079721	0.564387	0.157589	86.389740	54.819435	84.655464	0.697708	0.000000	-4.951081	0.000000	0.000000	0.000000	0.715146	0.033472	-0.968477	0.000000	0.000000	2.000000	69.000000	0.000000
3007.026566	0.081993	0.564443	0.154379	86.288910	53.103443	83.606453	0.638140	0.000000	-4.959111	0.000000	0.000000	0.000000	0.681466	0.017008	-0.962977	0.000000	0.000000	2.000000	69.000000	0.000000
3007.029900	0.081993	0.564443	0.154379	86.288910	53.103443	83.606453	0.638140	0.000000	-4.959111	0.000000	0.000000	0.000000	0.681466	0.017008	-0.962977	0.000000	0.000000	2.000000	69.000000	0.000000
3007.033233	0.081993	0.564443	0.154379	86.288910	53.103443	83.606453	0.638140	0.000000	-4.959111	0.000000	0.000000	0.000000	0.681466	0.017008	-0.962977	0.000000	0.000000	2.000000	69.000000	0.000000
3007.036566	0.084175	0.564453	0.151128	86.221771	52.073921	83.471550	0.579282	0.000000	-4.966330	0.000000	0.000000	0.000000	0.654583	0.002988	-0.975190	0.000000	0.000000	2.000000	69.000000	0.000000
3007.039900	0.084175	0.564453	0.151128	86.221771	52.073921	83.471550	0.579282	0.000000	-4.966330	0.000000	0.000000	0.000000	0.654583	0.002988	-0.975190	0.000000	0.000000	2.000000	69.000000	0.000000
3007.043233	0.084175	0.564453	0.151128	86.221771	52.073921	83.471550	0.579282	0.000000	-4.966330	0.000000	0.000000	0.000000	0.654583	0.002988	-0.975190	0.000000	0.000000	2.000000	69.000000	0.000000
3007.046566	0.086331	0.564476	0.147874	86.192345	51.689281	84.060059	0.520718	0.000000	-4.972811	0.000000	0.000000	0.000000	0.646958	0.006923	-0.976209	0.000000	0.000000	2.000000	69.000000	0.000000
3007.049900	0.086331	0.564476	0.147874	86.192345	51.689281	84.060059	0.520718	0.000000	-4.972811	0.000000	0.000000	0.000000	0.646958	0.006923	-0.976209	0.000000	0.000000	2.000000	69.000000	0.000000
3007.053233	0.086331	0.564476	0.147874	86.192345	51.689281	84.060059	0.520718	0.000000	-4.972811	0.000000	0.000000	0.000000	0.646958	0.006923	-0.976209	0.000000	0.000000	2.000000	69.000000	0.000000
3007.056566	0.088484	0.564486	0.144562	86.196869	51.839062	84.945030	0.460207	0.000000	-4.978776	0.000000	0.000000	0.000000	0.645676	0.002933	-0.993646	0.000000	0.000000	2.000000	69.000000	0.000000
3007.059900	0.088484	0.564486	0.144562	86.196869	51.839062	84.945030	0.460207	0.000000	-4.978776	0.000000	0.000000	0.000000	0.645676	0.002933	-0.993646	0.000000	0.000000	2.000000	69.000000	0.000000
3007.063233	0.088484	0.564486	0.144562	86.196869	51.839062	84.945030	0.460207	0.000000	-4.978776	0.000000	0.000000	0.000000	0.645676	0.002933	-0.993646	0.000000	0.000000	2.000000	69.000000	0.000000
3007.066566	0.090664	0.564522	0.141217	86.237457	52.513485	86.202927	0.397059	0.000000	-4.984209	0.000000	0.000000	0.000000	0.653947	0.010767	-1.003427	0.000000	0.000000	2.000000	69.000000	0.000000
3007.069900	0.090664	0.564522	0.141217	86.237457	52.513485	86.202927	0.397059	0.000000	-4.984209	0.000000	0.000000	0.000000	0.653947	0.010767	-1.003427	0.000000	0.000000	2.000000	69.000000	0.000000
3007.073233	0.090664	0.564522	0.141217	86.237457	52.513485	86.202927	0.397059	0.000000	-4.984209	0.000000	0.000000	0.000000	0.653947	0.010767	-1.003427	0.000000	0.000000	2.000000	69.000000	0.000000
3007.076566	0.092766	0.564577	0.137914	86.320915	53.718441	87.860054	0.329851	0.000000	-4.989108	0.000000	0.000000	0.000000	0.630631	0.016445	-0.990915	0.000000	0.000000	2.000000	69.000000	0.000000
3007.079900	0.092766	0.564577	0.137914	86.320915	53.718441	87.860054	0.329851	0.000000	-4.989108	0.000000	0.000000	0.000000	0.630631	0.016445	-0.990915	0.000000	0.000000	2.000000	69.000000	0.000000
3007.083233	0.092766	0.564577	0.137914	86.320915	53.718441	87.860054	0.329851	0.000000	-4.989108	0.000000	0.000000	0.000000	0.630631	0.016445	-0.990915	0.000000	0.000000	2.000000	69.000000	0.000000
3007.086566	0.094816	0.564579	0.134625	86.464592	55.253036	89.692871	0.261918	0.000000	-4.993135	0.000000	0.000000	0.000000	0.615027	0.000489	-0.986728	0.000000	0.000000	2.000000	69.000000	0.000000
3007.089900	0.094816	0.564579	0.134625	86.464592	55.253036	89.692871	0.261918	0.000000	-4.993135	0.000000	0.000000	0.000000	0.615027	0.000489	-0.986728	0.000000	0.000000	2.000000	69.000000	0.000000
3007.093233	0.094816	0.564579	0.134625	86.464592	55.253036	89.692871	0.261918	0.000000	-4.993135	0.000000	0.000000	0.000000	0.615027	0.000489	-0.986728	0.000000	0.000000	2.000000	69.000000	0.000000
3007.096566	0.096764	0.564567	0.131390	86.657310	56.800217	91.225662	0.192402	0.000000	-4.996297	0.000000	0.000000	0.000000	0.584371	-0.003473	-0.970428	0.000000	0.000000	2.000000	69.000000	0.000000
3007.099900	0.096764	0.564567	0.131390	86.657310	56.800217	91.225662	0.192402	0.000000	-4.996297	0.000000	0.000000	0.000000	0.584371	-0.003473	-0.970428	0.000000	0.000000	2.000000	69.000000	0.000000
3007.103233	0.096764	0.564567	0.131390	86.657310	56.800217	91.225662	0.192402	0.000000	-4.996297	0.000000	0.000000	0.000000	0.584371	-0.003473	-0.970428	0.000000	0.000000	2.000000	69.000000	0.000000
3007.106566	0.098590	0.564549	0.128252	86.843964	58.462677	93.061127	0.123121	0.000000	-4.998484	0.000000	0.000000	0.000000	0.547838	-0.005278	-0.941337	0.000000	0.000000	2.000000	69.000000	0.000000
3007.109900	0.098590	0.564549	0.128252	86.843964	58.462677	93.061127	0.123121	0.000000	-4.998484	0.000000	0.000000	0.000000	0.547838	-0.005278	-0.941337	0.000000	0.000000	2.000000	69.000000	0.000000
3007.113233	0.098590	0.564549	0.128252	86.843964	58.462677	93.061127	0.123121	0.000000	-4.998484	0.000000	0.000000	0.000000	0.547838	-0.005278	-0.941337	0.000000	0.000000	2.000000	69.000000	0.000000
3007.116566	0.100290	0.564552	0.125171	86.998146	60.434093	95.638794	0.054975	0.000000	-4.999698	0.000000	0.000000	0.000000	0.509994	0.000785	-0.924339	0.000000	0.000000	2.000000	69.000000	0.000000
3007.119900	0.100290	0.564552	0.125171	86.998146	60.434093	95.638794	0.054975	0.000000	-4.999698	0.000000	0.000000	0.000000	0.509994	0.000785	-0.924339	0.000000	0.000000	2.000000	69.000000	0.000000
3007.123233	0.100290	0.564552	0.125171	86.998146	60.434093	95.638794	0.054975	0.000000	-4.999698	0.000000	0.000000	0.000000	0.509994	0.000785	-0.924339	0.000000	0.000000	2.000000	69.000000	0.000000
3007.126566	0.101921	0.564575	0.122139	87.121590	62.128563	97.832794	-0.011574	0.000000	-4.999987	0.000000	0.000000	0.000000	0.489352	0.006809	-0.909765	0.000000	0.000000	2.000000	69.000000	0.000000
3007.129900	0.101921	0.564575	0.122139	87.121590	62.128563	97.832794	-0.011574	0.000000	-4.999987	0.000000	0.000000	0.000000	0.489352	0.006809	-0.909765	0.000000	0.000000	2.000000	69.000000	0.000000
3007.133233	0.101921	0.564575	0.122139	87.121590	62.128563	97.832794	-0.011574	0.000000	-4.999987	0.000000	0.000000	0.000000	0.489352	0.006809	-0.909765	0.000000	0.000000	2.000000	69.000000	0.000000
3007.136566	0.103474	0.564623	0.119098	87.220818	63.488625	99.213257	-0.078627	0.000000	-4.999382	0.000000	0.000000	0.000000	0.466011	0.014572	-0.912254	0.000000	0.000000	2.000000	69.000000	0.000000
3007.139900	0.103474	0.564623	0.119098	87.220818	63.488625	99.213257	-0.078627	0.000000	-4.999382	0.000000	0.000000	0.000000	0.466011	0.014572	-0.912254	0.000000	0.000000	2.000000	69.000000	0.000000
3007.143233	0.103474	0.564623	0.119098	87.220818	63.488625	99.213257	-0.078627	0.000000	-4.999382	0.000000	0.000000	0.000000	0.466011	0.014572	-0.912254	0.000000	0.000000	2.000000	69.000000	0.000000
3007.146566	0.104979	0.564665	0.116050	87.287041	64.192894	99.769257	-0.145797	0.000000	-4.997874	0.000000	0.000000	0.000000	0.451371	0.012633	-0.914327	0.000000	0.000000	2.000000	69.000000	0.000000
3007.149900	0.104979	0.564665	0.116050	87.287041	64.192894	99.769257	-0.145797	0.000000	-4.997874	0.000000	0.000000	0.000000	0.451371	0.012633	-0.914327	0.000000	0.000000	2.000000	69.000000	0.000000
3007.153233	0.104979	0.564665	0.116050	87.287041	64.192894	99.769257	-0.145797	0.000000	-4.997874	0.000000	0.000000	0.000000	0.451371	0.012633	-0.914327	0.000000	0.000000	2.000000	69.000000	0.000000
3007.156566	0.106385	0.564689	0.113027	87.313866	64.289207	99.922913	-0.214316	0.000000	-4.995404	0.000000	0.000000	0.000000	0.421788	0.007021	-0.906855	0.000000	0.000000	2.000000	69.000000	0.000000
3007.159900	0.106385	0.564689	0.113027	87.313866	64.289207	99.922913	-0.214316	0.000000	-4.995404	0.000000	0.000000	0.000000	0.421788	0.007021	-0.906855	0.000000	0.000000	2.000000	69.000000	0.000000
3007.163233	0.106385	0.564689	0.113027	87.313866	64.289207	99.922913	-0.214316	0.000000	-4.995404	0.000000	0.000000	0.000000	0.421788	0.007021	-0.906855	0.000000	0.000000	2.000000	69.000000	0.000000
3007.166566	0.107724	0.564713	0.110041	87.299477	63.699341	99.551064	-0.281997	0.000000	-4.992042	0.000000	0.000000	0.000000	0.401609	0.007227	-0.895965	0.000000	0.000000	2.000000	69.000000	0.000000
3007.169900	0.107724	0.564713	0.110041	87.299477	63.699341	99.551064	-0.281997	0.000000	-4.992042	0.000000	0.000000	0.000000	0.401609	0.007227	-0.895965	0.000000	0.000000	2.000000	69.000000	0.000000
3007.173233	0.107724	0.564713	0.110041	87.299477	63.699341	99.551064	-0.281997	0.000000	-4.992042	0.000000	0.000000	0.000000	0.401609	0.007227	-0.895965	0.000000	0.000000	2.000000	69.000000	0.000000
3007.176566	0.108986	0.564712	0.107039	87.263977	62.644337	98.491722	-0.350078	0.000000	-4.987729	0.000000	0.000000	0.000000	0.378737	-0.000364	-0.900657	0.000000	0.000000	2.000000	69.000000	0.000000
3007.179900	0.108986	0.564712	0.107039	87.263977	62.644337	98.491722	-0.350078	0.000000	-4.987729	0.000000	0.000000	0.000000	0.378737	-0.000364	-0.900657	0.000000	0.000000	2.000000	69.000000	0.000000
3007.183233	0.108986	0.564712	0.107039	87.263977	62.644337	98.491722	-0.350078	0.000000	-4.987729	0.000000	0.000000	0.000000	0.378737	-0.000364	-0.900657	0.000000	0.000000	2.000000	69.000000	0.000000
3007.186566	0.110184	0.564680	0.104080	87.228508	61.759335	97.475273	-0.418283	0.000000	-4.982473	0.000000	0.000000	0.000000	0.359503	-0.009436	-0.887649	0.000000	0.000000	2.000000	69.000000	0.000000
3007.189900	0.110184	0.564680	0.104080	87.228508	61.759335	97.475273	-0.418283	0.000000	-4.982473	0.000000	0.000000	0.000000	0.359503	-0.009436	-0.887649	0.000000	0.000000	2.000000	69.000000	0.000000
3007.193233	0.110184	0.564680	0.104080	87.228508	61.759335	97.475273	-0.418283	0.000000	-4.982473	0.000000	0.000000	0.000000	0.359503	-0.009436	-0.887649	0.000000	0.000000	2.000000	69.000000	0.000000
3007.196566	0.111301	0.564617	0.101069	87.202011	61.036873	96.679428	-0.486930	0.000000	-4.976233	0.000000	0.000000	0.000000	0.334895	-0.019038	-0.903229	0.000000	0.000000	2.000000	69.000000	0.000000
3007.199900	0.111301	0.564617	0.101069	87.202011	61.036873	96.679428	-0.486930	0.000000	-4.976233	0.000000	0.000000	0.000000	0.334895	-0.019038	-0.903229	0.000000	0.000000	2.000000	69.000000	0.000000
3007.203233	0.111301	0.564617	0.101069	87.202011	61.036873	96.679428	-0.486930	0.000000	-4.976233	0.000000	0.000000	0.000000	0.334895	-0.019038	-0.903229	0.000000	0.000000	2.000000	69.000000	0.000000
3007.206566	0.112403	0.564536	0.098070	87.192993	60.782169	96.366837	-0.555594	0.000000	-4.969035	0.000000	0.000000	0.000000	0.330703	-0.024292	-0.899590	0.000000	0.000000	2.000000	69.000000	0.000000
3007.209900	0.112403	0.564536	0.098070	87.192993	60.782169	96.366837	-0.555594	0.000000	-4.969035	0.000000	0.000000	0.000000	0.330703	-0.024292	-0.899590	0.000000	0.000000	2.000000	69.000000	0.000000
3007.213233	0.112403	0.564536	0.098070	87.192993	60.782169	96.366837	-0.555594	0.000000	-4.969035	0.000000	0.000000	0.000000	0.330703	-0.024292	-0.899590	0.000000	0.000000	2.000000	69.000000	0.000000
3007.216566	0.113490	0.564427	0.094945	87.205933	61.023678	96.641663	-0.620149	0.000000	-4.903514	0.000000	0.000000	0.000000	0.326173	-0.032492	-0.937650	0.000000	0.000000	2.000000	69.000000	0.000000
3007.219900	0.113490	0.564427	0.094945	87.205933	61.023678	96.641663	-0.620149	0.000000	-4.903514	0.000000	0.000000	0.000000	0.326173	-0.032492	-0.937650	0.000000	0.000000	2.000000	69.000000	0.000000
3007.223233	0.113490	0.564427	0.094945	87.205933	61.023678	96.641663	-0.620149	0.000000	-4.903514	0.000000	0.000000	0.000000	0.326173	-0.032492	-0.937650	0.000000	0.000000	2.000000	69.000000	0.000000
3007.226566	0.114501	0.564245	0.091794	87.243309	61.718220	97.489738	-0.674511	0.000000	-4.747239	0.000000	0.000000	0.000000	0.303088	-0.054824	-0.945123	0.000000	0.000000	2.000000	69.000000	0.000000
3007.229900	0.114501	0.564245	0.091794	87.243309	61.718220	97.489738	-0.674511	0.000000	-4.747239	0.000000	0.000000	0.000000	0.303088	-0.054824	-0.945123	0.000000	0.000000	2.000000	69.000000	0.000000
3007.233233	0.114501	0.564245	0.091794	87.243309	61.718220	97.489738	-0.674511	0.000000	-4.747239	0.000000	0.000000	0.000000	0.303088	-0.054824	-0.945123	0.000000	0.000000	2.000000	69.000000	0.000000
3007.236566	0.115445	0.564053	0.088543	87.303398	62.400158	98.271034	-0.725026	0.000000	-4.589718	0.000000	0.000000	0.000000	0.283448	-0.057366	-0.975428	0.000000	0.000000	2.000000	69.000000	0.000000
3007.239900	0.115445	0.564053	0.088543	87.303398	62.400158	98.271034	-0.725026	0.000000	-4.589718	0.000000	0.000000	0.000000	0.283448	-0.057366	-0.975428	0.000000	0.000000	2.000000	69.000000	0.000000
3007.243233	0.115445	0.564053	0.088543	87.303398	62.400158	98.271034	-0.725026	0.000000	-4.589718	0.000000	0.000000	0.000000	0.283448	-0.057366	-0.975428	0.000000	0.000000	2.000000	69.000000	0.000000
3007.246566	0.116297	0.563875	0.085314	87.375793	62.298702	98.141464	-0.772267	0.000000	-4.427147	0.000000	0.000000	0.000000	0.255447	-0.053433	-0.968600	0.000000	0.000000	2.000000	69.000000	0.000000
3007.249900	0.116297	0.563875	0.085314	87.375793	62.298702	98.141464	-0.772267	0.000000	-4.427147	0.000000	0.000000	0.000000	0.255447	-0.053433	-0.968600	0.000000	0.000000	2.000000	69.000000	0.000000
3007.253233	0.116297	0.563875	0.085314	87.375793	62.298702	98.141464	-0.772267	0.000000	-4.427147	0.000000	0.000000	0.000000	0.255447	-0.053433	-0.968600	0.000000	0.000000	2.000000	69.000000	0.000000
3007.256566	0.117007	0.563680	0.082126	87.430367	61.018780	96.984779	-0.814842	0.000000	-4.265713	0.000000	0.000000	0.000000	0.212909	-0.058579	-0.956537	0.000000	0.000000	2.000000	69.000000	0.000000
3007.259900	0.117007	0.563680	0.082126	87.430367	61.018780	96.984779	-0.814842	0.000000	-4.265713	0.000000	0.000000	0.000000	0.212909	-0.058579	-0.956537	0.000000	0.000000	2.000000	69.000000	0.000000
3007.263233	0.117007	0.563680	0.082126	87.430367	61.018780	96.984779	-0.814842	0.000000	-4.265713	0.000000	0.000000	0.000000	0.212909	-0.058579	-0.956537	0.000000	0.000000	2.000000	69.000000	0.000000
3007.266566	0.117587	0.563524	0.079027	87.421471	58.805496	94.924568	-0.850327	0.000000	-4.106290	0.000000	0.000000	0.000000	0.174275	-0.046764	-0.929742	0.000000	0.000000	2.000000	69.000000	0.000000
3007.269900	0.117587	0.563524	0.079027	87.421471	58.805496	94.924568	-0.850327	0.000000	-4.106290	0.000000	0.000000	0.000000	0.174275	-0.046764	-0.929742	0.000000	0.000000	2.000000	69.000000	0.000000
3007.273233	0.117587	0.563524	0.079027	87.421471	58.805496	94.924568	-0.850327	0.000000	-4.106290	0.000000	0.000000	0.000000	0.174275	-0.046764	-0.929742	0.000000	0.000000	2.000000	69.000000	0.000000
3007.276566	0.118098	0.563396	0.076029	87.336998	56.764233	92.819557	-0.879372	0.000000	-3.951333	0.000000	0.000000	0.000000	0.153115	-0.038347	-0.899427	0.000000	0.000000	2.000000	69.000000	0.000000
3007.279900	0.118098	0.563396	0.076029	87.336998	56.764233	92.819557	-0.879372	0.000000	-3.951333	0.000000	0.000000	0.000000	0.153115	-0.038347	-0.899427	0.000000	0.000000	2.000000	69.000000	0.000000
3007.283233	0.118098	0.563396	0.076029	87.336998	56.764233	92.819557	-0.879372	0.000000	-3.951333	0.000000	0.000000	0.000000	0.153115	-0.038347	-0.899427	0.000000	0.000000	2.000000	69.000000	0.000000
3007.286566	0.118519	0.563286	0.073160	87.229851	54.659912	90.620911	-0.904892	0.000000	-3.801429	0.000000	0.000000	0.000000	0.126468	-0.033188	-0.860565	0.000000	0.000000	2.000000	69.000000	0.000000
3007.289900	0.118519	0.563286	0.073160	87.229851	54.659912	90.620911	-0.904892	0.000000	-3.801429	0.000000	0.000000	0.000000	0.126468	-0.033188	-0.860565	0.000000	0.000000	2.000000	69.000000	0.000000
3007.293233	0.118519	0.563286	0.073160	87.229851	54.659912	90.620911	-0.904892	0.000000	-3.801429	0.000000	0.000000	0.000000	0.126468	-0.033188	-0.860565	0.000000	0.000000	2.000000	69.000000	0.000000
3007.296566	0.118871	0.563185	0.070378	87.112152	53.272484	89.167717	-0.925970	0.000000	-3.658001	0.000000	0.000000	0.000000	0.105493	-0.030213	-0.834516	0.000000	0.000000	2.000000	69.000000	0.000000
3007.299900	0.118871	0.563185	0.070378	87.112152	53.272484	89.167717	-0.925970	0.000000	-3.658001	0.000000	0.000000	0.000000	0.105493	-0.030213	-0.834516	0.000000	0.000000	2.000000	69.000000	0.000000
3007.303233	0.118871	0.563185	0.070378	87.112152	53.272484	89.167717	-0.925970	0.000000	-3.658001	0.000000	0.000000	0.000000	0.105493	-0.030213	-0.834516	0.000000	0.000000	2.000000	69.000000	0.000000
3007.306566	0.119248	0.563135	0.067634	87.003174	52.638485	88.487556	-0.943552	0.000000	-3.518915	0.000000	0.000000	0.000000	0.113052	-0.015063	-0.823313	0.000000	0.000000	2.000000	69.000000	0.000000
3007.309900	0.119248	0.563135	0.067634	87.003174	52.638485	88.487556	-0.943552	0.000000	-3.518915	0.000000	0.000000	0.000000	0.113052	-0.015063	-0.823313	0.000000	0.000000	2.000000	69.000000	0.000000
3007.313233	0.119248	0.563135	0.067634	87.003174	52.638485	88.487556	-0.943552	0.000000	-3.518915	0.000000	0.000000	0.000000	0.113052	-0.015063	-0.823313	0.000000	0.000000	2.000000	69.000000	0.000000
3007.316566	0.119628	0.563076	0.064944	86.933693	52.624847	88.418404	-0.962394	0.000000	-3.381696	0.000000	0.000000	0.000000	0.113931	-0.017603	-0.806909	0.000000	0.000000	2.000000	69.000000	0.000000
3007.319900	0.119628	0.563076	0.064944	86.933693	52.624847	88.418404	-0.962394	0.000000	-3.381696	0.000000	0.000000	0.000000	0.113931	-0.017603	-0.806909	0.000000	0.000000	2.000000	69.000000	0.000000
3007.323233	0.119628	0.563076	0.064944	86.933693	52.624847	88.418404	-0.962394	0.000000	-3.381696	0.000000	0.000000	0.000000	0.113931	-0.017603	-0.806909	0.000000	0.000000	2.000000	69.000000	0.000000
3007.326566	0.119941	0.563052	0.062233	86.908257	52.958248	88.689476	-0.981382	0.000000	-3.247211	0.000000	0.000000	0.000000	0.094032	-0.007241	-0.813382	0.000000	0.000000	2.000000	69.000000	0.000000
3007.329900	0.119941	0.563052	0.062233	86.908257	52.958248	88.689476	-0.981382	0.000000	-3.247211	0.000000	0.000000	0.000000	0.094032	-0.007241	-0.813382	0.000000	0.000000	2.000000	69.000000	0.000000
3007.333233	0.119941	0.563052	0.062233	86.908257	52.958248	88.689476	-0.981382	0.000000	-3.247211	0.000000	0.000000	0.000000	0.094032	-0.007241	-0.813382	0.000000	0.000000	2.000000	69.000000	0.000000
3007.336566	0.120208	0.563049	0.059583	86.942200	53.581425	89.227676	-0.997054	0.000000	-3.111648	0.000000	0.000000	0.000000	0.080074	-0.001024	-0.795065	0.000000	0.000000	2.000000	69.000000	0.000000
3007.339900	0.120208	0.563049	0.059583	86.942200	53.581425	89.227676	-0.997054	0.000000	-3.111648	0.000000	0.000000	0.000000	0.080074	-0.001024	-0.795065	0.000000	0.000000	2.000000	69.000000	0.000000
3007.343233	0.120208	0.563049	0.059583	86.942200	53.581425	89.227676	-0.997054	0.000000	-3.111648	0.000000	0.000000	0.000000	0.080074	-0.001024	-0.795065	0.000000	0.000000	2.000000	69.000000	0.000000
3007.346566	0.120338	0.563050	0.056934	87.012268	54.862587	90.433723	-1.010400	0.000000	-2.979137	0.000000	0.000000	0.000000	0.039060	0.000398	-0.794589	0.000000	0.000000	2.000000	69.000000	0.000000
3007.349900	0.120338	0.563050	0.056934	87.012268	54.862587	90.433723	-1.010400	0.000000	-2.979137	0.000000	0.000000	0.000000	0.039060	0.000398	-0.794589	0.000000	0.000000	2.000000	69.000000	0.000000
3007.353233	0.120338	0.563050	0.056934	87.012268	54.862587	90.433723	-1.010400	0.000000	-2.979137	0.000000	0.000000	0.000000	0.039060	0.000398	-0.794589	0.000000	0.000000	2.000000	69.000000	0.000000
3007.356566	0.120362	0.563074	0.054298	87.093163	57.079117	92.618301	-1.016910	0.000000	-2.846705	0.000000	0.000000	0.000000	0.007025	0.007256	-0.790865	0.000000	0.000000	2.000000	69.000000	0.000000
3007.359900	0.120362	0.563074	0.054298	87.093163	57.079117	92.618301	-1.016910	0.000000	-2.846705	0.000000	0.000000	0.000000	0.007025	0.007256	-0.790865	0.000000	0.000000	2.000000	69.000000	0.000000
3007.363233	0.120362	0.563074	0.054298	87.093163	57.079117	92.618301	-1.016910	0.000000	-2.846705	0.000000	0.000000	0.000000	0.007025	0.007256	-0.790865	0.000000	0.000000	2.000000	69.000000	0.000000
3007.366566	0.120292	0.563072	0.051724	87.122337	60.227146	95.795502	-1.018081	0.000000	-2.714895	0.000000	0.000000	0.000000	-0.021030	-0.000737	-0.772137	0.000000	0.000000	2.000000	69.000000	0.000000
3007.369900	0.120292	0.563072	0.051724	87.122337	60.227146	95.795502	-1.018081	0.000000	-2.714895	0.000000	0.000000	0.000000	-0.021030	-0.000737	-0.772137	0.000000	0.000000	2.000000	69.000000	0.000000
3007.373233	0.120292	0.563072	0.051724	87.122337	60.227146	95.795502	-1.018081	0.000000	-2.714895	0.000000	0.000000	0.000000	-0.021030	-0.000737	-0.772137	0.000000	0.000000	2.000000	69.000000	0.000000
3007.376566	0.120151	0.563100	0.049196	87.070831	64.499596	100.196503	-1.014576	0.000000	-2.586205	0.000000	0.000000	0.000000	-0.042177	0.008474	-0.758424	0.000000	0.000000	2.000000	69.000000	0.000000
3007.379900	0.120151	0.563100	0.049196	87.070831	64.499596	100.196503	-1.014576	0.000000	-2.586205	0.000000	0.000000	0.000000	-0.042177	0.008474	-0.758424	0.000000	0.000000	2.000000	69.000000	0.000000
3007.383233	0.120151	0.563100	0.049196	87.070831	64.499596	100.196503	-1.014576	0.000000	-2.586205	0.000000	0.000000	0.000000	-0.042177	0.008474	-0.758424	0.000000	0.000000	2.000000	69.000000	0.000000
3007.386566	0.119936	0.563169	0.046692	86.952904	69.051399	104.942741	-1.007546	0.000000	-2.459801	0.000000	0.000000	0.000000	-0.064547	0.020653	-0.751321	0.000000	0.000000	2.000000	69.000000	0.000000
3007.389900	0.119936	0.563169	0.046692	86.952904	69.051399	104.942741	-1.007546	0.000000	-2.459801	0.000000	0.000000	0.000000	-0.064547	0.020653	-0.751321	0.000000	0.000000	2.000000	69.000000	0.000000
3007.393233	0.119936	0.563169	0.046692	86.952904	69.051399	104.942741	-1.007546	0.000000	-2.459801	0.000000	0.000000	0.000000	-0.064547	0.020653	-0.751321	0.000000	0.000000	2.000000	69.000000	0.000000
3007.396566	0.119616	0.563248	0.044289	86.793320	73.250900	109.366104	-0.996788	0.000000	-2.334581	0.000000	0.000000	0.000000	-0.096079	0.023712	-0.720745	0.000000	0.000000	2.000000	69.000000	0.000000
3007.399900	0.119616	0.563248	0.044289	86.793320	73.250900	109.366104	-0.996788	0.000000	-2.334581	0.000000	0.000000	0.000000	-0.096079	0.023712	-0.720745	0.000000	0.000000	2.000000	69.000000	0.000000
3007.403233	0.119616	0.563248	0.044289	86.793320	73.250900	109.366104	-0.996788	0.000000	-2.334581	0.000000	0.000000	0.000000	-0.096079	0.023712	-0.720745	0.000000	0.000000	2.000000	69.000000	0.000000
3007.406566	0.119225	0.563339	0.041916	86.637802	76.748367	113.071793	-0.980775	0.000000	-2.214457	0.000000	0.000000	0.000000	-0.117208	0.027339	-0.711882	0.000000	0.000000	2.000000	69.000000	0.000000
3007.409900	0.119225	0.563339	0.041916	86.637802	76.748367	113.071793	-0.980775	0.000000	-2.214457	0.000000	0.000000	0.000000	-0.117208	0.027339	-0.711882	0.000000	0.000000	2.000000	69.000000	0.000000
3007.413233	0.119225	0.563339	0.041916	86.637802	76.748367	113.071793	-0.980775	0.000000	-2.214457	0.000000	0.000000	0.000000	-0.117208	0.027339	-0.711882	0.000000	0.000000	2.000000	69.000000	0.000000
3007.416566	0.118754	0.563469	0.039634	86.531631	79.428314	115.907860	-0.961240	0.000000	-2.095810	0.000000	0.000000	0.000000	-0.141097	0.038872	-0.684606	0.000000	0.000000	2.000000	69.000000	0.000000
3007.419900	0.118754	0.563469	0.039634	86.531631	79.428314	115.907860	-0.961240	0.000000	-2.095810	0.000000	0.000000	0.000000	-0.141097	0.038872	-0.684606	0.000000	0.000000	2.000000	69.000000	0.000000
3007.423233	0.118754	0.563469	0.039634	86.531631	79.428314	115.907860	-0.961240	0.000000	-2.095810	0.000000	0.000000	0.000000	-0.141097	0.038872	-0.684606	0.000000	0.000000	2.000000	69.000000	0.000000
3007.426566	0.118212	0.563592	0.037365	86.507668	81.309288	117.858208	-0.937724	0.000000	-1.981709	0.000000	0.000000	0.000000	-0.162711	0.037040	-0.680744	0.000000	0.000000	2.000000	69.000000	0.000000
3007.429900	0.118212	0.563592	0.037365	86.507668	81.309288	117.858208	-0.937724	0.000000	-1.981709	0.000000	0.000000	0.000000	-0.162711	0.037040	-0.680744	0.000000	0.000000	2.000000	69.000000	0.000000
3007.433233	0.118212	0.563592	0.037365	86.507668	81.309288	117.858208	-0.937724	0.000000	-1.981709	0.000000	0.000000	0.000000	-0.162711	0.037040	-0.680744	0.000000	0.000000	2.000000	69.000000	0.000000
3007.436566	0.117623	0.563717	0.035209	86.540108	82.539291	119.095390	-0.910606	0.000000	-1.868251	0.000000	0.000000	0.000000	-0.176811	0.037379	-0.646689	0.000000	0.000000	2.000000	69.000000	0.000000
3007.439900	0.117623	0.563717	0.035209	86.540108	82.539291	119.095390	-0.910606	0.000000	-1.868251	0.000000	0.000000	0.000000	-0.176811	0.037379	-0.646689	0.000000	0.000000	2.000000	69.000000	0.000000
3007.443233	0.117623	0.563717	0.035209	86.540108	82.539291	119.095390	-0.910606	0.000000	-1.868251	0.000000	0.000000	0.000000	-0.176811	0.037379	-0.646689	0.000000	0.000000	2.000000	69.000000	0.000000
3007.446566	0.116949	0.563844	0.033111	86.561676	83.366943	119.953995	-0.881137	0.000000	-1.760470	0.000000	0.000000	0.000000	-0.202008	0.038239	-0.629398	0.000000	0.000000	2.000000	69.000000	0.000000
3007.449900	0.116949	0.563844	0.033111	86.561676	83.366943	119.953995	-0.881137	0.000000	-1.760470	0.000000	0.000000	0.000000	-0.202008	0.038239	-0.629398	0.000000	0.000000	2.000000	69.000000	0.000000
3007.453233	0.116949	0.563844	0.033111	86.561676	83.366943	119.953995	-0.881137	0.000000	-1.760470	0.000000	0.000000	0.000000	-0.202008	0.038239	-0.629398	0.000000	0.000000	2.000000	69.000000	0.000000
3007.456566	0.116222	0.563965	0.031088	86.574913	83.774658	120.393410	-0.847469	0.000000	-1.655570	0.000000	0.000000	0.000000	-0.218280	0.036283	-0.607057	0.000000	0.000000	2.000000	69.000000	0.000000
3007.459900	0.116222	0.563965	0.031088	86.574913	83.774658	120.393410	-0.847469	0.000000	-1.655570	0.000000	0.000000	0.000000	-0.218280	0.036283	-0.607057	0.000000	0.000000	2.000000	69.000000	0.000000
3007.463233	0.116222	0.563965	0.031088	86.574913	83.774658	120.393410	-0.847469	0.000000	-1.655570	0.000000	0.000000	0.000000	-0.218280	0.036283	-0.607057	0.000000	0.000000	2.000000	69.000000	0.000000
3007.466566	0.115445	0.564098	0.029156	86.579895	83.825127	120.485634	-0.811089	0.000000	-1.554394	0.000000	0.000000	0.000000	-0.233091	0.039882	-0.579645	0.000000	0.000000	2.000000	69.000000	0.000000
3007.469900	0.115445	0.564098	0.029156	86.579895	83.825127	120.485634	-0.811089	0.000000	-1.554394	0.000000	0.000000	0.000000	-0.233091	0.039882	-0.579645	0.000000	0.000000	2.000000	69.000000	0.000000
3007.473233	0.115445	0.564098	0.029156	86.579895	83.825127	120.485634	-0.811089	0.000000	-1.554394	0.000000	0.000000	0.000000	-0.233091	0.039882	-0.579645	0.000000	0.000000	2.000000	69.000000	0.000000
3007.476566	0.114621	0.564216	0.027321	86.589928	84.169304	120.876495	-0.772240	0.000000	-1.457786	0.000000	0.000000	0.000000	-0.247270	0.035437	-0.550499	0.000000	0.000000	2.000000	69.000000	0.000000
3007.479900	0.114621	0.564216	0.027321	86.589928	84.169304	120.876495	-0.772240	0.000000	-1.457786	0.000000	0.000000	0.000000	-0.247270	0.035437	-0.550499	0.000000	0.000000	2.000000	69.000000	0.000000
3007.483233	0.114621	0.564216	0.027321	86.589928	84.169304	120.876495	-0.772240	0.000000	-1.457786	0.000000	0.000000	0.000000	-0.247270	0.035437	-0.550499	0.000000	0.000000	2.000000	69.000000	0.000000
3007.486566	0.113757	0.564347	0.025510	86.603966	84.784355	121.545540	-0.731029	0.000000	-1.366037	0.000000	0.000000	0.000000	-0.259160	0.039400	-0.543305	0.000000	0.000000	2.000000	69.000000	0.000000
3007.489900	0.113757	0.564347	0.025510	86.603966	84.784355	121.545540	-0.731029	0.000000	-1.366037	0.000000	0.000000	0.000000	-0.259160	0.039400	-0.543305	0.000000	0.000000	2.000000	69.000000	0.000000
3007.493233	0.113757	0.564347	0.025510	86.603966	84.784355	121.545540	-0.731029	0.000000	-1.366037	0.000000	0.000000	0.000000	-0.259160	0.039400	-0.543305	0.000000	0.000000	2.000000	69.000000	0.000000
3007.496566	0.112878	0.564501	0.023824	86.620377	85.507164	122.333427	-0.687835	0.000000	-1.275486	0.000000	0.000000	0.000000	-0.263732	0.045949	-0.505595	0.000000	0.000000	2.000000	69.000000	0.000000
3007.499900	0.112878	0.564501	0.023824	86.620377	85.507164	122.333427	-0.687835	0.000000	-1.275486	0.000000	0.000000	0.000000	-0.263732	0.045949	-0.505595	0.000000	0.000000	2.000000	69.000000	0.000000
3007.503233	0.112878	0.564501	0.023824	86.620377	85.507164	122.333427	-0.687835	0.000000	-1.275486	0.000000	0.000000	0.000000	-0.263732	0.045949	-0.505595	0.000000	0.000000	2.000000	69.000000	0.000000
3007.506566	0.111948	0.564649	0.022214	86.636345	86.136230	123.023331	-0.643880	0.000000	-1.191220	0.000000	0.000000	0.000000	-0.279016	0.044580	-0.483185	0.000000	0.000000	2.000000	69.000000	0.000000
3007.509900	0.111948	0.564649	0.022214	86.636345	86.136230	123.023331	-0.643880	0.000000	-1.191220	0.000000	0.000000	0.000000	-0.279016	0.044580	-0.483185	0.000000	0.000000	2.000000	69.000000	0.000000
3007.513233	0.111948	0.564649	0.022214	86.636345	86.136230	123.023331	-0.643880	0.000000	-1.191220	0.000000	0.000000	0.000000	-0.279016	0.044580	-0.483185	0.000000	0.000000	2.000000	69.000000	0.000000
3007.516566	0.110971	0.564812	0.020695	86.645729	86.349693	123.316895	-0.597378	0.000000	-1.110689	0.000000	0.000000	0.000000	-0.292951	0.048726	-0.455705	0.000000	0.000000	2.000000	69.000000	0.000000
3007.519900	0.110971	0.564812	0.020695	86.645729	86.349693	123.316895	-0.597378	0.000000	-1.110689	0.000000	0.000000	0.000000	-0.292951	0.048726	-0.455705	0.000000	0.000000	2.000000	69.000000	0.000000
3007.523233	0.110971	0.564812	0.020695	86.645729	86.349693	123.316895	-0.597378	0.000000	-1.110689	0.000000	0.000000	0.000000	-0.292951	0.048726	-0.455705	0.000000	0.000000	2.000000	69.000000	0.000000
3007.526566	0.109936	0.564970	0.019318	86.647072	86.123558	123.175934	-0.548552	0.000000	-1.034738	0.000000	0.000000	0.000000	-0.310394	0.047625	-0.413019	0.000000	0.000000	2.000000	69.000000	0.000000
3007.529900	0.109936	0.564970	0.019318	86.647072	86.123558	123.175934	-0.548552	0.000000	-1.034738	0.000000	0.000000	0.000000	-0.310394	0.047625	-0.413019	0.000000	0.000000	2.000000	69.000000	0.000000
3007.533233	0.109936	0.564970	0.019318	86.647072	86.123558	123.175934	-0.548552	0.000000	-1.034738	0.000000	0.000000	0.000000	-0.310394	0.047625	-0.413019	0.000000	0.000000	2.000000	69.000000	0.000000
3007.536566	0.108848	0.565108	0.017999	86.645378	85.588127	122.732338	-0.496820	0.000000	-0.965902	0.000000	0.000000	0.000000	-0.326434	0.041352	-0.395792	0.000000	0.000000	2.000000	69.000000	0.000000
3007.539900	0.108848	0.565108	0.017999	86.645378	85.588127	122.732338	-0.496820	0.000000	-0.965902	0.000000	0.000000	0.000000	-0.326434	0.041352	-0.395792	0.000000	0.000000	2.000000	69.000000	0.000000
3007.543233	0.108848	0.565108	0.017999	86.645378	85.588127	122.732338	-0.496820	0.000000	-0.965902	0.000000	0.000000	0.000000	-0.326434	0.041352	-0.395792	0.000000	0.000000	2.000000	69.000000	0.000000
3007.546566	0.107695	0.565208	0.016787	86.643509	85.141174	122.395027	-0.442414	0.000000	-0.899936	0.000000	0.000000	0.000000	-0.345989	0.029893	-0.363414	0.000000	0.000000	2.000000	69.000000	0.000000
3007.549900	0.107695	0.565208	0.016787	86.643509	85.141174	122.395027	-0.442414	0.000000	-0.899936	0.000000	0.000000	0.000000	-0.345989	0.029893	-0.363414	0.000000	0.000000	2.000000	69.000000	0.000000
3007.553233	0.107695	0.565208	0.016787	86.643509	85.141174	122.395027	-0.442414	0.000000	-0.899936	0.000000	0.000000	0.000000	-0.345989	0.029893	-0.363414	0.000000	0.000000	2.000000	69.000000	0.000000
3007.556566	0.106506	0.565296	0.015605	86.646545	85.005295	122.368576	-0.384750	0.000000	-0.839367	0.000000	0.000000	0.000000	-0.356627	0.026528	-0.354714	0.000000	0.000000	2.000000	69.000000	0.000000
3007.559900	0.106506	0.565296	0.015605	86.646545	85.005295	122.368576	-0.384750	0.000000	-0.839367	0.000000	0.000000	0.000000	-0.356627	0.026528	-0.354714	0.000000	0.000000	2.000000	69.000000	0.000000
3007.563233	0.106506	0.565296	0.015605	86.646545	85.005295	122.368576	-0.384750	0.000000	-0.839367	0.000000	0.000000	0.000000	-0.356627	0.026528	-0.354714	0.000000	0.000000	2.000000	69.000000	0.000000
3007.566566	0.105315	0.565356	0.014492	86.657890	85.456764	122.930855	-0.325312	0.000000	-0.780248	0.000000	0.000000	0.000000	-0.357411	0.018009	-0.333851	0.000000	0.000000	2.000000	69.000000	0.000000
3007.569900	0.105315	0.565356	0.014492	86.657890	85.456764	122.930855	-0.325312	0.000000	-0.780248	0.000000	0.000000	0.000000	-0.357411	0.018009	-0.333851	0.000000	0.000000	2.000000	69.000000	0.000000
3007.573233	0.105315	0.565356	0.014492	86.657890	85.456764	122.930855	-0.325312	0.000000	-0.780248	0.000000	0.000000	0.000000	-0.357411	0.018009	-0.333851	0.000000	0.000000	2.000000	69.000000	0.000000
3007.576566	0.104146	0.565433	0.013455	86.673218	86.222870	123.807220	-0.265743	0.000000	-0.724606	0.000000	0.000000	0.000000	-0.350791	0.022891	-0.311026	0.000000	0.000000	2.000000	69.000000	0.000000
3007.579900	0.104146	0.565433	0.013455	86.673218	86.222870	123.807220	-0.265743	0.000000	-0.724606	0.000000	0.000000	0.000000	-0.350791	0.022891	-0.311026	0.000000	0.000000	2.000000	69.000000	0.000000
3007.583233	0.104146	0.565433	0.013455	86.673218	86.222870	123.807220	-0.265743	0.000000	-0.724606	0.000000	0.000000	0.000000	-0.350791	0.022891	-0.311026	0.000000	0.000000	2.000000	69.000000	0.000000
3007.586566	0.102967	0.565516	0.012460	86.686073	86.892464	124.586945	-0.207278	0.000000	-0.672769	0.000000	0.000000	0.000000	-0.353614	0.025052	-0.298666	0.000000	0.000000	2.000000	69.000000	0.000000
3007.589900	0.102967	0.565516	0.012460	86.686073	86.892464	124.586945	-0.207278	0.000000	-0.672769	0.000000	0.000000	0.000000	-0.353614	0.025052	-0.298666	0.000000	0.000000	2.000000	69.000000	0.000000
3007.593233	0.102967	0.565516	0.012460	86.686073	86.892464	124.586945	-0.207278	0.000000	-0.672769	0.000000	0.000000	0.000000	-0.353614	0.025052	-0.298666	0.000000	0.000000	2.000000	69.000000	0.000000
3007.596566	0.101837	0.565608	0.011559	86.696663	87.460304	125.267418	-0.148343	0.000000	-0.622991	0.000000	0.000000	0.000000	-0.338993	0.027502	-0.270273	0.000000	0.000000	2.000000	69.000000	0.000000
3007.599900	0.101837	0.565608	0.011559	86.696663	87.460304	125.267418	-0.148343	0.000000	-0.622991	0.000000	0.000000	0.000000	-0.338993	0.027502	-0.270273	0.000000	0.000000	2.000000	69.000000	0.000000
3007.603233	0.101837	0.565608	0.011559	86.696663	87.460304	125.267418	-0.148343	0.000000	-0.622991	0.000000	0.000000	0.000000	-0.338993	0.027502	-0.270273	0.000000	0.000000	2.000000	69.000000	0.000000
3007.606566	0.100678	0.565725	0.010722	86.705269	87.924332	125.846657	-0.091844	0.000000	-0.577946	0.000000	0.000000	0.000000	-0.347529	0.035120	-0.251212	0.000000	0.000000	2.000000	69.000000	0.000000
3007.609900	0.100678	0.565725	0.010722	86.705269	87.924332	125.846657	-0.091844	0.000000	-0.577946	0.000000	0.000000	0.000000	-0.347529	0.035120	-0.251212	0.000000	0.000000	2.000000	69.000000	0.000000
3007.613233	0.100678	0.565725	0.010722	86.705269	87.924332	125.846657	-0.091844	0.000000	-0.577946	0.000000	0.000000	0.000000	-0.347529	0.035120	-0.251212	0.000000	0.000000	2.000000	69.000000	0.000000
3007.616566	0.099474	0.565859	0.009975	86.714493	88.327835	126.369049	-0.033922	0.000000	-0.536077	0.000000	0.000000	0.000000	-0.361267	0.040248	-0.223867	0.000000	0.000000	2.000000	69.000000	0.000000
3007.619900	0.099474	0.565859	0.009975	86.714493	88.327835	126.369049	-0.033922	0.000000	-0.536077	0.000000	0.000000	0.000000	-0.361267	0.040248	-0.223867	0.000000	0.000000	2.000000	69.000000	0.000000
3007.623233	0.099474	0.565859	0.009975	86.714493	88.327835	126.369049	-0.033922	0.000000	-0.536077	0.000000	0.000000	0.000000	-0.361267	0.040248	-0.223867	0.000000	0.000000	2.000000	69.000000	0.000000
3007.626566	0.098274	0.565976	0.009340	86.722008	88.622406	126.787781	0.026289	0.000000	-0.498766	0.000000	0.000000	0.000000	-0.359942	0.035098	-0.190736	0.000000	0.000000	2.000000	69.000000	0.000000
3007.629900	0.098274	0.565976	0.009340	86.722008	88.622406	126.787781	0.026289	0.000000	-0.498766	0.000000	0.000000	0.000000	-0.359942	0.035098	-0.190736	0.000000	0.000000	2.000000	69.000000	0.000000
3007.633233	0.098274	0.565976	0.009340	86.722008	88.622406	126.787781	0.026289	0.000000	-0.498766	0.000000	0.000000	0.000000	-0.359942	0.035098	-0.190736	0.000000	0.000000	2.000000	69.000000	0.000000
3007.636566	0.097065	0.566075	0.008751	86.726906	88.867455	127.161270	0.086279	0.000000	-0.466976	0.000000	0.000000	0.000000	-0.362749	0.029788	-0.176563	0.000000	0.000000	2.000000	69.000000	0.000000
3007.639900	0.097065	0.566075	0.008751	86.726906	88.867455	127.161270	0.086279	0.000000	-0.466976	0.000000	0.000000	0.000000	-0.362749	0.029788	-0.176563	0.000000	0.000000	2.000000	69.000000	0.000000
3007.643233	0.097065	0.566075	0.008751	86.726906	88.867455	127.161270	0.086279	0.000000	-0.466976	0.000000	0.000000	0.000000	-0.362749	0.029788	-0.176563	0.000000	0.000000	2.000000	69.000000	0.000000
3007.646566	0.095885	0.566176	0.008286	86.731697	89.113541	127.535805	0.146737	0.000000	-0.437549	0.000000	0.000000	0.000000	-0.354000	0.030192	-0.139553	0.000000	0.000000	2.000000	69.000000	0.000000
3007.649900	0.095885	0.566176	0.008286	86.731697	89.113541	127.535805	0.146737	0.000000	-0.437549	0.000000	0.000000	0.000000	-0.354000	0.030192	-0.139553	0.000000	0.000000	2.000000	69.000000	0.000000
3007.653233	0.095885	0.566176	0.008286	86.731697	89.113541	127.535805	0.146737	0.000000	-0.437549	0.000000	0.000000	0.000000	-0.354000	0.030192	-0.139553	0.000000	0.000000	2.000000	69.000000	0.000000
3007.656566	0.094753	0.566250	0.007814	86.735771	89.312637	127.857796	0.205737	0.000000	-0.414290	0.000000	0.000000	0.000000	-0.339649	0.022200	-0.141476	0.000000	0.000000	2.000000	69.000000	0.000000
3007.659900	0.094753	0.566250	0.007814	86.735771	89.312637	127.857796	0.205737	0.000000	-0.414290	0.000000	0.000000	0.000000	-0.339649	0.022200	-0.141476	0.000000	0.000000	2.000000	69.000000	0.000000
3007.663233	0.094753	0.566250	0.007814	86.735771	89.312637	127.857796	0.205737	0.000000	-0.414290	0.000000	0.000000	0.000000	-0.339649	0.022200	-0.141476	0.000000	0.000000	2.000000	69.000000	0.000000
3007.666566	0.093729	0.566316	0.007409	86.739677	89.520699	128.180618	0.262346	0.000000	-0.390711	0.000000	0.000000	0.000000	-0.307225	0.019895	-0.121715	0.000000	0.000000	2.000000	69.000000	0.000000
3007.669900	0.093729	0.566316	0.007409	86.739677	89.520699	128.180618	0.262346	0.000000	-0.390711	0.000000	0.000000	0.000000	-0.307225	0.019895	-0.121715	0.000000	0.000000	2.000000	69.000000	0.000000
3007.673233	0.093729	0.566316	0.007409	86.739677	89.520699	128.180618	0.262346	0.000000	-0.390711	0.000000	0.000000	0.000000	-0.307225	0.019895	-0.121715	0.000000	0.000000	2.000000	69.000000	0.000000
3007.676566	0.092778	0.566374	0.007010	86.743523	89.740326	128.504089	0.313550	0.000000	-0.370425	0.000000	0.000000	0.000000	-0.285439	0.017278	-0.119469	0.000000	0.000000	2.000000	69.000000	0.000000
3007.679900	0.092778	0.566374	0.007010	86.743523	89.740326	128.504089	0.313550	0.000000	-0.370425	0.000000	0.000000	0.000000	-0.285439	0.017278	-0.119469	0.000000	0.000000	2.000000	69.000000	0.000000
3007.683233	0.092778	0.566374	0.007010	86.743523	89.740326	128.504089	0.313550	0.000000	-0.370425	0.000000	0.000000	0.000000	-0.285439	0.017278	-0.119469	0.000000	0.000000	2.000000	69.000000	0.000000
3007.686566	0.092778	0.566374	0.007010	86.746651	89.914787	128.774216	0.361123	0.000000	-0.350514	0.000000	0.000000	0.000000	-0.285439	0.017278	-0.119469	0.000000	0.000000	2.000000	69.000000	0.000000
3007.689900	0.091924	0.566441	0.006633	86.746651	89.914787	128.774216	0.361123	0.000000	-0.350514	0.000000	0.000000	0.000000	-0.256103	0.020018	-0.113201	0.000000	0.000000	2.000000	69.000000	0.000000
3007.693233	0.091924	0.566441	0.006633	86.746651	89.914787	128.774216	0.361123	0.000000	-0.350514	0.000000	0.000000	0.000000	-0.256103	0.020018	-0.113201	0.000000	0.000000	2.000000	69.000000	0.000000
3007.696566	0.091120	0.566499	0.006268	86.749596	90.098076	129.044983	0.361123	0.000000	-0.350514	0.000000	0.000000	0.000000	-0.241108	0.017423	-0.109361	0.000000	0.000000	2.000000	69.000000	0.000000
3007.699900	0.091120	0.566499	0.006268	86.749596	90.098076	129.044983	0.361123	0.000000	-0.350514	0.000000	0.000000	0.000000	-0.241108	0.017423	-0.109361	0.000000	0.000000	2.000000	69.000000	0.000000
3007.703233	0.091120	0.566499	0.006268	86.749596	90.098076	129.044983	0.361123	0.000000	-0.350514	0.000000	0.000000	0.000000	-0.241108	0.017423	-0.109361	0.000000	0.000000	2.000000	69.000000	0.000000
3007.706566	0.091120	0.566499	0.006268	86.752007	90.230209	129.269745	0.443992	0.000000	-0.313420	0.000000	0.000000	0.000000	-0.241108	0.017423	-0.109361	0.000000	0.000000	2.000000	69.000000	0.000000
3007.709900	0.090373	0.566584	0.005952	86.752007	90.230209	129.269745	0.443992	0.000000	-0.313420	0.000000	0.000000	0.000000	-0.224146	0.025495	-0.095043	0.000000	0.000000	2.000000	69.000000	0.000000
3007.713233	0.090373	0.566584	0.005952	86.752007	90.230209	129.269745	0.443992	0.000000	-0.313420	0.000000	0.000000	0.000000	-0.224146	0.025495	-0.095043	0.000000	0.000000	2.000000	69.000000	0.000000
3007.716566	0.089653	0.566660	0.005652	86.753761	90.314125	129.432785	0.443992	0.000000	-0.313420	0.000000	0.000000	0.000000	-0.215891	0.022957	-0.089756	0.000000	0.000000	2.000000	69.000000	0.000000
3007.719900	0.089653	0.566660	0.005652	86.753761	90.314125	129.432785	0.443992	0.000000	-0.313420	0.000000	0.000000	0.000000	-0.215891	0.022957	-0.089756	0.000000	0.000000	2.000000	69.000000	0.000000
3007.723233	0.089653	0.566660	0.005652	86.753761	90.314125	129.432785	0.443992	0.000000	-0.313420	0.000000	0.000000	0.000000	-0.215891	0.022957	-0.089756	0.000000	0.000000	2.000000	69.000000	0.000000
3007.726566	0.089653	0.566660	0.005652	86.755142	90.384224	129.581894	0.517331	0.000000	-0.282620	0.000000	0.000000	0.000000	-0.215891	0.022957	-0.089756	0.000000	0.000000	2.000000	69.000000	0.000000
3007.729900	0.088925	0.566738	0.005420	86.755142	90.384224	129.581894	0.517331	0.000000	-0.282620	0.000000	0.000000	0.000000	-0.218506	0.023307	-0.069726	0.000000	0.000000	2.000000	69.000000	0.000000
3007.733233	0.088925	0.566738	0.005420	86.755142	90.384224	129.581894	0.517331	0.000000	-0.282620	0.000000	0.000000	0.000000	-0.218506	0.023307	-0.069726	0.000000	0.000000	2.000000	69.000000	0.000000
3007.736566	0.088252	0.566843	0.005236	86.755142	90.308022	129.581848	0.517331	0.000000	-0.282620	0.000000	0.000000	0.000000	-0.201775	0.031447	-0.055233	0.000000	0.000000	2.000000	69.000000	0.000000
3007.739900	0.088252	0.566843	0.005236	86.755142	90.308022	129.581848	0.517331	0.000000	-0.282620	0.000000	0.000000	0.000000	-0.201775	0.031447	-0.055233	0.000000	0.000000	2.000000	69.000000	0.000000
3007.743233	0.088252	0.566843	0.005236	86.755142	90.308022	129.581848	0.517331	0.000000	-0.282620	0.000000	0.000000	0.000000	-0.201775	0.031447	-0.055233	0.000000	0.000000	2.000000	69.000000	0.000000
3007.746566	0.088252	0.566843	0.005236	86.751823	90.072792	129.424133	0.587378	0.000000	-0.261794	0.000000	0.000000	0.000000	-0.201775	0.031447	-0.055233	0.000000	0.000000	2.000000	69.000000	0.000000
3007.749900	0.087599	0.566984	0.005149	86.751823	90.072792	129.424133	0.587378	0.000000	-0.261794	0.000000	0.000000	0.000000	-0.195984	0.042437	-0.025993	0.000000	0.000000	2.000000	69.000000	0.000000
3007.753233	0.087599	0.566984	0.005149	86.751823	90.072792	129.424133	0.587378	0.000000	-0.261794	0.000000	0.000000	0.000000	-0.195984	0.042437	-0.025993	0.000000	0.000000	2.000000	69.000000	0.000000
3007.756566	0.087010	0.567137	0.005158	86.749474	89.785492	129.207214	0.587378	0.000000	-0.261794	0.000000	0.000000	0.000000	-0.176811	0.045781	0.002563	0.000000	0.000000	2.000000	69.000000	0.000000
3007.759900	0.087010	0.567137	0.005158	86.749474	89.785492	129.207214	0.587378	0.000000	-0.261794	0.000000	0.000000	0.000000	-0.176811	0.045781	0.002563	0.000000	0.000000	2.000000	69.000000	0.000000
3007.763233	0.087010	0.567137	0.005158	86.749474	89.785492	129.207214	0.587378	0.000000	-0.261794	0.000000	0.000000	0.000000	-0.176811	0.045781	0.002563	0.000000	0.000000	2.000000	69.000000	0.000000
3007.766566	0.087010	0.567137	0.005158	86.745262	89.344444	128.828125	0.649511	0.000000	-0.257889	0.000000	0.000000	0.000000	-0.176811	0.045781	0.002563	0.000000	0.000000	2.000000	69.000000	0.000000
3007.769900	0.086497	0.567317	0.005211	86.745262	89.344444	128.828125	0.649511	0.000000	-0.257889	0.000000	0.000000	0.000000	-0.153776	0.053984	0.016009	0.000000	0.000000	2.000000	69.000000	0.000000
3007.773233	0.086497	0.567317	0.005211	86.745262	89.344444	128.828125	0.649511	0.000000	-0.257889	0.000000	0.000000	0.000000	-0.153776	0.053984	0.016009	0.000000	0.000000	2.000000	69.000000	0.000000
3007.776566	0.086093	0.567482	0.005358	86.740273	88.858833	128.396210	0.649511	0.000000	-0.257889	0.000000	0.000000	0.000000	-0.121281	0.049658	0.044029	0.000000	0.000000	2.000000	69.000000	0.000000
3007.779900	0.086093	0.567482	0.005358	86.740273	88.858833	128.396210	0.649511	0.000000	-0.257889	0.000000	0.000000	0.000000	-0.121281	0.049658	0.044029	0.000000	0.000000	2.000000	69.000000	0.000000
3007.783233	0.086093	0.567482	0.005358	86.740273	88.858833	128.396210	0.649511	0.000000	-0.257889	0.000000	0.000000	0.000000	-0.121281	0.049658	0.044029	0.000000	0.000000	2.000000	69.000000	0.000000
3007.786566	0.086093	0.567482	0.005358	86.735176	88.385620	127.965797	0.695353	0.000000	-0.267895	0.000000	0.000000	0.000000	-0.121281	0.049658	0.044029	0.000000	0.000000	2.000000	69.000000	0.000000
3007.789900	0.085763	0.567632	0.005539	86.735176	88.385620	127.965797	0.695353	0.000000	-0.267895	0.000000	0.000000	0.000000	-0.098987	0.044881	0.054198	0.000000	0.000000	2.000000	69.000000	0.000000
3007.793233	0.085763	0.567632	0.005539	86.735176	88.385620	127.965797	0.695353	0.000000	-0.267895	0.000000	0.000000	0.000000	-0.098987	0.044881	0.054198	0.000000	0.000000	2.000000	69.000000	0.000000
3007.796566	0.085763	0.567632	0.005539	86.729057	87.868141	127.482918	0.695353	0.000000	-0.267895	0.000000	0.000000	0.000000	-0.098987	0.044881	0.054198	0.000000	0.000000	2.000000	69.000000	0.000000
3007.799900	0.085763	0.567632	0.005539	86.729057	87.868141	127.482918	0.695353	0.000000	-0.267895	0.000000	0.000000	0.000000	-0.098987	0.044881	0.054198	0.000000	0.000000	2.000000	69.000000	0.000000
3007.803233	0.085529	0.567765	0.005749	86.729057	87.868141	127.482918	0.695353	0.000000	-0.267895	0.000000	0.000000	0.000000	-0.070109	0.040080	0.063199	0.000000	0.000000	2.000000	69.000000	0.000000
3007.806566	0.085400	0.567867	0.006037	86.723564	87.416718	127.055252	0.711851	0.000000	-0.276928	0.000000	0.000000	0.000000	-0.038647	0.030495	0.086201	0.000000	0.000000	2.000000	69.000000	0.000000
3007.809900	0.085400	0.567867	0.006037	86.723564	87.416718	127.055252	0.711851	0.000000	-0.276928	0.000000	0.000000	0.000000	-0.038647	0.030495	0.086201	0.000000	0.000000	2.000000	69.000000	0.000000
3007.813233	0.085400	0.567867	0.006037	86.723564	87.416718	127.055252	0.711851	0.000000	-0.276928	0.000000	0.000000	0.000000	-0.038647	0.030495	0.086201	0.000000	0.000000	2.000000	69.000000	0.000000
3007.816566	0.085400	0.567867	0.006037	86.718605	87.028084	126.682304	0.729977	0.000000	-0.301828	0.000000	0.000000	0.000000	-0.038647	0.030495	0.086201	0.000000	0.000000	2.000000	69.000000	0.000000
3007.819900	0.085298	0.567961	0.006343	86.718605	87.028084	126.682304	0.729977	0.000000	-0.301828	0.000000	0.000000	0.000000	-0.030829	0.028078	0.091935	0.000000	0.000000	2.000000	69.000000	0.000000
3007.823233	0.085298	0.567961	0.006343	86.718605	87.028084	126.682304	0.729977	0.000000	-0.301828	0.000000	0.000000	0.000000	-0.030829	0.028078	0.091935	0.000000	0.000000	2.000000	69.000000	0.000000
3007.826566	0.085298	0.567961	0.006343	86.711098	86.598343	126.264397	0.729977	0.000000	-0.301828	0.000000	0.000000	0.000000	-0.030829	0.028078	0.091935	0.000000	0.000000	2.000000	69.000000	0.000000
3007.829900	0.085298	0.567961	0.006343	86.711098	86.598343	126.264397	0.729977	0.000000	-0.301828	0.000000	0.000000	0.000000	-0.030829	0.028078	0.091935	0.000000	0.000000	2.000000	69.000000	0.000000
3007.833233	0.085291	0.568038	0.006680	86.711098	86.598343	126.264397	0.729977	0.000000	-0.301828	0.000000	0.000000	0.000000	-0.001901	0.023276	0.101007	0.000000	0.000000	2.000000	69.000000	0.000000
3007.836566	0.085308	0.568090	0.007018	86.705803	86.223366	125.894241	0.735115	0.000000	-0.317150	0.000000	0.000000	0.000000	0.005007	0.015504	0.101556	0.000000	0.000000	2.000000	69.000000	0.000000
3007.839900	0.085308	0.568090	0.007018	86.705803	86.223366	125.894241	0.735115	0.000000	-0.317150	0.000000	0.000000	0.000000	0.005007	0.015504	0.101556	0.000000	0.000000	2.000000	69.000000	0.000000
3007.843233	0.085308	0.568090	0.007018	86.705803	86.223366	125.894241	0.735115	0.000000	-0.317150	0.000000	0.000000	0.000000	0.005007	0.015504	0.101556	0.000000	0.000000	2.000000	69.000000	0.000000
3007.846566	0.085308	0.568090	0.007018	86.697075	85.757996	125.427025	0.734598	0.000000	-0.350911	0.000000	0.000000	0.000000	0.005007	0.015504	0.101556	0.000000	0.000000	2.000000	69.000000	0.000000
3007.849900	0.085419	0.568177	0.007375	86.697075	85.757996	125.427025	0.734598	0.000000	-0.350911	0.000000	0.000000	0.000000	0.033350	0.026166	0.107044	0.000000	0.000000	2.000000	69.000000	0.000000
3007.853233	0.085419	0.568177	0.007375	86.697075	85.757996	125.427025	0.734598	0.000000	-0.350911	0.000000	0.000000	0.000000	0.033350	0.026166	0.107044	0.000000	0.000000	2.000000	69.000000	0.000000
3007.856566	0.085419	0.568177	0.007375	86.688255	85.193184	124.850365	0.734598	0.000000	-0.350911	0.000000	0.000000	0.000000	0.033350	0.026166	0.107044	0.000000	0.000000	2.000000	69.000000	0.000000
3007.859900	0.085419	0.568177	0.007375	86.688255	85.193184	124.850365	0.734598	0.000000	-0.350911	0.000000	0.000000	0.000000	0.033350	0.026166	0.107044	0.000000	0.000000	2.000000	69.000000	0.000000
3007.863233	0.085589	0.568284	0.007805	86.688255	85.193184	124.850365	0.734598	0.000000	-0.350911	0.000000	0.000000	0.000000	0.051079	0.031958	0.128883	0.000000	0.000000	2.000000	69.000000	0.000000
3007.866566	0.085833	0.568426	0.008256	86.675804	84.542191	124.180832	0.729039	0.000000	-0.368751	0.000000	0.000000	0.000000	0.072918	0.042594	0.135512	0.000000	0.000000	2.000000	69.000000	0.000000
3007.869900	0.085833	0.568426	0.008256	86.675804	84.542191	124.180832	0.729039	0.000000	-0.368751	0.000000	0.000000	0.000000	0.072918	0.042594	0.135512	0.000000	0.000000	2.000000	69.000000	0.000000
3007.873233	0.085833	0.568426	0.008256	86.675804	84.542191	124.180832	0.729039	0.000000	-0.368751	0.000000	0.000000	0.000000	0.072918	0.042594	0.135512	0.000000	0.000000	2.000000	69.000000	0.000000
3007.876566	0.085833	0.568426	0.008256	86.662582	83.797707	123.405144	0.708373	0.000000	-0.412817	0.000000	0.000000	0.000000	0.072918	0.042594	0.135512	0.000000	0.000000	2.000000	69.000000	0.000000
3007.879900	0.086175	0.568595	0.008749	86.662582	83.797707	123.405144	0.708373	0.000000	-0.412817	0.000000	0.000000	0.000000	0.102740	0.050849	0.147828	0.000000	0.000000	2.000000	69.000000	0.000000
3007.883233	0.086175	0.568595	0.008749	86.662582	83.797707	123.405144	0.708373	0.000000	-0.412817	0.000000	0.000000	0.000000	0.102740	0.050849	0.147828	0.000000	0.000000	2.000000	69.000000	0.000000
3007.886566	0.086533	0.568784	0.009322	86.646896	82.957550	122.533585	0.708373	0.000000	-0.412817	0.000000	0.000000	0.000000	0.107389	0.056647	0.171949	0.000000	0.000000	2.000000	69.000000	0.000000
3007.889900	0.086533	0.568784	0.009322	86.646896	82.957550	122.533585	0.708373	0.000000	-0.412817	0.000000	0.000000	0.000000	0.107389	0.056647	0.171949	0.000000	0.000000	2.000000	69.000000	0.000000
3007.893233	0.086533	0.568784	0.009322	86.646896	82.957550	122.533585	0.708373	0.000000	-0.412817	0.000000	0.000000	0.000000	0.107389	0.056647	0.171949	0.000000	0.000000	2.000000	69.000000	0.000000
3007.896566	0.086533	0.568784	0.009322	86.630005	82.191673	121.729843	0.673352	0.000000	-0.466113	0.000000	0.000000	0.000000	0.107389	0.056647	0.171949	0.000000	0.000000	2.000000	69.000000	0.000000
3007.899900	0.086985	0.568965	0.009902	86.630005	82.191673	121.729843	0.673352	0.000000	-0.466113	0.000000	0.000000	0.000000	0.135460	0.054217	0.173778	0.000000	0.000000	2.000000	69.000000	0.000000
3007.903233	0.086985	0.568965	0.009902	86.630005	82.191673	121.729843	0.673352	0.000000	-0.466113	0.000000	0.000000	0.000000	0.135460	0.054217	0.173778	0.000000	0.000000	2.000000	69.000000	0.000000
3007.906566	0.087445	0.569129	0.010526	86.608116	81.404251	120.902351	0.673352	0.000000	-0.466113	0.000000	0.000000	0.000000	0.138299	0.049310	0.187466	0.000000	0.000000	2.000000	69.000000	0.000000
3007.909900	0.087445	0.569129	0.010526	86.608116	81.404251	120.902351	0.673352	0.000000	-0.466113	0.000000	0.000000	0.000000	0.138299	0.049310	0.187466	0.000000	0.000000	2.000000	69.000000	0.000000
3007.913233	0.087445	0.569129	0.010526	86.608116	81.404251	120.902351	0.673352	0.000000	-0.466113	0.000000	0.000000	0.000000	0.138299	0.049310	0.187466	0.000000	0.000000	2.000000	69.000000	0.000000
3007.916566	0.087445	0.569129	0.010526	86.582237	80.795090	120.259743	0.627725	0.000000	-0.526321	0.000000	0.000000	0.000000	0.138299	0.049310	0.187466	0.000000	0.000000	2.000000	69.000000	0.000000
3007.919900	0.087951	0.569223	0.011137	86.582237	80.795090	120.259743	0.627725	0.000000	-0.526321	0.000000	0.000000	0.000000	0.151608	0.028302	0.183172	0.000000	0.000000	2.000000	69.000000	0.000000
3007.923233	0.087951	0.569223	0.011137	86.582237	80.795090	120.259743	0.627725	0.000000	-0.526321	0.000000	0.000000	0.000000	0.151608	0.028302	0.183172	0.000000	0.000000	2.000000	69.000000	0.000000
3007.926566	0.088454	0.569300	0.011730	86.544701	80.404015	119.847366	0.627725	0.000000	-0.526321	0.000000	0.000000	0.000000	0.150930	0.022865	0.177767	0.000000	0.000000	2.000000	69.000000	0.000000
3007.929900	0.088454	0.569300	0.011730	86.544701	80.404015	119.847366	0.627725	0.000000	-0.526321	0.000000	0.000000	0.000000	0.150930	0.022865	0.177767	0.000000	0.000000	2.000000	69.000000	0.000000
3007.933233	0.088454	0.569300	0.011730	86.544701	80.404015	119.847366	0.627725	0.000000	-0.526321	0.000000	0.000000	0.000000	0.150930	0.022865	0.177767	0.000000	0.000000	2.000000	69.000000	0.000000
3007.936566	0.088454	0.569300	0.011730	86.503517	80.272240	119.696953	0.577302	0.000000	-0.586477	0.000000	0.000000	0.000000	0.150930	0.022865	0.177767	0.000000	0.000000	2.000000	69.000000	0.000000
3007.939900	0.088993	0.569322	0.012261	86.503517	80.272240	119.696953	0.577302	0.000000	-0.586477	0.000000	0.000000	0.000000	0.161664	0.006697	0.159550	0.000000	0.000000	2.000000	69.000000	0.000000
3007.943233	0.088993	0.569322	0.012261	86.503517	80.272240	119.696953	0.577302	0.000000	-0.586477	0.000000	0.000000	0.000000	0.161664	0.006697	0.159550	0.000000	0.000000	2.000000	69.000000	0.000000
3007.946566	0.089573	0.569352	0.012761	86.456573	80.362885	119.773376	0.577302	0.000000	-0.586477	0.000000	0.000000	0.000000	0.174019	0.009073	0.149799	0.000000	0.000000	2.000000	69.000000	0.000000
3007.949900	0.089573	0.569352	0.012761	86.456573	80.362885	119.773376	0.577302	0.000000	-0.586477	0.000000	0.000000	0.000000	0.174019	0.009073	0.149799	0.000000	0.000000	2.000000	69.000000	0.000000
3007.953233	0.089573	0.569352	0.012761	86.456573	80.362885	119.773376	0.577302	0.000000	-0.586477	0.000000	0.000000	0.000000	0.174019	0.009073	0.149799	0.000000	0.000000	2.000000	69.000000	0.000000
3007.956566	0.089573	0.569352	0.012761	86.392998	80.740486	120.155067	0.521355	0.000000	-0.638035	0.000000	0.000000	0.000000	0.174019	0.009073	0.149799	0.000000	0.000000	2.000000	69.000000	0.000000
3007.959900	0.090158	0.569345	0.013157	86.392998	80.740486	120.155067	0.521355	0.000000	-0.638035	0.000000	0.000000	0.000000	0.175415	-0.002153	0.118938	0.000000	0.000000	2.000000	69.000000	0.000000
3007.963233	0.090158	0.569345	0.013157	86.392998	80.740486	120.155067	0.521355	0.000000	-0.638035	0.000000	0.000000	0.000000	0.175415	-0.002153	0.118938	0.000000	0.000000	2.000000	69.000000	0.000000
3007.966566	0.090788	0.569338	0.013544	86.297043	81.172356	120.618752	0.521355	0.000000	-0.638035	0.000000	0.000000	0.000000	0.189094	-0.002241	0.116092	0.000000	0.000000	2.000000	69.000000	0.000000
3007.969900	0.090788	0.569338	0.013544	86.297043	81.172356	120.618752	0.521355	0.000000	-0.638035	0.000000	0.000000	0.000000	0.189094	-0.002241	0.116092	0.000000	0.000000	2.000000	69.000000	0.000000
3007.973233	0.090788	0.569338	0.013544	86.297043	81.172356	120.618752	0.521355	0.000000	-0.638035	0.000000	0.000000	0.000000	0.189094	-0.002241	0.116092	0.000000	0.000000	2.000000	69.000000	0.000000
3007.976566	0.090788	0.569338	0.013544	86.171371	81.539803	121.046333	0.460604	0.000000	-0.677207	0.000000	0.000000	0.000000	0.189094	-0.002241	0.116092	0.000000	0.000000	2.000000	69.000000	0.000000
3007.979900	0.091427	0.569284	0.013851	86.171371	81.539803	121.046333	0.460604	0.000000	-0.677207	0.000000	0.000000	0.000000	0.191755	-0.015936	0.092162	0.000000	0.000000	2.000000	69.000000	0.000000
3007.983233	0.091427	0.569284	0.013851	86.171371	81.539803	121.046333	0.460604	0.000000	-0.677207	0.000000	0.000000	0.000000	0.191755	-0.015936	0.092162	0.000000	0.000000	2.000000	69.000000	0.000000
3007.986566	0.092036	0.569248	0.014116	86.030884	81.991890	121.572220	0.460604	0.000000	-0.677207	0.000000	0.000000	0.000000	0.182585	-0.011027	0.079317	0.000000	0.000000	2.000000	69.000000	0.000000
3007.989900	0.092036	0.569248	0.014116	86.030884	81.991890	121.572220	0.460604	0.000000	-0.677207	0.000000	0.000000	0.000000	0.182585	-0.011027	0.079317	0.000000	0.000000	2.000000	69.000000	0.000000
3007.993233	0.092036	0.569248	0.014116	86.030884	81.991890	121.572220	0.460604	0.000000	-0.677207	0.000000	0.000000	0.000000	0.182585	-0.011027	0.079317	0.000000	0.000000	2.000000	69.000000	0.000000
3007.996566	0.092036	0.569248	0.014116	85.886963	82.557312	122.220993	0.398214	0.000000	-0.705787	0.000000	0.000000	0.000000	0.182585	-0.011027	0.079317	0.000000	0.000000	2.000000	69.000000	0.000000
3007.999900	0.092640	0.569149	0.014351	85.886963	82.557312	122.220993	0.398214	0.000000	-0.705787	0.000000	0.000000	0.000000	0.181138	-0.029676	0.070601	0.000000	0.000000	2.000000	69.000000	0.000000
3008.003233	0.092640	0.569149	0.014351	85.886963	82.557312	122.220993	0.398214	0.000000	-0.705787	0.000000	0.000000	0.000000	0.181138	-0.029676	0.070601	0.000000	0.000000	2.000000	69.000000	0.000000
3008.006566	0.093239	0.569058	0.014562	85.755180	83.038460	122.775154	0.398214	0.000000	-0.705787	0.000000	0.000000	0.000000	0.179958	-0.027257	0.063420	0.000000	0.000000	2.000000	69.000000	0.000000
3008.009900	0.093239	0.569058	0.014562	85.755180	83.038460	122.775154	0.398214	0.000000	-0.705787	0.000000	0.000000	0.000000	0.179958	-0.027257	0.063420	0.000000	0.000000	2.000000	69.000000	0.000000
3008.013233	0.093239	0.569058	0.014562	85.755180	83.038460	122.775154	0.398214	0.000000	-0.705787	0.000000	0.000000	0.000000	0.179958	-0.027257	0.063420	0.000000	0.000000	2.000000	69.000000	0.000000
3008.016566	0.093239	0.569058	0.014562	85.645622	83.506081	123.292046	0.338031	0.000000	-0.728124	0.000000	0.000000	0.000000	0.179958	-0.027257	0.063420	0.000000	0.000000	2.000000	69.000000	0.000000
3008.019900	0.093833	0.568931	0.014739	85.645622	83.506081	123.292046	0.338031	0.000000	-0.728124	0.000000	0.000000	0.000000	0.178097	-0.038055	0.052918	0.000000	0.000000	2.000000	69.000000	0.000000
3008.023233	0.093833	0.568931	0.014739	85.645622	83.506081	123.292046	0.338031	0.000000	-0.728124	0.000000	0.000000	0.000000	0.178097	-0.038055	0.052918	0.000000	0.000000	2.000000	69.000000	0.000000
3008.026566	0.094442	0.568795	0.014870	85.554855	83.896851	123.709755	0.338031	0.000000	-0.728124	0.000000	0.000000	0.000000	0.182563	-0.040964	0.039283	0.000000	0.000000	2.000000	69.000000	0.000000
3008.029900	0.094442	0.568795	0.014870	85.554855	83.896851	123.709755	0.338031	0.000000	-0.728124	0.000000	0.000000	0.000000	0.182563	-0.040964	0.039283	0.000000	0.000000	2.000000	69.000000	0.000000
3008.033233	0.094442	0.568795	0.014870	85.554855	83.896851	123.709755	0.338031	0.000000	-0.728124	0.000000	0.000000	0.000000	0.182563	-0.040964	0.039283	0.000000	0.000000	2.000000	69.000000	0.000000
3008.036566	0.094442	0.568795	0.014870	85.483086	84.303688	124.120369	0.277921	0.000000	-0.743491	0.000000	0.000000	0.000000	0.182563	-0.040964	0.039283	0.000000	0.000000	2.000000	69.000000	0.000000
3008.039900	0.095086	0.568675	0.014945	85.483086	84.303688	124.120369	0.277921	0.000000	-0.743491	0.000000	0.000000	0.000000	0.193351	-0.035978	0.022489	0.000000	0.000000	2.000000	69.000000	0.000000
3008.043233	0.095086	0.568675	0.014945	85.483086	84.303688	124.120369	0.277921	0.000000	-0.743491	0.000000	0.000000	0.000000	0.193351	-0.035978	0.022489	0.000000	0.000000	2.000000	69.000000	0.000000
3008.046566	0.095768	0.568545	0.014970	85.414391	84.695663	124.507423	0.277921	0.000000	-0.743491	0.000000	0.000000	0.000000	0.204465	-0.038837	0.007446	0.000000	0.000000	2.000000	69.000000	0.000000
3008.049900	0.095768	0.568545	0.014970	85.414391	84.695663	124.507423	0.277921	0.000000	-0.743491	0.000000	0.000000	0.000000	0.204465	-0.038837	0.007446	0.000000	0.000000	2.000000	69.000000	0.000000
3008.053233	0.095768	0.568545	0.014970	85.414391	84.695663	124.507423	0.277921	0.000000	-0.743491	0.000000	0.000000	0.000000	0.204465	-0.038837	0.007446	0.000000	0.000000	2.000000	69.000000	0.000000
3008.056566	0.095768	0.568545	0.014970	85.351181	85.104332	124.903671	0.211618	0.000000	-0.748480	0.000000	0.000000	0.000000	0.204465	-0.038837	0.007446	0.000000	0.000000	2.000000	69.000000	0.000000
3008.059900	0.096464	0.568406	0.014949	85.351181	85.104332	124.903671	0.211618	0.000000	-0.748480	0.000000	0.000000	0.000000	0.208802	-0.041710	-0.006269	0.000000	0.000000	2.000000	69.000000	0.000000
3008.063233	0.096464	0.568406	0.014949	85.351181	85.104332	124.903671	0.211618	0.000000	-0.748480	0.000000	0.000000	0.000000	0.208802	-0.041710	-0.006269	0.000000	0.000000	2.000000	69.000000	0.000000
3008.066566	0.097177	0.568275	0.014899	85.303802	85.466255	125.234116	0.211618	0.000000	-0.748480	0.000000	0.000000	0.000000	0.214140	-0.039196	-0.014880	0.000000	0.000000	2.000000	69.000000	0.000000
3008.069900	0.097177	0.568275	0.014899	85.303802	85.466255	125.234116	0.211618	0.000000	-0.748480	0.000000	0.000000	0.000000	0.214140	-0.039196	-0.014880	0.000000	0.000000	2.000000	69.000000	0.000000
3008.073233	0.097177	0.568275	0.014899	85.303802	85.466255	125.234116	0.211618	0.000000	-0.748480	0.000000	0.000000	0.000000	0.214140	-0.039196	-0.014880	0.000000	0.000000	2.000000	69.000000	0.000000
3008.076566	0.097177	0.568275	0.014899	85.286530	85.748154	125.453476	0.141128	0.000000	-0.744955	0.000000	0.000000	0.000000	0.214140	-0.039196	-0.014880	0.000000	0.000000	2.000000	69.000000	0.000000
3008.079900	0.097865	0.568127	0.014836	85.286530	85.748154	125.453476	0.141128	0.000000	-0.744955	0.000000	0.000000	0.000000	0.206373	-0.044568	-0.018945	0.000000	0.000000	2.000000	69.000000	0.000000
3008.083233	0.097865	0.568127	0.014836	85.286530	85.748154	125.453476	0.141128	0.000000	-0.744955	0.000000	0.000000	0.000000	0.206373	-0.044568	-0.018945	0.000000	0.000000	2.000000	69.000000	0.000000
3008.086566	0.098552	0.568005	0.014766	85.289230	86.013649	125.642342	0.141128	0.000000	-0.744955	0.000000	0.000000	0.000000	0.206002	-0.036702	-0.021037	0.000000	0.000000	2.000000	69.000000	0.000000
3008.089900	0.098552	0.568005	0.014766	85.289230	86.013649	125.642342	0.141128	0.000000	-0.744955	0.000000	0.000000	0.000000	0.206002	-0.036702	-0.021037	0.000000	0.000000	2.000000	69.000000	0.000000
3008.093233	0.098552	0.568005	0.014766	85.289230	86.013649	125.642342	0.141128	0.000000	-0.744955	0.000000	0.000000	0.000000	0.206002	-0.036702	-0.021037	0.000000	0.000000	2.000000	69.000000	0.000000
3008.096566	0.098552	0.568005	0.014766	85.292641	86.236115	125.789146	0.072398	0.000000	-0.738291	0.000000	0.000000	0.000000	0.206002	-0.036702	-0.021037	0.000000	0.000000	2.000000	69.000000	0.000000
3008.099900	0.099194	0.567882	0.014704	85.292641	86.236115	125.789146	0.072398	0.000000	-0.738291	0.000000	0.000000	0.000000	0.192560	-0.036667	-0.018520	0.000000	0.000000	2.000000	69.000000	0.000000
3008.103233	0.099194	0.567882	0.014704	85.292641	86.236115	125.789146	0.072398	0.000000	-0.738291	0.000000	0.000000	0.000000	0.192560	-0.036667	-0.018520	0.000000	0.000000	2.000000	69.000000	0.000000
3008.106566	0.099786	0.567768	0.014628	85.291931	86.426933	125.918144	0.072398	0.000000	-0.738291	0.000000	0.000000	0.000000	0.177665	-0.034160	-0.022844	0.000000	0.000000	2.000000	69.000000	0.000000
3008.109900	0.099786	0.567768	0.014628	85.291931	86.426933	125.918144	0.072398	0.000000	-0.738291	0.000000	0.000000	0.000000	0.177665	-0.034160	-0.022844	0.000000	0.000000	2.000000	69.000000	0.000000
3008.113233	0.099786	0.567768	0.014628	85.291931	86.426933	125.918144	0.072398	0.000000	-0.738291	0.000000	0.000000	0.000000	0.177665	-0.034160	-0.022844	0.000000	0.000000	2.000000	69.000000	0.000000
3008.116566	0.099786	0.567768	0.014628	85.289642	86.613281	126.044502	0.010694	0.000000	-0.731397	0.000000	0.000000	0.000000	0.177665	-0.034160	-0.022844	0.000000	0.000000	2.000000	69.000000	0.000000
3008.119900	0.100360	0.567672	0.014573	85.289642	86.613281	126.044502	0.010694	0.000000	-0.731397	0.000000	0.000000	0.000000	0.172023	-0.028809	-0.016523	0.000000	0.000000	2.000000	69.000000	0.000000
3008.123233	0.100360	0.567672	0.014573	85.289642	86.613281	126.044502	0.010694	0.000000	-0.731397	0.000000	0.000000	0.000000	0.172023	-0.028809	-0.016523	0.000000	0.000000	2.000000	69.000000	0.000000
3008.126566	0.100892	0.567594	0.014544	85.282585	86.810623	126.186760	0.010694	0.000000	-0.731397	0.000000	0.000000	0.000000	0.159683	-0.023458	-0.008742	0.000000	0.000000	2.000000	69.000000	0.000000
3008.129900	0.100892	0.567594	0.014544	85.282585	86.810623	126.186760	0.010694	0.000000	-0.731397	0.000000	0.000000	0.000000	0.159683	-0.023458	-0.008742	0.000000	0.000000	2.000000	69.000000	0.000000
3008.133233	0.100892	0.567594	0.014544	85.282585	86.810623	126.186760	0.010694	0.000000	-0.731397	0.000000	0.000000	0.000000	0.159683	-0.023458	-0.008742	0.000000	0.000000	2.000000	69.000000	0.000000
3008.136566	0.100892	0.567594	0.014544	85.272217	87.006432	126.338936	-0.044590	0.000000	-0.727186	0.000000	0.000000	0.000000	0.159683	-0.023458	-0.008742	0.000000	0.000000	2.000000	69.000000	0.000000
3008.139900	0.101366	0.567515	0.014461	85.272217	87.006432	126.338936	-0.044590	0.000000	-0.727186	0.000000	0.000000	0.000000	0.142205	-0.023710	-0.024938	0.000000	0.000000	2.000000	69.000000	0.000000
3008.143233	0.101366	0.567515	0.014461	85.272217	87.006432	126.338936	-0.044590	0.000000	-0.727186	0.000000	0.000000	0.000000	0.142205	-0.023710	-0.024938	0.000000	0.000000	2.000000	69.000000	0.000000
3008.146566	0.101366	0.567515	0.014461	85.250633	87.220947	126.534691	-0.044590	0.000000	-0.727186	0.000000	0.000000	0.000000	0.142205	-0.023710	-0.024938	0.000000	0.000000	2.000000	69.000000	0.000000
3008.149900	0.101366	0.567515	0.014461	85.250633	87.220947	126.534691	-0.044590	0.000000	-0.727186	0.000000	0.000000	0.000000	0.142205	-0.023710	-0.024938	0.000000	0.000000	2.000000	69.000000	0.000000
3008.153233	0.101790	0.567445	0.014364	85.250633	87.220947	126.534691	-0.044590	0.000000	-0.727186	0.000000	0.000000	0.000000	0.127266	-0.021166	-0.029072	0.000000	0.000000	2.000000	69.000000	0.000000
3008.156566	0.102164	0.567383	0.014253	85.213898	87.423248	126.730286	-0.068291	0.000000	-0.723030	0.000000	0.000000	0.000000	0.112314	-0.018616	-0.033165	0.000000	0.000000	2.000000	69.000000	0.000000
3008.159900	0.102164	0.567383	0.014253	85.213898	87.423248	126.730286	-0.068291	0.000000	-0.723030	0.000000	0.000000	0.000000	0.112314	-0.018616	-0.033165	0.000000	0.000000	2.000000	69.000000	0.000000
3008.163233	0.102164	0.567383	0.014253	85.213898	87.423248	126.730286	-0.068291	0.000000	-0.723030	0.000000	0.000000	0.000000	0.112314	-0.018616	-0.033165	0.000000	0.000000	2.000000	69.000000	0.000000
3008.166566	0.102164	0.567383	0.014253	85.155319	87.699486	127.028351	-0.108221	0.000000	-0.712657	0.000000	0.000000	0.000000	0.112314	-0.018616	-0.033165	0.000000	0.000000	2.000000	69.000000	0.000000
3008.169900	0.102493	0.567347	0.014146	85.155319	87.699486	127.028351	-0.108221	0.000000	-0.712657	0.000000	0.000000	0.000000	0.098475	-0.010713	-0.032101	0.000000	0.000000	2.000000	69.000000	0.000000
3008.173233	0.102493	0.567347	0.014146	85.155319	87.699486	127.028351	-0.108221	0.000000	-0.712657	0.000000	0.000000	0.000000	0.098475	-0.010713	-0.032101	0.000000	0.000000	2.000000	69.000000	0.000000
3008.176566	0.102493	0.567347	0.014146	85.078369	87.963364	127.337387	-0.108221	0.000000	-0.712657	0.000000	0.000000	0.000000	0.098475	-0.010713	-0.032101	0.000000	0.000000	2.000000	69.000000	0.000000
3008.179900	0.102493	0.567347	0.014146	85.078369	87.963364	127.337387	-0.108221	0.000000	-0.712657	0.000000	0.000000	0.000000	0.098475	-0.010713	-0.032101	0.000000	0.000000	2.000000	69.000000	0.000000
3008.183233	0.102744	0.567328	0.014008	85.078369	87.963364	127.337387	-0.108221	0.000000	-0.712657	0.000000	0.000000	0.000000	0.075309	-0.005624	-0.041549	0.000000	0.000000	2.000000	69.000000	0.000000
3008.186566	0.102954	0.567327	0.013896	84.984444	88.205887	127.649475	-0.124633	0.000000	-0.707307	0.000000	0.000000	0.000000	0.062972	-0.000247	-0.033536	0.000000	0.000000	2.000000	69.000000	0.000000
3008.189900	0.102954	0.567327	0.013896	84.984444	88.205887	127.649475	-0.124633	0.000000	-0.707307	0.000000	0.000000	0.000000	0.062972	-0.000247	-0.033536	0.000000	0.000000	2.000000	69.000000	0.000000
3008.193233	0.102954	0.567327	0.013896	84.984444	88.205887	127.649475	-0.124633	0.000000	-0.707307	0.000000	0.000000	0.000000	0.062972	-0.000247	-0.033536	0.000000	0.000000	2.000000	69.000000	0.000000
3008.196566	0.103073	0.567353	0.013798	84.897812	88.379807	127.903473	-0.147680	0.000000	-0.694793	0.000000	0.000000	0.000000	0.035731	0.007657	-0.029454	0.000000	0.000000	2.000000	69.000000	0.000000
3008.199900	0.103073	0.567353	0.013798	84.897812	88.379807	127.903473	-0.147680	0.000000	-0.694793	0.000000	0.000000	0.000000	0.035731	0.007657	-0.029454	0.000000	0.000000	2.000000	69.000000	0.000000
3008.203233	0.103073	0.567353	0.013798	84.897812	88.379807	127.903473	-0.147680	0.000000	-0.694793	0.000000	0.000000	0.000000	0.035731	0.007657	-0.029454	0.000000	0.000000	2.000000	69.000000	0.000000
3008.206566	0.103073	0.567353	0.013798	84.819756	88.561180	128.154388	-0.153636	0.000000	-0.689884	0.000000	0.000000	0.000000	0.035731	0.007657	-0.029454	0.000000	0.000000	2.000000	69.000000	0.000000
3008.209900	0.103116	0.567369	0.013674	84.819756	88.561180	128.154388	-0.153636	0.000000	-0.689884	0.000000	0.000000	0.000000	0.012970	0.004819	-0.037062	0.000000	0.000000	2.000000	69.000000	0.000000
3008.213233	0.103116	0.567369	0.013674	84.819756	88.561180	128.154388	-0.153636	0.000000	-0.689884	0.000000	0.000000	0.000000	0.012970	0.004819	-0.037062	0.000000	0.000000	2.000000	69.000000	0.000000
3008.216566	0.103116	0.567369	0.013674	84.741005	88.692444	128.365921	-0.153636	0.000000	-0.689884	0.000000	0.000000	0.000000	0.012970	0.004819	-0.037062	0.000000	0.000000	2.000000	69.000000	0.000000
3008.219900	0.103116	0.567369	0.013674	84.741005	88.692444	128.365921	-0.153636	0.000000	-0.689884	0.000000	0.000000	0.000000	0.012970	0.004819	-0.037062	0.000000	0.000000	2.000000	69.000000	0.000000
3008.223233	0.103096	0.567403	0.013582	84.741005	88.692444	128.365921	-0.153636	0.000000	-0.689884	0.000000	0.000000	0.000000	-0.006032	0.010172	-0.027539	0.000000	0.000000	2.000000	69.000000	0.000000
3008.226566	0.103096	0.567403	0.013582	84.661232	88.853645	128.609207	-0.155797	0.000000	-0.683707	0.000000	0.000000	0.000000	-0.006032	0.010172	-0.027539	0.000000	0.000000	2.000000	69.000000	0.000000
3008.229900	0.103096	0.567403	0.013582	84.661232	88.853645	128.609207	-0.155797	0.000000	-0.683707	0.000000	0.000000	0.000000	-0.006032	0.010172	-0.027539	0.000000	0.000000	2.000000	69.000000	0.000000
3008.233233	0.103096	0.567403	0.013582	84.661232	88.853645	128.609207	-0.155797	0.000000	-0.683707	0.000000	0.000000	0.000000	-0.006032	0.010172	-0.027539	0.000000	0.000000	2.000000	69.000000	0.000000
3008.236566	0.103011	0.567460	0.013301	84.586304	88.998970	128.834396	-0.154792	0.000000	-0.679117	0.000000	0.000000	0.000000	-0.025528	0.017264	-0.084518	0.000000	0.000000	2.000000	69.000000	0.000000
3008.239900	0.103011	0.567460	0.013301	84.586304	88.998970	128.834396	-0.154792	0.000000	-0.679117	0.000000	0.000000	0.000000	-0.025528	0.017264	-0.084518	0.000000	0.000000	2.000000	69.000000	0.000000
3008.243233	0.103011	0.567460	0.013301	84.586304	88.998970	128.834396	-0.154792	0.000000	-0.679117	0.000000	0.000000	0.000000	-0.025528	0.017264	-0.084518	0.000000	0.000000	2.000000	69.000000	0.000000
3008.246566	0.103011	0.567460	0.013301	84.513878	89.102982	129.014847	-0.150537	0.000000	-0.665031	0.000000	0.000000	0.000000	-0.025528	0.017264	-0.084518	0.000000	0.000000	2.000000	69.000000	0.000000
3008.249900	0.102953	0.567520	0.013145	84.513878	89.102982	129.014847	-0.150537	0.000000	-0.665031	0.000000	0.000000	0.000000	-0.017254	0.017770	-0.046743	0.000000	0.000000	2.000000	69.000000	0.000000
3008.253233	0.102953	0.567520	0.013145	84.513878	89.102982	129.014847	-0.150537	0.000000	-0.665031	0.000000	0.000000	0.000000	-0.017254	0.017770	-0.046743	0.000000	0.000000	2.000000	69.000000	0.000000
3008.256566	0.102953	0.567520	0.013145	84.452637	89.181877	129.172150	-0.150537	0.000000	-0.665031	0.000000	0.000000	0.000000	-0.017254	0.017770	-0.046743	0.000000	0.000000	2.000000	69.000000	0.000000
3008.259900	0.102953	0.567520	0.013145	84.452637	89.181877	129.172150	-0.150537	0.000000	-0.665031	0.000000	0.000000	0.000000	-0.017254	0.017770	-0.046743	0.000000	0.000000	2.000000	69.000000	0.000000
3008.263233	0.102846	0.567587	0.012976	84.452637	89.181877	129.172150	-0.150537	0.000000	-0.665031	0.000000	0.000000	0.000000	-0.032149	0.020284	-0.050710	0.000000	0.000000	2.000000	69.000000	0.000000
3008.266566	0.102714	0.567707	0.012800	84.402870	89.178436	129.225754	-0.147662	0.000000	-0.657240	0.000000	0.000000	0.000000	-0.039602	0.036041	-0.052800	0.000000	0.000000	2.000000	69.000000	0.000000
3008.269900	0.102714	0.567707	0.012800	84.402870	89.178436	129.225754	-0.147662	0.000000	-0.657240	0.000000	0.000000	0.000000	-0.039602	0.036041	-0.052800	0.000000	0.000000	2.000000	69.000000	0.000000
3008.273233	0.102714	0.567707	0.012800	84.402870	89.178436	129.225754	-0.147662	0.000000	-0.657240	0.000000	0.000000	0.000000	-0.039602	0.036041	-0.052800	0.000000	0.000000	2.000000	69.000000	0.000000
3008.276566	0.102714	0.567707	0.012800	84.375656	89.138344	129.225159	-0.135703	0.000000	-0.639989	0.000000	0.000000	0.000000	-0.039602	0.036041	-0.052800	0.000000	0.000000	2.000000	69.000000	0.000000
3008.279900	0.102559	0.567854	0.012623	84.375656	89.138344	129.225159	-0.135703	0.000000	-0.639989	0.000000	0.000000	0.000000	-0.046663	0.043865	-0.053135	0.000000	0.000000	2.000000	69.000000	0.000000
3008.283233	0.102559	0.567854	0.012623	84.375656	89.138344	129.225159	-0.135703	0.000000	-0.639989	0.000000	0.000000	0.000000	-0.046663	0.043865	-0.053135	0.000000	0.000000	2.000000	69.000000	0.000000
3008.286566	0.102559	0.567854	0.012623	84.371895	89.031372	129.135712	-0.135703	0.000000	-0.639989	0.000000	0.000000	0.000000	-0.046663	0.043865	-0.053135	0.000000	0.000000	2.000000	69.000000	0.000000
3008.289900	0.102559	0.567854	0.012623	84.371895	89.031372	129.135712	-0.135703	0.000000	-0.639989	0.000000	0.000000	0.000000	-0.046663	0.043865	-0.053135	0.000000	0.000000	2.000000	69.000000	0.000000
3008.293233	0.102376	0.568008	0.012427	84.371895	89.031372	129.135712	-0.135703	0.000000	-0.639989	0.000000	0.000000	0.000000	-0.054828	0.046364	-0.058604	0.000000	0.000000	2.000000	69.000000	0.000000
3008.296566	0.102376	0.568008	0.012427	84.369003	88.891502	129.011566	-0.127926	0.000000	-0.631133	0.000000	0.000000	0.000000	-0.054828	0.046364	-0.058604	0.000000	0.000000	2.000000	69.000000	0.000000
3008.299900	0.102376	0.568008	0.012427	84.369003	88.891502	129.011566	-0.127926	0.000000	-0.631133	0.000000	0.000000	0.000000	-0.054828	0.046364	-0.058604	0.000000	0.000000	2.000000	69.000000	0.000000
3008.303233	0.102376	0.568008	0.012427	84.369003	88.891502	129.011566	-0.127926	0.000000	-0.631133	0.000000	0.000000	0.000000	-0.054828	0.046364	-0.058604	0.000000	0.000000	2.000000	69.000000	0.000000
3008.306566	0.102022	0.568359	0.011979	84.366119	88.751709	128.887482	-0.118788	0.000000	-0.621365	0.000000	0.000000	0.000000	-0.106271	0.105430	-0.134364	0.000000	0.000000	2.000000	69.000000	0.000000
3008.309900	0.102022	0.568359	0.011979	84.366119	88.751709	128.887482	-0.118788	0.000000	-0.621365	0.000000	0.000000	0.000000	-0.106271	0.105430	-0.134364	0.000000	0.000000	2.000000	69.000000	0.000000
3008.313233	0.102022	0.568359	0.011979	84.366119	88.751709	128.887482	-0.118788	0.000000	-0.621365	0.000000	0.000000	0.000000	-0.106271	0.105430	-0.134364	0.000000	0.000000	2.000000	69.000000	0.000000
3008.316566	0.102022	0.568359	0.011979	84.363129	88.611984	128.763504	-0.101076	0.000000	-0.598971	0.000000	0.000000	0.000000	-0.106271	0.105430	-0.134364	0.000000	0.000000	2.000000	69.000000	0.000000
3008.319900	0.101826	0.568583	0.011726	84.363129	88.611984	128.763504	-0.101076	0.000000	-0.598971	0.000000	0.000000	0.000000	-0.058507	0.066926	-0.076102	0.000000	0.000000	2.000000	69.000000	0.000000
3008.323233	0.101826	0.568583	0.011726	84.363129	88.611984	128.763504	-0.101076	0.000000	-0.598971	0.000000	0.000000	0.000000	-0.058507	0.066926	-0.076102	0.000000	0.000000	2.000000	69.000000	0.000000
3008.326566	0.101826	0.568583	0.011726	84.359444	88.439003	128.608795	-0.101076	0.000000	-0.598971	0.000000	0.000000	0.000000	-0.058507	0.066926	-0.076102	0.000000	0.000000	2.000000	69.000000	0.000000
3008.329900	0.101826	0.568583	0.011726	84.359444	88.439003	128.608795	-0.101076	0.000000	-0.598971	0.000000	0.000000	0.000000	-0.058507	0.066926	-0.076102	0.000000	0.000000	2.000000	69.000000	0.000000
3008.333233	0.101601	0.568796	0.011437	84.359444	88.439003	128.608795	-0.101076	0.000000	-0.598971	0.000000	0.000000	0.000000	-0.067750	0.063955	-0.086739	0.000000	0.000000	2.000000	69.000000	0.000000
3008.336566	0.101351	0.569035	0.011146	84.356422	88.296867	128.485092	-0.091325	0.000000	-0.586288	0.000000	0.000000	0.000000	-0.074757	0.071715	-0.087159	0.000000	0.000000	2.000000	69.000000	0.000000
3008.339900	0.101351	0.569035	0.011146	84.356422	88.296867	128.485092	-0.091325	0.000000	-0.586288	0.000000	0.000000	0.000000	-0.074757	0.071715	-0.087159	0.000000	0.000000	2.000000	69.000000	0.000000
3008.343233	0.101351	0.569035	0.011146	84.356422	88.296867	128.485092	-0.091325	0.000000	-0.586288	0.000000	0.000000	0.000000	-0.074757	0.071715	-0.087159	0.000000	0.000000	2.000000	69.000000	0.000000
3008.346566	0.101351	0.569035	0.011146	84.351944	88.090843	128.299927	-0.067573	0.000000	-0.557305	0.000000	0.000000	0.000000	-0.074757	0.071715	-0.087159	0.000000	0.000000	2.000000	69.000000	0.000000
3008.349900	0.101101	0.569300	0.010849	84.351944	88.090843	128.299927	-0.067573	0.000000	-0.557305	0.000000	0.000000	0.000000	-0.075084	0.079442	-0.089042	0.000000	0.000000	2.000000	69.000000	0.000000
3008.353233	0.101101	0.569300	0.010849	84.351944	88.090843	128.299927	-0.067573	0.000000	-0.557305	0.000000	0.000000	0.000000	-0.075084	0.079442	-0.089042	0.000000	0.000000	2.000000	69.000000	0.000000
3008.356566	0.101101	0.569300	0.010849	84.346535	87.851700	128.084198	-0.067573	0.000000	-0.557305	0.000000	0.000000	0.000000	-0.075084	0.079442	-0.089042	0.000000	0.000000	2.000000	69.000000	0.000000
3008.359900	0.101101	0.569300	0.010849	84.346535	87.851700	128.084198	-0.067573	0.000000	-0.557305	0.000000	0.000000	0.000000	-0.075084	0.079442	-0.089042	0.000000	0.000000	2.000000	69.000000	0.000000
3008.363233	0.100823	0.569598	0.010528	84.346535	87.851700	128.084198	-0.067573	0.000000	-0.557305	0.000000	0.000000	0.000000	-0.083565	0.089626	-0.096415	0.000000	0.000000	2.000000	69.000000	0.000000
3008.366566	0.100529	0.569933	0.010245	84.339531	87.549126	127.807487	-0.055059	0.000000	-0.542464	0.000000	0.000000	0.000000	-0.087951	0.100218	-0.084879	0.000000	0.000000	2.000000	69.000000	0.000000
3008.369900	0.100529	0.569933	0.010245	84.339531	87.549126	127.807487	-0.055059	0.000000	-0.542464	0.000000	0.000000	0.000000	-0.087951	0.100218	-0.084879	0.000000	0.000000	2.000000	69.000000	0.000000
3008.373233	0.100529	0.569933	0.010245	84.339531	87.549126	127.807487	-0.055059	0.000000	-0.542464	0.000000	0.000000	0.000000	-0.087951	0.100218	-0.084879	0.000000	0.000000	2.000000	69.000000	0.000000
3008.376566	0.100529	0.569933	0.010245	84.330681	87.186165	127.470085	-0.026473	0.000000	-0.512249	0.000000	0.000000	0.000000	-0.087951	0.100218	-0.084879	0.000000	0.000000	2.000000	69.000000	0.000000
3008.379900	0.100244	0.570302	0.009996	84.330681	87.186165	127.470085	-0.026473	0.000000	-0.512249	0.000000	0.000000	0.000000	-0.085688	0.110808	-0.074796	0.000000	0.000000	2.000000	69.000000	0.000000
3008.383233	0.100244	0.570302	0.009996	84.330681	87.186165	127.470085	-0.026473	0.000000	-0.512249	0.000000	0.000000	0.000000	-0.085688	0.110808	-0.074796	0.000000	0.000000	2.000000	69.000000	0.000000
3008.386566	0.099967	0.570681	0.009786	84.320976	86.794075	127.103386	-0.026473	0.000000	-0.512249	0.000000	0.000000	0.000000	-0.083055	0.113595	-0.062909	0.000000	0.000000	2.000000	69.000000	0.000000
3008.389900	0.099967	0.570681	0.009786	84.320976	86.794075	127.103386	-0.026473	0.000000	-0.512249	0.000000	0.000000	0.000000	-0.083055	0.113595	-0.062909	0.000000	0.000000	2.000000	69.000000	0.000000
3008.393233	0.099967	0.570681	0.009786	84.320976	86.794075	127.103386	-0.026473	0.000000	-0.512249	0.000000	0.000000	0.000000	-0.083055	0.113595	-0.062909	0.000000	0.000000	2.000000	69.000000	0.000000
3008.396566	0.099967	0.570681	0.009786	84.310074	86.372910	126.707466	0.001650	0.000000	-0.489298	0.000000	0.000000	0.000000	-0.083055	0.113595	-0.062909	0.000000	0.000000	2.000000	69.000000	0.000000
3008.399900	0.099699	0.571069	0.009616	84.310074	86.372910	126.707466	0.001650	0.000000	-0.489298	0.000000	0.000000	0.000000	-0.080441	0.116413	-0.051021	0.000000	0.000000	2.000000	69.000000	0.000000
3008.403233	0.099699	0.571069	0.009616	84.310074	86.372910	126.707466	0.001650	0.000000	-0.489298	0.000000	0.000000	0.000000	-0.080441	0.116413	-0.051021	0.000000	0.000000	2.000000	69.000000	0.000000
3008.406566	0.099441	0.571440	0.009492	84.298927	85.953300	126.313118	0.001650	0.000000	-0.489298	0.000000	0.000000	0.000000	-0.077450	0.111444	-0.037301	0.000000	0.000000	2.000000	69.000000	0.000000
3008.409900	0.099441	0.571440	0.009492	84.298927	85.953300	126.313118	0.001650	0.000000	-0.489298	0.000000	0.000000	0.000000	-0.077450	0.111444	-0.037301	0.000000	0.000000	2.000000	69.000000	0.000000
3008.413233	0.099441	0.571440	0.009492	84.298927	85.953300	126.313118	0.001650	0.000000	-0.489298	0.000000	0.000000	0.000000	-0.077450	0.111444	-0.037301	0.000000	0.000000	2.000000	69.000000	0.000000
3008.416566	0.099213	0.571821	0.009402	84.286629	85.507874	125.890099	0.027966	0.000000	-0.474578	0.000000	0.000000	0.000000	-0.068224	0.114356	-0.026813	0.000000	0.000000	2.000000	69.000000	0.000000
3008.419900	0.099213	0.571821	0.009402	84.286629	85.507874	125.890099	0.027966	0.000000	-0.474578	0.000000	0.000000	0.000000	-0.068224	0.114356	-0.026813	0.000000	0.000000	2.000000	69.000000	0.000000
3008.423233	0.099213	0.571821	0.009402	84.286629	85.507874	125.890099	0.027966	0.000000	-0.474578	0.000000	0.000000	0.000000	-0.068224	0.114356	-0.026813	0.000000	0.000000	2.000000	69.000000	0.000000
3008.426566	0.099213	0.571821	0.009402	84.274948	85.099648	125.498947	0.039336	0.000000	-0.470109	0.000000	0.000000	0.000000	-0.068224	0.114356	-0.026813	0.000000	0.000000	2.000000	69.000000	0.000000
3008.429900	0.099036	0.572168	0.009332	84.274948	85.099648	125.498947	0.039336	0.000000	-0.470109	0.000000	0.000000	0.000000	-0.053066	0.104063	-0.020977	0.000000	0.000000	2.000000	69.000000	0.000000
3008.433233	0.099036	0.572168	0.009332	84.274948	85.099648	125.498947	0.039336	0.000000	-0.470109	0.000000	0.000000	0.000000	-0.053066	0.104063	-0.020977	0.000000	0.000000	2.000000	69.000000	0.000000
3008.436566	0.099036	0.572168	0.009332	84.263939	84.722832	125.139351	0.039336	0.000000	-0.470109	0.000000	0.000000	0.000000	-0.053066	0.104063	-0.020977	0.000000	0.000000	2.000000	69.000000	0.000000
3008.439900	0.099036	0.572168	0.009332	84.263939	84.722832	125.139351	0.039336	0.000000	-0.470109	0.000000	0.000000	0.000000	-0.053066	0.104063	-0.020977	0.000000	0.000000	2.000000	69.000000	0.000000
3008.443233	0.098891	0.572499	0.009304	84.263939	84.722832	125.139351	0.039336	0.000000	-0.470109	0.000000	0.000000	0.000000	-0.043482	0.099182	-0.008605	0.000000	0.000000	2.000000	69.000000	0.000000
3008.446566	0.098744	0.572785	0.009264	84.252701	84.352814	124.781166	0.048181	0.000000	-0.466613	0.000000	0.000000	0.000000	-0.044173	0.085962	-0.011917	0.000000	0.000000	2.000000	69.000000	0.000000
3008.449900	0.098744	0.572785	0.009264	84.252701	84.352814	124.781166	0.048181	0.000000	-0.466613	0.000000	0.000000	0.000000	-0.044173	0.085962	-0.011917	0.000000	0.000000	2.000000	69.000000	0.000000
3008.453233	0.098744	0.572785	0.009264	84.252701	84.352814	124.781166	0.048181	0.000000	-0.466613	0.000000	0.000000	0.000000	-0.044173	0.085962	-0.011917	0.000000	0.000000	2.000000	69.000000	0.000000
3008.456566	0.098744	0.572785	0.009264	84.243736	84.010132	124.448792	0.062790	0.000000	-0.463192	0.000000	0.000000	0.000000	-0.044173	0.085962	-0.011917	0.000000	0.000000	2.000000	69.000000	0.000000
3008.459900	0.098646	0.573064	0.009238	84.243736	84.010132	124.448792	0.062790	0.000000	-0.463192	0.000000	0.000000	0.000000	-0.029422	0.083539	-0.007850	0.000000	0.000000	2.000000	69.000000	0.000000
3008.463233	0.098646	0.573064	0.009238	84.243736	84.010132	124.448792	0.062790	0.000000	-0.463192	0.000000	0.000000	0.000000	-0.029422	0.083539	-0.007850	0.000000	0.000000	2.000000	69.000000	0.000000
3008.466566	0.098646	0.573064	0.009238	84.235542	83.756317	124.204399	0.062790	0.000000	-0.463192	0.000000	0.000000	0.000000	-0.029422	0.083539	-0.007850	0.000000	0.000000	2.000000	69.000000	0.000000
3008.469900	0.098646	0.573064	0.009238	84.235542	83.756317	124.204399	0.062790	0.000000	-0.463192	0.000000	0.000000	0.000000	-0.029422	0.083539	-0.007850	0.000000	0.000000	2.000000	69.000000	0.000000
3008.473233	0.098524	0.573298	0.009205	84.235542	83.756317	124.204399	0.062790	0.000000	-0.463192	0.000000	0.000000	0.000000	-0.036747	0.070309	-0.009718	0.000000	0.000000	2.000000	69.000000	0.000000
3008.476566	0.098524	0.573298	0.009205	84.225685	83.451393	123.908852	0.067693	0.000000	-0.461884	0.000000	0.000000	0.000000	-0.036747	0.070309	-0.009718	0.000000	0.000000	2.000000	69.000000	0.000000
3008.479900	0.098524	0.573298	0.009205	84.225685	83.451393	123.908852	0.067693	0.000000	-0.461884	0.000000	0.000000	0.000000	-0.036747	0.070309	-0.009718	0.000000	0.000000	2.000000	69.000000	0.000000
3008.483233	0.098524	0.573298	0.009205	84.225685	83.451393	123.908852	0.067693	0.000000	-0.461884	0.000000	0.000000	0.000000	-0.036747	0.070309	-0.009718	0.000000	0.000000	2.000000	69.000000	0.000000
3008.486566	0.098341	0.573761	0.009217	84.217712	83.221352	123.688126	0.073818	0.000000	-0.460264	0.000000	0.000000	0.000000	-0.054759	0.138812	0.003542	0.000000	0.000000	2.000000	69.000000	0.000000
3008.489900	0.098341	0.573761	0.009217	84.217712	83.221352	123.688126	0.073818	0.000000	-0.460264	0.000000	0.000000	0.000000	-0.054759	0.138812	0.003542	0.000000	0.000000	2.000000	69.000000	0.000000
3008.493233	0.098341	0.573761	0.009217	84.217712	83.221352	123.688126	0.073818	0.000000	-0.460264	0.000000	0.000000	0.000000	-0.054759	0.138812	0.003542	0.000000	0.000000	2.000000	69.000000	0.000000
3008.496566	0.098341	0.573761	0.009217	84.210800	83.021294	123.497498	0.082944	0.000000	-0.460855	0.000000	0.000000	0.000000	-0.054759	0.138812	0.003542	0.000000	0.000000	2.000000	69.000000	0.000000
3008.499900	0.098279	0.573945	0.009251	84.210800	83.021294	123.497498	0.082944	0.000000	-0.460855	0.000000	0.000000	0.000000	-0.018690	0.055297	0.010068	0.000000	0.000000	2.000000	69.000000	0.000000
3008.503233	0.098279	0.573945	0.009251	84.210800	83.021294	123.497498	0.082944	0.000000	-0.460855	0.000000	0.000000	0.000000	-0.018690	0.055297	0.010068	0.000000	0.000000	2.000000	69.000000	0.000000
3008.506566	0.098279	0.573945	0.009251	84.204277	82.846596	123.329422	0.082944	0.000000	-0.460855	0.000000	0.000000	0.000000	-0.018690	0.055297	0.010068	0.000000	0.000000	2.000000	69.000000	0.000000
3008.509900	0.098279	0.573945	0.009251	84.204277	82.846596	123.329422	0.082944	0.000000	-0.460855	0.000000	0.000000	0.000000	-0.018690	0.055297	0.010068	0.000000	0.000000	2.000000	69.000000	0.000000
3008.513233	0.098199	0.574121	0.009312	84.204277	82.846596	123.329422	0.082944	0.000000	-0.460855	0.000000	0.000000	0.000000	-0.023876	0.052906	0.018389	0.000000	0.000000	2.000000	69.000000	0.000000
3008.516566	0.098199	0.574121	0.009312	84.199242	82.705559	123.198143	0.086059	0.000000	-0.462533	0.000000	0.000000	0.000000	-0.023876	0.052906	0.018389	0.000000	0.000000	2.000000	69.000000	0.000000
3008.519900	0.098199	0.574121	0.009312	84.199242	82.705559	123.198143	0.086059	0.000000	-0.462533	0.000000	0.000000	0.000000	-0.023876	0.052906	0.018389	0.000000	0.000000	2.000000	69.000000	0.000000
3008.523233	0.098199	0.574121	0.009312	84.199242	82.705559	123.198143	0.086059	0.000000	-0.462533	0.000000	0.000000	0.000000	-0.023876	0.052906	0.018389	0.000000	0.000000	2.000000	69.000000	0.000000
3008.526566	0.098102	0.574302	0.009509	84.195053	82.580994	123.081146	0.090039	0.000000	-0.465597	0.000000	0.000000	0.000000	-0.029205	0.054140	0.059082	0.000000	0.000000	2.000000	69.000000	0.000000
3008.529900	0.098102	0.574302	0.009509	84.195053	82.580994	123.081146	0.090039	0.000000	-0.465597	0.000000	0.000000	0.000000	-0.029205	0.054140	0.059082	0.000000	0.000000	2.000000	69.000000	0.000000
3008.533233	0.098102	0.574302	0.009509	84.195053	82.580994	123.081146	0.090039	0.000000	-0.465597	0.000000	0.000000	0.000000	-0.029205	0.054140	0.059082	0.000000	0.000000	2.000000	69.000000	0.000000
3008.536566	0.098102	0.574302	0.009509	84.192993	82.512070	123.022804	0.094906	0.000000	-0.475444	0.000000	0.000000	0.000000	-0.029205	0.054140	0.059082	0.000000	0.000000	2.000000	69.000000	0.000000
3008.539900	0.098027	0.574304	0.009591	84.192993	82.512070	123.022804	0.094906	0.000000	-0.475444	0.000000	0.000000	0.000000	-0.022605	0.000599	0.024547	0.000000	0.000000	2.000000	69.000000	0.000000
3008.543233	0.098027	0.574304	0.009591	84.192993	82.512070	123.022804	0.094906	0.000000	-0.475444	0.000000	0.000000	0.000000	-0.022605	0.000599	0.024547	0.000000	0.000000	2.000000	69.000000	0.000000
3008.546566	0.098027	0.574304	0.009591	84.194038	82.532974	123.052010	0.094906	0.000000	-0.475444	0.000000	0.000000	0.000000	-0.022605	0.000599	0.024547	0.000000	0.000000	2.000000	69.000000	0.000000
3008.549900	0.098027	0.574304	0.009591	84.194038	82.532974	123.052010	0.094906	0.000000	-0.475444	0.000000	0.000000	0.000000	-0.022605	0.000599	0.024547	0.000000	0.000000	2.000000	69.000000	0.000000
3008.553233	0.097986	0.574238	0.009727	84.194038	82.532974	123.052010	0.094906	0.000000	-0.475444	0.000000	0.000000	0.000000	-0.012262	-0.019839	0.040796	0.000000	0.000000	2.000000	69.000000	0.000000
3008.556566	0.097986	0.574238	0.009727	84.195595	82.615891	123.145157	0.098674	0.000000	-0.479536	0.000000	0.000000	0.000000	-0.012262	-0.019839	0.040796	0.000000	0.000000	2.000000	69.000000	0.000000
3008.559900	0.097986	0.574238	0.009727	84.195595	82.615891	123.145157	0.098674	0.000000	-0.479536	0.000000	0.000000	0.000000	-0.012262	-0.019839	0.040796	0.000000	0.000000	2.000000	69.000000	0.000000
3008.563233	0.097986	0.574238	0.009727	84.195595	82.615891	123.145157	0.098674	0.000000	-0.479536	0.000000	0.000000	0.000000	-0.012262	-0.019839	0.040796	0.000000	0.000000	2.000000	69.000000	0.000000
3008.566566	0.097912	0.573937	0.009928	84.193771	82.803864	123.347633	0.100717	0.000000	-0.486335	0.000000	0.000000	0.000000	-0.022039	-0.090243	0.060450	0.000000	0.000000	2.000000	69.000000	0.000000
3008.569900	0.097912	0.573937	0.009928	84.193771	82.803864	123.347633	0.100717	0.000000	-0.486335	0.000000	0.000000	0.000000	-0.022039	-0.090243	0.060450	0.000000	0.000000	2.000000	69.000000	0.000000
3008.573233	0.097912	0.573937	0.009928	84.193771	82.803864	123.347633	0.100717	0.000000	-0.486335	0.000000	0.000000	0.000000	-0.022039	-0.090243	0.060450	0.000000	0.000000	2.000000	69.000000	0.000000
3008.576566	0.097912	0.573937	0.009928	84.190796	83.065582	123.619240	0.104390	0.000000	-0.496410	0.000000	0.000000	0.000000	-0.022039	-0.090243	0.060450	0.000000	0.000000	2.000000	69.000000	0.000000
3008.579900	0.097950	0.573720	0.009997	84.190796	83.065582	123.619240	0.104390	0.000000	-0.496410	0.000000	0.000000	0.000000	0.011248	-0.064998	0.020516	0.000000	0.000000	2.000000	69.000000	0.000000
3008.583233	0.097950	0.573720	0.009997	84.190796	83.065582	123.619240	0.104390	0.000000	-0.496410	0.000000	0.000000	0.000000	0.011248	-0.064998	0.020516	0.000000	0.000000	2.000000	69.000000	0.000000
3008.586566	0.097950	0.573720	0.009997	84.188744	83.358871	123.919861	0.104390	0.000000	-0.496410	0.000000	0.000000	0.000000	0.011248	-0.064998	0.020516	0.000000	0.000000	2.000000	69.000000	0.000000
3008.589900	0.097950	0.573720	0.009997	84.188744	83.358871	123.919861	0.104390	0.000000	-0.496410	0.000000	0.000000	0.000000	0.011248	-0.064998	0.020516	0.000000	0.000000	2.000000	69.000000	0.000000
3008.593233	0.098036	0.573496	0.010079	84.188744	83.358871	123.919861	0.104390	0.000000	-0.496410	0.000000	0.000000	0.000000	0.026006	-0.067419	0.024636	0.000000	0.000000	2.000000	69.000000	0.000000
3008.596566	0.098151	0.573237	0.010185	84.193459	83.613251	124.165092	0.102516	0.000000	-0.499829	0.000000	0.000000	0.000000	0.034510	-0.077716	0.032004	0.000000	0.000000	2.000000	69.000000	0.000000
3008.599900	0.098151	0.573237	0.010185	84.193459	83.613251	124.165092	0.102516	0.000000	-0.499829	0.000000	0.000000	0.000000	0.034510	-0.077716	0.032004	0.000000	0.000000	2.000000	69.000000	0.000000
3008.603233	0.098151	0.573237	0.010185	84.193459	83.613251	124.165092	0.102516	0.000000	-0.499829	0.000000	0.000000	0.000000	0.034510	-0.077716	0.032004	0.000000	0.000000	2.000000	69.000000	0.000000
3008.606566	0.098151	0.573237	0.010185	84.202209	83.890327	124.429932	0.092430	0.000000	-0.509269	0.000000	0.000000	0.000000	0.034510	-0.077716	0.032004	0.000000	0.000000	2.000000	69.000000	0.000000
3008.609900	0.098289	0.572978	0.010287	84.202209	83.890327	124.429932	0.092430	0.000000	-0.509269	0.000000	0.000000	0.000000	0.041173	-0.077713	0.030554	0.000000	0.000000	2.000000	69.000000	0.000000
3008.613233	0.098289	0.572978	0.010287	84.202209	83.890327	124.429932	0.092430	0.000000	-0.509269	0.000000	0.000000	0.000000	0.041173	-0.077713	0.030554	0.000000	0.000000	2.000000	69.000000	0.000000
3008.616566	0.098289	0.572978	0.010287	84.212807	84.227112	124.754761	0.092430	0.000000	-0.509269	0.000000	0.000000	0.000000	0.041173	-0.077713	0.030554	0.000000	0.000000	2.000000	69.000000	0.000000
3008.619900	0.098289	0.572978	0.010287	84.212807	84.227112	124.754761	0.092430	0.000000	-0.509269	0.000000	0.000000	0.000000	0.041173	-0.077713	0.030554	0.000000	0.000000	2.000000	69.000000	0.000000
3008.623233	0.098432	0.572684	0.010418	84.212807	84.227112	124.754761	0.092430	0.000000	-0.509269	0.000000	0.000000	0.000000	0.043031	-0.088038	0.039289	0.000000	0.000000	2.000000	69.000000	0.000000
3008.626566	0.098556	0.572338	0.010566	84.223076	84.559502	125.080658	0.085568	0.000000	-0.514362	0.000000	0.000000	0.000000	0.037156	-0.103737	0.044320	0.000000	0.000000	2.000000	69.000000	0.000000
3008.629900	0.098556	0.572338	0.010566	84.223076	84.559502	125.080658	0.085568	0.000000	-0.514362	0.000000	0.000000	0.000000	0.037156	-0.103737	0.044320	0.000000	0.000000	2.000000	69.000000	0.000000
3008.633233	0.098556	0.572338	0.010566	84.223076	84.559502	125.080658	0.085568	0.000000	-0.514362	0.000000	0.000000	0.000000	0.037156	-0.103737	0.044320	0.000000	0.000000	2.000000	69.000000	0.000000
3008.636566	0.098556	0.572338	0.010566	84.235100	84.952446	125.467407	0.072203	0.000000	-0.528296	0.000000	0.000000	0.000000	0.037156	-0.103737	0.044320	0.000000	0.000000	2.000000	69.000000	0.000000
3008.639900	0.098669	0.571950	0.010770	84.235100	84.952446	125.467407	0.072203	0.000000	-0.528296	0.000000	0.000000	0.000000	0.033806	-0.116535	0.061343	0.000000	0.000000	2.000000	69.000000	0.000000
3008.643233	0.098669	0.571950	0.010770	84.235100	84.952446	125.467407	0.072203	0.000000	-0.528296	0.000000	0.000000	0.000000	0.033806	-0.116535	0.061343	0.000000	0.000000	2.000000	69.000000	0.000000
3008.646566	0.098669	0.571950	0.010770	84.243805	85.418533	125.929771	0.072203	0.000000	-0.528296	0.000000	0.000000	0.000000	0.033806	-0.116535	0.061343	0.000000	0.000000	2.000000	69.000000	0.000000
3008.649900	0.098669	0.571950	0.010770	84.243805	85.418533	125.929771	0.072203	0.000000	-0.528296	0.000000	0.000000	0.000000	0.033806	-0.116535	0.061343	0.000000	0.000000	2.000000	69.000000	0.000000
3008.653233	0.098798	0.571499	0.010942	84.243805	85.418533	125.929771	0.072203	0.000000	-0.528296	0.000000	0.000000	0.000000	0.038708	-0.135244	0.051478	0.000000	0.000000	2.000000	69.000000	0.000000
3008.656566	0.098928	0.571022	0.011119	84.241119	85.969177	126.490074	0.066569	0.000000	-0.538520	0.000000	0.000000	0.000000	0.039085	-0.143177	0.053168	0.000000	0.000000	2.000000	69.000000	0.000000
3008.659900	0.098928	0.571022	0.011119	84.241119	85.969177	126.490074	0.066569	0.000000	-0.538520	0.000000	0.000000	0.000000	0.039085	-0.143177	0.053168	0.000000	0.000000	2.000000	69.000000	0.000000
3008.663233	0.098928	0.571022	0.011119	84.241119	85.969177	126.490074	0.066569	0.000000	-0.538520	0.000000	0.000000	0.000000	0.039085	-0.143177	0.053168	0.000000	0.000000	2.000000	69.000000	0.000000
3008.666566	0.098928	0.571022	0.011119	84.219513	86.584869	127.132500	0.053603	0.000000	-0.555961	0.000000	0.000000	0.000000	0.039085	-0.143177	0.053168	0.000000	0.000000	2.000000	69.000000	0.000000
3008.669900	0.099091	0.570502	0.011343	84.219513	86.584869	127.132500	0.053603	0.000000	-0.555961	0.000000	0.000000	0.000000	0.049064	-0.156043	0.067266	0.000000	0.000000	2.000000	69.000000	0.000000
3008.673233	0.099091	0.570502	0.011343	84.219513	86.584869	127.132500	0.053603	0.000000	-0.555961	0.000000	0.000000	0.000000	0.049064	-0.156043	0.067266	0.000000	0.000000	2.000000	69.000000	0.000000
3008.676566	0.099277	0.569981	0.011562	84.177086	87.260971	127.854050	0.053603	0.000000	-0.555961	0.000000	0.000000	0.000000	0.055735	-0.156163	0.065668	0.000000	0.000000	2.000000	69.000000	0.000000
3008.679900	0.099277	0.569981	0.011562	84.177086	87.260971	127.854050	0.053603	0.000000	-0.555961	0.000000	0.000000	0.000000	0.055735	-0.156163	0.065668	0.000000	0.000000	2.000000	69.000000	0.000000
3008.683233	0.099277	0.569981	0.011562	84.177086	87.260971	127.854050	0.053603	0.000000	-0.555961	0.000000	0.000000	0.000000	0.055735	-0.156163	0.065668	0.000000	0.000000	2.000000	69.000000	0.000000
3008.686566	0.099277	0.569981	0.011562	84.121933	87.910805	128.563431	0.036137	0.000000	-0.578117	0.000000	0.000000	0.000000	0.055735	-0.156163	0.065668	0.000000	0.000000	2.000000	69.000000	0.000000
3008.689900	0.099442	0.569434	0.011791	84.121933	87.910805	128.563431	0.036137	0.000000	-0.578117	0.000000	0.000000	0.000000	0.049441	-0.164159	0.068694	0.000000	0.000000	2.000000	69.000000	0.000000
3008.693233	0.099442	0.569434	0.011791	84.121933	87.910805	128.563431	0.036137	0.000000	-0.578117	0.000000	0.000000	0.000000	0.049441	-0.164159	0.068694	0.000000	0.000000	2.000000	69.000000	0.000000
3008.696566	0.099562	0.568886	0.012029	84.061882	88.580544	129.300598	0.036137	0.000000	-0.578117	0.000000	0.000000	0.000000	0.036073	-0.164308	0.071328	0.000000	0.000000	2.000000	69.000000	0.000000
3008.699900	0.099562	0.568886	0.012029	84.061882	88.580544	129.300598	0.036137	0.000000	-0.578117	0.000000	0.000000	0.000000	0.036073	-0.164308	0.071328	0.000000	0.000000	2.000000	69.000000	0.000000
3008.703233	0.099562	0.568886	0.012029	84.061882	88.580544	129.300598	0.036137	0.000000	-0.578117	0.000000	0.000000	0.000000	0.036073	-0.164308	0.071328	0.000000	0.000000	2.000000	69.000000	0.000000
3008.706566	0.099562	0.568886	0.012029	84.005310	89.198723	129.983902	0.021884	0.000000	-0.601454	0.000000	0.000000	0.000000	0.036073	-0.164308	0.071328	0.000000	0.000000	2.000000	69.000000	0.000000
3008.709900	0.099691	0.568348	0.012306	84.005310	89.198723	129.983902	0.021884	0.000000	-0.601454	0.000000	0.000000	0.000000	0.038608	-0.161568	0.083165	0.000000	0.000000	2.000000	69.000000	0.000000
3008.713233	0.099691	0.568348	0.012306	84.005310	89.198723	129.983902	0.021884	0.000000	-0.601454	0.000000	0.000000	0.000000	0.038608	-0.161568	0.083165	0.000000	0.000000	2.000000	69.000000	0.000000
3008.716566	0.099771	0.567791	0.012575	83.974518	89.801010	130.630768	0.021884	0.000000	-0.601454	0.000000	0.000000	0.000000	0.024124	-0.167112	0.080686	0.000000	0.000000	2.000000	69.000000	0.000000
3008.719900	0.099771	0.567791	0.012575	83.974518	89.801010	130.630768	0.021884	0.000000	-0.601454	0.000000	0.000000	0.000000	0.024124	-0.167112	0.080686	0.000000	0.000000	2.000000	69.000000	0.000000
3008.723233	0.099771	0.567791	0.012575	83.974518	89.801010	130.630768	0.021884	0.000000	-0.601454	0.000000	0.000000	0.000000	0.024124	-0.167112	0.080686	0.000000	0.000000	2.000000	69.000000	0.000000
3008.726566	0.099771	0.567791	0.012575	83.964142	90.377129	131.230194	0.011429	0.000000	-0.628762	0.000000	0.000000	0.000000	0.024124	-0.167112	0.080686	0.000000	0.000000	2.000000	69.000000	0.000000
3008.729900	0.099852	0.567233	0.012844	83.964142	90.377129	131.230194	0.011429	0.000000	-0.628762	0.000000	0.000000	0.000000	0.024089	-0.167242	0.080490	0.000000	0.000000	2.000000	69.000000	0.000000
3008.733233	0.099852	0.567233	0.012844	83.964142	90.377129	131.230194	0.011429	0.000000	-0.628762	0.000000	0.000000	0.000000	0.024089	-0.167242	0.080490	0.000000	0.000000	2.000000	69.000000	0.000000
3008.736566	0.099923	0.566666	0.013071	83.965088	90.970482	131.835541	0.011429	0.000000	-0.628762	0.000000	0.000000	0.000000	0.021500	-0.170230	0.068256	0.000000	0.000000	2.000000	69.000000	0.000000
3008.739900	0.099923	0.566666	0.013071	83.965088	90.970482	131.835541	0.011429	0.000000	-0.628762	0.000000	0.000000	0.000000	0.021500	-0.170230	0.068256	0.000000	0.000000	2.000000	69.000000	0.000000
3008.743233	0.099923	0.566666	0.013071	83.965088	90.970482	131.835541	0.011429	0.000000	-0.628762	0.000000	0.000000	0.000000	0.021500	-0.170230	0.068256	0.000000	0.000000	2.000000	69.000000	0.000000
3008.746566	0.099923	0.566666	0.013071	83.967590	91.591949	132.467545	0.003831	0.000000	-0.653553	0.000000	0.000000	0.000000	0.021500	-0.170230	0.068256	0.000000	0.000000	2.000000	69.000000	0.000000
3008.749900	0.099991	0.566080	0.013281	83.967590	91.591949	132.467545	0.003831	0.000000	-0.653553	0.000000	0.000000	0.000000	0.020370	-0.175689	0.062908	0.000000	0.000000	2.000000	69.000000	0.000000
3008.753233	0.099991	0.566080	0.013281	83.967590	91.591949	132.467545	0.003831	0.000000	-0.653553	0.000000	0.000000	0.000000	0.020370	-0.175689	0.062908	0.000000	0.000000	2.000000	69.000000	0.000000
3008.756566	0.100081	0.565494	0.013485	83.961227	92.218864	133.113235	0.003831	0.000000	-0.653553	0.000000	0.000000	0.000000	0.027034	-0.175785	0.061271	0.000000	0.000000	2.000000	69.000000	0.000000
3008.759900	0.100081	0.565494	0.013485	83.961227	92.218864	133.113235	0.003831	0.000000	-0.653553	0.000000	0.000000	0.000000	0.027034	-0.175785	0.061271	0.000000	0.000000	2.000000	69.000000	0.000000
3008.763233	0.100081	0.565494	0.013485	83.961227	92.218864	133.113235	0.003831	0.000000	-0.653553	0.000000	0.000000	0.000000	0.027034	-0.175785	0.061271	0.000000	0.000000	2.000000	69.000000	0.000000
3008.766566	0.100081	0.565494	0.013485	83.949806	92.878746	133.794235	-0.004070	0.000000	-0.674250	0.000000	0.000000	0.000000	0.027034	-0.175785	0.061271	0.000000	0.000000	2.000000	69.000000	0.000000
3008.769900	0.100159	0.564881	0.013631	83.949806	92.878746	133.794235	-0.004070	0.000000	-0.674250	0.000000	0.000000	0.000000	0.023341	-0.183996	0.043852	0.000000	0.000000	2.000000	69.000000	0.000000
3008.773233	0.100159	0.564881	0.013631	83.949806	92.878746	133.794235	-0.004070	0.000000	-0.674250	0.000000	0.000000	0.000000	0.023341	-0.183996	0.043852	0.000000	0.000000	2.000000	69.000000	0.000000
3008.776566	0.100208	0.564302	0.013753	83.933174	93.567070	134.508865	-0.004070	0.000000	-0.674250	0.000000	0.000000	0.000000	0.014762	-0.173581	0.036448	0.000000	0.000000	2.000000	69.000000	0.000000
3008.779900	0.100208	0.564302	0.013753	83.933174	93.567070	134.508865	-0.004070	0.000000	-0.674250	0.000000	0.000000	0.000000	0.014762	-0.173581	0.036448	0.000000	0.000000	2.000000	69.000000	0.000000
3008.783233	0.100208	0.564302	0.013753	83.933174	93.567070	134.508865	-0.004070	0.000000	-0.674250	0.000000	0.000000	0.000000	0.014762	-0.173581	0.036448	0.000000	0.000000	2.000000	69.000000	0.000000
3008.786566	0.100208	0.564302	0.013753	83.921814	94.217690	135.181778	-0.010420	0.000000	-0.687633	0.000000	0.000000	0.000000	0.014762	-0.173581	0.036448	0.000000	0.000000	2.000000	69.000000	0.000000
3008.789900	0.100257	0.563723	0.013873	83.921814	94.217690	135.181778	-0.010420	0.000000	-0.687633	0.000000	0.000000	0.000000	0.014725	-0.173645	0.036243	0.000000	0.000000	2.000000	69.000000	0.000000
3008.793233	0.100257	0.563723	0.013873	83.921814	94.217690	135.181778	-0.010420	0.000000	-0.687633	0.000000	0.000000	0.000000	0.014725	-0.173645	0.036243	0.000000	0.000000	2.000000	69.000000	0.000000
3008.796566	0.100297	0.563162	0.013948	83.916107	94.864693	135.844482	-0.010420	0.000000	-0.687633	0.000000	0.000000	0.000000	0.011755	-0.168492	0.022284	0.000000	0.000000	2.000000	69.000000	0.000000
3008.799900	0.100297	0.563162	0.013948	83.916107	94.864693	135.844482	-0.010420	0.000000	-0.687633	0.000000	0.000000	0.000000	0.011755	-0.168492	0.022284	0.000000	0.000000	2.000000	69.000000	0.000000
3008.803233	0.100297	0.563162	0.013948	83.916107	94.864693	135.844482	-0.010420	0.000000	-0.687633	0.000000	0.000000	0.000000	0.011755	-0.168492	0.022284	0.000000	0.000000	2.000000	69.000000	0.000000
3008.806566	0.100297	0.563162	0.013948	83.910927	95.456482	136.453079	-0.014834	0.000000	-0.697387	0.000000	0.000000	0.000000	0.011755	-0.168492	0.022284	0.000000	0.000000	2.000000	69.000000	0.000000
3008.809900	0.100307	0.562635	0.013998	83.910927	95.456482	136.453079	-0.014834	0.000000	-0.697387	0.000000	0.000000	0.000000	0.003184	-0.158016	0.014956	0.000000	0.000000	2.000000	69.000000	0.000000
3008.813233	0.100307	0.562635	0.013998	83.910927	95.456482	136.453079	-0.014834	0.000000	-0.697387	0.000000	0.000000	0.000000	0.003184	-0.158016	0.014956	0.000000	0.000000	2.000000	69.000000	0.000000
3008.816566	0.100339	0.562135	0.014037	83.901466	96.039719	137.056107	-0.014834	0.000000	-0.697387	0.000000	0.000000	0.000000	0.009502	-0.150108	0.011675	0.000000	0.000000	2.000000	69.000000	0.000000
3008.819900	0.100339	0.562135	0.014037	83.901466	96.039719	137.056107	-0.014834	0.000000	-0.697387	0.000000	0.000000	0.000000	0.009502	-0.150108	0.011675	0.000000	0.000000	2.000000	69.000000	0.000000
3008.823233	0.100339	0.562135	0.014037	83.901466	96.039719	137.056107	-0.014834	0.000000	-0.697387	0.000000	0.000000	0.000000	0.009502	-0.150108	0.011675	0.000000	0.000000	2.000000	69.000000	0.000000
3008.826566	0.100339	0.562135	0.014037	83.876793	96.600166	137.648621	-0.016948	0.000000	-0.701826	0.000000	0.000000	0.000000	0.009502	-0.150108	0.011675	0.000000	0.000000	2.000000	69.000000	0.000000
3008.829900	0.100348	0.561634	0.014080	83.876793	96.600166	137.648621	-0.016948	0.000000	-0.701826	0.000000	0.000000	0.000000	0.002758	-0.150103	0.012950	0.000000	0.000000	2.000000	69.000000	0.000000
3008.833233	0.100348	0.561634	0.014080	83.876793	96.600166	137.648621	-0.016948	0.000000	-0.701826	0.000000	0.000000	0.000000	0.002758	-0.150103	0.012950	0.000000	0.000000	2.000000	69.000000	0.000000
3008.836566	0.100348	0.561634	0.014080	83.835182	97.056000	138.155991	-0.016948	0.000000	-0.701826	0.000000	0.000000	0.000000	0.002758	-0.150103	0.012950	0.000000	0.000000	2.000000	69.000000	0.000000
3008.839900	0.100348	0.561634	0.014080	83.835182	97.056000	138.155991	-0.016948	0.000000	-0.701826	0.000000	0.000000	0.000000	0.002758	-0.150103	0.012950	0.000000	0.000000	2.000000	69.000000	0.000000
3008.843233	0.100351	0.561169	0.014094	83.835182	97.056000	138.155991	-0.016948	0.000000	-0.701826	0.000000	0.000000	0.000000	0.000909	-0.139607	0.004264	0.000000	0.000000	2.000000	69.000000	0.000000
3008.846566	0.100352	0.560756	0.014097	83.790222	97.304443	138.460190	-0.017408	0.000000	-0.703984	0.000000	0.000000	0.000000	0.000171	-0.123768	0.000811	0.000000	0.000000	2.000000	69.000000	0.000000
3008.849900	0.100352	0.560756	0.014097	83.790222	97.304443	138.460190	-0.017408	0.000000	-0.703984	0.000000	0.000000	0.000000	0.000171	-0.123768	0.000811	0.000000	0.000000	2.000000	69.000000	0.000000
3008.853233	0.100352	0.560756	0.014097	83.790222	97.304443	138.460190	-0.017408	0.000000	-0.703984	0.000000	0.000000	0.000000	0.000171	-0.123768	0.000811	0.000000	0.000000	2.000000	69.000000	0.000000
3008.856566	0.100352	0.560756	0.014097	83.754745	97.317268	138.519241	-0.017588	0.000000	-0.704830	0.000000	0.000000	0.000000	0.000171	-0.123768	0.000811	0.000000	0.000000	2.000000	69.000000	0.000000
3008.859900	0.100355	0.560388	0.014111	83.754745	97.317268	138.519241	-0.017588	0.000000	-0.704830	0.000000	0.000000	0.000000	0.000907	-0.110588	0.004262	0.000000	0.000000	2.000000	69.000000	0.000000
3008.863233	0.100355	0.560388	0.014111	83.754745	97.317268	138.519241	-0.017588	0.000000	-0.704830	0.000000	0.000000	0.000000	0.000907	-0.110588	0.004262	0.000000	0.000000	2.000000	69.000000	0.000000
3008.866566	0.100355	0.560388	0.014111	83.731461	97.247879	138.482468	-0.017588	0.000000	-0.704830	0.000000	0.000000	0.000000	0.000907	-0.110588	0.004262	0.000000	0.000000	2.000000	69.000000	0.000000
3008.869900	0.100355	0.560388	0.014111	83.731461	97.247879	138.482468	-0.017588	0.000000	-0.704830	0.000000	0.000000	0.000000	0.000907	-0.110588	0.004262	0.000000	0.000000	2.000000	69.000000	0.000000
3008.873233	0.100354	0.560098	0.014108	83.731461	97.247879	138.482468	-0.017588	0.000000	-0.704830	0.000000	0.000000	0.000000	-0.000163	-0.086875	-0.000768	0.000000	0.000000	2.000000	69.000000	0.000000
3008.876566	0.100354	0.560098	0.014108	83.727959	97.176598	138.420929	-0.017739	0.000000	-0.705540	0.000000	0.000000	0.000000	-0.000163	-0.086875	-0.000768	0.000000	0.000000	2.000000	69.000000	0.000000
3008.879900	0.100354	0.560098	0.014108	83.727959	97.176598	138.420929	-0.017739	0.000000	-0.705540	0.000000	0.000000	0.000000	-0.000163	-0.086875	-0.000768	0.000000	0.000000	2.000000	69.000000	0.000000
3008.883233	0.100354	0.560098	0.014108	83.727959	97.176598	138.420929	-0.017739	0.000000	-0.705540	0.000000	0.000000	0.000000	-0.000163	-0.086875	-0.000768	0.000000	0.000000	2.000000	69.000000	0.000000
3008.886566	0.100357	0.559826	0.014123	83.729523	97.120506	138.366531	-0.017712	0.000000	-0.705413	0.000000	0.000000	0.000000	0.000936	-0.081618	0.004396	0.000000	0.000000	2.000000	69.000000	0.000000
3008.889900	0.100357	0.559826	0.014123	83.729523	97.120506	138.366531	-0.017712	0.000000	-0.705413	0.000000	0.000000	0.000000	0.000936	-0.081618	0.004396	0.000000	0.000000	2.000000	69.000000	0.000000
3008.893233	0.100357	0.559826	0.014123	83.729523	97.120506	138.366531	-0.017712	0.000000	-0.705413	0.000000	0.000000	0.000000	0.000936	-0.081618	0.004396	0.000000	0.000000	2.000000	69.000000	0.000000
3008.896566	0.100357	0.559826	0.014123	83.729340	97.047035	138.295868	-0.017868	0.000000	-0.706145	0.000000	0.000000	0.000000	0.000936	-0.081618	0.004396	0.000000	0.000000	2.000000	69.000000	0.000000
3008.899900	0.100344	0.559835	0.014168	83.729340	97.047035	138.295868	-0.017868	0.000000	-0.706145	0.000000	0.000000	0.000000	-0.004141	0.002611	0.013506	0.000000	0.000000	2.000000	69.000000	0.000000
3008.903233	0.100344	0.559835	0.014168	83.729340	97.047035	138.295868	-0.017868	0.000000	-0.706145	0.000000	0.000000	0.000000	-0.004141	0.002611	0.013506	0.000000	0.000000	2.000000	69.000000	0.000000
3008.906566	0.100344	0.559835	0.014168	83.728233	96.933510	138.181671	-0.017868	0.000000	-0.706145	0.000000	0.000000	0.000000	-0.004141	0.002611	0.013506	0.000000	0.000000	2.000000	69.000000	0.000000
3008.909900	0.100344	0.559835	0.014168	83.728233	96.933510	138.181671	-0.017868	0.000000	-0.706145	0.000000	0.000000	0.000000	-0.004141	0.002611	0.013506	0.000000	0.000000	2.000000	69.000000	0.000000
3008.913233	0.100347	0.559949	0.014186	83.728233	96.933510	138.181671	-0.017868	0.000000	-0.706145	0.000000	0.000000	0.000000	0.001169	0.034241	0.005492	0.000000	0.000000	2.000000	69.000000	0.000000
3008.916566	0.100347	0.559949	0.014186	83.725990	96.703903	137.953415	-0.017178	0.000000	-0.708396	0.000000	0.000000	0.000000	0.001169	0.034241	0.005492	0.000000	0.000000	2.000000	69.000000	0.000000
3008.919900	0.100347	0.559949	0.014186	83.725990	96.703903	137.953415	-0.017178	0.000000	-0.708396	0.000000	0.000000	0.000000	0.001169	0.034241	0.005492	0.000000	0.000000	2.000000	69.000000	0.000000
3008.923233	0.100347	0.559949	0.014186	83.725990	96.703903	137.953415	-0.017178	0.000000	-0.708396	0.000000	0.000000	0.000000	0.001169	0.034241	0.005492	0.000000	0.000000	2.000000	69.000000	0.000000
3008.926566	0.100310	0.560397	0.014228	83.722710	96.389496	137.639847	-0.017373	0.000000	-0.709312	0.000000	0.000000	0.000000	-0.011339	0.134288	0.012670	0.000000	0.000000	2.000000	69.000000	0.000000
3008.929900	0.100310	0.560397	0.014228	83.722710	96.389496	137.639847	-0.017373	0.000000	-0.709312	0.000000	0.000000	0.000000	-0.011339	0.134288	0.012670	0.000000	0.000000	2.000000	69.000000	0.000000
3008.933233	0.100310	0.560397	0.014228	83.722710	96.389496	137.639847	-0.017373	0.000000	-0.709312	0.000000	0.000000	0.000000	-0.011339	0.134288	0.012670	0.000000	0.000000	2.000000	69.000000	0.000000
3008.936566	0.100310	0.560397	0.014228	83.718246	95.990585	137.241257	-0.015483	0.000000	-0.711423	0.000000	0.000000	0.000000	-0.011339	0.134288	0.012670	0.000000	0.000000	2.000000	69.000000	0.000000
3008.939900	0.100290	0.560730	0.014247	83.718246	95.990585	137.241257	-0.015483	0.000000	-0.711423	0.000000	0.000000	0.000000	-0.005809	0.100084	0.005688	0.000000	0.000000	2.000000	69.000000	0.000000
3008.943233	0.100290	0.560730	0.014247	83.718246	95.990585	137.241257	-0.015483	0.000000	-0.711423	0.000000	0.000000	0.000000	-0.005809	0.100084	0.005688	0.000000	0.000000	2.000000	69.000000	0.000000
3008.946566	0.100290	0.560730	0.014247	83.712471	95.531525	136.779160	-0.015483	0.000000	-0.711423	0.000000	0.000000	0.000000	-0.005809	0.100084	0.005688	0.000000	0.000000	2.000000	69.000000	0.000000
3008.949900	0.100290	0.560730	0.014247	83.712471	95.531525	136.779160	-0.015483	0.000000	-0.711423	0.000000	0.000000	0.000000	-0.005809	0.100084	0.005688	0.000000	0.000000	2.000000	69.000000	0.000000
3008.953233	0.100295	0.561134	0.014268	83.712471	95.531525	136.779160	-0.015483	0.000000	-0.711423	0.000000	0.000000	0.000000	0.001291	0.121200	0.006060	0.000000	0.000000	2.000000	69.000000	0.000000
3008.956566	0.100295	0.561134	0.014268	83.704681	94.936661	136.183426	-0.014515	0.000000	-0.712371	0.000000	0.000000	0.000000	0.001291	0.121200	0.006060	0.000000	0.000000	2.000000	69.000000	0.000000
3008.959900	0.100295	0.561134	0.014268	83.704681	94.936661	136.183426	-0.014515	0.000000	-0.712371	0.000000	0.000000	0.000000	0.001291	0.121200	0.006060	0.000000	0.000000	2.000000	69.000000	0.000000
3008.963233	0.100295	0.561134	0.014268	83.704681	94.936661	136.183426	-0.014515	0.000000	-0.712371	0.000000	0.000000	0.000000	0.001291	0.121200	0.006060	0.000000	0.000000	2.000000	69.000000	0.000000
3008.966566	0.100298	0.562250	0.014394	83.694572	94.233795	135.476318	-0.014730	0.000000	-0.713381	0.000000	0.000000	0.000000	0.001017	0.334808	0.037795	0.000000	0.000000	2.000000	69.000000	0.000000
3008.969900	0.100298	0.562250	0.014394	83.694572	94.233795	135.476318	-0.014730	0.000000	-0.713381	0.000000	0.000000	0.000000	0.001017	0.334808	0.037795	0.000000	0.000000	2.000000	69.000000	0.000000
3008.973233	0.100298	0.562250	0.014394	83.694572	94.233795	135.476318	-0.014730	0.000000	-0.713381	0.000000	0.000000	0.000000	0.001017	0.334808	0.037795	0.000000	0.000000	2.000000	69.000000	0.000000
3008.976566	0.100298	0.562250	0.014394	83.681709	93.418777	134.659042	-0.014899	0.000000	-0.719680	0.000000	0.000000	0.000000	0.001017	0.334808	0.037795	0.000000	0.000000	2.000000	69.000000	0.000000
3008.979900	0.100288	0.562954	0.014458	83.681709	93.418777	134.659042	-0.014899	0.000000	-0.719680	0.000000	0.000000	0.000000	-0.002879	0.211026	0.019462	0.000000	0.000000	2.000000	69.000000	0.000000
3008.983233	0.100288	0.562954	0.014458	83.681709	93.418777	134.659042	-0.014899	0.000000	-0.719680	0.000000	0.000000	0.000000	-0.002879	0.211026	0.019462	0.000000	0.000000	2.000000	69.000000	0.000000
3008.986566	0.100275	0.563737	0.014505	83.664917	92.468124	133.705307	-0.014899	0.000000	-0.719680	0.000000	0.000000	0.000000	-0.004040	0.234859	0.014030	0.000000	0.000000	2.000000	69.000000	0.000000
3008.989900	0.100275	0.563737	0.014505	83.664917	92.468124	133.705307	-0.014899	0.000000	-0.719680	0.000000	0.000000	0.000000	-0.004040	0.234859	0.014030	0.000000	0.000000	2.000000	69.000000	0.000000
3008.993233	0.100275	0.563737	0.014505	83.664917	92.468124	133.705307	-0.014899	0.000000	-0.719680	0.000000	0.000000	0.000000	-0.004040	0.234859	0.014030	0.000000	0.000000	2.000000	69.000000	0.000000
3008.996566	0.100275	0.563737	0.014505	83.644730	91.437096	132.673401	-0.013746	0.000000	-0.725262	0.000000	0.000000	0.000000	-0.004040	0.234859	0.014030	0.000000	0.000000	2.000000	69.000000	0.000000
3008.999900	0.100252	0.564617	0.014619	83.644730	91.437096	132.673401	-0.013746	0.000000	-0.725262	0.000000	0.000000	0.000000	-0.006819	0.264171	0.033991	0.000000	0.000000	2.000000	69.000000	0.000000
3009.003233	0.100252	0.564617	0.014619	83.644730	91.437096	132.673401	-0.013746	0.000000	-0.725262	0.000000	0.000000	0.000000	-0.006819	0.264171	0.033991	0.000000	0.000000	2.000000	69.000000	0.000000
3009.006566	0.100221	0.565586	0.014690	83.619980	90.305977	131.537979	-0.013746	0.000000	-0.725262	0.000000	0.000000	0.000000	-0.009498	0.290652	0.021406	0.000000	0.000000	2.000000	69.000000	0.000000
3009.009900	0.100221	0.565586	0.014690	83.619980	90.305977	131.537979	-0.013746	0.000000	-0.725262	0.000000	0.000000	0.000000	-0.009498	0.290652	0.021406	0.000000	0.000000	2.000000	69.000000	0.000000
3009.013233	0.100221	0.565586	0.014690	83.619980	90.305977	131.537979	-0.013746	0.000000	-0.725262	0.000000	0.000000	0.000000	-0.009498	0.290652	0.021406	0.000000	0.000000	2.000000	69.000000	0.000000
3009.016566	0.100217	0.566617	0.014783	83.591370	89.126999	130.357101	-0.011027	0.000000	-0.734495	0.000000	0.000000	0.000000	-0.001097	0.309438	0.027908	0.000000	0.000000	2.000000	69.000000	0.000000
3009.019900	0.100217	0.566617	0.014783	83.591370	89.126999	130.357101	-0.011027	0.000000	-0.734495	0.000000	0.000000	0.000000	-0.001097	0.309438	0.027908	0.000000	0.000000	2.000000	69.000000	0.000000
3009.023233	0.100217	0.566617	0.014783	83.591370	89.126999	130.357101	-0.011027	0.000000	-0.734495	0.000000	0.000000	0.000000	-0.001097	0.309438	0.027908	0.000000	0.000000	2.000000	69.000000	0.000000
3009.026566	0.100231	0.567729	0.014851	83.557007	87.856667	129.078751	-0.010844	0.000000	-0.739146	0.000000	0.000000	0.000000	0.004351	0.333399	0.020498	0.000000	0.000000	2.000000	69.000000	0.000000
3009.029900	0.100231	0.567729	0.014851	83.557007	87.856667	129.078751	-0.010844	0.000000	-0.739146	0.000000	0.000000	0.000000	0.004351	0.333399	0.020498	0.000000	0.000000	2.000000	69.000000	0.000000
3009.033233	0.100231	0.567729	0.014851	83.557007	87.856667	129.078751	-0.010844	0.000000	-0.739146	0.000000	0.000000	0.000000	0.004351	0.333399	0.020498	0.000000	0.000000	2.000000	69.000000	0.000000
3009.036566	0.100245	0.568938	0.014916	83.516533	86.514603	127.727859	-0.011569	0.000000	-0.742563	0.000000	0.000000	0.000000	0.004131	0.362732	0.019461	0.000000	0.000000	2.000000	69.000000	0.000000
3009.039900	0.100245	0.568938	0.014916	83.516533	86.514603	127.727859	-0.011569	0.000000	-0.742563	0.000000	0.000000	0.000000	0.004131	0.362732	0.019461	0.000000	0.000000	2.000000	69.000000	0.000000
3009.043233	0.100245	0.568938	0.014916	83.516533	86.514603	127.727859	-0.011569	0.000000	-0.742563	0.000000	0.000000	0.000000	0.004131	0.362732	0.019461	0.000000	0.000000	2.000000	69.000000	0.000000
3009.046566	0.100282	0.570219	0.014978	83.471565	85.194199	126.394836	-0.012258	0.000000	-0.745806	0.000000	0.000000	0.000000	0.010975	0.384218	0.018588	0.000000	0.000000	2.000000	69.000000	0.000000
3009.049900	0.100282	0.570219	0.014978	83.471565	85.194199	126.394836	-0.012258	0.000000	-0.745806	0.000000	0.000000	0.000000	0.010975	0.384218	0.018588	0.000000	0.000000	2.000000	69.000000	0.000000
3009.053233	0.100282	0.570219	0.014978	83.471565	85.194199	126.394836	-0.012258	0.000000	-0.745806	0.000000	0.000000	0.000000	0.010975	0.384218	0.018588	0.000000	0.000000	2.000000	69.000000	0.000000
3009.056566	0.100314	0.571579	0.015018	83.438248	84.575089	125.757980	-0.014087	0.000000	-0.748904	0.000000	0.000000	0.000000	0.009590	0.408271	0.012064	0.000000	0.000000	2.000000	69.000000	0.000000
3009.059900	0.100314	0.571579	0.015018	83.438248	84.575089	125.757980	-0.014087	0.000000	-0.748904	0.000000	0.000000	0.000000	0.009590	0.408271	0.012064	0.000000	0.000000	2.000000	69.000000	0.000000
3009.063233	0.100314	0.571579	0.015018	83.438248	84.575089	125.757980	-0.014087	0.000000	-0.748904	0.000000	0.000000	0.000000	0.009590	0.408271	0.012064	0.000000	0.000000	2.000000	69.000000	0.000000
3009.066566	0.100302	0.573001	0.014961	83.431412	85.196434	126.355400	-0.015685	0.000000	-0.750915	0.000000	0.000000	0.000000	-0.003647	0.426419	-0.017172	0.000000	0.000000	2.000000	69.000000	0.000000
3009.069900	0.100302	0.573001	0.014961	83.431412	85.196434	126.355400	-0.015685	0.000000	-0.750915	0.000000	0.000000	0.000000	-0.003647	0.426419	-0.017172	0.000000	0.000000	2.000000	69.000000	0.000000
3009.073233	0.100302	0.573001	0.014961	83.431412	85.196434	126.355400	-0.015685	0.000000	-0.750915	0.000000	0.000000	0.000000	-0.003647	0.426419	-0.017172	0.000000	0.000000	2.000000	69.000000	0.000000
3009.076566	0.100294	0.574485	0.014927	83.439354	86.676582	127.804878	-0.015077	0.000000	-0.748053	0.000000	0.000000	0.000000	-0.002171	0.445387	-0.010215	0.000000	0.000000	2.000000	69.000000	0.000000
3009.079900	0.100294	0.574485	0.014927	83.439354	86.676582	127.804878	-0.015077	0.000000	-0.748053	0.000000	0.000000	0.000000	-0.002171	0.445387	-0.010215	0.000000	0.000000	2.000000	69.000000	0.000000
3009.083233	0.100294	0.574485	0.014927	83.439354	86.676582	127.804878	-0.015077	0.000000	-0.748053	0.000000	0.000000	0.000000	-0.002171	0.445387	-0.010215	0.000000	0.000000	2.000000	69.000000	0.000000
3009.086566	0.100292	0.576034	0.014916	83.447639	88.508591	129.603088	-0.014716	0.000000	-0.746350	0.000000	0.000000	0.000000	-0.000731	0.464444	-0.003438	0.000000	0.000000	2.000000	69.000000	0.000000
3009.089900	0.100292	0.576034	0.014916	83.447639	88.508591	129.603088	-0.014716	0.000000	-0.746350	0.000000	0.000000	0.000000	-0.000731	0.464444	-0.003438	0.000000	0.000000	2.000000	69.000000	0.000000
3009.093233	0.100292	0.576034	0.014916	83.447639	88.508591	129.603088	-0.014716	0.000000	-0.746350	0.000000	0.000000	0.000000	-0.000731	0.464444	-0.003438	0.000000	0.000000	2.000000	69.000000	0.000000
3009.096566	0.100295	0.577619	0.014932	83.447464	90.242958	131.303116	-0.014594	0.000000	-0.745777	0.000000	0.000000	0.000000	0.001080	0.475683	0.005083	0.000000	0.000000	2.000000	69.000000	0.000000
3009.099900	0.100295	0.577619	0.014932	83.447464	90.242958	131.303116	-0.014594	0.000000	-0.745777	0.000000	0.000000	0.000000	0.001080	0.475683	0.005083	0.000000	0.000000	2.000000	69.000000	0.000000
3009.103233	0.100295	0.577619	0.014932	83.447464	90.242958	131.303116	-0.014594	0.000000	-0.745777	0.000000	0.000000	0.000000	0.001080	0.475683	0.005083	0.000000	0.000000	2.000000	69.000000	0.000000
3009.106566	0.100310	0.579235	0.015001	83.438278	91.659142	132.686188	-0.014774	0.000000	-0.746624	0.000000	0.000000	0.000000	0.004340	0.484627	0.020424	0.000000	0.000000	2.000000	69.000000	0.000000
3009.109900	0.100310	0.579235	0.015001	83.438278	91.659142	132.686188	-0.014774	0.000000	-0.746624	0.000000	0.000000	0.000000	0.004340	0.484627	0.020424	0.000000	0.000000	2.000000	69.000000	0.000000
3009.113233	0.100310	0.579235	0.015001	83.438278	91.659142	132.686188	-0.014774	0.000000	-0.746624	0.000000	0.000000	0.000000	0.004340	0.484627	0.020424	0.000000	0.000000	2.000000	69.000000	0.000000
3009.116566	0.100335	0.580880	0.015119	83.422783	92.754173	133.749344	-0.015497	0.000000	-0.750028	0.000000	0.000000	0.000000	0.007573	0.493731	0.035660	0.000000	0.000000	2.000000	69.000000	0.000000
3009.119900	0.100335	0.580880	0.015119	83.422783	92.754173	133.749344	-0.015497	0.000000	-0.750028	0.000000	0.000000	0.000000	0.007573	0.493731	0.035660	0.000000	0.000000	2.000000	69.000000	0.000000
3009.123233	0.100335	0.580880	0.015119	83.422783	92.754173	133.749344	-0.015497	0.000000	-0.750028	0.000000	0.000000	0.000000	0.007573	0.493731	0.035660	0.000000	0.000000	2.000000	69.000000	0.000000
3009.126566	0.100400	0.582523	0.015314	83.402954	93.800201	134.762131	-0.016759	0.000000	-0.755972	0.000000	0.000000	0.000000	0.019421	0.492690	0.058316	0.000000	0.000000	2.000000	69.000000	0.000000
3009.129900	0.100400	0.582523	0.015314	83.402954	93.800201	134.762131	-0.016759	0.000000	-0.755972	0.000000	0.000000	0.000000	0.019421	0.492690	0.058316	0.000000	0.000000	2.000000	69.000000	0.000000
3009.133233	0.100400	0.582523	0.015314	83.402954	93.800201	134.762131	-0.016759	0.000000	-0.755972	0.000000	0.000000	0.000000	0.019421	0.492690	0.058316	0.000000	0.000000	2.000000	69.000000	0.000000
3009.136566	0.100484	0.584194	0.015491	83.383011	95.114014	136.038818	-0.019996	0.000000	-0.765691	0.000000	0.000000	0.000000	0.025362	0.501328	0.053133	0.000000	0.000000	2.000000	69.000000	0.000000
3009.139900	0.100484	0.584194	0.015491	83.383011	95.114014	136.038818	-0.019996	0.000000	-0.765691	0.000000	0.000000	0.000000	0.025362	0.501328	0.053133	0.000000	0.000000	2.000000	69.000000	0.000000
3009.143233	0.100484	0.584194	0.015491	83.383011	95.114014	136.038818	-0.019996	0.000000	-0.765691	0.000000	0.000000	0.000000	0.025362	0.501328	0.053133	0.000000	0.000000	2.000000	69.000000	0.000000
3009.146566	0.100578	0.585851	0.015709	83.359253	96.942993	137.824280	-0.024223	0.000000	-0.774547	0.000000	0.000000	0.000000	0.027953	0.497338	0.065277	0.000000	0.000000	2.000000	69.000000	0.000000
3009.149900	0.100578	0.585851	0.015709	83.359253	96.942993	137.824280	-0.024223	0.000000	-0.774547	0.000000	0.000000	0.000000	0.027953	0.497338	0.065277	0.000000	0.000000	2.000000	69.000000	0.000000
3009.153233	0.100578	0.585851	0.015709	83.359253	96.942993	137.824280	-0.024223	0.000000	-0.774547	0.000000	0.000000	0.000000	0.027953	0.497338	0.065277	0.000000	0.000000	2.000000	69.000000	0.000000
3009.156566	0.100670	0.587512	0.015920	83.326408	99.218018	140.049820	-0.028882	0.000000	-0.785426	0.000000	0.000000	0.000000	0.027594	0.498087	0.063517	0.000000	0.000000	2.000000	69.000000	0.000000
3009.159900	0.100670	0.587512	0.015920	83.326408	99.218018	140.049820	-0.028882	0.000000	-0.785426	0.000000	0.000000	0.000000	0.027594	0.498087	0.063517	0.000000	0.000000	2.000000	69.000000	0.000000
3009.163233	0.100670	0.587512	0.015920	83.326408	99.218018	140.049820	-0.028882	0.000000	-0.785426	0.000000	0.000000	0.000000	0.027594	0.498087	0.063517	0.000000	0.000000	2.000000	69.000000	0.000000
3009.166566	0.100738	0.589175	0.016131	83.280083	101.777763	142.563126	-0.033481	0.000000	-0.796012	0.000000	0.000000	0.000000	0.020492	0.498853	0.063188	0.000000	0.000000	2.000000	69.000000	0.000000
3009.169900	0.100738	0.589175	0.016131	83.280083	101.777763	142.563126	-0.033481	0.000000	-0.796012	0.000000	0.000000	0.000000	0.020492	0.498853	0.063188	0.000000	0.000000	2.000000	69.000000	0.000000
3009.173233	0.100738	0.589175	0.016131	83.280083	101.777763	142.563126	-0.033481	0.000000	-0.796012	0.000000	0.000000	0.000000	0.020492	0.498853	0.063188	0.000000	0.000000	2.000000	69.000000	0.000000
3009.176566	0.100813	0.590779	0.016373	83.220802	104.350937	145.090042	-0.036896	0.000000	-0.806544	0.000000	0.000000	0.000000	0.022518	0.481419	0.072683	0.000000	0.000000	2.000000	69.000000	0.000000
3009.179900	0.100813	0.590779	0.016373	83.220802	104.350937	145.090042	-0.036896	0.000000	-0.806544	0.000000	0.000000	0.000000	0.022518	0.481419	0.072683	0.000000	0.000000	2.000000	69.000000	0.000000
3009.183233	0.100813	0.590779	0.016373	83.220802	104.350937	145.090042	-0.036896	0.000000	-0.806544	0.000000	0.000000	0.000000	0.022518	0.481419	0.072683	0.000000	0.000000	2.000000	69.000000	0.000000
3009.186566	0.100861	0.592368	0.016599	83.152611	106.707886	147.404785	-0.040649	0.000000	-0.818657	0.000000	0.000000	0.000000	0.014404	0.476530	0.067652	0.000000	0.000000	2.000000	69.000000	0.000000
3009.189900	0.100861	0.592368	0.016599	83.152611	106.707886	147.404785	-0.040649	0.000000	-0.818657	0.000000	0.000000	0.000000	0.014404	0.476530	0.067652	0.000000	0.000000	2.000000	69.000000	0.000000
3009.193233	0.100861	0.592368	0.016599	83.152611	106.707886	147.404785	-0.040649	0.000000	-0.818657	0.000000	0.000000	0.000000	0.014404	0.476530	0.067652	0.000000	0.000000	2.000000	69.000000	0.000000
3009.196566	0.100932	0.593860	0.016820	83.079552	108.832611	149.486862	-0.043050	0.000000	-0.829933	0.000000	0.000000	0.000000	0.021188	0.447775	0.066383	0.000000	0.000000	2.000000	69.000000	0.000000
3009.199900	0.100932	0.593860	0.016820	83.079552	108.832611	149.486862	-0.043050	0.000000	-0.829933	0.000000	0.000000	0.000000	0.021188	0.447775	0.066383	0.000000	0.000000	2.000000	69.000000	0.000000
3009.203233	0.100932	0.593860	0.016820	83.079552	108.832611	149.486862	-0.043050	0.000000	-0.829933	0.000000	0.000000	0.000000	0.021188	0.447775	0.066383	0.000000	0.000000	2.000000	69.000000	0.000000
3009.206566	0.100982	0.595302	0.017056	83.004875	110.708107	151.324875	-0.046581	0.000000	-0.840997	0.000000	0.000000	0.000000	0.015080	0.432520	0.070819	0.000000	0.000000	2.000000	69.000000	0.000000
3009.209900	0.100982	0.595302	0.017056	83.004875	110.708107	151.324875	-0.046581	0.000000	-0.840997	0.000000	0.000000	0.000000	0.015080	0.432520	0.070819	0.000000	0.000000	2.000000	69.000000	0.000000
3009.213233	0.100982	0.595302	0.017056	83.004875	110.708107	151.324875	-0.046581	0.000000	-0.840997	0.000000	0.000000	0.000000	0.015080	0.432520	0.070819	0.000000	0.000000	2.000000	69.000000	0.000000
3009.216566	0.101024	0.596636	0.017255	82.931229	112.353027	152.935135	-0.049095	0.000000	-0.852800	0.000000	0.000000	0.000000	0.012709	0.400127	0.059688	0.000000	0.000000	2.000000	69.000000	0.000000
3009.219900	0.101024	0.596636	0.017255	82.931229	112.353027	152.935135	-0.049095	0.000000	-0.852800	0.000000	0.000000	0.000000	0.012709	0.400127	0.059688	0.000000	0.000000	2.000000	69.000000	0.000000
3009.223233	0.101024	0.596636	0.017255	82.931229	112.353027	152.935135	-0.049095	0.000000	-0.852800	0.000000	0.000000	0.000000	0.012709	0.400127	0.059688	0.000000	0.000000	2.000000	69.000000	0.000000
3009.226566	0.101061	0.597907	0.017426	82.861473	113.759453	154.309875	-0.051213	0.000000	-0.862748	0.000000	0.000000	0.000000	0.010929	0.381276	0.051327	0.000000	0.000000	2.000000	69.000000	0.000000
3009.229900	0.101061	0.597907	0.017426	82.861473	113.759453	154.309875	-0.051213	0.000000	-0.862748	0.000000	0.000000	0.000000	0.010929	0.381276	0.051327	0.000000	0.000000	2.000000	69.000000	0.000000
3009.233233	0.101061	0.597907	0.017426	82.861473	113.759453	154.309875	-0.051213	0.000000	-0.862748	0.000000	0.000000	0.000000	0.010929	0.381276	0.051327	0.000000	0.000000	2.000000	69.000000	0.000000
3009.236566	0.101115	0.599088	0.017573	82.795273	114.992836	155.511459	-0.053034	0.000000	-0.871302	0.000000	0.000000	0.000000	0.016428	0.354355	0.043960	0.000000	0.000000	2.000000	69.000000	0.000000
3009.239900	0.101115	0.599088	0.017573	82.795273	114.992836	155.511459	-0.053034	0.000000	-0.871302	0.000000	0.000000	0.000000	0.016428	0.354355	0.043960	0.000000	0.000000	2.000000	69.000000	0.000000
3009.243233	0.101115	0.599088	0.017573	82.795273	114.992836	155.511459	-0.053034	0.000000	-0.871302	0.000000	0.000000	0.000000	0.016428	0.354355	0.043960	0.000000	0.000000	2.000000	69.000000	0.000000
3009.246566	0.101135	0.600167	0.017666	82.733154	116.072441	156.564438	-0.055772	0.000000	-0.878629	0.000000	0.000000	0.000000	0.005957	0.323803	0.027968	0.000000	0.000000	2.000000	69.000000	0.000000
3009.249900	0.101135	0.600167	0.017666	82.733154	116.072441	156.564438	-0.055772	0.000000	-0.878629	0.000000	0.000000	0.000000	0.005957	0.323803	0.027968	0.000000	0.000000	2.000000	69.000000	0.000000
3009.253233	0.101135	0.600167	0.017666	82.733154	116.072441	156.564438	-0.055772	0.000000	-0.878629	0.000000	0.000000	0.000000	0.005957	0.323803	0.027968	0.000000	0.000000	2.000000	69.000000	0.000000
3009.256566	0.101135	0.600167	0.017666	82.675171	117.033287	157.498642	-0.056765	0.000000	-0.883290	0.000000	0.000000	0.000000	0.005957	0.323803	0.027968	0.000000	0.000000	2.000000	69.000000	0.000000
3009.259900	0.101174	0.601156	0.017736	82.675171	117.033287	157.498642	-0.056765	0.000000	-0.883290	0.000000	0.000000	0.000000	0.011545	0.296656	0.021017	0.000000	0.000000	2.000000	69.000000	0.000000
3009.263233	0.101174	0.601156	0.017736	82.675171	117.033287	157.498642	-0.056765	0.000000	-0.883290	0.000000	0.000000	0.000000	0.011545	0.296656	0.021017	0.000000	0.000000	2.000000	69.000000	0.000000
3009.266566	0.101176	0.601997	0.017746	82.623734	117.847443	158.292221	-0.056765	0.000000	-0.883290	0.000000	0.000000	0.000000	0.000653	0.252140	0.003063	0.000000	0.000000	2.000000	69.000000	0.000000
3009.269900	0.101176	0.601997	0.017746	82.623734	117.847443	158.292221	-0.056765	0.000000	-0.883290	0.000000	0.000000	0.000000	0.000653	0.252140	0.003063	0.000000	0.000000	2.000000	69.000000	0.000000
3009.273233	0.101176	0.601997	0.017746	82.623734	117.847443	158.292221	-0.056765	0.000000	-0.883290	0.000000	0.000000	0.000000	0.000653	0.252140	0.003063	0.000000	0.000000	2.000000	69.000000	0.000000
3009.276566	0.101176	0.601997	0.017746	82.579552	118.520241	158.950485	-0.058798	0.000000	-0.887304	0.000000	0.000000	0.000000	0.000653	0.252140	0.003063	0.000000	0.000000	2.000000	69.000000	0.000000
3009.279900	0.101154	0.602719	0.017752	82.579552	118.520241	158.950485	-0.058798	0.000000	-0.887304	0.000000	0.000000	0.000000	-0.006704	0.216827	0.001714	0.000000	0.000000	2.000000	69.000000	0.000000
3009.283233	0.101154	0.602719	0.017752	82.579552	118.520241	158.950485	-0.058798	0.000000	-0.887304	0.000000	0.000000	0.000000	-0.006704	0.216827	0.001714	0.000000	0.000000	2.000000	69.000000	0.000000
3009.286566	0.101147	0.603259	0.017721	82.545784	119.018547	159.435654	-0.058798	0.000000	-0.887304	0.000000	0.000000	0.000000	-0.001994	0.161973	-0.009354	0.000000	0.000000	2.000000	69.000000	0.000000
3009.289900	0.101147	0.603259	0.017721	82.545784	119.018547	159.435654	-0.058798	0.000000	-0.887304	0.000000	0.000000	0.000000	-0.001994	0.161973	-0.009354	0.000000	0.000000	2.000000	69.000000	0.000000
3009.293233	0.101147	0.603259	0.017721	82.545784	119.018547	159.435654	-0.058798	0.000000	-0.887304	0.000000	0.000000	0.000000	-0.001994	0.161973	-0.009354	0.000000	0.000000	2.000000	69.000000	0.000000
3009.296566	0.101147	0.603259	0.017721	82.519371	119.409630	159.817230	-0.057348	0.000000	-0.886030	0.000000	0.000000	0.000000	-0.001994	0.161973	-0.009354	0.000000	0.000000	2.000000	69.000000	0.000000
3009.299900	0.101137	0.603635	0.017674	82.519371	119.409630	159.817230	-0.057348	0.000000	-0.886030	0.000000	0.000000	0.000000	-0.003008	0.112833	-0.014130	0.000000	0.000000	2.000000	69.000000	0.000000
3009.303233	0.101137	0.603635	0.017674	82.519371	119.409630	159.817230	-0.057348	0.000000	-0.886030	0.000000	0.000000	0.000000	-0.003008	0.112833	-0.014130	0.000000	0.000000	2.000000	69.000000	0.000000
3009.306566	0.101137	0.603635	0.017674	82.498726	119.735580	160.143082	-0.057348	0.000000	-0.886030	0.000000	0.000000	0.000000	-0.003008	0.112833	-0.014130	0.000000	0.000000	2.000000	69.000000	0.000000
3009.309900	0.101137	0.603635	0.017674	82.498726	119.735580	160.143082	-0.057348	0.000000	-0.886030	0.000000	0.000000	0.000000	-0.003008	0.112833	-0.014130	0.000000	0.000000	2.000000	69.000000	0.000000
3009.313233	0.101077	0.603802	0.017613	82.498726	119.735580	160.143082	-0.057348	0.000000	-0.886030	0.000000	0.000000	0.000000	-0.018019	0.049916	-0.018226	0.000000	0.000000	2.000000	69.000000	0.000000
3009.316566	0.101077	0.603802	0.017613	82.488609	119.911964	160.320633	-0.056847	0.000000	-0.883675	0.000000	0.000000	0.000000	-0.018019	0.049916	-0.018226	0.000000	0.000000	2.000000	69.000000	0.000000
3009.319900	0.101077	0.603802	0.017613	82.488609	119.911964	160.320633	-0.056847	0.000000	-0.883675	0.000000	0.000000	0.000000	-0.018019	0.049916	-0.018226	0.000000	0.000000	2.000000	69.000000	0.000000
3009.323233	0.101077	0.603802	0.017613	82.488609	119.911964	160.320633	-0.056847	0.000000	-0.883675	0.000000	0.000000	0.000000	-0.018019	0.049916	-0.018226	0.000000	0.000000	2.000000	69.000000	0.000000
3009.326566	0.100992	0.603643	0.017436	82.479187	120.084084	160.498489	-0.053844	0.000000	-0.880638	0.000000	0.000000	0.000000	-0.025439	-0.047654	-0.053132	0.000000	0.000000	2.000000	69.000000	0.000000
3009.329900	0.100992	0.603643	0.017436	82.479187	120.084084	160.498489	-0.053844	0.000000	-0.880638	0.000000	0.000000	0.000000	-0.025439	-0.047654	-0.053132	0.000000	0.000000	2.000000	69.000000	0.000000
3009.333233	0.100992	0.603643	0.017436	82.479187	120.084084	160.498489	-0.053844	0.000000	-0.880638	0.000000	0.000000	0.000000	-0.025439	-0.047654	-0.053132	0.000000	0.000000	2.000000	69.000000	0.000000
3009.336566	0.100992	0.603643	0.017436	82.463081	120.365158	160.784973	-0.049604	0.000000	-0.871782	0.000000	0.000000	0.000000	-0.025439	-0.047654	-0.053132	0.000000	0.000000	2.000000	69.000000	0.000000
3009.339900	0.100966	0.603344	0.017311	82.463081	120.365158	160.784973	-0.049604	0.000000	-0.871782	0.000000	0.000000	0.000000	-0.007939	-0.089575	-0.037302	0.000000	0.000000	2.000000	69.000000	0.000000
3009.343233	0.100966	0.603344	0.017311	82.463081	120.365158	160.784973	-0.049604	0.000000	-0.871782	0.000000	0.000000	0.000000	-0.007939	-0.089575	-0.037302	0.000000	0.000000	2.000000	69.000000	0.000000
3009.346566	0.100966	0.603344	0.017311	82.439117	120.776062	161.201187	-0.049604	0.000000	-0.871782	0.000000	0.000000	0.000000	-0.007939	-0.089575	-0.037302	0.000000	0.000000	2.000000	69.000000	0.000000
3009.349900	0.100966	0.603344	0.017311	82.439117	120.776062	161.201187	-0.049604	0.000000	-0.871782	0.000000	0.000000	0.000000	-0.007939	-0.089575	-0.037302	0.000000	0.000000	2.000000	69.000000	0.000000
3009.353233	0.100982	0.602928	0.017169	82.439117	120.776062	161.201187	-0.049604	0.000000	-0.871782	0.000000	0.000000	0.000000	0.005064	-0.124940	-0.042581	0.000000	0.000000	2.000000	69.000000	0.000000
3009.356566	0.100989	0.602382	0.016980	82.413536	121.340523	161.762436	-0.048281	0.000000	-0.865565	0.000000	0.000000	0.000000	0.002033	-0.163790	-0.056772	0.000000	0.000000	2.000000	69.000000	0.000000
3009.359900	0.100989	0.602382	0.016980	82.413536	121.340523	161.762436	-0.048281	0.000000	-0.865565	0.000000	0.000000	0.000000	0.002033	-0.163790	-0.056772	0.000000	0.000000	2.000000	69.000000	0.000000
3009.363233	0.100989	0.602382	0.016980	82.413536	121.340523	161.762436	-0.048281	0.000000	-0.865565	0.000000	0.000000	0.000000	0.002033	-0.163790	-0.056772	0.000000	0.000000	2.000000	69.000000	0.000000
3009.366566	0.100989	0.602382	0.016980	82.381996	122.005898	162.430923	-0.049463	0.000000	-0.849007	0.000000	0.000000	0.000000	0.002033	-0.163790	-0.056772	0.000000	0.000000	2.000000	69.000000	0.000000
3009.369900	0.100963	0.601707	0.016748	82.381996	122.005898	162.430923	-0.049463	0.000000	-0.849007	0.000000	0.000000	0.000000	-0.007783	-0.202566	-0.069670	0.000000	0.000000	2.000000	69.000000	0.000000
3009.373233	0.100963	0.601707	0.016748	82.381996	122.005898	162.430923	-0.049463	0.000000	-0.849007	0.000000	0.000000	0.000000	-0.007783	-0.202566	-0.069670	0.000000	0.000000	2.000000	69.000000	0.000000
3009.376566	0.100905	0.600902	0.016472	82.342751	122.793663	163.225754	-0.049463	0.000000	-0.849007	0.000000	0.000000	0.000000	-0.017628	-0.241229	-0.082747	0.000000	0.000000	2.000000	69.000000	0.000000
3009.379900	0.100905	0.600902	0.016472	82.342751	122.793663	163.225754	-0.049463	0.000000	-0.849007	0.000000	0.000000	0.000000	-0.017628	-0.241229	-0.082747	0.000000	0.000000	2.000000	69.000000	0.000000
3009.383233	0.100905	0.600902	0.016472	82.342751	122.793663	163.225754	-0.049463	0.000000	-0.849007	0.000000	0.000000	0.000000	-0.017628	-0.241229	-0.082747	0.000000	0.000000	2.000000	69.000000	0.000000
3009.386566	0.100905	0.600902	0.016472	82.295151	123.702324	164.142654	-0.045228	0.000000	-0.823604	0.000000	0.000000	0.000000	-0.017628	-0.241229	-0.082747	0.000000	0.000000	2.000000	69.000000	0.000000
3009.389900	0.100849	0.599975	0.016210	82.295151	123.702324	164.142654	-0.045228	0.000000	-0.823604	0.000000	0.000000	0.000000	-0.016774	-0.278385	-0.078746	0.000000	0.000000	2.000000	69.000000	0.000000
3009.393233	0.100849	0.599975	0.016210	82.295151	123.702324	164.142654	-0.045228	0.000000	-0.823604	0.000000	0.000000	0.000000	-0.016774	-0.278385	-0.078746	0.000000	0.000000	2.000000	69.000000	0.000000
3009.396566	0.100784	0.598892	0.015905	82.237846	124.705200	165.156509	-0.045228	0.000000	-0.823604	0.000000	0.000000	0.000000	-0.019477	-0.324727	-0.091429	0.000000	0.000000	2.000000	69.000000	0.000000
3009.399900	0.100784	0.598892	0.015905	82.237846	124.705200	165.156509	-0.045228	0.000000	-0.823604	0.000000	0.000000	0.000000	-0.019477	-0.324727	-0.091429	0.000000	0.000000	2.000000	69.000000	0.000000
3009.403233	0.100784	0.598892	0.015905	82.237846	124.705200	165.156509	-0.045228	0.000000	-0.823604	0.000000	0.000000	0.000000	-0.019477	-0.324727	-0.091429	0.000000	0.000000	2.000000	69.000000	0.000000
3009.406566	0.100720	0.597641	0.015603	82.159752	125.798996	166.271347	-0.039186	0.000000	-0.795241	0.000000	0.000000	0.000000	-0.019265	-0.375275	-0.090444	0.000000	0.000000	2.000000	69.000000	0.000000
3009.409900	0.100720	0.597641	0.015603	82.159752	125.798996	166.271347	-0.039186	0.000000	-0.795241	0.000000	0.000000	0.000000	-0.019265	-0.375275	-0.090444	0.000000	0.000000	2.000000	69.000000	0.000000
3009.413233	0.100720	0.597641	0.015603	82.159752	125.798996	166.271347	-0.039186	0.000000	-0.795241	0.000000	0.000000	0.000000	-0.019265	-0.375275	-0.090444	0.000000	0.000000	2.000000	69.000000	0.000000
3009.416566	0.100661	0.596287	0.015328	82.055916	126.669846	167.193634	-0.035975	0.000000	-0.780167	0.000000	0.000000	0.000000	-0.017587	-0.406346	-0.082553	0.000000	0.000000	2.000000	69.000000	0.000000
3009.419900	0.100661	0.596287	0.015328	82.055916	126.669846	167.193634	-0.035975	0.000000	-0.780167	0.000000	0.000000	0.000000	-0.017587	-0.406346	-0.082553	0.000000	0.000000	2.000000	69.000000	0.000000
3009.423233	0.100661	0.596287	0.015328	82.055916	126.669846	167.193634	-0.035975	0.000000	-0.780167	0.000000	0.000000	0.000000	-0.017587	-0.406346	-0.082553	0.000000	0.000000	2.000000	69.000000	0.000000
3009.426566	0.100616	0.594840	0.015118	81.964394	126.690910	167.311844	-0.033044	0.000000	-0.766408	0.000000	0.000000	0.000000	-0.013450	-0.433951	-0.063139	0.000000	0.000000	2.000000	69.000000	0.000000
3009.429900	0.100616	0.594840	0.015118	81.964394	126.690910	167.311844	-0.033044	0.000000	-0.766408	0.000000	0.000000	0.000000	-0.013450	-0.433951	-0.063139	0.000000	0.000000	2.000000	69.000000	0.000000
3009.433233	0.100616	0.594840	0.015118	81.964394	126.690910	167.311844	-0.033044	0.000000	-0.766408	0.000000	0.000000	0.000000	-0.013450	-0.433951	-0.063139	0.000000	0.000000	2.000000	69.000000	0.000000
3009.436566	0.100588	0.593320	0.014987	81.918404	125.751297	166.502686	-0.030803	0.000000	-0.755885	0.000000	0.000000	0.000000	-0.008341	-0.455920	-0.039148	0.000000	0.000000	2.000000	69.000000	0.000000
3009.439900	0.100588	0.593320	0.014987	81.918404	125.751297	166.502686	-0.030803	0.000000	-0.755885	0.000000	0.000000	0.000000	-0.008341	-0.455920	-0.039148	0.000000	0.000000	2.000000	69.000000	0.000000
3009.443233	0.100588	0.593320	0.014987	81.918404	125.751297	166.502686	-0.030803	0.000000	-0.755885	0.000000	0.000000	0.000000	-0.008341	-0.455920	-0.039148	0.000000	0.000000	2.000000	69.000000	0.000000
3009.446566	0.100576	0.591753	0.014929	81.941147	123.995079	164.882355	-0.029412	0.000000	-0.749361	0.000000	0.000000	0.000000	-0.003728	-0.470121	-0.017500	0.000000	0.000000	2.000000	69.000000	0.000000
3009.449900	0.100576	0.591753	0.014929	81.941147	123.995079	164.882355	-0.029412	0.000000	-0.749361	0.000000	0.000000	0.000000	-0.003728	-0.470121	-0.017500	0.000000	0.000000	2.000000	69.000000	0.000000
3009.453233	0.100576	0.591753	0.014929	81.941147	123.995079	164.882355	-0.029412	0.000000	-0.749361	0.000000	0.000000	0.000000	-0.003728	-0.470121	-0.017500	0.000000	0.000000	2.000000	69.000000	0.000000
3009.456566	0.100575	0.590120	0.014926	82.021225	121.765251	162.773407	-0.028791	0.000000	-0.746444	0.000000	0.000000	0.000000	-0.000174	-0.490065	-0.000818	0.000000	0.000000	2.000000	69.000000	0.000000
3009.459900	0.100575	0.590120	0.014926	82.021225	121.765251	162.773407	-0.028791	0.000000	-0.746444	0.000000	0.000000	0.000000	-0.000174	-0.490065	-0.000818	0.000000	0.000000	2.000000	69.000000	0.000000
3009.463233	0.100575	0.590120	0.014926	82.021225	121.765251	162.773407	-0.028791	0.000000	-0.746444	0.000000	0.000000	0.000000	-0.000174	-0.490065	-0.000818	0.000000	0.000000	2.000000	69.000000	0.000000
3009.466566	0.100594	0.588443	0.014904	82.133560	119.382431	160.487732	-0.028762	0.000000	-0.746308	0.000000	0.000000	0.000000	0.005608	-0.503200	-0.006673	0.000000	0.000000	2.000000	69.000000	0.000000
3009.469900	0.100594	0.588443	0.014904	82.133560	119.382431	160.487732	-0.028762	0.000000	-0.746308	0.000000	0.000000	0.000000	0.005608	-0.503200	-0.006673	0.000000	0.000000	2.000000	69.000000	0.000000
3009.473233	0.100594	0.588443	0.014904	82.133560	119.382431	160.487732	-0.028762	0.000000	-0.746308	0.000000	0.000000	0.000000	0.005608	-0.503200	-0.006673	0.000000	0.000000	2.000000	69.000000	0.000000
3009.476566	0.100595	0.586733	0.014911	82.241669	117.234955	158.415710	-0.029697	0.000000	-0.745195	0.000000	0.000000	0.000000	0.000438	-0.512988	0.002051	0.000000	0.000000	2.000000	69.000000	0.000000
3009.479900	0.100595	0.586733	0.014911	82.241669	117.234955	158.415710	-0.029697	0.000000	-0.745195	0.000000	0.000000	0.000000	0.000438	-0.512988	0.002051	0.000000	0.000000	2.000000	69.000000	0.000000
3009.483233	0.100595	0.586733	0.014911	82.241669	117.234955	158.415710	-0.029697	0.000000	-0.745195	0.000000	0.000000	0.000000	0.000438	-0.512988	0.002051	0.000000	0.000000	2.000000	69.000000	0.000000
3009.486566	0.100592	0.585005	0.014895	82.352295	115.358810	156.592712	-0.029770	0.000000	-0.745537	0.000000	0.000000	0.000000	-0.000996	-0.518158	-0.004674	0.000000	0.000000	2.000000	69.000000	0.000000
3009.489900	0.100592	0.585005	0.014895	82.352295	115.358810	156.592712	-0.029770	0.000000	-0.745537	0.000000	0.000000	0.000000	-0.000996	-0.518158	-0.004674	0.000000	0.000000	2.000000	69.000000	0.000000
3009.493233	0.100592	0.585005	0.014895	82.352295	115.358810	156.592712	-0.029770	0.000000	-0.745537	0.000000	0.000000	0.000000	-0.000996	-0.518158	-0.004674	0.000000	0.000000	2.000000	69.000000	0.000000
3009.496566	0.100597	0.583264	0.014920	82.447861	113.833641	155.110458	-0.029603	0.000000	-0.744758	0.000000	0.000000	0.000000	0.001571	-0.522428	0.007377	0.000000	0.000000	2.000000	69.000000	0.000000
3009.499900	0.100597	0.583264	0.014920	82.447861	113.833641	155.110458	-0.029603	0.000000	-0.744758	0.000000	0.000000	0.000000	0.001571	-0.522428	0.007377	0.000000	0.000000	2.000000	69.000000	0.000000
3009.503233	0.100597	0.583264	0.014920	82.447861	113.833641	155.110458	-0.029603	0.000000	-0.744758	0.000000	0.000000	0.000000	0.001571	-0.522428	0.007377	0.000000	0.000000	2.000000	69.000000	0.000000
3009.506566	0.100572	0.581487	0.014910	82.521523	112.602043	153.924469	-0.029865	0.000000	-0.745988	0.000000	0.000000	0.000000	-0.007661	-0.533098	-0.002976	0.000000	0.000000	2.000000	69.000000	0.000000
3009.509900	0.100572	0.581487	0.014910	82.521523	112.602043	153.924469	-0.029865	0.000000	-0.745988	0.000000	0.000000	0.000000	-0.007661	-0.533098	-0.002976	0.000000	0.000000	2.000000	69.000000	0.000000
3009.513233	0.100572	0.581487	0.014910	82.521523	112.602043	153.924469	-0.029865	0.000000	-0.745988	0.000000	0.000000	0.000000	-0.007661	-0.533098	-0.002976	0.000000	0.000000	2.000000	69.000000	0.000000
3009.516566	0.100576	0.579722	0.014928	82.580086	111.684547	153.047302	-0.028588	0.000000	-0.745492	0.000000	0.000000	0.000000	0.001182	-0.529541	0.005546	0.000000	0.000000	2.000000	69.000000	0.000000
3009.519900	0.100576	0.579722	0.014928	82.580086	111.684547	153.047302	-0.028588	0.000000	-0.745492	0.000000	0.000000	0.000000	0.001182	-0.529541	0.005546	0.000000	0.000000	2.000000	69.000000	0.000000
3009.523233	0.100576	0.579722	0.014928	82.580086	111.684547	153.047302	-0.028588	0.000000	-0.745492	0.000000	0.000000	0.000000	0.001182	-0.529541	0.005546	0.000000	0.000000	2.000000	69.000000	0.000000
3009.526566	0.100580	0.577932	0.014947	82.625725	111.060257	152.460281	-0.028785	0.000000	-0.746416	0.000000	0.000000	0.000000	0.001183	-0.537068	0.005553	0.000000	0.000000	2.000000	69.000000	0.000000
3009.529900	0.100580	0.577932	0.014947	82.625725	111.060257	152.460281	-0.028785	0.000000	-0.746416	0.000000	0.000000	0.000000	0.001183	-0.537068	0.005553	0.000000	0.000000	2.000000	69.000000	0.000000
3009.533233	0.100580	0.577932	0.014947	82.625725	111.060257	152.460281	-0.028785	0.000000	-0.746416	0.000000	0.000000	0.000000	0.001183	-0.537068	0.005553	0.000000	0.000000	2.000000	69.000000	0.000000
3009.536566	0.100584	0.576187	0.014969	82.662758	110.712723	152.146057	-0.028982	0.000000	-0.747342	0.000000	0.000000	0.000000	0.001424	-0.523298	0.006683	0.000000	0.000000	2.000000	69.000000	0.000000
3009.539900	0.100584	0.576187	0.014969	82.662758	110.712723	152.146057	-0.028982	0.000000	-0.747342	0.000000	0.000000	0.000000	0.001424	-0.523298	0.006683	0.000000	0.000000	2.000000	69.000000	0.000000
3009.543233	0.100584	0.576187	0.014969	82.662758	110.712723	152.146057	-0.028982	0.000000	-0.747342	0.000000	0.000000	0.000000	0.001424	-0.523298	0.006683	0.000000	0.000000	2.000000	69.000000	0.000000
3009.546566	0.100588	0.574444	0.014985	82.692978	110.486389	151.952637	-0.029220	0.000000	-0.748455	0.000000	0.000000	0.000000	0.001023	-0.522930	0.004802	0.000000	0.000000	2.000000	69.000000	0.000000
3009.549900	0.100588	0.574444	0.014985	82.692978	110.486389	151.952637	-0.029220	0.000000	-0.748455	0.000000	0.000000	0.000000	0.001023	-0.522930	0.004802	0.000000	0.000000	2.000000	69.000000	0.000000
3009.553233	0.100588	0.574444	0.014985	82.692978	110.486389	151.952637	-0.029220	0.000000	-0.748455	0.000000	0.000000	0.000000	0.001023	-0.522930	0.004802	0.000000	0.000000	2.000000	69.000000	0.000000
3009.556566	0.100610	0.572755	0.014978	82.725296	110.303513	151.796463	-0.029390	0.000000	-0.749256	0.000000	0.000000	0.000000	0.006557	-0.506732	-0.002212	0.000000	0.000000	2.000000	69.000000	0.000000
3009.559900	0.100610	0.572755	0.014978	82.725296	110.303513	151.796463	-0.029390	0.000000	-0.749256	0.000000	0.000000	0.000000	0.006557	-0.506732	-0.002212	0.000000	0.000000	2.000000	69.000000	0.000000
3009.563233	0.100610	0.572755	0.014978	82.725296	110.303513	151.796463	-0.029390	0.000000	-0.749256	0.000000	0.000000	0.000000	0.006557	-0.506732	-0.002212	0.000000	0.000000	2.000000	69.000000	0.000000
3009.566566	0.100615	0.571103	0.015003	82.759041	110.043526	151.565170	-0.030483	0.000000	-0.748887	0.000000	0.000000	0.000000	0.001622	-0.495530	0.007614	0.000000	0.000000	2.000000	69.000000	0.000000
3009.569900	0.100615	0.571103	0.015003	82.759041	110.043526	151.565170	-0.030483	0.000000	-0.748887	0.000000	0.000000	0.000000	0.001622	-0.495530	0.007614	0.000000	0.000000	2.000000	69.000000	0.000000
3009.573233	0.100615	0.571103	0.015003	82.759041	110.043526	151.565170	-0.030483	0.000000	-0.748887	0.000000	0.000000	0.000000	0.001622	-0.495530	0.007614	0.000000	0.000000	2.000000	69.000000	0.000000
3009.576566	0.100618	0.569479	0.015017	82.800034	109.485031	151.038818	-0.030754	0.000000	-0.750156	0.000000	0.000000	0.000000	0.000878	-0.487317	0.004130	0.000000	0.000000	2.000000	69.000000	0.000000
3009.579900	0.100618	0.569479	0.015017	82.800034	109.485031	151.038818	-0.030754	0.000000	-0.750156	0.000000	0.000000	0.000000	0.000878	-0.487317	0.004130	0.000000	0.000000	2.000000	69.000000	0.000000
3009.583233	0.100618	0.569479	0.015017	82.800034	109.485031	151.038818	-0.030754	0.000000	-0.750156	0.000000	0.000000	0.000000	0.000878	-0.487317	0.004130	0.000000	0.000000	2.000000	69.000000	0.000000
3009.586566	0.100627	0.567891	0.015059	82.852547	108.433693	150.024048	-0.030900	0.000000	-0.750844	0.000000	0.000000	0.000000	0.002714	-0.476271	0.012736	0.000000	0.000000	2.000000	69.000000	0.000000
3009.589900	0.100627	0.567891	0.015059	82.852547	108.433693	150.024048	-0.030900	0.000000	-0.750844	0.000000	0.000000	0.000000	0.002714	-0.476271	0.012736	0.000000	0.000000	2.000000	69.000000	0.000000
3009.593233	0.100627	0.567891	0.015059	82.852547	108.433693	150.024048	-0.030900	0.000000	-0.750844	0.000000	0.000000	0.000000	0.002714	-0.476271	0.012736	0.000000	0.000000	2.000000	69.000000	0.000000
3009.596566	0.100633	0.566357	0.015085	82.908203	106.814713	148.453384	-0.031352	0.000000	-0.752967	0.000000	0.000000	0.000000	0.001637	-0.460218	0.007686	0.000000	0.000000	2.000000	69.000000	0.000000
3009.599900	0.100633	0.566357	0.015085	82.908203	106.814713	148.453384	-0.031352	0.000000	-0.752967	0.000000	0.000000	0.000000	0.001637	-0.460218	0.007686	0.000000	0.000000	2.000000	69.000000	0.000000
3009.603233	0.100633	0.566357	0.015085	82.908203	106.814713	148.453384	-0.031352	0.000000	-0.752967	0.000000	0.000000	0.000000	0.001637	-0.460218	0.007686	0.000000	0.000000	2.000000	69.000000	0.000000
3009.606566	0.100637	0.564824	0.015106	82.951462	104.772476	146.476471	-0.031625	0.000000	-0.754248	0.000000	0.000000	0.000000	0.001331	-0.459947	0.006236	0.000000	0.000000	2.000000	69.000000	0.000000
3009.609900	0.100637	0.564824	0.015106	82.951462	104.772476	146.476471	-0.031625	0.000000	-0.754248	0.000000	0.000000	0.000000	0.001331	-0.459947	0.006236	0.000000	0.000000	2.000000	69.000000	0.000000
3009.613233	0.100637	0.564824	0.015106	82.951462	104.772476	146.476471	-0.031625	0.000000	-0.754248	0.000000	0.000000	0.000000	0.001331	-0.459947	0.006236	0.000000	0.000000	2.000000	69.000000	0.000000
3009.616566	0.100664	0.563362	0.015123	82.967674	102.557121	144.343292	-0.031847	0.000000	-0.755287	0.000000	0.000000	0.000000	0.008124	-0.438558	0.005123	0.000000	0.000000	2.000000	69.000000	0.000000
3009.619900	0.100664	0.563362	0.015123	82.967674	102.557121	144.343292	-0.031847	0.000000	-0.755287	0.000000	0.000000	0.000000	0.008124	-0.438558	0.005123	0.000000	0.000000	2.000000	69.000000	0.000000
3009.623233	0.100664	0.563362	0.015123	82.967674	102.557121	144.343292	-0.031847	0.000000	-0.755287	0.000000	0.000000	0.000000	0.008124	-0.438558	0.005123	0.000000	0.000000	2.000000	69.000000	0.000000
3009.626566	0.100660	0.561963	0.015106	82.963135	100.387222	142.267227	-0.033201	0.000000	-0.756141	0.000000	0.000000	0.000000	-0.001063	-0.419878	-0.004984	0.000000	0.000000	2.000000	69.000000	0.000000
3009.629900	0.100660	0.561963	0.015106	82.963135	100.387222	142.267227	-0.033201	0.000000	-0.756141	0.000000	0.000000	0.000000	-0.001063	-0.419878	-0.004984	0.000000	0.000000	2.000000	69.000000	0.000000
3009.633233	0.100660	0.561963	0.015106	82.963135	100.387222	142.267227	-0.033201	0.000000	-0.756141	0.000000	0.000000	0.000000	-0.001063	-0.419878	-0.004984	0.000000	0.000000	2.000000	69.000000	0.000000
3009.636566	0.100634	0.560661	0.015091	82.945671	98.407364	140.383423	-0.033024	0.000000	-0.755311	0.000000	0.000000	0.000000	-0.007996	-0.390587	-0.004531	0.000000	0.000000	2.000000	69.000000	0.000000
3009.639900	0.100634	0.560661	0.015091	82.945671	98.407364	140.383423	-0.033024	0.000000	-0.755311	0.000000	0.000000	0.000000	-0.007996	-0.390587	-0.004531	0.000000	0.000000	2.000000	69.000000	0.000000
3009.643233	0.100634	0.560661	0.015091	82.945671	98.407364	140.383423	-0.033024	0.000000	-0.755311	0.000000	0.000000	0.000000	-0.007996	-0.390587	-0.004531	0.000000	0.000000	2.000000	69.000000	0.000000
3009.646566	0.100594	0.559430	0.015016	82.922157	96.665131	138.731491	-0.031691	0.000000	-0.754555	0.000000	0.000000	0.000000	-0.011839	-0.369236	-0.022566	0.000000	0.000000	2.000000	69.000000	0.000000
3009.649900	0.100594	0.559430	0.015016	82.922157	96.665131	138.731491	-0.031691	0.000000	-0.754555	0.000000	0.000000	0.000000	-0.011839	-0.369236	-0.022566	0.000000	0.000000	2.000000	69.000000	0.000000
3009.653233	0.100594	0.559430	0.015016	82.922157	96.665131	138.731491	-0.031691	0.000000	-0.754555	0.000000	0.000000	0.000000	-0.011839	-0.369236	-0.022566	0.000000	0.000000	2.000000	69.000000	0.000000
3009.656566	0.100585	0.558306	0.014974	82.892982	95.212715	137.361755	-0.029718	0.000000	-0.750794	0.000000	0.000000	0.000000	-0.002661	-0.337357	-0.012491	0.000000	0.000000	2.000000	69.000000	0.000000
3009.659900	0.100585	0.558306	0.014974	82.892982	95.212715	137.361755	-0.029718	0.000000	-0.750794	0.000000	0.000000	0.000000	-0.002661	-0.337357	-0.012491	0.000000	0.000000	2.000000	69.000000	0.000000
3009.663233	0.100585	0.558306	0.014974	82.892982	95.212715	137.361755	-0.029718	0.000000	-0.750794	0.000000	0.000000	0.000000	-0.002661	-0.337357	-0.012491	0.000000	0.000000	2.000000	69.000000	0.000000
3009.666566	0.100545	0.557270	0.014896	82.886215	94.040993	136.243637	-0.029275	0.000000	-0.748713	0.000000	0.000000	0.000000	-0.012036	-0.310773	-0.023499	0.000000	0.000000	2.000000	69.000000	0.000000
3009.669900	0.100545	0.557270	0.014896	82.886215	94.040993	136.243637	-0.029275	0.000000	-0.748713	0.000000	0.000000	0.000000	-0.012036	-0.310773	-0.023499	0.000000	0.000000	2.000000	69.000000	0.000000
3009.673233	0.100545	0.557270	0.014896	82.886215	94.040993	136.243637	-0.029275	0.000000	-0.748713	0.000000	0.000000	0.000000	-0.012036	-0.310773	-0.023499	0.000000	0.000000	2.000000	69.000000	0.000000
3009.676566	0.100545	0.557270	0.014896	82.894386	93.095230	135.324738	-0.027268	0.000000	-0.744796	0.000000	0.000000	0.000000	-0.012036	-0.310773	-0.023499	0.000000	0.000000	2.000000	69.000000	0.000000
3009.679900	0.100540	0.556357	0.014870	82.894386	93.095230	135.324738	-0.027268	0.000000	-0.744796	0.000000	0.000000	0.000000	-0.001652	-0.273792	-0.007764	0.000000	0.000000	2.000000	69.000000	0.000000
3009.683233	0.100540	0.556357	0.014870	82.894386	93.095230	135.324738	-0.027268	0.000000	-0.744796	0.000000	0.000000	0.000000	-0.001652	-0.273792	-0.007764	0.000000	0.000000	2.000000	69.000000	0.000000
3009.686566	0.100559	0.555585	0.014852	82.905075	92.367950	134.613312	-0.027268	0.000000	-0.744796	0.000000	0.000000	0.000000	0.005857	-0.231620	-0.005491	0.000000	0.000000	2.000000	69.000000	0.000000
3009.689900	0.100559	0.555585	0.014852	82.905075	92.367950	134.613312	-0.027268	0.000000	-0.744796	0.000000	0.000000	0.000000	0.005857	-0.231620	-0.005491	0.000000	0.000000	2.000000	69.000000	0.000000
3009.693233	0.100559	0.555585	0.014852	82.905075	92.367950	134.613312	-0.027268	0.000000	-0.744796	0.000000	0.000000	0.000000	0.005857	-0.231620	-0.005491	0.000000	0.000000	2.000000	69.000000	0.000000
3009.696566	0.100559	0.555585	0.014852	82.910889	91.746994	134.006393	-0.027969	0.000000	-0.742587	0.000000	0.000000	0.000000	0.005857	-0.231620	-0.005491	0.000000	0.000000	2.000000	69.000000	0.000000
3009.699900	0.100610	0.554918	0.014870	82.910889	91.746994	134.006393	-0.027969	0.000000	-0.742587	0.000000	0.000000	0.000000	0.015206	-0.200082	0.005387	0.000000	0.000000	2.000000	69.000000	0.000000
3009.703233	0.100610	0.554918	0.014870	82.910889	91.746994	134.006393	-0.027969	0.000000	-0.742587	0.000000	0.000000	0.000000	0.015206	-0.200082	0.005387	0.000000	0.000000	2.000000	69.000000	0.000000
3009.706566	0.100619	0.554391	0.014911	82.915459	91.163528	133.432632	-0.027969	0.000000	-0.742587	0.000000	0.000000	0.000000	0.002621	-0.158027	0.012303	0.000000	0.000000	2.000000	69.000000	0.000000
3009.709900	0.100619	0.554391	0.014911	82.915459	91.163528	133.432632	-0.027969	0.000000	-0.742587	0.000000	0.000000	0.000000	0.002621	-0.158027	0.012303	0.000000	0.000000	2.000000	69.000000	0.000000
3009.713233	0.100619	0.554391	0.014911	82.915459	91.163528	133.432632	-0.027969	0.000000	-0.742587	0.000000	0.000000	0.000000	0.002621	-0.158027	0.012303	0.000000	0.000000	2.000000	69.000000	0.000000
3009.716566	0.100619	0.554391	0.014911	82.918282	90.747032	133.025009	-0.030940	0.000000	-0.745535	0.000000	0.000000	0.000000	0.002621	-0.158027	0.012303	0.000000	0.000000	2.000000	69.000000	0.000000
3009.719900	0.100635	0.553996	0.014988	82.918282	90.747032	133.025009	-0.030940	0.000000	-0.745535	0.000000	0.000000	0.000000	0.004972	-0.118680	0.023321	0.000000	0.000000	2.000000	69.000000	0.000000
3009.723233	0.100635	0.553996	0.014988	82.918282	90.747032	133.025009	-0.030940	0.000000	-0.745535	0.000000	0.000000	0.000000	0.004972	-0.118680	0.023321	0.000000	0.000000	2.000000	69.000000	0.000000
3009.726566	0.100635	0.553996	0.014988	82.920891	90.534035	132.815109	-0.030940	0.000000	-0.745535	0.000000	0.000000	0.000000	0.004972	-0.118680	0.023321	0.000000	0.000000	2.000000	69.000000	0.000000
3009.729900	0.100635	0.553996	0.014988	82.920891	90.534035	132.815109	-0.030940	0.000000	-0.745535	0.000000	0.000000	0.000000	0.004972	-0.118680	0.023321	0.000000	0.000000	2.000000	69.000000	0.000000
3009.733233	0.100679	0.553714	0.015081	82.920891	90.534035	132.815109	-0.030940	0.000000	-0.745535	0.000000	0.000000	0.000000	0.012938	-0.084560	0.027719	0.000000	0.000000	2.000000	69.000000	0.000000
3009.736566	0.100679	0.553714	0.015081	82.923935	90.557007	132.840546	-0.031769	0.000000	-0.749422	0.000000	0.000000	0.000000	0.012938	-0.084560	0.027719	0.000000	0.000000	2.000000	69.000000	0.000000
3009.739900	0.100679	0.553714	0.015081	82.923935	90.557007	132.840546	-0.031769	0.000000	-0.749422	0.000000	0.000000	0.000000	0.012938	-0.084560	0.027719	0.000000	0.000000	2.000000	69.000000	0.000000
3009.743233	0.100679	0.553714	0.015081	82.923935	90.557007	132.840546	-0.031769	0.000000	-0.749422	0.000000	0.000000	0.000000	0.012938	-0.084560	0.027719	0.000000	0.000000	2.000000	69.000000	0.000000
3009.746566	0.100770	0.553456	0.015289	82.924568	90.584435	132.865448	-0.033925	0.000000	-0.754042	0.000000	0.000000	0.000000	0.027407	-0.077196	0.062567	0.000000	0.000000	2.000000	69.000000	0.000000
3009.749900	0.100770	0.553456	0.015289	82.924568	90.584435	132.865448	-0.033925	0.000000	-0.754042	0.000000	0.000000	0.000000	0.027407	-0.077196	0.062567	0.000000	0.000000	2.000000	69.000000	0.000000
3009.753233	0.100770	0.553456	0.015289	82.924568	90.584435	132.865448	-0.033925	0.000000	-0.754042	0.000000	0.000000	0.000000	0.027407	-0.077196	0.062567	0.000000	0.000000	2.000000	69.000000	0.000000
3009.756566	0.100770	0.553456	0.015289	82.923325	90.540436	132.815628	-0.038493	0.000000	-0.764470	0.000000	0.000000	0.000000	0.027407	-0.077196	0.062567	0.000000	0.000000	2.000000	69.000000	0.000000
3009.759900	0.100819	0.553455	0.015411	82.923325	90.540436	132.815628	-0.038493	0.000000	-0.764470	0.000000	0.000000	0.000000	0.014808	-0.000533	0.036436	0.000000	0.000000	2.000000	69.000000	0.000000
3009.763233	0.100819	0.553455	0.015411	82.923325	90.540436	132.815628	-0.038493	0.000000	-0.764470	0.000000	0.000000	0.000000	0.014808	-0.000533	0.036436	0.000000	0.000000	2.000000	69.000000	0.000000
3009.766566	0.100819	0.553455	0.015411	82.920189	90.419708	132.691223	-0.038493	0.000000	-0.764470	0.000000	0.000000	0.000000	0.014808	-0.000533	0.036436	0.000000	0.000000	2.000000	69.000000	0.000000
3009.769900	0.100819	0.553455	0.015411	82.920189	90.419708	132.691223	-0.038493	0.000000	-0.764470	0.000000	0.000000	0.000000	0.014808	-0.000533	0.036436	0.000000	0.000000	2.000000	69.000000	0.000000
3009.773233	0.100860	0.553541	0.015494	82.920189	90.419708	132.691223	-0.038493	0.000000	-0.764470	0.000000	0.000000	0.000000	0.012366	0.025986	0.024975	0.000000	0.000000	2.000000	69.000000	0.000000
3009.776566	0.100860	0.553541	0.015494	82.915733	90.249702	132.517166	-0.040961	0.000000	-0.770542	0.000000	0.000000	0.000000	0.012366	0.025986	0.024975	0.000000	0.000000	2.000000	69.000000	0.000000
3009.779900	0.100860	0.553541	0.015494	82.915733	90.249702	132.517166	-0.040961	0.000000	-0.770542	0.000000	0.000000	0.000000	0.012366	0.025986	0.024975	0.000000	0.000000	2.000000	69.000000	0.000000
3009.783233	0.100860	0.553541	0.015494	82.915733	90.249702	132.517166	-0.040961	0.000000	-0.770542	0.000000	0.000000	0.000000	0.012366	0.025986	0.024975	0.000000	0.000000	2.000000	69.000000	0.000000
3009.786566	0.100903	0.553917	0.015584	82.909943	90.028008	132.293777	-0.043022	0.000000	-0.774705	0.000000	0.000000	0.000000	0.012771	0.112871	0.026872	0.000000	0.000000	2.000000	69.000000	0.000000
3009.789900	0.100903	0.553917	0.015584	82.909943	90.028008	132.293777	-0.043022	0.000000	-0.774705	0.000000	0.000000	0.000000	0.012771	0.112871	0.026872	0.000000	0.000000	2.000000	69.000000	0.000000
3009.793233	0.100903	0.553917	0.015584	82.909943	90.028008	132.293777	-0.043022	0.000000	-0.774705	0.000000	0.000000	0.000000	0.012771	0.112871	0.026872	0.000000	0.000000	2.000000	69.000000	0.000000
3009.796566	0.100903	0.553917	0.015584	82.903305	89.782089	132.045944	-0.045151	0.000000	-0.779184	0.000000	0.000000	0.000000	0.012771	0.112871	0.026872	0.000000	0.000000	2.000000	69.000000	0.000000
3009.799900	0.100902	0.554163	0.015577	82.903305	89.782089	132.045944	-0.045151	0.000000	-0.779184	0.000000	0.000000	0.000000	-0.000397	0.073795	-0.001867	0.000000	0.000000	2.000000	69.000000	0.000000
3009.803233	0.100902	0.554163	0.015577	82.903305	89.782089	132.045944	-0.045151	0.000000	-0.779184	0.000000	0.000000	0.000000	-0.000397	0.073795	-0.001867	0.000000	0.000000	2.000000	69.000000	0.000000
3009.806566	0.100895	0.554418	0.015548	82.896591	89.536575	131.798553	-0.045151	0.000000	-0.779184	0.000000	0.000000	0.000000	-0.001863	0.076518	-0.008733	0.000000	0.000000	2.000000	69.000000	0.000000
3009.809900	0.100895	0.554418	0.015548	82.896591	89.536575	131.798553	-0.045151	0.000000	-0.779184	0.000000	0.000000	0.000000	-0.001863	0.076518	-0.008733	0.000000	0.000000	2.000000	69.000000	0.000000
3009.813233	0.100895	0.554418	0.015548	82.896591	89.536575	131.798553	-0.045151	0.000000	-0.779184	0.000000	0.000000	0.000000	-0.001863	0.076518	-0.008733	0.000000	0.000000	2.000000	69.000000	0.000000
3009.816566	0.100895	0.554418	0.015548	82.889778	89.291618	131.551682	-0.044774	0.000000	-0.777417	0.000000	0.000000	0.000000	-0.001863	0.076518	-0.008733	0.000000	0.000000	2.000000	69.000000	0.000000
3009.819900	0.100884	0.554682	0.015496	82.889778	89.291618	131.551682	-0.044774	0.000000	-0.777417	0.000000	0.000000	0.000000	-0.003331	0.079215	-0.015604	0.000000	0.000000	2.000000	69.000000	0.000000
3009.823233	0.100884	0.554682	0.015496	82.889778	89.291618	131.551682	-0.044774	0.000000	-0.777417	0.000000	0.000000	0.000000	-0.003331	0.079215	-0.015604	0.000000	0.000000	2.000000	69.000000	0.000000
3009.826566	0.100884	0.554682	0.015496	82.882111	89.022705	131.280685	-0.044774	0.000000	-0.777417	0.000000	0.000000	0.000000	-0.003331	0.079215	-0.015604	0.000000	0.000000	2.000000	69.000000	0.000000
3009.829900	0.100884	0.554682	0.015496	82.882111	89.022705	131.280685	-0.044774	0.000000	-0.777417	0.000000	0.000000	0.000000	-0.003331	0.079215	-0.015604	0.000000	0.000000	2.000000	69.000000	0.000000
3009.833233	0.100872	0.554973	0.015439	82.882111	89.022705	131.280685	-0.044774	0.000000	-0.777417	0.000000	0.000000	0.000000	-0.003674	0.087140	-0.017213	0.000000	0.000000	2.000000	69.000000	0.000000
3009.836566	0.100872	0.554973	0.015439	82.874977	88.778740	131.034836	-0.044219	0.000000	-0.774816	0.000000	0.000000	0.000000	-0.003674	0.087140	-0.017213	0.000000	0.000000	2.000000	69.000000	0.000000
3009.839900	0.100872	0.554973	0.015439	82.874977	88.778740	131.034836	-0.044219	0.000000	-0.774816	0.000000	0.000000	0.000000	-0.003674	0.087140	-0.017213	0.000000	0.000000	2.000000	69.000000	0.000000
3009.843233	0.100872	0.554973	0.015439	82.874977	88.778740	131.034836	-0.044219	0.000000	-0.774816	0.000000	0.000000	0.000000	-0.003674	0.087140	-0.017213	0.000000	0.000000	2.000000	69.000000	0.000000
3009.846566	0.100839	0.555545	0.015283	82.866997	88.510933	130.764938	-0.043606	0.000000	-0.771947	0.000000	0.000000	0.000000	-0.009963	0.171721	-0.046675	0.000000	0.000000	2.000000	69.000000	0.000000
3009.849900	0.100839	0.555545	0.015283	82.866997	88.510933	130.764938	-0.043606	0.000000	-0.771947	0.000000	0.000000	0.000000	-0.009963	0.171721	-0.046675	0.000000	0.000000	2.000000	69.000000	0.000000
3009.853233	0.100839	0.555545	0.015283	82.866997	88.510933	130.764938	-0.043606	0.000000	-0.771947	0.000000	0.000000	0.000000	-0.009963	0.171721	-0.046675	0.000000	0.000000	2.000000	69.000000	0.000000
3009.856566	0.100839	0.555545	0.015283	82.858833	88.243759	130.495682	-0.041946	0.000000	-0.764168	0.000000	0.000000	0.000000	-0.009963	0.171721	-0.046675	0.000000	0.000000	2.000000	69.000000	0.000000
3009.859900	0.100827	0.555836	0.015225	82.858833	88.243759	130.495682	-0.041946	0.000000	-0.764168	0.000000	0.000000	0.000000	-0.003706	0.087091	-0.017365	0.000000	0.000000	2.000000	69.000000	0.000000
3009.863233	0.100827	0.555836	0.015225	82.858833	88.243759	130.495682	-0.041946	0.000000	-0.764168	0.000000	0.000000	0.000000	-0.003706	0.087091	-0.017365	0.000000	0.000000	2.000000	69.000000	0.000000
3009.866566	0.100827	0.555836	0.015225	82.850571	87.979912	130.227020	-0.041946	0.000000	-0.764168	0.000000	0.000000	0.000000	-0.003706	0.087091	-0.017365	0.000000	0.000000	2.000000	69.000000	0.000000
3009.869900	0.100827	0.555836	0.015225	82.850571	87.979912	130.227020	-0.041946	0.000000	-0.764168	0.000000	0.000000	0.000000	-0.003706	0.087091	-0.017365	0.000000	0.000000	2.000000	69.000000	0.000000
3009.873233	0.100841	0.556117	0.015185	82.850571	87.979912	130.227020	-0.041946	0.000000	-0.764168	0.000000	0.000000	0.000000	0.004470	0.084402	-0.012013	0.000000	0.000000	2.000000	69.000000	0.000000
3009.876566	0.100841	0.556117	0.015185	82.842125	87.713951	129.958984	-0.041328	0.000000	-0.761274	0.000000	0.000000	0.000000	0.004470	0.084402	-0.012013	0.000000	0.000000	2.000000	69.000000	0.000000
3009.879900	0.100841	0.556117	0.015185	82.842125	87.713951	129.958984	-0.041328	0.000000	-0.761274	0.000000	0.000000	0.000000	0.004470	0.084402	-0.012013	0.000000	0.000000	2.000000	69.000000	0.000000
3009.883233	0.100841	0.556117	0.015185	82.842125	87.713951	129.958984	-0.041328	0.000000	-0.761274	0.000000	0.000000	0.000000	0.004470	0.084402	-0.012013	0.000000	0.000000	2.000000	69.000000	0.000000
3009.886566	0.100831	0.556671	0.015137	82.833527	87.448624	129.691559	-0.042074	0.000000	-0.759272	0.000000	0.000000	0.000000	-0.003086	0.166096	-0.014458	0.000000	0.000000	2.000000	69.000000	0.000000
3009.889900	0.100831	0.556671	0.015137	82.833527	87.448624	129.691559	-0.042074	0.000000	-0.759272	0.000000	0.000000	0.000000	-0.003086	0.166096	-0.014458	0.000000	0.000000	2.000000	69.000000	0.000000
3009.893233	0.100831	0.556671	0.015137	82.833527	87.448624	129.691559	-0.042074	0.000000	-0.759272	0.000000	0.000000	0.000000	-0.003086	0.166096	-0.014458	0.000000	0.000000	2.000000	69.000000	0.000000
3009.896566	0.100831	0.556671	0.015137	82.826355	87.231956	129.473190	-0.041559	0.000000	-0.756862	0.000000	0.000000	0.000000	-0.003086	0.166096	-0.014458	0.000000	0.000000	2.000000	69.000000	0.000000
3009.899900	0.100831	0.556890	0.015135	82.826355	87.231956	129.473190	-0.041559	0.000000	-0.756862	0.000000	0.000000	0.000000	-0.000145	0.065877	-0.000681	0.000000	0.000000	2.000000	69.000000	0.000000
3009.903233	0.100831	0.556890	0.015135	82.826355	87.231956	129.473190	-0.041559	0.000000	-0.756862	0.000000	0.000000	0.000000	-0.000145	0.065877	-0.000681	0.000000	0.000000	2.000000	69.000000	0.000000
3009.906566	0.100831	0.556890	0.015135	82.819138	87.013138	129.255371	-0.041559	0.000000	-0.756862	0.000000	0.000000	0.000000	-0.000145	0.065877	-0.000681	0.000000	0.000000	2.000000	69.000000	0.000000
3009.909900	0.100831	0.556890	0.015135	82.819138	87.013138	129.255371	-0.041559	0.000000	-0.756862	0.000000	0.000000	0.000000	-0.000145	0.065877	-0.000681	0.000000	0.000000	2.000000	69.000000	0.000000
3009.913233	0.100808	0.557110	0.015137	82.819138	87.013138	129.255371	-0.041559	0.000000	-0.756862	0.000000	0.000000	0.000000	-0.006878	0.065884	0.000725	0.000000	0.000000	2.000000	69.000000	0.000000
3009.916566	0.100808	0.557110	0.015137	82.812584	86.818626	129.062073	-0.041535	0.000000	-0.756749	0.000000	0.000000	0.000000	-0.006878	0.065884	0.000725	0.000000	0.000000	2.000000	69.000000	0.000000
3009.919900	0.100808	0.557110	0.015137	82.812584	86.818626	129.062073	-0.041535	0.000000	-0.756749	0.000000	0.000000	0.000000	-0.006878	0.065884	0.000725	0.000000	0.000000	2.000000	69.000000	0.000000
3009.923233	0.100808	0.557110	0.015137	82.812584	86.818626	129.062073	-0.041535	0.000000	-0.756749	0.000000	0.000000	0.000000	-0.006878	0.065884	0.000725	0.000000	0.000000	2.000000	69.000000	0.000000
3009.926566	0.100794	0.557435	0.015181	82.807587	86.675041	128.917343	-0.040389	0.000000	-0.756870	0.000000	0.000000	0.000000	-0.004216	0.097439	0.013201	0.000000	0.000000	2.000000	69.000000	0.000000
3009.929900	0.100794	0.557435	0.015181	82.807587	86.675041	128.917343	-0.040389	0.000000	-0.756870	0.000000	0.000000	0.000000	-0.004216	0.097439	0.013201	0.000000	0.000000	2.000000	69.000000	0.000000
3009.933233	0.100794	0.557435	0.015181	82.807587	86.675041	128.917343	-0.040389	0.000000	-0.756870	0.000000	0.000000	0.000000	-0.004216	0.097439	0.013201	0.000000	0.000000	2.000000	69.000000	0.000000
3009.936566	0.100794	0.557435	0.015181	82.803467	86.552765	128.796844	-0.039686	0.000000	-0.759070	0.000000	0.000000	0.000000	-0.004216	0.097439	0.013201	0.000000	0.000000	2.000000	69.000000	0.000000
3009.939900	0.100772	0.557531	0.015188	82.803467	86.552765	128.796844	-0.039686	0.000000	-0.759070	0.000000	0.000000	0.000000	-0.006638	0.028989	0.001851	0.000000	0.000000	2.000000	69.000000	0.000000
3009.943233	0.100772	0.557531	0.015188	82.803467	86.552765	128.796844	-0.039686	0.000000	-0.759070	0.000000	0.000000	0.000000	-0.006638	0.028989	0.001851	0.000000	0.000000	2.000000	69.000000	0.000000
3009.946566	0.100772	0.557531	0.015188	82.800934	86.481140	128.724655	-0.039686	0.000000	-0.759070	0.000000	0.000000	0.000000	-0.006638	0.028989	0.001851	0.000000	0.000000	2.000000	69.000000	0.000000
3009.949900	0.100772	0.557531	0.015188	82.800934	86.481140	128.724655	-0.039686	0.000000	-0.759070	0.000000	0.000000	0.000000	-0.006638	0.028989	0.001851	0.000000	0.000000	2.000000	69.000000	0.000000
3009.953233	0.100782	0.557610	0.015235	82.800934	86.481140	128.724655	-0.039686	0.000000	-0.759070	0.000000	0.000000	0.000000	0.003008	0.023642	0.014101	0.000000	0.000000	2.000000	69.000000	0.000000
3009.956566	0.100782	0.557610	0.015235	82.799248	86.436096	128.676514	-0.038580	0.000000	-0.759378	0.000000	0.000000	0.000000	0.003008	0.023642	0.014101	0.000000	0.000000	2.000000	69.000000	0.000000
3009.959900	0.100782	0.557610	0.015235	82.799248	86.436096	128.676514	-0.038580	0.000000	-0.759378	0.000000	0.000000	0.000000	0.003008	0.023642	0.014101	0.000000	0.000000	2.000000	69.000000	0.000000
3009.963233	0.100782	0.557610	0.015235	82.799248	86.436096	128.676514	-0.038580	0.000000	-0.759378	0.000000	0.000000	0.000000	0.003008	0.023642	0.014101	0.000000	0.000000	2.000000	69.000000	0.000000
3009.966566	0.100811	0.557645	0.015265	82.798454	86.412292	128.652512	-0.039081	0.000000	-0.761728	0.000000	0.000000	0.000000	0.008962	0.010495	0.009037	0.000000	0.000000	2.000000	69.000000	0.000000
3009.969900	0.100811	0.557645	0.015265	82.798454	86.412292	128.652512	-0.039081	0.000000	-0.761728	0.000000	0.000000	0.000000	0.008962	0.010495	0.009037	0.000000	0.000000	2.000000	69.000000	0.000000
3009.973233	0.100811	0.557645	0.015265	82.798454	86.412292	128.652512	-0.039081	0.000000	-0.761728	0.000000	0.000000	0.000000	0.008962	0.010495	0.009037	0.000000	0.000000	2.000000	69.000000	0.000000
3009.976566	0.100811	0.557645	0.015265	82.797592	86.391121	128.628448	-0.040575	0.000000	-0.763235	0.000000	0.000000	0.000000	0.008962	0.010495	0.009037	0.000000	0.000000	2.000000	69.000000	0.000000
3009.979900	0.100843	0.557653	0.015300	82.797592	86.391121	128.628448	-0.040575	0.000000	-0.763235	0.000000	0.000000	0.000000	0.009305	0.002562	0.010645	0.000000	0.000000	2.000000	69.000000	0.000000
3009.983233	0.100843	0.557653	0.015300	82.797592	86.391121	128.628448	-0.040575	0.000000	-0.763235	0.000000	0.000000	0.000000	0.009305	0.002562	0.010645	0.000000	0.000000	2.000000	69.000000	0.000000
3009.986566	0.100843	0.557653	0.015300	82.798431	86.415001	128.652496	-0.040575	0.000000	-0.763235	0.000000	0.000000	0.000000	0.009305	0.002562	0.010645	0.000000	0.000000	2.000000	69.000000	0.000000
3009.989900	0.100843	0.557653	0.015300	82.798431	86.415001	128.652496	-0.040575	0.000000	-0.763235	0.000000	0.000000	0.000000	0.009305	0.002562	0.010645	0.000000	0.000000	2.000000	69.000000	0.000000
3009.993233	0.100849	0.557618	0.015328	82.798431	86.415001	128.652496	-0.040575	0.000000	-0.763235	0.000000	0.000000	0.000000	0.001804	-0.010578	0.008455	0.000000	0.000000	2.000000	69.000000	0.000000
3009.996566	0.100849	0.557618	0.015328	82.799225	86.438805	128.676498	-0.042126	0.000000	-0.765009	0.000000	0.000000	0.000000	0.001804	-0.010578	0.008455	0.000000	0.000000	2.000000	69.000000	0.000000
3009.999900	0.100849	0.557618	0.015328	82.799225	86.438805	128.676498	-0.042126	0.000000	-0.765009	0.000000	0.000000	0.000000	0.001804	-0.010578	0.008455	0.000000	0.000000	2.000000	69.000000	0.000000
3010.003233	0.100849	0.557618	0.015328	82.799225	86.438805	128.676498	-0.042126	0.000000	-0.765009	0.000000	0.000000	0.000000	0.001804	-0.010578	0.008455	0.000000	0.000000	2.000000	69.000000	0.000000
3010.006566	0.100852	0.557539	0.015344	82.800911	86.486572	128.724640	-0.042426	0.000000	-0.766418	0.000000	0.000000	0.000000	0.001030	-0.023760	0.004827	0.000000	0.000000	2.000000	69.000000	0.000000
3010.009900	0.100852	0.557539	0.015344	82.800911	86.486572	128.724640	-0.042426	0.000000	-0.766418	0.000000	0.000000	0.000000	0.001030	-0.023760	0.004827	0.000000	0.000000	2.000000	69.000000	0.000000
3010.013233	0.100852	0.557539	0.015344	82.800911	86.486572	128.724640	-0.042426	0.000000	-0.766418	0.000000	0.000000	0.000000	0.001030	-0.023760	0.004827	0.000000	0.000000	2.000000	69.000000	0.000000
3010.016566	0.100852	0.557539	0.015344	82.802628	86.534355	128.772812	-0.042598	0.000000	-0.767222	0.000000	0.000000	0.000000	0.001030	-0.023760	0.004827	0.000000	0.000000	2.000000	69.000000	0.000000
3010.019900	0.100851	0.557469	0.015338	82.802628	86.534355	128.772812	-0.042598	0.000000	-0.767222	0.000000	0.000000	0.000000	-0.000431	-0.021071	-0.002021	0.000000	0.000000	2.000000	69.000000	0.000000
3010.023233	0.100851	0.557469	0.015338	82.802628	86.534355	128.772812	-0.042598	0.000000	-0.767222	0.000000	0.000000	0.000000	-0.000431	-0.021071	-0.002021	0.000000	0.000000	2.000000	69.000000	0.000000
3010.026566	0.100851	0.557469	0.015338	82.805107	86.606026	128.845047	-0.042598	0.000000	-0.767222	0.000000	0.000000	0.000000	-0.000431	-0.021071	-0.002021	0.000000	0.000000	2.000000	69.000000	0.000000
3010.029900	0.100851	0.557469	0.015338	82.805107	86.606026	128.845047	-0.042598	0.000000	-0.767222	0.000000	0.000000	0.000000	-0.000431	-0.021071	-0.002021	0.000000	0.000000	2.000000	69.000000	0.000000
3010.033233	0.100858	0.557407	0.015371	82.805107	86.606026	128.845047	-0.042598	0.000000	-0.767222	0.000000	0.000000	0.000000	0.002148	-0.018519	0.010057	0.000000	0.000000	2.000000	69.000000	0.000000
3010.036566	0.100858	0.557407	0.015371	82.805954	86.629951	128.869156	-0.042526	0.000000	-0.766885	0.000000	0.000000	0.000000	0.002148	-0.018519	0.010057	0.000000	0.000000	2.000000	69.000000	0.000000
3010.039900	0.100858	0.557407	0.015371	82.805954	86.629951	128.869156	-0.042526	0.000000	-0.766885	0.000000	0.000000	0.000000	0.002148	-0.018519	0.010057	0.000000	0.000000	2.000000	69.000000	0.000000
3010.043233	0.100858	0.557407	0.015371	82.805954	86.629951	128.869156	-0.042526	0.000000	-0.766885	0.000000	0.000000	0.000000	0.002148	-0.018519	0.010057	0.000000	0.000000	2.000000	69.000000	0.000000
3010.046566	0.100866	0.557319	0.015410	82.807617	86.677742	128.917343	-0.042884	0.000000	-0.768562	0.000000	0.000000	0.000000	0.002488	-0.026434	0.011660	0.000000	0.000000	2.000000	69.000000	0.000000
3010.049900	0.100866	0.557319	0.015410	82.807617	86.677742	128.917343	-0.042884	0.000000	-0.768562	0.000000	0.000000	0.000000	0.002488	-0.026434	0.011660	0.000000	0.000000	2.000000	69.000000	0.000000
3010.053233	0.100866	0.557319	0.015410	82.807617	86.677742	128.917343	-0.042884	0.000000	-0.768562	0.000000	0.000000	0.000000	0.002488	-0.026434	0.011660	0.000000	0.000000	2.000000	69.000000	0.000000
3010.056566	0.100866	0.557319	0.015410	82.809311	86.725555	128.965530	-0.043299	0.000000	-0.770505	0.000000	0.000000	0.000000	0.002488	-0.026434	0.011660	0.000000	0.000000	2.000000	69.000000	0.000000
3010.059900	0.100868	0.557266	0.015421	82.809311	86.725555	128.965530	-0.043299	0.000000	-0.770505	0.000000	0.000000	0.000000	0.000684	-0.015844	0.003209	0.000000	0.000000	2.000000	69.000000	0.000000
3010.063233	0.100868	0.557266	0.015421	82.809311	86.725555	128.965530	-0.043299	0.000000	-0.770505	0.000000	0.000000	0.000000	0.000684	-0.015844	0.003209	0.000000	0.000000	2.000000	69.000000	0.000000
3010.066566	0.100868	0.557266	0.015421	82.809311	86.725555	128.965530	-0.043299	0.000000	-0.770505	0.000000	0.000000	0.000000	0.000684	-0.015844	0.003209	0.000000	0.000000	2.000000	69.000000	0.000000
3010.069900	0.100868	0.557266	0.015421	82.809311	86.725555	128.965530	-0.043299	0.000000	-0.770505	0.000000	0.000000	0.000000	0.000684	-0.015844	0.003209	0.000000	0.000000	2.000000	69.000000	0.000000
3010.073233	0.100874	0.557231	0.015449	82.809311	86.725555	128.965530	-0.043299	0.000000	-0.770505	0.000000	0.000000	0.000000	0.001804	-0.010603	0.008447	0.000000	0.000000	2.000000	69.000000	0.000000
3010.076566	0.100874	0.557231	0.015449	82.810104	86.746803	128.989685	-0.043413	0.000000	-0.771040	0.000000	0.000000	0.000000	0.001804	-0.010603	0.008447	0.000000	0.000000	2.000000	69.000000	0.000000
3010.079900	0.100874	0.557231	0.015449	82.810104	86.746803	128.989685	-0.043413	0.000000	-0.771040	0.000000	0.000000	0.000000	0.001804	-0.010603	0.008447	0.000000	0.000000	2.000000	69.000000	0.000000
3010.083233	0.100874	0.557231	0.015449	82.810104	86.746803	128.989685	-0.043413	0.000000	-0.771040	0.000000	0.000000	0.000000	0.001804	-0.010603	0.008447	0.000000	0.000000	2.000000	69.000000	0.000000
3010.086566	0.100870	0.557221	0.015540	82.809258	86.722847	128.965546	-0.043713	0.000000	-0.772448	0.000000	0.000000	0.000000	-0.001234	-0.002819	0.027204	0.000000	0.000000	2.000000	69.000000	0.000000
3010.089900	0.100870	0.557221	0.015540	82.809258	86.722847	128.965546	-0.043713	0.000000	-0.772448	0.000000	0.000000	0.000000	-0.001234	-0.002819	0.027204	0.000000	0.000000	2.000000	69.000000	0.000000
3010.093233	0.100870	0.557221	0.015540	82.809258	86.722847	128.965546	-0.043713	0.000000	-0.772448	0.000000	0.000000	0.000000	-0.001234	-0.002819	0.027204	0.000000	0.000000	2.000000	69.000000	0.000000
3010.096566	0.100870	0.557221	0.015540	82.809311	86.725555	128.965530	-0.043508	0.000000	-0.776982	0.000000	0.000000	0.000000	-0.001234	-0.002819	0.027204	0.000000	0.000000	2.000000	69.000000	0.000000
3010.099900	0.100897	0.557212	0.015558	82.809311	86.725555	128.965530	-0.043508	0.000000	-0.776982	0.000000	0.000000	0.000000	0.008192	-0.002667	0.005406	0.000000	0.000000	2.000000	69.000000	0.000000
3010.103233	0.100897	0.557212	0.015558	82.809311	86.725555	128.965530	-0.043508	0.000000	-0.776982	0.000000	0.000000	0.000000	0.008192	-0.002667	0.005406	0.000000	0.000000	2.000000	69.000000	0.000000
3010.106566	0.100897	0.557212	0.015558	82.808411	86.701607	128.941406	-0.043508	0.000000	-0.776982	0.000000	0.000000	0.000000	0.008192	-0.002667	0.005406	0.000000	0.000000	2.000000	69.000000	0.000000
3010.109900	0.100897	0.557212	0.015558	82.808411	86.701607	128.941406	-0.043508	0.000000	-0.776982	0.000000	0.000000	0.000000	0.008192	-0.002667	0.005406	0.000000	0.000000	2.000000	69.000000	0.000000
3010.113233	0.100906	0.557221	0.015598	82.808411	86.701607	128.941406	-0.043508	0.000000	-0.776982	0.000000	0.000000	0.000000	0.002579	0.002543	0.012081	0.000000	0.000000	2.000000	69.000000	0.000000
3010.116566	0.100906	0.557221	0.015598	82.807617	86.677742	128.917343	-0.044873	0.000000	-0.777882	0.000000	0.000000	0.000000	0.002579	0.002543	0.012081	0.000000	0.000000	2.000000	69.000000	0.000000
3010.119900	0.100906	0.557221	0.015598	82.807617	86.677742	128.917343	-0.044873	0.000000	-0.777882	0.000000	0.000000	0.000000	0.002579	0.002543	0.012081	0.000000	0.000000	2.000000	69.000000	0.000000
3010.123233	0.100906	0.557221	0.015598	82.807617	86.677742	128.917343	-0.044873	0.000000	-0.777882	0.000000	0.000000	0.000000	0.002579	0.002543	0.012081	0.000000	0.000000	2.000000	69.000000	0.000000
3010.126566	0.100936	0.557256	0.015628	82.806793	86.656601	128.893280	-0.045303	0.000000	-0.779896	0.000000	0.000000	0.000000	0.008970	0.010495	0.009040	0.000000	0.000000	2.000000	69.000000	0.000000
3010.129900	0.100936	0.557256	0.015628	82.806793	86.656601	128.893280	-0.045303	0.000000	-0.779896	0.000000	0.000000	0.000000	0.008970	0.010495	0.009040	0.000000	0.000000	2.000000	69.000000	0.000000
3010.133233	0.100936	0.557256	0.015628	82.806793	86.656601	128.893280	-0.045303	0.000000	-0.779896	0.000000	0.000000	0.000000	0.008970	0.010495	0.009040	0.000000	0.000000	2.000000	69.000000	0.000000
3010.136566	0.100936	0.557256	0.015628	82.805984	86.632675	128.869156	-0.046798	0.000000	-0.781403	0.000000	0.000000	0.000000	0.008970	0.010495	0.009040	0.000000	0.000000	2.000000	69.000000	0.000000
3010.139900	0.100940	0.557273	0.015646	82.805984	86.632675	128.869156	-0.046798	0.000000	-0.781403	0.000000	0.000000	0.000000	0.001117	0.005236	0.005238	0.000000	0.000000	2.000000	69.000000	0.000000
3010.143233	0.100940	0.557273	0.015646	82.805984	86.632675	128.869156	-0.046798	0.000000	-0.781403	0.000000	0.000000	0.000000	0.001117	0.005236	0.005238	0.000000	0.000000	2.000000	69.000000	0.000000
3010.146566	0.100940	0.557273	0.015646	82.805138	86.608742	128.845032	-0.046798	0.000000	-0.781403	0.000000	0.000000	0.000000	0.001117	0.005236	0.005238	0.000000	0.000000	2.000000	69.000000	0.000000
3010.149900	0.100940	0.557273	0.015646	82.805138	86.608742	128.845032	-0.046798	0.000000	-0.781403	0.000000	0.000000	0.000000	0.001117	0.005236	0.005238	0.000000	0.000000	2.000000	69.000000	0.000000
3010.153233	0.100943	0.557291	0.015663	82.805138	86.608742	128.845032	-0.046798	0.000000	-0.781403	0.000000	0.000000	0.000000	0.001119	0.005233	0.005237	0.000000	0.000000	2.000000	69.000000	0.000000
3010.156566	0.100943	0.557291	0.015663	82.804260	86.584824	128.820953	-0.046984	0.000000	-0.782276	0.000000	0.000000	0.000000	0.001119	0.005233	0.005237	0.000000	0.000000	2.000000	69.000000	0.000000
3010.159900	0.100943	0.557291	0.015663	82.804260	86.584824	128.820953	-0.046984	0.000000	-0.782276	0.000000	0.000000	0.000000	0.001119	0.005233	0.005237	0.000000	0.000000	2.000000	69.000000	0.000000
3010.163233	0.100943	0.557291	0.015663	82.804260	86.584824	128.820953	-0.046984	0.000000	-0.782276	0.000000	0.000000	0.000000	0.001119	0.005233	0.005237	0.000000	0.000000	2.000000	69.000000	0.000000
3010.166566	0.100951	0.557326	0.015698	82.803413	86.560898	128.796829	-0.047171	0.000000	-0.783149	0.000000	0.000000	0.000000	0.002235	0.010468	0.010475	0.000000	0.000000	2.000000	69.000000	0.000000
3010.169900	0.100951	0.557326	0.015698	82.803413	86.560898	128.796829	-0.047171	0.000000	-0.783149	0.000000	0.000000	0.000000	0.002235	0.010468	0.010475	0.000000	0.000000	2.000000	69.000000	0.000000
3010.173233	0.100951	0.557326	0.015698	82.803413	86.560898	128.796829	-0.047171	0.000000	-0.783149	0.000000	0.000000	0.000000	0.002235	0.010468	0.010475	0.000000	0.000000	2.000000	69.000000	0.000000
3010.176566	0.100951	0.557326	0.015698	82.803413	86.560898	128.796829	-0.047543	0.000000	-0.784894	0.000000	0.000000	0.000000	0.002235	0.010468	0.010475	0.000000	0.000000	2.000000	69.000000	0.000000
3010.179900	0.100956	0.557317	0.015721	82.803413	86.560898	128.796829	-0.047543	0.000000	-0.784894	0.000000	0.000000	0.000000	0.001460	-0.002666	0.006842	0.000000	0.000000	2.000000	69.000000	0.000000
3010.183233	0.100956	0.557317	0.015721	82.803413	86.560898	128.796829	-0.047543	0.000000	-0.784894	0.000000	0.000000	0.000000	0.001460	-0.002666	0.006842	0.000000	0.000000	2.000000	69.000000	0.000000
3010.186566	0.100956	0.557317	0.015721	82.803413	86.560898	128.796829	-0.047543	0.000000	-0.784894	0.000000	0.000000	0.000000	0.001460	-0.002666	0.006842	0.000000	0.000000	2.000000	69.000000	0.000000
3010.189900	0.100956	0.557317	0.015721	82.803413	86.560898	128.796829	-0.047543	0.000000	-0.784894	0.000000	0.000000	0.000000	0.001460	-0.002666	0.006842	0.000000	0.000000	2.000000	69.000000	0.000000
3010.193233	0.100957	0.557290	0.015726	82.803413	86.560898	128.796829	-0.047543	0.000000	-0.784894	0.000000	0.000000	0.000000	0.000342	-0.007930	0.001604	0.000000	0.000000	2.000000	69.000000	0.000000
3010.196566	0.100957	0.557290	0.015726	82.804260	86.584824	128.820953	-0.047787	0.000000	-0.786035	0.000000	0.000000	0.000000	0.000342	-0.007930	0.001604	0.000000	0.000000	2.000000	69.000000	0.000000
3010.199900	0.100957	0.557290	0.015726	82.804260	86.584824	128.820953	-0.047787	0.000000	-0.786035	0.000000	0.000000	0.000000	0.000342	-0.007930	0.001604	0.000000	0.000000	2.000000	69.000000	0.000000
3010.203233	0.100957	0.557290	0.015726	82.804260	86.584824	128.820953	-0.047787	0.000000	-0.786035	0.000000	0.000000	0.000000	0.000342	-0.007930	0.001604	0.000000	0.000000	2.000000	69.000000	0.000000
3010.206566	0.100957	0.557290	0.015726	82.804260	86.584824	128.820953	-0.047844	0.000000	-0.786302	0.000000	0.000000	0.000000	-0.000000	-0.000009	-0.000000	0.000000	0.000000	2.000000	69.000000	0.000000
3010.209900	0.100957	0.557290	0.015726	82.804260	86.584824	128.820953	-0.047844	0.000000	-0.786302	0.000000	0.000000	0.000000	-0.000000	-0.000009	-0.000000	0.000000	0.000000	2.000000	69.000000	0.000000
3010.213233	0.100957	0.557290	0.015726	82.804260	86.584824	128.820953	-0.047844	0.000000	-0.786302	0.000000	0.000000	0.000000	-0.000000	-0.000009	-0.000000	0.000000	0.000000	2.000000	69.000000	0.000000
3010.216566	0.100957	0.557290	0.015726	82.804260	86.584824	128.820953	-0.047844	0.000000	-0.786302	0.000000	0.000000	0.000000	-0.000000	-0.000009	-0.000000	0.000000	0.000000	2.000000	69.000000	0.000000
3010.219900	0.100952	0.557299	0.015703	82.804260	86.584824	128.820953	-0.047844	0.000000	-0.786302	0.000000	0.000000	0.000000	-0.001461	0.002683	-0.006842	0.000000	0.000000	2.000000	69.000000	0.000000
3010.223233	0.100952	0.557299	0.015703	82.804260	86.584824	128.820953	-0.047844	0.000000	-0.786302	0.000000	0.000000	0.000000	-0.001461	0.002683	-0.006842	0.000000	0.000000	2.000000	69.000000	0.000000
3010.226566	0.100952	0.557299	0.015703	82.805138	86.608742	128.845032	-0.047844	0.000000	-0.786302	0.000000	0.000000	0.000000	-0.001461	0.002683	-0.006842	0.000000	0.000000	2.000000	69.000000	0.000000
3010.229900	0.100952	0.557299	0.015703	82.805138	86.608742	128.845032	-0.047844	0.000000	-0.786302	0.000000	0.000000	0.000000	-0.001461	0.002683	-0.006842	0.000000	0.000000	2.000000	69.000000	0.000000
3010.233233	0.100948	0.557282	0.015686	82.805138	86.608742	128.845032	-0.047844	0.000000	-0.786302	0.000000	0.000000	0.000000	-0.001118	-0.005255	-0.005237	0.000000	0.000000	2.000000	69.000000	0.000000
3010.236566	0.100948	0.557282	0.015686	82.804260	86.584824	128.820953	-0.047600	0.000000	-0.785162	0.000000	0.000000	0.000000	-0.001118	-0.005255	-0.005237	0.000000	0.000000	2.000000	69.000000	0.000000
3010.239900	0.100948	0.557282	0.015686	82.804260	86.584824	128.820953	-0.047600	0.000000	-0.785162	0.000000	0.000000	0.000000	-0.001118	-0.005255	-0.005237	0.000000	0.000000	2.000000	69.000000	0.000000
3010.243233	0.100948	0.557282	0.015686	82.804260	86.584824	128.820953	-0.047600	0.000000	-0.785162	0.000000	0.000000	0.000000	-0.001118	-0.005255	-0.005237	0.000000	0.000000	2.000000	69.000000	0.000000
3010.246566	0.100947	0.557308	0.015680	82.804260	86.584824	128.820953	-0.047414	0.000000	-0.784289	0.000000	0.000000	0.000000	-0.000344	0.007931	-0.001604	0.000000	0.000000	2.000000	69.000000	0.000000
3010.249900	0.100947	0.557308	0.015680	82.804260	86.584824	128.820953	-0.047414	0.000000	-0.784289	0.000000	0.000000	0.000000	-0.000344	0.007931	-0.001604	0.000000	0.000000	2.000000	69.000000	0.000000
3010.253233	0.100947	0.557308	0.015680	82.804260	86.584824	128.820953	-0.047414	0.000000	-0.784289	0.000000	0.000000	0.000000	-0.000344	0.007931	-0.001604	0.000000	0.000000	2.000000	69.000000	0.000000
3010.256566	0.100947	0.557308	0.015680	82.804260	86.584824	128.820953	-0.047357	0.000000	-0.784021	0.000000	0.000000	0.000000	-0.000344	0.007931	-0.001604	0.000000	0.000000	2.000000	69.000000	0.000000
3010.259900	0.100942	0.557317	0.015658	82.804260	86.584824	128.820953	-0.047357	0.000000	-0.784021	0.000000	0.000000	0.000000	-0.001460	0.002683	-0.006842	0.000000	0.000000	2.000000	69.000000	0.000000
3010.263233	0.100942	0.557317	0.015658	82.804260	86.584824	128.820953	-0.047357	0.000000	-0.784021	0.000000	0.000000	0.000000	-0.001460	0.002683	-0.006842	0.000000	0.000000	2.000000	69.000000	0.000000
3010.266566	0.100942	0.557317	0.015658	82.804260	86.584824	128.820953	-0.047357	0.000000	-0.784021	0.000000	0.000000	0.000000	-0.001460	0.002683	-0.006842	0.000000	0.000000	2.000000	69.000000	0.000000
3010.269900	0.100942	0.557317	0.015658	82.804260	86.584824	128.820953	-0.047357	0.000000	-0.784021	0.000000	0.000000	0.000000	-0.001460	0.002683	-0.006842	0.000000	0.000000	2.000000	69.000000	0.000000
3010.273233	0.100947	0.557308	0.015680	82.804260	86.584824	128.820953	-0.047357	0.000000	-0.784021	0.000000	0.000000	0.000000	0.001460	-0.002691	0.006842	0.000000	0.000000	2.000000	69.000000	0.000000
3010.276566	0.100947	0.557308	0.015680	82.804260	86.584824	128.820953	-0.047113	0.000000	-0.782881	0.000000	0.000000	0.000000	0.001460	-0.002691	0.006842	0.000000	0.000000	2.000000	69.000000	0.000000
3010.279900	0.100947	0.557308	0.015680	82.804260	86.584824	128.820953	-0.047113	0.000000	-0.782881	0.000000	0.000000	0.000000	0.001460	-0.002691	0.006842	0.000000	0.000000	2.000000	69.000000	0.000000
3010.283233	0.100947	0.557308	0.015680	82.804260	86.584824	128.820953	-0.047113	0.000000	-0.782881	0.000000	0.000000	0.000000	0.001460	-0.002691	0.006842	0.000000	0.000000	2.000000	69.000000	0.000000
3010.286566	0.100956	0.557317	0.015721	82.803413	86.560898	128.796829	-0.047357	0.000000	-0.784021	0.000000	0.000000	0.000000	0.002580	0.002555	0.012079	0.000000	0.000000	2.000000	69.000000	0.000000
3010.289900	0.100956	0.557317	0.015721	82.803413	86.560898	128.796829	-0.047357	0.000000	-0.784021	0.000000	0.000000	0.000000	0.002580	0.002555	0.012079	0.000000	0.000000	2.000000	69.000000	0.000000
3010.293233	0.100956	0.557317	0.015721	82.803413	86.560898	128.796829	-0.047357	0.000000	-0.784021	0.000000	0.000000	0.000000	0.002580	0.002555	0.012079	0.000000	0.000000	2.000000	69.000000	0.000000
3010.296566	0.100956	0.557317	0.015721	82.803444	86.558189	128.796829	-0.047787	0.000000	-0.786035	0.000000	0.000000	0.000000	0.002580	0.002555	0.012079	0.000000	0.000000	2.000000	69.000000	0.000000
3010.299900	0.100937	0.557334	0.015743	82.803444	86.558189	128.796829	-0.047787	0.000000	-0.786035	0.000000	0.000000	0.000000	-0.005616	0.005235	0.006674	0.000000	0.000000	2.000000	69.000000	0.000000
3010.303233	0.100937	0.557334	0.015743	82.803444	86.558189	128.796829	-0.047787	0.000000	-0.786035	0.000000	0.000000	0.000000	-0.005616	0.005235	0.006674	0.000000	0.000000	2.000000	69.000000	0.000000
3010.306566	0.100937	0.557334	0.015743	82.802628	86.534355	128.772812	-0.047787	0.000000	-0.786035	0.000000	0.000000	0.000000	-0.005616	0.005235	0.006674	0.000000	0.000000	2.000000	69.000000	0.000000
3010.309900	0.100937	0.557334	0.015743	82.802628	86.534355	128.772812	-0.047787	0.000000	-0.786035	0.000000	0.000000	0.000000	-0.005616	0.005235	0.006674	0.000000	0.000000	2.000000	69.000000	0.000000
3010.313233	0.100941	0.557352	0.015760	82.802628	86.534355	128.772812	-0.047787	0.000000	-0.786035	0.000000	0.000000	0.000000	0.001118	0.005233	0.005237	0.000000	0.000000	2.000000	69.000000	0.000000
3010.316566	0.100941	0.557352	0.015760	82.800911	86.486572	128.724640	-0.046850	0.000000	-0.787147	0.000000	0.000000	0.000000	0.001118	0.005233	0.005237	0.000000	0.000000	2.000000	69.000000	0.000000
3010.319900	0.100941	0.557352	0.015760	82.800911	86.486572	128.724640	-0.046850	0.000000	-0.787147	0.000000	0.000000	0.000000	0.001118	0.005233	0.005237	0.000000	0.000000	2.000000	69.000000	0.000000
3010.323233	0.100941	0.557352	0.015760	82.800911	86.486572	128.724640	-0.046850	0.000000	-0.787147	0.000000	0.000000	0.000000	0.001118	0.005233	0.005237	0.000000	0.000000	2.000000	69.000000	0.000000
3010.326566	0.100944	0.557369	0.015778	82.800911	86.486572	128.724640	-0.047037	0.000000	-0.788020	0.000000	0.000000	0.000000	0.001117	0.005248	0.005236	0.000000	0.000000	2.000000	69.000000	0.000000
3010.329900	0.100944	0.557369	0.015778	82.800911	86.486572	128.724640	-0.047037	0.000000	-0.788020	0.000000	0.000000	0.000000	0.001117	0.005248	0.005236	0.000000	0.000000	2.000000	69.000000	0.000000
3010.333233	0.100944	0.557369	0.015778	82.800911	86.486572	128.724640	-0.047037	0.000000	-0.788020	0.000000	0.000000	0.000000	0.001117	0.005248	0.005236	0.000000	0.000000	2.000000	69.000000	0.000000
3010.336566	0.100944	0.557369	0.015778	82.800140	86.465492	128.700638	-0.047223	0.000000	-0.788893	0.000000	0.000000	0.000000	0.001117	0.005248	0.005236	0.000000	0.000000	2.000000	69.000000	0.000000
3010.339900	0.100971	0.557387	0.015791	82.800140	86.465492	128.700638	-0.047223	0.000000	-0.788893	0.000000	0.000000	0.000000	0.007853	0.005228	0.003798	0.000000	0.000000	2.000000	69.000000	0.000000
3010.343233	0.100971	0.557387	0.015791	82.800140	86.465492	128.700638	-0.047223	0.000000	-0.788893	0.000000	0.000000	0.000000	0.007853	0.005228	0.003798	0.000000	0.000000	2.000000	69.000000	0.000000
3010.346566	0.100971	0.557387	0.015791	82.797829	86.492897	128.731628	-0.047223	0.000000	-0.788893	0.000000	0.000000	0.000000	0.007853	0.005228	0.003798	0.000000	0.000000	2.000000	69.000000	0.000000
3010.349900	0.100971	0.557387	0.015791	82.797829	86.492897	128.731628	-0.047223	0.000000	-0.788893	0.000000	0.000000	0.000000	0.007853	0.005228	0.003798	0.000000	0.000000	2.000000	69.000000	0.000000
3010.353233	0.100967	0.557369	0.015773	82.797829	86.492897	128.731628	-0.047223	0.000000	-0.788893	0.000000	0.000000	0.000000	-0.001117	-0.005230	-0.005236	0.000000	0.000000	2.000000	69.000000	0.000000
3010.356566	0.100967	0.557369	0.015773	82.785339	86.509865	128.759308	-0.048532	0.000000	-0.789526	0.000000	0.000000	0.000000	-0.001117	-0.005230	-0.005236	0.000000	0.000000	2.000000	69.000000	0.000000
3010.359900	0.100967	0.557369	0.015773	82.785339	86.509865	128.759308	-0.048532	0.000000	-0.789526	0.000000	0.000000	0.000000	-0.001117	-0.005230	-0.005236	0.000000	0.000000	2.000000	69.000000	0.000000
3010.363233	0.100967	0.557369	0.015773	82.785339	86.509865	128.759308	-0.048532	0.000000	-0.789526	0.000000	0.000000	0.000000	-0.001117	-0.005230	-0.005236	0.000000	0.000000	2.000000	69.000000	0.000000
3010.366566	0.101058	0.557343	0.015759	82.756523	86.575211	128.848663	-0.048345	0.000000	-0.788653	0.000000	0.000000	0.000000	0.027286	-0.007937	-0.004149	0.000000	0.000000	2.000000	69.000000	0.000000
3010.369900	0.101058	0.557343	0.015759	82.756523	86.575211	128.848663	-0.048345	0.000000	-0.788653	0.000000	0.000000	0.000000	0.027286	-0.007937	-0.004149	0.000000	0.000000	2.000000	69.000000	0.000000
3010.373233	0.101058	0.557343	0.015759	82.756523	86.575211	128.848663	-0.048345	0.000000	-0.788653	0.000000	0.000000	0.000000	0.027286	-0.007937	-0.004149	0.000000	0.000000	2.000000	69.000000	0.000000
3010.376566	0.101058	0.557343	0.015759	82.697144	86.649033	128.978256	-0.052893	0.000000	-0.787962	0.000000	0.000000	0.000000	0.027286	-0.007937	-0.004149	0.000000	0.000000	2.000000	69.000000	0.000000
3010.379900	0.101148	0.557343	0.015740	82.697144	86.649033	128.978256	-0.052893	0.000000	-0.787962	0.000000	0.000000	0.000000	0.026938	0.000002	-0.005759	0.000000	0.000000	2.000000	69.000000	0.000000
3010.383233	0.101148	0.557343	0.015740	82.697144	86.649033	128.978256	-0.052893	0.000000	-0.787962	0.000000	0.000000	0.000000	0.026938	0.000002	-0.005759	0.000000	0.000000	2.000000	69.000000	0.000000
3010.386566	0.101148	0.557343	0.015740	82.622169	86.740623	129.139755	-0.052893	0.000000	-0.787962	0.000000	0.000000	0.000000	0.026938	0.000002	-0.005759	0.000000	0.000000	2.000000	69.000000	0.000000
3010.389900	0.101148	0.557343	0.015740	82.622169	86.740623	129.139755	-0.052893	0.000000	-0.787962	0.000000	0.000000	0.000000	0.026938	0.000002	-0.005759	0.000000	0.000000	2.000000	69.000000	0.000000
3010.393233	0.101233	0.557352	0.015698	82.622169	86.740623	129.139755	-0.052893	0.000000	-0.787962	0.000000	0.000000	0.000000	0.025477	0.002675	-0.012605	0.000000	0.000000	2.000000	69.000000	0.000000
3010.396566	0.101233	0.557352	0.015698	82.558083	86.818474	129.275711	-0.057383	0.000000	-0.787002	0.000000	0.000000	0.000000	0.025477	0.002675	-0.012605	0.000000	0.000000	2.000000	69.000000	0.000000
3010.399900	0.101233	0.557352	0.015698	82.558083	86.818474	129.275711	-0.057383	0.000000	-0.787002	0.000000	0.000000	0.000000	0.025477	0.002675	-0.012605	0.000000	0.000000	2.000000	69.000000	0.000000
3010.403233	0.101233	0.557352	0.015698	82.558083	86.818474	129.275711	-0.057383	0.000000	-0.787002	0.000000	0.000000	0.000000	0.025477	0.002675	-0.012605	0.000000	0.000000	2.000000	69.000000	0.000000
3010.406566	0.101367	0.557352	0.015669	82.508072	86.875008	129.380676	-0.061629	0.000000	-0.784901	0.000000	0.000000	0.000000	0.040405	-0.000007	-0.008655	0.000000	0.000000	2.000000	69.000000	0.000000
3010.409900	0.101367	0.557352	0.015669	82.508072	86.875008	129.380676	-0.061629	0.000000	-0.784901	0.000000	0.000000	0.000000	0.040405	-0.000007	-0.008655	0.000000	0.000000	2.000000	69.000000	0.000000
3010.413233	0.101367	0.557352	0.015669	82.508072	86.875008	129.380676	-0.061629	0.000000	-0.784901	0.000000	0.000000	0.000000	0.040405	-0.000007	-0.008655	0.000000	0.000000	2.000000	69.000000	0.000000
3010.416566	0.101367	0.557352	0.015669	82.483810	86.881157	129.406418	-0.068363	0.000000	-0.783458	0.000000	0.000000	0.000000	0.040405	-0.000007	-0.008655	0.000000	0.000000	2.000000	69.000000	0.000000
3010.419900	0.101390	0.557352	0.015664	82.483810	86.881157	129.406418	-0.068363	0.000000	-0.783458	0.000000	0.000000	0.000000	0.006733	-0.000007	-0.001444	0.000000	0.000000	2.000000	69.000000	0.000000
3010.423233	0.101390	0.557352	0.015664	82.483810	86.881157	129.406418	-0.068363	0.000000	-0.783458	0.000000	0.000000	0.000000	0.006733	-0.000007	-0.001444	0.000000	0.000000	2.000000	69.000000	0.000000
3010.426566	0.101390	0.557352	0.015664	82.481483	86.912544	129.435944	-0.068363	0.000000	-0.783458	0.000000	0.000000	0.000000	0.006733	-0.000007	-0.001444	0.000000	0.000000	2.000000	69.000000	0.000000
3010.429900	0.101390	0.557352	0.015664	82.481483	86.912544	129.435944	-0.068363	0.000000	-0.783458	0.000000	0.000000	0.000000	0.006733	-0.000007	-0.001444	0.000000	0.000000	2.000000	69.000000	0.000000
3010.433233	0.101439	0.557343	0.015678	82.481483	86.912544	129.435944	-0.068363	0.000000	-0.783458	0.000000	0.000000	0.000000	0.014938	-0.002680	0.003952	0.000000	0.000000	2.000000	69.000000	0.000000
3010.436566	0.101439	0.557343	0.015678	82.478355	86.918465	129.442505	-0.069485	0.000000	-0.783218	0.000000	0.000000	0.000000	0.014938	-0.002680	0.003952	0.000000	0.000000	2.000000	69.000000	0.000000
3010.439900	0.101439	0.557343	0.015678	82.478355	86.918465	129.442505	-0.069485	0.000000	-0.783218	0.000000	0.000000	0.000000	0.014938	-0.002680	0.003952	0.000000	0.000000	2.000000	69.000000	0.000000
3010.443233	0.101439	0.557343	0.015678	82.478355	86.918465	129.442505	-0.069485	0.000000	-0.783218	0.000000	0.000000	0.000000	0.014938	-0.002680	0.003952	0.000000	0.000000	2.000000	69.000000	0.000000
3010.446566	0.101544	0.557316	0.015727	82.473663	86.928543	129.452179	-0.071975	0.000000	-0.783876	0.000000	0.000000	0.000000	0.031341	-0.008054	0.014739	0.000000	0.000000	2.000000	69.000000	0.000000
3010.449900	0.101544	0.557316	0.015727	82.473663	86.928543	129.452179	-0.071975	0.000000	-0.783876	0.000000	0.000000	0.000000	0.031341	-0.008054	0.014739	0.000000	0.000000	2.000000	69.000000	0.000000
3010.453233	0.101544	0.557316	0.015727	82.473663	86.928543	129.452179	-0.071975	0.000000	-0.783876	0.000000	0.000000	0.000000	0.031341	-0.008054	0.014739	0.000000	0.000000	2.000000	69.000000	0.000000
3010.456566	0.101544	0.557316	0.015727	82.467377	86.942917	129.465149	-0.077199	0.000000	-0.786333	0.000000	0.000000	0.000000	0.031341	-0.008054	0.014739	0.000000	0.000000	2.000000	69.000000	0.000000
3010.459900	0.101621	0.557298	0.015758	82.467377	86.942917	129.465149	-0.077199	0.000000	-0.786333	0.000000	0.000000	0.000000	0.023144	-0.005391	0.009338	0.000000	0.000000	2.000000	69.000000	0.000000
3010.463233	0.101621	0.557298	0.015758	82.467377	86.942917	129.465149	-0.077199	0.000000	-0.786333	0.000000	0.000000	0.000000	0.023144	-0.005391	0.009338	0.000000	0.000000	2.000000	69.000000	0.000000
3010.466566	0.101621	0.557298	0.015758	82.466644	86.978195	129.491425	-0.077199	0.000000	-0.786333	0.000000	0.000000	0.000000	0.023144	-0.005391	0.009338	0.000000	0.000000	2.000000	69.000000	0.000000
3010.469900	0.101621	0.557298	0.015758	82.466644	86.978195	129.491425	-0.077199	0.000000	-0.786333	0.000000	0.000000	0.000000	0.023144	-0.005391	0.009338	0.000000	0.000000	2.000000	69.000000	0.000000
3010.473233	0.101712	0.557272	0.015744	82.466644	86.978195	129.491425	-0.077199	0.000000	-0.786333	0.000000	0.000000	0.000000	0.027286	-0.007937	-0.004188	0.000000	0.000000	2.000000	69.000000	0.000000
3010.476566	0.101712	0.557272	0.015744	82.468292	87.037483	129.537506	-0.081056	0.000000	-0.787889	0.000000	0.000000	0.000000	0.027286	-0.007937	-0.004188	0.000000	0.000000	2.000000	69.000000	0.000000
3010.479900	0.101712	0.557272	0.015744	82.468292	87.037483	129.537506	-0.081056	0.000000	-0.787889	0.000000	0.000000	0.000000	0.027286	-0.007937	-0.004188	0.000000	0.000000	2.000000	69.000000	0.000000
3010.483233	0.101712	0.557272	0.015744	82.468292	87.037483	129.537506	-0.081056	0.000000	-0.787889	0.000000	0.000000	0.000000	0.027286	-0.007937	-0.004188	0.000000	0.000000	2.000000	69.000000	0.000000
3010.486566	0.101817	0.557229	0.015577	82.469933	87.088684	129.583664	-0.085603	0.000000	-0.787191	0.000000	0.000000	0.000000	0.031482	-0.012889	-0.050153	0.000000	1.000000	2.000000	69.000000	0.000000
3010.489900	0.101817	0.557229	0.015577	82.469933	87.088684	129.583664	-0.085603	0.000000	-0.787191	0.000000	0.000000	0.000000	0.031482	-0.012889	-0.050153	0.000000	1.000000	2.000000	69.000000	0.000000
