# Supplementary material for: Haptic Guidance Needs to Be Intuitive Not Just Informative to Improve Human Motor Accuracy
Source: PLoS One. 2016 Mar 16;11(3):e0150912. doi: 10.1371/journal.pone.0150912 (PMC4794196; doi:10.1371/journal.pone.0150912)
Supplement: S2 Data — (ZIP) [file pone.0150912.s002.zip › Subject10/exp2_0070.txt]

Time	PosX	PosY	PosZ	RotX	RotY	RotZ	ForceX	ForceY	ForceZ	MomentX	MomentY	MomentZ	VelocityX	VelocityY	VelocityZ	CalibratedWeight	ButtonDown	Condition	Trial	Visual
3012.683233	0.001428	0.550078	0.249532	76.774239	123.454193	153.909256	0.000000	0.000000	0.000000	0.000000	0.000000	0.000000	-0.070641	-0.104917	-0.080675	0.000000	1.000000	2.000000	70.000000	0.000000
3012.686566	0.001091	0.549628	0.248944	76.708076	123.605621	154.111343	-1.882768	0.000000	-4.631974	0.000000	0.000000	0.000000	-0.100917	-0.135048	-0.176325	0.000000	1.000000	2.000000	70.000000	0.000000
3012.689900	0.001091	0.549628	0.248944	76.708076	123.605621	154.111343	-1.882768	0.000000	-4.631974	0.000000	0.000000	0.000000	-0.100917	-0.135048	-0.176325	0.000000	1.000000	2.000000	70.000000	0.000000
3012.693233	0.001091	0.549628	0.248944	76.708076	123.605621	154.111343	-1.882768	0.000000	-4.631974	0.000000	0.000000	0.000000	-0.100917	-0.135048	-0.176325	0.000000	1.000000	2.000000	70.000000	0.000000
3012.696566	0.001091	0.549628	0.248944	76.663559	123.742020	154.309250	-1.881211	0.000000	-4.632607	0.000000	0.000000	0.000000	-0.100917	-0.135048	-0.176325	0.000000	1.000000	2.000000	70.000000	0.000000
3012.699900	0.000454	0.549529	0.248483	76.663559	123.742020	154.309250	-1.881211	0.000000	-4.632607	0.000000	0.000000	0.000000	-0.191155	-0.029890	-0.138158	0.000000	1.000000	2.000000	70.000000	0.000000
3012.703233	0.000454	0.549529	0.248483	76.663559	123.742020	154.309250	-1.881211	0.000000	-4.632607	0.000000	0.000000	0.000000	-0.191155	-0.029890	-0.138158	0.000000	1.000000	2.000000	70.000000	0.000000
3012.706566	-0.000216	0.549107	0.247509	76.566124	123.997322	154.645615	-1.881211	0.000000	-4.632607	0.000000	0.000000	0.000000	-0.200901	-0.126317	-0.292207	0.000000	0.000000	2.000000	70.000000	0.000000
3012.709900	-0.000216	0.549107	0.247509	76.566124	123.997322	154.645615	-1.881211	0.000000	-4.632607	0.000000	0.000000	0.000000	-0.200901	-0.126317	-0.292207	0.000000	0.000000	2.000000	70.000000	0.000000
3012.713233	-0.000216	0.549107	0.247509	76.566124	123.997322	154.645615	-1.881211	0.000000	-4.632607	0.000000	0.000000	0.000000	-0.200901	-0.126317	-0.292207	0.000000	0.000000	2.000000	70.000000	0.000000
3012.716566	-0.000783	0.549035	0.246201	76.296623	123.661598	154.501465	-1.869555	0.000000	-4.637323	0.000000	0.000000	0.000000	-0.170169	-0.021866	-0.392489	0.000000	0.000000	2.000000	70.000000	0.000000
3012.719900	-0.000783	0.549035	0.246201	76.296623	123.661598	154.501465	-1.869555	0.000000	-4.637323	0.000000	0.000000	0.000000	-0.170169	-0.021866	-0.392489	0.000000	0.000000	2.000000	70.000000	0.000000
3012.723233	-0.000783	0.549035	0.246201	76.296623	123.661598	154.501465	-1.869555	0.000000	-4.637323	0.000000	0.000000	0.000000	-0.170169	-0.021866	-0.392489	0.000000	0.000000	2.000000	70.000000	0.000000
3012.726566	-0.001514	0.548524	0.244531	75.833366	122.909340	154.078354	-1.868911	0.000000	-4.637583	0.000000	0.000000	0.000000	-0.219294	-0.153091	-0.501101	0.000000	0.000000	2.000000	70.000000	0.000000
3012.729900	-0.001514	0.548524	0.244531	75.833366	122.909340	154.078354	-1.868911	0.000000	-4.637583	0.000000	0.000000	0.000000	-0.219294	-0.153091	-0.501101	0.000000	0.000000	2.000000	70.000000	0.000000
3012.733233	-0.001514	0.548524	0.244531	75.833366	122.909340	154.078354	-1.868911	0.000000	-4.637583	0.000000	0.000000	0.000000	-0.219294	-0.153091	-0.501101	0.000000	0.000000	2.000000	70.000000	0.000000
3012.736566	-0.001909	0.548053	0.242705	75.430603	121.251991	152.806961	-1.867967	0.000000	-4.637963	0.000000	0.000000	0.000000	-0.118426	-0.141256	-0.547735	0.000000	0.000000	2.000000	70.000000	0.000000
3012.739900	-0.001909	0.548053	0.242705	75.430603	121.251991	152.806961	-1.867967	0.000000	-4.637963	0.000000	0.000000	0.000000	-0.118426	-0.141256	-0.547735	0.000000	0.000000	2.000000	70.000000	0.000000
3012.743233	-0.001909	0.548053	0.242705	75.430603	121.251991	152.806961	-1.867967	0.000000	-4.637963	0.000000	0.000000	0.000000	-0.118426	-0.141256	-0.547735	0.000000	0.000000	2.000000	70.000000	0.000000
3012.746566	-0.002533	0.547537	0.240812	75.267166	117.822578	149.876068	-1.873563	0.000000	-4.635705	0.000000	0.000000	0.000000	-0.187319	-0.155047	-0.567788	0.000000	0.000000	2.000000	70.000000	0.000000
3012.749900	-0.002533	0.547537	0.240812	75.267166	117.822578	149.876068	-1.873563	0.000000	-4.635705	0.000000	0.000000	0.000000	-0.187319	-0.155047	-0.567788	0.000000	0.000000	2.000000	70.000000	0.000000
3012.753233	-0.002533	0.547537	0.240812	75.267166	117.822578	149.876068	-1.873563	0.000000	-4.635705	0.000000	0.000000	0.000000	-0.187319	-0.155047	-0.567788	0.000000	0.000000	2.000000	70.000000	0.000000
3012.756566	-0.003187	0.547012	0.238847	75.237015	112.921196	145.576584	-1.875887	0.000000	-4.634765	0.000000	0.000000	0.000000	-0.196110	-0.157358	-0.589467	0.000000	0.000000	2.000000	70.000000	0.000000
3012.759900	-0.003187	0.547012	0.238847	75.237015	112.921196	145.576584	-1.875887	0.000000	-4.634765	0.000000	0.000000	0.000000	-0.196110	-0.157358	-0.589467	0.000000	0.000000	2.000000	70.000000	0.000000
3012.763233	-0.003187	0.547012	0.238847	75.237015	112.921196	145.576584	-1.875887	0.000000	-4.634765	0.000000	0.000000	0.000000	-0.196110	-0.157358	-0.589467	0.000000	0.000000	2.000000	70.000000	0.000000
3012.766566	-0.003671	0.546341	0.236780	75.160973	107.559906	140.854965	-1.878247	0.000000	-4.633809	0.000000	0.000000	0.000000	-0.145406	-0.201363	-0.620314	0.000000	0.000000	2.000000	70.000000	0.000000
3012.769900	-0.003671	0.546341	0.236780	75.160973	107.559906	140.854965	-1.878247	0.000000	-4.633809	0.000000	0.000000	0.000000	-0.145406	-0.201363	-0.620314	0.000000	0.000000	2.000000	70.000000	0.000000
3012.773233	-0.003671	0.546341	0.236780	75.160973	107.559906	140.854965	-1.878247	0.000000	-4.633809	0.000000	0.000000	0.000000	-0.145406	-0.201363	-0.620314	0.000000	0.000000	2.000000	70.000000	0.000000
3012.776566	-0.004120	0.545650	0.234688	74.912498	102.208488	136.211517	-1.884183	0.000000	-4.631399	0.000000	0.000000	0.000000	-0.134629	-0.207276	-0.627351	0.000000	0.000000	2.000000	70.000000	0.000000
3012.779900	-0.004120	0.545650	0.234688	74.912498	102.208488	136.211517	-1.884183	0.000000	-4.631399	0.000000	0.000000	0.000000	-0.134629	-0.207276	-0.627351	0.000000	0.000000	2.000000	70.000000	0.000000
3012.783233	-0.004120	0.545650	0.234688	74.912498	102.208488	136.211517	-1.884183	0.000000	-4.631399	0.000000	0.000000	0.000000	-0.134629	-0.207276	-0.627351	0.000000	0.000000	2.000000	70.000000	0.000000
3012.786566	-0.004500	0.544940	0.232574	74.523247	97.264458	132.000275	-1.890984	0.000000	-4.628626	0.000000	0.000000	0.000000	-0.114103	-0.213111	-0.634373	0.000000	0.000000	2.000000	70.000000	0.000000
3012.789900	-0.004500	0.544940	0.232574	74.523247	97.264458	132.000275	-1.890984	0.000000	-4.628626	0.000000	0.000000	0.000000	-0.114103	-0.213111	-0.634373	0.000000	0.000000	2.000000	70.000000	0.000000
3012.793233	-0.004500	0.544940	0.232574	74.523247	97.264458	132.000275	-1.890984	0.000000	-4.628626	0.000000	0.000000	0.000000	-0.114103	-0.213111	-0.634373	0.000000	0.000000	2.000000	70.000000	0.000000
3012.796566	-0.004585	0.544222	0.230534	74.123184	92.893051	128.299225	-1.899222	0.000000	-4.625252	0.000000	0.000000	0.000000	-0.025391	-0.215241	-0.611874	0.000000	0.000000	2.000000	70.000000	0.000000
3012.799900	-0.004585	0.544222	0.230534	74.123184	92.893051	128.299225	-1.899222	0.000000	-4.625252	0.000000	0.000000	0.000000	-0.025391	-0.215241	-0.611874	0.000000	0.000000	2.000000	70.000000	0.000000
3012.803233	-0.004585	0.544222	0.230534	74.123184	92.893051	128.299225	-1.899222	0.000000	-4.625252	0.000000	0.000000	0.000000	-0.025391	-0.215241	-0.611874	0.000000	0.000000	2.000000	70.000000	0.000000
3012.806566	-0.004637	0.543514	0.228551	73.888176	89.063042	124.985962	-1.912125	0.000000	-4.619933	0.000000	0.000000	0.000000	-0.015564	-0.212314	-0.595133	0.000000	0.000000	2.000000	70.000000	0.000000
3012.809900	-0.004637	0.543514	0.228551	73.888176	89.063042	124.985962	-1.912125	0.000000	-4.619933	0.000000	0.000000	0.000000	-0.015564	-0.212314	-0.595133	0.000000	0.000000	2.000000	70.000000	0.000000
3012.813233	-0.004637	0.543514	0.228551	73.888176	89.063042	124.985962	-1.912125	0.000000	-4.619933	0.000000	0.000000	0.000000	-0.015564	-0.212314	-0.595133	0.000000	0.000000	2.000000	70.000000	0.000000
3012.816566	-0.004527	0.542816	0.226624	73.869186	85.727493	121.958862	-1.925375	0.000000	-4.614427	0.000000	0.000000	0.000000	0.033124	-0.209389	-0.577890	0.000000	0.000000	2.000000	70.000000	0.000000
3012.819900	-0.004527	0.542816	0.226624	73.869186	85.727493	121.958862	-1.925375	0.000000	-4.614427	0.000000	0.000000	0.000000	0.033124	-0.209389	-0.577890	0.000000	0.000000	2.000000	70.000000	0.000000
3012.823233	-0.004527	0.542816	0.226624	73.869186	85.727493	121.958862	-1.925375	0.000000	-4.614427	0.000000	0.000000	0.000000	0.033124	-0.209389	-0.577890	0.000000	0.000000	2.000000	70.000000	0.000000
3012.826566	-0.004158	0.542137	0.224673	74.002861	83.153763	119.505989	-1.941195	0.000000	-4.607794	0.000000	0.000000	0.000000	0.110695	-0.203904	-0.585466	0.000000	0.000000	2.000000	70.000000	0.000000
3012.829900	-0.004158	0.542137	0.224673	74.002861	83.153763	119.505989	-1.941195	0.000000	-4.607794	0.000000	0.000000	0.000000	0.110695	-0.203904	-0.585466	0.000000	0.000000	2.000000	70.000000	0.000000
3012.833233	-0.004158	0.542137	0.224673	74.002861	83.153763	119.505989	-1.941195	0.000000	-4.607794	0.000000	0.000000	0.000000	0.110695	-0.203904	-0.585466	0.000000	0.000000	2.000000	70.000000	0.000000
3012.836566	-0.003725	0.541380	0.222539	74.126526	82.825699	119.153526	-1.961883	0.000000	-4.599023	0.000000	0.000000	0.000000	0.129747	-0.226889	-0.640024	0.000000	0.000000	2.000000	70.000000	0.000000
3012.839900	-0.003725	0.541380	0.222539	74.126526	82.825699	119.153526	-1.961883	0.000000	-4.599023	0.000000	0.000000	0.000000	0.129747	-0.226889	-0.640024	0.000000	0.000000	2.000000	70.000000	0.000000
3012.843233	-0.003725	0.541380	0.222539	74.126526	82.825699	119.153526	-1.961883	0.000000	-4.599023	0.000000	0.000000	0.000000	0.129747	-0.226889	-0.640024	0.000000	0.000000	2.000000	70.000000	0.000000
3012.846566	-0.003165	0.540561	0.220170	74.283966	84.087265	120.107391	-1.985280	0.000000	-4.588972	0.000000	0.000000	0.000000	0.167887	-0.245921	-0.710779	0.000000	0.000000	2.000000	70.000000	0.000000
3012.849900	-0.003165	0.540561	0.220170	74.283966	84.087265	120.107391	-1.985280	0.000000	-4.588972	0.000000	0.000000	0.000000	0.167887	-0.245921	-0.710779	0.000000	0.000000	2.000000	70.000000	0.000000
3012.853233	-0.003165	0.540561	0.220170	74.283966	84.087265	120.107391	-1.985280	0.000000	-4.588972	0.000000	0.000000	0.000000	0.167887	-0.245921	-0.710779	0.000000	0.000000	2.000000	70.000000	0.000000
3012.856566	-0.002641	0.539678	0.217561	74.464996	85.460289	120.985916	-2.012991	0.000000	-4.576884	0.000000	0.000000	0.000000	0.157408	-0.264787	-0.782810	0.000000	0.000000	2.000000	70.000000	0.000000
3012.859900	-0.002641	0.539678	0.217561	74.464996	85.460289	120.985916	-2.012991	0.000000	-4.576884	0.000000	0.000000	0.000000	0.157408	-0.264787	-0.782810	0.000000	0.000000	2.000000	70.000000	0.000000
3012.863233	-0.002641	0.539678	0.217561	74.464996	85.460289	120.985916	-2.012991	0.000000	-4.576884	0.000000	0.000000	0.000000	0.157408	-0.264787	-0.782810	0.000000	0.000000	2.000000	70.000000	0.000000
3012.866566	-0.002279	0.538639	0.214702	74.639381	86.813759	122.130135	-2.042345	0.000000	-4.563861	0.000000	0.000000	0.000000	0.108611	-0.311626	-0.857683	0.000000	0.000000	2.000000	70.000000	0.000000
3012.869900	-0.002279	0.538639	0.214702	74.639381	86.813759	122.130135	-2.042345	0.000000	-4.563861	0.000000	0.000000	0.000000	0.108611	-0.311626	-0.857683	0.000000	0.000000	2.000000	70.000000	0.000000
3012.873233	-0.002279	0.538639	0.214702	74.639381	86.813759	122.130135	-2.042345	0.000000	-4.563861	0.000000	0.000000	0.000000	0.108611	-0.311626	-0.857683	0.000000	0.000000	2.000000	70.000000	0.000000
3012.876566	-0.002046	0.537560	0.211609	74.738960	88.174484	123.459084	-2.071290	0.000000	-4.550797	0.000000	0.000000	0.000000	0.069818	-0.323792	-0.927724	0.000000	0.000000	2.000000	70.000000	0.000000
3012.879900	-0.002046	0.537560	0.211609	74.738960	88.174484	123.459084	-2.071290	0.000000	-4.550797	0.000000	0.000000	0.000000	0.069818	-0.323792	-0.927724	0.000000	0.000000	2.000000	70.000000	0.000000
3012.883233	-0.002046	0.537560	0.211609	74.738960	88.174484	123.459084	-2.071290	0.000000	-4.550797	0.000000	0.000000	0.000000	0.069818	-0.323792	-0.927724	0.000000	0.000000	2.000000	70.000000	0.000000
3012.886566	-0.002004	0.536413	0.208351	74.707802	89.518776	124.875092	-2.100383	0.000000	-4.537443	0.000000	0.000000	0.000000	0.012468	-0.344234	-0.977368	0.000000	0.000000	2.000000	70.000000	0.000000
3012.889900	-0.002004	0.536413	0.208351	74.707802	89.518776	124.875092	-2.100383	0.000000	-4.537443	0.000000	0.000000	0.000000	0.012468	-0.344234	-0.977368	0.000000	0.000000	2.000000	70.000000	0.000000
3012.893233	-0.002004	0.536413	0.208351	74.707802	89.518776	124.875092	-2.100383	0.000000	-4.537443	0.000000	0.000000	0.000000	0.012468	-0.344234	-0.977368	0.000000	0.000000	2.000000	70.000000	0.000000
3012.896566	-0.002120	0.535274	0.204951	74.587730	90.821388	126.326614	-2.128057	0.000000	-4.524530	0.000000	0.000000	0.000000	-0.034646	-0.341510	-1.020216	0.000000	0.000000	2.000000	70.000000	0.000000
3012.899900	-0.002120	0.535274	0.204951	74.587730	90.821388	126.326614	-2.128057	0.000000	-4.524530	0.000000	0.000000	0.000000	-0.034646	-0.341510	-1.020216	0.000000	0.000000	2.000000	70.000000	0.000000
3012.903233	-0.002120	0.535274	0.204951	74.587730	90.821388	126.326614	-2.128057	0.000000	-4.524530	0.000000	0.000000	0.000000	-0.034646	-0.341510	-1.020216	0.000000	0.000000	2.000000	70.000000	0.000000
3012.906566	-0.002328	0.534209	0.201484	74.335526	91.974327	127.718636	-2.154771	0.000000	-4.511868	0.000000	0.000000	0.000000	-0.062333	-0.319585	-1.039890	0.000000	0.000000	2.000000	70.000000	0.000000
3012.909900	-0.002328	0.534209	0.201484	74.335526	91.974327	127.718636	-2.154771	0.000000	-4.511868	0.000000	0.000000	0.000000	-0.062333	-0.319585	-1.039890	0.000000	0.000000	2.000000	70.000000	0.000000
3012.913233	-0.002328	0.534209	0.201484	74.335526	91.974327	127.718636	-2.154771	0.000000	-4.511868	0.000000	0.000000	0.000000	-0.062333	-0.319585	-1.039890	0.000000	0.000000	2.000000	70.000000	0.000000
3012.916566	-0.002533	0.533232	0.197933	73.949257	92.879410	128.969116	-2.181058	0.000000	-4.499220	0.000000	0.000000	0.000000	-0.061544	-0.293198	-1.065305	0.000000	0.000000	2.000000	70.000000	0.000000
3012.919900	-0.002533	0.533232	0.197933	73.949257	92.879410	128.969116	-2.181058	0.000000	-4.499220	0.000000	0.000000	0.000000	-0.061544	-0.293198	-1.065305	0.000000	0.000000	2.000000	70.000000	0.000000
3012.923233	-0.002533	0.533232	0.197933	73.949257	92.879410	128.969116	-2.181058	0.000000	-4.499220	0.000000	0.000000	0.000000	-0.061544	-0.293198	-1.065305	0.000000	0.000000	2.000000	70.000000	0.000000
3012.926566	-0.002674	0.532369	0.194382	73.520172	93.060089	129.525269	-2.208840	0.000000	-4.485647	0.000000	0.000000	0.000000	-0.042277	-0.258908	-1.065444	0.000000	0.000000	2.000000	70.000000	0.000000
3012.929900	-0.002674	0.532369	0.194382	73.520172	93.060089	129.525269	-2.208840	0.000000	-4.485647	0.000000	0.000000	0.000000	-0.042277	-0.258908	-1.065444	0.000000	0.000000	2.000000	70.000000	0.000000
3012.933233	-0.002674	0.532369	0.194382	73.520172	93.060089	129.525269	-2.208840	0.000000	-4.485647	0.000000	0.000000	0.000000	-0.042277	-0.258908	-1.065444	0.000000	0.000000	2.000000	70.000000	0.000000
3012.936566	-0.002844	0.531528	0.190823	73.207932	92.110168	128.822021	-2.238556	0.000000	-4.470891	0.000000	0.000000	0.000000	-0.050991	-0.252249	-1.067522	0.000000	0.000000	2.000000	70.000000	0.000000
3012.939900	-0.002844	0.531528	0.190823	73.207932	92.110168	128.822021	-2.238556	0.000000	-4.470891	0.000000	0.000000	0.000000	-0.050991	-0.252249	-1.067522	0.000000	0.000000	2.000000	70.000000	0.000000
3012.943233	-0.002844	0.531528	0.190823	73.207932	92.110168	128.822021	-2.238556	0.000000	-4.470891	0.000000	0.000000	0.000000	-0.050991	-0.252249	-1.067522	0.000000	0.000000	2.000000	70.000000	0.000000
3012.946566	-0.003042	0.530650	0.187212	73.146255	90.632980	127.443039	-2.268596	0.000000	-4.455723	0.000000	0.000000	0.000000	-0.059486	-0.263339	-1.083392	0.000000	0.000000	2.000000	70.000000	0.000000
3012.949900	-0.003042	0.530650	0.187212	73.146255	90.632980	127.443039	-2.268596	0.000000	-4.455723	0.000000	0.000000	0.000000	-0.059486	-0.263339	-1.083392	0.000000	0.000000	2.000000	70.000000	0.000000
3012.953233	-0.003042	0.530650	0.187212	73.146255	90.632980	127.443039	-2.268596	0.000000	-4.455723	0.000000	0.000000	0.000000	-0.059486	-0.263339	-1.083392	0.000000	0.000000	2.000000	70.000000	0.000000
3012.956566	-0.003268	0.529673	0.183465	73.325325	89.060165	125.925156	-2.299436	0.000000	-4.439887	0.000000	0.000000	0.000000	-0.067684	-0.292932	-1.124074	0.000000	0.000000	2.000000	70.000000	0.000000
3012.959900	-0.003268	0.529673	0.183465	73.325325	89.060165	125.925156	-2.299436	0.000000	-4.439887	0.000000	0.000000	0.000000	-0.067684	-0.292932	-1.124074	0.000000	0.000000	2.000000	70.000000	0.000000
3012.963233	-0.003268	0.529673	0.183465	73.325325	89.060165	125.925156	-2.299436	0.000000	-4.439887	0.000000	0.000000	0.000000	-0.067684	-0.292932	-1.124074	0.000000	0.000000	2.000000	70.000000	0.000000
3012.966566	-0.003520	0.528615	0.179561	73.512421	87.414017	124.466125	-2.331972	0.000000	-4.422884	0.000000	0.000000	0.000000	-0.075640	-0.317412	-1.171413	0.000000	0.000000	2.000000	70.000000	0.000000
3012.969900	-0.003520	0.528615	0.179561	73.512421	87.414017	124.466125	-2.331972	0.000000	-4.422884	0.000000	0.000000	0.000000	-0.075640	-0.317412	-1.171413	0.000000	0.000000	2.000000	70.000000	0.000000
3012.973233	-0.003520	0.528615	0.179561	73.512421	87.414017	124.466125	-2.331972	0.000000	-4.422884	0.000000	0.000000	0.000000	-0.075640	-0.317412	-1.171413	0.000000	0.000000	2.000000	70.000000	0.000000
3012.976566	-0.003858	0.527554	0.175558	73.683815	85.771980	123.038971	-2.366576	0.000000	-4.404466	0.000000	0.000000	0.000000	-0.101499	-0.318328	-1.200630	0.000000	0.000000	2.000000	70.000000	0.000000
3012.979900	-0.003858	0.527554	0.175558	73.683815	85.771980	123.038971	-2.366576	0.000000	-4.404466	0.000000	0.000000	0.000000	-0.101499	-0.318328	-1.200630	0.000000	0.000000	2.000000	70.000000	0.000000
3012.983233	-0.003858	0.527554	0.175558	73.683815	85.771980	123.038971	-2.366576	0.000000	-4.404466	0.000000	0.000000	0.000000	-0.101499	-0.318328	-1.200630	0.000000	0.000000	2.000000	70.000000	0.000000
3012.986566	-0.004371	0.526533	0.171525	73.830818	84.205681	121.690765	-2.401626	0.000000	-4.385453	0.000000	0.000000	0.000000	-0.153793	-0.306540	-1.210050	0.000000	0.000000	2.000000	70.000000	0.000000
3012.989900	-0.004371	0.526533	0.171525	73.830818	84.205681	121.690765	-2.401626	0.000000	-4.385453	0.000000	0.000000	0.000000	-0.153793	-0.306540	-1.210050	0.000000	0.000000	2.000000	70.000000	0.000000
3012.993233	-0.004371	0.526533	0.171525	73.830818	84.205681	121.690765	-2.401626	0.000000	-4.385453	0.000000	0.000000	0.000000	-0.153793	-0.306540	-1.210050	0.000000	0.000000	2.000000	70.000000	0.000000
3012.996566	-0.005055	0.525709	0.167497	73.915375	82.657433	120.310410	-2.434780	0.000000	-4.367133	0.000000	0.000000	0.000000	-0.205121	-0.247064	-1.208307	0.000000	0.000000	2.000000	70.000000	0.000000
3012.999900	-0.005055	0.525709	0.167497	73.915375	82.657433	120.310410	-2.434780	0.000000	-4.367133	0.000000	0.000000	0.000000	-0.205121	-0.247064	-1.208307	0.000000	0.000000	2.000000	70.000000	0.000000
3013.003233	-0.005055	0.525709	0.167497	73.915375	82.657433	120.310410	-2.434780	0.000000	-4.367133	0.000000	0.000000	0.000000	-0.205121	-0.247064	-1.208307	0.000000	0.000000	2.000000	70.000000	0.000000
3013.006566	-0.005818	0.525054	0.163554	73.885925	81.129944	118.920013	-2.465660	0.000000	-4.349772	0.000000	0.000000	0.000000	-0.229127	-0.196432	-1.183052	0.000000	0.000000	2.000000	70.000000	0.000000
3013.009900	-0.005818	0.525054	0.163554	73.885925	81.129944	118.920013	-2.465660	0.000000	-4.349772	0.000000	0.000000	0.000000	-0.229127	-0.196432	-1.183052	0.000000	0.000000	2.000000	70.000000	0.000000
3013.013233	-0.005818	0.525054	0.163554	73.885925	81.129944	118.920013	-2.465660	0.000000	-4.349772	0.000000	0.000000	0.000000	-0.229127	-0.196432	-1.183052	0.000000	0.000000	2.000000	70.000000	0.000000
3013.016566	-0.006632	0.524603	0.159730	73.725372	79.660118	117.656631	-2.495109	0.000000	-4.332947	0.000000	0.000000	0.000000	-0.244056	-0.135357	-1.147134	0.000000	0.000000	2.000000	70.000000	0.000000
3013.019900	-0.006632	0.524603	0.159730	73.725372	79.660118	117.656631	-2.495109	0.000000	-4.332947	0.000000	0.000000	0.000000	-0.244056	-0.135357	-1.147134	0.000000	0.000000	2.000000	70.000000	0.000000
3013.023233	-0.006632	0.524603	0.159730	73.725372	79.660118	117.656631	-2.495109	0.000000	-4.332947	0.000000	0.000000	0.000000	-0.244056	-0.135357	-1.147134	0.000000	0.000000	2.000000	70.000000	0.000000
3013.026566	-0.007407	0.524248	0.156004	73.509697	78.318901	116.427284	-2.523234	0.000000	-4.316630	0.000000	0.000000	0.000000	-0.232528	-0.106544	-1.117697	0.000000	0.000000	2.000000	70.000000	0.000000
3013.029900	-0.007407	0.524248	0.156004	73.509697	78.318901	116.427284	-2.523234	0.000000	-4.316630	0.000000	0.000000	0.000000	-0.232528	-0.106544	-1.117697	0.000000	0.000000	2.000000	70.000000	0.000000
3013.033233	-0.007407	0.524248	0.156004	73.509697	78.318901	116.427284	-2.523234	0.000000	-4.316630	0.000000	0.000000	0.000000	-0.232528	-0.106544	-1.117697	0.000000	0.000000	2.000000	70.000000	0.000000
3013.036566	-0.008173	0.523917	0.152349	73.354820	77.121178	115.182655	-2.551992	0.000000	-4.299690	0.000000	0.000000	0.000000	-0.229848	-0.099341	-1.096552	0.000000	0.000000	2.000000	70.000000	0.000000
3013.039900	-0.008173	0.523917	0.152349	73.354820	77.121178	115.182655	-2.551992	0.000000	-4.299690	0.000000	0.000000	0.000000	-0.229848	-0.099341	-1.096552	0.000000	0.000000	2.000000	70.000000	0.000000
3013.043233	-0.008173	0.523917	0.152349	73.354820	77.121178	115.182655	-2.551992	0.000000	-4.299690	0.000000	0.000000	0.000000	-0.229848	-0.099341	-1.096552	0.000000	0.000000	2.000000	70.000000	0.000000
3013.046566	-0.008988	0.523572	0.148732	73.398033	76.056549	113.995636	-2.581102	0.000000	-4.282279	0.000000	0.000000	0.000000	-0.244370	-0.103300	-1.085214	0.000000	0.000000	2.000000	70.000000	0.000000
3013.049900	-0.008988	0.523572	0.148732	73.398033	76.056549	113.995636	-2.581102	0.000000	-4.282279	0.000000	0.000000	0.000000	-0.244370	-0.103300	-1.085214	0.000000	0.000000	2.000000	70.000000	0.000000
3013.053233	-0.008988	0.523572	0.148732	73.398033	76.056549	113.995636	-2.581102	0.000000	-4.282279	0.000000	0.000000	0.000000	-0.244370	-0.103300	-1.085214	0.000000	0.000000	2.000000	70.000000	0.000000
3013.056566	-0.009849	0.523197	0.145136	73.532043	75.090065	113.073631	-2.609771	0.000000	-4.264868	0.000000	0.000000	0.000000	-0.258555	-0.112701	-1.078721	0.000000	0.000000	2.000000	70.000000	0.000000
3013.059900	-0.009849	0.523197	0.145136	73.532043	75.090065	113.073631	-2.609771	0.000000	-4.264868	0.000000	0.000000	0.000000	-0.258555	-0.112701	-1.078721	0.000000	0.000000	2.000000	70.000000	0.000000
3013.063233	-0.009849	0.523197	0.145136	73.532043	75.090065	113.073631	-2.609771	0.000000	-4.264868	0.000000	0.000000	0.000000	-0.258555	-0.112701	-1.078721	0.000000	0.000000	2.000000	70.000000	0.000000
3013.066566	-0.010701	0.522725	0.141570	73.686264	74.204300	112.293007	-2.638211	0.000000	-4.247334	0.000000	0.000000	0.000000	-0.255452	-0.141516	-1.069669	0.000000	0.000000	2.000000	70.000000	0.000000
3013.069900	-0.010701	0.522725	0.141570	73.686264	74.204300	112.293007	-2.638211	0.000000	-4.247334	0.000000	0.000000	0.000000	-0.255452	-0.141516	-1.069669	0.000000	0.000000	2.000000	70.000000	0.000000
3013.073233	-0.010701	0.522725	0.141570	73.686264	74.204300	112.293007	-2.638211	0.000000	-4.247334	0.000000	0.000000	0.000000	-0.255452	-0.141516	-1.069669	0.000000	0.000000	2.000000	70.000000	0.000000
3013.076566	-0.011626	0.522234	0.137969	73.842224	73.407494	111.587860	-2.667533	0.000000	-4.228980	0.000000	0.000000	0.000000	-0.277442	-0.147257	-1.080542	0.000000	0.000000	2.000000	70.000000	0.000000
3013.079900	-0.011626	0.522234	0.137969	73.842224	73.407494	111.587860	-2.667533	0.000000	-4.228980	0.000000	0.000000	0.000000	-0.277442	-0.147257	-1.080542	0.000000	0.000000	2.000000	70.000000	0.000000
3013.083233	-0.011626	0.522234	0.137969	73.842224	73.407494	111.587860	-2.667533	0.000000	-4.228980	0.000000	0.000000	0.000000	-0.277442	-0.147257	-1.080542	0.000000	0.000000	2.000000	70.000000	0.000000
3013.086566	-0.012681	0.521769	0.134438	73.965729	72.664803	110.969177	-2.696877	0.000000	-4.210328	0.000000	0.000000	0.000000	-0.316471	-0.139511	-1.059083	0.000000	0.000000	2.000000	70.000000	0.000000
3013.089900	-0.012681	0.521769	0.134438	73.965729	72.664803	110.969177	-2.696877	0.000000	-4.210328	0.000000	0.000000	0.000000	-0.316471	-0.139511	-1.059083	0.000000	0.000000	2.000000	70.000000	0.000000
3013.093233	-0.012681	0.521769	0.134438	73.965729	72.664803	110.969177	-2.696877	0.000000	-4.210328	0.000000	0.000000	0.000000	-0.316471	-0.139511	-1.059083	0.000000	0.000000	2.000000	70.000000	0.000000
3013.096566	-0.013834	0.521404	0.130915	74.041611	71.948189	110.397049	-2.723503	0.000000	-4.193153	0.000000	0.000000	0.000000	-0.346045	-0.109571	-1.056884	0.000000	0.000000	2.000000	70.000000	0.000000
3013.099900	-0.013834	0.521404	0.130915	74.041611	71.948189	110.397049	-2.723503	0.000000	-4.193153	0.000000	0.000000	0.000000	-0.346045	-0.109571	-1.056884	0.000000	0.000000	2.000000	70.000000	0.000000
3013.103233	-0.013834	0.521404	0.130915	74.041611	71.948189	110.397049	-2.723503	0.000000	-4.193153	0.000000	0.000000	0.000000	-0.346045	-0.109571	-1.056884	0.000000	0.000000	2.000000	70.000000	0.000000
3013.106566	-0.015059	0.521131	0.127497	74.110939	71.247681	109.767891	-2.748912	0.000000	-4.176539	0.000000	0.000000	0.000000	-0.367467	-0.081769	-1.025401	0.000000	0.000000	2.000000	70.000000	0.000000
3013.109900	-0.015059	0.521131	0.127497	74.110939	71.247681	109.767891	-2.748912	0.000000	-4.176539	0.000000	0.000000	0.000000	-0.367467	-0.081769	-1.025401	0.000000	0.000000	2.000000	70.000000	0.000000
3013.113233	-0.015059	0.521131	0.127497	74.110939	71.247681	109.767891	-2.748912	0.000000	-4.176539	0.000000	0.000000	0.000000	-0.367467	-0.081769	-1.025401	0.000000	0.000000	2.000000	70.000000	0.000000
3013.116566	-0.016327	0.520918	0.124190	74.174210	70.525040	109.252716	-2.772205	0.000000	-4.161115	0.000000	0.000000	0.000000	-0.380433	-0.063883	-0.992250	0.000000	0.000000	2.000000	70.000000	0.000000
3013.119900	-0.016327	0.520918	0.124190	74.174210	70.525040	109.252716	-2.772205	0.000000	-4.161115	0.000000	0.000000	0.000000	-0.380433	-0.063883	-0.992250	0.000000	0.000000	2.000000	70.000000	0.000000
3013.123233	-0.016327	0.520918	0.124190	74.174210	70.525040	109.252716	-2.772205	0.000000	-4.161115	0.000000	0.000000	0.000000	-0.380433	-0.063883	-0.992250	0.000000	0.000000	2.000000	70.000000	0.000000
3013.126566	-0.017585	0.520800	0.121031	74.235497	69.751190	108.677681	-2.793800	0.000000	-4.146647	0.000000	0.000000	0.000000	-0.377220	-0.035405	-0.947741	0.000000	0.000000	2.000000	70.000000	0.000000
3013.129900	-0.017585	0.520800	0.121031	74.235497	69.751190	108.677681	-2.793800	0.000000	-4.146647	0.000000	0.000000	0.000000	-0.377220	-0.035405	-0.947741	0.000000	0.000000	2.000000	70.000000	0.000000
3013.133233	-0.017585	0.520800	0.121031	74.235497	69.751190	108.677681	-2.793800	0.000000	-4.146647	0.000000	0.000000	0.000000	-0.377220	-0.035405	-0.947741	0.000000	0.000000	2.000000	70.000000	0.000000
3013.136566	-0.018912	0.520642	0.117956	74.296616	68.951447	108.087898	-2.814223	0.000000	-4.132813	0.000000	0.000000	0.000000	-0.398295	-0.047461	-0.922328	0.000000	0.000000	2.000000	70.000000	0.000000
3013.139900	-0.018912	0.520642	0.117956	74.296616	68.951447	108.087898	-2.814223	0.000000	-4.132813	0.000000	0.000000	0.000000	-0.398295	-0.047461	-0.922328	0.000000	0.000000	2.000000	70.000000	0.000000
3013.143233	-0.018912	0.520642	0.117956	74.296616	68.951447	108.087898	-2.814223	0.000000	-4.132813	0.000000	0.000000	0.000000	-0.398295	-0.047461	-0.922328	0.000000	0.000000	2.000000	70.000000	0.000000
3013.146566	-0.020365	0.520400	0.114990	74.376038	68.200256	107.534042	-2.832473	0.000000	-4.120327	0.000000	0.000000	0.000000	-0.435742	-0.072678	-0.890013	0.000000	0.000000	2.000000	70.000000	0.000000
3013.149900	-0.020365	0.520400	0.114990	74.376038	68.200256	107.534042	-2.832473	0.000000	-4.120327	0.000000	0.000000	0.000000	-0.435742	-0.072678	-0.890013	0.000000	0.000000	2.000000	70.000000	0.000000
3013.153233	-0.020365	0.520400	0.114990	74.376038	68.200256	107.534042	-2.832473	0.000000	-4.120327	0.000000	0.000000	0.000000	-0.435742	-0.072678	-0.890013	0.000000	0.000000	2.000000	70.000000	0.000000
3013.156566	-0.021966	0.520102	0.112088	74.481339	67.555786	107.072838	-2.846704	0.000000	-4.110507	0.000000	0.000000	0.000000	-0.480467	-0.089345	-0.870609	0.000000	0.000000	2.000000	70.000000	0.000000
3013.159900	-0.021966	0.520102	0.112088	74.481339	67.555786	107.072838	-2.846704	0.000000	-4.110507	0.000000	0.000000	0.000000	-0.480467	-0.089345	-0.870609	0.000000	0.000000	2.000000	70.000000	0.000000
3013.163233	-0.021966	0.520102	0.112088	74.481339	67.555786	107.072838	-2.846704	0.000000	-4.110507	0.000000	0.000000	0.000000	-0.480467	-0.089345	-0.870609	0.000000	0.000000	2.000000	70.000000	0.000000
3013.166566	-0.023714	0.519714	0.109214	74.583588	67.089211	106.781471	-2.856797	0.000000	-4.103500	0.000000	0.000000	0.000000	-0.524209	-0.116282	-0.861998	0.000000	0.000000	2.000000	70.000000	0.000000
3013.169900	-0.023714	0.519714	0.109214	74.583588	67.089211	106.781471	-2.856797	0.000000	-4.103500	0.000000	0.000000	0.000000	-0.524209	-0.116282	-0.861998	0.000000	0.000000	2.000000	70.000000	0.000000
3013.173233	-0.023714	0.519714	0.109214	74.583588	67.089211	106.781471	-2.856797	0.000000	-4.103500	0.000000	0.000000	0.000000	-0.524209	-0.116282	-0.861998	0.000000	0.000000	2.000000	70.000000	0.000000
3013.176566	-0.025549	0.519327	0.106322	74.653015	66.820305	106.612511	-2.863189	0.000000	-4.099042	0.000000	0.000000	0.000000	-0.550613	-0.116345	-0.867738	0.000000	0.000000	2.000000	70.000000	0.000000
3013.179900	-0.025549	0.519327	0.106322	74.653015	66.820305	106.612511	-2.863189	0.000000	-4.099042	0.000000	0.000000	0.000000	-0.550613	-0.116345	-0.867738	0.000000	0.000000	2.000000	70.000000	0.000000
3013.183233	-0.025549	0.519327	0.106322	74.653015	66.820305	106.612511	-2.863189	0.000000	-4.099042	0.000000	0.000000	0.000000	-0.550613	-0.116345	-0.867738	0.000000	0.000000	2.000000	70.000000	0.000000
3013.186566	-0.027393	0.518943	0.103452	74.716240	66.727531	106.359474	-2.867977	0.000000	-4.095694	0.000000	0.000000	0.000000	-0.553108	-0.115127	-0.860874	0.000000	0.000000	2.000000	70.000000	0.000000
3013.189900	-0.027393	0.518943	0.103452	74.716240	66.727531	106.359474	-2.867977	0.000000	-4.095694	0.000000	0.000000	0.000000	-0.553108	-0.115127	-0.860874	0.000000	0.000000	2.000000	70.000000	0.000000
3013.193233	-0.027393	0.518943	0.103452	74.716240	66.727531	106.359474	-2.867977	0.000000	-4.095694	0.000000	0.000000	0.000000	-0.553108	-0.115127	-0.860874	0.000000	0.000000	2.000000	70.000000	0.000000
3013.196566	-0.029243	0.518607	0.100581	74.767754	66.840492	106.045113	-2.872374	0.000000	-4.092611	0.000000	0.000000	0.000000	-0.555192	-0.100806	-0.861311	0.000000	0.000000	2.000000	70.000000	0.000000
3013.199900	-0.029243	0.518607	0.100581	74.767754	66.840492	106.045113	-2.872374	0.000000	-4.092611	0.000000	0.000000	0.000000	-0.555192	-0.100806	-0.861311	0.000000	0.000000	2.000000	70.000000	0.000000
3013.203233	-0.029243	0.518607	0.100581	74.767754	66.840492	106.045113	-2.872374	0.000000	-4.092611	0.000000	0.000000	0.000000	-0.555192	-0.100806	-0.861311	0.000000	0.000000	2.000000	70.000000	0.000000
3013.206566	-0.031050	0.518383	0.097744	74.750931	67.109337	106.021622	-2.876850	0.000000	-4.089466	0.000000	0.000000	0.000000	-0.541912	-0.067153	-0.851056	0.000000	0.000000	2.000000	70.000000	0.000000
3013.209900	-0.031050	0.518383	0.097744	74.750931	67.109337	106.021622	-2.876850	0.000000	-4.089466	0.000000	0.000000	0.000000	-0.541912	-0.067153	-0.851056	0.000000	0.000000	2.000000	70.000000	0.000000
3013.213233	-0.031050	0.518383	0.097744	74.750931	67.109337	106.021622	-2.876850	0.000000	-4.089466	0.000000	0.000000	0.000000	-0.541912	-0.067153	-0.851056	0.000000	0.000000	2.000000	70.000000	0.000000
3013.216566	-0.032764	0.518261	0.095006	74.662674	67.514732	106.585564	-2.882141	0.000000	-4.085739	0.000000	0.000000	0.000000	-0.514235	-0.036557	-0.821360	0.000000	0.000000	2.000000	70.000000	0.000000
3013.219900	-0.032764	0.518261	0.095006	74.662674	67.514732	106.585564	-2.882141	0.000000	-4.085739	0.000000	0.000000	0.000000	-0.514235	-0.036557	-0.821360	0.000000	0.000000	2.000000	70.000000	0.000000
3013.223233	-0.032764	0.518261	0.095006	74.662674	67.514732	106.585564	-2.882141	0.000000	-4.085739	0.000000	0.000000	0.000000	-0.514235	-0.036557	-0.821360	0.000000	0.000000	2.000000	70.000000	0.000000
3013.226566	-0.034441	0.518228	0.092388	74.551437	67.940987	107.381401	-2.888368	0.000000	-4.081339	0.000000	0.000000	0.000000	-0.503284	-0.010096	-0.785684	0.000000	0.000000	2.000000	70.000000	0.000000
3013.229900	-0.034441	0.518228	0.092388	74.551437	67.940987	107.381401	-2.888368	0.000000	-4.081339	0.000000	0.000000	0.000000	-0.503284	-0.010096	-0.785684	0.000000	0.000000	2.000000	70.000000	0.000000
3013.233233	-0.034441	0.518228	0.092388	74.551437	67.940987	107.381401	-2.888368	0.000000	-4.081339	0.000000	0.000000	0.000000	-0.503284	-0.010096	-0.785684	0.000000	0.000000	2.000000	70.000000	0.000000
3013.236566	-0.036084	0.518281	0.089889	74.493271	68.288116	107.986443	-2.893536	0.000000	-4.077677	0.000000	0.000000	0.000000	-0.492828	0.016120	-0.749595	0.000000	0.000000	2.000000	70.000000	0.000000
3013.239900	-0.036084	0.518281	0.089889	74.493271	68.288116	107.986443	-2.893536	0.000000	-4.077677	0.000000	0.000000	0.000000	-0.492828	0.016120	-0.749595	0.000000	0.000000	2.000000	70.000000	0.000000
3013.243233	-0.036084	0.518281	0.089889	74.493271	68.288116	107.986443	-2.893536	0.000000	-4.077677	0.000000	0.000000	0.000000	-0.492828	0.016120	-0.749595	0.000000	0.000000	2.000000	70.000000	0.000000
3013.246566	-0.037694	0.518362	0.087518	74.531021	68.598450	108.212189	-2.897463	0.000000	-4.074887	0.000000	0.000000	0.000000	-0.482998	0.024253	-0.711136	0.000000	0.000000	2.000000	70.000000	0.000000
3013.249900	-0.037694	0.518362	0.087518	74.531021	68.598450	108.212189	-2.897463	0.000000	-4.074887	0.000000	0.000000	0.000000	-0.482998	0.024253	-0.711136	0.000000	0.000000	2.000000	70.000000	0.000000
3013.253233	-0.037694	0.518362	0.087518	74.531021	68.598450	108.212189	-2.897463	0.000000	-4.074887	0.000000	0.000000	0.000000	-0.482998	0.024253	-0.711136	0.000000	0.000000	2.000000	70.000000	0.000000
3013.256566	-0.039322	0.518466	0.085234	74.569977	68.865097	108.109131	-2.899797	0.000000	-4.073226	0.000000	0.000000	0.000000	-0.488256	0.031078	-0.685347	0.000000	0.000000	2.000000	70.000000	0.000000
3013.259900	-0.039322	0.518466	0.085234	74.569977	68.865097	108.109131	-2.899797	0.000000	-4.073226	0.000000	0.000000	0.000000	-0.488256	0.031078	-0.685347	0.000000	0.000000	2.000000	70.000000	0.000000
3013.263233	-0.039322	0.518466	0.085234	74.569977	68.865097	108.109131	-2.899797	0.000000	-4.073226	0.000000	0.000000	0.000000	-0.488256	0.031078	-0.685347	0.000000	0.000000	2.000000	70.000000	0.000000
3013.266566	-0.040914	0.518605	0.083018	74.605247	69.104088	108.022354	-2.899761	0.000000	-4.073253	0.000000	0.000000	0.000000	-0.477821	0.041712	-0.664730	0.000000	0.000000	2.000000	70.000000	0.000000
3013.269900	-0.040914	0.518605	0.083018	74.605247	69.104088	108.022354	-2.899761	0.000000	-4.073253	0.000000	0.000000	0.000000	-0.477821	0.041712	-0.664730	0.000000	0.000000	2.000000	70.000000	0.000000
3013.273233	-0.040914	0.518605	0.083018	74.605247	69.104088	108.022354	-2.899761	0.000000	-4.073253	0.000000	0.000000	0.000000	-0.477821	0.041712	-0.664730	0.000000	0.000000	2.000000	70.000000	0.000000
3013.276566	-0.042494	0.518787	0.080808	74.637909	69.323120	108.217957	-2.899262	0.000000	-4.073608	0.000000	0.000000	0.000000	-0.473907	0.054670	-0.662914	0.000000	0.000000	2.000000	70.000000	0.000000
3013.279900	-0.042494	0.518787	0.080808	74.637909	69.323120	108.217957	-2.899262	0.000000	-4.073608	0.000000	0.000000	0.000000	-0.473907	0.054670	-0.662914	0.000000	0.000000	2.000000	70.000000	0.000000
3013.283233	-0.042494	0.518787	0.080808	74.637909	69.323120	108.217957	-2.899262	0.000000	-4.073608	0.000000	0.000000	0.000000	-0.473907	0.054670	-0.662914	0.000000	0.000000	2.000000	70.000000	0.000000
3013.286566	-0.044059	0.518995	0.078587	74.669792	69.543915	108.471161	-2.875294	0.000000	-4.040423	0.000000	0.000000	0.000000	-0.469570	0.062391	-0.666526	0.000000	0.000000	2.000000	70.000000	0.000000
3013.289900	-0.044059	0.518995	0.078587	74.669792	69.543915	108.471161	-2.875294	0.000000	-4.040423	0.000000	0.000000	0.000000	-0.469570	0.062391	-0.666526	0.000000	0.000000	2.000000	70.000000	0.000000
3013.293233	-0.044059	0.518995	0.078587	74.669792	69.543915	108.471161	-2.875294	0.000000	-4.040423	0.000000	0.000000	0.000000	-0.469570	0.062391	-0.666526	0.000000	0.000000	2.000000	70.000000	0.000000
3013.296566	-0.045607	0.519194	0.076316	74.702408	69.766556	108.668602	-2.797032	0.000000	-3.929336	0.000000	0.000000	0.000000	-0.464269	0.059841	-0.681092	0.000000	0.000000	2.000000	70.000000	0.000000
3013.299900	-0.045607	0.519194	0.076316	74.702408	69.766556	108.668602	-2.797032	0.000000	-3.929336	0.000000	0.000000	0.000000	-0.464269	0.059841	-0.681092	0.000000	0.000000	2.000000	70.000000	0.000000
3013.303233	-0.045607	0.519194	0.076316	74.702408	69.766556	108.668602	-2.797032	0.000000	-3.929336	0.000000	0.000000	0.000000	-0.464269	0.059841	-0.681092	0.000000	0.000000	2.000000	70.000000	0.000000
3013.306566	-0.047115	0.519361	0.074043	74.733505	70.004532	109.040382	-2.719654	0.000000	-3.815820	0.000000	0.000000	0.000000	-0.452423	0.049889	-0.682005	0.000000	0.000000	2.000000	70.000000	0.000000
3013.309900	-0.047115	0.519361	0.074043	74.733505	70.004532	109.040382	-2.719654	0.000000	-3.815820	0.000000	0.000000	0.000000	-0.452423	0.049889	-0.682005	0.000000	0.000000	2.000000	70.000000	0.000000
3013.313233	-0.047115	0.519361	0.074043	74.733505	70.004532	109.040382	-2.719654	0.000000	-3.815820	0.000000	0.000000	0.000000	-0.452423	0.049889	-0.682005	0.000000	0.000000	2.000000	70.000000	0.000000
3013.316566	-0.048560	0.519540	0.071784	74.763702	70.227638	109.437157	-2.644250	0.000000	-3.702153	0.000000	0.000000	0.000000	-0.433547	0.053851	-0.677636	0.000000	0.000000	2.000000	70.000000	0.000000
3013.319900	-0.048560	0.519540	0.071784	74.763702	70.227638	109.437157	-2.644250	0.000000	-3.702153	0.000000	0.000000	0.000000	-0.433547	0.053851	-0.677636	0.000000	0.000000	2.000000	70.000000	0.000000
3013.323233	-0.048560	0.519540	0.071784	74.763702	70.227638	109.437157	-2.644250	0.000000	-3.702153	0.000000	0.000000	0.000000	-0.433547	0.053851	-0.677636	0.000000	0.000000	2.000000	70.000000	0.000000
3013.326566	-0.049949	0.519754	0.069599	74.793861	70.446953	109.830505	-2.571992	0.000000	-3.589214	0.000000	0.000000	0.000000	-0.416567	0.064225	-0.655543	0.000000	0.000000	2.000000	70.000000	0.000000
3013.329900	-0.049949	0.519754	0.069599	74.793861	70.446953	109.830505	-2.571992	0.000000	-3.589214	0.000000	0.000000	0.000000	-0.416567	0.064225	-0.655543	0.000000	0.000000	2.000000	70.000000	0.000000
3013.333233	-0.049949	0.519754	0.069599	74.793861	70.446953	109.830505	-2.571992	0.000000	-3.589214	0.000000	0.000000	0.000000	-0.416567	0.064225	-0.655543	0.000000	0.000000	2.000000	70.000000	0.000000
3013.336566	-0.051313	0.520025	0.067545	74.821892	70.603966	110.136902	-2.502564	0.000000	-3.479956	0.000000	0.000000	0.000000	-0.409170	0.081075	-0.616361	0.000000	0.000000	2.000000	70.000000	0.000000
3013.339900	-0.051313	0.520025	0.067545	74.821892	70.603966	110.136902	-2.502564	0.000000	-3.479956	0.000000	0.000000	0.000000	-0.409170	0.081075	-0.616361	0.000000	0.000000	2.000000	70.000000	0.000000
3013.343233	-0.051313	0.520025	0.067545	74.821892	70.603966	110.136902	-2.502564	0.000000	-3.479956	0.000000	0.000000	0.000000	-0.409170	0.081075	-0.616361	0.000000	0.000000	2.000000	70.000000	0.000000
3013.346566	-0.052628	0.520380	0.065621	74.856308	70.711311	110.336655	-2.434370	0.000000	-3.377230	0.000000	0.000000	0.000000	-0.394679	0.106549	-0.577220	0.000000	0.000000	2.000000	70.000000	0.000000
3013.349900	-0.052628	0.520380	0.065621	74.856308	70.711311	110.336655	-2.434370	0.000000	-3.377230	0.000000	0.000000	0.000000	-0.394679	0.106549	-0.577220	0.000000	0.000000	2.000000	70.000000	0.000000
3013.353233	-0.052628	0.520380	0.065621	74.856308	70.711311	110.336655	-2.434370	0.000000	-3.377230	0.000000	0.000000	0.000000	-0.394679	0.106549	-0.577220	0.000000	0.000000	2.000000	70.000000	0.000000
3013.356566	-0.053946	0.520848	0.063819	74.908035	70.749474	110.363380	-2.368590	0.000000	-3.281026	0.000000	0.000000	0.000000	-0.395428	0.140509	-0.540402	0.000000	0.000000	2.000000	70.000000	0.000000
3013.359900	-0.053946	0.520848	0.063819	74.908035	70.749474	110.363380	-2.368590	0.000000	-3.281026	0.000000	0.000000	0.000000	-0.395428	0.140509	-0.540402	0.000000	0.000000	2.000000	70.000000	0.000000
3013.363233	-0.053946	0.520848	0.063819	74.908035	70.749474	110.363380	-2.368590	0.000000	-3.281026	0.000000	0.000000	0.000000	-0.395428	0.140509	-0.540402	0.000000	0.000000	2.000000	70.000000	0.000000
3013.366566	-0.055262	0.521408	0.062082	74.993118	70.730736	110.159019	-2.302685	0.000000	-3.190959	0.000000	0.000000	0.000000	-0.394633	0.167887	-0.521131	0.000000	0.000000	2.000000	70.000000	0.000000
3013.369900	-0.055262	0.521408	0.062082	74.993118	70.730736	110.159019	-2.302685	0.000000	-3.190959	0.000000	0.000000	0.000000	-0.394633	0.167887	-0.521131	0.000000	0.000000	2.000000	70.000000	0.000000
3013.373233	-0.055262	0.521408	0.062082	74.993118	70.730736	110.159019	-2.302685	0.000000	-3.190959	0.000000	0.000000	0.000000	-0.394633	0.167887	-0.521131	0.000000	0.000000	2.000000	70.000000	0.000000
3013.376566	-0.056553	0.522047	0.060434	75.132759	70.685143	109.872368	-2.236913	0.000000	-3.104104	0.000000	0.000000	0.000000	-0.387357	0.191600	-0.494468	0.000000	0.000000	2.000000	70.000000	0.000000
3013.379900	-0.056553	0.522047	0.060434	75.132759	70.685143	109.872368	-2.236913	0.000000	-3.104104	0.000000	0.000000	0.000000	-0.387357	0.191600	-0.494468	0.000000	0.000000	2.000000	70.000000	0.000000
3013.383233	-0.056553	0.522047	0.060434	75.132759	70.685143	109.872368	-2.236913	0.000000	-3.104104	0.000000	0.000000	0.000000	-0.387357	0.191600	-0.494468	0.000000	0.000000	2.000000	70.000000	0.000000
3013.386566	-0.057835	0.522709	0.058776	75.306572	70.614853	109.724937	-2.172353	0.000000	-3.021693	0.000000	0.000000	0.000000	-0.384514	0.198707	-0.497245	0.000000	0.000000	2.000000	70.000000	0.000000
3013.389900	-0.057835	0.522709	0.058776	75.306572	70.614853	109.724937	-2.172353	0.000000	-3.021693	0.000000	0.000000	0.000000	-0.384514	0.198707	-0.497245	0.000000	0.000000	2.000000	70.000000	0.000000
3013.393233	-0.057835	0.522709	0.058776	75.306572	70.614853	109.724937	-2.172353	0.000000	-3.021693	0.000000	0.000000	0.000000	-0.384514	0.198707	-0.497245	0.000000	0.000000	2.000000	70.000000	0.000000
3013.396566	-0.059036	0.523383	0.057140	75.504585	70.555870	109.595085	-2.108268	0.000000	-2.938819	0.000000	0.000000	0.000000	-0.360433	0.202249	-0.490909	0.000000	0.000000	2.000000	70.000000	0.000000
3013.399900	-0.059036	0.523383	0.057140	75.504585	70.555870	109.595085	-2.108268	0.000000	-2.938819	0.000000	0.000000	0.000000	-0.360433	0.202249	-0.490909	0.000000	0.000000	2.000000	70.000000	0.000000
3013.403233	-0.059036	0.523383	0.057140	75.504585	70.555870	109.595085	-2.108268	0.000000	-2.938819	0.000000	0.000000	0.000000	-0.360433	0.202249	-0.490909	0.000000	0.000000	2.000000	70.000000	0.000000
3013.406566	-0.060226	0.524064	0.055476	75.734421	70.509621	109.435585	-2.048195	0.000000	-2.857001	0.000000	0.000000	0.000000	-0.357077	0.204191	-0.499115	0.000000	0.000000	2.000000	70.000000	0.000000
3013.409900	-0.060226	0.524064	0.055476	75.734421	70.509621	109.435585	-2.048195	0.000000	-2.857001	0.000000	0.000000	0.000000	-0.357077	0.204191	-0.499115	0.000000	0.000000	2.000000	70.000000	0.000000
3013.413233	-0.060226	0.524064	0.055476	75.734421	70.509621	109.435585	-2.048195	0.000000	-2.857001	0.000000	0.000000	0.000000	-0.357077	0.204191	-0.499115	0.000000	0.000000	2.000000	70.000000	0.000000
3013.416566	-0.061381	0.524751	0.053788	75.977898	70.462929	109.262589	-1.988683	0.000000	-2.773815	0.000000	0.000000	0.000000	-0.346382	0.206089	-0.506461	0.000000	0.000000	2.000000	70.000000	0.000000
3013.419900	-0.061381	0.524751	0.053788	75.977898	70.462929	109.262589	-1.988683	0.000000	-2.773815	0.000000	0.000000	0.000000	-0.346382	0.206089	-0.506461	0.000000	0.000000	2.000000	70.000000	0.000000
3013.423233	-0.061381	0.524751	0.053788	75.977898	70.462929	109.262589	-1.988683	0.000000	-2.773815	0.000000	0.000000	0.000000	-0.346382	0.206089	-0.506461	0.000000	0.000000	2.000000	70.000000	0.000000
3013.426566	-0.062505	0.525449	0.052116	76.224411	70.421249	109.085739	-1.930952	0.000000	-2.689404	0.000000	0.000000	0.000000	-0.337186	0.209515	-0.501616	0.000000	0.000000	2.000000	70.000000	0.000000
3013.429900	-0.062505	0.525449	0.052116	76.224411	70.421249	109.085739	-1.930952	0.000000	-2.689404	0.000000	0.000000	0.000000	-0.337186	0.209515	-0.501616	0.000000	0.000000	2.000000	70.000000	0.000000
3013.433233	-0.062505	0.525449	0.052116	76.224411	70.421249	109.085739	-1.930952	0.000000	-2.689404	0.000000	0.000000	0.000000	-0.337186	0.209515	-0.501616	0.000000	0.000000	2.000000	70.000000	0.000000
3013.436566	-0.063593	0.526153	0.050420	76.468742	70.367958	108.896042	-1.874755	0.000000	-2.605802	0.000000	0.000000	0.000000	-0.326574	0.211303	-0.508874	0.000000	0.000000	2.000000	70.000000	0.000000
3013.439900	-0.063593	0.526153	0.050420	76.468742	70.367958	108.896042	-1.874755	0.000000	-2.605802	0.000000	0.000000	0.000000	-0.326574	0.211303	-0.508874	0.000000	0.000000	2.000000	70.000000	0.000000
3013.443233	-0.063593	0.526153	0.050420	76.468742	70.367958	108.896042	-1.874755	0.000000	-2.605802	0.000000	0.000000	0.000000	-0.326574	0.211303	-0.508874	0.000000	0.000000	2.000000	70.000000	0.000000
3013.446566	-0.064655	0.526858	0.048762	76.715462	70.303291	108.688484	-1.820325	0.000000	-2.520990	0.000000	0.000000	0.000000	-0.318379	0.211320	-0.497275	0.000000	0.000000	2.000000	70.000000	0.000000
3013.449900	-0.064655	0.526858	0.048762	76.715462	70.303291	108.688484	-1.820325	0.000000	-2.520990	0.000000	0.000000	0.000000	-0.318379	0.211320	-0.497275	0.000000	0.000000	2.000000	70.000000	0.000000
3013.453233	-0.064655	0.526858	0.048762	76.715462	70.303291	108.688484	-1.820325	0.000000	-2.520990	0.000000	0.000000	0.000000	-0.318379	0.211320	-0.497275	0.000000	0.000000	2.000000	70.000000	0.000000
3013.456566	-0.065662	0.527574	0.047124	76.970642	70.230072	108.456146	-1.767262	0.000000	-2.438111	0.000000	0.000000	0.000000	-0.302292	0.214762	-0.491315	0.000000	0.000000	2.000000	70.000000	0.000000
3013.459900	-0.065662	0.527574	0.047124	76.970642	70.230072	108.456146	-1.767262	0.000000	-2.438111	0.000000	0.000000	0.000000	-0.302292	0.214762	-0.491315	0.000000	0.000000	2.000000	70.000000	0.000000
3013.463233	-0.065662	0.527574	0.047124	76.970642	70.230072	108.456146	-1.767262	0.000000	-2.438111	0.000000	0.000000	0.000000	-0.302292	0.214762	-0.491315	0.000000	0.000000	2.000000	70.000000	0.000000
3013.466566	-0.066615	0.528256	0.045492	77.231064	70.170410	108.229858	-1.716880	0.000000	-2.356225	0.000000	0.000000	0.000000	-0.285803	0.204847	-0.489623	0.000000	0.000000	2.000000	70.000000	0.000000
3013.469900	-0.066615	0.528256	0.045492	77.231064	70.170410	108.229858	-1.716880	0.000000	-2.356225	0.000000	0.000000	0.000000	-0.285803	0.204847	-0.489623	0.000000	0.000000	2.000000	70.000000	0.000000
3013.473233	-0.066615	0.528256	0.045492	77.231064	70.170410	108.229858	-1.716880	0.000000	-2.356225	0.000000	0.000000	0.000000	-0.285803	0.204847	-0.489623	0.000000	0.000000	2.000000	70.000000	0.000000
3013.476566	-0.067569	0.528929	0.043919	77.492371	70.099487	107.984901	-1.669247	0.000000	-2.274621	0.000000	0.000000	0.000000	-0.286116	0.201780	-0.472014	0.000000	0.000000	2.000000	70.000000	0.000000
3013.479900	-0.067569	0.528929	0.043919	77.492371	70.099487	107.984901	-1.669247	0.000000	-2.274621	0.000000	0.000000	0.000000	-0.286116	0.201780	-0.472014	0.000000	0.000000	2.000000	70.000000	0.000000
3013.483233	-0.067569	0.528929	0.043919	77.492371	70.099487	107.984901	-1.669247	0.000000	-2.274621	0.000000	0.000000	0.000000	-0.286116	0.201780	-0.472014	0.000000	0.000000	2.000000	70.000000	0.000000
3013.486566	-0.068465	0.529580	0.042330	77.763474	70.039925	107.741219	-1.621561	0.000000	-2.195952	0.000000	0.000000	0.000000	-0.268989	0.195288	-0.476799	0.000000	0.000000	2.000000	70.000000	0.000000
3013.489900	-0.068465	0.529580	0.042330	77.763474	70.039925	107.741219	-1.621561	0.000000	-2.195952	0.000000	0.000000	0.000000	-0.268989	0.195288	-0.476799	0.000000	0.000000	2.000000	70.000000	0.000000
3013.493233	-0.068465	0.529580	0.042330	77.763474	70.039925	107.741219	-1.621561	0.000000	-2.195952	0.000000	0.000000	0.000000	-0.268989	0.195288	-0.476799	0.000000	0.000000	2.000000	70.000000	0.000000
3013.496566	-0.069376	0.530209	0.040715	78.062553	69.996895	107.480232	-1.576729	0.000000	-2.116485	0.000000	0.000000	0.000000	-0.273229	0.188824	-0.484455	0.000000	0.000000	2.000000	70.000000	0.000000
3013.499900	-0.069376	0.530209	0.040715	78.062553	69.996895	107.480232	-1.576729	0.000000	-2.116485	0.000000	0.000000	0.000000	-0.273229	0.188824	-0.484455	0.000000	0.000000	2.000000	70.000000	0.000000
3013.503233	-0.069376	0.530209	0.040715	78.062553	69.996895	107.480232	-1.576729	0.000000	-2.116485	0.000000	0.000000	0.000000	-0.273229	0.188824	-0.484455	0.000000	0.000000	2.000000	70.000000	0.000000
3013.506566	-0.070263	0.530813	0.039144	78.376801	69.948151	107.198845	-1.531191	0.000000	-2.035743	0.000000	0.000000	0.000000	-0.265903	0.180941	-0.471204	0.000000	0.000000	2.000000	70.000000	0.000000
3013.509900	-0.070263	0.530813	0.039144	78.376801	69.948151	107.198845	-1.531191	0.000000	-2.035743	0.000000	0.000000	0.000000	-0.265903	0.180941	-0.471204	0.000000	0.000000	2.000000	70.000000	0.000000
3013.513233	-0.070263	0.530813	0.039144	78.376801	69.948151	107.198845	-1.531191	0.000000	-2.035743	0.000000	0.000000	0.000000	-0.265903	0.180941	-0.471204	0.000000	0.000000	2.000000	70.000000	0.000000
3013.516566	-0.071148	0.531417	0.037611	78.687393	69.883667	106.899628	-1.486874	0.000000	-1.957209	0.000000	0.000000	0.000000	-0.265610	0.181420	-0.460070	0.000000	0.000000	2.000000	70.000000	0.000000
3013.519900	-0.071148	0.531417	0.037611	78.687393	69.883667	106.899628	-1.486874	0.000000	-1.957209	0.000000	0.000000	0.000000	-0.265610	0.181420	-0.460070	0.000000	0.000000	2.000000	70.000000	0.000000
3013.523233	-0.071148	0.531417	0.037611	78.687393	69.883667	106.899628	-1.486874	0.000000	-1.957209	0.000000	0.000000	0.000000	-0.265610	0.181420	-0.460070	0.000000	0.000000	2.000000	70.000000	0.000000
3013.526566	-0.072012	0.532040	0.036136	78.975464	69.779846	106.585175	-1.442605	0.000000	-1.880531	0.000000	0.000000	0.000000	-0.259179	0.186928	-0.442366	0.000000	0.000000	2.000000	70.000000	0.000000
3013.529900	-0.072012	0.532040	0.036136	78.975464	69.779846	106.585175	-1.442605	0.000000	-1.880531	0.000000	0.000000	0.000000	-0.259179	0.186928	-0.442366	0.000000	0.000000	2.000000	70.000000	0.000000
3013.533233	-0.072012	0.532040	0.036136	78.975464	69.779846	106.585175	-1.442605	0.000000	-1.880531	0.000000	0.000000	0.000000	-0.259179	0.186928	-0.442366	0.000000	0.000000	2.000000	70.000000	0.000000
3013.536566	-0.072856	0.532655	0.034725	79.228058	69.651108	106.285957	-1.399409	0.000000	-1.806803	0.000000	0.000000	0.000000	-0.253101	0.184383	-0.423377	0.000000	0.000000	2.000000	70.000000	0.000000
3013.539900	-0.072856	0.532655	0.034725	79.228058	69.651108	106.285957	-1.399409	0.000000	-1.806803	0.000000	0.000000	0.000000	-0.253101	0.184383	-0.423377	0.000000	0.000000	2.000000	70.000000	0.000000
3013.543233	-0.072856	0.532655	0.034725	79.228058	69.651108	106.285957	-1.399409	0.000000	-1.806803	0.000000	0.000000	0.000000	-0.253101	0.184383	-0.423377	0.000000	0.000000	2.000000	70.000000	0.000000
3013.546566	-0.073708	0.533295	0.033410	79.449043	69.487579	105.981102	-1.357225	0.000000	-1.736240	0.000000	0.000000	0.000000	-0.255852	0.192013	-0.394341	0.000000	0.000000	2.000000	70.000000	0.000000
3013.549900	-0.073708	0.533295	0.033410	79.449043	69.487579	105.981102	-1.357225	0.000000	-1.736240	0.000000	0.000000	0.000000	-0.255852	0.192013	-0.394341	0.000000	0.000000	2.000000	70.000000	0.000000
3013.553233	-0.073708	0.533295	0.033410	79.449043	69.487579	105.981102	-1.357225	0.000000	-1.736240	0.000000	0.000000	0.000000	-0.255852	0.192013	-0.394341	0.000000	0.000000	2.000000	70.000000	0.000000
3013.556566	-0.074569	0.533890	0.032183	79.655655	69.297409	105.667915	-1.314583	0.000000	-1.670517	0.000000	0.000000	0.000000	-0.258335	0.178493	-0.368295	0.000000	0.000000	2.000000	70.000000	0.000000
3013.559900	-0.074569	0.533890	0.032183	79.655655	69.297409	105.667915	-1.314583	0.000000	-1.670517	0.000000	0.000000	0.000000	-0.258335	0.178493	-0.368295	0.000000	0.000000	2.000000	70.000000	0.000000
3013.563233	-0.074569	0.533890	0.032183	79.655655	69.297409	105.667915	-1.314583	0.000000	-1.670517	0.000000	0.000000	0.000000	-0.258335	0.178493	-0.368295	0.000000	0.000000	2.000000	70.000000	0.000000
3013.566566	-0.075435	0.534478	0.031015	79.847328	69.063278	105.328835	-1.271527	0.000000	-1.609134	0.000000	0.000000	0.000000	-0.259761	0.176387	-0.350167	0.000000	0.000000	2.000000	70.000000	0.000000
3013.569900	-0.075435	0.534478	0.031015	79.847328	69.063278	105.328835	-1.271527	0.000000	-1.609134	0.000000	0.000000	0.000000	-0.259761	0.176387	-0.350167	0.000000	0.000000	2.000000	70.000000	0.000000
3013.573233	-0.075435	0.534478	0.031015	79.847328	69.063278	105.328835	-1.271527	0.000000	-1.609134	0.000000	0.000000	0.000000	-0.259761	0.176387	-0.350167	0.000000	0.000000	2.000000	70.000000	0.000000
3013.576566	-0.076353	0.535032	0.029906	80.035057	68.835518	105.004471	-1.228234	0.000000	-1.550773	0.000000	0.000000	0.000000	-0.275382	0.166319	-0.332918	0.000000	0.000000	2.000000	70.000000	0.000000
3013.579900	-0.076353	0.535032	0.029906	80.035057	68.835518	105.004471	-1.228234	0.000000	-1.550773	0.000000	0.000000	0.000000	-0.275382	0.166319	-0.332918	0.000000	0.000000	2.000000	70.000000	0.000000
3013.583233	-0.076353	0.535032	0.029906	80.035057	68.835518	105.004471	-1.228234	0.000000	-1.550773	0.000000	0.000000	0.000000	-0.275382	0.166319	-0.332918	0.000000	0.000000	2.000000	70.000000	0.000000
3013.586566	-0.077304	0.535544	0.028880	80.226440	68.616699	104.685936	-1.182337	0.000000	-1.495287	0.000000	0.000000	0.000000	-0.285200	0.153374	-0.307831	0.000000	0.000000	2.000000	70.000000	0.000000
3013.589900	-0.077304	0.535544	0.028880	80.226440	68.616699	104.685936	-1.182337	0.000000	-1.495287	0.000000	0.000000	0.000000	-0.285200	0.153374	-0.307831	0.000000	0.000000	2.000000	70.000000	0.000000
3013.593233	-0.077304	0.535544	0.028880	80.226440	68.616699	104.685936	-1.182337	0.000000	-1.495287	0.000000	0.000000	0.000000	-0.285200	0.153374	-0.307831	0.000000	0.000000	2.000000	70.000000	0.000000
3013.596566	-0.078248	0.536009	0.027837	80.422989	68.404160	104.371521	-1.134803	0.000000	-1.443982	0.000000	0.000000	0.000000	-0.283214	0.139623	-0.312886	0.000000	0.000000	2.000000	70.000000	0.000000
3013.599900	-0.078248	0.536009	0.027837	80.422989	68.404160	104.371521	-1.134803	0.000000	-1.443982	0.000000	0.000000	0.000000	-0.283214	0.139623	-0.312886	0.000000	0.000000	2.000000	70.000000	0.000000
3013.603233	-0.078248	0.536009	0.027837	80.422989	68.404160	104.371521	-1.134803	0.000000	-1.443982	0.000000	0.000000	0.000000	-0.283214	0.139623	-0.312886	0.000000	0.000000	2.000000	70.000000	0.000000
3013.606566	-0.079219	0.536425	0.026837	80.613472	68.181740	104.057030	-1.087601	0.000000	-1.391834	0.000000	0.000000	0.000000	-0.291206	0.124938	-0.300006	0.000000	0.000000	2.000000	70.000000	0.000000
3013.609900	-0.079219	0.536425	0.026837	80.613472	68.181740	104.057030	-1.087601	0.000000	-1.391834	0.000000	0.000000	0.000000	-0.291206	0.124938	-0.300006	0.000000	0.000000	2.000000	70.000000	0.000000
3013.613233	-0.079219	0.536425	0.026837	80.613472	68.181740	104.057030	-1.087601	0.000000	-1.391834	0.000000	0.000000	0.000000	-0.291206	0.124938	-0.300006	0.000000	0.000000	2.000000	70.000000	0.000000
3013.616566	-0.080180	0.536817	0.025946	80.772034	67.958702	103.778687	-1.039067	0.000000	-1.341833	0.000000	0.000000	0.000000	-0.288451	0.117408	-0.267095	0.000000	0.000000	2.000000	70.000000	0.000000
3013.619900	-0.080180	0.536817	0.025946	80.772034	67.958702	103.778687	-1.039067	0.000000	-1.341833	0.000000	0.000000	0.000000	-0.288451	0.117408	-0.267095	0.000000	0.000000	2.000000	70.000000	0.000000
3013.623233	-0.080180	0.536817	0.025946	80.772034	67.958702	103.778687	-1.039067	0.000000	-1.341833	0.000000	0.000000	0.000000	-0.288451	0.117408	-0.267095	0.000000	0.000000	2.000000	70.000000	0.000000
3013.626566	-0.081139	0.537180	0.025058	80.879753	67.767693	103.586586	-0.990992	0.000000	-1.297317	0.000000	0.000000	0.000000	-0.287560	0.108946	-0.266554	0.000000	0.000000	2.000000	70.000000	0.000000
3013.629900	-0.081139	0.537180	0.025058	80.879753	67.767693	103.586586	-0.990992	0.000000	-1.297317	0.000000	0.000000	0.000000	-0.287560	0.108946	-0.266554	0.000000	0.000000	2.000000	70.000000	0.000000
3013.633233	-0.081139	0.537180	0.025058	80.879753	67.767693	103.586586	-0.990992	0.000000	-1.297317	0.000000	0.000000	0.000000	-0.287560	0.108946	-0.266554	0.000000	0.000000	2.000000	70.000000	0.000000
3013.636566	-0.082060	0.537485	0.024247	80.938156	67.610001	103.482964	-0.943065	0.000000	-1.252891	0.000000	0.000000	0.000000	-0.276440	0.091603	-0.243323	0.000000	0.000000	2.000000	70.000000	0.000000
3013.639900	-0.082060	0.537485	0.024247	80.938156	67.610001	103.482964	-0.943065	0.000000	-1.252891	0.000000	0.000000	0.000000	-0.276440	0.091603	-0.243323	0.000000	0.000000	2.000000	70.000000	0.000000
3013.643233	-0.082060	0.537485	0.024247	80.938156	67.610001	103.482964	-0.943065	0.000000	-1.252891	0.000000	0.000000	0.000000	-0.276440	0.091603	-0.243323	0.000000	0.000000	2.000000	70.000000	0.000000
3013.646566	-0.082964	0.537743	0.023487	80.968559	67.493683	103.453949	-0.896992	0.000000	-1.212337	0.000000	0.000000	0.000000	-0.271209	0.077358	-0.227937	0.000000	0.000000	2.000000	70.000000	0.000000
3013.649900	-0.082964	0.537743	0.023487	80.968559	67.493683	103.453949	-0.896992	0.000000	-1.212337	0.000000	0.000000	0.000000	-0.271209	0.077358	-0.227937	0.000000	0.000000	2.000000	70.000000	0.000000
3013.653233	-0.082964	0.537743	0.023487	80.968559	67.493683	103.453949	-0.896992	0.000000	-1.212337	0.000000	0.000000	0.000000	-0.271209	0.077358	-0.227937	0.000000	0.000000	2.000000	70.000000	0.000000
3013.656566	-0.083836	0.537967	0.022693	81.010925	67.420998	103.448662	-0.851790	0.000000	-1.174348	0.000000	0.000000	0.000000	-0.261595	0.067057	-0.238306	0.000000	0.000000	2.000000	70.000000	0.000000
3013.659900	-0.083836	0.537967	0.022693	81.010925	67.420998	103.448662	-0.851790	0.000000	-1.174348	0.000000	0.000000	0.000000	-0.261595	0.067057	-0.238306	0.000000	0.000000	2.000000	70.000000	0.000000
3013.663233	-0.083836	0.537967	0.022693	81.010925	67.420998	103.448662	-0.851790	0.000000	-1.174348	0.000000	0.000000	0.000000	-0.261595	0.067057	-0.238306	0.000000	0.000000	2.000000	70.000000	0.000000
3013.666566	-0.084631	0.538129	0.021876	81.089012	67.529762	103.582375	-0.808191	0.000000	-1.134630	0.000000	0.000000	0.000000	-0.238533	0.048799	-0.244910	0.000000	0.000000	2.000000	70.000000	0.000000
3013.669900	-0.084631	0.538129	0.021876	81.089012	67.529762	103.582375	-0.808191	0.000000	-1.134630	0.000000	0.000000	0.000000	-0.238533	0.048799	-0.244910	0.000000	0.000000	2.000000	70.000000	0.000000
3013.673233	-0.084631	0.538129	0.021876	81.089012	67.529762	103.582375	-0.808191	0.000000	-1.134630	0.000000	0.000000	0.000000	-0.238533	0.048799	-0.244910	0.000000	0.000000	2.000000	70.000000	0.000000
3013.676566	-0.085439	0.538284	0.021013	81.211868	68.008255	104.035721	-0.768435	0.000000	-1.093812	0.000000	0.000000	0.000000	-0.242297	0.046473	-0.258879	0.000000	0.000000	2.000000	70.000000	0.000000
3013.679900	-0.085439	0.538284	0.021013	81.211868	68.008255	104.035721	-0.768435	0.000000	-1.093812	0.000000	0.000000	0.000000	-0.242297	0.046473	-0.258879	0.000000	0.000000	2.000000	70.000000	0.000000
3013.683233	-0.085439	0.538284	0.021013	81.211868	68.008255	104.035721	-0.768435	0.000000	-1.093812	0.000000	0.000000	0.000000	-0.242297	0.046473	-0.258879	0.000000	0.000000	2.000000	70.000000	0.000000
3013.686566	-0.086217	0.538448	0.020130	81.388397	68.654739	104.581017	-0.728052	0.000000	-1.050665	0.000000	0.000000	0.000000	-0.233342	0.049163	-0.264952	0.000000	0.000000	2.000000	70.000000	0.000000
3013.689900	-0.086217	0.538448	0.020130	81.388397	68.654739	104.581017	-0.728052	0.000000	-1.050665	0.000000	0.000000	0.000000	-0.233342	0.049163	-0.264952	0.000000	0.000000	2.000000	70.000000	0.000000
3013.693233	-0.086217	0.538448	0.020130	81.388397	68.654739	104.581017	-0.728052	0.000000	-1.050665	0.000000	0.000000	0.000000	-0.233342	0.049163	-0.264952	0.000000	0.000000	2.000000	70.000000	0.000000
3013.696566	-0.086998	0.538645	0.019282	81.605301	69.340073	105.126274	-0.689162	0.000000	-1.006507	0.000000	0.000000	0.000000	-0.234404	0.058949	-0.254494	0.000000	0.000000	2.000000	70.000000	0.000000
3013.699900	-0.086998	0.538645	0.019282	81.605301	69.340073	105.126274	-0.689162	0.000000	-1.006507	0.000000	0.000000	0.000000	-0.234404	0.058949	-0.254494	0.000000	0.000000	2.000000	70.000000	0.000000
3013.703233	-0.086998	0.538645	0.019282	81.605301	69.340073	105.126274	-0.689162	0.000000	-1.006507	0.000000	0.000000	0.000000	-0.234404	0.058949	-0.254494	0.000000	0.000000	2.000000	70.000000	0.000000
3013.706566	-0.087761	0.538847	0.018477	81.841782	69.954430	105.550179	-0.650095	0.000000	-0.964091	0.000000	0.000000	0.000000	-0.228999	0.060766	-0.241471	0.000000	0.000000	2.000000	70.000000	0.000000
3013.709900	-0.087761	0.538847	0.018477	81.841782	69.954430	105.550179	-0.650095	0.000000	-0.964091	0.000000	0.000000	0.000000	-0.228999	0.060766	-0.241471	0.000000	0.000000	2.000000	70.000000	0.000000
3013.713233	-0.087761	0.538847	0.018477	81.841782	69.954430	105.550179	-0.650095	0.000000	-0.964091	0.000000	0.000000	0.000000	-0.228999	0.060766	-0.241471	0.000000	0.000000	2.000000	70.000000	0.000000
3013.716566	-0.088487	0.539099	0.017734	82.076202	70.287552	105.676392	-0.611928	0.000000	-0.923846	0.000000	0.000000	0.000000	-0.217707	0.075573	-0.222998	0.000000	0.000000	2.000000	70.000000	0.000000
3013.719900	-0.088487	0.539099	0.017734	82.076202	70.287552	105.676392	-0.611928	0.000000	-0.923846	0.000000	0.000000	0.000000	-0.217707	0.075573	-0.222998	0.000000	0.000000	2.000000	70.000000	0.000000
3013.723233	-0.088487	0.539099	0.017734	82.076202	70.287552	105.676392	-0.611928	0.000000	-0.923846	0.000000	0.000000	0.000000	-0.217707	0.075573	-0.222998	0.000000	0.000000	2.000000	70.000000	0.000000
3013.726566	-0.088487	0.539099	0.017734	82.276527	70.523964	105.662491	-0.575644	0.000000	-0.886680	0.000000	0.000000	0.000000	-0.217707	0.075573	-0.222998	0.000000	0.000000	2.000000	70.000000	0.000000
3013.729900	-0.089177	0.539347	0.017061	82.276527	70.523964	105.662491	-0.575644	0.000000	-0.886680	0.000000	0.000000	0.000000	-0.207066	0.074549	-0.201829	0.000000	0.000000	2.000000	70.000000	0.000000
3013.733233	-0.089177	0.539347	0.017061	82.276527	70.523964	105.662491	-0.575644	0.000000	-0.886680	0.000000	0.000000	0.000000	-0.207066	0.074549	-0.201829	0.000000	0.000000	2.000000	70.000000	0.000000
3013.736566	-0.089778	0.539638	0.016418	82.439316	70.836403	105.719826	-0.575644	0.000000	-0.886680	0.000000	0.000000	0.000000	-0.180255	0.087232	-0.192956	0.000000	0.000000	2.000000	70.000000	0.000000
3013.739900	-0.089778	0.539638	0.016418	82.439316	70.836403	105.719826	-0.575644	0.000000	-0.886680	0.000000	0.000000	0.000000	-0.180255	0.087232	-0.192956	0.000000	0.000000	2.000000	70.000000	0.000000
3013.743233	-0.089778	0.539638	0.016418	82.439316	70.836403	105.719826	-0.575644	0.000000	-0.886680	0.000000	0.000000	0.000000	-0.180255	0.087232	-0.192956	0.000000	0.000000	2.000000	70.000000	0.000000
3013.746566	-0.089778	0.539638	0.016418	82.583443	71.418098	106.123749	-0.511090	0.000000	-0.820882	0.000000	0.000000	0.000000	-0.180255	0.087232	-0.192956	0.000000	0.000000	2.000000	70.000000	0.000000
3013.749900	-0.090358	0.539945	0.015796	82.583443	71.418098	106.123749	-0.511090	0.000000	-0.820882	0.000000	0.000000	0.000000	-0.174034	0.092036	-0.186525	0.000000	0.000000	2.000000	70.000000	0.000000
3013.753233	-0.090358	0.539945	0.015796	82.583443	71.418098	106.123749	-0.511090	0.000000	-0.820882	0.000000	0.000000	0.000000	-0.174034	0.092036	-0.186525	0.000000	0.000000	2.000000	70.000000	0.000000
3013.756566	-0.090906	0.540244	0.015137	82.721336	72.292755	106.868729	-0.511090	0.000000	-0.820882	0.000000	0.000000	0.000000	-0.164453	0.089649	-0.197800	0.000000	0.000000	2.000000	70.000000	0.000000
3013.759900	-0.090906	0.540244	0.015137	82.721336	72.292755	106.868729	-0.511090	0.000000	-0.820882	0.000000	0.000000	0.000000	-0.164453	0.089649	-0.197800	0.000000	0.000000	2.000000	70.000000	0.000000
3013.763233	-0.090906	0.540244	0.015137	82.721336	72.292755	106.868729	-0.511090	0.000000	-0.820882	0.000000	0.000000	0.000000	-0.164453	0.089649	-0.197800	0.000000	0.000000	2.000000	70.000000	0.000000
3013.766566	-0.091451	0.540594	0.014467	82.862236	73.258034	107.731003	-0.454676	0.000000	-0.756828	0.000000	0.000000	0.000000	-0.163420	0.105131	-0.200773	0.000000	0.000000	2.000000	70.000000	0.000000
3013.769900	-0.091451	0.540594	0.014467	82.862236	73.258034	107.731003	-0.454676	0.000000	-0.756828	0.000000	0.000000	0.000000	-0.163420	0.105131	-0.200773	0.000000	0.000000	2.000000	70.000000	0.000000
3013.773233	-0.091451	0.540594	0.014467	82.862236	73.258034	107.731003	-0.454676	0.000000	-0.756828	0.000000	0.000000	0.000000	-0.163420	0.105131	-0.200773	0.000000	0.000000	2.000000	70.000000	0.000000
3013.776566	-0.091991	0.540927	0.013779	82.999916	74.032524	108.416008	-0.427439	0.000000	-0.723366	0.000000	0.000000	0.000000	-0.161828	0.099835	-0.206538	0.000000	0.000000	2.000000	70.000000	0.000000
3013.779900	-0.091991	0.540927	0.013779	82.999916	74.032524	108.416008	-0.427439	0.000000	-0.723366	0.000000	0.000000	0.000000	-0.161828	0.099835	-0.206538	0.000000	0.000000	2.000000	70.000000	0.000000
3013.783233	-0.091991	0.540927	0.013779	82.999916	74.032524	108.416008	-0.427439	0.000000	-0.723366	0.000000	0.000000	0.000000	-0.161828	0.099835	-0.206538	0.000000	0.000000	2.000000	70.000000	0.000000
3013.786566	-0.091991	0.540927	0.013779	83.115242	74.577682	108.896996	-0.400468	0.000000	-0.688943	0.000000	0.000000	0.000000	-0.161828	0.099835	-0.206538	0.000000	0.000000	2.000000	70.000000	0.000000
3013.789900	-0.092506	0.541259	0.013094	83.115242	74.577682	108.896996	-0.400468	0.000000	-0.688943	0.000000	0.000000	0.000000	-0.154588	0.099539	-0.205522	0.000000	0.000000	2.000000	70.000000	0.000000
3013.793233	-0.092506	0.541259	0.013094	83.115242	74.577682	108.896996	-0.400468	0.000000	-0.688943	0.000000	0.000000	0.000000	-0.154588	0.099539	-0.205522	0.000000	0.000000	2.000000	70.000000	0.000000
3013.796566	-0.092931	0.541563	0.012430	83.207596	74.842583	109.119408	-0.400468	0.000000	-0.688943	0.000000	0.000000	0.000000	-0.127582	0.091382	-0.199153	0.000000	0.000000	2.000000	70.000000	0.000000
3013.799900	-0.092931	0.541563	0.012430	83.207596	74.842583	109.119408	-0.400468	0.000000	-0.688943	0.000000	0.000000	0.000000	-0.127582	0.091382	-0.199153	0.000000	0.000000	2.000000	70.000000	0.000000
3013.803233	-0.092931	0.541563	0.012430	83.207596	74.842583	109.119408	-0.400468	0.000000	-0.688943	0.000000	0.000000	0.000000	-0.127582	0.091382	-0.199153	0.000000	0.000000	2.000000	70.000000	0.000000
3013.806566	-0.092931	0.541563	0.012430	83.270752	74.803009	109.057526	-0.353439	0.000000	-0.621497	0.000000	0.000000	0.000000	-0.127582	0.091382	-0.199153	0.000000	0.000000	2.000000	70.000000	0.000000
3013.809900	-0.093327	0.541882	0.011856	83.270752	74.803009	109.057526	-0.353439	0.000000	-0.621497	0.000000	0.000000	0.000000	-0.118669	0.095570	-0.172188	0.000000	0.000000	2.000000	70.000000	0.000000
3013.813233	-0.093327	0.541882	0.011856	83.270752	74.803009	109.057526	-0.353439	0.000000	-0.621497	0.000000	0.000000	0.000000	-0.118669	0.095570	-0.172188	0.000000	0.000000	2.000000	70.000000	0.000000
3013.816566	-0.093685	0.542207	0.011331	83.325439	74.644348	108.890282	-0.353439	0.000000	-0.621497	0.000000	0.000000	0.000000	-0.107425	0.097535	-0.157452	0.000000	0.000000	2.000000	70.000000	0.000000
3013.819900	-0.093685	0.542207	0.011331	83.325439	74.644348	108.890282	-0.353439	0.000000	-0.621497	0.000000	0.000000	0.000000	-0.107425	0.097535	-0.157452	0.000000	0.000000	2.000000	70.000000	0.000000
3013.823233	-0.093685	0.542207	0.011331	83.325439	74.644348	108.890282	-0.353439	0.000000	-0.621497	0.000000	0.000000	0.000000	-0.107425	0.097535	-0.157452	0.000000	0.000000	2.000000	70.000000	0.000000
3013.826566	-0.093685	0.542207	0.011331	83.389214	74.469154	108.687836	-0.315757	0.000000	-0.566557	0.000000	0.000000	0.000000	-0.107425	0.097535	-0.157452	0.000000	0.000000	2.000000	70.000000	0.000000
3013.829900	-0.093984	0.542513	0.010865	83.389214	74.469154	108.687836	-0.315757	0.000000	-0.566557	0.000000	0.000000	0.000000	-0.089878	0.091746	-0.139975	0.000000	0.000000	2.000000	70.000000	0.000000
3013.833233	-0.093984	0.542513	0.010865	83.389214	74.469154	108.687836	-0.315757	0.000000	-0.566557	0.000000	0.000000	0.000000	-0.089878	0.091746	-0.139975	0.000000	0.000000	2.000000	70.000000	0.000000
3013.836566	-0.094267	0.542783	0.010429	83.487083	74.308685	108.459511	-0.315757	0.000000	-0.566557	0.000000	0.000000	0.000000	-0.084644	0.080966	-0.130575	0.000000	0.000000	2.000000	70.000000	0.000000
3013.839900	-0.094267	0.542783	0.010429	83.487083	74.308685	108.459511	-0.315757	0.000000	-0.566557	0.000000	0.000000	0.000000	-0.084644	0.080966	-0.130575	0.000000	0.000000	2.000000	70.000000	0.000000
3013.843233	-0.094267	0.542783	0.010429	83.487083	74.308685	108.459511	-0.315757	0.000000	-0.566557	0.000000	0.000000	0.000000	-0.084644	0.080966	-0.130575	0.000000	0.000000	2.000000	70.000000	0.000000
3013.846566	-0.094267	0.542783	0.010429	83.623940	74.192505	108.227196	-0.286670	0.000000	-0.521465	0.000000	0.000000	0.000000	-0.084644	0.080966	-0.130575	0.000000	0.000000	2.000000	70.000000	0.000000
3013.849900	-0.094490	0.543060	0.010048	83.623940	74.192505	108.227196	-0.286670	0.000000	-0.521465	0.000000	0.000000	0.000000	-0.066971	0.083074	-0.114389	0.000000	0.000000	2.000000	70.000000	0.000000
3013.853233	-0.094490	0.543060	0.010048	83.623940	74.192505	108.227196	-0.286670	0.000000	-0.521465	0.000000	0.000000	0.000000	-0.066971	0.083074	-0.114389	0.000000	0.000000	2.000000	70.000000	0.000000
3013.856566	-0.094691	0.543310	0.009676	83.771660	74.079048	107.980171	-0.286670	0.000000	-0.521465	0.000000	0.000000	0.000000	-0.060458	0.075143	-0.111749	0.000000	0.000000	2.000000	70.000000	0.000000
3013.859900	-0.094691	0.543310	0.009676	83.771660	74.079048	107.980171	-0.286670	0.000000	-0.521465	0.000000	0.000000	0.000000	-0.060458	0.075143	-0.111749	0.000000	0.000000	2.000000	70.000000	0.000000
3013.863233	-0.094691	0.543310	0.009676	83.771660	74.079048	107.980171	-0.286670	0.000000	-0.521465	0.000000	0.000000	0.000000	-0.060458	0.075143	-0.111749	0.000000	0.000000	2.000000	70.000000	0.000000
3013.866566	-0.094834	0.543568	0.009357	83.906677	73.932106	107.705154	-0.265432	0.000000	-0.483776	0.000000	0.000000	0.000000	-0.042893	0.077294	-0.095513	0.000000	0.000000	2.000000	70.000000	0.000000
3013.869900	-0.094834	0.543568	0.009357	83.906677	73.932106	107.705154	-0.265432	0.000000	-0.483776	0.000000	0.000000	0.000000	-0.042893	0.077294	-0.095513	0.000000	0.000000	2.000000	70.000000	0.000000
3013.873233	-0.094834	0.543568	0.009357	83.906677	73.932106	107.705154	-0.265432	0.000000	-0.483776	0.000000	0.000000	0.000000	-0.042893	0.077294	-0.095513	0.000000	0.000000	2.000000	70.000000	0.000000
3013.876566	-0.094834	0.543568	0.009357	84.006065	73.772873	107.449348	-0.258283	0.000000	-0.467857	0.000000	0.000000	0.000000	-0.042893	0.077294	-0.095513	0.000000	0.000000	2.000000	70.000000	0.000000
3013.879900	-0.094902	0.543798	0.009125	84.006065	73.772873	107.449348	-0.258283	0.000000	-0.467857	0.000000	0.000000	0.000000	-0.020412	0.068914	-0.069690	0.000000	0.000000	2.000000	70.000000	0.000000
3013.883233	-0.094902	0.543798	0.009125	84.006065	73.772873	107.449348	-0.258283	0.000000	-0.467857	0.000000	0.000000	0.000000	-0.020412	0.068914	-0.069690	0.000000	0.000000	2.000000	70.000000	0.000000
3013.886566	-0.094931	0.544018	0.008924	84.077454	73.609962	107.210014	-0.258283	0.000000	-0.467857	0.000000	0.000000	0.000000	-0.008487	0.066100	-0.060198	0.000000	0.000000	2.000000	70.000000	0.000000
3013.889900	-0.094931	0.544018	0.008924	84.077454	73.609962	107.210014	-0.258283	0.000000	-0.467857	0.000000	0.000000	0.000000	-0.008487	0.066100	-0.060198	0.000000	0.000000	2.000000	70.000000	0.000000
3013.893233	-0.094931	0.544018	0.008924	84.077454	73.609962	107.210014	-0.258283	0.000000	-0.467857	0.000000	0.000000	0.000000	-0.008487	0.066100	-0.060198	0.000000	0.000000	2.000000	70.000000	0.000000
3013.896566	-0.094931	0.544018	0.008924	84.145393	73.413750	106.937965	-0.253466	0.000000	-0.446209	0.000000	0.000000	0.000000	-0.008487	0.066100	-0.060198	0.000000	0.000000	2.000000	70.000000	0.000000
3013.899900	-0.094915	0.544218	0.008846	84.145393	73.413750	106.937965	-0.253466	0.000000	-0.446209	0.000000	0.000000	0.000000	0.004770	0.060069	-0.023428	0.000000	0.000000	2.000000	70.000000	0.000000
3013.903233	-0.094915	0.544218	0.008846	84.145393	73.413750	106.937965	-0.253466	0.000000	-0.446209	0.000000	0.000000	0.000000	0.004770	0.060069	-0.023428	0.000000	0.000000	2.000000	70.000000	0.000000
3013.906566	-0.094915	0.544218	0.008846	84.221077	73.216248	106.653328	-0.253466	0.000000	-0.446209	0.000000	0.000000	0.000000	0.004770	0.060069	-0.023428	0.000000	0.000000	2.000000	70.000000	0.000000
3013.909900	-0.094915	0.544218	0.008846	84.221077	73.216248	106.653328	-0.253466	0.000000	-0.446209	0.000000	0.000000	0.000000	0.004770	0.060069	-0.023428	0.000000	0.000000	2.000000	70.000000	0.000000
3013.913233	-0.094908	0.544400	0.008813	84.221077	73.216248	106.653328	-0.253466	0.000000	-0.446209	0.000000	0.000000	0.000000	0.001996	0.054571	-0.009793	0.000000	0.000000	2.000000	70.000000	0.000000
3013.916566	-0.094908	0.544400	0.008813	84.295044	73.014748	106.363747	-0.254261	0.000000	-0.442304	0.000000	0.000000	0.000000	0.001996	0.054571	-0.009793	0.000000	0.000000	2.000000	70.000000	0.000000
3013.919900	-0.094908	0.544400	0.008813	84.295044	73.014748	106.363747	-0.254261	0.000000	-0.442304	0.000000	0.000000	0.000000	0.001996	0.054571	-0.009793	0.000000	0.000000	2.000000	70.000000	0.000000
3013.923233	-0.094908	0.544400	0.008813	84.295044	73.014748	106.363747	-0.254261	0.000000	-0.442304	0.000000	0.000000	0.000000	0.001996	0.054571	-0.009793	0.000000	0.000000	2.000000	70.000000	0.000000
3013.926566	-0.094857	0.544663	0.009016	84.362785	72.835106	106.097366	-0.254594	0.000000	-0.440672	0.000000	0.000000	0.000000	0.015252	0.078897	0.060904	0.000000	0.000000	2.000000	70.000000	0.000000
3013.929900	-0.094857	0.544663	0.009016	84.362785	72.835106	106.097366	-0.254594	0.000000	-0.440672	0.000000	0.000000	0.000000	0.015252	0.078897	0.060904	0.000000	0.000000	2.000000	70.000000	0.000000
3013.933233	-0.094857	0.544663	0.009016	84.362785	72.835106	106.097366	-0.254594	0.000000	-0.440672	0.000000	0.000000	0.000000	0.015252	0.078897	0.060904	0.000000	0.000000	2.000000	70.000000	0.000000
3013.936566	-0.094857	0.544663	0.009016	84.424232	72.697350	105.879562	-0.257136	0.000000	-0.450823	0.000000	0.000000	0.000000	0.015252	0.078897	0.060904	0.000000	0.000000	2.000000	70.000000	0.000000
3013.939900	-0.094826	0.544763	0.009202	84.424232	72.697350	105.879562	-0.257136	0.000000	-0.450823	0.000000	0.000000	0.000000	0.009418	0.029851	0.055690	0.000000	0.000000	2.000000	70.000000	0.000000
3013.943233	-0.094826	0.544763	0.009202	84.424232	72.697350	105.879562	-0.257136	0.000000	-0.450823	0.000000	0.000000	0.000000	0.009418	0.029851	0.055690	0.000000	0.000000	2.000000	70.000000	0.000000
3013.946566	-0.094826	0.544763	0.009202	84.476173	72.747665	105.859276	-0.257136	0.000000	-0.450823	0.000000	0.000000	0.000000	0.009418	0.029851	0.055690	0.000000	0.000000	2.000000	70.000000	0.000000
3013.949900	-0.094826	0.544763	0.009202	84.476173	72.747665	105.859276	-0.257136	0.000000	-0.450823	0.000000	0.000000	0.000000	0.009418	0.029851	0.055690	0.000000	0.000000	2.000000	70.000000	0.000000
3013.953233	-0.094782	0.544818	0.009442	84.476173	72.747665	105.859276	-0.257136	0.000000	-0.450823	0.000000	0.000000	0.000000	0.013022	0.016560	0.072095	0.000000	0.000000	2.000000	70.000000	0.000000
3013.956566	-0.094765	0.544890	0.009696	84.489105	73.434105	106.512741	-0.258706	0.000000	-0.460104	0.000000	0.000000	0.000000	0.005301	0.021626	0.076154	0.000000	0.000000	2.000000	70.000000	0.000000
3013.959900	-0.094765	0.544890	0.009696	84.489105	73.434105	106.512741	-0.258706	0.000000	-0.460104	0.000000	0.000000	0.000000	0.005301	0.021626	0.076154	0.000000	0.000000	2.000000	70.000000	0.000000
3013.963233	-0.094765	0.544890	0.009696	84.489105	73.434105	106.512741	-0.258706	0.000000	-0.460104	0.000000	0.000000	0.000000	0.005301	0.021626	0.076154	0.000000	0.000000	2.000000	70.000000	0.000000
3013.966566	-0.094765	0.544890	0.009696	84.483025	74.886826	107.948822	-0.261760	0.000000	-0.484813	0.000000	0.000000	0.000000	0.005301	0.021626	0.076154	0.000000	0.000000	2.000000	70.000000	0.000000
3013.969900	-0.094753	0.544927	0.009978	84.483025	74.886826	107.948822	-0.261760	0.000000	-0.484813	0.000000	0.000000	0.000000	0.003655	0.011049	0.084377	0.000000	0.000000	2.000000	70.000000	0.000000
3013.973233	-0.094753	0.544927	0.009978	84.483025	74.886826	107.948822	-0.261760	0.000000	-0.484813	0.000000	0.000000	0.000000	0.003655	0.011049	0.084377	0.000000	0.000000	2.000000	70.000000	0.000000
3013.976566	-0.094753	0.544927	0.009978	84.468735	76.974480	110.016548	-0.261760	0.000000	-0.484813	0.000000	0.000000	0.000000	0.003655	0.011049	0.084377	0.000000	0.000000	2.000000	70.000000	0.000000
3013.979900	-0.094753	0.544927	0.009978	84.468735	76.974480	110.016548	-0.261760	0.000000	-0.484813	0.000000	0.000000	0.000000	0.003655	0.011049	0.084377	0.000000	0.000000	2.000000	70.000000	0.000000
3013.983233	-0.094740	0.544963	0.010259	84.468735	76.974480	110.016548	-0.261760	0.000000	-0.484813	0.000000	0.000000	0.000000	0.003681	0.011039	0.084361	0.000000	0.000000	2.000000	70.000000	0.000000
3013.986566	-0.094740	0.544963	0.010259	84.441978	79.532433	112.552597	-0.262369	0.000000	-0.498875	0.000000	0.000000	0.000000	0.003681	0.011039	0.084361	0.000000	0.000000	2.000000	70.000000	0.000000
3013.989900	-0.094740	0.544963	0.010259	84.441978	79.532433	112.552597	-0.262369	0.000000	-0.498875	0.000000	0.000000	0.000000	0.003681	0.011039	0.084361	0.000000	0.000000	2.000000	70.000000	0.000000
3013.993233	-0.094740	0.544963	0.010259	84.441978	79.532433	112.552597	-0.262369	0.000000	-0.498875	0.000000	0.000000	0.000000	0.003681	0.011039	0.084361	0.000000	0.000000	2.000000	70.000000	0.000000
3013.996566	-0.094698	0.545008	0.010962	84.399651	82.242775	115.236137	-0.262983	0.000000	-0.512936	0.000000	0.000000	0.000000	0.012775	0.013300	0.210920	0.000000	0.000000	2.000000	70.000000	0.000000
3013.999900	-0.094698	0.545008	0.010962	84.399651	82.242775	115.236137	-0.262983	0.000000	-0.512936	0.000000	0.000000	0.000000	0.012775	0.013300	0.210920	0.000000	0.000000	2.000000	70.000000	0.000000
3014.003233	-0.094698	0.545008	0.010962	84.399651	82.242775	115.236137	-0.262983	0.000000	-0.512936	0.000000	0.000000	0.000000	0.012775	0.013300	0.210920	0.000000	0.000000	2.000000	70.000000	0.000000
3014.006566	-0.094698	0.545008	0.010962	84.342621	85.021790	117.987762	-0.265112	0.000000	-0.548089	0.000000	0.000000	0.000000	0.012775	0.013300	0.210920	0.000000	0.000000	2.000000	70.000000	0.000000
3014.009900	-0.094644	0.545041	0.011383	84.342621	85.021790	117.987762	-0.265112	0.000000	-0.548089	0.000000	0.000000	0.000000	0.016089	0.010049	0.126480	0.000000	0.000000	2.000000	70.000000	0.000000
3014.013233	-0.094644	0.545041	0.011383	84.342621	85.021790	117.987762	-0.265112	0.000000	-0.548089	0.000000	0.000000	0.000000	0.016089	0.010049	0.126480	0.000000	0.000000	2.000000	70.000000	0.000000
3014.016566	-0.094644	0.545041	0.011383	84.268997	87.862762	120.794708	-0.265112	0.000000	-0.548089	0.000000	0.000000	0.000000	0.016089	0.010049	0.126480	0.000000	0.000000	2.000000	70.000000	0.000000
3014.019900	-0.094644	0.545041	0.011383	84.268997	87.862762	120.794708	-0.265112	0.000000	-0.548089	0.000000	0.000000	0.000000	0.016089	0.010049	0.126480	0.000000	0.000000	2.000000	70.000000	0.000000
3014.023233	-0.094581	0.545073	0.011873	84.268997	87.862762	120.794708	-0.265112	0.000000	-0.548089	0.000000	0.000000	0.000000	0.019002	0.009539	0.146851	0.000000	0.000000	2.000000	70.000000	0.000000
3014.026566	-0.094483	0.545156	0.012425	84.171898	90.647118	123.546852	-0.267794	0.000000	-0.569169	0.000000	0.000000	0.000000	0.029216	0.024728	0.165725	0.000000	0.000000	2.000000	70.000000	0.000000
3014.029900	-0.094483	0.545156	0.012425	84.171898	90.647118	123.546852	-0.267794	0.000000	-0.569169	0.000000	0.000000	0.000000	0.029216	0.024728	0.165725	0.000000	0.000000	2.000000	70.000000	0.000000
3014.033233	-0.094483	0.545156	0.012425	84.171898	90.647118	123.546852	-0.267794	0.000000	-0.569169	0.000000	0.000000	0.000000	0.029216	0.024728	0.165725	0.000000	0.000000	2.000000	70.000000	0.000000
3014.036566	-0.094359	0.545322	0.013077	84.038925	93.222786	126.111671	-0.275830	0.000000	-0.621265	0.000000	0.000000	0.000000	0.037335	0.050077	0.195375	0.000000	0.000000	2.000000	70.000000	0.000000
3014.039900	-0.094359	0.545322	0.013077	84.038925	93.222786	126.111671	-0.275830	0.000000	-0.621265	0.000000	0.000000	0.000000	0.037335	0.050077	0.195375	0.000000	0.000000	2.000000	70.000000	0.000000
3014.043233	-0.094359	0.545322	0.013077	84.038925	93.222786	126.111671	-0.275830	0.000000	-0.621265	0.000000	0.000000	0.000000	0.037335	0.050077	0.195375	0.000000	0.000000	2.000000	70.000000	0.000000
3014.046566	-0.094205	0.545627	0.013817	83.881248	95.416519	128.306854	-0.282052	0.000000	-0.653827	0.000000	0.000000	0.000000	0.046134	0.091233	0.222111	0.000000	0.000000	2.000000	70.000000	0.000000
3014.049900	-0.094205	0.545627	0.013817	83.881248	95.416519	128.306854	-0.282052	0.000000	-0.653827	0.000000	0.000000	0.000000	0.046134	0.091233	0.222111	0.000000	0.000000	2.000000	70.000000	0.000000
3014.053233	-0.094205	0.545627	0.013817	83.881248	95.416519	128.306854	-0.282052	0.000000	-0.653827	0.000000	0.000000	0.000000	0.046134	0.091233	0.222111	0.000000	0.000000	2.000000	70.000000	0.000000
3014.056566	-0.094205	0.545627	0.013817	83.729424	97.407806	130.280258	-0.289741	0.000000	-0.690846	0.000000	0.000000	0.000000	0.046134	0.091233	0.222111	0.000000	0.000000	2.000000	70.000000	0.000000
3014.059900	-0.094030	0.546076	0.014687	83.729424	97.407806	130.280258	-0.289741	0.000000	-0.690846	0.000000	0.000000	0.000000	0.052634	0.134914	0.260925	0.000000	0.000000	2.000000	70.000000	0.000000
3014.063233	-0.094030	0.546076	0.014687	83.729424	97.407806	130.280258	-0.289741	0.000000	-0.690846	0.000000	0.000000	0.000000	0.052634	0.134914	0.260925	0.000000	0.000000	2.000000	70.000000	0.000000
3014.066566	-0.093854	0.546672	0.015681	83.589096	99.353210	132.177902	-0.289741	0.000000	-0.690846	0.000000	0.000000	0.000000	0.052588	0.178801	0.298198	0.000000	0.000000	2.000000	70.000000	0.000000
3014.069900	-0.093854	0.546672	0.015681	83.589096	99.353210	132.177902	-0.289741	0.000000	-0.690846	0.000000	0.000000	0.000000	0.052588	0.178801	0.298198	0.000000	0.000000	2.000000	70.000000	0.000000
3014.073233	-0.093854	0.546672	0.015681	83.589096	99.353210	132.177902	-0.289741	0.000000	-0.690846	0.000000	0.000000	0.000000	0.052588	0.178801	0.298198	0.000000	0.000000	2.000000	70.000000	0.000000
3014.076566	-0.093632	0.547346	0.016799	83.450691	101.467201	134.214966	-0.307278	0.000000	-0.784033	0.000000	0.000000	0.000000	0.066711	0.202044	0.335418	0.000000	0.000000	2.000000	70.000000	0.000000
3014.079900	-0.093632	0.547346	0.016799	83.450691	101.467201	134.214966	-0.307278	0.000000	-0.784033	0.000000	0.000000	0.000000	0.066711	0.202044	0.335418	0.000000	0.000000	2.000000	70.000000	0.000000
3014.083233	-0.093632	0.547346	0.016799	83.450691	101.467201	134.214966	-0.307278	0.000000	-0.784033	0.000000	0.000000	0.000000	0.066711	0.202044	0.335418	0.000000	0.000000	2.000000	70.000000	0.000000
3014.086566	-0.093383	0.548124	0.018031	83.274544	103.926888	136.582962	-0.318397	0.000000	-0.839936	0.000000	0.000000	0.000000	0.074620	0.233388	0.369644	0.000000	0.000000	2.000000	70.000000	0.000000
3014.089900	-0.093383	0.548124	0.018031	83.274544	103.926888	136.582962	-0.318397	0.000000	-0.839936	0.000000	0.000000	0.000000	0.074620	0.233388	0.369644	0.000000	0.000000	2.000000	70.000000	0.000000
3014.093233	-0.093383	0.548124	0.018031	83.274544	103.926888	136.582962	-0.318397	0.000000	-0.839936	0.000000	0.000000	0.000000	0.074620	0.233388	0.369644	0.000000	0.000000	2.000000	70.000000	0.000000
3014.096566	-0.093112	0.548948	0.019278	83.032722	106.934921	139.493576	-0.330833	0.000000	-0.901543	0.000000	0.000000	0.000000	0.081501	0.247248	0.374099	0.000000	0.000000	2.000000	70.000000	0.000000
3014.099900	-0.093112	0.548948	0.019278	83.032722	106.934921	139.493576	-0.330833	0.000000	-0.901543	0.000000	0.000000	0.000000	0.081501	0.247248	0.374099	0.000000	0.000000	2.000000	70.000000	0.000000
3014.103233	-0.093112	0.548948	0.019278	83.032722	106.934921	139.493576	-0.330833	0.000000	-0.901543	0.000000	0.000000	0.000000	0.081501	0.247248	0.374099	0.000000	0.000000	2.000000	70.000000	0.000000
3014.106566	-0.092920	0.549817	0.020585	82.718910	110.291977	142.749542	-0.344417	0.000000	-0.963893	0.000000	0.000000	0.000000	0.057562	0.260725	0.392132	0.000000	0.000000	2.000000	70.000000	0.000000
3014.109900	-0.092920	0.549817	0.020585	82.718910	110.291977	142.749542	-0.344417	0.000000	-0.963893	0.000000	0.000000	0.000000	0.057562	0.260725	0.392132	0.000000	0.000000	2.000000	70.000000	0.000000
3014.113233	-0.092920	0.549817	0.020585	82.718910	110.291977	142.749542	-0.344417	0.000000	-0.963893	0.000000	0.000000	0.000000	0.057562	0.260725	0.392132	0.000000	0.000000	2.000000	70.000000	0.000000
3014.116566	-0.092748	0.550689	0.021885	82.356636	113.615059	145.978027	-0.354011	0.000000	-1.029248	0.000000	0.000000	0.000000	0.051594	0.261618	0.389939	0.000000	0.000000	2.000000	70.000000	0.000000
3014.119900	-0.092748	0.550689	0.021885	82.356636	113.615059	145.978027	-0.354011	0.000000	-1.029248	0.000000	0.000000	0.000000	0.051594	0.261618	0.389939	0.000000	0.000000	2.000000	70.000000	0.000000
3014.123233	-0.092748	0.550689	0.021885	82.356636	113.615059	145.978027	-0.354011	0.000000	-1.029248	0.000000	0.000000	0.000000	0.051594	0.261618	0.389939	0.000000	0.000000	2.000000	70.000000	0.000000
3014.126566	-0.092629	0.551566	0.023105	81.967789	116.649864	148.922104	-0.362610	0.000000	-1.094238	0.000000	0.000000	0.000000	0.035540	0.262953	0.366179	0.000000	0.000000	2.000000	70.000000	0.000000
3014.129900	-0.092629	0.551566	0.023105	81.967789	116.649864	148.922104	-0.362610	0.000000	-1.094238	0.000000	0.000000	0.000000	0.035540	0.262953	0.366179	0.000000	0.000000	2.000000	70.000000	0.000000
3014.133233	-0.092629	0.551566	0.023105	81.967789	116.649864	148.922104	-0.362610	0.000000	-1.094238	0.000000	0.000000	0.000000	0.035540	0.262953	0.366179	0.000000	0.000000	2.000000	70.000000	0.000000
3014.136566	-0.092554	0.552445	0.024314	81.570953	119.326042	151.516556	-0.368533	0.000000	-1.155268	0.000000	0.000000	0.000000	0.022497	0.263826	0.362712	0.000000	0.000000	2.000000	70.000000	0.000000
3014.139900	-0.092554	0.552445	0.024314	81.570953	119.326042	151.516556	-0.368533	0.000000	-1.155268	0.000000	0.000000	0.000000	0.022497	0.263826	0.362712	0.000000	0.000000	2.000000	70.000000	0.000000
3014.143233	-0.092554	0.552445	0.024314	81.570953	119.326042	151.516556	-0.368533	0.000000	-1.155268	0.000000	0.000000	0.000000	0.022497	0.263826	0.362712	0.000000	0.000000	2.000000	70.000000	0.000000
3014.146566	-0.092510	0.553355	0.025444	81.182533	121.617828	153.733521	-0.372282	0.000000	-1.215720	0.000000	0.000000	0.000000	0.013269	0.273160	0.338798	0.000000	0.000000	2.000000	70.000000	0.000000
3014.149900	-0.092510	0.553355	0.025444	81.182533	121.617828	153.733521	-0.372282	0.000000	-1.215720	0.000000	0.000000	0.000000	0.013269	0.273160	0.338798	0.000000	0.000000	2.000000	70.000000	0.000000
3014.153233	-0.092510	0.553355	0.025444	81.182533	121.617828	153.733521	-0.372282	0.000000	-1.215720	0.000000	0.000000	0.000000	0.013269	0.273160	0.338798	0.000000	0.000000	2.000000	70.000000	0.000000
3014.156566	-0.092460	0.554278	0.026548	80.816391	123.524956	155.569519	-0.374494	0.000000	-1.272186	0.000000	0.000000	0.000000	0.015082	0.276859	0.331153	0.000000	0.000000	2.000000	70.000000	0.000000
3014.159900	-0.092460	0.554278	0.026548	80.816391	123.524956	155.569519	-0.374494	0.000000	-1.272186	0.000000	0.000000	0.000000	0.015082	0.276859	0.331153	0.000000	0.000000	2.000000	70.000000	0.000000
3014.163233	-0.092460	0.554278	0.026548	80.816391	123.524956	155.569519	-0.374494	0.000000	-1.272186	0.000000	0.000000	0.000000	0.015082	0.276859	0.331153	0.000000	0.000000	2.000000	70.000000	0.000000
3014.166566	-0.092404	0.555214	0.027626	80.480331	125.117241	157.094452	-0.377007	0.000000	-1.327379	0.000000	0.000000	0.000000	0.016883	0.280556	0.323505	0.000000	0.000000	2.000000	70.000000	0.000000
3014.169900	-0.092404	0.555214	0.027626	80.480331	125.117241	157.094452	-0.377007	0.000000	-1.327379	0.000000	0.000000	0.000000	0.016883	0.280556	0.323505	0.000000	0.000000	2.000000	70.000000	0.000000
3014.173233	-0.092404	0.555214	0.027626	80.480331	125.117241	157.094452	-0.377007	0.000000	-1.327379	0.000000	0.000000	0.000000	0.016883	0.280556	0.323505	0.000000	0.000000	2.000000	70.000000	0.000000
3014.176566	-0.092329	0.556162	0.028616	80.180939	126.417625	158.324310	-0.379821	0.000000	-1.381296	0.000000	0.000000	0.000000	0.022255	0.284653	0.296994	0.000000	0.000000	2.000000	70.000000	0.000000
3014.179900	-0.092329	0.556162	0.028616	80.180939	126.417625	158.324310	-0.379821	0.000000	-1.381296	0.000000	0.000000	0.000000	0.022255	0.284653	0.296994	0.000000	0.000000	2.000000	70.000000	0.000000
3014.183233	-0.092329	0.556162	0.028616	80.180939	126.417625	158.324310	-0.379821	0.000000	-1.381296	0.000000	0.000000	0.000000	0.022255	0.284653	0.296994	0.000000	0.000000	2.000000	70.000000	0.000000
3014.186566	-0.092254	0.557114	0.029603	79.919014	127.482971	159.323105	-0.383530	0.000000	-1.430795	0.000000	0.000000	0.000000	0.022714	0.285479	0.296184	0.000000	0.000000	2.000000	70.000000	0.000000
3014.189900	-0.092254	0.557114	0.029603	79.919014	127.482971	159.323105	-0.383530	0.000000	-1.430795	0.000000	0.000000	0.000000	0.022714	0.285479	0.296184	0.000000	0.000000	2.000000	70.000000	0.000000
3014.193233	-0.092254	0.557114	0.029603	79.919014	127.482971	159.323105	-0.383530	0.000000	-1.430795	0.000000	0.000000	0.000000	0.022714	0.285479	0.296184	0.000000	0.000000	2.000000	70.000000	0.000000
3014.196566	-0.092174	0.558123	0.030577	79.700005	128.314102	160.090164	-0.387316	0.000000	-1.480159	0.000000	0.000000	0.000000	0.023788	0.302602	0.292121	0.000000	0.000000	2.000000	70.000000	0.000000
3014.199900	-0.092174	0.558123	0.030577	79.700005	128.314102	160.090164	-0.387316	0.000000	-1.480159	0.000000	0.000000	0.000000	0.023788	0.302602	0.292121	0.000000	0.000000	2.000000	70.000000	0.000000
3014.203233	-0.092174	0.558123	0.030577	79.700005	128.314102	160.090164	-0.387316	0.000000	-1.480159	0.000000	0.000000	0.000000	0.023788	0.302602	0.292121	0.000000	0.000000	2.000000	70.000000	0.000000
3014.206566	-0.092131	0.559153	0.031494	79.529480	128.939575	160.656570	-0.391280	0.000000	-1.528846	0.000000	0.000000	0.000000	0.012905	0.309151	0.274976	0.000000	0.000000	2.000000	70.000000	0.000000
3014.209900	-0.092131	0.559153	0.031494	79.529480	128.939575	160.656570	-0.391280	0.000000	-1.528846	0.000000	0.000000	0.000000	0.012905	0.309151	0.274976	0.000000	0.000000	2.000000	70.000000	0.000000
3014.213233	-0.092131	0.559153	0.031494	79.529480	128.939575	160.656570	-0.391280	0.000000	-1.528846	0.000000	0.000000	0.000000	0.012905	0.309151	0.274976	0.000000	0.000000	2.000000	70.000000	0.000000
3014.216566	-0.092161	0.560177	0.032417	79.402328	129.485779	161.137421	-0.393431	0.000000	-1.574676	0.000000	0.000000	0.000000	-0.008899	0.307232	0.276979	0.000000	0.000000	2.000000	70.000000	0.000000
3014.219900	-0.092161	0.560177	0.032417	79.402328	129.485779	161.137421	-0.393431	0.000000	-1.574676	0.000000	0.000000	0.000000	-0.008899	0.307232	0.276979	0.000000	0.000000	2.000000	70.000000	0.000000
3014.223233	-0.092161	0.560177	0.032417	79.402328	129.485779	161.137421	-0.393431	0.000000	-1.574676	0.000000	0.000000	0.000000	-0.008899	0.307232	0.276979	0.000000	0.000000	2.000000	70.000000	0.000000
3014.226566	-0.092234	0.561259	0.033317	79.331070	130.037613	161.608643	-0.391948	0.000000	-1.620839	0.000000	0.000000	0.000000	-0.021912	0.324475	0.270117	0.000000	0.000000	2.000000	70.000000	0.000000
3014.229900	-0.092234	0.561259	0.033317	79.331070	130.037613	161.608643	-0.391948	0.000000	-1.620839	0.000000	0.000000	0.000000	-0.021912	0.324475	0.270117	0.000000	0.000000	2.000000	70.000000	0.000000
3014.233233	-0.092234	0.561259	0.033317	79.331070	130.037613	161.608643	-0.391948	0.000000	-1.620839	0.000000	0.000000	0.000000	-0.021912	0.324475	0.270117	0.000000	0.000000	2.000000	70.000000	0.000000
3014.236566	-0.092401	0.562316	0.034202	79.318039	130.575119	162.048187	-0.388296	0.000000	-1.665858	0.000000	0.000000	0.000000	-0.049940	0.317248	0.265592	0.000000	0.000000	2.000000	70.000000	0.000000
3014.239900	-0.092401	0.562316	0.034202	79.318039	130.575119	162.048187	-0.388296	0.000000	-1.665858	0.000000	0.000000	0.000000	-0.049940	0.317248	0.265592	0.000000	0.000000	2.000000	70.000000	0.000000
3014.243233	-0.092401	0.562316	0.034202	79.318039	130.575119	162.048187	-0.388296	0.000000	-1.665858	0.000000	0.000000	0.000000	-0.049940	0.317248	0.265592	0.000000	0.000000	2.000000	70.000000	0.000000
3014.246566	-0.092586	0.563386	0.035058	79.327057	130.982071	162.371094	-0.379972	0.000000	-1.710123	0.000000	0.000000	0.000000	-0.055492	0.320980	0.256509	0.000000	0.000000	2.000000	70.000000	0.000000
3014.249900	-0.092586	0.563386	0.035058	79.327057	130.982071	162.371094	-0.379972	0.000000	-1.710123	0.000000	0.000000	0.000000	-0.055492	0.320980	0.256509	0.000000	0.000000	2.000000	70.000000	0.000000
3014.253233	-0.092586	0.563386	0.035058	79.327057	130.982071	162.371094	-0.379972	0.000000	-1.710123	0.000000	0.000000	0.000000	-0.055492	0.320980	0.256509	0.000000	0.000000	2.000000	70.000000	0.000000
3014.256566	-0.092793	0.564459	0.035905	79.365547	131.175217	162.499069	-0.370724	0.000000	-1.752875	0.000000	0.000000	0.000000	-0.062359	0.321891	0.254238	0.000000	0.000000	2.000000	70.000000	0.000000
3014.259900	-0.092793	0.564459	0.035905	79.365547	131.175217	162.499069	-0.370724	0.000000	-1.752875	0.000000	0.000000	0.000000	-0.062359	0.321891	0.254238	0.000000	0.000000	2.000000	70.000000	0.000000
3014.263233	-0.092793	0.564459	0.035905	79.365547	131.175217	162.499069	-0.370724	0.000000	-1.752875	0.000000	0.000000	0.000000	-0.062359	0.321891	0.254238	0.000000	0.000000	2.000000	70.000000	0.000000
3014.266566	-0.092997	0.565545	0.036726	79.423019	131.181366	162.456863	-0.360330	0.000000	-1.795248	0.000000	0.000000	0.000000	-0.060944	0.325624	0.246456	0.000000	0.000000	2.000000	70.000000	0.000000
3014.269900	-0.092997	0.565545	0.036726	79.423019	131.181366	162.456863	-0.360330	0.000000	-1.795248	0.000000	0.000000	0.000000	-0.060944	0.325624	0.246456	0.000000	0.000000	2.000000	70.000000	0.000000
3014.273233	-0.092997	0.565545	0.036726	79.423019	131.181366	162.456863	-0.360330	0.000000	-1.795248	0.000000	0.000000	0.000000	-0.060944	0.325624	0.246456	0.000000	0.000000	2.000000	70.000000	0.000000
3014.276566	-0.093246	0.566633	0.037536	79.505157	131.074295	162.309250	-0.350173	0.000000	-1.836324	0.000000	0.000000	0.000000	-0.074903	0.326536	0.242839	0.000000	0.000000	2.000000	70.000000	0.000000
3014.279900	-0.093246	0.566633	0.037536	79.505157	131.074295	162.309250	-0.350173	0.000000	-1.836324	0.000000	0.000000	0.000000	-0.074903	0.326536	0.242839	0.000000	0.000000	2.000000	70.000000	0.000000
3014.283233	-0.093246	0.566633	0.037536	79.505157	131.074295	162.309250	-0.350173	0.000000	-1.836324	0.000000	0.000000	0.000000	-0.074903	0.326536	0.242839	0.000000	0.000000	2.000000	70.000000	0.000000
3014.286566	-0.093507	0.567725	0.038275	79.640488	130.917542	162.102417	-0.337689	0.000000	-1.876797	0.000000	0.000000	0.000000	-0.078344	0.327579	0.221829	0.000000	0.000000	2.000000	70.000000	0.000000
3014.289900	-0.093507	0.567725	0.038275	79.640488	130.917542	162.102417	-0.337689	0.000000	-1.876797	0.000000	0.000000	0.000000	-0.078344	0.327579	0.221829	0.000000	0.000000	2.000000	70.000000	0.000000
3014.293233	-0.093507	0.567725	0.038275	79.640488	130.917542	162.102417	-0.337689	0.000000	-1.876797	0.000000	0.000000	0.000000	-0.078344	0.327579	0.221829	0.000000	0.000000	2.000000	70.000000	0.000000
3014.296566	-0.093810	0.568857	0.038974	79.826736	130.868362	161.974854	-0.324632	0.000000	-1.913769	0.000000	0.000000	0.000000	-0.090779	0.339525	0.209575	0.000000	0.000000	2.000000	70.000000	0.000000
3014.299900	-0.093810	0.568857	0.038974	79.826736	130.868362	161.974854	-0.324632	0.000000	-1.913769	0.000000	0.000000	0.000000	-0.090779	0.339525	0.209575	0.000000	0.000000	2.000000	70.000000	0.000000
3014.303233	-0.093810	0.568857	0.038974	79.826736	130.868362	161.974854	-0.324632	0.000000	-1.913769	0.000000	0.000000	0.000000	-0.090779	0.339525	0.209575	0.000000	0.000000	2.000000	70.000000	0.000000
3014.306566	-0.094103	0.570038	0.039618	80.029854	131.002151	162.002396	-0.309502	0.000000	-1.948698	0.000000	0.000000	0.000000	-0.087803	0.354265	0.193086	0.000000	0.000000	2.000000	70.000000	0.000000
3014.309900	-0.094103	0.570038	0.039618	80.029854	131.002151	162.002396	-0.309502	0.000000	-1.948698	0.000000	0.000000	0.000000	-0.087803	0.354265	0.193086	0.000000	0.000000	2.000000	70.000000	0.000000
3014.313233	-0.094103	0.570038	0.039618	80.029854	131.002151	162.002396	-0.309502	0.000000	-1.948698	0.000000	0.000000	0.000000	-0.087803	0.354265	0.193086	0.000000	0.000000	2.000000	70.000000	0.000000
3014.316566	-0.094359	0.571249	0.040194	80.179832	131.484497	162.358124	-0.294868	0.000000	-1.980879	0.000000	0.000000	0.000000	-0.076775	0.363537	0.172879	0.000000	0.000000	2.000000	70.000000	0.000000
3014.319900	-0.094359	0.571249	0.040194	80.179832	131.484497	162.358124	-0.294868	0.000000	-1.980879	0.000000	0.000000	0.000000	-0.076775	0.363537	0.172879	0.000000	0.000000	2.000000	70.000000	0.000000
3014.323233	-0.094359	0.571249	0.040194	80.179832	131.484497	162.358124	-0.294868	0.000000	-1.980879	0.000000	0.000000	0.000000	-0.076775	0.363537	0.172879	0.000000	0.000000	2.000000	70.000000	0.000000
3014.326566	-0.094561	0.572501	0.040747	80.226723	132.347534	163.089722	-0.282073	0.000000	-2.009692	0.000000	0.000000	0.000000	-0.060842	0.375466	0.165818	0.000000	0.000000	2.000000	70.000000	0.000000
3014.329900	-0.094561	0.572501	0.040747	80.226723	132.347534	163.089722	-0.282073	0.000000	-2.009692	0.000000	0.000000	0.000000	-0.060842	0.375466	0.165818	0.000000	0.000000	2.000000	70.000000	0.000000
3014.333233	-0.094561	0.572501	0.040747	80.226723	132.347534	163.089722	-0.282073	0.000000	-2.009692	0.000000	0.000000	0.000000	-0.060842	0.375466	0.165818	0.000000	0.000000	2.000000	70.000000	0.000000
3014.336566	-0.094708	0.573774	0.041259	80.207085	133.440369	164.043640	-0.271932	0.000000	-2.037328	0.000000	0.000000	0.000000	-0.043907	0.381859	0.153747	0.000000	0.000000	2.000000	70.000000	0.000000
3014.339900	-0.094708	0.573774	0.041259	80.207085	133.440369	164.043640	-0.271932	0.000000	-2.037328	0.000000	0.000000	0.000000	-0.043907	0.381859	0.153747	0.000000	0.000000	2.000000	70.000000	0.000000
3014.343233	-0.094708	0.573774	0.041259	80.207085	133.440369	164.043640	-0.271932	0.000000	-2.037328	0.000000	0.000000	0.000000	-0.043907	0.381859	0.153747	0.000000	0.000000	2.000000	70.000000	0.000000
3014.346566	-0.094842	0.575049	0.041706	80.188866	134.572632	165.032410	-0.264614	0.000000	-2.062953	0.000000	0.000000	0.000000	-0.040186	0.382655	0.134022	0.000000	0.000000	2.000000	70.000000	0.000000
3014.349900	-0.094842	0.575049	0.041706	80.188866	134.572632	165.032410	-0.264614	0.000000	-2.062953	0.000000	0.000000	0.000000	-0.040186	0.382655	0.134022	0.000000	0.000000	2.000000	70.000000	0.000000
3014.353233	-0.094842	0.575049	0.041706	80.188866	134.572632	165.032410	-0.264614	0.000000	-2.062953	0.000000	0.000000	0.000000	-0.040186	0.382655	0.134022	0.000000	0.000000	2.000000	70.000000	0.000000
3014.356566	-0.094975	0.576327	0.042149	80.215515	135.795807	166.087997	-0.257917	0.000000	-2.085290	0.000000	0.000000	0.000000	-0.040009	0.383398	0.132942	0.000000	0.000000	2.000000	70.000000	0.000000
3014.359900	-0.094975	0.576327	0.042149	80.215515	135.795807	166.087997	-0.257917	0.000000	-2.085290	0.000000	0.000000	0.000000	-0.040009	0.383398	0.132942	0.000000	0.000000	2.000000	70.000000	0.000000
3014.363233	-0.094975	0.576327	0.042149	80.215515	135.795807	166.087997	-0.257917	0.000000	-2.085290	0.000000	0.000000	0.000000	-0.040009	0.383398	0.132942	0.000000	0.000000	2.000000	70.000000	0.000000
3014.366566	-0.095100	0.577598	0.042549	80.287888	137.240707	167.328629	-0.251248	0.000000	-2.107447	0.000000	0.000000	0.000000	-0.037593	0.381302	0.120105	0.000000	0.000000	2.000000	70.000000	0.000000
3014.369900	-0.095100	0.577598	0.042549	80.287888	137.240707	167.328629	-0.251248	0.000000	-2.107447	0.000000	0.000000	0.000000	-0.037593	0.381302	0.120105	0.000000	0.000000	2.000000	70.000000	0.000000
3014.373233	-0.095100	0.577598	0.042549	80.287888	137.240707	167.328629	-0.251248	0.000000	-2.107447	0.000000	0.000000	0.000000	-0.037593	0.381302	0.120105	0.000000	0.000000	2.000000	70.000000	0.000000
3014.376566	-0.095207	0.578834	0.042852	80.422501	138.899811	168.744690	-0.244983	0.000000	-2.127464	0.000000	0.000000	0.000000	-0.032013	0.370678	0.090673	0.000000	0.000000	2.000000	70.000000	0.000000
3014.379900	-0.095207	0.578834	0.042852	80.422501	138.899811	168.744690	-0.244983	0.000000	-2.127464	0.000000	0.000000	0.000000	-0.032013	0.370678	0.090673	0.000000	0.000000	2.000000	70.000000	0.000000
3014.383233	-0.095207	0.578834	0.042852	80.422501	138.899811	168.744690	-0.244983	0.000000	-2.127464	0.000000	0.000000	0.000000	-0.032013	0.370678	0.090673	0.000000	0.000000	2.000000	70.000000	0.000000
3014.386566	-0.095353	0.580062	0.043102	80.601967	140.827484	170.396057	-0.239647	0.000000	-2.142576	0.000000	0.000000	0.000000	-0.043862	0.368350	0.075256	0.000000	0.000000	2.000000	70.000000	0.000000
3014.389900	-0.095353	0.580062	0.043102	80.601967	140.827484	170.396057	-0.239647	0.000000	-2.142576	0.000000	0.000000	0.000000	-0.043862	0.368350	0.075256	0.000000	0.000000	2.000000	70.000000	0.000000
3014.393233	-0.095353	0.580062	0.043102	80.601967	140.827484	170.396057	-0.239647	0.000000	-2.142576	0.000000	0.000000	0.000000	-0.043862	0.368350	0.075256	0.000000	0.000000	2.000000	70.000000	0.000000
3014.396566	-0.095463	0.581291	0.043293	80.817467	142.762421	172.052734	-0.232337	0.000000	-2.155119	0.000000	0.000000	0.000000	-0.033040	0.368658	0.057085	0.000000	0.000000	2.000000	70.000000	0.000000
3014.399900	-0.095463	0.581291	0.043293	80.817467	142.762421	172.052734	-0.232337	0.000000	-2.155119	0.000000	0.000000	0.000000	-0.033040	0.368658	0.057085	0.000000	0.000000	2.000000	70.000000	0.000000
3014.403233	-0.095463	0.581291	0.043293	80.817467	142.762421	172.052734	-0.232337	0.000000	-2.155119	0.000000	0.000000	0.000000	-0.033040	0.368658	0.057085	0.000000	0.000000	2.000000	70.000000	0.000000
3014.406566	-0.095545	0.582530	0.043461	81.063278	144.380096	173.425095	-0.226831	0.000000	-2.164633	0.000000	0.000000	0.000000	-0.024440	0.371811	0.050647	0.000000	0.000000	2.000000	70.000000	0.000000
3014.409900	-0.095545	0.582530	0.043461	81.063278	144.380096	173.425095	-0.226831	0.000000	-2.164633	0.000000	0.000000	0.000000	-0.024440	0.371811	0.050647	0.000000	0.000000	2.000000	70.000000	0.000000
3014.413233	-0.095545	0.582530	0.043461	81.063278	144.380096	173.425095	-0.226831	0.000000	-2.164633	0.000000	0.000000	0.000000	-0.024440	0.371811	0.050647	0.000000	0.000000	2.000000	70.000000	0.000000
3014.416566	-0.095566	0.583770	0.043574	81.304871	145.534103	174.389191	-0.222757	0.000000	-2.173074	0.000000	0.000000	0.000000	-0.006462	0.371982	0.033865	0.000000	0.000000	2.000000	70.000000	0.000000
3014.419900	-0.095566	0.583770	0.043574	81.304871	145.534103	174.389191	-0.222757	0.000000	-2.173074	0.000000	0.000000	0.000000	-0.006462	0.371982	0.033865	0.000000	0.000000	2.000000	70.000000	0.000000
3014.423233	-0.095566	0.583770	0.043574	81.304871	145.534103	174.389191	-0.222757	0.000000	-2.173074	0.000000	0.000000	0.000000	-0.006462	0.371982	0.033865	0.000000	0.000000	2.000000	70.000000	0.000000
3014.426566	-0.095559	0.585020	0.043666	81.521332	146.348053	175.054611	-0.221680	0.000000	-2.178719	0.000000	0.000000	0.000000	0.002159	0.374977	0.027427	0.000000	0.000000	2.000000	70.000000	0.000000
3014.429900	-0.095559	0.585020	0.043666	81.521332	146.348053	175.054611	-0.221680	0.000000	-2.178719	0.000000	0.000000	0.000000	0.002159	0.374977	0.027427	0.000000	0.000000	2.000000	70.000000	0.000000
3014.433233	-0.095559	0.585020	0.043666	81.521332	146.348053	175.054611	-0.221680	0.000000	-2.178719	0.000000	0.000000	0.000000	0.002159	0.374977	0.027427	0.000000	0.000000	2.000000	70.000000	0.000000
3014.436566	-0.095566	0.586214	0.043702	81.714828	146.911469	175.506378	-0.222040	0.000000	-2.183290	0.000000	0.000000	0.000000	-0.002049	0.358250	0.010735	0.000000	0.000000	2.000000	70.000000	0.000000
3014.439900	-0.095566	0.586214	0.043702	81.714828	146.911469	175.506378	-0.222040	0.000000	-2.183290	0.000000	0.000000	0.000000	-0.002049	0.358250	0.010735	0.000000	0.000000	2.000000	70.000000	0.000000
3014.443233	-0.095566	0.586214	0.043702	81.714828	146.911469	175.506378	-0.222040	0.000000	-2.183290	0.000000	0.000000	0.000000	-0.002049	0.358250	0.010735	0.000000	0.000000	2.000000	70.000000	0.000000
3014.446566	-0.095547	0.587362	0.043730	81.893776	147.423950	175.916260	-0.221699	0.000000	-2.185079	0.000000	0.000000	0.000000	0.005762	0.344418	0.008556	0.000000	0.000000	2.000000	70.000000	0.000000
3014.449900	-0.095547	0.587362	0.043730	81.893776	147.423950	175.916260	-0.221699	0.000000	-2.185079	0.000000	0.000000	0.000000	0.005762	0.344418	0.008556	0.000000	0.000000	2.000000	70.000000	0.000000
3014.453233	-0.095547	0.587362	0.043730	81.893776	147.423950	175.916260	-0.221699	0.000000	-2.185079	0.000000	0.000000	0.000000	0.005762	0.344418	0.008556	0.000000	0.000000	2.000000	70.000000	0.000000
3014.456566	-0.095539	0.588435	0.043688	82.065117	148.081436	176.464828	-0.222659	0.000000	-2.186505	0.000000	0.000000	0.000000	0.002416	0.321794	-0.012672	0.000000	0.000000	2.000000	70.000000	0.000000
3014.459900	-0.095539	0.588435	0.043688	82.065117	148.081436	176.464828	-0.222659	0.000000	-2.186505	0.000000	0.000000	0.000000	0.002416	0.321794	-0.012672	0.000000	0.000000	2.000000	70.000000	0.000000
3014.463233	-0.095539	0.588435	0.043688	82.065117	148.081436	176.464828	-0.222659	0.000000	-2.186505	0.000000	0.000000	0.000000	0.002416	0.321794	-0.012672	0.000000	0.000000	2.000000	70.000000	0.000000
3014.466566	-0.095539	0.588435	0.043688	82.228020	148.818192	177.090424	-0.223062	0.000000	-2.184393	0.000000	0.000000	0.000000	0.002416	0.321794	-0.012672	0.000000	0.000000	2.000000	70.000000	0.000000
3014.469900	-0.095527	0.589414	0.043626	82.228020	148.818192	177.090424	-0.223062	0.000000	-2.184393	0.000000	0.000000	0.000000	0.003548	0.293738	-0.018608	0.000000	0.000000	2.000000	70.000000	0.000000
3014.473233	-0.095527	0.589414	0.043626	82.228020	148.818192	177.090424	-0.223062	0.000000	-2.184393	0.000000	0.000000	0.000000	0.003548	0.293738	-0.018608	0.000000	0.000000	2.000000	70.000000	0.000000
3014.476566	-0.095480	0.590289	0.043510	82.372215	149.635178	177.794327	-0.223062	0.000000	-2.184393	0.000000	0.000000	0.000000	0.014004	0.262555	-0.034662	0.000000	0.000000	2.000000	70.000000	0.000000
3014.479900	-0.095480	0.590289	0.043510	82.372215	149.635178	177.794327	-0.223062	0.000000	-2.184393	0.000000	0.000000	0.000000	0.014004	0.262555	-0.034662	0.000000	0.000000	2.000000	70.000000	0.000000
3014.483233	-0.095480	0.590289	0.043510	82.372215	149.635178	177.794327	-0.223062	0.000000	-2.184393	0.000000	0.000000	0.000000	0.014004	0.262555	-0.034662	0.000000	0.000000	2.000000	70.000000	0.000000
3014.486566	-0.095480	0.590289	0.043510	82.493919	150.440170	178.505890	-0.225987	0.000000	-2.175515	0.000000	0.000000	0.000000	0.014004	0.262555	-0.034662	0.000000	0.000000	2.000000	70.000000	0.000000
3014.489900	-0.095452	0.591023	0.043363	82.493919	150.440170	178.505890	-0.225987	0.000000	-2.175515	0.000000	0.000000	0.000000	0.008432	0.220279	-0.044223	0.000000	0.000000	2.000000	70.000000	0.000000
3014.493233	-0.095452	0.591023	0.043363	82.493919	150.440170	178.505890	-0.225987	0.000000	-2.175515	0.000000	0.000000	0.000000	0.008432	0.220279	-0.044223	0.000000	0.000000	2.000000	70.000000	0.000000
3014.496566	-0.095409	0.591587	0.043134	82.587669	151.084000	179.070984	-0.225987	0.000000	-2.175515	0.000000	0.000000	0.000000	0.013084	0.169114	-0.068612	0.000000	0.000000	2.000000	70.000000	0.000000
3014.499900	-0.095409	0.591587	0.043134	82.587669	151.084000	179.070984	-0.225987	0.000000	-2.175515	0.000000	0.000000	0.000000	0.013084	0.169114	-0.068612	0.000000	0.000000	2.000000	70.000000	0.000000
3014.503233	-0.095409	0.591587	0.043134	82.587669	151.084000	179.070984	-0.225987	0.000000	-2.175515	0.000000	0.000000	0.000000	0.013084	0.169114	-0.068612	0.000000	0.000000	2.000000	70.000000	0.000000
3014.506566	-0.095409	0.591587	0.043134	82.643906	151.454376	179.393631	-0.229573	0.000000	-2.156709	0.000000	0.000000	0.000000	0.013084	0.169114	-0.068612	0.000000	0.000000	2.000000	70.000000	0.000000
3014.509900	-0.095336	0.592010	0.042884	82.643906	151.454376	179.393631	-0.229573	0.000000	-2.156709	0.000000	0.000000	0.000000	0.021704	0.126737	-0.075117	0.000000	0.000000	2.000000	70.000000	0.000000
3014.513233	-0.095336	0.592010	0.042884	82.643906	151.454376	179.393631	-0.229573	0.000000	-2.156709	0.000000	0.000000	0.000000	0.021704	0.126737	-0.075117	0.000000	0.000000	2.000000	70.000000	0.000000
3014.516566	-0.095336	0.592010	0.042884	82.665504	151.512238	179.441467	-0.229573	0.000000	-2.156709	0.000000	0.000000	0.000000	0.021704	0.126737	-0.075117	0.000000	0.000000	2.000000	70.000000	0.000000
3014.519900	-0.095336	0.592010	0.042884	82.665504	151.512238	179.441467	-0.229573	0.000000	-2.156709	0.000000	0.000000	0.000000	0.021704	0.126737	-0.075117	0.000000	0.000000	2.000000	70.000000	0.000000
3014.523233	-0.095277	0.592253	0.042571	82.665504	151.512238	179.441467	-0.229573	0.000000	-2.156709	0.000000	0.000000	0.000000	0.017865	0.072907	-0.093699	0.000000	0.000000	2.000000	70.000000	0.000000
3014.526566	-0.095193	0.592346	0.042261	82.665535	151.514954	179.441437	-0.233190	0.000000	-2.144189	0.000000	0.000000	0.000000	0.025126	0.028001	-0.093143	0.000000	0.000000	2.000000	70.000000	0.000000
3014.529900	-0.095193	0.592346	0.042261	82.665535	151.514954	179.441437	-0.233190	0.000000	-2.144189	0.000000	0.000000	0.000000	0.025126	0.028001	-0.093143	0.000000	0.000000	2.000000	70.000000	0.000000
3014.533233	-0.095193	0.592346	0.042261	82.665535	151.514954	179.441437	-0.233190	0.000000	-2.144189	0.000000	0.000000	0.000000	0.025126	0.028001	-0.093143	0.000000	0.000000	2.000000	70.000000	0.000000
3014.536566	-0.095193	0.592346	0.042261	82.638725	151.583939	179.508255	-0.240355	0.000000	-2.113049	0.000000	0.000000	0.000000	0.025126	0.028001	-0.093143	0.000000	0.000000	2.000000	70.000000	0.000000
3014.539900	-0.095103	0.592252	0.041916	82.638725	151.583939	179.508255	-0.240355	0.000000	-2.113049	0.000000	0.000000	0.000000	0.027072	-0.028346	-0.103395	0.000000	0.000000	2.000000	70.000000	0.000000
3014.543233	-0.095103	0.592252	0.041916	82.638725	151.583939	179.508255	-0.240355	0.000000	-2.113049	0.000000	0.000000	0.000000	0.027072	-0.028346	-0.103395	0.000000	0.000000	2.000000	70.000000	0.000000
3014.546566	-0.095103	0.592252	0.041916	82.593391	151.681549	179.605453	-0.240355	0.000000	-2.113049	0.000000	0.000000	0.000000	0.027072	-0.028346	-0.103395	0.000000	0.000000	2.000000	70.000000	0.000000
3014.549900	-0.095103	0.592252	0.041916	82.593391	151.681549	179.605453	-0.240355	0.000000	-2.113049	0.000000	0.000000	0.000000	0.027072	-0.028346	-0.103395	0.000000	0.000000	2.000000	70.000000	0.000000
3014.553233	-0.095005	0.591997	0.041530	82.593391	151.681549	179.605453	-0.240355	0.000000	-2.113049	0.000000	0.000000	0.000000	0.029439	-0.076267	-0.115867	0.000000	0.000000	2.000000	70.000000	0.000000
3014.556566	-0.094863	0.591586	0.041173	82.530716	151.840775	179.757797	-0.244867	0.000000	-2.095816	0.000000	0.000000	0.000000	0.042477	-0.123508	-0.107171	0.000000	0.000000	2.000000	70.000000	0.000000
3014.559900	-0.094863	0.591586	0.041173	82.530716	151.840775	179.757797	-0.244867	0.000000	-2.095816	0.000000	0.000000	0.000000	0.042477	-0.123508	-0.107171	0.000000	0.000000	2.000000	70.000000	0.000000
3014.563233	-0.094863	0.591586	0.041173	82.530716	151.840775	179.757797	-0.244867	0.000000	-2.095816	0.000000	0.000000	0.000000	0.042477	-0.123508	-0.107171	0.000000	0.000000	2.000000	70.000000	0.000000
3014.566566	-0.094863	0.591586	0.041173	82.443993	152.058792	179.964020	-0.256853	0.000000	-2.058644	0.000000	0.000000	0.000000	0.042477	-0.123508	-0.107171	0.000000	0.000000	2.000000	70.000000	0.000000
3014.569900	-0.094667	0.590987	0.040789	82.443993	152.058792	179.964020	-0.256853	0.000000	-2.058644	0.000000	0.000000	0.000000	0.058637	-0.179499	-0.115022	0.000000	0.000000	2.000000	70.000000	0.000000
3014.573233	-0.094667	0.590987	0.040789	82.443993	152.058792	179.964020	-0.256853	0.000000	-2.058644	0.000000	0.000000	0.000000	0.058637	-0.179499	-0.115022	0.000000	0.000000	2.000000	70.000000	0.000000
3014.576566	-0.094471	0.590241	0.040402	82.335739	152.303009	-179.799072	-0.256853	0.000000	-2.058644	0.000000	0.000000	0.000000	0.058813	-0.223907	-0.116275	0.000000	0.000000	2.000000	70.000000	0.000000
3014.579900	-0.094471	0.590241	0.040402	82.335739	152.303009	-179.799072	-0.256853	0.000000	-2.058644	0.000000	0.000000	0.000000	0.058813	-0.223907	-0.116275	0.000000	0.000000	2.000000	70.000000	0.000000
3014.583233	-0.094471	0.590241	0.040402	82.335739	152.303009	-179.799072	-0.256853	0.000000	-2.058644	0.000000	0.000000	0.000000	0.058813	-0.223907	-0.116275	0.000000	0.000000	2.000000	70.000000	0.000000
3014.586566	-0.094285	0.589299	0.039934	82.203918	152.609848	-179.503159	-0.276429	0.000000	-2.020094	0.000000	0.000000	0.000000	0.055979	-0.282638	-0.140327	0.000000	0.000000	2.000000	70.000000	0.000000
3014.589900	-0.094285	0.589299	0.039934	82.203918	152.609848	-179.503159	-0.276429	0.000000	-2.020094	0.000000	0.000000	0.000000	0.055979	-0.282638	-0.140327	0.000000	0.000000	2.000000	70.000000	0.000000
3014.593233	-0.094285	0.589299	0.039934	82.203918	152.609848	-179.503159	-0.276429	0.000000	-2.020094	0.000000	0.000000	0.000000	0.055979	-0.282638	-0.140327	0.000000	0.000000	2.000000	70.000000	0.000000
3014.596566	-0.094071	0.588191	0.039449	82.050377	152.937515	-179.184586	-0.285759	0.000000	-1.996706	0.000000	0.000000	0.000000	0.064242	-0.332360	-0.145577	0.000000	0.000000	2.000000	70.000000	0.000000
3014.599900	-0.094071	0.588191	0.039449	82.050377	152.937515	-179.184586	-0.285759	0.000000	-1.996706	0.000000	0.000000	0.000000	0.064242	-0.332360	-0.145577	0.000000	0.000000	2.000000	70.000000	0.000000
3014.603233	-0.094071	0.588191	0.039449	82.050377	152.937515	-179.184586	-0.285759	0.000000	-1.996706	0.000000	0.000000	0.000000	0.064242	-0.332360	-0.145577	0.000000	0.000000	2.000000	70.000000	0.000000
3014.606566	-0.093872	0.586927	0.038913	81.873779	153.268234	-178.856918	-0.296466	0.000000	-1.972443	0.000000	0.000000	0.000000	0.059725	-0.379210	-0.160769	0.000000	0.000000	2.000000	70.000000	0.000000
3014.609900	-0.093872	0.586927	0.038913	81.873779	153.268234	-178.856918	-0.296466	0.000000	-1.972443	0.000000	0.000000	0.000000	0.059725	-0.379210	-0.160769	0.000000	0.000000	2.000000	70.000000	0.000000
3014.613233	-0.093872	0.586927	0.038913	81.873779	153.268234	-178.856918	-0.296466	0.000000	-1.972443	0.000000	0.000000	0.000000	0.059725	-0.379210	-0.160769	0.000000	0.000000	2.000000	70.000000	0.000000
3014.616566	-0.093672	0.585490	0.038376	81.687904	153.407547	-178.697662	-0.306420	0.000000	-1.945649	0.000000	0.000000	0.000000	0.059746	-0.431029	-0.161216	0.000000	0.000000	2.000000	70.000000	0.000000
3014.619900	-0.093672	0.585490	0.038376	81.687904	153.407547	-178.697662	-0.306420	0.000000	-1.945649	0.000000	0.000000	0.000000	0.059746	-0.431029	-0.161216	0.000000	0.000000	2.000000	70.000000	0.000000
3014.623233	-0.093672	0.585490	0.038376	81.687904	153.407547	-178.697662	-0.306420	0.000000	-1.945649	0.000000	0.000000	0.000000	0.059746	-0.431029	-0.161216	0.000000	0.000000	2.000000	70.000000	0.000000
3014.626566	-0.093425	0.583909	0.037837	81.553291	153.097382	-178.956024	-0.316377	0.000000	-1.918779	0.000000	0.000000	0.000000	0.074334	-0.474333	-0.161504	0.000000	0.000000	2.000000	70.000000	0.000000
3014.629900	-0.093425	0.583909	0.037837	81.553291	153.097382	-178.956024	-0.316377	0.000000	-1.918779	0.000000	0.000000	0.000000	0.074334	-0.474333	-0.161504	0.000000	0.000000	2.000000	70.000000	0.000000
3014.633233	-0.093425	0.583909	0.037837	81.553291	153.097382	-178.956024	-0.316377	0.000000	-1.918779	0.000000	0.000000	0.000000	0.074334	-0.474333	-0.161504	0.000000	0.000000	2.000000	70.000000	0.000000
3014.636566	-0.093141	0.582158	0.037365	81.522285	152.023102	-179.918228	-0.328766	0.000000	-1.891862	0.000000	0.000000	0.000000	0.085065	-0.525323	-0.141567	0.000000	0.000000	2.000000	70.000000	0.000000
3014.639900	-0.093141	0.582158	0.037365	81.522285	152.023102	-179.918228	-0.328766	0.000000	-1.891862	0.000000	0.000000	0.000000	0.085065	-0.525323	-0.141567	0.000000	0.000000	2.000000	70.000000	0.000000
3014.643233	-0.093141	0.582158	0.037365	81.522285	152.023102	-179.918228	-0.328766	0.000000	-1.891862	0.000000	0.000000	0.000000	0.085065	-0.525323	-0.141567	0.000000	0.000000	2.000000	70.000000	0.000000
3014.646566	-0.092807	0.580291	0.036883	81.547104	150.376724	178.595703	-0.342943	0.000000	-1.868267	0.000000	0.000000	0.000000	0.100123	-0.559976	-0.144811	0.000000	0.000000	2.000000	70.000000	0.000000
3014.649900	-0.092807	0.580291	0.036883	81.547104	150.376724	178.595703	-0.342943	0.000000	-1.868267	0.000000	0.000000	0.000000	0.100123	-0.559976	-0.144811	0.000000	0.000000	2.000000	70.000000	0.000000
3014.653233	-0.092807	0.580291	0.036883	81.547104	150.376724	178.595703	-0.342943	0.000000	-1.868267	0.000000	0.000000	0.000000	0.100123	-0.559976	-0.144811	0.000000	0.000000	2.000000	70.000000	0.000000
3014.656566	-0.092478	0.578320	0.036418	81.611191	148.425766	176.830765	-0.359631	0.000000	-1.844132	0.000000	0.000000	0.000000	0.098939	-0.591525	-0.139319	0.000000	0.000000	2.000000	70.000000	0.000000
3014.659900	-0.092478	0.578320	0.036418	81.611191	148.425766	176.830765	-0.359631	0.000000	-1.844132	0.000000	0.000000	0.000000	0.098939	-0.591525	-0.139319	0.000000	0.000000	2.000000	70.000000	0.000000
3014.663233	-0.092478	0.578320	0.036418	81.611191	148.425766	176.830765	-0.359631	0.000000	-1.844132	0.000000	0.000000	0.000000	0.098939	-0.591525	-0.139319	0.000000	0.000000	2.000000	70.000000	0.000000
3014.666566	-0.092162	0.576270	0.035898	81.683838	146.405182	175.004395	-0.376121	0.000000	-1.820912	0.000000	0.000000	0.000000	0.094662	-0.614913	-0.156140	0.000000	0.000000	2.000000	70.000000	0.000000
3014.669900	-0.092162	0.576270	0.035898	81.683838	146.405182	175.004395	-0.376121	0.000000	-1.820912	0.000000	0.000000	0.000000	0.094662	-0.614913	-0.156140	0.000000	0.000000	2.000000	70.000000	0.000000
3014.673233	-0.092162	0.576270	0.035898	81.683838	146.405182	175.004395	-0.376121	0.000000	-1.820912	0.000000	0.000000	0.000000	0.094662	-0.614913	-0.156140	0.000000	0.000000	2.000000	70.000000	0.000000
3014.676566	-0.091874	0.574189	0.035393	81.755188	144.475540	173.262024	-0.391897	0.000000	-1.794889	0.000000	0.000000	0.000000	0.086383	-0.624178	-0.151450	0.000000	0.000000	2.000000	70.000000	0.000000
3014.679900	-0.091874	0.574189	0.035393	81.755188	144.475540	173.262024	-0.391897	0.000000	-1.794889	0.000000	0.000000	0.000000	0.086383	-0.624178	-0.151450	0.000000	0.000000	2.000000	70.000000	0.000000
3014.683233	-0.091874	0.574189	0.035393	81.755188	144.475540	173.262024	-0.391897	0.000000	-1.794889	0.000000	0.000000	0.000000	0.086383	-0.624178	-0.151450	0.000000	0.000000	2.000000	70.000000	0.000000
3014.686566	-0.091622	0.572059	0.034820	81.819931	142.745697	171.703369	-0.406295	0.000000	-1.769647	0.000000	0.000000	0.000000	0.075568	-0.638993	-0.171923	0.000000	0.000000	2.000000	70.000000	0.000000
3014.689900	-0.091622	0.572059	0.034820	81.819931	142.745697	171.703369	-0.406295	0.000000	-1.769647	0.000000	0.000000	0.000000	0.075568	-0.638993	-0.171923	0.000000	0.000000	2.000000	70.000000	0.000000
3014.693233	-0.091622	0.572059	0.034820	81.819931	142.745697	171.703369	-0.406295	0.000000	-1.769647	0.000000	0.000000	0.000000	0.075568	-0.638993	-0.171923	0.000000	0.000000	2.000000	70.000000	0.000000
3014.696566	-0.091374	0.569899	0.034266	81.882111	141.049805	170.177979	-0.418889	0.000000	-1.740993	0.000000	0.000000	0.000000	0.074399	-0.648122	-0.166209	0.000000	0.000000	2.000000	70.000000	0.000000
3014.699900	-0.091374	0.569899	0.034266	81.882111	141.049805	170.177979	-0.418889	0.000000	-1.740993	0.000000	0.000000	0.000000	0.074399	-0.648122	-0.166209	0.000000	0.000000	2.000000	70.000000	0.000000
3014.703233	-0.091374	0.569899	0.034266	81.882111	141.049805	170.177979	-0.418889	0.000000	-1.740993	0.000000	0.000000	0.000000	0.074399	-0.648122	-0.166209	0.000000	0.000000	2.000000	70.000000	0.000000
3014.706566	-0.091107	0.567708	0.033735	81.926468	139.317520	168.626480	-0.431289	0.000000	-1.713292	0.000000	0.000000	0.000000	0.080245	-0.657213	-0.159307	0.000000	0.000000	2.000000	70.000000	0.000000
3014.709900	-0.091107	0.567708	0.033735	81.926468	139.317520	168.626480	-0.431289	0.000000	-1.713292	0.000000	0.000000	0.000000	0.080245	-0.657213	-0.159307	0.000000	0.000000	2.000000	70.000000	0.000000
3014.713233	-0.091107	0.567708	0.033735	81.926468	139.317520	168.626480	-0.431289	0.000000	-1.713292	0.000000	0.000000	0.000000	0.080245	-0.657213	-0.159307	0.000000	0.000000	2.000000	70.000000	0.000000
3014.716566	-0.090821	0.565460	0.033232	81.963837	137.291565	166.809143	-0.444663	0.000000	-1.686741	0.000000	0.000000	0.000000	0.085776	-0.674543	-0.150785	0.000000	0.000000	2.000000	70.000000	0.000000
3014.719900	-0.090821	0.565460	0.033232	81.963837	137.291565	166.809143	-0.444663	0.000000	-1.686741	0.000000	0.000000	0.000000	0.085776	-0.674543	-0.150785	0.000000	0.000000	2.000000	70.000000	0.000000
3014.723233	-0.090821	0.565460	0.033232	81.963837	137.291565	166.809143	-0.444663	0.000000	-1.686741	0.000000	0.000000	0.000000	0.085776	-0.674543	-0.150785	0.000000	0.000000	2.000000	70.000000	0.000000
3014.726566	-0.090523	0.563190	0.032791	81.984062	135.034515	164.788940	-0.458959	0.000000	-1.661610	0.000000	0.000000	0.000000	0.089439	-0.681082	-0.132241	0.000000	0.000000	2.000000	70.000000	0.000000
3014.729900	-0.090523	0.563190	0.032791	81.984062	135.034515	164.788940	-0.458959	0.000000	-1.661610	0.000000	0.000000	0.000000	0.089439	-0.681082	-0.132241	0.000000	0.000000	2.000000	70.000000	0.000000
3014.733233	-0.090523	0.563190	0.032791	81.984062	135.034515	164.788940	-0.458959	0.000000	-1.661610	0.000000	0.000000	0.000000	0.089439	-0.681082	-0.132241	0.000000	0.000000	2.000000	70.000000	0.000000
3014.736566	-0.090224	0.560898	0.032345	81.991455	132.821533	162.814880	-0.473865	0.000000	-1.639570	0.000000	0.000000	0.000000	0.089615	-0.687504	-0.133872	0.000000	0.000000	2.000000	70.000000	0.000000
3014.739900	-0.090224	0.560898	0.032345	81.991455	132.821533	162.814880	-0.473865	0.000000	-1.639570	0.000000	0.000000	0.000000	0.089615	-0.687504	-0.133872	0.000000	0.000000	2.000000	70.000000	0.000000
3014.743233	-0.090224	0.560898	0.032345	81.991455	132.821533	162.814880	-0.473865	0.000000	-1.639570	0.000000	0.000000	0.000000	0.089615	-0.687504	-0.133872	0.000000	0.000000	2.000000	70.000000	0.000000
3014.746566	-0.089955	0.558593	0.031929	82.001244	130.885117	161.092361	-0.488801	0.000000	-1.617258	0.000000	0.000000	0.000000	0.080626	-0.691406	-0.124867	0.000000	0.000000	2.000000	70.000000	0.000000
3014.749900	-0.089955	0.558593	0.031929	82.001244	130.885117	161.092361	-0.488801	0.000000	-1.617258	0.000000	0.000000	0.000000	0.080626	-0.691406	-0.124867	0.000000	0.000000	2.000000	70.000000	0.000000
3014.753233	-0.089955	0.558593	0.031929	82.001244	130.885117	161.092361	-0.488801	0.000000	-1.617258	0.000000	0.000000	0.000000	0.080626	-0.691406	-0.124867	0.000000	0.000000	2.000000	70.000000	0.000000
3014.756566	-0.089707	0.556321	0.031492	82.008514	129.195526	159.596878	-0.502239	0.000000	-1.596447	0.000000	0.000000	0.000000	0.074474	-0.681578	-0.131119	0.000000	0.000000	2.000000	70.000000	0.000000
3014.759900	-0.089707	0.556321	0.031492	82.008514	129.195526	159.596878	-0.502239	0.000000	-1.596447	0.000000	0.000000	0.000000	0.074474	-0.681578	-0.131119	0.000000	0.000000	2.000000	70.000000	0.000000
3014.763233	-0.089707	0.556321	0.031492	82.008514	129.195526	159.596878	-0.502239	0.000000	-1.596447	0.000000	0.000000	0.000000	0.074474	-0.681578	-0.131119	0.000000	0.000000	2.000000	70.000000	0.000000
3014.766566	-0.089461	0.554045	0.031067	82.003456	127.737038	158.316437	-0.514651	0.000000	-1.574593	0.000000	0.000000	0.000000	0.073735	-0.682738	-0.127596	0.000000	0.000000	2.000000	70.000000	0.000000
3014.769900	-0.089461	0.554045	0.031067	82.003456	127.737038	158.316437	-0.514651	0.000000	-1.574593	0.000000	0.000000	0.000000	0.073735	-0.682738	-0.127596	0.000000	0.000000	2.000000	70.000000	0.000000
3014.773233	-0.089461	0.554045	0.031067	82.003456	127.737038	158.316437	-0.514651	0.000000	-1.574593	0.000000	0.000000	0.000000	0.073735	-0.682738	-0.127596	0.000000	0.000000	2.000000	70.000000	0.000000
3014.776566	-0.089235	0.551829	0.030616	81.983864	126.301758	157.067810	-0.526940	0.000000	-1.553327	0.000000	0.000000	0.000000	0.067851	-0.664846	-0.135206	0.000000	0.000000	2.000000	70.000000	0.000000
3014.779900	-0.089235	0.551829	0.030616	81.983864	126.301758	157.067810	-0.526940	0.000000	-1.553327	0.000000	0.000000	0.000000	0.067851	-0.664846	-0.135206	0.000000	0.000000	2.000000	70.000000	0.000000
3014.783233	-0.089235	0.551829	0.030616	81.983864	126.301758	157.067810	-0.526940	0.000000	-1.553327	0.000000	0.000000	0.000000	0.067851	-0.664846	-0.135206	0.000000	0.000000	2.000000	70.000000	0.000000
3014.786566	-0.089038	0.549626	0.030191	81.950035	124.749893	155.726303	-0.538248	0.000000	-1.530793	0.000000	0.000000	0.000000	0.059189	-0.660862	-0.127508	0.000000	0.000000	2.000000	70.000000	0.000000
3014.789900	-0.089038	0.549626	0.030191	81.950035	124.749893	155.726303	-0.538248	0.000000	-1.530793	0.000000	0.000000	0.000000	0.059189	-0.660862	-0.127508	0.000000	0.000000	2.000000	70.000000	0.000000
3014.793233	-0.089038	0.549626	0.030191	81.950035	124.749893	155.726303	-0.538248	0.000000	-1.530793	0.000000	0.000000	0.000000	0.059189	-0.660862	-0.127508	0.000000	0.000000	2.000000	70.000000	0.000000
3014.796566	-0.088876	0.547471	0.029827	81.910561	123.029564	154.237686	-0.548113	0.000000	-1.509542	0.000000	0.000000	0.000000	0.048593	-0.646712	-0.109081	0.000000	0.000000	2.000000	70.000000	0.000000
3014.799900	-0.088876	0.547471	0.029827	81.910561	123.029564	154.237686	-0.548113	0.000000	-1.509542	0.000000	0.000000	0.000000	0.048593	-0.646712	-0.109081	0.000000	0.000000	2.000000	70.000000	0.000000
3014.803233	-0.088876	0.547471	0.029827	81.910561	123.029564	154.237686	-0.548113	0.000000	-1.509542	0.000000	0.000000	0.000000	0.048593	-0.646712	-0.109081	0.000000	0.000000	2.000000	70.000000	0.000000
3014.806566	-0.088724	0.545317	0.029517	81.858498	121.168434	152.634628	-0.556212	0.000000	-1.491362	0.000000	0.000000	0.000000	0.045637	-0.646065	-0.093094	0.000000	0.000000	2.000000	70.000000	0.000000
3014.809900	-0.088724	0.545317	0.029517	81.858498	121.168434	152.634628	-0.556212	0.000000	-1.491362	0.000000	0.000000	0.000000	0.045637	-0.646065	-0.093094	0.000000	0.000000	2.000000	70.000000	0.000000
3014.813233	-0.088724	0.545317	0.029517	81.858498	121.168434	152.634628	-0.556212	0.000000	-1.491362	0.000000	0.000000	0.000000	0.045637	-0.646065	-0.093094	0.000000	0.000000	2.000000	70.000000	0.000000
3014.816566	-0.088623	0.543175	0.029229	81.787857	119.258026	151.006348	-0.563819	0.000000	-1.475846	0.000000	0.000000	0.000000	0.030058	-0.642693	-0.086366	0.000000	0.000000	2.000000	70.000000	0.000000
3014.819900	-0.088623	0.543175	0.029229	81.787857	119.258026	151.006348	-0.563819	0.000000	-1.475846	0.000000	0.000000	0.000000	0.030058	-0.642693	-0.086366	0.000000	0.000000	2.000000	70.000000	0.000000
3014.823233	-0.088623	0.543175	0.029229	81.787857	119.258026	151.006348	-0.563819	0.000000	-1.475846	0.000000	0.000000	0.000000	0.030058	-0.642693	-0.086366	0.000000	0.000000	2.000000	70.000000	0.000000
3014.826566	-0.088554	0.541114	0.028977	81.705521	117.324364	149.369354	-0.568828	0.000000	-1.461452	0.000000	0.000000	0.000000	0.020928	-0.618127	-0.075613	0.000000	0.000000	2.000000	70.000000	0.000000
3014.829900	-0.088554	0.541114	0.028977	81.705521	117.324364	149.369354	-0.568828	0.000000	-1.461452	0.000000	0.000000	0.000000	0.020928	-0.618127	-0.075613	0.000000	0.000000	2.000000	70.000000	0.000000
3014.833233	-0.088554	0.541114	0.028977	81.705521	117.324364	149.369354	-0.568828	0.000000	-1.461452	0.000000	0.000000	0.000000	0.020928	-0.618127	-0.075613	0.000000	0.000000	2.000000	70.000000	0.000000
3014.836566	-0.088511	0.539118	0.028744	81.613861	115.384407	147.737152	-0.572316	0.000000	-1.448849	0.000000	0.000000	0.000000	0.012742	-0.598868	-0.069961	0.000000	0.000000	2.000000	70.000000	0.000000
3014.839900	-0.088511	0.539118	0.028744	81.613861	115.384407	147.737152	-0.572316	0.000000	-1.448849	0.000000	0.000000	0.000000	0.012742	-0.598868	-0.069961	0.000000	0.000000	2.000000	70.000000	0.000000
3014.843233	-0.088511	0.539118	0.028744	81.613861	115.384407	147.737152	-0.572316	0.000000	-1.448849	0.000000	0.000000	0.000000	0.012742	-0.598868	-0.069961	0.000000	0.000000	2.000000	70.000000	0.000000
3014.846566	-0.088499	0.537229	0.028544	81.507149	113.465027	146.137451	-0.574440	0.000000	-1.437189	0.000000	0.000000	0.000000	0.003765	-0.566640	-0.059911	0.000000	0.000000	2.000000	70.000000	0.000000
3014.849900	-0.088499	0.537229	0.028544	81.507149	113.465027	146.137451	-0.574440	0.000000	-1.437189	0.000000	0.000000	0.000000	0.003765	-0.566640	-0.059911	0.000000	0.000000	2.000000	70.000000	0.000000
3014.853233	-0.088499	0.537229	0.028544	81.507149	113.465027	146.137451	-0.574440	0.000000	-1.437189	0.000000	0.000000	0.000000	0.003765	-0.566640	-0.059911	0.000000	0.000000	2.000000	70.000000	0.000000
3014.856566	-0.088540	0.535420	0.028379	81.397911	111.706932	144.689316	-0.575067	0.000000	-1.427204	0.000000	0.000000	0.000000	-0.012418	-0.542721	-0.049478	0.000000	0.000000	2.000000	70.000000	0.000000
3014.859900	-0.088540	0.535420	0.028379	81.397911	111.706932	144.689316	-0.575067	0.000000	-1.427204	0.000000	0.000000	0.000000	-0.012418	-0.542721	-0.049478	0.000000	0.000000	2.000000	70.000000	0.000000
3014.863233	-0.088540	0.535420	0.028379	81.397911	111.706932	144.689316	-0.575067	0.000000	-1.427204	0.000000	0.000000	0.000000	-0.012418	-0.542721	-0.049478	0.000000	0.000000	2.000000	70.000000	0.000000
3014.866566	-0.088611	0.533744	0.028246	81.291679	110.082359	143.365784	-0.572998	0.000000	-1.418958	0.000000	0.000000	0.000000	-0.021284	-0.502811	-0.039981	0.000000	0.000000	2.000000	70.000000	0.000000
3014.869900	-0.088611	0.533744	0.028246	81.291679	110.082359	143.365784	-0.572998	0.000000	-1.418958	0.000000	0.000000	0.000000	-0.021284	-0.502811	-0.039981	0.000000	0.000000	2.000000	70.000000	0.000000
3014.873233	-0.088611	0.533744	0.028246	81.291679	110.082359	143.365784	-0.572998	0.000000	-1.418958	0.000000	0.000000	0.000000	-0.021284	-0.502811	-0.039981	0.000000	0.000000	2.000000	70.000000	0.000000
3014.876566	-0.088663	0.532157	0.028140	81.189491	108.595345	142.162643	-0.569450	0.000000	-1.412294	0.000000	0.000000	0.000000	-0.015612	-0.476206	-0.031842	0.000000	0.000000	2.000000	70.000000	0.000000
3014.879900	-0.088663	0.532157	0.028140	81.189491	108.595345	142.162643	-0.569450	0.000000	-1.412294	0.000000	0.000000	0.000000	-0.015612	-0.476206	-0.031842	0.000000	0.000000	2.000000	70.000000	0.000000
3014.883233	-0.088663	0.532157	0.028140	81.189491	108.595345	142.162643	-0.569450	0.000000	-1.412294	0.000000	0.000000	0.000000	-0.015612	-0.476206	-0.031842	0.000000	0.000000	2.000000	70.000000	0.000000
3014.886566	-0.088731	0.530654	0.028120	81.083855	107.231842	141.071518	-0.566848	0.000000	-1.406987	0.000000	0.000000	0.000000	-0.020370	-0.450977	-0.005782	0.000000	0.000000	2.000000	70.000000	0.000000
3014.889900	-0.088731	0.530654	0.028120	81.083855	107.231842	141.071518	-0.566848	0.000000	-1.406987	0.000000	0.000000	0.000000	-0.020370	-0.450977	-0.005782	0.000000	0.000000	2.000000	70.000000	0.000000
3014.893233	-0.088731	0.530654	0.028120	81.083855	107.231842	141.071518	-0.566848	0.000000	-1.406987	0.000000	0.000000	0.000000	-0.020370	-0.450977	-0.005782	0.000000	0.000000	2.000000	70.000000	0.000000
3014.896566	-0.088803	0.529238	0.028126	80.979553	106.015343	140.111130	-0.563453	0.000000	-1.406024	0.000000	0.000000	0.000000	-0.021722	-0.424685	0.001598	0.000000	0.000000	2.000000	70.000000	0.000000
3014.899900	-0.088803	0.529238	0.028126	80.979553	106.015343	140.111130	-0.563453	0.000000	-1.406024	0.000000	0.000000	0.000000	-0.021722	-0.424685	0.001598	0.000000	0.000000	2.000000	70.000000	0.000000
3014.903233	-0.088803	0.529238	0.028126	80.979553	106.015343	140.111130	-0.563453	0.000000	-1.406024	0.000000	0.000000	0.000000	-0.021722	-0.424685	0.001598	0.000000	0.000000	2.000000	70.000000	0.000000
3014.906566	-0.088895	0.527922	0.028238	80.879471	105.065018	139.385239	-0.559833	0.000000	-1.406290	0.000000	0.000000	0.000000	-0.027597	-0.394942	0.033671	0.000000	0.000000	2.000000	70.000000	0.000000
3014.909900	-0.088895	0.527922	0.028238	80.879471	105.065018	139.385239	-0.559833	0.000000	-1.406290	0.000000	0.000000	0.000000	-0.027597	-0.394942	0.033671	0.000000	0.000000	2.000000	70.000000	0.000000
3014.913233	-0.088895	0.527922	0.028238	80.879471	105.065018	139.385239	-0.559833	0.000000	-1.406290	0.000000	0.000000	0.000000	-0.027597	-0.394942	0.033671	0.000000	0.000000	2.000000	70.000000	0.000000
3014.916566	-0.088964	0.526729	0.028355	80.783691	104.442810	138.947235	-0.555234	0.000000	-1.411902	0.000000	0.000000	0.000000	-0.020697	-0.357692	0.034975	0.000000	0.000000	2.000000	70.000000	0.000000
3014.919900	-0.088964	0.526729	0.028355	80.783691	104.442810	138.947235	-0.555234	0.000000	-1.411902	0.000000	0.000000	0.000000	-0.020697	-0.357692	0.034975	0.000000	0.000000	2.000000	70.000000	0.000000
3014.923233	-0.088964	0.526729	0.028355	80.783691	104.442810	138.947235	-0.555234	0.000000	-1.411902	0.000000	0.000000	0.000000	-0.020697	-0.357692	0.034975	0.000000	0.000000	2.000000	70.000000	0.000000
3014.926566	-0.089040	0.525694	0.028509	80.713188	104.142273	138.774445	-0.551784	0.000000	-1.417731	0.000000	0.000000	0.000000	-0.022800	-0.310668	0.046417	0.000000	0.000000	2.000000	70.000000	0.000000
3014.929900	-0.089040	0.525694	0.028509	80.713188	104.142273	138.774445	-0.551784	0.000000	-1.417731	0.000000	0.000000	0.000000	-0.022800	-0.310668	0.046417	0.000000	0.000000	2.000000	70.000000	0.000000
3014.933233	-0.089040	0.525694	0.028509	80.713188	104.142273	138.774445	-0.551784	0.000000	-1.417731	0.000000	0.000000	0.000000	-0.022800	-0.310668	0.046417	0.000000	0.000000	2.000000	70.000000	0.000000
3014.936566	-0.089040	0.525694	0.028509	80.667458	104.247688	138.940842	-0.547984	0.000000	-1.425467	0.000000	0.000000	0.000000	-0.022800	-0.310668	0.046417	0.000000	0.000000	2.000000	70.000000	0.000000
3014.939900	-0.089119	0.524825	0.028681	80.667458	104.247688	138.940842	-0.547984	0.000000	-1.425467	0.000000	0.000000	0.000000	-0.023741	-0.260501	0.051482	0.000000	0.000000	2.000000	70.000000	0.000000
3014.943233	-0.089119	0.524825	0.028681	80.667458	104.247688	138.940842	-0.547984	0.000000	-1.425467	0.000000	0.000000	0.000000	-0.023741	-0.260501	0.051482	0.000000	0.000000	2.000000	70.000000	0.000000
3014.946566	-0.089221	0.524135	0.028844	80.637039	104.609612	139.317657	-0.547984	0.000000	-1.425467	0.000000	0.000000	0.000000	-0.030429	-0.207152	0.048875	0.000000	0.000000	2.000000	70.000000	0.000000
3014.949900	-0.089221	0.524135	0.028844	80.637039	104.609612	139.317657	-0.547984	0.000000	-1.425467	0.000000	0.000000	0.000000	-0.030429	-0.207152	0.048875	0.000000	0.000000	2.000000	70.000000	0.000000
3014.953233	-0.089221	0.524135	0.028844	80.637039	104.609612	139.317657	-0.547984	0.000000	-1.425467	0.000000	0.000000	0.000000	-0.030429	-0.207152	0.048875	0.000000	0.000000	2.000000	70.000000	0.000000
3014.956566	-0.089221	0.524135	0.028844	80.611732	104.927437	139.648056	-0.538955	0.000000	-1.442193	0.000000	0.000000	0.000000	-0.030429	-0.207152	0.048875	0.000000	0.000000	2.000000	70.000000	0.000000
3014.959900	-0.089299	0.523622	0.029007	80.611732	104.927437	139.648056	-0.538955	0.000000	-1.442193	0.000000	0.000000	0.000000	-0.023313	-0.153750	0.049027	0.000000	0.000000	2.000000	70.000000	0.000000
3014.963233	-0.089299	0.523622	0.029007	80.611732	104.927437	139.648056	-0.538955	0.000000	-1.442193	0.000000	0.000000	0.000000	-0.023313	-0.153750	0.049027	0.000000	0.000000	2.000000	70.000000	0.000000
3014.966566	-0.089299	0.523622	0.029007	80.596947	105.109932	139.838547	-0.538955	0.000000	-1.442193	0.000000	0.000000	0.000000	-0.023313	-0.153750	0.049027	0.000000	0.000000	2.000000	70.000000	0.000000
3014.969900	-0.089299	0.523622	0.029007	80.596947	105.109932	139.838547	-0.538955	0.000000	-1.442193	0.000000	0.000000	0.000000	-0.023313	-0.153750	0.049027	0.000000	0.000000	2.000000	70.000000	0.000000
3014.973233	-0.089399	0.523288	0.029163	80.596947	105.109932	139.838547	-0.538955	0.000000	-1.442193	0.000000	0.000000	0.000000	-0.030075	-0.100347	0.046798	0.000000	0.000000	2.000000	70.000000	0.000000
3014.976566	-0.089496	0.523088	0.029301	80.590195	105.184250	139.924911	-0.535070	0.000000	-1.450365	0.000000	0.000000	0.000000	-0.029101	-0.059872	0.041417	0.000000	0.000000	2.000000	70.000000	0.000000
3014.979900	-0.089496	0.523088	0.029301	80.590195	105.184250	139.924911	-0.535070	0.000000	-1.450365	0.000000	0.000000	0.000000	-0.029101	-0.059872	0.041417	0.000000	0.000000	2.000000	70.000000	0.000000
3014.983233	-0.089496	0.523088	0.029301	80.590195	105.184250	139.924911	-0.535070	0.000000	-1.450365	0.000000	0.000000	0.000000	-0.029101	-0.059872	0.041417	0.000000	0.000000	2.000000	70.000000	0.000000
3014.986566	-0.089496	0.523088	0.029301	80.590172	105.173370	139.924896	-0.525207	0.000000	-1.465067	0.000000	0.000000	0.000000	-0.029101	-0.059872	0.041417	0.000000	0.000000	2.000000	70.000000	0.000000
3014.989900	-0.089613	0.523024	0.029417	80.590172	105.173370	139.924896	-0.525207	0.000000	-1.465067	0.000000	0.000000	0.000000	-0.035062	-0.019360	0.034809	0.000000	0.000000	2.000000	70.000000	0.000000
3014.993233	-0.089613	0.523024	0.029417	80.590172	105.173370	139.924896	-0.525207	0.000000	-1.465067	0.000000	0.000000	0.000000	-0.035062	-0.019360	0.034809	0.000000	0.000000	2.000000	70.000000	0.000000
3014.996566	-0.089613	0.523024	0.029417	80.595604	105.091606	139.855820	-0.525207	0.000000	-1.465067	0.000000	0.000000	0.000000	-0.035062	-0.019360	0.034809	0.000000	0.000000	2.000000	70.000000	0.000000
3014.999900	-0.089613	0.523024	0.029417	80.595604	105.091606	139.855820	-0.525207	0.000000	-1.465067	0.000000	0.000000	0.000000	-0.035062	-0.019360	0.034809	0.000000	0.000000	2.000000	70.000000	0.000000
3015.003233	-0.089773	0.523094	0.029507	80.595604	105.091606	139.855820	-0.525207	0.000000	-1.465067	0.000000	0.000000	0.000000	-0.047961	0.021209	0.026934	0.000000	0.000000	2.000000	70.000000	0.000000
3015.006566	-0.089773	0.523094	0.029507	80.606354	104.938683	139.717361	-0.519364	0.000000	-1.470869	0.000000	0.000000	0.000000	-0.047961	0.021209	0.026934	0.000000	0.000000	2.000000	70.000000	0.000000
3015.009900	-0.089773	0.523094	0.029507	80.606354	104.938683	139.717361	-0.519364	0.000000	-1.470869	0.000000	0.000000	0.000000	-0.047961	0.021209	0.026934	0.000000	0.000000	2.000000	70.000000	0.000000
3015.013233	-0.089773	0.523094	0.029507	80.606354	104.938683	139.717361	-0.519364	0.000000	-1.470869	0.000000	0.000000	0.000000	-0.047961	0.021209	0.026934	0.000000	0.000000	2.000000	70.000000	0.000000
3015.016566	-0.090109	0.523506	0.029647	80.621094	104.731384	139.526520	-0.511370	0.000000	-1.475358	0.000000	0.000000	0.000000	-0.100928	0.123543	0.041853	0.000000	0.000000	2.000000	70.000000	0.000000
3015.019900	-0.090109	0.523506	0.029647	80.621094	104.731384	139.526520	-0.511370	0.000000	-1.475358	0.000000	0.000000	0.000000	-0.100928	0.123543	0.041853	0.000000	0.000000	2.000000	70.000000	0.000000
3015.023233	-0.090109	0.523506	0.029647	80.621094	104.731384	139.526520	-0.511370	0.000000	-1.475358	0.000000	0.000000	0.000000	-0.100928	0.123543	0.041853	0.000000	0.000000	2.000000	70.000000	0.000000
3015.026566	-0.090293	0.523853	0.029737	80.643669	104.440269	139.251755	-0.494549	0.000000	-1.482333	0.000000	0.000000	0.000000	-0.055219	0.104078	0.027080	0.000000	0.000000	2.000000	70.000000	0.000000
3015.029900	-0.090293	0.523853	0.029737	80.643669	104.440269	139.251755	-0.494549	0.000000	-1.482333	0.000000	0.000000	0.000000	-0.055219	0.104078	0.027080	0.000000	0.000000	2.000000	70.000000	0.000000
3015.033233	-0.090293	0.523853	0.029737	80.643669	104.440269	139.251755	-0.494549	0.000000	-1.482333	0.000000	0.000000	0.000000	-0.055219	0.104078	0.027080	0.000000	0.000000	2.000000	70.000000	0.000000
3015.036566	-0.090293	0.523853	0.029737	80.669907	104.075790	138.901672	-0.485346	0.000000	-1.486846	0.000000	0.000000	0.000000	-0.055219	0.104078	0.027080	0.000000	0.000000	2.000000	70.000000	0.000000
3015.039900	-0.090505	0.524314	0.029849	80.669907	104.075790	138.901672	-0.485346	0.000000	-1.486846	0.000000	0.000000	0.000000	-0.063630	0.138290	0.033596	0.000000	0.000000	2.000000	70.000000	0.000000
3015.043233	-0.090505	0.524314	0.029849	80.669907	104.075790	138.901672	-0.485346	0.000000	-1.486846	0.000000	0.000000	0.000000	-0.063630	0.138290	0.033596	0.000000	0.000000	2.000000	70.000000	0.000000
3015.046566	-0.090722	0.524889	0.029987	80.703484	103.601982	138.443588	-0.485346	0.000000	-1.486846	0.000000	0.000000	0.000000	-0.065098	0.172553	0.041294	0.000000	0.000000	2.000000	70.000000	0.000000
3015.049900	-0.090722	0.524889	0.029987	80.703484	103.601982	138.443588	-0.485346	0.000000	-1.486846	0.000000	0.000000	0.000000	-0.065098	0.172553	0.041294	0.000000	0.000000	2.000000	70.000000	0.000000
3015.053233	-0.090722	0.524889	0.029987	80.703484	103.601982	138.443588	-0.485346	0.000000	-1.486846	0.000000	0.000000	0.000000	-0.065098	0.172553	0.041294	0.000000	0.000000	2.000000	70.000000	0.000000
3015.056566	-0.090722	0.524889	0.029987	80.744026	103.019386	137.875320	-0.463891	0.000000	-1.499328	0.000000	0.000000	0.000000	-0.065098	0.172553	0.041294	0.000000	0.000000	2.000000	70.000000	0.000000
3015.059900	-0.090947	0.525595	0.030168	80.744026	103.019386	137.875320	-0.463891	0.000000	-1.499328	0.000000	0.000000	0.000000	-0.067587	0.211833	0.054421	0.000000	0.000000	2.000000	70.000000	0.000000
3015.063233	-0.090947	0.525595	0.030168	80.744026	103.019386	137.875320	-0.463891	0.000000	-1.499328	0.000000	0.000000	0.000000	-0.067587	0.211833	0.054421	0.000000	0.000000	2.000000	70.000000	0.000000
3015.066566	-0.091204	0.526433	0.030388	80.791153	102.345741	137.215866	-0.463891	0.000000	-1.499328	0.000000	0.000000	0.000000	-0.077005	0.251194	0.066068	0.000000	0.000000	2.000000	70.000000	0.000000
3015.069900	-0.091204	0.526433	0.030388	80.791153	102.345741	137.215866	-0.463891	0.000000	-1.499328	0.000000	0.000000	0.000000	-0.077005	0.251194	0.066068	0.000000	0.000000	2.000000	70.000000	0.000000
3015.073233	-0.091204	0.526433	0.030388	80.791153	102.345741	137.215866	-0.463891	0.000000	-1.499328	0.000000	0.000000	0.000000	-0.077005	0.251194	0.066068	0.000000	0.000000	2.000000	70.000000	0.000000
3015.076566	-0.091470	0.527375	0.030655	80.841591	101.570343	136.455185	-0.439793	0.000000	-1.519410	0.000000	0.000000	0.000000	-0.079670	0.282620	0.079922	0.000000	0.000000	2.000000	70.000000	0.000000
3015.079900	-0.091470	0.527375	0.030655	80.841591	101.570343	136.455185	-0.439793	0.000000	-1.519410	0.000000	0.000000	0.000000	-0.079670	0.282620	0.079922	0.000000	0.000000	2.000000	70.000000	0.000000
3015.083233	-0.091470	0.527375	0.030655	80.841591	101.570343	136.455185	-0.439793	0.000000	-1.519410	0.000000	0.000000	0.000000	-0.079670	0.282620	0.079922	0.000000	0.000000	2.000000	70.000000	0.000000
3015.086566	-0.091760	0.528416	0.030922	80.897308	100.674896	135.575790	-0.426514	0.000000	-1.532730	0.000000	0.000000	0.000000	-0.086977	0.312382	0.080082	0.000000	0.000000	2.000000	70.000000	0.000000
3015.089900	-0.091760	0.528416	0.030922	80.897308	100.674896	135.575790	-0.426514	0.000000	-1.532730	0.000000	0.000000	0.000000	-0.086977	0.312382	0.080082	0.000000	0.000000	2.000000	70.000000	0.000000
3015.093233	-0.091760	0.528416	0.030922	80.897308	100.674896	135.575790	-0.426514	0.000000	-1.532730	0.000000	0.000000	0.000000	-0.086977	0.312382	0.080082	0.000000	0.000000	2.000000	70.000000	0.000000
3015.096566	-0.092035	0.529563	0.031238	80.958435	99.731575	134.640045	-0.412018	0.000000	-1.546077	0.000000	0.000000	0.000000	-0.082647	0.344049	0.094841	0.000000	0.000000	2.000000	70.000000	0.000000
3015.099900	-0.092035	0.529563	0.031238	80.958435	99.731575	134.640045	-0.412018	0.000000	-1.546077	0.000000	0.000000	0.000000	-0.082647	0.344049	0.094841	0.000000	0.000000	2.000000	70.000000	0.000000
3015.103233	-0.092035	0.529563	0.031238	80.958435	99.731575	134.640045	-0.412018	0.000000	-1.546077	0.000000	0.000000	0.000000	-0.082647	0.344049	0.094841	0.000000	0.000000	2.000000	70.000000	0.000000
3015.106566	-0.092320	0.530789	0.031602	81.028633	98.726181	133.632874	-0.398244	0.000000	-1.561884	0.000000	0.000000	0.000000	-0.085463	0.367724	0.109241	0.000000	0.000000	2.000000	70.000000	0.000000
3015.109900	-0.092320	0.530789	0.031602	81.028633	98.726181	133.632874	-0.398244	0.000000	-1.561884	0.000000	0.000000	0.000000	-0.085463	0.367724	0.109241	0.000000	0.000000	2.000000	70.000000	0.000000
3015.113233	-0.092320	0.530789	0.031602	81.028633	98.726181	133.632874	-0.398244	0.000000	-1.561884	0.000000	0.000000	0.000000	-0.085463	0.367724	0.109241	0.000000	0.000000	2.000000	70.000000	0.000000
3015.116566	-0.092578	0.532126	0.031951	81.106972	97.629944	132.527008	-0.384000	0.000000	-1.580090	0.000000	0.000000	0.000000	-0.077496	0.401031	0.104717	0.000000	0.000000	2.000000	70.000000	0.000000
3015.119900	-0.092578	0.532126	0.031951	81.106972	97.629944	132.527008	-0.384000	0.000000	-1.580090	0.000000	0.000000	0.000000	-0.077496	0.401031	0.104717	0.000000	0.000000	2.000000	70.000000	0.000000
3015.123233	-0.092578	0.532126	0.031951	81.106972	97.629944	132.527008	-0.384000	0.000000	-1.580090	0.000000	0.000000	0.000000	-0.077496	0.401031	0.104717	0.000000	0.000000	2.000000	70.000000	0.000000
3015.126566	-0.092872	0.533559	0.032360	81.202095	96.542259	131.403763	-0.371084	0.000000	-1.597543	0.000000	0.000000	0.000000	-0.088244	0.430028	0.122815	0.000000	0.000000	2.000000	70.000000	0.000000
3015.129900	-0.092872	0.533559	0.032360	81.202095	96.542259	131.403763	-0.371084	0.000000	-1.597543	0.000000	0.000000	0.000000	-0.088244	0.430028	0.122815	0.000000	0.000000	2.000000	70.000000	0.000000
3015.133233	-0.092872	0.533559	0.032360	81.202095	96.542259	131.403763	-0.371084	0.000000	-1.597543	0.000000	0.000000	0.000000	-0.088244	0.430028	0.122815	0.000000	0.000000	2.000000	70.000000	0.000000
3015.136566	-0.093145	0.535067	0.032779	81.308624	95.690048	130.480469	-0.356376	0.000000	-1.618012	0.000000	0.000000	0.000000	-0.081680	0.452324	0.125701	0.000000	0.000000	2.000000	70.000000	0.000000
3015.139900	-0.093145	0.535067	0.032779	81.308624	95.690048	130.480469	-0.356376	0.000000	-1.618012	0.000000	0.000000	0.000000	-0.081680	0.452324	0.125701	0.000000	0.000000	2.000000	70.000000	0.000000
3015.143233	-0.093145	0.535067	0.032779	81.308624	95.690048	130.480469	-0.356376	0.000000	-1.618012	0.000000	0.000000	0.000000	-0.081680	0.452324	0.125701	0.000000	0.000000	2.000000	70.000000	0.000000
3015.146566	-0.093405	0.536680	0.033136	81.373512	95.886559	130.561981	-0.342763	0.000000	-1.638963	0.000000	0.000000	0.000000	-0.078220	0.483999	0.106970	0.000000	0.000000	2.000000	70.000000	0.000000
3015.149900	-0.093405	0.536680	0.033136	81.373512	95.886559	130.561981	-0.342763	0.000000	-1.638963	0.000000	0.000000	0.000000	-0.078220	0.483999	0.106970	0.000000	0.000000	2.000000	70.000000	0.000000
3015.153233	-0.093405	0.536680	0.033136	81.373512	95.886559	130.561981	-0.342763	0.000000	-1.638963	0.000000	0.000000	0.000000	-0.078220	0.483999	0.106970	0.000000	0.000000	2.000000	70.000000	0.000000
3015.156566	-0.093612	0.538389	0.033460	81.388786	97.345215	131.853241	-0.329726	0.000000	-1.656791	0.000000	0.000000	0.000000	-0.061991	0.512607	0.097337	0.000000	0.000000	2.000000	70.000000	0.000000
3015.159900	-0.093612	0.538389	0.033460	81.388786	97.345215	131.853241	-0.329726	0.000000	-1.656791	0.000000	0.000000	0.000000	-0.061991	0.512607	0.097337	0.000000	0.000000	2.000000	70.000000	0.000000
3015.163233	-0.093612	0.538389	0.033460	81.388786	97.345215	131.853241	-0.329726	0.000000	-1.656791	0.000000	0.000000	0.000000	-0.061991	0.512607	0.097337	0.000000	0.000000	2.000000	70.000000	0.000000
3015.166566	-0.093819	0.540199	0.033783	81.393921	99.378578	133.673096	-0.319395	0.000000	-1.673014	0.000000	0.000000	0.000000	-0.061963	0.543202	0.096865	0.000000	0.000000	2.000000	70.000000	0.000000
3015.169900	-0.093819	0.540199	0.033783	81.393921	99.378578	133.673096	-0.319395	0.000000	-1.673014	0.000000	0.000000	0.000000	-0.061963	0.543202	0.096865	0.000000	0.000000	2.000000	70.000000	0.000000
3015.173233	-0.093819	0.540199	0.033783	81.393921	99.378578	133.673096	-0.319395	0.000000	-1.673014	0.000000	0.000000	0.000000	-0.061963	0.543202	0.096865	0.000000	0.000000	2.000000	70.000000	0.000000
3015.176566	-0.093989	0.542137	0.034170	81.403961	101.539162	135.597733	-0.309068	0.000000	-1.689158	0.000000	0.000000	0.000000	-0.051210	0.581178	0.116166	0.000000	0.000000	2.000000	70.000000	0.000000
3015.179900	-0.093989	0.542137	0.034170	81.403961	101.539162	135.597733	-0.309068	0.000000	-1.689158	0.000000	0.000000	0.000000	-0.051210	0.581178	0.116166	0.000000	0.000000	2.000000	70.000000	0.000000
3015.183233	-0.093989	0.542137	0.034170	81.403961	101.539162	135.597733	-0.309068	0.000000	-1.689158	0.000000	0.000000	0.000000	-0.051210	0.581178	0.116166	0.000000	0.000000	2.000000	70.000000	0.000000
3015.186566	-0.094113	0.544177	0.034562	81.428337	103.612793	137.418610	-0.300533	0.000000	-1.708519	0.000000	0.000000	0.000000	-0.037017	0.612155	0.117623	0.000000	0.000000	2.000000	70.000000	0.000000
3015.189900	-0.094113	0.544177	0.034562	81.428337	103.612793	137.418610	-0.300533	0.000000	-1.708519	0.000000	0.000000	0.000000	-0.037017	0.612155	0.117623	0.000000	0.000000	2.000000	70.000000	0.000000
3015.193233	-0.094113	0.544177	0.034562	81.428337	103.612793	137.418610	-0.300533	0.000000	-1.708519	0.000000	0.000000	0.000000	-0.037017	0.612155	0.117623	0.000000	0.000000	2.000000	70.000000	0.000000
3015.196566	-0.094173	0.546329	0.035003	81.470345	105.438164	138.986649	-0.294363	0.000000	-1.728123	0.000000	0.000000	0.000000	-0.018015	0.645450	0.132094	0.000000	0.000000	2.000000	70.000000	0.000000
3015.199900	-0.094173	0.546329	0.035003	81.470345	105.438164	138.986649	-0.294363	0.000000	-1.728123	0.000000	0.000000	0.000000	-0.018015	0.645450	0.132094	0.000000	0.000000	2.000000	70.000000	0.000000
3015.203233	-0.094173	0.546329	0.035003	81.470345	105.438164	138.986649	-0.294363	0.000000	-1.728123	0.000000	0.000000	0.000000	-0.018015	0.645450	0.132094	0.000000	0.000000	2.000000	70.000000	0.000000
3015.206566	-0.094187	0.548530	0.035455	81.537262	107.033096	140.319885	-0.291360	0.000000	-1.750138	0.000000	0.000000	0.000000	-0.004145	0.660373	0.135702	0.000000	0.000000	2.000000	70.000000	0.000000
3015.209900	-0.094187	0.548530	0.035455	81.537262	107.033096	140.319885	-0.291360	0.000000	-1.750138	0.000000	0.000000	0.000000	-0.004145	0.660373	0.135702	0.000000	0.000000	2.000000	70.000000	0.000000
3015.213233	-0.094187	0.548530	0.035455	81.537262	107.033096	140.319885	-0.291360	0.000000	-1.750138	0.000000	0.000000	0.000000	-0.004145	0.660373	0.135702	0.000000	0.000000	2.000000	70.000000	0.000000
3015.216566	-0.094176	0.550809	0.035909	81.640221	108.485184	141.495621	-0.290670	0.000000	-1.772755	0.000000	0.000000	0.000000	0.003061	0.683583	0.136267	0.000000	0.000000	2.000000	70.000000	0.000000
3015.219900	-0.094176	0.550809	0.035909	81.640221	108.485184	141.495621	-0.290670	0.000000	-1.772755	0.000000	0.000000	0.000000	0.003061	0.683583	0.136267	0.000000	0.000000	2.000000	70.000000	0.000000
3015.223233	-0.094176	0.550809	0.035909	81.640221	108.485184	141.495621	-0.290670	0.000000	-1.772755	0.000000	0.000000	0.000000	0.003061	0.683583	0.136267	0.000000	0.000000	2.000000	70.000000	0.000000
3015.226566	-0.094170	0.553155	0.036382	81.789528	109.950821	142.655090	-0.291180	0.000000	-1.795466	0.000000	0.000000	0.000000	0.002032	0.703944	0.141941	0.000000	0.000000	2.000000	70.000000	0.000000
3015.229900	-0.094170	0.553155	0.036382	81.789528	109.950821	142.655090	-0.291180	0.000000	-1.795466	0.000000	0.000000	0.000000	0.002032	0.703944	0.141941	0.000000	0.000000	2.000000	70.000000	0.000000
3015.233233	-0.094170	0.553155	0.036382	81.789528	109.950821	142.655090	-0.291180	0.000000	-1.795466	0.000000	0.000000	0.000000	0.002032	0.703944	0.141941	0.000000	0.000000	2.000000	70.000000	0.000000
3015.236566	-0.094151	0.555554	0.036794	81.973953	111.487038	143.862381	-0.291519	0.000000	-1.819123	0.000000	0.000000	0.000000	0.005621	0.719777	0.123389	0.000000	0.000000	2.000000	70.000000	0.000000
3015.239900	-0.094151	0.555554	0.036794	81.973953	111.487038	143.862381	-0.291519	0.000000	-1.819123	0.000000	0.000000	0.000000	0.005621	0.719777	0.123389	0.000000	0.000000	2.000000	70.000000	0.000000
3015.243233	-0.094151	0.555554	0.036794	81.973953	111.487038	143.862381	-0.291519	0.000000	-1.819123	0.000000	0.000000	0.000000	0.005621	0.719777	0.123389	0.000000	0.000000	2.000000	70.000000	0.000000
3015.246566	-0.094151	0.558014	0.037178	82.164284	113.042183	145.093124	-0.292456	0.000000	-1.839688	0.000000	0.000000	0.000000	-0.000080	0.737857	0.115255	0.000000	0.000000	2.000000	70.000000	0.000000
3015.249900	-0.094151	0.558014	0.037178	82.164284	113.042183	145.093124	-0.292456	0.000000	-1.839688	0.000000	0.000000	0.000000	-0.000080	0.737857	0.115255	0.000000	0.000000	2.000000	70.000000	0.000000
3015.253233	-0.094151	0.558014	0.037178	82.164284	113.042183	145.093124	-0.292456	0.000000	-1.839688	0.000000	0.000000	0.000000	-0.000080	0.737857	0.115255	0.000000	0.000000	2.000000	70.000000	0.000000
3015.256566	-0.094148	0.560506	0.037544	82.330719	114.621857	146.369781	-0.292442	0.000000	-1.858897	0.000000	0.000000	0.000000	0.000980	0.747729	0.109875	0.000000	0.000000	2.000000	70.000000	0.000000
3015.259900	-0.094148	0.560506	0.037544	82.330719	114.621857	146.369781	-0.292442	0.000000	-1.858897	0.000000	0.000000	0.000000	0.000980	0.747729	0.109875	0.000000	0.000000	2.000000	70.000000	0.000000
3015.263233	-0.094148	0.560506	0.037544	82.330719	114.621857	146.369781	-0.292442	0.000000	-1.858897	0.000000	0.000000	0.000000	0.000980	0.747729	0.109875	0.000000	0.000000	2.000000	70.000000	0.000000
3015.266566	-0.094121	0.563049	0.037914	82.454338	116.102493	147.588120	-0.292605	0.000000	-1.877210	0.000000	0.000000	0.000000	0.008138	0.762982	0.110802	0.000000	0.000000	2.000000	70.000000	0.000000
3015.269900	-0.094121	0.563049	0.037914	82.454338	116.102493	147.588120	-0.292605	0.000000	-1.877210	0.000000	0.000000	0.000000	0.008138	0.762982	0.110802	0.000000	0.000000	2.000000	70.000000	0.000000
3015.273233	-0.094121	0.563049	0.037914	82.454338	116.102493	147.588120	-0.292605	0.000000	-1.877210	0.000000	0.000000	0.000000	0.008138	0.762982	0.110802	0.000000	0.000000	2.000000	70.000000	0.000000
3015.276566	-0.094137	0.565626	0.038255	82.526115	117.621880	148.878723	-0.293962	0.000000	-1.895677	0.000000	0.000000	0.000000	-0.004848	0.772908	0.102411	0.000000	0.000000	2.000000	70.000000	0.000000
3015.279900	-0.094137	0.565626	0.038255	82.526115	117.621880	148.878723	-0.293962	0.000000	-1.895677	0.000000	0.000000	0.000000	-0.004848	0.772908	0.102411	0.000000	0.000000	2.000000	70.000000	0.000000
3015.283233	-0.094137	0.565626	0.038255	82.526115	117.621880	148.878723	-0.293962	0.000000	-1.895677	0.000000	0.000000	0.000000	-0.004848	0.772908	0.102411	0.000000	0.000000	2.000000	70.000000	0.000000
3015.286566	-0.094166	0.568199	0.038539	82.557640	119.306274	150.352402	-0.293154	0.000000	-1.912745	0.000000	0.000000	0.000000	-0.008863	0.771884	0.085145	0.000000	0.000000	2.000000	70.000000	0.000000
3015.289900	-0.094166	0.568199	0.038539	82.557640	119.306274	150.352402	-0.293154	0.000000	-1.912745	0.000000	0.000000	0.000000	-0.008863	0.771884	0.085145	0.000000	0.000000	2.000000	70.000000	0.000000
3015.293233	-0.094166	0.568199	0.038539	82.557640	119.306274	150.352402	-0.293154	0.000000	-1.912745	0.000000	0.000000	0.000000	-0.008863	0.771884	0.085145	0.000000	0.000000	2.000000	70.000000	0.000000
3015.296566	-0.094224	0.570786	0.038844	82.537910	121.208168	152.058807	-0.291677	0.000000	-1.926936	0.000000	0.000000	0.000000	-0.017402	0.776090	0.091614	0.000000	0.000000	2.000000	70.000000	0.000000
3015.299900	-0.094224	0.570786	0.038844	82.537910	121.208168	152.058807	-0.291677	0.000000	-1.926936	0.000000	0.000000	0.000000	-0.017402	0.776090	0.091614	0.000000	0.000000	2.000000	70.000000	0.000000
3015.303233	-0.094224	0.570786	0.038844	82.537910	121.208168	152.058807	-0.291677	0.000000	-1.926936	0.000000	0.000000	0.000000	-0.017402	0.776090	0.091614	0.000000	0.000000	2.000000	70.000000	0.000000
3015.306566	-0.094272	0.573369	0.039096	82.469589	123.141663	153.818573	-0.288776	0.000000	-1.942205	0.000000	0.000000	0.000000	-0.014380	0.774922	0.075704	0.000000	0.000000	2.000000	70.000000	0.000000
3015.309900	-0.094272	0.573369	0.039096	82.469589	123.141663	153.818573	-0.288776	0.000000	-1.942205	0.000000	0.000000	0.000000	-0.014380	0.774922	0.075704	0.000000	0.000000	2.000000	70.000000	0.000000
3015.313233	-0.094272	0.573369	0.039096	82.469589	123.141663	153.818573	-0.288776	0.000000	-1.942205	0.000000	0.000000	0.000000	-0.014380	0.774922	0.075704	0.000000	0.000000	2.000000	70.000000	0.000000
3015.316566	-0.094319	0.575929	0.039342	82.355736	124.862160	155.402374	-0.286380	0.000000	-1.954823	0.000000	0.000000	0.000000	-0.013972	0.768087	0.073556	0.000000	0.000000	2.000000	70.000000	0.000000
3015.319900	-0.094319	0.575929	0.039342	82.355736	124.862160	155.402374	-0.286380	0.000000	-1.954823	0.000000	0.000000	0.000000	-0.013972	0.768087	0.073556	0.000000	0.000000	2.000000	70.000000	0.000000
3015.323233	-0.094319	0.575929	0.039342	82.355736	124.862160	155.402374	-0.286380	0.000000	-1.954823	0.000000	0.000000	0.000000	-0.013972	0.768087	0.073556	0.000000	0.000000	2.000000	70.000000	0.000000
3015.326566	-0.094384	0.578476	0.039553	82.220474	126.516495	156.934586	-0.284051	0.000000	-1.967082	0.000000	0.000000	0.000000	-0.019356	0.763926	0.063316	0.000000	0.000000	2.000000	70.000000	0.000000
3015.329900	-0.094384	0.578476	0.039553	82.220474	126.516495	156.934586	-0.284051	0.000000	-1.967082	0.000000	0.000000	0.000000	-0.019356	0.763926	0.063316	0.000000	0.000000	2.000000	70.000000	0.000000
3015.333233	-0.094384	0.578476	0.039553	82.220474	126.516495	156.934586	-0.284051	0.000000	-1.967082	0.000000	0.000000	0.000000	-0.019356	0.763926	0.063316	0.000000	0.000000	2.000000	70.000000	0.000000
3015.336566	-0.094423	0.580999	0.039762	82.079941	128.131134	158.426010	-0.280825	0.000000	-1.977635	0.000000	0.000000	0.000000	-0.011917	0.757010	0.062717	0.000000	0.000000	2.000000	70.000000	0.000000
3015.339900	-0.094423	0.580999	0.039762	82.079941	128.131134	158.426010	-0.280825	0.000000	-1.977635	0.000000	0.000000	0.000000	-0.011917	0.757010	0.062717	0.000000	0.000000	2.000000	70.000000	0.000000
3015.343233	-0.094423	0.580999	0.039762	82.079941	128.131134	158.426010	-0.280825	0.000000	-1.977635	0.000000	0.000000	0.000000	-0.011917	0.757010	0.062717	0.000000	0.000000	2.000000	70.000000	0.000000
3015.346566	-0.094454	0.583489	0.039926	81.940758	129.721664	159.891083	-0.278839	0.000000	-1.988087	0.000000	0.000000	0.000000	-0.009338	0.747035	0.049153	0.000000	0.000000	2.000000	70.000000	0.000000
3015.349900	-0.094454	0.583489	0.039926	81.940758	129.721664	159.891083	-0.278839	0.000000	-1.988087	0.000000	0.000000	0.000000	-0.009338	0.747035	0.049153	0.000000	0.000000	2.000000	70.000000	0.000000
3015.353233	-0.094454	0.583489	0.039926	81.940758	129.721664	159.891083	-0.278839	0.000000	-1.988087	0.000000	0.000000	0.000000	-0.009338	0.747035	0.049153	0.000000	0.000000	2.000000	70.000000	0.000000
3015.356566	-0.094486	0.585928	0.040091	81.809784	131.274979	161.315689	-0.277282	0.000000	-1.996279	0.000000	0.000000	0.000000	-0.009413	0.731657	0.049548	0.000000	0.000000	2.000000	70.000000	0.000000
3015.359900	-0.094486	0.585928	0.040091	81.809784	131.274979	161.315689	-0.277282	0.000000	-1.996279	0.000000	0.000000	0.000000	-0.009413	0.731657	0.049548	0.000000	0.000000	2.000000	70.000000	0.000000
3015.363233	-0.094486	0.585928	0.040091	81.809784	131.274979	161.315689	-0.277282	0.000000	-1.996279	0.000000	0.000000	0.000000	-0.009413	0.731657	0.049548	0.000000	0.000000	2.000000	70.000000	0.000000
3015.366566	-0.094514	0.588296	0.040242	81.697113	132.817108	162.728607	-0.275714	0.000000	-2.004538	0.000000	0.000000	0.000000	-0.008623	0.710508	0.045382	0.000000	0.000000	2.000000	70.000000	0.000000
3015.369900	-0.094514	0.588296	0.040242	81.697113	132.817108	162.728607	-0.275714	0.000000	-2.004538	0.000000	0.000000	0.000000	-0.008623	0.710508	0.045382	0.000000	0.000000	2.000000	70.000000	0.000000
3015.373233	-0.094514	0.588296	0.040242	81.697113	132.817108	162.728607	-0.275714	0.000000	-2.004538	0.000000	0.000000	0.000000	-0.008623	0.710508	0.045382	0.000000	0.000000	2.000000	70.000000	0.000000
3015.376566	-0.094517	0.590594	0.040385	81.605576	134.384705	164.145782	-0.274276	0.000000	-2.012101	0.000000	0.000000	0.000000	-0.000803	0.689273	0.042869	0.000000	0.000000	2.000000	70.000000	0.000000
3015.379900	-0.094517	0.590594	0.040385	81.605576	134.384705	164.145782	-0.274276	0.000000	-2.012101	0.000000	0.000000	0.000000	-0.000803	0.689273	0.042869	0.000000	0.000000	2.000000	70.000000	0.000000
3015.383233	-0.094517	0.590594	0.040385	81.605576	134.384705	164.145782	-0.274276	0.000000	-2.012101	0.000000	0.000000	0.000000	-0.000803	0.689273	0.042869	0.000000	0.000000	2.000000	70.000000	0.000000
3015.386566	-0.094513	0.592829	0.040493	81.540443	135.945465	165.550064	-0.274143	0.000000	-2.019246	0.000000	0.000000	0.000000	0.001190	0.670495	0.032395	0.000000	0.000000	2.000000	70.000000	0.000000
3015.389900	-0.094513	0.592829	0.040493	81.540443	135.945465	165.550064	-0.274143	0.000000	-2.019246	0.000000	0.000000	0.000000	0.001190	0.670495	0.032395	0.000000	0.000000	2.000000	70.000000	0.000000
3015.393233	-0.094513	0.592829	0.040493	81.540443	135.945465	165.550064	-0.274143	0.000000	-2.019246	0.000000	0.000000	0.000000	0.001190	0.670495	0.032395	0.000000	0.000000	2.000000	70.000000	0.000000
3015.396566	-0.094509	0.594965	0.040597	81.490936	137.530228	166.969574	-0.274341	0.000000	-2.024645	0.000000	0.000000	0.000000	0.001394	0.640701	0.031332	0.000000	0.000000	2.000000	70.000000	0.000000
3015.399900	-0.094509	0.594965	0.040597	81.490936	137.530228	166.969574	-0.274341	0.000000	-2.024645	0.000000	0.000000	0.000000	0.001394	0.640701	0.031332	0.000000	0.000000	2.000000	70.000000	0.000000
3015.403233	-0.094509	0.594965	0.040597	81.490936	137.530228	166.969574	-0.274341	0.000000	-2.024645	0.000000	0.000000	0.000000	0.001394	0.640701	0.031332	0.000000	0.000000	2.000000	70.000000	0.000000
3015.406566	-0.094475	0.597009	0.040681	81.451881	138.972900	168.261322	-0.274573	0.000000	-2.029867	0.000000	0.000000	0.000000	0.009931	0.613341	0.025069	0.000000	0.000000	2.000000	70.000000	0.000000
3015.409900	-0.094475	0.597009	0.040681	81.451881	138.972900	168.261322	-0.274573	0.000000	-2.029867	0.000000	0.000000	0.000000	0.009931	0.613341	0.025069	0.000000	0.000000	2.000000	70.000000	0.000000
3015.413233	-0.094475	0.597009	0.040681	81.451881	138.972900	168.261322	-0.274573	0.000000	-2.029867	0.000000	0.000000	0.000000	0.009931	0.613341	0.025069	0.000000	0.000000	2.000000	70.000000	0.000000
3015.416566	-0.094413	0.598989	0.040737	81.421097	140.342773	169.488937	-0.276228	0.000000	-2.034045	0.000000	0.000000	0.000000	0.018839	0.594113	0.016864	0.000000	0.000000	2.000000	70.000000	0.000000
3015.419900	-0.094413	0.598989	0.040737	81.421097	140.342773	169.488937	-0.276228	0.000000	-2.034045	0.000000	0.000000	0.000000	0.018839	0.594113	0.016864	0.000000	0.000000	2.000000	70.000000	0.000000
3015.423233	-0.094413	0.598989	0.040737	81.421097	140.342773	169.488937	-0.276228	0.000000	-2.034045	0.000000	0.000000	0.000000	0.018839	0.594113	0.016864	0.000000	0.000000	2.000000	70.000000	0.000000
3015.426566	-0.094369	0.600878	0.040766	81.395721	141.601334	170.613647	-0.279368	0.000000	-2.036856	0.000000	0.000000	0.000000	0.013075	0.566496	0.008527	0.000000	0.000000	2.000000	70.000000	0.000000
3015.429900	-0.094369	0.600878	0.040766	81.395721	141.601334	170.613647	-0.279368	0.000000	-2.036856	0.000000	0.000000	0.000000	0.013075	0.566496	0.008527	0.000000	0.000000	2.000000	70.000000	0.000000
3015.433233	-0.094369	0.600878	0.040766	81.395721	141.601334	170.613647	-0.279368	0.000000	-2.036856	0.000000	0.000000	0.000000	0.013075	0.566496	0.008527	0.000000	0.000000	2.000000	70.000000	0.000000
3015.436566	-0.094315	0.602635	0.040741	81.375595	142.705872	171.610077	-0.281548	0.000000	-2.038277	0.000000	0.000000	0.000000	0.016085	0.527028	-0.007368	0.000000	0.000000	2.000000	70.000000	0.000000
3015.439900	-0.094315	0.602635	0.040741	81.375595	142.705872	171.610077	-0.281548	0.000000	-2.038277	0.000000	0.000000	0.000000	0.016085	0.527028	-0.007368	0.000000	0.000000	2.000000	70.000000	0.000000
3015.443233	-0.094315	0.602635	0.040741	81.375595	142.705872	171.610077	-0.281548	0.000000	-2.038277	0.000000	0.000000	0.000000	0.016085	0.527028	-0.007368	0.000000	0.000000	2.000000	70.000000	0.000000
3015.446566	-0.094304	0.604251	0.040679	81.356804	143.670319	172.478531	-0.284228	0.000000	-2.037049	0.000000	0.000000	0.000000	0.003516	0.484892	-0.018558	0.000000	0.000000	2.000000	70.000000	0.000000
3015.449900	-0.094304	0.604251	0.040679	81.356804	143.670319	172.478531	-0.284228	0.000000	-2.037049	0.000000	0.000000	0.000000	0.003516	0.484892	-0.018558	0.000000	0.000000	2.000000	70.000000	0.000000
3015.453233	-0.094304	0.604251	0.040679	81.356804	143.670319	172.478531	-0.284228	0.000000	-2.037049	0.000000	0.000000	0.000000	0.003516	0.484892	-0.018558	0.000000	0.000000	2.000000	70.000000	0.000000
3015.456566	-0.094287	0.605726	0.040590	81.331978	144.423004	173.150879	-0.284814	0.000000	-2.033956	0.000000	0.000000	0.000000	0.005047	0.442641	-0.026648	0.000000	0.000000	2.000000	70.000000	0.000000
3015.459900	-0.094287	0.605726	0.040590	81.331978	144.423004	173.150879	-0.284814	0.000000	-2.033956	0.000000	0.000000	0.000000	0.005047	0.442641	-0.026648	0.000000	0.000000	2.000000	70.000000	0.000000
3015.463233	-0.094287	0.605726	0.040590	81.331978	144.423004	173.150879	-0.284814	0.000000	-2.033956	0.000000	0.000000	0.000000	0.005047	0.442641	-0.026648	0.000000	0.000000	2.000000	70.000000	0.000000
3015.466566	-0.094287	0.607013	0.040464	81.303421	144.941833	173.624603	-0.285656	0.000000	-2.029515	0.000000	0.000000	0.000000	-0.000171	0.386046	-0.037848	0.000000	0.000000	2.000000	70.000000	0.000000
3015.469900	-0.094287	0.607013	0.040464	81.303421	144.941833	173.624603	-0.285656	0.000000	-2.029515	0.000000	0.000000	0.000000	-0.000171	0.386046	-0.037848	0.000000	0.000000	2.000000	70.000000	0.000000
3015.473233	-0.094287	0.607013	0.040464	81.303421	144.941833	173.624603	-0.285656	0.000000	-2.029515	0.000000	0.000000	0.000000	-0.000171	0.386046	-0.037848	0.000000	0.000000	2.000000	70.000000	0.000000
3015.476566	-0.094258	0.608111	0.040311	81.271225	145.234802	173.886032	-0.285627	0.000000	-2.023207	0.000000	0.000000	0.000000	0.008700	0.329338	-0.045922	0.000000	0.000000	2.000000	70.000000	0.000000
3015.479900	-0.094258	0.608111	0.040311	81.271225	145.234802	173.886032	-0.285627	0.000000	-2.023207	0.000000	0.000000	0.000000	0.008700	0.329338	-0.045922	0.000000	0.000000	2.000000	70.000000	0.000000
3015.483233	-0.094258	0.608111	0.040311	81.271225	145.234802	173.886032	-0.285627	0.000000	-2.023207	0.000000	0.000000	0.000000	0.008700	0.329338	-0.045922	0.000000	0.000000	2.000000	70.000000	0.000000
3015.486566	-0.094258	0.608111	0.040311	81.244423	145.347397	173.984589	-0.287077	0.000000	-2.015553	0.000000	0.000000	0.000000	0.008700	0.329338	-0.045922	0.000000	0.000000	2.000000	70.000000	0.000000
3015.489900	-0.094227	0.609039	0.040143	81.244423	145.347397	173.984589	-0.287077	0.000000	-2.015553	0.000000	0.000000	0.000000	0.009555	0.278429	-0.050438	0.000000	0.000000	2.000000	70.000000	0.000000
3015.493233	-0.094227	0.609039	0.040143	81.244423	145.347397	173.984589	-0.287077	0.000000	-2.015553	0.000000	0.000000	0.000000	0.009555	0.278429	-0.050438	0.000000	0.000000	2.000000	70.000000	0.000000
3015.496566	-0.094194	0.609770	0.039969	81.216202	145.399658	174.031006	-0.287077	0.000000	-2.015553	0.000000	0.000000	0.000000	0.009894	0.219193	-0.052217	0.000000	0.000000	2.000000	70.000000	0.000000
3015.499900	-0.094194	0.609770	0.039969	81.216202	145.399658	174.031006	-0.287077	0.000000	-2.015553	0.000000	0.000000	0.000000	0.009894	0.219193	-0.052217	0.000000	0.000000	2.000000	70.000000	0.000000
3015.503233	-0.094194	0.609770	0.039969	81.216202	145.399658	174.031006	-0.287077	0.000000	-2.015553	0.000000	0.000000	0.000000	0.009894	0.219193	-0.052217	0.000000	0.000000	2.000000	70.000000	0.000000
3015.506566	-0.094194	0.609770	0.039969	81.190208	145.492813	174.115585	-0.290318	0.000000	-1.998444	0.000000	0.000000	0.000000	0.009894	0.219193	-0.052217	0.000000	0.000000	2.000000	70.000000	0.000000
3015.509900	-0.094154	0.610338	0.039758	81.190208	145.492813	174.115585	-0.290318	0.000000	-1.998444	0.000000	0.000000	0.000000	0.011974	0.170584	-0.063193	0.000000	0.000000	2.000000	70.000000	0.000000
3015.513233	-0.094154	0.610338	0.039758	81.190208	145.492813	174.115585	-0.290318	0.000000	-1.998444	0.000000	0.000000	0.000000	0.011974	0.170584	-0.063193	0.000000	0.000000	2.000000	70.000000	0.000000
3015.516566	-0.094111	0.610737	0.039535	81.183784	145.639618	174.246445	-0.290318	0.000000	-1.998444	0.000000	0.000000	0.000000	0.012698	0.119582	-0.067022	0.000000	0.000000	2.000000	70.000000	0.000000
3015.519900	-0.094111	0.610737	0.039535	81.183784	145.639618	174.246445	-0.290318	0.000000	-1.998444	0.000000	0.000000	0.000000	0.012698	0.119582	-0.067022	0.000000	0.000000	2.000000	70.000000	0.000000
3015.523233	-0.094111	0.610737	0.039535	81.183784	145.639618	174.246445	-0.290318	0.000000	-1.998444	0.000000	0.000000	0.000000	0.012698	0.119582	-0.067022	0.000000	0.000000	2.000000	70.000000	0.000000
3015.526566	-0.094111	0.610737	0.039535	81.203438	146.011093	174.575317	-0.294430	0.000000	-1.976741	0.000000	0.000000	0.000000	0.012698	0.119582	-0.067022	0.000000	0.000000	2.000000	70.000000	0.000000
3015.529900	-0.094040	0.610946	0.039288	81.203438	146.011093	174.575317	-0.294430	0.000000	-1.976741	0.000000	0.000000	0.000000	0.021328	0.062687	-0.073911	0.000000	0.000000	2.000000	70.000000	0.000000
3015.533233	-0.094040	0.610946	0.039288	81.203438	146.011093	174.575317	-0.294430	0.000000	-1.976741	0.000000	0.000000	0.000000	0.021328	0.062687	-0.073911	0.000000	0.000000	2.000000	70.000000	0.000000
3015.536566	-0.094040	0.610946	0.039288	81.237000	146.590591	175.094223	-0.294430	0.000000	-1.976741	0.000000	0.000000	0.000000	0.021328	0.062687	-0.073911	0.000000	0.000000	2.000000	70.000000	0.000000
3015.539900	-0.094040	0.610946	0.039288	81.237000	146.590591	175.094223	-0.294430	0.000000	-1.976741	0.000000	0.000000	0.000000	0.021328	0.062687	-0.073911	0.000000	0.000000	2.000000	70.000000	0.000000
3015.543233	-0.093998	0.610997	0.039064	81.237000	146.590591	175.094223	-0.294430	0.000000	-1.976741	0.000000	0.000000	0.000000	0.012767	0.015302	-0.067405	0.000000	0.000000	2.000000	70.000000	0.000000
3015.546566	-0.093998	0.610997	0.039064	81.244514	147.198212	175.645782	-0.297985	0.000000	-1.964423	0.000000	0.000000	0.000000	0.012767	0.015302	-0.067405	0.000000	0.000000	2.000000	70.000000	0.000000
3015.549900	-0.093998	0.610997	0.039064	81.244514	147.198212	175.645782	-0.297985	0.000000	-1.964423	0.000000	0.000000	0.000000	0.012767	0.015302	-0.067405	0.000000	0.000000	2.000000	70.000000	0.000000
3015.553233	-0.093998	0.610997	0.039064	81.244514	147.198212	175.645782	-0.297985	0.000000	-1.964423	0.000000	0.000000	0.000000	0.012767	0.015302	-0.067405	0.000000	0.000000	2.000000	70.000000	0.000000
3015.556566	-0.093920	0.610606	0.038527	81.218857	147.574753	175.997910	-0.300113	0.000000	-1.953189	0.000000	0.000000	0.000000	0.023201	-0.117283	-0.161112	0.000000	0.000000	2.000000	70.000000	0.000000
3015.559900	-0.093920	0.610606	0.038527	81.218857	147.574753	175.997910	-0.300113	0.000000	-1.953189	0.000000	0.000000	0.000000	0.023201	-0.117283	-0.161112	0.000000	0.000000	2.000000	70.000000	0.000000
3015.563233	-0.093920	0.610606	0.038527	81.218857	147.574753	175.997910	-0.300113	0.000000	-1.953189	0.000000	0.000000	0.000000	0.023201	-0.117283	-0.161112	0.000000	0.000000	2.000000	70.000000	0.000000
3015.566566	-0.093920	0.610606	0.038527	81.158401	147.743301	176.167053	-0.303980	0.000000	-1.926337	0.000000	0.000000	0.000000	0.023201	-0.117283	-0.161112	0.000000	0.000000	2.000000	70.000000	0.000000
3015.569900	-0.093869	0.610176	0.038257	81.158401	147.743301	176.167053	-0.303980	0.000000	-1.926337	0.000000	0.000000	0.000000	0.015346	-0.128869	-0.080996	0.000000	0.000000	2.000000	70.000000	0.000000
3015.573233	-0.093869	0.610176	0.038257	81.158401	147.743301	176.167053	-0.303980	0.000000	-1.926337	0.000000	0.000000	0.000000	0.015346	-0.128869	-0.080996	0.000000	0.000000	2.000000	70.000000	0.000000
3015.576566	-0.093836	0.609558	0.037954	81.079712	147.938217	176.367065	-0.303980	0.000000	-1.926337	0.000000	0.000000	0.000000	0.009897	-0.185429	-0.090790	0.000000	0.000000	2.000000	70.000000	0.000000
3015.579900	-0.093836	0.609558	0.037954	81.079712	147.938217	176.367065	-0.303980	0.000000	-1.926337	0.000000	0.000000	0.000000	0.009897	-0.185429	-0.090790	0.000000	0.000000	2.000000	70.000000	0.000000
3015.583233	-0.093836	0.609558	0.037954	81.079712	147.938217	176.367065	-0.303980	0.000000	-1.926337	0.000000	0.000000	0.000000	0.009897	-0.185429	-0.090790	0.000000	0.000000	2.000000	70.000000	0.000000
3015.586566	-0.093836	0.609558	0.037954	80.979836	148.164551	176.603165	-0.308187	0.000000	-1.897706	0.000000	0.000000	0.000000	0.009897	-0.185429	-0.090790	0.000000	0.000000	2.000000	70.000000	0.000000
3015.589900	-0.093825	0.608819	0.037640	80.979836	148.164551	176.603165	-0.308187	0.000000	-1.897706	0.000000	0.000000	0.000000	0.003242	-0.221776	-0.094158	0.000000	0.000000	2.000000	70.000000	0.000000
3015.593233	-0.093825	0.608819	0.037640	80.979836	148.164551	176.603165	-0.308187	0.000000	-1.897706	0.000000	0.000000	0.000000	0.003242	-0.221776	-0.094158	0.000000	0.000000	2.000000	70.000000	0.000000
3015.596566	-0.093766	0.607959	0.037328	80.865891	148.437943	176.880005	-0.308187	0.000000	-1.897706	0.000000	0.000000	0.000000	0.017763	-0.258025	-0.093689	0.000000	0.000000	2.000000	70.000000	0.000000
3015.599900	-0.093766	0.607959	0.037328	80.865891	148.437943	176.880005	-0.308187	0.000000	-1.897706	0.000000	0.000000	0.000000	0.017763	-0.258025	-0.093689	0.000000	0.000000	2.000000	70.000000	0.000000
3015.603233	-0.093766	0.607959	0.037328	80.865891	148.437943	176.880005	-0.308187	0.000000	-1.897706	0.000000	0.000000	0.000000	0.017763	-0.258025	-0.093689	0.000000	0.000000	2.000000	70.000000	0.000000
3015.606566	-0.093705	0.606978	0.037008	80.736351	148.726334	177.173630	-0.311688	0.000000	-1.866398	0.000000	0.000000	0.000000	0.018221	-0.294174	-0.096092	0.000000	0.000000	2.000000	70.000000	0.000000
3015.609900	-0.093705	0.606978	0.037008	80.736351	148.726334	177.173630	-0.311688	0.000000	-1.866398	0.000000	0.000000	0.000000	0.018221	-0.294174	-0.096092	0.000000	0.000000	2.000000	70.000000	0.000000
3015.613233	-0.093705	0.606978	0.037008	80.736351	148.726334	177.173630	-0.311688	0.000000	-1.866398	0.000000	0.000000	0.000000	0.018221	-0.294174	-0.096092	0.000000	0.000000	2.000000	70.000000	0.000000
3015.616566	-0.093618	0.605905	0.036675	80.598465	149.040848	177.489578	-0.314725	0.000000	-1.850382	0.000000	0.000000	0.000000	0.026205	-0.321998	-0.099780	0.000000	0.000000	2.000000	70.000000	0.000000
3015.619900	-0.093618	0.605905	0.036675	80.598465	149.040848	177.489578	-0.314725	0.000000	-1.850382	0.000000	0.000000	0.000000	0.026205	-0.321998	-0.099780	0.000000	0.000000	2.000000	70.000000	0.000000
3015.623233	-0.093618	0.605905	0.036675	80.598465	149.040848	177.489578	-0.314725	0.000000	-1.850382	0.000000	0.000000	0.000000	0.026205	-0.321998	-0.099780	0.000000	0.000000	2.000000	70.000000	0.000000
3015.626566	-0.093509	0.604732	0.036353	80.447144	149.364853	177.814163	-0.319093	0.000000	-1.833752	0.000000	0.000000	0.000000	0.032888	-0.352065	-0.096686	0.000000	0.000000	2.000000	70.000000	0.000000
3015.629900	-0.093509	0.604732	0.036353	80.447144	149.364853	177.814163	-0.319093	0.000000	-1.833752	0.000000	0.000000	0.000000	0.032888	-0.352065	-0.096686	0.000000	0.000000	2.000000	70.000000	0.000000
3015.633233	-0.093509	0.604732	0.036353	80.447144	149.364853	177.814163	-0.319093	0.000000	-1.833752	0.000000	0.000000	0.000000	0.032888	-0.352065	-0.096686	0.000000	0.000000	2.000000	70.000000	0.000000
3015.636566	-0.093407	0.603470	0.036074	80.296310	149.678772	178.128983	-0.324574	0.000000	-1.817638	0.000000	0.000000	0.000000	0.030381	-0.378587	-0.083546	0.000000	0.000000	2.000000	70.000000	0.000000
3015.639900	-0.093407	0.603470	0.036074	80.296310	149.678772	178.128983	-0.324574	0.000000	-1.817638	0.000000	0.000000	0.000000	0.030381	-0.378587	-0.083546	0.000000	0.000000	2.000000	70.000000	0.000000
3015.643233	-0.093407	0.603470	0.036074	80.296310	149.678772	178.128983	-0.324574	0.000000	-1.817638	0.000000	0.000000	0.000000	0.030381	-0.378587	-0.083546	0.000000	0.000000	2.000000	70.000000	0.000000
3015.646566	-0.093288	0.602100	0.035828	80.185684	149.912689	178.365768	-0.329637	0.000000	-1.803714	0.000000	0.000000	0.000000	0.035814	-0.410927	-0.073905	0.000000	0.000000	2.000000	70.000000	0.000000
3015.649900	-0.093288	0.602100	0.035828	80.185684	149.912689	178.365768	-0.329637	0.000000	-1.803714	0.000000	0.000000	0.000000	0.035814	-0.410927	-0.073905	0.000000	0.000000	2.000000	70.000000	0.000000
3015.653233	-0.093288	0.602100	0.035828	80.185684	149.912689	178.365768	-0.329637	0.000000	-1.803714	0.000000	0.000000	0.000000	0.035814	-0.410927	-0.073905	0.000000	0.000000	2.000000	70.000000	0.000000
3015.656566	-0.093149	0.600650	0.035605	80.175545	149.884125	178.344208	-0.335606	0.000000	-1.791396	0.000000	0.000000	0.000000	0.041725	-0.434999	-0.066843	0.000000	0.000000	2.000000	70.000000	0.000000
3015.659900	-0.093149	0.600650	0.035605	80.175545	149.884125	178.344208	-0.335606	0.000000	-1.791396	0.000000	0.000000	0.000000	0.041725	-0.434999	-0.066843	0.000000	0.000000	2.000000	70.000000	0.000000
3015.663233	-0.093149	0.600650	0.035605	80.175545	149.884125	178.344208	-0.335606	0.000000	-1.791396	0.000000	0.000000	0.000000	0.041725	-0.434999	-0.066843	0.000000	0.000000	2.000000	70.000000	0.000000
3015.666566	-0.092975	0.599103	0.035456	80.252060	149.451187	177.948288	-0.342560	0.000000	-1.780256	0.000000	0.000000	0.000000	0.052053	-0.463896	-0.044737	0.000000	0.000000	2.000000	70.000000	0.000000
3015.669900	-0.092975	0.599103	0.035456	80.252060	149.451187	177.948288	-0.342560	0.000000	-1.780256	0.000000	0.000000	0.000000	0.052053	-0.463896	-0.044737	0.000000	0.000000	2.000000	70.000000	0.000000
3015.673233	-0.092975	0.599103	0.035456	80.252060	149.451187	177.948288	-0.342560	0.000000	-1.780256	0.000000	0.000000	0.000000	0.052053	-0.463896	-0.044737	0.000000	0.000000	2.000000	70.000000	0.000000
3015.676566	-0.092783	0.597450	0.035336	80.399803	148.566727	177.132370	-0.351236	0.000000	-1.772800	0.000000	0.000000	0.000000	0.057614	-0.496141	-0.035876	0.000000	0.000000	2.000000	70.000000	0.000000
3015.679900	-0.092783	0.597450	0.035336	80.399803	148.566727	177.132370	-0.351236	0.000000	-1.772800	0.000000	0.000000	0.000000	0.057614	-0.496141	-0.035876	0.000000	0.000000	2.000000	70.000000	0.000000
3015.683233	-0.092783	0.597450	0.035336	80.399803	148.566727	177.132370	-0.351236	0.000000	-1.772800	0.000000	0.000000	0.000000	0.057614	-0.496141	-0.035876	0.000000	0.000000	2.000000	70.000000	0.000000
3015.686566	-0.092571	0.595716	0.035238	80.576935	147.301193	175.966431	-0.360838	0.000000	-1.766820	0.000000	0.000000	0.000000	0.063659	-0.520152	-0.029568	0.000000	0.000000	2.000000	70.000000	0.000000
3015.689900	-0.092571	0.595716	0.035238	80.576935	147.301193	175.966431	-0.360838	0.000000	-1.766820	0.000000	0.000000	0.000000	0.063659	-0.520152	-0.029568	0.000000	0.000000	2.000000	70.000000	0.000000
3015.693233	-0.092571	0.595716	0.035238	80.576935	147.301193	175.966431	-0.360838	0.000000	-1.766820	0.000000	0.000000	0.000000	0.063659	-0.520152	-0.029568	0.000000	0.000000	2.000000	70.000000	0.000000
3015.696566	-0.092384	0.593929	0.035143	80.752991	146.058533	174.818817	-0.371448	0.000000	-1.761892	0.000000	0.000000	0.000000	0.056139	-0.535932	-0.028350	0.000000	0.000000	2.000000	70.000000	0.000000
3015.699900	-0.092384	0.593929	0.035143	80.752991	146.058533	174.818817	-0.371448	0.000000	-1.761892	0.000000	0.000000	0.000000	0.056139	-0.535932	-0.028350	0.000000	0.000000	2.000000	70.000000	0.000000
3015.703233	-0.092384	0.593929	0.035143	80.752991	146.058533	174.818817	-0.371448	0.000000	-1.761892	0.000000	0.000000	0.000000	0.056139	-0.535932	-0.028350	0.000000	0.000000	2.000000	70.000000	0.000000
3015.706566	-0.092238	0.592080	0.035009	80.915413	144.901779	173.755569	-0.380805	0.000000	-1.757167	0.000000	0.000000	0.000000	0.043845	-0.554891	-0.040319	0.000000	0.000000	2.000000	70.000000	0.000000
3015.709900	-0.092238	0.592080	0.035009	80.915413	144.901779	173.755569	-0.380805	0.000000	-1.757167	0.000000	0.000000	0.000000	0.043845	-0.554891	-0.040319	0.000000	0.000000	2.000000	70.000000	0.000000
3015.713233	-0.092238	0.592080	0.035009	80.915413	144.901779	173.755569	-0.380805	0.000000	-1.757167	0.000000	0.000000	0.000000	0.043845	-0.554891	-0.040319	0.000000	0.000000	2.000000	70.000000	0.000000
3015.716566	-0.092093	0.590178	0.034882	81.040657	143.803787	172.754623	-0.388112	0.000000	-1.750447	0.000000	0.000000	0.000000	0.043417	-0.570552	-0.038147	0.000000	0.000000	2.000000	70.000000	0.000000
3015.719900	-0.092093	0.590178	0.034882	81.040657	143.803787	172.754623	-0.388112	0.000000	-1.750447	0.000000	0.000000	0.000000	0.043417	-0.570552	-0.038147	0.000000	0.000000	2.000000	70.000000	0.000000
3015.723233	-0.092093	0.590178	0.034882	81.040657	143.803787	172.754623	-0.388112	0.000000	-1.750447	0.000000	0.000000	0.000000	0.043417	-0.570552	-0.038147	0.000000	0.000000	2.000000	70.000000	0.000000
3015.726566	-0.091972	0.588251	0.034750	81.141953	142.719864	171.768585	-0.395348	0.000000	-1.744089	0.000000	0.000000	0.000000	0.036411	-0.577965	-0.039576	0.000000	0.000000	2.000000	70.000000	0.000000
3015.729900	-0.091972	0.588251	0.034750	81.141953	142.719864	171.768585	-0.395348	0.000000	-1.744089	0.000000	0.000000	0.000000	0.036411	-0.577965	-0.039576	0.000000	0.000000	2.000000	70.000000	0.000000
3015.733233	-0.091972	0.588251	0.034750	81.141953	142.719864	171.768585	-0.395348	0.000000	-1.744089	0.000000	0.000000	0.000000	0.036411	-0.577965	-0.039576	0.000000	0.000000	2.000000	70.000000	0.000000
3015.736566	-0.091805	0.586273	0.034633	81.222420	141.564316	170.723450	-0.401417	0.000000	-1.737494	0.000000	0.000000	0.000000	0.050050	-0.593594	-0.035084	0.000000	0.000000	2.000000	70.000000	0.000000
3015.739900	-0.091805	0.586273	0.034633	81.222420	141.564316	170.723450	-0.401417	0.000000	-1.737494	0.000000	0.000000	0.000000	0.050050	-0.593594	-0.035084	0.000000	0.000000	2.000000	70.000000	0.000000
3015.743233	-0.091805	0.586273	0.034633	81.222420	141.564316	170.723450	-0.401417	0.000000	-1.737494	0.000000	0.000000	0.000000	0.050050	-0.593594	-0.035084	0.000000	0.000000	2.000000	70.000000	0.000000
3015.746566	-0.091625	0.584298	0.034575	81.296043	140.228806	169.512817	-0.409758	0.000000	-1.731646	0.000000	0.000000	0.000000	0.053991	-0.592295	-0.017486	0.000000	0.000000	2.000000	70.000000	0.000000
3015.749900	-0.091625	0.584298	0.034575	81.296043	140.228806	169.512817	-0.409758	0.000000	-1.731646	0.000000	0.000000	0.000000	0.053991	-0.592295	-0.017486	0.000000	0.000000	2.000000	70.000000	0.000000
3015.753233	-0.091625	0.584298	0.034575	81.296043	140.228806	169.512817	-0.409758	0.000000	-1.731646	0.000000	0.000000	0.000000	0.053991	-0.592295	-0.017486	0.000000	0.000000	2.000000	70.000000	0.000000
3015.756566	-0.091426	0.582290	0.034542	81.369789	138.741592	168.162933	-0.418757	0.000000	-1.728732	0.000000	0.000000	0.000000	0.059761	-0.602408	-0.009646	0.000000	0.000000	2.000000	70.000000	0.000000
3015.759900	-0.091426	0.582290	0.034542	81.369789	138.741592	168.162933	-0.418757	0.000000	-1.728732	0.000000	0.000000	0.000000	0.059761	-0.602408	-0.009646	0.000000	0.000000	2.000000	70.000000	0.000000
3015.763233	-0.091426	0.582290	0.034542	81.369789	138.741592	168.162933	-0.418757	0.000000	-1.728732	0.000000	0.000000	0.000000	0.059761	-0.602408	-0.009646	0.000000	0.000000	2.000000	70.000000	0.000000
3015.766566	-0.091222	0.580268	0.034615	81.465530	137.201248	166.754150	-0.428717	0.000000	-1.727124	0.000000	0.000000	0.000000	0.061170	-0.606631	0.021713	0.000000	0.000000	2.000000	70.000000	0.000000
3015.769900	-0.091222	0.580268	0.034615	81.465530	137.201248	166.754150	-0.428717	0.000000	-1.727124	0.000000	0.000000	0.000000	0.061170	-0.606631	0.021713	0.000000	0.000000	2.000000	70.000000	0.000000
3015.773233	-0.091222	0.580268	0.034615	81.465530	137.201248	166.754150	-0.428717	0.000000	-1.727124	0.000000	0.000000	0.000000	0.061170	-0.606631	0.021713	0.000000	0.000000	2.000000	70.000000	0.000000
3015.776566	-0.091021	0.578239	0.034702	81.588448	135.824783	165.481247	-0.438912	0.000000	-1.730743	0.000000	0.000000	0.000000	0.060366	-0.608812	0.026128	0.000000	0.000000	2.000000	70.000000	0.000000
3015.779900	-0.091021	0.578239	0.034702	81.588448	135.824783	165.481247	-0.438912	0.000000	-1.730743	0.000000	0.000000	0.000000	0.060366	-0.608812	0.026128	0.000000	0.000000	2.000000	70.000000	0.000000
3015.783233	-0.091021	0.578239	0.034702	81.588448	135.824783	165.481247	-0.438912	0.000000	-1.730743	0.000000	0.000000	0.000000	0.060366	-0.608812	0.026128	0.000000	0.000000	2.000000	70.000000	0.000000
3015.786566	-0.090832	0.576157	0.034856	81.723335	134.795807	164.514618	-0.448973	0.000000	-1.735098	0.000000	0.000000	0.000000	0.056669	-0.624613	0.046211	0.000000	0.000000	2.000000	70.000000	0.000000
3015.789900	-0.090832	0.576157	0.034856	81.723335	134.795807	164.514618	-0.448973	0.000000	-1.735098	0.000000	0.000000	0.000000	0.056669	-0.624613	0.046211	0.000000	0.000000	2.000000	70.000000	0.000000
3015.793233	-0.090832	0.576157	0.034856	81.723335	134.795807	164.514618	-0.448973	0.000000	-1.735098	0.000000	0.000000	0.000000	0.056669	-0.624613	0.046211	0.000000	0.000000	2.000000	70.000000	0.000000
3015.796566	-0.090648	0.574085	0.035041	81.855942	134.097000	163.843857	-0.458418	0.000000	-1.742800	0.000000	0.000000	0.000000	0.054994	-0.621477	0.055474	0.000000	0.000000	2.000000	70.000000	0.000000
3015.799900	-0.090648	0.574085	0.035041	81.855942	134.097000	163.843857	-0.458418	0.000000	-1.742800	0.000000	0.000000	0.000000	0.054994	-0.621477	0.055474	0.000000	0.000000	2.000000	70.000000	0.000000
3015.803233	-0.090648	0.574085	0.035041	81.855942	134.097000	163.843857	-0.458418	0.000000	-1.742800	0.000000	0.000000	0.000000	0.054994	-0.621477	0.055474	0.000000	0.000000	2.000000	70.000000	0.000000
3015.806566	-0.090469	0.571978	0.035246	81.951866	133.636124	163.400772	-0.467583	0.000000	-1.752045	0.000000	0.000000	0.000000	0.053904	-0.632217	0.061619	0.000000	0.000000	2.000000	70.000000	0.000000
3015.809900	-0.090469	0.571978	0.035246	81.951866	133.636124	163.400772	-0.467583	0.000000	-1.752045	0.000000	0.000000	0.000000	0.053904	-0.632217	0.061619	0.000000	0.000000	2.000000	70.000000	0.000000
3015.813233	-0.090469	0.571978	0.035246	81.951866	133.636124	163.400772	-0.467583	0.000000	-1.752045	0.000000	0.000000	0.000000	0.053904	-0.632217	0.061619	0.000000	0.000000	2.000000	70.000000	0.000000
3015.816566	-0.090244	0.569889	0.035468	81.995018	133.220718	163.013702	-0.476567	0.000000	-1.762315	0.000000	0.000000	0.000000	0.067541	-0.626589	0.066573	0.000000	0.000000	2.000000	70.000000	0.000000
3015.819900	-0.090244	0.569889	0.035468	81.995018	133.220718	163.013702	-0.476567	0.000000	-1.762315	0.000000	0.000000	0.000000	0.067541	-0.626589	0.066573	0.000000	0.000000	2.000000	70.000000	0.000000
3015.823233	-0.090244	0.569889	0.035468	81.995018	133.220718	163.013702	-0.476567	0.000000	-1.762315	0.000000	0.000000	0.000000	0.067541	-0.626589	0.066573	0.000000	0.000000	2.000000	70.000000	0.000000
3015.826566	-0.090023	0.567837	0.035715	81.993248	132.929245	162.756042	-0.487824	0.000000	-1.773411	0.000000	0.000000	0.000000	0.066230	-0.615571	0.074086	0.000000	0.000000	2.000000	70.000000	0.000000
3015.829900	-0.090023	0.567837	0.035715	81.993248	132.929245	162.756042	-0.487824	0.000000	-1.773411	0.000000	0.000000	0.000000	0.066230	-0.615571	0.074086	0.000000	0.000000	2.000000	70.000000	0.000000
3015.833233	-0.090023	0.567837	0.035715	81.993248	132.929245	162.756042	-0.487824	0.000000	-1.773411	0.000000	0.000000	0.000000	0.066230	-0.615571	0.074086	0.000000	0.000000	2.000000	70.000000	0.000000
3015.836566	-0.089799	0.565813	0.035948	81.947334	132.781693	162.646667	-0.498863	0.000000	-1.785758	0.000000	0.000000	0.000000	0.067069	-0.607292	0.069814	0.000000	0.000000	2.000000	70.000000	0.000000
3015.839900	-0.089799	0.565813	0.035948	81.947334	132.781693	162.646667	-0.498863	0.000000	-1.785758	0.000000	0.000000	0.000000	0.067069	-0.607292	0.069814	0.000000	0.000000	2.000000	70.000000	0.000000
3015.843233	-0.089799	0.565813	0.035948	81.947334	132.781693	162.646667	-0.498863	0.000000	-1.785758	0.000000	0.000000	0.000000	0.067069	-0.607292	0.069814	0.000000	0.000000	2.000000	70.000000	0.000000
3015.846566	-0.089552	0.563862	0.036182	81.847603	132.713409	162.628098	-0.510041	0.000000	-1.797394	0.000000	0.000000	0.000000	0.074300	-0.585411	0.070304	0.000000	0.000000	2.000000	70.000000	0.000000
3015.849900	-0.089552	0.563862	0.036182	81.847603	132.713409	162.628098	-0.510041	0.000000	-1.797394	0.000000	0.000000	0.000000	0.074300	-0.585411	0.070304	0.000000	0.000000	2.000000	70.000000	0.000000
3015.853233	-0.089552	0.563862	0.036182	81.847603	132.713409	162.628098	-0.510041	0.000000	-1.797394	0.000000	0.000000	0.000000	0.074300	-0.585411	0.070304	0.000000	0.000000	2.000000	70.000000	0.000000
3015.856566	-0.089280	0.561983	0.036419	81.707909	132.585648	162.570480	-0.522424	0.000000	-1.809112	0.000000	0.000000	0.000000	0.081489	-0.563517	0.071040	0.000000	0.000000	2.000000	70.000000	0.000000
3015.859900	-0.089280	0.561983	0.036419	81.707909	132.585648	162.570480	-0.522424	0.000000	-1.809112	0.000000	0.000000	0.000000	0.081489	-0.563517	0.071040	0.000000	0.000000	2.000000	70.000000	0.000000
3015.863233	-0.089280	0.561983	0.036419	81.707909	132.585648	162.570480	-0.522424	0.000000	-1.809112	0.000000	0.000000	0.000000	0.081489	-0.563517	0.071040	0.000000	0.000000	2.000000	70.000000	0.000000
3015.866566	-0.089009	0.560150	0.036660	81.559128	132.333801	162.408142	-0.536005	0.000000	-1.820952	0.000000	0.000000	0.000000	0.081314	-0.549942	0.072403	0.000000	0.000000	2.000000	70.000000	0.000000
3015.869900	-0.089009	0.560150	0.036660	81.559128	132.333801	162.408142	-0.536005	0.000000	-1.820952	0.000000	0.000000	0.000000	0.081314	-0.549942	0.072403	0.000000	0.000000	2.000000	70.000000	0.000000
3015.873233	-0.089009	0.560150	0.036660	81.559128	132.333801	162.408142	-0.536005	0.000000	-1.820952	0.000000	0.000000	0.000000	0.081314	-0.549942	0.072403	0.000000	0.000000	2.000000	70.000000	0.000000
3015.876566	-0.088781	0.558372	0.036876	81.456398	131.943085	162.105789	-0.549558	0.000000	-1.833019	0.000000	0.000000	0.000000	0.068263	-0.533477	0.064583	0.000000	0.000000	2.000000	70.000000	0.000000
3015.879900	-0.088781	0.558372	0.036876	81.456398	131.943085	162.105789	-0.549558	0.000000	-1.833019	0.000000	0.000000	0.000000	0.068263	-0.533477	0.064583	0.000000	0.000000	2.000000	70.000000	0.000000
3015.883233	-0.088781	0.558372	0.036876	81.456398	131.943085	162.105789	-0.549558	0.000000	-1.833019	0.000000	0.000000	0.000000	0.068263	-0.533477	0.064583	0.000000	0.000000	2.000000	70.000000	0.000000
3015.886566	-0.088613	0.556637	0.037151	81.468872	131.094711	161.347916	-0.560935	0.000000	-1.843783	0.000000	0.000000	0.000000	0.050570	-0.520426	0.082538	0.000000	0.000000	2.000000	70.000000	0.000000
3015.889900	-0.088613	0.556637	0.037151	81.468872	131.094711	161.347916	-0.560935	0.000000	-1.843783	0.000000	0.000000	0.000000	0.050570	-0.520426	0.082538	0.000000	0.000000	2.000000	70.000000	0.000000
3015.893233	-0.088613	0.556637	0.037151	81.468872	131.094711	161.347916	-0.560935	0.000000	-1.843783	0.000000	0.000000	0.000000	0.050570	-0.520426	0.082538	0.000000	0.000000	2.000000	70.000000	0.000000
3015.896566	-0.088449	0.554937	0.037455	81.579369	129.691299	160.051483	-0.569363	0.000000	-1.857539	0.000000	0.000000	0.000000	0.049089	-0.509955	0.091171	0.000000	0.000000	2.000000	70.000000	0.000000
3015.899900	-0.088449	0.554937	0.037455	81.579369	129.691299	160.051483	-0.569363	0.000000	-1.857539	0.000000	0.000000	0.000000	0.049089	-0.509955	0.091171	0.000000	0.000000	2.000000	70.000000	0.000000
3015.903233	-0.088449	0.554937	0.037455	81.579369	129.691299	160.051483	-0.569363	0.000000	-1.857539	0.000000	0.000000	0.000000	0.049089	-0.509955	0.091171	0.000000	0.000000	2.000000	70.000000	0.000000
3015.906566	-0.088280	0.553247	0.037730	81.743362	127.889732	158.367096	-0.577544	0.000000	-1.872734	0.000000	0.000000	0.000000	0.050675	-0.507198	0.082678	0.000000	0.000000	2.000000	70.000000	0.000000
3015.909900	-0.088280	0.553247	0.037730	81.743362	127.889732	158.367096	-0.577544	0.000000	-1.872734	0.000000	0.000000	0.000000	0.050675	-0.507198	0.082678	0.000000	0.000000	2.000000	70.000000	0.000000
3015.913233	-0.088280	0.553247	0.037730	81.743362	127.889732	158.367096	-0.577544	0.000000	-1.872734	0.000000	0.000000	0.000000	0.050675	-0.507198	0.082678	0.000000	0.000000	2.000000	70.000000	0.000000
3015.916566	-0.088136	0.551601	0.038008	81.905701	125.995201	156.591324	-0.585990	0.000000	-1.886514	0.000000	0.000000	0.000000	0.043322	-0.493827	0.083451	0.000000	0.000000	2.000000	70.000000	0.000000
3015.919900	-0.088136	0.551601	0.038008	81.905701	125.995201	156.591324	-0.585990	0.000000	-1.886514	0.000000	0.000000	0.000000	0.043322	-0.493827	0.083451	0.000000	0.000000	2.000000	70.000000	0.000000
3015.923233	-0.088136	0.551601	0.038008	81.905701	125.995201	156.591324	-0.585990	0.000000	-1.886514	0.000000	0.000000	0.000000	0.043322	-0.493827	0.083451	0.000000	0.000000	2.000000	70.000000	0.000000
3015.926566	-0.087985	0.549991	0.038254	82.037796	124.079758	154.807678	-0.593211	0.000000	-1.900422	0.000000	0.000000	0.000000	0.045133	-0.482791	0.073587	0.000000	0.000000	2.000000	70.000000	0.000000
3015.929900	-0.087985	0.549991	0.038254	82.037796	124.079758	154.807678	-0.593211	0.000000	-1.900422	0.000000	0.000000	0.000000	0.045133	-0.482791	0.073587	0.000000	0.000000	2.000000	70.000000	0.000000
3015.933233	-0.087985	0.549991	0.038254	82.037796	124.079758	154.807678	-0.593211	0.000000	-1.900422	0.000000	0.000000	0.000000	0.045133	-0.482791	0.073587	0.000000	0.000000	2.000000	70.000000	0.000000
3015.936566	-0.087859	0.548454	0.038498	82.155495	122.307503	153.152344	-0.600733	0.000000	-1.912687	0.000000	0.000000	0.000000	0.037981	-0.461163	0.073137	0.000000	0.000000	2.000000	70.000000	0.000000
3015.939900	-0.087859	0.548454	0.038498	82.155495	122.307503	153.152344	-0.600733	0.000000	-1.912687	0.000000	0.000000	0.000000	0.037981	-0.461163	0.073137	0.000000	0.000000	2.000000	70.000000	0.000000
3015.943233	-0.087859	0.548454	0.038498	82.155495	122.307503	153.152344	-0.600733	0.000000	-1.912687	0.000000	0.000000	0.000000	0.037981	-0.461163	0.073137	0.000000	0.000000	2.000000	70.000000	0.000000
3015.946566	-0.087776	0.546999	0.038714	82.251991	120.749969	151.701630	-0.607063	0.000000	-1.924876	0.000000	0.000000	0.000000	0.024919	-0.436562	0.064897	0.000000	0.000000	2.000000	70.000000	0.000000
3015.949900	-0.087776	0.546999	0.038714	82.251991	120.749969	151.701630	-0.607063	0.000000	-1.924876	0.000000	0.000000	0.000000	0.024919	-0.436562	0.064897	0.000000	0.000000	2.000000	70.000000	0.000000
3015.953233	-0.087776	0.546999	0.038714	82.251991	120.749969	151.701630	-0.607063	0.000000	-1.924876	0.000000	0.000000	0.000000	0.024919	-0.436562	0.064897	0.000000	0.000000	2.000000	70.000000	0.000000
3015.956566	-0.087738	0.545571	0.038913	82.335640	119.399239	150.443344	-0.611216	0.000000	-1.935692	0.000000	0.000000	0.000000	0.011285	-0.428417	0.059725	0.000000	0.000000	2.000000	70.000000	0.000000
3015.959900	-0.087738	0.545571	0.038913	82.335640	119.399239	150.443344	-0.611216	0.000000	-1.935692	0.000000	0.000000	0.000000	0.011285	-0.428417	0.059725	0.000000	0.000000	2.000000	70.000000	0.000000
3015.963233	-0.087738	0.545571	0.038913	82.335640	119.399239	150.443344	-0.611216	0.000000	-1.935692	0.000000	0.000000	0.000000	0.011285	-0.428417	0.059725	0.000000	0.000000	2.000000	70.000000	0.000000
3015.966566	-0.087708	0.544222	0.039157	82.420319	118.336716	149.443573	-0.613097	0.000000	-1.945646	0.000000	0.000000	0.000000	0.008940	-0.404697	0.073100	0.000000	0.000000	2.000000	70.000000	0.000000
3015.969900	-0.087708	0.544222	0.039157	82.420319	118.336716	149.443573	-0.613097	0.000000	-1.945646	0.000000	0.000000	0.000000	0.008940	-0.404697	0.073100	0.000000	0.000000	2.000000	70.000000	0.000000
3015.973233	-0.087708	0.544222	0.039157	82.420319	118.336716	149.443573	-0.613097	0.000000	-1.945646	0.000000	0.000000	0.000000	0.008940	-0.404697	0.073100	0.000000	0.000000	2.000000	70.000000	0.000000
3015.976566	-0.087683	0.542934	0.039428	82.509308	117.444527	148.591888	-0.614587	0.000000	-1.957829	0.000000	0.000000	0.000000	0.007509	-0.386266	0.081326	0.000000	0.000000	2.000000	70.000000	0.000000
3015.979900	-0.087683	0.542934	0.039428	82.509308	117.444527	148.591888	-0.614587	0.000000	-1.957829	0.000000	0.000000	0.000000	0.007509	-0.386266	0.081326	0.000000	0.000000	2.000000	70.000000	0.000000
3015.983233	-0.087683	0.542934	0.039428	82.509308	117.444527	148.591888	-0.614587	0.000000	-1.957829	0.000000	0.000000	0.000000	0.007509	-0.386266	0.081326	0.000000	0.000000	2.000000	70.000000	0.000000
3015.986566	-0.087666	0.541725	0.039744	82.587990	116.617065	147.801849	-0.615838	0.000000	-1.971384	0.000000	0.000000	0.000000	0.005112	-0.362742	0.095044	0.000000	0.000000	2.000000	70.000000	0.000000
3015.989900	-0.087666	0.541725	0.039744	82.587990	116.617065	147.801849	-0.615838	0.000000	-1.971384	0.000000	0.000000	0.000000	0.005112	-0.362742	0.095044	0.000000	0.000000	2.000000	70.000000	0.000000
3015.993233	-0.087666	0.541725	0.039744	82.587990	116.617065	147.801849	-0.615838	0.000000	-1.971384	0.000000	0.000000	0.000000	0.005112	-0.362742	0.095044	0.000000	0.000000	2.000000	70.000000	0.000000
3015.996566	-0.087604	0.540560	0.040080	82.642143	115.792664	147.025467	-0.616690	0.000000	-1.987224	0.000000	0.000000	0.000000	0.018745	-0.349640	0.100697	0.000000	0.000000	2.000000	70.000000	0.000000
3015.999900	-0.087604	0.540560	0.040080	82.642143	115.792664	147.025467	-0.616690	0.000000	-1.987224	0.000000	0.000000	0.000000	0.018745	-0.349640	0.100697	0.000000	0.000000	2.000000	70.000000	0.000000
3016.003233	-0.087604	0.540560	0.040080	82.642143	115.792664	147.025467	-0.616690	0.000000	-1.987224	0.000000	0.000000	0.000000	0.018745	-0.349640	0.100697	0.000000	0.000000	2.000000	70.000000	0.000000
3016.006566	-0.087547	0.539427	0.040449	82.663284	114.908798	146.208405	-0.619815	0.000000	-2.004007	0.000000	0.000000	0.000000	0.017039	-0.339666	0.110643	0.000000	0.000000	2.000000	70.000000	0.000000
3016.009900	-0.087547	0.539427	0.040449	82.663284	114.908798	146.208405	-0.619815	0.000000	-2.004007	0.000000	0.000000	0.000000	0.017039	-0.339666	0.110643	0.000000	0.000000	2.000000	70.000000	0.000000
3016.013233	-0.087547	0.539427	0.040449	82.663284	114.908798	146.208405	-0.619815	0.000000	-2.004007	0.000000	0.000000	0.000000	0.017039	-0.339666	0.110643	0.000000	0.000000	2.000000	70.000000	0.000000
3016.016566	-0.087491	0.538366	0.040824	82.636009	114.078964	145.478439	-0.622655	0.000000	-2.022448	0.000000	0.000000	0.000000	0.016741	-0.318320	0.112647	0.000000	0.000000	2.000000	70.000000	0.000000
3016.019900	-0.087491	0.538366	0.040824	82.636009	114.078964	145.478439	-0.622655	0.000000	-2.022448	0.000000	0.000000	0.000000	0.016741	-0.318320	0.112647	0.000000	0.000000	2.000000	70.000000	0.000000
3016.023233	-0.087491	0.538366	0.040824	82.636009	114.078964	145.478439	-0.622655	0.000000	-2.022448	0.000000	0.000000	0.000000	0.016741	-0.318320	0.112647	0.000000	0.000000	2.000000	70.000000	0.000000
3016.026566	-0.087507	0.537376	0.041195	82.589020	113.313354	144.821854	-0.625445	0.000000	-2.041222	0.000000	0.000000	0.000000	-0.004876	-0.296956	0.111049	0.000000	0.000000	2.000000	70.000000	0.000000
3016.029900	-0.087507	0.537376	0.041195	82.589020	113.313354	144.821854	-0.625445	0.000000	-2.041222	0.000000	0.000000	0.000000	-0.004876	-0.296956	0.111049	0.000000	0.000000	2.000000	70.000000	0.000000
3016.033233	-0.087507	0.537376	0.041195	82.589020	113.313354	144.821854	-0.625445	0.000000	-2.041222	0.000000	0.000000	0.000000	-0.004876	-0.296956	0.111049	0.000000	0.000000	2.000000	70.000000	0.000000
3016.036566	-0.087507	0.537376	0.041195	82.537910	112.745834	144.354370	-0.624632	0.000000	-2.059731	0.000000	0.000000	0.000000	-0.004876	-0.296956	0.111049	0.000000	0.000000	2.000000	70.000000	0.000000
3016.039900	-0.087541	0.536479	0.041524	82.537910	112.745834	144.354370	-0.624632	0.000000	-2.059731	0.000000	0.000000	0.000000	-0.010010	-0.269238	0.098705	0.000000	0.000000	2.000000	70.000000	0.000000
3016.043233	-0.087541	0.536479	0.041524	82.537910	112.745834	144.354370	-0.624632	0.000000	-2.059731	0.000000	0.000000	0.000000	-0.010010	-0.269238	0.098705	0.000000	0.000000	2.000000	70.000000	0.000000
3016.046566	-0.087616	0.535647	0.041812	82.476738	112.385483	144.087265	-0.624632	0.000000	-2.059731	0.000000	0.000000	0.000000	-0.022516	-0.249699	0.086529	0.000000	0.000000	2.000000	70.000000	0.000000
3016.049900	-0.087616	0.535647	0.041812	82.476738	112.385483	144.087265	-0.624632	0.000000	-2.059731	0.000000	0.000000	0.000000	-0.022516	-0.249699	0.086529	0.000000	0.000000	2.000000	70.000000	0.000000
3016.053233	-0.087616	0.535647	0.041812	82.476738	112.385483	144.087265	-0.624632	0.000000	-2.059731	0.000000	0.000000	0.000000	-0.022516	-0.249699	0.086529	0.000000	0.000000	2.000000	70.000000	0.000000
3016.056566	-0.087616	0.535647	0.041812	82.393341	112.139259	143.938354	-0.619212	0.000000	-2.090603	0.000000	0.000000	0.000000	-0.022516	-0.249699	0.086529	0.000000	0.000000	2.000000	70.000000	0.000000
3016.059900	-0.087665	0.534897	0.042091	82.393341	112.139259	143.938354	-0.619212	0.000000	-2.090603	0.000000	0.000000	0.000000	-0.014679	-0.225003	0.083603	0.000000	0.000000	2.000000	70.000000	0.000000
3016.063233	-0.087665	0.534897	0.042091	82.393341	112.139259	143.938354	-0.619212	0.000000	-2.090603	0.000000	0.000000	0.000000	-0.014679	-0.225003	0.083603	0.000000	0.000000	2.000000	70.000000	0.000000
3016.066566	-0.087735	0.534229	0.042352	82.306984	111.826057	143.730896	-0.619212	0.000000	-2.090603	0.000000	0.000000	0.000000	-0.021081	-0.200282	0.078291	0.000000	0.000000	2.000000	70.000000	0.000000
3016.069900	-0.087735	0.534229	0.042352	82.306984	111.826057	143.730896	-0.619212	0.000000	-2.090603	0.000000	0.000000	0.000000	-0.021081	-0.200282	0.078291	0.000000	0.000000	2.000000	70.000000	0.000000
3016.073233	-0.087735	0.534229	0.042352	82.306984	111.826057	143.730896	-0.619212	0.000000	-2.090603	0.000000	0.000000	0.000000	-0.021081	-0.200282	0.078291	0.000000	0.000000	2.000000	70.000000	0.000000
3016.076566	-0.087735	0.534229	0.042352	82.239525	111.391701	143.395126	-0.613252	0.000000	-2.117585	0.000000	0.000000	0.000000	-0.021081	-0.200282	0.078291	0.000000	0.000000	2.000000	70.000000	0.000000
3016.079900	-0.087779	0.533644	0.042604	82.239525	111.391701	143.395126	-0.613252	0.000000	-2.117585	0.000000	0.000000	0.000000	-0.013274	-0.175499	0.075573	0.000000	0.000000	2.000000	70.000000	0.000000
3016.083233	-0.087779	0.533644	0.042604	82.239525	111.391701	143.395126	-0.613252	0.000000	-2.117585	0.000000	0.000000	0.000000	-0.013274	-0.175499	0.075573	0.000000	0.000000	2.000000	70.000000	0.000000
3016.086566	-0.087818	0.533125	0.042824	82.192970	110.818893	142.917374	-0.613252	0.000000	-2.117585	0.000000	0.000000	0.000000	-0.011635	-0.155761	0.066264	0.000000	0.000000	2.000000	70.000000	0.000000
3016.089900	-0.087818	0.533125	0.042824	82.192970	110.818893	142.917374	-0.613252	0.000000	-2.117585	0.000000	0.000000	0.000000	-0.011635	-0.155761	0.066264	0.000000	0.000000	2.000000	70.000000	0.000000
3016.093233	-0.087818	0.533125	0.042824	82.192970	110.818893	142.917374	-0.613252	0.000000	-2.117585	0.000000	0.000000	0.000000	-0.011635	-0.155761	0.066264	0.000000	0.000000	2.000000	70.000000	0.000000
3016.096566	-0.087855	0.532661	0.043037	82.170052	110.045776	142.237167	-0.609100	0.000000	-2.141225	0.000000	0.000000	0.000000	-0.011182	-0.139248	0.063666	0.000000	0.000000	2.000000	70.000000	0.000000
3016.099900	-0.087855	0.532661	0.043037	82.170052	110.045776	142.237167	-0.609100	0.000000	-2.141225	0.000000	0.000000	0.000000	-0.011182	-0.139248	0.063666	0.000000	0.000000	2.000000	70.000000	0.000000
3016.103233	-0.087855	0.532661	0.043037	82.170052	110.045776	142.237167	-0.609100	0.000000	-2.141225	0.000000	0.000000	0.000000	-0.011182	-0.139248	0.063666	0.000000	0.000000	2.000000	70.000000	0.000000
3016.106566	-0.087855	0.532661	0.043037	82.163963	109.405579	141.667465	-0.607236	0.000000	-2.151836	0.000000	0.000000	0.000000	-0.011182	-0.139248	0.063666	0.000000	0.000000	2.000000	70.000000	0.000000
3016.109900	-0.087908	0.532246	0.043196	82.163963	109.405579	141.667465	-0.607236	0.000000	-2.151836	0.000000	0.000000	0.000000	-0.015735	-0.124499	0.047780	0.000000	0.000000	2.000000	70.000000	0.000000
3016.113233	-0.087908	0.532246	0.043196	82.163963	109.405579	141.667465	-0.607236	0.000000	-2.151836	0.000000	0.000000	0.000000	-0.015735	-0.124499	0.047780	0.000000	0.000000	2.000000	70.000000	0.000000
3016.116566	-0.087931	0.531897	0.043329	82.175491	108.998253	141.293427	-0.607236	0.000000	-2.151836	0.000000	0.000000	0.000000	-0.007006	-0.104654	0.039874	0.000000	0.000000	2.000000	70.000000	0.000000
3016.119900	-0.087931	0.531897	0.043329	82.175491	108.998253	141.293427	-0.607236	0.000000	-2.151836	0.000000	0.000000	0.000000	-0.007006	-0.104654	0.039874	0.000000	0.000000	2.000000	70.000000	0.000000
3016.123233	-0.087931	0.531897	0.043329	82.175491	108.998253	141.293427	-0.607236	0.000000	-2.151836	0.000000	0.000000	0.000000	-0.007006	-0.104654	0.039874	0.000000	0.000000	2.000000	70.000000	0.000000
3016.126566	-0.087931	0.531897	0.043329	82.200890	108.733871	141.038025	-0.603446	0.000000	-2.166445	0.000000	0.000000	0.000000	-0.007006	-0.104654	0.039874	0.000000	0.000000	2.000000	70.000000	0.000000
3016.129900	-0.087949	0.531614	0.043431	82.200890	108.733871	141.038025	-0.603446	0.000000	-2.166445	0.000000	0.000000	0.000000	-0.005404	-0.084753	0.030760	0.000000	0.000000	2.000000	70.000000	0.000000
3016.133233	-0.087949	0.531614	0.043431	82.200890	108.733871	141.038025	-0.603446	0.000000	-2.166445	0.000000	0.000000	0.000000	-0.005404	-0.084753	0.030760	0.000000	0.000000	2.000000	70.000000	0.000000
3016.136566	-0.087949	0.531614	0.043431	82.222412	108.546043	140.854889	-0.603446	0.000000	-2.166445	0.000000	0.000000	0.000000	-0.005404	-0.084753	0.030760	0.000000	0.000000	2.000000	70.000000	0.000000
3016.139900	-0.087949	0.531614	0.043431	82.222412	108.546043	140.854889	-0.603446	0.000000	-2.166445	0.000000	0.000000	0.000000	-0.005404	-0.084753	0.030760	0.000000	0.000000	2.000000	70.000000	0.000000
3016.143233	-0.087958	0.531409	0.043482	82.222412	108.546043	140.854889	-0.603446	0.000000	-2.166445	0.000000	0.000000	0.000000	-0.002641	-0.061592	0.015038	0.000000	0.000000	2.000000	70.000000	0.000000
3016.146566	-0.087958	0.531409	0.043482	82.245537	108.305992	140.617813	-0.602545	0.000000	-2.171572	0.000000	0.000000	0.000000	-0.002641	-0.061592	0.015038	0.000000	0.000000	2.000000	70.000000	0.000000
3016.149900	-0.087958	0.531409	0.043482	82.245537	108.305992	140.617813	-0.602545	0.000000	-2.171572	0.000000	0.000000	0.000000	-0.002641	-0.061592	0.015038	0.000000	0.000000	2.000000	70.000000	0.000000
3016.153233	-0.087958	0.531409	0.043482	82.245537	108.305992	140.617813	-0.602545	0.000000	-2.171572	0.000000	0.000000	0.000000	-0.002641	-0.061592	0.015038	0.000000	0.000000	2.000000	70.000000	0.000000
3016.156566	-0.087888	0.531198	0.043504	82.280853	107.948692	140.259476	-0.602105	0.000000	-2.174078	0.000000	0.000000	0.000000	0.020877	-0.063381	0.006686	0.000000	0.000000	2.000000	70.000000	0.000000
3016.159900	-0.087888	0.531198	0.043504	82.280853	107.948692	140.259476	-0.602105	0.000000	-2.174078	0.000000	0.000000	0.000000	0.020877	-0.063381	0.006686	0.000000	0.000000	2.000000	70.000000	0.000000
3016.163233	-0.087888	0.531198	0.043504	82.280853	107.948692	140.259476	-0.602105	0.000000	-2.174078	0.000000	0.000000	0.000000	0.020877	-0.063381	0.006686	0.000000	0.000000	2.000000	70.000000	0.000000
3016.166566	-0.087888	0.531198	0.043504	82.326469	107.455429	139.771042	-0.605585	0.000000	-2.175193	0.000000	0.000000	0.000000	0.020877	-0.063381	0.006686	0.000000	0.000000	2.000000	70.000000	0.000000
3016.169900	-0.087888	0.531198	0.043504	82.326469	107.455429	139.771042	-0.605585	0.000000	-2.175193	0.000000	0.000000	0.000000	0.000001	0.000008	-0.000001	0.000000	0.000000	2.000000	70.000000	0.000000
3016.173233	-0.087888	0.531198	0.043504	82.326469	107.455429	139.771042	-0.605585	0.000000	-2.175193	0.000000	0.000000	0.000000	0.000001	0.000008	-0.000001	0.000000	0.000000	2.000000	70.000000	0.000000
3016.176566	-0.087888	0.531198	0.043504	82.368225	106.974625	139.293411	-0.605585	0.000000	-2.175193	0.000000	0.000000	0.000000	0.000001	0.000008	-0.000001	0.000000	0.000000	2.000000	70.000000	0.000000
3016.179900	-0.087888	0.531198	0.043504	82.368225	106.974625	139.293411	-0.605585	0.000000	-2.175193	0.000000	0.000000	0.000000	0.000001	0.000008	-0.000001	0.000000	0.000000	2.000000	70.000000	0.000000
3016.183233	-0.087883	0.531264	0.043474	82.368225	106.974625	139.293411	-0.605585	0.000000	-2.175193	0.000000	0.000000	0.000000	0.001585	0.019930	-0.009030	0.000000	0.000000	2.000000	70.000000	0.000000
3016.186566	-0.087883	0.531264	0.043474	82.400696	106.584831	138.905579	-0.605585	0.000000	-2.175193	0.000000	0.000000	0.000000	0.001585	0.019930	-0.009030	0.000000	0.000000	2.000000	70.000000	0.000000
3016.189900	-0.087883	0.531264	0.043474	82.400696	106.584831	138.905579	-0.605585	0.000000	-2.175193	0.000000	0.000000	0.000000	0.001585	0.019930	-0.009030	0.000000	0.000000	2.000000	70.000000	0.000000
3016.193233	-0.087883	0.531264	0.043474	82.400696	106.584831	138.905579	-0.605585	0.000000	-2.175193	0.000000	0.000000	0.000000	0.001585	0.019930	-0.009030	0.000000	0.000000	2.000000	70.000000	0.000000
3016.196566	-0.087878	0.531587	0.043448	82.424377	106.275871	138.596710	-0.605849	0.000000	-2.173687	0.000000	0.000000	0.000000	0.001359	0.096709	-0.007737	0.000000	0.000000	2.000000	70.000000	0.000000
3016.199900	-0.087878	0.531587	0.043448	82.424377	106.275871	138.596710	-0.605849	0.000000	-2.173687	0.000000	0.000000	0.000000	0.001359	0.096709	-0.007737	0.000000	0.000000	2.000000	70.000000	0.000000
3016.203233	-0.087878	0.531587	0.043448	82.424377	106.275871	138.596710	-0.605849	0.000000	-2.173687	0.000000	0.000000	0.000000	0.001359	0.096709	-0.007737	0.000000	0.000000	2.000000	70.000000	0.000000
3016.206566	-0.087878	0.531587	0.043448	82.438019	106.070778	138.390091	-0.606075	0.000000	-2.172398	0.000000	0.000000	0.000000	0.001359	0.096709	-0.007737	0.000000	0.000000	2.000000	70.000000	0.000000
3016.209900	-0.087880	0.531815	0.043456	82.438019	106.070778	138.390091	-0.606075	0.000000	-2.172398	0.000000	0.000000	0.000000	-0.000432	0.068451	0.002460	0.000000	0.000000	2.000000	70.000000	0.000000
3016.213233	-0.087880	0.531815	0.043456	82.438019	106.070778	138.390091	-0.606075	0.000000	-2.172398	0.000000	0.000000	0.000000	-0.000432	0.068451	0.002460	0.000000	0.000000	2.000000	70.000000	0.000000
3016.216566	-0.087880	0.531815	0.043456	82.451706	105.855789	138.175964	-0.606075	0.000000	-2.172398	0.000000	0.000000	0.000000	-0.000432	0.068451	0.002460	0.000000	0.000000	2.000000	70.000000	0.000000
3016.219900	-0.087880	0.531815	0.043456	82.451706	105.855789	138.175964	-0.606075	0.000000	-2.172398	0.000000	0.000000	0.000000	-0.000432	0.068451	0.002460	0.000000	0.000000	2.000000	70.000000	0.000000
3016.223233	-0.087904	0.532071	0.043456	82.451706	105.855789	138.175964	-0.606075	0.000000	-2.172398	0.000000	0.000000	0.000000	-0.007346	0.076777	-0.000030	0.000000	0.000000	2.000000	70.000000	0.000000
3016.226566	-0.087904	0.532071	0.043456	82.466644	105.621414	137.939529	-0.606003	0.000000	-2.172808	0.000000	0.000000	0.000000	-0.007346	0.076777	-0.000030	0.000000	0.000000	2.000000	70.000000	0.000000
3016.229900	-0.087904	0.532071	0.043456	82.466644	105.621414	137.939529	-0.606003	0.000000	-2.172808	0.000000	0.000000	0.000000	-0.007346	0.076777	-0.000030	0.000000	0.000000	2.000000	70.000000	0.000000
3016.233233	-0.087904	0.532071	0.043456	82.466644	105.621414	137.939529	-0.606003	0.000000	-2.172808	0.000000	0.000000	0.000000	-0.007346	0.076777	-0.000030	0.000000	0.000000	2.000000	70.000000	0.000000
3016.236566	-0.087924	0.532649	0.043429	82.481430	105.383362	137.702164	-0.604779	0.000000	-2.172803	0.000000	0.000000	0.000000	-0.005945	0.173487	-0.008006	0.000000	0.000000	2.000000	70.000000	0.000000
3016.239900	-0.087924	0.532649	0.043429	82.481430	105.383362	137.702164	-0.604779	0.000000	-2.172803	0.000000	0.000000	0.000000	-0.005945	0.173487	-0.008006	0.000000	0.000000	2.000000	70.000000	0.000000
3016.243233	-0.087924	0.532649	0.043429	82.481430	105.383362	137.702164	-0.604779	0.000000	-2.172803	0.000000	0.000000	0.000000	-0.005945	0.173487	-0.008006	0.000000	0.000000	2.000000	70.000000	0.000000
3016.246566	-0.087943	0.532971	0.043399	82.496109	105.144379	137.463852	-0.603788	0.000000	-2.171469	0.000000	0.000000	0.000000	-0.005724	0.096718	-0.009250	0.000000	0.000000	2.000000	70.000000	0.000000
3016.249900	-0.087943	0.532971	0.043399	82.496109	105.144379	137.463852	-0.603788	0.000000	-2.171469	0.000000	0.000000	0.000000	-0.005724	0.096718	-0.009250	0.000000	0.000000	2.000000	70.000000	0.000000
3016.253233	-0.087943	0.532971	0.043399	82.496109	105.144379	137.463852	-0.603788	0.000000	-2.171469	0.000000	0.000000	0.000000	-0.005724	0.096718	-0.009250	0.000000	0.000000	2.000000	70.000000	0.000000
3016.256566	-0.087943	0.532971	0.043399	82.513290	104.861290	137.181076	-0.602834	0.000000	-2.169927	0.000000	0.000000	0.000000	-0.005724	0.096718	-0.009250	0.000000	0.000000	2.000000	70.000000	0.000000
3016.259900	-0.087962	0.533294	0.043368	82.513290	104.861290	137.181076	-0.602834	0.000000	-2.169927	0.000000	0.000000	0.000000	-0.005712	0.096714	-0.009311	0.000000	0.000000	2.000000	70.000000	0.000000
3016.263233	-0.087962	0.533294	0.043368	82.513290	104.861290	137.181076	-0.602834	0.000000	-2.169927	0.000000	0.000000	0.000000	-0.005712	0.096714	-0.009311	0.000000	0.000000	2.000000	70.000000	0.000000
3016.266566	-0.087962	0.533294	0.043368	82.528976	104.595863	136.918854	-0.601882	0.000000	-2.168375	0.000000	0.000000	0.000000	-0.005712	0.096714	-0.009311	0.000000	0.000000	2.000000	70.000000	0.000000
3016.269900	-0.087962	0.533294	0.043368	82.528976	104.595863	136.918854	-0.601882	0.000000	-2.168375	0.000000	0.000000	0.000000	-0.005712	0.096714	-0.009311	0.000000	0.000000	2.000000	70.000000	0.000000
3016.273233	-0.088001	0.533627	0.043310	82.528976	104.595863	136.918854	-0.601882	0.000000	-2.168375	0.000000	0.000000	0.000000	-0.011658	0.099950	-0.017277	0.000000	0.000000	2.000000	70.000000	0.000000
3016.276566	-0.087992	0.533988	0.043256	82.544518	104.334846	136.655594	-0.601882	0.000000	-2.168375	0.000000	0.000000	0.000000	0.002827	0.108264	-0.016075	0.000000	0.000000	2.000000	70.000000	0.000000
3016.279900	-0.087992	0.533988	0.043256	82.544518	104.334846	136.655594	-0.601882	0.000000	-2.168375	0.000000	0.000000	0.000000	0.002827	0.108264	-0.016075	0.000000	0.000000	2.000000	70.000000	0.000000
3016.283233	-0.087992	0.533988	0.043256	82.544518	104.334846	136.655594	-0.601882	0.000000	-2.168375	0.000000	0.000000	0.000000	0.002827	0.108264	-0.016075	0.000000	0.000000	2.000000	70.000000	0.000000
3016.286566	-0.087992	0.533988	0.043256	82.562431	104.026199	136.347061	-0.600410	0.000000	-2.162816	0.000000	0.000000	0.000000	0.002827	0.108264	-0.016075	0.000000	0.000000	2.000000	70.000000	0.000000
3016.289900	-0.088006	0.534349	0.043198	82.562431	104.026199	136.347061	-0.600410	0.000000	-2.162816	0.000000	0.000000	0.000000	-0.004288	0.108244	-0.017405	0.000000	0.000000	2.000000	70.000000	0.000000
3016.293233	-0.088006	0.534349	0.043198	82.562431	104.026199	136.347061	-0.600410	0.000000	-2.162816	0.000000	0.000000	0.000000	-0.004288	0.108244	-0.017405	0.000000	0.000000	2.000000	70.000000	0.000000
3016.296566	-0.088006	0.534349	0.043198	82.578911	103.740875	136.059326	-0.600410	0.000000	-2.162816	0.000000	0.000000	0.000000	-0.004288	0.108244	-0.017405	0.000000	0.000000	2.000000	70.000000	0.000000
3016.299900	-0.088006	0.534349	0.043198	82.578911	103.740875	136.059326	-0.600410	0.000000	-2.162816	0.000000	0.000000	0.000000	-0.004288	0.108244	-0.017405	0.000000	0.000000	2.000000	70.000000	0.000000
3016.303233	-0.088000	0.534726	0.043162	82.578911	103.740875	136.059326	-0.600410	0.000000	-2.162816	0.000000	0.000000	0.000000	0.001904	0.113350	-0.010818	0.000000	0.000000	2.000000	70.000000	0.000000
3016.306566	-0.088014	0.535087	0.043104	82.596443	103.429352	135.747925	-0.599696	0.000000	-2.159915	0.000000	0.000000	0.000000	-0.004258	0.108233	-0.017558	0.000000	0.000000	2.000000	70.000000	0.000000
3016.309900	-0.088014	0.535087	0.043104	82.596443	103.429352	135.747925	-0.599696	0.000000	-2.159915	0.000000	0.000000	0.000000	-0.004258	0.108233	-0.017558	0.000000	0.000000	2.000000	70.000000	0.000000
3016.313233	-0.088014	0.535087	0.043104	82.596443	103.429352	135.747925	-0.599696	0.000000	-2.159915	0.000000	0.000000	0.000000	-0.004258	0.108233	-0.017558	0.000000	0.000000	2.000000	70.000000	0.000000
3016.316566	-0.088014	0.535087	0.043104	82.614937	103.096886	135.412674	-0.599303	0.000000	-2.155186	0.000000	0.000000	0.000000	-0.004258	0.108233	-0.017558	0.000000	0.000000	2.000000	70.000000	0.000000
3016.319900	-0.088010	0.535510	0.043081	82.614937	103.096886	135.412674	-0.599303	0.000000	-2.155186	0.000000	0.000000	0.000000	0.001204	0.126780	-0.006843	0.000000	0.000000	2.000000	70.000000	0.000000
3016.323233	-0.088010	0.535510	0.043081	82.614937	103.096886	135.412674	-0.599303	0.000000	-2.155186	0.000000	0.000000	0.000000	0.001204	0.126780	-0.006843	0.000000	0.000000	2.000000	70.000000	0.000000
3016.326566	-0.088010	0.535510	0.043081	82.634438	102.737732	135.053268	-0.599504	0.000000	-2.154046	0.000000	0.000000	0.000000	0.001204	0.126780	-0.006843	0.000000	0.000000	2.000000	70.000000	0.000000
3016.329900	-0.088010	0.535510	0.043081	82.634438	102.737732	135.053268	-0.599504	0.000000	-2.154046	0.000000	0.000000	0.000000	0.001204	0.126780	-0.006843	0.000000	0.000000	2.000000	70.000000	0.000000
3016.333233	-0.088026	0.535943	0.043031	82.634438	102.737732	135.053268	-0.599504	0.000000	-2.154046	0.000000	0.000000	0.000000	-0.004729	0.129969	-0.014869	0.000000	0.000000	2.000000	70.000000	0.000000
3016.336566	-0.088071	0.536438	0.043009	82.657196	102.306580	134.624023	-0.599504	0.000000	-2.154046	0.000000	0.000000	0.000000	-0.013504	0.148542	-0.006728	0.000000	0.000000	2.000000	70.000000	0.000000
3016.339900	-0.088071	0.536438	0.043009	82.657196	102.306580	134.624023	-0.599504	0.000000	-2.154046	0.000000	0.000000	0.000000	-0.013504	0.148542	-0.006728	0.000000	0.000000	2.000000	70.000000	0.000000
3016.343233	-0.088071	0.536438	0.043009	82.657196	102.306580	134.624023	-0.599504	0.000000	-2.154046	0.000000	0.000000	0.000000	-0.013504	0.148542	-0.006728	0.000000	0.000000	2.000000	70.000000	0.000000
3016.346566	-0.088094	0.536978	0.043004	82.680717	101.852921	134.169357	-0.596465	0.000000	-2.150446	0.000000	0.000000	0.000000	-0.007078	0.161995	-0.001520	0.000000	0.000000	2.000000	70.000000	0.000000
3016.349900	-0.088094	0.536978	0.043004	82.680717	101.852921	134.169357	-0.596465	0.000000	-2.150446	0.000000	0.000000	0.000000	-0.007078	0.161995	-0.001520	0.000000	0.000000	2.000000	70.000000	0.000000
3016.353233	-0.088094	0.536978	0.043004	82.680717	101.852921	134.169357	-0.596465	0.000000	-2.150446	0.000000	0.000000	0.000000	-0.007078	0.161995	-0.001520	0.000000	0.000000	2.000000	70.000000	0.000000
3016.356566	-0.088116	0.537574	0.042990	82.708382	101.305260	133.619949	-0.595286	0.000000	-2.150193	0.000000	0.000000	0.000000	-0.006589	0.178681	-0.004286	0.000000	0.000000	2.000000	70.000000	0.000000
3016.359900	-0.088116	0.537574	0.042990	82.708382	101.305260	133.619949	-0.595286	0.000000	-2.150193	0.000000	0.000000	0.000000	-0.006589	0.178681	-0.004286	0.000000	0.000000	2.000000	70.000000	0.000000
3016.363233	-0.088116	0.537574	0.042990	82.708382	101.305260	133.619949	-0.595286	0.000000	-2.150193	0.000000	0.000000	0.000000	-0.006589	0.178681	-0.004286	0.000000	0.000000	2.000000	70.000000	0.000000
3016.366566	-0.088116	0.537574	0.042990	82.737503	100.704765	133.020081	-0.594187	0.000000	-2.149478	0.000000	0.000000	0.000000	-0.006589	0.178681	-0.004286	0.000000	0.000000	2.000000	70.000000	0.000000
3016.369900	-0.088167	0.538231	0.043002	82.737503	100.704765	133.020081	-0.594187	0.000000	-2.149478	0.000000	0.000000	0.000000	-0.015339	0.197289	0.003687	0.000000	0.000000	2.000000	70.000000	0.000000
3016.373233	-0.088167	0.538231	0.043002	82.737503	100.704765	133.020081	-0.594187	0.000000	-2.149478	0.000000	0.000000	0.000000	-0.015339	0.197289	0.003687	0.000000	0.000000	2.000000	70.000000	0.000000
3016.376566	-0.088227	0.538968	0.043063	82.769119	100.030106	132.345459	-0.591631	0.000000	-2.150093	0.000000	0.000000	0.000000	-0.017898	0.221103	0.018202	0.000000	0.000000	2.000000	70.000000	0.000000
3016.379900	-0.088227	0.538968	0.043063	82.769119	100.030106	132.345459	-0.591631	0.000000	-2.150093	0.000000	0.000000	0.000000	-0.017898	0.221103	0.018202	0.000000	0.000000	2.000000	70.000000	0.000000
3016.383233	-0.088227	0.538968	0.043063	82.769119	100.030106	132.345459	-0.591631	0.000000	-2.150093	0.000000	0.000000	0.000000	-0.017898	0.221103	0.018202	0.000000	0.000000	2.000000	70.000000	0.000000
3016.386566	-0.088227	0.538968	0.043063	82.801781	99.300156	131.617905	-0.588648	0.000000	-2.153127	0.000000	0.000000	0.000000	-0.017898	0.221103	0.018202	0.000000	0.000000	2.000000	70.000000	0.000000
3016.389900	-0.088306	0.539744	0.043091	82.801781	99.300156	131.617905	-0.588648	0.000000	-2.153127	0.000000	0.000000	0.000000	-0.023555	0.232709	0.008599	0.000000	0.000000	2.000000	70.000000	0.000000
3016.393233	-0.088306	0.539744	0.043091	82.801781	99.300156	131.617905	-0.588648	0.000000	-2.153127	0.000000	0.000000	0.000000	-0.023555	0.232709	0.008599	0.000000	0.000000	2.000000	70.000000	0.000000
3016.396566	-0.088365	0.540610	0.043150	82.836288	98.495598	130.812485	-0.584722	0.000000	-2.154560	0.000000	0.000000	0.000000	-0.017785	0.259790	0.017496	0.000000	0.000000	2.000000	70.000000	0.000000
3016.399900	-0.088365	0.540610	0.043150	82.836288	98.495598	130.812485	-0.584722	0.000000	-2.154560	0.000000	0.000000	0.000000	-0.017785	0.259790	0.017496	0.000000	0.000000	2.000000	70.000000	0.000000
3016.403233	-0.088365	0.540610	0.043150	82.836288	98.495598	130.812485	-0.584722	0.000000	-2.154560	0.000000	0.000000	0.000000	-0.017785	0.259790	0.017496	0.000000	0.000000	2.000000	70.000000	0.000000
3016.406566	-0.088365	0.540610	0.043150	82.871208	97.628853	129.944168	-0.581758	0.000000	-2.157476	0.000000	0.000000	0.000000	-0.017785	0.259790	0.017496	0.000000	0.000000	2.000000	70.000000	0.000000
3016.409900	-0.088450	0.541521	0.043215	82.871208	97.628853	129.944168	-0.581758	0.000000	-2.157476	0.000000	0.000000	0.000000	-0.025536	0.273423	0.019761	0.000000	0.000000	2.000000	70.000000	0.000000
3016.413233	-0.088450	0.541521	0.043215	82.871208	97.628853	129.944168	-0.581758	0.000000	-2.157476	0.000000	0.000000	0.000000	-0.025536	0.273423	0.019761	0.000000	0.000000	2.000000	70.000000	0.000000
3016.416566	-0.088509	0.542489	0.043275	82.907928	96.711174	129.022903	-0.577502	0.000000	-2.160769	0.000000	0.000000	0.000000	-0.017840	0.290239	0.017770	0.000000	0.000000	2.000000	70.000000	0.000000
3016.419900	-0.088509	0.542489	0.043275	82.907928	96.711174	129.022903	-0.577502	0.000000	-2.160769	0.000000	0.000000	0.000000	-0.017840	0.290239	0.017770	0.000000	0.000000	2.000000	70.000000	0.000000
3016.423233	-0.088509	0.542489	0.043275	82.907928	96.711174	129.022903	-0.577502	0.000000	-2.160769	0.000000	0.000000	0.000000	-0.017840	0.290239	0.017770	0.000000	0.000000	2.000000	70.000000	0.000000
3016.426566	-0.088566	0.543540	0.043318	82.934914	95.877243	128.187881	-0.574528	0.000000	-2.163731	0.000000	0.000000	0.000000	-0.017005	0.315387	0.013033	0.000000	0.000000	2.000000	70.000000	0.000000
3016.429900	-0.088566	0.543540	0.043318	82.934914	95.877243	128.187881	-0.574528	0.000000	-2.163731	0.000000	0.000000	0.000000	-0.017005	0.315387	0.013033	0.000000	0.000000	2.000000	70.000000	0.000000
3016.433233	-0.088566	0.543540	0.043318	82.934914	95.877243	128.187881	-0.574528	0.000000	-2.163731	0.000000	0.000000	0.000000	-0.017005	0.315387	0.013033	0.000000	0.000000	2.000000	70.000000	0.000000
3016.436566	-0.088621	0.544648	0.043350	82.929977	95.644997	127.946861	-0.571694	0.000000	-2.165903	0.000000	0.000000	0.000000	-0.016395	0.332203	0.009553	0.000000	0.000000	2.000000	70.000000	0.000000
3016.439900	-0.088621	0.544648	0.043350	82.929977	95.644997	127.946861	-0.571694	0.000000	-2.165903	0.000000	0.000000	0.000000	-0.016395	0.332203	0.009553	0.000000	0.000000	2.000000	70.000000	0.000000
3016.443233	-0.088621	0.544648	0.043350	82.929977	95.644997	127.946861	-0.571694	0.000000	-2.165903	0.000000	0.000000	0.000000	-0.016395	0.332203	0.009553	0.000000	0.000000	2.000000	70.000000	0.000000
3016.446566	-0.088663	0.545787	0.043312	82.881233	96.287872	128.571899	-0.568962	0.000000	-2.167495	0.000000	0.000000	0.000000	-0.012698	0.341696	-0.011322	0.000000	0.000000	2.000000	70.000000	0.000000
3016.449900	-0.088663	0.545787	0.043312	82.881233	96.287872	128.571899	-0.568962	0.000000	-2.167495	0.000000	0.000000	0.000000	-0.012698	0.341696	-0.011322	0.000000	0.000000	2.000000	70.000000	0.000000
3016.453233	-0.088663	0.545787	0.043312	82.881233	96.287872	128.571899	-0.568962	0.000000	-2.167495	0.000000	0.000000	0.000000	-0.012698	0.341696	-0.011322	0.000000	0.000000	2.000000	70.000000	0.000000
3016.456566	-0.088706	0.546999	0.043280	82.801125	97.435265	129.698578	-0.566845	0.000000	-2.165608	0.000000	0.000000	0.000000	-0.012982	0.363684	-0.009706	0.000000	0.000000	2.000000	70.000000	0.000000
3016.459900	-0.088706	0.546999	0.043280	82.801125	97.435265	129.698578	-0.566845	0.000000	-2.165608	0.000000	0.000000	0.000000	-0.012982	0.363684	-0.009706	0.000000	0.000000	2.000000	70.000000	0.000000
3016.463233	-0.088706	0.546999	0.043280	82.801125	97.435265	129.698578	-0.566845	0.000000	-2.165608	0.000000	0.000000	0.000000	-0.012982	0.363684	-0.009706	0.000000	0.000000	2.000000	70.000000	0.000000
3016.466566	-0.088748	0.548239	0.043240	82.706047	98.781075	131.019455	-0.564682	0.000000	-2.163991	0.000000	0.000000	0.000000	-0.012568	0.372101	-0.012039	0.000000	0.000000	2.000000	70.000000	0.000000
3016.469900	-0.088748	0.548239	0.043240	82.706047	98.781075	131.019455	-0.564682	0.000000	-2.163991	0.000000	0.000000	0.000000	-0.012568	0.372101	-0.012039	0.000000	0.000000	2.000000	70.000000	0.000000
3016.473233	-0.088748	0.548239	0.043240	82.706047	98.781075	131.019455	-0.564682	0.000000	-2.163991	0.000000	0.000000	0.000000	-0.012568	0.372101	-0.012039	0.000000	0.000000	2.000000	70.000000	0.000000
3016.476566	-0.088741	0.549508	0.043200	82.608856	100.036873	132.246475	-0.562587	0.000000	-2.161984	0.000000	0.000000	0.000000	0.002113	0.380556	-0.011906	0.000000	0.000000	2.000000	70.000000	0.000000
3016.479900	-0.088741	0.549508	0.043200	82.608856	100.036873	132.246475	-0.562587	0.000000	-2.161984	0.000000	0.000000	0.000000	0.002113	0.380556	-0.011906	0.000000	0.000000	2.000000	70.000000	0.000000
3016.483233	-0.088741	0.549508	0.043200	82.608856	100.036873	132.246475	-0.562587	0.000000	-2.161984	0.000000	0.000000	0.000000	0.002113	0.380556	-0.011906	0.000000	0.000000	2.000000	70.000000	0.000000
3016.486566	-0.088737	0.550794	0.043175	82.524406	101.077301	133.256104	-0.562939	0.000000	-2.160000	0.000000	0.000000	0.000000	0.001351	0.385935	-0.007616	0.000000	0.000000	2.000000	70.000000	0.000000
3016.489900	-0.088737	0.550794	0.043175	82.524406	101.077301	133.256104	-0.562939	0.000000	-2.160000	0.000000	0.000000	0.000000	0.001351	0.385935	-0.007616	0.000000	0.000000	2.000000	70.000000	0.000000
3016.493233	-0.088737	0.550794	0.043175	82.524406	101.077301	133.256104	-0.562939	0.000000	-2.160000	0.000000	0.000000	0.000000	0.001351	0.385935	-0.007616	0.000000	0.000000	2.000000	70.000000	0.000000
3016.496566	-0.088707	0.552109	0.043145	82.462585	101.859406	134.000488	-0.563164	0.000000	-2.158731	0.000000	0.000000	0.000000	0.008920	0.394392	-0.008858	0.000000	0.000000	2.000000	70.000000	0.000000
3016.499900	-0.088707	0.552109	0.043145	82.462585	101.859406	134.000488	-0.563164	0.000000	-2.158731	0.000000	0.000000	0.000000	0.008920	0.394392	-0.008858	0.000000	0.000000	2.000000	70.000000	0.000000
3016.503233	-0.088707	0.552109	0.043145	82.462585	101.859406	134.000488	-0.563164	0.000000	-2.158731	0.000000	0.000000	0.000000	0.008920	0.394392	-0.008858	0.000000	0.000000	2.000000	70.000000	0.000000
3016.506566	-0.088681	0.553414	0.043135	82.431458	102.509300	134.594528	-0.564651	0.000000	-2.157254	0.000000	0.000000	0.000000	0.007903	0.391498	-0.003118	0.000000	0.000000	2.000000	70.000000	0.000000
3016.509900	-0.088681	0.553414	0.043135	82.431458	102.509300	134.594528	-0.564651	0.000000	-2.157254	0.000000	0.000000	0.000000	0.007903	0.391498	-0.003118	0.000000	0.000000	2.000000	70.000000	0.000000
3016.513233	-0.088681	0.553414	0.043135	82.431458	102.509300	134.594528	-0.564651	0.000000	-2.157254	0.000000	0.000000	0.000000	0.007903	0.391498	-0.003118	0.000000	0.000000	2.000000	70.000000	0.000000
3016.516566	-0.088625	0.554757	0.043097	82.436722	103.199745	135.198654	-0.565968	0.000000	-2.156735	0.000000	0.000000	0.000000	0.016681	0.402963	-0.011196	0.000000	0.000000	2.000000	70.000000	0.000000
3016.519900	-0.088625	0.554757	0.043097	82.436722	103.199745	135.198654	-0.565968	0.000000	-2.156735	0.000000	0.000000	0.000000	0.016681	0.402963	-0.011196	0.000000	0.000000	2.000000	70.000000	0.000000
3016.523233	-0.088625	0.554757	0.043097	82.436722	103.199745	135.198654	-0.565968	0.000000	-2.156735	0.000000	0.000000	0.000000	0.016681	0.402963	-0.011196	0.000000	0.000000	2.000000	70.000000	0.000000
3016.526566	-0.088613	0.556083	0.043031	82.477463	104.025124	135.901566	-0.568748	0.000000	-2.154869	0.000000	0.000000	0.000000	0.003533	0.397766	-0.019953	0.000000	0.000000	2.000000	70.000000	0.000000
3016.529900	-0.088613	0.556083	0.043031	82.477463	104.025124	135.901566	-0.568748	0.000000	-2.154869	0.000000	0.000000	0.000000	0.003533	0.397766	-0.019953	0.000000	0.000000	2.000000	70.000000	0.000000
3016.533233	-0.088613	0.556083	0.043031	82.477463	104.025124	135.901566	-0.568748	0.000000	-2.154869	0.000000	0.000000	0.000000	0.003533	0.397766	-0.019953	0.000000	0.000000	2.000000	70.000000	0.000000
3016.536566	-0.088556	0.557427	0.042987	82.526222	104.880547	136.627411	-0.569337	0.000000	-2.151543	0.000000	0.000000	0.000000	0.017049	0.403174	-0.013303	0.000000	0.000000	2.000000	70.000000	0.000000
3016.539900	-0.088556	0.557427	0.042987	82.526222	104.880547	136.627411	-0.569337	0.000000	-2.151543	0.000000	0.000000	0.000000	0.017049	0.403174	-0.013303	0.000000	0.000000	2.000000	70.000000	0.000000
3016.543233	-0.088556	0.557427	0.042987	82.526222	104.880547	136.627411	-0.569337	0.000000	-2.151543	0.000000	0.000000	0.000000	0.017049	0.403174	-0.013303	0.000000	0.000000	2.000000	70.000000	0.000000
3016.546566	-0.088493	0.558735	0.042904	82.549515	105.839394	137.465530	-0.572179	0.000000	-2.149326	0.000000	0.000000	0.000000	0.019053	0.392562	-0.024652	0.000000	0.000000	2.000000	70.000000	0.000000
3016.549900	-0.088493	0.558735	0.042904	82.549515	105.839394	137.465530	-0.572179	0.000000	-2.149326	0.000000	0.000000	0.000000	0.019053	0.392562	-0.024652	0.000000	0.000000	2.000000	70.000000	0.000000
3016.553233	-0.088493	0.558735	0.042904	82.549515	105.839394	137.465530	-0.572179	0.000000	-2.149326	0.000000	0.000000	0.000000	0.019053	0.392562	-0.024652	0.000000	0.000000	2.000000	70.000000	0.000000
3016.556566	-0.088405	0.560044	0.042823	82.552971	106.777687	138.298965	-0.575354	0.000000	-2.145218	0.000000	0.000000	0.000000	0.026350	0.392590	-0.024398	0.000000	0.000000	2.000000	70.000000	0.000000
3016.559900	-0.088405	0.560044	0.042823	82.552971	106.777687	138.298965	-0.575354	0.000000	-2.145218	0.000000	0.000000	0.000000	0.026350	0.392590	-0.024398	0.000000	0.000000	2.000000	70.000000	0.000000
3016.563233	-0.088405	0.560044	0.042823	82.552971	106.777687	138.298965	-0.575354	0.000000	-2.145218	0.000000	0.000000	0.000000	0.026350	0.392590	-0.024398	0.000000	0.000000	2.000000	70.000000	0.000000
3016.566566	-0.088311	0.561317	0.042704	82.537888	107.730553	139.160034	-0.579746	0.000000	-2.141151	0.000000	0.000000	0.000000	0.028323	0.381852	-0.035636	0.000000	0.000000	2.000000	70.000000	0.000000
3016.569900	-0.088311	0.561317	0.042704	82.537888	107.730553	139.160034	-0.579746	0.000000	-2.141151	0.000000	0.000000	0.000000	0.028323	0.381852	-0.035636	0.000000	0.000000	2.000000	70.000000	0.000000
3016.573233	-0.088311	0.561317	0.042704	82.537888	107.730553	139.160034	-0.579746	0.000000	-2.141151	0.000000	0.000000	0.000000	0.028323	0.381852	-0.035636	0.000000	0.000000	2.000000	70.000000	0.000000
3016.576566	-0.088193	0.562562	0.042592	82.504753	108.558228	139.917007	-0.584467	0.000000	-2.135212	0.000000	0.000000	0.000000	0.035297	0.373530	-0.033630	0.000000	0.000000	2.000000	70.000000	0.000000
3016.579900	-0.088193	0.562562	0.042592	82.504753	108.558228	139.917007	-0.584467	0.000000	-2.135212	0.000000	0.000000	0.000000	0.035297	0.373530	-0.033630	0.000000	0.000000	2.000000	70.000000	0.000000
3016.583233	-0.088193	0.562562	0.042592	82.504753	108.558228	139.917007	-0.584467	0.000000	-2.135212	0.000000	0.000000	0.000000	0.035297	0.373530	-0.033630	0.000000	0.000000	2.000000	70.000000	0.000000
3016.586566	-0.088118	0.563715	0.042446	82.459068	109.254890	140.561615	-0.590350	0.000000	-2.129607	0.000000	0.000000	0.000000	0.022400	0.346020	-0.043792	0.000000	0.000000	2.000000	70.000000	0.000000
3016.589900	-0.088118	0.563715	0.042446	82.459068	109.254890	140.561615	-0.590350	0.000000	-2.129607	0.000000	0.000000	0.000000	0.022400	0.346020	-0.043792	0.000000	0.000000	2.000000	70.000000	0.000000
3016.593233	-0.088118	0.563715	0.042446	82.459068	109.254890	140.561615	-0.590350	0.000000	-2.129607	0.000000	0.000000	0.000000	0.022400	0.346020	-0.043792	0.000000	0.000000	2.000000	70.000000	0.000000
3016.596566	-0.088045	0.564813	0.042309	82.406578	109.737045	141.015045	-0.594083	0.000000	-2.122308	0.000000	0.000000	0.000000	0.021917	0.329349	-0.041096	0.000000	0.000000	2.000000	70.000000	0.000000
3016.599900	-0.088045	0.564813	0.042309	82.406578	109.737045	141.015045	-0.594083	0.000000	-2.122308	0.000000	0.000000	0.000000	0.021917	0.329349	-0.041096	0.000000	0.000000	2.000000	70.000000	0.000000
3016.603233	-0.088045	0.564813	0.042309	82.406578	109.737045	141.015045	-0.594083	0.000000	-2.122308	0.000000	0.000000	0.000000	0.021917	0.329349	-0.041096	0.000000	0.000000	2.000000	70.000000	0.000000
3016.606566	-0.087964	0.565829	0.042125	82.359459	110.091766	141.350296	-0.597736	0.000000	-2.115459	0.000000	0.000000	0.000000	0.024402	0.304643	-0.055246	0.000000	0.000000	2.000000	70.000000	0.000000
3016.609900	-0.087964	0.565829	0.042125	82.359459	110.091766	141.350296	-0.597736	0.000000	-2.115459	0.000000	0.000000	0.000000	0.024402	0.304643	-0.055246	0.000000	0.000000	2.000000	70.000000	0.000000
3016.613233	-0.087964	0.565829	0.042125	82.359459	110.091766	141.350296	-0.597736	0.000000	-2.115459	0.000000	0.000000	0.000000	0.024402	0.304643	-0.055246	0.000000	0.000000	2.000000	70.000000	0.000000
3016.616566	-0.087964	0.565829	0.042125	82.323303	110.346382	141.588028	-0.601803	0.000000	-2.106251	0.000000	0.000000	0.000000	0.024402	0.304643	-0.055246	0.000000	0.000000	2.000000	70.000000	0.000000
3016.619900	-0.087930	0.566742	0.041931	82.323303	110.346382	141.588028	-0.601803	0.000000	-2.106251	0.000000	0.000000	0.000000	0.010236	0.274161	-0.058105	0.000000	0.000000	2.000000	70.000000	0.000000
3016.623233	-0.087930	0.566742	0.041931	82.323303	110.346382	141.588028	-0.601803	0.000000	-2.106251	0.000000	0.000000	0.000000	0.010236	0.274161	-0.058105	0.000000	0.000000	2.000000	70.000000	0.000000
3016.626566	-0.087893	0.567537	0.041720	82.298187	110.500511	141.730667	-0.603509	0.000000	-2.096567	0.000000	0.000000	0.000000	0.011157	0.238224	-0.063342	0.000000	0.000000	2.000000	70.000000	0.000000
3016.629900	-0.087893	0.567537	0.041720	82.298187	110.500511	141.730667	-0.603509	0.000000	-2.096567	0.000000	0.000000	0.000000	0.011157	0.238224	-0.063342	0.000000	0.000000	2.000000	70.000000	0.000000
3016.633233	-0.087893	0.567537	0.041720	82.298187	110.500511	141.730667	-0.603509	0.000000	-2.096567	0.000000	0.000000	0.000000	0.011157	0.238224	-0.063342	0.000000	0.000000	2.000000	70.000000	0.000000
3016.636566	-0.087893	0.567537	0.041720	82.281441	110.588852	141.807205	-0.605369	0.000000	-2.086010	0.000000	0.000000	0.000000	0.011157	0.238224	-0.063342	0.000000	0.000000	2.000000	70.000000	0.000000
3016.639900	-0.087822	0.568202	0.041457	82.281441	110.588852	141.807205	-0.605369	0.000000	-2.086010	0.000000	0.000000	0.000000	0.021246	0.199630	-0.079040	0.000000	0.000000	2.000000	70.000000	0.000000
3016.643233	-0.087822	0.568202	0.041457	82.281441	110.588852	141.807205	-0.605369	0.000000	-2.086010	0.000000	0.000000	0.000000	0.021246	0.199630	-0.079040	0.000000	0.000000	2.000000	70.000000	0.000000
3016.646566	-0.087752	0.568738	0.041200	82.273178	110.609482	141.818436	-0.608909	0.000000	-2.072837	0.000000	0.000000	0.000000	0.020903	0.160805	-0.077135	0.000000	0.000000	2.000000	70.000000	0.000000
3016.649900	-0.087752	0.568738	0.041200	82.273178	110.609482	141.818436	-0.608909	0.000000	-2.072837	0.000000	0.000000	0.000000	0.020903	0.160805	-0.077135	0.000000	0.000000	2.000000	70.000000	0.000000
3016.653233	-0.087752	0.568738	0.041200	82.273178	110.609482	141.818436	-0.608909	0.000000	-2.072837	0.000000	0.000000	0.000000	0.020903	0.160805	-0.077135	0.000000	0.000000	2.000000	70.000000	0.000000
3016.656566	-0.087752	0.568738	0.041200	82.278587	110.512886	141.715683	-0.612393	0.000000	-2.059981	0.000000	0.000000	0.000000	0.020903	0.160805	-0.077135	0.000000	0.000000	2.000000	70.000000	0.000000
3016.659900	-0.087684	0.569145	0.040949	82.278587	110.512886	141.715683	-0.612393	0.000000	-2.059981	0.000000	0.000000	0.000000	0.020537	0.122001	-0.075110	0.000000	0.000000	2.000000	70.000000	0.000000
3016.663233	-0.087684	0.569145	0.040949	82.278587	110.512886	141.715683	-0.612393	0.000000	-2.059981	0.000000	0.000000	0.000000	0.020537	0.122001	-0.075110	0.000000	0.000000	2.000000	70.000000	0.000000
3016.666566	-0.087684	0.569145	0.040949	82.289703	110.376175	141.574951	-0.615816	0.000000	-2.047462	0.000000	0.000000	0.000000	0.020537	0.122001	-0.075110	0.000000	0.000000	2.000000	70.000000	0.000000
3016.669900	-0.087684	0.569145	0.040949	82.289703	110.376175	141.574951	-0.615816	0.000000	-2.047462	0.000000	0.000000	0.000000	0.020537	0.122001	-0.075110	0.000000	0.000000	2.000000	70.000000	0.000000
3016.673233	-0.087614	0.569404	0.040689	82.289703	110.376175	141.574951	-0.615816	0.000000	-2.047462	0.000000	0.000000	0.000000	0.021046	0.077816	-0.078028	0.000000	0.000000	2.000000	70.000000	0.000000
3016.676566	-0.087517	0.569544	0.040418	82.291336	110.361656	141.554810	-0.615816	0.000000	-2.047462	0.000000	0.000000	0.000000	0.028944	0.041891	-0.081453	0.000000	0.000000	2.000000	70.000000	0.000000
3016.679900	-0.087517	0.569544	0.040418	82.291336	110.361656	141.554810	-0.615816	0.000000	-2.047462	0.000000	0.000000	0.000000	0.028944	0.041891	-0.081453	0.000000	0.000000	2.000000	70.000000	0.000000
3016.683233	-0.087517	0.569544	0.040418	82.291336	110.361656	141.554810	-0.615816	0.000000	-2.047462	0.000000	0.000000	0.000000	0.028944	0.041891	-0.081453	0.000000	0.000000	2.000000	70.000000	0.000000
3016.686566	-0.087517	0.569544	0.040418	82.286621	110.393646	141.588699	-0.624148	0.000000	-2.020882	0.000000	0.000000	0.000000	0.028944	0.041891	-0.081453	0.000000	0.000000	2.000000	70.000000	0.000000
3016.689900	-0.087472	0.569573	0.040162	82.286621	110.393646	141.588699	-0.624148	0.000000	-2.020882	0.000000	0.000000	0.000000	0.013493	0.008747	-0.076713	0.000000	0.000000	2.000000	70.000000	0.000000
3016.693233	-0.087472	0.569573	0.040162	82.286621	110.393646	141.588699	-0.624148	0.000000	-2.020882	0.000000	0.000000	0.000000	0.013493	0.008747	-0.076713	0.000000	0.000000	2.000000	70.000000	0.000000
3016.696566	-0.087472	0.569573	0.040162	82.275536	110.535721	141.729340	-0.626397	0.000000	-2.008097	0.000000	0.000000	0.000000	0.013493	0.008747	-0.076713	0.000000	0.000000	2.000000	70.000000	0.000000
3016.699900	-0.087472	0.569573	0.040162	82.275536	110.535721	141.729340	-0.626397	0.000000	-2.008097	0.000000	0.000000	0.000000	0.013493	0.008747	-0.076713	0.000000	0.000000	2.000000	70.000000	0.000000
3016.703233	-0.087411	0.569510	0.039951	82.275536	110.535721	141.729340	-0.626397	0.000000	-2.008097	0.000000	0.000000	0.000000	0.018411	-0.018912	-0.063195	0.000000	0.000000	2.000000	70.000000	0.000000
3016.706566	-0.087411	0.569510	0.039951	82.259804	110.709183	141.903214	-0.626397	0.000000	-2.008097	0.000000	0.000000	0.000000	0.018411	-0.018912	-0.063195	0.000000	0.000000	2.000000	70.000000	0.000000
3016.709900	-0.087411	0.569510	0.039951	82.259804	110.709183	141.903214	-0.626397	0.000000	-2.008097	0.000000	0.000000	0.000000	0.018411	-0.018912	-0.063195	0.000000	0.000000	2.000000	70.000000	0.000000
3016.713233	-0.087411	0.569510	0.039951	82.259804	110.709183	141.903214	-0.626397	0.000000	-2.008097	0.000000	0.000000	0.000000	0.018411	-0.018912	-0.063195	0.000000	0.000000	2.000000	70.000000	0.000000
3016.716566	-0.087303	0.569099	0.039613	82.240509	110.948921	142.142441	-0.629465	0.000000	-1.997564	0.000000	0.000000	0.000000	0.032434	-0.123242	-0.101502	0.000000	0.000000	2.000000	70.000000	0.000000
3016.719900	-0.087303	0.569099	0.039613	82.240509	110.948921	142.142441	-0.629465	0.000000	-1.997564	0.000000	0.000000	0.000000	0.032434	-0.123242	-0.101502	0.000000	0.000000	2.000000	70.000000	0.000000
3016.723233	-0.087303	0.569099	0.039613	82.240509	110.948921	142.142441	-0.629465	0.000000	-1.997564	0.000000	0.000000	0.000000	0.032434	-0.123242	-0.101502	0.000000	0.000000	2.000000	70.000000	0.000000
3016.726566	-0.087238	0.568788	0.039523	82.219536	111.207184	142.400330	-0.634871	0.000000	-1.980647	0.000000	0.000000	0.000000	0.019336	-0.093368	-0.027040	0.000000	0.000000	2.000000	70.000000	0.000000
3016.729900	-0.087238	0.568788	0.039523	82.219536	111.207184	142.400330	-0.634871	0.000000	-1.980647	0.000000	0.000000	0.000000	0.019336	-0.093368	-0.027040	0.000000	0.000000	2.000000	70.000000	0.000000
3016.733233	-0.087238	0.568788	0.039523	82.219536	111.207184	142.400330	-0.634871	0.000000	-1.980647	0.000000	0.000000	0.000000	0.019336	-0.093368	-0.027040	0.000000	0.000000	2.000000	70.000000	0.000000
3016.736566	-0.087238	0.568788	0.039523	82.191917	111.544647	142.735458	-0.638094	0.000000	-1.976141	0.000000	0.000000	0.000000	0.019336	-0.093368	-0.027040	0.000000	0.000000	2.000000	70.000000	0.000000
3016.739900	-0.087200	0.568394	0.039446	82.191917	111.544647	142.735458	-0.638094	0.000000	-1.976141	0.000000	0.000000	0.000000	0.011322	-0.118113	-0.022959	0.000000	0.000000	2.000000	70.000000	0.000000
3016.743233	-0.087200	0.568394	0.039446	82.191917	111.544647	142.735458	-0.638094	0.000000	-1.976141	0.000000	0.000000	0.000000	0.011322	-0.118113	-0.022959	0.000000	0.000000	2.000000	70.000000	0.000000
3016.746566	-0.087200	0.568394	0.039446	82.158981	111.937698	143.126724	-0.639981	0.000000	-1.972314	0.000000	0.000000	0.000000	0.011322	-0.118113	-0.022959	0.000000	0.000000	2.000000	70.000000	0.000000
3016.749900	-0.087200	0.568394	0.039446	82.158981	111.937698	143.126724	-0.639981	0.000000	-1.972314	0.000000	0.000000	0.000000	0.011322	-0.118113	-0.022959	0.000000	0.000000	2.000000	70.000000	0.000000
3016.753233	-0.087138	0.567927	0.039369	82.158981	111.937698	143.126724	-0.639981	0.000000	-1.972314	0.000000	0.000000	0.000000	0.018671	-0.140046	-0.023297	0.000000	0.000000	2.000000	70.000000	0.000000
3016.756566	-0.087104	0.567350	0.039310	82.120720	112.382141	143.572632	-0.639981	0.000000	-1.972314	0.000000	0.000000	0.000000	0.010369	-0.173033	-0.017559	0.000000	0.000000	2.000000	70.000000	0.000000
3016.759900	-0.087104	0.567350	0.039310	82.120720	112.382141	143.572632	-0.639981	0.000000	-1.972314	0.000000	0.000000	0.000000	0.010369	-0.173033	-0.017559	0.000000	0.000000	2.000000	70.000000	0.000000
3016.763233	-0.087104	0.567350	0.039310	82.120720	112.382141	143.572632	-0.639981	0.000000	-1.972314	0.000000	0.000000	0.000000	0.010369	-0.173033	-0.017559	0.000000	0.000000	2.000000	70.000000	0.000000
3016.766566	-0.087104	0.567350	0.039310	82.073776	112.892456	144.083954	-0.644820	0.000000	-1.965505	0.000000	0.000000	0.000000	0.010369	-0.173033	-0.017559	0.000000	0.000000	2.000000	70.000000	0.000000
3016.769900	-0.087044	0.566701	0.039250	82.073776	112.892456	144.083954	-0.644820	0.000000	-1.965505	0.000000	0.000000	0.000000	0.017742	-0.194911	-0.018058	0.000000	0.000000	2.000000	70.000000	0.000000
3016.773233	-0.087044	0.566701	0.039250	82.073776	112.892456	144.083954	-0.644820	0.000000	-1.965505	0.000000	0.000000	0.000000	0.017742	-0.194911	-0.018058	0.000000	0.000000	2.000000	70.000000	0.000000
3016.776566	-0.087004	0.565988	0.039157	82.022476	113.458237	144.652481	-0.647778	0.000000	-1.962495	0.000000	0.000000	0.000000	0.012188	-0.213962	-0.027958	0.000000	0.000000	2.000000	70.000000	0.000000
3016.779900	-0.087004	0.565988	0.039157	82.022476	113.458237	144.652481	-0.647778	0.000000	-1.962495	0.000000	0.000000	0.000000	0.012188	-0.213962	-0.027958	0.000000	0.000000	2.000000	70.000000	0.000000
3016.783233	-0.087004	0.565988	0.039157	82.022476	113.458237	144.652481	-0.647778	0.000000	-1.962495	0.000000	0.000000	0.000000	0.012188	-0.213962	-0.027958	0.000000	0.000000	2.000000	70.000000	0.000000
3016.786566	-0.087004	0.565988	0.039157	81.962395	114.052689	145.256012	-0.649809	0.000000	-1.957836	0.000000	0.000000	0.000000	0.012188	-0.213962	-0.027958	0.000000	0.000000	2.000000	70.000000	0.000000
3016.789900	-0.086979	0.565193	0.039013	81.962395	114.052689	145.256012	-0.649809	0.000000	-1.957836	0.000000	0.000000	0.000000	0.007543	-0.238360	-0.043037	0.000000	0.000000	2.000000	70.000000	0.000000
3016.793233	-0.086979	0.565193	0.039013	81.962395	114.052689	145.256012	-0.649809	0.000000	-1.957836	0.000000	0.000000	0.000000	0.007543	-0.238360	-0.043037	0.000000	0.000000	2.000000	70.000000	0.000000
3016.796566	-0.086935	0.564362	0.038901	81.896500	114.668922	145.880478	-0.651066	0.000000	-1.950663	0.000000	0.000000	0.000000	0.013176	-0.249263	-0.033629	0.000000	0.000000	2.000000	70.000000	0.000000
3016.799900	-0.086935	0.564362	0.038901	81.896500	114.668922	145.880478	-0.651066	0.000000	-1.950663	0.000000	0.000000	0.000000	0.013176	-0.249263	-0.033629	0.000000	0.000000	2.000000	70.000000	0.000000
3016.803233	-0.086935	0.564362	0.038901	81.896500	114.668922	145.880478	-0.651066	0.000000	-1.950663	0.000000	0.000000	0.000000	0.013176	-0.249263	-0.033629	0.000000	0.000000	2.000000	70.000000	0.000000
3016.806566	-0.086935	0.564362	0.038901	81.819214	115.269112	146.496994	-0.653262	0.000000	-1.945058	0.000000	0.000000	0.000000	0.013176	-0.249263	-0.033629	0.000000	0.000000	2.000000	70.000000	0.000000
3016.809900	-0.086889	0.563486	0.038776	81.819214	115.269112	146.496994	-0.653262	0.000000	-1.945058	0.000000	0.000000	0.000000	0.013843	-0.262734	-0.037450	0.000000	0.000000	2.000000	70.000000	0.000000
3016.813233	-0.086889	0.563486	0.038776	81.819214	115.269112	146.496994	-0.653262	0.000000	-1.945058	0.000000	0.000000	0.000000	0.013843	-0.262734	-0.037450	0.000000	0.000000	2.000000	70.000000	0.000000
3016.816566	-0.086813	0.562575	0.038620	81.727989	115.837486	147.090103	-0.655569	0.000000	-1.938816	0.000000	0.000000	0.000000	0.022776	-0.273324	-0.046933	0.000000	0.000000	2.000000	70.000000	0.000000
3016.819900	-0.086813	0.562575	0.038620	81.727989	115.837486	147.090103	-0.655569	0.000000	-1.938816	0.000000	0.000000	0.000000	0.022776	-0.273324	-0.046933	0.000000	0.000000	2.000000	70.000000	0.000000
3016.823233	-0.086813	0.562575	0.038620	81.727989	115.837486	147.090103	-0.655569	0.000000	-1.938816	0.000000	0.000000	0.000000	0.022776	-0.273324	-0.046933	0.000000	0.000000	2.000000	70.000000	0.000000
3016.826566	-0.086813	0.562575	0.038620	81.627357	116.374359	147.654236	-0.659366	0.000000	-1.930994	0.000000	0.000000	0.000000	0.022776	-0.273324	-0.046933	0.000000	0.000000	2.000000	70.000000	0.000000
3016.829900	-0.086690	0.561638	0.038476	81.627357	116.374359	147.654236	-0.659366	0.000000	-1.930994	0.000000	0.000000	0.000000	0.036680	-0.281331	-0.043295	0.000000	0.000000	2.000000	70.000000	0.000000
3016.833233	-0.086690	0.561638	0.038476	81.627357	116.374359	147.654236	-0.659366	0.000000	-1.930994	0.000000	0.000000	0.000000	0.036680	-0.281331	-0.043295	0.000000	0.000000	2.000000	70.000000	0.000000
3016.836566	-0.086572	0.560691	0.038352	81.519691	116.834496	148.153778	-0.665479	0.000000	-1.923778	0.000000	0.000000	0.000000	0.035567	-0.283944	-0.037030	0.000000	0.000000	2.000000	70.000000	0.000000
3016.839900	-0.086572	0.560691	0.038352	81.519691	116.834496	148.153778	-0.665479	0.000000	-1.923778	0.000000	0.000000	0.000000	0.035567	-0.283944	-0.037030	0.000000	0.000000	2.000000	70.000000	0.000000
3016.843233	-0.086572	0.560691	0.038352	81.519691	116.834496	148.153778	-0.665479	0.000000	-1.923778	0.000000	0.000000	0.000000	0.035567	-0.283944	-0.037030	0.000000	0.000000	2.000000	70.000000	0.000000
3016.846566	-0.086572	0.560691	0.038352	81.415695	117.290771	148.643921	-0.671407	0.000000	-1.917607	0.000000	0.000000	0.000000	0.035567	-0.283944	-0.037030	0.000000	0.000000	2.000000	70.000000	0.000000
3016.849900	-0.086457	0.559736	0.038250	81.415695	117.290771	148.643921	-0.671407	0.000000	-1.917607	0.000000	0.000000	0.000000	0.034459	-0.286602	-0.030777	0.000000	0.000000	2.000000	70.000000	0.000000
3016.853233	-0.086457	0.559736	0.038250	81.415695	117.290771	148.643921	-0.671407	0.000000	-1.917607	0.000000	0.000000	0.000000	0.034459	-0.286602	-0.030777	0.000000	0.000000	2.000000	70.000000	0.000000
3016.856566	-0.086369	0.558772	0.038164	81.341751	117.801323	149.164444	-0.677150	0.000000	-1.912477	0.000000	0.000000	0.000000	0.026303	-0.289251	-0.025764	0.000000	0.000000	2.000000	70.000000	0.000000
3016.859900	-0.086369	0.558772	0.038164	81.341751	117.801323	149.164444	-0.677150	0.000000	-1.912477	0.000000	0.000000	0.000000	0.026303	-0.289251	-0.025764	0.000000	0.000000	2.000000	70.000000	0.000000
3016.863233	-0.086369	0.558772	0.038164	81.341751	117.801323	149.164444	-0.677150	0.000000	-1.912477	0.000000	0.000000	0.000000	0.026303	-0.289251	-0.025764	0.000000	0.000000	2.000000	70.000000	0.000000
3016.866566	-0.086369	0.558772	0.038164	81.303963	118.180618	149.545502	-0.681534	0.000000	-1.908183	0.000000	0.000000	0.000000	0.026303	-0.289251	-0.025764	0.000000	0.000000	2.000000	70.000000	0.000000
3016.869900	-0.086283	0.557853	0.038088	81.303963	118.180618	149.545502	-0.681534	0.000000	-1.908183	0.000000	0.000000	0.000000	0.025773	-0.275484	-0.022777	0.000000	0.000000	2.000000	70.000000	0.000000
3016.873233	-0.086283	0.557853	0.038088	81.303963	118.180618	149.545502	-0.681534	0.000000	-1.908183	0.000000	0.000000	0.000000	0.025773	-0.275484	-0.022777	0.000000	0.000000	2.000000	70.000000	0.000000
3016.876566	-0.086201	0.556926	0.038033	81.293602	118.348549	149.721741	-0.685830	0.000000	-1.904387	0.000000	0.000000	0.000000	0.024671	-0.278213	-0.016492	0.000000	0.000000	2.000000	70.000000	0.000000
3016.879900	-0.086201	0.556926	0.038033	81.293602	118.348549	149.721741	-0.685830	0.000000	-1.904387	0.000000	0.000000	0.000000	0.024671	-0.278213	-0.016492	0.000000	0.000000	2.000000	70.000000	0.000000
3016.883233	-0.086201	0.556926	0.038033	81.293602	118.348549	149.721741	-0.685830	0.000000	-1.904387	0.000000	0.000000	0.000000	0.024671	-0.278213	-0.016492	0.000000	0.000000	2.000000	70.000000	0.000000
3016.886566	-0.086201	0.556926	0.038033	81.318321	118.225235	149.611359	-0.689942	0.000000	-1.901638	0.000000	0.000000	0.000000	0.024671	-0.278213	-0.016492	0.000000	0.000000	2.000000	70.000000	0.000000
3016.889900	-0.086144	0.556044	0.037984	81.318321	118.225235	149.611359	-0.689942	0.000000	-1.901638	0.000000	0.000000	0.000000	0.017078	-0.264493	-0.014634	0.000000	0.000000	2.000000	70.000000	0.000000
3016.893233	-0.086144	0.556044	0.037984	81.318321	118.225235	149.611359	-0.689942	0.000000	-1.901638	0.000000	0.000000	0.000000	0.017078	-0.264493	-0.014634	0.000000	0.000000	2.000000	70.000000	0.000000
3016.896566	-0.086114	0.555181	0.037947	81.369827	117.797279	149.212860	-0.692788	0.000000	-1.899199	0.000000	0.000000	0.000000	0.009198	-0.259030	-0.011121	0.000000	0.000000	2.000000	70.000000	0.000000
3016.899900	-0.086114	0.555181	0.037947	81.369827	117.797279	149.212860	-0.692788	0.000000	-1.899199	0.000000	0.000000	0.000000	0.009198	-0.259030	-0.011121	0.000000	0.000000	2.000000	70.000000	0.000000
3016.903233	-0.086114	0.555181	0.037947	81.369827	117.797279	149.212860	-0.692788	0.000000	-1.899199	0.000000	0.000000	0.000000	0.009198	-0.259030	-0.011121	0.000000	0.000000	2.000000	70.000000	0.000000
3016.906566	-0.086114	0.555181	0.037947	81.430077	117.244392	148.694870	-0.694321	0.000000	-1.897346	0.000000	0.000000	0.000000	0.009198	-0.259030	-0.011121	0.000000	0.000000	2.000000	70.000000	0.000000
3016.909900	-0.086084	0.554390	0.037915	81.430077	117.244392	148.694870	-0.694321	0.000000	-1.897346	0.000000	0.000000	0.000000	0.008915	-0.237159	-0.009484	0.000000	0.000000	2.000000	70.000000	0.000000
3016.913233	-0.086084	0.554390	0.037915	81.430077	117.244392	148.694870	-0.694321	0.000000	-1.897346	0.000000	0.000000	0.000000	0.008915	-0.237159	-0.009484	0.000000	0.000000	2.000000	70.000000	0.000000
3016.916566	-0.086099	0.553655	0.037864	81.494720	116.668076	148.155029	-0.695807	0.000000	-1.895765	0.000000	0.000000	0.000000	-0.004583	-0.220603	-0.015426	0.000000	0.000000	2.000000	70.000000	0.000000
3016.919900	-0.086099	0.553655	0.037864	81.494720	116.668076	148.155029	-0.695807	0.000000	-1.895765	0.000000	0.000000	0.000000	-0.004583	-0.220603	-0.015426	0.000000	0.000000	2.000000	70.000000	0.000000
3016.923233	-0.086099	0.553655	0.037864	81.494720	116.668076	148.155029	-0.695807	0.000000	-1.895765	0.000000	0.000000	0.000000	-0.004583	-0.220603	-0.015426	0.000000	0.000000	2.000000	70.000000	0.000000
3016.926566	-0.086099	0.553655	0.037864	81.551033	116.032692	147.562546	-0.695043	0.000000	-1.893194	0.000000	0.000000	0.000000	-0.004583	-0.220603	-0.015426	0.000000	0.000000	2.000000	70.000000	0.000000
3016.929900	-0.086089	0.552975	0.037805	81.551033	116.032692	147.562546	-0.695043	0.000000	-1.893194	0.000000	0.000000	0.000000	0.003064	-0.204017	-0.017618	0.000000	0.000000	2.000000	70.000000	0.000000
3016.933233	-0.086089	0.552975	0.037805	81.551033	116.032692	147.562546	-0.695043	0.000000	-1.893194	0.000000	0.000000	0.000000	0.003064	-0.204017	-0.017618	0.000000	0.000000	2.000000	70.000000	0.000000
3016.936566	-0.086078	0.552323	0.037740	81.584038	115.444351	147.024490	-0.695554	0.000000	-1.890257	0.000000	0.000000	0.000000	0.003378	-0.195711	-0.019434	0.000000	0.000000	2.000000	70.000000	0.000000
3016.939900	-0.086078	0.552323	0.037740	81.584038	115.444351	147.024490	-0.695554	0.000000	-1.890257	0.000000	0.000000	0.000000	0.003378	-0.195711	-0.019434	0.000000	0.000000	2.000000	70.000000	0.000000
3016.943233	-0.086078	0.552323	0.037740	81.584038	115.444351	147.024490	-0.695554	0.000000	-1.890257	0.000000	0.000000	0.000000	0.003378	-0.195711	-0.019434	0.000000	0.000000	2.000000	70.000000	0.000000
3016.946566	-0.086078	0.552323	0.037740	81.603165	114.935066	146.565857	-0.696117	0.000000	-1.887018	0.000000	0.000000	0.000000	0.003378	-0.195711	-0.019434	0.000000	0.000000	2.000000	70.000000	0.000000
3016.949900	-0.086068	0.551743	0.037682	81.603165	114.935066	146.565857	-0.696117	0.000000	-1.887018	0.000000	0.000000	0.000000	0.003044	-0.173894	-0.017492	0.000000	0.000000	2.000000	70.000000	0.000000
3016.953233	-0.086068	0.551743	0.037682	81.603165	114.935066	146.565857	-0.696117	0.000000	-1.887018	0.000000	0.000000	0.000000	0.003044	-0.173894	-0.017492	0.000000	0.000000	2.000000	70.000000	0.000000
3016.956566	-0.086076	0.551201	0.037591	81.617325	114.506683	146.184830	-0.696624	0.000000	-1.884103	0.000000	0.000000	0.000000	-0.002527	-0.162596	-0.027216	0.000000	0.000000	2.000000	70.000000	0.000000
3016.959900	-0.086076	0.551201	0.037591	81.617325	114.506683	146.184830	-0.696624	0.000000	-1.884103	0.000000	0.000000	0.000000	-0.002527	-0.162596	-0.027216	0.000000	0.000000	2.000000	70.000000	0.000000
3016.963233	-0.086076	0.551201	0.037591	81.617325	114.506683	146.184830	-0.696624	0.000000	-1.884103	0.000000	0.000000	0.000000	-0.002527	-0.162596	-0.027216	0.000000	0.000000	2.000000	70.000000	0.000000
3016.966566	-0.086076	0.551201	0.037591	81.625252	114.212112	145.924942	-0.696203	0.000000	-1.879567	0.000000	0.000000	0.000000	-0.002527	-0.162596	-0.027216	0.000000	0.000000	2.000000	70.000000	0.000000
3016.969900	-0.086062	0.550731	0.037512	81.625252	114.212112	145.924942	-0.696203	0.000000	-1.879567	0.000000	0.000000	0.000000	0.004160	-0.140808	-0.023926	0.000000	0.000000	2.000000	70.000000	0.000000
3016.973233	-0.086062	0.550731	0.037512	81.625252	114.212112	145.924942	-0.696203	0.000000	-1.879567	0.000000	0.000000	0.000000	0.004160	-0.140808	-0.023926	0.000000	0.000000	2.000000	70.000000	0.000000
3016.976566	-0.086062	0.550731	0.037512	81.632759	114.038025	145.775330	-0.696897	0.000000	-1.875579	0.000000	0.000000	0.000000	0.004160	-0.140808	-0.023926	0.000000	0.000000	2.000000	70.000000	0.000000
3016.979900	-0.086062	0.550731	0.037512	81.632759	114.038025	145.775330	-0.696897	0.000000	-1.875579	0.000000	0.000000	0.000000	0.004160	-0.140808	-0.023926	0.000000	0.000000	2.000000	70.000000	0.000000
3016.983233	-0.086077	0.550325	0.037457	81.632759	114.038025	145.775330	-0.696897	0.000000	-1.875579	0.000000	0.000000	0.000000	-0.004429	-0.122032	-0.016250	0.000000	0.000000	2.000000	70.000000	0.000000
3016.986566	-0.086093	0.549990	0.037411	81.639992	113.952660	145.705276	-0.696897	0.000000	-1.875579	0.000000	0.000000	0.000000	-0.004809	-0.100278	-0.014074	0.000000	0.000000	2.000000	70.000000	0.000000
3016.989900	-0.086093	0.549990	0.037411	81.639992	113.952660	145.705276	-0.696897	0.000000	-1.875579	0.000000	0.000000	0.000000	-0.004809	-0.100278	-0.014074	0.000000	0.000000	2.000000	70.000000	0.000000
3016.993233	-0.086093	0.549990	0.037411	81.639992	113.952660	145.705276	-0.696897	0.000000	-1.875579	0.000000	0.000000	0.000000	-0.004809	-0.100278	-0.014074	0.000000	0.000000	2.000000	70.000000	0.000000
3016.996566	-0.086093	0.549990	0.037411	81.643318	113.944443	145.702805	-0.695357	0.000000	-1.870525	0.000000	0.000000	0.000000	-0.004809	-0.100278	-0.014074	0.000000	0.000000	2.000000	70.000000	0.000000
3016.999900	-0.086083	0.549739	0.037353	81.643318	113.944443	145.702805	-0.695357	0.000000	-1.870525	0.000000	0.000000	0.000000	0.003029	-0.075567	-0.017398	0.000000	0.000000	2.000000	70.000000	0.000000
3017.003233	-0.086083	0.549739	0.037353	81.643318	113.944443	145.702805	-0.695357	0.000000	-1.870525	0.000000	0.000000	0.000000	0.003029	-0.075567	-0.017398	0.000000	0.000000	2.000000	70.000000	0.000000
3017.006566	-0.086083	0.549739	0.037353	81.649010	113.922028	145.683289	-0.695862	0.000000	-1.867626	0.000000	0.000000	0.000000	0.003029	-0.075567	-0.017398	0.000000	0.000000	2.000000	70.000000	0.000000
3017.009900	-0.086083	0.549739	0.037353	81.649010	113.922028	145.683289	-0.695862	0.000000	-1.867626	0.000000	0.000000	0.000000	0.003029	-0.075567	-0.017398	0.000000	0.000000	2.000000	70.000000	0.000000
3017.013233	-0.086084	0.549584	0.037360	81.649010	113.922028	145.683289	-0.695862	0.000000	-1.867626	0.000000	0.000000	0.000000	-0.000380	-0.046381	0.002188	0.000000	0.000000	2.000000	70.000000	0.000000
3017.016566	-0.086084	0.549584	0.037360	81.654205	113.892471	145.652481	-0.695862	0.000000	-1.867626	0.000000	0.000000	0.000000	-0.000380	-0.046381	0.002188	0.000000	0.000000	2.000000	70.000000	0.000000
3017.019900	-0.086084	0.549584	0.037360	81.654205	113.892471	145.652481	-0.695862	0.000000	-1.867626	0.000000	0.000000	0.000000	-0.000380	-0.046381	0.002188	0.000000	0.000000	2.000000	70.000000	0.000000
3017.023233	-0.086084	0.549584	0.037360	81.654205	113.892471	145.652481	-0.695862	0.000000	-1.867626	0.000000	0.000000	0.000000	-0.000380	-0.046381	0.002188	0.000000	0.000000	2.000000	70.000000	0.000000
3017.026566	-0.086070	0.549509	0.037419	81.660492	113.838066	145.598251	-0.695798	0.000000	-1.867990	0.000000	0.000000	0.000000	0.004168	-0.022427	0.017746	0.000000	0.000000	2.000000	70.000000	0.000000
3017.029900	-0.086070	0.549509	0.037419	81.660492	113.838066	145.598251	-0.695798	0.000000	-1.867990	0.000000	0.000000	0.000000	0.004168	-0.022427	0.017746	0.000000	0.000000	2.000000	70.000000	0.000000
3017.033233	-0.086070	0.549509	0.037419	81.660492	113.838066	145.598251	-0.695798	0.000000	-1.867990	0.000000	0.000000	0.000000	0.004168	-0.022427	0.017746	0.000000	0.000000	2.000000	70.000000	0.000000
3017.036566	-0.086070	0.549509	0.037419	81.667137	113.769714	145.532196	-0.696493	0.000000	-1.870948	0.000000	0.000000	0.000000	0.004168	-0.022427	0.017746	0.000000	0.000000	2.000000	70.000000	0.000000
3017.039900	-0.086102	0.549589	0.037463	81.667137	113.769714	145.532196	-0.696493	0.000000	-1.870948	0.000000	0.000000	0.000000	-0.009540	0.023928	0.013117	0.000000	0.000000	2.000000	70.000000	0.000000
3017.043233	-0.086102	0.549589	0.037463	81.667137	113.769714	145.532196	-0.696493	0.000000	-1.870948	0.000000	0.000000	0.000000	-0.009540	0.023928	0.013117	0.000000	0.000000	2.000000	70.000000	0.000000
3017.046566	-0.086102	0.549589	0.037463	81.675789	113.680679	145.442230	-0.694903	0.000000	-1.873134	0.000000	0.000000	0.000000	-0.009540	0.023928	0.013117	0.000000	0.000000	2.000000	70.000000	0.000000
3017.049900	-0.086102	0.549589	0.037463	81.675789	113.680679	145.442230	-0.694903	0.000000	-1.873134	0.000000	0.000000	0.000000	-0.009540	0.023928	0.013117	0.000000	0.000000	2.000000	70.000000	0.000000
3017.053233	-0.086105	0.549706	0.037483	81.675789	113.680679	145.442230	-0.694903	0.000000	-1.873134	0.000000	0.000000	0.000000	-0.001058	0.035177	0.006075	0.000000	0.000000	2.000000	70.000000	0.000000
3017.056566	-0.086105	0.549706	0.037483	81.689575	113.535103	145.297836	-0.694903	0.000000	-1.873134	0.000000	0.000000	0.000000	-0.001058	0.035177	0.006075	0.000000	0.000000	2.000000	70.000000	0.000000
3017.059900	-0.086105	0.549706	0.037483	81.689575	113.535103	145.297836	-0.694903	0.000000	-1.873134	0.000000	0.000000	0.000000	-0.001058	0.035177	0.006075	0.000000	0.000000	2.000000	70.000000	0.000000
3017.063233	-0.086105	0.549706	0.037483	81.689575	113.535103	145.297836	-0.694903	0.000000	-1.873134	0.000000	0.000000	0.000000	-0.001058	0.035177	0.006075	0.000000	0.000000	2.000000	70.000000	0.000000
3017.066566	-0.086162	0.550085	0.037530	81.703384	113.389084	145.153015	-0.694727	0.000000	-1.874147	0.000000	0.000000	0.000000	-0.016995	0.113768	0.014223	0.000000	0.000000	2.000000	70.000000	0.000000
3017.069900	-0.086162	0.550085	0.037530	81.703384	113.389084	145.153015	-0.694727	0.000000	-1.874147	0.000000	0.000000	0.000000	-0.016995	0.113768	0.014223	0.000000	0.000000	2.000000	70.000000	0.000000
3017.073233	-0.086162	0.550085	0.037530	81.703384	113.389084	145.153015	-0.694727	0.000000	-1.874147	0.000000	0.000000	0.000000	-0.016995	0.113768	0.014223	0.000000	0.000000	2.000000	70.000000	0.000000
3017.076566	-0.086162	0.550085	0.037530	81.718781	113.224495	144.989441	-0.691894	0.000000	-1.876517	0.000000	0.000000	0.000000	-0.016995	0.113768	0.014223	0.000000	0.000000	2.000000	70.000000	0.000000
3017.079900	-0.086190	0.550303	0.037549	81.718781	113.224495	144.989441	-0.691894	0.000000	-1.876517	0.000000	0.000000	0.000000	-0.008230	0.065137	0.005574	0.000000	0.000000	2.000000	70.000000	0.000000
3017.083233	-0.086190	0.550303	0.037549	81.718781	113.224495	144.989441	-0.691894	0.000000	-1.876517	0.000000	0.000000	0.000000	-0.008230	0.065137	0.005574	0.000000	0.000000	2.000000	70.000000	0.000000
3017.086566	-0.086190	0.550303	0.037549	81.734192	113.059349	144.825302	-0.690523	0.000000	-1.877446	0.000000	0.000000	0.000000	-0.008230	0.065137	0.005574	0.000000	0.000000	2.000000	70.000000	0.000000
3017.089900	-0.086190	0.550303	0.037549	81.734192	113.059349	144.825302	-0.690523	0.000000	-1.877446	0.000000	0.000000	0.000000	-0.008230	0.065137	0.005574	0.000000	0.000000	2.000000	70.000000	0.000000
3017.093233	-0.086213	0.550530	0.037545	81.734192	113.059349	144.825302	-0.690523	0.000000	-1.877446	0.000000	0.000000	0.000000	-0.007045	0.068111	-0.001227	0.000000	0.000000	2.000000	70.000000	0.000000
3017.096566	-0.086213	0.550530	0.037545	81.751114	112.875427	144.642212	-0.690523	0.000000	-1.877446	0.000000	0.000000	0.000000	-0.007045	0.068111	-0.001227	0.000000	0.000000	2.000000	70.000000	0.000000
3017.099900	-0.086213	0.550530	0.037545	81.751114	112.875427	144.642212	-0.690523	0.000000	-1.877446	0.000000	0.000000	0.000000	-0.007045	0.068111	-0.001227	0.000000	0.000000	2.000000	70.000000	0.000000
3017.103233	-0.086213	0.550530	0.037545	81.751114	112.875427	144.642212	-0.690523	0.000000	-1.877446	0.000000	0.000000	0.000000	-0.007045	0.068111	-0.001227	0.000000	0.000000	2.000000	70.000000	0.000000
3017.106566	-0.086257	0.551066	0.037521	81.769707	112.672546	144.439957	-0.689349	0.000000	-1.877242	0.000000	0.000000	0.000000	-0.013281	0.160932	-0.007095	0.000000	0.000000	2.000000	70.000000	0.000000
3017.109900	-0.086257	0.551066	0.037521	81.769707	112.672546	144.439957	-0.689349	0.000000	-1.877242	0.000000	0.000000	0.000000	-0.013281	0.160932	-0.007095	0.000000	0.000000	2.000000	70.000000	0.000000
3017.113233	-0.086257	0.551066	0.037521	81.769707	112.672546	144.439957	-0.689349	0.000000	-1.877242	0.000000	0.000000	0.000000	-0.013281	0.160932	-0.007095	0.000000	0.000000	2.000000	70.000000	0.000000
3017.116566	-0.086257	0.551066	0.037521	81.789894	112.447670	144.218262	-0.687135	0.000000	-1.876059	0.000000	0.000000	0.000000	-0.013281	0.160932	-0.007095	0.000000	0.000000	2.000000	70.000000	0.000000
3017.119900	-0.086306	0.551365	0.037520	81.789894	112.447670	144.218262	-0.687135	0.000000	-1.876059	0.000000	0.000000	0.000000	-0.014461	0.089849	-0.000343	0.000000	0.000000	2.000000	70.000000	0.000000
3017.123233	-0.086306	0.551365	0.037520	81.789894	112.447670	144.218262	-0.687135	0.000000	-1.876059	0.000000	0.000000	0.000000	-0.014461	0.089849	-0.000343	0.000000	0.000000	2.000000	70.000000	0.000000
3017.126566	-0.086306	0.551365	0.037520	81.809906	112.221756	143.995499	-0.684725	0.000000	-1.876002	0.000000	0.000000	0.000000	-0.014461	0.089849	-0.000343	0.000000	0.000000	2.000000	70.000000	0.000000
3017.129900	-0.086306	0.551365	0.037520	81.809906	112.221756	143.995499	-0.684725	0.000000	-1.876002	0.000000	0.000000	0.000000	-0.014461	0.089849	-0.000343	0.000000	0.000000	2.000000	70.000000	0.000000
3017.133233	-0.086350	0.551675	0.037496	81.809906	112.221756	143.995499	-0.684725	0.000000	-1.876002	0.000000	0.000000	0.000000	-0.013265	0.092830	-0.007177	0.000000	0.000000	2.000000	70.000000	0.000000
3017.136566	-0.086350	0.551675	0.037496	81.829796	111.994766	143.771652	-0.684725	0.000000	-1.876002	0.000000	0.000000	0.000000	-0.013265	0.092830	-0.007177	0.000000	0.000000	2.000000	70.000000	0.000000
3017.139900	-0.086350	0.551675	0.037496	81.829796	111.994766	143.771652	-0.684725	0.000000	-1.876002	0.000000	0.000000	0.000000	-0.013265	0.092830	-0.007177	0.000000	0.000000	2.000000	70.000000	0.000000
3017.143233	-0.086350	0.551675	0.037496	81.829796	111.994766	143.771652	-0.684725	0.000000	-1.876002	0.000000	0.000000	0.000000	-0.013265	0.092830	-0.007177	0.000000	0.000000	2.000000	70.000000	0.000000
3017.146566	-0.086445	0.552302	0.037488	81.851219	111.750740	143.527908	-0.682514	0.000000	-1.874806	0.000000	0.000000	0.000000	-0.028601	0.187983	-0.002500	0.000000	0.000000	2.000000	70.000000	0.000000
3017.149900	-0.086445	0.552302	0.037488	81.851219	111.750740	143.527908	-0.682514	0.000000	-1.874806	0.000000	0.000000	0.000000	-0.028601	0.187983	-0.002500	0.000000	0.000000	2.000000	70.000000	0.000000
3017.153233	-0.086445	0.552302	0.037488	81.851219	111.750740	143.527908	-0.682514	0.000000	-1.874806	0.000000	0.000000	0.000000	-0.028601	0.187983	-0.002500	0.000000	0.000000	2.000000	70.000000	0.000000
3017.156566	-0.086445	0.552302	0.037488	81.872520	111.502831	143.282944	-0.677747	0.000000	-1.874389	0.000000	0.000000	0.000000	-0.028601	0.187983	-0.002500	0.000000	0.000000	2.000000	70.000000	0.000000
3017.159900	-0.086472	0.552646	0.037502	81.872520	111.502831	143.282944	-0.677747	0.000000	-1.874389	0.000000	0.000000	0.000000	-0.008024	0.103396	0.004363	0.000000	0.000000	2.000000	70.000000	0.000000
3017.163233	-0.086472	0.552646	0.037502	81.872520	111.502831	143.282944	-0.677747	0.000000	-1.874389	0.000000	0.000000	0.000000	-0.008024	0.103396	0.004363	0.000000	0.000000	2.000000	70.000000	0.000000
3017.166566	-0.086472	0.552646	0.037502	81.898529	111.199814	142.979614	-0.676409	0.000000	-1.875116	0.000000	0.000000	0.000000	-0.008024	0.103396	0.004363	0.000000	0.000000	2.000000	70.000000	0.000000
3017.169900	-0.086472	0.552646	0.037502	81.898529	111.199814	142.979614	-0.676409	0.000000	-1.875116	0.000000	0.000000	0.000000	-0.008024	0.103396	0.004363	0.000000	0.000000	2.000000	70.000000	0.000000
3017.173233	-0.086525	0.553009	0.037530	81.898529	111.199814	142.979614	-0.676409	0.000000	-1.875116	0.000000	0.000000	0.000000	-0.015971	0.108715	0.008297	0.000000	0.000000	2.000000	70.000000	0.000000
3017.176566	-0.086533	0.553416	0.037578	81.924301	110.894928	142.674423	-0.676409	0.000000	-1.875116	0.000000	0.000000	0.000000	-0.002511	0.122238	0.014361	0.000000	0.000000	2.000000	70.000000	0.000000
3017.179900	-0.086533	0.553416	0.037578	81.924301	110.894928	142.674423	-0.676409	0.000000	-1.875116	0.000000	0.000000	0.000000	-0.002511	0.122238	0.014361	0.000000	0.000000	2.000000	70.000000	0.000000
3017.183233	-0.086533	0.553416	0.037578	81.924301	110.894928	142.674423	-0.676409	0.000000	-1.875116	0.000000	0.000000	0.000000	-0.002511	0.122238	0.014361	0.000000	0.000000	2.000000	70.000000	0.000000
3017.186566	-0.086533	0.553416	0.037578	81.953018	110.549988	142.328781	-0.673329	0.000000	-1.878893	0.000000	0.000000	0.000000	-0.002511	0.122238	0.014361	0.000000	0.000000	2.000000	70.000000	0.000000
3017.189900	-0.086564	0.553851	0.037616	81.953018	110.549988	142.328781	-0.673329	0.000000	-1.878893	0.000000	0.000000	0.000000	-0.009267	0.130518	0.011466	0.000000	0.000000	2.000000	70.000000	0.000000
3017.193233	-0.086564	0.553851	0.037616	81.953018	110.549988	142.328781	-0.673329	0.000000	-1.878893	0.000000	0.000000	0.000000	-0.009267	0.130518	0.011466	0.000000	0.000000	2.000000	70.000000	0.000000
3017.196566	-0.086564	0.553851	0.037616	81.984573	110.166779	141.941788	-0.671785	0.000000	-1.880804	0.000000	0.000000	0.000000	-0.009267	0.130518	0.011466	0.000000	0.000000	2.000000	70.000000	0.000000
3017.199900	-0.086564	0.553851	0.037616	81.984573	110.166779	141.941788	-0.671785	0.000000	-1.880804	0.000000	0.000000	0.000000	-0.009267	0.130518	0.011466	0.000000	0.000000	2.000000	70.000000	0.000000
3017.203233	-0.086601	0.554322	0.037689	81.984573	110.166779	141.941788	-0.671785	0.000000	-1.880804	0.000000	0.000000	0.000000	-0.011077	0.141140	0.021796	0.000000	0.000000	2.000000	70.000000	0.000000
3017.206566	-0.086617	0.554837	0.037777	82.018883	109.739136	141.512665	-0.671785	0.000000	-1.880804	0.000000	0.000000	0.000000	-0.004642	0.154762	0.026532	0.000000	0.000000	2.000000	70.000000	0.000000
3017.209900	-0.086617	0.554837	0.037777	82.018883	109.739136	141.512665	-0.671785	0.000000	-1.880804	0.000000	0.000000	0.000000	-0.004642	0.154762	0.026532	0.000000	0.000000	2.000000	70.000000	0.000000
3017.213233	-0.086617	0.554837	0.037777	82.018883	109.739136	141.512665	-0.671785	0.000000	-1.880804	0.000000	0.000000	0.000000	-0.004642	0.154762	0.026532	0.000000	0.000000	2.000000	70.000000	0.000000
3017.216566	-0.086617	0.554837	0.037777	82.051224	109.327377	141.099655	-0.669165	0.000000	-1.888859	0.000000	0.000000	0.000000	-0.004642	0.154762	0.026532	0.000000	0.000000	2.000000	70.000000	0.000000
3017.219900	-0.086652	0.555363	0.037838	82.051224	109.327377	141.099655	-0.669165	0.000000	-1.888859	0.000000	0.000000	0.000000	-0.010475	0.157744	0.018340	0.000000	0.000000	2.000000	70.000000	0.000000
3017.223233	-0.086652	0.555363	0.037838	82.051224	109.327377	141.099655	-0.669165	0.000000	-1.888859	0.000000	0.000000	0.000000	-0.010475	0.157744	0.018340	0.000000	0.000000	2.000000	70.000000	0.000000
3017.226566	-0.086663	0.555889	0.037903	82.086174	108.875565	140.643478	-0.667419	0.000000	-1.891915	0.000000	0.000000	0.000000	-0.003398	0.157813	0.019405	0.000000	0.000000	2.000000	70.000000	0.000000
3017.229900	-0.086663	0.555889	0.037903	82.086174	108.875565	140.643478	-0.667419	0.000000	-1.891915	0.000000	0.000000	0.000000	-0.003398	0.157813	0.019405	0.000000	0.000000	2.000000	70.000000	0.000000
3017.233233	-0.086663	0.555889	0.037903	82.086174	108.875565	140.643478	-0.667419	0.000000	-1.891915	0.000000	0.000000	0.000000	-0.003398	0.157813	0.019405	0.000000	0.000000	2.000000	70.000000	0.000000
3017.236566	-0.086678	0.556406	0.037990	82.119125	108.439629	140.203369	-0.666853	0.000000	-1.895149	0.000000	0.000000	0.000000	-0.004557	0.154954	0.026033	0.000000	0.000000	2.000000	70.000000	0.000000
3017.239900	-0.086678	0.556406	0.037990	82.119125	108.439629	140.203369	-0.666853	0.000000	-1.895149	0.000000	0.000000	0.000000	-0.004557	0.154954	0.026033	0.000000	0.000000	2.000000	70.000000	0.000000
3017.243233	-0.086678	0.556406	0.037990	82.119125	108.439629	140.203369	-0.666853	0.000000	-1.895149	0.000000	0.000000	0.000000	-0.004557	0.154954	0.026033	0.000000	0.000000	2.000000	70.000000	0.000000
3017.246566	-0.086689	0.556932	0.038053	82.151627	108.027336	139.785507	-0.666093	0.000000	-1.899488	0.000000	0.000000	0.000000	-0.003337	0.157941	0.019067	0.000000	0.000000	2.000000	70.000000	0.000000
3017.249900	-0.086689	0.556932	0.038053	82.151627	108.027336	139.785507	-0.666093	0.000000	-1.899488	0.000000	0.000000	0.000000	-0.003337	0.157941	0.019067	0.000000	0.000000	2.000000	70.000000	0.000000
3017.253233	-0.086689	0.556932	0.038053	82.151627	108.027336	139.785507	-0.666093	0.000000	-1.899488	0.000000	0.000000	0.000000	-0.003337	0.157941	0.019067	0.000000	0.000000	2.000000	70.000000	0.000000
3017.256566	-0.086689	0.556932	0.038053	82.182190	107.604454	139.358643	-0.665537	0.000000	-1.902666	0.000000	0.000000	0.000000	-0.003337	0.157941	0.019067	0.000000	0.000000	2.000000	70.000000	0.000000
3017.259900	-0.086698	0.557414	0.038104	82.182190	107.604454	139.358643	-0.665537	0.000000	-1.902666	0.000000	0.000000	0.000000	-0.002682	0.144446	0.015331	0.000000	0.000000	2.000000	70.000000	0.000000
3017.263233	-0.086698	0.557414	0.038104	82.182190	107.604454	139.358643	-0.665537	0.000000	-1.902666	0.000000	0.000000	0.000000	-0.002682	0.144446	0.015331	0.000000	0.000000	2.000000	70.000000	0.000000
3017.266566	-0.086698	0.557414	0.038104	82.210915	107.198601	138.949005	-0.665090	0.000000	-1.905221	0.000000	0.000000	0.000000	-0.002682	0.144446	0.015331	0.000000	0.000000	2.000000	70.000000	0.000000
3017.269900	-0.086698	0.557414	0.038104	82.210915	107.198601	138.949005	-0.665090	0.000000	-1.905221	0.000000	0.000000	0.000000	-0.002682	0.144446	0.015331	0.000000	0.000000	2.000000	70.000000	0.000000
3017.273233	-0.086711	0.557886	0.038178	82.210915	107.198601	138.949005	-0.665090	0.000000	-1.905221	0.000000	0.000000	0.000000	-0.003850	0.141578	0.021996	0.000000	0.000000	2.000000	70.000000	0.000000
3017.276566	-0.086718	0.558322	0.038216	82.237877	106.810295	138.557114	-0.665090	0.000000	-1.905221	0.000000	0.000000	0.000000	-0.002017	0.130968	0.011510	0.000000	0.000000	2.000000	70.000000	0.000000
3017.279900	-0.086718	0.558322	0.038216	82.237877	106.810295	138.557114	-0.665090	0.000000	-1.905221	0.000000	0.000000	0.000000	-0.002017	0.130968	0.011510	0.000000	0.000000	2.000000	70.000000	0.000000
3017.283233	-0.086718	0.558322	0.038216	82.237877	106.810295	138.557114	-0.665090	0.000000	-1.905221	0.000000	0.000000	0.000000	-0.002017	0.130968	0.011510	0.000000	0.000000	2.000000	70.000000	0.000000
3017.286566	-0.086718	0.558322	0.038216	82.261681	106.457893	138.204178	-0.664112	0.000000	-1.910805	0.000000	0.000000	0.000000	-0.002017	0.130968	0.011510	0.000000	0.000000	2.000000	70.000000	0.000000
3017.289900	-0.086749	0.558731	0.038255	82.261681	106.457893	138.204178	-0.664112	0.000000	-1.910805	0.000000	0.000000	0.000000	-0.009337	0.122759	0.011799	0.000000	0.000000	2.000000	70.000000	0.000000
3017.293233	-0.086749	0.558731	0.038255	82.261681	106.457893	138.204178	-0.664112	0.000000	-1.910805	0.000000	0.000000	0.000000	-0.009337	0.122759	0.011799	0.000000	0.000000	2.000000	70.000000	0.000000
3017.296566	-0.086749	0.558731	0.038255	82.282402	106.147476	137.890930	-0.662556	0.000000	-1.912772	0.000000	0.000000	0.000000	-0.009337	0.122759	0.011799	0.000000	0.000000	2.000000	70.000000	0.000000
3017.299900	-0.086749	0.558731	0.038255	82.282402	106.147476	137.890930	-0.662556	0.000000	-1.912772	0.000000	0.000000	0.000000	-0.009337	0.122759	0.011799	0.000000	0.000000	2.000000	70.000000	0.000000
3017.303233	-0.086774	0.559105	0.038260	82.282402	106.147476	137.890930	-0.662556	0.000000	-1.912772	0.000000	0.000000	0.000000	-0.007513	0.112082	0.001368	0.000000	0.000000	2.000000	70.000000	0.000000
3017.306566	-0.086774	0.559406	0.038262	82.298851	105.895302	137.639206	-0.662556	0.000000	-1.912772	0.000000	0.000000	0.000000	-0.000117	0.090272	0.000660	0.000000	0.000000	2.000000	70.000000	0.000000
3017.309900	-0.086774	0.559406	0.038262	82.298851	105.895302	137.639206	-0.662556	0.000000	-1.912772	0.000000	0.000000	0.000000	-0.000117	0.090272	0.000660	0.000000	0.000000	2.000000	70.000000	0.000000
3017.313233	-0.086774	0.559406	0.038262	82.298851	105.895302	137.639206	-0.662556	0.000000	-1.912772	0.000000	0.000000	0.000000	-0.000117	0.090272	0.000660	0.000000	0.000000	2.000000	70.000000	0.000000
3017.316566	-0.086774	0.559406	0.038262	82.311089	105.704788	137.449707	-0.661285	0.000000	-1.913110	0.000000	0.000000	0.000000	-0.000117	0.090272	0.000660	0.000000	0.000000	2.000000	70.000000	0.000000
3017.319900	-0.086793	0.559644	0.038231	82.311089	105.704788	137.449707	-0.661285	0.000000	-1.913110	0.000000	0.000000	0.000000	-0.005645	0.071308	-0.009292	0.000000	0.000000	2.000000	70.000000	0.000000
3017.323233	-0.086793	0.559644	0.038231	82.311089	105.704788	137.449707	-0.661285	0.000000	-1.913110	0.000000	0.000000	0.000000	-0.005645	0.071308	-0.009292	0.000000	0.000000	2.000000	70.000000	0.000000
3017.326566	-0.086793	0.559644	0.038231	82.320511	105.555550	137.301865	-0.660344	0.000000	-1.911561	0.000000	0.000000	0.000000	-0.005645	0.071308	-0.009292	0.000000	0.000000	2.000000	70.000000	0.000000
3017.329900	-0.086793	0.559644	0.038231	82.320511	105.555550	137.301865	-0.660344	0.000000	-1.911561	0.000000	0.000000	0.000000	-0.005645	0.071308	-0.009292	0.000000	0.000000	2.000000	70.000000	0.000000
3017.333233	-0.086811	0.559809	0.038194	82.320511	105.555550	137.301865	-0.660344	0.000000	-1.911561	0.000000	0.000000	0.000000	-0.005314	0.049454	-0.011167	0.000000	0.000000	2.000000	70.000000	0.000000
3017.336566	-0.086811	0.559809	0.038194	82.325912	105.471695	137.217224	-0.660344	0.000000	-1.911561	0.000000	0.000000	0.000000	-0.005314	0.049454	-0.011167	0.000000	0.000000	2.000000	70.000000	0.000000
3017.339900	-0.086811	0.559809	0.038194	82.325912	105.471695	137.217224	-0.660344	0.000000	-1.911561	0.000000	0.000000	0.000000	-0.005314	0.049454	-0.011167	0.000000	0.000000	2.000000	70.000000	0.000000
3017.343233	-0.086811	0.559809	0.038194	82.325912	105.471695	137.217224	-0.660344	0.000000	-1.911561	0.000000	0.000000	0.000000	-0.005314	0.049454	-0.011167	0.000000	0.000000	2.000000	70.000000	0.000000
3017.346566	-0.086782	0.560003	0.038030	82.327263	105.450714	137.196060	-0.659458	0.000000	-1.909700	0.000000	0.000000	0.000000	0.008617	0.058478	-0.049174	0.000000	0.000000	2.000000	70.000000	0.000000
3017.349900	-0.086782	0.560003	0.038030	82.327263	105.450714	137.196060	-0.659458	0.000000	-1.909700	0.000000	0.000000	0.000000	0.008617	0.058478	-0.049174	0.000000	0.000000	2.000000	70.000000	0.000000
3017.353233	-0.086782	0.560003	0.038030	82.327263	105.450714	137.196060	-0.659458	0.000000	-1.909700	0.000000	0.000000	0.000000	0.008617	0.058478	-0.049174	0.000000	0.000000	2.000000	70.000000	0.000000
3017.356566	-0.086782	0.560003	0.038030	82.327263	105.450714	137.196060	-0.660894	0.000000	-1.901505	0.000000	0.000000	0.000000	0.008617	0.058478	-0.049174	0.000000	0.000000	2.000000	70.000000	0.000000
3017.359900	-0.086743	0.560042	0.037943	82.327263	105.450714	137.196060	-0.660894	0.000000	-1.901505	0.000000	0.000000	0.000000	0.011829	0.011523	-0.026025	0.000000	0.000000	2.000000	70.000000	0.000000
3017.363233	-0.086743	0.560042	0.037943	82.327263	105.450714	137.196060	-0.660894	0.000000	-1.901505	0.000000	0.000000	0.000000	0.011829	0.011523	-0.026025	0.000000	0.000000	2.000000	70.000000	0.000000
3017.366566	-0.086743	0.560042	0.037943	82.325935	105.474388	137.217224	-0.662866	0.000000	-1.897167	0.000000	0.000000	0.000000	0.011829	0.011523	-0.026025	0.000000	0.000000	2.000000	70.000000	0.000000
3017.369900	-0.086743	0.560042	0.037943	82.325935	105.474388	137.217224	-0.662866	0.000000	-1.897167	0.000000	0.000000	0.000000	0.011829	0.011523	-0.026025	0.000000	0.000000	2.000000	70.000000	0.000000
3017.373233	-0.086704	0.560053	0.037862	82.325935	105.474388	137.217224	-0.662866	0.000000	-1.897167	0.000000	0.000000	0.000000	0.011536	0.003267	-0.024368	0.000000	0.000000	2.000000	70.000000	0.000000
3017.376566	-0.086704	0.560053	0.037862	82.323227	105.519051	137.259537	-0.662866	0.000000	-1.897167	0.000000	0.000000	0.000000	0.011536	0.003267	-0.024368	0.000000	0.000000	2.000000	70.000000	0.000000
3017.379900	-0.086704	0.560053	0.037862	82.323227	105.519051	137.259537	-0.662866	0.000000	-1.897167	0.000000	0.000000	0.000000	0.011536	0.003267	-0.024368	0.000000	0.000000	2.000000	70.000000	0.000000
3017.383233	-0.086704	0.560053	0.037862	82.323227	105.519051	137.259537	-0.662866	0.000000	-1.897167	0.000000	0.000000	0.000000	0.011536	0.003267	-0.024368	0.000000	0.000000	2.000000	70.000000	0.000000
3017.386566	-0.086655	0.559965	0.037718	82.319191	105.584648	137.322983	-0.664788	0.000000	-1.893106	0.000000	0.000000	0.000000	0.014855	-0.026428	-0.043337	0.000000	0.000000	2.000000	70.000000	0.000000
3017.389900	-0.086655	0.559965	0.037718	82.319191	105.584648	137.322983	-0.664788	0.000000	-1.893106	0.000000	0.000000	0.000000	0.014855	-0.026428	-0.043337	0.000000	0.000000	2.000000	70.000000	0.000000
3017.393233	-0.086655	0.559965	0.037718	82.319191	105.584648	137.322983	-0.664788	0.000000	-1.893106	0.000000	0.000000	0.000000	0.014855	-0.026428	-0.043337	0.000000	0.000000	2.000000	70.000000	0.000000
3017.396566	-0.086655	0.559965	0.037718	82.313797	105.668373	137.407471	-0.667264	0.000000	-1.885883	0.000000	0.000000	0.000000	0.014855	-0.026428	-0.043337	0.000000	0.000000	2.000000	70.000000	0.000000
3017.399900	-0.086646	0.559911	0.037666	82.313797	105.668373	137.407471	-0.667264	0.000000	-1.885883	0.000000	0.000000	0.000000	0.002707	-0.016076	-0.015474	0.000000	0.000000	2.000000	70.000000	0.000000
3017.403233	-0.086646	0.559911	0.037666	82.313797	105.668373	137.407471	-0.667264	0.000000	-1.885883	0.000000	0.000000	0.000000	0.002707	-0.016076	-0.015474	0.000000	0.000000	2.000000	70.000000	0.000000
3017.406566	-0.086646	0.559911	0.037666	82.308388	105.751999	137.491852	-0.667715	0.000000	-1.883304	0.000000	0.000000	0.000000	0.002707	-0.016076	-0.015474	0.000000	0.000000	2.000000	70.000000	0.000000
3017.409900	-0.086646	0.559911	0.037666	82.308388	105.751999	137.491852	-0.667715	0.000000	-1.883304	0.000000	0.000000	0.000000	0.002707	-0.016076	-0.015474	0.000000	0.000000	2.000000	70.000000	0.000000
3017.413233	-0.086635	0.559812	0.037603	82.308388	105.751999	137.491852	-0.667715	0.000000	-1.883304	0.000000	0.000000	0.000000	0.003324	-0.029663	-0.018977	0.000000	0.000000	2.000000	70.000000	0.000000
3017.416566	-0.086635	0.559812	0.037603	82.301605	105.856361	137.597153	-0.667715	0.000000	-1.883304	0.000000	0.000000	0.000000	0.003324	-0.029663	-0.018977	0.000000	0.000000	2.000000	70.000000	0.000000
3017.419900	-0.086635	0.559812	0.037603	82.301605	105.856361	137.597153	-0.667715	0.000000	-1.883304	0.000000	0.000000	0.000000	0.003324	-0.029663	-0.018977	0.000000	0.000000	2.000000	70.000000	0.000000
3017.423233	-0.086635	0.559812	0.037603	82.301605	105.856361	137.597153	-0.667715	0.000000	-1.883304	0.000000	0.000000	0.000000	0.003324	-0.029663	-0.018977	0.000000	0.000000	2.000000	70.000000	0.000000
3017.426566	-0.086600	0.559613	0.037543	82.296097	105.942413	137.681244	-0.668269	0.000000	-1.880141	0.000000	0.000000	0.000000	0.010405	-0.059709	-0.017952	0.000000	0.000000	2.000000	70.000000	0.000000
3017.429900	-0.086600	0.559613	0.037543	82.296097	105.942413	137.681244	-0.668269	0.000000	-1.880141	0.000000	0.000000	0.000000	0.010405	-0.059709	-0.017952	0.000000	0.000000	2.000000	70.000000	0.000000
3017.433233	-0.086600	0.559613	0.037543	82.296097	105.942413	137.681244	-0.668269	0.000000	-1.880141	0.000000	0.000000	0.000000	0.010405	-0.059709	-0.017952	0.000000	0.000000	2.000000	70.000000	0.000000
3017.436566	-0.086600	0.559613	0.037543	82.289276	106.046402	137.786194	-0.670003	0.000000	-1.877149	0.000000	0.000000	0.000000	0.010405	-0.059709	-0.017952	0.000000	0.000000	2.000000	70.000000	0.000000
3017.439900	-0.086597	0.559495	0.037525	82.289276	106.046402	137.786194	-0.670003	0.000000	-1.877149	0.000000	0.000000	0.000000	0.000939	-0.035415	-0.005368	0.000000	0.000000	2.000000	70.000000	0.000000
3017.443233	-0.086597	0.559495	0.037525	82.289276	106.046402	137.786194	-0.670003	0.000000	-1.877149	0.000000	0.000000	0.000000	0.000939	-0.035415	-0.005368	0.000000	0.000000	2.000000	70.000000	0.000000
3017.446566	-0.086597	0.559495	0.037525	82.282402	106.152946	137.890945	-0.670160	0.000000	-1.876254	0.000000	0.000000	0.000000	0.000939	-0.035415	-0.005368	0.000000	0.000000	2.000000	70.000000	0.000000
3017.449900	-0.086597	0.559495	0.037525	82.282402	106.152946	137.890945	-0.670160	0.000000	-1.876254	0.000000	0.000000	0.000000	0.000939	-0.035415	-0.005368	0.000000	0.000000	2.000000	70.000000	0.000000
3017.453233	-0.086569	0.559405	0.037506	82.282402	106.152946	137.890945	-0.670160	0.000000	-1.876254	0.000000	0.000000	0.000000	0.008276	-0.027165	-0.005794	0.000000	0.000000	2.000000	70.000000	0.000000
3017.456566	-0.086569	0.559405	0.037506	82.276909	106.235924	137.974701	-0.670160	0.000000	-1.876254	0.000000	0.000000	0.000000	0.008276	-0.027165	-0.005794	0.000000	0.000000	2.000000	70.000000	0.000000
3017.459900	-0.086569	0.559405	0.037506	82.276909	106.235924	137.974701	-0.670160	0.000000	-1.876254	0.000000	0.000000	0.000000	0.008276	-0.027165	-0.005794	0.000000	0.000000	2.000000	70.000000	0.000000
3017.463233	-0.086569	0.559405	0.037506	82.276909	106.235924	137.974701	-0.670160	0.000000	-1.876254	0.000000	0.000000	0.000000	0.008276	-0.027165	-0.005794	0.000000	0.000000	2.000000	70.000000	0.000000
3017.466566	-0.086552	0.559212	0.037548	82.272743	106.300720	138.037354	-0.671539	0.000000	-1.875289	0.000000	0.000000	0.000000	0.005026	-0.057627	0.012772	0.000000	0.000000	2.000000	70.000000	0.000000
3017.469900	-0.086552	0.559212	0.037548	82.272743	106.300720	138.037354	-0.671539	0.000000	-1.875289	0.000000	0.000000	0.000000	0.005026	-0.057627	0.012772	0.000000	0.000000	2.000000	70.000000	0.000000
3017.473233	-0.086552	0.559212	0.037548	82.272743	106.300720	138.037354	-0.671539	0.000000	-1.875289	0.000000	0.000000	0.000000	0.005026	-0.057627	0.012772	0.000000	0.000000	2.000000	70.000000	0.000000
3017.476566	-0.086552	0.559212	0.037548	82.268608	106.365509	138.099976	-0.672377	0.000000	-1.877417	0.000000	0.000000	0.000000	0.005026	-0.057627	0.012772	0.000000	0.000000	2.000000	70.000000	0.000000
3017.479900	-0.086529	0.559112	0.037552	82.268608	106.365509	138.099976	-0.672377	0.000000	-1.877417	0.000000	0.000000	0.000000	0.007085	-0.030042	0.001003	0.000000	0.000000	2.000000	70.000000	0.000000
3017.483233	-0.086529	0.559112	0.037552	82.268608	106.365509	138.099976	-0.672377	0.000000	-1.877417	0.000000	0.000000	0.000000	0.007085	-0.030042	0.001003	0.000000	0.000000	2.000000	70.000000	0.000000
3017.486566	-0.086529	0.559112	0.037552	82.264442	106.427452	138.162491	-0.673558	0.000000	-1.877584	0.000000	0.000000	0.000000	0.007085	-0.030042	0.001003	0.000000	0.000000	2.000000	70.000000	0.000000
3017.489900	-0.086529	0.559112	0.037552	82.264442	106.427452	138.162491	-0.673558	0.000000	-1.877584	0.000000	0.000000	0.000000	0.007085	-0.030042	0.001003	0.000000	0.000000	2.000000	70.000000	0.000000
3017.493233	-0.086539	0.559038	0.037608	82.264442	106.427452	138.162491	-0.673558	0.000000	-1.877584	0.000000	0.000000	0.000000	-0.002960	-0.022231	0.016915	0.000000	0.000000	2.000000	70.000000	0.000000
3017.496566	-0.086539	0.559038	0.037608	82.260262	106.489395	138.225006	-0.673558	0.000000	-1.877584	0.000000	0.000000	0.000000	-0.002960	-0.022231	0.016915	0.000000	0.000000	2.000000	70.000000	0.000000
3017.499900	-0.086539	0.559038	0.037608	82.260262	106.489395	138.225006	-0.673558	0.000000	-1.877584	0.000000	0.000000	0.000000	-0.002960	-0.022231	0.016915	0.000000	0.000000	2.000000	70.000000	0.000000
3017.503233	-0.086539	0.559038	0.037608	82.260262	106.489395	138.225006	-0.673558	0.000000	-1.877584	0.000000	0.000000	0.000000	-0.002960	-0.022231	0.016915	0.000000	0.000000	2.000000	70.000000	0.000000
3017.506566	-0.086556	0.558845	0.037709	82.256203	106.545090	138.280945	-0.673065	0.000000	-1.880404	0.000000	0.000000	0.000000	-0.005299	-0.058049	0.030291	0.000000	0.000000	2.000000	70.000000	0.000000
3017.509900	-0.086556	0.558845	0.037709	82.256203	106.545090	138.280945	-0.673065	0.000000	-1.880404	0.000000	0.000000	0.000000	-0.005299	-0.058049	0.030291	0.000000	0.000000	2.000000	70.000000	0.000000
3017.513233	-0.086556	0.558845	0.037709	82.256203	106.545090	138.280945	-0.673065	0.000000	-1.880404	0.000000	0.000000	0.000000	-0.005299	-0.058049	0.030291	0.000000	0.000000	2.000000	70.000000	0.000000
3017.516566	-0.086556	0.558845	0.037709	82.253418	106.583557	138.322525	-0.672182	0.000000	-1.885452	0.000000	0.000000	0.000000	-0.005299	-0.058049	0.030291	0.000000	0.000000	2.000000	70.000000	0.000000
3017.519900	-0.086590	0.558771	0.037761	82.253418	106.583557	138.322525	-0.672182	0.000000	-1.885452	0.000000	0.000000	0.000000	-0.010004	-0.022253	0.015670	0.000000	0.000000	2.000000	70.000000	0.000000
3017.523233	-0.086590	0.558771	0.037761	82.253418	106.583557	138.322525	-0.672182	0.000000	-1.885452	0.000000	0.000000	0.000000	-0.010004	-0.022253	0.015670	0.000000	0.000000	2.000000	70.000000	0.000000
3017.526566	-0.086590	0.558771	0.037761	82.249260	106.642624	138.384872	-0.670514	0.000000	-1.888064	0.000000	0.000000	0.000000	-0.010004	-0.022253	0.015670	0.000000	0.000000	2.000000	70.000000	0.000000
3017.529900	-0.086590	0.558771	0.037761	82.249260	106.642624	138.384872	-0.670514	0.000000	-1.888064	0.000000	0.000000	0.000000	-0.010004	-0.022253	0.015670	0.000000	0.000000	2.000000	70.000000	0.000000
3017.533233	-0.086623	0.558696	0.037813	82.249260	106.642624	138.384872	-0.670514	0.000000	-1.888064	0.000000	0.000000	0.000000	-0.010004	-0.022256	0.015666	0.000000	0.000000	2.000000	70.000000	0.000000
3017.536566	-0.086623	0.558696	0.037813	82.247871	106.663216	138.405640	-0.670514	0.000000	-1.888064	0.000000	0.000000	0.000000	-0.010004	-0.022256	0.015666	0.000000	0.000000	2.000000	70.000000	0.000000
3017.539900	-0.086623	0.558696	0.037813	82.247871	106.663216	138.405640	-0.670514	0.000000	-1.888064	0.000000	0.000000	0.000000	-0.010004	-0.022256	0.015666	0.000000	0.000000	2.000000	70.000000	0.000000
3017.543233	-0.086623	0.558696	0.037813	82.247871	106.663216	138.405640	-0.670514	0.000000	-1.888064	0.000000	0.000000	0.000000	-0.010004	-0.022256	0.015666	0.000000	0.000000	2.000000	70.000000	0.000000
3017.546566	-0.086668	0.558593	0.037934	82.246452	106.681023	138.426361	-0.668847	0.000000	-1.890675	0.000000	0.000000	0.000000	-0.013583	-0.030920	0.036090	0.000000	0.000000	2.000000	70.000000	0.000000
3017.549900	-0.086668	0.558593	0.037934	82.246452	106.681023	138.426361	-0.668847	0.000000	-1.890675	0.000000	0.000000	0.000000	-0.013583	-0.030920	0.036090	0.000000	0.000000	2.000000	70.000000	0.000000
3017.553233	-0.086668	0.558593	0.037934	82.246452	106.681023	138.426361	-0.668847	0.000000	-1.890675	0.000000	0.000000	0.000000	-0.013583	-0.030920	0.036090	0.000000	0.000000	2.000000	70.000000	0.000000
3017.556566	-0.086668	0.558593	0.037934	82.245033	106.701561	138.447083	-0.666583	0.000000	-1.896690	0.000000	0.000000	0.000000	-0.013583	-0.030920	0.036090	0.000000	0.000000	2.000000	70.000000	0.000000
3017.559900	-0.086673	0.558556	0.037962	82.245033	106.701561	138.447083	-0.666583	0.000000	-1.896690	0.000000	0.000000	0.000000	-0.001476	-0.011136	0.008446	0.000000	0.000000	2.000000	70.000000	0.000000
3017.563233	-0.086673	0.558556	0.037962	82.245033	106.701561	138.447083	-0.666583	0.000000	-1.896690	0.000000	0.000000	0.000000	-0.001476	-0.011136	0.008446	0.000000	0.000000	2.000000	70.000000	0.000000
3017.566566	-0.086673	0.558556	0.037962	82.245033	106.698830	138.447083	-0.666337	0.000000	-1.898098	0.000000	0.000000	0.000000	-0.001476	-0.011136	0.008446	0.000000	0.000000	2.000000	70.000000	0.000000
3017.569900	-0.086673	0.558556	0.037962	82.245033	106.698830	138.447083	-0.666337	0.000000	-1.898098	0.000000	0.000000	0.000000	-0.001476	-0.011136	0.008446	0.000000	0.000000	2.000000	70.000000	0.000000
3017.573233	-0.086705	0.558537	0.038003	82.245033	106.698830	138.447083	-0.666337	0.000000	-1.898098	0.000000	0.000000	0.000000	-0.009436	-0.005782	0.012382	0.000000	0.000000	2.000000	70.000000	0.000000
3017.576566	-0.086705	0.558537	0.038003	82.245033	106.698830	138.447083	-0.666337	0.000000	-1.898098	0.000000	0.000000	0.000000	-0.009436	-0.005782	0.012382	0.000000	0.000000	2.000000	70.000000	0.000000
3017.579900	-0.086705	0.558537	0.038003	82.245033	106.698830	138.447083	-0.666337	0.000000	-1.898098	0.000000	0.000000	0.000000	-0.009436	-0.005782	0.012382	0.000000	0.000000	2.000000	70.000000	0.000000
3017.583233	-0.086705	0.558537	0.038003	82.245033	106.698830	138.447083	-0.666337	0.000000	-1.898098	0.000000	0.000000	0.000000	-0.009436	-0.005782	0.012382	0.000000	0.000000	2.000000	70.000000	0.000000
3017.586566	-0.086712	0.558545	0.038043	82.246475	106.678307	138.426361	-0.664764	0.000000	-1.900161	0.000000	0.000000	0.000000	-0.002098	0.002429	0.011979	0.000000	0.000000	2.000000	70.000000	0.000000
3017.589900	-0.086712	0.558545	0.038043	82.246475	106.678307	138.426361	-0.664764	0.000000	-1.900161	0.000000	0.000000	0.000000	-0.002098	0.002429	0.011979	0.000000	0.000000	2.000000	70.000000	0.000000
3017.593233	-0.086712	0.558545	0.038043	82.246475	106.678307	138.426361	-0.664764	0.000000	-1.900161	0.000000	0.000000	0.000000	-0.002098	0.002429	0.011979	0.000000	0.000000	2.000000	70.000000	0.000000
3017.596566	-0.086712	0.558545	0.038043	82.249237	106.639893	138.384857	-0.664415	0.000000	-1.902158	0.000000	0.000000	0.000000	-0.002098	0.002429	0.011979	0.000000	0.000000	2.000000	70.000000	0.000000
3017.599900	-0.086694	0.558581	0.038082	82.249237	106.639893	138.384857	-0.664415	0.000000	-1.902158	0.000000	0.000000	0.000000	0.005240	0.010691	0.011579	0.000000	0.000000	2.000000	70.000000	0.000000
3017.603233	-0.086694	0.558581	0.038082	82.249237	106.639893	138.384857	-0.664415	0.000000	-1.902158	0.000000	0.000000	0.000000	0.005240	0.010691	0.011579	0.000000	0.000000	2.000000	70.000000	0.000000
3017.606566	-0.086694	0.558581	0.038082	82.250626	106.622032	138.364090	-0.665288	0.000000	-1.904088	0.000000	0.000000	0.000000	0.005240	0.010691	0.011579	0.000000	0.000000	2.000000	70.000000	0.000000
3017.609900	-0.086694	0.558581	0.038082	82.250626	106.622032	138.364090	-0.665288	0.000000	-1.904088	0.000000	0.000000	0.000000	0.005240	0.010691	0.011579	0.000000	0.000000	2.000000	70.000000	0.000000
3017.613233	-0.086670	0.558608	0.038080	82.250626	106.622032	138.364090	-0.665288	0.000000	-1.904088	0.000000	0.000000	0.000000	0.007339	0.008237	-0.000403	0.000000	0.000000	2.000000	70.000000	0.000000
3017.616566	-0.086670	0.558608	0.038080	82.252052	106.601440	138.343292	-0.665288	0.000000	-1.904088	0.000000	0.000000	0.000000	0.007339	0.008237	-0.000403	0.000000	0.000000	2.000000	70.000000	0.000000
3017.619900	-0.086670	0.558608	0.038080	82.252052	106.601440	138.343292	-0.665288	0.000000	-1.904088	0.000000	0.000000	0.000000	0.007339	0.008237	-0.000403	0.000000	0.000000	2.000000	70.000000	0.000000
3017.623233	-0.086670	0.558608	0.038080	82.252052	106.601440	138.343292	-0.665288	0.000000	-1.904088	0.000000	0.000000	0.000000	0.007339	0.008237	-0.000403	0.000000	0.000000	2.000000	70.000000	0.000000
3017.626566	-0.086648	0.558653	0.038096	82.254883	106.587875	138.327988	-0.666511	0.000000	-1.904021	0.000000	0.000000	0.000000	0.006435	0.013599	0.004768	0.000000	0.000000	2.000000	70.000000	0.000000
3017.629900	-0.086648	0.558653	0.038096	82.254883	106.587875	138.327988	-0.666511	0.000000	-1.904021	0.000000	0.000000	0.000000	0.006435	0.013599	0.004768	0.000000	0.000000	2.000000	70.000000	0.000000
3017.633233	-0.086648	0.558653	0.038096	82.254883	106.587875	138.327988	-0.666511	0.000000	-1.904021	0.000000	0.000000	0.000000	0.006435	0.013599	0.004768	0.000000	0.000000	2.000000	70.000000	0.000000
3017.636566	-0.086648	0.558653	0.038096	82.254913	106.590607	138.328003	-0.667584	0.000000	-1.904815	0.000000	0.000000	0.000000	0.006435	0.013599	0.004768	0.000000	0.000000	2.000000	70.000000	0.000000
3017.639900	-0.086668	0.558663	0.038069	82.254913	106.590607	138.328003	-0.667584	0.000000	-1.904815	0.000000	0.000000	0.000000	-0.005862	0.002902	-0.008043	0.000000	0.000000	2.000000	70.000000	0.000000
3017.643233	-0.086668	0.558663	0.038069	82.254913	106.590607	138.328003	-0.667584	0.000000	-1.904815	0.000000	0.000000	0.000000	-0.005862	0.002902	-0.008043	0.000000	0.000000	2.000000	70.000000	0.000000
3017.646566	-0.086668	0.558663	0.038069	82.254883	106.587875	138.327988	-0.666607	0.000000	-1.903475	0.000000	0.000000	0.000000	-0.005862	0.002902	-0.008043	0.000000	0.000000	2.000000	70.000000	0.000000
3017.649900	-0.086668	0.558663	0.038069	82.254883	106.587875	138.327988	-0.666607	0.000000	-1.903475	0.000000	0.000000	0.000000	-0.005862	0.002902	-0.008043	0.000000	0.000000	2.000000	70.000000	0.000000
3017.653233	-0.086664	0.558673	0.038047	82.254883	106.587875	138.327988	-0.666607	0.000000	-1.903475	0.000000	0.000000	0.000000	0.001194	0.002898	-0.006810	0.000000	0.000000	2.000000	70.000000	0.000000
3017.656566	-0.086664	0.558673	0.038047	82.253487	106.608482	138.348770	-0.666607	0.000000	-1.903475	0.000000	0.000000	0.000000	0.001194	0.002898	-0.006810	0.000000	0.000000	2.000000	70.000000	0.000000
3017.659900	-0.086664	0.558673	0.038047	82.253487	106.608482	138.348770	-0.666607	0.000000	-1.903475	0.000000	0.000000	0.000000	0.001194	0.002898	-0.006810	0.000000	0.000000	2.000000	70.000000	0.000000
3017.663233	-0.086664	0.558673	0.038047	82.253487	106.608482	138.348770	-0.666607	0.000000	-1.903475	0.000000	0.000000	0.000000	0.001194	0.002898	-0.006810	0.000000	0.000000	2.000000	70.000000	0.000000
3017.666566	-0.086673	0.558656	0.037963	82.253517	106.605804	138.348816	-0.666806	0.000000	-1.902340	0.000000	0.000000	0.000000	-0.002859	-0.004924	-0.025194	0.000000	0.000000	2.000000	70.000000	0.000000
3017.669900	-0.086673	0.558656	0.037963	82.253517	106.605804	138.348816	-0.666806	0.000000	-1.902340	0.000000	0.000000	0.000000	-0.002859	-0.004924	-0.025194	0.000000	0.000000	2.000000	70.000000	0.000000
3017.673233	-0.086673	0.558656	0.037963	82.253517	106.605804	138.348816	-0.666806	0.000000	-1.902340	0.000000	0.000000	0.000000	-0.002859	-0.004924	-0.025194	0.000000	0.000000	2.000000	70.000000	0.000000
3017.676566	-0.086673	0.558656	0.037963	82.250732	106.644188	138.390320	-0.666329	0.000000	-1.898141	0.000000	0.000000	0.000000	-0.002859	-0.004924	-0.025194	0.000000	0.000000	2.000000	70.000000	0.000000
3017.679900	-0.086690	0.558648	0.037919	82.250732	106.644188	138.390320	-0.666329	0.000000	-1.898141	0.000000	0.000000	0.000000	-0.004955	-0.002460	-0.013214	0.000000	0.000000	2.000000	70.000000	0.000000
3017.683233	-0.086690	0.558648	0.037919	82.250732	106.644188	138.390320	-0.666329	0.000000	-1.898141	0.000000	0.000000	0.000000	-0.004955	-0.002460	-0.013214	0.000000	0.000000	2.000000	70.000000	0.000000
3017.686566	-0.086690	0.558648	0.037919	82.250732	106.644188	138.390320	-0.665503	0.000000	-1.895938	0.000000	0.000000	0.000000	-0.004955	-0.002460	-0.013214	0.000000	0.000000	2.000000	70.000000	0.000000
3017.689900	-0.086690	0.558648	0.037919	82.250732	106.644188	138.390320	-0.665503	0.000000	-1.895938	0.000000	0.000000	0.000000	-0.004955	-0.002460	-0.013214	0.000000	0.000000	2.000000	70.000000	0.000000
3017.693233	-0.086682	0.558667	0.037873	82.250732	106.644188	138.390320	-0.665503	0.000000	-1.895938	0.000000	0.000000	0.000000	0.002385	0.005793	-0.013618	0.000000	0.000000	2.000000	70.000000	0.000000
3017.696566	-0.086682	0.558667	0.037873	82.250755	106.641533	138.390350	-0.665503	0.000000	-1.895938	0.000000	0.000000	0.000000	0.002385	0.005793	-0.013618	0.000000	1.000000	2.000000	70.000000	0.000000
3017.699900	-0.086682	0.558667	0.037873	82.250755	106.641533	138.390350	-0.665503	0.000000	-1.895938	0.000000	0.000000	0.000000	0.002385	0.005793	-0.013618	0.000000	1.000000	2.000000	70.000000	0.000000
