# Supplementary material for: Haptic Guidance Needs to Be Intuitive Not Just Informative to Improve Human Motor Accuracy
Source: PLoS One. 2016 Mar 16;11(3):e0150912. doi: 10.1371/journal.pone.0150912 (PMC4794196; doi:10.1371/journal.pone.0150912)
Supplement: S2 Data — (ZIP) [file pone.0150912.s002.zip › Subject10/exp2_0071.txt]

Time	PosX	PosY	PosZ	RotX	RotY	RotZ	ForceX	ForceY	ForceZ	MomentX	MomentY	MomentZ	VelocityX	VelocityY	VelocityZ	CalibratedWeight	ButtonDown	Condition	Trial	Visual
3019.803233	0.000225	0.563202	0.264937	80.303452	133.063202	151.961853	0.000000	0.000000	0.000000	0.000000	0.000000	0.000000	-0.072016	-0.036798	-0.044741	0.000000	1.000000	2.000000	71.000000	0.000000
3019.806566	0.000533	0.563172	0.264454	80.242668	132.939713	151.854355	1.762181	0.000000	-4.679180	0.000000	0.000000	0.000000	0.092448	-0.009154	-0.144774	0.000000	1.000000	2.000000	71.000000	0.000000
3019.809900	0.000533	0.563172	0.264454	80.242668	132.939713	151.854355	1.762181	0.000000	-4.679180	0.000000	0.000000	0.000000	0.092448	-0.009154	-0.144774	0.000000	1.000000	2.000000	71.000000	0.000000
3019.813233	0.000533	0.563172	0.264454	80.242668	132.939713	151.854355	1.762181	0.000000	-4.679180	0.000000	0.000000	0.000000	0.092448	-0.009154	-0.144774	0.000000	1.000000	2.000000	71.000000	0.000000
3019.816566	0.000533	0.563172	0.264454	80.151123	132.932205	151.838531	1.760221	0.000000	-4.679916	0.000000	0.000000	0.000000	0.092448	-0.009154	-0.144774	0.000000	1.000000	2.000000	71.000000	0.000000
3019.819900	0.001115	0.562961	0.264119	80.151123	132.932205	151.838531	1.760221	0.000000	-4.679916	0.000000	0.000000	0.000000	0.174553	-0.063041	-0.100613	0.000000	1.000000	2.000000	71.000000	0.000000
3019.823233	0.001115	0.562961	0.264119	80.151123	132.932205	151.838531	1.760221	0.000000	-4.679916	0.000000	0.000000	0.000000	0.174553	-0.063041	-0.100613	0.000000	1.000000	2.000000	71.000000	0.000000
3019.826566	0.001729	0.562861	0.263431	80.106140	133.011017	151.882309	1.760221	0.000000	-4.679916	0.000000	0.000000	0.000000	0.184405	-0.030204	-0.206400	0.000000	1.000000	2.000000	71.000000	0.000000
3019.829900	0.001729	0.562861	0.263431	80.106140	133.011017	151.882309	1.760221	0.000000	-4.679916	0.000000	0.000000	0.000000	0.184405	-0.030204	-0.206400	0.000000	1.000000	2.000000	71.000000	0.000000
3019.833233	0.001729	0.562861	0.263431	80.106140	133.011017	151.882309	1.760221	0.000000	-4.679916	0.000000	0.000000	0.000000	0.184405	-0.030204	-0.206400	0.000000	1.000000	2.000000	71.000000	0.000000
3019.836566	0.002444	0.562978	0.262449	80.264999	132.720322	151.528290	1.747571	0.000000	-4.684656	0.000000	0.000000	0.000000	0.214511	0.035209	-0.294603	0.000000	0.000000	2.000000	71.000000	0.000000
3019.839900	0.002444	0.562978	0.262449	80.264999	132.720322	151.528290	1.747571	0.000000	-4.684656	0.000000	0.000000	0.000000	0.214511	0.035209	-0.294603	0.000000	0.000000	2.000000	71.000000	0.000000
3019.843233	0.002444	0.562978	0.262449	80.264999	132.720322	151.528290	1.747571	0.000000	-4.684656	0.000000	0.000000	0.000000	0.214511	0.035209	-0.294603	0.000000	0.000000	2.000000	71.000000	0.000000
3019.846566	0.003362	0.562894	0.261324	80.736176	131.763565	150.442429	1.742103	0.000000	-4.686691	0.000000	0.000000	0.000000	0.275133	-0.025378	-0.337461	0.000000	0.000000	2.000000	71.000000	0.000000
3019.849900	0.003362	0.562894	0.261324	80.736176	131.763565	150.442429	1.742103	0.000000	-4.686691	0.000000	0.000000	0.000000	0.275133	-0.025378	-0.337461	0.000000	0.000000	2.000000	71.000000	0.000000
3019.853233	0.003362	0.562894	0.261324	80.736176	131.763565	150.442429	1.742103	0.000000	-4.686691	0.000000	0.000000	0.000000	0.275133	-0.025378	-0.337461	0.000000	0.000000	2.000000	71.000000	0.000000
3019.856566	0.004240	0.562829	0.259931	81.444023	130.190689	148.690048	1.734233	0.000000	-4.689610	0.000000	0.000000	0.000000	0.263578	-0.019249	-0.418024	0.000000	0.000000	2.000000	71.000000	0.000000
3019.859900	0.004240	0.562829	0.259931	81.444023	130.190689	148.690048	1.734233	0.000000	-4.689610	0.000000	0.000000	0.000000	0.263578	-0.019249	-0.418024	0.000000	0.000000	2.000000	71.000000	0.000000
3019.863233	0.004240	0.562829	0.259931	81.444023	130.190689	148.690048	1.734233	0.000000	-4.689610	0.000000	0.000000	0.000000	0.263578	-0.019249	-0.418024	0.000000	0.000000	2.000000	71.000000	0.000000
3019.866566	0.005419	0.562676	0.258203	82.294846	127.929131	146.198074	1.728463	0.000000	-4.691740	0.000000	0.000000	0.000000	0.353529	-0.046059	-0.518373	0.000000	0.000000	2.000000	71.000000	0.000000
3019.869900	0.005419	0.562676	0.258203	82.294846	127.929131	146.198074	1.728463	0.000000	-4.691740	0.000000	0.000000	0.000000	0.353529	-0.046059	-0.518373	0.000000	0.000000	2.000000	71.000000	0.000000
3019.873233	0.005419	0.562676	0.258203	82.294846	127.929131	146.198074	1.728463	0.000000	-4.691740	0.000000	0.000000	0.000000	0.353529	-0.046059	-0.518373	0.000000	0.000000	2.000000	71.000000	0.000000
3019.876566	0.006825	0.562415	0.256154	83.179756	124.672035	142.686295	1.719785	0.000000	-4.694927	0.000000	0.000000	0.000000	0.422043	-0.078146	-0.614741	0.000000	0.000000	2.000000	71.000000	0.000000
3019.879900	0.006825	0.562415	0.256154	83.179756	124.672035	142.686295	1.719785	0.000000	-4.694927	0.000000	0.000000	0.000000	0.422043	-0.078146	-0.614741	0.000000	0.000000	2.000000	71.000000	0.000000
3019.883233	0.006825	0.562415	0.256154	83.179756	124.672035	142.686295	1.719785	0.000000	-4.694927	0.000000	0.000000	0.000000	0.422043	-0.078146	-0.614741	0.000000	0.000000	2.000000	71.000000	0.000000
3019.886566	0.008221	0.562013	0.253816	83.993347	120.130310	137.904984	1.709167	0.000000	-4.698803	0.000000	0.000000	0.000000	0.418609	-0.120635	-0.701167	0.000000	0.000000	2.000000	71.000000	0.000000
3019.889900	0.008221	0.562013	0.253816	83.993347	120.130310	137.904984	1.709167	0.000000	-4.698803	0.000000	0.000000	0.000000	0.418609	-0.120635	-0.701167	0.000000	0.000000	2.000000	71.000000	0.000000
3019.893233	0.008221	0.562013	0.253816	83.993347	120.130310	137.904984	1.709167	0.000000	-4.698803	0.000000	0.000000	0.000000	0.418609	-0.120635	-0.701167	0.000000	0.000000	2.000000	71.000000	0.000000
3019.896566	0.009838	0.561543	0.251141	84.728867	114.070351	131.601746	1.700244	0.000000	-4.702039	0.000000	0.000000	0.000000	0.485082	-0.141108	-0.802617	0.000000	0.000000	2.000000	71.000000	0.000000
3019.899900	0.009838	0.561543	0.251141	84.728867	114.070351	131.601746	1.700244	0.000000	-4.702039	0.000000	0.000000	0.000000	0.485082	-0.141108	-0.802617	0.000000	0.000000	2.000000	71.000000	0.000000
3019.903233	0.009838	0.561543	0.251141	84.728867	114.070351	131.601746	1.700244	0.000000	-4.702039	0.000000	0.000000	0.000000	0.485082	-0.141108	-0.802617	0.000000	0.000000	2.000000	71.000000	0.000000
3019.906566	0.011571	0.560948	0.248146	85.364891	106.126274	123.400589	1.689476	0.000000	-4.705919	0.000000	0.000000	0.000000	0.520013	-0.178442	-0.898578	0.000000	0.000000	2.000000	71.000000	0.000000
3019.909900	0.011571	0.560948	0.248146	85.364891	106.126274	123.400589	1.689476	0.000000	-4.705919	0.000000	0.000000	0.000000	0.520013	-0.178442	-0.898578	0.000000	0.000000	2.000000	71.000000	0.000000
3019.913233	0.011571	0.560948	0.248146	85.364891	106.126274	123.400589	1.689476	0.000000	-4.705919	0.000000	0.000000	0.000000	0.520013	-0.178442	-0.898578	0.000000	0.000000	2.000000	71.000000	0.000000
3019.916566	0.013285	0.560222	0.244907	85.876831	95.889694	112.897766	1.678407	0.000000	-4.709877	0.000000	0.000000	0.000000	0.514150	-0.217972	-0.971715	0.000000	0.000000	2.000000	71.000000	0.000000
3019.919900	0.013285	0.560222	0.244907	85.876831	95.889694	112.897766	1.678407	0.000000	-4.709877	0.000000	0.000000	0.000000	0.514150	-0.217972	-0.971715	0.000000	0.000000	2.000000	71.000000	0.000000
3019.923233	0.013285	0.560222	0.244907	85.876831	95.889694	112.897766	1.678407	0.000000	-4.709877	0.000000	0.000000	0.000000	0.514150	-0.217972	-0.971715	0.000000	0.000000	2.000000	71.000000	0.000000
3019.926566	0.015210	0.559309	0.241438	86.219856	83.476555	100.198448	1.668849	0.000000	-4.713273	0.000000	0.000000	0.000000	0.577508	-0.273759	-1.040666	0.000000	0.000000	2.000000	71.000000	0.000000
3019.929900	0.015210	0.559309	0.241438	86.219856	83.476555	100.198448	1.668849	0.000000	-4.713273	0.000000	0.000000	0.000000	0.577508	-0.273759	-1.040666	0.000000	0.000000	2.000000	71.000000	0.000000
3019.933233	0.015210	0.559309	0.241438	86.219856	83.476555	100.198448	1.668849	0.000000	-4.713273	0.000000	0.000000	0.000000	0.577508	-0.273759	-1.040666	0.000000	0.000000	2.000000	71.000000	0.000000
3019.936566	0.017240	0.558241	0.237666	86.350098	69.669128	86.103546	1.656745	0.000000	-4.717541	0.000000	0.000000	0.000000	0.609017	-0.320283	-1.131675	0.000000	0.000000	2.000000	71.000000	0.000000
3019.939900	0.017240	0.558241	0.237666	86.350098	69.669128	86.103546	1.656745	0.000000	-4.717541	0.000000	0.000000	0.000000	0.609017	-0.320283	-1.131675	0.000000	0.000000	2.000000	71.000000	0.000000
3019.943233	0.017240	0.558241	0.237666	86.350098	69.669128	86.103546	1.656745	0.000000	-4.717541	0.000000	0.000000	0.000000	0.609017	-0.320283	-1.131675	0.000000	0.000000	2.000000	71.000000	0.000000
3019.946566	0.019307	0.557051	0.233661	86.286324	55.663311	72.077042	1.644265	0.000000	-4.721906	0.000000	0.000000	0.000000	0.619979	-0.357267	-1.201485	0.000000	0.000000	2.000000	71.000000	0.000000
3019.949900	0.019307	0.557051	0.233661	86.286324	55.663311	72.077042	1.644265	0.000000	-4.721906	0.000000	0.000000	0.000000	0.619979	-0.357267	-1.201485	0.000000	0.000000	2.000000	71.000000	0.000000
3019.953233	0.019307	0.557051	0.233661	86.286324	55.663311	72.077042	1.644265	0.000000	-4.721906	0.000000	0.000000	0.000000	0.619979	-0.357267	-1.201485	0.000000	0.000000	2.000000	71.000000	0.000000
3019.956566	0.021473	0.555705	0.229453	86.069160	43.030602	60.900234	1.632138	0.000000	-4.726111	0.000000	0.000000	0.000000	0.649817	-0.403616	-1.262410	0.000000	0.000000	2.000000	71.000000	0.000000
3019.959900	0.021473	0.555705	0.229453	86.069160	43.030602	60.900234	1.632138	0.000000	-4.726111	0.000000	0.000000	0.000000	0.649817	-0.403616	-1.262410	0.000000	0.000000	2.000000	71.000000	0.000000
3019.963233	0.021473	0.555705	0.229453	86.069160	43.030602	60.900234	1.632138	0.000000	-4.726111	0.000000	0.000000	0.000000	0.649817	-0.403616	-1.262410	0.000000	0.000000	2.000000	71.000000	0.000000
3019.966566	0.023668	0.554298	0.225008	85.768997	31.587030	51.127319	1.619001	0.000000	-4.730627	0.000000	0.000000	0.000000	0.658562	-0.422000	-1.333352	0.000000	0.000000	2.000000	71.000000	0.000000
3019.969900	0.023668	0.554298	0.225008	85.768997	31.587030	51.127319	1.619001	0.000000	-4.730627	0.000000	0.000000	0.000000	0.658562	-0.422000	-1.333352	0.000000	0.000000	2.000000	71.000000	0.000000
3019.973233	0.023668	0.554298	0.225008	85.768997	31.587030	51.127319	1.619001	0.000000	-4.730627	0.000000	0.000000	0.000000	0.658562	-0.422000	-1.333352	0.000000	0.000000	2.000000	71.000000	0.000000
3019.976566	0.026052	0.552899	0.220389	85.403893	21.500166	41.436390	1.606296	0.000000	-4.734957	0.000000	0.000000	0.000000	0.715256	-0.419970	-1.385595	0.000000	0.000000	2.000000	71.000000	0.000000
3019.979900	0.026052	0.552899	0.220389	85.403893	21.500166	41.436390	1.606296	0.000000	-4.734957	0.000000	0.000000	0.000000	0.715256	-0.419970	-1.385595	0.000000	0.000000	2.000000	71.000000	0.000000
3019.983233	0.026052	0.552899	0.220389	85.403893	21.500166	41.436390	1.606296	0.000000	-4.734957	0.000000	0.000000	0.000000	0.715256	-0.419970	-1.385595	0.000000	0.000000	2.000000	71.000000	0.000000
3019.986566	0.028459	0.551374	0.215600	84.972939	13.526718	33.193386	1.590522	0.000000	-4.740278	0.000000	0.000000	0.000000	0.722104	-0.457369	-1.436798	0.000000	0.000000	2.000000	71.000000	0.000000
3019.989900	0.028459	0.551374	0.215600	84.972939	13.526718	33.193386	1.590522	0.000000	-4.740278	0.000000	0.000000	0.000000	0.722104	-0.457369	-1.436798	0.000000	0.000000	2.000000	71.000000	0.000000
3019.993233	0.028459	0.551374	0.215600	84.972939	13.526718	33.193386	1.590522	0.000000	-4.740278	0.000000	0.000000	0.000000	0.722104	-0.457369	-1.436798	0.000000	0.000000	2.000000	71.000000	0.000000
3019.996566	0.030920	0.549830	0.210705	84.488571	8.767035	28.334682	1.574685	0.000000	-4.745563	0.000000	0.000000	0.000000	0.738418	-0.463109	-1.468562	0.000000	0.000000	2.000000	71.000000	0.000000
3019.999900	0.030920	0.549830	0.210705	84.488571	8.767035	28.334682	1.574685	0.000000	-4.745563	0.000000	0.000000	0.000000	0.738418	-0.463109	-1.468562	0.000000	0.000000	2.000000	71.000000	0.000000
3020.003233	0.030920	0.549830	0.210705	84.488571	8.767035	28.334682	1.574685	0.000000	-4.745563	0.000000	0.000000	0.000000	0.738418	-0.463109	-1.468562	0.000000	0.000000	2.000000	71.000000	0.000000
3020.006566	0.033527	0.548268	0.205697	84.007599	7.236065	27.314405	1.557673	0.000000	-4.751174	0.000000	0.000000	0.000000	0.782064	-0.468694	-1.502325	0.000000	0.000000	2.000000	71.000000	0.000000
3020.009900	0.033527	0.548268	0.205697	84.007599	7.236065	27.314405	1.557673	0.000000	-4.751174	0.000000	0.000000	0.000000	0.782064	-0.468694	-1.502325	0.000000	0.000000	2.000000	71.000000	0.000000
3020.013233	0.033527	0.548268	0.205697	84.007599	7.236065	27.314405	1.557673	0.000000	-4.751174	0.000000	0.000000	0.000000	0.782064	-0.468694	-1.502325	0.000000	0.000000	2.000000	71.000000	0.000000
3020.016566	0.036149	0.546724	0.200576	83.568245	7.173651	27.850172	1.537503	0.000000	-4.757740	0.000000	0.000000	0.000000	0.786484	-0.463280	-1.536412	0.000000	0.000000	2.000000	71.000000	0.000000
3020.019900	0.036149	0.546724	0.200576	83.568245	7.173651	27.850172	1.537503	0.000000	-4.757740	0.000000	0.000000	0.000000	0.786484	-0.463280	-1.536412	0.000000	0.000000	2.000000	71.000000	0.000000
3020.023233	0.036149	0.546724	0.200576	83.568245	7.173651	27.850172	1.537503	0.000000	-4.757740	0.000000	0.000000	0.000000	0.786484	-0.463280	-1.536412	0.000000	0.000000	2.000000	71.000000	0.000000
3020.026566	0.038810	0.545244	0.195279	83.204247	7.130880	28.661144	1.516699	0.000000	-4.764412	0.000000	0.000000	0.000000	0.798292	-0.443948	-1.589001	0.000000	0.000000	2.000000	71.000000	0.000000
3020.029900	0.038810	0.545244	0.195279	83.204247	7.130880	28.661144	1.516699	0.000000	-4.764412	0.000000	0.000000	0.000000	0.798292	-0.443948	-1.589001	0.000000	0.000000	2.000000	71.000000	0.000000
3020.033233	0.038810	0.545244	0.195279	83.204247	7.130880	28.661144	1.516699	0.000000	-4.764412	0.000000	0.000000	0.000000	0.798292	-0.443948	-1.589001	0.000000	0.000000	2.000000	71.000000	0.000000
3020.036566	0.041505	0.543863	0.189800	82.909615	7.027025	29.605482	1.495057	0.000000	-4.771248	0.000000	0.000000	0.000000	0.808633	-0.414392	-1.643777	0.000000	0.000000	2.000000	71.000000	0.000000
3020.039900	0.041505	0.543863	0.189800	82.909615	7.027025	29.605482	1.495057	0.000000	-4.771248	0.000000	0.000000	0.000000	0.808633	-0.414392	-1.643777	0.000000	0.000000	2.000000	71.000000	0.000000
3020.043233	0.041505	0.543863	0.189800	82.909615	7.027025	29.605482	1.495057	0.000000	-4.771248	0.000000	0.000000	0.000000	0.808633	-0.414392	-1.643777	0.000000	0.000000	2.000000	71.000000	0.000000
3020.046566	0.044291	0.542612	0.184127	82.700607	6.530519	29.740795	1.472608	0.000000	-4.778224	0.000000	0.000000	0.000000	0.835698	-0.375064	-1.701927	0.000000	0.000000	2.000000	71.000000	0.000000
3020.049900	0.044291	0.542612	0.184127	82.700607	6.530519	29.740795	1.472608	0.000000	-4.778224	0.000000	0.000000	0.000000	0.835698	-0.375064	-1.701927	0.000000	0.000000	2.000000	71.000000	0.000000
3020.053233	0.044291	0.542612	0.184127	82.700607	6.530519	29.740795	1.472608	0.000000	-4.778224	0.000000	0.000000	0.000000	0.835698	-0.375064	-1.701927	0.000000	0.000000	2.000000	71.000000	0.000000
3020.056566	0.047101	0.541385	0.178275	82.570328	5.363349	28.906139	1.447967	0.000000	-4.785748	0.000000	0.000000	0.000000	0.842950	-0.368117	-1.755495	0.000000	0.000000	2.000000	71.000000	0.000000
3020.059900	0.047101	0.541385	0.178275	82.570328	5.363349	28.906139	1.447967	0.000000	-4.785748	0.000000	0.000000	0.000000	0.842950	-0.368117	-1.755495	0.000000	0.000000	2.000000	71.000000	0.000000
3020.063233	0.047101	0.541385	0.178275	82.570328	5.363349	28.906139	1.447967	0.000000	-4.785748	0.000000	0.000000	0.000000	0.842950	-0.368117	-1.755495	0.000000	0.000000	2.000000	71.000000	0.000000
3020.066566	0.049903	0.540274	0.172286	82.483543	3.718208	27.677208	1.422344	0.000000	-4.793427	0.000000	0.000000	0.000000	0.840688	-0.333464	-1.796629	0.000000	0.000000	2.000000	71.000000	0.000000
3020.069900	0.049903	0.540274	0.172286	82.483543	3.718208	27.677208	1.422344	0.000000	-4.793427	0.000000	0.000000	0.000000	0.840688	-0.333464	-1.796629	0.000000	0.000000	2.000000	71.000000	0.000000
3020.073233	0.049903	0.540274	0.172286	82.483543	3.718208	27.677208	1.422344	0.000000	-4.793427	0.000000	0.000000	0.000000	0.840688	-0.333464	-1.796629	0.000000	0.000000	2.000000	71.000000	0.000000
3020.076566	0.052734	0.539186	0.166278	82.438232	2.026037	26.638079	1.396063	0.000000	-4.801146	0.000000	0.000000	0.000000	0.849275	-0.326306	-1.802504	0.000000	0.000000	2.000000	71.000000	0.000000
3020.079900	0.052734	0.539186	0.166278	82.438232	2.026037	26.638079	1.396063	0.000000	-4.801146	0.000000	0.000000	0.000000	0.849275	-0.326306	-1.802504	0.000000	0.000000	2.000000	71.000000	0.000000
3020.083233	0.052734	0.539186	0.166278	82.438232	2.026037	26.638079	1.396063	0.000000	-4.801146	0.000000	0.000000	0.000000	0.849275	-0.326306	-1.802504	0.000000	0.000000	2.000000	71.000000	0.000000
3020.086566	0.055501	0.538137	0.160239	82.434830	0.769236	26.698462	1.367133	0.000000	-4.809464	0.000000	0.000000	0.000000	0.830201	-0.314893	-1.811702	0.000000	0.000000	2.000000	71.000000	0.000000
3020.089900	0.055501	0.538137	0.160239	82.434830	0.769236	26.698462	1.367133	0.000000	-4.809464	0.000000	0.000000	0.000000	0.830201	-0.314893	-1.811702	0.000000	0.000000	2.000000	71.000000	0.000000
3020.093233	0.055501	0.538137	0.160239	82.434830	0.769236	26.698462	1.367133	0.000000	-4.809464	0.000000	0.000000	0.000000	0.830201	-0.314893	-1.811702	0.000000	0.000000	2.000000	71.000000	0.000000
3020.096566	0.058302	0.537206	0.154263	82.467606	0.174836	27.133345	1.337880	0.000000	-4.817684	0.000000	0.000000	0.000000	0.840053	-0.279256	-1.792739	0.000000	0.000000	2.000000	71.000000	0.000000
3020.099900	0.058302	0.537206	0.154263	82.467606	0.174836	27.133345	1.337880	0.000000	-4.817684	0.000000	0.000000	0.000000	0.840053	-0.279256	-1.792739	0.000000	0.000000	2.000000	71.000000	0.000000
3020.103233	0.058302	0.537206	0.154263	82.467606	0.174836	27.133345	1.337880	0.000000	-4.817684	0.000000	0.000000	0.000000	0.840053	-0.279256	-1.792739	0.000000	0.000000	2.000000	71.000000	0.000000
3020.106566	0.061219	0.536491	0.148332	82.529816	0.328541	27.310053	1.304712	0.000000	-4.826772	0.000000	0.000000	0.000000	0.875139	-0.214419	-1.779208	0.000000	0.000000	2.000000	71.000000	0.000000
3020.109900	0.061219	0.536491	0.148332	82.529816	0.328541	27.310053	1.304712	0.000000	-4.826772	0.000000	0.000000	0.000000	0.875139	-0.214419	-1.779208	0.000000	0.000000	2.000000	71.000000	0.000000
3020.113233	0.061219	0.536491	0.148332	82.529816	0.328541	27.310053	1.304712	0.000000	-4.826772	0.000000	0.000000	0.000000	0.875139	-0.214419	-1.779208	0.000000	0.000000	2.000000	71.000000	0.000000
3020.116566	0.064131	0.535898	0.142417	82.628792	0.638335	27.635328	1.264733	0.000000	-4.837401	0.000000	0.000000	0.000000	0.873626	-0.177982	-1.774650	0.000000	0.000000	2.000000	71.000000	0.000000
3020.119900	0.064131	0.535898	0.142417	82.628792	0.638335	27.635328	1.264733	0.000000	-4.837401	0.000000	0.000000	0.000000	0.873626	-0.177982	-1.774650	0.000000	0.000000	2.000000	71.000000	0.000000
3020.123233	0.064131	0.535898	0.142417	82.628792	0.638335	27.635328	1.264733	0.000000	-4.837401	0.000000	0.000000	0.000000	0.873626	-0.177982	-1.774650	0.000000	0.000000	2.000000	71.000000	0.000000
3020.126566	0.067037	0.535423	0.136519	82.762833	0.860139	28.370060	1.221168	0.000000	-4.848582	0.000000	0.000000	0.000000	0.871861	-0.142409	-1.769364	0.000000	0.000000	2.000000	71.000000	0.000000
3020.129900	0.067037	0.535423	0.136519	82.762833	0.860139	28.370060	1.221168	0.000000	-4.848582	0.000000	0.000000	0.000000	0.871861	-0.142409	-1.769364	0.000000	0.000000	2.000000	71.000000	0.000000
3020.133233	0.067037	0.535423	0.136519	82.762833	0.860139	28.370060	1.221168	0.000000	-4.848582	0.000000	0.000000	0.000000	0.871861	-0.142409	-1.769364	0.000000	0.000000	2.000000	71.000000	0.000000
3020.136566	0.070040	0.535022	0.130558	82.918587	0.833023	28.532120	1.173545	0.000000	-4.860329	0.000000	0.000000	0.000000	0.900840	-0.120302	-1.788460	0.000000	0.000000	2.000000	71.000000	0.000000
3020.139900	0.070040	0.535022	0.130558	82.918587	0.833023	28.532120	1.173545	0.000000	-4.860329	0.000000	0.000000	0.000000	0.900840	-0.120302	-1.788460	0.000000	0.000000	2.000000	71.000000	0.000000
3020.143233	0.070040	0.535022	0.130558	82.918587	0.833023	28.532120	1.173545	0.000000	-4.860329	0.000000	0.000000	0.000000	0.900840	-0.120302	-1.788460	0.000000	0.000000	2.000000	71.000000	0.000000
3020.146566	0.072992	0.534591	0.124524	83.058243	0.145825	27.937544	1.118328	0.000000	-4.873330	0.000000	0.000000	0.000000	0.885777	-0.129214	-1.810092	0.000000	0.000000	2.000000	71.000000	0.000000
3020.149900	0.072992	0.534591	0.124524	83.058243	0.145825	27.937544	1.118328	0.000000	-4.873330	0.000000	0.000000	0.000000	0.885777	-0.129214	-1.810092	0.000000	0.000000	2.000000	71.000000	0.000000
3020.153233	0.072992	0.534591	0.124524	83.058243	0.145825	27.937544	1.118328	0.000000	-4.873330	0.000000	0.000000	0.000000	0.885777	-0.129214	-1.810092	0.000000	0.000000	2.000000	71.000000	0.000000
3020.156566	0.075827	0.534083	0.118551	83.112000	-1.121736	27.013300	1.059797	0.000000	-4.886393	0.000000	0.000000	0.000000	0.850337	-0.152511	-1.791963	0.000000	0.000000	2.000000	71.000000	0.000000
3020.159900	0.075827	0.534083	0.118551	83.112000	-1.121736	27.013300	1.059797	0.000000	-4.886393	0.000000	0.000000	0.000000	0.850337	-0.152511	-1.791963	0.000000	0.000000	2.000000	71.000000	0.000000
3020.163233	0.075827	0.534083	0.118551	83.112000	-1.121736	27.013300	1.059797	0.000000	-4.886393	0.000000	0.000000	0.000000	0.850337	-0.152511	-1.791963	0.000000	0.000000	2.000000	71.000000	0.000000
3020.166566	0.078513	0.533526	0.112603	83.060135	-2.604327	27.101616	0.998975	0.000000	-4.899189	0.000000	0.000000	0.000000	0.805992	-0.167103	-1.784330	0.000000	0.000000	2.000000	71.000000	0.000000
3020.169900	0.078513	0.533526	0.112603	83.060135	-2.604327	27.101616	0.998975	0.000000	-4.899189	0.000000	0.000000	0.000000	0.805992	-0.167103	-1.784330	0.000000	0.000000	2.000000	71.000000	0.000000
3020.173233	0.078513	0.533526	0.112603	83.060135	-2.604327	27.101616	0.998975	0.000000	-4.899189	0.000000	0.000000	0.000000	0.805992	-0.167103	-1.784330	0.000000	0.000000	2.000000	71.000000	0.000000
3020.176566	0.081229	0.532981	0.106750	82.957840	-4.027057	27.870169	0.937176	0.000000	-4.911385	0.000000	0.000000	0.000000	0.814631	-0.163386	-1.755983	0.000000	0.000000	2.000000	71.000000	0.000000
3020.179900	0.081229	0.532981	0.106750	82.957840	-4.027057	27.870169	0.937176	0.000000	-4.911385	0.000000	0.000000	0.000000	0.814631	-0.163386	-1.755983	0.000000	0.000000	2.000000	71.000000	0.000000
3020.183233	0.081229	0.532981	0.106750	82.957840	-4.027057	27.870169	0.937176	0.000000	-4.911385	0.000000	0.000000	0.000000	0.814631	-0.163386	-1.755983	0.000000	0.000000	2.000000	71.000000	0.000000
3020.186566	0.083988	0.532581	0.100913	82.857979	-5.127401	28.574120	0.865927	0.000000	-4.924446	0.000000	0.000000	0.000000	0.827824	-0.120213	-1.750872	0.000000	0.000000	2.000000	71.000000	0.000000
3020.189900	0.083988	0.532581	0.100913	82.857979	-5.127401	28.574120	0.865927	0.000000	-4.924446	0.000000	0.000000	0.000000	0.827824	-0.120213	-1.750872	0.000000	0.000000	2.000000	71.000000	0.000000
3020.193233	0.083988	0.532581	0.100913	82.857979	-5.127401	28.574120	0.865927	0.000000	-4.924446	0.000000	0.000000	0.000000	0.827824	-0.120213	-1.750872	0.000000	0.000000	2.000000	71.000000	0.000000
3020.196566	0.086833	0.532367	0.095203	82.770836	-5.711980	29.139482	0.783538	0.000000	-4.938225	0.000000	0.000000	0.000000	0.853487	-0.064211	-1.713189	0.000000	0.000000	2.000000	71.000000	0.000000
3020.199900	0.086833	0.532367	0.095203	82.770836	-5.711980	29.139482	0.783538	0.000000	-4.938225	0.000000	0.000000	0.000000	0.853487	-0.064211	-1.713189	0.000000	0.000000	2.000000	71.000000	0.000000
3020.203233	0.086833	0.532367	0.095203	82.770836	-5.711980	29.139482	0.783538	0.000000	-4.938225	0.000000	0.000000	0.000000	0.853487	-0.064211	-1.713189	0.000000	0.000000	2.000000	71.000000	0.000000
3020.206566	0.089642	0.532389	0.089693	82.687798	-6.012860	29.031088	0.658338	0.000000	-4.760140	0.000000	0.000000	0.000000	0.842660	0.006666	-1.652890	0.000000	0.000000	2.000000	71.000000	0.000000
3020.209900	0.089642	0.532389	0.089693	82.687798	-6.012860	29.031088	0.658338	0.000000	-4.760140	0.000000	0.000000	0.000000	0.842660	0.006666	-1.652890	0.000000	0.000000	2.000000	71.000000	0.000000
3020.213233	0.089642	0.532389	0.089693	82.687798	-6.012860	29.031088	0.658338	0.000000	-4.760140	0.000000	0.000000	0.000000	0.842660	0.006666	-1.652890	0.000000	0.000000	2.000000	71.000000	0.000000
3020.216566	0.092440	0.532608	0.084350	82.565788	-6.537856	27.964258	0.517895	0.000000	-4.484658	0.000000	0.000000	0.000000	0.839243	0.065676	-1.603005	0.000000	0.000000	2.000000	71.000000	0.000000
3020.219900	0.092440	0.532608	0.084350	82.565788	-6.537856	27.964258	0.517895	0.000000	-4.484658	0.000000	0.000000	0.000000	0.839243	0.065676	-1.603005	0.000000	0.000000	2.000000	71.000000	0.000000
3020.223233	0.092440	0.532608	0.084350	82.565788	-6.537856	27.964258	0.517895	0.000000	-4.484658	0.000000	0.000000	0.000000	0.839243	0.065676	-1.603005	0.000000	0.000000	2.000000	71.000000	0.000000
3020.226566	0.095112	0.532877	0.079258	82.360352	-7.396425	27.144180	0.378021	0.000000	-4.217491	0.000000	0.000000	0.000000	0.801811	0.080729	-1.527650	0.000000	0.000000	2.000000	71.000000	0.000000
3020.229900	0.095112	0.532877	0.079258	82.360352	-7.396425	27.144180	0.378021	0.000000	-4.217491	0.000000	0.000000	0.000000	0.801811	0.080729	-1.527650	0.000000	0.000000	2.000000	71.000000	0.000000
3020.233233	0.095112	0.532877	0.079258	82.360352	-7.396425	27.144180	0.378021	0.000000	-4.217491	0.000000	0.000000	0.000000	0.801811	0.080729	-1.527650	0.000000	0.000000	2.000000	71.000000	0.000000
3020.236566	0.097519	0.533138	0.074458	82.091675	-8.704592	26.529509	0.244386	0.000000	-3.962883	0.000000	0.000000	0.000000	0.721890	0.078364	-1.439989	0.000000	0.000000	2.000000	71.000000	0.000000
3020.239900	0.097519	0.533138	0.074458	82.091675	-8.704592	26.529509	0.244386	0.000000	-3.962883	0.000000	0.000000	0.000000	0.721890	0.078364	-1.439989	0.000000	0.000000	2.000000	71.000000	0.000000
3020.243233	0.097519	0.533138	0.074458	82.091675	-8.704592	26.529509	0.244386	0.000000	-3.962883	0.000000	0.000000	0.000000	0.721890	0.078364	-1.439989	0.000000	0.000000	2.000000	71.000000	0.000000
3020.246566	0.099860	0.533371	0.069862	81.774521	-10.438383	25.247070	0.124071	0.000000	-3.722884	0.000000	0.000000	0.000000	0.702422	0.069789	-1.378707	0.000000	0.000000	2.000000	71.000000	0.000000
3020.249900	0.099860	0.533371	0.069862	81.774521	-10.438383	25.247070	0.124071	0.000000	-3.722884	0.000000	0.000000	0.000000	0.702422	0.069789	-1.378707	0.000000	0.000000	2.000000	71.000000	0.000000
3020.253233	0.099860	0.533371	0.069862	81.774521	-10.438383	25.247070	0.124071	0.000000	-3.722884	0.000000	0.000000	0.000000	0.702422	0.069789	-1.378707	0.000000	0.000000	2.000000	71.000000	0.000000
3020.256566	0.102107	0.533525	0.065426	81.466133	-12.244285	23.143930	0.007001	0.000000	-3.493100	0.000000	0.000000	0.000000	0.674037	0.046250	-1.330850	0.000000	0.000000	2.000000	71.000000	0.000000
3020.259900	0.102107	0.533525	0.065426	81.466133	-12.244285	23.143930	0.007001	0.000000	-3.493100	0.000000	0.000000	0.000000	0.674037	0.046250	-1.330850	0.000000	0.000000	2.000000	71.000000	0.000000
3020.263233	0.102107	0.533525	0.065426	81.466133	-12.244285	23.143930	0.007001	0.000000	-3.493100	0.000000	0.000000	0.000000	0.674037	0.046250	-1.330850	0.000000	0.000000	2.000000	71.000000	0.000000
3020.266566	0.104230	0.533655	0.061109	81.224121	-13.475233	21.584663	-0.105339	0.000000	-3.271292	0.000000	0.000000	0.000000	0.636866	0.039084	-1.294939	0.000000	0.000000	2.000000	71.000000	0.000000
3020.269900	0.104230	0.533655	0.061109	81.224121	-13.475233	21.584663	-0.105339	0.000000	-3.271292	0.000000	0.000000	0.000000	0.636866	0.039084	-1.294939	0.000000	0.000000	2.000000	71.000000	0.000000
3020.273233	0.104230	0.533655	0.061109	81.224121	-13.475233	21.584663	-0.105339	0.000000	-3.271292	0.000000	0.000000	0.000000	0.636866	0.039084	-1.294939	0.000000	0.000000	2.000000	71.000000	0.000000
3020.276566	0.106247	0.533861	0.056982	81.074036	-13.793555	21.903332	-0.211483	0.000000	-3.055469	0.000000	0.000000	0.000000	0.605180	0.061702	-1.238285	0.000000	0.000000	2.000000	71.000000	0.000000
3020.279900	0.106247	0.533861	0.056982	81.074036	-13.793555	21.903332	-0.211483	0.000000	-3.055469	0.000000	0.000000	0.000000	0.605180	0.061702	-1.238285	0.000000	0.000000	2.000000	71.000000	0.000000
3020.283233	0.106247	0.533861	0.056982	81.074036	-13.793555	21.903332	-0.211483	0.000000	-3.055469	0.000000	0.000000	0.000000	0.605180	0.061702	-1.238285	0.000000	0.000000	2.000000	71.000000	0.000000
3020.286566	0.108091	0.534142	0.053061	81.012833	-13.511001	23.371086	-0.312346	0.000000	-2.849088	0.000000	0.000000	0.000000	0.553361	0.084222	-1.176155	0.000000	0.000000	2.000000	71.000000	0.000000
3020.289900	0.108091	0.534142	0.053061	81.012833	-13.511001	23.371086	-0.312346	0.000000	-2.849088	0.000000	0.000000	0.000000	0.553361	0.084222	-1.176155	0.000000	0.000000	2.000000	71.000000	0.000000
3020.293233	0.108091	0.534142	0.053061	81.012833	-13.511001	23.371086	-0.312346	0.000000	-2.849088	0.000000	0.000000	0.000000	0.553361	0.084222	-1.176155	0.000000	0.000000	2.000000	71.000000	0.000000
3020.296566	0.109803	0.534504	0.049385	80.990303	-13.100318	24.568069	-0.404573	0.000000	-2.653062	0.000000	0.000000	0.000000	0.513408	0.108600	-1.102721	0.000000	0.000000	2.000000	71.000000	0.000000
3020.299900	0.109803	0.534504	0.049385	80.990303	-13.100318	24.568069	-0.404573	0.000000	-2.653062	0.000000	0.000000	0.000000	0.513408	0.108600	-1.102721	0.000000	0.000000	2.000000	71.000000	0.000000
3020.303233	0.109803	0.534504	0.049385	80.990303	-13.100318	24.568069	-0.404573	0.000000	-2.653062	0.000000	0.000000	0.000000	0.513408	0.108600	-1.102721	0.000000	0.000000	2.000000	71.000000	0.000000
3020.306566	0.111280	0.534896	0.045925	81.040771	-12.941769	25.193769	-0.490141	0.000000	-2.469275	0.000000	0.000000	0.000000	0.443259	0.117670	-1.038036	0.000000	0.000000	2.000000	71.000000	0.000000
3020.309900	0.111280	0.534896	0.045925	81.040771	-12.941769	25.193769	-0.490141	0.000000	-2.469275	0.000000	0.000000	0.000000	0.443259	0.117670	-1.038036	0.000000	0.000000	2.000000	71.000000	0.000000
3020.313233	0.111280	0.534896	0.045925	81.040771	-12.941769	25.193769	-0.490141	0.000000	-2.469275	0.000000	0.000000	0.000000	0.443259	0.117670	-1.038036	0.000000	0.000000	2.000000	71.000000	0.000000
3020.316566	0.112463	0.535235	0.042713	81.171135	-13.132705	25.286179	-0.564018	0.000000	-2.296269	0.000000	0.000000	0.000000	0.354801	0.101744	-0.963839	0.000000	0.000000	2.000000	71.000000	0.000000
3020.319900	0.112463	0.535235	0.042713	81.171135	-13.132705	25.286179	-0.564018	0.000000	-2.296269	0.000000	0.000000	0.000000	0.354801	0.101744	-0.963839	0.000000	0.000000	2.000000	71.000000	0.000000
3020.323233	0.112463	0.535235	0.042713	81.171135	-13.132705	25.286179	-0.564018	0.000000	-2.296269	0.000000	0.000000	0.000000	0.354801	0.101744	-0.963839	0.000000	0.000000	2.000000	71.000000	0.000000
3020.326566	0.113416	0.535528	0.039673	81.337372	-13.499223	25.074074	-0.623151	0.000000	-2.135629	0.000000	0.000000	0.000000	0.285821	0.087872	-0.912007	0.000000	0.000000	2.000000	71.000000	0.000000
3020.329900	0.113416	0.535528	0.039673	81.337372	-13.499223	25.074074	-0.623151	0.000000	-2.135629	0.000000	0.000000	0.000000	0.285821	0.087872	-0.912007	0.000000	0.000000	2.000000	71.000000	0.000000
3020.333233	0.113416	0.535528	0.039673	81.337372	-13.499223	25.074074	-0.623151	0.000000	-2.135629	0.000000	0.000000	0.000000	0.285821	0.087872	-0.912007	0.000000	0.000000	2.000000	71.000000	0.000000
3020.336566	0.114193	0.535721	0.036805	81.533478	-13.893678	24.717375	-0.670788	0.000000	-1.983628	0.000000	0.000000	0.000000	0.233197	0.057827	-0.860280	0.000000	0.000000	2.000000	71.000000	0.000000
3020.339900	0.114193	0.535721	0.036805	81.533478	-13.893678	24.717375	-0.670788	0.000000	-1.983628	0.000000	0.000000	0.000000	0.233197	0.057827	-0.860280	0.000000	0.000000	2.000000	71.000000	0.000000
3020.343233	0.114193	0.535721	0.036805	81.533478	-13.893678	24.717375	-0.670788	0.000000	-1.983628	0.000000	0.000000	0.000000	0.233197	0.057827	-0.860280	0.000000	0.000000	2.000000	71.000000	0.000000
3020.346566	0.114830	0.535875	0.034030	81.768799	-13.988914	24.596792	-0.709654	0.000000	-1.840248	0.000000	0.000000	0.000000	0.191005	0.046269	-0.832417	0.000000	0.000000	2.000000	71.000000	0.000000
3020.349900	0.114830	0.535875	0.034030	81.768799	-13.988914	24.596792	-0.709654	0.000000	-1.840248	0.000000	0.000000	0.000000	0.191005	0.046269	-0.832417	0.000000	0.000000	2.000000	71.000000	0.000000
3020.353233	0.114830	0.535875	0.034030	81.768799	-13.988914	24.596792	-0.709654	0.000000	-1.840248	0.000000	0.000000	0.000000	0.191005	0.046269	-0.832417	0.000000	0.000000	2.000000	71.000000	0.000000
3020.356566	0.115408	0.535998	0.031373	82.021103	-13.689686	24.950418	-0.741488	0.000000	-1.701512	0.000000	0.000000	0.000000	0.173394	0.036870	-0.797223	0.000000	0.000000	2.000000	71.000000	0.000000
3020.359900	0.115408	0.535998	0.031373	82.021103	-13.689686	24.950418	-0.741488	0.000000	-1.701512	0.000000	0.000000	0.000000	0.173394	0.036870	-0.797223	0.000000	0.000000	2.000000	71.000000	0.000000
3020.363233	0.115408	0.535998	0.031373	82.021103	-13.689686	24.950418	-0.741488	0.000000	-1.701512	0.000000	0.000000	0.000000	0.173394	0.036870	-0.797223	0.000000	0.000000	2.000000	71.000000	0.000000
3020.366566	0.115886	0.536105	0.028755	82.274071	-13.050020	25.704525	-0.770387	0.000000	-1.568642	0.000000	0.000000	0.000000	0.143441	0.032079	-0.785396	0.000000	0.000000	2.000000	71.000000	0.000000
3020.369900	0.115886	0.536105	0.028755	82.274071	-13.050020	25.704525	-0.770387	0.000000	-1.568642	0.000000	0.000000	0.000000	0.143441	0.032079	-0.785396	0.000000	0.000000	2.000000	71.000000	0.000000
3020.373233	0.115886	0.536105	0.028755	82.274071	-13.050020	25.704525	-0.770387	0.000000	-1.568642	0.000000	0.000000	0.000000	0.143441	0.032079	-0.785396	0.000000	0.000000	2.000000	71.000000	0.000000
3020.376566	0.116284	0.536236	0.026253	82.539459	-12.120087	26.811256	-0.794293	0.000000	-1.437742	0.000000	0.000000	0.000000	0.119454	0.039477	-0.750671	0.000000	0.000000	2.000000	71.000000	0.000000
3020.379900	0.116284	0.536236	0.026253	82.539459	-12.120087	26.811256	-0.794293	0.000000	-1.437742	0.000000	0.000000	0.000000	0.119454	0.039477	-0.750671	0.000000	0.000000	2.000000	71.000000	0.000000
3020.383233	0.116284	0.536236	0.026253	82.539459	-12.120087	26.811256	-0.794293	0.000000	-1.437742	0.000000	0.000000	0.000000	0.119454	0.039477	-0.750671	0.000000	0.000000	2.000000	71.000000	0.000000
3020.386566	0.116499	0.536369	0.023831	82.810020	-10.967529	28.190693	-0.814202	0.000000	-1.312630	0.000000	0.000000	0.000000	0.064483	0.039857	-0.726513	0.000000	0.000000	2.000000	71.000000	0.000000
3020.389900	0.116499	0.536369	0.023831	82.810020	-10.967529	28.190693	-0.814202	0.000000	-1.312630	0.000000	0.000000	0.000000	0.064483	0.039857	-0.726513	0.000000	0.000000	2.000000	71.000000	0.000000
3020.393233	0.116499	0.536369	0.023831	82.810020	-10.967529	28.190693	-0.814202	0.000000	-1.312630	0.000000	0.000000	0.000000	0.064483	0.039857	-0.726513	0.000000	0.000000	2.000000	71.000000	0.000000
3020.396566	0.116539	0.536494	0.021512	83.080711	-9.711730	29.702656	-0.824950	0.000000	-1.191545	0.000000	0.000000	0.000000	0.012023	0.037298	-0.695561	0.000000	0.000000	2.000000	71.000000	0.000000
3020.399900	0.116539	0.536494	0.021512	83.080711	-9.711730	29.702656	-0.824950	0.000000	-1.191545	0.000000	0.000000	0.000000	0.012023	0.037298	-0.695561	0.000000	0.000000	2.000000	71.000000	0.000000
3020.403233	0.116539	0.536494	0.021512	83.080711	-9.711730	29.702656	-0.824950	0.000000	-1.191545	0.000000	0.000000	0.000000	0.012023	0.037298	-0.695561	0.000000	0.000000	2.000000	71.000000	0.000000
3020.406566	0.116359	0.536566	0.019295	83.349640	-8.334229	31.370918	-0.826953	0.000000	-1.075618	0.000000	0.000000	0.000000	-0.054130	0.021750	-0.665325	0.000000	0.000000	2.000000	71.000000	0.000000
3020.409900	0.116359	0.536566	0.019295	83.349640	-8.334229	31.370918	-0.826953	0.000000	-1.075618	0.000000	0.000000	0.000000	-0.054130	0.021750	-0.665325	0.000000	0.000000	2.000000	71.000000	0.000000
3020.413233	0.116359	0.536566	0.019295	83.349640	-8.334229	31.370918	-0.826953	0.000000	-1.075618	0.000000	0.000000	0.000000	-0.054130	0.021750	-0.665325	0.000000	0.000000	2.000000	71.000000	0.000000
3020.416566	0.115989	0.536578	0.017194	83.610703	-6.430216	33.645363	-0.817932	0.000000	-0.964730	0.000000	0.000000	0.000000	-0.110910	0.003504	-0.630075	0.000000	0.000000	2.000000	71.000000	0.000000
3020.419900	0.115989	0.536578	0.017194	83.610703	-6.430216	33.645363	-0.817932	0.000000	-0.964730	0.000000	0.000000	0.000000	-0.110910	0.003504	-0.630075	0.000000	0.000000	2.000000	71.000000	0.000000
3020.423233	0.115989	0.536578	0.017194	83.610703	-6.430216	33.645363	-0.817932	0.000000	-0.964730	0.000000	0.000000	0.000000	-0.110910	0.003504	-0.630075	0.000000	0.000000	2.000000	71.000000	0.000000
3020.426566	0.115473	0.536513	0.015182	83.863205	-3.590386	36.981590	-0.799447	0.000000	-0.859718	0.000000	0.000000	0.000000	-0.154704	-0.019465	-0.603583	0.000000	0.000000	2.000000	71.000000	0.000000
3020.429900	0.115473	0.536513	0.015182	83.863205	-3.590386	36.981590	-0.799447	0.000000	-0.859718	0.000000	0.000000	0.000000	-0.154704	-0.019465	-0.603583	0.000000	0.000000	2.000000	71.000000	0.000000
3020.433233	0.115473	0.536513	0.015182	83.863205	-3.590386	36.981590	-0.799447	0.000000	-0.859718	0.000000	0.000000	0.000000	-0.154704	-0.019465	-0.603583	0.000000	0.000000	2.000000	71.000000	0.000000
3020.436566	0.114887	0.536402	0.013170	84.120964	0.112427	41.277191	-0.773663	0.000000	-0.759121	0.000000	0.000000	0.000000	-0.175993	-0.033208	-0.603810	0.000000	0.000000	2.000000	71.000000	0.000000
3020.439900	0.114887	0.536402	0.013170	84.120964	0.112427	41.277191	-0.773663	0.000000	-0.759121	0.000000	0.000000	0.000000	-0.175993	-0.033208	-0.603810	0.000000	0.000000	2.000000	71.000000	0.000000
3020.443233	0.114887	0.536402	0.013170	84.120964	0.112427	41.277191	-0.773663	0.000000	-0.759121	0.000000	0.000000	0.000000	-0.175993	-0.033208	-0.603810	0.000000	0.000000	2.000000	71.000000	0.000000
3020.446566	0.114249	0.536286	0.011233	84.355797	4.765957	46.618393	-0.744331	0.000000	-0.658486	0.000000	0.000000	0.000000	-0.191414	-0.034865	-0.581114	0.000000	0.000000	2.000000	71.000000	0.000000
3020.449900	0.114249	0.536286	0.011233	84.355797	4.765957	46.618393	-0.744331	0.000000	-0.658486	0.000000	0.000000	0.000000	-0.191414	-0.034865	-0.581114	0.000000	0.000000	2.000000	71.000000	0.000000
3020.453233	0.114249	0.536286	0.011233	84.355797	4.765957	46.618393	-0.744331	0.000000	-0.658486	0.000000	0.000000	0.000000	-0.191414	-0.034865	-0.581114	0.000000	0.000000	2.000000	71.000000	0.000000
3020.456566	0.113555	0.536174	0.009349	84.542244	9.944180	52.513458	-0.712428	0.000000	-0.561633	0.000000	0.000000	0.000000	-0.208214	-0.033487	-0.565118	0.000000	0.000000	2.000000	71.000000	0.000000
3020.459900	0.113555	0.536174	0.009349	84.542244	9.944180	52.513458	-0.712428	0.000000	-0.561633	0.000000	0.000000	0.000000	-0.208214	-0.033487	-0.565118	0.000000	0.000000	2.000000	71.000000	0.000000
3020.463233	0.113555	0.536174	0.009349	84.542244	9.944180	52.513458	-0.712428	0.000000	-0.561633	0.000000	0.000000	0.000000	-0.208214	-0.033487	-0.565118	0.000000	0.000000	2.000000	71.000000	0.000000
3020.466566	0.112774	0.536117	0.007584	84.665932	15.143683	58.410072	-0.677726	0.000000	-0.467447	0.000000	0.000000	0.000000	-0.234035	-0.017225	-0.529541	0.000000	0.000000	2.000000	71.000000	0.000000
3020.469900	0.112774	0.536117	0.007584	84.665932	15.143683	58.410072	-0.677726	0.000000	-0.467447	0.000000	0.000000	0.000000	-0.234035	-0.017225	-0.529541	0.000000	0.000000	2.000000	71.000000	0.000000
3020.473233	0.112774	0.536117	0.007584	84.665932	15.143683	58.410072	-0.677726	0.000000	-0.467447	0.000000	0.000000	0.000000	-0.234035	-0.017225	-0.529541	0.000000	0.000000	2.000000	71.000000	0.000000
3020.476566	0.111916	0.536078	0.005964	84.731316	19.993610	63.905510	-0.638720	0.000000	-0.379190	0.000000	0.000000	0.000000	-0.257571	-0.011724	-0.485989	0.000000	0.000000	2.000000	71.000000	0.000000
3020.479900	0.111916	0.536078	0.005964	84.731316	19.993610	63.905510	-0.638720	0.000000	-0.379190	0.000000	0.000000	0.000000	-0.257571	-0.011724	-0.485989	0.000000	0.000000	2.000000	71.000000	0.000000
3020.483233	0.111916	0.536078	0.005964	84.731316	19.993610	63.905510	-0.638720	0.000000	-0.379190	0.000000	0.000000	0.000000	-0.257571	-0.011724	-0.485989	0.000000	0.000000	2.000000	71.000000	0.000000
3020.486566	0.110979	0.536083	0.004485	84.754616	24.179306	68.664124	-0.595792	0.000000	-0.298192	0.000000	0.000000	0.000000	-0.281131	0.001654	-0.443702	0.000000	0.000000	2.000000	71.000000	0.000000
3020.489900	0.110979	0.536083	0.004485	84.754616	24.179306	68.664124	-0.595792	0.000000	-0.298192	0.000000	0.000000	0.000000	-0.281131	0.001654	-0.443702	0.000000	0.000000	2.000000	71.000000	0.000000
3020.493233	0.110979	0.536083	0.004485	84.754616	24.179306	68.664124	-0.595792	0.000000	-0.298192	0.000000	0.000000	0.000000	-0.281131	0.001654	-0.443702	0.000000	0.000000	2.000000	71.000000	0.000000
3020.496566	0.109943	0.536108	0.003156	84.752678	27.849182	72.862129	-0.548937	0.000000	-0.224242	0.000000	0.000000	0.000000	-0.310719	0.007279	-0.398625	0.000000	0.000000	2.000000	71.000000	0.000000
3020.499900	0.109943	0.536108	0.003156	84.752678	27.849182	72.862129	-0.548937	0.000000	-0.224242	0.000000	0.000000	0.000000	-0.310719	0.007279	-0.398625	0.000000	0.000000	2.000000	71.000000	0.000000
3020.503233	0.109943	0.536108	0.003156	84.752678	27.849182	72.862129	-0.548937	0.000000	-0.224242	0.000000	0.000000	0.000000	-0.310719	0.007279	-0.398625	0.000000	0.000000	2.000000	71.000000	0.000000
3020.506566	0.108811	0.536099	0.001986	84.726379	31.161486	76.685722	-0.497150	0.000000	-0.157804	0.000000	0.000000	0.000000	-0.339501	-0.002489	-0.351130	0.000000	0.000000	2.000000	71.000000	0.000000
3020.509900	0.108811	0.536099	0.001986	84.726379	31.161486	76.685722	-0.497150	0.000000	-0.157804	0.000000	0.000000	0.000000	-0.339501	-0.002489	-0.351130	0.000000	0.000000	2.000000	71.000000	0.000000
3020.513233	0.108811	0.536099	0.001986	84.726379	31.161486	76.685722	-0.497150	0.000000	-0.157804	0.000000	0.000000	0.000000	-0.339501	-0.002489	-0.351130	0.000000	0.000000	2.000000	71.000000	0.000000
3020.516566	0.107587	0.536101	0.000987	84.672768	34.484131	80.541061	-0.440567	0.000000	-0.099282	0.000000	0.000000	0.000000	-0.367161	0.000619	-0.299512	0.000000	0.000000	2.000000	71.000000	0.000000
3020.519900	0.107587	0.536101	0.000987	84.672768	34.484131	80.541061	-0.440567	0.000000	-0.099282	0.000000	0.000000	0.000000	-0.367161	0.000619	-0.299512	0.000000	0.000000	2.000000	71.000000	0.000000
3020.523233	0.107587	0.536101	0.000987	84.672768	34.484131	80.541061	-0.440567	0.000000	-0.099282	0.000000	0.000000	0.000000	-0.367161	0.000619	-0.299512	0.000000	0.000000	2.000000	71.000000	0.000000
3020.526566	0.106358	0.536114	0.000140	84.575775	37.949425	84.560684	-0.379374	0.000000	-0.049364	0.000000	0.000000	0.000000	-0.368747	0.003783	-0.254079	0.000000	0.000000	2.000000	71.000000	0.000000
3020.529900	0.106358	0.536114	0.000140	84.575775	37.949425	84.560684	-0.379374	0.000000	-0.049364	0.000000	0.000000	0.000000	-0.368747	0.003783	-0.254079	0.000000	0.000000	2.000000	71.000000	0.000000
3020.533233	0.106358	0.536114	0.000140	84.575775	37.949425	84.560684	-0.379374	0.000000	-0.049364	0.000000	0.000000	0.000000	-0.368747	0.003783	-0.254079	0.000000	0.000000	2.000000	71.000000	0.000000
3020.536566	0.105177	0.536182	-0.000619	84.430847	41.318153	88.252838	-0.317916	0.000000	-0.007017	0.000000	0.000000	0.000000	-0.354418	0.020317	-0.227900	0.000000	0.000000	2.000000	71.000000	0.000000
3020.539900	0.105177	0.536182	-0.000619	84.430847	41.318153	88.252838	-0.317916	0.000000	-0.007017	0.000000	0.000000	0.000000	-0.354418	0.020317	-0.227900	0.000000	0.000000	2.000000	71.000000	0.000000
3020.543233	0.105177	0.536182	-0.000619	84.430847	41.318153	88.252838	-0.317916	0.000000	-0.007017	0.000000	0.000000	0.000000	-0.354418	0.020317	-0.227900	0.000000	0.000000	2.000000	71.000000	0.000000
3020.546566	0.104005	0.536351	-0.001157	84.252937	44.357822	91.379219	-0.258846	0.000000	0.030966	0.000000	0.000000	0.000000	-0.351627	0.050907	-0.161436	0.000000	0.000000	2.000000	71.000000	0.000000
3020.549900	0.104005	0.536351	-0.001157	84.252937	44.357822	91.379219	-0.258846	0.000000	0.030966	0.000000	0.000000	0.000000	-0.351627	0.050907	-0.161436	0.000000	0.000000	2.000000	71.000000	0.000000
3020.553233	0.104005	0.536351	-0.001157	84.252937	44.357822	91.379219	-0.258846	0.000000	0.030966	0.000000	0.000000	0.000000	-0.351627	0.050907	-0.161436	0.000000	0.000000	2.000000	71.000000	0.000000
3020.556566	0.102796	0.536618	-0.001574	84.056046	46.838570	94.107742	-0.200242	0.000000	0.057872	0.000000	0.000000	0.000000	-0.362776	0.080016	-0.124883	0.000000	0.000000	2.000000	71.000000	0.000000
3020.559900	0.102796	0.536618	-0.001574	84.056046	46.838570	94.107742	-0.200242	0.000000	0.057872	0.000000	0.000000	0.000000	-0.362776	0.080016	-0.124883	0.000000	0.000000	2.000000	71.000000	0.000000
3020.563233	0.102796	0.536618	-0.001574	84.056046	46.838570	94.107742	-0.200242	0.000000	0.057872	0.000000	0.000000	0.000000	-0.362776	0.080016	-0.124883	0.000000	0.000000	2.000000	71.000000	0.000000
3020.566566	0.101515	0.536963	-0.001813	83.867355	48.642052	96.370415	-0.139779	0.000000	0.078686	0.000000	0.000000	0.000000	-0.384036	0.103598	-0.071925	0.000000	0.000000	2.000000	71.000000	0.000000
3020.569900	0.101515	0.536963	-0.001813	83.867355	48.642052	96.370415	-0.139779	0.000000	0.078686	0.000000	0.000000	0.000000	-0.384036	0.103598	-0.071925	0.000000	0.000000	2.000000	71.000000	0.000000
3020.573233	0.101515	0.536963	-0.001813	83.867355	48.642052	96.370415	-0.139779	0.000000	0.078686	0.000000	0.000000	0.000000	-0.384036	0.103598	-0.071925	0.000000	0.000000	2.000000	71.000000	0.000000
3020.576566	0.100198	0.537412	-0.001823	83.724518	49.890583	98.011986	-0.075773	0.000000	0.090673	0.000000	0.000000	0.000000	-0.395183	0.134411	-0.002714	0.000000	0.000000	2.000000	71.000000	0.000000
3020.579900	0.100198	0.537412	-0.001823	83.724518	49.890583	98.011986	-0.075773	0.000000	0.090673	0.000000	0.000000	0.000000	-0.395183	0.134411	-0.002714	0.000000	0.000000	2.000000	71.000000	0.000000
3020.583233	0.100198	0.537412	-0.001823	83.724518	49.890583	98.011986	-0.075773	0.000000	0.090673	0.000000	0.000000	0.000000	-0.395183	0.134411	-0.002714	0.000000	0.000000	2.000000	71.000000	0.000000
3020.586566	0.098886	0.537906	-0.001712	83.672493	51.059387	99.388779	-0.009909	0.000000	0.091126	0.000000	0.000000	0.000000	-0.393688	0.148440	0.033177	0.000000	0.000000	2.000000	71.000000	0.000000
3020.589900	0.098886	0.537906	-0.001712	83.672493	51.059387	99.388779	-0.009909	0.000000	0.091126	0.000000	0.000000	0.000000	-0.393688	0.148440	0.033177	0.000000	0.000000	2.000000	71.000000	0.000000
3020.593233	0.098886	0.537906	-0.001712	83.672493	51.059387	99.388779	-0.009909	0.000000	0.091126	0.000000	0.000000	0.000000	-0.393688	0.148440	0.033177	0.000000	0.000000	2.000000	71.000000	0.000000
3020.596566	0.097604	0.538439	-0.001464	83.696465	52.396019	100.695717	0.055706	0.000000	0.085596	0.000000	0.000000	0.000000	-0.384549	0.159894	0.074480	0.000000	0.000000	2.000000	71.000000	0.000000
3020.599900	0.097604	0.538439	-0.001464	83.696465	52.396019	100.695717	0.055706	0.000000	0.085596	0.000000	0.000000	0.000000	-0.384549	0.159894	0.074480	0.000000	0.000000	2.000000	71.000000	0.000000
3020.603233	0.097604	0.538439	-0.001464	83.696465	52.396019	100.695717	0.055706	0.000000	0.085596	0.000000	0.000000	0.000000	-0.384549	0.159894	0.074480	0.000000	0.000000	2.000000	71.000000	0.000000
3020.606566	0.096387	0.539009	-0.001018	83.759232	53.904850	102.102676	0.119797	0.000000	0.073183	0.000000	0.000000	0.000000	-0.365225	0.170983	0.133633	0.000000	0.000000	2.000000	71.000000	0.000000
3020.609900	0.096387	0.539009	-0.001018	83.759232	53.904850	102.102676	0.119797	0.000000	0.073183	0.000000	0.000000	0.000000	-0.365225	0.170983	0.133633	0.000000	0.000000	2.000000	71.000000	0.000000
3020.613233	0.096387	0.539009	-0.001018	83.759232	53.904850	102.102676	0.119797	0.000000	0.073183	0.000000	0.000000	0.000000	-0.365225	0.170983	0.133633	0.000000	0.000000	2.000000	71.000000	0.000000
3020.616566	0.095184	0.539626	-0.000389	83.830894	55.493183	103.779213	0.180668	0.000000	0.050911	0.000000	0.000000	0.000000	-0.360836	0.184992	0.188740	0.000000	0.000000	2.000000	71.000000	0.000000
3020.619900	0.095184	0.539626	-0.000389	83.830894	55.493183	103.779213	0.180668	0.000000	0.050911	0.000000	0.000000	0.000000	-0.360836	0.184992	0.188740	0.000000	0.000000	2.000000	71.000000	0.000000
3020.623233	0.095184	0.539626	-0.000389	83.830894	55.493183	103.779213	0.180668	0.000000	0.050911	0.000000	0.000000	0.000000	-0.360836	0.184992	0.188740	0.000000	0.000000	2.000000	71.000000	0.000000
3020.626566	0.094078	0.540248	0.000392	83.908089	57.091835	105.581383	0.240807	0.000000	0.019454	0.000000	0.000000	0.000000	-0.331749	0.186576	0.234245	0.000000	0.000000	2.000000	71.000000	0.000000
3020.629900	0.094078	0.540248	0.000392	83.908089	57.091835	105.581383	0.240807	0.000000	0.019454	0.000000	0.000000	0.000000	-0.331749	0.186576	0.234245	0.000000	0.000000	2.000000	71.000000	0.000000
3020.633233	0.094078	0.540248	0.000392	83.908089	57.091835	105.581383	0.240807	0.000000	0.019454	0.000000	0.000000	0.000000	-0.331749	0.186576	0.234245	0.000000	0.000000	2.000000	71.000000	0.000000
3020.636566	0.093020	0.540884	0.001311	83.998741	58.811031	107.480377	0.296099	0.000000	-0.019587	0.000000	0.000000	0.000000	-0.317425	0.190999	0.275701	0.000000	0.000000	2.000000	71.000000	0.000000
3020.639900	0.093020	0.540884	0.001311	83.998741	58.811031	107.480377	0.296099	0.000000	-0.019587	0.000000	0.000000	0.000000	-0.317425	0.190999	0.275701	0.000000	0.000000	2.000000	71.000000	0.000000
3020.643233	0.093020	0.540884	0.001311	83.998741	58.811031	107.480377	0.296099	0.000000	-0.019587	0.000000	0.000000	0.000000	-0.317425	0.190999	0.275701	0.000000	0.000000	2.000000	71.000000	0.000000
3020.646566	0.092018	0.541512	0.002304	84.117966	60.947460	109.777679	0.349003	0.000000	-0.065537	0.000000	0.000000	0.000000	-0.300445	0.188313	0.298024	0.000000	0.000000	2.000000	71.000000	0.000000
3020.649900	0.092018	0.541512	0.002304	84.117966	60.947460	109.777679	0.349003	0.000000	-0.065537	0.000000	0.000000	0.000000	-0.300445	0.188313	0.298024	0.000000	0.000000	2.000000	71.000000	0.000000
3020.653233	0.092018	0.541512	0.002304	84.117966	60.947460	109.777679	0.349003	0.000000	-0.065537	0.000000	0.000000	0.000000	-0.300445	0.188313	0.298024	0.000000	0.000000	2.000000	71.000000	0.000000
3020.656566	0.091059	0.542139	0.003418	84.255394	63.447109	112.420609	0.399077	0.000000	-0.115208	0.000000	0.000000	0.000000	-0.287702	0.187907	0.334071	0.000000	0.000000	2.000000	71.000000	0.000000
3020.659900	0.091059	0.542139	0.003418	84.255394	63.447109	112.420609	0.399077	0.000000	-0.115208	0.000000	0.000000	0.000000	-0.287702	0.187907	0.334071	0.000000	0.000000	2.000000	71.000000	0.000000
3020.663233	0.091059	0.542139	0.003418	84.255394	63.447109	112.420609	0.399077	0.000000	-0.115208	0.000000	0.000000	0.000000	-0.287702	0.187907	0.334071	0.000000	0.000000	2.000000	71.000000	0.000000
3020.666566	0.090156	0.542756	0.004606	84.392937	66.290726	115.398659	0.447028	0.000000	-0.170886	0.000000	0.000000	0.000000	-0.271037	0.185239	0.356514	0.000000	0.000000	2.000000	71.000000	0.000000
3020.669900	0.090156	0.542756	0.004606	84.392937	66.290726	115.398659	0.447028	0.000000	-0.170886	0.000000	0.000000	0.000000	-0.271037	0.185239	0.356514	0.000000	0.000000	2.000000	71.000000	0.000000
3020.673233	0.090156	0.542756	0.004606	84.392937	66.290726	115.398659	0.447028	0.000000	-0.170886	0.000000	0.000000	0.000000	-0.271037	0.185239	0.356514	0.000000	0.000000	2.000000	71.000000	0.000000
3020.676566	0.089307	0.543391	0.005865	84.496933	69.620865	118.891243	0.492201	0.000000	-0.230305	0.000000	0.000000	0.000000	-0.254729	0.190362	0.377631	0.000000	0.000000	2.000000	71.000000	0.000000
3020.679900	0.089307	0.543391	0.005865	84.496933	69.620865	118.891243	0.492201	0.000000	-0.230305	0.000000	0.000000	0.000000	-0.254729	0.190362	0.377631	0.000000	0.000000	2.000000	71.000000	0.000000
3020.683233	0.089307	0.543391	0.005865	84.496933	69.620865	118.891243	0.492201	0.000000	-0.230305	0.000000	0.000000	0.000000	-0.254729	0.190362	0.377631	0.000000	0.000000	2.000000	71.000000	0.000000
3020.686566	0.088553	0.544025	0.007167	84.527252	73.642624	123.145935	0.534655	0.000000	-0.293244	0.000000	0.000000	0.000000	-0.226304	0.190482	0.390783	0.000000	0.000000	2.000000	71.000000	0.000000
3020.689900	0.088553	0.544025	0.007167	84.527252	73.642624	123.145935	0.534655	0.000000	-0.293244	0.000000	0.000000	0.000000	-0.226304	0.190482	0.390783	0.000000	0.000000	2.000000	71.000000	0.000000
3020.693233	0.088553	0.544025	0.007167	84.527252	73.642624	123.145935	0.534655	0.000000	-0.293244	0.000000	0.000000	0.000000	-0.226304	0.190482	0.390783	0.000000	0.000000	2.000000	71.000000	0.000000
3020.696566	0.087873	0.544609	0.008528	84.449738	78.089973	127.910645	0.572373	0.000000	-0.358374	0.000000	0.000000	0.000000	-0.203887	0.175077	0.408102	0.000000	0.000000	2.000000	71.000000	0.000000
3020.699900	0.087873	0.544609	0.008528	84.449738	78.089973	127.910645	0.572373	0.000000	-0.358374	0.000000	0.000000	0.000000	-0.203887	0.175077	0.408102	0.000000	0.000000	2.000000	71.000000	0.000000
3020.703233	0.087873	0.544609	0.008528	84.449738	78.089973	127.910645	0.572373	0.000000	-0.358374	0.000000	0.000000	0.000000	-0.203887	0.175077	0.408102	0.000000	0.000000	2.000000	71.000000	0.000000
3020.706566	0.087260	0.545159	0.009901	84.275978	82.700821	132.900757	0.606354	0.000000	-0.426391	0.000000	0.000000	0.000000	-0.183981	0.165033	0.411816	0.000000	0.000000	2.000000	71.000000	0.000000
3020.709900	0.087260	0.545159	0.009901	84.275978	82.700821	132.900757	0.606354	0.000000	-0.426391	0.000000	0.000000	0.000000	-0.183981	0.165033	0.411816	0.000000	0.000000	2.000000	71.000000	0.000000
3020.713233	0.087260	0.545159	0.009901	84.275978	82.700821	132.900757	0.606354	0.000000	-0.426391	0.000000	0.000000	0.000000	-0.183981	0.165033	0.411816	0.000000	0.000000	2.000000	71.000000	0.000000
3020.716566	0.086738	0.545597	0.011296	84.009590	87.180870	137.809418	0.637018	0.000000	-0.495027	0.000000	0.000000	0.000000	-0.156473	0.131475	0.418672	0.000000	0.000000	2.000000	71.000000	0.000000
3020.719900	0.086738	0.545597	0.011296	84.009590	87.180870	137.809418	0.637018	0.000000	-0.495027	0.000000	0.000000	0.000000	-0.156473	0.131475	0.418672	0.000000	0.000000	2.000000	71.000000	0.000000
3020.723233	0.086738	0.545597	0.011296	84.009590	87.180870	137.809418	0.637018	0.000000	-0.495027	0.000000	0.000000	0.000000	-0.156473	0.131475	0.418672	0.000000	0.000000	2.000000	71.000000	0.000000
3020.726566	0.086244	0.545966	0.012741	83.669159	91.314445	142.400696	0.663097	0.000000	-0.564806	0.000000	0.000000	0.000000	-0.148115	0.110534	0.433375	0.000000	0.000000	2.000000	71.000000	0.000000
3020.729900	0.086244	0.545966	0.012741	83.669159	91.314445	142.400696	0.663097	0.000000	-0.564806	0.000000	0.000000	0.000000	-0.148115	0.110534	0.433375	0.000000	0.000000	2.000000	71.000000	0.000000
3020.733233	0.086244	0.545966	0.012741	83.669159	91.314445	142.400696	0.663097	0.000000	-0.564806	0.000000	0.000000	0.000000	-0.148115	0.110534	0.433375	0.000000	0.000000	2.000000	71.000000	0.000000
3020.736566	0.085841	0.546299	0.014195	83.306252	94.828064	146.343521	0.687783	0.000000	-0.637035	0.000000	0.000000	0.000000	-0.121140	0.100040	0.436166	0.000000	0.000000	2.000000	71.000000	0.000000
3020.739900	0.085841	0.546299	0.014195	83.306252	94.828064	146.343521	0.687783	0.000000	-0.637035	0.000000	0.000000	0.000000	-0.121140	0.100040	0.436166	0.000000	0.000000	2.000000	71.000000	0.000000
3020.743233	0.085841	0.546299	0.014195	83.306252	94.828064	146.343521	0.687783	0.000000	-0.637035	0.000000	0.000000	0.000000	-0.121140	0.100040	0.436166	0.000000	0.000000	2.000000	71.000000	0.000000
3020.746566	0.085498	0.546590	0.015621	82.958000	97.808693	149.699341	0.707973	0.000000	-0.709729	0.000000	0.000000	0.000000	-0.102894	0.087097	0.427995	0.000000	0.000000	2.000000	71.000000	0.000000
3020.749900	0.085498	0.546590	0.015621	82.958000	97.808693	149.699341	0.707973	0.000000	-0.709729	0.000000	0.000000	0.000000	-0.102894	0.087097	0.427995	0.000000	0.000000	2.000000	71.000000	0.000000
3020.753233	0.085498	0.546590	0.015621	82.958000	97.808693	149.699341	0.707973	0.000000	-0.709729	0.000000	0.000000	0.000000	-0.102894	0.087097	0.427995	0.000000	0.000000	2.000000	71.000000	0.000000
3020.756566	0.085252	0.546878	0.017094	82.651909	100.368629	152.553513	0.725122	0.000000	-0.781062	0.000000	0.000000	0.000000	-0.073549	0.086624	0.441730	0.000000	0.000000	2.000000	71.000000	0.000000
3020.759900	0.085252	0.546878	0.017094	82.651909	100.368629	152.553513	0.725122	0.000000	-0.781062	0.000000	0.000000	0.000000	-0.073549	0.086624	0.441730	0.000000	0.000000	2.000000	71.000000	0.000000
3020.763233	0.085252	0.546878	0.017094	82.651909	100.368629	152.553513	0.725122	0.000000	-0.781062	0.000000	0.000000	0.000000	-0.073549	0.086624	0.441730	0.000000	0.000000	2.000000	71.000000	0.000000
3020.766566	0.085162	0.547167	0.018536	82.398651	102.468468	154.863327	0.737380	0.000000	-0.854683	0.000000	0.000000	0.000000	-0.027109	0.086579	0.432748	0.000000	0.000000	2.000000	71.000000	0.000000
3020.769900	0.085162	0.547167	0.018536	82.398651	102.468468	154.863327	0.737380	0.000000	-0.854683	0.000000	0.000000	0.000000	-0.027109	0.086579	0.432748	0.000000	0.000000	2.000000	71.000000	0.000000
3020.773233	0.085162	0.547167	0.018536	82.398651	102.468468	154.863327	0.737380	0.000000	-0.854683	0.000000	0.000000	0.000000	-0.027109	0.086579	0.432748	0.000000	0.000000	2.000000	71.000000	0.000000
3020.776566	0.085183	0.547455	0.019957	82.193245	104.260567	156.794632	0.741898	0.000000	-0.926808	0.000000	0.000000	0.000000	0.006174	0.086514	0.426219	0.000000	0.000000	2.000000	71.000000	0.000000
3020.779900	0.085183	0.547455	0.019957	82.193245	104.260567	156.794632	0.741898	0.000000	-0.926808	0.000000	0.000000	0.000000	0.006174	0.086514	0.426219	0.000000	0.000000	2.000000	71.000000	0.000000
3020.783233	0.085183	0.547455	0.019957	82.193245	104.260567	156.794632	0.741898	0.000000	-0.926808	0.000000	0.000000	0.000000	0.006174	0.086514	0.426219	0.000000	0.000000	2.000000	71.000000	0.000000
3020.786566	0.085380	0.547727	0.021326	82.049217	105.791862	158.387070	0.740869	0.000000	-0.997845	0.000000	0.000000	0.000000	0.059249	0.081340	0.410667	0.000000	0.000000	2.000000	71.000000	0.000000
3020.789900	0.085380	0.547727	0.021326	82.049217	105.791862	158.387070	0.740869	0.000000	-0.997845	0.000000	0.000000	0.000000	0.059249	0.081340	0.410667	0.000000	0.000000	2.000000	71.000000	0.000000
3020.793233	0.085380	0.547727	0.021326	82.049217	105.791862	158.387070	0.740869	0.000000	-0.997845	0.000000	0.000000	0.000000	0.059249	0.081340	0.410667	0.000000	0.000000	2.000000	71.000000	0.000000
3020.796566	0.085685	0.547963	0.022637	81.970673	107.161667	159.736450	0.730994	0.000000	-1.066289	0.000000	0.000000	0.000000	0.091339	0.070987	0.393376	0.000000	0.000000	2.000000	71.000000	0.000000
3020.799900	0.085685	0.547963	0.022637	81.970673	107.161667	159.736450	0.730994	0.000000	-1.066289	0.000000	0.000000	0.000000	0.091339	0.070987	0.393376	0.000000	0.000000	2.000000	71.000000	0.000000
3020.803233	0.085685	0.547963	0.022637	81.970673	107.161667	159.736450	0.730994	0.000000	-1.066289	0.000000	0.000000	0.000000	0.091339	0.070987	0.393376	0.000000	0.000000	2.000000	71.000000	0.000000
3020.806566	0.086098	0.548138	0.023895	81.911942	108.379829	160.906799	0.715771	0.000000	-1.131852	0.000000	0.000000	0.000000	0.123979	0.052531	0.377538	0.000000	0.000000	2.000000	71.000000	0.000000
3020.809900	0.086098	0.548138	0.023895	81.911942	108.379829	160.906799	0.715771	0.000000	-1.131852	0.000000	0.000000	0.000000	0.123979	0.052531	0.377538	0.000000	0.000000	2.000000	71.000000	0.000000
3020.813233	0.086098	0.548138	0.023895	81.911942	108.379829	160.906799	0.715771	0.000000	-1.131852	0.000000	0.000000	0.000000	0.123979	0.052531	0.377538	0.000000	0.000000	2.000000	71.000000	0.000000
3020.816566	0.086582	0.548290	0.025014	81.859322	109.371964	161.845322	0.695108	0.000000	-1.194775	0.000000	0.000000	0.000000	0.145123	0.045479	0.335647	0.000000	0.000000	2.000000	71.000000	0.000000
3020.819900	0.086582	0.548290	0.025014	81.859322	109.371964	161.845322	0.695108	0.000000	-1.194775	0.000000	0.000000	0.000000	0.145123	0.045479	0.335647	0.000000	0.000000	2.000000	71.000000	0.000000
3020.823233	0.086582	0.548290	0.025014	81.859322	109.371964	161.845322	0.695108	0.000000	-1.194775	0.000000	0.000000	0.000000	0.145123	0.045479	0.335647	0.000000	0.000000	2.000000	71.000000	0.000000
3020.826566	0.087099	0.548372	0.026052	81.815086	110.156059	162.576401	0.670921	0.000000	-1.250716	0.000000	0.000000	0.000000	0.155370	0.024616	0.311362	0.000000	0.000000	2.000000	71.000000	0.000000
3020.829900	0.087099	0.548372	0.026052	81.815086	110.156059	162.576401	0.670921	0.000000	-1.250716	0.000000	0.000000	0.000000	0.155370	0.024616	0.311362	0.000000	0.000000	2.000000	71.000000	0.000000
3020.833233	0.087099	0.548372	0.026052	81.815086	110.156059	162.576401	0.670921	0.000000	-1.250716	0.000000	0.000000	0.000000	0.155370	0.024616	0.311362	0.000000	0.000000	2.000000	71.000000	0.000000
3020.836566	0.087643	0.548431	0.026959	81.784081	110.666527	163.029785	0.645026	0.000000	-1.302609	0.000000	0.000000	0.000000	0.162949	0.017553	0.272035	0.000000	0.000000	2.000000	71.000000	0.000000
3020.839900	0.087643	0.548431	0.026959	81.784081	110.666527	163.029785	0.645026	0.000000	-1.302609	0.000000	0.000000	0.000000	0.162949	0.017553	0.272035	0.000000	0.000000	2.000000	71.000000	0.000000
3020.843233	0.087643	0.548431	0.026959	81.784081	110.666527	163.029785	0.645026	0.000000	-1.302609	0.000000	0.000000	0.000000	0.162949	0.017553	0.272035	0.000000	0.000000	2.000000	71.000000	0.000000
3020.846566	0.088242	0.548446	0.027776	81.766678	110.930038	163.232407	0.617868	0.000000	-1.347949	0.000000	0.000000	0.000000	0.179912	0.004699	0.245102	0.000000	0.000000	2.000000	71.000000	0.000000
3020.849900	0.088242	0.548446	0.027776	81.766678	110.930038	163.232407	0.617868	0.000000	-1.347949	0.000000	0.000000	0.000000	0.179912	0.004699	0.245102	0.000000	0.000000	2.000000	71.000000	0.000000
3020.853233	0.088242	0.548446	0.027776	81.766678	110.930038	163.232407	0.617868	0.000000	-1.347949	0.000000	0.000000	0.000000	0.179912	0.004699	0.245102	0.000000	0.000000	2.000000	71.000000	0.000000
3020.856566	0.088242	0.548446	0.027776	81.761314	110.930992	163.172272	0.587882	0.000000	-1.388799	0.000000	0.000000	0.000000	0.179912	0.004699	0.245102	0.000000	0.000000	2.000000	71.000000	0.000000
3020.859900	0.088898	0.548446	0.028498	81.761314	110.930992	163.172272	0.587882	0.000000	-1.388799	0.000000	0.000000	0.000000	0.196663	-0.000040	0.216683	0.000000	0.000000	2.000000	71.000000	0.000000
3020.863233	0.088898	0.548446	0.028498	81.761314	110.930992	163.172272	0.587882	0.000000	-1.388799	0.000000	0.000000	0.000000	0.196663	-0.000040	0.216683	0.000000	0.000000	2.000000	71.000000	0.000000
3020.866566	0.089590	0.548420	0.029153	81.765816	110.755447	162.927551	0.587882	0.000000	-1.388799	0.000000	0.000000	0.000000	0.207760	-0.007676	0.196306	0.000000	0.000000	2.000000	71.000000	0.000000
3020.869900	0.089590	0.548420	0.029153	81.765816	110.755447	162.927551	0.587882	0.000000	-1.388799	0.000000	0.000000	0.000000	0.207760	-0.007676	0.196306	0.000000	0.000000	2.000000	71.000000	0.000000
3020.873233	0.089590	0.548420	0.029153	81.765816	110.755447	162.927551	0.587882	0.000000	-1.388799	0.000000	0.000000	0.000000	0.207760	-0.007676	0.196306	0.000000	0.000000	2.000000	71.000000	0.000000
3020.876566	0.089590	0.548420	0.029153	81.764008	110.573845	162.681076	0.520478	0.000000	-1.457631	0.000000	0.000000	0.000000	0.207760	-0.007676	0.196306	0.000000	0.000000	2.000000	71.000000	0.000000
3020.879900	0.090346	0.548387	0.029752	81.764008	110.573845	162.681076	0.520478	0.000000	-1.457631	0.000000	0.000000	0.000000	0.226781	-0.010131	0.179936	0.000000	0.000000	2.000000	71.000000	0.000000
3020.883233	0.090346	0.548387	0.029752	81.764008	110.573845	162.681076	0.520478	0.000000	-1.457631	0.000000	0.000000	0.000000	0.226781	-0.010131	0.179936	0.000000	0.000000	2.000000	71.000000	0.000000
3020.886566	0.091144	0.548318	0.030307	81.754684	110.428879	162.470062	0.520478	0.000000	-1.457631	0.000000	0.000000	0.000000	0.239163	-0.020647	0.166264	0.000000	0.000000	2.000000	71.000000	0.000000
3020.889900	0.091144	0.548318	0.030307	81.754684	110.428879	162.470062	0.520478	0.000000	-1.457631	0.000000	0.000000	0.000000	0.239163	-0.020647	0.166264	0.000000	0.000000	2.000000	71.000000	0.000000
3020.893233	0.091144	0.548318	0.030307	81.754684	110.428879	162.470062	0.520478	0.000000	-1.457631	0.000000	0.000000	0.000000	0.239163	-0.020647	0.166264	0.000000	0.000000	2.000000	71.000000	0.000000
3020.896566	0.091144	0.548318	0.030307	81.724571	110.244110	162.243256	0.442821	0.000000	-1.515331	0.000000	0.000000	0.000000	0.239163	-0.020647	0.166264	0.000000	0.000000	2.000000	71.000000	0.000000
3020.899900	0.091985	0.548258	0.030828	81.724571	110.244110	162.243256	0.442821	0.000000	-1.515331	0.000000	0.000000	0.000000	0.252278	-0.017901	0.156385	0.000000	0.000000	2.000000	71.000000	0.000000
3020.903233	0.091985	0.548258	0.030828	81.724571	110.244110	162.243256	0.442821	0.000000	-1.515331	0.000000	0.000000	0.000000	0.252278	-0.017901	0.156385	0.000000	0.000000	2.000000	71.000000	0.000000
3020.906566	0.092844	0.548163	0.031308	81.645767	110.000290	162.023254	0.442821	0.000000	-1.515331	0.000000	0.000000	0.000000	0.257719	-0.028457	0.143934	0.000000	0.000000	2.000000	71.000000	0.000000
3020.909900	0.092844	0.548163	0.031308	81.645767	110.000290	162.023254	0.442821	0.000000	-1.515331	0.000000	0.000000	0.000000	0.257719	-0.028457	0.143934	0.000000	0.000000	2.000000	71.000000	0.000000
3020.913233	0.092844	0.548163	0.031308	81.645767	110.000290	162.023254	0.442821	0.000000	-1.515331	0.000000	0.000000	0.000000	0.257719	-0.028457	0.143934	0.000000	0.000000	2.000000	71.000000	0.000000
3020.916566	0.092844	0.548163	0.031308	81.499985	109.624557	161.713959	0.357822	0.000000	-1.565384	0.000000	0.000000	0.000000	0.257719	-0.028457	0.143934	0.000000	0.000000	2.000000	71.000000	0.000000
3020.919900	0.093678	0.548051	0.031772	81.499985	109.624557	161.713959	0.357822	0.000000	-1.565384	0.000000	0.000000	0.000000	0.250224	-0.033827	0.139435	0.000000	0.000000	2.000000	71.000000	0.000000
3020.923233	0.093678	0.548051	0.031772	81.499985	109.624557	161.713959	0.357822	0.000000	-1.565384	0.000000	0.000000	0.000000	0.250224	-0.033827	0.139435	0.000000	0.000000	2.000000	71.000000	0.000000
3020.926566	0.094490	0.547937	0.032240	81.299248	109.168373	161.393906	0.357822	0.000000	-1.565384	0.000000	0.000000	0.000000	0.243710	-0.033980	0.140274	0.000000	0.000000	2.000000	71.000000	0.000000
3020.929900	0.094490	0.547937	0.032240	81.299248	109.168373	161.393906	0.357822	0.000000	-1.565384	0.000000	0.000000	0.000000	0.243710	-0.033980	0.140274	0.000000	0.000000	2.000000	71.000000	0.000000
3020.933233	0.094490	0.547937	0.032240	81.299248	109.168373	161.393906	0.357822	0.000000	-1.565384	0.000000	0.000000	0.000000	0.243710	-0.033980	0.140274	0.000000	0.000000	2.000000	71.000000	0.000000
3020.936566	0.094490	0.547937	0.032240	81.060905	108.676071	161.073349	0.275499	0.000000	-1.612002	0.000000	0.000000	0.000000	0.243710	-0.033980	0.140274	0.000000	0.000000	2.000000	71.000000	0.000000
3020.939900	0.095222	0.547826	0.032657	81.060905	108.676071	161.073349	0.275499	0.000000	-1.612002	0.000000	0.000000	0.000000	0.219564	-0.033440	0.125065	0.000000	0.000000	2.000000	71.000000	0.000000
3020.943233	0.095222	0.547826	0.032657	81.060905	108.676071	161.073349	0.275499	0.000000	-1.612002	0.000000	0.000000	0.000000	0.219564	-0.033440	0.125065	0.000000	0.000000	2.000000	71.000000	0.000000
3020.946566	0.095939	0.547749	0.033112	80.777718	108.098450	160.721634	0.275499	0.000000	-1.612002	0.000000	0.000000	0.000000	0.215007	-0.023146	0.136618	0.000000	0.000000	2.000000	71.000000	0.000000
3020.949900	0.095939	0.547749	0.033112	80.777718	108.098450	160.721634	0.275499	0.000000	-1.612002	0.000000	0.000000	0.000000	0.215007	-0.023146	0.136618	0.000000	0.000000	2.000000	71.000000	0.000000
3020.953233	0.095939	0.547749	0.033112	80.777718	108.098450	160.721634	0.275499	0.000000	-1.612002	0.000000	0.000000	0.000000	0.215007	-0.023146	0.136618	0.000000	0.000000	2.000000	71.000000	0.000000
3020.956566	0.095939	0.547749	0.033112	80.452599	107.461006	160.352768	0.203071	0.000000	-1.655616	0.000000	0.000000	0.000000	0.215007	-0.023146	0.136618	0.000000	0.000000	2.000000	71.000000	0.000000
3020.959900	0.096620	0.547701	0.033504	80.452599	107.461006	160.352768	0.203071	0.000000	-1.655616	0.000000	0.000000	0.000000	0.204400	-0.014327	0.117386	0.000000	0.000000	2.000000	71.000000	0.000000
3020.963233	0.096620	0.547701	0.033504	80.452599	107.461006	160.352768	0.203071	0.000000	-1.655616	0.000000	0.000000	0.000000	0.204400	-0.014327	0.117386	0.000000	0.000000	2.000000	71.000000	0.000000
3020.966566	0.097301	0.547680	0.033889	80.120567	106.830650	159.997330	0.203071	0.000000	-1.655616	0.000000	0.000000	0.000000	0.204419	-0.006211	0.115594	0.000000	0.000000	2.000000	71.000000	0.000000
3020.969900	0.097301	0.547680	0.033889	80.120567	106.830650	159.997330	0.203071	0.000000	-1.655616	0.000000	0.000000	0.000000	0.204419	-0.006211	0.115594	0.000000	0.000000	2.000000	71.000000	0.000000
3020.973233	0.097301	0.547680	0.033889	80.120567	106.830650	159.997330	0.203071	0.000000	-1.655616	0.000000	0.000000	0.000000	0.204419	-0.006211	0.115594	0.000000	0.000000	2.000000	71.000000	0.000000
3020.976566	0.097301	0.547680	0.033889	79.792999	106.204399	159.643280	0.134934	0.000000	-1.694446	0.000000	0.000000	0.000000	0.204419	-0.006211	0.115594	0.000000	0.000000	2.000000	71.000000	0.000000
3020.979900	0.097946	0.547717	0.034206	79.792999	106.204399	159.643280	0.134934	0.000000	-1.694446	0.000000	0.000000	0.000000	0.193408	0.010925	0.094995	0.000000	0.000000	2.000000	71.000000	0.000000
3020.983233	0.097946	0.547717	0.034206	79.792999	106.204399	159.643280	0.134934	0.000000	-1.694446	0.000000	0.000000	0.000000	0.193408	0.010925	0.094995	0.000000	0.000000	2.000000	71.000000	0.000000
3020.986566	0.098563	0.547791	0.034499	79.498108	105.676155	159.352783	0.134934	0.000000	-1.694446	0.000000	0.000000	0.000000	0.185011	0.022137	0.087917	0.000000	0.000000	2.000000	71.000000	0.000000
3020.989900	0.098563	0.547791	0.034499	79.498108	105.676155	159.352783	0.134934	0.000000	-1.694446	0.000000	0.000000	0.000000	0.185011	0.022137	0.087917	0.000000	0.000000	2.000000	71.000000	0.000000
3020.993233	0.098563	0.547791	0.034499	79.498108	105.676155	159.352783	0.134934	0.000000	-1.694446	0.000000	0.000000	0.000000	0.185011	0.022137	0.087917	0.000000	0.000000	2.000000	71.000000	0.000000
3020.996566	0.099140	0.547877	0.034711	79.237946	105.215492	159.098969	0.071865	0.000000	-1.724931	0.000000	0.000000	0.000000	0.173091	0.025909	0.063600	0.000000	0.000000	2.000000	71.000000	0.000000
3020.999900	0.099140	0.547877	0.034711	79.237946	105.215492	159.098969	0.071865	0.000000	-1.724931	0.000000	0.000000	0.000000	0.173091	0.025909	0.063600	0.000000	0.000000	2.000000	71.000000	0.000000
3021.003233	0.099140	0.547877	0.034711	79.237946	105.215492	159.098969	0.071865	0.000000	-1.724931	0.000000	0.000000	0.000000	0.173091	0.025909	0.063600	0.000000	0.000000	2.000000	71.000000	0.000000
3021.006566	0.099651	0.547931	0.034834	79.015526	104.851334	158.908020	0.043017	0.000000	-1.735531	0.000000	0.000000	0.000000	0.153308	0.016277	0.036951	0.000000	0.000000	2.000000	71.000000	0.000000
3021.009900	0.099651	0.547931	0.034834	79.015526	104.851334	158.908020	0.043017	0.000000	-1.735531	0.000000	0.000000	0.000000	0.153308	0.016277	0.036951	0.000000	0.000000	2.000000	71.000000	0.000000
3021.013233	0.099651	0.547931	0.034834	79.015526	104.851334	158.908020	0.043017	0.000000	-1.735531	0.000000	0.000000	0.000000	0.153308	0.016277	0.036951	0.000000	0.000000	2.000000	71.000000	0.000000
3021.016566	0.099651	0.547931	0.034834	78.803558	104.555870	158.780563	0.017465	0.000000	-1.741690	0.000000	0.000000	0.000000	0.153308	0.016277	0.036951	0.000000	0.000000	2.000000	71.000000	0.000000
3021.019900	0.100093	0.548008	0.034859	78.803558	104.555870	158.780563	0.017465	0.000000	-1.741690	0.000000	0.000000	0.000000	0.132838	0.023113	0.007465	0.000000	0.000000	2.000000	71.000000	0.000000
3021.023233	0.100093	0.548008	0.034859	78.803558	104.555870	158.780563	0.017465	0.000000	-1.741690	0.000000	0.000000	0.000000	0.132838	0.023113	0.007465	0.000000	0.000000	2.000000	71.000000	0.000000
3021.026566	0.100093	0.548008	0.034859	78.571747	104.275589	158.688766	0.017465	0.000000	-1.741690	0.000000	0.000000	0.000000	0.132838	0.023113	0.007465	0.000000	0.000000	2.000000	71.000000	0.000000
3021.029900	0.100093	0.548008	0.034859	78.571747	104.275589	158.688766	0.017465	0.000000	-1.741690	0.000000	0.000000	0.000000	0.132838	0.023113	0.007465	0.000000	0.000000	2.000000	71.000000	0.000000
3021.033233	0.100490	0.548036	0.034773	78.571747	104.275589	158.688766	0.017465	0.000000	-1.741690	0.000000	0.000000	0.000000	0.118817	0.008214	-0.025739	0.000000	0.000000	2.000000	71.000000	0.000000
3021.036566	0.100869	0.548048	0.034607	78.287842	103.979881	158.640961	-0.004675	0.000000	-1.742934	0.000000	0.000000	0.000000	0.113877	0.003815	-0.049810	0.000000	0.000000	2.000000	71.000000	0.000000
3021.039900	0.100869	0.548048	0.034607	78.287842	103.979881	158.640961	-0.004675	0.000000	-1.742934	0.000000	0.000000	0.000000	0.113877	0.003815	-0.049810	0.000000	0.000000	2.000000	71.000000	0.000000
3021.043233	0.100869	0.548048	0.034607	78.287842	103.979881	158.640961	-0.004675	0.000000	-1.742934	0.000000	0.000000	0.000000	0.113877	0.003815	-0.049810	0.000000	0.000000	2.000000	71.000000	0.000000
3021.046566	0.100869	0.548048	0.034607	77.943878	103.668541	158.637207	-0.043457	0.000000	-1.730342	0.000000	0.000000	0.000000	0.113877	0.003815	-0.049810	0.000000	0.000000	2.000000	71.000000	0.000000
3021.049900	0.101219	0.548049	0.034298	77.943878	103.668541	158.637207	-0.043457	0.000000	-1.730342	0.000000	0.000000	0.000000	0.105024	0.000153	-0.092588	0.000000	0.000000	2.000000	71.000000	0.000000
3021.053233	0.101219	0.548049	0.034298	77.943878	103.668541	158.637207	-0.043457	0.000000	-1.730342	0.000000	0.000000	0.000000	0.105024	0.000153	-0.092588	0.000000	0.000000	2.000000	71.000000	0.000000
3021.056566	0.101219	0.548049	0.034298	77.570953	103.330475	158.639572	-0.043457	0.000000	-1.730342	0.000000	0.000000	0.000000	0.105024	0.000153	-0.092588	0.000000	0.000000	2.000000	71.000000	0.000000
3021.059900	0.101219	0.548049	0.034298	77.570953	103.330475	158.639572	-0.043457	0.000000	-1.730342	0.000000	0.000000	0.000000	0.105024	0.000153	-0.092588	0.000000	0.000000	2.000000	71.000000	0.000000
3021.063233	0.101533	0.548052	0.033932	77.570953	103.330475	158.639572	-0.043457	0.000000	-1.730342	0.000000	0.000000	0.000000	0.094030	0.000926	-0.109940	0.000000	0.000000	2.000000	71.000000	0.000000
3021.066566	0.101821	0.548082	0.033565	77.189995	103.005173	158.666412	-0.060961	0.000000	-1.714911	0.000000	0.000000	0.000000	0.086584	0.009115	-0.110027	0.000000	0.000000	2.000000	71.000000	0.000000
3021.069900	0.101821	0.548082	0.033565	77.189995	103.005173	158.666412	-0.060961	0.000000	-1.714911	0.000000	0.000000	0.000000	0.086584	0.009115	-0.110027	0.000000	0.000000	2.000000	71.000000	0.000000
3021.073233	0.101821	0.548082	0.033565	77.189995	103.005173	158.666412	-0.060961	0.000000	-1.714911	0.000000	0.000000	0.000000	0.086584	0.009115	-0.110027	0.000000	0.000000	2.000000	71.000000	0.000000
3021.076566	0.101821	0.548082	0.033565	76.841476	102.714233	158.691772	-0.091063	0.000000	-1.678250	0.000000	0.000000	0.000000	0.086584	0.009115	-0.110027	0.000000	0.000000	2.000000	71.000000	0.000000
3021.079900	0.102095	0.548142	0.033131	76.841476	102.714233	158.691772	-0.091063	0.000000	-1.678250	0.000000	0.000000	0.000000	0.082237	0.018049	-0.130272	0.000000	0.000000	2.000000	71.000000	0.000000
3021.083233	0.102095	0.548142	0.033131	76.841476	102.714233	158.691772	-0.091063	0.000000	-1.678250	0.000000	0.000000	0.000000	0.082237	0.018049	-0.130272	0.000000	0.000000	2.000000	71.000000	0.000000
3021.086566	0.102392	0.548202	0.032691	76.567268	102.508499	158.728912	-0.091063	0.000000	-1.678250	0.000000	0.000000	0.000000	0.089038	0.018006	-0.131803	0.000000	0.000000	2.000000	71.000000	0.000000
3021.089900	0.102392	0.548202	0.032691	76.567268	102.508499	158.728912	-0.091063	0.000000	-1.678250	0.000000	0.000000	0.000000	0.089038	0.018006	-0.131803	0.000000	0.000000	2.000000	71.000000	0.000000
3021.093233	0.102392	0.548202	0.032691	76.567268	102.508499	158.728912	-0.091063	0.000000	-1.678250	0.000000	0.000000	0.000000	0.089038	0.018006	-0.131803	0.000000	0.000000	2.000000	71.000000	0.000000
3021.096566	0.102392	0.548202	0.032691	76.373718	102.382660	158.760040	-0.119609	0.000000	-1.634571	0.000000	0.000000	0.000000	0.089038	0.018006	-0.131803	0.000000	0.000000	2.000000	71.000000	0.000000
3021.099900	0.102684	0.548272	0.032229	76.373718	102.382660	158.760040	-0.119609	0.000000	-1.634571	0.000000	0.000000	0.000000	0.087437	0.020929	-0.138614	0.000000	0.000000	2.000000	71.000000	0.000000
3021.103233	0.102684	0.548272	0.032229	76.373718	102.382660	158.760040	-0.119609	0.000000	-1.634571	0.000000	0.000000	0.000000	0.087437	0.020929	-0.138614	0.000000	0.000000	2.000000	71.000000	0.000000
3021.106566	0.102974	0.548342	0.031767	76.262398	102.374306	158.822006	-0.119609	0.000000	-1.634571	0.000000	0.000000	0.000000	0.087236	0.020863	-0.138697	0.000000	0.000000	2.000000	71.000000	0.000000
3021.109900	0.102974	0.548342	0.031767	76.262398	102.374306	158.822006	-0.119609	0.000000	-1.634571	0.000000	0.000000	0.000000	0.087236	0.020863	-0.138697	0.000000	0.000000	2.000000	71.000000	0.000000
3021.113233	0.102974	0.548342	0.031767	76.262398	102.374306	158.822006	-0.119609	0.000000	-1.634571	0.000000	0.000000	0.000000	0.087236	0.020863	-0.138697	0.000000	0.000000	2.000000	71.000000	0.000000
3021.116566	0.102974	0.548342	0.031767	76.221977	102.441429	158.886337	-0.148721	0.000000	-1.588352	0.000000	0.000000	0.000000	0.087236	0.020863	-0.138697	0.000000	0.000000	2.000000	71.000000	0.000000
3021.119900	0.103284	0.548394	0.031282	76.221977	102.441429	158.886337	-0.148721	0.000000	-1.588352	0.000000	0.000000	0.000000	0.092879	0.015578	-0.145519	0.000000	0.000000	2.000000	71.000000	0.000000
3021.123233	0.103284	0.548394	0.031282	76.221977	102.441429	158.886337	-0.148721	0.000000	-1.588352	0.000000	0.000000	0.000000	0.092879	0.015578	-0.145519	0.000000	0.000000	2.000000	71.000000	0.000000
3021.126566	0.103566	0.548428	0.030784	76.223389	102.560570	158.965286	-0.148721	0.000000	-1.588352	0.000000	0.000000	0.000000	0.084589	0.010312	-0.149404	0.000000	0.000000	2.000000	71.000000	0.000000
3021.129900	0.103566	0.548428	0.030784	76.223389	102.560570	158.965286	-0.148721	0.000000	-1.588352	0.000000	0.000000	0.000000	0.084589	0.010312	-0.149404	0.000000	0.000000	2.000000	71.000000	0.000000
3021.133233	0.103566	0.548428	0.030784	76.223389	102.560570	158.965286	-0.148721	0.000000	-1.588352	0.000000	0.000000	0.000000	0.084589	0.010312	-0.149404	0.000000	0.000000	2.000000	71.000000	0.000000
3021.136566	0.103566	0.548428	0.030784	76.223160	102.687958	159.057251	-0.178299	0.000000	-1.539199	0.000000	0.000000	0.000000	0.084589	0.010312	-0.149404	0.000000	0.000000	2.000000	71.000000	0.000000
3021.139900	0.103797	0.548445	0.030278	76.223160	102.687958	159.057251	-0.178299	0.000000	-1.539199	0.000000	0.000000	0.000000	0.069366	0.005011	-0.151802	0.000000	0.000000	2.000000	71.000000	0.000000
3021.143233	0.103797	0.548445	0.030278	76.223160	102.687958	159.057251	-0.178299	0.000000	-1.539199	0.000000	0.000000	0.000000	0.069366	0.005011	-0.151802	0.000000	0.000000	2.000000	71.000000	0.000000
3021.146566	0.103927	0.548454	0.029751	76.222893	102.807266	159.149277	-0.178299	0.000000	-1.539199	0.000000	0.000000	0.000000	0.038864	0.002733	-0.157956	0.000000	0.000000	2.000000	71.000000	0.000000
3021.149900	0.103927	0.548454	0.029751	76.222893	102.807266	159.149277	-0.178299	0.000000	-1.539199	0.000000	0.000000	0.000000	0.038864	0.002733	-0.157956	0.000000	0.000000	2.000000	71.000000	0.000000
3021.153233	0.103927	0.548454	0.029751	76.222893	102.807266	159.149277	-0.178299	0.000000	-1.539199	0.000000	0.000000	0.000000	0.038864	0.002733	-0.157956	0.000000	0.000000	2.000000	71.000000	0.000000
3021.156566	0.103927	0.548454	0.029751	76.222511	102.928406	159.254410	-0.196337	0.000000	-1.487572	0.000000	0.000000	0.000000	0.038864	0.002733	-0.157956	0.000000	0.000000	2.000000	71.000000	0.000000
3021.159900	0.103959	0.548473	0.029222	76.222511	102.928406	159.254410	-0.196337	0.000000	-1.487572	0.000000	0.000000	0.000000	0.009561	0.005600	-0.158825	0.000000	0.000000	2.000000	71.000000	0.000000
3021.163233	0.103959	0.548473	0.029222	76.222511	102.928406	159.254410	-0.196337	0.000000	-1.487572	0.000000	0.000000	0.000000	0.009561	0.005600	-0.158825	0.000000	0.000000	2.000000	71.000000	0.000000
3021.166566	0.103893	0.548501	0.028690	76.222130	103.035965	159.359558	-0.196337	0.000000	-1.487572	0.000000	0.000000	0.000000	-0.019660	0.008481	-0.159695	0.000000	0.000000	2.000000	71.000000	0.000000
3021.169900	0.103893	0.548501	0.028690	76.222130	103.035965	159.359558	-0.196337	0.000000	-1.487572	0.000000	0.000000	0.000000	-0.019660	0.008481	-0.159695	0.000000	0.000000	2.000000	71.000000	0.000000
3021.173233	0.103893	0.548501	0.028690	76.222130	103.035965	159.359558	-0.196337	0.000000	-1.487572	0.000000	0.000000	0.000000	-0.019660	0.008481	-0.159695	0.000000	0.000000	2.000000	71.000000	0.000000
3021.176566	0.103893	0.548501	0.028690	76.221718	103.132645	159.464691	-0.194654	0.000000	-1.434486	0.000000	0.000000	0.000000	-0.019660	0.008481	-0.159695	0.000000	0.000000	2.000000	71.000000	0.000000
3021.179900	0.103730	0.548539	0.028154	76.221718	103.132645	159.464691	-0.194654	0.000000	-1.434486	0.000000	0.000000	0.000000	-0.048790	0.011321	-0.160582	0.000000	0.000000	2.000000	71.000000	0.000000
3021.183233	0.103730	0.548539	0.028154	76.221718	103.132645	159.464691	-0.194654	0.000000	-1.434486	0.000000	0.000000	0.000000	-0.048790	0.011321	-0.160582	0.000000	0.000000	2.000000	71.000000	0.000000
3021.186566	0.103498	0.548603	0.027629	76.221199	103.221130	159.569824	-0.194654	0.000000	-1.434486	0.000000	0.000000	0.000000	-0.069803	0.019338	-0.157701	0.000000	0.000000	2.000000	71.000000	0.000000
3021.189900	0.103498	0.548603	0.027629	76.221199	103.221130	159.569824	-0.194654	0.000000	-1.434486	0.000000	0.000000	0.000000	-0.069803	0.019338	-0.157701	0.000000	0.000000	2.000000	71.000000	0.000000
3021.193233	0.103498	0.548603	0.027629	76.221199	103.221130	159.569824	-0.194654	0.000000	-1.434486	0.000000	0.000000	0.000000	-0.069803	0.019338	-0.157701	0.000000	0.000000	2.000000	71.000000	0.000000
3021.196566	0.103498	0.548603	0.027629	76.219124	103.289604	159.661636	-0.174889	0.000000	-1.381438	0.000000	0.000000	0.000000	-0.069803	0.019338	-0.157701	0.000000	0.000000	2.000000	71.000000	0.000000
3021.199900	0.103197	0.548640	0.027122	76.219124	103.289604	159.661636	-0.174889	0.000000	-1.381438	0.000000	0.000000	0.000000	-0.090118	0.011104	-0.151920	0.000000	0.000000	2.000000	71.000000	0.000000
3021.203233	0.103197	0.548640	0.027122	76.219124	103.289604	159.661636	-0.174889	0.000000	-1.381438	0.000000	0.000000	0.000000	-0.090118	0.011104	-0.151920	0.000000	0.000000	2.000000	71.000000	0.000000
3021.206566	0.102902	0.548667	0.026638	76.215347	103.366272	159.766418	-0.174889	0.000000	-1.381438	0.000000	0.000000	0.000000	-0.088575	0.008093	-0.145283	0.000000	0.000000	2.000000	71.000000	0.000000
3021.209900	0.102902	0.548667	0.026638	76.215347	103.366272	159.766418	-0.174889	0.000000	-1.381438	0.000000	0.000000	0.000000	-0.088575	0.008093	-0.145283	0.000000	0.000000	2.000000	71.000000	0.000000
3021.213233	0.102902	0.548667	0.026638	76.215347	103.366272	159.766418	-0.174889	0.000000	-1.381438	0.000000	0.000000	0.000000	-0.088575	0.008093	-0.145283	0.000000	0.000000	2.000000	71.000000	0.000000
3021.216566	0.102902	0.548667	0.026638	76.201828	103.441856	159.883209	-0.145107	0.000000	-1.331904	0.000000	0.000000	0.000000	-0.088575	0.008093	-0.145283	0.000000	0.000000	2.000000	71.000000	0.000000
3021.219900	0.102584	0.548694	0.026158	76.201828	103.441856	159.883209	-0.145107	0.000000	-1.331904	0.000000	0.000000	0.000000	-0.095359	0.007977	-0.143932	0.000000	0.000000	2.000000	71.000000	0.000000
3021.223233	0.102584	0.548694	0.026158	76.201828	103.441856	159.883209	-0.145107	0.000000	-1.331904	0.000000	0.000000	0.000000	-0.095359	0.007977	-0.143932	0.000000	0.000000	2.000000	71.000000	0.000000
3021.226566	0.102268	0.548693	0.025683	76.178734	103.490730	159.985641	-0.145107	0.000000	-1.331904	0.000000	0.000000	0.000000	-0.094933	-0.000182	-0.142583	0.000000	0.000000	2.000000	71.000000	0.000000
3021.229900	0.102268	0.548693	0.025683	76.178734	103.490730	159.985641	-0.145107	0.000000	-1.331904	0.000000	0.000000	0.000000	-0.094933	-0.000182	-0.142583	0.000000	0.000000	2.000000	71.000000	0.000000
3021.233233	0.102268	0.548693	0.025683	76.178734	103.490730	159.985641	-0.145107	0.000000	-1.331904	0.000000	0.000000	0.000000	-0.094933	-0.000182	-0.142583	0.000000	0.000000	2.000000	71.000000	0.000000
3021.236566	0.102268	0.548693	0.025683	76.166748	103.567711	160.102173	-0.113392	0.000000	-1.284152	0.000000	0.000000	0.000000	-0.094933	-0.000182	-0.142583	0.000000	0.000000	2.000000	71.000000	0.000000
3021.239900	0.101929	0.548692	0.025212	76.166748	103.567711	160.102173	-0.113392	0.000000	-1.284152	0.000000	0.000000	0.000000	-0.101688	-0.000259	-0.141247	0.000000	0.000000	2.000000	71.000000	0.000000
3021.243233	0.101929	0.548692	0.025212	76.166748	103.567711	160.102173	-0.113392	0.000000	-1.284152	0.000000	0.000000	0.000000	-0.101688	-0.000259	-0.141247	0.000000	0.000000	2.000000	71.000000	0.000000
3021.246566	0.101612	0.548718	0.024731	76.166000	103.644867	160.206863	-0.113392	0.000000	-1.284152	0.000000	0.000000	0.000000	-0.095008	0.007736	-0.144288	0.000000	0.000000	2.000000	71.000000	0.000000
3021.249900	0.101612	0.548718	0.024731	76.166000	103.644867	160.206863	-0.113392	0.000000	-1.284152	0.000000	0.000000	0.000000	-0.095008	0.007736	-0.144288	0.000000	0.000000	2.000000	71.000000	0.000000
3021.253233	0.101612	0.548718	0.024731	76.166000	103.644867	160.206863	-0.113392	0.000000	-1.284152	0.000000	0.000000	0.000000	-0.095008	0.007736	-0.144288	0.000000	0.000000	2.000000	71.000000	0.000000
3021.256566	0.101612	0.548718	0.024731	76.166718	103.731155	160.324814	-0.080609	0.000000	-1.236563	0.000000	0.000000	0.000000	-0.095008	0.007736	-0.144288	0.000000	0.000000	2.000000	71.000000	0.000000
3021.259900	0.101237	0.548745	0.024197	76.166718	103.731155	160.324814	-0.080609	0.000000	-1.236563	0.000000	0.000000	0.000000	-0.112563	0.008234	-0.160356	0.000000	0.000000	2.000000	71.000000	0.000000
3021.263233	0.101237	0.548745	0.024197	76.166718	103.731155	160.324814	-0.080609	0.000000	-1.236563	0.000000	0.000000	0.000000	-0.112563	0.008234	-0.160356	0.000000	0.000000	2.000000	71.000000	0.000000
3021.266566	0.100830	0.548792	0.023621	76.165787	103.812859	160.442566	-0.080609	0.000000	-1.236563	0.000000	0.000000	0.000000	-0.122093	0.013888	-0.172620	0.000000	0.000000	2.000000	71.000000	0.000000
3021.269900	0.100830	0.548792	0.023621	76.165787	103.812859	160.442566	-0.080609	0.000000	-1.236563	0.000000	0.000000	0.000000	-0.122093	0.013888	-0.172620	0.000000	0.000000	2.000000	71.000000	0.000000
3021.273233	0.100830	0.548792	0.023621	76.165787	103.812859	160.442566	-0.080609	0.000000	-1.236563	0.000000	0.000000	0.000000	-0.122093	0.013888	-0.172620	0.000000	0.000000	2.000000	71.000000	0.000000
3021.276566	0.100830	0.548792	0.023621	76.166260	103.903725	160.573639	-0.041500	0.000000	-1.181067	0.000000	0.000000	0.000000	-0.122093	0.013888	-0.172620	0.000000	0.000000	2.000000	71.000000	0.000000
3021.279900	0.100374	0.548820	0.023037	76.166260	103.903725	160.573639	-0.041500	0.000000	-1.181067	0.000000	0.000000	0.000000	-0.136693	0.008563	-0.175249	0.000000	0.000000	2.000000	71.000000	0.000000
3021.283233	0.100374	0.548820	0.023037	76.166260	103.903725	160.573639	-0.041500	0.000000	-1.181067	0.000000	0.000000	0.000000	-0.136693	0.008563	-0.175249	0.000000	0.000000	2.000000	71.000000	0.000000
3021.286566	0.099834	0.548833	0.022386	76.164848	104.012650	160.730637	-0.041500	0.000000	-1.181067	0.000000	0.000000	0.000000	-0.161990	0.003788	-0.195378	0.000000	0.000000	2.000000	71.000000	0.000000
3021.289900	0.099834	0.548833	0.022386	76.164848	104.012650	160.730637	-0.041500	0.000000	-1.181067	0.000000	0.000000	0.000000	-0.161990	0.003788	-0.195378	0.000000	0.000000	2.000000	71.000000	0.000000
3021.293233	0.099834	0.548833	0.022386	76.164848	104.012650	160.730637	-0.041500	0.000000	-1.181067	0.000000	0.000000	0.000000	-0.161990	0.003788	-0.195378	0.000000	0.000000	2.000000	71.000000	0.000000
3021.296566	0.099834	0.548833	0.022386	76.163330	104.116089	160.887573	0.008281	0.000000	-1.119296	0.000000	0.000000	0.000000	-0.161990	0.003788	-0.195378	0.000000	0.000000	2.000000	71.000000	0.000000
3021.299900	0.099268	0.548854	0.021716	76.163330	104.116089	160.887573	0.008281	0.000000	-1.119296	0.000000	0.000000	0.000000	-0.169911	0.006498	-0.201037	0.000000	0.000000	2.000000	71.000000	0.000000
3021.303233	0.099268	0.548854	0.021716	76.163330	104.116089	160.887573	0.008281	0.000000	-1.119296	0.000000	0.000000	0.000000	-0.169911	0.006498	-0.201037	0.000000	0.000000	2.000000	71.000000	0.000000
3021.306566	0.098631	0.548858	0.021041	76.161690	104.211304	161.044464	0.008281	0.000000	-1.119296	0.000000	0.000000	0.000000	-0.191100	0.001178	-0.202455	0.000000	0.000000	2.000000	71.000000	0.000000
3021.309900	0.098631	0.548858	0.021041	76.161690	104.211304	161.044464	0.008281	0.000000	-1.119296	0.000000	0.000000	0.000000	-0.191100	0.001178	-0.202455	0.000000	0.000000	2.000000	71.000000	0.000000
3021.313233	0.098631	0.548858	0.021041	76.161690	104.211304	161.044464	0.008281	0.000000	-1.119296	0.000000	0.000000	0.000000	-0.191100	0.001178	-0.202455	0.000000	0.000000	2.000000	71.000000	0.000000
3021.316566	0.098631	0.548858	0.021041	76.158539	104.289116	161.187958	0.068450	0.000000	-1.052047	0.000000	0.000000	0.000000	-0.191100	0.001178	-0.202455	0.000000	0.000000	2.000000	71.000000	0.000000
3021.319900	0.097984	0.548913	0.020423	76.158539	104.289116	161.187958	0.068450	0.000000	-1.052047	0.000000	0.000000	0.000000	-0.194217	0.016459	-0.185459	0.000000	0.000000	2.000000	71.000000	0.000000
3021.323233	0.097984	0.548913	0.020423	76.158539	104.289116	161.187958	0.068450	0.000000	-1.052047	0.000000	0.000000	0.000000	-0.194217	0.016459	-0.185459	0.000000	0.000000	2.000000	71.000000	0.000000
3021.326566	0.097360	0.548968	0.019799	76.155434	104.359604	161.318298	0.068450	0.000000	-1.052047	0.000000	0.000000	0.000000	-0.187029	0.016287	-0.187210	0.000000	0.000000	2.000000	71.000000	0.000000
3021.329900	0.097360	0.548968	0.019799	76.155434	104.359604	161.318298	0.068450	0.000000	-1.052047	0.000000	0.000000	0.000000	-0.187029	0.016287	-0.187210	0.000000	0.000000	2.000000	71.000000	0.000000
3021.333233	0.097360	0.548968	0.019799	76.155434	104.359604	161.318298	0.068450	0.000000	-1.052047	0.000000	0.000000	0.000000	-0.187029	0.016287	-0.187210	0.000000	0.000000	2.000000	71.000000	0.000000
3021.336566	0.097360	0.548968	0.019799	76.152931	104.379333	161.396378	0.131990	0.000000	-0.989936	0.000000	0.000000	0.000000	-0.187029	0.016287	-0.187210	0.000000	0.000000	2.000000	71.000000	0.000000
3021.339900	0.096801	0.549107	0.019253	76.152931	104.379333	161.396378	0.131990	0.000000	-0.989936	0.000000	0.000000	0.000000	-0.167668	0.041855	-0.163658	0.000000	0.000000	2.000000	71.000000	0.000000
3021.343233	0.096801	0.549107	0.019253	76.152931	104.379333	161.396378	0.131990	0.000000	-0.989936	0.000000	0.000000	0.000000	-0.167668	0.041855	-0.163658	0.000000	0.000000	2.000000	71.000000	0.000000
3021.346566	0.096299	0.549297	0.018751	76.150993	104.356422	161.422150	0.131990	0.000000	-0.989936	0.000000	0.000000	0.000000	-0.150578	0.057105	-0.150685	0.000000	0.000000	2.000000	71.000000	0.000000
3021.349900	0.096299	0.549297	0.018751	76.150993	104.356422	161.422150	0.131990	0.000000	-0.989936	0.000000	0.000000	0.000000	-0.150578	0.057105	-0.150685	0.000000	0.000000	2.000000	71.000000	0.000000
3021.353233	0.096299	0.549297	0.018751	76.150993	104.356422	161.422150	0.131990	0.000000	-0.989936	0.000000	0.000000	0.000000	-0.150578	0.057105	-0.150685	0.000000	0.000000	2.000000	71.000000	0.000000
3021.356566	0.096299	0.549297	0.018751	76.151154	104.302956	161.417068	0.185031	0.000000	-0.937545	0.000000	0.000000	0.000000	-0.150578	0.057105	-0.150685	0.000000	0.000000	2.000000	71.000000	0.000000
3021.359900	0.095850	0.549548	0.018269	76.151154	104.302956	161.417068	0.185031	0.000000	-0.937545	0.000000	0.000000	0.000000	-0.134940	0.075156	-0.144471	0.000000	0.000000	2.000000	71.000000	0.000000
3021.363233	0.095850	0.549548	0.018269	76.151154	104.302956	161.417068	0.185031	0.000000	-0.937545	0.000000	0.000000	0.000000	-0.134940	0.075156	-0.144471	0.000000	0.000000	2.000000	71.000000	0.000000
3021.366566	0.095457	0.549823	0.017836	76.153206	104.228836	161.378204	0.185031	0.000000	-0.937545	0.000000	0.000000	0.000000	-0.117696	0.082435	-0.129918	0.000000	0.000000	2.000000	71.000000	0.000000
3021.369900	0.095457	0.549823	0.017836	76.153206	104.228836	161.378204	0.185031	0.000000	-0.937545	0.000000	0.000000	0.000000	-0.117696	0.082435	-0.129918	0.000000	0.000000	2.000000	71.000000	0.000000
3021.373233	0.095457	0.549823	0.017836	76.153206	104.228836	161.378204	0.185031	0.000000	-0.937545	0.000000	0.000000	0.000000	-0.117696	0.082435	-0.129918	0.000000	0.000000	2.000000	71.000000	0.000000
3021.376566	0.095457	0.549823	0.017836	76.155579	104.132050	161.313217	0.227137	0.000000	-0.891814	0.000000	0.000000	0.000000	-0.117696	0.082435	-0.129918	0.000000	0.000000	2.000000	71.000000	0.000000
3021.379900	0.095050	0.550131	0.017443	76.155579	104.132050	161.313217	0.227137	0.000000	-0.891814	0.000000	0.000000	0.000000	-0.122169	0.092543	-0.118082	0.000000	0.000000	2.000000	71.000000	0.000000
3021.383233	0.095050	0.550131	0.017443	76.155579	104.132050	161.313217	0.227137	0.000000	-0.891814	0.000000	0.000000	0.000000	-0.122169	0.092543	-0.118082	0.000000	0.000000	2.000000	71.000000	0.000000
3021.386566	0.094647	0.550456	0.017066	76.159546	104.034561	161.248535	0.227137	0.000000	-0.891814	0.000000	0.000000	0.000000	-0.120951	0.097474	-0.112944	0.000000	0.000000	2.000000	71.000000	0.000000
3021.389900	0.094647	0.550456	0.017066	76.159546	104.034561	161.248535	0.227137	0.000000	-0.891814	0.000000	0.000000	0.000000	-0.120951	0.097474	-0.112944	0.000000	0.000000	2.000000	71.000000	0.000000
3021.393233	0.094647	0.550456	0.017066	76.159546	104.034561	161.248535	0.227137	0.000000	-0.891814	0.000000	0.000000	0.000000	-0.120951	0.097474	-0.112944	0.000000	0.000000	2.000000	71.000000	0.000000
3021.396566	0.094647	0.550456	0.017066	76.163620	103.921562	161.170731	0.267657	0.000000	-0.853309	0.000000	0.000000	0.000000	-0.120951	0.097474	-0.112944	0.000000	0.000000	2.000000	71.000000	0.000000
3021.399900	0.094244	0.550780	0.016689	76.163620	103.921562	161.170731	0.267657	0.000000	-0.853309	0.000000	0.000000	0.000000	-0.120808	0.097287	-0.113137	0.000000	0.000000	2.000000	71.000000	0.000000
3021.403233	0.094244	0.550780	0.016689	76.163620	103.921562	161.170731	0.267657	0.000000	-0.853309	0.000000	0.000000	0.000000	-0.120808	0.097287	-0.113137	0.000000	0.000000	2.000000	71.000000	0.000000
3021.406566	0.093771	0.551087	0.016307	76.167519	103.818497	161.105942	0.267657	0.000000	-0.853309	0.000000	0.000000	0.000000	-0.141951	0.091895	-0.114650	0.000000	0.000000	2.000000	71.000000	0.000000
3021.409900	0.093771	0.551087	0.016307	76.167519	103.818497	161.105942	0.267657	0.000000	-0.853309	0.000000	0.000000	0.000000	-0.141951	0.091895	-0.114650	0.000000	0.000000	2.000000	71.000000	0.000000
3021.413233	0.093771	0.551087	0.016307	76.167519	103.818497	161.105942	0.267657	0.000000	-0.853309	0.000000	0.000000	0.000000	-0.141951	0.091895	-0.114650	0.000000	0.000000	2.000000	71.000000	0.000000
3021.416566	0.093771	0.551087	0.016307	76.168648	103.673386	161.001312	0.311450	0.000000	-0.815345	0.000000	0.000000	0.000000	-0.141951	0.091895	-0.114650	0.000000	0.000000	2.000000	71.000000	0.000000
3021.419900	0.093328	0.551427	0.015955	76.168648	103.673386	161.001312	0.311450	0.000000	-0.815345	0.000000	0.000000	0.000000	-0.132923	0.102010	-0.105552	0.000000	0.000000	2.000000	71.000000	0.000000
3021.423233	0.093328	0.551427	0.015955	76.168648	103.673386	161.001312	0.311450	0.000000	-0.815345	0.000000	0.000000	0.000000	-0.132923	0.102010	-0.105552	0.000000	0.000000	2.000000	71.000000	0.000000
3021.426566	0.092888	0.551810	0.015615	76.169716	103.525551	160.896683	0.311450	0.000000	-0.815345	0.000000	0.000000	0.000000	-0.132021	0.114877	-0.101966	0.000000	0.000000	2.000000	71.000000	0.000000
3021.429900	0.092888	0.551810	0.015615	76.169716	103.525551	160.896683	0.311450	0.000000	-0.815345	0.000000	0.000000	0.000000	-0.132021	0.114877	-0.101966	0.000000	0.000000	2.000000	71.000000	0.000000
3021.433233	0.092888	0.551810	0.015615	76.169716	103.525551	160.896683	0.311450	0.000000	-0.815345	0.000000	0.000000	0.000000	-0.132021	0.114877	-0.101966	0.000000	0.000000	2.000000	71.000000	0.000000
3021.436566	0.092888	0.551810	0.015615	76.171356	103.322289	160.726578	0.355607	0.000000	-0.780758	0.000000	0.000000	0.000000	-0.132021	0.114877	-0.101966	0.000000	0.000000	2.000000	71.000000	0.000000
3021.439900	0.092485	0.552261	0.015341	76.171356	103.322289	160.726578	0.355607	0.000000	-0.780758	0.000000	0.000000	0.000000	-0.120973	0.135340	-0.082222	0.000000	0.000000	2.000000	71.000000	0.000000
3021.443233	0.092485	0.552261	0.015341	76.171356	103.322289	160.726578	0.355607	0.000000	-0.780758	0.000000	0.000000	0.000000	-0.120973	0.135340	-0.082222	0.000000	0.000000	2.000000	71.000000	0.000000
3021.446566	0.092155	0.552772	0.015083	76.173103	103.096283	160.530258	0.355607	0.000000	-0.780758	0.000000	0.000000	0.000000	-0.098919	0.153384	-0.077294	0.000000	0.000000	2.000000	71.000000	0.000000
3021.449900	0.092155	0.552772	0.015083	76.173103	103.096283	160.530258	0.355607	0.000000	-0.780758	0.000000	0.000000	0.000000	-0.098919	0.153384	-0.077294	0.000000	0.000000	2.000000	71.000000	0.000000
3021.453233	0.092155	0.552772	0.015083	76.173103	103.096283	160.530258	0.355607	0.000000	-0.780758	0.000000	0.000000	0.000000	-0.098919	0.153384	-0.077294	0.000000	0.000000	2.000000	71.000000	0.000000
3021.456566	0.092155	0.552772	0.015083	76.175018	102.840294	160.294617	0.392256	0.000000	-0.754172	0.000000	0.000000	0.000000	-0.098919	0.153384	-0.077294	0.000000	0.000000	2.000000	71.000000	0.000000
3021.459900	0.091882	0.553308	0.014875	76.175018	102.840294	160.294617	0.392256	0.000000	-0.754172	0.000000	0.000000	0.000000	-0.082006	0.160873	-0.062656	0.000000	0.000000	2.000000	71.000000	0.000000
3021.463233	0.091882	0.553308	0.014875	76.175018	102.840294	160.294617	0.392256	0.000000	-0.754172	0.000000	0.000000	0.000000	-0.082006	0.160873	-0.062656	0.000000	0.000000	2.000000	71.000000	0.000000
3021.466566	0.091656	0.553888	0.014669	76.180061	102.565178	160.033081	0.392256	0.000000	-0.754172	0.000000	0.000000	0.000000	-0.067806	0.173780	-0.061738	0.000000	0.000000	2.000000	71.000000	0.000000
3021.469900	0.091656	0.553888	0.014669	76.180061	102.565178	160.033081	0.392256	0.000000	-0.754172	0.000000	0.000000	0.000000	-0.067806	0.173780	-0.061738	0.000000	0.000000	2.000000	71.000000	0.000000
3021.473233	0.091656	0.553888	0.014669	76.180061	102.565178	160.033081	0.392256	0.000000	-0.754172	0.000000	0.000000	0.000000	-0.067806	0.173780	-0.061738	0.000000	0.000000	2.000000	71.000000	0.000000
3021.476566	0.091656	0.553888	0.014669	76.200928	102.313614	159.772964	0.417225	0.000000	-0.733440	0.000000	0.000000	0.000000	-0.067806	0.173780	-0.061738	0.000000	0.000000	2.000000	71.000000	0.000000
3021.479900	0.091434	0.554458	0.014485	76.200928	102.313614	159.772964	0.417225	0.000000	-0.733440	0.000000	0.000000	0.000000	-0.066464	0.170974	-0.055109	0.000000	0.000000	2.000000	71.000000	0.000000
3021.483233	0.091434	0.554458	0.014485	76.200928	102.313614	159.772964	0.417225	0.000000	-0.733440	0.000000	0.000000	0.000000	-0.066464	0.170974	-0.055109	0.000000	0.000000	2.000000	71.000000	0.000000
3021.486566	0.091235	0.555027	0.014296	76.244003	102.086365	159.513901	0.417225	0.000000	-0.733440	0.000000	0.000000	0.000000	-0.059744	0.170830	-0.056640	0.000000	0.000000	2.000000	71.000000	0.000000
3021.489900	0.091235	0.555027	0.014296	76.244003	102.086365	159.513901	0.417225	0.000000	-0.733440	0.000000	0.000000	0.000000	-0.059744	0.170830	-0.056640	0.000000	0.000000	2.000000	71.000000	0.000000
3021.493233	0.091235	0.555027	0.014296	76.244003	102.086365	159.513901	0.417225	0.000000	-0.733440	0.000000	0.000000	0.000000	-0.059744	0.170830	-0.056640	0.000000	0.000000	2.000000	71.000000	0.000000
3021.496566	0.091235	0.555027	0.014296	76.311050	101.884300	159.255127	0.438260	0.000000	-0.714815	0.000000	0.000000	0.000000	-0.059744	0.170830	-0.056640	0.000000	0.000000	2.000000	71.000000	0.000000
3021.499900	0.091040	0.555587	0.014130	76.311050	101.884300	159.255127	0.438260	0.000000	-0.714815	0.000000	0.000000	0.000000	-0.058413	0.168063	-0.049988	0.000000	0.000000	2.000000	71.000000	0.000000
3021.503233	0.091040	0.555587	0.014130	76.311050	101.884300	159.255127	0.438260	0.000000	-0.714815	0.000000	0.000000	0.000000	-0.058413	0.168063	-0.049988	0.000000	0.000000	2.000000	71.000000	0.000000
3021.506566	0.090870	0.556191	0.013970	76.379585	101.671516	158.980942	0.438260	0.000000	-0.714815	0.000000	0.000000	0.000000	-0.050992	0.181032	-0.047804	0.000000	0.000000	2.000000	71.000000	0.000000
3021.509900	0.090870	0.556191	0.013970	76.379585	101.671516	158.980942	0.438260	0.000000	-0.714815	0.000000	0.000000	0.000000	-0.050992	0.181032	-0.047804	0.000000	0.000000	2.000000	71.000000	0.000000
3021.513233	0.090870	0.556191	0.013970	76.379585	101.671516	158.980942	0.438260	0.000000	-0.714815	0.000000	0.000000	0.000000	-0.050992	0.181032	-0.047804	0.000000	0.000000	2.000000	71.000000	0.000000
3021.516566	0.090870	0.556191	0.013970	76.420670	101.403755	158.676666	0.456494	0.000000	-0.698516	0.000000	0.000000	0.000000	-0.050992	0.181032	-0.047804	0.000000	0.000000	2.000000	71.000000	0.000000
3021.519900	0.090730	0.556802	0.013846	76.420670	101.403755	158.676666	0.456494	0.000000	-0.698516	0.000000	0.000000	0.000000	-0.041957	0.183509	-0.037172	0.000000	0.000000	2.000000	71.000000	0.000000
3021.523233	0.090730	0.556802	0.013846	76.420670	101.403755	158.676666	0.456494	0.000000	-0.698516	0.000000	0.000000	0.000000	-0.041957	0.183509	-0.037172	0.000000	0.000000	2.000000	71.000000	0.000000
3021.526566	0.090616	0.557431	0.013735	76.425972	101.073952	158.343430	0.456494	0.000000	-0.698516	0.000000	0.000000	0.000000	-0.034260	0.188646	-0.033428	0.000000	0.000000	2.000000	71.000000	0.000000
3021.529900	0.090616	0.557431	0.013735	76.425972	101.073952	158.343430	0.456494	0.000000	-0.698516	0.000000	0.000000	0.000000	-0.034260	0.188646	-0.033428	0.000000	0.000000	2.000000	71.000000	0.000000
3021.533233	0.090616	0.557431	0.013735	76.425972	101.073952	158.343430	0.456494	0.000000	-0.698516	0.000000	0.000000	0.000000	-0.034260	0.188646	-0.033428	0.000000	0.000000	2.000000	71.000000	0.000000
3021.536566	0.090616	0.557431	0.013735	76.425987	100.725998	157.996674	0.469197	0.000000	-0.686750	0.000000	0.000000	0.000000	-0.034260	0.188646	-0.033428	0.000000	0.000000	2.000000	71.000000	0.000000
3021.539900	0.090516	0.558103	0.013698	76.425987	100.725998	157.996674	0.469197	0.000000	-0.686750	0.000000	0.000000	0.000000	-0.029927	0.201688	-0.010983	0.000000	0.000000	2.000000	71.000000	0.000000
3021.543233	0.090516	0.558103	0.013698	76.425987	100.725998	157.996674	0.469197	0.000000	-0.686750	0.000000	0.000000	0.000000	-0.029927	0.201688	-0.010983	0.000000	0.000000	2.000000	71.000000	0.000000
3021.546566	0.090412	0.558784	0.013638	76.427132	100.363991	157.636536	0.469197	0.000000	-0.686750	0.000000	0.000000	0.000000	-0.031303	0.204313	-0.018164	0.000000	0.000000	2.000000	71.000000	0.000000
3021.549900	0.090412	0.558784	0.013638	76.427132	100.363991	157.636536	0.469197	0.000000	-0.686750	0.000000	0.000000	0.000000	-0.031303	0.204313	-0.018164	0.000000	0.000000	2.000000	71.000000	0.000000
3021.553233	0.090412	0.558784	0.013638	76.427132	100.363991	157.636536	0.469197	0.000000	-0.686750	0.000000	0.000000	0.000000	-0.031303	0.204313	-0.018164	0.000000	0.000000	2.000000	71.000000	0.000000
3021.556566	0.090412	0.558784	0.013638	76.427177	100.001289	157.272369	0.479402	0.000000	-0.681892	0.000000	0.000000	0.000000	-0.031303	0.204313	-0.018164	0.000000	0.000000	2.000000	71.000000	0.000000
3021.559900	0.090320	0.559466	0.013640	76.427177	100.001289	157.272369	0.479402	0.000000	-0.681892	0.000000	0.000000	0.000000	-0.027694	0.204327	0.000593	0.000000	0.000000	2.000000	71.000000	0.000000
3021.563233	0.090320	0.559466	0.013640	76.427177	100.001289	157.272369	0.479402	0.000000	-0.681892	0.000000	0.000000	0.000000	-0.027694	0.204327	0.000593	0.000000	0.000000	2.000000	71.000000	0.000000
3021.566566	0.090200	0.560156	0.013622	76.425240	99.667549	156.936340	0.479402	0.000000	-0.681892	0.000000	0.000000	0.000000	-0.035776	0.206979	-0.005318	0.000000	0.000000	2.000000	71.000000	0.000000
3021.569900	0.090200	0.560156	0.013622	76.425240	99.667549	156.936340	0.479402	0.000000	-0.681892	0.000000	0.000000	0.000000	-0.035776	0.206979	-0.005318	0.000000	0.000000	2.000000	71.000000	0.000000
3021.573233	0.090200	0.560156	0.013622	76.425240	99.667549	156.936340	0.479402	0.000000	-0.681892	0.000000	0.000000	0.000000	-0.035776	0.206979	-0.005318	0.000000	0.000000	2.000000	71.000000	0.000000
3021.576566	0.090200	0.560156	0.013622	76.417412	99.510506	156.768860	0.489980	0.000000	-0.681104	0.000000	0.000000	0.000000	-0.035776	0.206979	-0.005318	0.000000	0.000000	2.000000	71.000000	0.000000
3021.579900	0.090127	0.560819	0.013600	76.417412	99.510506	156.768860	0.489980	0.000000	-0.681104	0.000000	0.000000	0.000000	-0.022101	0.199148	-0.006520	0.000000	0.000000	2.000000	71.000000	0.000000
3021.583233	0.090127	0.560819	0.013600	76.417412	99.510506	156.768860	0.489980	0.000000	-0.681104	0.000000	0.000000	0.000000	-0.022101	0.199148	-0.006520	0.000000	0.000000	2.000000	71.000000	0.000000
3021.586566	0.090037	0.561518	0.013617	76.400597	99.597504	156.835342	0.489980	0.000000	-0.681104	0.000000	0.000000	0.000000	-0.026854	0.209731	0.004945	0.000000	0.000000	2.000000	71.000000	0.000000
3021.589900	0.090037	0.561518	0.013617	76.400597	99.597504	156.835342	0.489980	0.000000	-0.681104	0.000000	0.000000	0.000000	-0.026854	0.209731	0.004945	0.000000	0.000000	2.000000	71.000000	0.000000
3021.593233	0.090037	0.561518	0.013617	76.400597	99.597504	156.835342	0.489980	0.000000	-0.681104	0.000000	0.000000	0.000000	-0.026854	0.209731	0.004945	0.000000	0.000000	2.000000	71.000000	0.000000
3021.596566	0.090037	0.561518	0.013617	76.369713	99.912704	157.121841	0.498139	0.000000	-0.680842	0.000000	0.000000	0.000000	-0.026854	0.209731	0.004945	0.000000	0.000000	2.000000	71.000000	0.000000
3021.599900	0.089947	0.562218	0.013632	76.369713	99.912704	157.121841	0.498139	0.000000	-0.680842	0.000000	0.000000	0.000000	-0.026915	0.209766	0.004635	0.000000	0.000000	2.000000	71.000000	0.000000
3021.603233	0.089947	0.562218	0.013632	76.369713	99.912704	157.121841	0.498139	0.000000	-0.680842	0.000000	0.000000	0.000000	-0.026915	0.209766	0.004635	0.000000	0.000000	2.000000	71.000000	0.000000
3021.606566	0.089857	0.562943	0.013641	76.326439	100.370316	157.551727	0.498139	0.000000	-0.680842	0.000000	0.000000	0.000000	-0.027296	0.217694	0.002622	0.000000	0.000000	2.000000	71.000000	0.000000
3021.609900	0.089857	0.562943	0.013641	76.326439	100.370316	157.551727	0.498139	0.000000	-0.680842	0.000000	0.000000	0.000000	-0.027296	0.217694	0.002622	0.000000	0.000000	2.000000	71.000000	0.000000
3021.613233	0.089857	0.562943	0.013641	76.326439	100.370316	157.551727	0.498139	0.000000	-0.680842	0.000000	0.000000	0.000000	-0.027296	0.217694	0.002622	0.000000	0.000000	2.000000	71.000000	0.000000
3021.616566	0.089857	0.562943	0.013641	76.273788	100.891205	158.044662	0.507175	0.000000	-0.682051	0.000000	0.000000	0.000000	-0.027296	0.217694	0.002622	0.000000	0.000000	2.000000	71.000000	0.000000
3021.619900	0.089803	0.563687	0.013725	76.273788	100.891205	158.044662	0.507175	0.000000	-0.682051	0.000000	0.000000	0.000000	-0.016031	0.223248	0.025256	0.000000	0.000000	2.000000	71.000000	0.000000
3021.623233	0.089803	0.563687	0.013725	76.273788	100.891205	158.044662	0.507175	0.000000	-0.682051	0.000000	0.000000	0.000000	-0.016031	0.223248	0.025256	0.000000	0.000000	2.000000	71.000000	0.000000
3021.626566	0.089730	0.564450	0.013830	76.218544	101.423820	158.548004	0.507175	0.000000	-0.682051	0.000000	0.000000	0.000000	-0.021824	0.228661	0.031375	0.000000	0.000000	2.000000	71.000000	0.000000
3021.629900	0.089730	0.564450	0.013830	76.218544	101.423820	158.548004	0.507175	0.000000	-0.682051	0.000000	0.000000	0.000000	-0.021824	0.228661	0.031375	0.000000	0.000000	2.000000	71.000000	0.000000
3021.633233	0.089730	0.564450	0.013830	76.218544	101.423820	158.548004	0.507175	0.000000	-0.682051	0.000000	0.000000	0.000000	-0.021824	0.228661	0.031375	0.000000	0.000000	2.000000	71.000000	0.000000
3021.636566	0.089730	0.564450	0.013830	76.159477	101.989288	159.079636	0.513484	0.000000	-0.691490	0.000000	0.000000	0.000000	-0.021824	0.228661	0.031375	0.000000	0.000000	2.000000	71.000000	0.000000
3021.639900	0.089692	0.565213	0.013992	76.159477	101.989288	159.079636	0.513484	0.000000	-0.691490	0.000000	0.000000	0.000000	-0.011572	0.229040	0.048759	0.000000	0.000000	2.000000	71.000000	0.000000
3021.643233	0.089692	0.565213	0.013992	76.159477	101.989288	159.079636	0.513484	0.000000	-0.691490	0.000000	0.000000	0.000000	-0.011572	0.229040	0.048759	0.000000	0.000000	2.000000	71.000000	0.000000
3021.646566	0.089661	0.565987	0.014194	76.098717	102.546791	159.602554	0.513484	0.000000	-0.691490	0.000000	0.000000	0.000000	-0.009355	0.232029	0.060482	0.000000	0.000000	2.000000	71.000000	0.000000
3021.649900	0.089661	0.565987	0.014194	76.098717	102.546791	159.602554	0.513484	0.000000	-0.691490	0.000000	0.000000	0.000000	-0.009355	0.232029	0.060482	0.000000	0.000000	2.000000	71.000000	0.000000
3021.653233	0.089661	0.565987	0.014194	76.098717	102.546791	159.602554	0.513484	0.000000	-0.691490	0.000000	0.000000	0.000000	-0.009355	0.232029	0.060482	0.000000	0.000000	2.000000	71.000000	0.000000
3021.656566	0.089661	0.565987	0.014194	76.035576	103.120850	160.138657	0.516971	0.000000	-0.709697	0.000000	0.000000	0.000000	-0.009355	0.232029	0.060482	0.000000	0.000000	2.000000	71.000000	0.000000
3021.659900	0.089659	0.566770	0.014430	76.035576	103.120850	160.138657	0.516971	0.000000	-0.709697	0.000000	0.000000	0.000000	-0.000433	0.235070	0.070906	0.000000	0.000000	2.000000	71.000000	0.000000
3021.663233	0.089659	0.566770	0.014430	76.035576	103.120850	160.138657	0.516971	0.000000	-0.709697	0.000000	0.000000	0.000000	-0.000433	0.235070	0.070906	0.000000	0.000000	2.000000	71.000000	0.000000
3021.666566	0.089689	0.567538	0.014707	75.973976	103.643509	160.621216	0.516971	0.000000	-0.709697	0.000000	0.000000	0.000000	0.008831	0.230293	0.083083	0.000000	0.000000	2.000000	71.000000	0.000000
3021.669900	0.089689	0.567538	0.014707	75.973976	103.643509	160.621216	0.516971	0.000000	-0.709697	0.000000	0.000000	0.000000	0.008831	0.230293	0.083083	0.000000	0.000000	2.000000	71.000000	0.000000
3021.673233	0.089689	0.567538	0.014707	75.973976	103.643509	160.621216	0.516971	0.000000	-0.709697	0.000000	0.000000	0.000000	0.008831	0.230293	0.083083	0.000000	0.000000	2.000000	71.000000	0.000000
3021.676566	0.089689	0.567538	0.014707	75.912956	104.133888	161.068817	0.515572	0.000000	-0.735362	0.000000	0.000000	0.000000	0.008831	0.230293	0.083083	0.000000	0.000000	2.000000	71.000000	0.000000
3021.679900	0.089745	0.568298	0.015002	75.912956	104.133888	161.068817	0.515572	0.000000	-0.735362	0.000000	0.000000	0.000000	0.016790	0.228038	0.088337	0.000000	0.000000	2.000000	71.000000	0.000000
3021.683233	0.089745	0.568298	0.015002	75.912956	104.133888	161.068817	0.515572	0.000000	-0.735362	0.000000	0.000000	0.000000	0.016790	0.228038	0.088337	0.000000	0.000000	2.000000	71.000000	0.000000
3021.686566	0.089800	0.569059	0.015295	75.850220	104.641800	161.533951	0.515572	0.000000	-0.735362	0.000000	0.000000	0.000000	0.016713	0.228348	0.087938	0.000000	0.000000	2.000000	71.000000	0.000000
3021.689900	0.089800	0.569059	0.015295	75.850220	104.641800	161.533951	0.515572	0.000000	-0.735362	0.000000	0.000000	0.000000	0.016713	0.228348	0.087938	0.000000	0.000000	2.000000	71.000000	0.000000
3021.693233	0.089800	0.569059	0.015295	75.850220	104.641800	161.533951	0.515572	0.000000	-0.735362	0.000000	0.000000	0.000000	0.016713	0.228348	0.087938	0.000000	0.000000	2.000000	71.000000	0.000000
3021.696566	0.089800	0.569059	0.015295	75.781998	105.201698	162.043198	0.509988	0.000000	-0.764741	0.000000	0.000000	0.000000	0.016713	0.228348	0.087938	0.000000	0.000000	2.000000	71.000000	0.000000
3021.699900	0.089904	0.569839	0.015595	75.781998	105.201698	162.043198	0.509988	0.000000	-0.764741	0.000000	0.000000	0.000000	0.031078	0.234030	0.090102	0.000000	0.000000	2.000000	71.000000	0.000000
3021.703233	0.089904	0.569839	0.015595	75.781998	105.201698	162.043198	0.509988	0.000000	-0.764741	0.000000	0.000000	0.000000	0.031078	0.234030	0.090102	0.000000	0.000000	2.000000	71.000000	0.000000
3021.706566	0.090012	0.570612	0.015917	75.706696	105.840279	162.637177	0.509988	0.000000	-0.764741	0.000000	0.000000	0.000000	0.032334	0.231828	0.096614	0.000000	0.000000	2.000000	71.000000	0.000000
3021.709900	0.090012	0.570612	0.015917	75.706696	105.840279	162.637177	0.509988	0.000000	-0.764741	0.000000	0.000000	0.000000	0.032334	0.231828	0.096614	0.000000	0.000000	2.000000	71.000000	0.000000
3021.713233	0.090012	0.570612	0.015917	75.706696	105.840279	162.637177	0.509988	0.000000	-0.764741	0.000000	0.000000	0.000000	0.032334	0.231828	0.096614	0.000000	0.000000	2.000000	71.000000	0.000000
3021.716566	0.090140	0.571412	0.016227	75.629822	106.459877	163.200272	0.499419	0.000000	-0.795860	0.000000	0.000000	0.000000	0.038665	0.240065	0.093068	0.000000	0.000000	2.000000	71.000000	0.000000
3021.719900	0.090140	0.571412	0.016227	75.629822	106.459877	163.200272	0.499419	0.000000	-0.795860	0.000000	0.000000	0.000000	0.038665	0.240065	0.093068	0.000000	0.000000	2.000000	71.000000	0.000000
3021.723233	0.090140	0.571412	0.016227	75.629822	106.459877	163.200272	0.499419	0.000000	-0.795860	0.000000	0.000000	0.000000	0.038665	0.240065	0.093068	0.000000	0.000000	2.000000	71.000000	0.000000
3021.726566	0.090266	0.572195	0.016519	75.547791	107.117226	163.799606	0.492975	0.000000	-0.811372	0.000000	0.000000	0.000000	0.037638	0.234987	0.087526	0.000000	0.000000	2.000000	71.000000	0.000000
3021.729900	0.090266	0.572195	0.016519	75.547791	107.117226	163.799606	0.492975	0.000000	-0.811372	0.000000	0.000000	0.000000	0.037638	0.234987	0.087526	0.000000	0.000000	2.000000	71.000000	0.000000
3021.733233	0.090266	0.572195	0.016519	75.547791	107.117226	163.799606	0.492975	0.000000	-0.811372	0.000000	0.000000	0.000000	0.037638	0.234987	0.087526	0.000000	0.000000	2.000000	71.000000	0.000000
3021.736566	0.090266	0.572195	0.016519	75.468178	107.727013	164.349884	0.486702	0.000000	-0.825960	0.000000	0.000000	0.000000	0.037638	0.234987	0.087526	0.000000	0.000000	2.000000	71.000000	0.000000
3021.739900	0.090421	0.572990	0.016845	75.468178	107.727013	164.349884	0.486702	0.000000	-0.825960	0.000000	0.000000	0.000000	0.046626	0.238227	0.097829	0.000000	0.000000	2.000000	71.000000	0.000000
3021.743233	0.090421	0.572990	0.016845	75.468178	107.727013	164.349884	0.486702	0.000000	-0.825960	0.000000	0.000000	0.000000	0.046626	0.238227	0.097829	0.000000	0.000000	2.000000	71.000000	0.000000
3021.746566	0.090572	0.573793	0.017147	75.387627	108.331245	164.897888	0.486702	0.000000	-0.825960	0.000000	0.000000	0.000000	0.045252	0.241052	0.090429	0.000000	0.000000	2.000000	71.000000	0.000000
3021.749900	0.090572	0.573793	0.017147	75.387627	108.331245	164.897888	0.486702	0.000000	-0.825960	0.000000	0.000000	0.000000	0.045252	0.241052	0.090429	0.000000	0.000000	2.000000	71.000000	0.000000
3021.753233	0.090572	0.573793	0.017147	75.387627	108.331245	164.897888	0.486702	0.000000	-0.825960	0.000000	0.000000	0.000000	0.045252	0.241052	0.090429	0.000000	0.000000	2.000000	71.000000	0.000000
3021.756566	0.090572	0.573793	0.017147	75.310745	108.875473	165.390121	0.471389	0.000000	-0.857336	0.000000	0.000000	0.000000	0.045252	0.241052	0.090429	0.000000	0.000000	2.000000	71.000000	0.000000
3021.759900	0.090679	0.574571	0.017462	75.310745	108.875473	165.390121	0.471389	0.000000	-0.857336	0.000000	0.000000	0.000000	0.032045	0.233452	0.094442	0.000000	0.000000	2.000000	71.000000	0.000000
3021.763233	0.090679	0.574571	0.017462	75.310745	108.875473	165.390121	0.471389	0.000000	-0.857336	0.000000	0.000000	0.000000	0.032045	0.233452	0.094442	0.000000	0.000000	2.000000	71.000000	0.000000
3021.766566	0.090757	0.575314	0.017746	75.239075	109.358505	165.823669	0.471389	0.000000	-0.857336	0.000000	0.000000	0.000000	0.023290	0.222869	0.085214	0.000000	0.000000	2.000000	71.000000	0.000000
3021.769900	0.090757	0.575314	0.017746	75.239075	109.358505	165.823669	0.471389	0.000000	-0.857336	0.000000	0.000000	0.000000	0.023290	0.222869	0.085214	0.000000	0.000000	2.000000	71.000000	0.000000
3021.773233	0.090757	0.575314	0.017746	75.239075	109.358505	165.823669	0.471389	0.000000	-0.857336	0.000000	0.000000	0.000000	0.023290	0.222869	0.085214	0.000000	0.000000	2.000000	71.000000	0.000000
3021.776566	0.090757	0.575314	0.017746	75.173660	109.785454	166.207779	0.462167	0.000000	-0.887279	0.000000	0.000000	0.000000	0.023290	0.222869	0.085214	0.000000	0.000000	2.000000	71.000000	0.000000
3021.779900	0.090832	0.576013	0.018018	75.173660	109.785454	166.207779	0.462167	0.000000	-0.887279	0.000000	0.000000	0.000000	0.022627	0.209761	0.081708	0.000000	0.000000	2.000000	71.000000	0.000000
3021.783233	0.090832	0.576013	0.018018	75.173660	109.785454	166.207779	0.462167	0.000000	-0.887279	0.000000	0.000000	0.000000	0.022627	0.209761	0.081708	0.000000	0.000000	2.000000	71.000000	0.000000
3021.786566	0.090904	0.576695	0.018272	75.115746	110.136986	166.519592	0.462167	0.000000	-0.887279	0.000000	0.000000	0.000000	0.021611	0.204523	0.076340	0.000000	0.000000	2.000000	71.000000	0.000000
3021.789900	0.090904	0.576695	0.018272	75.115746	110.136986	166.519592	0.462167	0.000000	-0.887279	0.000000	0.000000	0.000000	0.021611	0.204523	0.076340	0.000000	0.000000	2.000000	71.000000	0.000000
3021.793233	0.090904	0.576695	0.018272	75.115746	110.136986	166.519592	0.462167	0.000000	-0.887279	0.000000	0.000000	0.000000	0.021611	0.204523	0.076340	0.000000	0.000000	2.000000	71.000000	0.000000
3021.796566	0.090948	0.577315	0.018503	75.064621	110.434906	166.784439	0.454793	0.000000	-0.913620	0.000000	0.000000	0.000000	0.013231	0.185866	0.069210	0.000000	0.000000	2.000000	71.000000	0.000000
3021.799900	0.090948	0.577315	0.018503	75.064621	110.434906	166.784439	0.454793	0.000000	-0.913620	0.000000	0.000000	0.000000	0.013231	0.185866	0.069210	0.000000	0.000000	2.000000	71.000000	0.000000
3021.803233	0.090948	0.577315	0.018503	75.064621	110.434906	166.784439	0.454793	0.000000	-0.913620	0.000000	0.000000	0.000000	0.013231	0.185866	0.069210	0.000000	0.000000	2.000000	71.000000	0.000000
3021.806566	0.090971	0.577908	0.018744	75.017097	110.698418	167.019348	0.452588	0.000000	-0.925155	0.000000	0.000000	0.000000	0.006776	0.178113	0.072186	0.000000	0.000000	2.000000	71.000000	0.000000
3021.809900	0.090971	0.577908	0.018744	75.017097	110.698418	167.019348	0.452588	0.000000	-0.925155	0.000000	0.000000	0.000000	0.006776	0.178113	0.072186	0.000000	0.000000	2.000000	71.000000	0.000000
3021.813233	0.090971	0.577908	0.018744	75.017097	110.698418	167.019348	0.452588	0.000000	-0.925155	0.000000	0.000000	0.000000	0.006776	0.178113	0.072186	0.000000	0.000000	2.000000	71.000000	0.000000
3021.816566	0.090971	0.577908	0.018744	74.976372	110.892715	167.187698	0.451459	0.000000	-0.937186	0.000000	0.000000	0.000000	0.006776	0.178113	0.072186	0.000000	0.000000	2.000000	71.000000	0.000000
3021.819900	0.091006	0.578448	0.018929	74.976372	110.892715	167.187698	0.451459	0.000000	-0.937186	0.000000	0.000000	0.000000	0.010635	0.161807	0.055637	0.000000	0.000000	2.000000	71.000000	0.000000
3021.823233	0.091006	0.578448	0.018929	74.976372	110.892715	167.187698	0.451459	0.000000	-0.937186	0.000000	0.000000	0.000000	0.010635	0.161807	0.055637	0.000000	0.000000	2.000000	71.000000	0.000000
3021.826566	0.091038	0.578969	0.019097	74.936981	111.103424	167.372009	0.451459	0.000000	-0.937186	0.000000	0.000000	0.000000	0.009643	0.156444	0.050443	0.000000	0.000000	2.000000	71.000000	0.000000
3021.829900	0.091038	0.578969	0.019097	74.936981	111.103424	167.372009	0.451459	0.000000	-0.937186	0.000000	0.000000	0.000000	0.009643	0.156444	0.050443	0.000000	0.000000	2.000000	71.000000	0.000000
3021.833233	0.091038	0.578969	0.019097	74.936981	111.103424	167.372009	0.451459	0.000000	-0.937186	0.000000	0.000000	0.000000	0.009643	0.156444	0.050443	0.000000	0.000000	2.000000	71.000000	0.000000
3021.836566	0.091038	0.578969	0.019097	74.890121	111.376945	167.617294	0.448080	0.000000	-0.954866	0.000000	0.000000	0.000000	0.009643	0.156444	0.050443	0.000000	0.000000	2.000000	71.000000	0.000000
3021.839900	0.091091	0.579446	0.019250	74.890121	111.376945	167.617294	0.448080	0.000000	-0.954866	0.000000	0.000000	0.000000	0.015814	0.143096	0.045941	0.000000	0.000000	2.000000	71.000000	0.000000
3021.843233	0.091091	0.579446	0.019250	74.890121	111.376945	167.617294	0.448080	0.000000	-0.954866	0.000000	0.000000	0.000000	0.015814	0.143096	0.045941	0.000000	0.000000	2.000000	71.000000	0.000000
3021.846566	0.091091	0.579446	0.019250	74.846252	111.647232	167.862152	0.448080	0.000000	-0.954866	0.000000	0.000000	0.000000	0.015814	0.143096	0.045941	0.000000	0.000000	2.000000	71.000000	0.000000
3021.849900	0.091091	0.579446	0.019250	74.846252	111.647232	167.862152	0.448080	0.000000	-0.954866	0.000000	0.000000	0.000000	0.015814	0.143096	0.045941	0.000000	0.000000	2.000000	71.000000	0.000000
3021.853233	0.091142	0.579879	0.019393	74.846252	111.647232	167.862152	0.448080	0.000000	-0.954866	0.000000	0.000000	0.000000	0.015214	0.129740	0.042777	0.000000	0.000000	2.000000	71.000000	0.000000
3021.856566	0.091189	0.580293	0.019519	74.807961	111.876106	168.062515	0.445444	0.000000	-0.962523	0.000000	0.000000	0.000000	0.014242	0.124303	0.037671	0.000000	0.000000	2.000000	71.000000	0.000000
3021.859900	0.091189	0.580293	0.019519	74.807961	111.876106	168.062515	0.445444	0.000000	-0.962523	0.000000	0.000000	0.000000	0.014242	0.124303	0.037671	0.000000	0.000000	2.000000	71.000000	0.000000
3021.863233	0.091189	0.580293	0.019519	74.807961	111.876106	168.062515	0.445444	0.000000	-0.962523	0.000000	0.000000	0.000000	0.014242	0.124303	0.037671	0.000000	0.000000	2.000000	71.000000	0.000000
3021.866566	0.091189	0.580293	0.019519	74.771393	112.100075	168.265732	0.440535	0.000000	-0.975931	0.000000	0.000000	0.000000	0.014242	0.124303	0.037671	0.000000	0.000000	2.000000	71.000000	0.000000
3021.869900	0.091206	0.580626	0.019605	74.771393	112.100075	168.265732	0.440535	0.000000	-0.975931	0.000000	0.000000	0.000000	0.004957	0.099839	0.025921	0.000000	0.000000	2.000000	71.000000	0.000000
3021.873233	0.091206	0.580626	0.019605	74.771393	112.100075	168.265732	0.440535	0.000000	-0.975931	0.000000	0.000000	0.000000	0.004957	0.099839	0.025921	0.000000	0.000000	2.000000	71.000000	0.000000
3021.876566	0.091206	0.580626	0.019605	74.738701	112.314392	168.460205	0.440535	0.000000	-0.975931	0.000000	0.000000	0.000000	0.004957	0.099839	0.025921	0.000000	0.000000	2.000000	71.000000	0.000000
3021.879900	0.091206	0.580626	0.019605	74.738701	112.314392	168.460205	0.440535	0.000000	-0.975931	0.000000	0.000000	0.000000	0.004957	0.099839	0.025921	0.000000	0.000000	2.000000	71.000000	0.000000
3021.883233	0.091252	0.580898	0.019723	74.738701	112.314392	168.460205	0.440535	0.000000	-0.975931	0.000000	0.000000	0.000000	0.013831	0.081562	0.035494	0.000000	0.000000	2.000000	71.000000	0.000000
3021.886566	0.091252	0.580898	0.019723	74.718048	112.435669	168.572556	0.439709	0.000000	-0.980251	0.000000	0.000000	0.000000	0.013831	0.081562	0.035494	0.000000	0.000000	2.000000	71.000000	0.000000
3021.889900	0.091252	0.580898	0.019723	74.718048	112.435669	168.572556	0.439709	0.000000	-0.980251	0.000000	0.000000	0.000000	0.013831	0.081562	0.035494	0.000000	0.000000	2.000000	71.000000	0.000000
3021.893233	0.091252	0.580898	0.019723	74.718048	112.435669	168.572556	0.439709	0.000000	-0.980251	0.000000	0.000000	0.000000	0.013831	0.081562	0.035494	0.000000	0.000000	2.000000	71.000000	0.000000
3021.896566	0.091225	0.581106	0.019828	74.705826	112.519699	168.653824	0.437403	0.000000	-0.986167	0.000000	0.000000	0.000000	-0.008078	0.062572	0.031401	0.000000	0.000000	2.000000	71.000000	0.000000
3021.899900	0.091225	0.581106	0.019828	74.705826	112.519699	168.653824	0.437403	0.000000	-0.986167	0.000000	0.000000	0.000000	-0.008078	0.062572	0.031401	0.000000	0.000000	2.000000	71.000000	0.000000
3021.903233	0.091225	0.581106	0.019828	74.705826	112.519699	168.653824	0.437403	0.000000	-0.986167	0.000000	0.000000	0.000000	-0.008078	0.062572	0.031401	0.000000	0.000000	2.000000	71.000000	0.000000
3021.906566	0.091225	0.581106	0.019828	74.702248	112.530174	168.667953	0.438750	0.000000	-0.991400	0.000000	0.000000	0.000000	-0.008078	0.062572	0.031401	0.000000	0.000000	2.000000	71.000000	0.000000
3021.909900	0.091204	0.581080	0.019839	74.702248	112.530174	168.667953	0.438750	0.000000	-0.991400	0.000000	0.000000	0.000000	-0.006411	-0.007941	0.003293	0.000000	0.000000	2.000000	71.000000	0.000000
3021.913233	0.091204	0.581080	0.019839	74.702248	112.530174	168.667953	0.438750	0.000000	-0.991400	0.000000	0.000000	0.000000	-0.006411	-0.007941	0.003293	0.000000	0.000000	2.000000	71.000000	0.000000
3021.916566	0.091204	0.581080	0.019839	74.695076	112.586288	168.735016	0.438750	0.000000	-0.991400	0.000000	0.000000	0.000000	-0.006411	-0.007941	0.003293	0.000000	0.000000	2.000000	71.000000	0.000000
3021.919900	0.091204	0.581080	0.019839	74.695076	112.586288	168.735016	0.438750	0.000000	-0.991400	0.000000	0.000000	0.000000	-0.006411	-0.007941	0.003293	0.000000	0.000000	2.000000	71.000000	0.000000
3021.923233	0.091157	0.580937	0.019841	74.695076	112.586288	168.735016	0.438750	0.000000	-0.991400	0.000000	0.000000	0.000000	-0.013962	-0.042904	0.000632	0.000000	0.000000	2.000000	71.000000	0.000000
3021.926566	0.091157	0.580937	0.019841	74.678658	112.675690	168.843063	0.439818	0.000000	-0.991949	0.000000	0.000000	0.000000	-0.013962	-0.042904	0.000632	0.000000	0.000000	2.000000	71.000000	0.000000
3021.929900	0.091157	0.580937	0.019841	74.678658	112.675690	168.843063	0.439818	0.000000	-0.991949	0.000000	0.000000	0.000000	-0.013962	-0.042904	0.000632	0.000000	0.000000	2.000000	71.000000	0.000000
3021.933233	0.091157	0.580937	0.019841	74.678658	112.675690	168.843063	0.439818	0.000000	-0.991949	0.000000	0.000000	0.000000	-0.013962	-0.042904	0.000632	0.000000	0.000000	2.000000	71.000000	0.000000
3021.936566	0.091057	0.580414	0.019688	74.635178	112.758240	168.965591	0.442145	0.000000	-0.992055	0.000000	0.000000	0.000000	-0.029880	-0.156928	-0.045854	0.000000	0.000000	2.000000	71.000000	0.000000
3021.939900	0.091057	0.580414	0.019688	74.635178	112.758240	168.965591	0.442145	0.000000	-0.992055	0.000000	0.000000	0.000000	-0.029880	-0.156928	-0.045854	0.000000	0.000000	2.000000	71.000000	0.000000
3021.943233	0.091057	0.580414	0.019688	74.635178	112.758240	168.965591	0.442145	0.000000	-0.992055	0.000000	0.000000	0.000000	-0.029880	-0.156928	-0.045854	0.000000	0.000000	2.000000	71.000000	0.000000
3021.946566	0.091057	0.580414	0.019688	74.561378	112.827713	169.099396	0.447125	0.000000	-0.984412	0.000000	0.000000	0.000000	-0.029880	-0.156928	-0.045854	0.000000	0.000000	2.000000	71.000000	0.000000
3021.949900	0.091059	0.580089	0.019574	74.561378	112.827713	169.099396	0.447125	0.000000	-0.984412	0.000000	0.000000	0.000000	0.000504	-0.097413	-0.034222	0.000000	0.000000	2.000000	71.000000	0.000000
3021.953233	0.091059	0.580089	0.019574	74.561378	112.827713	169.099396	0.447125	0.000000	-0.984412	0.000000	0.000000	0.000000	0.000504	-0.097413	-0.034222	0.000000	0.000000	2.000000	71.000000	0.000000
3021.956566	0.091059	0.580089	0.019574	74.491219	112.932205	169.259155	0.447125	0.000000	-0.984412	0.000000	0.000000	0.000000	0.000504	-0.097413	-0.034222	0.000000	0.000000	2.000000	71.000000	0.000000
3021.959900	0.091059	0.580089	0.019574	74.491219	112.932205	169.259155	0.447125	0.000000	-0.984412	0.000000	0.000000	0.000000	0.000504	-0.097413	-0.034222	0.000000	0.000000	2.000000	71.000000	0.000000
3021.963233	0.091075	0.579683	0.019412	74.491219	112.932205	169.259155	0.447125	0.000000	-0.984412	0.000000	0.000000	0.000000	0.004794	-0.121833	-0.048576	0.000000	0.000000	2.000000	71.000000	0.000000
3021.966566	0.091110	0.579259	0.019229	74.449707	113.114578	169.464844	0.447041	0.000000	-0.978709	0.000000	0.000000	0.000000	0.010592	-0.127284	-0.054979	0.000000	0.000000	2.000000	71.000000	0.000000
3021.969900	0.091110	0.579259	0.019229	74.449707	113.114578	169.464844	0.447041	0.000000	-0.978709	0.000000	0.000000	0.000000	0.010592	-0.127284	-0.054979	0.000000	0.000000	2.000000	71.000000	0.000000
3021.973233	0.091110	0.579259	0.019229	74.449707	113.114578	169.464844	0.447041	0.000000	-0.978709	0.000000	0.000000	0.000000	0.010592	-0.127284	-0.054979	0.000000	0.000000	2.000000	71.000000	0.000000
3021.976566	0.091110	0.579259	0.019229	74.432587	113.377853	169.725632	0.444477	0.000000	-0.961450	0.000000	0.000000	0.000000	0.010592	-0.127284	-0.054979	0.000000	0.000000	2.000000	71.000000	0.000000
3021.979900	0.091183	0.578753	0.018993	74.432587	113.377853	169.725632	0.444477	0.000000	-0.961450	0.000000	0.000000	0.000000	0.021620	-0.151615	-0.070738	0.000000	0.000000	2.000000	71.000000	0.000000
3021.983233	0.091183	0.578753	0.018993	74.432587	113.377853	169.725632	0.444477	0.000000	-0.961450	0.000000	0.000000	0.000000	0.021620	-0.151615	-0.070738	0.000000	0.000000	2.000000	71.000000	0.000000
3021.986566	0.091275	0.578204	0.018742	74.414703	113.676254	170.021286	0.444477	0.000000	-0.961450	0.000000	0.000000	0.000000	0.027746	-0.164922	-0.075278	0.000000	0.000000	2.000000	71.000000	0.000000
3021.989900	0.091275	0.578204	0.018742	74.414703	113.676254	170.021286	0.444477	0.000000	-0.961450	0.000000	0.000000	0.000000	0.027746	-0.164922	-0.075278	0.000000	0.000000	2.000000	71.000000	0.000000
3021.993233	0.091275	0.578204	0.018742	74.414703	113.676254	170.021286	0.444477	0.000000	-0.961450	0.000000	0.000000	0.000000	0.027746	-0.164922	-0.075278	0.000000	0.000000	2.000000	71.000000	0.000000
3021.996566	0.091362	0.577591	0.018464	74.394302	114.009499	170.350327	0.436250	0.000000	-0.937114	0.000000	0.000000	0.000000	0.026114	-0.183675	-0.083582	0.000000	0.000000	2.000000	71.000000	0.000000
3021.999900	0.091362	0.577591	0.018464	74.394302	114.009499	170.350327	0.436250	0.000000	-0.937114	0.000000	0.000000	0.000000	0.026114	-0.183675	-0.083582	0.000000	0.000000	2.000000	71.000000	0.000000
3022.003233	0.091362	0.577591	0.018464	74.394302	114.009499	170.350327	0.436250	0.000000	-0.937114	0.000000	0.000000	0.000000	0.026114	-0.183675	-0.083582	0.000000	0.000000	2.000000	71.000000	0.000000
3022.006566	0.091415	0.576880	0.018128	74.370537	114.385399	170.723694	0.431897	0.000000	-0.923183	0.000000	0.000000	0.000000	0.015750	-0.213315	-0.100713	0.000000	0.000000	2.000000	71.000000	0.000000
3022.009900	0.091415	0.576880	0.018128	74.370537	114.385399	170.723694	0.431897	0.000000	-0.923183	0.000000	0.000000	0.000000	0.015750	-0.213315	-0.100713	0.000000	0.000000	2.000000	71.000000	0.000000
3022.013233	0.091415	0.576880	0.018128	74.370537	114.385399	170.723694	0.431897	0.000000	-0.923183	0.000000	0.000000	0.000000	0.015750	-0.213315	-0.100713	0.000000	0.000000	2.000000	71.000000	0.000000
3022.016566	0.091415	0.576880	0.018128	74.342339	114.808952	171.152237	0.429273	0.000000	-0.906398	0.000000	0.000000	0.000000	0.015750	-0.213315	-0.100713	0.000000	0.000000	2.000000	71.000000	0.000000
3022.019900	0.091466	0.576099	0.017787	74.342339	114.808952	171.152237	0.429273	0.000000	-0.906398	0.000000	0.000000	0.000000	0.015407	-0.234365	-0.102275	0.000000	0.000000	2.000000	71.000000	0.000000
3022.023233	0.091466	0.576099	0.017787	74.342339	114.808952	171.152237	0.429273	0.000000	-0.906398	0.000000	0.000000	0.000000	0.015407	-0.234365	-0.102275	0.000000	0.000000	2.000000	71.000000	0.000000
3022.026566	0.091491	0.575203	0.017434	74.299568	115.241837	171.602112	0.429273	0.000000	-0.906398	0.000000	0.000000	0.000000	0.007667	-0.268701	-0.105788	0.000000	0.000000	2.000000	71.000000	0.000000
3022.029900	0.091491	0.575203	0.017434	74.299568	115.241837	171.602112	0.429273	0.000000	-0.906398	0.000000	0.000000	0.000000	0.007667	-0.268701	-0.105788	0.000000	0.000000	2.000000	71.000000	0.000000
3022.033233	0.091491	0.575203	0.017434	74.299568	115.241837	171.602112	0.429273	0.000000	-0.906398	0.000000	0.000000	0.000000	0.007667	-0.268701	-0.105788	0.000000	0.000000	2.000000	71.000000	0.000000
3022.036566	0.091471	0.574238	0.017084	74.229141	115.655182	172.059418	0.425427	0.000000	-0.871721	0.000000	0.000000	0.000000	-0.006232	-0.289578	-0.105021	0.000000	0.000000	2.000000	71.000000	0.000000
3022.039900	0.091471	0.574238	0.017084	74.229141	115.655182	172.059418	0.425427	0.000000	-0.871721	0.000000	0.000000	0.000000	-0.006232	-0.289578	-0.105021	0.000000	0.000000	2.000000	71.000000	0.000000
3022.043233	0.091471	0.574238	0.017084	74.229141	115.655182	172.059418	0.425427	0.000000	-0.871721	0.000000	0.000000	0.000000	-0.006232	-0.289578	-0.105021	0.000000	0.000000	2.000000	71.000000	0.000000
3022.046566	0.091472	0.573177	0.016730	74.120384	116.033836	172.518616	0.426466	0.000000	-0.854217	0.000000	0.000000	0.000000	0.000476	-0.318299	-0.106428	0.000000	0.000000	2.000000	71.000000	0.000000
3022.049900	0.091472	0.573177	0.016730	74.120384	116.033836	172.518616	0.426466	0.000000	-0.854217	0.000000	0.000000	0.000000	0.000476	-0.318299	-0.106428	0.000000	0.000000	2.000000	71.000000	0.000000
3022.053233	0.091472	0.573177	0.016730	74.120384	116.033836	172.518616	0.426466	0.000000	-0.854217	0.000000	0.000000	0.000000	0.000476	-0.318299	-0.106428	0.000000	0.000000	2.000000	71.000000	0.000000
3022.056566	0.091462	0.572048	0.016435	73.974136	116.241928	172.860641	0.426386	0.000000	-0.836479	0.000000	0.000000	0.000000	-0.003051	-0.338591	-0.088307	0.000000	0.000000	2.000000	71.000000	0.000000
3022.059900	0.091462	0.572048	0.016435	73.974136	116.241928	172.860641	0.426386	0.000000	-0.836479	0.000000	0.000000	0.000000	-0.003051	-0.338591	-0.088307	0.000000	0.000000	2.000000	71.000000	0.000000
3022.063233	0.091462	0.572048	0.016435	73.974136	116.241928	172.860641	0.426386	0.000000	-0.836479	0.000000	0.000000	0.000000	-0.003051	-0.338591	-0.088307	0.000000	0.000000	2.000000	71.000000	0.000000
3022.066566	0.091479	0.570887	0.016163	73.830551	116.140823	172.933228	0.426895	0.000000	-0.821761	0.000000	0.000000	0.000000	0.005202	-0.348512	-0.081683	0.000000	0.000000	2.000000	71.000000	0.000000
3022.069900	0.091479	0.570887	0.016163	73.830551	116.140823	172.933228	0.426895	0.000000	-0.821761	0.000000	0.000000	0.000000	0.005202	-0.348512	-0.081683	0.000000	0.000000	2.000000	71.000000	0.000000
3022.073233	0.091479	0.570887	0.016163	73.830551	116.140823	172.933228	0.426895	0.000000	-0.821761	0.000000	0.000000	0.000000	0.005202	-0.348512	-0.081683	0.000000	0.000000	2.000000	71.000000	0.000000
3022.076566	0.091506	0.569684	0.015940	73.723503	115.786079	172.767670	0.426028	0.000000	-0.808148	0.000000	0.000000	0.000000	0.008044	-0.360941	-0.066892	0.000000	0.000000	2.000000	71.000000	0.000000
3022.079900	0.091506	0.569684	0.015940	73.723503	115.786079	172.767670	0.426028	0.000000	-0.808148	0.000000	0.000000	0.000000	0.008044	-0.360941	-0.066892	0.000000	0.000000	2.000000	71.000000	0.000000
3022.083233	0.091506	0.569684	0.015940	73.723503	115.786079	172.767670	0.426028	0.000000	-0.808148	0.000000	0.000000	0.000000	0.008044	-0.360941	-0.066892	0.000000	0.000000	2.000000	71.000000	0.000000
3022.086566	0.091511	0.568456	0.015724	73.667030	115.296638	172.457428	0.424687	0.000000	-0.796999	0.000000	0.000000	0.000000	0.001455	-0.368395	-0.064730	0.000000	0.000000	2.000000	71.000000	0.000000
3022.089900	0.091511	0.568456	0.015724	73.667030	115.296638	172.457428	0.424687	0.000000	-0.796999	0.000000	0.000000	0.000000	0.001455	-0.368395	-0.064730	0.000000	0.000000	2.000000	71.000000	0.000000
3022.093233	0.091511	0.568456	0.015724	73.667030	115.296638	172.457428	0.424687	0.000000	-0.796999	0.000000	0.000000	0.000000	0.001455	-0.368395	-0.064730	0.000000	0.000000	2.000000	71.000000	0.000000
3022.096566	0.091524	0.567212	0.015551	73.680229	114.774872	172.073303	0.424445	0.000000	-0.786210	0.000000	0.000000	0.000000	0.003935	-0.373006	-0.051858	0.000000	0.000000	2.000000	71.000000	0.000000
3022.099900	0.091524	0.567212	0.015551	73.680229	114.774872	172.073303	0.424445	0.000000	-0.786210	0.000000	0.000000	0.000000	0.003935	-0.373006	-0.051858	0.000000	0.000000	2.000000	71.000000	0.000000
3022.103233	0.091524	0.567212	0.015551	73.680229	114.774872	172.073303	0.424445	0.000000	-0.786210	0.000000	0.000000	0.000000	0.003935	-0.373006	-0.051858	0.000000	0.000000	2.000000	71.000000	0.000000
3022.106566	0.091490	0.565926	0.015373	73.759499	114.294441	171.682251	0.423789	0.000000	-0.777568	0.000000	0.000000	0.000000	-0.010386	-0.385804	-0.053652	0.000000	0.000000	2.000000	71.000000	0.000000
3022.109900	0.091490	0.565926	0.015373	73.759499	114.294441	171.682251	0.423789	0.000000	-0.777568	0.000000	0.000000	0.000000	-0.010386	-0.385804	-0.053652	0.000000	0.000000	2.000000	71.000000	0.000000
3022.113233	0.091490	0.565926	0.015373	73.759499	114.294441	171.682251	0.423789	0.000000	-0.777568	0.000000	0.000000	0.000000	-0.010386	-0.385804	-0.053652	0.000000	0.000000	2.000000	71.000000	0.000000
3022.116566	0.091464	0.564695	0.015242	73.854652	113.902832	171.353546	0.425520	0.000000	-0.768626	0.000000	0.000000	0.000000	-0.007582	-0.369410	-0.039161	0.000000	0.000000	2.000000	71.000000	0.000000
3022.119900	0.091464	0.564695	0.015242	73.854652	113.902832	171.353546	0.425520	0.000000	-0.768626	0.000000	0.000000	0.000000	-0.007582	-0.369410	-0.039161	0.000000	0.000000	2.000000	71.000000	0.000000
3022.123233	0.091464	0.564695	0.015242	73.854652	113.902832	171.353546	0.425520	0.000000	-0.768626	0.000000	0.000000	0.000000	-0.007582	-0.369410	-0.039161	0.000000	0.000000	2.000000	71.000000	0.000000
3022.126566	0.091461	0.563465	0.015104	73.936935	113.522644	171.039352	0.426784	0.000000	-0.762099	0.000000	0.000000	0.000000	-0.001042	-0.369029	-0.041424	0.000000	0.000000	2.000000	71.000000	0.000000
3022.129900	0.091461	0.563465	0.015104	73.936935	113.522644	171.039352	0.426784	0.000000	-0.762099	0.000000	0.000000	0.000000	-0.001042	-0.369029	-0.041424	0.000000	0.000000	2.000000	71.000000	0.000000
3022.133233	0.091461	0.563465	0.015104	73.936935	113.522644	171.039352	0.426784	0.000000	-0.762099	0.000000	0.000000	0.000000	-0.001042	-0.369029	-0.041424	0.000000	0.000000	2.000000	71.000000	0.000000
3022.136566	0.091457	0.562236	0.014963	73.998520	113.187347	170.778427	0.426957	0.000000	-0.755195	0.000000	0.000000	0.000000	-0.001231	-0.368658	-0.042383	0.000000	0.000000	2.000000	71.000000	0.000000
3022.139900	0.091457	0.562236	0.014963	73.998520	113.187347	170.778427	0.426957	0.000000	-0.755195	0.000000	0.000000	0.000000	-0.001231	-0.368658	-0.042383	0.000000	0.000000	2.000000	71.000000	0.000000
3022.143233	0.091457	0.562236	0.014963	73.998520	113.187347	170.778427	0.426957	0.000000	-0.755195	0.000000	0.000000	0.000000	-0.001231	-0.368658	-0.042383	0.000000	0.000000	2.000000	71.000000	0.000000
3022.146566	0.091433	0.561026	0.014840	74.025864	112.831512	170.526245	0.427163	0.000000	-0.748131	0.000000	0.000000	0.000000	-0.007130	-0.363022	-0.036811	0.000000	0.000000	2.000000	71.000000	0.000000
3022.149900	0.091433	0.561026	0.014840	74.025864	112.831512	170.526245	0.427163	0.000000	-0.748131	0.000000	0.000000	0.000000	-0.007130	-0.363022	-0.036811	0.000000	0.000000	2.000000	71.000000	0.000000
3022.153233	0.091433	0.561026	0.014840	74.025864	112.831512	170.526245	0.427163	0.000000	-0.748131	0.000000	0.000000	0.000000	-0.007130	-0.363022	-0.036811	0.000000	0.000000	2.000000	71.000000	0.000000
3022.156566	0.091408	0.559843	0.014709	74.023163	112.504219	170.320297	0.428351	0.000000	-0.741996	0.000000	0.000000	0.000000	-0.007630	-0.354797	-0.039390	0.000000	0.000000	2.000000	71.000000	0.000000
3022.159900	0.091408	0.559843	0.014709	74.023163	112.504219	170.320297	0.428351	0.000000	-0.741996	0.000000	0.000000	0.000000	-0.007630	-0.354797	-0.039390	0.000000	0.000000	2.000000	71.000000	0.000000
3022.163233	0.091408	0.559843	0.014709	74.023163	112.504219	170.320297	0.428351	0.000000	-0.741996	0.000000	0.000000	0.000000	-0.007630	-0.354797	-0.039390	0.000000	0.000000	2.000000	71.000000	0.000000
3022.166566	0.091382	0.558662	0.014574	74.008553	112.240410	170.178772	0.429623	0.000000	-0.735431	0.000000	0.000000	0.000000	-0.007800	-0.354450	-0.040276	0.000000	0.000000	2.000000	71.000000	0.000000
3022.169900	0.091382	0.558662	0.014574	74.008553	112.240410	170.178772	0.429623	0.000000	-0.735431	0.000000	0.000000	0.000000	-0.007800	-0.354450	-0.040276	0.000000	0.000000	2.000000	71.000000	0.000000
3022.173233	0.091382	0.558662	0.014574	74.008553	112.240410	170.178772	0.429623	0.000000	-0.735431	0.000000	0.000000	0.000000	-0.007800	-0.354450	-0.040276	0.000000	0.000000	2.000000	71.000000	0.000000
3022.176566	0.091377	0.557481	0.014433	73.985588	112.002380	170.064316	0.430923	0.000000	-0.728718	0.000000	0.000000	0.000000	-0.001255	-0.354131	-0.042462	0.000000	0.000000	2.000000	71.000000	0.000000
3022.179900	0.091377	0.557481	0.014433	73.985588	112.002380	170.064316	0.430923	0.000000	-0.728718	0.000000	0.000000	0.000000	-0.001255	-0.354131	-0.042462	0.000000	0.000000	2.000000	71.000000	0.000000
3022.183233	0.091377	0.557481	0.014433	73.985588	112.002380	170.064316	0.430923	0.000000	-0.728718	0.000000	0.000000	0.000000	-0.001255	-0.354131	-0.042462	0.000000	0.000000	2.000000	71.000000	0.000000
3022.186566	0.091389	0.556337	0.014256	73.964272	111.767738	169.948563	0.431132	0.000000	-0.721641	0.000000	0.000000	0.000000	0.003642	-0.343239	-0.053120	0.000000	0.000000	2.000000	71.000000	0.000000
3022.189900	0.091389	0.556337	0.014256	73.964272	111.767738	169.948563	0.431132	0.000000	-0.721641	0.000000	0.000000	0.000000	0.003642	-0.343239	-0.053120	0.000000	0.000000	2.000000	71.000000	0.000000
3022.193233	0.091389	0.556337	0.014256	73.964272	111.767738	169.948563	0.431132	0.000000	-0.721641	0.000000	0.000000	0.000000	0.003642	-0.343239	-0.053120	0.000000	0.000000	2.000000	71.000000	0.000000
3022.196566	0.091382	0.555212	0.014098	73.960587	111.511894	169.802429	0.430525	0.000000	-0.712788	0.000000	0.000000	0.000000	-0.002217	-0.337689	-0.047357	0.000000	0.000000	2.000000	71.000000	0.000000
3022.199900	0.091382	0.555212	0.014098	73.960587	111.511894	169.802429	0.430525	0.000000	-0.712788	0.000000	0.000000	0.000000	-0.002217	-0.337689	-0.047357	0.000000	0.000000	2.000000	71.000000	0.000000
3022.203233	0.091382	0.555212	0.014098	73.960587	111.511894	169.802429	0.430525	0.000000	-0.712788	0.000000	0.000000	0.000000	-0.002217	-0.337689	-0.047357	0.000000	0.000000	2.000000	71.000000	0.000000
3022.206566	0.091373	0.554113	0.013932	74.010284	111.195747	169.561111	0.430895	0.000000	-0.704895	0.000000	0.000000	0.000000	-0.002677	-0.329461	-0.049723	0.000000	0.000000	2.000000	71.000000	0.000000
3022.209900	0.091373	0.554113	0.013932	74.010284	111.195747	169.561111	0.430895	0.000000	-0.704895	0.000000	0.000000	0.000000	-0.002677	-0.329461	-0.049723	0.000000	0.000000	2.000000	71.000000	0.000000
3022.213233	0.091373	0.554113	0.013932	74.010284	111.195747	169.561111	0.430895	0.000000	-0.704895	0.000000	0.000000	0.000000	-0.002677	-0.329461	-0.049723	0.000000	0.000000	2.000000	71.000000	0.000000
3022.216566	0.091366	0.553060	0.013776	74.102112	110.779099	169.197662	0.431341	0.000000	-0.696608	0.000000	0.000000	0.000000	-0.002101	-0.316109	-0.046711	0.000000	0.000000	2.000000	71.000000	0.000000
3022.219900	0.091366	0.553060	0.013776	74.102112	110.779099	169.197662	0.431341	0.000000	-0.696608	0.000000	0.000000	0.000000	-0.002101	-0.316109	-0.046711	0.000000	0.000000	2.000000	71.000000	0.000000
3022.223233	0.091366	0.553060	0.013776	74.102112	110.779099	169.197662	0.431341	0.000000	-0.696608	0.000000	0.000000	0.000000	-0.002101	-0.316109	-0.046711	0.000000	0.000000	2.000000	71.000000	0.000000
3022.226566	0.091335	0.552033	0.013618	74.207542	110.203773	168.682816	0.431691	0.000000	-0.688823	0.000000	0.000000	0.000000	-0.009242	-0.307930	-0.047644	0.000000	0.000000	2.000000	71.000000	0.000000
3022.229900	0.091335	0.552033	0.013618	74.207542	110.203773	168.682816	0.431691	0.000000	-0.688823	0.000000	0.000000	0.000000	-0.009242	-0.307930	-0.047644	0.000000	0.000000	2.000000	71.000000	0.000000
3022.233233	0.091335	0.552033	0.013618	74.207542	110.203773	168.682816	0.431691	0.000000	-0.688823	0.000000	0.000000	0.000000	-0.009242	-0.307930	-0.047644	0.000000	0.000000	2.000000	71.000000	0.000000
3022.236566	0.091335	0.552033	0.013618	74.317009	109.578438	168.116180	0.433232	0.000000	-0.680882	0.000000	0.000000	0.000000	-0.009242	-0.307930	-0.047644	0.000000	0.000000	2.000000	71.000000	0.000000
3022.239900	0.091318	0.551076	0.013528	74.317009	109.578438	168.116180	0.433232	0.000000	-0.680882	0.000000	0.000000	0.000000	-0.005223	-0.287049	-0.026928	0.000000	0.000000	2.000000	71.000000	0.000000
3022.243233	0.091318	0.551076	0.013528	74.317009	109.578438	168.116180	0.433232	0.000000	-0.680882	0.000000	0.000000	0.000000	-0.005223	-0.287049	-0.026928	0.000000	0.000000	2.000000	71.000000	0.000000
3022.246566	0.091298	0.550173	0.013426	74.420181	108.949059	167.544174	0.433232	0.000000	-0.680882	0.000000	0.000000	0.000000	-0.005916	-0.271124	-0.030496	0.000000	0.000000	2.000000	71.000000	0.000000
3022.249900	0.091298	0.550173	0.013426	74.420181	108.949059	167.544174	0.433232	0.000000	-0.680882	0.000000	0.000000	0.000000	-0.005916	-0.271124	-0.030496	0.000000	0.000000	2.000000	71.000000	0.000000
3022.253233	0.091298	0.550173	0.013426	74.420181	108.949059	167.544174	0.433232	0.000000	-0.680882	0.000000	0.000000	0.000000	-0.005916	-0.271124	-0.030496	0.000000	0.000000	2.000000	71.000000	0.000000
3022.256566	0.091284	0.549330	0.013354	74.518028	108.348198	166.995987	0.435089	0.000000	-0.671311	0.000000	0.000000	0.000000	-0.004220	-0.252856	-0.021760	0.000000	0.000000	2.000000	71.000000	0.000000
3022.259900	0.091284	0.549330	0.013354	74.518028	108.348198	166.995987	0.435089	0.000000	-0.671311	0.000000	0.000000	0.000000	-0.004220	-0.252856	-0.021760	0.000000	0.000000	2.000000	71.000000	0.000000
3022.263233	0.091284	0.549330	0.013354	74.518028	108.348198	166.995987	0.435089	0.000000	-0.671311	0.000000	0.000000	0.000000	-0.004220	-0.252856	-0.021760	0.000000	0.000000	2.000000	71.000000	0.000000
3022.266566	0.091273	0.548505	0.013298	74.606087	107.795601	166.491440	0.435792	0.000000	-0.667685	0.000000	0.000000	0.000000	-0.003266	-0.247554	-0.016831	0.000000	0.000000	2.000000	71.000000	0.000000
3022.269900	0.091273	0.548505	0.013298	74.606087	107.795601	166.491440	0.435792	0.000000	-0.667685	0.000000	0.000000	0.000000	-0.003266	-0.247554	-0.016831	0.000000	0.000000	2.000000	71.000000	0.000000
3022.273233	0.091273	0.548505	0.013298	74.606087	107.795601	166.491440	0.435792	0.000000	-0.667685	0.000000	0.000000	0.000000	-0.003266	-0.247554	-0.016831	0.000000	0.000000	2.000000	71.000000	0.000000
3022.276566	0.091273	0.548505	0.013298	74.682343	107.332008	166.071548	0.436336	0.000000	-0.664880	0.000000	0.000000	0.000000	-0.003266	-0.247554	-0.016831	0.000000	0.000000	2.000000	71.000000	0.000000
3022.279900	0.091268	0.547740	0.013271	74.682343	107.332008	166.071548	0.436336	0.000000	-0.664880	0.000000	0.000000	0.000000	-0.001541	-0.229399	-0.007942	0.000000	0.000000	2.000000	71.000000	0.000000
3022.283233	0.091268	0.547740	0.013271	74.682343	107.332008	166.071548	0.436336	0.000000	-0.664880	0.000000	0.000000	0.000000	-0.001541	-0.229399	-0.007942	0.000000	0.000000	2.000000	71.000000	0.000000
3022.286566	0.091239	0.547028	0.013238	74.747063	106.942230	165.722824	0.436336	0.000000	-0.664880	0.000000	0.000000	0.000000	-0.008872	-0.213591	-0.009898	0.000000	0.000000	2.000000	71.000000	0.000000
3022.289900	0.091239	0.547028	0.013238	74.747063	106.942230	165.722824	0.436336	0.000000	-0.664880	0.000000	0.000000	0.000000	-0.008872	-0.213591	-0.009898	0.000000	0.000000	2.000000	71.000000	0.000000
3022.293233	0.091239	0.547028	0.013238	74.747063	106.942230	165.722824	0.436336	0.000000	-0.664880	0.000000	0.000000	0.000000	-0.008872	-0.213591	-0.009898	0.000000	0.000000	2.000000	71.000000	0.000000
3022.296566	0.091239	0.547028	0.013238	74.803360	106.623383	165.438873	0.438071	0.000000	-0.661906	0.000000	0.000000	0.000000	-0.008872	-0.213591	-0.009898	0.000000	0.000000	2.000000	71.000000	0.000000
3022.299900	0.091238	0.546350	0.013236	74.803360	106.623383	165.438873	0.438071	0.000000	-0.661906	0.000000	0.000000	0.000000	-0.000138	-0.203318	-0.000711	0.000000	0.000000	2.000000	71.000000	0.000000
3022.303233	0.091238	0.546350	0.013236	74.803360	106.623383	165.438873	0.438071	0.000000	-0.661906	0.000000	0.000000	0.000000	-0.000138	-0.203318	-0.000711	0.000000	0.000000	2.000000	71.000000	0.000000
3022.306566	0.091213	0.545725	0.013227	74.851234	106.356453	165.205063	0.438071	0.000000	-0.661906	0.000000	0.000000	0.000000	-0.007445	-0.187580	-0.002546	0.000000	0.000000	2.000000	71.000000	0.000000
3022.309900	0.091213	0.545725	0.013227	74.851234	106.356453	165.205063	0.438071	0.000000	-0.661906	0.000000	0.000000	0.000000	-0.007445	-0.187580	-0.002546	0.000000	0.000000	2.000000	71.000000	0.000000
3022.313233	0.091213	0.545725	0.013227	74.851234	106.356453	165.205063	0.438071	0.000000	-0.661906	0.000000	0.000000	0.000000	-0.007445	-0.187580	-0.002546	0.000000	0.000000	2.000000	71.000000	0.000000
3022.316566	0.091213	0.545725	0.013227	74.894341	106.100182	164.978195	0.439335	0.000000	-0.661363	0.000000	0.000000	0.000000	-0.007445	-0.187580	-0.002546	0.000000	0.000000	2.000000	71.000000	0.000000
3022.319900	0.091176	0.545177	0.013272	74.894341	106.100182	164.978195	0.439335	0.000000	-0.661363	0.000000	0.000000	0.000000	-0.011315	-0.164451	0.013341	0.000000	0.000000	2.000000	71.000000	0.000000
3022.323233	0.091176	0.545177	0.013272	74.894341	106.100182	164.978195	0.439335	0.000000	-0.661363	0.000000	0.000000	0.000000	-0.011315	-0.164451	0.013341	0.000000	0.000000	2.000000	71.000000	0.000000
3022.326566	0.091144	0.544689	0.013347	74.932198	105.875282	164.782532	0.439335	0.000000	-0.661363	0.000000	0.000000	0.000000	-0.009529	-0.146462	0.022588	0.000000	0.000000	2.000000	71.000000	0.000000
3022.329900	0.091144	0.544689	0.013347	74.932198	105.875282	164.782532	0.439335	0.000000	-0.661363	0.000000	0.000000	0.000000	-0.009529	-0.146462	0.022588	0.000000	0.000000	2.000000	71.000000	0.000000
3022.333233	0.091144	0.544689	0.013347	74.932198	105.875282	164.782532	0.439335	0.000000	-0.661363	0.000000	0.000000	0.000000	-0.009529	-0.146462	0.022588	0.000000	0.000000	2.000000	71.000000	0.000000
3022.336566	0.091144	0.544689	0.013347	74.960594	105.712006	164.643082	0.442809	0.000000	-0.667352	0.000000	0.000000	0.000000	-0.009529	-0.146462	0.022588	0.000000	0.000000	2.000000	71.000000	0.000000
3022.339900	0.091141	0.544234	0.013454	74.960594	105.712006	164.643082	0.442809	0.000000	-0.667352	0.000000	0.000000	0.000000	-0.000756	-0.136335	0.031994	0.000000	0.000000	2.000000	71.000000	0.000000
3022.343233	0.091141	0.544234	0.013454	74.960594	105.712006	164.643082	0.442809	0.000000	-0.667352	0.000000	0.000000	0.000000	-0.000756	-0.136335	0.031994	0.000000	0.000000	2.000000	71.000000	0.000000
3022.346566	0.091141	0.544234	0.013454	74.978905	105.648521	164.596558	0.442809	0.000000	-0.667352	0.000000	0.000000	0.000000	-0.000756	-0.136335	0.031994	0.000000	0.000000	2.000000	71.000000	0.000000
3022.349900	0.091141	0.544234	0.013454	74.978905	105.648521	164.596558	0.442809	0.000000	-0.667352	0.000000	0.000000	0.000000	-0.000756	-0.136335	0.031994	0.000000	0.000000	2.000000	71.000000	0.000000
3022.353233	0.091154	0.543821	0.013637	74.978905	105.648521	164.596558	0.442809	0.000000	-0.667352	0.000000	0.000000	0.000000	0.003689	-0.124025	0.054977	0.000000	0.000000	2.000000	71.000000	0.000000
3022.356566	0.091187	0.543433	0.013811	74.988495	105.653656	164.611191	0.442935	0.000000	-0.672684	0.000000	0.000000	0.000000	0.010104	-0.116235	0.052185	0.000000	0.000000	2.000000	71.000000	0.000000
3022.359900	0.091187	0.543433	0.013811	74.988495	105.653656	164.611191	0.442935	0.000000	-0.672684	0.000000	0.000000	0.000000	0.010104	-0.116235	0.052185	0.000000	0.000000	2.000000	71.000000	0.000000
3022.363233	0.091187	0.543433	0.013811	74.988495	105.653656	164.611191	0.442935	0.000000	-0.672684	0.000000	0.000000	0.000000	0.010104	-0.116235	0.052185	0.000000	0.000000	2.000000	71.000000	0.000000
3022.366566	0.091187	0.543433	0.013811	74.990158	105.745575	164.707047	0.440637	0.000000	-0.690544	0.000000	0.000000	0.000000	0.010104	-0.116235	0.052185	0.000000	0.000000	2.000000	71.000000	0.000000
3022.369900	0.091259	0.543060	0.014062	74.990158	105.745575	164.707047	0.440637	0.000000	-0.690544	0.000000	0.000000	0.000000	0.021541	-0.111847	0.075296	0.000000	0.000000	2.000000	71.000000	0.000000
3022.373233	0.091259	0.543060	0.014062	74.990158	105.745575	164.707047	0.440637	0.000000	-0.690544	0.000000	0.000000	0.000000	0.021541	-0.111847	0.075296	0.000000	0.000000	2.000000	71.000000	0.000000
3022.376566	0.091259	0.543060	0.014062	74.984970	105.863441	164.830383	0.440637	0.000000	-0.690544	0.000000	0.000000	0.000000	0.021541	-0.111847	0.075296	0.000000	0.000000	2.000000	71.000000	0.000000
3022.379900	0.091259	0.543060	0.014062	74.984970	105.863441	164.830383	0.440637	0.000000	-0.690544	0.000000	0.000000	0.000000	0.021541	-0.111847	0.075296	0.000000	0.000000	2.000000	71.000000	0.000000
3022.383233	0.091336	0.542652	0.014340	74.984970	105.863441	164.830383	0.440637	0.000000	-0.690544	0.000000	0.000000	0.000000	0.023115	-0.122643	0.083390	0.000000	0.000000	2.000000	71.000000	0.000000
3022.386566	0.091418	0.542233	0.014640	74.972107	106.003906	164.983658	0.437047	0.000000	-0.703094	0.000000	0.000000	0.000000	0.024418	-0.125623	0.090085	0.000000	0.000000	2.000000	71.000000	0.000000
3022.389900	0.091418	0.542233	0.014640	74.972107	106.003906	164.983658	0.437047	0.000000	-0.703094	0.000000	0.000000	0.000000	0.024418	-0.125623	0.090085	0.000000	0.000000	2.000000	71.000000	0.000000
3022.393233	0.091418	0.542233	0.014640	74.972107	106.003906	164.983658	0.437047	0.000000	-0.703094	0.000000	0.000000	0.000000	0.024418	-0.125623	0.090085	0.000000	0.000000	2.000000	71.000000	0.000000
3022.396566	0.091418	0.542233	0.014640	74.948586	106.116905	165.120911	0.429124	0.000000	-0.732006	0.000000	0.000000	0.000000	0.024418	-0.125623	0.090085	0.000000	0.000000	2.000000	71.000000	0.000000
3022.399900	0.091500	0.541787	0.014945	74.948586	106.116905	165.120911	0.429124	0.000000	-0.732006	0.000000	0.000000	0.000000	0.024670	-0.133673	0.091325	0.000000	0.000000	2.000000	71.000000	0.000000
3022.403233	0.091500	0.541787	0.014945	74.948586	106.116905	165.120911	0.429124	0.000000	-0.732006	0.000000	0.000000	0.000000	0.024670	-0.133673	0.091325	0.000000	0.000000	2.000000	71.000000	0.000000
3022.406566	0.091612	0.541349	0.015285	74.924759	106.243820	165.269775	0.429124	0.000000	-0.732006	0.000000	0.000000	0.000000	0.033756	-0.131645	0.102136	0.000000	0.000000	2.000000	71.000000	0.000000
3022.409900	0.091612	0.541349	0.015285	74.924759	106.243820	165.269775	0.429124	0.000000	-0.732006	0.000000	0.000000	0.000000	0.033756	-0.131645	0.102136	0.000000	0.000000	2.000000	71.000000	0.000000
3022.413233	0.091612	0.541349	0.015285	74.924759	106.243820	165.269775	0.429124	0.000000	-0.732006	0.000000	0.000000	0.000000	0.033756	-0.131645	0.102136	0.000000	0.000000	2.000000	71.000000	0.000000
3022.416566	0.091612	0.541349	0.015285	74.909798	106.395363	165.441513	0.419386	0.000000	-0.764250	0.000000	0.000000	0.000000	0.033756	-0.131645	0.102136	0.000000	0.000000	2.000000	71.000000	0.000000
3022.419900	0.091713	0.540885	0.015566	74.909798	106.395363	165.441513	0.419386	0.000000	-0.764250	0.000000	0.000000	0.000000	0.030318	-0.139052	0.084295	0.000000	0.000000	2.000000	71.000000	0.000000
3022.423233	0.091713	0.540885	0.015566	74.909798	106.395363	165.441513	0.419386	0.000000	-0.764250	0.000000	0.000000	0.000000	0.030318	-0.139052	0.084295	0.000000	0.000000	2.000000	71.000000	0.000000
3022.426566	0.091771	0.540368	0.015864	74.904602	106.558098	165.620392	0.419386	0.000000	-0.764250	0.000000	0.000000	0.000000	0.017350	-0.154987	0.089440	0.000000	0.000000	2.000000	71.000000	0.000000
3022.429900	0.091771	0.540368	0.015864	74.904602	106.558098	165.620392	0.419386	0.000000	-0.764250	0.000000	0.000000	0.000000	0.017350	-0.154987	0.089440	0.000000	0.000000	2.000000	71.000000	0.000000
3022.433233	0.091771	0.540368	0.015864	74.904602	106.558098	165.620392	0.419386	0.000000	-0.764250	0.000000	0.000000	0.000000	0.017350	-0.154987	0.089440	0.000000	0.000000	2.000000	71.000000	0.000000
3022.436566	0.091771	0.540368	0.015864	74.904015	106.716133	165.803574	0.411442	0.000000	-0.793205	0.000000	0.000000	0.000000	0.017350	-0.154987	0.089440	0.000000	0.000000	2.000000	71.000000	0.000000
3022.439900	0.091822	0.539818	0.016125	74.904015	106.716133	165.803574	0.411442	0.000000	-0.793205	0.000000	0.000000	0.000000	0.015200	-0.165225	0.078345	0.000000	0.000000	2.000000	71.000000	0.000000
3022.443233	0.091822	0.539818	0.016125	74.904015	106.716133	165.803574	0.411442	0.000000	-0.793205	0.000000	0.000000	0.000000	0.015200	-0.165225	0.078345	0.000000	0.000000	2.000000	71.000000	0.000000
3022.446566	0.091866	0.539207	0.016354	74.915016	106.784515	165.894577	0.411442	0.000000	-0.793205	0.000000	0.000000	0.000000	0.013295	-0.183308	0.068541	0.000000	0.000000	2.000000	71.000000	0.000000
3022.449900	0.091866	0.539207	0.016354	74.915016	106.784515	165.894577	0.411442	0.000000	-0.793205	0.000000	0.000000	0.000000	0.013295	-0.183308	0.068541	0.000000	0.000000	2.000000	71.000000	0.000000
3022.453233	0.091866	0.539207	0.016354	74.915016	106.784515	165.894577	0.411442	0.000000	-0.793205	0.000000	0.000000	0.000000	0.013295	-0.183308	0.068541	0.000000	0.000000	2.000000	71.000000	0.000000
3022.456566	0.091866	0.539207	0.016354	74.952698	106.610764	165.772781	0.406692	0.000000	-0.817687	0.000000	0.000000	0.000000	0.013295	-0.183308	0.068541	0.000000	0.000000	2.000000	71.000000	0.000000
3022.459900	0.091886	0.538526	0.016576	74.952698	106.610764	165.772781	0.406692	0.000000	-0.817687	0.000000	0.000000	0.000000	0.005951	-0.204296	0.066763	0.000000	0.000000	2.000000	71.000000	0.000000
3022.463233	0.091886	0.538526	0.016576	74.952698	106.610764	165.772781	0.406692	0.000000	-0.817687	0.000000	0.000000	0.000000	0.005951	-0.204296	0.066763	0.000000	0.000000	2.000000	71.000000	0.000000
3022.466566	0.091905	0.537749	0.016793	75.010025	106.262085	165.476395	0.406692	0.000000	-0.817687	0.000000	0.000000	0.000000	0.005581	-0.233150	0.064888	0.000000	0.000000	2.000000	71.000000	0.000000
3022.469900	0.091905	0.537749	0.016793	75.010025	106.262085	165.476395	0.406692	0.000000	-0.817687	0.000000	0.000000	0.000000	0.005581	-0.233150	0.064888	0.000000	0.000000	2.000000	71.000000	0.000000
3022.473233	0.091905	0.537749	0.016793	75.010025	106.262085	165.476395	0.406692	0.000000	-0.817687	0.000000	0.000000	0.000000	0.005581	-0.233150	0.064888	0.000000	0.000000	2.000000	71.000000	0.000000
3022.476566	0.091905	0.537749	0.016793	75.082054	105.786522	165.055099	0.404771	0.000000	-0.839629	0.000000	0.000000	0.000000	0.005581	-0.233150	0.064888	0.000000	0.000000	2.000000	71.000000	0.000000
3022.479900	0.091894	0.536911	0.016980	75.082054	105.786522	165.055099	0.404771	0.000000	-0.839629	0.000000	0.000000	0.000000	-0.003129	-0.251197	0.056135	0.000000	0.000000	2.000000	71.000000	0.000000
3022.483233	0.091894	0.536911	0.016980	75.082054	105.786522	165.055099	0.404771	0.000000	-0.839629	0.000000	0.000000	0.000000	-0.003129	-0.251197	0.056135	0.000000	0.000000	2.000000	71.000000	0.000000
3022.486566	0.091878	0.535987	0.017137	75.159752	105.188889	164.524567	0.404771	0.000000	-0.839629	0.000000	0.000000	0.000000	-0.004859	-0.277111	0.047247	0.000000	0.000000	2.000000	71.000000	0.000000
3022.489900	0.091878	0.535987	0.017137	75.159752	105.188889	164.524567	0.404771	0.000000	-0.839629	0.000000	0.000000	0.000000	-0.004859	-0.277111	0.047247	0.000000	0.000000	2.000000	71.000000	0.000000
3022.493233	0.091878	0.535987	0.017137	75.159752	105.188889	164.524567	0.404771	0.000000	-0.839629	0.000000	0.000000	0.000000	-0.004859	-0.277111	0.047247	0.000000	0.000000	2.000000	71.000000	0.000000
3022.496566	0.091878	0.535987	0.017137	75.232323	104.551758	163.960648	0.406102	0.000000	-0.856859	0.000000	0.000000	0.000000	-0.004859	-0.277111	0.047247	0.000000	0.000000	2.000000	71.000000	0.000000
3022.499900	0.091855	0.535004	0.017260	75.232323	104.551758	163.960648	0.406102	0.000000	-0.856859	0.000000	0.000000	0.000000	-0.006862	-0.295040	0.036962	0.000000	0.000000	2.000000	71.000000	0.000000
3022.503233	0.091855	0.535004	0.017260	75.232323	104.551758	163.960648	0.406102	0.000000	-0.856859	0.000000	0.000000	0.000000	-0.006862	-0.295040	0.036962	0.000000	0.000000	2.000000	71.000000	0.000000
3022.506566	0.091882	0.533984	0.017400	75.298698	103.881668	163.368439	0.406102	0.000000	-0.856859	0.000000	0.000000	0.000000	0.008082	-0.305985	0.041747	0.000000	0.000000	2.000000	71.000000	0.000000
3022.509900	0.091882	0.533984	0.017400	75.298698	103.881668	163.368439	0.406102	0.000000	-0.856859	0.000000	0.000000	0.000000	0.008082	-0.305985	0.041747	0.000000	0.000000	2.000000	71.000000	0.000000
3022.513233	0.091882	0.533984	0.017400	75.298698	103.881668	163.368439	0.406102	0.000000	-0.856859	0.000000	0.000000	0.000000	0.008082	-0.305985	0.041747	0.000000	0.000000	2.000000	71.000000	0.000000
3022.516566	0.091943	0.532914	0.017473	75.366386	103.220261	162.779083	0.405899	0.000000	-0.869977	0.000000	0.000000	0.000000	0.018267	-0.320891	0.021905	0.000000	0.000000	2.000000	71.000000	0.000000
3022.519900	0.091943	0.532914	0.017473	75.366386	103.220261	162.779083	0.405899	0.000000	-0.869977	0.000000	0.000000	0.000000	0.018267	-0.320891	0.021905	0.000000	0.000000	2.000000	71.000000	0.000000
3022.523233	0.091943	0.532914	0.017473	75.366386	103.220261	162.779083	0.405899	0.000000	-0.869977	0.000000	0.000000	0.000000	0.018267	-0.320891	0.021905	0.000000	0.000000	2.000000	71.000000	0.000000
3022.526566	0.092027	0.531818	0.017543	75.443092	102.590820	162.210312	0.402854	0.000000	-0.873628	0.000000	0.000000	0.000000	0.025132	-0.328794	0.021095	0.000000	0.000000	2.000000	71.000000	0.000000
3022.529900	0.092027	0.531818	0.017543	75.443092	102.590820	162.210312	0.402854	0.000000	-0.873628	0.000000	0.000000	0.000000	0.025132	-0.328794	0.021095	0.000000	0.000000	2.000000	71.000000	0.000000
3022.533233	0.092027	0.531818	0.017543	75.443092	102.590820	162.210312	0.402854	0.000000	-0.873628	0.000000	0.000000	0.000000	0.025132	-0.328794	0.021095	0.000000	0.000000	2.000000	71.000000	0.000000
3022.536566	0.092107	0.530680	0.017596	75.532387	101.951019	161.618301	0.398666	0.000000	-0.877144	0.000000	0.000000	0.000000	0.024145	-0.341665	0.015988	0.000000	0.000000	2.000000	71.000000	0.000000
3022.539900	0.092107	0.530680	0.017596	75.532387	101.951019	161.618301	0.398666	0.000000	-0.877144	0.000000	0.000000	0.000000	0.024145	-0.341665	0.015988	0.000000	0.000000	2.000000	71.000000	0.000000
3022.543233	0.092107	0.530680	0.017596	75.532387	101.951019	161.618301	0.398666	0.000000	-0.877144	0.000000	0.000000	0.000000	0.024145	-0.341665	0.015988	0.000000	0.000000	2.000000	71.000000	0.000000
3022.546566	0.092139	0.529498	0.017641	75.626617	101.235954	160.957138	0.394642	0.000000	-0.879808	0.000000	0.000000	0.000000	0.009620	-0.354461	0.013414	0.000000	0.000000	2.000000	71.000000	0.000000
3022.549900	0.092139	0.529498	0.017641	75.626617	101.235954	160.957138	0.394642	0.000000	-0.879808	0.000000	0.000000	0.000000	0.009620	-0.354461	0.013414	0.000000	0.000000	2.000000	71.000000	0.000000
3022.553233	0.092139	0.529498	0.017641	75.626617	101.235954	160.957138	0.394642	0.000000	-0.879808	0.000000	0.000000	0.000000	0.009620	-0.354461	0.013414	0.000000	0.000000	2.000000	71.000000	0.000000
3022.556566	0.092160	0.528268	0.017627	75.727135	100.428726	160.211075	0.393038	0.000000	-0.882044	0.000000	0.000000	0.000000	0.006207	-0.369066	-0.004175	0.000000	0.000000	2.000000	71.000000	0.000000
3022.559900	0.092160	0.528268	0.017627	75.727135	100.428726	160.211075	0.393038	0.000000	-0.882044	0.000000	0.000000	0.000000	0.006207	-0.369066	-0.004175	0.000000	0.000000	2.000000	71.000000	0.000000
3022.563233	0.092160	0.528268	0.017627	75.727135	100.428726	160.211075	0.393038	0.000000	-0.882044	0.000000	0.000000	0.000000	0.006207	-0.369066	-0.004175	0.000000	0.000000	2.000000	71.000000	0.000000
3022.566566	0.092185	0.527002	0.017636	75.828430	99.536079	159.383331	0.392004	0.000000	-0.881348	0.000000	0.000000	0.000000	0.007546	-0.379882	0.002734	0.000000	0.000000	2.000000	71.000000	0.000000
3022.569900	0.092185	0.527002	0.017636	75.828430	99.536079	159.383331	0.392004	0.000000	-0.881348	0.000000	0.000000	0.000000	0.007546	-0.379882	0.002734	0.000000	0.000000	2.000000	71.000000	0.000000
3022.573233	0.092185	0.527002	0.017636	75.828430	99.536079	159.383331	0.392004	0.000000	-0.881348	0.000000	0.000000	0.000000	0.007546	-0.379882	0.002734	0.000000	0.000000	2.000000	71.000000	0.000000
3022.576566	0.092202	0.525730	0.017601	75.912338	98.621834	158.557877	0.390746	0.000000	-0.881804	0.000000	0.000000	0.000000	0.004967	-0.381547	-0.010562	0.000000	0.000000	2.000000	71.000000	0.000000
3022.579900	0.092202	0.525730	0.017601	75.912338	98.621834	158.557877	0.390746	0.000000	-0.881804	0.000000	0.000000	0.000000	0.004967	-0.381547	-0.010562	0.000000	0.000000	2.000000	71.000000	0.000000
3022.583233	0.092202	0.525730	0.017601	75.912338	98.621834	158.557877	0.390746	0.000000	-0.881804	0.000000	0.000000	0.000000	0.004967	-0.381547	-0.010562	0.000000	0.000000	2.000000	71.000000	0.000000
3022.586566	0.092226	0.524464	0.017603	75.966614	97.701920	157.747452	0.389918	0.000000	-0.880044	0.000000	0.000000	0.000000	0.007165	-0.379609	0.000763	0.000000	0.000000	2.000000	71.000000	0.000000
3022.589900	0.092226	0.524464	0.017603	75.966614	97.701920	157.747452	0.389918	0.000000	-0.880044	0.000000	0.000000	0.000000	0.007165	-0.379609	0.000763	0.000000	0.000000	2.000000	71.000000	0.000000
3022.593233	0.092226	0.524464	0.017603	75.966614	97.701920	157.747452	0.389918	0.000000	-0.880044	0.000000	0.000000	0.000000	0.007165	-0.379609	0.000763	0.000000	0.000000	2.000000	71.000000	0.000000
3022.596566	0.092271	0.523199	0.017598	75.983040	96.810165	157.000198	0.388724	0.000000	-0.880171	0.000000	0.000000	0.000000	0.013738	-0.379509	-0.001532	0.000000	0.000000	2.000000	71.000000	0.000000
3022.599900	0.092271	0.523199	0.017598	75.983040	96.810165	157.000198	0.388724	0.000000	-0.880171	0.000000	0.000000	0.000000	0.013738	-0.379509	-0.001532	0.000000	0.000000	2.000000	71.000000	0.000000
3022.603233	0.092271	0.523199	0.017598	75.983040	96.810165	157.000198	0.388724	0.000000	-0.880171	0.000000	0.000000	0.000000	0.013738	-0.379509	-0.001532	0.000000	0.000000	2.000000	71.000000	0.000000
3022.606566	0.092350	0.521983	0.017642	75.982704	95.950775	156.297974	0.386435	0.000000	-0.879915	0.000000	0.000000	0.000000	0.023601	-0.364942	0.013105	0.000000	0.000000	2.000000	71.000000	0.000000
3022.609900	0.092350	0.521983	0.017642	75.982704	95.950775	156.297974	0.386435	0.000000	-0.879915	0.000000	0.000000	0.000000	0.023601	-0.364942	0.013105	0.000000	0.000000	2.000000	71.000000	0.000000
3022.613233	0.092350	0.521983	0.017642	75.982704	95.950775	156.297974	0.386435	0.000000	-0.879915	0.000000	0.000000	0.000000	0.023601	-0.364942	0.013105	0.000000	0.000000	2.000000	71.000000	0.000000
3022.616566	0.092405	0.520793	0.017684	75.979698	95.147087	155.642563	0.382501	0.000000	-0.882100	0.000000	0.000000	0.000000	0.016466	-0.357001	0.012490	0.000000	0.000000	2.000000	71.000000	0.000000
3022.619900	0.092405	0.520793	0.017684	75.979698	95.147087	155.642563	0.382501	0.000000	-0.882100	0.000000	0.000000	0.000000	0.016466	-0.357001	0.012490	0.000000	0.000000	2.000000	71.000000	0.000000
3022.623233	0.092405	0.520793	0.017684	75.979698	95.147087	155.642563	0.382501	0.000000	-0.882100	0.000000	0.000000	0.000000	0.016466	-0.357001	0.012490	0.000000	0.000000	2.000000	71.000000	0.000000
3022.626566	0.092467	0.519608	0.017764	75.988510	94.436195	155.058258	0.379757	0.000000	-0.884181	0.000000	0.000000	0.000000	0.018701	-0.355333	0.023964	0.000000	0.000000	2.000000	71.000000	0.000000
3022.629900	0.092467	0.519608	0.017764	75.988510	94.436195	155.058258	0.379757	0.000000	-0.884181	0.000000	0.000000	0.000000	0.018701	-0.355333	0.023964	0.000000	0.000000	2.000000	71.000000	0.000000
3022.633233	0.092467	0.519608	0.017764	75.988510	94.436195	155.058258	0.379757	0.000000	-0.884181	0.000000	0.000000	0.000000	0.018701	-0.355333	0.023964	0.000000	0.000000	2.000000	71.000000	0.000000
3022.636566	0.092551	0.518450	0.017833	76.003563	93.853722	154.582047	0.376640	0.000000	-0.888175	0.000000	0.000000	0.000000	0.025114	-0.347419	0.020804	0.000000	0.000000	2.000000	71.000000	0.000000
3022.639900	0.092551	0.518450	0.017833	76.003563	93.853722	154.582047	0.376640	0.000000	-0.888175	0.000000	0.000000	0.000000	0.025114	-0.347419	0.020804	0.000000	0.000000	2.000000	71.000000	0.000000
3022.643233	0.092551	0.518450	0.017833	76.003563	93.853722	154.582047	0.376640	0.000000	-0.888175	0.000000	0.000000	0.000000	0.025114	-0.347419	0.020804	0.000000	0.000000	2.000000	71.000000	0.000000
3022.646566	0.092608	0.517276	0.017885	76.031952	93.469818	154.271744	0.372454	0.000000	-0.891642	0.000000	0.000000	0.000000	0.017086	-0.352168	0.015611	0.000000	0.000000	2.000000	71.000000	0.000000
3022.649900	0.092608	0.517276	0.017885	76.031952	93.469818	154.271744	0.372454	0.000000	-0.891642	0.000000	0.000000	0.000000	0.017086	-0.352168	0.015611	0.000000	0.000000	2.000000	71.000000	0.000000
3022.653233	0.092608	0.517276	0.017885	76.031952	93.469818	154.271744	0.372454	0.000000	-0.891642	0.000000	0.000000	0.000000	0.017086	-0.352168	0.015611	0.000000	0.000000	2.000000	71.000000	0.000000
3022.656566	0.092686	0.516129	0.017927	76.082047	93.223763	154.060440	0.369606	0.000000	-0.894244	0.000000	0.000000	0.000000	0.023509	-0.344232	0.012501	0.000000	0.000000	2.000000	71.000000	0.000000
3022.659900	0.092686	0.516129	0.017927	76.082047	93.223763	154.060440	0.369606	0.000000	-0.894244	0.000000	0.000000	0.000000	0.023509	-0.344232	0.012501	0.000000	0.000000	2.000000	71.000000	0.000000
3022.663233	0.092686	0.516129	0.017927	76.082047	93.223763	154.060440	0.369606	0.000000	-0.894244	0.000000	0.000000	0.000000	0.023509	-0.344232	0.012501	0.000000	0.000000	2.000000	71.000000	0.000000
3022.666566	0.092767	0.515024	0.017981	76.126434	93.097076	153.964111	0.365688	0.000000	-0.896328	0.000000	0.000000	0.000000	0.024288	-0.331546	0.016479	0.000000	0.000000	2.000000	71.000000	0.000000
3022.669900	0.092767	0.515024	0.017981	76.126434	93.097076	153.964111	0.365688	0.000000	-0.896328	0.000000	0.000000	0.000000	0.024288	-0.331546	0.016479	0.000000	0.000000	2.000000	71.000000	0.000000
3022.673233	0.092767	0.515024	0.017981	76.126434	93.097076	153.964111	0.365688	0.000000	-0.896328	0.000000	0.000000	0.000000	0.024288	-0.331546	0.016479	0.000000	0.000000	2.000000	71.000000	0.000000
3022.676566	0.092888	0.513956	0.018000	76.167374	93.053444	153.942352	0.361640	0.000000	-0.899074	0.000000	0.000000	0.000000	0.036210	-0.320406	0.005537	0.000000	0.000000	2.000000	71.000000	0.000000
3022.679900	0.092888	0.513956	0.018000	76.167374	93.053444	153.942352	0.361640	0.000000	-0.899074	0.000000	0.000000	0.000000	0.036210	-0.320406	0.005537	0.000000	0.000000	2.000000	71.000000	0.000000
3022.683233	0.092888	0.513956	0.018000	76.167374	93.053444	153.942352	0.361640	0.000000	-0.899074	0.000000	0.000000	0.000000	0.036210	-0.320406	0.005537	0.000000	0.000000	2.000000	71.000000	0.000000
3022.686566	0.092888	0.513956	0.018000	76.205231	93.022461	153.927917	0.355605	0.000000	-0.899997	0.000000	0.000000	0.000000	0.036210	-0.320406	0.005537	0.000000	0.000000	2.000000	71.000000	0.000000
3022.689900	0.092980	0.512978	0.017989	76.205231	93.022461	153.927917	0.355605	0.000000	-0.899997	0.000000	0.000000	0.000000	0.027484	-0.293323	-0.003161	0.000000	0.000000	2.000000	71.000000	0.000000
3022.693233	0.092980	0.512978	0.017989	76.205231	93.022461	153.927917	0.355605	0.000000	-0.899997	0.000000	0.000000	0.000000	0.027484	-0.293323	-0.003161	0.000000	0.000000	2.000000	71.000000	0.000000
3022.696566	0.093103	0.512100	0.018024	76.241745	92.891663	153.815323	0.355605	0.000000	-0.899997	0.000000	0.000000	0.000000	0.037169	-0.263339	0.010384	0.000000	0.000000	2.000000	71.000000	0.000000
3022.699900	0.093103	0.512100	0.018024	76.241745	92.891663	153.815323	0.355605	0.000000	-0.899997	0.000000	0.000000	0.000000	0.037169	-0.263339	0.010384	0.000000	0.000000	2.000000	71.000000	0.000000
3022.703233	0.093103	0.512100	0.018024	76.241745	92.891663	153.815323	0.355605	0.000000	-0.899997	0.000000	0.000000	0.000000	0.037169	-0.263339	0.010384	0.000000	0.000000	2.000000	71.000000	0.000000
3022.706566	0.093103	0.512100	0.018024	76.279312	92.669128	153.611374	0.344830	0.000000	-0.901201	0.000000	0.000000	0.000000	0.037169	-0.263339	0.010384	0.000000	0.000000	2.000000	71.000000	0.000000
3022.709900	0.093225	0.511302	0.018048	76.279312	92.669128	153.611374	0.344830	0.000000	-0.901201	0.000000	0.000000	0.000000	0.036568	-0.239529	0.007297	0.000000	0.000000	2.000000	71.000000	0.000000
3022.713233	0.093225	0.511302	0.018048	76.279312	92.669128	153.611374	0.344830	0.000000	-0.901201	0.000000	0.000000	0.000000	0.036568	-0.239529	0.007297	0.000000	0.000000	2.000000	71.000000	0.000000
3022.716566	0.093322	0.510636	0.018061	76.316612	92.348953	153.306885	0.344830	0.000000	-0.901201	0.000000	0.000000	0.000000	0.028890	-0.199849	0.003938	0.000000	0.000000	2.000000	71.000000	0.000000
3022.719900	0.093322	0.510636	0.018061	76.316612	92.348953	153.306885	0.344830	0.000000	-0.901201	0.000000	0.000000	0.000000	0.028890	-0.199849	0.003938	0.000000	0.000000	2.000000	71.000000	0.000000
3022.723233	0.093322	0.510636	0.018061	76.316612	92.348953	153.306885	0.344830	0.000000	-0.901201	0.000000	0.000000	0.000000	0.028890	-0.199849	0.003938	0.000000	0.000000	2.000000	71.000000	0.000000
3022.726566	0.093322	0.510636	0.018061	76.351234	91.985870	152.957672	0.333920	0.000000	-0.903073	0.000000	0.000000	0.000000	0.028890	-0.199849	0.003938	0.000000	0.000000	2.000000	71.000000	0.000000
3022.729900	0.093439	0.510049	0.018061	76.351234	91.985870	152.957672	0.333920	0.000000	-0.903073	0.000000	0.000000	0.000000	0.035104	-0.176026	-0.000217	0.000000	0.000000	2.000000	71.000000	0.000000
3022.733233	0.093439	0.510049	0.018061	76.351234	91.985870	152.957672	0.333920	0.000000	-0.903073	0.000000	0.000000	0.000000	0.035104	-0.176026	-0.000217	0.000000	0.000000	2.000000	71.000000	0.000000
3022.736566	0.093553	0.509568	0.018048	76.381325	91.625755	152.610977	0.333920	0.000000	-0.903073	0.000000	0.000000	0.000000	0.034402	-0.144271	-0.003800	0.000000	0.000000	2.000000	71.000000	0.000000
3022.739900	0.093553	0.509568	0.018048	76.381325	91.625755	152.610977	0.333920	0.000000	-0.903073	0.000000	0.000000	0.000000	0.034402	-0.144271	-0.003800	0.000000	0.000000	2.000000	71.000000	0.000000
3022.743233	0.093553	0.509568	0.018048	76.381325	91.625755	152.610977	0.333920	0.000000	-0.903073	0.000000	0.000000	0.000000	0.034402	-0.144271	-0.003800	0.000000	0.000000	2.000000	71.000000	0.000000
3022.746566	0.093553	0.509568	0.018048	76.406975	91.271698	152.267166	0.322336	0.000000	-0.902404	0.000000	0.000000	0.000000	0.034402	-0.144271	-0.003800	0.000000	0.000000	2.000000	71.000000	0.000000
3022.749900	0.093620	0.509220	0.018030	76.406975	91.271698	152.267166	0.322336	0.000000	-0.902404	0.000000	0.000000	0.000000	0.020016	-0.104557	-0.005459	0.000000	0.000000	2.000000	71.000000	0.000000
3022.753233	0.093620	0.509220	0.018030	76.406975	91.271698	152.267166	0.322336	0.000000	-0.902404	0.000000	0.000000	0.000000	0.020016	-0.104557	-0.005459	0.000000	0.000000	2.000000	71.000000	0.000000
3022.756566	0.093620	0.509220	0.018030	76.427071	90.895828	151.900391	0.322336	0.000000	-0.902404	0.000000	0.000000	0.000000	0.020016	-0.104557	-0.005459	0.000000	0.000000	2.000000	71.000000	0.000000
3022.759900	0.093620	0.509220	0.018030	76.427071	90.895828	151.900391	0.322336	0.000000	-0.902404	0.000000	0.000000	0.000000	0.020016	-0.104557	-0.005459	0.000000	0.000000	2.000000	71.000000	0.000000
3022.763233	0.093692	0.509008	0.018039	76.427071	90.895828	151.900391	0.322336	0.000000	-0.902404	0.000000	0.000000	0.000000	0.021620	-0.063514	0.002678	0.000000	0.000000	2.000000	71.000000	0.000000
3022.766566	0.093692	0.509008	0.018039	76.440063	90.517876	151.526505	0.319000	0.000000	-0.901494	0.000000	0.000000	0.000000	0.021620	-0.063514	0.002678	0.000000	0.000000	2.000000	71.000000	0.000000
3022.769900	0.093692	0.509008	0.018039	76.440063	90.517876	151.526505	0.319000	0.000000	-0.901494	0.000000	0.000000	0.000000	0.021620	-0.063514	0.002678	0.000000	0.000000	2.000000	71.000000	0.000000
3022.773233	0.093692	0.509008	0.018039	76.440063	90.517876	151.526505	0.319000	0.000000	-0.901494	0.000000	0.000000	0.000000	0.021620	-0.063514	0.002678	0.000000	0.000000	2.000000	71.000000	0.000000
3022.776566	0.093785	0.509076	0.018035	76.444199	90.234077	151.245071	0.315397	0.000000	-0.901940	0.000000	0.000000	0.000000	0.027880	0.020517	-0.001238	0.000000	0.000000	2.000000	71.000000	0.000000
3022.779900	0.093785	0.509076	0.018035	76.444199	90.234077	151.245071	0.315397	0.000000	-0.901940	0.000000	0.000000	0.000000	0.027880	0.020517	-0.001238	0.000000	0.000000	2.000000	71.000000	0.000000
3022.783233	0.093785	0.509076	0.018035	76.444199	90.234077	151.245071	0.315397	0.000000	-0.901940	0.000000	0.000000	0.000000	0.027880	0.020517	-0.001238	0.000000	0.000000	2.000000	71.000000	0.000000
3022.786566	0.093785	0.509076	0.018035	76.440269	90.028122	151.037659	0.310750	0.000000	-0.901734	0.000000	0.000000	0.000000	0.027880	0.020517	-0.001238	0.000000	0.000000	2.000000	71.000000	0.000000
3022.789900	0.093788	0.509319	0.018051	76.440269	90.028122	151.037659	0.310750	0.000000	-0.901734	0.000000	0.000000	0.000000	0.000957	0.072819	0.004846	0.000000	0.000000	2.000000	71.000000	0.000000
3022.793233	0.093788	0.509319	0.018051	76.440269	90.028122	151.037659	0.310750	0.000000	-0.901734	0.000000	0.000000	0.000000	0.000957	0.072819	0.004846	0.000000	0.000000	2.000000	71.000000	0.000000
3022.796566	0.093788	0.509319	0.018051	76.431137	89.837257	150.841293	0.310750	0.000000	-0.901734	0.000000	0.000000	0.000000	0.000957	0.072819	0.004846	0.000000	0.000000	2.000000	71.000000	0.000000
3022.799900	0.093788	0.509319	0.018051	76.431137	89.837257	150.841293	0.310750	0.000000	-0.901734	0.000000	0.000000	0.000000	0.000957	0.072819	0.004846	0.000000	0.000000	2.000000	71.000000	0.000000
3022.803233	0.093797	0.509699	0.018094	76.431137	89.837257	150.841293	0.310750	0.000000	-0.901734	0.000000	0.000000	0.000000	0.002559	0.113879	0.012964	0.000000	0.000000	2.000000	71.000000	0.000000
3022.806566	0.093797	0.509699	0.018094	76.418701	89.577682	150.579880	0.310591	0.000000	-0.902542	0.000000	0.000000	0.000000	0.002559	0.113879	0.012964	0.000000	0.000000	2.000000	71.000000	0.000000
3022.809900	0.093797	0.509699	0.018094	76.418701	89.577682	150.579880	0.310591	0.000000	-0.902542	0.000000	0.000000	0.000000	0.002559	0.113879	0.012964	0.000000	0.000000	2.000000	71.000000	0.000000
3022.813233	0.093797	0.509699	0.018094	76.418701	89.577682	150.579880	0.310591	0.000000	-0.902542	0.000000	0.000000	0.000000	0.002559	0.113879	0.012964	0.000000	0.000000	2.000000	71.000000	0.000000
3022.816566	0.093713	0.510827	0.018266	76.401489	89.227249	150.227737	0.310164	0.000000	-0.904703	0.000000	0.000000	0.000000	-0.024980	0.338537	0.051647	0.000000	0.000000	2.000000	71.000000	0.000000
3022.819900	0.093713	0.510827	0.018266	76.401489	89.227249	150.227737	0.310164	0.000000	-0.904703	0.000000	0.000000	0.000000	-0.024980	0.338537	0.051647	0.000000	0.000000	2.000000	71.000000	0.000000
3022.823233	0.093713	0.510827	0.018266	76.401489	89.227249	150.227737	0.310164	0.000000	-0.904703	0.000000	0.000000	0.000000	-0.024980	0.338537	0.051647	0.000000	0.000000	2.000000	71.000000	0.000000
3022.826566	0.093713	0.510827	0.018266	76.380440	88.809135	149.811554	0.314328	0.000000	-0.913310	0.000000	0.000000	0.000000	-0.024980	0.338537	0.051647	0.000000	0.000000	2.000000	71.000000	0.000000
3022.829900	0.093625	0.511592	0.018413	76.380440	88.809135	149.811554	0.314328	0.000000	-0.913310	0.000000	0.000000	0.000000	-0.026475	0.229446	0.044161	0.000000	0.000000	2.000000	71.000000	0.000000
3022.833233	0.093625	0.511592	0.018413	76.380440	88.809135	149.811554	0.314328	0.000000	-0.913310	0.000000	0.000000	0.000000	-0.026475	0.229446	0.044161	0.000000	0.000000	2.000000	71.000000	0.000000
3022.836566	0.093520	0.512468	0.018593	76.355980	88.314598	149.317627	0.314328	0.000000	-0.913310	0.000000	0.000000	0.000000	-0.031612	0.262813	0.053926	0.000000	0.000000	2.000000	71.000000	0.000000
3022.839900	0.093520	0.512468	0.018593	76.355980	88.314598	149.317627	0.314328	0.000000	-0.913310	0.000000	0.000000	0.000000	-0.031612	0.262813	0.053926	0.000000	0.000000	2.000000	71.000000	0.000000
3022.843233	0.093520	0.512468	0.018593	76.355980	88.314598	149.317627	0.314328	0.000000	-0.913310	0.000000	0.000000	0.000000	-0.031612	0.262813	0.053926	0.000000	0.000000	2.000000	71.000000	0.000000
3022.846566	0.093375	0.513455	0.018809	76.325531	87.756058	148.762405	0.324009	0.000000	-0.929658	0.000000	0.000000	0.000000	-0.043577	0.296275	0.064834	0.000000	0.000000	2.000000	71.000000	0.000000
3022.849900	0.093375	0.513455	0.018809	76.325531	87.756058	148.762405	0.324009	0.000000	-0.929658	0.000000	0.000000	0.000000	-0.043577	0.296275	0.064834	0.000000	0.000000	2.000000	71.000000	0.000000
3022.853233	0.093375	0.513455	0.018809	76.325531	87.756058	148.762405	0.324009	0.000000	-0.929658	0.000000	0.000000	0.000000	-0.043577	0.296275	0.064834	0.000000	0.000000	2.000000	71.000000	0.000000
3022.856566	0.093234	0.514582	0.019049	76.292252	87.147797	148.156906	0.331272	0.000000	-0.940464	0.000000	0.000000	0.000000	-0.042229	0.337809	0.071945	0.000000	0.000000	2.000000	71.000000	0.000000
3022.859900	0.093234	0.514582	0.019049	76.292252	87.147797	148.156906	0.331272	0.000000	-0.940464	0.000000	0.000000	0.000000	-0.042229	0.337809	0.071945	0.000000	0.000000	2.000000	71.000000	0.000000
3022.863233	0.093234	0.514582	0.019049	76.292252	87.147797	148.156906	0.331272	0.000000	-0.940464	0.000000	0.000000	0.000000	-0.042229	0.337809	0.071945	0.000000	0.000000	2.000000	71.000000	0.000000
3022.866566	0.093091	0.515788	0.019277	76.251411	86.467888	147.479385	0.338310	0.000000	-0.952455	0.000000	0.000000	0.000000	-0.042986	0.362049	0.068312	0.000000	0.000000	2.000000	71.000000	0.000000
3022.869900	0.093091	0.515788	0.019277	76.251411	86.467888	147.479385	0.338310	0.000000	-0.952455	0.000000	0.000000	0.000000	-0.042986	0.362049	0.068312	0.000000	0.000000	2.000000	71.000000	0.000000
3022.873233	0.093091	0.515788	0.019277	76.251411	86.467888	147.479385	0.338310	0.000000	-0.952455	0.000000	0.000000	0.000000	-0.042986	0.362049	0.068312	0.000000	0.000000	2.000000	71.000000	0.000000
3022.876566	0.092906	0.517134	0.019535	76.206810	85.737579	146.753616	0.345474	0.000000	-0.963840	0.000000	0.000000	0.000000	-0.055324	0.403788	0.077553	0.000000	0.000000	2.000000	71.000000	0.000000
3022.879900	0.092906	0.517134	0.019535	76.206810	85.737579	146.753616	0.345474	0.000000	-0.963840	0.000000	0.000000	0.000000	-0.055324	0.403788	0.077553	0.000000	0.000000	2.000000	71.000000	0.000000
3022.883233	0.092906	0.517134	0.019535	76.206810	85.737579	146.753616	0.345474	0.000000	-0.963840	0.000000	0.000000	0.000000	-0.055324	0.403788	0.077553	0.000000	0.000000	2.000000	71.000000	0.000000
3022.886566	0.092722	0.518604	0.019796	76.157150	84.963379	145.977325	0.354695	0.000000	-0.976766	0.000000	0.000000	0.000000	-0.055274	0.440890	0.078121	0.000000	0.000000	2.000000	71.000000	0.000000
3022.889900	0.092722	0.518604	0.019796	76.157150	84.963379	145.977325	0.354695	0.000000	-0.976766	0.000000	0.000000	0.000000	-0.055274	0.440890	0.078121	0.000000	0.000000	2.000000	71.000000	0.000000
3022.893233	0.092722	0.518604	0.019796	76.157150	84.963379	145.977325	0.354695	0.000000	-0.976766	0.000000	0.000000	0.000000	-0.055274	0.440890	0.078121	0.000000	0.000000	2.000000	71.000000	0.000000
3022.896566	0.092557	0.520181	0.020034	76.106194	84.170250	145.174500	0.363908	0.000000	-0.989786	0.000000	0.000000	0.000000	-0.049597	0.473279	0.071386	0.000000	0.000000	2.000000	71.000000	0.000000
3022.899900	0.092557	0.520181	0.020034	76.106194	84.170250	145.174500	0.363908	0.000000	-0.989786	0.000000	0.000000	0.000000	-0.049597	0.473279	0.071386	0.000000	0.000000	2.000000	71.000000	0.000000
3022.903233	0.092557	0.520181	0.020034	76.106194	84.170250	145.174500	0.363908	0.000000	-0.989786	0.000000	0.000000	0.000000	-0.049597	0.473279	0.071386	0.000000	0.000000	2.000000	71.000000	0.000000
3022.906566	0.092338	0.521878	0.020239	76.062050	83.719101	144.684448	0.372174	0.000000	-1.001683	0.000000	0.000000	0.000000	-0.065646	0.508881	0.061620	0.000000	0.000000	2.000000	71.000000	0.000000
3022.909900	0.092338	0.521878	0.020239	76.062050	83.719101	144.684448	0.372174	0.000000	-1.001683	0.000000	0.000000	0.000000	-0.065646	0.508881	0.061620	0.000000	0.000000	2.000000	71.000000	0.000000
3022.913233	0.092338	0.521878	0.020239	76.062050	83.719101	144.684448	0.372174	0.000000	-1.001683	0.000000	0.000000	0.000000	-0.065646	0.508881	0.061620	0.000000	0.000000	2.000000	71.000000	0.000000
3022.916566	0.092149	0.523660	0.020356	76.023048	84.032745	144.926041	0.383115	0.000000	-1.011953	0.000000	0.000000	0.000000	-0.056721	0.534736	0.034997	0.000000	0.000000	2.000000	71.000000	0.000000
3022.919900	0.092149	0.523660	0.020356	76.023048	84.032745	144.926041	0.383115	0.000000	-1.011953	0.000000	0.000000	0.000000	-0.056721	0.534736	0.034997	0.000000	0.000000	2.000000	71.000000	0.000000
3022.923233	0.092149	0.523660	0.020356	76.023048	84.032745	144.926041	0.383115	0.000000	-1.011953	0.000000	0.000000	0.000000	-0.056721	0.534736	0.034997	0.000000	0.000000	2.000000	71.000000	0.000000
3022.926566	0.091951	0.525561	0.020429	75.985481	84.942635	145.733917	0.392568	0.000000	-1.017786	0.000000	0.000000	0.000000	-0.059261	0.570146	0.021933	0.000000	0.000000	2.000000	71.000000	0.000000
3022.929900	0.091951	0.525561	0.020429	75.985481	84.942635	145.733917	0.392568	0.000000	-1.017786	0.000000	0.000000	0.000000	-0.059261	0.570146	0.021933	0.000000	0.000000	2.000000	71.000000	0.000000
3022.933233	0.091951	0.525561	0.020429	75.985481	84.942635	145.733917	0.392568	0.000000	-1.017786	0.000000	0.000000	0.000000	-0.059261	0.570146	0.021933	0.000000	0.000000	2.000000	71.000000	0.000000
3022.936566	0.091775	0.527585	0.020494	75.951103	86.067909	146.729752	0.402445	0.000000	-1.021442	0.000000	0.000000	0.000000	-0.052691	0.607304	0.019440	0.000000	0.000000	2.000000	71.000000	0.000000
3022.939900	0.091775	0.527585	0.020494	75.951103	86.067909	146.729752	0.402445	0.000000	-1.021442	0.000000	0.000000	0.000000	-0.052691	0.607304	0.019440	0.000000	0.000000	2.000000	71.000000	0.000000
3022.943233	0.091775	0.527585	0.020494	75.951103	86.067909	146.729752	0.402445	0.000000	-1.021442	0.000000	0.000000	0.000000	-0.052691	0.607304	0.019440	0.000000	0.000000	2.000000	71.000000	0.000000
3022.946566	0.091622	0.529707	0.020553	75.921432	87.234192	147.745377	0.411227	0.000000	-1.024682	0.000000	0.000000	0.000000	-0.045988	0.636564	0.017663	0.000000	0.000000	2.000000	71.000000	0.000000
3022.949900	0.091622	0.529707	0.020553	75.921432	87.234192	147.745377	0.411227	0.000000	-1.024682	0.000000	0.000000	0.000000	-0.045988	0.636564	0.017663	0.000000	0.000000	2.000000	71.000000	0.000000
3022.953233	0.091622	0.529707	0.020553	75.921432	87.234192	147.745377	0.411227	0.000000	-1.024682	0.000000	0.000000	0.000000	-0.045988	0.636564	0.017663	0.000000	0.000000	2.000000	71.000000	0.000000
3022.956566	0.091476	0.531933	0.020649	75.897820	88.372215	148.708649	0.418891	0.000000	-1.027626	0.000000	0.000000	0.000000	-0.043807	0.667790	0.029079	0.000000	0.000000	2.000000	71.000000	0.000000
3022.959900	0.091476	0.531933	0.020649	75.897820	88.372215	148.708649	0.418891	0.000000	-1.027626	0.000000	0.000000	0.000000	-0.043807	0.667790	0.029079	0.000000	0.000000	2.000000	71.000000	0.000000
3022.963233	0.091476	0.531933	0.020649	75.897820	88.372215	148.708649	0.418891	0.000000	-1.027626	0.000000	0.000000	0.000000	-0.043807	0.667790	0.029079	0.000000	0.000000	2.000000	71.000000	0.000000
3022.966566	0.091391	0.534244	0.020819	75.900696	89.394974	149.519577	0.426193	0.000000	-1.032472	0.000000	0.000000	0.000000	-0.025529	0.693247	0.050945	0.000000	0.000000	2.000000	71.000000	0.000000
3022.969900	0.091391	0.534244	0.020819	75.900696	89.394974	149.519577	0.426193	0.000000	-1.032472	0.000000	0.000000	0.000000	-0.025529	0.693247	0.050945	0.000000	0.000000	2.000000	71.000000	0.000000
3022.973233	0.091391	0.534244	0.020819	75.900696	89.394974	149.519577	0.426193	0.000000	-1.032472	0.000000	0.000000	0.000000	-0.025529	0.693247	0.050945	0.000000	0.000000	2.000000	71.000000	0.000000
3022.976566	0.091312	0.536687	0.021020	75.935898	90.272499	150.145844	0.430448	0.000000	-1.040963	0.000000	0.000000	0.000000	-0.023775	0.733103	0.060242	0.000000	0.000000	2.000000	71.000000	0.000000
3022.979900	0.091312	0.536687	0.021020	75.935898	90.272499	150.145844	0.430448	0.000000	-1.040963	0.000000	0.000000	0.000000	-0.023775	0.733103	0.060242	0.000000	0.000000	2.000000	71.000000	0.000000
3022.983233	0.091312	0.536687	0.021020	75.935898	90.272499	150.145844	0.430448	0.000000	-1.040963	0.000000	0.000000	0.000000	-0.023775	0.733103	0.060242	0.000000	0.000000	2.000000	71.000000	0.000000
3022.986566	0.091270	0.539219	0.021295	76.008827	91.019524	150.599152	0.434410	0.000000	-1.051003	0.000000	0.000000	0.000000	-0.012499	0.759340	0.082489	0.000000	0.000000	2.000000	71.000000	0.000000
3022.989900	0.091270	0.539219	0.021295	76.008827	91.019524	150.599152	0.434410	0.000000	-1.051003	0.000000	0.000000	0.000000	-0.012499	0.759340	0.082489	0.000000	0.000000	2.000000	71.000000	0.000000
3022.993233	0.091270	0.539219	0.021295	76.008827	91.019524	150.599152	0.434410	0.000000	-1.051003	0.000000	0.000000	0.000000	-0.012499	0.759340	0.082489	0.000000	0.000000	2.000000	71.000000	0.000000
3022.996566	0.091239	0.541848	0.021624	76.117470	91.741234	150.984863	0.436493	0.000000	-1.064751	0.000000	0.000000	0.000000	-0.009418	0.788971	0.098817	0.000000	0.000000	2.000000	71.000000	0.000000
3022.999900	0.091239	0.541848	0.021624	76.117470	91.741234	150.984863	0.436493	0.000000	-1.064751	0.000000	0.000000	0.000000	-0.009418	0.788971	0.098817	0.000000	0.000000	2.000000	71.000000	0.000000
3023.003233	0.091239	0.541848	0.021624	76.117470	91.741234	150.984863	0.436493	0.000000	-1.064751	0.000000	0.000000	0.000000	-0.009418	0.788971	0.098817	0.000000	0.000000	2.000000	71.000000	0.000000
3023.006566	0.091234	0.544518	0.021971	76.275299	92.547264	151.395813	0.438063	0.000000	-1.081221	0.000000	0.000000	0.000000	-0.001402	0.800784	0.103974	0.000000	0.000000	2.000000	71.000000	0.000000
3023.009900	0.091234	0.544518	0.021971	76.275299	92.547264	151.395813	0.438063	0.000000	-1.081221	0.000000	0.000000	0.000000	-0.001402	0.800784	0.103974	0.000000	0.000000	2.000000	71.000000	0.000000
3023.013233	0.091234	0.544518	0.021971	76.275299	92.547264	151.395813	0.438063	0.000000	-1.081221	0.000000	0.000000	0.000000	-0.001402	0.800784	0.103974	0.000000	0.000000	2.000000	71.000000	0.000000
3023.016566	0.091229	0.547237	0.022316	76.462128	93.593925	152.007614	0.438297	0.000000	-1.098550	0.000000	0.000000	0.000000	-0.001537	0.815645	0.103425	0.000000	0.000000	2.000000	71.000000	0.000000
3023.019900	0.091229	0.547237	0.022316	76.462128	93.593925	152.007614	0.438297	0.000000	-1.098550	0.000000	0.000000	0.000000	-0.001537	0.815645	0.103425	0.000000	0.000000	2.000000	71.000000	0.000000
3023.023233	0.091229	0.547237	0.022316	76.462128	93.593925	152.007614	0.438297	0.000000	-1.098550	0.000000	0.000000	0.000000	-0.001537	0.815645	0.103425	0.000000	0.000000	2.000000	71.000000	0.000000
3023.026566	0.091246	0.550005	0.022654	76.650818	94.986366	152.955215	0.438553	0.000000	-1.115787	0.000000	0.000000	0.000000	0.005119	0.830587	0.101335	0.000000	0.000000	2.000000	71.000000	0.000000
3023.029900	0.091246	0.550005	0.022654	76.650818	94.986366	152.955215	0.438553	0.000000	-1.115787	0.000000	0.000000	0.000000	0.005119	0.830587	0.101335	0.000000	0.000000	2.000000	71.000000	0.000000
3023.033233	0.091246	0.550005	0.022654	76.650818	94.986366	152.955215	0.438553	0.000000	-1.115787	0.000000	0.000000	0.000000	0.005119	0.830587	0.101335	0.000000	0.000000	2.000000	71.000000	0.000000
3023.036566	0.091288	0.552744	0.022999	76.803024	96.611359	154.161209	0.437700	0.000000	-1.132676	0.000000	0.000000	0.000000	0.012616	0.821573	0.103612	0.000000	0.000000	2.000000	71.000000	0.000000
3023.039900	0.091288	0.552744	0.022999	76.803024	96.611359	154.161209	0.437700	0.000000	-1.132676	0.000000	0.000000	0.000000	0.012616	0.821573	0.103612	0.000000	0.000000	2.000000	71.000000	0.000000
3023.043233	0.091288	0.552744	0.022999	76.803024	96.611359	154.161209	0.437700	0.000000	-1.132676	0.000000	0.000000	0.000000	0.012616	0.821573	0.103612	0.000000	0.000000	2.000000	71.000000	0.000000
3023.046566	0.091323	0.555498	0.023306	76.912422	98.407776	155.584717	0.435597	0.000000	-1.149945	0.000000	0.000000	0.000000	0.010415	0.826184	0.092077	0.000000	0.000000	2.000000	71.000000	0.000000
3023.049900	0.091323	0.555498	0.023306	76.912422	98.407776	155.584717	0.435597	0.000000	-1.149945	0.000000	0.000000	0.000000	0.010415	0.826184	0.092077	0.000000	0.000000	2.000000	71.000000	0.000000
3023.053233	0.091323	0.555498	0.023306	76.912422	98.407776	155.584717	0.435597	0.000000	-1.149945	0.000000	0.000000	0.000000	0.010415	0.826184	0.092077	0.000000	0.000000	2.000000	71.000000	0.000000
3023.056566	0.091352	0.558213	0.023585	76.988907	100.362518	157.211975	0.433861	0.000000	-1.165291	0.000000	0.000000	0.000000	0.008822	0.814629	0.083745	0.000000	0.000000	2.000000	71.000000	0.000000
3023.059900	0.091352	0.558213	0.023585	76.988907	100.362518	157.211975	0.433861	0.000000	-1.165291	0.000000	0.000000	0.000000	0.008822	0.814629	0.083745	0.000000	0.000000	2.000000	71.000000	0.000000
3023.063233	0.091352	0.558213	0.023585	76.988907	100.362518	157.211975	0.433861	0.000000	-1.165291	0.000000	0.000000	0.000000	0.008822	0.814629	0.083745	0.000000	0.000000	2.000000	71.000000	0.000000
3023.066566	0.091375	0.560916	0.023831	77.045914	102.392380	158.934891	0.432391	0.000000	-1.179249	0.000000	0.000000	0.000000	0.006954	0.810962	0.073957	0.000000	0.000000	2.000000	71.000000	0.000000
3023.069900	0.091375	0.560916	0.023831	77.045914	102.392380	158.934891	0.432391	0.000000	-1.179249	0.000000	0.000000	0.000000	0.006954	0.810962	0.073957	0.000000	0.000000	2.000000	71.000000	0.000000
3023.073233	0.091375	0.560916	0.023831	77.045914	102.392380	158.934891	0.432391	0.000000	-1.179249	0.000000	0.000000	0.000000	0.006954	0.810962	0.073957	0.000000	0.000000	2.000000	71.000000	0.000000
3023.076566	0.091396	0.563625	0.024063	77.080299	104.439125	160.693726	0.431232	0.000000	-1.191575	0.000000	0.000000	0.000000	0.006086	0.812517	0.069412	0.000000	0.000000	2.000000	71.000000	0.000000
3023.079900	0.091396	0.563625	0.024063	77.080299	104.439125	160.693726	0.431232	0.000000	-1.191575	0.000000	0.000000	0.000000	0.006086	0.812517	0.069412	0.000000	0.000000	2.000000	71.000000	0.000000
3023.083233	0.091396	0.563625	0.024063	77.080299	104.439125	160.693726	0.431232	0.000000	-1.191575	0.000000	0.000000	0.000000	0.006086	0.812517	0.069412	0.000000	0.000000	2.000000	71.000000	0.000000
3023.086566	0.091449	0.566284	0.024219	77.095306	106.440643	162.430008	0.430218	0.000000	-1.203143	0.000000	0.000000	0.000000	0.016003	0.797905	0.046866	0.000000	0.000000	2.000000	71.000000	0.000000
3023.089900	0.091449	0.566284	0.024219	77.095306	106.440643	162.430008	0.430218	0.000000	-1.203143	0.000000	0.000000	0.000000	0.016003	0.797905	0.046866	0.000000	0.000000	2.000000	71.000000	0.000000
3023.093233	0.091449	0.566284	0.024219	77.095306	106.440643	162.430008	0.430218	0.000000	-1.203143	0.000000	0.000000	0.000000	0.016003	0.797905	0.046866	0.000000	0.000000	2.000000	71.000000	0.000000
3023.096566	0.091497	0.568904	0.024350	77.099373	108.295120	164.023041	0.427550	0.000000	-1.210955	0.000000	0.000000	0.000000	0.014549	0.785780	0.039190	0.000000	0.000000	2.000000	71.000000	0.000000
3023.099900	0.091497	0.568904	0.024350	77.099373	108.295120	164.023041	0.427550	0.000000	-1.210955	0.000000	0.000000	0.000000	0.014549	0.785780	0.039190	0.000000	0.000000	2.000000	71.000000	0.000000
3023.103233	0.091497	0.568904	0.024350	77.099373	108.295120	164.023041	0.427550	0.000000	-1.210955	0.000000	0.000000	0.000000	0.014549	0.785780	0.039190	0.000000	0.000000	2.000000	71.000000	0.000000
3023.106566	0.091544	0.571500	0.024472	77.106590	110.000320	165.469833	0.425126	0.000000	-1.217486	0.000000	0.000000	0.000000	0.014097	0.778931	0.036789	0.000000	0.000000	2.000000	71.000000	0.000000
3023.109900	0.091544	0.571500	0.024472	77.106590	110.000320	165.469833	0.425126	0.000000	-1.217486	0.000000	0.000000	0.000000	0.014097	0.778931	0.036789	0.000000	0.000000	2.000000	71.000000	0.000000
3023.113233	0.091544	0.571500	0.024472	77.106590	110.000320	165.469833	0.425126	0.000000	-1.217486	0.000000	0.000000	0.000000	0.014097	0.778931	0.036789	0.000000	0.000000	2.000000	71.000000	0.000000
3023.116566	0.091580	0.574019	0.024537	77.112106	111.582954	166.852570	0.422776	0.000000	-1.223618	0.000000	0.000000	0.000000	0.010794	0.755676	0.019401	0.000000	0.000000	2.000000	71.000000	0.000000
3023.119900	0.091580	0.574019	0.024537	77.112106	111.582954	166.852570	0.422776	0.000000	-1.223618	0.000000	0.000000	0.000000	0.010794	0.755676	0.019401	0.000000	0.000000	2.000000	71.000000	0.000000
3023.123233	0.091580	0.574019	0.024537	77.112106	111.582954	166.852570	0.422776	0.000000	-1.223618	0.000000	0.000000	0.000000	0.010794	0.755676	0.019401	0.000000	0.000000	2.000000	71.000000	0.000000
3023.126566	0.091594	0.576488	0.024606	77.113045	112.977036	168.202942	0.420977	0.000000	-1.226851	0.000000	0.000000	0.000000	0.003926	0.740596	0.020638	0.000000	0.000000	2.000000	71.000000	0.000000
3023.129900	0.091594	0.576488	0.024606	77.113045	112.977036	168.202942	0.420977	0.000000	-1.226851	0.000000	0.000000	0.000000	0.003926	0.740596	0.020638	0.000000	0.000000	2.000000	71.000000	0.000000
3023.133233	0.091594	0.576488	0.024606	77.113045	112.977036	168.202942	0.420977	0.000000	-1.226851	0.000000	0.000000	0.000000	0.003926	0.740596	0.020638	0.000000	0.000000	2.000000	71.000000	0.000000
3023.136566	0.091604	0.578887	0.024659	77.109207	114.137321	169.581680	0.420323	0.000000	-1.230291	0.000000	0.000000	0.000000	0.003008	0.719937	0.015827	0.000000	0.000000	2.000000	71.000000	0.000000
3023.139900	0.091604	0.578887	0.024659	77.109207	114.137321	169.581680	0.420323	0.000000	-1.230291	0.000000	0.000000	0.000000	0.003008	0.719937	0.015827	0.000000	0.000000	2.000000	71.000000	0.000000
3023.143233	0.091604	0.578887	0.024659	77.109207	114.137321	169.581680	0.420323	0.000000	-1.230291	0.000000	0.000000	0.000000	0.003008	0.719937	0.015827	0.000000	0.000000	2.000000	71.000000	0.000000
3023.146566	0.091632	0.581245	0.024685	77.118172	115.137596	170.696686	0.419822	0.000000	-1.232929	0.000000	0.000000	0.000000	0.008636	0.707223	0.008026	0.000000	0.000000	2.000000	71.000000	0.000000
3023.149900	0.091632	0.581245	0.024685	77.118172	115.137596	170.696686	0.419822	0.000000	-1.232929	0.000000	0.000000	0.000000	0.008636	0.707223	0.008026	0.000000	0.000000	2.000000	71.000000	0.000000
3023.153233	0.091632	0.581245	0.024685	77.118172	115.137596	170.696686	0.419822	0.000000	-1.232929	0.000000	0.000000	0.000000	0.008636	0.707223	0.008026	0.000000	0.000000	2.000000	71.000000	0.000000
3023.156566	0.091681	0.583533	0.024693	77.146461	115.965355	171.463715	0.418382	0.000000	-1.234266	0.000000	0.000000	0.000000	0.014691	0.686367	0.002451	0.000000	0.000000	2.000000	71.000000	0.000000
3023.159900	0.091681	0.583533	0.024693	77.146461	115.965355	171.463715	0.418382	0.000000	-1.234266	0.000000	0.000000	0.000000	0.014691	0.686367	0.002451	0.000000	0.000000	2.000000	71.000000	0.000000
3023.163233	0.091681	0.583533	0.024693	77.146461	115.965355	171.463715	0.418382	0.000000	-1.234266	0.000000	0.000000	0.000000	0.014691	0.686367	0.002451	0.000000	0.000000	2.000000	71.000000	0.000000
3023.166566	0.091700	0.585687	0.024667	77.170883	116.614021	171.964920	0.415934	0.000000	-1.234675	0.000000	0.000000	0.000000	0.005602	0.646186	-0.007926	0.000000	0.000000	2.000000	71.000000	0.000000
3023.169900	0.091700	0.585687	0.024667	77.170883	116.614021	171.964920	0.415934	0.000000	-1.234675	0.000000	0.000000	0.000000	0.005602	0.646186	-0.007926	0.000000	0.000000	2.000000	71.000000	0.000000
3023.173233	0.091700	0.585687	0.024667	77.170883	116.614021	171.964920	0.415934	0.000000	-1.234675	0.000000	0.000000	0.000000	0.005602	0.646186	-0.007926	0.000000	0.000000	2.000000	71.000000	0.000000
3023.176566	0.091730	0.587786	0.024578	77.178383	117.103325	172.323578	0.415001	0.000000	-1.233354	0.000000	0.000000	0.000000	0.009144	0.629889	-0.026676	0.000000	0.000000	2.000000	71.000000	0.000000
3023.179900	0.091730	0.587786	0.024578	77.178383	117.103325	172.323578	0.415001	0.000000	-1.233354	0.000000	0.000000	0.000000	0.009144	0.629889	-0.026676	0.000000	0.000000	2.000000	71.000000	0.000000
3023.183233	0.091730	0.587786	0.024578	77.178383	117.103325	172.323578	0.415001	0.000000	-1.233354	0.000000	0.000000	0.000000	0.009144	0.629889	-0.026676	0.000000	0.000000	2.000000	71.000000	0.000000
3023.186566	0.091758	0.589742	0.024476	77.164101	117.481178	172.618378	0.413477	0.000000	-1.228908	0.000000	0.000000	0.000000	0.008407	0.586852	-0.030512	0.000000	0.000000	2.000000	71.000000	0.000000
3023.189900	0.091758	0.589742	0.024476	77.164101	117.481178	172.618378	0.413477	0.000000	-1.228908	0.000000	0.000000	0.000000	0.008407	0.586852	-0.030512	0.000000	0.000000	2.000000	71.000000	0.000000
3023.193233	0.091758	0.589742	0.024476	77.164101	117.481178	172.618378	0.413477	0.000000	-1.228908	0.000000	0.000000	0.000000	0.008407	0.586852	-0.030512	0.000000	0.000000	2.000000	71.000000	0.000000
3023.196566	0.091774	0.591597	0.024310	77.107346	117.784554	172.896393	0.412076	0.000000	-1.223823	0.000000	0.000000	0.000000	0.004695	0.556515	-0.049959	0.000000	0.000000	2.000000	71.000000	0.000000
3023.199900	0.091774	0.591597	0.024310	77.107346	117.784554	172.896393	0.412076	0.000000	-1.223823	0.000000	0.000000	0.000000	0.004695	0.556515	-0.049959	0.000000	0.000000	2.000000	71.000000	0.000000
3023.203233	0.091774	0.591597	0.024310	77.107346	117.784554	172.896393	0.412076	0.000000	-1.223823	0.000000	0.000000	0.000000	0.004695	0.556515	-0.049959	0.000000	0.000000	2.000000	71.000000	0.000000
3023.206566	0.091762	0.593289	0.024122	77.032578	118.118202	173.212646	0.411293	0.000000	-1.215496	0.000000	0.000000	0.000000	-0.003638	0.507470	-0.056368	0.000000	0.000000	2.000000	71.000000	0.000000
3023.209900	0.091762	0.593289	0.024122	77.032578	118.118202	173.212646	0.411293	0.000000	-1.215496	0.000000	0.000000	0.000000	-0.003638	0.507470	-0.056368	0.000000	0.000000	2.000000	71.000000	0.000000
3023.213233	0.091762	0.593289	0.024122	77.032578	118.118202	173.212646	0.411293	0.000000	-1.215496	0.000000	0.000000	0.000000	-0.003638	0.507470	-0.056368	0.000000	0.000000	2.000000	71.000000	0.000000
3023.216566	0.091720	0.594870	0.023900	76.953171	118.518074	173.568558	0.411900	0.000000	-1.206102	0.000000	0.000000	0.000000	-0.012716	0.474404	-0.066699	0.000000	0.000000	2.000000	71.000000	0.000000
3023.219900	0.091720	0.594870	0.023900	76.953171	118.518074	173.568558	0.411900	0.000000	-1.206102	0.000000	0.000000	0.000000	-0.012716	0.474404	-0.066699	0.000000	0.000000	2.000000	71.000000	0.000000
3023.223233	0.091720	0.594870	0.023900	76.953171	118.518074	173.568558	0.411900	0.000000	-1.206102	0.000000	0.000000	0.000000	-0.012716	0.474404	-0.066699	0.000000	0.000000	2.000000	71.000000	0.000000
3023.226566	0.091722	0.596307	0.023662	76.869690	118.977676	173.973160	0.414019	0.000000	-1.194985	0.000000	0.000000	0.000000	0.000586	0.430839	-0.071385	0.000000	0.000000	2.000000	71.000000	0.000000
3023.229900	0.091722	0.596307	0.023662	76.869690	118.977676	173.973160	0.414019	0.000000	-1.194985	0.000000	0.000000	0.000000	0.000586	0.430839	-0.071385	0.000000	0.000000	2.000000	71.000000	0.000000
3023.233233	0.091722	0.596307	0.023662	76.869690	118.977676	173.973160	0.414019	0.000000	-1.194985	0.000000	0.000000	0.000000	0.000586	0.430839	-0.071385	0.000000	0.000000	2.000000	71.000000	0.000000
3023.236566	0.091744	0.597624	0.023406	76.789276	119.420219	174.363571	0.413921	0.000000	-1.183088	0.000000	0.000000	0.000000	0.006661	0.395275	-0.076645	0.000000	0.000000	2.000000	71.000000	0.000000
3023.239900	0.091744	0.597624	0.023406	76.789276	119.420219	174.363571	0.413921	0.000000	-1.183088	0.000000	0.000000	0.000000	0.006661	0.395275	-0.076645	0.000000	0.000000	2.000000	71.000000	0.000000
3023.243233	0.091744	0.597624	0.023406	76.789276	119.420219	174.363571	0.413921	0.000000	-1.183088	0.000000	0.000000	0.000000	0.006661	0.395275	-0.076645	0.000000	0.000000	2.000000	71.000000	0.000000
3023.246566	0.091791	0.598815	0.023158	76.713249	119.850052	174.740128	0.412811	0.000000	-1.170313	0.000000	0.000000	0.000000	0.014120	0.357374	-0.074607	0.000000	0.000000	2.000000	71.000000	0.000000
3023.249900	0.091791	0.598815	0.023158	76.713249	119.850052	174.740128	0.412811	0.000000	-1.170313	0.000000	0.000000	0.000000	0.014120	0.357374	-0.074607	0.000000	0.000000	2.000000	71.000000	0.000000
3023.253233	0.091791	0.598815	0.023158	76.713249	119.850052	174.740128	0.412811	0.000000	-1.170313	0.000000	0.000000	0.000000	0.014120	0.357374	-0.074607	0.000000	0.000000	2.000000	71.000000	0.000000
3023.256566	0.091861	0.599907	0.022909	76.646912	120.210144	175.048019	0.410458	0.000000	-1.157879	0.000000	0.000000	0.000000	0.021181	0.327499	-0.074598	0.000000	0.000000	2.000000	71.000000	0.000000
3023.259900	0.091861	0.599907	0.022909	76.646912	120.210144	175.048019	0.410458	0.000000	-1.157879	0.000000	0.000000	0.000000	0.021181	0.327499	-0.074598	0.000000	0.000000	2.000000	71.000000	0.000000
3023.263233	0.091861	0.599907	0.022909	76.646912	120.210144	175.048019	0.410458	0.000000	-1.157879	0.000000	0.000000	0.000000	0.021181	0.327499	-0.074598	0.000000	0.000000	2.000000	71.000000	0.000000
3023.266566	0.091915	0.600892	0.022693	76.595642	120.480850	175.270248	0.406928	0.000000	-1.145446	0.000000	0.000000	0.000000	0.015949	0.295350	-0.064754	0.000000	0.000000	2.000000	71.000000	0.000000
3023.269900	0.091915	0.600892	0.022693	76.595642	120.480850	175.270248	0.406928	0.000000	-1.145446	0.000000	0.000000	0.000000	0.015949	0.295350	-0.064754	0.000000	0.000000	2.000000	71.000000	0.000000
3023.273233	0.091915	0.600892	0.022693	76.595642	120.480850	175.270248	0.406928	0.000000	-1.145446	0.000000	0.000000	0.000000	0.015949	0.295350	-0.064754	0.000000	0.000000	2.000000	71.000000	0.000000
3023.276566	0.091915	0.600892	0.022693	76.555351	120.666443	175.420242	0.404270	0.000000	-1.134654	0.000000	0.000000	0.000000	0.015949	0.295350	-0.064754	0.000000	0.000000	2.000000	71.000000	0.000000
3023.279900	0.091947	0.601750	0.022495	76.555351	120.666443	175.420242	0.404270	0.000000	-1.134654	0.000000	0.000000	0.000000	0.009866	0.257486	-0.059417	0.000000	0.000000	2.000000	71.000000	0.000000
3023.283233	0.091947	0.601750	0.022495	76.555351	120.666443	175.420242	0.404270	0.000000	-1.134654	0.000000	0.000000	0.000000	0.009866	0.257486	-0.059417	0.000000	0.000000	2.000000	71.000000	0.000000
3023.286566	0.091985	0.602455	0.022319	76.531075	120.747612	175.472076	0.404270	0.000000	-1.134654	0.000000	0.000000	0.000000	0.011109	0.211645	-0.052853	0.000000	0.000000	2.000000	71.000000	0.000000
3023.289900	0.091985	0.602455	0.022319	76.531075	120.747612	175.472076	0.404270	0.000000	-1.134654	0.000000	0.000000	0.000000	0.011109	0.211645	-0.052853	0.000000	0.000000	2.000000	71.000000	0.000000
3023.293233	0.091985	0.602455	0.022319	76.531075	120.747612	175.472076	0.404270	0.000000	-1.134654	0.000000	0.000000	0.000000	0.011109	0.211645	-0.052853	0.000000	0.000000	2.000000	71.000000	0.000000
3023.296566	0.091985	0.602455	0.022319	76.526382	120.700806	175.409531	0.400774	0.000000	-1.115942	0.000000	0.000000	0.000000	0.011109	0.211645	-0.052853	0.000000	0.000000	2.000000	71.000000	0.000000
3023.299900	0.091985	0.603001	0.022197	76.526382	120.700806	175.409531	0.400774	0.000000	-1.115942	0.000000	0.000000	0.000000	0.000088	0.163569	-0.036445	0.000000	0.000000	2.000000	71.000000	0.000000
3023.303233	0.091985	0.603001	0.022197	76.526382	120.700806	175.409531	0.400774	0.000000	-1.115942	0.000000	0.000000	0.000000	0.000088	0.163569	-0.036445	0.000000	0.000000	2.000000	71.000000	0.000000
3023.306566	0.091985	0.603001	0.022197	76.533379	120.592293	175.291733	0.400774	0.000000	-1.115942	0.000000	0.000000	0.000000	0.000088	0.163569	-0.036445	0.000000	0.000000	2.000000	71.000000	0.000000
3023.309900	0.091985	0.603001	0.022197	76.533379	120.592293	175.291733	0.400774	0.000000	-1.115942	0.000000	0.000000	0.000000	0.000088	0.163569	-0.036445	0.000000	0.000000	2.000000	71.000000	0.000000
3023.313233	0.091984	0.603355	0.022068	76.533379	120.592293	175.291733	0.400774	0.000000	-1.115942	0.000000	0.000000	0.000000	-0.000384	0.106228	-0.038885	0.000000	0.000000	2.000000	71.000000	0.000000
3023.316566	0.091961	0.603537	0.021950	76.540756	120.506119	175.203125	0.400760	0.000000	-1.109868	0.000000	0.000000	0.000000	-0.006759	0.054615	-0.035216	0.000000	0.000000	2.000000	71.000000	0.000000
3023.319900	0.091961	0.603537	0.021950	76.540756	120.506119	175.203125	0.400760	0.000000	-1.109868	0.000000	0.000000	0.000000	-0.006759	0.054615	-0.035216	0.000000	0.000000	2.000000	71.000000	0.000000
3023.323233	0.091961	0.603537	0.021950	76.540756	120.506119	175.203125	0.400760	0.000000	-1.109868	0.000000	0.000000	0.000000	-0.006759	0.054615	-0.035216	0.000000	0.000000	2.000000	71.000000	0.000000
3023.326566	0.091961	0.603537	0.021950	76.541801	120.496506	175.190445	0.401950	0.000000	-1.097518	0.000000	0.000000	0.000000	-0.006759	0.054615	-0.035216	0.000000	0.000000	2.000000	71.000000	0.000000
3023.329900	0.091966	0.603566	0.021852	76.541801	120.496506	175.190445	0.401950	0.000000	-1.097518	0.000000	0.000000	0.000000	0.001424	0.008831	-0.029436	0.000000	0.000000	2.000000	71.000000	0.000000
3023.333233	0.091966	0.603566	0.021852	76.541801	120.496506	175.190445	0.401950	0.000000	-1.097518	0.000000	0.000000	0.000000	0.001424	0.008831	-0.029436	0.000000	0.000000	2.000000	71.000000	0.000000
3023.336566	0.091966	0.603566	0.021852	76.534874	120.554108	175.251175	0.401950	0.000000	-1.097518	0.000000	0.000000	0.000000	0.001424	0.008831	-0.029436	0.000000	0.000000	2.000000	71.000000	0.000000
3023.339900	0.091966	0.603566	0.021852	76.534874	120.554108	175.251175	0.401950	0.000000	-1.097518	0.000000	0.000000	0.000000	0.001424	0.008831	-0.029436	0.000000	0.000000	2.000000	71.000000	0.000000
3023.343233	0.091958	0.603482	0.021813	76.534874	120.554108	175.251175	0.401950	0.000000	-1.097518	0.000000	0.000000	0.000000	-0.002240	-0.025345	-0.011675	0.000000	0.000000	2.000000	71.000000	0.000000
3023.346566	0.091958	0.603482	0.021813	76.526398	120.652519	175.352371	0.401713	0.000000	-1.092612	0.000000	0.000000	0.000000	-0.002240	-0.025345	-0.011675	0.000000	0.000000	2.000000	71.000000	0.000000
3023.349900	0.091958	0.603482	0.021813	76.526398	120.652519	175.352371	0.401713	0.000000	-1.092612	0.000000	0.000000	0.000000	-0.002240	-0.025345	-0.011675	0.000000	0.000000	2.000000	71.000000	0.000000
3023.353233	0.091958	0.603482	0.021813	76.526398	120.652519	175.352371	0.401713	0.000000	-1.092612	0.000000	0.000000	0.000000	-0.002240	-0.025345	-0.011675	0.000000	0.000000	2.000000	71.000000	0.000000
3023.356566	0.091936	0.603011	0.021697	76.514725	120.787636	175.491302	0.402086	0.000000	-1.090666	0.000000	0.000000	0.000000	-0.006723	-0.141327	-0.035010	0.000000	0.000000	2.000000	71.000000	0.000000
3023.359900	0.091936	0.603011	0.021697	76.514725	120.787636	175.491302	0.402086	0.000000	-1.090666	0.000000	0.000000	0.000000	-0.006723	-0.141327	-0.035010	0.000000	0.000000	2.000000	71.000000	0.000000
3023.363233	0.091936	0.603011	0.021697	76.514725	120.787636	175.491302	0.402086	0.000000	-1.090666	0.000000	0.000000	0.000000	-0.006723	-0.141327	-0.035010	0.000000	0.000000	2.000000	71.000000	0.000000
3023.366566	0.091936	0.603011	0.021697	76.499718	120.959251	175.667801	0.403207	0.000000	-1.084831	0.000000	0.000000	0.000000	-0.006723	-0.141327	-0.035010	0.000000	0.000000	2.000000	71.000000	0.000000
3023.369900	0.091937	0.602694	0.021704	76.499718	120.959251	175.667801	0.403207	0.000000	-1.084831	0.000000	0.000000	0.000000	0.000454	-0.095043	0.002356	0.000000	0.000000	2.000000	71.000000	0.000000
3023.373233	0.091937	0.602694	0.021704	76.499718	120.959251	175.667801	0.403207	0.000000	-1.084831	0.000000	0.000000	0.000000	0.000454	-0.095043	0.002356	0.000000	0.000000	2.000000	71.000000	0.000000
3023.376566	0.091934	0.602312	0.021689	76.483536	121.142685	175.856430	0.403207	0.000000	-1.084831	0.000000	0.000000	0.000000	-0.000913	-0.114572	-0.004755	0.000000	0.000000	2.000000	71.000000	0.000000
3023.379900	0.091934	0.602312	0.021689	76.483536	121.142685	175.856430	0.403207	0.000000	-1.084831	0.000000	0.000000	0.000000	-0.000913	-0.114572	-0.004755	0.000000	0.000000	2.000000	71.000000	0.000000
3023.383233	0.091934	0.602312	0.021689	76.483536	121.142685	175.856430	0.403207	0.000000	-1.084831	0.000000	0.000000	0.000000	-0.000913	-0.114572	-0.004755	0.000000	0.000000	2.000000	71.000000	0.000000
3023.386566	0.091934	0.602312	0.021689	76.463913	121.362228	176.082260	0.403283	0.000000	-1.084431	0.000000	0.000000	0.000000	-0.000913	-0.114572	-0.004755	0.000000	0.000000	2.000000	71.000000	0.000000
3023.389900	0.091930	0.601884	0.021665	76.463913	121.362228	176.082260	0.403283	0.000000	-1.084431	0.000000	0.000000	0.000000	-0.001384	-0.128290	-0.007215	0.000000	0.000000	2.000000	71.000000	0.000000
3023.393233	0.091930	0.601884	0.021665	76.463913	121.362228	176.082260	0.403283	0.000000	-1.084431	0.000000	0.000000	0.000000	-0.001384	-0.128290	-0.007215	0.000000	0.000000	2.000000	71.000000	0.000000
3023.396566	0.091930	0.601884	0.021665	76.441849	121.605400	176.332397	0.403283	0.000000	-1.084431	0.000000	0.000000	0.000000	-0.001384	-0.128290	-0.007215	0.000000	0.000000	2.000000	71.000000	0.000000
3023.399900	0.091930	0.601884	0.021665	76.441849	121.605400	176.332397	0.403283	0.000000	-1.084431	0.000000	0.000000	0.000000	-0.001384	-0.128290	-0.007215	0.000000	0.000000	2.000000	71.000000	0.000000
3023.403233	0.091928	0.601403	0.021656	76.441849	121.605400	176.332397	0.403283	0.000000	-1.084431	0.000000	0.000000	0.000000	-0.000518	-0.144259	-0.002686	0.000000	0.000000	2.000000	71.000000	0.000000
3023.406566	0.091922	0.600858	0.021622	76.416191	121.884071	176.619064	0.403514	0.000000	-1.083228	0.000000	0.000000	0.000000	-0.001906	-0.163707	-0.009941	0.000000	0.000000	2.000000	71.000000	0.000000
3023.409900	0.091922	0.600858	0.021622	76.416191	121.884071	176.619064	0.403514	0.000000	-1.083228	0.000000	0.000000	0.000000	-0.001906	-0.163707	-0.009941	0.000000	0.000000	2.000000	71.000000	0.000000
3023.413233	0.091922	0.600858	0.021622	76.416191	121.884071	176.619064	0.403514	0.000000	-1.083228	0.000000	0.000000	0.000000	-0.001906	-0.163707	-0.009941	0.000000	0.000000	2.000000	71.000000	0.000000
3023.416566	0.091922	0.600858	0.021622	76.387932	122.185745	176.929459	0.403918	0.000000	-1.081124	0.000000	0.000000	0.000000	-0.001906	-0.163707	-0.009941	0.000000	0.000000	2.000000	71.000000	0.000000
3023.419900	0.091911	0.600247	0.021565	76.387932	122.185745	176.929459	0.403918	0.000000	-1.081124	0.000000	0.000000	0.000000	-0.003313	-0.183126	-0.017262	0.000000	0.000000	2.000000	71.000000	0.000000
3023.423233	0.091911	0.600247	0.021565	76.387932	122.185745	176.929459	0.403918	0.000000	-1.081124	0.000000	0.000000	0.000000	-0.003313	-0.183126	-0.017262	0.000000	0.000000	2.000000	71.000000	0.000000
3023.426566	0.091895	0.599572	0.021483	76.354675	122.534111	177.287903	0.403918	0.000000	-1.081124	0.000000	0.000000	0.000000	-0.004736	-0.202536	-0.024663	0.000000	0.000000	2.000000	71.000000	0.000000
3023.429900	0.091895	0.599572	0.021483	76.354675	122.534111	177.287903	0.403918	0.000000	-1.081124	0.000000	0.000000	0.000000	-0.004736	-0.202536	-0.024663	0.000000	0.000000	2.000000	71.000000	0.000000
3023.433233	0.091895	0.599572	0.021483	76.354675	122.534111	177.287903	0.403918	0.000000	-1.081124	0.000000	0.000000	0.000000	-0.004736	-0.202536	-0.024663	0.000000	0.000000	2.000000	71.000000	0.000000
3023.436566	0.091895	0.599572	0.021483	76.317368	122.913780	177.681442	0.405260	0.000000	-1.074136	0.000000	0.000000	0.000000	-0.004736	-0.202536	-0.024663	0.000000	0.000000	2.000000	71.000000	0.000000
3023.439900	0.091856	0.598825	0.021403	76.317368	122.913780	177.681442	0.405260	0.000000	-1.074136	0.000000	0.000000	0.000000	-0.011638	-0.224096	-0.023822	0.000000	0.000000	2.000000	71.000000	0.000000
3023.443233	0.091856	0.598825	0.021403	76.317368	122.913780	177.681442	0.405260	0.000000	-1.074136	0.000000	0.000000	0.000000	-0.011638	-0.224096	-0.023822	0.000000	0.000000	2.000000	71.000000	0.000000
3023.446566	0.091832	0.597995	0.021278	76.275894	123.329628	178.109451	0.405260	0.000000	-1.074136	0.000000	0.000000	0.000000	-0.007191	-0.249122	-0.037464	0.000000	0.000000	2.000000	71.000000	0.000000
3023.449900	0.091832	0.597995	0.021278	76.275894	123.329628	178.109451	0.405260	0.000000	-1.074136	0.000000	0.000000	0.000000	-0.007191	-0.249122	-0.037464	0.000000	0.000000	2.000000	71.000000	0.000000
3023.453233	0.091832	0.597995	0.021278	76.275894	123.329628	178.109451	0.405260	0.000000	-1.074136	0.000000	0.000000	0.000000	-0.007191	-0.249122	-0.037464	0.000000	0.000000	2.000000	71.000000	0.000000
3023.456566	0.091832	0.597995	0.021278	76.231224	123.766434	178.559143	0.408398	0.000000	-1.063922	0.000000	0.000000	0.000000	-0.007191	-0.249122	-0.037464	0.000000	0.000000	2.000000	71.000000	0.000000
3023.459900	0.091806	0.597119	0.021144	76.231224	123.766434	178.559143	0.408398	0.000000	-1.063922	0.000000	0.000000	0.000000	-0.007758	-0.262608	-0.040415	0.000000	0.000000	2.000000	71.000000	0.000000
3023.463233	0.091806	0.597119	0.021144	76.231224	123.766434	178.559143	0.408398	0.000000	-1.063922	0.000000	0.000000	0.000000	-0.007758	-0.262608	-0.040415	0.000000	0.000000	2.000000	71.000000	0.000000
3023.466566	0.091801	0.596199	0.020995	76.182037	124.241676	179.046173	0.408398	0.000000	-1.063922	0.000000	0.000000	0.000000	-0.001526	-0.276070	-0.044749	0.000000	0.000000	2.000000	71.000000	0.000000
3023.469900	0.091801	0.596199	0.020995	76.182037	124.241676	179.046173	0.408398	0.000000	-1.063922	0.000000	0.000000	0.000000	-0.001526	-0.276070	-0.044749	0.000000	0.000000	2.000000	71.000000	0.000000
3023.473233	0.091801	0.596199	0.020995	76.182037	124.241676	179.046173	0.408398	0.000000	-1.063922	0.000000	0.000000	0.000000	-0.001526	-0.276070	-0.044749	0.000000	0.000000	2.000000	71.000000	0.000000
3023.476566	0.091773	0.595208	0.020847	76.130638	124.722382	179.541733	0.409945	0.000000	-1.049728	0.000000	0.000000	0.000000	-0.008509	-0.297472	-0.044327	0.000000	0.000000	2.000000	71.000000	0.000000
3023.479900	0.091773	0.595208	0.020847	76.130638	124.722382	179.541733	0.409945	0.000000	-1.049728	0.000000	0.000000	0.000000	-0.008509	-0.297472	-0.044327	0.000000	0.000000	2.000000	71.000000	0.000000
3023.483233	0.091773	0.595208	0.020847	76.130638	124.722382	179.541733	0.409945	0.000000	-1.049728	0.000000	0.000000	0.000000	-0.008509	-0.297472	-0.044327	0.000000	0.000000	2.000000	71.000000	0.000000
3023.486566	0.091723	0.594190	0.020709	76.087219	125.151085	179.991409	0.411364	0.000000	-1.042340	0.000000	0.000000	0.000000	-0.015015	-0.305161	-0.041445	0.000000	0.000000	2.000000	71.000000	0.000000
3023.489900	0.091723	0.594190	0.020709	76.087219	125.151085	179.991409	0.411364	0.000000	-1.042340	0.000000	0.000000	0.000000	-0.015015	-0.305161	-0.041445	0.000000	0.000000	2.000000	71.000000	0.000000
3023.493233	0.091723	0.594190	0.020709	76.087219	125.151085	179.991409	0.411364	0.000000	-1.042340	0.000000	0.000000	0.000000	-0.015015	-0.305161	-0.041445	0.000000	0.000000	2.000000	71.000000	0.000000
3023.496566	0.091698	0.593121	0.020579	76.081787	125.340431	-179.793930	0.413866	0.000000	-1.035432	0.000000	0.000000	0.000000	-0.007492	-0.320798	-0.039036	0.000000	0.000000	2.000000	71.000000	0.000000
3023.499900	0.091698	0.593121	0.020579	76.081787	125.340431	-179.793930	0.413866	0.000000	-1.035432	0.000000	0.000000	0.000000	-0.007492	-0.320798	-0.039036	0.000000	0.000000	2.000000	71.000000	0.000000
3023.503233	0.091698	0.593121	0.020579	76.081787	125.340431	-179.793930	0.413866	0.000000	-1.035432	0.000000	0.000000	0.000000	-0.007492	-0.320798	-0.039036	0.000000	0.000000	2.000000	71.000000	0.000000
3023.506566	0.091684	0.592056	0.020509	76.135612	125.161377	-179.936951	0.415115	0.000000	-1.028926	0.000000	0.000000	0.000000	-0.004019	-0.319488	-0.020939	0.000000	0.000000	2.000000	71.000000	0.000000
3023.509900	0.091684	0.592056	0.020509	76.135612	125.161377	-179.936951	0.415115	0.000000	-1.028926	0.000000	0.000000	0.000000	-0.004019	-0.319488	-0.020939	0.000000	0.000000	2.000000	71.000000	0.000000
3023.513233	0.091684	0.592056	0.020509	76.135612	125.161377	-179.936951	0.415115	0.000000	-1.028926	0.000000	0.000000	0.000000	-0.004019	-0.319488	-0.020939	0.000000	0.000000	2.000000	71.000000	0.000000
3023.516566	0.091679	0.590976	0.020483	76.236633	124.684654	179.631485	0.415784	0.000000	-1.025437	0.000000	0.000000	0.000000	-0.001470	-0.323915	-0.007661	0.000000	0.000000	2.000000	71.000000	0.000000
3023.519900	0.091679	0.590976	0.020483	76.236633	124.684654	179.631485	0.415784	0.000000	-1.025437	0.000000	0.000000	0.000000	-0.001470	-0.323915	-0.007661	0.000000	0.000000	2.000000	71.000000	0.000000
3023.523233	0.091679	0.590976	0.020483	76.236633	124.684654	179.631485	0.415784	0.000000	-1.025437	0.000000	0.000000	0.000000	-0.001470	-0.323915	-0.007661	0.000000	0.000000	2.000000	71.000000	0.000000
3023.526566	0.091695	0.589852	0.020442	76.361946	124.039246	179.033096	0.416030	0.000000	-1.024160	0.000000	0.000000	0.000000	0.004670	-0.337292	-0.012412	0.000000	0.000000	2.000000	71.000000	0.000000
3023.529900	0.091695	0.589852	0.020442	76.361946	124.039246	179.033096	0.416030	0.000000	-1.024160	0.000000	0.000000	0.000000	0.004670	-0.337292	-0.012412	0.000000	0.000000	2.000000	71.000000	0.000000
3023.533233	0.091695	0.589852	0.020442	76.361946	124.039246	179.033096	0.416030	0.000000	-1.024160	0.000000	0.000000	0.000000	0.004670	-0.337292	-0.012412	0.000000	0.000000	2.000000	71.000000	0.000000
3023.536566	0.091695	0.588739	0.020442	76.489502	123.354912	178.399017	0.415251	0.000000	-1.022091	0.000000	0.000000	0.000000	-0.000006	-0.333833	-0.000039	0.000000	0.000000	2.000000	71.000000	0.000000
3023.539900	0.091695	0.588739	0.020442	76.489502	123.354912	178.399017	0.415251	0.000000	-1.022091	0.000000	0.000000	0.000000	-0.000006	-0.333833	-0.000039	0.000000	0.000000	2.000000	71.000000	0.000000
3023.543233	0.091695	0.588739	0.020442	76.489502	123.354912	178.399017	0.415251	0.000000	-1.022091	0.000000	0.000000	0.000000	-0.000006	-0.333833	-0.000039	0.000000	0.000000	2.000000	71.000000	0.000000
3023.546566	0.091691	0.587608	0.020423	76.607002	122.722000	177.815155	0.415252	0.000000	-1.022085	0.000000	0.000000	0.000000	-0.001091	-0.339245	-0.005688	0.000000	0.000000	2.000000	71.000000	0.000000
3023.549900	0.091691	0.587608	0.020423	76.607002	122.722000	177.815155	0.415252	0.000000	-1.022085	0.000000	0.000000	0.000000	-0.001091	-0.339245	-0.005688	0.000000	0.000000	2.000000	71.000000	0.000000
3023.553233	0.091691	0.587608	0.020423	76.607002	122.722000	177.815155	0.415252	0.000000	-1.022085	0.000000	0.000000	0.000000	-0.001091	-0.339245	-0.005688	0.000000	0.000000	2.000000	71.000000	0.000000
3023.556566	0.091695	0.586489	0.020441	76.708794	122.178947	177.317657	0.415434	0.000000	-1.021137	0.000000	0.000000	0.000000	0.001034	-0.335833	0.005393	0.000000	0.000000	2.000000	71.000000	0.000000
3023.559900	0.091695	0.586489	0.020441	76.708794	122.178947	177.317657	0.415434	0.000000	-1.021137	0.000000	0.000000	0.000000	0.001034	-0.335833	0.005393	0.000000	0.000000	2.000000	71.000000	0.000000
3023.563233	0.091695	0.586489	0.020441	76.708794	122.178947	177.317657	0.415434	0.000000	-1.021137	0.000000	0.000000	0.000000	0.001034	-0.335833	0.005393	0.000000	0.000000	2.000000	71.000000	0.000000
3023.566566	0.091667	0.585359	0.020421	76.793205	121.751686	176.935883	0.415262	0.000000	-1.022035	0.000000	0.000000	0.000000	-0.008197	-0.338876	-0.005961	0.000000	0.000000	2.000000	71.000000	0.000000
3023.569900	0.091667	0.585359	0.020421	76.793205	121.751686	176.935883	0.415262	0.000000	-1.022035	0.000000	0.000000	0.000000	-0.008197	-0.338876	-0.005961	0.000000	0.000000	2.000000	71.000000	0.000000
3023.573233	0.091667	0.585359	0.020421	76.793205	121.751686	176.935883	0.415262	0.000000	-1.022035	0.000000	0.000000	0.000000	-0.008197	-0.338876	-0.005961	0.000000	0.000000	2.000000	71.000000	0.000000
3023.576566	0.091664	0.584204	0.020401	76.860863	121.449402	176.673569	0.416628	0.000000	-1.021042	0.000000	0.000000	0.000000	-0.001154	-0.346642	-0.006015	0.000000	0.000000	2.000000	71.000000	0.000000
3023.579900	0.091664	0.584204	0.020401	76.860863	121.449402	176.673569	0.416628	0.000000	-1.021042	0.000000	0.000000	0.000000	-0.001154	-0.346642	-0.006015	0.000000	0.000000	2.000000	71.000000	0.000000
3023.583233	0.091664	0.584204	0.020401	76.860863	121.449402	176.673569	0.416628	0.000000	-1.021042	0.000000	0.000000	0.000000	-0.001154	-0.346642	-0.006015	0.000000	0.000000	2.000000	71.000000	0.000000
3023.586566	0.091668	0.583033	0.020424	76.922516	121.188797	176.451706	0.416820	0.000000	-1.020039	0.000000	0.000000	0.000000	0.001359	-0.351263	0.007088	0.000000	0.000000	2.000000	71.000000	0.000000
3023.589900	0.091668	0.583033	0.020424	76.922516	121.188797	176.451706	0.416820	0.000000	-1.020039	0.000000	0.000000	0.000000	0.001359	-0.351263	0.007088	0.000000	0.000000	2.000000	71.000000	0.000000
3023.593233	0.091668	0.583033	0.020424	76.922516	121.188797	176.451706	0.416820	0.000000	-1.020039	0.000000	0.000000	0.000000	0.001359	-0.351263	0.007088	0.000000	0.000000	2.000000	71.000000	0.000000
3023.596566	0.091666	0.581826	0.020412	76.983070	120.942787	176.245163	0.416594	0.000000	-1.021221	0.000000	0.000000	0.000000	-0.000703	-0.362165	-0.003667	0.000000	0.000000	2.000000	71.000000	0.000000
3023.599900	0.091666	0.581826	0.020412	76.983070	120.942787	176.245163	0.416594	0.000000	-1.021221	0.000000	0.000000	0.000000	-0.000703	-0.362165	-0.003667	0.000000	0.000000	2.000000	71.000000	0.000000
3023.603233	0.091666	0.581826	0.020412	76.983070	120.942787	176.245163	0.416594	0.000000	-1.021221	0.000000	0.000000	0.000000	-0.000703	-0.362165	-0.003667	0.000000	0.000000	2.000000	71.000000	0.000000
3023.606566	0.091665	0.580566	0.020410	77.049324	120.653862	175.997345	0.416711	0.000000	-1.020610	0.000000	0.000000	0.000000	-0.000115	-0.377907	-0.000597	0.000000	0.000000	2.000000	71.000000	0.000000
3023.609900	0.091665	0.580566	0.020410	77.049324	120.653862	175.997345	0.416711	0.000000	-1.020610	0.000000	0.000000	0.000000	-0.000115	-0.377907	-0.000597	0.000000	0.000000	2.000000	71.000000	0.000000
3023.613233	0.091665	0.580566	0.020410	77.049324	120.653862	175.997345	0.416711	0.000000	-1.020610	0.000000	0.000000	0.000000	-0.000115	-0.377907	-0.000597	0.000000	0.000000	2.000000	71.000000	0.000000
3023.616566	0.091692	0.579299	0.020424	77.115028	120.355957	175.740005	0.416730	0.000000	-1.020510	0.000000	0.000000	0.000000	0.007833	-0.380147	0.004067	0.000000	0.000000	2.000000	71.000000	0.000000
3023.619900	0.091692	0.579299	0.020424	77.115028	120.355957	175.740005	0.416730	0.000000	-1.020510	0.000000	0.000000	0.000000	0.007833	-0.380147	0.004067	0.000000	0.000000	2.000000	71.000000	0.000000
3023.623233	0.091692	0.579299	0.020424	77.115028	120.355957	175.740005	0.416730	0.000000	-1.020510	0.000000	0.000000	0.000000	0.007833	-0.380147	0.004067	0.000000	0.000000	2.000000	71.000000	0.000000
3023.626566	0.091698	0.578051	0.020455	77.187828	120.011208	175.438049	0.415424	0.000000	-1.021188	0.000000	0.000000	0.000000	0.001800	-0.374475	0.009384	0.000000	0.000000	2.000000	71.000000	0.000000
3023.629900	0.091698	0.578051	0.020455	77.187828	120.011208	175.438049	0.415424	0.000000	-1.021188	0.000000	0.000000	0.000000	0.001800	-0.374475	0.009384	0.000000	0.000000	2.000000	71.000000	0.000000
3023.633233	0.091698	0.578051	0.020455	77.187828	120.011208	175.438049	0.415424	0.000000	-1.021188	0.000000	0.000000	0.000000	0.001800	-0.374475	0.009384	0.000000	0.000000	2.000000	71.000000	0.000000
3023.636566	0.091706	0.576821	0.020500	77.264091	119.605339	175.076370	0.415124	0.000000	-1.022752	0.000000	0.000000	0.000000	0.002580	-0.368814	0.013440	0.000000	0.000000	2.000000	71.000000	0.000000
3023.639900	0.091706	0.576821	0.020500	77.264091	119.605339	175.076370	0.415124	0.000000	-1.022752	0.000000	0.000000	0.000000	0.002580	-0.368814	0.013440	0.000000	0.000000	2.000000	71.000000	0.000000
3023.643233	0.091706	0.576821	0.020500	77.264091	119.605339	175.076370	0.415124	0.000000	-1.022752	0.000000	0.000000	0.000000	0.002580	-0.368814	0.013440	0.000000	0.000000	2.000000	71.000000	0.000000
3023.646566	0.091758	0.575619	0.020526	77.344711	119.172729	174.681000	0.414694	0.000000	-1.024992	0.000000	0.000000	0.000000	0.015645	-0.360692	0.007994	0.000000	0.000000	2.000000	71.000000	0.000000
3023.649900	0.091758	0.575619	0.020526	77.344711	119.172729	174.681000	0.414694	0.000000	-1.024992	0.000000	0.000000	0.000000	0.015645	-0.360692	0.007994	0.000000	0.000000	2.000000	71.000000	0.000000
3023.653233	0.091758	0.575619	0.020526	77.344711	119.172729	174.681000	0.414694	0.000000	-1.024992	0.000000	0.000000	0.000000	0.015645	-0.360692	0.007994	0.000000	0.000000	2.000000	71.000000	0.000000
3023.656566	0.091835	0.574462	0.020556	77.427795	118.701775	174.244003	0.412087	0.000000	-1.026324	0.000000	0.000000	0.000000	0.022883	-0.347138	0.008953	0.000000	0.000000	2.000000	71.000000	0.000000
3023.659900	0.091835	0.574462	0.020556	77.427795	118.701775	174.244003	0.412087	0.000000	-1.026324	0.000000	0.000000	0.000000	0.022883	-0.347138	0.008953	0.000000	0.000000	2.000000	71.000000	0.000000
3023.663233	0.091835	0.574462	0.020556	77.427795	118.701775	174.244003	0.412087	0.000000	-1.026324	0.000000	0.000000	0.000000	0.022883	-0.347138	0.008953	0.000000	0.000000	2.000000	71.000000	0.000000
3023.666566	0.091894	0.573342	0.020621	77.512077	118.192657	173.773483	0.408273	0.000000	-1.027816	0.000000	0.000000	0.000000	0.017872	-0.336115	0.019550	0.000000	0.000000	2.000000	71.000000	0.000000
3023.669900	0.091894	0.573342	0.020621	77.512077	118.192657	173.773483	0.408273	0.000000	-1.027816	0.000000	0.000000	0.000000	0.017872	-0.336115	0.019550	0.000000	0.000000	2.000000	71.000000	0.000000
3023.673233	0.091894	0.573342	0.020621	77.512077	118.192657	173.773483	0.408273	0.000000	-1.027816	0.000000	0.000000	0.000000	0.017872	-0.336115	0.019550	0.000000	0.000000	2.000000	71.000000	0.000000
3023.676566	0.091936	0.572284	0.020716	77.596321	117.662315	173.278015	0.405294	0.000000	-1.031075	0.000000	0.000000	0.000000	0.012513	-0.317210	0.028378	0.000000	0.000000	2.000000	71.000000	0.000000
3023.679900	0.091936	0.572284	0.020716	77.596321	117.662315	173.278015	0.405294	0.000000	-1.031075	0.000000	0.000000	0.000000	0.012513	-0.317210	0.028378	0.000000	0.000000	2.000000	71.000000	0.000000
3023.683233	0.091936	0.572284	0.020716	77.596321	117.662315	173.278015	0.405294	0.000000	-1.031075	0.000000	0.000000	0.000000	0.012513	-0.317210	0.028378	0.000000	0.000000	2.000000	71.000000	0.000000
3023.686566	0.091952	0.571280	0.020801	77.676109	117.136902	172.790466	0.403209	0.000000	-1.035804	0.000000	0.000000	0.000000	0.004875	-0.301221	0.025333	0.000000	0.000000	2.000000	71.000000	0.000000
3023.689900	0.091952	0.571280	0.020801	77.676109	117.136902	172.790466	0.403209	0.000000	-1.035804	0.000000	0.000000	0.000000	0.004875	-0.301221	0.025333	0.000000	0.000000	2.000000	71.000000	0.000000
3023.693233	0.091952	0.571280	0.020801	77.676109	117.136902	172.790466	0.403209	0.000000	-1.035804	0.000000	0.000000	0.000000	0.004875	-0.301221	0.025333	0.000000	0.000000	2.000000	71.000000	0.000000
3023.696566	0.091952	0.571280	0.020801	77.748718	116.627190	172.314316	0.402396	0.000000	-1.040026	0.000000	0.000000	0.000000	0.004875	-0.301221	0.025333	0.000000	0.000000	2.000000	71.000000	0.000000
3023.699900	0.091995	0.570365	0.020900	77.748718	116.627190	172.314316	0.402396	0.000000	-1.040026	0.000000	0.000000	0.000000	0.012822	-0.274411	0.029951	0.000000	0.000000	2.000000	71.000000	0.000000
3023.703233	0.091995	0.570365	0.020900	77.748718	116.627190	172.314316	0.402396	0.000000	-1.040026	0.000000	0.000000	0.000000	0.012822	-0.274411	0.029951	0.000000	0.000000	2.000000	71.000000	0.000000
3023.706566	0.092046	0.569531	0.021043	77.808418	116.195053	171.913345	0.402396	0.000000	-1.040026	0.000000	0.000000	0.000000	0.015323	-0.250235	0.042936	0.000000	0.000000	2.000000	71.000000	0.000000
3023.709900	0.092046	0.569531	0.021043	77.808418	116.195053	171.913345	0.402396	0.000000	-1.040026	0.000000	0.000000	0.000000	0.015323	-0.250235	0.042936	0.000000	0.000000	2.000000	71.000000	0.000000
3023.713233	0.092046	0.569531	0.021043	77.808418	116.195053	171.913345	0.402396	0.000000	-1.040026	0.000000	0.000000	0.000000	0.015323	-0.250235	0.042936	0.000000	0.000000	2.000000	71.000000	0.000000
3023.716566	0.092046	0.569531	0.021043	77.851944	115.827438	171.576553	0.397706	0.000000	-1.052174	0.000000	0.000000	0.000000	0.015323	-0.250235	0.042936	0.000000	0.000000	2.000000	71.000000	0.000000
3023.719900	0.092092	0.568803	0.021161	77.851944	115.827438	171.576553	0.397706	0.000000	-1.052174	0.000000	0.000000	0.000000	0.013866	-0.218356	0.035333	0.000000	0.000000	2.000000	71.000000	0.000000
3023.723233	0.092092	0.568803	0.021161	77.851944	115.827438	171.576553	0.397706	0.000000	-1.052174	0.000000	0.000000	0.000000	0.013866	-0.218356	0.035333	0.000000	0.000000	2.000000	71.000000	0.000000
3023.726566	0.092142	0.568165	0.021300	77.884247	115.564766	171.338272	0.397706	0.000000	-1.052174	0.000000	0.000000	0.000000	0.015087	-0.191663	0.041672	0.000000	0.000000	2.000000	71.000000	0.000000
3023.729900	0.092142	0.568165	0.021300	77.884247	115.564766	171.338272	0.397706	0.000000	-1.052174	0.000000	0.000000	0.000000	0.015087	-0.191663	0.041672	0.000000	0.000000	2.000000	71.000000	0.000000
3023.733233	0.092142	0.568165	0.021300	77.884247	115.564766	171.338272	0.397706	0.000000	-1.052174	0.000000	0.000000	0.000000	0.015087	-0.191663	0.041672	0.000000	0.000000	2.000000	71.000000	0.000000
3023.736566	0.092142	0.568165	0.021300	77.904747	115.486168	171.269455	0.392880	0.000000	-1.065008	0.000000	0.000000	0.000000	0.015087	-0.191663	0.041672	0.000000	0.000000	2.000000	71.000000	0.000000
3023.739900	0.092215	0.567623	0.021433	77.904747	115.486168	171.269455	0.392880	0.000000	-1.065008	0.000000	0.000000	0.000000	0.021824	-0.162352	0.039903	0.000000	0.000000	2.000000	71.000000	0.000000
3023.743233	0.092215	0.567623	0.021433	77.904747	115.486168	171.269455	0.392880	0.000000	-1.065008	0.000000	0.000000	0.000000	0.021824	-0.162352	0.039903	0.000000	0.000000	2.000000	71.000000	0.000000
3023.746566	0.092288	0.567180	0.021565	77.912613	115.507233	171.294891	0.392880	0.000000	-1.065008	0.000000	0.000000	0.000000	0.021759	-0.133070	0.039542	0.000000	0.000000	2.000000	71.000000	0.000000
3023.749900	0.092288	0.567180	0.021565	77.912613	115.507233	171.294891	0.392880	0.000000	-1.065008	0.000000	0.000000	0.000000	0.021759	-0.133070	0.039542	0.000000	0.000000	2.000000	71.000000	0.000000
3023.753233	0.092288	0.567180	0.021565	77.912613	115.507233	171.294891	0.392880	0.000000	-1.065008	0.000000	0.000000	0.000000	0.021759	-0.133070	0.039542	0.000000	0.000000	2.000000	71.000000	0.000000
3023.756566	0.092288	0.567180	0.021565	77.909180	115.626320	171.414261	0.385616	0.000000	-1.078249	0.000000	0.000000	0.000000	0.021759	-0.133070	0.039542	0.000000	0.000000	2.000000	71.000000	0.000000
3023.759900	0.092360	0.566834	0.021696	77.909180	115.626320	171.414261	0.385616	0.000000	-1.078249	0.000000	0.000000	0.000000	0.021714	-0.103744	0.039259	0.000000	0.000000	2.000000	71.000000	0.000000
3023.763233	0.092360	0.566834	0.021696	77.909180	115.626320	171.414261	0.385616	0.000000	-1.078249	0.000000	0.000000	0.000000	0.021714	-0.103744	0.039259	0.000000	0.000000	2.000000	71.000000	0.000000
3023.766566	0.092360	0.566834	0.021696	77.902809	115.742065	171.529846	0.385616	0.000000	-1.078249	0.000000	0.000000	0.000000	0.021714	-0.103744	0.039259	0.000000	0.000000	2.000000	71.000000	0.000000
3023.769900	0.092360	0.566834	0.021696	77.902809	115.742065	171.529846	0.385616	0.000000	-1.078249	0.000000	0.000000	0.000000	0.021714	-0.103744	0.039259	0.000000	0.000000	2.000000	71.000000	0.000000
3023.773233	0.092414	0.566577	0.021853	77.902809	115.742065	171.529846	0.385616	0.000000	-1.078249	0.000000	0.000000	0.000000	0.016188	-0.077084	0.047243	0.000000	0.000000	2.000000	71.000000	0.000000
3023.776566	0.092414	0.566577	0.021853	77.899765	115.808075	171.592239	0.381997	0.000000	-1.084792	0.000000	0.000000	0.000000	0.016188	-0.077084	0.047243	0.000000	0.000000	2.000000	71.000000	0.000000
3023.779900	0.092414	0.566577	0.021853	77.899765	115.808075	171.592239	0.381997	0.000000	-1.084792	0.000000	0.000000	0.000000	0.016188	-0.077084	0.047243	0.000000	0.000000	2.000000	71.000000	0.000000
3023.783233	0.092414	0.566577	0.021853	77.899765	115.808075	171.592239	0.381997	0.000000	-1.084792	0.000000	0.000000	0.000000	0.016188	-0.077084	0.047243	0.000000	0.000000	2.000000	71.000000	0.000000
3023.786566	0.092564	0.566339	0.022141	77.898964	115.827576	171.606644	0.379299	0.000000	-1.092666	0.000000	0.000000	0.000000	0.044951	-0.071536	0.086201	0.000000	0.000000	2.000000	71.000000	0.000000
3023.789900	0.092564	0.566339	0.022141	77.898964	115.827576	171.606644	0.379299	0.000000	-1.092666	0.000000	0.000000	0.000000	0.044951	-0.071536	0.086201	0.000000	0.000000	2.000000	71.000000	0.000000
3023.793233	0.092564	0.566339	0.022141	77.898964	115.827576	171.606644	0.379299	0.000000	-1.092666	0.000000	0.000000	0.000000	0.044951	-0.071536	0.086201	0.000000	0.000000	2.000000	71.000000	0.000000
3023.796566	0.092564	0.566339	0.022141	77.899780	115.818970	171.592255	0.371807	0.000000	-1.107033	0.000000	0.000000	0.000000	0.044951	-0.071536	0.086201	0.000000	0.000000	2.000000	71.000000	0.000000
3023.799900	0.092662	0.566304	0.022282	77.899780	115.818970	171.592255	0.371807	0.000000	-1.107033	0.000000	0.000000	0.000000	0.029456	-0.010430	0.042503	0.000000	0.000000	2.000000	71.000000	0.000000
3023.803233	0.092662	0.566304	0.022282	77.899780	115.818970	171.592255	0.371807	0.000000	-1.107033	0.000000	0.000000	0.000000	0.029456	-0.010430	0.042503	0.000000	0.000000	2.000000	71.000000	0.000000
3023.806566	0.092662	0.566304	0.022282	77.902985	115.770653	171.534500	0.371807	0.000000	-1.107033	0.000000	0.000000	0.000000	0.029456	-0.010430	0.042503	0.000000	0.000000	2.000000	71.000000	0.000000
3023.809900	0.092662	0.566304	0.022282	77.902985	115.770653	171.534500	0.371807	0.000000	-1.107033	0.000000	0.000000	0.000000	0.029456	-0.010430	0.042503	0.000000	0.000000	2.000000	71.000000	0.000000
3023.813233	0.092730	0.566358	0.022388	77.902985	115.770653	171.534500	0.371807	0.000000	-1.107033	0.000000	0.000000	0.000000	0.020287	0.016218	0.031659	0.000000	0.000000	2.000000	71.000000	0.000000
3023.816566	0.092730	0.566358	0.022388	77.906982	115.705452	171.462265	0.366897	0.000000	-1.114117	0.000000	0.000000	0.000000	0.020287	0.016218	0.031659	0.000000	0.000000	2.000000	71.000000	0.000000
3023.819900	0.092730	0.566358	0.022388	77.906982	115.705452	171.462265	0.366897	0.000000	-1.114117	0.000000	0.000000	0.000000	0.020287	0.016218	0.031659	0.000000	0.000000	2.000000	71.000000	0.000000
3023.823233	0.092730	0.566358	0.022388	77.906982	115.705452	171.462265	0.366897	0.000000	-1.114117	0.000000	0.000000	0.000000	0.020287	0.016218	0.031659	0.000000	0.000000	2.000000	71.000000	0.000000
3023.826566	0.092843	0.566608	0.022484	77.911743	115.626091	171.375534	0.363516	0.000000	-1.119393	0.000000	0.000000	0.000000	0.033898	0.075000	0.028710	0.000000	0.000000	2.000000	71.000000	0.000000
3023.829900	0.092843	0.566608	0.022484	77.911743	115.626091	171.375534	0.363516	0.000000	-1.119393	0.000000	0.000000	0.000000	0.033898	0.075000	0.028710	0.000000	0.000000	2.000000	71.000000	0.000000
3023.833233	0.092843	0.566608	0.022484	77.911743	115.626091	171.375534	0.363516	0.000000	-1.119393	0.000000	0.000000	0.000000	0.033898	0.075000	0.028710	0.000000	0.000000	2.000000	71.000000	0.000000
3023.836566	0.092843	0.566608	0.022484	77.917305	115.529823	171.274307	0.357867	0.000000	-1.124178	0.000000	0.000000	0.000000	0.033898	0.075000	0.028710	0.000000	0.000000	2.000000	71.000000	0.000000
3023.839900	0.092866	0.566777	0.022484	77.917305	115.529823	171.274307	0.357867	0.000000	-1.124178	0.000000	0.000000	0.000000	0.007111	0.050799	0.000121	0.000000	0.000000	2.000000	71.000000	0.000000
3023.843233	0.092866	0.566777	0.022484	77.917305	115.529823	171.274307	0.357867	0.000000	-1.124178	0.000000	0.000000	0.000000	0.007111	0.050799	0.000121	0.000000	0.000000	2.000000	71.000000	0.000000
3023.846566	0.092866	0.566777	0.022484	77.921974	115.450294	171.187424	0.357867	0.000000	-1.124178	0.000000	0.000000	0.000000	0.007111	0.050799	0.000121	0.000000	0.000000	2.000000	71.000000	0.000000
3023.849900	0.092866	0.566777	0.022484	77.921974	115.450294	171.187424	0.357867	0.000000	-1.124178	0.000000	0.000000	0.000000	0.007111	0.050799	0.000121	0.000000	0.000000	2.000000	71.000000	0.000000
3023.853233	0.092901	0.566946	0.022417	77.921974	115.450294	171.187424	0.357867	0.000000	-1.124178	0.000000	0.000000	0.000000	0.010278	0.050663	-0.020121	0.000000	0.000000	2.000000	71.000000	0.000000
3023.856566	0.092901	0.566946	0.022417	77.927437	115.356529	171.085983	0.356682	0.000000	-1.124198	0.000000	0.000000	0.000000	0.010278	0.050663	-0.020121	0.000000	0.000000	2.000000	71.000000	0.000000
3023.859900	0.092901	0.566946	0.022417	77.927437	115.356529	171.085983	0.356682	0.000000	-1.124198	0.000000	0.000000	0.000000	0.010278	0.050663	-0.020121	0.000000	0.000000	2.000000	71.000000	0.000000
3023.863233	0.092901	0.566946	0.022417	77.927437	115.356529	171.085983	0.356682	0.000000	-1.124198	0.000000	0.000000	0.000000	0.010278	0.050663	-0.020121	0.000000	0.000000	2.000000	71.000000	0.000000
3023.866566	0.092940	0.567346	0.022252	77.932884	115.259987	170.984467	0.354969	0.000000	-1.120845	0.000000	0.000000	0.000000	0.011682	0.119957	-0.049407	0.000000	0.000000	2.000000	71.000000	0.000000
3023.869900	0.092940	0.567346	0.022252	77.932884	115.259987	170.984467	0.354969	0.000000	-1.120845	0.000000	0.000000	0.000000	0.011682	0.119957	-0.049407	0.000000	0.000000	2.000000	71.000000	0.000000
3023.873233	0.092940	0.567346	0.022252	77.932884	115.259987	170.984467	0.354969	0.000000	-1.120845	0.000000	0.000000	0.000000	0.011682	0.119957	-0.049407	0.000000	0.000000	2.000000	71.000000	0.000000
3023.876566	0.092940	0.567346	0.022252	77.939026	115.149124	170.868317	0.353021	0.000000	-1.112611	0.000000	0.000000	0.000000	0.011682	0.119957	-0.049407	0.000000	0.000000	2.000000	71.000000	0.000000
3023.879900	0.092953	0.567559	0.022200	77.939026	115.149124	170.868317	0.353021	0.000000	-1.112611	0.000000	0.000000	0.000000	0.004075	0.064023	-0.015516	0.000000	0.000000	2.000000	71.000000	0.000000
3023.883233	0.092953	0.567559	0.022200	77.939026	115.149124	170.868317	0.353021	0.000000	-1.112611	0.000000	0.000000	0.000000	0.004075	0.064023	-0.015516	0.000000	0.000000	2.000000	71.000000	0.000000
3023.886566	0.092953	0.567559	0.022200	77.944382	115.049660	170.766617	0.353021	0.000000	-1.112611	0.000000	0.000000	0.000000	0.004075	0.064023	-0.015516	0.000000	0.000000	2.000000	71.000000	0.000000
3023.889900	0.092953	0.567559	0.022200	77.944382	115.049660	170.766617	0.353021	0.000000	-1.112611	0.000000	0.000000	0.000000	0.004075	0.064023	-0.015516	0.000000	0.000000	2.000000	71.000000	0.000000
3023.893233	0.092941	0.567755	0.022136	77.944382	115.049660	170.766617	0.353021	0.000000	-1.112611	0.000000	0.000000	0.000000	-0.003748	0.058656	-0.019334	0.000000	0.000000	2.000000	71.000000	0.000000
3023.896566	0.092941	0.567755	0.022136	77.949684	114.950119	170.664825	0.352342	0.000000	-1.110025	0.000000	0.000000	0.000000	-0.003748	0.058656	-0.019334	0.000000	0.000000	2.000000	71.000000	0.000000
3023.899900	0.092941	0.567755	0.022136	77.949684	114.950119	170.664825	0.352342	0.000000	-1.110025	0.000000	0.000000	0.000000	-0.003748	0.058656	-0.019334	0.000000	0.000000	2.000000	71.000000	0.000000
3023.903233	0.092941	0.567755	0.022136	77.949684	114.950119	170.664825	0.352342	0.000000	-1.110025	0.000000	0.000000	0.000000	-0.003748	0.058656	-0.019334	0.000000	0.000000	2.000000	71.000000	0.000000
3023.906566	0.092953	0.568093	0.022077	77.952614	114.863945	170.575577	0.352967	0.000000	-1.106802	0.000000	0.000000	0.000000	0.003671	0.101409	-0.017589	0.000000	0.000000	2.000000	71.000000	0.000000
3023.909900	0.092953	0.568093	0.022077	77.952614	114.863945	170.575577	0.352967	0.000000	-1.106802	0.000000	0.000000	0.000000	0.003671	0.101409	-0.017589	0.000000	0.000000	2.000000	71.000000	0.000000
3023.913233	0.092953	0.568093	0.022077	77.952614	114.863945	170.575577	0.352967	0.000000	-1.106802	0.000000	0.000000	0.000000	0.003671	0.101409	-0.017589	0.000000	0.000000	2.000000	71.000000	0.000000
3023.916566	0.092953	0.568093	0.022077	77.956345	114.792725	170.502747	0.352355	0.000000	-1.103871	0.000000	0.000000	0.000000	0.003671	0.101409	-0.017589	0.000000	0.000000	2.000000	71.000000	0.000000
3023.919900	0.092948	0.568200	0.022054	77.956345	114.792725	170.502747	0.352355	0.000000	-1.103871	0.000000	0.000000	0.000000	-0.001386	0.032011	-0.007140	0.000000	0.000000	2.000000	71.000000	0.000000
3023.923233	0.092948	0.568200	0.022054	77.956345	114.792725	170.502747	0.352355	0.000000	-1.103871	0.000000	0.000000	0.000000	-0.001386	0.032011	-0.007140	0.000000	0.000000	2.000000	71.000000	0.000000
3023.926566	0.092948	0.568200	0.022054	77.958588	114.747261	170.459045	0.352355	0.000000	-1.103871	0.000000	0.000000	0.000000	-0.001386	0.032011	-0.007140	0.000000	0.000000	2.000000	71.000000	0.000000
3023.929900	0.092948	0.568200	0.022054	77.958588	114.747261	170.459045	0.352355	0.000000	-1.103871	0.000000	0.000000	0.000000	-0.001386	0.032011	-0.007140	0.000000	0.000000	2.000000	71.000000	0.000000
3023.933233	0.092922	0.568280	0.022040	77.958588	114.747261	170.459045	0.352355	0.000000	-1.103871	0.000000	0.000000	0.000000	-0.007864	0.024008	-0.004036	0.000000	0.000000	2.000000	71.000000	0.000000
3023.936566	0.092922	0.568280	0.022040	77.960060	114.718765	170.429901	0.352586	0.000000	-1.102681	0.000000	0.000000	0.000000	-0.007864	0.024008	-0.004036	0.000000	0.000000	2.000000	71.000000	0.000000
3023.939900	0.092922	0.568280	0.022040	77.960060	114.718765	170.429901	0.352586	0.000000	-1.102681	0.000000	0.000000	0.000000	-0.007864	0.024008	-0.004036	0.000000	0.000000	2.000000	71.000000	0.000000
3023.943233	0.092922	0.568280	0.022040	77.960060	114.718765	170.429901	0.352586	0.000000	-1.102681	0.000000	0.000000	0.000000	-0.007864	0.024008	-0.004036	0.000000	0.000000	2.000000	71.000000	0.000000
3023.946566	0.092920	0.568333	0.022028	77.960060	114.718765	170.429901	0.353897	0.000000	-1.102008	0.000000	0.000000	0.000000	-0.000695	0.015997	-0.003575	0.000000	0.000000	2.000000	71.000000	0.000000
3023.949900	0.092920	0.568333	0.022028	77.960060	114.718765	170.429901	0.353897	0.000000	-1.102008	0.000000	0.000000	0.000000	-0.000695	0.015997	-0.003575	0.000000	0.000000	2.000000	71.000000	0.000000
3023.953233	0.092920	0.568333	0.022028	77.960060	114.718765	170.429901	0.353897	0.000000	-1.102008	0.000000	0.000000	0.000000	-0.000695	0.015997	-0.003575	0.000000	0.000000	2.000000	71.000000	0.000000
3023.956566	0.092920	0.568333	0.022028	77.960846	114.704529	170.415329	0.354012	0.000000	-1.101412	0.000000	0.000000	0.000000	-0.000695	0.015997	-0.003575	0.000000	0.000000	2.000000	71.000000	0.000000
3023.959900	0.092923	0.568351	0.022045	77.960846	114.704529	170.415329	0.354012	0.000000	-1.101412	0.000000	0.000000	0.000000	0.000992	0.005376	0.005108	0.000000	0.000000	2.000000	71.000000	0.000000
3023.963233	0.092923	0.568351	0.022045	77.960846	114.704529	170.415329	0.354012	0.000000	-1.101412	0.000000	0.000000	0.000000	0.000992	0.005376	0.005108	0.000000	0.000000	2.000000	71.000000	0.000000
3023.966566	0.092923	0.568351	0.022045	77.960060	114.718765	170.429901	0.354012	0.000000	-1.101412	0.000000	0.000000	0.000000	0.000992	0.005376	0.005108	0.000000	0.000000	2.000000	71.000000	0.000000
3023.969900	0.092923	0.568351	0.022045	77.960060	114.718765	170.429901	0.354012	0.000000	-1.101412	0.000000	0.000000	0.000000	0.000992	0.005376	0.005108	0.000000	0.000000	2.000000	71.000000	0.000000
3023.973233	0.092924	0.568324	0.022051	77.960060	114.718765	170.429901	0.354012	0.000000	-1.101412	0.000000	0.000000	0.000000	0.000347	-0.008008	0.001788	0.000000	0.000000	2.000000	71.000000	0.000000
3023.976566	0.092924	0.568324	0.022051	77.960060	114.718765	170.429901	0.353847	0.000000	-1.102263	0.000000	0.000000	0.000000	0.000347	-0.008008	0.001788	0.000000	0.000000	2.000000	71.000000	0.000000
3023.979900	0.092924	0.568324	0.022051	77.960060	114.718765	170.429901	0.353847	0.000000	-1.102263	0.000000	0.000000	0.000000	0.000347	-0.008008	0.001788	0.000000	0.000000	2.000000	71.000000	0.000000
3023.983233	0.092924	0.568324	0.022051	77.960060	114.718765	170.429901	0.353847	0.000000	-1.102263	0.000000	0.000000	0.000000	0.000347	-0.008008	0.001788	0.000000	0.000000	2.000000	71.000000	0.000000
3023.986566	0.092933	0.568307	0.022097	77.960060	114.718765	170.429901	0.353789	0.000000	-1.102561	0.000000	0.000000	0.000000	0.002674	-0.005215	0.013792	0.000000	0.000000	2.000000	71.000000	0.000000
3023.989900	0.092933	0.568307	0.022097	77.960060	114.718765	170.429901	0.353789	0.000000	-1.102561	0.000000	0.000000	0.000000	0.002674	-0.005215	0.013792	0.000000	0.000000	2.000000	71.000000	0.000000
3023.993233	0.092933	0.568307	0.022097	77.960060	114.718765	170.429901	0.353789	0.000000	-1.102561	0.000000	0.000000	0.000000	0.002674	-0.005215	0.013792	0.000000	0.000000	2.000000	71.000000	0.000000
3023.996566	0.092933	0.568307	0.022097	77.960060	114.718765	170.429901	0.353344	0.000000	-1.104860	0.000000	0.000000	0.000000	0.002674	-0.005215	0.013792	0.000000	0.000000	2.000000	71.000000	0.000000
3023.999900	0.092942	0.568289	0.022143	77.960060	114.718765	170.429901	0.353344	0.000000	-1.104860	0.000000	0.000000	0.000000	0.002674	-0.005212	0.013791	0.000000	0.000000	2.000000	71.000000	0.000000
3024.003233	0.092942	0.568289	0.022143	77.960060	114.718765	170.429901	0.353344	0.000000	-1.104860	0.000000	0.000000	0.000000	0.002674	-0.005212	0.013791	0.000000	0.000000	2.000000	71.000000	0.000000
3024.006566	0.092942	0.568289	0.022143	77.958618	114.744568	170.459061	0.353344	0.000000	-1.104860	0.000000	0.000000	0.000000	0.002674	-0.005212	0.013791	0.000000	0.000000	2.000000	71.000000	0.000000
3024.009900	0.092942	0.568289	0.022143	77.958618	114.744568	170.459061	0.353344	0.000000	-1.104860	0.000000	0.000000	0.000000	0.002674	-0.005212	0.013791	0.000000	0.000000	2.000000	71.000000	0.000000
3024.013233	0.092926	0.568227	0.022182	77.958618	114.744568	170.459061	0.353344	0.000000	-1.104860	0.000000	0.000000	0.000000	-0.004797	-0.018595	0.011792	0.000000	0.000000	2.000000	71.000000	0.000000
3024.016566	0.092926	0.568227	0.022182	77.957832	114.758804	170.473618	0.352898	0.000000	-1.107159	0.000000	0.000000	0.000000	-0.004797	-0.018595	0.011792	0.000000	0.000000	2.000000	71.000000	0.000000
3024.019900	0.092926	0.568227	0.022182	77.957832	114.758804	170.473618	0.352898	0.000000	-1.107159	0.000000	0.000000	0.000000	-0.004797	-0.018595	0.011792	0.000000	0.000000	2.000000	71.000000	0.000000
3024.023233	0.092926	0.568227	0.022182	77.957832	114.758804	170.473618	0.352898	0.000000	-1.107159	0.000000	0.000000	0.000000	-0.004797	-0.018595	0.011792	0.000000	0.000000	2.000000	71.000000	0.000000
3024.026566	0.092917	0.568103	0.022257	77.955605	114.798843	170.517334	0.353698	0.000000	-1.109124	0.000000	0.000000	0.000000	-0.002769	-0.037242	0.022255	0.000000	0.000000	2.000000	71.000000	0.000000
3024.029900	0.092917	0.568103	0.022257	77.955605	114.798843	170.517334	0.353698	0.000000	-1.109124	0.000000	0.000000	0.000000	-0.002769	-0.037242	0.022255	0.000000	0.000000	2.000000	71.000000	0.000000
3024.033233	0.092917	0.568103	0.022257	77.955605	114.798843	170.517334	0.353698	0.000000	-1.109124	0.000000	0.000000	0.000000	-0.002769	-0.037242	0.022255	0.000000	0.000000	2.000000	71.000000	0.000000
3024.036566	0.092917	0.568103	0.022257	77.953354	114.838829	170.561020	0.354159	0.000000	-1.112833	0.000000	0.000000	0.000000	-0.002769	-0.037242	0.022255	0.000000	0.000000	2.000000	71.000000	0.000000
3024.039900	0.092902	0.568015	0.022302	77.953354	114.838829	170.561020	0.354159	0.000000	-1.112833	0.000000	0.000000	0.000000	-0.004456	-0.026618	0.013568	0.000000	0.000000	2.000000	71.000000	0.000000
3024.043233	0.092902	0.568015	0.022302	77.953354	114.838829	170.561020	0.354159	0.000000	-1.112833	0.000000	0.000000	0.000000	-0.004456	-0.026618	0.013568	0.000000	0.000000	2.000000	71.000000	0.000000
3024.046566	0.092902	0.568015	0.022302	77.951843	114.867310	170.590134	0.354159	0.000000	-1.112833	0.000000	0.000000	0.000000	-0.004456	-0.026618	0.013568	0.000000	0.000000	2.000000	71.000000	0.000000
3024.049900	0.092902	0.568015	0.022302	77.951843	114.867310	170.590134	0.354159	0.000000	-1.112833	0.000000	0.000000	0.000000	-0.004456	-0.026618	0.013568	0.000000	0.000000	2.000000	71.000000	0.000000
3024.053233	0.092913	0.567944	0.022360	77.951843	114.867310	170.590134	0.354159	0.000000	-1.112833	0.000000	0.000000	0.000000	0.003363	-0.021251	0.017352	0.000000	0.000000	2.000000	71.000000	0.000000
3024.056566	0.092913	0.567944	0.022360	77.950340	114.898499	170.619232	0.354902	0.000000	-1.115095	0.000000	0.000000	0.000000	0.003363	-0.021251	0.017352	0.000000	0.000000	2.000000	71.000000	0.000000
3024.059900	0.092913	0.567944	0.022360	77.950340	114.898499	170.619232	0.354902	0.000000	-1.115095	0.000000	0.000000	0.000000	0.003363	-0.021251	0.017352	0.000000	0.000000	2.000000	71.000000	0.000000
3024.063233	0.092913	0.567944	0.022360	77.950340	114.898499	170.619232	0.354902	0.000000	-1.115095	0.000000	0.000000	0.000000	0.003363	-0.021251	0.017352	0.000000	0.000000	2.000000	71.000000	0.000000
3024.066566	0.093008	0.567793	0.022485	77.948830	114.929680	170.648346	0.354341	0.000000	-1.117987	0.000000	0.000000	0.000000	0.028550	-0.045125	0.037614	0.000000	0.000000	2.000000	71.000000	0.000000
3024.069900	0.093008	0.567793	0.022485	77.948830	114.929680	170.648346	0.354341	0.000000	-1.117987	0.000000	0.000000	0.000000	0.028550	-0.045125	0.037614	0.000000	0.000000	2.000000	71.000000	0.000000
3024.073233	0.093008	0.567793	0.022485	77.948830	114.929680	170.648346	0.354341	0.000000	-1.117987	0.000000	0.000000	0.000000	0.028550	-0.045125	0.037614	0.000000	0.000000	2.000000	71.000000	0.000000
3024.076566	0.093008	0.567793	0.022485	77.948067	114.952057	170.662888	0.349583	0.000000	-1.124256	0.000000	0.000000	0.000000	0.028550	-0.045125	0.037614	0.000000	0.000000	2.000000	71.000000	0.000000
3024.079900	0.093073	0.567732	0.022574	77.948067	114.952057	170.662888	0.349583	0.000000	-1.124256	0.000000	0.000000	0.000000	0.019356	-0.018486	0.026695	0.000000	0.000000	2.000000	71.000000	0.000000
3024.083233	0.093073	0.567732	0.022574	77.948067	114.952057	170.662888	0.349583	0.000000	-1.124256	0.000000	0.000000	0.000000	0.019356	-0.018486	0.026695	0.000000	0.000000	2.000000	71.000000	0.000000
3024.086566	0.093073	0.567732	0.022574	77.947327	114.968994	170.677429	0.349583	0.000000	-1.124256	0.000000	0.000000	0.000000	0.019356	-0.018486	0.026695	0.000000	0.000000	2.000000	71.000000	0.000000
3024.089900	0.093073	0.567732	0.022574	77.947327	114.968994	170.677429	0.349583	0.000000	-1.124256	0.000000	0.000000	0.000000	0.019356	-0.018486	0.026695	0.000000	0.000000	2.000000	71.000000	0.000000
3024.093233	0.093115	0.567670	0.022667	77.947327	114.968994	170.677429	0.349583	0.000000	-1.124256	0.000000	0.000000	0.000000	0.012524	-0.018491	0.028015	0.000000	0.000000	2.000000	71.000000	0.000000
3024.096566	0.093179	0.567608	0.022756	77.946579	114.988678	170.691986	0.346357	0.000000	-1.128705	0.000000	0.000000	0.000000	0.019364	-0.018513	0.026683	0.000000	0.000000	2.000000	71.000000	0.000000
3024.099900	0.093179	0.567608	0.022756	77.946579	114.988678	170.691986	0.346357	0.000000	-1.128705	0.000000	0.000000	0.000000	0.019364	-0.018513	0.026683	0.000000	0.000000	2.000000	71.000000	0.000000
3024.103233	0.093179	0.567608	0.022756	77.946579	114.988678	170.691986	0.346357	0.000000	-1.128705	0.000000	0.000000	0.000000	0.019364	-0.018513	0.026683	0.000000	0.000000	2.000000	71.000000	0.000000
3024.106566	0.093179	0.567608	0.022756	77.945808	115.016510	170.706528	0.341042	0.000000	-1.137821	0.000000	0.000000	0.000000	0.019364	-0.018513	0.026683	0.000000	0.000000	2.000000	71.000000	0.000000
3024.109900	0.093300	0.567546	0.022769	77.945808	115.016510	170.706528	0.341042	0.000000	-1.137821	0.000000	0.000000	0.000000	0.036203	-0.018665	0.003802	0.000000	0.000000	2.000000	71.000000	0.000000
3024.113233	0.093300	0.567546	0.022769	77.945808	115.016510	170.706528	0.341042	0.000000	-1.137821	0.000000	0.000000	0.000000	0.036203	-0.018665	0.003802	0.000000	0.000000	2.000000	71.000000	0.000000
3024.116566	0.093300	0.567546	0.022769	77.945923	115.059334	170.737549	0.341042	0.000000	-1.137821	0.000000	0.000000	0.000000	0.036203	-0.018665	0.003802	0.000000	1.000000	2.000000	71.000000	0.000000
3024.119900	0.093300	0.567546	0.022769	77.945923	115.059334	170.737549	0.341042	0.000000	-1.137821	0.000000	0.000000	0.000000	0.036203	-0.018665	0.003802	0.000000	1.000000	2.000000	71.000000	0.000000
