# Supplementary material for: Haptic Guidance Needs to Be Intuitive Not Just Informative to Improve Human Motor Accuracy
Source: PLoS One. 2016 Mar 16;11(3):e0150912. doi: 10.1371/journal.pone.0150912 (PMC4794196; doi:10.1371/journal.pone.0150912)
Supplement: S2 Data — (ZIP) [file pone.0150912.s002.zip › Subject10/exp2_0072.txt]

Time	PosX	PosY	PosZ	RotX	RotY	RotZ	ForceX	ForceY	ForceZ	MomentX	MomentY	MomentZ	VelocityX	VelocityY	VelocityZ	CalibratedWeight	ButtonDown	Condition	Trial	Visual
3026.163233	-0.000117	0.554139	0.255696	76.401649	133.311096	175.742996	0.000000	0.000000	0.000000	0.000000	0.000000	0.000000	0.000001	-0.012923	-0.007574	0.000000	1.000000	2.000000	72.000000	0.000000
3026.166566	-0.000117	0.554139	0.255696	76.393066	133.340576	175.781708	-1.819128	0.000000	-4.657336	0.000000	0.000000	0.000000	0.000001	-0.012923	-0.007574	0.000000	1.000000	2.000000	72.000000	0.000000
3026.169900	-0.000117	0.554139	0.255696	76.393066	133.340576	175.781708	-1.819128	0.000000	-4.657336	0.000000	0.000000	0.000000	0.000001	-0.012923	-0.007574	0.000000	1.000000	2.000000	72.000000	0.000000
3026.173233	-0.000353	0.554132	0.255355	76.393066	133.340576	175.781708	-1.819128	0.000000	-4.657336	0.000000	0.000000	0.000000	-0.071015	-0.002027	-0.102472	0.000000	1.000000	2.000000	72.000000	0.000000
3026.176566	-0.000928	0.553932	0.254899	76.334892	133.541672	176.041824	-1.819284	0.000000	-4.657275	0.000000	0.000000	0.000000	-0.172327	-0.060211	-0.136851	0.000000	1.000000	2.000000	72.000000	0.000000
3026.179900	-0.000928	0.553932	0.254899	76.334892	133.541672	176.041824	-1.819284	0.000000	-4.657275	0.000000	0.000000	0.000000	-0.172327	-0.060211	-0.136851	0.000000	1.000000	2.000000	72.000000	0.000000
3026.183233	-0.000928	0.553932	0.254899	76.334892	133.541672	176.041824	-1.819284	0.000000	-4.657275	0.000000	0.000000	0.000000	-0.172327	-0.060211	-0.136851	0.000000	1.000000	2.000000	72.000000	0.000000
3026.186566	-0.000928	0.553932	0.254899	76.290939	133.624741	176.175354	-1.811358	0.000000	-4.660363	0.000000	0.000000	0.000000	-0.172327	-0.060211	-0.136851	0.000000	1.000000	2.000000	72.000000	0.000000
3026.189900	-0.001400	0.553857	0.254206	76.290939	133.624741	176.175354	-1.811358	0.000000	-4.660363	0.000000	0.000000	0.000000	-0.141564	-0.022252	-0.207784	0.000000	1.000000	2.000000	72.000000	0.000000
3026.193233	-0.001400	0.553857	0.254206	76.290939	133.624741	176.175354	-1.811358	0.000000	-4.660363	0.000000	0.000000	0.000000	-0.141564	-0.022252	-0.207784	0.000000	1.000000	2.000000	72.000000	0.000000
3026.196566	-0.001870	0.553922	0.253227	76.160446	133.493362	176.142715	-1.811358	0.000000	-4.660363	0.000000	0.000000	0.000000	-0.141062	0.019438	-0.293648	0.000000	1.000000	2.000000	72.000000	0.000000
3026.199900	-0.001870	0.553922	0.253227	76.160446	133.493362	176.142715	-1.811358	0.000000	-4.660363	0.000000	0.000000	0.000000	-0.141062	0.019438	-0.293648	0.000000	1.000000	2.000000	72.000000	0.000000
3026.203233	-0.001870	0.553922	0.253227	76.160446	133.493362	176.142715	-1.811358	0.000000	-4.660363	0.000000	0.000000	0.000000	-0.141062	0.019438	-0.293648	0.000000	1.000000	2.000000	72.000000	0.000000
3026.206566	-0.002574	0.553870	0.252120	75.874474	132.721329	175.584503	-1.806679	0.000000	-4.662179	0.000000	0.000000	0.000000	-0.211255	-0.015545	-0.332195	0.000000	1.000000	2.000000	72.000000	0.000000
3026.209900	-0.002574	0.553870	0.252120	75.874474	132.721329	175.584503	-1.806679	0.000000	-4.662179	0.000000	0.000000	0.000000	-0.211255	-0.015545	-0.332195	0.000000	1.000000	2.000000	72.000000	0.000000
3026.213233	-0.002574	0.553870	0.252120	75.874474	132.721329	175.584503	-1.806679	0.000000	-4.662179	0.000000	0.000000	0.000000	-0.211255	-0.015545	-0.332195	0.000000	1.000000	2.000000	72.000000	0.000000
3026.216566	-0.002939	0.553861	0.250895	75.577499	131.464447	174.578125	-1.802254	0.000000	-4.663891	0.000000	0.000000	0.000000	-0.109590	-0.002752	-0.367551	0.000000	0.000000	2.000000	72.000000	0.000000
3026.219900	-0.002939	0.553861	0.250895	75.577499	131.464447	174.578125	-1.802254	0.000000	-4.663891	0.000000	0.000000	0.000000	-0.109590	-0.002752	-0.367551	0.000000	0.000000	2.000000	72.000000	0.000000
3026.223233	-0.002939	0.553861	0.250895	75.577499	131.464447	174.578125	-1.802254	0.000000	-4.663891	0.000000	0.000000	0.000000	-0.109590	-0.002752	-0.367551	0.000000	0.000000	2.000000	72.000000	0.000000
3026.226566	-0.003270	0.553851	0.249666	75.504120	129.299744	172.697281	-1.804003	0.000000	-4.663215	0.000000	0.000000	0.000000	-0.099136	-0.003038	-0.368503	0.000000	0.000000	2.000000	72.000000	0.000000
3026.229900	-0.003270	0.553851	0.249666	75.504120	129.299744	172.697281	-1.804003	0.000000	-4.663215	0.000000	0.000000	0.000000	-0.099136	-0.003038	-0.368503	0.000000	0.000000	2.000000	72.000000	0.000000
3026.233233	-0.003270	0.553851	0.249666	75.504120	129.299744	172.697281	-1.804003	0.000000	-4.663215	0.000000	0.000000	0.000000	-0.099136	-0.003038	-0.368503	0.000000	0.000000	2.000000	72.000000	0.000000
3026.236566	-0.003733	0.553801	0.248439	75.732224	126.104050	169.813934	-1.806354	0.000000	-4.662305	0.000000	0.000000	0.000000	-0.138985	-0.014885	-0.368128	0.000000	0.000000	2.000000	72.000000	0.000000
3026.239900	-0.003733	0.553801	0.248439	75.732224	126.104050	169.813934	-1.806354	0.000000	-4.662305	0.000000	0.000000	0.000000	-0.138985	-0.014885	-0.368128	0.000000	0.000000	2.000000	72.000000	0.000000
3026.243233	-0.003733	0.553801	0.248439	75.732224	126.104050	169.813934	-1.806354	0.000000	-4.662305	0.000000	0.000000	0.000000	-0.138985	-0.014885	-0.368128	0.000000	0.000000	2.000000	72.000000	0.000000
3026.246566	-0.003994	0.553623	0.247132	76.119133	122.389015	166.382767	-1.806552	0.000000	-4.662228	0.000000	0.000000	0.000000	-0.078170	-0.053621	-0.392092	0.000000	0.000000	2.000000	72.000000	0.000000
3026.249900	-0.003994	0.553623	0.247132	76.119133	122.389015	166.382767	-1.806552	0.000000	-4.662228	0.000000	0.000000	0.000000	-0.078170	-0.053621	-0.392092	0.000000	0.000000	2.000000	72.000000	0.000000
3026.253233	-0.003994	0.553623	0.247132	76.119133	122.389015	166.382767	-1.806552	0.000000	-4.662228	0.000000	0.000000	0.000000	-0.078170	-0.053621	-0.392092	0.000000	0.000000	2.000000	72.000000	0.000000
3026.256566	-0.004352	0.553443	0.245678	76.494598	118.400787	162.682205	-1.810583	0.000000	-4.660665	0.000000	0.000000	0.000000	-0.107635	-0.053772	-0.436352	0.000000	0.000000	2.000000	72.000000	0.000000
3026.259900	-0.004352	0.553443	0.245678	76.494598	118.400787	162.682205	-1.810583	0.000000	-4.660665	0.000000	0.000000	0.000000	-0.107635	-0.053772	-0.436352	0.000000	0.000000	2.000000	72.000000	0.000000
3026.263233	-0.004352	0.553443	0.245678	76.494598	118.400787	162.682205	-1.810583	0.000000	-4.660665	0.000000	0.000000	0.000000	-0.107635	-0.053772	-0.436352	0.000000	0.000000	2.000000	72.000000	0.000000
3026.266566	-0.004709	0.553251	0.244125	76.763710	114.221771	158.818802	-1.813981	0.000000	-4.659342	0.000000	0.000000	0.000000	-0.106981	-0.057864	-0.465954	0.000000	0.000000	2.000000	72.000000	0.000000
3026.269900	-0.004709	0.553251	0.244125	76.763710	114.221771	158.818802	-1.813981	0.000000	-4.659342	0.000000	0.000000	0.000000	-0.106981	-0.057864	-0.465954	0.000000	0.000000	2.000000	72.000000	0.000000
3026.273233	-0.004709	0.553251	0.244125	76.763710	114.221771	158.818802	-1.813981	0.000000	-4.659342	0.000000	0.000000	0.000000	-0.106981	-0.057864	-0.465954	0.000000	0.000000	2.000000	72.000000	0.000000
3026.276566	-0.004898	0.553044	0.242617	76.912041	109.992615	154.920059	-1.818091	0.000000	-4.657741	0.000000	0.000000	0.000000	-0.056762	-0.061871	-0.452262	0.000000	0.000000	2.000000	72.000000	0.000000
3026.279900	-0.004898	0.553044	0.242617	76.912041	109.992615	154.920059	-1.818091	0.000000	-4.657741	0.000000	0.000000	0.000000	-0.056762	-0.061871	-0.452262	0.000000	0.000000	2.000000	72.000000	0.000000
3026.283233	-0.004898	0.553044	0.242617	76.912041	109.992615	154.920059	-1.818091	0.000000	-4.657741	0.000000	0.000000	0.000000	-0.056762	-0.061871	-0.452262	0.000000	0.000000	2.000000	72.000000	0.000000
3026.286566	-0.005087	0.552859	0.241118	76.928886	105.773163	151.060364	-1.824736	0.000000	-4.655141	0.000000	0.000000	0.000000	-0.056523	-0.055721	-0.449777	0.000000	0.000000	2.000000	72.000000	0.000000
3026.289900	-0.005087	0.552859	0.241118	76.928886	105.773163	151.060364	-1.824736	0.000000	-4.655141	0.000000	0.000000	0.000000	-0.056523	-0.055721	-0.449777	0.000000	0.000000	2.000000	72.000000	0.000000
3026.293233	-0.005087	0.552859	0.241118	76.928886	105.773163	151.060364	-1.824736	0.000000	-4.655141	0.000000	0.000000	0.000000	-0.056523	-0.055721	-0.449777	0.000000	0.000000	2.000000	72.000000	0.000000
3026.296566	-0.005043	0.552677	0.239647	76.868034	101.774406	147.402130	-1.831412	0.000000	-4.652519	0.000000	0.000000	0.000000	0.013138	-0.054623	-0.441195	0.000000	0.000000	2.000000	72.000000	0.000000
3026.299900	-0.005043	0.552677	0.239647	76.868034	101.774406	147.402130	-1.831412	0.000000	-4.652519	0.000000	0.000000	0.000000	0.013138	-0.054623	-0.441195	0.000000	0.000000	2.000000	72.000000	0.000000
3026.303233	-0.005043	0.552677	0.239647	76.868034	101.774406	147.402130	-1.831412	0.000000	-4.652519	0.000000	0.000000	0.000000	0.013138	-0.054623	-0.441195	0.000000	0.000000	2.000000	72.000000	0.000000
3026.306566	-0.004801	0.552413	0.238152	76.813965	98.171646	144.080811	-1.841866	0.000000	-4.648390	0.000000	0.000000	0.000000	0.072566	-0.078932	-0.448515	0.000000	0.000000	2.000000	72.000000	0.000000
3026.309900	-0.004801	0.552413	0.238152	76.813965	98.171646	144.080811	-1.841866	0.000000	-4.648390	0.000000	0.000000	0.000000	0.072566	-0.078932	-0.448515	0.000000	0.000000	2.000000	72.000000	0.000000
3026.313233	-0.004801	0.552413	0.238152	76.813965	98.171646	144.080811	-1.841866	0.000000	-4.648390	0.000000	0.000000	0.000000	0.072566	-0.078932	-0.448515	0.000000	0.000000	2.000000	72.000000	0.000000
3026.316566	-0.004461	0.552108	0.236626	76.913307	95.125877	141.174622	-1.855915	0.000000	-4.642799	0.000000	0.000000	0.000000	0.101972	-0.091739	-0.457759	0.000000	0.000000	2.000000	72.000000	0.000000
3026.319900	-0.004461	0.552108	0.236626	76.913307	95.125877	141.174622	-1.855915	0.000000	-4.642799	0.000000	0.000000	0.000000	0.101972	-0.091739	-0.457759	0.000000	0.000000	2.000000	72.000000	0.000000
3026.323233	-0.004461	0.552108	0.236626	76.913307	95.125877	141.174622	-1.855915	0.000000	-4.642799	0.000000	0.000000	0.000000	0.101972	-0.091739	-0.457759	0.000000	0.000000	2.000000	72.000000	0.000000
3026.326566	-0.003990	0.551725	0.234960	77.108948	92.512970	138.607544	-1.871950	0.000000	-4.636356	0.000000	0.000000	0.000000	0.141216	-0.114723	-0.499837	0.000000	0.000000	2.000000	72.000000	0.000000
3026.329900	-0.003990	0.551725	0.234960	77.108948	92.512970	138.607544	-1.871950	0.000000	-4.636356	0.000000	0.000000	0.000000	0.141216	-0.114723	-0.499837	0.000000	0.000000	2.000000	72.000000	0.000000
3026.333233	-0.003990	0.551725	0.234960	77.108948	92.512970	138.607544	-1.871950	0.000000	-4.636356	0.000000	0.000000	0.000000	0.141216	-0.114723	-0.499837	0.000000	0.000000	2.000000	72.000000	0.000000
3026.336566	-0.003390	0.551225	0.233125	77.243797	90.426949	136.554642	-1.891301	0.000000	-4.628496	0.000000	0.000000	0.000000	0.180134	-0.150216	-0.550551	0.000000	0.000000	2.000000	72.000000	0.000000
3026.339900	-0.003390	0.551225	0.233125	77.243797	90.426949	136.554642	-1.891301	0.000000	-4.628496	0.000000	0.000000	0.000000	0.180134	-0.150216	-0.550551	0.000000	0.000000	2.000000	72.000000	0.000000
3026.343233	-0.003390	0.551225	0.233125	77.243797	90.426949	136.554642	-1.891301	0.000000	-4.628496	0.000000	0.000000	0.000000	0.180134	-0.150216	-0.550551	0.000000	0.000000	2.000000	72.000000	0.000000
3026.346566	-0.002694	0.550618	0.231067	77.314224	89.260925	135.412537	-1.914205	0.000000	-4.619071	0.000000	0.000000	0.000000	0.208867	-0.181855	-0.617313	0.000000	0.000000	2.000000	72.000000	0.000000
3026.349900	-0.002694	0.550618	0.231067	77.314224	89.260925	135.412537	-1.914205	0.000000	-4.619071	0.000000	0.000000	0.000000	0.208867	-0.181855	-0.617313	0.000000	0.000000	2.000000	72.000000	0.000000
3026.353233	-0.002694	0.550618	0.231067	77.314224	89.260925	135.412537	-1.914205	0.000000	-4.619071	0.000000	0.000000	0.000000	0.208867	-0.181855	-0.617313	0.000000	0.000000	2.000000	72.000000	0.000000
3026.356566	-0.002001	0.549828	0.228761	77.354256	89.199883	135.354904	-1.940537	0.000000	-4.608071	0.000000	0.000000	0.000000	0.207852	-0.237104	-0.691830	0.000000	0.000000	2.000000	72.000000	0.000000
3026.359900	-0.002001	0.549828	0.228761	77.354256	89.199883	135.354904	-1.940537	0.000000	-4.608071	0.000000	0.000000	0.000000	0.207852	-0.237104	-0.691830	0.000000	0.000000	2.000000	72.000000	0.000000
3026.363233	-0.002001	0.549828	0.228761	77.354256	89.199883	135.354904	-1.940537	0.000000	-4.608071	0.000000	0.000000	0.000000	0.207852	-0.237104	-0.691830	0.000000	0.000000	2.000000	72.000000	0.000000
3026.366566	-0.001312	0.548892	0.226198	77.375443	89.947151	136.094070	-1.968895	0.000000	-4.596025	0.000000	0.000000	0.000000	0.206620	-0.280679	-0.769092	0.000000	0.000000	2.000000	72.000000	0.000000
3026.369900	-0.001312	0.548892	0.226198	77.375443	89.947151	136.094070	-1.968895	0.000000	-4.596025	0.000000	0.000000	0.000000	0.206620	-0.280679	-0.769092	0.000000	0.000000	2.000000	72.000000	0.000000
3026.373233	-0.001312	0.548892	0.226198	77.375443	89.947151	136.094070	-1.968895	0.000000	-4.596025	0.000000	0.000000	0.000000	0.206620	-0.280679	-0.769092	0.000000	0.000000	2.000000	72.000000	0.000000
3026.376566	-0.000693	0.547838	0.223418	77.379379	91.128517	137.270752	-1.999442	0.000000	-4.582819	0.000000	0.000000	0.000000	0.185760	-0.316273	-0.833753	0.000000	0.000000	2.000000	72.000000	0.000000
3026.379900	-0.000693	0.547838	0.223418	77.379379	91.128517	137.270752	-1.999442	0.000000	-4.582819	0.000000	0.000000	0.000000	0.185760	-0.316273	-0.833753	0.000000	0.000000	2.000000	72.000000	0.000000
3026.383233	-0.000693	0.547838	0.223418	77.379379	91.128517	137.270752	-1.999442	0.000000	-4.582819	0.000000	0.000000	0.000000	0.185760	-0.316273	-0.833753	0.000000	0.000000	2.000000	72.000000	0.000000
3026.386566	-0.000143	0.546692	0.220467	77.370079	92.636703	138.775864	-2.030864	0.000000	-4.568981	0.000000	0.000000	0.000000	0.164961	-0.343969	-0.885467	0.000000	0.000000	2.000000	72.000000	0.000000
3026.389900	-0.000143	0.546692	0.220467	77.370079	92.636703	138.775864	-2.030864	0.000000	-4.568981	0.000000	0.000000	0.000000	0.164961	-0.343969	-0.885467	0.000000	0.000000	2.000000	72.000000	0.000000
3026.393233	-0.000143	0.546692	0.220467	77.370079	92.636703	138.775864	-2.030864	0.000000	-4.568981	0.000000	0.000000	0.000000	0.164961	-0.343969	-0.885467	0.000000	0.000000	2.000000	72.000000	0.000000
3026.396566	0.000274	0.545466	0.217288	77.331985	94.330933	140.483887	-2.062932	0.000000	-4.554592	0.000000	0.000000	0.000000	0.125070	-0.367733	-0.953699	0.000000	0.000000	2.000000	72.000000	0.000000
3026.399900	0.000274	0.545466	0.217288	77.331985	94.330933	140.483887	-2.062932	0.000000	-4.554592	0.000000	0.000000	0.000000	0.125070	-0.367733	-0.953699	0.000000	0.000000	2.000000	72.000000	0.000000
3026.403233	0.000274	0.545466	0.217288	77.331985	94.330933	140.483887	-2.062932	0.000000	-4.554592	0.000000	0.000000	0.000000	0.125070	-0.367733	-0.953699	0.000000	0.000000	2.000000	72.000000	0.000000
3026.406566	0.000591	0.544228	0.213954	77.263954	95.985489	142.177460	-2.095071	0.000000	-4.539899	0.000000	0.000000	0.000000	0.095172	-0.371395	-1.000282	0.000000	0.000000	2.000000	72.000000	0.000000
3026.409900	0.000591	0.544228	0.213954	77.263954	95.985489	142.177460	-2.095071	0.000000	-4.539899	0.000000	0.000000	0.000000	0.095172	-0.371395	-1.000282	0.000000	0.000000	2.000000	72.000000	0.000000
3026.413233	0.000591	0.544228	0.213954	77.263954	95.985489	142.177460	-2.095071	0.000000	-4.539899	0.000000	0.000000	0.000000	0.095172	-0.371395	-1.000282	0.000000	0.000000	2.000000	72.000000	0.000000
3026.416566	0.000810	0.543064	0.210553	77.213707	96.701782	142.987320	-2.127377	0.000000	-4.524850	0.000000	0.000000	0.000000	0.065667	-0.349254	-1.020196	0.000000	0.000000	2.000000	72.000000	0.000000
3026.419900	0.000810	0.543064	0.210553	77.213707	96.701782	142.987320	-2.127377	0.000000	-4.524850	0.000000	0.000000	0.000000	0.065667	-0.349254	-1.020196	0.000000	0.000000	2.000000	72.000000	0.000000
3026.423233	0.000810	0.543064	0.210553	77.213707	96.701782	142.987320	-2.127377	0.000000	-4.524850	0.000000	0.000000	0.000000	0.065667	-0.349254	-1.020196	0.000000	0.000000	2.000000	72.000000	0.000000
3026.426566	0.000901	0.542026	0.207216	77.253685	95.115807	141.578934	-2.159209	0.000000	-4.509747	0.000000	0.000000	0.000000	0.027171	-0.311329	-1.001005	0.000000	0.000000	2.000000	72.000000	0.000000
3026.429900	0.000901	0.542026	0.207216	77.253685	95.115807	141.578934	-2.159209	0.000000	-4.509747	0.000000	0.000000	0.000000	0.027171	-0.311329	-1.001005	0.000000	0.000000	2.000000	72.000000	0.000000
3026.433233	0.000901	0.542026	0.207216	77.253685	95.115807	141.578934	-2.159209	0.000000	-4.509747	0.000000	0.000000	0.000000	0.027171	-0.311329	-1.001005	0.000000	0.000000	2.000000	72.000000	0.000000
3026.436566	0.000865	0.541048	0.203868	77.306221	91.729378	138.456985	-2.188955	0.000000	-4.495384	0.000000	0.000000	0.000000	-0.010776	-0.293385	-1.004458	0.000000	0.000000	2.000000	72.000000	0.000000
3026.439900	0.000865	0.541048	0.203868	77.306221	91.729378	138.456985	-2.188955	0.000000	-4.495384	0.000000	0.000000	0.000000	-0.010776	-0.293385	-1.004458	0.000000	0.000000	2.000000	72.000000	0.000000
3026.443233	0.000865	0.541048	0.203868	77.306221	91.729378	138.456985	-2.188955	0.000000	-4.495384	0.000000	0.000000	0.000000	-0.010776	-0.293385	-1.004458	0.000000	0.000000	2.000000	72.000000	0.000000
3026.446566	0.000829	0.540093	0.200513	77.300781	87.743858	134.785400	-2.217243	0.000000	-4.481499	0.000000	0.000000	0.000000	-0.010683	-0.286456	-1.006404	0.000000	0.000000	2.000000	72.000000	0.000000
3026.449900	0.000829	0.540093	0.200513	77.300781	87.743858	134.785400	-2.217243	0.000000	-4.481499	0.000000	0.000000	0.000000	-0.010683	-0.286456	-1.006404	0.000000	0.000000	2.000000	72.000000	0.000000
3026.453233	0.000829	0.540093	0.200513	77.300781	87.743858	134.785400	-2.217243	0.000000	-4.481499	0.000000	0.000000	0.000000	-0.010683	-0.286456	-1.006404	0.000000	0.000000	2.000000	72.000000	0.000000
3026.456566	0.000732	0.539197	0.197148	77.234245	83.837204	131.209518	-2.246264	0.000000	-4.467024	0.000000	0.000000	0.000000	-0.029228	-0.268849	-1.009519	0.000000	0.000000	2.000000	72.000000	0.000000
3026.459900	0.000732	0.539197	0.197148	77.234245	83.837204	131.209518	-2.246264	0.000000	-4.467024	0.000000	0.000000	0.000000	-0.029228	-0.268849	-1.009519	0.000000	0.000000	2.000000	72.000000	0.000000
3026.463233	0.000732	0.539197	0.197148	77.234245	83.837204	131.209518	-2.246264	0.000000	-4.467024	0.000000	0.000000	0.000000	-0.029228	-0.268849	-1.009519	0.000000	0.000000	2.000000	72.000000	0.000000
3026.466566	0.000512	0.538283	0.193748	77.149490	80.221077	127.910072	-2.274964	0.000000	-4.452476	0.000000	0.000000	0.000000	-0.066031	-0.274130	-1.020147	0.000000	0.000000	2.000000	72.000000	0.000000
3026.469900	0.000512	0.538283	0.193748	77.149490	80.221077	127.910072	-2.274964	0.000000	-4.452476	0.000000	0.000000	0.000000	-0.066031	-0.274130	-1.020147	0.000000	0.000000	2.000000	72.000000	0.000000
3026.473233	0.000512	0.538283	0.193748	77.149490	80.221077	127.910072	-2.274964	0.000000	-4.452476	0.000000	0.000000	0.000000	-0.066031	-0.274130	-1.020147	0.000000	0.000000	2.000000	72.000000	0.000000
3026.476566	0.000140	0.537407	0.190322	77.072922	76.847847	124.826424	-2.302484	0.000000	-4.438307	0.000000	0.000000	0.000000	-0.111463	-0.262728	-1.027657	0.000000	0.000000	2.000000	72.000000	0.000000
3026.479900	0.000140	0.537407	0.190322	77.072922	76.847847	124.826424	-2.302484	0.000000	-4.438307	0.000000	0.000000	0.000000	-0.111463	-0.262728	-1.027657	0.000000	0.000000	2.000000	72.000000	0.000000
3026.483233	0.000140	0.537407	0.190322	77.072922	76.847847	124.826424	-2.302484	0.000000	-4.438307	0.000000	0.000000	0.000000	-0.111463	-0.262728	-1.027657	0.000000	0.000000	2.000000	72.000000	0.000000
3026.486566	-0.000350	0.536519	0.186896	77.011589	73.797470	122.030853	-2.328193	0.000000	-4.424875	0.000000	0.000000	0.000000	-0.146982	-0.266653	-1.027968	0.000000	0.000000	2.000000	72.000000	0.000000
3026.489900	-0.000350	0.536519	0.186896	77.011589	73.797470	122.030853	-2.328193	0.000000	-4.424875	0.000000	0.000000	0.000000	-0.146982	-0.266653	-1.027968	0.000000	0.000000	2.000000	72.000000	0.000000
3026.493233	-0.000350	0.536519	0.186896	77.011589	73.797470	122.030853	-2.328193	0.000000	-4.424875	0.000000	0.000000	0.000000	-0.146982	-0.266653	-1.027968	0.000000	0.000000	2.000000	72.000000	0.000000
3026.496566	-0.000956	0.535722	0.183455	76.982704	71.031998	119.460266	-2.352433	0.000000	-4.412036	0.000000	0.000000	0.000000	-0.181909	-0.238995	-1.032122	0.000000	0.000000	2.000000	72.000000	0.000000
3026.499900	-0.000956	0.535722	0.183455	76.982704	71.031998	119.460266	-2.352433	0.000000	-4.412036	0.000000	0.000000	0.000000	-0.181909	-0.238995	-1.032122	0.000000	0.000000	2.000000	72.000000	0.000000
3026.503233	-0.000956	0.535722	0.183455	76.982704	71.031998	119.460266	-2.352433	0.000000	-4.412036	0.000000	0.000000	0.000000	-0.181909	-0.238995	-1.032122	0.000000	0.000000	2.000000	72.000000	0.000000
3026.506566	-0.001617	0.534923	0.179959	76.970413	68.869598	117.455444	-2.375333	0.000000	-4.399749	0.000000	0.000000	0.000000	-0.198056	-0.239787	-1.048827	0.000000	0.000000	2.000000	72.000000	0.000000
3026.509900	-0.001617	0.534923	0.179959	76.970413	68.869598	117.455444	-2.375333	0.000000	-4.399749	0.000000	0.000000	0.000000	-0.198056	-0.239787	-1.048827	0.000000	0.000000	2.000000	72.000000	0.000000
3026.513233	-0.001617	0.534923	0.179959	76.970413	68.869598	117.455444	-2.375333	0.000000	-4.399749	0.000000	0.000000	0.000000	-0.198056	-0.239787	-1.048827	0.000000	0.000000	2.000000	72.000000	0.000000
3026.516566	-0.002329	0.534132	0.176351	76.994293	67.738914	116.210098	-2.398467	0.000000	-4.387181	0.000000	0.000000	0.000000	-0.213792	-0.237321	-1.082330	0.000000	0.000000	2.000000	72.000000	0.000000
3026.519900	-0.002329	0.534132	0.176351	76.994293	67.738914	116.210098	-2.398467	0.000000	-4.387181	0.000000	0.000000	0.000000	-0.213792	-0.237321	-1.082330	0.000000	0.000000	2.000000	72.000000	0.000000
3026.523233	-0.002329	0.534132	0.176351	76.994293	67.738914	116.210098	-2.398467	0.000000	-4.387181	0.000000	0.000000	0.000000	-0.213792	-0.237321	-1.082330	0.000000	0.000000	2.000000	72.000000	0.000000
3026.526566	-0.003123	0.533353	0.172666	77.055260	67.456383	115.480194	-2.422486	0.000000	-4.373964	0.000000	0.000000	0.000000	-0.238125	-0.233623	-1.105615	0.000000	0.000000	2.000000	72.000000	0.000000
3026.529900	-0.003123	0.533353	0.172666	77.055260	67.456383	115.480194	-2.422486	0.000000	-4.373964	0.000000	0.000000	0.000000	-0.238125	-0.233623	-1.105615	0.000000	0.000000	2.000000	72.000000	0.000000
3026.533233	-0.003123	0.533353	0.172666	77.055260	67.456383	115.480194	-2.422486	0.000000	-4.373964	0.000000	0.000000	0.000000	-0.238125	-0.233623	-1.105615	0.000000	0.000000	2.000000	72.000000	0.000000
3026.536566	-0.004025	0.532479	0.168878	77.142242	67.653549	115.661850	-2.446556	0.000000	-4.360546	0.000000	0.000000	0.000000	-0.270767	-0.262137	-1.136338	0.000000	0.000000	2.000000	72.000000	0.000000
3026.539900	-0.004025	0.532479	0.168878	77.142242	67.653549	115.661850	-2.446556	0.000000	-4.360546	0.000000	0.000000	0.000000	-0.270767	-0.262137	-1.136338	0.000000	0.000000	2.000000	72.000000	0.000000
3026.543233	-0.004025	0.532479	0.168878	77.142242	67.653549	115.661850	-2.446556	0.000000	-4.360546	0.000000	0.000000	0.000000	-0.270767	-0.262137	-1.136338	0.000000	0.000000	2.000000	72.000000	0.000000
3026.546566	-0.004975	0.531550	0.165018	77.246513	68.167320	116.317863	-2.470456	0.000000	-4.347051	0.000000	0.000000	0.000000	-0.284980	-0.278627	-1.157966	0.000000	0.000000	2.000000	72.000000	0.000000
3026.549900	-0.004975	0.531550	0.165018	77.246513	68.167320	116.317863	-2.470456	0.000000	-4.347051	0.000000	0.000000	0.000000	-0.284980	-0.278627	-1.157966	0.000000	0.000000	2.000000	72.000000	0.000000
3026.553233	-0.004975	0.531550	0.165018	77.246513	68.167320	116.317863	-2.470456	0.000000	-4.347051	0.000000	0.000000	0.000000	-0.284980	-0.278627	-1.157966	0.000000	0.000000	2.000000	72.000000	0.000000
3026.556566	-0.006030	0.530538	0.161125	77.357201	68.933403	117.233070	-2.495100	0.000000	-4.332952	0.000000	0.000000	0.000000	-0.316488	-0.303679	-1.168046	0.000000	0.000000	2.000000	72.000000	0.000000
3026.559900	-0.006030	0.530538	0.161125	77.357201	68.933403	117.233070	-2.495100	0.000000	-4.332952	0.000000	0.000000	0.000000	-0.316488	-0.303679	-1.168046	0.000000	0.000000	2.000000	72.000000	0.000000
3026.563233	-0.006030	0.530538	0.161125	77.357201	68.933403	117.233070	-2.495100	0.000000	-4.332952	0.000000	0.000000	0.000000	-0.316488	-0.303679	-1.168046	0.000000	0.000000	2.000000	72.000000	0.000000
3026.566566	-0.007217	0.529496	0.157209	77.473877	70.008667	118.468407	-2.518959	0.000000	-4.319125	0.000000	0.000000	0.000000	-0.356072	-0.312469	-1.174867	0.000000	0.000000	2.000000	72.000000	0.000000
3026.569900	-0.007217	0.529496	0.157209	77.473877	70.008667	118.468407	-2.518959	0.000000	-4.319125	0.000000	0.000000	0.000000	-0.356072	-0.312469	-1.174867	0.000000	0.000000	2.000000	72.000000	0.000000
3026.573233	-0.007217	0.529496	0.157209	77.473877	70.008667	118.468407	-2.518959	0.000000	-4.319125	0.000000	0.000000	0.000000	-0.356072	-0.312469	-1.174867	0.000000	0.000000	2.000000	72.000000	0.000000
3026.576566	-0.008505	0.528487	0.153355	77.589874	71.356880	119.960762	-2.541347	0.000000	-4.305990	0.000000	0.000000	0.000000	-0.386449	-0.302793	-1.156024	0.000000	0.000000	2.000000	72.000000	0.000000
3026.579900	-0.008505	0.528487	0.153355	77.589874	71.356880	119.960762	-2.541347	0.000000	-4.305990	0.000000	0.000000	0.000000	-0.386449	-0.302793	-1.156024	0.000000	0.000000	2.000000	72.000000	0.000000
3026.583233	-0.008505	0.528487	0.153355	77.589874	71.356880	119.960762	-2.541347	0.000000	-4.305990	0.000000	0.000000	0.000000	-0.386449	-0.302793	-1.156024	0.000000	0.000000	2.000000	72.000000	0.000000
3026.586566	-0.009807	0.527613	0.149592	77.695633	72.828003	121.495491	-2.561795	0.000000	-4.293857	0.000000	0.000000	0.000000	-0.390505	-0.262160	-1.128827	0.000000	0.000000	2.000000	72.000000	0.000000
3026.589900	-0.009807	0.527613	0.149592	77.695633	72.828003	121.495491	-2.561795	0.000000	-4.293857	0.000000	0.000000	0.000000	-0.390505	-0.262160	-1.128827	0.000000	0.000000	2.000000	72.000000	0.000000
3026.593233	-0.009807	0.527613	0.149592	77.695633	72.828003	121.495491	-2.561795	0.000000	-4.293857	0.000000	0.000000	0.000000	-0.390505	-0.262160	-1.128827	0.000000	0.000000	2.000000	72.000000	0.000000
3026.596566	-0.011122	0.526836	0.145889	77.784828	74.215034	122.648537	-2.581680	0.000000	-4.281930	0.000000	0.000000	0.000000	-0.394417	-0.233277	-1.110885	0.000000	0.000000	2.000000	72.000000	0.000000
3026.599900	-0.011122	0.526836	0.145889	77.784828	74.215034	122.648537	-2.581680	0.000000	-4.281930	0.000000	0.000000	0.000000	-0.394417	-0.233277	-1.110885	0.000000	0.000000	2.000000	72.000000	0.000000
3026.603233	-0.011122	0.526836	0.145889	77.784828	74.215034	122.648537	-2.581680	0.000000	-4.281930	0.000000	0.000000	0.000000	-0.394417	-0.233277	-1.110885	0.000000	0.000000	2.000000	72.000000	0.000000
3026.606566	-0.012422	0.526176	0.142303	77.860046	75.235344	122.914238	-2.601355	0.000000	-4.270006	0.000000	0.000000	0.000000	-0.390110	-0.197988	-1.076045	0.000000	0.000000	2.000000	72.000000	0.000000
3026.609900	-0.012422	0.526176	0.142303	77.860046	75.235344	122.914238	-2.601355	0.000000	-4.270006	0.000000	0.000000	0.000000	-0.390110	-0.197988	-1.076045	0.000000	0.000000	2.000000	72.000000	0.000000
3026.613233	-0.012422	0.526176	0.142303	77.860046	75.235344	122.914238	-2.601355	0.000000	-4.270006	0.000000	0.000000	0.000000	-0.390110	-0.197988	-1.076045	0.000000	0.000000	2.000000	72.000000	0.000000
3026.616566	-0.013736	0.525558	0.138766	77.921097	75.388260	122.033188	-2.620637	0.000000	-4.258199	0.000000	0.000000	0.000000	-0.394083	-0.185363	-1.060859	0.000000	0.000000	2.000000	72.000000	0.000000
3026.619900	-0.013736	0.525558	0.138766	77.921097	75.388260	122.033188	-2.620637	0.000000	-4.258199	0.000000	0.000000	0.000000	-0.394083	-0.185363	-1.060859	0.000000	0.000000	2.000000	72.000000	0.000000
3026.623233	-0.013736	0.525558	0.138766	77.921097	75.388260	122.033188	-2.620637	0.000000	-4.258199	0.000000	0.000000	0.000000	-0.394083	-0.185363	-1.060859	0.000000	0.000000	2.000000	72.000000	0.000000
3026.626566	-0.015062	0.524931	0.135269	77.977325	74.749023	120.728622	-2.639758	0.000000	-4.246372	0.000000	0.000000	0.000000	-0.397926	-0.188072	-1.049323	0.000000	0.000000	2.000000	72.000000	0.000000
3026.629900	-0.015062	0.524931	0.135269	77.977325	74.749023	120.728622	-2.639758	0.000000	-4.246372	0.000000	0.000000	0.000000	-0.397926	-0.188072	-1.049323	0.000000	0.000000	2.000000	72.000000	0.000000
3026.633233	-0.015062	0.524931	0.135269	77.977325	74.749023	120.728622	-2.639758	0.000000	-4.246372	0.000000	0.000000	0.000000	-0.397926	-0.188072	-1.049323	0.000000	0.000000	2.000000	72.000000	0.000000
3026.636566	-0.016399	0.524222	0.131742	78.031319	73.620750	119.578285	-2.658877	0.000000	-4.234427	0.000000	0.000000	0.000000	-0.401143	-0.212581	-1.058055	0.000000	0.000000	2.000000	72.000000	0.000000
3026.639900	-0.016399	0.524222	0.131742	78.031319	73.620750	119.578285	-2.658877	0.000000	-4.234427	0.000000	0.000000	0.000000	-0.401143	-0.212581	-1.058055	0.000000	0.000000	2.000000	72.000000	0.000000
3026.643233	-0.016399	0.524222	0.131742	78.031319	73.620750	119.578285	-2.658877	0.000000	-4.234427	0.000000	0.000000	0.000000	-0.401143	-0.212581	-1.058055	0.000000	0.000000	2.000000	72.000000	0.000000
3026.646566	-0.017801	0.523447	0.128163	78.082809	72.260803	118.448021	-2.679013	0.000000	-4.221717	0.000000	0.000000	0.000000	-0.420631	-0.232496	-1.073703	0.000000	0.000000	2.000000	72.000000	0.000000
3026.649900	-0.017801	0.523447	0.128163	78.082809	72.260803	118.448021	-2.679013	0.000000	-4.221717	0.000000	0.000000	0.000000	-0.420631	-0.232496	-1.073703	0.000000	0.000000	2.000000	72.000000	0.000000
3026.653233	-0.017801	0.523447	0.128163	78.082809	72.260803	118.448021	-2.679013	0.000000	-4.221717	0.000000	0.000000	0.000000	-0.420631	-0.232496	-1.073703	0.000000	0.000000	2.000000	72.000000	0.000000
3026.656566	-0.019321	0.522571	0.124494	78.132530	70.960136	117.325836	-2.699328	0.000000	-4.208756	0.000000	0.000000	0.000000	-0.455769	-0.262887	-1.100611	0.000000	0.000000	2.000000	72.000000	0.000000
3026.659900	-0.019321	0.522571	0.124494	78.132530	70.960136	117.325836	-2.699328	0.000000	-4.208756	0.000000	0.000000	0.000000	-0.455769	-0.262887	-1.100611	0.000000	0.000000	2.000000	72.000000	0.000000
3026.663233	-0.019321	0.522571	0.124494	78.132530	70.960136	117.325836	-2.699328	0.000000	-4.208756	0.000000	0.000000	0.000000	-0.455769	-0.262887	-1.100611	0.000000	0.000000	2.000000	72.000000	0.000000
3026.666566	-0.020928	0.521631	0.120769	78.184868	69.825485	116.149033	-2.719207	0.000000	-4.195940	0.000000	0.000000	0.000000	-0.482047	-0.281904	-1.117491	0.000000	0.000000	2.000000	72.000000	0.000000
3026.669900	-0.020928	0.521631	0.120769	78.184868	69.825485	116.149033	-2.719207	0.000000	-4.195940	0.000000	0.000000	0.000000	-0.482047	-0.281904	-1.117491	0.000000	0.000000	2.000000	72.000000	0.000000
3026.673233	-0.020928	0.521631	0.120769	78.184868	69.825485	116.149033	-2.719207	0.000000	-4.195940	0.000000	0.000000	0.000000	-0.482047	-0.281904	-1.117491	0.000000	0.000000	2.000000	72.000000	0.000000
3026.676566	-0.022620	0.520710	0.116997	78.235329	68.955559	114.984962	-2.738867	0.000000	-4.183134	0.000000	0.000000	0.000000	-0.507670	-0.276401	-1.131658	0.000000	0.000000	2.000000	72.000000	0.000000
3026.679900	-0.022620	0.520710	0.116997	78.235329	68.955559	114.984962	-2.738867	0.000000	-4.183134	0.000000	0.000000	0.000000	-0.507670	-0.276401	-1.131658	0.000000	0.000000	2.000000	72.000000	0.000000
3026.683233	-0.022620	0.520710	0.116997	78.235329	68.955559	114.984962	-2.738867	0.000000	-4.183134	0.000000	0.000000	0.000000	-0.507670	-0.276401	-1.131658	0.000000	0.000000	2.000000	72.000000	0.000000
3026.686566	-0.024343	0.519860	0.113232	78.232597	68.275238	114.103226	-2.758238	0.000000	-4.170387	0.000000	0.000000	0.000000	-0.516963	-0.255001	-1.129571	0.000000	0.000000	2.000000	72.000000	0.000000
3026.689900	-0.024343	0.519860	0.113232	78.232597	68.275238	114.103226	-2.758238	0.000000	-4.170387	0.000000	0.000000	0.000000	-0.516963	-0.255001	-1.129571	0.000000	0.000000	2.000000	72.000000	0.000000
3026.693233	-0.024343	0.519860	0.113232	78.232597	68.275238	114.103226	-2.758238	0.000000	-4.170387	0.000000	0.000000	0.000000	-0.516963	-0.255001	-1.129571	0.000000	0.000000	2.000000	72.000000	0.000000
3026.696566	-0.026046	0.519120	0.109551	78.121208	67.840569	113.630836	-2.777800	0.000000	-4.157382	0.000000	0.000000	0.000000	-0.510866	-0.222102	-1.104345	0.000000	0.000000	2.000000	72.000000	0.000000
3026.699900	-0.026046	0.519120	0.109551	78.121208	67.840569	113.630836	-2.777800	0.000000	-4.157382	0.000000	0.000000	0.000000	-0.510866	-0.222102	-1.104345	0.000000	0.000000	2.000000	72.000000	0.000000
3026.703233	-0.026046	0.519120	0.109551	78.121208	67.840569	113.630836	-2.777800	0.000000	-4.157382	0.000000	0.000000	0.000000	-0.510866	-0.222102	-1.104345	0.000000	0.000000	2.000000	72.000000	0.000000
3026.706566	-0.027755	0.518421	0.105922	77.938370	67.645775	113.433571	-2.797559	0.000000	-4.144112	0.000000	0.000000	0.000000	-0.512599	-0.209506	-1.088579	0.000000	0.000000	2.000000	72.000000	0.000000
3026.709900	-0.027755	0.518421	0.105922	77.938370	67.645775	113.433571	-2.797559	0.000000	-4.144112	0.000000	0.000000	0.000000	-0.512599	-0.209506	-1.088579	0.000000	0.000000	2.000000	72.000000	0.000000
3026.713233	-0.027755	0.518421	0.105922	77.938370	67.645775	113.433571	-2.797559	0.000000	-4.144112	0.000000	0.000000	0.000000	-0.512599	-0.209506	-1.088579	0.000000	0.000000	2.000000	72.000000	0.000000
3026.716566	-0.029497	0.517782	0.102363	77.717865	67.579712	113.395515	-2.817374	0.000000	-4.130666	0.000000	0.000000	0.000000	-0.522618	-0.191866	-1.067576	0.000000	0.000000	2.000000	72.000000	0.000000
3026.719900	-0.029497	0.517782	0.102363	77.717865	67.579712	113.395515	-2.817374	0.000000	-4.130666	0.000000	0.000000	0.000000	-0.522618	-0.191866	-1.067576	0.000000	0.000000	2.000000	72.000000	0.000000
3026.723233	-0.029497	0.517782	0.102363	77.717865	67.579712	113.395515	-2.817374	0.000000	-4.130666	0.000000	0.000000	0.000000	-0.522618	-0.191866	-1.067576	0.000000	0.000000	2.000000	72.000000	0.000000
3026.726566	-0.031272	0.517139	0.098882	77.505287	67.588669	113.495544	-2.836155	0.000000	-4.117794	0.000000	0.000000	0.000000	-0.532702	-0.192717	-1.044320	0.000000	0.000000	2.000000	72.000000	0.000000
3026.729900	-0.031272	0.517139	0.098882	77.505287	67.588669	113.495544	-2.836155	0.000000	-4.117794	0.000000	0.000000	0.000000	-0.532702	-0.192717	-1.044320	0.000000	0.000000	2.000000	72.000000	0.000000
3026.733233	-0.031272	0.517139	0.098882	77.505287	67.588669	113.495544	-2.836155	0.000000	-4.117794	0.000000	0.000000	0.000000	-0.532702	-0.192717	-1.044320	0.000000	0.000000	2.000000	72.000000	0.000000
3026.736566	-0.033080	0.516477	0.095461	77.339615	67.604836	113.311096	-2.853644	0.000000	-4.105693	0.000000	0.000000	0.000000	-0.542450	-0.198661	-1.026267	0.000000	0.000000	2.000000	72.000000	0.000000
3026.739900	-0.033080	0.516477	0.095461	77.339615	67.604836	113.311096	-2.853644	0.000000	-4.105693	0.000000	0.000000	0.000000	-0.542450	-0.198661	-1.026267	0.000000	0.000000	2.000000	72.000000	0.000000
3026.743233	-0.033080	0.516477	0.095461	77.339615	67.604836	113.311096	-2.853644	0.000000	-4.105693	0.000000	0.000000	0.000000	-0.542450	-0.198661	-1.026267	0.000000	0.000000	2.000000	72.000000	0.000000
3026.746566	-0.034895	0.515736	0.092109	77.233643	67.630951	113.034294	-2.870090	0.000000	-4.094213	0.000000	0.000000	0.000000	-0.544439	-0.222490	-1.005682	0.000000	0.000000	2.000000	72.000000	0.000000
3026.749900	-0.034895	0.515736	0.092109	77.233643	67.630951	113.034294	-2.870090	0.000000	-4.094213	0.000000	0.000000	0.000000	-0.544439	-0.222490	-1.005682	0.000000	0.000000	2.000000	72.000000	0.000000
3026.753233	-0.034895	0.515736	0.092109	77.233643	67.630951	113.034294	-2.870090	0.000000	-4.094213	0.000000	0.000000	0.000000	-0.544439	-0.222490	-1.005682	0.000000	0.000000	2.000000	72.000000	0.000000
3026.756566	-0.036660	0.514908	0.088750	77.183128	67.750435	112.883675	-2.885975	0.000000	-4.083032	0.000000	0.000000	0.000000	-0.529392	-0.248356	-1.007699	0.000000	0.000000	2.000000	72.000000	0.000000
3026.759900	-0.036660	0.514908	0.088750	77.183128	67.750435	112.883675	-2.885975	0.000000	-4.083032	0.000000	0.000000	0.000000	-0.529392	-0.248356	-1.007699	0.000000	0.000000	2.000000	72.000000	0.000000
3026.763233	-0.036660	0.514908	0.088750	77.183128	67.750435	112.883675	-2.885975	0.000000	-4.083032	0.000000	0.000000	0.000000	-0.529392	-0.248356	-1.007699	0.000000	0.000000	2.000000	72.000000	0.000000
3026.766566	-0.038376	0.514042	0.085400	77.183777	68.015121	112.986847	-2.904586	0.000000	-4.069814	0.000000	0.000000	0.000000	-0.514792	-0.259755	-1.005137	0.000000	0.000000	2.000000	72.000000	0.000000
3026.769900	-0.038376	0.514042	0.085400	77.183777	68.015121	112.986847	-2.904586	0.000000	-4.069814	0.000000	0.000000	0.000000	-0.514792	-0.259755	-1.005137	0.000000	0.000000	2.000000	72.000000	0.000000
3026.773233	-0.038376	0.514042	0.085400	77.183777	68.015121	112.986847	-2.904586	0.000000	-4.069814	0.000000	0.000000	0.000000	-0.514792	-0.259755	-1.005137	0.000000	0.000000	2.000000	72.000000	0.000000
3026.776566	-0.040069	0.513198	0.082050	77.217995	68.414276	113.301651	-2.925786	0.000000	-4.054600	0.000000	0.000000	0.000000	-0.507914	-0.253172	-1.004843	0.000000	0.000000	2.000000	72.000000	0.000000
3026.779900	-0.040069	0.513198	0.082050	77.217995	68.414276	113.301651	-2.925786	0.000000	-4.054600	0.000000	0.000000	0.000000	-0.507914	-0.253172	-1.004843	0.000000	0.000000	2.000000	72.000000	0.000000
3026.783233	-0.040069	0.513198	0.082050	77.217995	68.414276	113.301651	-2.925786	0.000000	-4.054600	0.000000	0.000000	0.000000	-0.507914	-0.253172	-1.004843	0.000000	0.000000	2.000000	72.000000	0.000000
3026.786566	-0.041742	0.512380	0.078742	77.263519	68.968689	113.737358	-2.949163	0.000000	-4.037628	0.000000	0.000000	0.000000	-0.501993	-0.245460	-0.992425	0.000000	0.000000	2.000000	72.000000	0.000000
3026.789900	-0.041742	0.512380	0.078742	77.263519	68.968689	113.737358	-2.949163	0.000000	-4.037628	0.000000	0.000000	0.000000	-0.501993	-0.245460	-0.992425	0.000000	0.000000	2.000000	72.000000	0.000000
3026.793233	-0.041742	0.512380	0.078742	77.263519	68.968689	113.737358	-2.949163	0.000000	-4.037628	0.000000	0.000000	0.000000	-0.501993	-0.245460	-0.992425	0.000000	0.000000	2.000000	72.000000	0.000000
3026.796566	-0.043393	0.511612	0.075433	77.306404	69.572334	114.161713	-2.912891	0.000000	-3.937110	0.000000	0.000000	0.000000	-0.495183	-0.230284	-0.992673	0.000000	0.000000	2.000000	72.000000	0.000000
3026.799900	-0.043393	0.511612	0.075433	77.306404	69.572334	114.161713	-2.912891	0.000000	-3.937110	0.000000	0.000000	0.000000	-0.495183	-0.230284	-0.992673	0.000000	0.000000	2.000000	72.000000	0.000000
3026.803233	-0.043393	0.511612	0.075433	77.306404	69.572334	114.161713	-2.912891	0.000000	-3.937110	0.000000	0.000000	0.000000	-0.495183	-0.230284	-0.992673	0.000000	0.000000	2.000000	72.000000	0.000000
3026.806566	-0.045005	0.510861	0.072231	77.337837	70.154236	114.620537	-2.830361	0.000000	-3.771665	0.000000	0.000000	0.000000	-0.483530	-0.225374	-0.960648	0.000000	0.000000	2.000000	72.000000	0.000000
3026.809900	-0.045005	0.510861	0.072231	77.337837	70.154236	114.620537	-2.830361	0.000000	-3.771665	0.000000	0.000000	0.000000	-0.483530	-0.225374	-0.960648	0.000000	0.000000	2.000000	72.000000	0.000000
3026.813233	-0.045005	0.510861	0.072231	77.337837	70.154236	114.620537	-2.830361	0.000000	-3.771665	0.000000	0.000000	0.000000	-0.483530	-0.225374	-0.960648	0.000000	0.000000	2.000000	72.000000	0.000000
3026.816566	-0.046575	0.510151	0.069094	77.345505	70.655510	115.133369	-2.749772	0.000000	-3.611557	0.000000	0.000000	0.000000	-0.471242	-0.213031	-0.941143	0.000000	0.000000	2.000000	72.000000	0.000000
3026.819900	-0.046575	0.510151	0.069094	77.345505	70.655510	115.133369	-2.749772	0.000000	-3.611557	0.000000	0.000000	0.000000	-0.471242	-0.213031	-0.941143	0.000000	0.000000	2.000000	72.000000	0.000000
3026.823233	-0.046575	0.510151	0.069094	77.345505	70.655510	115.133369	-2.749772	0.000000	-3.611557	0.000000	0.000000	0.000000	-0.471242	-0.213031	-0.941143	0.000000	0.000000	2.000000	72.000000	0.000000
3026.826566	-0.048114	0.509489	0.066104	77.343185	71.171165	115.726822	-2.671232	0.000000	-3.454699	0.000000	0.000000	0.000000	-0.461546	-0.198460	-0.897045	0.000000	0.000000	2.000000	72.000000	0.000000
3026.829900	-0.048114	0.509489	0.066104	77.343185	71.171165	115.726822	-2.671232	0.000000	-3.454699	0.000000	0.000000	0.000000	-0.461546	-0.198460	-0.897045	0.000000	0.000000	2.000000	72.000000	0.000000
3026.833233	-0.048114	0.509489	0.066104	77.343185	71.171165	115.726822	-2.671232	0.000000	-3.454699	0.000000	0.000000	0.000000	-0.461546	-0.198460	-0.897045	0.000000	0.000000	2.000000	72.000000	0.000000
3026.836566	-0.049641	0.508827	0.063203	77.343231	71.696083	116.318001	-2.594308	0.000000	-3.305192	0.000000	0.000000	0.000000	-0.458274	-0.198737	-0.870106	0.000000	0.000000	2.000000	72.000000	0.000000
3026.839900	-0.049641	0.508827	0.063203	77.343231	71.696083	116.318001	-2.594308	0.000000	-3.305192	0.000000	0.000000	0.000000	-0.458274	-0.198737	-0.870106	0.000000	0.000000	2.000000	72.000000	0.000000
3026.843233	-0.049641	0.508827	0.063203	77.343231	71.696083	116.318001	-2.594308	0.000000	-3.305192	0.000000	0.000000	0.000000	-0.458274	-0.198737	-0.870106	0.000000	0.000000	2.000000	72.000000	0.000000
3026.846566	-0.051157	0.508204	0.060369	77.365601	72.358360	116.901543	-2.517929	0.000000	-3.160174	0.000000	0.000000	0.000000	-0.454583	-0.186826	-0.850256	0.000000	0.000000	2.000000	72.000000	0.000000
3026.849900	-0.051157	0.508204	0.060369	77.365601	72.358360	116.901543	-2.517929	0.000000	-3.160174	0.000000	0.000000	0.000000	-0.454583	-0.186826	-0.850256	0.000000	0.000000	2.000000	72.000000	0.000000
3026.853233	-0.051157	0.508204	0.060369	77.365601	72.358360	116.901543	-2.517929	0.000000	-3.160174	0.000000	0.000000	0.000000	-0.454583	-0.186826	-0.850256	0.000000	0.000000	2.000000	72.000000	0.000000
3026.856566	-0.052681	0.507617	0.057559	77.414413	73.165291	117.468956	-2.442165	0.000000	-3.018465	0.000000	0.000000	0.000000	-0.457215	-0.176240	-0.843125	0.000000	0.000000	2.000000	72.000000	0.000000
3026.859900	-0.052681	0.507617	0.057559	77.414413	73.165291	117.468956	-2.442165	0.000000	-3.018465	0.000000	0.000000	0.000000	-0.457215	-0.176240	-0.843125	0.000000	0.000000	2.000000	72.000000	0.000000
3026.863233	-0.052681	0.507617	0.057559	77.414413	73.165291	117.468956	-2.442165	0.000000	-3.018465	0.000000	0.000000	0.000000	-0.457215	-0.176240	-0.843125	0.000000	0.000000	2.000000	72.000000	0.000000
3026.866566	-0.054218	0.507096	0.054811	77.456604	73.988655	118.180862	-2.365962	0.000000	-2.877944	0.000000	0.000000	0.000000	-0.461039	-0.156172	-0.824488	0.000000	0.000000	2.000000	72.000000	0.000000
3026.869900	-0.054218	0.507096	0.054811	77.456604	73.988655	118.180862	-2.365962	0.000000	-2.877944	0.000000	0.000000	0.000000	-0.461039	-0.156172	-0.824488	0.000000	0.000000	2.000000	72.000000	0.000000
3026.873233	-0.054218	0.507096	0.054811	77.456604	73.988655	118.180862	-2.365962	0.000000	-2.877944	0.000000	0.000000	0.000000	-0.461039	-0.156172	-0.824488	0.000000	0.000000	2.000000	72.000000	0.000000
3026.876566	-0.055736	0.506677	0.052062	77.492805	74.757469	118.985916	-2.289123	0.000000	-2.740529	0.000000	0.000000	0.000000	-0.455590	-0.125560	-0.824469	0.000000	0.000000	2.000000	72.000000	0.000000
3026.879900	-0.055736	0.506677	0.052062	77.492805	74.757469	118.985916	-2.289123	0.000000	-2.740529	0.000000	0.000000	0.000000	-0.455590	-0.125560	-0.824469	0.000000	0.000000	2.000000	72.000000	0.000000
3026.883233	-0.055736	0.506677	0.052062	77.492805	74.757469	118.985916	-2.289123	0.000000	-2.740529	0.000000	0.000000	0.000000	-0.455590	-0.125560	-0.824469	0.000000	0.000000	2.000000	72.000000	0.000000
3026.886566	-0.057265	0.506363	0.049353	77.524559	75.462425	119.787422	-2.213191	0.000000	-2.603118	0.000000	0.000000	0.000000	-0.458766	-0.094205	-0.812833	0.000000	0.000000	2.000000	72.000000	0.000000
3026.889900	-0.057265	0.506363	0.049353	77.524559	75.462425	119.787422	-2.213191	0.000000	-2.603118	0.000000	0.000000	0.000000	-0.458766	-0.094205	-0.812833	0.000000	0.000000	2.000000	72.000000	0.000000
3026.893233	-0.057265	0.506363	0.049353	77.524559	75.462425	119.787422	-2.213191	0.000000	-2.603118	0.000000	0.000000	0.000000	-0.458766	-0.094205	-0.812833	0.000000	0.000000	2.000000	72.000000	0.000000
3026.896566	-0.058834	0.506156	0.046721	77.548897	76.067039	120.541321	-2.136730	0.000000	-2.467646	0.000000	0.000000	0.000000	-0.470605	-0.062078	-0.789598	0.000000	0.000000	2.000000	72.000000	0.000000
3026.899900	-0.058834	0.506156	0.046721	77.548897	76.067039	120.541321	-2.136730	0.000000	-2.467646	0.000000	0.000000	0.000000	-0.470605	-0.062078	-0.789598	0.000000	0.000000	2.000000	72.000000	0.000000
3026.903233	-0.058834	0.506156	0.046721	77.548897	76.067039	120.541321	-2.136730	0.000000	-2.467646	0.000000	0.000000	0.000000	-0.470605	-0.062078	-0.789598	0.000000	0.000000	2.000000	72.000000	0.000000
3026.906566	-0.060438	0.506051	0.044126	77.570328	76.602425	121.281059	-2.058296	0.000000	-2.336046	0.000000	0.000000	0.000000	-0.481044	-0.031543	-0.778579	0.000000	0.000000	2.000000	72.000000	0.000000
3026.909900	-0.060438	0.506051	0.044126	77.570328	76.602425	121.281059	-2.058296	0.000000	-2.336046	0.000000	0.000000	0.000000	-0.481044	-0.031543	-0.778579	0.000000	0.000000	2.000000	72.000000	0.000000
3026.913233	-0.060438	0.506051	0.044126	77.570328	76.602425	121.281059	-2.058296	0.000000	-2.336046	0.000000	0.000000	0.000000	-0.481044	-0.031543	-0.778579	0.000000	0.000000	2.000000	72.000000	0.000000
3026.916566	-0.062039	0.506000	0.041661	77.588005	77.066811	121.958794	-1.978122	0.000000	-2.206283	0.000000	0.000000	0.000000	-0.480497	-0.015464	-0.739507	0.000000	0.000000	2.000000	72.000000	0.000000
3026.919900	-0.062039	0.506000	0.041661	77.588005	77.066811	121.958794	-1.978122	0.000000	-2.206283	0.000000	0.000000	0.000000	-0.480497	-0.015464	-0.739507	0.000000	0.000000	2.000000	72.000000	0.000000
3026.923233	-0.062039	0.506000	0.041661	77.588005	77.066811	121.958794	-1.978122	0.000000	-2.206283	0.000000	0.000000	0.000000	-0.480497	-0.015464	-0.739507	0.000000	0.000000	2.000000	72.000000	0.000000
3026.926566	-0.063706	0.505970	0.039279	77.603363	77.496567	122.585449	-1.898039	0.000000	-2.083032	0.000000	0.000000	0.000000	-0.500163	-0.008895	-0.714487	0.000000	0.000000	2.000000	72.000000	0.000000
3026.929900	-0.063706	0.505970	0.039279	77.603363	77.496567	122.585449	-1.898039	0.000000	-2.083032	0.000000	0.000000	0.000000	-0.500163	-0.008895	-0.714487	0.000000	0.000000	2.000000	72.000000	0.000000
3026.933233	-0.063706	0.505970	0.039279	77.603363	77.496567	122.585449	-1.898039	0.000000	-2.083032	0.000000	0.000000	0.000000	-0.500163	-0.008895	-0.714487	0.000000	0.000000	2.000000	72.000000	0.000000
3026.936566	-0.065410	0.505985	0.036940	77.623337	77.871964	123.041039	-1.814679	0.000000	-1.963951	0.000000	0.000000	0.000000	-0.511102	0.004606	-0.701750	0.000000	0.000000	2.000000	72.000000	0.000000
3026.939900	-0.065410	0.505985	0.036940	77.623337	77.871964	123.041039	-1.814679	0.000000	-1.963951	0.000000	0.000000	0.000000	-0.511102	0.004606	-0.701750	0.000000	0.000000	2.000000	72.000000	0.000000
3026.943233	-0.065410	0.505985	0.036940	77.623337	77.871964	123.041039	-1.814679	0.000000	-1.963951	0.000000	0.000000	0.000000	-0.511102	0.004606	-0.701750	0.000000	0.000000	2.000000	72.000000	0.000000
3026.946566	-0.067130	0.506034	0.034668	77.648445	78.210472	123.316704	-1.729495	0.000000	-1.846992	0.000000	0.000000	0.000000	-0.515942	0.014540	-0.681506	0.000000	0.000000	2.000000	72.000000	0.000000
3026.949900	-0.067130	0.506034	0.034668	77.648445	78.210472	123.316704	-1.729495	0.000000	-1.846992	0.000000	0.000000	0.000000	-0.515942	0.014540	-0.681506	0.000000	0.000000	2.000000	72.000000	0.000000
3026.953233	-0.067130	0.506034	0.034668	77.648445	78.210472	123.316704	-1.729495	0.000000	-1.846992	0.000000	0.000000	0.000000	-0.515942	0.014540	-0.681506	0.000000	0.000000	2.000000	72.000000	0.000000
3026.956566	-0.068936	0.506142	0.032452	77.671707	78.500221	123.478935	-1.643505	0.000000	-1.733408	0.000000	0.000000	0.000000	-0.541778	0.032550	-0.664953	0.000000	0.000000	2.000000	72.000000	0.000000
3026.959900	-0.068936	0.506142	0.032452	77.671707	78.500221	123.478935	-1.643505	0.000000	-1.733408	0.000000	0.000000	0.000000	-0.541778	0.032550	-0.664953	0.000000	0.000000	2.000000	72.000000	0.000000
3026.963233	-0.068936	0.506142	0.032452	77.671707	78.500221	123.478935	-1.643505	0.000000	-1.733408	0.000000	0.000000	0.000000	-0.541778	0.032550	-0.664953	0.000000	0.000000	2.000000	72.000000	0.000000
3026.966566	-0.070755	0.506322	0.030278	77.687347	78.709007	123.658981	-1.553209	0.000000	-1.622582	0.000000	0.000000	0.000000	-0.545742	0.053811	-0.652185	0.000000	0.000000	2.000000	72.000000	0.000000
3026.969900	-0.070755	0.506322	0.030278	77.687347	78.709007	123.658981	-1.553209	0.000000	-1.622582	0.000000	0.000000	0.000000	-0.545742	0.053811	-0.652185	0.000000	0.000000	2.000000	72.000000	0.000000
3026.973233	-0.070755	0.506322	0.030278	77.687347	78.709007	123.658981	-1.553209	0.000000	-1.622582	0.000000	0.000000	0.000000	-0.545742	0.053811	-0.652185	0.000000	0.000000	2.000000	72.000000	0.000000
3026.976566	-0.072607	0.506583	0.028121	77.697487	78.865967	123.916725	-1.462252	0.000000	-1.513885	0.000000	0.000000	0.000000	-0.555739	0.078284	-0.647067	0.000000	0.000000	2.000000	72.000000	0.000000
3026.979900	-0.072607	0.506583	0.028121	77.697487	78.865967	123.916725	-1.462252	0.000000	-1.513885	0.000000	0.000000	0.000000	-0.555739	0.078284	-0.647067	0.000000	0.000000	2.000000	72.000000	0.000000
3026.983233	-0.072607	0.506583	0.028121	77.697487	78.865967	123.916725	-1.462252	0.000000	-1.513885	0.000000	0.000000	0.000000	-0.555739	0.078284	-0.647067	0.000000	0.000000	2.000000	72.000000	0.000000
3026.986566	-0.074523	0.506902	0.026021	77.709190	78.949463	124.204819	-1.369629	0.000000	-1.406041	0.000000	0.000000	0.000000	-0.574590	0.095781	-0.629900	0.000000	0.000000	2.000000	72.000000	0.000000
3026.989900	-0.074523	0.506902	0.026021	77.709190	78.949463	124.204819	-1.369629	0.000000	-1.406041	0.000000	0.000000	0.000000	-0.574590	0.095781	-0.629900	0.000000	0.000000	2.000000	72.000000	0.000000
3026.993233	-0.074523	0.506902	0.026021	77.709190	78.949463	124.204819	-1.369629	0.000000	-1.406041	0.000000	0.000000	0.000000	-0.574590	0.095781	-0.629900	0.000000	0.000000	2.000000	72.000000	0.000000
3026.996566	-0.076449	0.507275	0.023944	77.753227	79.035988	124.490662	-1.273864	0.000000	-1.301057	0.000000	0.000000	0.000000	-0.577799	0.111904	-0.623173	0.000000	0.000000	2.000000	72.000000	0.000000
3026.999900	-0.076449	0.507275	0.023944	77.753227	79.035988	124.490662	-1.273864	0.000000	-1.301057	0.000000	0.000000	0.000000	-0.577799	0.111904	-0.623173	0.000000	0.000000	2.000000	72.000000	0.000000
3027.003233	-0.076449	0.507275	0.023944	77.753227	79.035988	124.490662	-1.273864	0.000000	-1.301057	0.000000	0.000000	0.000000	-0.577799	0.111904	-0.623173	0.000000	0.000000	2.000000	72.000000	0.000000
3027.006566	-0.078390	0.507664	0.021914	77.840942	79.129402	124.728500	-1.177564	0.000000	-1.197195	0.000000	0.000000	0.000000	-0.582268	0.116604	-0.609052	0.000000	0.000000	2.000000	72.000000	0.000000
3027.009900	-0.078390	0.507664	0.021914	77.840942	79.129402	124.728500	-1.177564	0.000000	-1.197195	0.000000	0.000000	0.000000	-0.582268	0.116604	-0.609052	0.000000	0.000000	2.000000	72.000000	0.000000
3027.013233	-0.078390	0.507664	0.021914	77.840942	79.129402	124.728500	-1.177564	0.000000	-1.197195	0.000000	0.000000	0.000000	-0.582268	0.116604	-0.609052	0.000000	0.000000	2.000000	72.000000	0.000000
3027.016566	-0.080350	0.508031	0.019955	77.953835	79.225449	124.946098	-1.080519	0.000000	-1.095686	0.000000	0.000000	0.000000	-0.588149	0.110101	-0.587502	0.000000	0.000000	2.000000	72.000000	0.000000
3027.019900	-0.080350	0.508031	0.019955	77.953835	79.225449	124.946098	-1.080519	0.000000	-1.095686	0.000000	0.000000	0.000000	-0.588149	0.110101	-0.587502	0.000000	0.000000	2.000000	72.000000	0.000000
3027.023233	-0.080350	0.508031	0.019955	77.953835	79.225449	124.946098	-1.080519	0.000000	-1.095686	0.000000	0.000000	0.000000	-0.588149	0.110101	-0.587502	0.000000	0.000000	2.000000	72.000000	0.000000
3027.026566	-0.082262	0.508456	0.018072	78.067619	79.301903	125.146812	-0.982494	0.000000	-0.997769	0.000000	0.000000	0.000000	-0.573566	0.127511	-0.564917	0.000000	0.000000	2.000000	72.000000	0.000000
3027.029900	-0.082262	0.508456	0.018072	78.067619	79.301903	125.146812	-0.982494	0.000000	-0.997769	0.000000	0.000000	0.000000	-0.573566	0.127511	-0.564917	0.000000	0.000000	2.000000	72.000000	0.000000
3027.033233	-0.082262	0.508456	0.018072	78.067619	79.301903	125.146812	-0.982494	0.000000	-0.997769	0.000000	0.000000	0.000000	-0.573566	0.127511	-0.564917	0.000000	0.000000	2.000000	72.000000	0.000000
3027.036566	-0.084157	0.508917	0.016305	78.172302	79.303818	125.268837	-0.886900	0.000000	-0.903617	0.000000	0.000000	0.000000	-0.568563	0.138316	-0.530062	0.000000	0.000000	2.000000	72.000000	0.000000
3027.039900	-0.084157	0.508917	0.016305	78.172302	79.303818	125.268837	-0.886900	0.000000	-0.903617	0.000000	0.000000	0.000000	-0.568563	0.138316	-0.530062	0.000000	0.000000	2.000000	72.000000	0.000000
3027.043233	-0.084157	0.508917	0.016305	78.172302	79.303818	125.268837	-0.886900	0.000000	-0.903617	0.000000	0.000000	0.000000	-0.568563	0.138316	-0.530062	0.000000	0.000000	2.000000	72.000000	0.000000
3027.046566	-0.086081	0.509493	0.014639	78.289497	79.234665	125.301407	-0.792139	0.000000	-0.815273	0.000000	0.000000	0.000000	-0.577100	0.172810	-0.500073	0.000000	0.000000	2.000000	72.000000	0.000000
3027.049900	-0.086081	0.509493	0.014639	78.289497	79.234665	125.301407	-0.792139	0.000000	-0.815273	0.000000	0.000000	0.000000	-0.577100	0.172810	-0.500073	0.000000	0.000000	2.000000	72.000000	0.000000
3027.053233	-0.086081	0.509493	0.014639	78.289497	79.234665	125.301407	-0.792139	0.000000	-0.815273	0.000000	0.000000	0.000000	-0.577100	0.172810	-0.500073	0.000000	0.000000	2.000000	72.000000	0.000000
3027.056566	-0.087998	0.510136	0.013127	78.435135	79.111931	125.234047	-0.695956	0.000000	-0.731927	0.000000	0.000000	0.000000	-0.575272	0.192942	-0.453577	0.000000	0.000000	2.000000	72.000000	0.000000
3027.059900	-0.087998	0.510136	0.013127	78.435135	79.111931	125.234047	-0.695956	0.000000	-0.731927	0.000000	0.000000	0.000000	-0.575272	0.192942	-0.453577	0.000000	0.000000	2.000000	72.000000	0.000000
3027.063233	-0.087998	0.510136	0.013127	78.435135	79.111931	125.234047	-0.695956	0.000000	-0.731927	0.000000	0.000000	0.000000	-0.575272	0.192942	-0.453577	0.000000	0.000000	2.000000	72.000000	0.000000
3027.066566	-0.089878	0.510852	0.011710	78.632202	78.964447	125.079765	-0.600078	0.000000	-0.656331	0.000000	0.000000	0.000000	-0.563805	0.214977	-0.424871	0.000000	0.000000	2.000000	72.000000	0.000000
3027.069900	-0.089878	0.510852	0.011710	78.632202	78.964447	125.079765	-0.600078	0.000000	-0.656331	0.000000	0.000000	0.000000	-0.563805	0.214977	-0.424871	0.000000	0.000000	2.000000	72.000000	0.000000
3027.073233	-0.089878	0.510852	0.011710	78.632202	78.964447	125.079765	-0.600078	0.000000	-0.656331	0.000000	0.000000	0.000000	-0.563805	0.214977	-0.424871	0.000000	0.000000	2.000000	72.000000	0.000000
3027.076566	-0.091717	0.511601	0.010374	78.880913	78.841827	124.875854	-0.506110	0.000000	-0.585519	0.000000	0.000000	0.000000	-0.551864	0.224631	-0.400994	0.000000	0.000000	2.000000	72.000000	0.000000
3027.079900	-0.091717	0.511601	0.010374	78.880913	78.841827	124.875854	-0.506110	0.000000	-0.585519	0.000000	0.000000	0.000000	-0.551864	0.224631	-0.400994	0.000000	0.000000	2.000000	72.000000	0.000000
3027.083233	-0.091717	0.511601	0.010374	78.880913	78.841827	124.875854	-0.506110	0.000000	-0.585519	0.000000	0.000000	0.000000	-0.551864	0.224631	-0.400994	0.000000	0.000000	2.000000	72.000000	0.000000
3027.086566	-0.093564	0.512331	0.009114	79.178635	78.763229	124.662048	-0.414133	0.000000	-0.518687	0.000000	0.000000	0.000000	-0.553965	0.218789	-0.377889	0.000000	0.000000	2.000000	72.000000	0.000000
3027.089900	-0.093564	0.512331	0.009114	79.178635	78.763229	124.662048	-0.414133	0.000000	-0.518687	0.000000	0.000000	0.000000	-0.553965	0.218789	-0.377889	0.000000	0.000000	2.000000	72.000000	0.000000
3027.093233	-0.093564	0.512331	0.009114	79.178635	78.763229	124.662048	-0.414133	0.000000	-0.518687	0.000000	0.000000	0.000000	-0.553965	0.218789	-0.377889	0.000000	0.000000	2.000000	72.000000	0.000000
3027.096566	-0.095326	0.513025	0.007930	79.519661	78.763802	124.465378	-0.321805	0.000000	-0.455706	0.000000	0.000000	0.000000	-0.528728	0.208458	-0.355097	0.000000	0.000000	2.000000	72.000000	0.000000
3027.099900	-0.095326	0.513025	0.007930	79.519661	78.763802	124.465378	-0.321805	0.000000	-0.455706	0.000000	0.000000	0.000000	-0.528728	0.208458	-0.355097	0.000000	0.000000	2.000000	72.000000	0.000000
3027.103233	-0.095326	0.513025	0.007930	79.519661	78.763802	124.465378	-0.321805	0.000000	-0.455706	0.000000	0.000000	0.000000	-0.528728	0.208458	-0.355097	0.000000	0.000000	2.000000	72.000000	0.000000
3027.106566	-0.097090	0.513697	0.006783	79.888466	78.789536	124.254051	-0.233684	0.000000	-0.396523	0.000000	0.000000	0.000000	-0.528975	0.201449	-0.344157	0.000000	0.000000	2.000000	72.000000	0.000000
3027.109900	-0.097090	0.513697	0.006783	79.888466	78.789536	124.254051	-0.233684	0.000000	-0.396523	0.000000	0.000000	0.000000	-0.528975	0.201449	-0.344157	0.000000	0.000000	2.000000	72.000000	0.000000
3027.113233	-0.097090	0.513697	0.006783	79.888466	78.789536	124.254051	-0.233684	0.000000	-0.396523	0.000000	0.000000	0.000000	-0.528975	0.201449	-0.344157	0.000000	0.000000	2.000000	72.000000	0.000000
3027.116566	-0.098819	0.514350	0.005723	80.270752	78.797668	124.008804	-0.145521	0.000000	-0.339163	0.000000	0.000000	0.000000	-0.518855	0.196066	-0.317959	0.000000	0.000000	2.000000	72.000000	0.000000
3027.119900	-0.098819	0.514350	0.005723	80.270752	78.797668	124.008804	-0.145521	0.000000	-0.339163	0.000000	0.000000	0.000000	-0.518855	0.196066	-0.317959	0.000000	0.000000	2.000000	72.000000	0.000000
3027.123233	-0.098819	0.514350	0.005723	80.270752	78.797668	124.008804	-0.145521	0.000000	-0.339163	0.000000	0.000000	0.000000	-0.518855	0.196066	-0.317959	0.000000	0.000000	2.000000	72.000000	0.000000
3027.126566	-0.100541	0.515054	0.004760	80.645103	78.760834	123.724121	-0.059045	0.000000	-0.286170	0.000000	0.000000	0.000000	-0.516563	0.210971	-0.289155	0.000000	0.000000	2.000000	72.000000	0.000000
3027.129900	-0.100541	0.515054	0.004760	80.645103	78.760834	123.724121	-0.059045	0.000000	-0.286170	0.000000	0.000000	0.000000	-0.516563	0.210971	-0.289155	0.000000	0.000000	2.000000	72.000000	0.000000
3027.133233	-0.100541	0.515054	0.004760	80.645103	78.760834	123.724121	-0.059045	0.000000	-0.286170	0.000000	0.000000	0.000000	-0.516563	0.210971	-0.289155	0.000000	0.000000	2.000000	72.000000	0.000000
3027.136566	-0.102248	0.515776	0.003853	80.999092	78.664017	123.401604	0.027049	0.000000	-0.237978	0.000000	0.000000	0.000000	-0.512101	0.216693	-0.271836	0.000000	0.000000	2.000000	72.000000	0.000000
3027.139900	-0.102248	0.515776	0.003853	80.999092	78.664017	123.401604	0.027049	0.000000	-0.237978	0.000000	0.000000	0.000000	-0.512101	0.216693	-0.271836	0.000000	0.000000	2.000000	72.000000	0.000000
3027.143233	-0.102248	0.515776	0.003853	80.999092	78.664017	123.401604	0.027049	0.000000	-0.237978	0.000000	0.000000	0.000000	-0.512101	0.216693	-0.271836	0.000000	0.000000	2.000000	72.000000	0.000000
3027.146566	-0.103864	0.516497	0.003069	81.332680	78.645241	123.167000	0.112399	0.000000	-0.192672	0.000000	0.000000	0.000000	-0.484681	0.216346	-0.235235	0.000000	0.000000	2.000000	72.000000	0.000000
3027.149900	-0.103864	0.516497	0.003069	81.332680	78.645241	123.167000	0.112399	0.000000	-0.192672	0.000000	0.000000	0.000000	-0.484681	0.216346	-0.235235	0.000000	0.000000	2.000000	72.000000	0.000000
3027.153233	-0.103864	0.516497	0.003069	81.332680	78.645241	123.167000	0.112399	0.000000	-0.192672	0.000000	0.000000	0.000000	-0.484681	0.216346	-0.235235	0.000000	0.000000	2.000000	72.000000	0.000000
3027.156566	-0.105419	0.517197	0.002338	81.650803	78.854538	123.155563	0.193179	0.000000	-0.153466	0.000000	0.000000	0.000000	-0.466710	0.209874	-0.219427	0.000000	0.000000	2.000000	72.000000	0.000000
3027.159900	-0.105419	0.517197	0.002338	81.650803	78.854538	123.155563	0.193179	0.000000	-0.153466	0.000000	0.000000	0.000000	-0.466710	0.209874	-0.219427	0.000000	0.000000	2.000000	72.000000	0.000000
3027.163233	-0.105419	0.517197	0.002338	81.650803	78.854538	123.155563	0.193179	0.000000	-0.153466	0.000000	0.000000	0.000000	-0.466710	0.209874	-0.219427	0.000000	0.000000	2.000000	72.000000	0.000000
3027.166566	-0.106868	0.517859	0.001651	81.967400	79.372482	123.435600	0.270964	0.000000	-0.116895	0.000000	0.000000	0.000000	-0.434579	0.198798	-0.206068	0.000000	0.000000	2.000000	72.000000	0.000000
3027.169900	-0.106868	0.517859	0.001651	81.967400	79.372482	123.435600	0.270964	0.000000	-0.116895	0.000000	0.000000	0.000000	-0.434579	0.198798	-0.206068	0.000000	0.000000	2.000000	72.000000	0.000000
3027.173233	-0.106868	0.517859	0.001651	81.967400	79.372482	123.435600	0.270964	0.000000	-0.116895	0.000000	0.000000	0.000000	-0.434579	0.198798	-0.206068	0.000000	0.000000	2.000000	72.000000	0.000000
3027.176566	-0.108299	0.518434	0.000996	82.296967	80.382553	124.172195	0.343394	0.000000	-0.082550	0.000000	0.000000	0.000000	-0.429234	0.172350	-0.196575	0.000000	0.000000	2.000000	72.000000	0.000000
3027.179900	-0.108299	0.518434	0.000996	82.296967	80.382553	124.172195	0.343394	0.000000	-0.082550	0.000000	0.000000	0.000000	-0.429234	0.172350	-0.196575	0.000000	0.000000	2.000000	72.000000	0.000000
3027.183233	-0.108299	0.518434	0.000996	82.296967	80.382553	124.172195	0.343394	0.000000	-0.082550	0.000000	0.000000	0.000000	-0.429234	0.172350	-0.196575	0.000000	0.000000	2.000000	72.000000	0.000000
3027.186566	-0.109695	0.518936	0.000397	82.652596	81.798393	125.268387	0.414933	0.000000	-0.049787	0.000000	0.000000	0.000000	-0.418879	0.150669	-0.179696	0.000000	0.000000	2.000000	72.000000	0.000000
3027.189900	-0.109695	0.518936	0.000397	82.652596	81.798393	125.268387	0.414933	0.000000	-0.049787	0.000000	0.000000	0.000000	-0.418879	0.150669	-0.179696	0.000000	0.000000	2.000000	72.000000	0.000000
3027.193233	-0.109695	0.518936	0.000397	82.652596	81.798393	125.268387	0.414933	0.000000	-0.049787	0.000000	0.000000	0.000000	-0.418879	0.150669	-0.179696	0.000000	0.000000	2.000000	72.000000	0.000000
3027.196566	-0.111026	0.519361	-0.000181	83.043846	83.464630	126.565521	0.484746	0.000000	-0.019838	0.000000	0.000000	0.000000	-0.399221	0.127405	-0.173417	0.000000	0.000000	2.000000	72.000000	0.000000
3027.199900	-0.111026	0.519361	-0.000181	83.043846	83.464630	126.565521	0.484746	0.000000	-0.019838	0.000000	0.000000	0.000000	-0.399221	0.127405	-0.173417	0.000000	0.000000	2.000000	72.000000	0.000000
3027.203233	-0.111026	0.519361	-0.000181	83.043846	83.464630	126.565521	0.484746	0.000000	-0.019838	0.000000	0.000000	0.000000	-0.399221	0.127405	-0.173417	0.000000	0.000000	2.000000	72.000000	0.000000
3027.206566	-0.112361	0.519724	-0.000735	83.453781	85.375839	128.080536	0.551282	0.000000	0.009065	0.000000	0.000000	0.000000	-0.400572	0.108856	-0.166039	0.000000	0.000000	2.000000	72.000000	0.000000
3027.209900	-0.112361	0.519724	-0.000735	83.453781	85.375839	128.080536	0.551282	0.000000	0.009065	0.000000	0.000000	0.000000	-0.400572	0.108856	-0.166039	0.000000	0.000000	2.000000	72.000000	0.000000
3027.213233	-0.112361	0.519724	-0.000735	83.453781	85.375839	128.080536	0.551282	0.000000	0.009065	0.000000	0.000000	0.000000	-0.400572	0.108856	-0.166039	0.000000	0.000000	2.000000	72.000000	0.000000
3027.216566	-0.113641	0.520041	-0.001228	83.855156	87.330017	129.645920	0.618044	0.000000	0.036738	0.000000	0.000000	0.000000	-0.383940	0.095062	-0.148114	0.000000	0.000000	2.000000	72.000000	0.000000
3027.219900	-0.113641	0.520041	-0.001228	83.855156	87.330017	129.645920	0.618044	0.000000	0.036738	0.000000	0.000000	0.000000	-0.383940	0.095062	-0.148114	0.000000	0.000000	2.000000	72.000000	0.000000
3027.223233	-0.113641	0.520041	-0.001228	83.855156	87.330017	129.645920	0.618044	0.000000	0.036738	0.000000	0.000000	0.000000	-0.383940	0.095062	-0.148114	0.000000	0.000000	2.000000	72.000000	0.000000
3027.226566	-0.114843	0.520337	-0.001660	84.225655	89.192200	131.154022	0.682034	0.000000	0.061423	0.000000	0.000000	0.000000	-0.360761	0.088994	-0.129391	0.000000	0.000000	2.000000	72.000000	0.000000
3027.229900	-0.114843	0.520337	-0.001660	84.225655	89.192200	131.154022	0.682034	0.000000	0.061423	0.000000	0.000000	0.000000	-0.360761	0.088994	-0.129391	0.000000	0.000000	2.000000	72.000000	0.000000
3027.233233	-0.114843	0.520337	-0.001660	84.225655	89.192200	131.154022	0.682034	0.000000	0.061423	0.000000	0.000000	0.000000	-0.360761	0.088994	-0.129391	0.000000	0.000000	2.000000	72.000000	0.000000
3027.236566	-0.115927	0.520588	-0.002014	84.528580	91.005325	132.683105	0.742161	0.000000	0.082988	0.000000	0.000000	0.000000	-0.325057	0.075292	-0.106165	0.000000	0.000000	2.000000	72.000000	0.000000
3027.239900	-0.115927	0.520588	-0.002014	84.528580	91.005325	132.683105	0.742161	0.000000	0.082988	0.000000	0.000000	0.000000	-0.325057	0.075292	-0.106165	0.000000	0.000000	2.000000	72.000000	0.000000
3027.243233	-0.115927	0.520588	-0.002014	84.528580	91.005325	132.683105	0.742161	0.000000	0.082988	0.000000	0.000000	0.000000	-0.325057	0.075292	-0.106165	0.000000	0.000000	2.000000	72.000000	0.000000
3027.246566	-0.116929	0.520803	-0.002322	84.745659	92.791756	134.273026	0.796337	0.000000	0.100683	0.000000	0.000000	0.000000	-0.300794	0.064556	-0.092649	0.000000	0.000000	2.000000	72.000000	0.000000
3027.249900	-0.116929	0.520803	-0.002322	84.745659	92.791756	134.273026	0.796337	0.000000	0.100683	0.000000	0.000000	0.000000	-0.300794	0.064556	-0.092649	0.000000	0.000000	2.000000	72.000000	0.000000
3027.253233	-0.116929	0.520803	-0.002322	84.745659	92.791756	134.273026	0.796337	0.000000	0.100683	0.000000	0.000000	0.000000	-0.300794	0.064556	-0.092649	0.000000	0.000000	2.000000	72.000000	0.000000
3027.256566	-0.116929	0.520803	-0.002322	84.886833	94.719597	136.066742	0.846470	0.000000	0.116124	0.000000	0.000000	0.000000	-0.300794	0.064556	-0.092649	0.000000	0.000000	2.000000	72.000000	0.000000
3027.259900	-0.117814	0.520973	-0.002552	84.886833	94.719597	136.066742	0.846470	0.000000	0.116124	0.000000	0.000000	0.000000	-0.265416	0.050907	-0.068951	0.000000	0.000000	2.000000	72.000000	0.000000
3027.263233	-0.117814	0.520973	-0.002552	84.886833	94.719597	136.066742	0.846470	0.000000	0.116124	0.000000	0.000000	0.000000	-0.265416	0.050907	-0.068951	0.000000	0.000000	2.000000	72.000000	0.000000
3027.266566	-0.118608	0.521101	-0.002777	84.973015	96.820465	138.069382	0.846470	0.000000	0.116124	0.000000	0.000000	0.000000	-0.238184	0.038488	-0.067350	0.000000	0.000000	2.000000	72.000000	0.000000
3027.269900	-0.118608	0.521101	-0.002777	84.973015	96.820465	138.069382	0.846470	0.000000	0.116124	0.000000	0.000000	0.000000	-0.238184	0.038488	-0.067350	0.000000	0.000000	2.000000	72.000000	0.000000
3027.273233	-0.118608	0.521101	-0.002777	84.973015	96.820465	138.069382	0.846470	0.000000	0.116124	0.000000	0.000000	0.000000	-0.238184	0.038488	-0.067350	0.000000	0.000000	2.000000	72.000000	0.000000
3027.276566	-0.118608	0.521101	-0.002777	85.029251	99.216125	140.367401	0.930403	0.000000	0.138841	0.000000	0.000000	0.000000	-0.238184	0.038488	-0.067350	0.000000	0.000000	2.000000	72.000000	0.000000
3027.279900	-0.119318	0.521153	-0.002970	85.029251	99.216125	140.367401	0.930403	0.000000	0.138841	0.000000	0.000000	0.000000	-0.212978	0.015388	-0.057933	0.000000	0.000000	2.000000	72.000000	0.000000
3027.283233	-0.119318	0.521153	-0.002970	85.029251	99.216125	140.367401	0.930403	0.000000	0.138841	0.000000	0.000000	0.000000	-0.212978	0.015388	-0.057933	0.000000	0.000000	2.000000	72.000000	0.000000
3027.286566	-0.119920	0.521204	-0.003136	85.069023	102.037659	143.072052	0.930403	0.000000	0.138841	0.000000	0.000000	0.000000	-0.180553	0.015391	-0.049725	0.000000	0.000000	2.000000	72.000000	0.000000
3027.289900	-0.119920	0.521204	-0.003136	85.069023	102.037659	143.072052	0.930403	0.000000	0.138841	0.000000	0.000000	0.000000	-0.180553	0.015391	-0.049725	0.000000	0.000000	2.000000	72.000000	0.000000
3027.293233	-0.119920	0.521204	-0.003136	85.069023	102.037659	143.072052	0.930403	0.000000	0.138841	0.000000	0.000000	0.000000	-0.180553	0.015391	-0.049725	0.000000	0.000000	2.000000	72.000000	0.000000
3027.296566	-0.119920	0.521204	-0.003136	85.107719	104.894783	145.796097	0.995992	0.000000	0.156784	0.000000	0.000000	0.000000	-0.180553	0.015391	-0.049725	0.000000	0.000000	2.000000	72.000000	0.000000
3027.299900	-0.120462	0.521271	-0.003266	85.107719	104.894783	145.796097	0.995992	0.000000	0.156784	0.000000	0.000000	0.000000	-0.162587	0.020100	-0.039189	0.000000	0.000000	2.000000	72.000000	0.000000
3027.303233	-0.120462	0.521271	-0.003266	85.107719	104.894783	145.796097	0.995992	0.000000	0.156784	0.000000	0.000000	0.000000	-0.162587	0.020100	-0.039189	0.000000	0.000000	2.000000	72.000000	0.000000
3027.306566	-0.120901	0.521354	-0.003350	85.145866	107.565300	148.321487	0.995992	0.000000	0.156784	0.000000	0.000000	0.000000	-0.131728	0.024831	-0.025147	0.000000	0.000000	2.000000	72.000000	0.000000
3027.309900	-0.120901	0.521354	-0.003350	85.145866	107.565300	148.321487	0.995992	0.000000	0.156784	0.000000	0.000000	0.000000	-0.131728	0.024831	-0.025147	0.000000	0.000000	2.000000	72.000000	0.000000
3027.313233	-0.120901	0.521354	-0.003350	85.145866	107.565300	148.321487	0.995992	0.000000	0.156784	0.000000	0.000000	0.000000	-0.131728	0.024831	-0.025147	0.000000	0.000000	2.000000	72.000000	0.000000
3027.316566	-0.120901	0.521354	-0.003350	85.188507	109.726799	150.347061	1.045044	0.000000	0.167507	0.000000	0.000000	0.000000	-0.131728	0.024831	-0.025147	0.000000	0.000000	2.000000	72.000000	0.000000
3027.319900	-0.121252	0.521499	-0.003331	85.188507	109.726799	150.347061	1.045044	0.000000	0.167507	0.000000	0.000000	0.000000	-0.105412	0.043701	0.005854	0.000000	0.000000	2.000000	72.000000	0.000000
3027.323233	-0.121252	0.521499	-0.003331	85.188507	109.726799	150.347061	1.045044	0.000000	0.167507	0.000000	0.000000	0.000000	-0.105412	0.043701	0.005854	0.000000	0.000000	2.000000	72.000000	0.000000
3027.326566	-0.121252	0.521499	-0.003331	85.242226	111.345421	151.838638	1.045044	0.000000	0.167507	0.000000	0.000000	0.000000	-0.105412	0.043701	0.005854	0.000000	0.000000	2.000000	72.000000	0.000000
3027.329900	-0.121252	0.521499	-0.003331	85.242226	111.345421	151.838638	1.045044	0.000000	0.167507	0.000000	0.000000	0.000000	-0.105412	0.043701	0.005854	0.000000	0.000000	2.000000	72.000000	0.000000
3027.333233	-0.121479	0.521687	-0.003261	85.242226	111.345421	151.838638	1.045044	0.000000	0.167507	0.000000	0.000000	0.000000	-0.067881	0.056139	0.020742	0.000000	0.000000	2.000000	72.000000	0.000000
3027.336566	-0.121479	0.521687	-0.003261	85.306137	112.483795	152.853058	1.062613	0.000000	0.166531	0.000000	0.000000	0.000000	-0.067881	0.056139	0.020742	0.000000	0.000000	2.000000	72.000000	0.000000
3027.339900	-0.121479	0.521687	-0.003261	85.306137	112.483795	152.853058	1.062613	0.000000	0.166531	0.000000	0.000000	0.000000	-0.067881	0.056139	0.020742	0.000000	0.000000	2.000000	72.000000	0.000000
3027.343233	-0.121479	0.521687	-0.003261	85.306137	112.483795	152.853058	1.062613	0.000000	0.166531	0.000000	0.000000	0.000000	-0.067881	0.056139	0.020742	0.000000	0.000000	2.000000	72.000000	0.000000
3027.346566	-0.121547	0.522163	-0.002745	85.388237	113.284340	153.518539	1.073926	0.000000	0.163074	0.000000	0.000000	0.000000	-0.020623	0.143015	0.154804	0.000000	0.000000	2.000000	72.000000	0.000000
3027.349900	-0.121547	0.522163	-0.002745	85.388237	113.284340	153.518539	1.073926	0.000000	0.163074	0.000000	0.000000	0.000000	-0.020623	0.143015	0.154804	0.000000	0.000000	2.000000	72.000000	0.000000
3027.353233	-0.121547	0.522163	-0.002745	85.388237	113.284340	153.518539	1.073926	0.000000	0.163074	0.000000	0.000000	0.000000	-0.020623	0.143015	0.154804	0.000000	0.000000	2.000000	72.000000	0.000000
3027.356566	-0.121547	0.522163	-0.002745	85.492241	113.727959	153.814270	1.077364	0.000000	0.137274	0.000000	0.000000	0.000000	-0.020623	0.143015	0.154804	0.000000	0.000000	2.000000	72.000000	0.000000
3027.359900	-0.121395	0.522432	-0.002364	85.492241	113.727959	153.814270	1.077364	0.000000	0.137274	0.000000	0.000000	0.000000	0.045731	0.080474	0.114430	0.000000	0.000000	2.000000	72.000000	0.000000
3027.363233	-0.121395	0.522432	-0.002364	85.492241	113.727959	153.814270	1.077364	0.000000	0.137274	0.000000	0.000000	0.000000	0.045731	0.080474	0.114430	0.000000	0.000000	2.000000	72.000000	0.000000
3027.366566	-0.121177	0.522712	-0.001878	85.611618	114.153381	154.070511	1.077364	0.000000	0.137274	0.000000	0.000000	0.000000	0.065270	0.084090	0.145753	0.000000	0.000000	2.000000	72.000000	0.000000
3027.369900	-0.121177	0.522712	-0.001878	85.611618	114.153381	154.070511	1.077364	0.000000	0.137274	0.000000	0.000000	0.000000	0.065270	0.084090	0.145753	0.000000	0.000000	2.000000	72.000000	0.000000
3027.373233	-0.121177	0.522712	-0.001878	85.611618	114.153381	154.070511	1.077364	0.000000	0.137274	0.000000	0.000000	0.000000	0.065270	0.084090	0.145753	0.000000	0.000000	2.000000	72.000000	0.000000
3027.376566	-0.121177	0.522712	-0.001878	85.753700	114.895912	154.597900	1.058864	0.000000	0.093910	0.000000	0.000000	0.000000	0.065270	0.084090	0.145753	0.000000	0.000000	2.000000	72.000000	0.000000
3027.379900	-0.120851	0.522993	-0.001364	85.753700	114.895912	154.597900	1.058864	0.000000	0.093910	0.000000	0.000000	0.000000	0.097941	0.084204	0.154247	0.000000	0.000000	2.000000	72.000000	0.000000
3027.383233	-0.120851	0.522993	-0.001364	85.753700	114.895912	154.597900	1.058864	0.000000	0.093910	0.000000	0.000000	0.000000	0.097941	0.084204	0.154247	0.000000	0.000000	2.000000	72.000000	0.000000
3027.386566	-0.120454	0.523244	-0.000761	85.910934	115.904663	155.356262	1.058864	0.000000	0.093910	0.000000	0.000000	0.000000	0.118957	0.075367	0.180897	0.000000	0.000000	2.000000	72.000000	0.000000
3027.389900	-0.120454	0.523244	-0.000761	85.910934	115.904663	155.356262	1.058864	0.000000	0.093910	0.000000	0.000000	0.000000	0.118957	0.075367	0.180897	0.000000	0.000000	2.000000	72.000000	0.000000
3027.393233	-0.120454	0.523244	-0.000761	85.910934	115.904663	155.356262	1.058864	0.000000	0.093910	0.000000	0.000000	0.000000	0.118957	0.075367	0.180897	0.000000	0.000000	2.000000	72.000000	0.000000
3027.396566	-0.119972	0.523444	-0.000129	86.063286	117.064743	156.252594	1.022714	0.000000	0.038052	0.000000	0.000000	0.000000	0.144831	0.059982	0.189646	0.000000	0.000000	2.000000	72.000000	0.000000
3027.399900	-0.119972	0.523444	-0.000129	86.063286	117.064743	156.252594	1.022714	0.000000	0.038052	0.000000	0.000000	0.000000	0.144831	0.059982	0.189646	0.000000	0.000000	2.000000	72.000000	0.000000
3027.403233	-0.119972	0.523444	-0.000129	86.063286	117.064743	156.252594	1.022714	0.000000	0.038052	0.000000	0.000000	0.000000	0.144831	0.059982	0.189646	0.000000	0.000000	2.000000	72.000000	0.000000
3027.406566	-0.119401	0.523618	0.000529	86.201454	118.179268	157.113098	0.998575	0.000000	0.006445	0.000000	0.000000	0.000000	0.171090	0.052321	0.197279	0.000000	0.000000	2.000000	72.000000	0.000000
3027.409900	-0.119401	0.523618	0.000529	86.201454	118.179268	157.113098	0.998575	0.000000	0.006445	0.000000	0.000000	0.000000	0.171090	0.052321	0.197279	0.000000	0.000000	2.000000	72.000000	0.000000
3027.413233	-0.119401	0.523618	0.000529	86.201454	118.179268	157.113098	0.998575	0.000000	0.006445	0.000000	0.000000	0.000000	0.171090	0.052321	0.197279	0.000000	0.000000	2.000000	72.000000	0.000000
3027.416566	-0.119401	0.523618	0.000529	86.329071	119.291069	157.969772	0.970060	0.000000	-0.026435	0.000000	0.000000	0.000000	0.171090	0.052321	0.197279	0.000000	0.000000	2.000000	72.000000	0.000000
3027.419900	-0.118771	0.523731	0.001231	86.329071	119.291069	157.969772	0.970060	0.000000	-0.026435	0.000000	0.000000	0.000000	0.188940	0.033838	0.210839	0.000000	0.000000	2.000000	72.000000	0.000000
3027.423233	-0.118771	0.523731	0.001231	86.329071	119.291069	157.969772	0.970060	0.000000	-0.026435	0.000000	0.000000	0.000000	0.188940	0.033838	0.210839	0.000000	0.000000	2.000000	72.000000	0.000000
3027.426566	-0.118065	0.523798	0.002004	86.440857	120.362785	158.798676	0.970060	0.000000	-0.026435	0.000000	0.000000	0.000000	0.212023	0.020112	0.231609	0.000000	0.000000	2.000000	72.000000	0.000000
3027.429900	-0.118065	0.523798	0.002004	86.440857	120.362785	158.798676	0.970060	0.000000	-0.026435	0.000000	0.000000	0.000000	0.212023	0.020112	0.231609	0.000000	0.000000	2.000000	72.000000	0.000000
3027.433233	-0.118065	0.523798	0.002004	86.440857	120.362785	158.798676	0.970060	0.000000	-0.026435	0.000000	0.000000	0.000000	0.212023	0.020112	0.231609	0.000000	0.000000	2.000000	72.000000	0.000000
3027.436566	-0.117308	0.523823	0.002770	86.534004	121.323502	159.531433	0.903233	0.000000	-0.100176	0.000000	0.000000	0.000000	0.227034	0.007521	0.230027	0.000000	0.000000	2.000000	72.000000	0.000000
3027.439900	-0.117308	0.523823	0.002770	86.534004	121.323502	159.531433	0.903233	0.000000	-0.100176	0.000000	0.000000	0.000000	0.227034	0.007521	0.230027	0.000000	0.000000	2.000000	72.000000	0.000000
3027.443233	-0.117308	0.523823	0.002770	86.534004	121.323502	159.531433	0.903233	0.000000	-0.100176	0.000000	0.000000	0.000000	0.227034	0.007521	0.230027	0.000000	0.000000	2.000000	72.000000	0.000000
3027.446566	-0.116474	0.523790	0.003518	86.625832	122.486656	160.454391	0.865394	0.000000	-0.138514	0.000000	0.000000	0.000000	0.250056	-0.009877	0.224445	0.000000	0.000000	2.000000	72.000000	0.000000
3027.449900	-0.116474	0.523790	0.003518	86.625832	122.486656	160.454391	0.865394	0.000000	-0.138514	0.000000	0.000000	0.000000	0.250056	-0.009877	0.224445	0.000000	0.000000	2.000000	72.000000	0.000000
3027.453233	-0.116474	0.523790	0.003518	86.625832	122.486656	160.454391	0.865394	0.000000	-0.138514	0.000000	0.000000	0.000000	0.250056	-0.009877	0.224445	0.000000	0.000000	2.000000	72.000000	0.000000
3027.456566	-0.115618	0.523705	0.004277	86.719383	124.108269	161.809616	0.823718	0.000000	-0.175922	0.000000	0.000000	0.000000	0.256898	-0.025550	0.227707	0.000000	0.000000	2.000000	72.000000	0.000000
3027.459900	-0.115618	0.523705	0.004277	86.719383	124.108269	161.809616	0.823718	0.000000	-0.175922	0.000000	0.000000	0.000000	0.256898	-0.025550	0.227707	0.000000	0.000000	2.000000	72.000000	0.000000
3027.463233	-0.115618	0.523705	0.004277	86.719383	124.108269	161.809616	0.823718	0.000000	-0.175922	0.000000	0.000000	0.000000	0.256898	-0.025550	0.227707	0.000000	0.000000	2.000000	72.000000	0.000000
3027.466566	-0.114724	0.523546	0.004988	86.819244	126.197899	163.605820	0.780902	0.000000	-0.213873	0.000000	0.000000	0.000000	0.268218	-0.047806	0.213072	0.000000	0.000000	2.000000	72.000000	0.000000
3027.469900	-0.114724	0.523546	0.004988	86.819244	126.197899	163.605820	0.780902	0.000000	-0.213873	0.000000	0.000000	0.000000	0.268218	-0.047806	0.213072	0.000000	0.000000	2.000000	72.000000	0.000000
3027.473233	-0.114724	0.523546	0.004988	86.819244	126.197899	163.605820	0.780902	0.000000	-0.213873	0.000000	0.000000	0.000000	0.268218	-0.047806	0.213072	0.000000	0.000000	2.000000	72.000000	0.000000
3027.476566	-0.113792	0.523338	0.005645	86.922600	129.002426	166.078400	0.736199	0.000000	-0.249385	0.000000	0.000000	0.000000	0.279718	-0.062301	0.197316	0.000000	0.000000	2.000000	72.000000	0.000000
3027.479900	-0.113792	0.523338	0.005645	86.922600	129.002426	166.078400	0.736199	0.000000	-0.249385	0.000000	0.000000	0.000000	0.279718	-0.062301	0.197316	0.000000	0.000000	2.000000	72.000000	0.000000
3027.483233	-0.113792	0.523338	0.005645	86.922600	129.002426	166.078400	0.736199	0.000000	-0.249385	0.000000	0.000000	0.000000	0.279718	-0.062301	0.197316	0.000000	0.000000	2.000000	72.000000	0.000000
3027.486566	-0.112853	0.523088	0.006286	87.025856	132.398972	169.121216	0.689579	0.000000	-0.282271	0.000000	0.000000	0.000000	0.281551	-0.075021	0.192143	0.000000	0.000000	2.000000	72.000000	0.000000
3027.489900	-0.112853	0.523088	0.006286	87.025856	132.398972	169.121216	0.689579	0.000000	-0.282271	0.000000	0.000000	0.000000	0.281551	-0.075021	0.192143	0.000000	0.000000	2.000000	72.000000	0.000000
3027.493233	-0.112853	0.523088	0.006286	87.025856	132.398972	169.121216	0.689579	0.000000	-0.282271	0.000000	0.000000	0.000000	0.281551	-0.075021	0.192143	0.000000	0.000000	2.000000	72.000000	0.000000
3027.496566	-0.111941	0.522842	0.006851	87.118187	136.088028	172.461304	0.642654	0.000000	-0.314295	0.000000	0.000000	0.000000	0.273601	-0.073855	0.169400	0.000000	0.000000	2.000000	72.000000	0.000000
3027.499900	-0.111941	0.522842	0.006851	87.118187	136.088028	172.461304	0.642654	0.000000	-0.314295	0.000000	0.000000	0.000000	0.273601	-0.073855	0.169400	0.000000	0.000000	2.000000	72.000000	0.000000
3027.503233	-0.111941	0.522842	0.006851	87.118187	136.088028	172.461304	0.642654	0.000000	-0.314295	0.000000	0.000000	0.000000	0.273601	-0.073855	0.169400	0.000000	0.000000	2.000000	72.000000	0.000000
3027.506566	-0.111072	0.522569	0.007406	87.190765	139.617447	175.664505	0.597054	0.000000	-0.342528	0.000000	0.000000	0.000000	0.260703	-0.081816	0.166688	0.000000	0.000000	2.000000	72.000000	0.000000
3027.509900	-0.111072	0.522569	0.007406	87.190765	139.617447	175.664505	0.597054	0.000000	-0.342528	0.000000	0.000000	0.000000	0.260703	-0.081816	0.166688	0.000000	0.000000	2.000000	72.000000	0.000000
3027.513233	-0.111072	0.522569	0.007406	87.190765	139.617447	175.664505	0.597054	0.000000	-0.342528	0.000000	0.000000	0.000000	0.260703	-0.081816	0.166688	0.000000	0.000000	2.000000	72.000000	0.000000
3027.516566	-0.110213	0.522316	0.007910	87.235435	142.728180	178.491211	0.553604	0.000000	-0.370309	0.000000	0.000000	0.000000	0.257791	-0.075815	0.151256	0.000000	0.000000	2.000000	72.000000	0.000000
3027.519900	-0.110213	0.522316	0.007910	87.235435	142.728180	178.491211	0.553604	0.000000	-0.370309	0.000000	0.000000	0.000000	0.257791	-0.075815	0.151256	0.000000	0.000000	2.000000	72.000000	0.000000
3027.523233	-0.110213	0.522316	0.007910	87.235435	142.728180	178.491211	0.553604	0.000000	-0.370309	0.000000	0.000000	0.000000	0.257791	-0.075815	0.151256	0.000000	0.000000	2.000000	72.000000	0.000000
3027.526566	-0.109418	0.522063	0.008397	87.261116	144.890778	-179.566071	0.510638	0.000000	-0.395519	0.000000	0.000000	0.000000	0.238380	-0.075913	0.146055	0.000000	0.000000	2.000000	72.000000	0.000000
3027.529900	-0.109418	0.522063	0.008397	87.261116	144.890778	-179.566071	0.510638	0.000000	-0.395519	0.000000	0.000000	0.000000	0.238380	-0.075913	0.146055	0.000000	0.000000	2.000000	72.000000	0.000000
3027.533233	-0.109418	0.522063	0.008397	87.261116	144.890778	-179.566071	0.510638	0.000000	-0.395519	0.000000	0.000000	0.000000	0.238380	-0.075913	0.146055	0.000000	0.000000	2.000000	72.000000	0.000000
3027.536566	-0.108666	0.521836	0.008869	87.258690	145.605377	-178.981720	0.470908	0.000000	-0.419861	0.000000	0.000000	0.000000	0.225786	-0.068177	0.141471	0.000000	0.000000	2.000000	72.000000	0.000000
3027.539900	-0.108666	0.521836	0.008869	87.258690	145.605377	-178.981720	0.470908	0.000000	-0.419861	0.000000	0.000000	0.000000	0.225786	-0.068177	0.141471	0.000000	0.000000	2.000000	72.000000	0.000000
3027.543233	-0.108666	0.521836	0.008869	87.258690	145.605377	-178.981720	0.470908	0.000000	-0.419861	0.000000	0.000000	0.000000	0.225786	-0.068177	0.141471	0.000000	0.000000	2.000000	72.000000	0.000000
3027.546566	-0.108666	0.521836	0.008869	87.251846	145.689758	-178.991714	0.433277	0.000000	-0.443440	0.000000	0.000000	0.000000	0.225786	-0.068177	0.141471	0.000000	0.000000	2.000000	72.000000	0.000000
3027.549900	-0.107937	0.521651	0.009349	87.251846	145.689758	-178.991714	0.433277	0.000000	-0.443440	0.000000	0.000000	0.000000	0.218485	-0.055641	0.144125	0.000000	0.000000	2.000000	72.000000	0.000000
3027.553233	-0.107937	0.521651	0.009349	87.251846	145.689758	-178.991714	0.433277	0.000000	-0.443440	0.000000	0.000000	0.000000	0.218485	-0.055641	0.144125	0.000000	0.000000	2.000000	72.000000	0.000000
3027.556566	-0.107283	0.521497	0.009851	87.248924	145.805908	-178.968018	0.433277	0.000000	-0.443440	0.000000	0.000000	0.000000	0.196350	-0.046173	0.150428	0.000000	0.000000	2.000000	72.000000	0.000000
3027.559900	-0.107283	0.521497	0.009851	87.248924	145.805908	-178.968018	0.433277	0.000000	-0.443440	0.000000	0.000000	0.000000	0.196350	-0.046173	0.150428	0.000000	0.000000	2.000000	72.000000	0.000000
3027.563233	-0.107283	0.521497	0.009851	87.248924	145.805908	-178.968018	0.433277	0.000000	-0.443440	0.000000	0.000000	0.000000	0.196350	-0.046173	0.150428	0.000000	0.000000	2.000000	72.000000	0.000000
3027.566566	-0.107283	0.521497	0.009851	87.251846	145.872070	-178.991653	0.364138	0.000000	-0.492532	0.000000	0.000000	0.000000	0.196350	-0.046173	0.150428	0.000000	0.000000	2.000000	72.000000	0.000000
3027.569900	-0.106635	0.521374	0.010389	87.251846	145.872070	-178.991653	0.364138	0.000000	-0.492532	0.000000	0.000000	0.000000	0.194182	-0.036716	0.161383	0.000000	0.000000	2.000000	72.000000	0.000000
3027.573233	-0.106635	0.521374	0.010389	87.251846	145.872070	-178.991653	0.364138	0.000000	-0.492532	0.000000	0.000000	0.000000	0.194182	-0.036716	0.161383	0.000000	0.000000	2.000000	72.000000	0.000000
3027.576566	-0.106004	0.521262	0.010898	87.260620	145.887955	-179.062927	0.364138	0.000000	-0.492532	0.000000	0.000000	0.000000	0.189461	-0.033697	0.152913	0.000000	0.000000	2.000000	72.000000	0.000000
3027.579900	-0.106004	0.521262	0.010898	87.260620	145.887955	-179.062927	0.364138	0.000000	-0.492532	0.000000	0.000000	0.000000	0.189461	-0.033697	0.152913	0.000000	0.000000	2.000000	72.000000	0.000000
3027.583233	-0.106004	0.521262	0.010898	87.260620	145.887955	-179.062927	0.364138	0.000000	-0.492532	0.000000	0.000000	0.000000	0.189461	-0.033697	0.152913	0.000000	0.000000	2.000000	72.000000	0.000000
3027.586566	-0.106004	0.521262	0.010898	87.272293	145.876511	-179.158752	0.300197	0.000000	-0.544914	0.000000	0.000000	0.000000	0.189461	-0.033697	0.152913	0.000000	0.000000	2.000000	72.000000	0.000000
3027.589900	-0.105402	0.521181	0.011440	87.272293	145.876511	-179.158752	0.300197	0.000000	-0.544914	0.000000	0.000000	0.000000	0.180651	-0.024251	0.162395	0.000000	0.000000	2.000000	72.000000	0.000000
3027.593233	-0.105402	0.521181	0.011440	87.272293	145.876511	-179.158752	0.300197	0.000000	-0.544914	0.000000	0.000000	0.000000	0.180651	-0.024251	0.162395	0.000000	0.000000	2.000000	72.000000	0.000000
3027.596566	-0.104846	0.521142	0.011985	87.286827	145.834747	-179.279541	0.300197	0.000000	-0.544914	0.000000	0.000000	0.000000	0.166673	-0.011631	0.163757	0.000000	0.000000	2.000000	72.000000	0.000000
3027.599900	-0.104846	0.521142	0.011985	87.286827	145.834747	-179.279541	0.300197	0.000000	-0.544914	0.000000	0.000000	0.000000	0.166673	-0.011631	0.163757	0.000000	0.000000	2.000000	72.000000	0.000000
3027.603233	-0.104846	0.521142	0.011985	87.286827	145.834747	-179.279541	0.300197	0.000000	-0.544914	0.000000	0.000000	0.000000	0.166673	-0.011631	0.163757	0.000000	0.000000	2.000000	72.000000	0.000000
3027.606566	-0.104846	0.521142	0.011985	87.307251	145.739594	-179.451035	0.242310	0.000000	-0.599273	0.000000	0.000000	0.000000	0.166673	-0.011631	0.163757	0.000000	0.000000	2.000000	72.000000	0.000000
3027.609900	-0.104329	0.521114	0.012498	87.307251	145.739594	-179.451035	0.242310	0.000000	-0.599273	0.000000	0.000000	0.000000	0.155174	-0.008596	0.153900	0.000000	0.000000	2.000000	72.000000	0.000000
3027.613233	-0.104329	0.521114	0.012498	87.307251	145.739594	-179.451035	0.242310	0.000000	-0.599273	0.000000	0.000000	0.000000	0.155174	-0.008596	0.153900	0.000000	0.000000	2.000000	72.000000	0.000000
3027.616566	-0.103858	0.521154	0.013013	87.330391	145.606003	-179.650070	0.242310	0.000000	-0.599273	0.000000	0.000000	0.000000	0.141340	0.011943	0.154330	0.000000	0.000000	2.000000	72.000000	0.000000
3027.619900	-0.103858	0.521154	0.013013	87.330391	145.606003	-179.650070	0.242310	0.000000	-0.599273	0.000000	0.000000	0.000000	0.141340	0.011943	0.154330	0.000000	0.000000	2.000000	72.000000	0.000000
3027.623233	-0.103858	0.521154	0.013013	87.330391	145.606003	-179.650070	0.242310	0.000000	-0.599273	0.000000	0.000000	0.000000	0.141340	0.011943	0.154330	0.000000	0.000000	2.000000	72.000000	0.000000
3027.626566	-0.103858	0.521154	0.013013	87.359436	145.415131	-179.903824	0.192891	0.000000	-0.650645	0.000000	0.000000	0.000000	0.141340	0.011943	0.154330	0.000000	0.000000	2.000000	72.000000	0.000000
3027.629900	-0.103447	0.521230	0.013486	87.359436	145.415131	-179.903824	0.192891	0.000000	-0.650645	0.000000	0.000000	0.000000	0.123247	0.022942	0.142056	0.000000	0.000000	2.000000	72.000000	0.000000
3027.633233	-0.103447	0.521230	0.013486	87.359436	145.415131	-179.903824	0.192891	0.000000	-0.650645	0.000000	0.000000	0.000000	0.123247	0.022942	0.142056	0.000000	0.000000	2.000000	72.000000	0.000000
3027.636566	-0.103113	0.521407	0.013994	87.399918	145.102356	179.731430	0.192891	0.000000	-0.650645	0.000000	0.000000	0.000000	0.100142	0.053119	0.152349	0.000000	0.000000	2.000000	72.000000	0.000000
3027.639900	-0.103113	0.521407	0.013994	87.399918	145.102356	179.731430	0.192891	0.000000	-0.650645	0.000000	0.000000	0.000000	0.100142	0.053119	0.152349	0.000000	0.000000	2.000000	72.000000	0.000000
3027.643233	-0.103113	0.521407	0.013994	87.399918	145.102356	179.731430	0.192891	0.000000	-0.650645	0.000000	0.000000	0.000000	0.100142	0.053119	0.152349	0.000000	0.000000	2.000000	72.000000	0.000000
3027.646566	-0.103113	0.521407	0.013994	87.451859	144.660355	179.245377	0.155659	0.000000	-0.699712	0.000000	0.000000	0.000000	0.100142	0.053119	0.152349	0.000000	0.000000	2.000000	72.000000	0.000000
3027.649900	-0.102866	0.521663	0.014472	87.451859	144.660355	179.245377	0.155659	0.000000	-0.699712	0.000000	0.000000	0.000000	0.074213	0.076916	0.143267	0.000000	0.000000	2.000000	72.000000	0.000000
3027.653233	-0.102866	0.521663	0.014472	87.451859	144.660355	179.245377	0.155659	0.000000	-0.699712	0.000000	0.000000	0.000000	0.074213	0.076916	0.143267	0.000000	0.000000	2.000000	72.000000	0.000000
3027.656566	-0.102695	0.522047	0.014980	87.516907	143.977081	178.532257	0.155659	0.000000	-0.699712	0.000000	0.000000	0.000000	0.051256	0.115200	0.152513	0.000000	0.000000	2.000000	72.000000	0.000000
3027.659900	-0.102695	0.522047	0.014980	87.516907	143.977081	178.532257	0.155659	0.000000	-0.699712	0.000000	0.000000	0.000000	0.051256	0.115200	0.152513	0.000000	0.000000	2.000000	72.000000	0.000000
3027.663233	-0.102695	0.522047	0.014980	87.516907	143.977081	178.532257	0.155659	0.000000	-0.699712	0.000000	0.000000	0.000000	0.051256	0.115200	0.152513	0.000000	0.000000	2.000000	72.000000	0.000000
3027.666566	-0.102695	0.522047	0.014980	87.599228	142.928009	177.466751	0.134748	0.000000	-0.749009	0.000000	0.000000	0.000000	0.051256	0.115200	0.152513	0.000000	0.000000	2.000000	72.000000	0.000000
3027.669900	-0.102596	0.522570	0.015497	87.599228	142.928009	177.466751	0.134748	0.000000	-0.749009	0.000000	0.000000	0.000000	0.029729	0.156691	0.155016	0.000000	0.000000	2.000000	72.000000	0.000000
3027.673233	-0.102596	0.522570	0.015497	87.599228	142.928009	177.466751	0.134748	0.000000	-0.749009	0.000000	0.000000	0.000000	0.029729	0.156691	0.155016	0.000000	0.000000	2.000000	72.000000	0.000000
3027.676566	-0.102559	0.523253	0.016086	87.685646	141.223160	175.771530	0.134748	0.000000	-0.749009	0.000000	0.000000	0.000000	0.011047	0.204891	0.176715	0.000000	0.000000	2.000000	72.000000	0.000000
3027.679900	-0.102559	0.523253	0.016086	87.685646	141.223160	175.771530	0.134748	0.000000	-0.749009	0.000000	0.000000	0.000000	0.011047	0.204891	0.176715	0.000000	0.000000	2.000000	72.000000	0.000000
3027.683233	-0.102559	0.523253	0.016086	87.685646	141.223160	175.771530	0.134748	0.000000	-0.749009	0.000000	0.000000	0.000000	0.011047	0.204891	0.176715	0.000000	0.000000	2.000000	72.000000	0.000000
3027.686566	-0.102576	0.524065	0.016709	87.749100	138.520737	173.127213	0.127952	0.000000	-0.804297	0.000000	0.000000	0.000000	-0.005195	0.243701	0.186992	0.000000	0.000000	2.000000	72.000000	0.000000
3027.689900	-0.102576	0.524065	0.016709	87.749100	138.520737	173.127213	0.127952	0.000000	-0.804297	0.000000	0.000000	0.000000	-0.005195	0.243701	0.186992	0.000000	0.000000	2.000000	72.000000	0.000000
3027.693233	-0.102576	0.524065	0.016709	87.749100	138.520737	173.127213	0.127952	0.000000	-0.804297	0.000000	0.000000	0.000000	-0.005195	0.243701	0.186992	0.000000	0.000000	2.000000	72.000000	0.000000
3027.696566	-0.102652	0.525024	0.017385	87.716553	136.228439	170.923798	0.128818	0.000000	-0.835463	0.000000	0.000000	0.000000	-0.022633	0.287526	0.202629	0.000000	0.000000	2.000000	72.000000	0.000000
3027.699900	-0.102652	0.525024	0.017385	87.716553	136.228439	170.923798	0.128818	0.000000	-0.835463	0.000000	0.000000	0.000000	-0.022633	0.287526	0.202629	0.000000	0.000000	2.000000	72.000000	0.000000
3027.703233	-0.102652	0.525024	0.017385	87.716553	136.228439	170.923798	0.128818	0.000000	-0.835463	0.000000	0.000000	0.000000	-0.022633	0.287526	0.202629	0.000000	0.000000	2.000000	72.000000	0.000000
3027.706566	-0.102751	0.526080	0.018060	87.530418	135.867142	170.666351	0.132590	0.000000	-0.869234	0.000000	0.000000	0.000000	-0.029681	0.317059	0.202731	0.000000	0.000000	2.000000	72.000000	0.000000
3027.709900	-0.102751	0.526080	0.018060	87.530418	135.867142	170.666351	0.132590	0.000000	-0.869234	0.000000	0.000000	0.000000	-0.029681	0.317059	0.202731	0.000000	0.000000	2.000000	72.000000	0.000000
3027.713233	-0.102751	0.526080	0.018060	87.530418	135.867142	170.666351	0.132590	0.000000	-0.869234	0.000000	0.000000	0.000000	-0.029681	0.317059	0.202731	0.000000	0.000000	2.000000	72.000000	0.000000
3027.716566	-0.102904	0.527269	0.018768	87.222092	137.103790	172.004105	0.137537	0.000000	-0.903023	0.000000	0.000000	0.000000	-0.045893	0.356510	0.212266	0.000000	0.000000	2.000000	72.000000	0.000000
3027.719900	-0.102904	0.527269	0.018768	87.222092	137.103790	172.004105	0.137537	0.000000	-0.903023	0.000000	0.000000	0.000000	-0.045893	0.356510	0.212266	0.000000	0.000000	2.000000	72.000000	0.000000
3027.723233	-0.102904	0.527269	0.018768	87.222092	137.103790	172.004105	0.137537	0.000000	-0.903023	0.000000	0.000000	0.000000	-0.045893	0.356510	0.212266	0.000000	0.000000	2.000000	72.000000	0.000000
3027.726566	-0.103075	0.528569	0.019561	86.859451	138.993256	173.969925	0.145186	0.000000	-0.938400	0.000000	0.000000	0.000000	-0.051403	0.390079	0.237755	0.000000	0.000000	2.000000	72.000000	0.000000
3027.729900	-0.103075	0.528569	0.019561	86.859451	138.993256	173.969925	0.145186	0.000000	-0.938400	0.000000	0.000000	0.000000	-0.051403	0.390079	0.237755	0.000000	0.000000	2.000000	72.000000	0.000000
3027.733233	-0.103075	0.528569	0.019561	86.859451	138.993256	173.969925	0.145186	0.000000	-0.938400	0.000000	0.000000	0.000000	-0.051403	0.390079	0.237755	0.000000	0.000000	2.000000	72.000000	0.000000
3027.736566	-0.103261	0.529966	0.020419	86.496140	141.287323	176.289154	0.153753	0.000000	-0.978026	0.000000	0.000000	0.000000	-0.055648	0.419052	0.257402	0.000000	0.000000	2.000000	72.000000	0.000000
3027.739900	-0.103261	0.529966	0.020419	86.496140	141.287323	176.289154	0.153753	0.000000	-0.978026	0.000000	0.000000	0.000000	-0.055648	0.419052	0.257402	0.000000	0.000000	2.000000	72.000000	0.000000
3027.743233	-0.103261	0.529966	0.020419	86.496140	141.287323	176.289154	0.153753	0.000000	-0.978026	0.000000	0.000000	0.000000	-0.055648	0.419052	0.257402	0.000000	0.000000	2.000000	72.000000	0.000000
3027.746566	-0.103480	0.531417	0.021322	86.155441	143.511230	178.504700	0.163028	0.000000	-1.020926	0.000000	0.000000	0.000000	-0.065718	0.435353	0.270971	0.000000	0.000000	2.000000	72.000000	0.000000
3027.749900	-0.103480	0.531417	0.021322	86.155441	143.511230	178.504700	0.163028	0.000000	-1.020926	0.000000	0.000000	0.000000	-0.065718	0.435353	0.270971	0.000000	0.000000	2.000000	72.000000	0.000000
3027.753233	-0.103480	0.531417	0.021322	86.155441	143.511230	178.504700	0.163028	0.000000	-1.020926	0.000000	0.000000	0.000000	-0.065718	0.435353	0.270971	0.000000	0.000000	2.000000	72.000000	0.000000
3027.756566	-0.103662	0.532977	0.022276	85.797180	145.441345	-179.579544	0.173981	0.000000	-1.066088	0.000000	0.000000	0.000000	-0.054773	0.467920	0.286349	0.000000	0.000000	2.000000	72.000000	0.000000
3027.759900	-0.103662	0.532977	0.022276	85.797180	145.441345	-179.579544	0.173981	0.000000	-1.066088	0.000000	0.000000	0.000000	-0.054773	0.467920	0.286349	0.000000	0.000000	2.000000	72.000000	0.000000
3027.763233	-0.103662	0.532977	0.022276	85.797180	145.441345	-179.579544	0.173981	0.000000	-1.066088	0.000000	0.000000	0.000000	-0.054773	0.467920	0.286349	0.000000	0.000000	2.000000	72.000000	0.000000
3027.766566	-0.103867	0.534640	0.023226	85.415848	147.143860	-177.889267	0.183110	0.000000	-1.113813	0.000000	0.000000	0.000000	-0.061579	0.498871	0.284818	0.000000	0.000000	2.000000	72.000000	0.000000
3027.769900	-0.103867	0.534640	0.023226	85.415848	147.143860	-177.889267	0.183110	0.000000	-1.113813	0.000000	0.000000	0.000000	-0.061579	0.498871	0.284818	0.000000	0.000000	2.000000	72.000000	0.000000
3027.773233	-0.103867	0.534640	0.023226	85.415848	147.143860	-177.889267	0.183110	0.000000	-1.113813	0.000000	0.000000	0.000000	-0.061579	0.498871	0.284818	0.000000	0.000000	2.000000	72.000000	0.000000
3027.776566	-0.104110	0.536373	0.024128	84.989326	148.729889	-176.311020	0.193373	0.000000	-1.161283	0.000000	0.000000	0.000000	-0.072857	0.519944	0.270627	0.000000	0.000000	2.000000	72.000000	0.000000
3027.779900	-0.104110	0.536373	0.024128	84.989326	148.729889	-176.311020	0.193373	0.000000	-1.161283	0.000000	0.000000	0.000000	-0.072857	0.519944	0.270627	0.000000	0.000000	2.000000	72.000000	0.000000
3027.783233	-0.104110	0.536373	0.024128	84.989326	148.729889	-176.311020	0.193373	0.000000	-1.161283	0.000000	0.000000	0.000000	-0.072857	0.519944	0.270627	0.000000	0.000000	2.000000	72.000000	0.000000
3027.786566	-0.104326	0.538193	0.025015	84.517311	150.195404	-174.864883	0.205516	0.000000	-1.206387	0.000000	0.000000	0.000000	-0.064743	0.546156	0.266086	0.000000	0.000000	2.000000	72.000000	0.000000
3027.789900	-0.104326	0.538193	0.025015	84.517311	150.195404	-174.864883	0.205516	0.000000	-1.206387	0.000000	0.000000	0.000000	-0.064743	0.546156	0.266086	0.000000	0.000000	2.000000	72.000000	0.000000
3027.793233	-0.104326	0.538193	0.025015	84.517311	150.195404	-174.864883	0.205516	0.000000	-1.206387	0.000000	0.000000	0.000000	-0.064743	0.546156	0.266086	0.000000	0.000000	2.000000	72.000000	0.000000
3027.796566	-0.104587	0.540118	0.025889	84.037933	151.433243	-173.633499	0.216306	0.000000	-1.250735	0.000000	0.000000	0.000000	-0.078329	0.577537	0.262191	0.000000	0.000000	2.000000	72.000000	0.000000
3027.799900	-0.104587	0.540118	0.025889	84.037933	151.433243	-173.633499	0.216306	0.000000	-1.250735	0.000000	0.000000	0.000000	-0.078329	0.577537	0.262191	0.000000	0.000000	2.000000	72.000000	0.000000
3027.803233	-0.104587	0.540118	0.025889	84.037933	151.433243	-173.633499	0.216306	0.000000	-1.250735	0.000000	0.000000	0.000000	-0.078329	0.577537	0.262191	0.000000	0.000000	2.000000	72.000000	0.000000
3027.806566	-0.104859	0.542098	0.026700	83.585464	152.421036	-172.652039	0.229361	0.000000	-1.294433	0.000000	0.000000	0.000000	-0.081541	0.593778	0.243352	0.000000	0.000000	2.000000	72.000000	0.000000
3027.809900	-0.104859	0.542098	0.026700	83.585464	152.421036	-172.652039	0.229361	0.000000	-1.294433	0.000000	0.000000	0.000000	-0.081541	0.593778	0.243352	0.000000	0.000000	2.000000	72.000000	0.000000
3027.813233	-0.104859	0.542098	0.026700	83.585464	152.421036	-172.652039	0.229361	0.000000	-1.294433	0.000000	0.000000	0.000000	-0.081541	0.593778	0.243352	0.000000	0.000000	2.000000	72.000000	0.000000
3027.816566	-0.105104	0.544138	0.027498	83.164246	153.228073	-171.850052	0.242952	0.000000	-1.334992	0.000000	0.000000	0.000000	-0.073556	0.612167	0.239394	0.000000	0.000000	2.000000	72.000000	0.000000
3027.819900	-0.105104	0.544138	0.027498	83.164246	153.228073	-171.850052	0.242952	0.000000	-1.334992	0.000000	0.000000	0.000000	-0.073556	0.612167	0.239394	0.000000	0.000000	2.000000	72.000000	0.000000
3027.823233	-0.105104	0.544138	0.027498	83.164246	153.228073	-171.850052	0.242952	0.000000	-1.334992	0.000000	0.000000	0.000000	-0.073556	0.612167	0.239394	0.000000	0.000000	2.000000	72.000000	0.000000
3027.826566	-0.105341	0.546250	0.028255	82.778358	153.866180	-171.217743	0.255211	0.000000	-1.374891	0.000000	0.000000	0.000000	-0.070945	0.633542	0.227015	0.000000	0.000000	2.000000	72.000000	0.000000
3027.829900	-0.105341	0.546250	0.028255	82.778358	153.866180	-171.217743	0.255211	0.000000	-1.374891	0.000000	0.000000	0.000000	-0.070945	0.633542	0.227015	0.000000	0.000000	2.000000	72.000000	0.000000
3027.833233	-0.105341	0.546250	0.028255	82.778358	153.866180	-171.217743	0.255211	0.000000	-1.374891	0.000000	0.000000	0.000000	-0.070945	0.633542	0.227015	0.000000	0.000000	2.000000	72.000000	0.000000
3027.836566	-0.105589	0.548389	0.028951	82.442383	154.359238	-170.729965	0.267035	0.000000	-1.412727	0.000000	0.000000	0.000000	-0.074369	0.641588	0.209088	0.000000	0.000000	2.000000	72.000000	0.000000
3027.839900	-0.105589	0.548389	0.028951	82.442383	154.359238	-170.729965	0.267035	0.000000	-1.412727	0.000000	0.000000	0.000000	-0.074369	0.641588	0.209088	0.000000	0.000000	2.000000	72.000000	0.000000
3027.843233	-0.105589	0.548389	0.028951	82.442383	154.359238	-170.729965	0.267035	0.000000	-1.412727	0.000000	0.000000	0.000000	-0.074369	0.641588	0.209088	0.000000	0.000000	2.000000	72.000000	0.000000
3027.846566	-0.105779	0.550554	0.029604	82.151299	154.743744	-170.350220	0.279430	0.000000	-1.447575	0.000000	0.000000	0.000000	-0.057005	0.649534	0.195616	0.000000	0.000000	2.000000	72.000000	0.000000
3027.849900	-0.105779	0.550554	0.029604	82.151299	154.743744	-170.350220	0.279430	0.000000	-1.447575	0.000000	0.000000	0.000000	-0.057005	0.649534	0.195616	0.000000	0.000000	2.000000	72.000000	0.000000
3027.853233	-0.105779	0.550554	0.029604	82.151299	154.743744	-170.350220	0.279430	0.000000	-1.447575	0.000000	0.000000	0.000000	-0.057005	0.649534	0.195616	0.000000	0.000000	2.000000	72.000000	0.000000
3027.856566	-0.105934	0.552745	0.030206	81.907967	155.052780	-170.052338	0.288931	0.000000	-1.480178	0.000000	0.000000	0.000000	-0.046510	0.657341	0.180597	0.000000	0.000000	2.000000	72.000000	0.000000
3027.859900	-0.105934	0.552745	0.030206	81.907967	155.052780	-170.052338	0.288931	0.000000	-1.480178	0.000000	0.000000	0.000000	-0.046510	0.657341	0.180597	0.000000	0.000000	2.000000	72.000000	0.000000
3027.863233	-0.105934	0.552745	0.030206	81.907967	155.052780	-170.052338	0.288931	0.000000	-1.480178	0.000000	0.000000	0.000000	-0.046510	0.657341	0.180597	0.000000	0.000000	2.000000	72.000000	0.000000
3027.866566	-0.106055	0.554934	0.030763	81.715630	155.266464	-169.850281	0.296682	0.000000	-1.510277	0.000000	0.000000	0.000000	-0.036318	0.656857	0.167092	0.000000	0.000000	2.000000	72.000000	0.000000
3027.869900	-0.106055	0.554934	0.030763	81.715630	155.266464	-169.850281	0.296682	0.000000	-1.510277	0.000000	0.000000	0.000000	-0.036318	0.656857	0.167092	0.000000	0.000000	2.000000	72.000000	0.000000
3027.873233	-0.106055	0.554934	0.030763	81.715630	155.266464	-169.850281	0.296682	0.000000	-1.510277	0.000000	0.000000	0.000000	-0.036318	0.656857	0.167092	0.000000	0.000000	2.000000	72.000000	0.000000
3027.876566	-0.106109	0.557141	0.031235	81.573586	155.423965	-169.710663	0.302735	0.000000	-1.538126	0.000000	0.000000	0.000000	-0.016215	0.661946	0.141627	0.000000	0.000000	2.000000	72.000000	0.000000
3027.879900	-0.106109	0.557141	0.031235	81.573586	155.423965	-169.710663	0.302735	0.000000	-1.538126	0.000000	0.000000	0.000000	-0.016215	0.661946	0.141627	0.000000	0.000000	2.000000	72.000000	0.000000
3027.883233	-0.106109	0.557141	0.031235	81.573586	155.423965	-169.710663	0.302735	0.000000	-1.538126	0.000000	0.000000	0.000000	-0.016215	0.661946	0.141627	0.000000	0.000000	2.000000	72.000000	0.000000
3027.886566	-0.106137	0.559353	0.031702	81.473526	155.537384	-169.615921	0.305437	0.000000	-1.561730	0.000000	0.000000	0.000000	-0.008563	0.663533	0.140097	0.000000	0.000000	2.000000	72.000000	0.000000
3027.889900	-0.106137	0.559353	0.031702	81.473526	155.537384	-169.615921	0.305437	0.000000	-1.561730	0.000000	0.000000	0.000000	-0.008563	0.663533	0.140097	0.000000	0.000000	2.000000	72.000000	0.000000
3027.893233	-0.106137	0.559353	0.031702	81.473526	155.537384	-169.615921	0.305437	0.000000	-1.561730	0.000000	0.000000	0.000000	-0.008563	0.663533	0.140097	0.000000	0.000000	2.000000	72.000000	0.000000
3027.896566	-0.106151	0.561543	0.032102	81.419861	155.711258	-169.479034	0.306865	0.000000	-1.585080	0.000000	0.000000	0.000000	-0.004173	0.657228	0.120053	0.000000	0.000000	2.000000	72.000000	0.000000
3027.899900	-0.106151	0.561543	0.032102	81.419861	155.711258	-169.479034	0.306865	0.000000	-1.585080	0.000000	0.000000	0.000000	-0.004173	0.657228	0.120053	0.000000	0.000000	2.000000	72.000000	0.000000
3027.903233	-0.106151	0.561543	0.032102	81.419861	155.711258	-169.479034	0.306865	0.000000	-1.585080	0.000000	0.000000	0.000000	-0.004173	0.657228	0.120053	0.000000	0.000000	2.000000	72.000000	0.000000
3027.906566	-0.106140	0.563739	0.032497	81.411942	156.123672	-169.136963	0.307560	0.000000	-1.605089	0.000000	0.000000	0.000000	0.003477	0.658646	0.118594	0.000000	0.000000	2.000000	72.000000	0.000000
3027.909900	-0.106140	0.563739	0.032497	81.411942	156.123672	-169.136963	0.307560	0.000000	-1.605089	0.000000	0.000000	0.000000	0.003477	0.658646	0.118594	0.000000	0.000000	2.000000	72.000000	0.000000
3027.913233	-0.106140	0.563739	0.032497	81.411942	156.123672	-169.136963	0.307560	0.000000	-1.605089	0.000000	0.000000	0.000000	0.003477	0.658646	0.118594	0.000000	0.000000	2.000000	72.000000	0.000000
3027.916566	-0.106104	0.565912	0.032893	81.443489	156.867126	-168.505432	0.306980	0.000000	-1.624854	0.000000	0.000000	0.000000	0.010770	0.651822	0.118865	0.000000	0.000000	2.000000	72.000000	0.000000
3027.919900	-0.106104	0.565912	0.032893	81.443489	156.867126	-168.505432	0.306980	0.000000	-1.624854	0.000000	0.000000	0.000000	0.010770	0.651822	0.118865	0.000000	0.000000	2.000000	72.000000	0.000000
3027.923233	-0.106104	0.565912	0.032893	81.443489	156.867126	-168.505432	0.306980	0.000000	-1.624854	0.000000	0.000000	0.000000	0.010770	0.651822	0.118865	0.000000	0.000000	2.000000	72.000000	0.000000
3027.926566	-0.106083	0.568025	0.033247	81.515404	157.931259	-167.594055	0.305185	0.000000	-1.644665	0.000000	0.000000	0.000000	0.006261	0.634067	0.106156	0.000000	0.000000	2.000000	72.000000	0.000000
3027.929900	-0.106083	0.568025	0.033247	81.515404	157.931259	-167.594055	0.305185	0.000000	-1.644665	0.000000	0.000000	0.000000	0.006261	0.634067	0.106156	0.000000	0.000000	2.000000	72.000000	0.000000
3027.933233	-0.106083	0.568025	0.033247	81.515404	157.931259	-167.594055	0.305185	0.000000	-1.644665	0.000000	0.000000	0.000000	0.006261	0.634067	0.106156	0.000000	0.000000	2.000000	72.000000	0.000000
3027.936566	-0.105993	0.570088	0.033619	81.618080	159.163177	-166.534622	0.304142	0.000000	-1.662358	0.000000	0.000000	0.000000	0.027086	0.618853	0.111549	0.000000	0.000000	2.000000	72.000000	0.000000
3027.939900	-0.105993	0.570088	0.033619	81.618080	159.163177	-166.534622	0.304142	0.000000	-1.662358	0.000000	0.000000	0.000000	0.027086	0.618853	0.111549	0.000000	0.000000	2.000000	72.000000	0.000000
3027.943233	-0.105993	0.570088	0.033619	81.618080	159.163177	-166.534622	0.304142	0.000000	-1.662358	0.000000	0.000000	0.000000	0.027086	0.618853	0.111549	0.000000	0.000000	2.000000	72.000000	0.000000
3027.946566	-0.105855	0.572027	0.034000	81.741722	160.407211	-165.467804	0.299627	0.000000	-1.680949	0.000000	0.000000	0.000000	0.041199	0.581649	0.114317	0.000000	0.000000	2.000000	72.000000	0.000000
3027.949900	-0.105855	0.572027	0.034000	81.741722	160.407211	-165.467804	0.299627	0.000000	-1.680949	0.000000	0.000000	0.000000	0.041199	0.581649	0.114317	0.000000	0.000000	2.000000	72.000000	0.000000
3027.953233	-0.105855	0.572027	0.034000	81.741722	160.407211	-165.467804	0.299627	0.000000	-1.680949	0.000000	0.000000	0.000000	0.041199	0.581649	0.114317	0.000000	0.000000	2.000000	72.000000	0.000000
3027.956566	-0.105670	0.573869	0.034386	81.872932	161.596817	-164.449036	0.292761	0.000000	-1.700002	0.000000	0.000000	0.000000	0.055653	0.552505	0.115641	0.000000	0.000000	2.000000	72.000000	0.000000
3027.959900	-0.105670	0.573869	0.034386	81.872932	161.596817	-164.449036	0.292761	0.000000	-1.700002	0.000000	0.000000	0.000000	0.055653	0.552505	0.115641	0.000000	0.000000	2.000000	72.000000	0.000000
3027.963233	-0.105670	0.573869	0.034386	81.872932	161.596817	-164.449036	0.292761	0.000000	-1.700002	0.000000	0.000000	0.000000	0.055653	0.552505	0.115641	0.000000	0.000000	2.000000	72.000000	0.000000
3027.966566	-0.105482	0.575539	0.034763	82.017929	162.681198	-163.519577	0.283485	0.000000	-1.719276	0.000000	0.000000	0.000000	0.056298	0.501221	0.113136	0.000000	0.000000	2.000000	72.000000	0.000000
3027.969900	-0.105482	0.575539	0.034763	82.017929	162.681198	-163.519577	0.283485	0.000000	-1.719276	0.000000	0.000000	0.000000	0.056298	0.501221	0.113136	0.000000	0.000000	2.000000	72.000000	0.000000
3027.973233	-0.105482	0.575539	0.034763	82.017929	162.681198	-163.519577	0.283485	0.000000	-1.719276	0.000000	0.000000	0.000000	0.056298	0.501221	0.113136	0.000000	0.000000	2.000000	72.000000	0.000000
3027.976566	-0.105266	0.577020	0.035122	82.179085	163.759506	-162.593399	0.274102	0.000000	-1.738132	0.000000	0.000000	0.000000	0.064891	0.444182	0.107735	0.000000	0.000000	2.000000	72.000000	0.000000
3027.979900	-0.105266	0.577020	0.035122	82.179085	163.759506	-162.593399	0.274102	0.000000	-1.738132	0.000000	0.000000	0.000000	0.064891	0.444182	0.107735	0.000000	0.000000	2.000000	72.000000	0.000000
3027.983233	-0.105266	0.577020	0.035122	82.179085	163.759506	-162.593399	0.274102	0.000000	-1.738132	0.000000	0.000000	0.000000	0.064891	0.444182	0.107735	0.000000	0.000000	2.000000	72.000000	0.000000
3027.986566	-0.105090	0.578337	0.035443	82.351318	164.976395	-161.535080	0.263287	0.000000	-1.756088	0.000000	0.000000	0.000000	0.052740	0.395150	0.096420	0.000000	0.000000	2.000000	72.000000	0.000000
3027.989900	-0.105090	0.578337	0.035443	82.351318	164.976395	-161.535080	0.263287	0.000000	-1.756088	0.000000	0.000000	0.000000	0.052740	0.395150	0.096420	0.000000	0.000000	2.000000	72.000000	0.000000
3027.993233	-0.105090	0.578337	0.035443	82.351318	164.976395	-161.535080	0.263287	0.000000	-1.756088	0.000000	0.000000	0.000000	0.052740	0.395150	0.096420	0.000000	0.000000	2.000000	72.000000	0.000000
3027.996566	-0.104933	0.579463	0.035740	82.506554	166.330948	-160.338852	0.254497	0.000000	-1.772158	0.000000	0.000000	0.000000	0.047066	0.337654	0.088972	0.000000	0.000000	2.000000	72.000000	0.000000
3027.999900	-0.104933	0.579463	0.035740	82.506554	166.330948	-160.338852	0.254497	0.000000	-1.772158	0.000000	0.000000	0.000000	0.047066	0.337654	0.088972	0.000000	0.000000	2.000000	72.000000	0.000000
3028.003233	-0.104933	0.579463	0.035740	82.506554	166.330948	-160.338852	0.254497	0.000000	-1.772158	0.000000	0.000000	0.000000	0.047066	0.337654	0.088972	0.000000	0.000000	2.000000	72.000000	0.000000
3028.006566	-0.104933	0.579463	0.035740	82.633873	167.810913	-159.018402	0.246653	0.000000	-1.786986	0.000000	0.000000	0.000000	0.047066	0.337654	0.088972	0.000000	0.000000	2.000000	72.000000	0.000000
3028.009900	-0.104833	0.580414	0.035957	82.633873	167.810913	-159.018402	0.246653	0.000000	-1.786986	0.000000	0.000000	0.000000	0.030158	0.285314	0.065247	0.000000	0.000000	2.000000	72.000000	0.000000
3028.013233	-0.104833	0.580414	0.035957	82.633873	167.810913	-159.018402	0.246653	0.000000	-1.786986	0.000000	0.000000	0.000000	0.030158	0.285314	0.065247	0.000000	0.000000	2.000000	72.000000	0.000000
3028.016566	-0.104745	0.581208	0.036123	82.707436	169.121841	-157.846542	0.246653	0.000000	-1.786986	0.000000	0.000000	0.000000	0.026146	0.238365	0.049700	0.000000	0.000000	2.000000	72.000000	0.000000
3028.019900	-0.104745	0.581208	0.036123	82.707436	169.121841	-157.846542	0.246653	0.000000	-1.786986	0.000000	0.000000	0.000000	0.026146	0.238365	0.049700	0.000000	0.000000	2.000000	72.000000	0.000000
3028.023233	-0.104745	0.581208	0.036123	82.707436	169.121841	-157.846542	0.246653	0.000000	-1.786986	0.000000	0.000000	0.000000	0.026146	0.238365	0.049700	0.000000	0.000000	2.000000	72.000000	0.000000
3028.026566	-0.104745	0.581208	0.036123	82.719025	169.996994	-157.063324	0.237269	0.000000	-1.806144	0.000000	0.000000	0.000000	0.026146	0.238365	0.049700	0.000000	0.000000	2.000000	72.000000	0.000000
3028.029900	-0.104670	0.581800	0.036228	82.719025	169.996994	-157.063324	0.237269	0.000000	-1.806144	0.000000	0.000000	0.000000	0.022679	0.177436	0.031531	0.000000	0.000000	2.000000	72.000000	0.000000
3028.033233	-0.104670	0.581800	0.036228	82.719025	169.996994	-157.063324	0.237269	0.000000	-1.806144	0.000000	0.000000	0.000000	0.022679	0.177436	0.031531	0.000000	0.000000	2.000000	72.000000	0.000000
3028.036566	-0.104601	0.582196	0.036250	82.656746	170.273605	-156.818848	0.237269	0.000000	-1.806144	0.000000	0.000000	0.000000	0.020600	0.118999	0.006733	0.000000	0.000000	2.000000	72.000000	0.000000
3028.039900	-0.104601	0.582196	0.036250	82.656746	170.273605	-156.818848	0.237269	0.000000	-1.806144	0.000000	0.000000	0.000000	0.020600	0.118999	0.006733	0.000000	0.000000	2.000000	72.000000	0.000000
3028.043233	-0.104601	0.582196	0.036250	82.656746	170.273605	-156.818848	0.237269	0.000000	-1.806144	0.000000	0.000000	0.000000	0.020600	0.118999	0.006733	0.000000	0.000000	2.000000	72.000000	0.000000
3028.046566	-0.104601	0.582196	0.036250	82.549965	170.220810	-156.873840	0.230056	0.000000	-1.812522	0.000000	0.000000	0.000000	0.020600	0.118999	0.006733	0.000000	0.000000	2.000000	72.000000	0.000000
3028.049900	-0.104564	0.582370	0.036192	82.549965	170.220810	-156.873840	0.230056	0.000000	-1.812522	0.000000	0.000000	0.000000	0.011033	0.052256	-0.017401	0.000000	0.000000	2.000000	72.000000	0.000000
3028.053233	-0.104564	0.582370	0.036192	82.549965	170.220810	-156.873840	0.230056	0.000000	-1.812522	0.000000	0.000000	0.000000	0.011033	0.052256	-0.017401	0.000000	0.000000	2.000000	72.000000	0.000000
3028.056566	-0.104564	0.582370	0.036192	82.431046	170.186874	-156.904800	0.230056	0.000000	-1.812522	0.000000	0.000000	0.000000	0.011033	0.052256	-0.017401	0.000000	0.000000	2.000000	72.000000	0.000000
3028.059900	-0.104564	0.582370	0.036192	82.431046	170.186874	-156.904800	0.230056	0.000000	-1.812522	0.000000	0.000000	0.000000	0.011033	0.052256	-0.017401	0.000000	0.000000	2.000000	72.000000	0.000000
3028.063233	-0.104575	0.582369	0.036126	82.431046	170.186874	-156.904800	0.230056	0.000000	-1.812522	0.000000	0.000000	0.000000	-0.003092	-0.000323	-0.020055	0.000000	0.000000	2.000000	72.000000	0.000000
3028.066566	-0.104575	0.582369	0.036126	82.308029	170.152237	-156.936615	0.228217	0.000000	-1.809622	0.000000	0.000000	0.000000	-0.003092	-0.000323	-0.020055	0.000000	0.000000	2.000000	72.000000	0.000000
3028.069900	-0.104575	0.582369	0.036126	82.308029	170.152237	-156.936615	0.228217	0.000000	-1.809622	0.000000	0.000000	0.000000	-0.003092	-0.000323	-0.020055	0.000000	0.000000	2.000000	72.000000	0.000000
3028.073233	-0.104575	0.582369	0.036126	82.308029	170.152237	-156.936615	0.228217	0.000000	-1.809622	0.000000	0.000000	0.000000	-0.003092	-0.000323	-0.020055	0.000000	0.000000	2.000000	72.000000	0.000000
3028.076566	-0.104607	0.581857	0.035815	82.198708	170.090317	-156.990204	0.228732	0.000000	-1.806279	0.000000	0.000000	0.000000	-0.009625	-0.153608	-0.093035	0.000000	0.000000	2.000000	72.000000	0.000000
3028.079900	-0.104607	0.581857	0.035815	82.198708	170.090317	-156.990204	0.228732	0.000000	-1.806279	0.000000	0.000000	0.000000	-0.009625	-0.153608	-0.093035	0.000000	0.000000	2.000000	72.000000	0.000000
3028.083233	-0.104607	0.581857	0.035815	82.198708	170.090317	-156.990204	0.228732	0.000000	-1.806279	0.000000	0.000000	0.000000	-0.009625	-0.153608	-0.093035	0.000000	0.000000	2.000000	72.000000	0.000000
3028.086566	-0.104607	0.581857	0.035815	82.102608	169.976532	-157.090118	0.230336	0.000000	-1.790773	0.000000	0.000000	0.000000	-0.009625	-0.153608	-0.093035	0.000000	0.000000	2.000000	72.000000	0.000000
3028.089900	-0.104590	0.581430	0.035624	82.102608	169.976532	-157.090118	0.230336	0.000000	-1.790773	0.000000	0.000000	0.000000	0.004881	-0.128071	-0.057575	0.000000	0.000000	2.000000	72.000000	0.000000
3028.093233	-0.104590	0.581430	0.035624	82.102608	169.976532	-157.090118	0.230336	0.000000	-1.790773	0.000000	0.000000	0.000000	0.004881	-0.128071	-0.057575	0.000000	0.000000	2.000000	72.000000	0.000000
3028.096566	-0.104517	0.580948	0.035392	82.015785	169.608566	-157.422791	0.230336	0.000000	-1.790773	0.000000	0.000000	0.000000	0.022046	-0.144786	-0.069333	0.000000	0.000000	2.000000	72.000000	0.000000
3028.099900	-0.104517	0.580948	0.035392	82.015785	169.608566	-157.422791	0.230336	0.000000	-1.790773	0.000000	0.000000	0.000000	0.022046	-0.144786	-0.069333	0.000000	0.000000	2.000000	72.000000	0.000000
3028.103233	-0.104517	0.580948	0.035392	82.015785	169.608566	-157.422791	0.230336	0.000000	-1.790773	0.000000	0.000000	0.000000	0.022046	-0.144786	-0.069333	0.000000	0.000000	2.000000	72.000000	0.000000
3028.106566	-0.104517	0.580948	0.035392	81.936668	169.103577	-157.882248	0.225848	0.000000	-1.769622	0.000000	0.000000	0.000000	0.022046	-0.144786	-0.069333	0.000000	0.000000	2.000000	72.000000	0.000000
3028.109900	-0.104419	0.580392	0.035163	81.936668	169.103577	-157.882248	0.225848	0.000000	-1.769622	0.000000	0.000000	0.000000	0.029281	-0.166736	-0.068938	0.000000	0.000000	2.000000	72.000000	0.000000
3028.113233	-0.104419	0.580392	0.035163	81.936668	169.103577	-157.882248	0.225848	0.000000	-1.769622	0.000000	0.000000	0.000000	0.029281	-0.166736	-0.068938	0.000000	0.000000	2.000000	72.000000	0.000000
3028.116566	-0.104309	0.579836	0.034870	81.852829	168.774155	-158.185852	0.225848	0.000000	-1.769622	0.000000	0.000000	0.000000	0.033254	-0.166819	-0.087747	0.000000	0.000000	2.000000	72.000000	0.000000
3028.119900	-0.104309	0.579836	0.034870	81.852829	168.774155	-158.185852	0.225848	0.000000	-1.769622	0.000000	0.000000	0.000000	0.033254	-0.166819	-0.087747	0.000000	0.000000	2.000000	72.000000	0.000000
3028.123233	-0.104309	0.579836	0.034870	81.852829	168.774155	-158.185852	0.225848	0.000000	-1.769622	0.000000	0.000000	0.000000	0.033254	-0.166819	-0.087747	0.000000	0.000000	2.000000	72.000000	0.000000
3028.126566	-0.104309	0.579836	0.034870	81.768440	168.677750	-158.277786	0.215426	0.000000	-1.743508	0.000000	0.000000	0.000000	0.033254	-0.166819	-0.087747	0.000000	0.000000	2.000000	72.000000	0.000000
3028.129900	-0.104179	0.579272	0.034605	81.768440	168.677750	-158.277786	0.215426	0.000000	-1.743508	0.000000	0.000000	0.000000	0.038836	-0.169321	-0.079638	0.000000	0.000000	2.000000	72.000000	0.000000
3028.133233	-0.104179	0.579272	0.034605	81.768440	168.677750	-158.277786	0.215426	0.000000	-1.743508	0.000000	0.000000	0.000000	0.038836	-0.169321	-0.079638	0.000000	0.000000	2.000000	72.000000	0.000000
3028.136566	-0.104073	0.578708	0.034334	81.683952	168.666107	-158.296249	0.215426	0.000000	-1.743508	0.000000	0.000000	0.000000	0.031860	-0.169155	-0.081353	0.000000	0.000000	2.000000	72.000000	0.000000
3028.139900	-0.104073	0.578708	0.034334	81.683952	168.666107	-158.296249	0.215426	0.000000	-1.743508	0.000000	0.000000	0.000000	0.031860	-0.169155	-0.081353	0.000000	0.000000	2.000000	72.000000	0.000000
3028.143233	-0.104073	0.578708	0.034334	81.683952	168.666107	-158.296249	0.215426	0.000000	-1.743508	0.000000	0.000000	0.000000	0.031860	-0.169155	-0.081353	0.000000	0.000000	2.000000	72.000000	0.000000
3028.146566	-0.104073	0.578708	0.034334	81.602821	168.499405	-158.455368	0.203643	0.000000	-1.716676	0.000000	0.000000	0.000000	0.031860	-0.169155	-0.081353	0.000000	0.000000	2.000000	72.000000	0.000000
3028.149900	-0.103923	0.578163	0.034088	81.602821	168.499405	-158.455368	0.203643	0.000000	-1.716676	0.000000	0.000000	0.000000	0.044845	-0.163382	-0.073709	0.000000	0.000000	2.000000	72.000000	0.000000
3028.153233	-0.103923	0.578163	0.034088	81.602821	168.499405	-158.455368	0.203643	0.000000	-1.716676	0.000000	0.000000	0.000000	0.044845	-0.163382	-0.073709	0.000000	0.000000	2.000000	72.000000	0.000000
3028.156566	-0.103753	0.577665	0.033856	81.524742	168.142654	-158.785828	0.203643	0.000000	-1.716676	0.000000	0.000000	0.000000	0.051222	-0.149451	-0.069463	0.000000	0.000000	2.000000	72.000000	0.000000
3028.159900	-0.103753	0.577665	0.033856	81.524742	168.142654	-158.785828	0.203643	0.000000	-1.716676	0.000000	0.000000	0.000000	0.051222	-0.149451	-0.069463	0.000000	0.000000	2.000000	72.000000	0.000000
3028.163233	-0.103753	0.577665	0.033856	81.524742	168.142654	-158.785828	0.203643	0.000000	-1.716676	0.000000	0.000000	0.000000	0.051222	-0.149451	-0.069463	0.000000	0.000000	2.000000	72.000000	0.000000
3028.166566	-0.103753	0.577665	0.033856	81.455734	167.743134	-159.155960	0.187632	0.000000	-1.692814	0.000000	0.000000	0.000000	0.051222	-0.149451	-0.069463	0.000000	0.000000	2.000000	72.000000	0.000000
3028.169900	-0.103570	0.577195	0.033685	81.455734	167.743134	-159.155960	0.187632	0.000000	-1.692814	0.000000	0.000000	0.000000	0.054692	-0.140861	-0.051479	0.000000	0.000000	2.000000	72.000000	0.000000
3028.173233	-0.103570	0.577195	0.033685	81.455734	167.743134	-159.155960	0.187632	0.000000	-1.692814	0.000000	0.000000	0.000000	0.054692	-0.140861	-0.051479	0.000000	0.000000	2.000000	72.000000	0.000000
3028.176566	-0.103360	0.576735	0.033495	81.389557	167.375717	-159.496811	0.187632	0.000000	-1.692814	0.000000	0.000000	0.000000	0.063121	-0.138071	-0.057027	0.000000	0.000000	2.000000	72.000000	0.000000
3028.179900	-0.103360	0.576735	0.033495	81.389557	167.375717	-159.496811	0.187632	0.000000	-1.692814	0.000000	0.000000	0.000000	0.063121	-0.138071	-0.057027	0.000000	0.000000	2.000000	72.000000	0.000000
3028.183233	-0.103360	0.576735	0.033495	81.389557	167.375717	-159.496811	0.187632	0.000000	-1.692814	0.000000	0.000000	0.000000	0.063121	-0.138071	-0.057027	0.000000	0.000000	2.000000	72.000000	0.000000
3028.186566	-0.103360	0.576735	0.033495	81.326157	167.013748	-159.832169	0.167997	0.000000	-1.674730	0.000000	0.000000	0.000000	0.063121	-0.138071	-0.057027	0.000000	0.000000	2.000000	72.000000	0.000000
3028.189900	-0.103188	0.576322	0.033371	81.326157	167.013748	-159.832169	0.167997	0.000000	-1.674730	0.000000	0.000000	0.000000	0.051567	-0.124027	-0.037004	0.000000	0.000000	2.000000	72.000000	0.000000
3028.193233	-0.103188	0.576322	0.033371	81.326157	167.013748	-159.832169	0.167997	0.000000	-1.674730	0.000000	0.000000	0.000000	0.051567	-0.124027	-0.037004	0.000000	0.000000	2.000000	72.000000	0.000000
3028.196566	-0.103046	0.575945	0.033276	81.268982	166.755020	-160.072906	0.167997	0.000000	-1.674730	0.000000	0.000000	0.000000	0.042509	-0.112868	-0.028716	0.000000	0.000000	2.000000	72.000000	0.000000
3028.199900	-0.103046	0.575945	0.033276	81.268982	166.755020	-160.072906	0.167997	0.000000	-1.674730	0.000000	0.000000	0.000000	0.042509	-0.112868	-0.028716	0.000000	0.000000	2.000000	72.000000	0.000000
3028.203233	-0.103046	0.575945	0.033276	81.268982	166.755020	-160.072906	0.167997	0.000000	-1.674730	0.000000	0.000000	0.000000	0.042509	-0.112868	-0.028716	0.000000	0.000000	2.000000	72.000000	0.000000
3028.206566	-0.102931	0.575588	0.033191	81.218704	166.713272	-160.121017	0.152318	0.000000	-1.663777	0.000000	0.000000	0.000000	0.034488	-0.107282	-0.025337	0.000000	0.000000	2.000000	72.000000	0.000000
3028.209900	-0.102931	0.575588	0.033191	81.218704	166.713272	-160.121017	0.152318	0.000000	-1.663777	0.000000	0.000000	0.000000	0.034488	-0.107282	-0.025337	0.000000	0.000000	2.000000	72.000000	0.000000
3028.213233	-0.102931	0.575588	0.033191	81.218704	166.713272	-160.121017	0.152318	0.000000	-1.663777	0.000000	0.000000	0.000000	0.034488	-0.107282	-0.025337	0.000000	0.000000	2.000000	72.000000	0.000000
3028.216566	-0.102931	0.575588	0.033191	81.174919	166.725784	-160.113876	0.146569	0.000000	-1.659554	0.000000	0.000000	0.000000	0.034488	-0.107282	-0.025337	0.000000	0.000000	2.000000	72.000000	0.000000
3028.219900	-0.102848	0.575240	0.033141	81.174919	166.725784	-160.113876	0.146569	0.000000	-1.659554	0.000000	0.000000	0.000000	0.025039	-0.104382	-0.015091	0.000000	0.000000	2.000000	72.000000	0.000000
3028.223233	-0.102848	0.575240	0.033141	81.174919	166.725784	-160.113876	0.146569	0.000000	-1.659554	0.000000	0.000000	0.000000	0.025039	-0.104382	-0.015091	0.000000	0.000000	2.000000	72.000000	0.000000
3028.226566	-0.102848	0.575240	0.033141	81.134232	166.737686	-160.107300	0.146569	0.000000	-1.659554	0.000000	0.000000	0.000000	0.025039	-0.104382	-0.015091	0.000000	0.000000	2.000000	72.000000	0.000000
3028.229900	-0.102848	0.575240	0.033141	81.134232	166.737686	-160.107300	0.146569	0.000000	-1.659554	0.000000	0.000000	0.000000	0.025039	-0.104382	-0.015091	0.000000	0.000000	2.000000	72.000000	0.000000
3028.233233	-0.102793	0.574956	0.033112	81.134232	166.737686	-160.107300	0.146569	0.000000	-1.659554	0.000000	0.000000	0.000000	0.016384	-0.085116	-0.008609	0.000000	0.000000	2.000000	72.000000	0.000000
3028.236566	-0.102793	0.574956	0.033112	81.106049	166.747589	-160.102783	0.142396	0.000000	-1.657039	0.000000	0.000000	0.000000	0.016384	-0.085116	-0.008609	0.000000	0.000000	2.000000	72.000000	0.000000
3028.239900	-0.102793	0.574956	0.033112	81.106049	166.747589	-160.102783	0.142396	0.000000	-1.657039	0.000000	0.000000	0.000000	0.016384	-0.085116	-0.008609	0.000000	0.000000	2.000000	72.000000	0.000000
3028.243233	-0.102793	0.574956	0.033112	81.106049	166.747589	-160.102783	0.142396	0.000000	-1.657039	0.000000	0.000000	0.000000	0.016384	-0.085116	-0.008609	0.000000	0.000000	2.000000	72.000000	0.000000
3028.246566	-0.102758	0.574536	0.033177	81.084145	166.753738	-160.099304	0.139666	0.000000	-1.655604	0.000000	0.000000	0.000000	0.010513	-0.125995	0.019407	0.000000	0.000000	2.000000	72.000000	0.000000
3028.249900	-0.102758	0.574536	0.033177	81.084145	166.753738	-160.099304	0.139666	0.000000	-1.655604	0.000000	0.000000	0.000000	0.010513	-0.125995	0.019407	0.000000	0.000000	2.000000	72.000000	0.000000
3028.253233	-0.102758	0.574536	0.033177	81.084145	166.753738	-160.099304	0.139666	0.000000	-1.655604	0.000000	0.000000	0.000000	0.010513	-0.125995	0.019407	0.000000	0.000000	2.000000	72.000000	0.000000
3028.256566	-0.102758	0.574536	0.033177	81.071632	166.755737	-160.097305	0.137914	0.000000	-1.658838	0.000000	0.000000	0.000000	0.010513	-0.125995	0.019407	0.000000	0.000000	2.000000	72.000000	0.000000
3028.259900	-0.102778	0.574400	0.033270	81.071632	166.755737	-160.097305	0.137914	0.000000	-1.658838	0.000000	0.000000	0.000000	-0.005877	-0.040945	0.028054	0.000000	0.000000	2.000000	72.000000	0.000000
3028.263233	-0.102778	0.574400	0.033270	81.071632	166.755737	-160.097305	0.137914	0.000000	-1.658838	0.000000	0.000000	0.000000	-0.005877	-0.040945	0.028054	0.000000	0.000000	2.000000	72.000000	0.000000
3028.266566	-0.102778	0.574400	0.033270	81.065346	166.753983	-160.096298	0.137914	0.000000	-1.658838	0.000000	0.000000	0.000000	-0.005877	-0.040945	0.028054	0.000000	0.000000	2.000000	72.000000	0.000000
3028.269900	-0.102778	0.574400	0.033270	81.065346	166.753983	-160.096298	0.137914	0.000000	-1.658838	0.000000	0.000000	0.000000	-0.005877	-0.040945	0.028054	0.000000	0.000000	2.000000	72.000000	0.000000
3028.273233	-0.102831	0.574318	0.033409	81.065346	166.753983	-160.096298	0.137914	0.000000	-1.658838	0.000000	0.000000	0.000000	-0.015986	-0.024386	0.041469	0.000000	0.000000	2.000000	72.000000	0.000000
3028.276566	-0.102831	0.574318	0.033409	81.065346	166.753983	-160.096298	0.138893	0.000000	-1.663514	0.000000	0.000000	0.000000	-0.015986	-0.024386	0.041469	0.000000	0.000000	2.000000	72.000000	0.000000
3028.279900	-0.102831	0.574318	0.033409	81.065346	166.753983	-160.096298	0.138893	0.000000	-1.663514	0.000000	0.000000	0.000000	-0.015986	-0.024386	0.041469	0.000000	0.000000	2.000000	72.000000	0.000000
3028.283233	-0.102831	0.574318	0.033409	81.065346	166.753983	-160.096298	0.138893	0.000000	-1.663514	0.000000	0.000000	0.000000	-0.015986	-0.024386	0.041469	0.000000	0.000000	2.000000	72.000000	0.000000
3028.286566	-0.102928	0.574229	0.033756	81.071655	166.753021	-160.097290	0.141557	0.000000	-1.670425	0.000000	0.000000	0.000000	-0.029143	-0.026784	0.104231	0.000000	0.000000	2.000000	72.000000	0.000000
3028.289900	-0.102928	0.574229	0.033756	81.071655	166.753021	-160.097290	0.141557	0.000000	-1.670425	0.000000	0.000000	0.000000	-0.029143	-0.026784	0.104231	0.000000	0.000000	2.000000	72.000000	0.000000
3028.293233	-0.102928	0.574229	0.033756	81.071655	166.753021	-160.097290	0.141557	0.000000	-1.670425	0.000000	0.000000	0.000000	-0.029143	-0.026784	0.104231	0.000000	0.000000	2.000000	72.000000	0.000000
3028.296566	-0.102928	0.574229	0.033756	81.077911	166.749313	-160.098312	0.146414	0.000000	-1.687797	0.000000	0.000000	0.000000	-0.029143	-0.026784	0.104231	0.000000	0.000000	2.000000	72.000000	0.000000
3028.299900	-0.102964	0.574212	0.033926	81.077911	166.749313	-160.098312	0.146414	0.000000	-1.687797	0.000000	0.000000	0.000000	-0.010685	-0.005198	0.050959	0.000000	0.000000	2.000000	72.000000	0.000000
3028.303233	-0.102964	0.574212	0.033926	81.077911	166.749313	-160.098312	0.146414	0.000000	-1.687797	0.000000	0.000000	0.000000	-0.010685	-0.005198	0.050959	0.000000	0.000000	2.000000	72.000000	0.000000
3028.306566	-0.103031	0.574204	0.034130	81.087273	166.745102	-160.099792	0.146414	0.000000	-1.687797	0.000000	0.000000	0.000000	-0.020154	-0.002394	0.061285	0.000000	0.000000	2.000000	72.000000	0.000000
3028.309900	-0.103031	0.574204	0.034130	81.087273	166.745102	-160.099792	0.146414	0.000000	-1.687797	0.000000	0.000000	0.000000	-0.020154	-0.002394	0.061285	0.000000	0.000000	2.000000	72.000000	0.000000
3028.313233	-0.103031	0.574204	0.034130	81.087273	166.745102	-160.099792	0.146414	0.000000	-1.687797	0.000000	0.000000	0.000000	-0.020154	-0.002394	0.061285	0.000000	0.000000	2.000000	72.000000	0.000000
3028.316566	-0.103031	0.574204	0.034130	81.096664	166.740921	-160.101257	0.151554	0.000000	-1.706505	0.000000	0.000000	0.000000	-0.020154	-0.002394	0.061285	0.000000	0.000000	2.000000	72.000000	0.000000
3028.319900	-0.103089	0.574214	0.034289	81.096664	166.740921	-160.101257	0.151554	0.000000	-1.706505	0.000000	0.000000	0.000000	-0.017289	0.003024	0.047601	0.000000	0.000000	2.000000	72.000000	0.000000
3028.323233	-0.103089	0.574214	0.034289	81.096664	166.740921	-160.101257	0.151554	0.000000	-1.706505	0.000000	0.000000	0.000000	-0.017289	0.003024	0.047601	0.000000	0.000000	2.000000	72.000000	0.000000
3028.326566	-0.103089	0.574214	0.034289	81.106026	166.733994	-160.102783	0.151554	0.000000	-1.706505	0.000000	0.000000	0.000000	-0.017289	0.003024	0.047601	0.000000	0.000000	2.000000	72.000000	0.000000
3028.329900	-0.103089	0.574214	0.034289	81.106026	166.733994	-160.102783	0.151554	0.000000	-1.706505	0.000000	0.000000	0.000000	-0.017289	0.003024	0.047601	0.000000	0.000000	2.000000	72.000000	0.000000
3028.333233	-0.103168	0.574251	0.034436	81.106026	166.733994	-160.102783	0.151554	0.000000	-1.706505	0.000000	0.000000	0.000000	-0.023900	0.011226	0.044247	0.000000	0.000000	2.000000	72.000000	0.000000
3028.336566	-0.103168	0.574251	0.034436	81.115463	166.724365	-160.104294	0.154436	0.000000	-1.714438	0.000000	0.000000	0.000000	-0.023900	0.011226	0.044247	0.000000	0.000000	2.000000	72.000000	0.000000
3028.339900	-0.103168	0.574251	0.034436	81.115463	166.724365	-160.104294	0.154436	0.000000	-1.714438	0.000000	0.000000	0.000000	-0.023900	0.011226	0.044247	0.000000	0.000000	2.000000	72.000000	0.000000
3028.343233	-0.103168	0.574251	0.034436	81.115463	166.724365	-160.104294	0.154436	0.000000	-1.714438	0.000000	0.000000	0.000000	-0.023900	0.011226	0.044247	0.000000	0.000000	2.000000	72.000000	0.000000
3028.346566	-0.103353	0.574317	0.034620	81.127968	166.714203	-160.106293	0.158419	0.000000	-1.721812	0.000000	0.000000	0.000000	-0.055437	0.019552	0.055101	0.000000	0.000000	2.000000	72.000000	0.000000
3028.349900	-0.103353	0.574317	0.034620	81.127968	166.714203	-160.106293	0.158419	0.000000	-1.721812	0.000000	0.000000	0.000000	-0.055437	0.019552	0.055101	0.000000	0.000000	2.000000	72.000000	0.000000
3028.353233	-0.103353	0.574317	0.034620	81.127968	166.714203	-160.106293	0.158419	0.000000	-1.721812	0.000000	0.000000	0.000000	-0.055437	0.019552	0.055101	0.000000	0.000000	2.000000	72.000000	0.000000
3028.356566	-0.103353	0.574317	0.034620	81.134232	166.705063	-160.107300	0.167659	0.000000	-1.730996	0.000000	0.000000	0.000000	-0.055437	0.019552	0.055101	0.000000	0.000000	2.000000	72.000000	0.000000
3028.359900	-0.103434	0.574372	0.034655	81.134232	166.705063	-160.107300	0.167659	0.000000	-1.730996	0.000000	0.000000	0.000000	-0.024140	0.016579	0.010450	0.000000	0.000000	2.000000	72.000000	0.000000
3028.363233	-0.103434	0.574372	0.034655	81.134232	166.705063	-160.107300	0.167659	0.000000	-1.730996	0.000000	0.000000	0.000000	-0.024140	0.016579	0.010450	0.000000	0.000000	2.000000	72.000000	0.000000
3028.366566	-0.103434	0.574372	0.034655	81.140480	166.698639	-160.108292	0.167659	0.000000	-1.730996	0.000000	0.000000	0.000000	-0.024140	0.016579	0.010450	0.000000	0.000000	2.000000	72.000000	0.000000
3028.369900	-0.103434	0.574372	0.034655	81.140480	166.698639	-160.108292	0.167659	0.000000	-1.730996	0.000000	0.000000	0.000000	-0.024140	0.016579	0.010450	0.000000	0.000000	2.000000	72.000000	0.000000
3028.373233	-0.103479	0.574399	0.034639	81.140480	166.698639	-160.108292	0.167659	0.000000	-1.730996	0.000000	0.000000	0.000000	-0.013612	0.008243	-0.004826	0.000000	0.000000	2.000000	72.000000	0.000000
3028.376566	-0.103479	0.574399	0.034639	81.143570	166.695404	-160.108795	0.171682	0.000000	-1.732738	0.000000	0.000000	0.000000	-0.013612	0.008243	-0.004826	0.000000	0.000000	2.000000	72.000000	0.000000
3028.379900	-0.103479	0.574399	0.034639	81.143570	166.695404	-160.108795	0.171682	0.000000	-1.732738	0.000000	0.000000	0.000000	-0.013612	0.008243	-0.004826	0.000000	0.000000	2.000000	72.000000	0.000000
3028.383233	-0.103479	0.574399	0.034639	81.143570	166.695404	-160.108795	0.171682	0.000000	-1.732738	0.000000	0.000000	0.000000	-0.013612	0.008243	-0.004826	0.000000	0.000000	2.000000	72.000000	0.000000
3028.386566	-0.103513	0.574472	0.034571	81.146736	166.692184	-160.109314	0.173951	0.000000	-1.731933	0.000000	0.000000	0.000000	-0.010340	0.021899	-0.020379	0.000000	0.000000	2.000000	72.000000	0.000000
3028.389900	-0.103513	0.574472	0.034571	81.146736	166.692184	-160.109314	0.173951	0.000000	-1.731933	0.000000	0.000000	0.000000	-0.010340	0.021899	-0.020379	0.000000	0.000000	2.000000	72.000000	0.000000
3028.393233	-0.103513	0.574472	0.034571	81.146736	166.692184	-160.109314	0.173951	0.000000	-1.731933	0.000000	0.000000	0.000000	-0.010340	0.021899	-0.020379	0.000000	0.000000	2.000000	72.000000	0.000000
3028.396566	-0.103513	0.574472	0.034571	81.146736	166.692184	-160.109314	0.175674	0.000000	-1.728537	0.000000	0.000000	0.000000	-0.010340	0.021899	-0.020379	0.000000	0.000000	2.000000	72.000000	0.000000
3028.399900	-0.103504	0.574490	0.034525	81.146736	166.692184	-160.109314	0.175674	0.000000	-1.728537	0.000000	0.000000	0.000000	0.002879	0.005414	-0.013671	0.000000	0.000000	2.000000	72.000000	0.000000
3028.403233	-0.103504	0.574490	0.034525	81.146736	166.692184	-160.109314	0.175674	0.000000	-1.728537	0.000000	0.000000	0.000000	0.002879	0.005414	-0.013671	0.000000	0.000000	2.000000	72.000000	0.000000
3028.406566	-0.103504	0.574490	0.034525	81.140465	166.695923	-160.108292	0.175674	0.000000	-1.728537	0.000000	0.000000	0.000000	0.002879	0.005414	-0.013671	0.000000	0.000000	2.000000	72.000000	0.000000
3028.409900	-0.103504	0.574490	0.034525	81.140465	166.695923	-160.108292	0.175674	0.000000	-1.728537	0.000000	0.000000	0.000000	0.002879	0.005414	-0.013671	0.000000	0.000000	2.000000	72.000000	0.000000
3028.413233	-0.103459	0.574481	0.034429	81.140465	166.695923	-160.108292	0.175674	0.000000	-1.728537	0.000000	0.000000	0.000000	0.013403	-0.002915	-0.028944	0.000000	0.000000	2.000000	72.000000	0.000000
3028.416566	-0.103459	0.574481	0.034429	81.137344	166.696396	-160.107803	0.175194	0.000000	-1.726259	0.000000	0.000000	0.000000	0.013403	-0.002915	-0.028944	0.000000	0.000000	2.000000	72.000000	0.000000
3028.419900	-0.103459	0.574481	0.034429	81.137344	166.696396	-160.107803	0.175194	0.000000	-1.726259	0.000000	0.000000	0.000000	0.013403	-0.002915	-0.028944	0.000000	0.000000	2.000000	72.000000	0.000000
3028.423233	-0.103459	0.574481	0.034429	81.137344	166.696396	-160.107803	0.175194	0.000000	-1.726259	0.000000	0.000000	0.000000	0.013403	-0.002915	-0.028944	0.000000	0.000000	2.000000	72.000000	0.000000
3028.426566	-0.103440	0.574461	0.034221	81.127968	166.695175	-160.106293	0.172960	0.000000	-1.721435	0.000000	0.000000	0.000000	0.005806	-0.005823	-0.062316	0.000000	0.000000	2.000000	72.000000	0.000000
3028.429900	-0.103440	0.574461	0.034221	81.127968	166.695175	-160.106293	0.172960	0.000000	-1.721435	0.000000	0.000000	0.000000	0.005806	-0.005823	-0.062316	0.000000	0.000000	2.000000	72.000000	0.000000
3028.433233	-0.103440	0.574461	0.034221	81.127968	166.695175	-160.106293	0.172960	0.000000	-1.721435	0.000000	0.000000	0.000000	0.005806	-0.005823	-0.062316	0.000000	0.000000	2.000000	72.000000	0.000000
3028.436566	-0.103440	0.574461	0.034221	81.121696	166.698883	-160.105270	0.171993	0.000000	-1.711049	0.000000	0.000000	0.000000	0.005806	-0.005823	-0.062316	0.000000	0.000000	2.000000	72.000000	0.000000
3028.439900	-0.103400	0.574442	0.034147	81.121696	166.698883	-160.105270	0.171993	0.000000	-1.711049	0.000000	0.000000	0.000000	0.011964	-0.005634	-0.022115	0.000000	0.000000	2.000000	72.000000	0.000000
3028.443233	-0.103400	0.574442	0.034147	81.121696	166.698883	-160.105270	0.171993	0.000000	-1.711049	0.000000	0.000000	0.000000	0.011964	-0.005634	-0.022115	0.000000	0.000000	2.000000	72.000000	0.000000
3028.446566	-0.103400	0.574442	0.034147	81.115425	166.702591	-160.104279	0.171993	0.000000	-1.711049	0.000000	0.000000	0.000000	0.011964	-0.005634	-0.022115	0.000000	0.000000	2.000000	72.000000	0.000000
3028.449900	-0.103400	0.574442	0.034147	81.115425	166.702591	-160.104279	0.171993	0.000000	-1.711049	0.000000	0.000000	0.000000	0.011964	-0.005634	-0.022115	0.000000	0.000000	2.000000	72.000000	0.000000
3028.453233	-0.103357	0.574405	0.034057	81.115425	166.702591	-160.104279	0.171993	0.000000	-1.711049	0.000000	0.000000	0.000000	0.013002	-0.011152	-0.027074	0.000000	0.000000	2.000000	72.000000	0.000000
3028.456566	-0.103357	0.574405	0.034057	81.109184	166.706299	-160.103302	0.169999	0.000000	-1.707363	0.000000	0.000000	0.000000	0.013002	-0.011152	-0.027074	0.000000	0.000000	2.000000	72.000000	0.000000
3028.459900	-0.103357	0.574405	0.034057	81.109184	166.706299	-160.103302	0.169999	0.000000	-1.707363	0.000000	0.000000	0.000000	0.013002	-0.011152	-0.027074	0.000000	0.000000	2.000000	72.000000	0.000000
3028.463233	-0.103357	0.574405	0.034057	81.109184	166.706299	-160.103302	0.169999	0.000000	-1.707363	0.000000	0.000000	0.000000	0.013002	-0.011152	-0.027074	0.000000	0.000000	2.000000	72.000000	0.000000
3028.466566	-0.103275	0.574377	0.034016	81.109184	166.711746	-160.103287	0.167832	0.000000	-1.702850	0.000000	0.000000	0.000000	0.024511	-0.008326	-0.012340	0.000000	0.000000	2.000000	72.000000	0.000000
3028.469900	-0.103275	0.574377	0.034016	81.109184	166.711746	-160.103287	0.167832	0.000000	-1.702850	0.000000	0.000000	0.000000	0.024511	-0.008326	-0.012340	0.000000	0.000000	2.000000	72.000000	0.000000
3028.473233	-0.103275	0.574377	0.034016	81.109184	166.711746	-160.103287	0.167832	0.000000	-1.702850	0.000000	0.000000	0.000000	0.024511	-0.008326	-0.012340	0.000000	0.000000	2.000000	72.000000	0.000000
3028.476566	-0.103275	0.574377	0.034016	81.106026	166.714966	-160.102783	0.163747	0.000000	-1.700794	0.000000	0.000000	0.000000	0.024511	-0.008326	-0.012340	0.000000	0.000000	2.000000	72.000000	0.000000
3028.479900	-0.103252	0.574377	0.034021	81.106026	166.714966	-160.102783	0.163747	0.000000	-1.700794	0.000000	0.000000	0.000000	0.006995	0.000007	0.001471	0.000000	0.000000	2.000000	72.000000	0.000000
3028.483233	-0.103252	0.574377	0.034021	81.106026	166.714966	-160.102783	0.163747	0.000000	-1.700794	0.000000	0.000000	0.000000	0.006995	0.000007	0.001471	0.000000	0.000000	2.000000	72.000000	0.000000
3028.486566	-0.103252	0.574377	0.034021	81.102921	166.718155	-160.102280	0.163747	0.000000	-1.700794	0.000000	0.000000	0.000000	0.006995	0.000007	0.001471	0.000000	0.000000	2.000000	72.000000	0.000000
3028.489900	-0.103252	0.574377	0.034021	81.102921	166.718155	-160.102280	0.163747	0.000000	-1.700794	0.000000	0.000000	0.000000	0.006995	0.000007	0.001471	0.000000	0.000000	2.000000	72.000000	0.000000
3028.493233	-0.103230	0.574350	0.034032	81.102921	166.718155	-160.102280	0.163747	0.000000	-1.700794	0.000000	0.000000	0.000000	0.006602	-0.008214	0.003349	0.000000	0.000000	2.000000	72.000000	0.000000
3028.496566	-0.103230	0.574350	0.034032	81.099800	166.724106	-160.101776	0.162581	0.000000	-1.701039	0.000000	0.000000	0.000000	0.006602	-0.008214	0.003349	0.000000	0.000000	2.000000	72.000000	0.000000
3028.499900	-0.103230	0.574350	0.034032	81.099800	166.724106	-160.101776	0.162581	0.000000	-1.701039	0.000000	0.000000	0.000000	0.006602	-0.008214	0.003349	0.000000	0.000000	2.000000	72.000000	0.000000
3028.503233	-0.103230	0.574350	0.034032	81.099800	166.724106	-160.101776	0.162581	0.000000	-1.701039	0.000000	0.000000	0.000000	0.006602	-0.008214	0.003349	0.000000	0.000000	2.000000	72.000000	0.000000
3028.506566	-0.103167	0.574286	0.034082	81.096664	166.727325	-160.101288	0.161481	0.000000	-1.701597	0.000000	0.000000	0.000000	0.018761	-0.019178	0.015005	0.000000	0.000000	2.000000	72.000000	0.000000
3028.509900	-0.103167	0.574286	0.034082	81.096664	166.727325	-160.101288	0.161481	0.000000	-1.701597	0.000000	0.000000	0.000000	0.018761	-0.019178	0.015005	0.000000	0.000000	2.000000	72.000000	0.000000
3028.513233	-0.103167	0.574286	0.034082	81.096664	166.727325	-160.101288	0.161481	0.000000	-1.701597	0.000000	0.000000	0.000000	0.018761	-0.019178	0.015005	0.000000	0.000000	2.000000	72.000000	0.000000
3028.516566	-0.103167	0.574286	0.034082	81.093529	166.727798	-160.100784	0.158354	0.000000	-1.704098	0.000000	0.000000	0.000000	0.018761	-0.019178	0.015005	0.000000	0.000000	2.000000	72.000000	0.000000
3028.519900	-0.103150	0.574250	0.034116	81.093529	166.727798	-160.100784	0.158354	0.000000	-1.704098	0.000000	0.000000	0.000000	0.005167	-0.010923	0.010184	0.000000	0.000000	2.000000	72.000000	0.000000
3028.523233	-0.103150	0.574250	0.034116	81.093529	166.727798	-160.100784	0.158354	0.000000	-1.704098	0.000000	0.000000	0.000000	0.005167	-0.010923	0.010184	0.000000	0.000000	2.000000	72.000000	0.000000
3028.526566	-0.103150	0.574250	0.034116	81.087296	166.731522	-160.099792	0.158354	0.000000	-1.704098	0.000000	0.000000	0.000000	0.005167	-0.010923	0.010184	0.000000	0.000000	2.000000	72.000000	0.000000
3028.529900	-0.103150	0.574250	0.034116	81.087296	166.731522	-160.099792	0.158354	0.000000	-1.704098	0.000000	0.000000	0.000000	0.005167	-0.010923	0.010184	0.000000	0.000000	2.000000	72.000000	0.000000
3028.533233	-0.103148	0.574204	0.034106	81.087296	166.731522	-160.099792	0.158354	0.000000	-1.704098	0.000000	0.000000	0.000000	0.000647	-0.013748	-0.003083	0.000000	0.000000	2.000000	72.000000	0.000000
3028.536566	-0.103148	0.574204	0.034106	81.084076	166.709869	-160.121292	0.157493	0.000000	-1.705795	0.000000	0.000000	0.000000	0.000647	-0.013748	-0.003083	0.000000	0.000000	2.000000	72.000000	0.000000
3028.539900	-0.103148	0.574204	0.034106	81.084076	166.709869	-160.121292	0.157493	0.000000	-1.705795	0.000000	0.000000	0.000000	0.000647	-0.013748	-0.003083	0.000000	0.000000	2.000000	72.000000	0.000000
3028.543233	-0.103148	0.574204	0.034106	81.084076	166.709869	-160.121292	0.157493	0.000000	-1.705795	0.000000	0.000000	0.000000	0.000647	-0.013748	-0.003083	0.000000	0.000000	2.000000	72.000000	0.000000
3028.546566	-0.103099	0.574158	0.034105	81.080818	166.675766	-160.153793	0.157385	0.000000	-1.705281	0.000000	0.000000	0.000000	0.014642	-0.013730	-0.000148	0.000000	0.000000	2.000000	72.000000	0.000000
3028.549900	-0.103099	0.574158	0.034105	81.080818	166.675766	-160.153793	0.157385	0.000000	-1.705281	0.000000	0.000000	0.000000	0.014642	-0.013730	-0.000148	0.000000	0.000000	2.000000	72.000000	0.000000
3028.553233	-0.103099	0.574158	0.034105	81.080818	166.675766	-160.153793	0.157385	0.000000	-1.705281	0.000000	0.000000	0.000000	0.014642	-0.013730	-0.000148	0.000000	0.000000	2.000000	72.000000	0.000000
3028.556566	-0.103099	0.574158	0.034105	81.077538	166.629303	-160.197235	0.154945	0.000000	-1.705257	0.000000	0.000000	0.000000	0.014642	-0.013730	-0.000148	0.000000	0.000000	2.000000	72.000000	0.000000
3028.559900	-0.103072	0.574140	0.034093	81.077538	166.629303	-160.197235	0.154945	0.000000	-1.705257	0.000000	0.000000	0.000000	0.008036	-0.005527	-0.003494	0.000000	0.000000	2.000000	72.000000	0.000000
3028.563233	-0.103072	0.574140	0.034093	81.077538	166.629303	-160.197235	0.154945	0.000000	-1.705257	0.000000	0.000000	0.000000	0.008036	-0.005527	-0.003494	0.000000	0.000000	2.000000	72.000000	0.000000
3028.566566	-0.103072	0.574140	0.034093	81.077339	166.582306	-160.241226	0.154945	0.000000	-1.705257	0.000000	0.000000	0.000000	0.008036	-0.005527	-0.003494	0.000000	0.000000	2.000000	72.000000	0.000000
3028.569900	-0.103072	0.574140	0.034093	81.077339	166.582306	-160.241226	0.154945	0.000000	-1.705257	0.000000	0.000000	0.000000	0.008036	-0.005527	-0.003494	0.000000	0.000000	2.000000	72.000000	0.000000
3028.573233	-0.103025	0.574140	0.034103	81.077339	166.582306	-160.241226	0.154945	0.000000	-1.705257	0.000000	0.000000	0.000000	0.013994	-0.000002	0.002935	0.000000	0.000000	2.000000	72.000000	0.000000
3028.576566	-0.103025	0.574140	0.034103	81.077202	166.562897	-160.263199	0.153605	0.000000	-1.704674	0.000000	0.000000	0.000000	0.013994	-0.000002	0.002935	0.000000	0.000000	2.000000	72.000000	0.000000
3028.579900	-0.103025	0.574140	0.034103	81.077202	166.562897	-160.263199	0.153605	0.000000	-1.704674	0.000000	0.000000	0.000000	0.013994	-0.000002	0.002935	0.000000	0.000000	2.000000	72.000000	0.000000
3028.583233	-0.103025	0.574140	0.034103	81.077202	166.562897	-160.263199	0.153605	0.000000	-1.704674	0.000000	0.000000	0.000000	0.013994	-0.000002	0.002935	0.000000	0.000000	2.000000	72.000000	0.000000
3028.586566	-0.102965	0.574122	0.034164	81.077141	166.543488	-160.285187	0.151273	0.000000	-1.705163	0.000000	0.000000	0.000000	0.018125	-0.005422	0.018075	0.000000	0.000000	2.000000	72.000000	0.000000
3028.589900	-0.102965	0.574122	0.034164	81.077141	166.543488	-160.285187	0.151273	0.000000	-1.705163	0.000000	0.000000	0.000000	0.018125	-0.005422	0.018075	0.000000	0.000000	2.000000	72.000000	0.000000
3028.593233	-0.102965	0.574122	0.034164	81.077141	166.543488	-160.285187	0.151273	0.000000	-1.705163	0.000000	0.000000	0.000000	0.018125	-0.005422	0.018075	0.000000	0.000000	2.000000	72.000000	0.000000
3028.596566	-0.102965	0.574122	0.034164	81.073853	166.512207	-160.317581	0.148252	0.000000	-1.708176	0.000000	0.000000	0.000000	0.018125	-0.005422	0.018075	0.000000	0.000000	2.000000	72.000000	0.000000
3028.599900	-0.102924	0.574085	0.034202	81.073853	166.512207	-160.317581	0.148252	0.000000	-1.708176	0.000000	0.000000	0.000000	0.012170	-0.010935	0.011646	0.000000	0.000000	2.000000	72.000000	0.000000
3028.603233	-0.102924	0.574085	0.034202	81.073853	166.512207	-160.317581	0.148252	0.000000	-1.708176	0.000000	0.000000	0.000000	0.012170	-0.010935	0.011646	0.000000	0.000000	2.000000	72.000000	0.000000
3028.606566	-0.102924	0.574085	0.034202	81.070030	166.359543	-160.459763	0.148252	0.000000	-1.708176	0.000000	0.000000	0.000000	0.012170	-0.010935	0.011646	0.000000	0.000000	2.000000	72.000000	0.000000
3028.609900	-0.102924	0.574085	0.034202	81.070030	166.359543	-160.459763	0.148252	0.000000	-1.708176	0.000000	0.000000	0.000000	0.012170	-0.010935	0.011646	0.000000	0.000000	2.000000	72.000000	0.000000
3028.613233	-0.102865	0.574040	0.034269	81.070030	166.359543	-160.459763	0.148252	0.000000	-1.708176	0.000000	0.000000	0.000000	0.017740	-0.013651	0.019944	0.000000	0.000000	2.000000	72.000000	0.000000
3028.616566	-0.102865	0.574040	0.034269	81.062462	166.083649	-160.710846	0.146224	0.000000	-1.710117	0.000000	0.000000	0.000000	0.017740	-0.013651	0.019944	0.000000	0.000000	2.000000	72.000000	0.000000
3028.619900	-0.102865	0.574040	0.034269	81.062462	166.083649	-160.710846	0.146224	0.000000	-1.710117	0.000000	0.000000	0.000000	0.017740	-0.013651	0.019944	0.000000	0.000000	2.000000	72.000000	0.000000
3028.623233	-0.102865	0.574040	0.034269	81.062462	166.083649	-160.710846	0.146224	0.000000	-1.710117	0.000000	0.000000	0.000000	0.017740	-0.013651	0.019944	0.000000	0.000000	2.000000	72.000000	0.000000
3028.626566	-0.102719	0.573857	0.034386	81.048668	165.862122	-160.915924	0.143267	0.000000	-1.713441	0.000000	0.000000	0.000000	0.043787	-0.054811	0.035158	0.000000	0.000000	2.000000	72.000000	0.000000
3028.629900	-0.102719	0.573857	0.034386	81.048668	165.862122	-160.915924	0.143267	0.000000	-1.713441	0.000000	0.000000	0.000000	0.043787	-0.054811	0.035158	0.000000	0.000000	2.000000	72.000000	0.000000
3028.633233	-0.102719	0.573857	0.034386	81.048668	165.862122	-160.915924	0.143267	0.000000	-1.713441	0.000000	0.000000	0.000000	0.043787	-0.054811	0.035158	0.000000	0.000000	2.000000	72.000000	0.000000
3028.636566	-0.102719	0.573857	0.034386	81.035294	165.727844	-161.043823	0.135969	0.000000	-1.719301	0.000000	0.000000	0.000000	0.043787	-0.054811	0.035158	0.000000	0.000000	2.000000	72.000000	0.000000
3028.639900	-0.102603	0.573756	0.034413	81.035294	165.727844	-161.043823	0.135969	0.000000	-1.719301	0.000000	0.000000	0.000000	0.034870	-0.030217	0.007956	0.000000	0.000000	2.000000	72.000000	0.000000
3028.643233	-0.102603	0.573756	0.034413	81.035294	165.727844	-161.043823	0.135969	0.000000	-1.719301	0.000000	0.000000	0.000000	0.034870	-0.030217	0.007956	0.000000	0.000000	2.000000	72.000000	0.000000
3028.646566	-0.102603	0.573756	0.034413	81.019592	165.733398	-161.050369	0.135969	0.000000	-1.719301	0.000000	0.000000	0.000000	0.034870	-0.030217	0.007956	0.000000	0.000000	2.000000	72.000000	0.000000
3028.649900	-0.102603	0.573756	0.034413	81.019592	165.733398	-161.050369	0.135969	0.000000	-1.719301	0.000000	0.000000	0.000000	0.034870	-0.030217	0.007956	0.000000	0.000000	2.000000	72.000000	0.000000
3028.653233	-0.102485	0.573610	0.034429	81.019592	165.733398	-161.050369	0.135969	0.000000	-1.719301	0.000000	0.000000	0.000000	0.035519	-0.043943	0.004843	0.000000	0.000000	2.000000	72.000000	0.000000
3028.656566	-0.102335	0.573454	0.034410	80.994507	165.746979	-161.054306	0.130158	0.000000	-1.720627	0.000000	0.000000	0.000000	0.044979	-0.046755	-0.005529	0.000000	0.000000	2.000000	72.000000	0.000000
3028.659900	-0.102335	0.573454	0.034410	80.994507	165.746979	-161.054306	0.130158	0.000000	-1.720627	0.000000	0.000000	0.000000	0.044979	-0.046755	-0.005529	0.000000	0.000000	2.000000	72.000000	0.000000
3028.663233	-0.102335	0.573454	0.034410	80.994507	165.746979	-161.054306	0.130158	0.000000	-1.720627	0.000000	0.000000	0.000000	0.044979	-0.046755	-0.005529	0.000000	0.000000	2.000000	72.000000	0.000000
3028.666566	-0.102335	0.573454	0.034410	80.968689	165.773163	-161.047058	0.116741	0.000000	-1.720513	0.000000	0.000000	0.000000	0.044979	-0.046755	-0.005529	0.000000	0.000000	2.000000	72.000000	0.000000
3028.669900	-0.102133	0.573234	0.034374	80.968689	165.773163	-161.047058	0.116741	0.000000	-1.720513	0.000000	0.000000	0.000000	0.060662	-0.065968	-0.010733	0.000000	0.000000	2.000000	72.000000	0.000000
3028.673233	-0.102133	0.573234	0.034374	80.968689	165.773163	-161.047058	0.116741	0.000000	-1.720513	0.000000	0.000000	0.000000	0.060662	-0.065968	-0.010733	0.000000	0.000000	2.000000	72.000000	0.000000
3028.676566	-0.102133	0.573234	0.034374	80.935814	165.804031	-161.037827	0.116741	0.000000	-1.720513	0.000000	0.000000	0.000000	0.060662	-0.065968	-0.010733	0.000000	0.000000	2.000000	72.000000	0.000000
3028.679900	-0.102133	0.573234	0.034374	80.935814	165.804031	-161.037827	0.116741	0.000000	-1.720513	0.000000	0.000000	0.000000	0.060662	-0.065968	-0.010733	0.000000	0.000000	2.000000	72.000000	0.000000
3028.683233	-0.101942	0.572987	0.034278	80.935814	165.804031	-161.037827	0.116741	0.000000	-1.720513	0.000000	0.000000	0.000000	0.057135	-0.074235	-0.029032	0.000000	0.000000	2.000000	72.000000	0.000000
3028.686566	-0.101729	0.572639	0.034187	80.928268	165.826263	-161.034363	0.106631	0.000000	-1.718724	0.000000	0.000000	0.000000	0.064001	-0.104380	-0.027071	0.000000	0.000000	2.000000	72.000000	0.000000
3028.689900	-0.101729	0.572639	0.034187	80.928268	165.826263	-161.034363	0.106631	0.000000	-1.718724	0.000000	0.000000	0.000000	0.064001	-0.104380	-0.027071	0.000000	0.000000	2.000000	72.000000	0.000000
3028.693233	-0.101729	0.572639	0.034187	80.928268	165.826263	-161.034363	0.106631	0.000000	-1.718724	0.000000	0.000000	0.000000	0.064001	-0.104380	-0.027071	0.000000	0.000000	2.000000	72.000000	0.000000
3028.696566	-0.101729	0.572639	0.034187	80.988770	165.773514	-161.101074	0.086441	0.000000	-1.709373	0.000000	0.000000	0.000000	0.064001	-0.104380	-0.027071	0.000000	0.000000	2.000000	72.000000	0.000000
3028.699900	-0.101511	0.572199	0.034076	80.988770	165.773514	-161.101074	0.086441	0.000000	-1.709373	0.000000	0.000000	0.000000	0.065290	-0.131750	-0.033463	0.000000	0.000000	2.000000	72.000000	0.000000
3028.703233	-0.101511	0.572199	0.034076	80.988770	165.773514	-161.101074	0.086441	0.000000	-1.709373	0.000000	0.000000	0.000000	0.065290	-0.131750	-0.033463	0.000000	0.000000	2.000000	72.000000	0.000000
3028.706566	-0.101266	0.571669	0.033948	81.127457	165.528305	-161.342392	0.086441	0.000000	-1.709373	0.000000	0.000000	0.000000	0.073584	-0.159101	-0.038491	0.000000	0.000000	2.000000	72.000000	0.000000
3028.709900	-0.101266	0.571669	0.033948	81.127457	165.528305	-161.342392	0.086441	0.000000	-1.709373	0.000000	0.000000	0.000000	0.073584	-0.159101	-0.038491	0.000000	0.000000	2.000000	72.000000	0.000000
3028.713233	-0.101266	0.571669	0.033948	81.127457	165.528305	-161.342392	0.086441	0.000000	-1.709373	0.000000	0.000000	0.000000	0.073584	-0.159101	-0.038491	0.000000	0.000000	2.000000	72.000000	0.000000
3028.716566	-0.101266	0.571669	0.033948	81.324249	164.943176	-161.889496	0.063296	0.000000	-1.697381	0.000000	0.000000	0.000000	0.073584	-0.159101	-0.038491	0.000000	0.000000	2.000000	72.000000	0.000000
3028.719900	-0.100986	0.571011	0.033769	81.324249	164.943176	-161.889496	0.063296	0.000000	-1.697381	0.000000	0.000000	0.000000	0.083942	-0.197306	-0.053637	0.000000	0.000000	2.000000	72.000000	0.000000
3028.723233	-0.100986	0.571011	0.033769	81.324249	164.943176	-161.889496	0.063296	0.000000	-1.697381	0.000000	0.000000	0.000000	0.083942	-0.197306	-0.053637	0.000000	0.000000	2.000000	72.000000	0.000000
3028.726566	-0.100663	0.570272	0.033617	81.535866	163.983154	-162.776871	0.063296	0.000000	-1.697381	0.000000	0.000000	0.000000	0.096806	-0.221762	-0.045653	0.000000	0.000000	2.000000	72.000000	0.000000
3028.729900	-0.100663	0.570272	0.033617	81.535866	163.983154	-162.776871	0.063296	0.000000	-1.697381	0.000000	0.000000	0.000000	0.096806	-0.221762	-0.045653	0.000000	0.000000	2.000000	72.000000	0.000000
3028.733233	-0.100663	0.570272	0.033617	81.535866	163.983154	-162.776871	0.063296	0.000000	-1.697381	0.000000	0.000000	0.000000	0.096806	-0.221762	-0.045653	0.000000	0.000000	2.000000	72.000000	0.000000
3028.736566	-0.100663	0.570272	0.033617	81.737419	162.680389	-163.972305	0.033171	0.000000	-1.680833	0.000000	0.000000	0.000000	0.096806	-0.221762	-0.045653	0.000000	0.000000	2.000000	72.000000	0.000000
3028.739900	-0.100332	0.569452	0.033419	81.737419	162.680389	-163.972305	0.033171	0.000000	-1.680833	0.000000	0.000000	0.000000	0.099530	-0.246109	-0.059346	0.000000	0.000000	2.000000	72.000000	0.000000
3028.743233	-0.100332	0.569452	0.033419	81.737419	162.680389	-163.972305	0.033171	0.000000	-1.680833	0.000000	0.000000	0.000000	0.099530	-0.246109	-0.059346	0.000000	0.000000	2.000000	72.000000	0.000000
3028.746566	-0.099994	0.568569	0.033192	81.896500	161.164581	-165.358978	0.033171	0.000000	-1.680833	0.000000	0.000000	0.000000	0.101232	-0.264961	-0.068139	0.000000	0.000000	2.000000	72.000000	0.000000
3028.749900	-0.099994	0.568569	0.033192	81.896500	161.164581	-165.358978	0.033171	0.000000	-1.680833	0.000000	0.000000	0.000000	0.101232	-0.264961	-0.068139	0.000000	0.000000	2.000000	72.000000	0.000000
3028.753233	-0.099994	0.568569	0.033192	81.896500	161.164581	-165.358978	0.033171	0.000000	-1.680833	0.000000	0.000000	0.000000	0.101232	-0.264961	-0.068139	0.000000	0.000000	2.000000	72.000000	0.000000
3028.756566	-0.099698	0.567623	0.032925	82.012909	159.604752	-166.780029	-0.000289	0.000000	-1.659585	0.000000	0.000000	0.000000	0.088983	-0.283662	-0.079885	0.000000	0.000000	2.000000	72.000000	0.000000
3028.759900	-0.099698	0.567623	0.032925	82.012909	159.604752	-166.780029	-0.000289	0.000000	-1.659585	0.000000	0.000000	0.000000	0.088983	-0.283662	-0.079885	0.000000	0.000000	2.000000	72.000000	0.000000
3028.763233	-0.099698	0.567623	0.032925	82.012909	159.604752	-166.780029	-0.000289	0.000000	-1.659585	0.000000	0.000000	0.000000	0.088983	-0.283662	-0.079885	0.000000	0.000000	2.000000	72.000000	0.000000
3028.766566	-0.099438	0.566597	0.032603	82.084183	158.124634	-168.124939	-0.015119	0.000000	-1.646271	0.000000	0.000000	0.000000	0.077796	-0.307737	-0.096798	0.000000	0.000000	2.000000	72.000000	0.000000
3028.769900	-0.099438	0.566597	0.032603	82.084183	158.124634	-168.124939	-0.015119	0.000000	-1.646271	0.000000	0.000000	0.000000	0.077796	-0.307737	-0.096798	0.000000	0.000000	2.000000	72.000000	0.000000
3028.773233	-0.099438	0.566597	0.032603	82.084183	158.124634	-168.124939	-0.015119	0.000000	-1.646271	0.000000	0.000000	0.000000	0.077796	-0.307737	-0.096798	0.000000	0.000000	2.000000	72.000000	0.000000
3028.776566	-0.099181	0.565519	0.032289	82.124237	156.755814	-169.362488	-0.028085	0.000000	-1.630138	0.000000	0.000000	0.000000	0.077154	-0.323618	-0.094049	0.000000	0.000000	2.000000	72.000000	0.000000
3028.779900	-0.099181	0.565519	0.032289	82.124237	156.755814	-169.362488	-0.028085	0.000000	-1.630138	0.000000	0.000000	0.000000	0.077154	-0.323618	-0.094049	0.000000	0.000000	2.000000	72.000000	0.000000
3028.783233	-0.099181	0.565519	0.032289	82.124237	156.755814	-169.362488	-0.028085	0.000000	-1.630138	0.000000	0.000000	0.000000	0.077154	-0.323618	-0.094049	0.000000	0.000000	2.000000	72.000000	0.000000
3028.786566	-0.098964	0.564378	0.031935	82.118973	155.320724	-170.651779	-0.040944	0.000000	-1.614464	0.000000	0.000000	0.000000	0.065014	-0.342097	-0.106138	0.000000	0.000000	2.000000	72.000000	0.000000
3028.789900	-0.098964	0.564378	0.031935	82.118973	155.320724	-170.651779	-0.040944	0.000000	-1.614464	0.000000	0.000000	0.000000	0.065014	-0.342097	-0.106138	0.000000	0.000000	2.000000	72.000000	0.000000
3028.793233	-0.098964	0.564378	0.031935	82.118973	155.320724	-170.651779	-0.040944	0.000000	-1.614464	0.000000	0.000000	0.000000	0.065014	-0.342097	-0.106138	0.000000	0.000000	2.000000	72.000000	0.000000
3028.796566	-0.098723	0.563168	0.031578	82.104073	153.748810	-172.057434	-0.051780	0.000000	-1.596774	0.000000	0.000000	0.000000	0.072427	-0.363216	-0.107316	0.000000	0.000000	2.000000	72.000000	0.000000
3028.799900	-0.098723	0.563168	0.031578	82.104073	153.748810	-172.057434	-0.051780	0.000000	-1.596774	0.000000	0.000000	0.000000	0.072427	-0.363216	-0.107316	0.000000	0.000000	2.000000	72.000000	0.000000
3028.803233	-0.098723	0.563168	0.031578	82.104073	153.748810	-172.057434	-0.051780	0.000000	-1.596774	0.000000	0.000000	0.000000	0.072427	-0.363216	-0.107316	0.000000	0.000000	2.000000	72.000000	0.000000
3028.806566	-0.098501	0.561941	0.031195	82.088455	151.852600	-173.751938	-0.063851	0.000000	-1.578888	0.000000	0.000000	0.000000	0.066626	-0.367942	-0.114837	0.000000	0.000000	2.000000	72.000000	0.000000
3028.809900	-0.098501	0.561941	0.031195	82.088455	151.852600	-173.751938	-0.063851	0.000000	-1.578888	0.000000	0.000000	0.000000	0.066626	-0.367942	-0.114837	0.000000	0.000000	2.000000	72.000000	0.000000
3028.813233	-0.098501	0.561941	0.031195	82.088455	151.852600	-173.751938	-0.063851	0.000000	-1.578888	0.000000	0.000000	0.000000	0.066626	-0.367942	-0.114837	0.000000	0.000000	2.000000	72.000000	0.000000
3028.816566	-0.098253	0.560672	0.030802	82.096992	149.569107	-175.794693	-0.074955	0.000000	-1.559748	0.000000	0.000000	0.000000	0.074409	-0.380764	-0.117935	0.000000	0.000000	2.000000	72.000000	0.000000
3028.819900	-0.098253	0.560672	0.030802	82.096992	149.569107	-175.794693	-0.074955	0.000000	-1.559748	0.000000	0.000000	0.000000	0.074409	-0.380764	-0.117935	0.000000	0.000000	2.000000	72.000000	0.000000
3028.823233	-0.098253	0.560672	0.030802	82.096992	149.569107	-175.794693	-0.074955	0.000000	-1.559748	0.000000	0.000000	0.000000	0.074409	-0.380764	-0.117935	0.000000	0.000000	2.000000	72.000000	0.000000
3028.826566	-0.098008	0.559423	0.030422	82.108421	146.976791	-178.110138	-0.087357	0.000000	-1.540093	0.000000	0.000000	0.000000	0.073501	-0.374723	-0.113862	0.000000	0.000000	2.000000	72.000000	0.000000
3028.829900	-0.098008	0.559423	0.030422	82.108421	146.976791	-178.110138	-0.087357	0.000000	-1.540093	0.000000	0.000000	0.000000	0.073501	-0.374723	-0.113862	0.000000	0.000000	2.000000	72.000000	0.000000
3028.833233	-0.098008	0.559423	0.030422	82.108421	146.976791	-178.110138	-0.087357	0.000000	-1.540093	0.000000	0.000000	0.000000	0.073501	-0.374723	-0.113862	0.000000	0.000000	2.000000	72.000000	0.000000
3028.836566	-0.097790	0.558167	0.030057	82.142319	144.203720	179.406387	-0.099607	0.000000	-1.521115	0.000000	0.000000	0.000000	0.065323	-0.376850	-0.109507	0.000000	0.000000	2.000000	72.000000	0.000000
3028.839900	-0.097790	0.558167	0.030057	82.142319	144.203720	179.406387	-0.099607	0.000000	-1.521115	0.000000	0.000000	0.000000	0.065323	-0.376850	-0.109507	0.000000	0.000000	2.000000	72.000000	0.000000
3028.843233	-0.097790	0.558167	0.030057	82.142319	144.203720	179.406387	-0.099607	0.000000	-1.521115	0.000000	0.000000	0.000000	0.065323	-0.376850	-0.109507	0.000000	0.000000	2.000000	72.000000	0.000000
3028.846566	-0.097597	0.556957	0.029696	82.194099	141.421204	176.906326	-0.110494	0.000000	-1.502864	0.000000	0.000000	0.000000	0.057808	-0.362732	-0.108356	0.000000	0.000000	2.000000	72.000000	0.000000
3028.849900	-0.097597	0.556957	0.029696	82.194099	141.421204	176.906326	-0.110494	0.000000	-1.502864	0.000000	0.000000	0.000000	0.057808	-0.362732	-0.108356	0.000000	0.000000	2.000000	72.000000	0.000000
3028.853233	-0.097597	0.556957	0.029696	82.194099	141.421204	176.906326	-0.110494	0.000000	-1.502864	0.000000	0.000000	0.000000	0.057808	-0.362732	-0.108356	0.000000	0.000000	2.000000	72.000000	0.000000
3028.856566	-0.097411	0.555786	0.029366	82.260262	138.706131	174.459686	-0.120129	0.000000	-1.484805	0.000000	0.000000	0.000000	0.055863	-0.351533	-0.098906	0.000000	0.000000	2.000000	72.000000	0.000000
3028.859900	-0.097411	0.555786	0.029366	82.260262	138.706131	174.459686	-0.120129	0.000000	-1.484805	0.000000	0.000000	0.000000	0.055863	-0.351533	-0.098906	0.000000	0.000000	2.000000	72.000000	0.000000
3028.863233	-0.097411	0.555786	0.029366	82.260262	138.706131	174.459686	-0.120129	0.000000	-1.484805	0.000000	0.000000	0.000000	0.055863	-0.351533	-0.098906	0.000000	0.000000	2.000000	72.000000	0.000000
3028.866566	-0.097204	0.554661	0.029051	82.339241	136.158173	172.151642	-0.129440	0.000000	-1.468320	0.000000	0.000000	0.000000	0.062182	-0.337540	-0.094771	0.000000	0.000000	2.000000	72.000000	0.000000
3028.869900	-0.097204	0.554661	0.029051	82.339241	136.158173	172.151642	-0.129440	0.000000	-1.468320	0.000000	0.000000	0.000000	0.062182	-0.337540	-0.094771	0.000000	0.000000	2.000000	72.000000	0.000000
3028.873233	-0.097204	0.554661	0.029051	82.339241	136.158173	172.151642	-0.129440	0.000000	-1.468320	0.000000	0.000000	0.000000	0.062182	-0.337540	-0.094771	0.000000	0.000000	2.000000	72.000000	0.000000
3028.876566	-0.096991	0.553625	0.028824	82.418579	133.802505	170.003708	-0.139803	0.000000	-1.452525	0.000000	0.000000	0.000000	0.063984	-0.310741	-0.068038	0.000000	0.000000	2.000000	72.000000	0.000000
3028.879900	-0.096991	0.553625	0.028824	82.418579	133.802505	170.003708	-0.139803	0.000000	-1.452525	0.000000	0.000000	0.000000	0.063984	-0.310741	-0.068038	0.000000	0.000000	2.000000	72.000000	0.000000
3028.883233	-0.096991	0.553625	0.028824	82.418579	133.802505	170.003708	-0.139803	0.000000	-1.452525	0.000000	0.000000	0.000000	0.063984	-0.310741	-0.068038	0.000000	0.000000	2.000000	72.000000	0.000000
3028.886566	-0.096991	0.553625	0.028824	82.492401	131.726135	168.099808	-0.150467	0.000000	-1.441186	0.000000	0.000000	0.000000	0.063984	-0.310741	-0.068038	0.000000	0.000000	2.000000	72.000000	0.000000
3028.889900	-0.096763	0.552670	0.028647	82.492401	131.726135	168.099808	-0.150467	0.000000	-1.441186	0.000000	0.000000	0.000000	0.068156	-0.286503	-0.053149	0.000000	0.000000	2.000000	72.000000	0.000000
3028.893233	-0.096763	0.552670	0.028647	82.492401	131.726135	168.099808	-0.150467	0.000000	-1.441186	0.000000	0.000000	0.000000	0.068156	-0.286503	-0.053149	0.000000	0.000000	2.000000	72.000000	0.000000
3028.896566	-0.096518	0.551805	0.028497	82.565659	130.022568	166.522614	-0.150467	0.000000	-1.441186	0.000000	0.000000	0.000000	0.073657	-0.259504	-0.044897	0.000000	0.000000	2.000000	72.000000	0.000000
3028.899900	-0.096518	0.551805	0.028497	82.565659	130.022568	166.522614	-0.150467	0.000000	-1.441186	0.000000	0.000000	0.000000	0.073657	-0.259504	-0.044897	0.000000	0.000000	2.000000	72.000000	0.000000
3028.903233	-0.096518	0.551805	0.028497	82.565659	130.022568	166.522614	-0.150467	0.000000	-1.441186	0.000000	0.000000	0.000000	0.073657	-0.259504	-0.044897	0.000000	0.000000	2.000000	72.000000	0.000000
3028.906566	-0.096518	0.551805	0.028497	82.642883	128.775467	165.350006	-0.174103	0.000000	-1.424845	0.000000	0.000000	0.000000	0.073657	-0.259504	-0.044897	0.000000	0.000000	2.000000	72.000000	0.000000
3028.909900	-0.096283	0.551091	0.028401	82.642883	128.775467	165.350006	-0.174103	0.000000	-1.424845	0.000000	0.000000	0.000000	0.070422	-0.214006	-0.028841	0.000000	0.000000	2.000000	72.000000	0.000000
3028.913233	-0.096283	0.551091	0.028401	82.642883	128.775467	165.350006	-0.174103	0.000000	-1.424845	0.000000	0.000000	0.000000	0.070422	-0.214006	-0.028841	0.000000	0.000000	2.000000	72.000000	0.000000
3028.916566	-0.096034	0.550485	0.028351	82.719048	128.026718	164.621658	-0.174103	0.000000	-1.424845	0.000000	0.000000	0.000000	0.074829	-0.181990	-0.014985	0.000000	0.000000	2.000000	72.000000	0.000000
3028.919900	-0.096034	0.550485	0.028351	82.719048	128.026718	164.621658	-0.174103	0.000000	-1.424845	0.000000	0.000000	0.000000	0.074829	-0.181990	-0.014985	0.000000	0.000000	2.000000	72.000000	0.000000
3028.923233	-0.096034	0.550485	0.028351	82.719048	128.026718	164.621658	-0.174103	0.000000	-1.424845	0.000000	0.000000	0.000000	0.074829	-0.181990	-0.014985	0.000000	0.000000	2.000000	72.000000	0.000000
3028.926566	-0.096034	0.550485	0.028351	82.792709	127.626961	164.203323	-0.198311	0.000000	-1.417540	0.000000	0.000000	0.000000	0.074829	-0.181990	-0.014985	0.000000	0.000000	2.000000	72.000000	0.000000
3028.929900	-0.095777	0.550019	0.028383	82.792709	127.626961	164.203323	-0.198311	0.000000	-1.417540	0.000000	0.000000	0.000000	0.077144	-0.139611	0.009559	0.000000	0.000000	2.000000	72.000000	0.000000
3028.933233	-0.095777	0.550019	0.028383	82.792709	127.626961	164.203323	-0.198311	0.000000	-1.417540	0.000000	0.000000	0.000000	0.077144	-0.139611	0.009559	0.000000	0.000000	2.000000	72.000000	0.000000
3028.936566	-0.095777	0.550019	0.028383	82.830292	127.420853	163.978195	-0.198311	0.000000	-1.417540	0.000000	0.000000	0.000000	0.077144	-0.139611	0.009559	0.000000	0.000000	2.000000	72.000000	0.000000
3028.939900	-0.095777	0.550019	0.028383	82.830292	127.420853	163.978195	-0.198311	0.000000	-1.417540	0.000000	0.000000	0.000000	0.077144	-0.139611	0.009559	0.000000	0.000000	2.000000	72.000000	0.000000
3028.943233	-0.095549	0.549714	0.028443	82.830292	127.420853	163.978195	-0.198311	0.000000	-1.417540	0.000000	0.000000	0.000000	0.068302	-0.091527	0.017950	0.000000	0.000000	2.000000	72.000000	0.000000
3028.946566	-0.095308	0.549587	0.028557	82.840096	127.330940	163.866623	-0.211169	0.000000	-1.419134	0.000000	0.000000	0.000000	0.072253	-0.038261	0.034449	0.000000	0.000000	2.000000	72.000000	0.000000
3028.949900	-0.095308	0.549587	0.028557	82.840096	127.330940	163.866623	-0.211169	0.000000	-1.419134	0.000000	0.000000	0.000000	0.072253	-0.038261	0.034449	0.000000	0.000000	2.000000	72.000000	0.000000
3028.953233	-0.095308	0.549587	0.028557	82.840096	127.330940	163.866623	-0.211169	0.000000	-1.419134	0.000000	0.000000	0.000000	0.072253	-0.038261	0.034449	0.000000	0.000000	2.000000	72.000000	0.000000
3028.956566	-0.095308	0.549587	0.028557	82.837959	127.335640	163.847321	-0.234595	0.000000	-1.427867	0.000000	0.000000	0.000000	0.072253	-0.038261	0.034449	0.000000	0.000000	2.000000	72.000000	0.000000
3028.959900	-0.095099	0.549565	0.028711	82.837959	127.335640	163.847321	-0.234595	0.000000	-1.427867	0.000000	0.000000	0.000000	0.062836	-0.006422	0.045954	0.000000	0.000000	2.000000	72.000000	0.000000
3028.963233	-0.095099	0.549565	0.028711	82.837959	127.335640	163.847321	-0.234595	0.000000	-1.427867	0.000000	0.000000	0.000000	0.062836	-0.006422	0.045954	0.000000	0.000000	2.000000	72.000000	0.000000
3028.966566	-0.095099	0.549565	0.028711	82.854324	127.244156	163.730438	-0.234595	0.000000	-1.427867	0.000000	0.000000	0.000000	0.062836	-0.006422	0.045954	0.000000	0.000000	2.000000	72.000000	0.000000
3028.969900	-0.095099	0.549565	0.028711	82.854324	127.244156	163.730438	-0.234595	0.000000	-1.427867	0.000000	0.000000	0.000000	0.062836	-0.006422	0.045954	0.000000	0.000000	2.000000	72.000000	0.000000
3028.973233	-0.094915	0.549687	0.028875	82.854324	127.244156	163.730438	-0.234595	0.000000	-1.427867	0.000000	0.000000	0.000000	0.055050	0.036435	0.049207	0.000000	0.000000	2.000000	72.000000	0.000000
3028.976566	-0.094915	0.549687	0.028875	82.882362	127.068512	163.528732	-0.245068	0.000000	-1.435526	0.000000	0.000000	0.000000	0.055050	0.036435	0.049207	0.000000	0.000000	2.000000	72.000000	0.000000
3028.979900	-0.094915	0.549687	0.028875	82.882362	127.068512	163.528732	-0.245068	0.000000	-1.435526	0.000000	0.000000	0.000000	0.055050	0.036435	0.049207	0.000000	0.000000	2.000000	72.000000	0.000000
3028.983233	-0.094915	0.549687	0.028875	82.882362	127.068512	163.528732	-0.245068	0.000000	-1.435526	0.000000	0.000000	0.000000	0.055050	0.036435	0.049207	0.000000	0.000000	2.000000	72.000000	0.000000
3028.986566	-0.094634	0.550241	0.029277	82.917229	126.835182	163.274414	-0.254243	0.000000	-1.443727	0.000000	0.000000	0.000000	0.084276	0.166253	0.120798	0.000000	0.000000	2.000000	72.000000	0.000000
3028.989900	-0.094634	0.550241	0.029277	82.917229	126.835182	163.274414	-0.254243	0.000000	-1.443727	0.000000	0.000000	0.000000	0.084276	0.166253	0.120798	0.000000	0.000000	2.000000	72.000000	0.000000
3028.993233	-0.094634	0.550241	0.029277	82.917229	126.835182	163.274414	-0.254243	0.000000	-1.443727	0.000000	0.000000	0.000000	0.084276	0.166253	0.120798	0.000000	0.000000	2.000000	72.000000	0.000000
3028.996566	-0.094634	0.550241	0.029277	82.961205	126.522797	162.948685	-0.268289	0.000000	-1.463860	0.000000	0.000000	0.000000	0.084276	0.166253	0.120798	0.000000	0.000000	2.000000	72.000000	0.000000
3028.999900	-0.094576	0.550639	0.029471	82.961205	126.522797	162.948685	-0.268289	0.000000	-1.463860	0.000000	0.000000	0.000000	0.017442	0.119468	0.058244	0.000000	0.000000	2.000000	72.000000	0.000000
3029.003233	-0.094576	0.550639	0.029471	82.961205	126.522797	162.948685	-0.268289	0.000000	-1.463860	0.000000	0.000000	0.000000	0.017442	0.119468	0.058244	0.000000	0.000000	2.000000	72.000000	0.000000
3029.006566	-0.094576	0.550639	0.029471	83.011803	126.146126	162.566437	-0.268289	0.000000	-1.463860	0.000000	0.000000	0.000000	0.017442	0.119468	0.058244	0.000000	0.000000	2.000000	72.000000	0.000000
3029.009900	-0.094576	0.550639	0.029471	83.011803	126.146126	162.566437	-0.268289	0.000000	-1.463860	0.000000	0.000000	0.000000	0.017442	0.119468	0.058244	0.000000	0.000000	2.000000	72.000000	0.000000
3029.013233	-0.094589	0.551109	0.029659	83.011803	126.146126	162.566437	-0.268289	0.000000	-1.463860	0.000000	0.000000	0.000000	-0.003755	0.141048	0.056345	0.000000	0.000000	2.000000	72.000000	0.000000
3029.016566	-0.094626	0.551651	0.029849	83.069023	125.708298	162.125351	-0.271195	0.000000	-1.473567	0.000000	0.000000	0.000000	-0.011089	0.162653	0.057075	0.000000	0.000000	2.000000	72.000000	0.000000
3029.019900	-0.094626	0.551651	0.029849	83.069023	125.708298	162.125351	-0.271195	0.000000	-1.473567	0.000000	0.000000	0.000000	-0.011089	0.162653	0.057075	0.000000	0.000000	2.000000	72.000000	0.000000
3029.023233	-0.094626	0.551651	0.029849	83.069023	125.708298	162.125351	-0.271195	0.000000	-1.473567	0.000000	0.000000	0.000000	-0.011089	0.162653	0.057075	0.000000	0.000000	2.000000	72.000000	0.000000
3029.026566	-0.094626	0.551651	0.029849	83.130272	125.221764	161.640778	-0.268722	0.000000	-1.492471	0.000000	0.000000	0.000000	-0.011089	0.162653	0.057075	0.000000	0.000000	2.000000	72.000000	0.000000
3029.029900	-0.094710	0.552266	0.030037	83.130272	125.221764	161.640778	-0.268722	0.000000	-1.492471	0.000000	0.000000	0.000000	-0.025356	0.184317	0.056382	0.000000	0.000000	2.000000	72.000000	0.000000
3029.033233	-0.094710	0.552266	0.030037	83.130272	125.221764	161.640778	-0.268722	0.000000	-1.492471	0.000000	0.000000	0.000000	-0.025356	0.184317	0.056382	0.000000	0.000000	2.000000	72.000000	0.000000
3029.036566	-0.094792	0.552935	0.030214	83.197754	124.671677	161.092209	-0.268722	0.000000	-1.492471	0.000000	0.000000	0.000000	-0.024720	0.200735	0.053054	0.000000	0.000000	2.000000	72.000000	0.000000
3029.039900	-0.094792	0.552935	0.030214	83.197754	124.671677	161.092209	-0.268722	0.000000	-1.492471	0.000000	0.000000	0.000000	-0.024720	0.200735	0.053054	0.000000	0.000000	2.000000	72.000000	0.000000
3029.043233	-0.094792	0.552935	0.030214	83.197754	124.671677	161.092209	-0.268722	0.000000	-1.492471	0.000000	0.000000	0.000000	-0.024720	0.200735	0.053054	0.000000	0.000000	2.000000	72.000000	0.000000
3029.046566	-0.094792	0.552935	0.030214	83.271278	124.051865	160.476257	-0.260376	0.000000	-1.510710	0.000000	0.000000	0.000000	-0.024720	0.200735	0.053054	0.000000	0.000000	2.000000	72.000000	0.000000
3029.049900	-0.094926	0.553694	0.030406	83.271278	124.051865	160.476257	-0.260376	0.000000	-1.510710	0.000000	0.000000	0.000000	-0.039998	0.227726	0.057432	0.000000	0.000000	2.000000	72.000000	0.000000
3029.053233	-0.094926	0.553694	0.030406	83.271278	124.051865	160.476257	-0.260376	0.000000	-1.510710	0.000000	0.000000	0.000000	-0.039998	0.227726	0.057432	0.000000	0.000000	2.000000	72.000000	0.000000
3029.056566	-0.095037	0.554526	0.030607	83.352730	123.339104	159.769577	-0.260376	0.000000	-1.510710	0.000000	0.000000	0.000000	-0.033407	0.249525	0.060502	0.000000	0.000000	2.000000	72.000000	0.000000
3029.059900	-0.095037	0.554526	0.030607	83.352730	123.339104	159.769577	-0.260376	0.000000	-1.510710	0.000000	0.000000	0.000000	-0.033407	0.249525	0.060502	0.000000	0.000000	2.000000	72.000000	0.000000
3029.063233	-0.095037	0.554526	0.030607	83.352730	123.339104	159.769577	-0.260376	0.000000	-1.510710	0.000000	0.000000	0.000000	-0.033407	0.249525	0.060502	0.000000	0.000000	2.000000	72.000000	0.000000
3029.066566	-0.095037	0.554526	0.030607	83.439682	122.552635	158.986069	-0.248142	0.000000	-1.530366	0.000000	0.000000	0.000000	-0.033407	0.249525	0.060502	0.000000	0.000000	2.000000	72.000000	0.000000
3029.069900	-0.095153	0.555448	0.030832	83.439682	122.552635	158.986069	-0.248142	0.000000	-1.530366	0.000000	0.000000	0.000000	-0.034760	0.276662	0.067325	0.000000	0.000000	2.000000	72.000000	0.000000
3029.073233	-0.095153	0.555448	0.030832	83.439682	122.552635	158.986069	-0.248142	0.000000	-1.530366	0.000000	0.000000	0.000000	-0.034760	0.276662	0.067325	0.000000	0.000000	2.000000	72.000000	0.000000
3029.076566	-0.095291	0.556398	0.031044	83.530067	121.698631	158.134552	-0.248142	0.000000	-1.530366	0.000000	0.000000	0.000000	-0.041312	0.285114	0.063822	0.000000	0.000000	2.000000	72.000000	0.000000
3029.079900	-0.095291	0.556398	0.031044	83.530067	121.698631	158.134552	-0.248142	0.000000	-1.530366	0.000000	0.000000	0.000000	-0.041312	0.285114	0.063822	0.000000	0.000000	2.000000	72.000000	0.000000
3029.083233	-0.095291	0.556398	0.031044	83.530067	121.698631	158.134552	-0.248142	0.000000	-1.530366	0.000000	0.000000	0.000000	-0.041312	0.285114	0.063822	0.000000	0.000000	2.000000	72.000000	0.000000
3029.086566	-0.095395	0.557396	0.031209	83.620224	120.832207	157.269028	-0.235462	0.000000	-1.552224	0.000000	0.000000	0.000000	-0.031299	0.299300	0.049379	0.000000	0.000000	2.000000	72.000000	0.000000
3029.089900	-0.095395	0.557396	0.031209	83.620224	120.832207	157.269028	-0.235462	0.000000	-1.552224	0.000000	0.000000	0.000000	-0.031299	0.299300	0.049379	0.000000	0.000000	2.000000	72.000000	0.000000
3029.093233	-0.095395	0.557396	0.031209	83.620224	120.832207	157.269028	-0.235462	0.000000	-1.552224	0.000000	0.000000	0.000000	-0.031299	0.299300	0.049379	0.000000	0.000000	2.000000	72.000000	0.000000
3029.096566	-0.095506	0.558430	0.031406	83.698517	120.006027	156.444382	-0.230246	0.000000	-1.560454	0.000000	0.000000	0.000000	-0.033215	0.310236	0.059108	0.000000	0.000000	2.000000	72.000000	0.000000
3029.099900	-0.095506	0.558430	0.031406	83.698517	120.006027	156.444382	-0.230246	0.000000	-1.560454	0.000000	0.000000	0.000000	-0.033215	0.310236	0.059108	0.000000	0.000000	2.000000	72.000000	0.000000
3029.103233	-0.095506	0.558430	0.031406	83.698517	120.006027	156.444382	-0.230246	0.000000	-1.560454	0.000000	0.000000	0.000000	-0.033215	0.310236	0.059108	0.000000	0.000000	2.000000	72.000000	0.000000
3029.106566	-0.095603	0.559494	0.031533	83.730835	119.601341	156.037338	-0.224710	0.000000	-1.570305	0.000000	0.000000	0.000000	-0.029107	0.319074	0.037999	0.000000	0.000000	2.000000	72.000000	0.000000
3029.109900	-0.095603	0.559494	0.031533	83.730835	119.601341	156.037338	-0.224710	0.000000	-1.570305	0.000000	0.000000	0.000000	-0.029107	0.319074	0.037999	0.000000	0.000000	2.000000	72.000000	0.000000
3029.113233	-0.095603	0.559494	0.031533	83.730835	119.601341	156.037338	-0.224710	0.000000	-1.570305	0.000000	0.000000	0.000000	-0.029107	0.319074	0.037999	0.000000	0.000000	2.000000	72.000000	0.000000
3029.116566	-0.095667	0.560577	0.031616	83.698830	119.755501	156.186691	-0.219859	0.000000	-1.576638	0.000000	0.000000	0.000000	-0.019351	0.324974	0.025030	0.000000	0.000000	2.000000	72.000000	0.000000
3029.119900	-0.095667	0.560577	0.031616	83.698830	119.755501	156.186691	-0.219859	0.000000	-1.576638	0.000000	0.000000	0.000000	-0.019351	0.324974	0.025030	0.000000	0.000000	2.000000	72.000000	0.000000
3029.123233	-0.095667	0.560577	0.031616	83.698830	119.755501	156.186691	-0.219859	0.000000	-1.576638	0.000000	0.000000	0.000000	-0.019351	0.324974	0.025030	0.000000	0.000000	2.000000	72.000000	0.000000
3029.126566	-0.095751	0.561743	0.031676	83.630493	120.251671	156.674225	-0.216634	0.000000	-1.580810	0.000000	0.000000	0.000000	-0.025192	0.349729	0.017905	0.000000	0.000000	2.000000	72.000000	0.000000
3029.129900	-0.095751	0.561743	0.031676	83.630493	120.251671	156.674225	-0.216634	0.000000	-1.580810	0.000000	0.000000	0.000000	-0.025192	0.349729	0.017905	0.000000	0.000000	2.000000	72.000000	0.000000
3029.133233	-0.095751	0.561743	0.031676	83.630493	120.251671	156.674225	-0.216634	0.000000	-1.580810	0.000000	0.000000	0.000000	-0.025192	0.349729	0.017905	0.000000	0.000000	2.000000	72.000000	0.000000
3029.136566	-0.095806	0.562946	0.031709	83.568794	120.696045	157.105499	-0.212435	0.000000	-1.583794	0.000000	0.000000	0.000000	-0.016401	0.360924	0.009914	0.000000	0.000000	2.000000	72.000000	0.000000
3029.139900	-0.095806	0.562946	0.031709	83.568794	120.696045	157.105499	-0.212435	0.000000	-1.583794	0.000000	0.000000	0.000000	-0.016401	0.360924	0.009914	0.000000	0.000000	2.000000	72.000000	0.000000
3029.143233	-0.095806	0.562946	0.031709	83.568794	120.696045	157.105499	-0.212435	0.000000	-1.583794	0.000000	0.000000	0.000000	-0.016401	0.360924	0.009914	0.000000	0.000000	2.000000	72.000000	0.000000
3029.146566	-0.095859	0.564177	0.031733	83.549042	120.948158	157.333557	-0.209702	0.000000	-1.585446	0.000000	0.000000	0.000000	-0.015897	0.369329	0.007318	0.000000	0.000000	2.000000	72.000000	0.000000
3029.149900	-0.095859	0.564177	0.031733	83.549042	120.948158	157.333557	-0.209702	0.000000	-1.585446	0.000000	0.000000	0.000000	-0.015897	0.369329	0.007318	0.000000	0.000000	2.000000	72.000000	0.000000
3029.153233	-0.095859	0.564177	0.031733	83.549042	120.948158	157.333557	-0.209702	0.000000	-1.585446	0.000000	0.000000	0.000000	-0.015897	0.369329	0.007318	0.000000	0.000000	2.000000	72.000000	0.000000
3029.156566	-0.095909	0.565463	0.031743	83.581245	120.948418	157.297729	-0.207053	0.000000	-1.586666	0.000000	0.000000	0.000000	-0.015033	0.385865	0.002919	0.000000	0.000000	2.000000	72.000000	0.000000
3029.159900	-0.095909	0.565463	0.031743	83.581245	120.948418	157.297729	-0.207053	0.000000	-1.586666	0.000000	0.000000	0.000000	-0.015033	0.385865	0.002919	0.000000	0.000000	2.000000	72.000000	0.000000
3029.163233	-0.095909	0.565463	0.031743	83.581245	120.948418	157.297729	-0.207053	0.000000	-1.586666	0.000000	0.000000	0.000000	-0.015033	0.385865	0.002919	0.000000	0.000000	2.000000	72.000000	0.000000
3029.166566	-0.095955	0.566732	0.031733	83.659866	120.820068	157.116882	-0.204547	0.000000	-1.587152	0.000000	0.000000	0.000000	-0.013842	0.380661	-0.003159	0.000000	0.000000	2.000000	72.000000	0.000000
3029.169900	-0.095955	0.566732	0.031733	83.659866	120.820068	157.116882	-0.204547	0.000000	-1.587152	0.000000	0.000000	0.000000	-0.013842	0.380661	-0.003159	0.000000	0.000000	2.000000	72.000000	0.000000
3029.173233	-0.095955	0.566732	0.031733	83.659866	120.820068	157.116882	-0.204547	0.000000	-1.587152	0.000000	0.000000	0.000000	-0.013842	0.380661	-0.003159	0.000000	0.000000	2.000000	72.000000	0.000000
3029.176566	-0.095982	0.567992	0.031746	83.775146	120.548508	156.779434	-0.202240	0.000000	-1.586626	0.000000	0.000000	0.000000	-0.008031	0.378114	0.004085	0.000000	0.000000	2.000000	72.000000	0.000000
3029.179900	-0.095982	0.567992	0.031746	83.775146	120.548508	156.779434	-0.202240	0.000000	-1.586626	0.000000	0.000000	0.000000	-0.008031	0.378114	0.004085	0.000000	0.000000	2.000000	72.000000	0.000000
3029.183233	-0.095982	0.567992	0.031746	83.775146	120.548508	156.779434	-0.202240	0.000000	-1.586626	0.000000	0.000000	0.000000	-0.008031	0.378114	0.004085	0.000000	0.000000	2.000000	72.000000	0.000000
3029.186566	-0.096005	0.569235	0.031740	83.933342	120.034103	156.190720	-0.200901	0.000000	-1.587306	0.000000	0.000000	0.000000	-0.006855	0.372870	-0.001923	0.000000	0.000000	2.000000	72.000000	0.000000
3029.189900	-0.096005	0.569235	0.031740	83.933342	120.034103	156.190720	-0.200901	0.000000	-1.587306	0.000000	0.000000	0.000000	-0.006855	0.372870	-0.001923	0.000000	0.000000	2.000000	72.000000	0.000000
3029.193233	-0.096005	0.569235	0.031740	83.933342	120.034103	156.190720	-0.200901	0.000000	-1.587306	0.000000	0.000000	0.000000	-0.006855	0.372870	-0.001923	0.000000	0.000000	2.000000	72.000000	0.000000
3029.196566	-0.096031	0.570397	0.031748	84.103127	119.627472	155.695114	-0.199759	0.000000	-1.586986	0.000000	0.000000	0.000000	-0.007743	0.348567	0.002610	0.000000	0.000000	2.000000	72.000000	0.000000
3029.199900	-0.096031	0.570397	0.031748	84.103127	119.627472	155.695114	-0.199759	0.000000	-1.586986	0.000000	0.000000	0.000000	-0.007743	0.348567	0.002610	0.000000	0.000000	2.000000	72.000000	0.000000
3029.203233	-0.096031	0.570397	0.031748	84.103127	119.627472	155.695114	-0.199759	0.000000	-1.586986	0.000000	0.000000	0.000000	-0.007743	0.348567	0.002610	0.000000	0.000000	2.000000	72.000000	0.000000
3029.206566	-0.096012	0.571505	0.031776	84.264519	119.295906	155.269913	-0.198468	0.000000	-1.587421	0.000000	0.000000	0.000000	0.005618	0.332415	0.008209	0.000000	0.000000	2.000000	72.000000	0.000000
3029.209900	-0.096012	0.571505	0.031776	84.264519	119.295906	155.269913	-0.198468	0.000000	-1.587421	0.000000	0.000000	0.000000	0.005618	0.332415	0.008209	0.000000	0.000000	2.000000	72.000000	0.000000
3029.213233	-0.096012	0.571505	0.031776	84.264519	119.295906	155.269913	-0.198468	0.000000	-1.587421	0.000000	0.000000	0.000000	0.005618	0.332415	0.008209	0.000000	0.000000	2.000000	72.000000	0.000000
3029.216566	-0.096012	0.571505	0.031776	84.417213	118.991623	154.875626	-0.199405	0.000000	-1.588789	0.000000	0.000000	0.000000	0.005618	0.332415	0.008209	0.000000	0.000000	2.000000	72.000000	0.000000
3029.219900	-0.095990	0.572496	0.031786	84.417213	118.991623	154.875626	-0.199405	0.000000	-1.588789	0.000000	0.000000	0.000000	0.006641	0.297107	0.003011	0.000000	0.000000	2.000000	72.000000	0.000000
3029.223233	-0.095990	0.572496	0.031786	84.417213	118.991623	154.875626	-0.199405	0.000000	-1.588789	0.000000	0.000000	0.000000	0.006641	0.297107	0.003011	0.000000	0.000000	2.000000	72.000000	0.000000
3029.226566	-0.095944	0.573386	0.031800	84.554611	118.745842	154.544006	-0.199405	0.000000	-1.588789	0.000000	0.000000	0.000000	0.013601	0.267231	0.004394	0.000000	0.000000	2.000000	72.000000	0.000000
3029.229900	-0.095944	0.573386	0.031800	84.554611	118.745842	154.544006	-0.199405	0.000000	-1.588789	0.000000	0.000000	0.000000	0.013601	0.267231	0.004394	0.000000	0.000000	2.000000	72.000000	0.000000
3029.233233	-0.095944	0.573386	0.031800	84.554611	118.745842	154.544006	-0.199405	0.000000	-1.588789	0.000000	0.000000	0.000000	0.013601	0.267231	0.004394	0.000000	0.000000	2.000000	72.000000	0.000000
3029.236566	-0.095944	0.573386	0.031800	84.659111	118.336266	154.080856	-0.202779	0.000000	-1.590023	0.000000	0.000000	0.000000	0.013601	0.267231	0.004394	0.000000	0.000000	2.000000	72.000000	0.000000
3029.239900	-0.095915	0.574168	0.031772	84.659111	118.336266	154.080856	-0.202779	0.000000	-1.590023	0.000000	0.000000	0.000000	0.008931	0.234497	-0.008660	0.000000	0.000000	2.000000	72.000000	0.000000
3029.243233	-0.095915	0.574168	0.031772	84.659111	118.336266	154.080856	-0.202779	0.000000	-1.590023	0.000000	0.000000	0.000000	0.008931	0.234497	-0.008660	0.000000	0.000000	2.000000	72.000000	0.000000
3029.246566	-0.095890	0.574841	0.031767	84.719658	117.659668	153.392288	-0.202779	0.000000	-1.590023	0.000000	0.000000	0.000000	0.007516	0.201874	-0.001454	0.000000	0.000000	2.000000	72.000000	0.000000
3029.249900	-0.095890	0.574841	0.031767	84.719658	117.659668	153.392288	-0.202779	0.000000	-1.590023	0.000000	0.000000	0.000000	0.007516	0.201874	-0.001454	0.000000	0.000000	2.000000	72.000000	0.000000
3029.253233	-0.095890	0.574841	0.031767	84.719658	117.659668	153.392288	-0.202779	0.000000	-1.590023	0.000000	0.000000	0.000000	0.007516	0.201874	-0.001454	0.000000	0.000000	2.000000	72.000000	0.000000
3029.256566	-0.095890	0.574841	0.031767	84.765205	117.031166	152.760834	-0.205520	0.000000	-1.588338	0.000000	0.000000	0.000000	0.007516	0.201874	-0.001454	0.000000	0.000000	2.000000	72.000000	0.000000
3029.259900	-0.095890	0.575460	0.031769	84.765205	117.031166	152.760834	-0.205520	0.000000	-1.588338	0.000000	0.000000	0.000000	-0.000139	0.185589	0.000713	0.000000	0.000000	2.000000	72.000000	0.000000
3029.263233	-0.095890	0.575460	0.031769	84.765205	117.031166	152.760834	-0.205520	0.000000	-1.588338	0.000000	0.000000	0.000000	-0.000139	0.185589	0.000713	0.000000	0.000000	2.000000	72.000000	0.000000
3029.266566	-0.095862	0.576014	0.031749	84.789207	116.668800	152.392288	-0.205520	0.000000	-1.588338	0.000000	0.000000	0.000000	0.008441	0.166423	-0.006180	0.000000	0.000000	2.000000	72.000000	0.000000
3029.269900	-0.095862	0.576014	0.031749	84.789207	116.668800	152.392288	-0.205520	0.000000	-1.588338	0.000000	0.000000	0.000000	0.008441	0.166423	-0.006180	0.000000	0.000000	2.000000	72.000000	0.000000
3029.273233	-0.095862	0.576014	0.031749	84.789207	116.668800	152.392288	-0.205520	0.000000	-1.588338	0.000000	0.000000	0.000000	0.008441	0.166423	-0.006180	0.000000	0.000000	2.000000	72.000000	0.000000
3029.276566	-0.095862	0.576014	0.031749	84.776703	116.772034	152.485428	-0.206903	0.000000	-1.587426	0.000000	0.000000	0.000000	0.008441	0.166423	-0.006180	0.000000	0.000000	2.000000	72.000000	0.000000
3029.279900	-0.095814	0.576487	0.031751	84.776703	116.772034	152.485428	-0.206903	0.000000	-1.587426	0.000000	0.000000	0.000000	0.014315	0.141944	0.000758	0.000000	0.000000	2.000000	72.000000	0.000000
3029.283233	-0.095814	0.576487	0.031751	84.776703	116.772034	152.485428	-0.206903	0.000000	-1.587426	0.000000	0.000000	0.000000	0.014315	0.141944	0.000758	0.000000	0.000000	2.000000	72.000000	0.000000
3029.286566	-0.095814	0.576487	0.031751	84.724144	117.381203	153.080536	-0.206903	0.000000	-1.587426	0.000000	0.000000	0.000000	0.014315	0.141944	0.000758	0.000000	0.000000	2.000000	72.000000	0.000000
3029.289900	-0.095814	0.576487	0.031751	84.724144	117.381203	153.080536	-0.206903	0.000000	-1.587426	0.000000	0.000000	0.000000	0.014315	0.141944	0.000758	0.000000	0.000000	2.000000	72.000000	0.000000
3029.293233	-0.095713	0.576851	0.031725	84.724144	117.381203	153.080536	-0.206903	0.000000	-1.587426	0.000000	0.000000	0.000000	0.030422	0.109059	-0.007680	0.000000	0.000000	2.000000	72.000000	0.000000
3029.296566	-0.095635	0.577114	0.031698	84.647011	118.275803	153.958221	-0.209289	0.000000	-1.587553	0.000000	0.000000	0.000000	0.023311	0.079010	-0.008293	0.000000	0.000000	2.000000	72.000000	0.000000
3029.299900	-0.095635	0.577114	0.031698	84.647011	118.275803	153.958221	-0.209289	0.000000	-1.587553	0.000000	0.000000	0.000000	0.023311	0.079010	-0.008293	0.000000	0.000000	2.000000	72.000000	0.000000
3029.303233	-0.095635	0.577114	0.031698	84.647011	118.275803	153.958221	-0.209289	0.000000	-1.587553	0.000000	0.000000	0.000000	0.023311	0.079010	-0.008293	0.000000	0.000000	2.000000	72.000000	0.000000
3029.306566	-0.095635	0.577114	0.031698	84.567436	119.164795	154.833557	-0.218245	0.000000	-1.584890	0.000000	0.000000	0.000000	0.023311	0.079010	-0.008293	0.000000	0.000000	2.000000	72.000000	0.000000
3029.309900	-0.095558	0.577278	0.031673	84.567436	119.164795	154.833557	-0.218245	0.000000	-1.584890	0.000000	0.000000	0.000000	0.023149	0.048992	-0.007496	0.000000	0.000000	2.000000	72.000000	0.000000
3029.313233	-0.095558	0.577278	0.031673	84.567436	119.164795	154.833557	-0.218245	0.000000	-1.584890	0.000000	0.000000	0.000000	0.023149	0.048992	-0.007496	0.000000	0.000000	2.000000	72.000000	0.000000
3029.316566	-0.095558	0.577278	0.031673	84.495338	119.945908	155.608215	-0.218245	0.000000	-1.584890	0.000000	0.000000	0.000000	0.023149	0.048992	-0.007496	0.000000	0.000000	2.000000	72.000000	0.000000
3029.319900	-0.095558	0.577278	0.031673	84.495338	119.945908	155.608215	-0.218245	0.000000	-1.584890	0.000000	0.000000	0.000000	0.023149	0.048992	-0.007496	0.000000	0.000000	2.000000	72.000000	0.000000
3029.323233	-0.095524	0.577322	0.031625	84.495338	119.945908	155.608215	-0.218245	0.000000	-1.584890	0.000000	0.000000	0.000000	0.010031	0.013400	-0.014346	0.000000	0.000000	2.000000	72.000000	0.000000
3029.326566	-0.095524	0.577322	0.031625	84.434082	120.593765	156.250763	-0.222103	0.000000	-1.583641	0.000000	0.000000	0.000000	0.010031	0.013400	-0.014346	0.000000	0.000000	2.000000	72.000000	0.000000
3029.329900	-0.095524	0.577322	0.031625	84.434082	120.593765	156.250763	-0.222103	0.000000	-1.583641	0.000000	0.000000	0.000000	0.010031	0.013400	-0.014346	0.000000	0.000000	2.000000	72.000000	0.000000
3029.333233	-0.095524	0.577322	0.031625	84.434082	120.593765	156.250763	-0.222103	0.000000	-1.583641	0.000000	0.000000	0.000000	0.010031	0.013400	-0.014346	0.000000	0.000000	2.000000	72.000000	0.000000
3029.336566	-0.095484	0.577157	0.031543	84.380363	121.153786	156.809494	-0.223775	0.000000	-1.581250	0.000000	0.000000	0.000000	0.012018	-0.049523	-0.024518	0.000000	0.000000	2.000000	72.000000	0.000000
3029.339900	-0.095484	0.577157	0.031543	84.380363	121.153786	156.809494	-0.223775	0.000000	-1.581250	0.000000	0.000000	0.000000	0.012018	-0.049523	-0.024518	0.000000	0.000000	2.000000	72.000000	0.000000
3029.343233	-0.095484	0.577157	0.031543	84.380363	121.153786	156.809494	-0.223775	0.000000	-1.581250	0.000000	0.000000	0.000000	0.012018	-0.049523	-0.024518	0.000000	0.000000	2.000000	72.000000	0.000000
3029.346566	-0.095484	0.577157	0.031543	84.335594	121.590088	157.246933	-0.225778	0.000000	-1.577164	0.000000	0.000000	0.000000	0.012018	-0.049523	-0.024518	0.000000	0.000000	2.000000	72.000000	0.000000
3029.349900	-0.095469	0.576965	0.031463	84.335594	121.590088	157.246933	-0.225778	0.000000	-1.577164	0.000000	0.000000	0.000000	0.004683	-0.057670	-0.023971	0.000000	0.000000	2.000000	72.000000	0.000000
3029.353233	-0.095469	0.576965	0.031463	84.335594	121.590088	157.246933	-0.225778	0.000000	-1.577164	0.000000	0.000000	0.000000	0.004683	-0.057670	-0.023971	0.000000	0.000000	2.000000	72.000000	0.000000
3029.356566	-0.095469	0.576965	0.031463	84.301682	121.947876	157.605667	-0.225778	0.000000	-1.577164	0.000000	0.000000	0.000000	0.004683	-0.057670	-0.023971	0.000000	0.000000	2.000000	72.000000	0.000000
3029.359900	-0.095469	0.576965	0.031463	84.301682	121.947876	157.605667	-0.225778	0.000000	-1.577164	0.000000	0.000000	0.000000	0.004683	-0.057670	-0.023971	0.000000	0.000000	2.000000	72.000000	0.000000
3029.363233	-0.095452	0.576700	0.031380	84.301682	121.947876	157.605667	-0.225778	0.000000	-1.577164	0.000000	0.000000	0.000000	0.004905	-0.079525	-0.025115	0.000000	0.000000	2.000000	72.000000	0.000000
3029.366566	-0.095452	0.576700	0.031380	84.273888	122.241974	157.903961	-0.226559	0.000000	-1.573169	0.000000	0.000000	0.000000	0.004905	-0.079525	-0.025115	0.000000	0.000000	2.000000	72.000000	0.000000
3029.369900	-0.095452	0.576700	0.031380	84.273888	122.241974	157.903961	-0.226559	0.000000	-1.573169	0.000000	0.000000	0.000000	0.004905	-0.079525	-0.025115	0.000000	0.000000	2.000000	72.000000	0.000000
3029.373233	-0.095452	0.576700	0.031380	84.273888	122.241974	157.903961	-0.226559	0.000000	-1.573169	0.000000	0.000000	0.000000	0.004905	-0.079525	-0.025115	0.000000	0.000000	2.000000	72.000000	0.000000
3029.376566	-0.095405	0.576051	0.031135	84.238159	122.592758	158.255371	-0.227376	0.000000	-1.568983	0.000000	0.000000	0.000000	0.014324	-0.194684	-0.073316	0.000000	0.000000	2.000000	72.000000	0.000000
3029.379900	-0.095405	0.576051	0.031135	84.238159	122.592758	158.255371	-0.227376	0.000000	-1.568983	0.000000	0.000000	0.000000	0.014324	-0.194684	-0.073316	0.000000	0.000000	2.000000	72.000000	0.000000
3029.383233	-0.095405	0.576051	0.031135	84.238159	122.592758	158.255371	-0.227376	0.000000	-1.568983	0.000000	0.000000	0.000000	0.014324	-0.194684	-0.073316	0.000000	0.000000	2.000000	72.000000	0.000000
3029.386566	-0.095405	0.576051	0.031135	84.198799	122.945427	158.613007	-0.229764	0.000000	-1.556763	0.000000	0.000000	0.000000	0.014324	-0.194684	-0.073316	0.000000	0.000000	2.000000	72.000000	0.000000
3029.389900	-0.095386	0.575668	0.031037	84.198799	122.945427	158.613007	-0.229764	0.000000	-1.556763	0.000000	0.000000	0.000000	0.005765	-0.114891	-0.029510	0.000000	0.000000	2.000000	72.000000	0.000000
3029.393233	-0.095386	0.575668	0.031037	84.198799	122.945427	158.613007	-0.229764	0.000000	-1.556763	0.000000	0.000000	0.000000	0.005765	-0.114891	-0.029510	0.000000	0.000000	2.000000	72.000000	0.000000
3029.396566	-0.095386	0.575668	0.031037	84.154938	123.339859	159.009888	-0.229764	0.000000	-1.556763	0.000000	0.000000	0.000000	0.005765	-0.114891	-0.029510	0.000000	0.000000	2.000000	72.000000	0.000000
3029.399900	-0.095386	0.575668	0.031037	84.154938	123.339859	159.009888	-0.229764	0.000000	-1.556763	0.000000	0.000000	0.000000	0.005765	-0.114891	-0.029510	0.000000	0.000000	2.000000	72.000000	0.000000
3029.403233	-0.095332	0.575257	0.030887	84.154938	123.339859	159.009888	-0.229764	0.000000	-1.556763	0.000000	0.000000	0.000000	0.016027	-0.123233	-0.045096	0.000000	0.000000	2.000000	72.000000	0.000000
3029.406566	-0.095238	0.574811	0.030774	84.104958	123.715805	159.387512	-0.230724	0.000000	-1.551845	0.000000	0.000000	0.000000	0.028231	-0.133917	-0.033723	0.000000	0.000000	2.000000	72.000000	0.000000
3029.409900	-0.095238	0.574811	0.030774	84.104958	123.715805	159.387512	-0.230724	0.000000	-1.551845	0.000000	0.000000	0.000000	0.028231	-0.133917	-0.033723	0.000000	0.000000	2.000000	72.000000	0.000000
3029.413233	-0.095238	0.574811	0.030774	84.104958	123.715805	159.387512	-0.230724	0.000000	-1.551845	0.000000	0.000000	0.000000	0.028231	-0.133917	-0.033723	0.000000	0.000000	2.000000	72.000000	0.000000
3029.416566	-0.095238	0.574811	0.030774	84.043854	123.967400	159.654388	-0.238100	0.000000	-1.538709	0.000000	0.000000	0.000000	0.028231	-0.133917	-0.033723	0.000000	0.000000	2.000000	72.000000	0.000000
3029.419900	-0.095121	0.574365	0.030666	84.043854	123.967400	159.654388	-0.238100	0.000000	-1.538709	0.000000	0.000000	0.000000	0.035191	-0.133854	-0.032504	0.000000	0.000000	2.000000	72.000000	0.000000
3029.423233	-0.095121	0.574365	0.030666	84.043854	123.967400	159.654388	-0.238100	0.000000	-1.538709	0.000000	0.000000	0.000000	0.035191	-0.133854	-0.032504	0.000000	0.000000	2.000000	72.000000	0.000000
3029.426566	-0.095121	0.574365	0.030666	83.969742	124.123405	159.833969	-0.238100	0.000000	-1.538709	0.000000	0.000000	0.000000	0.035191	-0.133854	-0.032504	0.000000	0.000000	2.000000	72.000000	0.000000
3029.429900	-0.095121	0.574365	0.030666	83.969742	124.123405	159.833969	-0.238100	0.000000	-1.538709	0.000000	0.000000	0.000000	0.035191	-0.133854	-0.032504	0.000000	0.000000	2.000000	72.000000	0.000000
3029.433233	-0.094996	0.573909	0.030517	83.969742	124.123405	159.833969	-0.238100	0.000000	-1.538709	0.000000	0.000000	0.000000	0.037519	-0.136609	-0.044522	0.000000	0.000000	2.000000	72.000000	0.000000
3029.436566	-0.094897	0.573472	0.030381	83.913307	124.417099	160.136978	-0.243965	0.000000	-1.533291	0.000000	0.000000	0.000000	0.029607	-0.131025	-0.041014	0.000000	0.000000	2.000000	72.000000	0.000000
3029.439900	-0.094897	0.573472	0.030381	83.913307	124.417099	160.136978	-0.243965	0.000000	-1.533291	0.000000	0.000000	0.000000	0.029607	-0.131025	-0.041014	0.000000	0.000000	2.000000	72.000000	0.000000
3029.443233	-0.094897	0.573472	0.030381	83.913307	124.417099	160.136978	-0.243965	0.000000	-1.533291	0.000000	0.000000	0.000000	0.029607	-0.131025	-0.041014	0.000000	0.000000	2.000000	72.000000	0.000000
3029.446566	-0.094897	0.573472	0.030381	83.865150	124.841667	160.557343	-0.255153	0.000000	-1.519035	0.000000	0.000000	0.000000	0.029607	-0.131025	-0.041014	0.000000	0.000000	2.000000	72.000000	0.000000
3029.449900	-0.094795	0.573018	0.030227	83.865150	124.841667	160.557343	-0.255153	0.000000	-1.519035	0.000000	0.000000	0.000000	0.030597	-0.136422	-0.046160	0.000000	0.000000	2.000000	72.000000	0.000000
3029.453233	-0.094795	0.573018	0.030227	83.865150	124.841667	160.557343	-0.255153	0.000000	-1.519035	0.000000	0.000000	0.000000	0.030597	-0.136422	-0.046160	0.000000	0.000000	2.000000	72.000000	0.000000
3029.456566	-0.094795	0.573018	0.030227	83.818893	125.236984	160.951065	-0.255153	0.000000	-1.519035	0.000000	0.000000	0.000000	0.030597	-0.136422	-0.046160	0.000000	0.000000	2.000000	72.000000	0.000000
3029.459900	-0.094795	0.573018	0.030227	83.818893	125.236984	160.951065	-0.255153	0.000000	-1.519035	0.000000	0.000000	0.000000	0.030597	-0.136422	-0.046160	0.000000	0.000000	2.000000	72.000000	0.000000
3029.463233	-0.094715	0.572590	0.030062	83.818893	125.236984	160.951065	-0.255153	0.000000	-1.519035	0.000000	0.000000	0.000000	0.024030	-0.128197	-0.049510	0.000000	0.000000	2.000000	72.000000	0.000000
3029.466566	-0.094633	0.572191	0.029890	83.770020	125.555420	161.273849	-0.260253	0.000000	-1.511342	0.000000	0.000000	0.000000	0.024405	-0.119976	-0.051487	0.000000	0.000000	2.000000	72.000000	0.000000
3029.469900	-0.094633	0.572191	0.029890	83.770020	125.555420	161.273849	-0.260253	0.000000	-1.511342	0.000000	0.000000	0.000000	0.024405	-0.119976	-0.051487	0.000000	0.000000	2.000000	72.000000	0.000000
3029.473233	-0.094633	0.572191	0.029890	83.770020	125.555420	161.273849	-0.260253	0.000000	-1.511342	0.000000	0.000000	0.000000	0.024405	-0.119976	-0.051487	0.000000	0.000000	2.000000	72.000000	0.000000
3029.476566	-0.094633	0.572191	0.029890	83.713905	125.747284	161.482117	-0.268326	0.000000	-1.494509	0.000000	0.000000	0.000000	0.024405	-0.119976	-0.051487	0.000000	0.000000	2.000000	72.000000	0.000000
3029.479900	-0.094555	0.571809	0.029735	83.713905	125.747284	161.482117	-0.268326	0.000000	-1.494509	0.000000	0.000000	0.000000	0.023439	-0.114396	-0.046570	0.000000	0.000000	2.000000	72.000000	0.000000
3029.483233	-0.094555	0.571809	0.029735	83.713905	125.747284	161.482117	-0.268326	0.000000	-1.494509	0.000000	0.000000	0.000000	0.023439	-0.114396	-0.046570	0.000000	0.000000	2.000000	72.000000	0.000000
3029.486566	-0.094477	0.571428	0.029579	83.646278	125.809235	161.575623	-0.268326	0.000000	-1.494509	0.000000	0.000000	0.000000	0.023450	-0.114339	-0.046673	0.000000	0.000000	2.000000	72.000000	0.000000
3029.489900	-0.094477	0.571428	0.029579	83.646278	125.809235	161.575623	-0.268326	0.000000	-1.494509	0.000000	0.000000	0.000000	0.023450	-0.114339	-0.046673	0.000000	0.000000	2.000000	72.000000	0.000000
3029.493233	-0.094477	0.571428	0.029579	83.646278	125.809235	161.575623	-0.268326	0.000000	-1.494509	0.000000	0.000000	0.000000	0.023450	-0.114339	-0.046673	0.000000	0.000000	2.000000	72.000000	0.000000
3029.496566	-0.094406	0.571084	0.029457	83.576302	125.756622	161.563522	-0.276140	0.000000	-1.478969	0.000000	0.000000	0.000000	0.021504	-0.103351	-0.036693	0.000000	0.000000	2.000000	72.000000	0.000000
3029.499900	-0.094406	0.571084	0.029457	83.576302	125.756622	161.563522	-0.276140	0.000000	-1.478969	0.000000	0.000000	0.000000	0.021504	-0.103351	-0.036693	0.000000	0.000000	2.000000	72.000000	0.000000
3029.503233	-0.094406	0.571084	0.029457	83.576302	125.756622	161.563522	-0.276140	0.000000	-1.478969	0.000000	0.000000	0.000000	0.021504	-0.103351	-0.036693	0.000000	0.000000	2.000000	72.000000	0.000000
3029.506566	-0.094406	0.571084	0.029457	83.514297	125.750641	161.587677	-0.279725	0.000000	-1.472853	0.000000	0.000000	0.000000	0.021504	-0.103351	-0.036693	0.000000	0.000000	2.000000	72.000000	0.000000
3029.509900	-0.094314	0.570758	0.029356	83.514297	125.750641	161.587677	-0.279725	0.000000	-1.472853	0.000000	0.000000	0.000000	0.027463	-0.097829	-0.030386	0.000000	0.000000	2.000000	72.000000	0.000000
3029.513233	-0.094314	0.570758	0.029356	83.514297	125.750641	161.587677	-0.279725	0.000000	-1.472853	0.000000	0.000000	0.000000	0.027463	-0.097829	-0.030386	0.000000	0.000000	2.000000	72.000000	0.000000
3029.516566	-0.094314	0.570758	0.029356	83.475471	125.944962	161.787369	-0.279725	0.000000	-1.472853	0.000000	0.000000	0.000000	0.027463	-0.097829	-0.030386	0.000000	0.000000	2.000000	72.000000	0.000000
3029.519900	-0.094314	0.570758	0.029356	83.475471	125.944962	161.787369	-0.279725	0.000000	-1.472853	0.000000	0.000000	0.000000	0.027463	-0.097829	-0.030386	0.000000	0.000000	2.000000	72.000000	0.000000
3029.523233	-0.094252	0.570468	0.029283	83.475471	125.944962	161.787369	-0.279725	0.000000	-1.472853	0.000000	0.000000	0.000000	0.018583	-0.086884	-0.021702	0.000000	0.000000	2.000000	72.000000	0.000000
3029.526566	-0.094252	0.570468	0.029283	83.445663	126.195015	162.030853	-0.284302	0.000000	-1.467789	0.000000	0.000000	0.000000	0.018583	-0.086884	-0.021702	0.000000	0.000000	2.000000	72.000000	0.000000
3029.529900	-0.094252	0.570468	0.029283	83.445663	126.195015	162.030853	-0.284302	0.000000	-1.467789	0.000000	0.000000	0.000000	0.018583	-0.086884	-0.021702	0.000000	0.000000	2.000000	72.000000	0.000000
3029.533233	-0.094252	0.570468	0.029283	83.445663	126.195015	162.030853	-0.284302	0.000000	-1.467789	0.000000	0.000000	0.000000	0.018583	-0.086884	-0.021702	0.000000	0.000000	2.000000	72.000000	0.000000
3029.536566	-0.094097	0.569907	0.029227	83.420372	126.406189	162.235214	-0.287399	0.000000	-1.464172	0.000000	0.000000	0.000000	0.046421	-0.168144	-0.017038	0.000000	0.000000	2.000000	72.000000	0.000000
3029.539900	-0.094097	0.569907	0.029227	83.420372	126.406189	162.235214	-0.287399	0.000000	-1.464172	0.000000	0.000000	0.000000	0.046421	-0.168144	-0.017038	0.000000	0.000000	2.000000	72.000000	0.000000
3029.543233	-0.094097	0.569907	0.029227	83.420372	126.406189	162.235214	-0.287399	0.000000	-1.464172	0.000000	0.000000	0.000000	0.046421	-0.168144	-0.017038	0.000000	0.000000	2.000000	72.000000	0.000000
3029.546566	-0.094097	0.569907	0.029227	83.397339	126.597610	162.419678	-0.295136	0.000000	-1.461332	0.000000	0.000000	0.000000	0.046421	-0.168144	-0.017038	0.000000	0.000000	2.000000	72.000000	0.000000
3029.549900	-0.094031	0.569655	0.029255	83.397339	126.597610	162.419678	-0.295136	0.000000	-1.461332	0.000000	0.000000	0.000000	0.019935	-0.075847	0.008394	0.000000	0.000000	2.000000	72.000000	0.000000
3029.553233	-0.094031	0.569655	0.029255	83.397339	126.597610	162.419678	-0.295136	0.000000	-1.461332	0.000000	0.000000	0.000000	0.019935	-0.075847	0.008394	0.000000	0.000000	2.000000	72.000000	0.000000
3029.556566	-0.094031	0.569655	0.029255	83.378868	126.748695	162.566284	-0.295136	0.000000	-1.461332	0.000000	0.000000	0.000000	0.019935	-0.075847	0.008394	0.000000	0.000000	2.000000	72.000000	0.000000
3029.559900	-0.094031	0.569655	0.029255	83.378868	126.748695	162.566284	-0.295136	0.000000	-1.461332	0.000000	0.000000	0.000000	0.019935	-0.075847	0.008394	0.000000	0.000000	2.000000	72.000000	0.000000
3029.563233	-0.093994	0.569438	0.029312	83.378868	126.748695	162.566284	-0.295136	0.000000	-1.461332	0.000000	0.000000	0.000000	0.011059	-0.064960	0.017141	0.000000	0.000000	2.000000	72.000000	0.000000
3029.566566	-0.093994	0.569438	0.029312	83.364960	126.860107	162.675720	-0.298459	0.000000	-1.462731	0.000000	0.000000	0.000000	0.011059	-0.064960	0.017141	0.000000	0.000000	2.000000	72.000000	0.000000
3029.569900	-0.093994	0.569438	0.029312	83.364960	126.860107	162.675720	-0.298459	0.000000	-1.462731	0.000000	0.000000	0.000000	0.011059	-0.064960	0.017141	0.000000	0.000000	2.000000	72.000000	0.000000
3029.573233	-0.093994	0.569438	0.029312	83.364960	126.860107	162.675720	-0.298459	0.000000	-1.462731	0.000000	0.000000	0.000000	0.011059	-0.064960	0.017141	0.000000	0.000000	2.000000	72.000000	0.000000
3029.576566	-0.094001	0.569104	0.029474	83.351028	126.968338	162.784698	-0.300302	0.000000	-1.465588	0.000000	0.000000	0.000000	-0.002210	-0.100101	0.048648	0.000000	0.000000	2.000000	72.000000	0.000000
3029.579900	-0.094001	0.569104	0.029474	83.351028	126.968338	162.784698	-0.300302	0.000000	-1.465588	0.000000	0.000000	0.000000	-0.002210	-0.100101	0.048648	0.000000	0.000000	2.000000	72.000000	0.000000
3029.583233	-0.094001	0.569104	0.029474	83.351028	126.968338	162.784698	-0.300302	0.000000	-1.465588	0.000000	0.000000	0.000000	-0.002210	-0.100101	0.048648	0.000000	0.000000	2.000000	72.000000	0.000000
3029.586566	-0.094016	0.568951	0.029550	83.341736	127.040260	162.857086	-0.299933	0.000000	-1.473696	0.000000	0.000000	0.000000	-0.004389	-0.045997	0.022731	0.000000	0.000000	2.000000	72.000000	0.000000
3029.589900	-0.094016	0.568951	0.029550	83.341736	127.040260	162.857086	-0.299933	0.000000	-1.473696	0.000000	0.000000	0.000000	-0.004389	-0.045997	0.022731	0.000000	0.000000	2.000000	72.000000	0.000000
3029.593233	-0.094016	0.568951	0.029550	83.341736	127.040260	162.857086	-0.299933	0.000000	-1.473696	0.000000	0.000000	0.000000	-0.004389	-0.045997	0.022731	0.000000	0.000000	2.000000	72.000000	0.000000
3029.596566	-0.094016	0.568951	0.029550	83.334763	127.091301	162.911209	-0.299202	0.000000	-1.477484	0.000000	0.000000	0.000000	-0.004389	-0.045997	0.022731	0.000000	0.000000	2.000000	72.000000	0.000000
3029.599900	-0.094059	0.568861	0.029649	83.334763	127.091301	162.911209	-0.299202	0.000000	-1.477484	0.000000	0.000000	0.000000	-0.012931	-0.027033	0.029718	0.000000	0.000000	2.000000	72.000000	0.000000
3029.603233	-0.094059	0.568861	0.029649	83.334763	127.091301	162.911209	-0.299202	0.000000	-1.477484	0.000000	0.000000	0.000000	-0.012931	-0.027033	0.029718	0.000000	0.000000	2.000000	72.000000	0.000000
3029.606566	-0.094059	0.568861	0.029649	83.334740	127.088608	162.911255	-0.299202	0.000000	-1.477484	0.000000	0.000000	0.000000	-0.012931	-0.027033	0.029718	0.000000	0.000000	2.000000	72.000000	0.000000
3029.609900	-0.094059	0.568861	0.029649	83.334740	127.088608	162.911255	-0.299202	0.000000	-1.477484	0.000000	0.000000	0.000000	-0.012931	-0.027033	0.029718	0.000000	0.000000	2.000000	72.000000	0.000000
3029.613233	-0.094104	0.568816	0.029759	83.334740	127.088608	162.911255	-0.299202	0.000000	-1.477484	0.000000	0.000000	0.000000	-0.013566	-0.013491	0.032983	0.000000	0.000000	2.000000	72.000000	0.000000
3029.616566	-0.094104	0.568816	0.029759	83.334740	127.088608	162.911255	-0.297047	0.000000	-1.482437	0.000000	0.000000	0.000000	-0.013566	-0.013491	0.032983	0.000000	0.000000	2.000000	72.000000	0.000000
3029.619900	-0.094104	0.568816	0.029759	83.334740	127.088608	162.911255	-0.297047	0.000000	-1.482437	0.000000	0.000000	0.000000	-0.013566	-0.013491	0.032983	0.000000	0.000000	2.000000	72.000000	0.000000
3029.623233	-0.094104	0.568816	0.029759	83.334740	127.088608	162.911255	-0.297047	0.000000	-1.482437	0.000000	0.000000	0.000000	-0.013566	-0.013491	0.032983	0.000000	0.000000	2.000000	72.000000	0.000000
3029.626566	-0.094165	0.568789	0.029948	83.339417	127.050034	162.875137	-0.294786	0.000000	-1.487934	0.000000	0.000000	0.000000	-0.018183	-0.008028	0.056840	0.000000	0.000000	2.000000	72.000000	0.000000
3029.629900	-0.094165	0.568789	0.029948	83.339417	127.050034	162.875137	-0.294786	0.000000	-1.487934	0.000000	0.000000	0.000000	-0.018183	-0.008028	0.056840	0.000000	0.000000	2.000000	72.000000	0.000000
3029.633233	-0.094165	0.568789	0.029948	83.339417	127.050034	162.875137	-0.294786	0.000000	-1.487934	0.000000	0.000000	0.000000	-0.018183	-0.008028	0.056840	0.000000	0.000000	2.000000	72.000000	0.000000
3029.636566	-0.094165	0.568789	0.029948	83.344040	127.011383	162.838974	-0.291755	0.000000	-1.497408	0.000000	0.000000	0.000000	-0.018183	-0.008028	0.056840	0.000000	0.000000	2.000000	72.000000	0.000000
3029.639900	-0.094207	0.568826	0.030040	83.344040	127.011383	162.838974	-0.291755	0.000000	-1.497408	0.000000	0.000000	0.000000	-0.012529	0.010914	0.027585	0.000000	0.000000	2.000000	72.000000	0.000000
3029.643233	-0.094207	0.568826	0.030040	83.344040	127.011383	162.838974	-0.291755	0.000000	-1.497408	0.000000	0.000000	0.000000	-0.012529	0.010914	0.027585	0.000000	0.000000	2.000000	72.000000	0.000000
3029.646566	-0.094207	0.568826	0.030040	83.353386	126.936707	162.766525	-0.291755	0.000000	-1.497408	0.000000	0.000000	0.000000	-0.012529	0.010914	0.027585	0.000000	0.000000	2.000000	72.000000	0.000000
3029.649900	-0.094207	0.568826	0.030040	83.353386	126.936707	162.766525	-0.291755	0.000000	-1.497408	0.000000	0.000000	0.000000	-0.012529	0.010914	0.027585	0.000000	0.000000	2.000000	72.000000	0.000000
3029.653233	-0.094244	0.568871	0.030109	83.353386	126.936707	162.766525	-0.291755	0.000000	-1.497408	0.000000	0.000000	0.000000	-0.011205	0.013592	0.020719	0.000000	0.000000	2.000000	72.000000	0.000000
3029.656566	-0.094244	0.568871	0.030109	83.362656	126.864578	162.693909	-0.289667	0.000000	-1.502005	0.000000	0.000000	0.000000	-0.011205	0.013592	0.020719	0.000000	0.000000	2.000000	72.000000	0.000000
3029.659900	-0.094244	0.568871	0.030109	83.362656	126.864578	162.693909	-0.289667	0.000000	-1.502005	0.000000	0.000000	0.000000	-0.011205	0.013592	0.020719	0.000000	0.000000	2.000000	72.000000	0.000000
3029.663233	-0.094244	0.568871	0.030109	83.362656	126.864578	162.693909	-0.289667	0.000000	-1.502005	0.000000	0.000000	0.000000	-0.011205	0.013592	0.020719	0.000000	0.000000	2.000000	72.000000	0.000000
3029.666566	-0.094286	0.569007	0.030200	83.369629	126.807602	162.639282	-0.287799	0.000000	-1.505458	0.000000	0.000000	0.000000	-0.012470	0.040762	0.027247	0.000000	0.000000	2.000000	72.000000	0.000000
3029.669900	-0.094286	0.569007	0.030200	83.369629	126.807602	162.639282	-0.287799	0.000000	-1.505458	0.000000	0.000000	0.000000	-0.012470	0.040762	0.027247	0.000000	0.000000	2.000000	72.000000	0.000000
3029.673233	-0.094286	0.569007	0.030200	83.369629	126.807602	162.639282	-0.287799	0.000000	-1.505458	0.000000	0.000000	0.000000	-0.012470	0.040762	0.027247	0.000000	0.000000	2.000000	72.000000	0.000000
3029.676566	-0.094286	0.569007	0.030200	83.376556	126.753258	162.584564	-0.285721	0.000000	-1.510000	0.000000	0.000000	0.000000	-0.012470	0.040762	0.027247	0.000000	0.000000	2.000000	72.000000	0.000000
3029.679900	-0.094291	0.569070	0.030228	83.376556	126.753258	162.584564	-0.285721	0.000000	-1.510000	0.000000	0.000000	0.000000	-0.001611	0.018999	0.008326	0.000000	0.000000	2.000000	72.000000	0.000000
3029.683233	-0.094291	0.569070	0.030228	83.376556	126.753258	162.584564	-0.285721	0.000000	-1.510000	0.000000	0.000000	0.000000	-0.001611	0.018999	0.008326	0.000000	0.000000	2.000000	72.000000	0.000000
3029.686566	-0.094291	0.569070	0.030228	83.383453	126.696007	162.529694	-0.285721	0.000000	-1.510000	0.000000	0.000000	0.000000	-0.001611	0.018999	0.008326	0.000000	0.000000	2.000000	72.000000	0.000000
3029.689900	-0.094291	0.569070	0.030228	83.383453	126.696007	162.529694	-0.285721	0.000000	-1.510000	0.000000	0.000000	0.000000	-0.001611	0.018999	0.008326	0.000000	0.000000	2.000000	72.000000	0.000000
3029.693233	-0.094323	0.569152	0.030268	83.383453	126.696007	162.529694	-0.285721	0.000000	-1.510000	0.000000	0.000000	0.000000	-0.009530	0.024453	0.012043	0.000000	0.000000	2.000000	72.000000	0.000000
3029.696566	-0.094323	0.569152	0.030268	83.390396	126.638687	162.474731	-0.285453	0.000000	-1.511387	0.000000	0.000000	0.000000	-0.009530	0.024453	0.012043	0.000000	0.000000	2.000000	72.000000	0.000000
3029.699900	-0.094323	0.569152	0.030268	83.390396	126.638687	162.474731	-0.285453	0.000000	-1.511387	0.000000	0.000000	0.000000	-0.009530	0.024453	0.012043	0.000000	0.000000	2.000000	72.000000	0.000000
3029.703233	-0.094323	0.569152	0.030268	83.390396	126.638687	162.474731	-0.285453	0.000000	-1.511387	0.000000	0.000000	0.000000	-0.009530	0.024453	0.012043	0.000000	0.000000	2.000000	72.000000	0.000000
3029.706566	-0.094360	0.569269	0.030212	83.395027	126.599541	162.438049	-0.283864	0.000000	-1.513394	0.000000	0.000000	0.000000	-0.011159	0.035239	-0.016760	0.000000	0.000000	2.000000	72.000000	0.000000
3029.709900	-0.094360	0.569269	0.030212	83.395027	126.599541	162.438049	-0.283864	0.000000	-1.513394	0.000000	0.000000	0.000000	-0.011159	0.035239	-0.016760	0.000000	0.000000	2.000000	72.000000	0.000000
3029.713233	-0.094360	0.569269	0.030212	83.395027	126.599541	162.438049	-0.283864	0.000000	-1.513394	0.000000	0.000000	0.000000	-0.011159	0.035239	-0.016760	0.000000	0.000000	2.000000	72.000000	0.000000
3029.716566	-0.094360	0.569269	0.030212	83.402008	126.544777	162.382904	-0.282004	0.000000	-1.510601	0.000000	0.000000	0.000000	-0.011159	0.035239	-0.016760	0.000000	0.000000	2.000000	72.000000	0.000000
3029.719900	-0.094361	0.569341	0.030217	83.402008	126.544777	162.382904	-0.282004	0.000000	-1.510601	0.000000	0.000000	0.000000	-0.000278	0.021711	0.001452	0.000000	0.000000	2.000000	72.000000	0.000000
3029.723233	-0.094361	0.569341	0.030217	83.402008	126.544777	162.382904	-0.282004	0.000000	-1.510601	0.000000	0.000000	0.000000	-0.000278	0.021711	0.001452	0.000000	0.000000	2.000000	72.000000	0.000000
3029.726566	-0.094361	0.569341	0.030217	83.406593	126.510872	162.346054	-0.282004	0.000000	-1.510601	0.000000	0.000000	0.000000	-0.000278	0.021711	0.001452	0.000000	0.000000	2.000000	72.000000	0.000000
3029.729900	-0.094361	0.569341	0.030217	83.406593	126.510872	162.346054	-0.282004	0.000000	-1.510601	0.000000	0.000000	0.000000	-0.000278	0.021711	0.001452	0.000000	0.000000	2.000000	72.000000	0.000000
3029.733233	-0.094335	0.569396	0.030209	83.406593	126.510872	162.346054	-0.282004	0.000000	-1.510601	0.000000	0.000000	0.000000	0.007639	0.016281	-0.002266	0.000000	0.000000	2.000000	72.000000	0.000000
3029.736566	-0.094335	0.569396	0.030209	83.411163	126.476898	162.309128	-0.281957	0.000000	-1.510843	0.000000	0.000000	0.000000	0.007639	0.016281	-0.002266	0.000000	0.000000	2.000000	72.000000	0.000000
3029.739900	-0.094335	0.569396	0.030209	83.411163	126.476898	162.309128	-0.281957	0.000000	-1.510843	0.000000	0.000000	0.000000	0.007639	0.016281	-0.002266	0.000000	0.000000	2.000000	72.000000	0.000000
3029.743233	-0.094335	0.569396	0.030209	83.411163	126.476898	162.309128	-0.281957	0.000000	-1.510843	0.000000	0.000000	0.000000	0.007639	0.016281	-0.002266	0.000000	0.000000	2.000000	72.000000	0.000000
3029.746566	-0.094288	0.569522	0.030211	83.418106	126.424629	162.253754	-0.283231	0.000000	-1.510466	0.000000	0.000000	0.000000	0.014302	0.037967	0.000518	0.000000	0.000000	2.000000	72.000000	0.000000
3029.749900	-0.094288	0.569522	0.030211	83.418106	126.424629	162.253754	-0.283231	0.000000	-1.510466	0.000000	0.000000	0.000000	0.014302	0.037967	0.000518	0.000000	0.000000	2.000000	72.000000	0.000000
3029.753233	-0.094288	0.569522	0.030211	83.418106	126.424629	162.253754	-0.283231	0.000000	-1.510466	0.000000	0.000000	0.000000	0.014302	0.037967	0.000518	0.000000	0.000000	2.000000	72.000000	0.000000
3029.756566	-0.094288	0.569522	0.030211	83.422729	126.390549	162.216690	-0.285615	0.000000	-1.510552	0.000000	0.000000	0.000000	0.014302	0.037967	0.000518	0.000000	0.000000	2.000000	72.000000	0.000000
3029.759900	-0.094239	0.569577	0.030208	83.422729	126.390549	162.216690	-0.285615	0.000000	-1.510552	0.000000	0.000000	0.000000	0.014581	0.016283	-0.000931	0.000000	0.000000	2.000000	72.000000	0.000000
3029.763233	-0.094239	0.569577	0.030208	83.422729	126.390549	162.216690	-0.285615	0.000000	-1.510552	0.000000	0.000000	0.000000	0.014581	0.016283	-0.000931	0.000000	0.000000	2.000000	72.000000	0.000000
3029.766566	-0.094239	0.569577	0.030208	83.427322	126.356438	162.179642	-0.285615	0.000000	-1.510552	0.000000	0.000000	0.000000	0.014581	0.016283	-0.000931	0.000000	0.000000	2.000000	72.000000	0.000000
3029.769900	-0.094239	0.569577	0.030208	83.427322	126.356438	162.179642	-0.285615	0.000000	-1.510552	0.000000	0.000000	0.000000	0.014581	0.016283	-0.000931	0.000000	0.000000	2.000000	72.000000	0.000000
3029.773233	-0.094241	0.569622	0.030219	83.427322	126.356438	162.179642	-0.285615	0.000000	-1.510552	0.000000	0.000000	0.000000	-0.000629	0.013580	0.003248	0.000000	0.000000	2.000000	72.000000	0.000000
3029.776566	-0.094241	0.569622	0.030219	83.429619	126.338013	162.161087	-0.288045	0.000000	-1.510397	0.000000	0.000000	0.000000	-0.000629	0.013580	0.003248	0.000000	0.000000	2.000000	72.000000	0.000000
3029.779900	-0.094241	0.569622	0.030219	83.429619	126.338013	162.161087	-0.288045	0.000000	-1.510397	0.000000	0.000000	0.000000	-0.000629	0.013580	0.003248	0.000000	0.000000	2.000000	72.000000	0.000000
3029.783233	-0.094241	0.569622	0.030219	83.429619	126.338013	162.161087	-0.288045	0.000000	-1.510397	0.000000	0.000000	0.000000	-0.000629	0.013580	0.003248	0.000000	0.000000	2.000000	72.000000	0.000000
3029.786566	-0.094244	0.569640	0.030236	83.429619	126.338013	162.161087	-0.287940	0.000000	-1.510938	0.000000	0.000000	0.000000	-0.000978	0.005446	0.005057	0.000000	0.000000	2.000000	72.000000	0.000000
3029.789900	-0.094244	0.569640	0.030236	83.429619	126.338013	162.161087	-0.287940	0.000000	-1.510938	0.000000	0.000000	0.000000	-0.000978	0.005446	0.005057	0.000000	0.000000	2.000000	72.000000	0.000000
3029.793233	-0.094244	0.569640	0.030236	83.429619	126.338013	162.161087	-0.287940	0.000000	-1.510938	0.000000	0.000000	0.000000	-0.000978	0.005446	0.005057	0.000000	0.000000	2.000000	72.000000	0.000000
3029.796566	-0.094244	0.569640	0.030236	83.427322	126.356438	162.179642	-0.287777	0.000000	-1.511781	0.000000	0.000000	0.000000	-0.000978	0.005446	0.005057	0.000000	0.000000	2.000000	72.000000	0.000000
3029.799900	-0.094241	0.569622	0.030219	83.427322	126.356438	162.179642	-0.287777	0.000000	-1.511781	0.000000	0.000000	0.000000	0.000976	-0.005446	-0.005057	0.000000	0.000000	2.000000	72.000000	0.000000
3029.803233	-0.094241	0.569622	0.030219	83.427322	126.356438	162.179642	-0.287777	0.000000	-1.511781	0.000000	0.000000	0.000000	0.000976	-0.005446	-0.005057	0.000000	0.000000	2.000000	72.000000	0.000000
3029.806566	-0.094241	0.569622	0.030219	83.422729	126.393311	162.216736	-0.287777	0.000000	-1.511781	0.000000	0.000000	0.000000	0.000976	-0.005446	-0.005057	0.000000	0.000000	2.000000	72.000000	0.000000
3029.809900	-0.094241	0.569622	0.030219	83.422729	126.393311	162.216736	-0.287777	0.000000	-1.511781	0.000000	0.000000	0.000000	0.000976	-0.005446	-0.005057	0.000000	0.000000	2.000000	72.000000	0.000000
3029.813233	-0.094239	0.569577	0.030208	83.422729	126.393311	162.216736	-0.287777	0.000000	-1.511781	0.000000	0.000000	0.000000	0.000629	-0.013579	-0.003248	0.000000	0.000000	2.000000	72.000000	0.000000
3029.816566	-0.094239	0.569577	0.030208	83.418106	126.430023	162.253708	-0.287940	0.000000	-1.510938	0.000000	0.000000	0.000000	0.000629	-0.013579	-0.003248	0.000000	0.000000	2.000000	72.000000	0.000000
3029.819900	-0.094239	0.569577	0.030208	83.418106	126.430023	162.253708	-0.287940	0.000000	-1.510938	0.000000	0.000000	0.000000	0.000629	-0.013579	-0.003248	0.000000	0.000000	2.000000	72.000000	0.000000
3029.823233	-0.094239	0.569577	0.030208	83.418106	126.430023	162.253708	-0.287940	0.000000	-1.510938	0.000000	0.000000	0.000000	0.000629	-0.013579	-0.003248	0.000000	0.000000	2.000000	72.000000	0.000000
3029.826566	-0.094210	0.569441	0.030180	83.411201	126.487839	162.309174	-0.288045	0.000000	-1.510397	0.000000	0.000000	0.000000	0.008827	-0.040748	-0.008410	0.000000	0.000000	2.000000	72.000000	0.000000
3029.829900	-0.094210	0.569441	0.030180	83.411201	126.487839	162.309174	-0.288045	0.000000	-1.510397	0.000000	0.000000	0.000000	0.008827	-0.040748	-0.008410	0.000000	0.000000	2.000000	72.000000	0.000000
3029.833233	-0.094210	0.569441	0.030180	83.411201	126.487839	162.309174	-0.288045	0.000000	-1.510397	0.000000	0.000000	0.000000	0.008827	-0.040748	-0.008410	0.000000	0.000000	2.000000	72.000000	0.000000
3029.836566	-0.094210	0.569441	0.030180	83.404266	126.545441	162.364441	-0.289516	0.000000	-1.508995	0.000000	0.000000	0.000000	0.008827	-0.040748	-0.008410	0.000000	0.000000	2.000000	72.000000	0.000000
3029.839900	-0.094189	0.569387	0.030196	83.404266	126.545441	162.364441	-0.289516	0.000000	-1.508995	0.000000	0.000000	0.000000	0.006242	-0.016256	0.004953	0.000000	0.000000	2.000000	72.000000	0.000000
3029.843233	-0.094189	0.569387	0.030196	83.404266	126.545441	162.364441	-0.289516	0.000000	-1.508995	0.000000	0.000000	0.000000	0.006242	-0.016256	0.004953	0.000000	0.000000	2.000000	72.000000	0.000000
3029.846566	-0.094189	0.569387	0.030196	83.399689	126.584785	162.401306	-0.289516	0.000000	-1.508995	0.000000	0.000000	0.000000	0.006242	-0.016256	0.004953	0.000000	0.000000	2.000000	72.000000	0.000000
3029.849900	-0.094189	0.569387	0.030196	83.399689	126.584785	162.401306	-0.289516	0.000000	-1.508995	0.000000	0.000000	0.000000	0.006242	-0.016256	0.004953	0.000000	0.000000	2.000000	72.000000	0.000000
3029.853233	-0.094168	0.569332	0.030213	83.399689	126.584785	162.401306	-0.289516	0.000000	-1.508995	0.000000	0.000000	0.000000	0.006245	-0.016280	0.004951	0.000000	0.000000	2.000000	72.000000	0.000000
3029.856566	-0.094168	0.569332	0.030213	83.395058	126.624016	162.438034	-0.290556	0.000000	-1.509821	0.000000	0.000000	0.000000	0.006245	-0.016280	0.004951	0.000000	0.000000	2.000000	72.000000	0.000000
3029.859900	-0.094168	0.569332	0.030213	83.395058	126.624016	162.438034	-0.290556	0.000000	-1.509821	0.000000	0.000000	0.000000	0.006245	-0.016280	0.004951	0.000000	0.000000	2.000000	72.000000	0.000000
3029.863233	-0.094168	0.569332	0.030213	83.395058	126.624016	162.438034	-0.290556	0.000000	-1.509821	0.000000	0.000000	0.000000	0.006245	-0.016280	0.004951	0.000000	0.000000	2.000000	72.000000	0.000000
3029.866566	-0.094153	0.569242	0.030258	83.392746	126.642258	162.456390	-0.291597	0.000000	-1.510646	0.000000	0.000000	0.000000	0.004570	-0.027107	0.013616	0.000000	0.000000	2.000000	72.000000	0.000000
3029.869900	-0.094153	0.569242	0.030258	83.392746	126.642258	162.456390	-0.291597	0.000000	-1.510646	0.000000	0.000000	0.000000	0.004570	-0.027107	0.013616	0.000000	0.000000	2.000000	72.000000	0.000000
3029.873233	-0.094153	0.569242	0.030258	83.392746	126.642258	162.456390	-0.291597	0.000000	-1.510646	0.000000	0.000000	0.000000	0.004570	-0.027107	0.013616	0.000000	0.000000	2.000000	72.000000	0.000000
3029.876566	-0.094153	0.569242	0.030258	83.390457	126.660477	162.474731	-0.292358	0.000000	-1.512915	0.000000	0.000000	0.000000	0.004570	-0.027107	0.013616	0.000000	0.000000	2.000000	72.000000	0.000000
3029.879900	-0.094158	0.569206	0.030287	83.390457	126.660477	162.474731	-0.292358	0.000000	-1.512915	0.000000	0.000000	0.000000	-0.001674	-0.010839	0.008666	0.000000	0.000000	2.000000	72.000000	0.000000
3029.883233	-0.094158	0.569206	0.030287	83.390457	126.660477	162.474731	-0.292358	0.000000	-1.512915	0.000000	0.000000	0.000000	-0.001674	-0.010839	0.008666	0.000000	0.000000	2.000000	72.000000	0.000000
3029.886566	-0.094158	0.569206	0.030287	83.390457	126.660477	162.474731	-0.292358	0.000000	-1.512915	0.000000	0.000000	0.000000	-0.001674	-0.010839	0.008666	0.000000	0.000000	2.000000	72.000000	0.000000
3029.889900	-0.094158	0.569206	0.030287	83.390457	126.660477	162.474731	-0.292358	0.000000	-1.512915	0.000000	0.000000	0.000000	-0.001674	-0.010839	0.008666	0.000000	0.000000	2.000000	72.000000	0.000000
3029.893233	-0.094167	0.569188	0.030333	83.390457	126.660477	162.474731	-0.292358	0.000000	-1.512915	0.000000	0.000000	0.000000	-0.002652	-0.005404	0.013727	0.000000	0.000000	2.000000	72.000000	0.000000
3029.896566	-0.094167	0.569188	0.030333	83.390457	126.660477	162.474731	-0.292079	0.000000	-1.514360	0.000000	0.000000	0.000000	-0.002652	-0.005404	0.013727	0.000000	0.000000	2.000000	72.000000	0.000000
3029.899900	-0.094167	0.569188	0.030333	83.390457	126.660477	162.474731	-0.292079	0.000000	-1.514360	0.000000	0.000000	0.000000	-0.002652	-0.005404	0.013727	0.000000	0.000000	2.000000	72.000000	0.000000
3029.903233	-0.094167	0.569188	0.030333	83.390457	126.660477	162.474731	-0.292079	0.000000	-1.514360	0.000000	0.000000	0.000000	-0.002652	-0.005404	0.013727	0.000000	0.000000	2.000000	72.000000	0.000000
3029.906566	-0.094156	0.569188	0.030400	83.392746	126.644974	162.456390	-0.291637	0.000000	-1.516647	0.000000	0.000000	0.000000	0.003317	0.000033	0.020128	0.000000	0.000000	2.000000	72.000000	0.000000
3029.909900	-0.094156	0.569188	0.030400	83.392746	126.644974	162.456390	-0.291637	0.000000	-1.516647	0.000000	0.000000	0.000000	0.003317	0.000033	0.020128	0.000000	0.000000	2.000000	72.000000	0.000000
3029.913233	-0.094156	0.569188	0.030400	83.392746	126.644974	162.456390	-0.291637	0.000000	-1.516647	0.000000	0.000000	0.000000	0.003317	0.000033	0.020128	0.000000	0.000000	2.000000	72.000000	0.000000
3029.916566	-0.094156	0.569188	0.030400	83.392746	126.644974	162.456390	-0.292190	0.000000	-1.520002	0.000000	0.000000	0.000000	0.003317	0.000033	0.020128	0.000000	0.000000	2.000000	72.000000	0.000000
3029.919900	-0.094136	0.569206	0.030421	83.392746	126.644974	162.456390	-0.292190	0.000000	-1.520002	0.000000	0.000000	0.000000	0.005967	0.005435	0.006401	0.000000	0.000000	2.000000	72.000000	0.000000
3029.923233	-0.094136	0.569206	0.030421	83.392746	126.644974	162.456390	-0.292190	0.000000	-1.520002	0.000000	0.000000	0.000000	0.005967	0.005435	0.006401	0.000000	0.000000	2.000000	72.000000	0.000000
3029.926566	-0.094136	0.569206	0.030421	83.395088	126.629478	162.438049	-0.292190	0.000000	-1.520002	0.000000	0.000000	0.000000	0.005967	0.005435	0.006401	0.000000	0.000000	2.000000	72.000000	0.000000
3029.929900	-0.094136	0.569206	0.030421	83.395088	126.629478	162.438049	-0.292190	0.000000	-1.520002	0.000000	0.000000	0.000000	0.005967	0.005435	0.006401	0.000000	0.000000	2.000000	72.000000	0.000000
3029.933233	-0.094140	0.569224	0.030438	83.395088	126.629478	162.438049	-0.292190	0.000000	-1.520002	0.000000	0.000000	0.000000	-0.000978	0.005437	0.005060	0.000000	0.000000	2.000000	72.000000	0.000000
3029.936566	-0.094140	0.569224	0.030438	83.397339	126.613899	162.419647	-0.293185	0.000000	-1.521069	0.000000	0.000000	0.000000	-0.000978	0.005437	0.005060	0.000000	0.000000	2.000000	72.000000	0.000000
3029.939900	-0.094140	0.569224	0.030438	83.397339	126.613899	162.419647	-0.293185	0.000000	-1.521069	0.000000	0.000000	0.000000	-0.000978	0.005437	0.005060	0.000000	0.000000	2.000000	72.000000	0.000000
3029.943233	-0.094140	0.569224	0.030438	83.397339	126.613899	162.419647	-0.293185	0.000000	-1.521069	0.000000	0.000000	0.000000	-0.000978	0.005437	0.005060	0.000000	0.000000	2.000000	72.000000	0.000000
3029.946566	-0.094119	0.569270	0.030454	83.401978	126.577408	162.382919	-0.293022	0.000000	-1.521912	0.000000	0.000000	0.000000	0.006314	0.013588	0.004598	0.000000	0.000000	2.000000	72.000000	0.000000
3029.949900	-0.094119	0.569270	0.030454	83.401978	126.577408	162.382919	-0.293022	0.000000	-1.521912	0.000000	0.000000	0.000000	0.006314	0.013588	0.004598	0.000000	0.000000	2.000000	72.000000	0.000000
3029.953233	-0.094119	0.569270	0.030454	83.401978	126.577408	162.382919	-0.293022	0.000000	-1.521912	0.000000	0.000000	0.000000	0.006314	0.013588	0.004598	0.000000	0.000000	2.000000	72.000000	0.000000
3029.956566	-0.094119	0.569270	0.030454	83.404243	126.559052	162.364441	-0.294074	0.000000	-1.522679	0.000000	0.000000	0.000000	0.006314	0.013588	0.004598	0.000000	0.000000	2.000000	72.000000	0.000000
3029.959900	-0.094122	0.569288	0.030470	83.404243	126.559052	162.364441	-0.294074	0.000000	-1.522679	0.000000	0.000000	0.000000	-0.000976	0.005436	0.005059	0.000000	0.000000	2.000000	72.000000	0.000000
3029.963233	-0.094122	0.569288	0.030470	83.404243	126.559052	162.364441	-0.294074	0.000000	-1.522679	0.000000	0.000000	0.000000	-0.000976	0.005436	0.005059	0.000000	0.000000	2.000000	72.000000	0.000000
3029.966566	-0.094128	0.569324	0.030504	83.406616	126.540825	162.346069	-0.294074	0.000000	-1.522679	0.000000	0.000000	0.000000	-0.001956	0.010877	0.010119	0.000000	0.000000	2.000000	72.000000	0.000000
3029.969900	-0.094128	0.569324	0.030504	83.406616	126.540825	162.346069	-0.294074	0.000000	-1.522679	0.000000	0.000000	0.000000	-0.001956	0.010877	0.010119	0.000000	0.000000	2.000000	72.000000	0.000000
3029.973233	-0.094128	0.569324	0.030504	83.406616	126.540825	162.346069	-0.294074	0.000000	-1.522679	0.000000	0.000000	0.000000	-0.001956	0.010877	0.010119	0.000000	0.000000	2.000000	72.000000	0.000000
3029.976566	-0.094128	0.569324	0.030504	83.411140	126.504135	162.309158	-0.293586	0.000000	-1.525208	0.000000	0.000000	0.000000	-0.001956	0.010877	0.010119	0.000000	0.000000	2.000000	72.000000	0.000000
3029.979900	-0.094136	0.569333	0.030544	83.411140	126.504135	162.309158	-0.293586	0.000000	-1.525208	0.000000	0.000000	0.000000	-0.002300	0.002751	0.011922	0.000000	0.000000	2.000000	72.000000	0.000000
3029.983233	-0.094136	0.569333	0.030544	83.411140	126.504135	162.309158	-0.293586	0.000000	-1.525208	0.000000	0.000000	0.000000	-0.002300	0.002751	0.011922	0.000000	0.000000	2.000000	72.000000	0.000000
3029.986566	-0.094136	0.569333	0.030544	83.415848	126.470200	162.272232	-0.293586	0.000000	-1.525208	0.000000	0.000000	0.000000	-0.002300	0.002751	0.011922	0.000000	0.000000	2.000000	72.000000	0.000000
3029.989900	-0.094136	0.569333	0.030544	83.415848	126.470200	162.272232	-0.293586	0.000000	-1.525208	0.000000	0.000000	0.000000	-0.002300	0.002751	0.011922	0.000000	0.000000	2.000000	72.000000	0.000000
3029.993233	-0.094124	0.569360	0.030605	83.415848	126.470200	162.272232	-0.293586	0.000000	-1.525208	0.000000	0.000000	0.000000	0.003669	0.008183	0.018320	0.000000	0.000000	2.000000	72.000000	0.000000
3029.996566	-0.094124	0.569360	0.030605	83.418106	126.451813	162.253723	-0.293203	0.000000	-1.527195	0.000000	0.000000	0.000000	0.003669	0.008183	0.018320	0.000000	0.000000	2.000000	72.000000	0.000000
3029.999900	-0.094124	0.569360	0.030605	83.418106	126.451813	162.253723	-0.293203	0.000000	-1.527195	0.000000	0.000000	0.000000	0.003669	0.008183	0.018320	0.000000	0.000000	2.000000	72.000000	0.000000
3030.003233	-0.094124	0.569360	0.030605	83.418106	126.451813	162.253723	-0.293203	0.000000	-1.527195	0.000000	0.000000	0.000000	0.003669	0.008183	0.018320	0.000000	0.000000	2.000000	72.000000	0.000000
3030.006566	-0.094124	0.569388	0.030729	83.422729	126.417786	162.216736	-0.293814	0.000000	-1.530249	0.000000	0.000000	0.000000	0.000049	0.008214	0.037102	0.000000	0.000000	2.000000	72.000000	0.000000
3030.009900	-0.094124	0.569388	0.030729	83.422729	126.417786	162.216736	-0.293814	0.000000	-1.530249	0.000000	0.000000	0.000000	0.000049	0.008214	0.037102	0.000000	0.000000	2.000000	72.000000	0.000000
3030.013233	-0.094124	0.569388	0.030729	83.422729	126.417786	162.216736	-0.293814	0.000000	-1.530249	0.000000	0.000000	0.000000	0.000049	0.008214	0.037102	0.000000	0.000000	2.000000	72.000000	0.000000
3030.016566	-0.094124	0.569388	0.030729	83.422729	126.417786	162.216736	-0.293822	0.000000	-1.536433	0.000000	0.000000	0.000000	0.000049	0.008214	0.037102	0.000000	0.000000	2.000000	72.000000	0.000000
3030.019900	-0.094132	0.569370	0.030774	83.422729	126.417786	162.216736	-0.293822	0.000000	-1.536433	0.000000	0.000000	0.000000	-0.002646	-0.005395	0.013725	0.000000	0.000000	2.000000	72.000000	0.000000
3030.023233	-0.094132	0.569370	0.030774	83.422729	126.417786	162.216736	-0.293822	0.000000	-1.536433	0.000000	0.000000	0.000000	-0.002646	-0.005395	0.013725	0.000000	0.000000	2.000000	72.000000	0.000000
3030.026566	-0.094132	0.569370	0.030774	83.425026	126.402061	162.198181	-0.293822	0.000000	-1.536433	0.000000	0.000000	0.000000	-0.002646	-0.005395	0.013725	0.000000	0.000000	2.000000	72.000000	0.000000
3030.029900	-0.094132	0.569370	0.030774	83.425026	126.402061	162.198181	-0.293822	0.000000	-1.536433	0.000000	0.000000	0.000000	-0.002646	-0.005395	0.013725	0.000000	0.000000	2.000000	72.000000	0.000000
3030.033233	-0.094121	0.569370	0.030841	83.425026	126.402061	162.198181	-0.293822	0.000000	-1.536433	0.000000	0.000000	0.000000	0.003326	0.000042	0.020122	0.000000	0.000000	2.000000	72.000000	0.000000
3030.036566	-0.094121	0.569370	0.030841	83.422729	126.417786	162.216736	-0.293381	0.000000	-1.538720	0.000000	0.000000	0.000000	0.003326	0.000042	0.020122	0.000000	0.000000	2.000000	72.000000	0.000000
3030.039900	-0.094121	0.569370	0.030841	83.422729	126.417786	162.216736	-0.293381	0.000000	-1.538720	0.000000	0.000000	0.000000	0.003326	0.000042	0.020122	0.000000	0.000000	2.000000	72.000000	0.000000
3030.043233	-0.094121	0.569370	0.030841	83.422729	126.417786	162.216736	-0.293381	0.000000	-1.538720	0.000000	0.000000	0.000000	0.003326	0.000042	0.020122	0.000000	0.000000	2.000000	72.000000	0.000000
3030.046566	-0.094150	0.569334	0.030866	83.422729	126.417786	162.216736	-0.293935	0.000000	-1.542074	0.000000	0.000000	0.000000	-0.008622	-0.010852	0.007326	0.000000	0.000000	2.000000	72.000000	0.000000
3030.049900	-0.094150	0.569334	0.030866	83.422729	126.417786	162.216736	-0.293935	0.000000	-1.542074	0.000000	0.000000	0.000000	-0.008622	-0.010852	0.007326	0.000000	0.000000	2.000000	72.000000	0.000000
3030.053233	-0.094150	0.569334	0.030866	83.422729	126.417786	162.216736	-0.293935	0.000000	-1.542074	0.000000	0.000000	0.000000	-0.008622	-0.010852	0.007326	0.000000	0.000000	2.000000	72.000000	0.000000
3030.056566	-0.094150	0.569334	0.030866	83.420433	126.436157	162.235229	-0.292499	0.000000	-1.543295	0.000000	0.000000	0.000000	-0.008622	-0.010852	0.007326	0.000000	0.000000	2.000000	72.000000	0.000000
3030.059900	-0.094151	0.569306	0.030872	83.420433	126.436157	162.235229	-0.292499	0.000000	-1.543295	0.000000	0.000000	0.000000	-0.000349	-0.008146	0.001805	0.000000	0.000000	2.000000	72.000000	0.000000
3030.063233	-0.094151	0.569306	0.030872	83.420433	126.436157	162.235229	-0.292499	0.000000	-1.543295	0.000000	0.000000	0.000000	-0.000349	-0.008146	0.001805	0.000000	0.000000	2.000000	72.000000	0.000000
3030.066566	-0.094151	0.569306	0.030872	83.418106	126.454521	162.253723	-0.292499	0.000000	-1.543295	0.000000	0.000000	0.000000	-0.000349	-0.008146	0.001805	0.000000	0.000000	2.000000	72.000000	0.000000
3030.069900	-0.094151	0.569306	0.030872	83.418106	126.454521	162.253723	-0.292499	0.000000	-1.543295	0.000000	0.000000	0.000000	-0.000349	-0.008146	0.001805	0.000000	0.000000	2.000000	72.000000	0.000000
3030.073233	-0.094152	0.569279	0.030878	83.418106	126.454521	162.253723	-0.292499	0.000000	-1.543295	0.000000	0.000000	0.000000	-0.000348	-0.008140	0.001803	0.000000	0.000000	2.000000	72.000000	0.000000
3030.076566	-0.094152	0.569279	0.030878	83.418106	126.454521	162.253723	-0.292440	0.000000	-1.543596	0.000000	0.000000	0.000000	-0.000348	-0.008140	0.001803	0.000000	0.000000	2.000000	72.000000	0.000000
3030.079900	-0.094152	0.569279	0.030878	83.418106	126.454521	162.253723	-0.292440	0.000000	-1.543596	0.000000	0.000000	0.000000	-0.000348	-0.008140	0.001803	0.000000	0.000000	2.000000	72.000000	0.000000
3030.083233	-0.094152	0.569279	0.030878	83.418106	126.454521	162.253723	-0.292440	0.000000	-1.543596	0.000000	0.000000	0.000000	-0.000348	-0.008140	0.001803	0.000000	0.000000	2.000000	72.000000	0.000000
3030.086566	-0.094158	0.569243	0.030907	83.415810	126.472862	162.272202	-0.292382	0.000000	-1.543896	0.000000	0.000000	0.000000	-0.001670	-0.010844	0.008665	0.000000	0.000000	2.000000	72.000000	0.000000
3030.089900	-0.094158	0.569243	0.030907	83.415810	126.472862	162.272202	-0.292382	0.000000	-1.543896	0.000000	0.000000	0.000000	-0.001670	-0.010844	0.008665	0.000000	0.000000	2.000000	72.000000	0.000000
3030.093233	-0.094158	0.569243	0.030907	83.415810	126.472862	162.272202	-0.292382	0.000000	-1.543896	0.000000	0.000000	0.000000	-0.001670	-0.010844	0.008665	0.000000	0.000000	2.000000	72.000000	0.000000
3030.096566	-0.094158	0.569243	0.030907	83.413521	126.491264	162.290726	-0.292104	0.000000	-1.545340	0.000000	0.000000	0.000000	-0.001670	-0.010844	0.008665	0.000000	0.000000	2.000000	72.000000	0.000000
3030.099900	-0.094155	0.569225	0.030890	83.413521	126.491264	162.290726	-0.292104	0.000000	-1.545340	0.000000	0.000000	0.000000	0.000975	-0.005465	-0.005059	0.000000	0.000000	2.000000	72.000000	0.000000
3030.103233	-0.094155	0.569225	0.030890	83.413521	126.491264	162.290726	-0.292104	0.000000	-1.545340	0.000000	0.000000	0.000000	0.000975	-0.005465	-0.005059	0.000000	0.000000	2.000000	72.000000	0.000000
3030.106566	-0.094155	0.569225	0.030890	83.413521	126.493942	162.290680	-0.292104	0.000000	-1.545340	0.000000	0.000000	0.000000	0.000975	-0.005465	-0.005059	0.000000	0.000000	2.000000	72.000000	0.000000
3030.109900	-0.094155	0.569225	0.030890	83.413521	126.493942	162.290680	-0.292104	0.000000	-1.545340	0.000000	0.000000	0.000000	0.000975	-0.005465	-0.005059	0.000000	0.000000	2.000000	72.000000	0.000000
3030.113233	-0.094131	0.569225	0.030894	83.413521	126.493942	162.290680	-0.292104	0.000000	-1.545340	0.000000	0.000000	0.000000	0.006951	0.000007	0.001341	0.000000	0.000000	2.000000	72.000000	0.000000
3030.116566	-0.094131	0.569225	0.030894	83.413521	126.493942	162.290680	-0.292266	0.000000	-1.544497	0.000000	0.000000	0.000000	0.006951	0.000007	0.001341	0.000000	0.000000	2.000000	72.000000	0.000000
3030.119900	-0.094131	0.569225	0.030894	83.413521	126.493942	162.290680	-0.292266	0.000000	-1.544497	0.000000	0.000000	0.000000	0.006951	0.000007	0.001341	0.000000	0.000000	2.000000	72.000000	0.000000
3030.123233	-0.094131	0.569225	0.030894	83.413521	126.493942	162.290680	-0.292266	0.000000	-1.544497	0.000000	0.000000	0.000000	0.006951	0.000007	0.001341	0.000000	0.000000	2.000000	72.000000	0.000000
3030.126566	-0.094104	0.569234	0.030876	83.413460	126.496651	162.290680	-0.293425	0.000000	-1.544721	0.000000	0.000000	0.000000	0.008274	0.002717	-0.005521	0.000000	0.000000	2.000000	72.000000	0.000000
3030.129900	-0.094104	0.569234	0.030876	83.413460	126.496651	162.290680	-0.293425	0.000000	-1.544721	0.000000	0.000000	0.000000	0.008274	0.002717	-0.005521	0.000000	0.000000	2.000000	72.000000	0.000000
3030.133233	-0.094104	0.569234	0.030876	83.413460	126.496651	162.290680	-0.293425	0.000000	-1.544721	0.000000	0.000000	0.000000	0.008274	0.002717	-0.005521	0.000000	0.000000	2.000000	72.000000	0.000000
3030.136566	-0.094104	0.569234	0.030876	83.415787	126.481049	162.272217	-0.294804	0.000000	-1.543800	0.000000	0.000000	0.000000	0.008274	0.002717	-0.005521	0.000000	0.000000	2.000000	72.000000	0.000000
3030.139900	-0.094080	0.569261	0.030874	83.415787	126.481049	162.272217	-0.294804	0.000000	-1.543800	0.000000	0.000000	0.000000	0.007296	0.008147	-0.000463	0.000000	0.000000	2.000000	72.000000	0.000000
3030.143233	-0.094080	0.569261	0.030874	83.415787	126.481049	162.272217	-0.294804	0.000000	-1.543800	0.000000	0.000000	0.000000	0.007296	0.008147	-0.000463	0.000000	0.000000	2.000000	72.000000	0.000000
3030.146566	-0.094080	0.569261	0.030874	83.418076	126.465393	162.253738	-0.294804	0.000000	-1.543800	0.000000	0.000000	0.000000	0.007296	0.008147	-0.000463	0.000000	0.000000	2.000000	72.000000	0.000000
3030.149900	-0.094080	0.569261	0.030874	83.418076	126.465393	162.253738	-0.294804	0.000000	-1.543800	0.000000	0.000000	0.000000	0.007296	0.008147	-0.000463	0.000000	0.000000	2.000000	72.000000	0.000000
3030.153233	-0.094032	0.569288	0.030877	83.418076	126.465393	162.253738	-0.294804	0.000000	-1.543800	0.000000	0.000000	0.000000	0.014251	0.008141	0.000875	0.000000	0.000000	2.000000	72.000000	0.000000
3030.156566	-0.094032	0.569288	0.030877	83.420372	126.449768	162.235260	-0.296020	0.000000	-1.543723	0.000000	0.000000	0.000000	0.014251	0.008141	0.000875	0.000000	0.000000	2.000000	72.000000	0.000000
3030.159900	-0.094032	0.569288	0.030877	83.420372	126.449768	162.235260	-0.296020	0.000000	-1.543723	0.000000	0.000000	0.000000	0.014251	0.008141	0.000875	0.000000	0.000000	2.000000	72.000000	0.000000
3030.163233	-0.094032	0.569288	0.030877	83.420372	126.449768	162.235260	-0.296020	0.000000	-1.543723	0.000000	0.000000	0.000000	0.014251	0.008141	0.000875	0.000000	0.000000	2.000000	72.000000	0.000000
3030.166566	-0.094011	0.569334	0.030893	83.422729	126.434113	162.216766	-0.298395	0.000000	-1.543869	0.000000	0.000000	0.000000	0.006323	0.013592	0.004593	0.000000	0.000000	2.000000	72.000000	0.000000
3030.169900	-0.094011	0.569334	0.030893	83.422729	126.434113	162.216766	-0.298395	0.000000	-1.543869	0.000000	0.000000	0.000000	0.006323	0.013592	0.004593	0.000000	0.000000	2.000000	72.000000	0.000000
3030.173233	-0.094011	0.569334	0.030893	83.422729	126.434113	162.216766	-0.298395	0.000000	-1.543869	0.000000	0.000000	0.000000	0.006323	0.013592	0.004593	0.000000	0.000000	2.000000	72.000000	0.000000
3030.176566	-0.094011	0.569334	0.030893	83.422699	126.436790	162.216721	-0.299449	0.000000	-1.544635	0.000000	0.000000	0.000000	0.006323	0.013592	0.004593	0.000000	0.000000	2.000000	72.000000	0.000000
3030.179900	-0.093988	0.569334	0.030897	83.422699	126.436790	162.216721	-0.299449	0.000000	-1.544635	0.000000	0.000000	0.000000	0.006951	0.000002	0.001338	0.000000	0.000000	2.000000	72.000000	0.000000
3030.183233	-0.093988	0.569334	0.030897	83.422699	126.436790	162.216721	-0.299449	0.000000	-1.544635	0.000000	0.000000	0.000000	0.006951	0.000002	0.001338	0.000000	0.000000	2.000000	72.000000	0.000000
3030.186566	-0.093988	0.569334	0.030897	83.422729	126.439522	162.216736	-0.299449	0.000000	-1.544635	0.000000	0.000000	0.000000	0.006951	0.000002	0.001338	0.000000	0.000000	2.000000	72.000000	0.000000
3030.189900	-0.093988	0.569334	0.030897	83.422729	126.439522	162.216736	-0.299449	0.000000	-1.544635	0.000000	0.000000	0.000000	0.006951	0.000002	0.001338	0.000000	0.000000	2.000000	72.000000	0.000000
3030.193233	-0.093965	0.569334	0.030902	83.422729	126.439522	162.216736	-0.299449	0.000000	-1.544635	0.000000	0.000000	0.000000	0.006951	0.000002	0.001338	0.000000	0.000000	2.000000	72.000000	0.000000
3030.196566	-0.093965	0.569334	0.030902	83.422729	126.442238	162.216736	-0.300608	0.000000	-1.544858	0.000000	0.000000	0.000000	0.006951	0.000002	0.001338	0.000000	0.000000	2.000000	72.000000	0.000000
3030.199900	-0.093965	0.569334	0.030902	83.422729	126.442238	162.216736	-0.300608	0.000000	-1.544858	0.000000	0.000000	0.000000	0.006951	0.000002	0.001338	0.000000	0.000000	2.000000	72.000000	0.000000
3030.203233	-0.093965	0.569334	0.030902	83.422729	126.442238	162.216736	-0.300608	0.000000	-1.544858	0.000000	0.000000	0.000000	0.006951	0.000002	0.001338	0.000000	0.000000	2.000000	72.000000	0.000000
3030.206566	-0.093924	0.569298	0.030939	83.420403	126.460625	162.235245	-0.301766	0.000000	-1.545081	0.000000	0.000000	0.000000	0.012233	-0.010838	0.011343	0.000000	0.000000	2.000000	72.000000	0.000000
3030.209900	-0.093924	0.569298	0.030939	83.420403	126.460625	162.235245	-0.301766	0.000000	-1.545081	0.000000	0.000000	0.000000	0.012233	-0.010838	0.011343	0.000000	0.000000	2.000000	72.000000	0.000000
3030.213233	-0.093924	0.569298	0.030939	83.420403	126.460625	162.235245	-0.301766	0.000000	-1.545081	0.000000	0.000000	0.000000	0.012233	-0.010838	0.011343	0.000000	0.000000	2.000000	72.000000	0.000000
3030.216566	-0.093924	0.569298	0.030939	83.420403	126.463287	162.235214	-0.303805	0.000000	-1.546971	0.000000	0.000000	0.000000	0.012233	-0.010838	0.011343	0.000000	0.000000	2.000000	72.000000	0.000000
3030.219900	-0.093924	0.569298	0.030939	83.420403	126.463287	162.235214	-0.303805	0.000000	-1.546971	0.000000	0.000000	0.000000	-0.000000	-0.000002	0.000000	0.000000	0.000000	2.000000	72.000000	0.000000
3030.223233	-0.093924	0.569298	0.030939	83.420403	126.463287	162.235214	-0.303805	0.000000	-1.546971	0.000000	0.000000	0.000000	-0.000000	-0.000002	0.000000	0.000000	0.000000	2.000000	72.000000	0.000000
3030.226566	-0.093924	0.569298	0.030939	83.419304	126.453728	162.224426	-0.303805	0.000000	-1.546971	0.000000	0.000000	0.000000	-0.000000	-0.000002	0.000000	0.000000	0.000000	2.000000	72.000000	0.000000
3030.229900	-0.093924	0.569298	0.030939	83.419304	126.453728	162.224426	-0.303805	0.000000	-1.546971	0.000000	0.000000	0.000000	-0.000000	-0.000002	0.000000	0.000000	0.000000	2.000000	72.000000	0.000000
3030.233233	-0.093901	0.569298	0.030944	83.419304	126.453728	162.224426	-0.303805	0.000000	-1.546971	0.000000	0.000000	0.000000	0.006951	-0.000002	0.001337	0.000000	0.000000	2.000000	72.000000	0.000000
3030.236566	-0.093901	0.569298	0.030944	83.415810	126.462494	162.232147	-0.303805	0.000000	-1.546971	0.000000	0.000000	0.000000	0.006951	-0.000002	0.001337	0.000000	0.000000	2.000000	72.000000	0.000000
3030.239900	-0.093901	0.569298	0.030944	83.415810	126.462494	162.232147	-0.303805	0.000000	-1.546971	0.000000	0.000000	0.000000	0.006951	-0.000002	0.001337	0.000000	0.000000	2.000000	72.000000	0.000000
3030.243233	-0.093901	0.569298	0.030944	83.415810	126.462494	162.232147	-0.303805	0.000000	-1.546971	0.000000	0.000000	0.000000	0.006951	-0.000002	0.001337	0.000000	0.000000	2.000000	72.000000	0.000000
3030.246566	-0.093867	0.569270	0.030892	83.413521	126.437920	162.210587	-0.304964	0.000000	-1.547194	0.000000	0.000000	0.000000	0.010217	-0.008187	-0.015642	0.000000	0.000000	2.000000	72.000000	0.000000
3030.249900	-0.093867	0.569270	0.030892	83.413521	126.437920	162.210587	-0.304964	0.000000	-1.547194	0.000000	0.000000	0.000000	0.010217	-0.008187	-0.015642	0.000000	0.000000	2.000000	72.000000	0.000000
3030.253233	-0.093867	0.569270	0.030892	83.413521	126.437920	162.210587	-0.304964	0.000000	-1.547194	0.000000	0.000000	0.000000	0.010217	-0.008187	-0.015642	0.000000	0.000000	2.000000	72.000000	0.000000
3030.256566	-0.093867	0.569270	0.030892	83.403229	126.413185	162.193695	-0.306667	0.000000	-1.544587	0.000000	0.000000	0.000000	0.010217	-0.008187	-0.015642	0.000000	0.000000	2.000000	72.000000	0.000000
3030.259900	-0.093859	0.569261	0.030852	83.403229	126.413185	162.193695	-0.306667	0.000000	-1.544587	0.000000	0.000000	0.000000	0.002293	-0.002743	-0.011921	0.000000	0.000000	2.000000	72.000000	0.000000
3030.263233	-0.093859	0.569261	0.030852	83.403229	126.413185	162.193695	-0.306667	0.000000	-1.544587	0.000000	0.000000	0.000000	0.002293	-0.002743	-0.011921	0.000000	0.000000	2.000000	72.000000	0.000000
3030.266566	-0.093859	0.569261	0.030852	83.384941	126.302818	162.101837	-0.306667	0.000000	-1.544587	0.000000	0.000000	0.000000	0.002293	-0.002743	-0.011921	0.000000	0.000000	2.000000	72.000000	0.000000
3030.269900	-0.093859	0.569261	0.030852	83.384941	126.302818	162.101837	-0.306667	0.000000	-1.544587	0.000000	0.000000	0.000000	0.002293	-0.002743	-0.011921	0.000000	0.000000	2.000000	72.000000	0.000000
3030.273233	-0.093848	0.569234	0.030795	83.384941	126.302818	162.101837	-0.306667	0.000000	-1.544587	0.000000	0.000000	0.000000	0.003266	-0.008174	-0.016981	0.000000	0.000000	2.000000	72.000000	0.000000
3030.276566	-0.093848	0.569234	0.030795	83.366615	126.150307	161.970734	-0.307049	0.000000	-1.542600	0.000000	0.000000	0.000000	0.003266	-0.008174	-0.016981	0.000000	0.000000	2.000000	72.000000	0.000000
3030.279900	-0.093848	0.569234	0.030795	83.366615	126.150307	161.970734	-0.307049	0.000000	-1.542600	0.000000	0.000000	0.000000	0.003266	-0.008174	-0.016981	0.000000	0.000000	2.000000	72.000000	0.000000
3030.283233	-0.093848	0.569234	0.030795	83.366615	126.150307	161.970734	-0.307049	0.000000	-1.542600	0.000000	0.000000	0.000000	0.003266	-0.008174	-0.016981	0.000000	0.000000	2.000000	72.000000	0.000000
3030.286566	-0.093833	0.569216	0.030716	83.349426	126.010719	161.851059	-0.307593	0.000000	-1.539770	0.000000	0.000000	0.000000	0.004585	-0.005477	-0.023846	0.000000	0.000000	2.000000	72.000000	0.000000
3030.289900	-0.093833	0.569216	0.030716	83.349426	126.010719	161.851059	-0.307593	0.000000	-1.539770	0.000000	0.000000	0.000000	0.004585	-0.005477	-0.023846	0.000000	0.000000	2.000000	72.000000	0.000000
3030.293233	-0.093833	0.569216	0.030716	83.349426	126.010719	161.851059	-0.307593	0.000000	-1.539770	0.000000	0.000000	0.000000	0.004585	-0.005477	-0.023846	0.000000	0.000000	2.000000	72.000000	0.000000
3030.296566	-0.093833	0.569216	0.030716	83.341354	125.925972	161.776947	-0.308357	0.000000	-1.535796	0.000000	0.000000	0.000000	0.004585	-0.005477	-0.023846	0.000000	0.000000	2.000000	72.000000	0.000000
3030.299900	-0.093833	0.569216	0.030716	83.341354	125.925972	161.776947	-0.308357	0.000000	-1.535796	0.000000	0.000000	0.000000	0.000001	-0.000005	-0.000000	0.000000	0.000000	2.000000	72.000000	0.000000
3030.303233	-0.093833	0.569216	0.030716	83.341354	125.925972	161.776947	-0.308357	0.000000	-1.535796	0.000000	0.000000	0.000000	0.000001	-0.000005	-0.000000	0.000000	0.000000	2.000000	72.000000	0.000000
3030.306566	-0.093833	0.569216	0.030716	83.340271	125.916618	161.766373	-0.308357	0.000000	-1.535796	0.000000	0.000000	0.000000	0.000001	-0.000005	-0.000000	0.000000	0.000000	2.000000	72.000000	0.000000
3030.309900	-0.093833	0.569216	0.030716	83.340271	125.916618	161.766373	-0.308357	0.000000	-1.535796	0.000000	0.000000	0.000000	0.000001	-0.000005	-0.000000	0.000000	0.000000	2.000000	72.000000	0.000000
3030.313233	-0.093805	0.569225	0.030697	83.340271	125.916618	161.766373	-0.308357	0.000000	-1.535796	0.000000	0.000000	0.000000	0.008268	0.002686	-0.005528	0.000000	0.000000	2.000000	72.000000	0.000000
3030.316566	-0.093805	0.569225	0.030697	83.339058	125.907204	161.755783	-0.308357	0.000000	-1.535796	0.000000	0.000000	0.000000	0.008268	0.002686	-0.005528	0.000000	0.000000	2.000000	72.000000	0.000000
3030.319900	-0.093805	0.569225	0.030697	83.339058	125.907204	161.755783	-0.308357	0.000000	-1.535796	0.000000	0.000000	0.000000	0.008268	0.002686	-0.005528	0.000000	0.000000	2.000000	72.000000	0.000000
3030.323233	-0.093805	0.569225	0.030697	83.339058	125.907204	161.755783	-0.308357	0.000000	-1.535796	0.000000	0.000000	0.000000	0.008268	0.002686	-0.005528	0.000000	0.000000	2.000000	72.000000	0.000000
3030.326566	-0.093739	0.569243	0.030728	83.341354	125.894325	161.737320	-0.309735	0.000000	-1.534874	0.000000	0.000000	0.000000	0.019874	0.005442	0.009066	0.000000	0.000000	2.000000	72.000000	0.000000
3030.329900	-0.093739	0.569243	0.030728	83.341354	125.894325	161.737320	-0.309735	0.000000	-1.534874	0.000000	0.000000	0.000000	0.019874	0.005442	0.009066	0.000000	0.000000	2.000000	72.000000	0.000000
3030.333233	-0.093739	0.569243	0.030728	83.341354	125.894325	161.737320	-0.309735	0.000000	-1.534874	0.000000	0.000000	0.000000	0.019874	0.005442	0.009066	0.000000	0.000000	2.000000	72.000000	0.000000
3030.336566	-0.093739	0.569243	0.030728	83.341324	125.899742	161.737335	-0.313047	0.000000	-1.536385	0.000000	0.000000	0.000000	0.019874	0.005442	0.009066	0.000000	0.000000	2.000000	72.000000	0.000000
3030.339900	-0.093697	0.569234	0.030759	83.341324	125.899742	161.737335	-0.313047	0.000000	-1.536385	0.000000	0.000000	0.000000	0.012580	-0.002685	0.009533	0.000000	0.000000	2.000000	72.000000	0.000000
3030.343233	-0.093697	0.569234	0.030759	83.341324	125.899742	161.737335	-0.313047	0.000000	-1.536385	0.000000	0.000000	0.000000	0.012580	-0.002685	0.009533	0.000000	0.000000	2.000000	72.000000	0.000000
3030.346566	-0.093697	0.569234	0.030759	83.341324	125.902466	161.737320	-0.313047	0.000000	-1.536385	0.000000	0.000000	0.000000	0.012580	-0.002685	0.009533	0.000000	0.000000	2.000000	72.000000	0.000000
3030.349900	-0.093697	0.569234	0.030759	83.341324	125.902466	161.737320	-0.313047	0.000000	-1.536385	0.000000	0.000000	0.000000	0.012580	-0.002685	0.009533	0.000000	0.000000	2.000000	72.000000	0.000000
3030.353233	-0.093682	0.569243	0.030804	83.341324	125.902466	161.737320	-0.313047	0.000000	-1.536385	0.000000	0.000000	0.000000	0.004661	0.002725	0.013257	0.000000	0.000000	2.000000	72.000000	0.000000
3030.356566	-0.093682	0.569243	0.030804	83.341354	125.905151	161.737305	-0.315144	0.000000	-1.537974	0.000000	0.000000	0.000000	0.004661	0.002725	0.013257	0.000000	0.000000	2.000000	72.000000	0.000000
3030.359900	-0.093682	0.569243	0.030804	83.341354	125.905151	161.737305	-0.315144	0.000000	-1.537974	0.000000	0.000000	0.000000	0.004661	0.002725	0.013257	0.000000	0.000000	2.000000	72.000000	0.000000
3030.363233	-0.093682	0.569243	0.030804	83.341354	125.905151	161.737305	-0.315144	0.000000	-1.537974	0.000000	0.000000	0.000000	0.004661	0.002725	0.013257	0.000000	0.000000	2.000000	72.000000	0.000000
3030.366566	-0.093638	0.569189	0.030825	83.339058	125.926231	161.755798	-0.315921	0.000000	-1.540184	0.000000	0.000000	0.000000	0.013207	-0.016271	0.006274	0.000000	0.000000	2.000000	72.000000	0.000000
3030.369900	-0.093638	0.569189	0.030825	83.339058	125.926231	161.755798	-0.315921	0.000000	-1.540184	0.000000	0.000000	0.000000	0.013207	-0.016271	0.006274	0.000000	0.000000	2.000000	72.000000	0.000000
3030.373233	-0.093638	0.569189	0.030825	83.339058	125.926231	161.755798	-0.315921	0.000000	-1.540184	0.000000	0.000000	0.000000	0.013207	-0.016271	0.006274	0.000000	0.000000	2.000000	72.000000	0.000000
3030.376566	-0.093638	0.569189	0.030825	83.333351	125.950836	161.782150	-0.318122	0.000000	-1.541229	0.000000	0.000000	0.000000	0.013207	-0.016271	0.006274	0.000000	0.000000	2.000000	72.000000	0.000000
3030.379900	-0.093635	0.569143	0.030814	83.333351	125.950836	161.782150	-0.318122	0.000000	-1.541229	0.000000	0.000000	0.000000	0.000624	-0.013585	-0.003259	0.000000	0.000000	2.000000	72.000000	0.000000
3030.383233	-0.093635	0.569143	0.030814	83.333351	125.950836	161.782150	-0.318122	0.000000	-1.541229	0.000000	0.000000	0.000000	0.000624	-0.013585	-0.003259	0.000000	0.000000	2.000000	72.000000	0.000000
3030.386566	-0.093635	0.569143	0.030814	83.318451	125.921303	161.763641	-0.318122	0.000000	-1.541229	0.000000	0.000000	0.000000	0.000624	-0.013585	-0.003259	0.000000	0.000000	2.000000	72.000000	0.000000
3030.389900	-0.093635	0.569143	0.030814	83.318451	125.921303	161.763641	-0.318122	0.000000	-1.541229	0.000000	0.000000	0.000000	0.000624	-0.013585	-0.003259	0.000000	0.000000	2.000000	72.000000	0.000000
3030.393233	-0.093627	0.569062	0.030769	83.318451	125.921303	161.763641	-0.318122	0.000000	-1.541229	0.000000	0.000000	0.000000	0.002569	-0.024458	-0.013384	0.000000	0.000000	2.000000	72.000000	0.000000
3030.396566	-0.093627	0.569062	0.030769	83.287407	125.766174	161.637939	-0.318226	0.000000	-1.540686	0.000000	0.000000	0.000000	0.002569	-0.024458	-0.013384	0.000000	0.000000	2.000000	72.000000	0.000000
3030.399900	-0.093627	0.569062	0.030769	83.287407	125.766174	161.637939	-0.318226	0.000000	-1.540686	0.000000	0.000000	0.000000	0.002569	-0.024458	-0.013384	0.000000	0.000000	2.000000	72.000000	0.000000
3030.403233	-0.093627	0.569062	0.030769	83.287407	125.766174	161.637939	-0.318226	0.000000	-1.540686	0.000000	0.000000	0.000000	0.002569	-0.024458	-0.013384	0.000000	0.000000	2.000000	72.000000	0.000000
3030.406566	-0.093632	0.568926	0.030669	83.250580	125.510956	161.422668	-0.318654	0.000000	-1.538456	0.000000	0.000000	0.000000	-0.001462	-0.040774	-0.029914	0.000000	0.000000	2.000000	72.000000	0.000000
3030.409900	-0.093632	0.568926	0.030669	83.250580	125.510956	161.422668	-0.318654	0.000000	-1.538456	0.000000	0.000000	0.000000	-0.001462	-0.040774	-0.029914	0.000000	0.000000	2.000000	72.000000	0.000000
3030.413233	-0.093632	0.568926	0.030669	83.250580	125.510956	161.422668	-0.318654	0.000000	-1.538456	0.000000	0.000000	0.000000	-0.001462	-0.040774	-0.029914	0.000000	0.000000	2.000000	72.000000	0.000000
3030.416566	-0.093632	0.568926	0.030669	83.218201	125.302666	161.250977	-0.318410	0.000000	-1.533470	0.000000	0.000000	0.000000	-0.001462	-0.040774	-0.029914	0.000000	0.000000	2.000000	72.000000	0.000000
3030.419900	-0.093622	0.568871	0.030619	83.218201	125.302666	161.250977	-0.318410	0.000000	-1.533470	0.000000	0.000000	0.000000	0.002916	-0.016301	-0.015194	0.000000	0.000000	2.000000	72.000000	0.000000
3030.423233	-0.093622	0.568871	0.030619	83.218201	125.302666	161.250977	-0.318410	0.000000	-1.533470	0.000000	0.000000	0.000000	0.002916	-0.016301	-0.015194	0.000000	0.000000	2.000000	72.000000	0.000000
3030.426566	-0.093622	0.568871	0.030619	83.183464	125.078278	161.060806	-0.318410	0.000000	-1.533470	0.000000	0.000000	0.000000	0.002916	-0.016301	-0.015194	0.000000	0.000000	2.000000	72.000000	0.000000
3030.429900	-0.093622	0.568871	0.030619	83.183464	125.078278	161.060806	-0.318410	0.000000	-1.533470	0.000000	0.000000	0.000000	0.002916	-0.016301	-0.015194	0.000000	0.000000	2.000000	72.000000	0.000000
3030.433233	-0.093592	0.568835	0.030589	83.183464	125.078278	161.060806	-0.318410	0.000000	-1.533470	0.000000	0.000000	0.000000	0.008891	-0.010870	-0.008798	0.000000	0.000000	2.000000	72.000000	0.000000
3030.436566	-0.093592	0.568835	0.030589	83.148399	124.773201	160.795776	-0.318896	0.000000	-1.530938	0.000000	0.000000	0.000000	0.008891	-0.010870	-0.008798	0.000000	0.000000	2.000000	72.000000	0.000000
3030.439900	-0.093592	0.568835	0.030589	83.148399	124.773201	160.795776	-0.318896	0.000000	-1.530938	0.000000	0.000000	0.000000	0.008891	-0.010870	-0.008798	0.000000	0.000000	2.000000	72.000000	0.000000
3030.443233	-0.093592	0.568835	0.030589	83.148399	124.773201	160.795776	-0.318896	0.000000	-1.530938	0.000000	0.000000	0.000000	0.008891	-0.010870	-0.008798	0.000000	0.000000	2.000000	72.000000	0.000000
3030.446566	-0.093482	0.568799	0.030640	83.108322	124.392197	160.455673	-0.320378	0.000000	-1.529471	0.000000	0.000000	0.000000	0.033075	-0.010838	0.015320	0.000000	1.000000	2.000000	72.000000	0.000000
3030.449900	-0.093482	0.568799	0.030640	83.108322	124.392197	160.455673	-0.320378	0.000000	-1.529471	0.000000	0.000000	0.000000	0.033075	-0.010838	0.015320	0.000000	1.000000	2.000000	72.000000	0.000000
