# Supplementary material for: Haptic Guidance Needs to Be Intuitive Not Just Informative to Improve Human Motor Accuracy
Source: PLoS One. 2016 Mar 16;11(3):e0150912. doi: 10.1371/journal.pone.0150912 (PMC4794196; doi:10.1371/journal.pone.0150912)
Supplement: S2 Data — (ZIP) [file pone.0150912.s002.zip › Subject1/exp2_0001.txt]

Time	PosX	PosY	PosZ	RotX	RotY	RotZ	ForceX	ForceY	ForceZ	MomentX	MomentY	MomentZ	VelocityX	VelocityY	VelocityZ	CalibratedWeight	ButtonDown	Condition	Trial	Visual
1540.346829	0.002476	0.574033	0.252062	83.142616	52.965332	45.085007	-1.804185	0.000000	4.663144	0.000000	0.000000	0.000000	-0.019873	0.015058	0.091500	0.000000	1.000000	3.000000	1.000000	0.000000
1540.350162	0.002209	0.574053	0.252544	83.142616	52.965332	45.085007	-1.804185	0.000000	4.663144	0.000000	0.000000	0.000000	-0.080354	0.005879	0.144732	0.000000	1.000000	3.000000	1.000000	0.000000
1540.353495	0.002209	0.574053	0.252544	83.142616	52.965332	45.085007	-1.804185	0.000000	4.663144	0.000000	0.000000	0.000000	-0.080354	0.005879	0.144732	0.000000	1.000000	3.000000	1.000000	0.000000
1540.356829	0.002209	0.574053	0.252544	83.078049	52.231522	44.412727	-1.805489	0.000000	4.662640	0.000000	0.000000	0.000000	-0.080354	0.005879	0.144732	0.000000	1.000000	3.000000	1.000000	0.000000
1540.360162	0.001536	0.574362	0.253214	83.078049	52.231522	44.412727	-1.805489	0.000000	4.662640	0.000000	0.000000	0.000000	-0.201714	0.092758	0.200757	0.000000	1.000000	3.000000	1.000000	0.000000
1540.363495	0.001536	0.574362	0.253214	83.078049	52.231522	44.412727	-1.805489	0.000000	4.662640	0.000000	0.000000	0.000000	-0.201714	0.092758	0.200757	0.000000	1.000000	3.000000	1.000000	0.000000
1540.366829	0.001536	0.574362	0.253214	83.013992	51.621620	43.875141	-1.812101	0.000000	4.660074	0.000000	0.000000	0.000000	-0.201714	0.092758	0.200757	0.000000	1.000000	3.000000	1.000000	0.000000
1540.370162	0.000694	0.574500	0.254174	83.013992	51.621620	43.875141	-1.812101	0.000000	4.660074	0.000000	0.000000	0.000000	-0.252642	0.041480	0.288169	0.000000	1.000000	3.000000	1.000000	0.000000
1540.373495	0.000694	0.574500	0.254174	83.013992	51.621620	43.875141	-1.812101	0.000000	4.660074	0.000000	0.000000	0.000000	-0.252642	0.041480	0.288169	0.000000	1.000000	3.000000	1.000000	0.000000
1540.376829	0.000694	0.574500	0.254174	82.834236	51.563309	43.935020	-1.819557	0.000000	4.657168	0.000000	0.000000	0.000000	-0.252642	0.041480	0.288169	0.000000	1.000000	3.000000	1.000000	0.000000
1540.380162	0.000053	0.574586	0.255544	82.834236	51.563309	43.935020	-1.819557	0.000000	4.657168	0.000000	0.000000	0.000000	-0.192450	0.025740	0.410932	0.000000	1.000000	3.000000	1.000000	0.000000
1540.383495	0.000053	0.574586	0.255544	82.834236	51.563309	43.935020	-1.819557	0.000000	4.657168	0.000000	0.000000	0.000000	-0.192450	0.025740	0.410932	0.000000	1.000000	3.000000	1.000000	0.000000
1540.386829	0.000053	0.574586	0.255544	82.542786	54.027931	46.705276	-1.821238	0.000000	4.656511	0.000000	0.000000	0.000000	-0.192450	0.025740	0.410932	0.000000	1.000000	3.000000	1.000000	0.000000
1540.390162	-0.000931	0.574884	0.257106	82.542786	54.027931	46.705276	-1.821238	0.000000	4.656511	0.000000	0.000000	0.000000	-0.294963	0.089236	0.468502	0.000000	1.000000	3.000000	1.000000	0.000000
1540.393495	-0.000931	0.574884	0.257106	82.542786	54.027931	46.705276	-1.821238	0.000000	4.656511	0.000000	0.000000	0.000000	-0.294963	0.089236	0.468502	0.000000	1.000000	3.000000	1.000000	0.000000
1540.396829	-0.000931	0.574884	0.257106	82.336815	61.016525	54.093777	-1.827083	0.000000	4.654221	0.000000	0.000000	0.000000	-0.294963	0.089236	0.468502	0.000000	1.000000	3.000000	1.000000	0.000000
1540.400162	-0.002054	0.575034	0.258746	82.336815	61.016525	54.093777	-1.827083	0.000000	4.654221	0.000000	0.000000	0.000000	-0.337099	0.045015	0.491978	0.000000	1.000000	3.000000	1.000000	0.000000
1540.403495	-0.002054	0.575034	0.258746	82.336815	61.016525	54.093777	-1.827083	0.000000	4.654221	0.000000	0.000000	0.000000	-0.337099	0.045015	0.491978	0.000000	1.000000	3.000000	1.000000	0.000000
1540.406829	-0.002054	0.575034	0.258746	82.003967	70.268410	63.768764	-1.834556	0.000000	4.651280	0.000000	0.000000	0.000000	-0.337099	0.045015	0.491978	0.000000	1.000000	3.000000	1.000000	0.000000
1540.410162	-0.003218	0.575190	0.260545	82.003967	70.268410	63.768764	-1.834556	0.000000	4.651280	0.000000	0.000000	0.000000	-0.349077	0.046773	0.539802	0.000000	1.000000	3.000000	1.000000	0.000000
1540.413495	-0.003218	0.575190	0.260545	82.003967	70.268410	63.768764	-1.834556	0.000000	4.651280	0.000000	0.000000	0.000000	-0.349077	0.046773	0.539802	0.000000	1.000000	3.000000	1.000000	0.000000
1540.416829	-0.003218	0.575190	0.260545	81.462196	78.492287	72.421333	-1.841562	0.000000	4.648511	0.000000	0.000000	0.000000	-0.349077	0.046773	0.539802	0.000000	1.000000	3.000000	1.000000	0.000000
1540.420162	-0.004798	0.575407	0.262474	81.462196	78.492287	72.421333	-1.841562	0.000000	4.648511	0.000000	0.000000	0.000000	-0.474054	0.065309	0.578877	0.000000	1.000000	3.000000	1.000000	0.000000
1540.423495	-0.004798	0.575407	0.262474	81.462196	78.492287	72.421333	-1.841562	0.000000	4.648511	0.000000	0.000000	0.000000	-0.474054	0.065309	0.578877	0.000000	1.000000	3.000000	1.000000	0.000000
1540.426829	-0.004798	0.575407	0.262474	80.860687	85.049370	79.358315	-1.854029	0.000000	4.643552	0.000000	0.000000	0.000000	-0.474054	0.065309	0.578877	0.000000	1.000000	3.000000	1.000000	0.000000
1540.430162	-0.006592	0.575588	0.264426	80.860687	85.049370	79.358315	-1.854029	0.000000	4.643552	0.000000	0.000000	0.000000	-0.538318	0.054352	0.585446	0.000000	1.000000	3.000000	1.000000	0.000000
1540.433495	-0.006592	0.575588	0.264426	80.860687	85.049370	79.358315	-1.854029	0.000000	4.643552	0.000000	0.000000	0.000000	-0.538318	0.054352	0.585446	0.000000	1.000000	3.000000	1.000000	0.000000
1540.436829	-0.006592	0.575588	0.264426	80.293457	90.450119	85.059296	-1.869376	0.000000	4.637395	0.000000	0.000000	0.000000	-0.538318	0.054352	0.585446	0.000000	1.000000	3.000000	1.000000	0.000000
1540.440162	-0.008466	0.575680	0.266453	80.293457	90.450119	85.059296	-1.869376	0.000000	4.637395	0.000000	0.000000	0.000000	-0.562108	0.027604	0.608048	0.000000	1.000000	3.000000	1.000000	0.000000
1540.443495	-0.008466	0.575680	0.266453	80.293457	90.450119	85.059296	-1.869376	0.000000	4.637395	0.000000	0.000000	0.000000	-0.562108	0.027604	0.608048	0.000000	1.000000	3.000000	1.000000	0.000000
1540.446829	-0.008466	0.575680	0.266453	79.721016	94.945816	89.825607	-1.885163	0.000000	4.631000	0.000000	0.000000	0.000000	-0.562108	0.027604	0.608048	0.000000	1.000000	3.000000	1.000000	0.000000
1540.450162	-0.010592	0.575735	0.268497	79.721016	94.945816	89.825607	-1.885163	0.000000	4.631000	0.000000	0.000000	0.000000	-0.637691	0.016292	0.613321	0.000000	1.000000	3.000000	1.000000	0.000000
1540.453495	-0.010592	0.575735	0.268497	79.721016	94.945816	89.825607	-1.885163	0.000000	4.631000	0.000000	0.000000	0.000000	-0.637691	0.016292	0.613321	0.000000	1.000000	3.000000	1.000000	0.000000
1540.456829	-0.010592	0.575735	0.268497	79.121483	98.696320	93.831665	-1.904251	0.000000	4.623184	0.000000	0.000000	0.000000	-0.637691	0.016292	0.613321	0.000000	1.000000	3.000000	1.000000	0.000000
1540.460162	-0.012694	0.575759	0.270485	79.121483	98.696320	93.831665	-1.904251	0.000000	4.623184	0.000000	0.000000	0.000000	-0.630636	0.007198	0.596418	0.000000	1.000000	3.000000	1.000000	0.000000
1540.463495	-0.012694	0.575759	0.270485	79.121483	98.696320	93.831665	-1.904251	0.000000	4.623184	0.000000	0.000000	0.000000	-0.630636	0.007198	0.596418	0.000000	1.000000	3.000000	1.000000	0.000000
1540.466829	-0.012694	0.575759	0.270485	78.463684	101.803780	97.200905	-1.922957	0.000000	4.615435	0.000000	0.000000	0.000000	-0.630636	0.007198	0.596418	0.000000	1.000000	3.000000	1.000000	0.000000
1540.470162	-0.014770	0.575659	0.272344	78.463684	101.803780	97.200905	-1.922957	0.000000	4.615435	0.000000	0.000000	0.000000	-0.622914	-0.030037	0.557577	0.000000	1.000000	3.000000	1.000000	0.000000
1540.473495	-0.014770	0.575659	0.272344	78.463684	101.803780	97.200905	-1.922957	0.000000	4.615435	0.000000	0.000000	0.000000	-0.622914	-0.030037	0.557577	0.000000	1.000000	3.000000	1.000000	0.000000
1540.476829	-0.014770	0.575659	0.272344	77.753296	104.300056	99.967422	-1.941711	0.000000	4.607576	0.000000	0.000000	0.000000	-0.622914	-0.030037	0.557577	0.000000	1.000000	3.000000	1.000000	0.000000
1540.480162	-0.016751	0.575519	0.274092	77.753296	104.300056	99.967422	-1.941711	0.000000	4.607576	0.000000	0.000000	0.000000	-0.594089	-0.041964	0.524587	0.000000	1.000000	3.000000	1.000000	0.000000
1540.483495	-0.016751	0.575519	0.274092	77.753296	104.300056	99.967422	-1.941711	0.000000	4.607576	0.000000	0.000000	0.000000	-0.594089	-0.041964	0.524587	0.000000	1.000000	3.000000	1.000000	0.000000
1540.486829	-0.016751	0.575519	0.274092	77.015877	106.417389	102.350342	-1.959417	0.000000	4.600074	0.000000	0.000000	0.000000	-0.594089	-0.041964	0.524587	0.000000	1.000000	3.000000	1.000000	0.000000
1540.490162	-0.018701	0.575388	0.275650	77.015877	106.417389	102.350342	-1.959417	0.000000	4.600074	0.000000	0.000000	0.000000	-0.585041	-0.039273	0.467231	0.000000	1.000000	3.000000	1.000000	0.000000
1540.493495	-0.018701	0.575388	0.275650	77.015877	106.417389	102.350342	-1.959417	0.000000	4.600074	0.000000	0.000000	0.000000	-0.585041	-0.039273	0.467231	0.000000	1.000000	3.000000	1.000000	0.000000
1540.496829	-0.018701	0.575388	0.275650	76.358093	108.362427	104.506226	-1.977547	0.000000	4.592309	0.000000	0.000000	0.000000	-0.585041	-0.039273	0.467231	0.000000	1.000000	3.000000	1.000000	0.000000
1540.500162	-0.020514	0.575222	0.276999	76.358093	108.362427	104.506226	-1.977547	0.000000	4.592309	0.000000	0.000000	0.000000	-0.543947	-0.049737	0.404799	0.000000	1.000000	3.000000	1.000000	0.000000
1540.503495	-0.020514	0.575222	0.276999	76.358093	108.362427	104.506226	-1.977547	0.000000	4.592309	0.000000	0.000000	0.000000	-0.543947	-0.049737	0.404799	0.000000	1.000000	3.000000	1.000000	0.000000
1540.506829	-0.020514	0.575222	0.276999	75.958832	110.538795	106.765213	-1.994736	0.000000	4.584869	0.000000	0.000000	0.000000	-0.543947	-0.049737	0.404799	0.000000	1.000000	3.000000	1.000000	0.000000
1540.510162	-0.022221	0.575013	0.278085	75.958832	110.538795	106.765213	-1.994736	0.000000	4.584869	0.000000	0.000000	0.000000	-0.512141	-0.062777	0.325818	0.000000	1.000000	3.000000	1.000000	0.000000
1540.513495	-0.022221	0.575013	0.278085	75.958832	110.538795	106.765213	-1.994736	0.000000	4.584869	0.000000	0.000000	0.000000	-0.512141	-0.062777	0.325818	0.000000	1.000000	3.000000	1.000000	0.000000
1540.516829	-0.022221	0.575013	0.278085	75.733505	112.461708	108.721909	-2.011810	0.000000	4.577403	0.000000	0.000000	0.000000	-0.512141	-0.062777	0.325818	0.000000	1.000000	3.000000	1.000000	0.000000
1540.520162	-0.023928	0.574775	0.278993	75.733505	112.461708	108.721909	-2.011810	0.000000	4.577403	0.000000	0.000000	0.000000	-0.511959	-0.071443	0.272380	0.000000	1.000000	3.000000	1.000000	0.000000
1540.523495	-0.023928	0.574775	0.278993	75.733505	112.461708	108.721909	-2.011810	0.000000	4.577403	0.000000	0.000000	0.000000	-0.511959	-0.071443	0.272380	0.000000	1.000000	3.000000	1.000000	0.000000
1540.526829	-0.023928	0.574775	0.278993	75.623444	113.210464	109.543762	-2.029743	0.000000	4.569479	0.000000	0.000000	0.000000	-0.511959	-0.071443	0.272380	0.000000	1.000000	3.000000	1.000000	0.000000
1540.530162	-0.025495	0.574539	0.279797	75.623444	113.210464	109.543762	-2.029743	0.000000	4.569479	0.000000	0.000000	0.000000	-0.470157	-0.070558	0.241133	0.000000	1.000000	3.000000	1.000000	0.000000
1540.533495	-0.025495	0.574539	0.279797	75.623444	113.210464	109.543762	-2.029743	0.000000	4.569479	0.000000	0.000000	0.000000	-0.470157	-0.070558	0.241133	0.000000	1.000000	3.000000	1.000000	0.000000
1540.536829	-0.025495	0.574539	0.279797	75.695518	112.645561	109.081551	-2.046209	0.000000	4.562129	0.000000	0.000000	0.000000	-0.470157	-0.070558	0.241133	0.000000	1.000000	3.000000	1.000000	0.000000
1540.540162	-0.026784	0.574276	0.280566	75.695518	112.645561	109.081551	-2.046209	0.000000	4.562129	0.000000	0.000000	0.000000	-0.386692	-0.078953	0.230853	0.000000	1.000000	3.000000	1.000000	0.000000
1540.543495	-0.026784	0.574276	0.280566	75.695518	112.645561	109.081551	-2.046209	0.000000	4.562129	0.000000	0.000000	0.000000	-0.386692	-0.078953	0.230853	0.000000	1.000000	3.000000	1.000000	0.000000
1540.546829	-0.026784	0.574276	0.280566	75.878609	111.868187	108.370483	-2.058962	0.000000	4.556388	0.000000	0.000000	0.000000	-0.386692	-0.078953	0.230853	0.000000	1.000000	3.000000	1.000000	0.000000
1540.550162	-0.027901	0.573954	0.281362	75.878609	111.868187	108.370483	-2.058962	0.000000	4.556388	0.000000	0.000000	0.000000	-0.335167	-0.096778	0.238801	0.000000	1.000000	3.000000	1.000000	0.000000
1540.553495	-0.027901	0.573954	0.281362	75.878609	111.868187	108.370483	-2.058962	0.000000	4.556388	0.000000	0.000000	0.000000	-0.335167	-0.096778	0.238801	0.000000	1.000000	3.000000	1.000000	0.000000
1540.556829	-0.027901	0.573954	0.281362	76.173042	111.220505	107.728844	-2.069134	0.000000	4.551778	0.000000	0.000000	0.000000	-0.335167	-0.096778	0.238801	0.000000	1.000000	3.000000	1.000000	0.000000
1540.560162	-0.028812	0.573616	0.282209	76.173042	111.220505	107.728844	-2.069134	0.000000	4.551778	0.000000	0.000000	0.000000	-0.273225	-0.101206	0.253925	0.000000	1.000000	3.000000	1.000000	0.000000
1540.563495	-0.028812	0.573616	0.282209	76.173042	111.220505	107.728844	-2.069134	0.000000	4.551778	0.000000	0.000000	0.000000	-0.273225	-0.101206	0.253925	0.000000	1.000000	3.000000	1.000000	0.000000
1540.566829	-0.028812	0.573616	0.282209	76.559105	111.017822	107.450417	-2.076158	0.000000	4.548579	0.000000	0.000000	0.000000	-0.273225	-0.101206	0.253925	0.000000	1.000000	3.000000	1.000000	0.000000
1540.570162	-0.029369	0.573139	0.282972	76.559105	111.017822	107.450417	-2.076158	0.000000	4.548579	0.000000	0.000000	0.000000	-0.167279	-0.143332	0.229047	0.000000	0.000000	3.000000	1.000000	0.000000
1540.573495	-0.029369	0.573139	0.282972	76.559105	111.017822	107.450417	-2.076158	0.000000	4.548579	0.000000	0.000000	0.000000	-0.167279	-0.143332	0.229047	0.000000	0.000000	3.000000	1.000000	0.000000
1540.576829	-0.029369	0.573139	0.282972	77.087524	111.484024	107.717392	-2.078938	0.000000	4.547309	0.000000	0.000000	0.000000	-0.167279	-0.143332	0.229047	0.000000	0.000000	3.000000	1.000000	0.000000
1540.580162	-0.029467	0.572687	0.283661	77.087524	111.484024	107.717392	-2.078938	0.000000	4.547309	0.000000	0.000000	0.000000	-0.029335	-0.135530	0.206676	0.000000	0.000000	3.000000	1.000000	0.000000
1540.583495	-0.029467	0.572687	0.283661	77.087524	111.484024	107.717392	-2.078938	0.000000	4.547309	0.000000	0.000000	0.000000	-0.029335	-0.135530	0.206676	0.000000	0.000000	3.000000	1.000000	0.000000
1540.586829	-0.029467	0.572687	0.283661	77.728378	112.519638	108.468765	-2.076057	0.000000	4.548625	0.000000	0.000000	0.000000	-0.029335	-0.135530	0.206676	0.000000	0.000000	3.000000	1.000000	0.000000
1540.590162	-0.029457	0.572329	0.284295	77.728378	112.519638	108.468765	-2.076057	0.000000	4.548625	0.000000	0.000000	0.000000	0.003012	-0.107453	0.190176	0.000000	0.000000	3.000000	1.000000	0.000000
1540.593495	-0.029457	0.572329	0.284295	77.728378	112.519638	108.468765	-2.076057	0.000000	4.548625	0.000000	0.000000	0.000000	0.003012	-0.107453	0.190176	0.000000	0.000000	3.000000	1.000000	0.000000
1540.596829	-0.029457	0.572329	0.284295	78.407974	114.124062	109.750664	-2.072091	0.000000	4.550433	0.000000	0.000000	0.000000	0.003012	-0.107453	0.190176	0.000000	0.000000	3.000000	1.000000	0.000000
1540.600162	-0.029408	0.572038	0.284833	78.407974	114.124062	109.750664	-2.072091	0.000000	4.550433	0.000000	0.000000	0.000000	0.014763	-0.087272	0.161223	0.000000	0.000000	3.000000	1.000000	0.000000
1540.603495	-0.029408	0.572038	0.284833	78.407974	114.124062	109.750664	-2.072091	0.000000	4.550433	0.000000	0.000000	0.000000	0.014763	-0.087272	0.161223	0.000000	0.000000	3.000000	1.000000	0.000000
1540.606829	-0.029408	0.572038	0.284833	79.079536	116.096535	111.369133	-2.068199	0.000000	4.552203	0.000000	0.000000	0.000000	0.014763	-0.087272	0.161223	0.000000	0.000000	3.000000	1.000000	0.000000
1540.610162	-0.029107	0.571896	0.285270	79.079536	116.096535	111.369133	-2.068199	0.000000	4.552203	0.000000	0.000000	0.000000	0.090111	-0.042620	0.131144	0.000000	0.000000	3.000000	1.000000	0.000000
1540.613495	-0.029107	0.571896	0.285270	79.079536	116.096535	111.369133	-2.068199	0.000000	4.552203	0.000000	0.000000	0.000000	0.090111	-0.042620	0.131144	0.000000	0.000000	3.000000	1.000000	0.000000
1540.616829	-0.029107	0.571896	0.285270	79.662392	118.020195	112.986420	-2.061593	0.000000	4.555199	0.000000	0.000000	0.000000	0.090111	-0.042620	0.131144	0.000000	0.000000	3.000000	1.000000	0.000000
1540.620162	-0.028944	0.571822	0.285604	79.662392	118.020195	112.986420	-2.061593	0.000000	4.555199	0.000000	0.000000	0.000000	0.049038	-0.022256	0.100326	0.000000	0.000000	3.000000	1.000000	0.000000
1540.623495	-0.028944	0.571822	0.285604	79.662392	118.020195	112.986420	-2.061593	0.000000	4.555199	0.000000	0.000000	0.000000	0.049038	-0.022256	0.100326	0.000000	0.000000	3.000000	1.000000	0.000000
1540.626829	-0.028944	0.571822	0.285604	80.056145	119.419189	114.182251	-2.057423	0.000000	4.557084	0.000000	0.000000	0.000000	0.049038	-0.022256	0.100326	0.000000	0.000000	3.000000	1.000000	0.000000
1540.630162	-0.028944	0.571822	0.285604	80.056145	119.419189	114.182251	-2.057423	0.000000	4.557084	0.000000	0.000000	0.000000	0.049038	-0.022256	0.100326	0.000000	0.000000	3.000000	1.000000	0.000000
1540.633495	-0.028882	0.571834	0.285820	80.056145	119.419189	114.182251	-2.057423	0.000000	4.557084	0.000000	0.000000	0.000000	0.018667	0.003651	0.064867	0.000000	0.000000	3.000000	1.000000	0.000000
1540.636829	-0.028882	0.571834	0.285820	80.216423	119.873375	114.550453	-2.057423	0.000000	4.557084	0.000000	0.000000	0.000000	0.018667	0.003651	0.064867	0.000000	0.000000	3.000000	1.000000	0.000000
1540.640162	-0.028882	0.571834	0.285820	80.216423	119.873375	114.550453	-2.057423	0.000000	4.557084	0.000000	0.000000	0.000000	0.018667	0.003651	0.064867	0.000000	0.000000	3.000000	1.000000	0.000000
1540.643495	-0.028882	0.571834	0.285820	80.216423	119.873375	114.550453	-2.057423	0.000000	4.557084	0.000000	0.000000	0.000000	0.018667	0.003651	0.064867	0.000000	0.000000	3.000000	1.000000	0.000000
1540.646829	-0.028714	0.572053	0.286037	80.263016	119.434288	114.113953	-2.055305	0.000000	4.558039	0.000000	0.000000	0.000000	0.050472	0.065902	0.065069	0.000000	0.000000	3.000000	1.000000	0.000000
1540.650162	-0.028714	0.572053	0.286037	80.263016	119.434288	114.113953	-2.055305	0.000000	4.558039	0.000000	0.000000	0.000000	0.050472	0.065902	0.065069	0.000000	0.000000	3.000000	1.000000	0.000000
1540.653495	-0.028714	0.572053	0.286037	80.263016	119.434288	114.113953	-2.055305	0.000000	4.558039	0.000000	0.000000	0.000000	0.050472	0.065902	0.065069	0.000000	0.000000	3.000000	1.000000	0.000000
1540.656829	-0.028714	0.572053	0.286037	80.398315	118.272499	112.967377	-2.051780	0.000000	4.559627	0.000000	0.000000	0.000000	0.050472	0.065902	0.065069	0.000000	0.000000	3.000000	1.000000	0.000000
1540.660162	-0.028787	0.572188	0.286100	80.398315	118.272499	112.967377	-2.051780	0.000000	4.559627	0.000000	0.000000	0.000000	-0.021927	0.040458	0.018749	0.000000	0.000000	3.000000	1.000000	0.000000
1540.663495	-0.028787	0.572188	0.286100	80.398315	118.272499	112.967377	-2.051780	0.000000	4.559627	0.000000	0.000000	0.000000	-0.021927	0.040458	0.018749	0.000000	0.000000	3.000000	1.000000	0.000000
1540.666829	-0.028787	0.572188	0.286100	80.585243	116.532715	111.250153	-2.052376	0.000000	4.559359	0.000000	0.000000	0.000000	-0.021927	0.040458	0.018749	0.000000	0.000000	3.000000	1.000000	0.000000
1540.670162	-0.028753	0.572238	0.286151	80.585243	116.532715	111.250153	-2.052376	0.000000	4.559359	0.000000	0.000000	0.000000	0.010008	0.014787	0.015335	0.000000	0.000000	3.000000	1.000000	0.000000
1540.673495	-0.028753	0.572238	0.286151	80.585243	116.532715	111.250153	-2.052376	0.000000	4.559359	0.000000	0.000000	0.000000	0.010008	0.014787	0.015335	0.000000	0.000000	3.000000	1.000000	0.000000
1540.676829	-0.028753	0.572238	0.286151	80.780403	114.575035	109.310738	-2.051629	0.000000	4.559695	0.000000	0.000000	0.000000	0.010008	0.014787	0.015335	0.000000	0.000000	3.000000	1.000000	0.000000
1540.680162	-0.028649	0.572327	0.286198	80.780403	114.575035	109.310738	-2.051629	0.000000	4.559695	0.000000	0.000000	0.000000	0.031256	0.026989	0.014257	0.000000	0.000000	3.000000	1.000000	0.000000
1540.683495	-0.028649	0.572327	0.286198	80.780403	114.575035	109.310738	-2.051629	0.000000	4.559695	0.000000	0.000000	0.000000	0.031256	0.026989	0.014257	0.000000	0.000000	3.000000	1.000000	0.000000
1540.686829	-0.028649	0.572327	0.286198	80.956673	112.662117	107.405136	-2.049965	0.000000	4.560443	0.000000	0.000000	0.000000	0.031256	0.026989	0.014257	0.000000	0.000000	3.000000	1.000000	0.000000
1540.690162	-0.028649	0.572327	0.286198	80.956673	112.662117	107.405136	-2.049965	0.000000	4.560443	0.000000	0.000000	0.000000	0.031256	0.026989	0.014257	0.000000	0.000000	3.000000	1.000000	0.000000
1540.693495	-0.028473	0.572413	0.286221	80.956673	112.662117	107.405136	-2.049965	0.000000	4.560443	0.000000	0.000000	0.000000	0.052756	0.025677	0.006661	0.000000	0.000000	3.000000	1.000000	0.000000
1540.696829	-0.028473	0.572413	0.286221	81.127617	111.136841	105.844872	-2.049965	0.000000	4.560443	0.000000	0.000000	0.000000	0.052756	0.025677	0.006661	0.000000	0.000000	3.000000	1.000000	0.000000
1540.700162	-0.028473	0.572413	0.286221	81.127617	111.136841	105.844872	-2.049965	0.000000	4.560443	0.000000	0.000000	0.000000	0.052756	0.025677	0.006661	0.000000	0.000000	3.000000	1.000000	0.000000
1540.703495	-0.028473	0.572413	0.286221	81.127617	111.136841	105.844872	-2.049965	0.000000	4.560443	0.000000	0.000000	0.000000	0.052756	0.025677	0.006661	0.000000	0.000000	3.000000	1.000000	0.000000
1540.706829	-0.027191	0.572636	0.285961	81.330772	110.189819	104.802269	-2.047501	0.000000	4.561550	0.000000	0.000000	0.000000	0.384512	0.066870	-0.077838	0.000000	0.000000	3.000000	1.000000	0.000000
1540.710162	-0.027191	0.572636	0.285961	81.330772	110.189819	104.802269	-2.047501	0.000000	4.561550	0.000000	0.000000	0.000000	-0.000000	-0.000007	0.000000	0.000000	0.000000	3.000000	1.000000	0.000000
1540.713495	-0.027191	0.572636	0.285961	81.330772	110.189819	104.802269	-2.047501	0.000000	4.561550	0.000000	0.000000	0.000000	-0.000000	-0.000007	0.000000	0.000000	0.000000	3.000000	1.000000	0.000000
1540.716829	-0.027191	0.572636	0.285961	81.608803	110.042557	104.504524	-2.031995	0.000000	4.568479	0.000000	0.000000	0.000000	-0.000000	-0.000007	0.000000	0.000000	0.000000	3.000000	1.000000	0.000000
1540.720162	-0.027191	0.572636	0.285961	81.608803	110.042557	104.504524	-2.031995	0.000000	4.568479	0.000000	0.000000	0.000000	-0.000000	-0.000007	0.000000	0.000000	0.000000	3.000000	1.000000	0.000000
1540.723495	-0.026437	0.572724	0.285615	81.608803	110.042557	104.504524	-2.031995	0.000000	4.568479	0.000000	0.000000	0.000000	0.226230	0.026287	-0.103729	0.000000	0.000000	3.000000	1.000000	0.000000
1540.726829	-0.026437	0.572724	0.285615	81.957970	110.657196	104.915535	-2.031995	0.000000	4.568479	0.000000	0.000000	0.000000	0.226230	0.026287	-0.103729	0.000000	0.000000	3.000000	1.000000	0.000000
1540.730162	-0.025644	0.572830	0.285123	81.957970	110.657196	104.915535	-2.031995	0.000000	4.568479	0.000000	0.000000	0.000000	0.238112	0.031880	-0.147720	0.000000	0.000000	3.000000	1.000000	0.000000
1540.733495	-0.025644	0.572830	0.285123	81.957970	110.657196	104.915535	-2.031995	0.000000	4.568479	0.000000	0.000000	0.000000	0.238112	0.031880	-0.147720	0.000000	0.000000	3.000000	1.000000	0.000000
1540.736829	-0.025644	0.572830	0.285123	82.279327	111.688759	105.744690	-2.016242	0.000000	4.575453	0.000000	0.000000	0.000000	0.238112	0.031880	-0.147720	0.000000	0.000000	3.000000	1.000000	0.000000
1540.740162	-0.024881	0.572909	0.284459	82.279327	111.688759	105.744690	-2.016242	0.000000	4.575453	0.000000	0.000000	0.000000	0.228936	0.023838	-0.199174	0.000000	0.000000	3.000000	1.000000	0.000000
1540.743495	-0.024881	0.572909	0.284459	82.279327	111.688759	105.744690	-2.016242	0.000000	4.575453	0.000000	0.000000	0.000000	0.228936	0.023838	-0.199174	0.000000	0.000000	3.000000	1.000000	0.000000
1540.746829	-0.024881	0.572909	0.284459	82.460396	112.701836	106.612816	-2.009897	0.000000	4.578243	0.000000	0.000000	0.000000	0.228936	0.023838	-0.199174	0.000000	0.000000	3.000000	1.000000	0.000000
1540.750162	-0.024150	0.573011	0.283673	82.460396	112.701836	106.612816	-2.009897	0.000000	4.578243	0.000000	0.000000	0.000000	0.219156	0.030581	-0.235851	0.000000	0.000000	3.000000	1.000000	0.000000
1540.753495	-0.024150	0.573011	0.283673	82.460396	112.701836	106.612816	-2.009897	0.000000	4.578243	0.000000	0.000000	0.000000	0.219156	0.030581	-0.235851	0.000000	0.000000	3.000000	1.000000	0.000000
1540.756829	-0.024150	0.573011	0.283673	82.446152	113.379631	107.226196	-2.004679	0.000000	4.580531	0.000000	0.000000	0.000000	0.219156	0.030581	-0.235851	0.000000	0.000000	3.000000	1.000000	0.000000
1540.760162	-0.023348	0.573077	0.282791	82.446152	113.379631	107.226196	-2.004679	0.000000	4.580531	0.000000	0.000000	0.000000	0.240702	0.019614	-0.264620	0.000000	0.000000	3.000000	1.000000	0.000000
1540.763495	-0.023348	0.573077	0.282791	82.446152	113.379631	107.226196	-2.004679	0.000000	4.580531	0.000000	0.000000	0.000000	0.240702	0.019614	-0.264620	0.000000	0.000000	3.000000	1.000000	0.000000
1540.766829	-0.023348	0.573077	0.282791	82.381889	113.701775	107.513466	-1.999015	0.000000	4.583005	0.000000	0.000000	0.000000	0.240702	0.019614	-0.264620	0.000000	0.000000	3.000000	1.000000	0.000000
1540.770162	-0.022509	0.573083	0.281800	82.381889	113.701775	107.513466	-1.999015	0.000000	4.583005	0.000000	0.000000	0.000000	0.251665	0.001939	-0.297311	0.000000	0.000000	3.000000	1.000000	0.000000
1540.773495	-0.022509	0.573083	0.281800	82.381889	113.701775	107.513466	-1.999015	0.000000	4.583005	0.000000	0.000000	0.000000	0.251665	0.001939	-0.297311	0.000000	0.000000	3.000000	1.000000	0.000000
1540.776829	-0.022509	0.573083	0.281800	82.424751	113.104660	106.878235	-1.993455	0.000000	4.585426	0.000000	0.000000	0.000000	0.251665	0.001939	-0.297311	0.000000	0.000000	3.000000	1.000000	0.000000
1540.780162	-0.021705	0.573138	0.280724	82.424751	113.104660	106.878235	-1.993455	0.000000	4.585426	0.000000	0.000000	0.000000	0.241231	0.016469	-0.322857	0.000000	0.000000	3.000000	1.000000	0.000000
1540.783495	-0.021705	0.573138	0.280724	82.424751	113.104660	106.878235	-1.993455	0.000000	4.585426	0.000000	0.000000	0.000000	0.241231	0.016469	-0.322857	0.000000	0.000000	3.000000	1.000000	0.000000
1540.786829	-0.021705	0.573138	0.280724	82.592392	110.699806	104.447289	-1.988833	0.000000	4.587433	0.000000	0.000000	0.000000	0.241231	0.016469	-0.322857	0.000000	0.000000	3.000000	1.000000	0.000000
1540.790162	-0.020900	0.573178	0.279558	82.592392	110.699806	104.447289	-1.988833	0.000000	4.587433	0.000000	0.000000	0.000000	0.241304	0.012104	-0.349713	0.000000	0.000000	3.000000	1.000000	0.000000
1540.793495	-0.020900	0.573178	0.279558	82.592392	110.699806	104.447289	-1.988833	0.000000	4.587433	0.000000	0.000000	0.000000	0.241304	0.012104	-0.349713	0.000000	0.000000	3.000000	1.000000	0.000000
1540.796829	-0.020900	0.573178	0.279558	82.833740	106.474983	100.207909	-1.984701	0.000000	4.589222	0.000000	0.000000	0.000000	0.241304	0.012104	-0.349713	0.000000	0.000000	3.000000	1.000000	0.000000
1540.800162	-0.020061	0.573284	0.278290	82.833740	106.474983	100.207909	-1.984701	0.000000	4.589222	0.000000	0.000000	0.000000	0.251877	0.031749	-0.380298	0.000000	0.000000	3.000000	1.000000	0.000000
1540.803495	-0.020061	0.573284	0.278290	82.833740	106.474983	100.207909	-1.984701	0.000000	4.589222	0.000000	0.000000	0.000000	0.251877	0.031749	-0.380298	0.000000	0.000000	3.000000	1.000000	0.000000
1540.806829	-0.020061	0.573284	0.278290	83.072128	100.892250	94.620354	-1.980651	0.000000	4.590972	0.000000	0.000000	0.000000	0.251877	0.031749	-0.380298	0.000000	0.000000	3.000000	1.000000	0.000000
1540.810162	-0.019186	0.573330	0.276910	83.072128	100.892250	94.620354	-1.980651	0.000000	4.590972	0.000000	0.000000	0.000000	0.262378	0.013761	-0.414099	0.000000	0.000000	3.000000	1.000000	0.000000
1540.813495	-0.019186	0.573330	0.276910	83.072128	100.892250	94.620354	-1.980651	0.000000	4.590972	0.000000	0.000000	0.000000	0.262378	0.013761	-0.414099	0.000000	0.000000	3.000000	1.000000	0.000000
1540.816829	-0.019186	0.573330	0.276910	83.252007	94.402283	88.125450	-1.976748	0.000000	4.592654	0.000000	0.000000	0.000000	0.262378	0.013761	-0.414099	0.000000	0.000000	3.000000	1.000000	0.000000
1540.820162	-0.018276	0.573351	0.275380	83.252007	94.402283	88.125450	-1.976748	0.000000	4.592654	0.000000	0.000000	0.000000	0.272976	0.006383	-0.458855	0.000000	0.000000	3.000000	1.000000	0.000000
1540.823495	-0.018276	0.573351	0.275380	83.252007	94.402283	88.125450	-1.976748	0.000000	4.592654	0.000000	0.000000	0.000000	0.272976	0.006383	-0.458855	0.000000	0.000000	3.000000	1.000000	0.000000
1540.826829	-0.018276	0.573351	0.275380	83.341911	87.635162	81.350128	-1.973206	0.000000	4.594176	0.000000	0.000000	0.000000	0.272976	0.006383	-0.458855	0.000000	0.000000	3.000000	1.000000	0.000000
1540.830162	-0.017332	0.573330	0.273718	83.341911	87.635162	81.350128	-1.973206	0.000000	4.594176	0.000000	0.000000	0.000000	0.283236	-0.006428	-0.498853	0.000000	0.000000	3.000000	1.000000	0.000000
1540.833495	-0.017332	0.573330	0.273718	83.341911	87.635162	81.350128	-1.973206	0.000000	4.594176	0.000000	0.000000	0.000000	0.283236	-0.006428	-0.498853	0.000000	0.000000	3.000000	1.000000	0.000000
1540.836829	-0.017332	0.573330	0.273718	83.337265	80.819672	74.534485	-1.969946	0.000000	4.595575	0.000000	0.000000	0.000000	0.283236	-0.006428	-0.498853	0.000000	0.000000	3.000000	1.000000	0.000000
1540.840162	-0.016426	0.573319	0.271999	83.337265	80.819672	74.534485	-1.969946	0.000000	4.595575	0.000000	0.000000	0.000000	0.271975	-0.003213	-0.515577	0.000000	0.000000	3.000000	1.000000	0.000000
1540.843495	-0.016426	0.573319	0.271999	83.337265	80.819672	74.534485	-1.969946	0.000000	4.595575	0.000000	0.000000	0.000000	0.271975	-0.003213	-0.515577	0.000000	0.000000	3.000000	1.000000	0.000000
1540.846829	-0.016426	0.573319	0.271999	83.243408	74.208260	67.921303	-1.967521	0.000000	4.596614	0.000000	0.000000	0.000000	0.271975	-0.003213	-0.515577	0.000000	0.000000	3.000000	1.000000	0.000000
1540.850162	-0.015591	0.573301	0.270241	83.243408	74.208260	67.921303	-1.967521	0.000000	4.596614	0.000000	0.000000	0.000000	0.250259	-0.005323	-0.527338	0.000000	0.000000	3.000000	1.000000	0.000000
1540.853495	-0.015591	0.573301	0.270241	83.243408	74.208260	67.921303	-1.967521	0.000000	4.596614	0.000000	0.000000	0.000000	0.250259	-0.005323	-0.527338	0.000000	0.000000	3.000000	1.000000	0.000000
1540.856829	-0.015591	0.573301	0.270241	83.072525	67.915253	61.626045	-1.966344	0.000000	4.597117	0.000000	0.000000	0.000000	0.250259	-0.005323	-0.527338	0.000000	0.000000	3.000000	1.000000	0.000000
1540.860162	-0.014797	0.573291	0.268533	83.072525	67.915253	61.626045	-1.966344	0.000000	4.597117	0.000000	0.000000	0.000000	0.238455	-0.003253	-0.512491	0.000000	0.000000	3.000000	1.000000	0.000000
1540.863495	-0.014797	0.573291	0.268533	83.072525	67.915253	61.626045	-1.966344	0.000000	4.597117	0.000000	0.000000	0.000000	0.238455	-0.003253	-0.512491	0.000000	0.000000	3.000000	1.000000	0.000000
1540.866829	-0.014797	0.573291	0.268533	82.866699	61.937500	55.617142	-1.965416	0.000000	4.597515	0.000000	0.000000	0.000000	0.238455	-0.003253	-0.512491	0.000000	0.000000	3.000000	1.000000	0.000000
1540.870162	-0.013973	0.573195	0.266936	82.866699	61.937500	55.617142	-1.965416	0.000000	4.597515	0.000000	0.000000	0.000000	0.247043	-0.028673	-0.479006	0.000000	0.000000	3.000000	1.000000	0.000000
1540.873495	-0.013973	0.573195	0.266936	82.866699	61.937500	55.617142	-1.965416	0.000000	4.597515	0.000000	0.000000	0.000000	0.247043	-0.028673	-0.479006	0.000000	0.000000	3.000000	1.000000	0.000000
1540.876829	-0.013973	0.573195	0.266936	82.654816	56.318417	49.922962	-1.963363	0.000000	4.598392	0.000000	0.000000	0.000000	0.247043	-0.028673	-0.479006	0.000000	0.000000	3.000000	1.000000	0.000000
1540.880162	-0.013088	0.573092	0.265547	82.654816	56.318417	49.922962	-1.963363	0.000000	4.598392	0.000000	0.000000	0.000000	0.265446	-0.031065	-0.416802	0.000000	0.000000	3.000000	1.000000	0.000000
1540.883495	-0.013088	0.573092	0.265547	82.654816	56.318417	49.922962	-1.963363	0.000000	4.598392	0.000000	0.000000	0.000000	0.265446	-0.031065	-0.416802	0.000000	0.000000	3.000000	1.000000	0.000000
1540.886829	-0.013088	0.573092	0.265547	82.449188	50.937096	44.407082	-1.959090	0.000000	4.600214	0.000000	0.000000	0.000000	0.265446	-0.031065	-0.416802	0.000000	0.000000	3.000000	1.000000	0.000000
1540.890162	-0.012177	0.573052	0.264431	82.449188	50.937096	44.407082	-1.959090	0.000000	4.600214	0.000000	0.000000	0.000000	0.273338	-0.011980	-0.334849	0.000000	0.000000	3.000000	1.000000	0.000000
1540.893495	-0.012177	0.573052	0.264431	82.449188	50.937096	44.407082	-1.959090	0.000000	4.600214	0.000000	0.000000	0.000000	0.273338	-0.011980	-0.334849	0.000000	0.000000	3.000000	1.000000	0.000000
1540.896829	-0.012177	0.573052	0.264431	82.251724	45.694859	38.969582	-1.952667	0.000000	4.602943	0.000000	0.000000	0.000000	0.273338	-0.011980	-0.334849	0.000000	0.000000	3.000000	1.000000	0.000000
1540.900162	-0.011102	0.573120	0.263615	82.251724	45.694859	38.969582	-1.952667	0.000000	4.602943	0.000000	0.000000	0.000000	0.322426	0.020509	-0.244595	0.000000	0.000000	3.000000	1.000000	0.000000
1540.903495	-0.011102	0.573120	0.263615	82.251724	45.694859	38.969582	-1.952667	0.000000	4.602943	0.000000	0.000000	0.000000	0.322426	0.020509	-0.244595	0.000000	0.000000	3.000000	1.000000	0.000000
1540.906829	-0.011102	0.573120	0.263615	82.032646	40.691181	33.730202	-1.941864	0.000000	4.607512	0.000000	0.000000	0.000000	0.322426	0.020509	-0.244595	0.000000	0.000000	3.000000	1.000000	0.000000
1540.910162	-0.010069	0.573201	0.263130	82.032646	40.691181	33.730202	-1.941864	0.000000	4.607512	0.000000	0.000000	0.000000	0.310053	0.024297	-0.145664	0.000000	0.000000	3.000000	1.000000	0.000000
1540.913495	-0.010069	0.573201	0.263130	82.032646	40.691181	33.730202	-1.941864	0.000000	4.607512	0.000000	0.000000	0.000000	0.310053	0.024297	-0.145664	0.000000	0.000000	3.000000	1.000000	0.000000
1540.916829	-0.010069	0.573201	0.263130	81.769897	36.233475	29.044174	-1.929519	0.000000	4.612695	0.000000	0.000000	0.000000	0.310053	0.024297	-0.145664	0.000000	0.000000	3.000000	1.000000	0.000000
1540.920162	-0.009143	0.573325	0.262909	81.769897	36.233475	29.044174	-1.929519	0.000000	4.612695	0.000000	0.000000	0.000000	0.277861	0.037148	-0.066342	0.000000	0.000000	3.000000	1.000000	0.000000
1540.923495	-0.009143	0.573325	0.262909	81.769897	36.233475	29.044174	-1.929519	0.000000	4.612695	0.000000	0.000000	0.000000	0.277861	0.037148	-0.066342	0.000000	0.000000	3.000000	1.000000	0.000000
1540.926829	-0.009143	0.573325	0.262909	81.587791	33.461044	26.092302	-1.917049	0.000000	4.617892	0.000000	0.000000	0.000000	0.277861	0.037148	-0.066342	0.000000	0.000000	3.000000	1.000000	0.000000
1540.930162	-0.008322	0.573443	0.262900	81.587791	33.461044	26.092302	-1.917049	0.000000	4.617892	0.000000	0.000000	0.000000	0.246186	0.035421	-0.002730	0.000000	0.000000	3.000000	1.000000	0.000000
1540.933495	-0.008322	0.573443	0.262900	81.587791	33.461044	26.092302	-1.917049	0.000000	4.617892	0.000000	0.000000	0.000000	0.246186	0.035421	-0.002730	0.000000	0.000000	3.000000	1.000000	0.000000
1540.936829	-0.008322	0.573443	0.262900	81.864113	34.850376	27.406389	-1.904790	0.000000	4.622962	0.000000	0.000000	0.000000	0.246186	0.035421	-0.002730	0.000000	0.000000	3.000000	1.000000	0.000000
1540.940162	-0.008322	0.573443	0.262900	81.864113	34.850376	27.406389	-1.904790	0.000000	4.622962	0.000000	0.000000	0.000000	0.246186	0.035421	-0.002730	0.000000	0.000000	3.000000	1.000000	0.000000
1540.943495	-0.007706	0.573578	0.262869	81.864113	34.850376	27.406389	-1.904790	0.000000	4.622962	0.000000	0.000000	0.000000	0.184707	0.040592	-0.009085	0.000000	0.000000	3.000000	1.000000	0.000000
1540.946829	-0.007706	0.573578	0.262869	82.303307	38.869446	31.443626	-1.904790	0.000000	4.622962	0.000000	0.000000	0.000000	0.184707	0.040592	-0.009085	0.000000	0.000000	3.000000	1.000000	0.000000
1540.950162	-0.007330	0.573713	0.262836	82.303307	38.869446	31.443626	-1.904790	0.000000	4.622962	0.000000	0.000000	0.000000	0.112912	0.040578	-0.009962	0.000000	0.000000	3.000000	1.000000	0.000000
1540.953495	-0.007330	0.573713	0.262836	82.303307	38.869446	31.443626	-1.904790	0.000000	4.622962	0.000000	0.000000	0.000000	0.112912	0.040578	-0.009962	0.000000	0.000000	3.000000	1.000000	0.000000
1540.956829	-0.007330	0.573713	0.262836	82.607666	43.843929	36.520695	-1.890238	0.000000	4.628931	0.000000	0.000000	0.000000	0.112912	0.040578	-0.009962	0.000000	0.000000	3.000000	1.000000	0.000000
1540.960162	-0.007090	0.573871	0.262813	82.607666	43.843929	36.520695	-1.890238	0.000000	4.628931	0.000000	0.000000	0.000000	0.071853	0.047210	-0.006924	0.000000	0.000000	3.000000	1.000000	0.000000
1540.963495	-0.007090	0.573871	0.262813	82.607666	43.843929	36.520695	-1.890238	0.000000	4.628931	0.000000	0.000000	0.000000	0.071853	0.047210	-0.006924	0.000000	0.000000	3.000000	1.000000	0.000000
1540.966829	-0.007090	0.573871	0.262813	82.750183	49.387447	42.232380	-1.886763	0.000000	4.630348	0.000000	0.000000	0.000000	0.071853	0.047210	-0.006924	0.000000	0.000000	3.000000	1.000000	0.000000
1540.970162	-0.007090	0.573871	0.262813	82.750183	49.387447	42.232380	-1.886763	0.000000	4.630348	0.000000	0.000000	0.000000	0.071853	0.047210	-0.006924	0.000000	0.000000	3.000000	1.000000	0.000000
1540.973495	-0.007057	0.574077	0.262841	82.750183	49.387447	42.232380	-1.886763	0.000000	4.630348	0.000000	0.000000	0.000000	0.010173	0.061911	0.008364	0.000000	0.000000	3.000000	1.000000	0.000000
1540.976829	-0.007057	0.574077	0.262841	82.752350	54.962540	48.004292	-1.886763	0.000000	4.630348	0.000000	0.000000	0.000000	0.010173	0.061911	0.008364	0.000000	0.000000	3.000000	1.000000	0.000000
1540.980162	-0.007057	0.574283	0.262868	82.752350	54.962540	48.004292	-1.886763	0.000000	4.630348	0.000000	0.000000	0.000000	-0.000081	0.061913	0.008245	0.000000	0.000000	3.000000	1.000000	0.000000
1540.983495	-0.007057	0.574283	0.262868	82.752350	54.962540	48.004292	-1.886763	0.000000	4.630348	0.000000	0.000000	0.000000	-0.000081	0.061913	0.008245	0.000000	0.000000	3.000000	1.000000	0.000000
1540.986829	-0.007057	0.574283	0.262868	82.669548	60.075161	53.308292	-1.885914	0.000000	4.630694	0.000000	0.000000	0.000000	-0.000081	0.061913	0.008245	0.000000	0.000000	3.000000	1.000000	0.000000
1540.990162	-0.007057	0.574283	0.262868	82.669548	60.075161	53.308292	-1.885914	0.000000	4.630694	0.000000	0.000000	0.000000	-0.000081	0.061913	0.008245	0.000000	0.000000	3.000000	1.000000	0.000000
1540.993495	-0.007092	0.574455	0.262932	82.669548	60.075161	53.308292	-1.885914	0.000000	4.630694	0.000000	0.000000	0.000000	-0.010442	0.051570	0.018971	0.000000	0.000000	3.000000	1.000000	0.000000
1540.996829	-0.007092	0.574455	0.262932	82.564499	64.398880	57.788231	-1.885914	0.000000	4.630694	0.000000	0.000000	0.000000	-0.010442	0.051570	0.018971	0.000000	0.000000	3.000000	1.000000	0.000000
1541.000162	-0.007195	0.574649	0.263006	82.564499	64.398880	57.788231	-1.885914	0.000000	4.630694	0.000000	0.000000	0.000000	-0.030991	0.058191	0.022237	0.000000	0.000000	3.000000	1.000000	0.000000
1541.003495	-0.007195	0.574649	0.263006	82.564499	64.398880	57.788231	-1.885914	0.000000	4.630694	0.000000	0.000000	0.000000	-0.030991	0.058191	0.022237	0.000000	0.000000	3.000000	1.000000	0.000000
1541.006829	-0.007195	0.574649	0.263006	82.493736	67.784988	61.277302	-1.887155	0.000000	4.630188	0.000000	0.000000	0.000000	-0.030991	0.058191	0.022237	0.000000	0.000000	3.000000	1.000000	0.000000
1541.010162	-0.007299	0.574870	0.263121	82.493736	67.784988	61.277302	-1.887155	0.000000	4.630188	0.000000	0.000000	0.000000	-0.031123	0.066308	0.034609	0.000000	0.000000	3.000000	1.000000	0.000000
1541.013495	-0.007299	0.574870	0.263121	82.493736	67.784988	61.277302	-1.887155	0.000000	4.630188	0.000000	0.000000	0.000000	-0.031123	0.066308	0.034609	0.000000	0.000000	3.000000	1.000000	0.000000
1541.016829	-0.007299	0.574870	0.263121	82.491699	70.165321	63.695244	-1.888011	0.000000	4.629840	0.000000	0.000000	0.000000	-0.031123	0.066308	0.034609	0.000000	0.000000	3.000000	1.000000	0.000000
1541.020162	-0.007299	0.574870	0.263121	82.491699	70.165321	63.695244	-1.888011	0.000000	4.629840	0.000000	0.000000	0.000000	-0.031123	0.066308	0.034609	0.000000	0.000000	3.000000	1.000000	0.000000
1541.023495	-0.007334	0.575057	0.263273	82.491699	70.165321	63.695244	-1.888011	0.000000	4.629840	0.000000	0.000000	0.000000	-0.010723	0.055979	0.045620	0.000000	0.000000	3.000000	1.000000	0.000000
1541.026829	-0.007334	0.575057	0.263273	82.528427	71.440414	64.954811	-1.888011	0.000000	4.629840	0.000000	0.000000	0.000000	-0.010723	0.055979	0.045620	0.000000	0.000000	3.000000	1.000000	0.000000
1541.030162	-0.007334	0.575057	0.263273	82.528427	71.440414	64.954811	-1.888011	0.000000	4.629840	0.000000	0.000000	0.000000	-0.010723	0.055979	0.045620	0.000000	0.000000	3.000000	1.000000	0.000000
1541.033495	-0.007334	0.575057	0.263273	82.528427	71.440414	64.954811	-1.888011	0.000000	4.629840	0.000000	0.000000	0.000000	-0.010723	0.055979	0.045620	0.000000	0.000000	3.000000	1.000000	0.000000
1541.036829	-0.007235	0.575378	0.263633	82.534866	71.708366	65.211617	-1.887615	0.000000	4.630001	0.000000	0.000000	0.000000	0.029701	0.096434	0.107890	0.000000	0.000000	3.000000	1.000000	0.000000
1541.040162	-0.007235	0.575378	0.263633	82.534866	71.708366	65.211617	-1.887615	0.000000	4.630001	0.000000	0.000000	0.000000	0.029701	0.096434	0.107890	0.000000	0.000000	3.000000	1.000000	0.000000
1541.043495	-0.007235	0.575378	0.263633	82.534866	71.708366	65.211617	-1.887615	0.000000	4.630001	0.000000	0.000000	0.000000	0.029701	0.096434	0.107890	0.000000	0.000000	3.000000	1.000000	0.000000
1541.046829	-0.007235	0.575378	0.263633	82.527008	71.520058	65.016800	-1.883914	0.000000	4.631508	0.000000	0.000000	0.000000	0.029701	0.096434	0.107890	0.000000	0.000000	3.000000	1.000000	0.000000
1541.050162	-0.007168	0.575459	0.263757	82.527008	71.520058	65.016800	-1.883914	0.000000	4.631508	0.000000	0.000000	0.000000	0.020162	0.024298	0.037320	0.000000	0.000000	3.000000	1.000000	0.000000
1541.053495	-0.007168	0.575459	0.263757	82.527008	71.520058	65.016800	-1.883914	0.000000	4.631508	0.000000	0.000000	0.000000	0.020162	0.024298	0.037320	0.000000	0.000000	3.000000	1.000000	0.000000
1541.056829	-0.007168	0.575459	0.263757	82.524071	71.506493	64.998718	-1.882139	0.000000	4.632230	0.000000	0.000000	0.000000	0.020162	0.024298	0.037320	0.000000	0.000000	3.000000	1.000000	0.000000
1541.060162	-0.007168	0.575459	0.263757	82.524071	71.506493	64.998718	-1.882139	0.000000	4.632230	0.000000	0.000000	0.000000	0.020162	0.024298	0.037320	0.000000	0.000000	3.000000	1.000000	0.000000
1541.063495	-0.007100	0.575499	0.263751	82.524071	71.506493	64.998718	-1.882139	0.000000	4.632230	0.000000	0.000000	0.000000	0.020553	0.011807	-0.001738	0.000000	0.000000	3.000000	1.000000	0.000000
1541.066829	-0.007100	0.575499	0.263751	82.523544	71.532990	65.032310	-1.882139	0.000000	4.632230	0.000000	0.000000	0.000000	0.020553	0.011807	-0.001738	0.000000	0.000000	3.000000	1.000000	0.000000
1541.070162	-0.007100	0.575499	0.263751	82.523544	71.532990	65.032310	-1.882139	0.000000	4.632230	0.000000	0.000000	0.000000	0.020553	0.011807	-0.001738	0.000000	0.000000	3.000000	1.000000	0.000000
1541.073495	-0.007100	0.575499	0.263751	82.523544	71.532990	65.032310	-1.882139	0.000000	4.632230	0.000000	0.000000	0.000000	0.020553	0.011807	-0.001738	0.000000	0.000000	3.000000	1.000000	0.000000
1541.076829	-0.007267	0.575396	0.263371	82.529480	71.703842	65.222794	-1.881141	0.000000	4.632635	0.000000	0.000000	0.000000	-0.050188	-0.030775	-0.114225	0.000000	0.000000	3.000000	1.000000	0.000000
1541.080162	-0.007267	0.575396	0.263371	82.529480	71.703842	65.222794	-1.881141	0.000000	4.632635	0.000000	0.000000	0.000000	-0.050188	-0.030775	-0.114225	0.000000	0.000000	3.000000	1.000000	0.000000
1541.083495	-0.007267	0.575396	0.263371	82.529480	71.703842	65.222794	-1.881141	0.000000	4.632635	0.000000	0.000000	0.000000	-0.050188	-0.030775	-0.114225	0.000000	0.000000	3.000000	1.000000	0.000000
1541.086829	-0.007267	0.575396	0.263371	82.527855	71.809204	65.339981	-1.885999	0.000000	4.630660	0.000000	0.000000	0.000000	-0.050188	-0.030775	-0.114225	0.000000	0.000000	3.000000	1.000000	0.000000
1541.090162	-0.007298	0.575298	0.263021	82.527855	71.809204	65.339981	-1.885999	0.000000	4.630660	0.000000	0.000000	0.000000	-0.009198	-0.029334	-0.105019	0.000000	0.000000	3.000000	1.000000	0.000000
1541.093495	-0.007298	0.575298	0.263021	82.527855	71.809204	65.339981	-1.885999	0.000000	4.630660	0.000000	0.000000	0.000000	-0.009198	-0.029334	-0.105019	0.000000	0.000000	3.000000	1.000000	0.000000
1541.096829	-0.007298	0.575298	0.263021	82.509987	71.303635	64.847977	-1.888614	0.000000	4.629594	0.000000	0.000000	0.000000	-0.009198	-0.029334	-0.105019	0.000000	0.000000	3.000000	1.000000	0.000000
1541.100162	-0.007298	0.575298	0.263021	82.509987	71.303635	64.847977	-1.888614	0.000000	4.629594	0.000000	0.000000	0.000000	-0.009198	-0.029334	-0.105019	0.000000	0.000000	3.000000	1.000000	0.000000
1541.103495	-0.007362	0.575240	0.262663	82.509987	71.303635	64.847977	-1.888614	0.000000	4.629594	0.000000	0.000000	0.000000	-0.019419	-0.017550	-0.107155	0.000000	0.000000	3.000000	1.000000	0.000000
1541.106829	-0.007362	0.575240	0.262663	82.469276	70.057480	63.613697	-1.888614	0.000000	4.629594	0.000000	0.000000	0.000000	-0.019419	-0.017550	-0.107155	0.000000	0.000000	3.000000	1.000000	0.000000
1541.110162	-0.007362	0.575240	0.262663	82.469276	70.057480	63.613697	-1.888614	0.000000	4.629594	0.000000	0.000000	0.000000	-0.019419	-0.017550	-0.107155	0.000000	0.000000	3.000000	1.000000	0.000000
1541.113495	-0.007362	0.575240	0.262663	82.469276	70.057480	63.613697	-1.888614	0.000000	4.629594	0.000000	0.000000	0.000000	-0.019419	-0.017550	-0.107155	0.000000	0.000000	3.000000	1.000000	0.000000
1541.116829	-0.007051	0.575150	0.262239	82.402756	68.248146	61.805466	-1.891793	0.000000	4.628296	0.000000	0.000000	0.000000	0.093522	-0.027108	-0.127460	0.000000	0.000000	3.000000	1.000000	0.000000
1541.120162	-0.007051	0.575150	0.262239	82.402756	68.248146	61.805466	-1.891793	0.000000	4.628296	0.000000	0.000000	0.000000	0.093522	-0.027108	-0.127460	0.000000	0.000000	3.000000	1.000000	0.000000
1541.123495	-0.007051	0.575150	0.262239	82.402756	68.248146	61.805466	-1.891793	0.000000	4.628296	0.000000	0.000000	0.000000	0.093522	-0.027108	-0.127460	0.000000	0.000000	3.000000	1.000000	0.000000
1541.126829	-0.007051	0.575150	0.262239	82.327904	66.385406	59.943005	-1.889704	0.000000	4.629149	0.000000	0.000000	0.000000	0.093522	-0.027108	-0.127460	0.000000	0.000000	3.000000	1.000000	0.000000
1541.130162	-0.006879	0.575123	0.262199	82.327904	66.385406	59.943005	-1.889704	0.000000	4.629149	0.000000	0.000000	0.000000	0.051346	-0.008093	-0.011931	0.000000	0.000000	3.000000	1.000000	0.000000
1541.133495	-0.006879	0.575123	0.262199	82.327904	66.385406	59.943005	-1.889704	0.000000	4.629149	0.000000	0.000000	0.000000	0.051346	-0.008093	-0.011931	0.000000	0.000000	3.000000	1.000000	0.000000
1541.136829	-0.006879	0.575123	0.262199	82.278236	64.647331	58.183548	-1.887359	0.000000	4.630105	0.000000	0.000000	0.000000	0.051346	-0.008093	-0.011931	0.000000	0.000000	3.000000	1.000000	0.000000
1541.140162	-0.006879	0.575123	0.262199	82.278236	64.647331	58.183548	-1.887359	0.000000	4.630105	0.000000	0.000000	0.000000	0.051346	-0.008093	-0.011931	0.000000	0.000000	3.000000	1.000000	0.000000
1541.143495	-0.006709	0.575132	0.262260	82.278236	64.647331	58.183548	-1.887359	0.000000	4.630105	0.000000	0.000000	0.000000	0.051058	0.002937	0.018334	0.000000	0.000000	3.000000	1.000000	0.000000
1541.146829	-0.006709	0.575132	0.262260	82.274544	63.203949	56.693935	-1.887359	0.000000	4.630105	0.000000	0.000000	0.000000	0.051058	0.002937	0.018334	0.000000	0.000000	3.000000	1.000000	0.000000
1541.150162	-0.006709	0.575132	0.262260	82.274544	63.203949	56.693935	-1.887359	0.000000	4.630105	0.000000	0.000000	0.000000	0.051058	0.002937	0.018334	0.000000	0.000000	3.000000	1.000000	0.000000
1541.153495	-0.006709	0.575132	0.262260	82.274544	63.203949	56.693935	-1.887359	0.000000	4.630105	0.000000	0.000000	0.000000	0.051058	0.002937	0.018334	0.000000	0.000000	3.000000	1.000000	0.000000
1541.156829	-0.006371	0.575174	0.262638	82.281204	62.001534	55.445637	-1.884404	0.000000	4.631309	0.000000	0.000000	0.000000	0.101462	0.012382	0.113403	0.000000	0.000000	3.000000	1.000000	0.000000
1541.160162	-0.006371	0.575174	0.262638	82.281204	62.001534	55.445637	-1.884404	0.000000	4.631309	0.000000	0.000000	0.000000	0.101462	0.012382	0.113403	0.000000	0.000000	3.000000	1.000000	0.000000
1541.163495	-0.006371	0.575174	0.262638	82.281204	62.001534	55.445637	-1.884404	0.000000	4.631309	0.000000	0.000000	0.000000	0.101462	0.012382	0.113403	0.000000	0.000000	3.000000	1.000000	0.000000
1541.166829	-0.006371	0.575174	0.262638	82.279579	61.181210	54.596455	-1.876953	0.000000	4.634334	0.000000	0.000000	0.000000	0.101462	0.012382	0.113403	0.000000	0.000000	3.000000	1.000000	0.000000
1541.170162	-0.006305	0.575274	0.262881	82.279579	61.181210	54.596455	-1.876953	0.000000	4.634334	0.000000	0.000000	0.000000	0.019864	0.030129	0.073058	0.000000	0.000000	3.000000	1.000000	0.000000
1541.173495	-0.006305	0.575274	0.262881	82.279579	61.181210	54.596455	-1.876953	0.000000	4.634334	0.000000	0.000000	0.000000	0.019864	0.030129	0.073058	0.000000	0.000000	3.000000	1.000000	0.000000
1541.176829	-0.006305	0.575274	0.262881	82.263786	60.860443	54.266285	-1.874455	0.000000	4.635345	0.000000	0.000000	0.000000	0.019864	0.030129	0.073058	0.000000	0.000000	3.000000	1.000000	0.000000
1541.180162	-0.006239	0.575335	0.263131	82.263786	60.860443	54.266285	-1.874455	0.000000	4.635345	0.000000	0.000000	0.000000	0.019862	0.018309	0.074940	0.000000	0.000000	3.000000	1.000000	0.000000
1541.183495	-0.006239	0.575335	0.263131	82.263786	60.860443	54.266285	-1.874455	0.000000	4.635345	0.000000	0.000000	0.000000	0.019862	0.018309	0.074940	0.000000	0.000000	3.000000	1.000000	0.000000
1541.186829	-0.006239	0.575335	0.263131	82.249741	60.676937	54.078060	-1.871923	0.000000	4.636367	0.000000	0.000000	0.000000	0.019862	0.018309	0.074940	0.000000	0.000000	3.000000	1.000000	0.000000
1541.190162	-0.006239	0.575335	0.263131	82.249741	60.676937	54.078060	-1.871923	0.000000	4.636367	0.000000	0.000000	0.000000	0.019862	0.018309	0.074940	0.000000	0.000000	3.000000	1.000000	0.000000
1541.193495	-0.006172	0.575435	0.263374	82.249741	60.676937	54.078060	-1.871923	0.000000	4.636367	0.000000	0.000000	0.000000	0.019893	0.030138	0.072948	0.000000	0.000000	3.000000	1.000000	0.000000
1541.196829	-0.006172	0.575435	0.263374	82.234612	60.483974	53.875080	-1.871923	0.000000	4.636367	0.000000	0.000000	0.000000	0.019893	0.030138	0.072948	0.000000	0.000000	3.000000	1.000000	0.000000
1541.200162	-0.006172	0.575435	0.263374	82.234612	60.483974	53.875080	-1.871923	0.000000	4.636367	0.000000	0.000000	0.000000	0.019893	0.030138	0.072948	0.000000	0.000000	3.000000	1.000000	0.000000
1541.203495	-0.006172	0.575435	0.263374	82.234612	60.483974	53.875080	-1.871923	0.000000	4.636367	0.000000	0.000000	0.000000	0.019893	0.030138	0.072948	0.000000	0.000000	3.000000	1.000000	0.000000
1541.206829	-0.006004	0.575678	0.263747	82.224205	60.325596	53.705921	-1.869432	0.000000	4.637372	0.000000	0.000000	0.000000	0.050380	0.072884	0.111796	0.000000	0.000000	3.000000	1.000000	0.000000
1541.210162	-0.006004	0.575678	0.263747	82.224205	60.325596	53.705921	-1.869432	0.000000	4.637372	0.000000	0.000000	0.000000	0.050380	0.072884	0.111796	0.000000	0.000000	3.000000	1.000000	0.000000
1541.213495	-0.006004	0.575678	0.263747	82.224205	60.325596	53.705921	-1.869432	0.000000	4.637372	0.000000	0.000000	0.000000	0.050380	0.072884	0.111796	0.000000	0.000000	3.000000	1.000000	0.000000
1541.216829	-0.006004	0.575678	0.263747	82.216286	60.200325	53.572624	-1.864617	0.000000	4.639310	0.000000	0.000000	0.000000	0.050380	0.072884	0.111796	0.000000	0.000000	3.000000	1.000000	0.000000
1541.220162	-0.005937	0.575794	0.263835	82.216286	60.200325	53.572624	-1.864617	0.000000	4.639310	0.000000	0.000000	0.000000	0.020318	0.034661	0.026433	0.000000	0.000000	3.000000	1.000000	0.000000
1541.223495	-0.005937	0.575794	0.263835	82.216286	60.200325	53.572624	-1.864617	0.000000	4.639310	0.000000	0.000000	0.000000	0.020318	0.034661	0.026433	0.000000	0.000000	3.000000	1.000000	0.000000
1541.226829	-0.005937	0.575794	0.263835	82.214119	60.182259	53.553238	-1.863056	0.000000	4.639938	0.000000	0.000000	0.000000	0.020318	0.034661	0.026433	0.000000	0.000000	3.000000	1.000000	0.000000
1541.230162	-0.005937	0.575794	0.263835	82.214119	60.182259	53.553238	-1.863056	0.000000	4.639938	0.000000	0.000000	0.000000	0.020318	0.034661	0.026433	0.000000	0.000000	3.000000	1.000000	0.000000
1541.233495	-0.005937	0.575939	0.263857	82.214119	60.182259	53.553238	-1.863056	0.000000	4.639938	0.000000	0.000000	0.000000	-0.000054	0.043568	0.006532	0.000000	0.000000	3.000000	1.000000	0.000000
1541.236829	-0.005937	0.575939	0.263857	82.217476	60.245911	53.615200	-1.863056	0.000000	4.639938	0.000000	0.000000	0.000000	-0.000054	0.043568	0.006532	0.000000	0.000000	3.000000	1.000000	0.000000
1541.240162	-0.005937	0.576035	0.263826	82.217476	60.245911	53.615200	-1.863056	0.000000	4.639938	0.000000	0.000000	0.000000	0.000077	0.028811	-0.009315	0.000000	0.000000	3.000000	1.000000	0.000000
1541.243495	-0.005937	0.576035	0.263826	82.217476	60.245911	53.615200	-1.863056	0.000000	4.639938	0.000000	0.000000	0.000000	0.000077	0.028811	-0.009315	0.000000	0.000000	3.000000	1.000000	0.000000
1541.246829	-0.005937	0.576035	0.263826	82.224564	60.391365	53.760517	-1.863111	0.000000	4.639915	0.000000	0.000000	0.000000	0.000077	0.028811	-0.009315	0.000000	0.000000	3.000000	1.000000	0.000000
1541.250162	-0.005937	0.576035	0.263826	82.224564	60.391365	53.760517	-1.863111	0.000000	4.639915	0.000000	0.000000	0.000000	0.000077	0.028811	-0.009315	0.000000	0.000000	3.000000	1.000000	0.000000
1541.253495	-0.005936	0.576139	0.263718	82.224564	60.391365	53.760517	-1.863111	0.000000	4.639915	0.000000	0.000000	0.000000	0.000268	0.031059	-0.032509	0.000000	0.000000	3.000000	1.000000	0.000000
1541.256829	-0.005936	0.576139	0.263718	82.228630	60.446930	53.816311	-1.863111	0.000000	4.639915	0.000000	0.000000	0.000000	0.000268	0.031059	-0.032509	0.000000	0.000000	3.000000	1.000000	0.000000
1541.260162	-0.005936	0.576139	0.263718	82.228630	60.446930	53.816311	-1.863111	0.000000	4.639915	0.000000	0.000000	0.000000	0.000268	0.031059	-0.032509	0.000000	0.000000	3.000000	1.000000	0.000000
1541.263495	-0.005936	0.576139	0.263718	82.228630	60.446930	53.816311	-1.863111	0.000000	4.639915	0.000000	0.000000	0.000000	0.000268	0.031059	-0.032509	0.000000	0.000000	3.000000	1.000000	0.000000
1541.266829	-0.005933	0.576314	0.263430	82.226578	60.479488	53.851337	-1.863757	0.000000	4.639656	0.000000	0.000000	0.000000	0.000711	0.052495	-0.086317	0.000000	0.000000	3.000000	1.000000	0.000000
1541.270162	-0.005933	0.576314	0.263430	82.226578	60.479488	53.851337	-1.863757	0.000000	4.639656	0.000000	0.000000	0.000000	0.000711	0.052495	-0.086317	0.000000	0.000000	3.000000	1.000000	0.000000
1541.273495	-0.005933	0.576314	0.263430	82.226578	60.479488	53.851337	-1.863757	0.000000	4.639656	0.000000	0.000000	0.000000	0.000711	0.052495	-0.086317	0.000000	0.000000	3.000000	1.000000	0.000000
1541.276829	-0.005933	0.576314	0.263430	82.217300	60.539513	53.915668	-1.865473	0.000000	4.638967	0.000000	0.000000	0.000000	0.000711	0.052495	-0.086317	0.000000	0.000000	3.000000	1.000000	0.000000
1541.280162	-0.005898	0.576378	0.263328	82.217300	60.539513	53.915668	-1.865473	0.000000	4.638967	0.000000	0.000000	0.000000	0.010513	0.019203	-0.030508	0.000000	0.000000	3.000000	1.000000	0.000000
1541.283495	-0.005898	0.576378	0.263328	82.217300	60.539513	53.915668	-1.865473	0.000000	4.638967	0.000000	0.000000	0.000000	0.010513	0.019203	-0.030508	0.000000	0.000000	3.000000	1.000000	0.000000
1541.286829	-0.005898	0.576378	0.263328	82.185989	60.674374	54.070744	-1.865562	0.000000	4.638931	0.000000	0.000000	0.000000	0.010513	0.019203	-0.030508	0.000000	0.000000	3.000000	1.000000	0.000000
1541.290162	-0.005898	0.576378	0.263328	82.185989	60.674374	54.070744	-1.865562	0.000000	4.638931	0.000000	0.000000	0.000000	0.010513	0.019203	-0.030508	0.000000	0.000000	3.000000	1.000000	0.000000
1541.293495	-0.005761	0.576481	0.263221	82.185989	60.674374	54.070744	-1.865562	0.000000	4.638931	0.000000	0.000000	0.000000	0.041304	0.030998	-0.032220	0.000000	0.000000	3.000000	1.000000	0.000000
1541.296829	-0.005761	0.576481	0.263221	82.136833	60.848297	54.261536	-1.865562	0.000000	4.638931	0.000000	0.000000	0.000000	0.041304	0.030998	-0.032220	0.000000	0.000000	3.000000	1.000000	0.000000
1541.300162	-0.005761	0.576481	0.263221	82.136833	60.848297	54.261536	-1.865562	0.000000	4.638931	0.000000	0.000000	0.000000	0.041304	0.030998	-0.032220	0.000000	0.000000	3.000000	1.000000	0.000000
1541.303495	-0.005761	0.576481	0.263221	82.136833	60.848297	54.261536	-1.865562	0.000000	4.638931	0.000000	0.000000	0.000000	0.041304	0.030998	-0.032220	0.000000	0.000000	3.000000	1.000000	0.000000
1541.306829	-0.005383	0.576732	0.263030	82.107697	61.030144	54.446686	-1.864128	0.000000	4.639507	0.000000	0.000000	0.000000	0.113288	0.075267	-0.057328	0.000000	0.000000	3.000000	1.000000	0.000000
1541.310162	-0.005383	0.576732	0.263030	82.107697	61.030144	54.446686	-1.864128	0.000000	4.639507	0.000000	0.000000	0.000000	-0.000000	0.000004	-0.000001	0.000000	0.000000	3.000000	1.000000	0.000000
1541.313495	-0.005383	0.576732	0.263030	82.107697	61.030144	54.446686	-1.864128	0.000000	4.639507	0.000000	0.000000	0.000000	-0.000000	0.000004	-0.000001	0.000000	0.000000	3.000000	1.000000	0.000000
1541.316829	-0.005383	0.576732	0.263030	82.114044	61.191631	54.585907	-1.859556	0.000000	4.641341	0.000000	0.000000	0.000000	-0.000000	0.000004	-0.000001	0.000000	0.000000	3.000000	1.000000	0.000000
1541.320162	-0.005383	0.576732	0.263030	82.114044	61.191631	54.585907	-1.859556	0.000000	4.641341	0.000000	0.000000	0.000000	-0.000000	0.000004	-0.000001	0.000000	0.000000	3.000000	1.000000	0.000000
1541.323495	-0.005109	0.576874	0.262917	82.114044	61.191631	54.585907	-1.859556	0.000000	4.641341	0.000000	0.000000	0.000000	0.082299	0.042777	-0.033948	0.000000	0.000000	3.000000	1.000000	0.000000
1541.326829	-0.005109	0.576874	0.262917	82.133087	61.524277	54.891167	-1.859556	0.000000	4.641341	0.000000	0.000000	0.000000	0.082299	0.042777	-0.033948	0.000000	0.000000	3.000000	1.000000	0.000000
1541.330162	-0.005109	0.576874	0.262917	82.133087	61.524277	54.891167	-1.859556	0.000000	4.641341	0.000000	0.000000	0.000000	0.082299	0.042777	-0.033948	0.000000	0.000000	3.000000	1.000000	0.000000
1541.333495	-0.005109	0.576874	0.262917	82.133087	61.524277	54.891167	-1.859556	0.000000	4.641341	0.000000	0.000000	0.000000	0.082299	0.042777	-0.033948	0.000000	0.000000	3.000000	1.000000	0.000000
1541.336829	-0.004457	0.577172	0.262643	82.156921	61.912785	55.247520	-1.856071	0.000000	4.642736	0.000000	0.000000	0.000000	0.195364	0.089196	-0.082178	0.000000	0.000000	3.000000	1.000000	0.000000
1541.340162	-0.004457	0.577172	0.262643	82.156921	61.912785	55.247520	-1.856071	0.000000	4.642736	0.000000	0.000000	0.000000	-0.000000	0.000003	-0.000004	0.000000	0.000000	3.000000	1.000000	0.000000
1541.343495	-0.004457	0.577172	0.262643	82.156921	61.912785	55.247520	-1.856071	0.000000	4.642736	0.000000	0.000000	0.000000	-0.000000	0.000003	-0.000004	0.000000	0.000000	3.000000	1.000000	0.000000
1541.346829	-0.004457	0.577172	0.262643	82.181892	62.329144	55.626469	-1.847807	0.000000	4.646032	0.000000	0.000000	0.000000	-0.000000	0.000003	-0.000004	0.000000	0.000000	3.000000	1.000000	0.000000
1541.350162	-0.004457	0.577172	0.262643	82.181892	62.329144	55.626469	-1.847807	0.000000	4.646032	0.000000	0.000000	0.000000	-0.000000	0.000003	-0.000004	0.000000	0.000000	3.000000	1.000000	0.000000
1541.353495	-0.004046	0.577326	0.262482	82.181892	62.329144	55.626469	-1.847807	0.000000	4.646032	0.000000	0.000000	0.000000	0.123289	0.046402	-0.048216	0.000000	0.000000	3.000000	1.000000	0.000000
1541.356829	-0.004046	0.577326	0.262482	82.206558	62.713539	55.969898	-1.847807	0.000000	4.646032	0.000000	0.000000	0.000000	0.123289	0.046402	-0.048216	0.000000	0.000000	3.000000	1.000000	0.000000
1541.360162	-0.004046	0.577326	0.262482	82.206558	62.713539	55.969898	-1.847807	0.000000	4.646032	0.000000	0.000000	0.000000	0.123289	0.046402	-0.048216	0.000000	0.000000	3.000000	1.000000	0.000000
1541.363495	-0.004046	0.577326	0.262482	82.206558	62.713539	55.969898	-1.847807	0.000000	4.646032	0.000000	0.000000	0.000000	0.123289	0.046402	-0.048216	0.000000	0.000000	3.000000	1.000000	0.000000
1541.366829	-0.003123	0.577631	0.262130	82.240685	63.001652	56.210003	-1.842499	0.000000	4.648139	0.000000	0.000000	0.000000	0.277184	0.091242	-0.105486	0.000000	0.000000	3.000000	1.000000	0.000000
1541.370162	-0.003123	0.577631	0.262130	82.240685	63.001652	56.210003	-1.842499	0.000000	4.648139	0.000000	0.000000	0.000000	-0.000000	-0.000007	-0.000003	0.000000	0.000000	3.000000	1.000000	0.000000
1541.373495	-0.003123	0.577631	0.262130	82.240685	63.001652	56.210003	-1.842499	0.000000	4.648139	0.000000	0.000000	0.000000	-0.000000	-0.000007	-0.000003	0.000000	0.000000	3.000000	1.000000	0.000000
1541.376829	-0.003123	0.577631	0.262130	82.297348	63.118217	56.260036	-1.830458	0.000000	4.652894	0.000000	0.000000	0.000000	-0.000000	-0.000007	-0.000003	0.000000	0.000000	3.000000	1.000000	0.000000
1541.380162	-0.003123	0.577631	0.262130	82.297348	63.118217	56.260036	-1.830458	0.000000	4.652894	0.000000	0.000000	0.000000	-0.000000	-0.000007	-0.000003	0.000000	0.000000	3.000000	1.000000	0.000000
1541.383495	-0.002678	0.577792	0.261891	82.297348	63.118217	56.260036	-1.830458	0.000000	4.652894	0.000000	0.000000	0.000000	0.133440	0.048461	-0.071762	0.000000	0.000000	3.000000	1.000000	0.000000
1541.386829	-0.002678	0.577792	0.261891	82.378487	63.048500	56.109550	-1.830458	0.000000	4.652894	0.000000	0.000000	0.000000	0.133440	0.048461	-0.071762	0.000000	0.000000	3.000000	1.000000	0.000000
1541.390162	-0.002233	0.577932	0.261640	82.378487	63.048500	56.109550	-1.830458	0.000000	4.652894	0.000000	0.000000	0.000000	0.133362	0.041805	-0.075361	0.000000	0.000000	3.000000	1.000000	0.000000
1541.393495	-0.002233	0.577932	0.261640	82.378487	63.048500	56.109550	-1.830458	0.000000	4.652894	0.000000	0.000000	0.000000	0.133362	0.041805	-0.075361	0.000000	0.000000	3.000000	1.000000	0.000000
1541.396829	-0.002233	0.577932	0.261640	82.466072	62.900307	55.880600	-1.819718	0.000000	4.657104	0.000000	0.000000	0.000000	0.133362	0.041805	-0.075361	0.000000	0.000000	3.000000	1.000000	0.000000
1541.400162	-0.002233	0.577932	0.261640	82.466072	62.900307	55.880600	-1.819718	0.000000	4.657104	0.000000	0.000000	0.000000	0.133362	0.041805	-0.075361	0.000000	0.000000	3.000000	1.000000	0.000000
1541.403495	-0.001755	0.578105	0.261352	82.466072	62.900307	55.880600	-1.819718	0.000000	4.657104	0.000000	0.000000	0.000000	0.143528	0.052037	-0.086362	0.000000	0.000000	3.000000	1.000000	0.000000
1541.406829	-0.001755	0.578105	0.261352	82.542015	62.742638	55.637104	-1.819718	0.000000	4.657104	0.000000	0.000000	0.000000	0.143528	0.052037	-0.086362	0.000000	0.000000	3.000000	1.000000	0.000000
1541.410162	-0.001243	0.578261	0.261082	82.542015	62.742638	55.637104	-1.819718	0.000000	4.657104	0.000000	0.000000	0.000000	0.153633	0.046841	-0.081046	0.000000	0.000000	3.000000	1.000000	0.000000
1541.413495	-0.001243	0.578261	0.261082	82.542015	62.742638	55.637104	-1.819718	0.000000	4.657104	0.000000	0.000000	0.000000	0.153633	0.046841	-0.081046	0.000000	0.000000	3.000000	1.000000	0.000000
1541.416829	-0.001243	0.578261	0.261082	82.626579	62.579826	55.381367	-1.807746	0.000000	4.661765	0.000000	0.000000	0.000000	0.153633	0.046841	-0.081046	0.000000	0.000000	3.000000	1.000000	0.000000
1541.420162	-0.001243	0.578261	0.261082	82.626579	62.579826	55.381367	-1.807746	0.000000	4.661765	0.000000	0.000000	0.000000	0.153633	0.046841	-0.081046	0.000000	0.000000	3.000000	1.000000	0.000000
1541.423495	-0.000697	0.578456	0.260805	82.626579	62.579826	55.381367	-1.807746	0.000000	4.661765	0.000000	0.000000	0.000000	0.163744	0.058549	-0.083184	0.000000	0.000000	3.000000	1.000000	0.000000
1541.426829	-0.000697	0.578456	0.260805	82.740479	62.281445	54.970581	-1.807746	0.000000	4.661765	0.000000	0.000000	0.000000	0.163744	0.058549	-0.083184	0.000000	0.000000	3.000000	1.000000	0.000000
1541.430162	-0.000117	0.578634	0.260545	82.740479	62.281445	54.970581	-1.807746	0.000000	4.661765	0.000000	0.000000	0.000000	0.173838	0.053380	-0.077893	0.000000	0.000000	3.000000	1.000000	0.000000
1541.433495	-0.000117	0.578634	0.260545	82.740479	62.281445	54.970581	-1.807746	0.000000	4.661765	0.000000	0.000000	0.000000	0.173838	0.053380	-0.077893	0.000000	0.000000	3.000000	1.000000	0.000000
1541.436829	-0.000117	0.578634	0.260545	82.908646	61.747398	54.283340	-1.793457	0.000000	4.667281	0.000000	0.000000	0.000000	0.173838	0.053380	-0.077893	0.000000	0.000000	3.000000	1.000000	0.000000
1541.440162	-0.000117	0.578634	0.260545	82.908646	61.747398	54.283340	-1.793457	0.000000	4.667281	0.000000	0.000000	0.000000	0.173838	0.053380	-0.077893	0.000000	0.000000	3.000000	1.000000	0.000000
1541.443495	0.000462	0.578812	0.260285	82.908646	61.747398	54.283340	-1.793457	0.000000	4.667281	0.000000	0.000000	0.000000	0.173712	0.053324	-0.078077	0.000000	0.000000	3.000000	1.000000	0.000000
1541.446829	0.000462	0.578812	0.260285	83.102264	61.135311	53.503647	-1.793457	0.000000	4.667281	0.000000	0.000000	0.000000	0.173712	0.053324	-0.078077	0.000000	0.000000	3.000000	1.000000	0.000000
1541.450162	0.001108	0.578990	0.260024	83.102264	61.135311	53.503647	-1.793457	0.000000	4.667281	0.000000	0.000000	0.000000	0.194013	0.053286	-0.078303	0.000000	0.000000	3.000000	1.000000	0.000000
1541.453495	0.001108	0.578990	0.260024	83.102264	61.135311	53.503647	-1.793457	0.000000	4.667281	0.000000	0.000000	0.000000	0.194013	0.053286	-0.078303	0.000000	0.000000	3.000000	1.000000	0.000000
1541.456829	0.001108	0.578990	0.260024	83.291412	60.466335	52.668026	-1.777387	0.000000	4.673424	0.000000	0.000000	0.000000	0.194013	0.053286	-0.078303	0.000000	0.000000	3.000000	1.000000	0.000000
1541.460162	0.001108	0.578990	0.260024	83.291412	60.466335	52.668026	-1.777387	0.000000	4.673424	0.000000	0.000000	0.000000	0.194013	0.053286	-0.078303	0.000000	0.000000	3.000000	1.000000	0.000000
1541.463495	0.001721	0.579145	0.259750	83.291412	60.466335	52.668026	-1.777387	0.000000	4.673424	0.000000	0.000000	0.000000	0.183654	0.046581	-0.081977	0.000000	0.000000	3.000000	1.000000	0.000000
1541.466829	0.001721	0.579145	0.259750	83.455841	59.924862	51.971794	-1.777387	0.000000	4.673424	0.000000	0.000000	0.000000	0.183654	0.046581	-0.081977	0.000000	0.000000	3.000000	1.000000	0.000000
1541.470162	0.002400	0.579300	0.259476	83.455841	59.924862	51.971794	-1.777387	0.000000	4.673424	0.000000	0.000000	0.000000	0.203926	0.046546	-0.082251	0.000000	0.000000	3.000000	1.000000	0.000000
1541.473495	0.002400	0.579300	0.259476	83.455841	59.924862	51.971794	-1.777387	0.000000	4.673424	0.000000	0.000000	0.000000	0.203926	0.046546	-0.082251	0.000000	0.000000	3.000000	1.000000	0.000000
1541.476829	0.002400	0.579300	0.259476	83.585922	59.505177	51.421604	-1.760299	0.000000	4.679888	0.000000	0.000000	0.000000	0.203926	0.046546	-0.082251	0.000000	0.000000	3.000000	1.000000	0.000000
1541.480162	0.002400	0.579300	0.259476	83.585922	59.505177	51.421604	-1.760299	0.000000	4.679888	0.000000	0.000000	0.000000	0.203926	0.046546	-0.082251	0.000000	0.000000	3.000000	1.000000	0.000000
1541.483495	0.003045	0.579411	0.259178	83.585922	59.505177	51.421604	-1.760299	0.000000	4.679888	0.000000	0.000000	0.000000	0.193538	0.033216	-0.089407	0.000000	0.000000	3.000000	1.000000	0.000000
1541.486829	0.003045	0.579411	0.259178	83.680031	59.303123	51.111588	-1.760299	0.000000	4.679888	0.000000	0.000000	0.000000	0.193538	0.033216	-0.089407	0.000000	0.000000	3.000000	1.000000	0.000000
1541.490162	0.003724	0.579550	0.258813	83.680031	59.303123	51.111588	-1.760299	0.000000	4.679888	0.000000	0.000000	0.000000	0.203471	0.041850	-0.109643	0.000000	0.000000	3.000000	1.000000	0.000000
1541.493495	0.003724	0.579550	0.258813	83.680031	59.303123	51.111588	-1.760299	0.000000	4.679888	0.000000	0.000000	0.000000	0.203471	0.041850	-0.109643	0.000000	0.000000	3.000000	1.000000	0.000000
1541.496829	0.003724	0.579550	0.258813	83.747276	59.321362	51.042686	-1.743254	0.000000	4.686264	0.000000	0.000000	0.000000	0.203471	0.041850	-0.109643	0.000000	0.000000	3.000000	1.000000	0.000000
1541.500162	0.003724	0.579550	0.258813	83.747276	59.321362	51.042686	-1.743254	0.000000	4.686264	0.000000	0.000000	0.000000	0.203471	0.041850	-0.109643	0.000000	0.000000	3.000000	1.000000	0.000000
1541.503495	0.004401	0.579662	0.258405	83.747276	59.321362	51.042686	-1.743254	0.000000	4.686264	0.000000	0.000000	0.000000	0.203186	0.033607	-0.122400	0.000000	0.000000	3.000000	1.000000	0.000000
1541.506829	0.004401	0.579662	0.258405	83.793312	59.472965	51.124771	-1.743254	0.000000	4.686264	0.000000	0.000000	0.000000	0.203186	0.033607	-0.122400	0.000000	0.000000	3.000000	1.000000	0.000000
1541.510162	0.005043	0.579776	0.257888	83.793312	59.472965	51.124771	-1.743254	0.000000	4.686264	0.000000	0.000000	0.000000	0.192540	0.034011	-0.155074	0.000000	0.000000	3.000000	1.000000	0.000000
1541.513495	0.005043	0.579776	0.257888	83.793312	59.472965	51.124771	-1.743254	0.000000	4.686264	0.000000	0.000000	0.000000	0.192540	0.034011	-0.155074	0.000000	0.000000	3.000000	1.000000	0.000000
1541.516829	0.005043	0.579776	0.257888	83.839066	59.659462	51.243011	-1.727661	0.000000	4.692034	0.000000	0.000000	0.000000	0.192540	0.034011	-0.155074	0.000000	0.000000	3.000000	1.000000	0.000000
1541.520162	0.005043	0.579776	0.257888	83.839066	59.659462	51.243011	-1.727661	0.000000	4.692034	0.000000	0.000000	0.000000	0.192540	0.034011	-0.155074	0.000000	0.000000	3.000000	1.000000	0.000000
1541.523495	0.005649	0.579883	0.257340	83.839066	59.659462	51.243011	-1.727661	0.000000	4.692034	0.000000	0.000000	0.000000	0.182013	0.032355	-0.164335	0.000000	0.000000	3.000000	1.000000	0.000000
1541.526829	0.005649	0.579883	0.257340	83.900337	59.837498	51.345093	-1.727661	0.000000	4.692034	0.000000	0.000000	0.000000	0.182013	0.032355	-0.164335	0.000000	0.000000	3.000000	1.000000	0.000000
1541.530162	0.006323	0.580003	0.256742	83.900337	59.837498	51.345093	-1.727661	0.000000	4.692034	0.000000	0.000000	0.000000	0.201939	0.035750	-0.179375	0.000000	0.000000	3.000000	1.000000	0.000000
1541.533495	0.006323	0.580003	0.256742	83.900337	59.837498	51.345093	-1.727661	0.000000	4.692034	0.000000	0.000000	0.000000	0.201939	0.035750	-0.179375	0.000000	0.000000	3.000000	1.000000	0.000000
1541.536829	0.006323	0.580003	0.256742	83.986145	59.932083	51.346321	-1.713831	0.000000	4.697104	0.000000	0.000000	0.000000	0.201939	0.035750	-0.179375	0.000000	0.000000	3.000000	1.000000	0.000000
1541.540162	0.006323	0.580003	0.256742	83.986145	59.932083	51.346321	-1.713831	0.000000	4.697104	0.000000	0.000000	0.000000	0.201939	0.035750	-0.179375	0.000000	0.000000	3.000000	1.000000	0.000000
1541.543495	0.006994	0.580116	0.256113	83.986145	59.932083	51.346321	-1.713831	0.000000	4.697104	0.000000	0.000000	0.000000	0.201509	0.034063	-0.188817	0.000000	0.000000	3.000000	1.000000	0.000000
1541.546829	0.006994	0.580116	0.256113	84.092796	59.960114	51.263126	-1.713831	0.000000	4.697104	0.000000	0.000000	0.000000	0.201509	0.034063	-0.188817	0.000000	0.000000	3.000000	1.000000	0.000000
1541.550162	0.007732	0.580224	0.255451	84.092796	59.960114	51.263126	-1.713831	0.000000	4.697104	0.000000	0.000000	0.000000	0.221350	0.032353	-0.198498	0.000000	0.000000	3.000000	1.000000	0.000000
1541.553495	0.007732	0.580224	0.255451	84.092796	59.960114	51.263126	-1.713831	0.000000	4.697104	0.000000	0.000000	0.000000	0.221350	0.032353	-0.198498	0.000000	0.000000	3.000000	1.000000	0.000000
1541.556829	0.007732	0.580224	0.255451	84.199379	60.022106	51.215084	-1.698576	0.000000	4.702641	0.000000	0.000000	0.000000	0.221350	0.032353	-0.198498	0.000000	0.000000	3.000000	1.000000	0.000000
1541.560162	0.008502	0.580309	0.254776	84.199379	60.022106	51.215084	-1.698576	0.000000	4.702641	0.000000	0.000000	0.000000	0.231032	0.025568	-0.202630	0.000000	0.000000	3.000000	1.000000	0.000000
1541.563495	0.008502	0.580309	0.254776	84.199379	60.022106	51.215084	-1.698576	0.000000	4.702641	0.000000	0.000000	0.000000	0.231032	0.025568	-0.202630	0.000000	0.000000	3.000000	1.000000	0.000000
1541.566829	0.008502	0.580309	0.254776	84.309044	60.142979	51.220684	-1.689976	0.000000	4.705739	0.000000	0.000000	0.000000	0.231032	0.025568	-0.202630	0.000000	0.000000	3.000000	1.000000	0.000000
1541.570162	0.009270	0.580383	0.254038	84.309044	60.142979	51.220684	-1.689976	0.000000	4.705739	0.000000	0.000000	0.000000	0.230352	0.022281	-0.221286	0.000000	0.000000	3.000000	1.000000	0.000000
1541.573495	0.009270	0.580383	0.254038	84.309044	60.142979	51.220684	-1.689976	0.000000	4.705739	0.000000	0.000000	0.000000	0.230352	0.022281	-0.221286	0.000000	0.000000	3.000000	1.000000	0.000000
1541.576829	0.009270	0.580383	0.254038	84.420158	60.292957	51.255432	-1.681717	0.000000	4.708697	0.000000	0.000000	0.000000	0.230352	0.022281	-0.221286	0.000000	0.000000	3.000000	1.000000	0.000000
1541.580162	0.010070	0.580452	0.253268	84.420158	60.292957	51.255432	-1.681717	0.000000	4.708697	0.000000	0.000000	0.000000	0.239857	0.020509	-0.231097	0.000000	0.000000	3.000000	1.000000	0.000000
1541.583495	0.010070	0.580452	0.253268	84.420158	60.292957	51.255432	-1.681717	0.000000	4.708697	0.000000	0.000000	0.000000	0.239857	0.020509	-0.231097	0.000000	0.000000	3.000000	1.000000	0.000000
1541.586829	0.010070	0.580452	0.253268	84.538223	60.442127	51.288696	-1.673061	0.000000	4.711780	0.000000	0.000000	0.000000	0.239857	0.020509	-0.231097	0.000000	0.000000	3.000000	1.000000	0.000000
1541.590162	0.010833	0.580531	0.252447	84.538223	60.442127	51.288696	-1.673061	0.000000	4.711780	0.000000	0.000000	0.000000	0.228998	0.023784	-0.246215	0.000000	0.000000	3.000000	1.000000	0.000000
1541.593495	0.010833	0.580531	0.252447	84.538223	60.442127	51.288696	-1.673061	0.000000	4.711780	0.000000	0.000000	0.000000	0.228998	0.023784	-0.246215	0.000000	0.000000	3.000000	1.000000	0.000000
1541.596829	0.010833	0.580531	0.252447	84.633446	60.681438	51.436295	-1.665233	0.000000	4.714552	0.000000	0.000000	0.000000	0.228998	0.023784	-0.246215	0.000000	0.000000	3.000000	1.000000	0.000000
1541.600162	0.011561	0.580648	0.251618	84.633446	60.681438	51.436295	-1.665233	0.000000	4.714552	0.000000	0.000000	0.000000	0.218330	0.035195	-0.248723	0.000000	0.000000	3.000000	1.000000	0.000000
1541.603495	0.011561	0.580648	0.251618	84.633446	60.681438	51.436295	-1.665233	0.000000	4.714552	0.000000	0.000000	0.000000	0.218330	0.035195	-0.248723	0.000000	0.000000	3.000000	1.000000	0.000000
1541.606829	0.011561	0.580648	0.251618	84.712502	61.055580	51.722237	-1.657982	0.000000	4.717106	0.000000	0.000000	0.000000	0.218330	0.035195	-0.248723	0.000000	0.000000	3.000000	1.000000	0.000000
1541.610162	0.012287	0.580765	0.250787	84.712502	61.055580	51.722237	-1.657982	0.000000	4.717106	0.000000	0.000000	0.000000	0.217807	0.034959	-0.249364	0.000000	0.000000	3.000000	1.000000	0.000000
1541.613495	0.012287	0.580765	0.250787	84.712502	61.055580	51.722237	-1.657982	0.000000	4.717106	0.000000	0.000000	0.000000	0.217807	0.034959	-0.249364	0.000000	0.000000	3.000000	1.000000	0.000000
1541.616829	0.012287	0.580765	0.250787	84.770370	61.512863	52.109173	-1.650713	0.000000	4.719656	0.000000	0.000000	0.000000	0.217807	0.034959	-0.249364	0.000000	0.000000	3.000000	1.000000	0.000000
1541.620162	0.012944	0.580864	0.249973	84.770370	61.512863	52.109173	-1.650713	0.000000	4.719656	0.000000	0.000000	0.000000	0.197244	0.029701	-0.244042	0.000000	0.000000	3.000000	1.000000	0.000000
1541.623495	0.012944	0.580864	0.249973	84.770370	61.512863	52.109173	-1.650713	0.000000	4.719656	0.000000	0.000000	0.000000	0.197244	0.029701	-0.244042	0.000000	0.000000	3.000000	1.000000	0.000000
1541.626829	0.012944	0.580864	0.249973	84.805290	62.024082	52.565109	-1.644434	0.000000	4.721847	0.000000	0.000000	0.000000	0.197244	0.029701	-0.244042	0.000000	0.000000	3.000000	1.000000	0.000000
1541.630162	0.012944	0.580864	0.249973	84.805290	62.024082	52.565109	-1.644434	0.000000	4.721847	0.000000	0.000000	0.000000	0.197244	0.029701	-0.244042	0.000000	0.000000	3.000000	1.000000	0.000000
1541.633495	0.013568	0.580934	0.249226	84.805290	62.024082	52.565109	-1.644434	0.000000	4.721847	0.000000	0.000000	0.000000	0.187107	0.021112	-0.224090	0.000000	0.000000	3.000000	1.000000	0.000000
1541.636829	0.013568	0.580934	0.249226	84.829445	62.559486	53.050819	-1.644434	0.000000	4.721847	0.000000	0.000000	0.000000	0.187107	0.021112	-0.224090	0.000000	0.000000	3.000000	1.000000	0.000000
1541.640162	0.014191	0.581053	0.248532	84.829445	62.559486	53.050819	-1.644434	0.000000	4.721847	0.000000	0.000000	0.000000	0.187028	0.035718	-0.208283	0.000000	0.000000	3.000000	1.000000	0.000000
1541.643495	0.014191	0.581053	0.248532	84.829445	62.559486	53.050819	-1.644434	0.000000	4.721847	0.000000	0.000000	0.000000	0.187028	0.035718	-0.208283	0.000000	0.000000	3.000000	1.000000	0.000000
1541.646829	0.014191	0.581053	0.248532	84.848778	63.004814	53.448807	-1.631790	0.000000	4.726232	0.000000	0.000000	0.000000	0.187028	0.035718	-0.208283	0.000000	0.000000	3.000000	1.000000	0.000000
1541.650162	0.014191	0.581053	0.248532	84.848778	63.004814	53.448807	-1.631790	0.000000	4.726232	0.000000	0.000000	0.000000	0.187028	0.035718	-0.208283	0.000000	0.000000	3.000000	1.000000	0.000000
1541.653495	0.014782	0.581166	0.247917	84.848778	63.004814	53.448807	-1.631790	0.000000	4.726232	0.000000	0.000000	0.000000	0.177111	0.033810	-0.184552	0.000000	0.000000	3.000000	1.000000	0.000000
1541.656829	0.014782	0.581166	0.247917	84.864922	63.391396	53.787800	-1.631790	0.000000	4.726232	0.000000	0.000000	0.000000	0.177111	0.033810	-0.184552	0.000000	0.000000	3.000000	1.000000	0.000000
1541.660162	0.015373	0.581272	0.247380	84.864922	63.391396	53.787800	-1.631790	0.000000	4.726232	0.000000	0.000000	0.000000	0.177318	0.031930	-0.160930	0.000000	0.000000	3.000000	1.000000	0.000000
1541.663495	0.015373	0.581272	0.247380	84.864922	63.391396	53.787800	-1.631790	0.000000	4.726232	0.000000	0.000000	0.000000	0.177318	0.031930	-0.160930	0.000000	0.000000	3.000000	1.000000	0.000000
1541.666829	0.015373	0.581272	0.247380	84.879486	63.749218	54.097904	-1.618390	0.000000	4.730836	0.000000	0.000000	0.000000	0.177318	0.031930	-0.160930	0.000000	0.000000	3.000000	1.000000	0.000000
1541.670162	0.015373	0.581272	0.247380	84.879486	63.749218	54.097904	-1.618390	0.000000	4.730836	0.000000	0.000000	0.000000	0.177318	0.031930	-0.160930	0.000000	0.000000	3.000000	1.000000	0.000000
1541.673495	0.015964	0.581367	0.246892	84.879486	63.749218	54.097904	-1.618390	0.000000	4.730836	0.000000	0.000000	0.000000	0.177378	0.028466	-0.146436	0.000000	0.000000	3.000000	1.000000	0.000000
1541.676829	0.015964	0.581367	0.246892	84.892815	64.034439	54.336723	-1.618390	0.000000	4.730836	0.000000	0.000000	0.000000	0.177378	0.028466	-0.146436	0.000000	0.000000	3.000000	1.000000	0.000000
1541.680162	0.016522	0.581473	0.246465	84.892815	64.034439	54.336723	-1.618390	0.000000	4.730836	0.000000	0.000000	0.000000	0.167540	0.031640	-0.128078	0.000000	0.000000	3.000000	1.000000	0.000000
1541.683495	0.016522	0.581473	0.246465	84.892815	64.034439	54.336723	-1.618390	0.000000	4.730836	0.000000	0.000000	0.000000	0.167540	0.031640	-0.128078	0.000000	0.000000	3.000000	1.000000	0.000000
1541.686829	0.016522	0.581473	0.246465	84.902840	64.293510	54.555878	-1.603990	0.000000	4.735738	0.000000	0.000000	0.000000	0.167540	0.031640	-0.128078	0.000000	0.000000	3.000000	1.000000	0.000000
1541.690162	0.016522	0.581473	0.246465	84.902840	64.293510	54.555878	-1.603990	0.000000	4.735738	0.000000	0.000000	0.000000	0.167540	0.031640	-0.128078	0.000000	0.000000	3.000000	1.000000	0.000000
1541.693495	0.017015	0.581572	0.246119	84.902840	64.293510	54.555878	-1.603990	0.000000	4.735738	0.000000	0.000000	0.000000	0.147886	0.029872	-0.103778	0.000000	0.000000	3.000000	1.000000	0.000000
1541.696829	0.017015	0.581572	0.246119	84.909958	64.485336	54.720940	-1.603990	0.000000	4.735738	0.000000	0.000000	0.000000	0.147886	0.029872	-0.103778	0.000000	0.000000	3.000000	1.000000	0.000000
1541.700162	0.017408	0.581655	0.245794	84.909958	64.485336	54.720940	-1.603990	0.000000	4.735738	0.000000	0.000000	0.000000	0.117846	0.024840	-0.097580	0.000000	0.000000	3.000000	1.000000	0.000000
1541.703495	0.017408	0.581655	0.245794	84.909958	64.485336	54.720940	-1.603990	0.000000	4.735738	0.000000	0.000000	0.000000	0.117846	0.024840	-0.097580	0.000000	0.000000	3.000000	1.000000	0.000000
1541.706829	0.017408	0.581655	0.245794	84.917046	64.669426	54.878445	-1.592596	0.000000	4.739582	0.000000	0.000000	0.000000	0.117846	0.024840	-0.097580	0.000000	0.000000	3.000000	1.000000	0.000000
1541.710162	0.017408	0.581655	0.245794	84.917046	64.669426	54.878445	-1.592596	0.000000	4.739582	0.000000	0.000000	0.000000	0.117846	0.024840	-0.097580	0.000000	0.000000	3.000000	1.000000	0.000000
1541.713495	0.017736	0.581749	0.245532	84.917046	64.669426	54.878445	-1.592596	0.000000	4.739582	0.000000	0.000000	0.000000	0.098187	0.028091	-0.078764	0.000000	0.000000	3.000000	1.000000	0.000000
1541.716829	0.017736	0.581749	0.245532	84.920822	64.823425	55.015064	-1.592596	0.000000	4.739582	0.000000	0.000000	0.000000	0.098187	0.028091	-0.078764	0.000000	0.000000	3.000000	1.000000	0.000000
1541.720162	0.017736	0.581749	0.245532	84.920822	64.823425	55.015064	-1.592596	0.000000	4.739582	0.000000	0.000000	0.000000	0.098187	0.028091	-0.078764	0.000000	0.000000	3.000000	1.000000	0.000000
1541.723495	0.017736	0.581749	0.245532	84.920822	64.823425	55.015064	-1.592596	0.000000	4.739582	0.000000	0.000000	0.000000	0.098187	0.028091	-0.078764	0.000000	0.000000	3.000000	1.000000	0.000000
1541.726829	0.018091	0.581947	0.245075	84.923676	64.900024	55.078316	-1.588447	0.000000	4.740974	0.000000	0.000000	0.000000	0.106625	0.059362	-0.136983	0.000000	0.000000	3.000000	1.000000	0.000000
1541.730162	0.018091	0.581947	0.245075	84.923676	64.900024	55.078316	-1.588447	0.000000	4.740974	0.000000	0.000000	0.000000	0.000000	-0.000004	-0.000002	0.000000	0.000000	3.000000	1.000000	0.000000
1541.733495	0.018091	0.581947	0.245075	84.923676	64.900024	55.078316	-1.588447	0.000000	4.740974	0.000000	0.000000	0.000000	0.000000	-0.000004	-0.000002	0.000000	0.000000	3.000000	1.000000	0.000000
1541.736829	0.018091	0.581947	0.245075	84.924644	64.983093	55.151901	-1.584925	0.000000	4.742153	0.000000	0.000000	0.000000	0.000000	-0.000004	-0.000002	0.000000	0.000000	3.000000	1.000000	0.000000
1541.740162	0.018091	0.581947	0.245075	84.924644	64.983093	55.151901	-1.584925	0.000000	4.742153	0.000000	0.000000	0.000000	0.000000	-0.000004	-0.000002	0.000000	0.000000	3.000000	1.000000	0.000000
1541.743495	0.018220	0.582034	0.244897	84.924644	64.983093	55.151901	-1.584925	0.000000	4.742153	0.000000	0.000000	0.000000	0.038648	0.026326	-0.053304	0.000000	0.000000	3.000000	1.000000	0.000000
1541.746829	0.018220	0.582034	0.244897	84.922791	64.997597	55.162109	-1.584925	0.000000	4.742153	0.000000	0.000000	0.000000	0.038648	0.026326	-0.053304	0.000000	0.000000	3.000000	1.000000	0.000000
1541.750162	0.018220	0.582034	0.244897	84.922791	64.997597	55.162109	-1.584925	0.000000	4.742153	0.000000	0.000000	0.000000	0.038648	0.026326	-0.053304	0.000000	0.000000	3.000000	1.000000	0.000000
1541.753495	0.018220	0.582034	0.244897	84.922791	64.997597	55.162109	-1.584925	0.000000	4.742153	0.000000	0.000000	0.000000	0.038648	0.026326	-0.053304	0.000000	0.000000	3.000000	1.000000	0.000000
1541.756829	0.018381	0.582254	0.244679	84.921402	64.974205	55.130432	-1.583715	0.000000	4.742557	0.000000	0.000000	0.000000	0.048314	0.065776	-0.065373	0.000000	0.000000	3.000000	1.000000	0.000000
1541.760162	0.018381	0.582254	0.244679	84.921402	64.974205	55.130432	-1.583715	0.000000	4.742557	0.000000	0.000000	0.000000	0.048314	0.065776	-0.065373	0.000000	0.000000	3.000000	1.000000	0.000000
1541.763495	0.018381	0.582254	0.244679	84.921402	64.974205	55.130432	-1.583715	0.000000	4.742557	0.000000	0.000000	0.000000	0.048314	0.065776	-0.065373	0.000000	0.000000	3.000000	1.000000	0.000000
1541.766829	0.018381	0.582254	0.244679	84.918587	64.913895	55.067165	-1.582176	0.000000	4.743071	0.000000	0.000000	0.000000	0.048314	0.065776	-0.065373	0.000000	0.000000	3.000000	1.000000	0.000000
1541.770162	0.018413	0.582347	0.244646	84.918587	64.913895	55.067165	-1.582176	0.000000	4.743071	0.000000	0.000000	0.000000	0.009740	0.027969	-0.010001	0.000000	0.000000	3.000000	1.000000	0.000000
1541.773495	0.018413	0.582347	0.244646	84.918587	64.913895	55.067165	-1.582176	0.000000	4.743071	0.000000	0.000000	0.000000	0.009740	0.027969	-0.010001	0.000000	0.000000	3.000000	1.000000	0.000000
1541.776829	0.018413	0.582347	0.244646	84.914421	64.819626	54.972511	-1.581803	0.000000	4.743195	0.000000	0.000000	0.000000	0.009740	0.027969	-0.010001	0.000000	0.000000	3.000000	1.000000	0.000000
1541.780162	0.018413	0.582347	0.244646	84.914421	64.819626	54.972511	-1.581803	0.000000	4.743195	0.000000	0.000000	0.000000	0.009740	0.027969	-0.010001	0.000000	0.000000	3.000000	1.000000	0.000000
1541.783495	0.018413	0.582446	0.244644	84.914421	64.819626	54.972511	-1.581803	0.000000	4.743195	0.000000	0.000000	0.000000	-0.000014	0.029592	-0.000513	0.000000	0.000000	3.000000	1.000000	0.000000
1541.786829	0.018413	0.582446	0.244644	84.910538	64.684845	54.836090	-1.581803	0.000000	4.743195	0.000000	0.000000	0.000000	-0.000014	0.029592	-0.000513	0.000000	0.000000	3.000000	1.000000	0.000000
1541.790162	0.018413	0.582446	0.244644	84.910538	64.684845	54.836090	-1.581803	0.000000	4.743195	0.000000	0.000000	0.000000	-0.000014	0.029592	-0.000513	0.000000	0.000000	3.000000	1.000000	0.000000
1541.793495	0.018413	0.582446	0.244644	84.910538	64.684845	54.836090	-1.581803	0.000000	4.743195	0.000000	0.000000	0.000000	-0.000014	0.029592	-0.000513	0.000000	0.000000	3.000000	1.000000	0.000000
1541.796829	0.018283	0.582626	0.244774	84.904953	64.551376	54.710278	-1.581814	0.000000	4.743191	0.000000	0.000000	0.000000	-0.038991	0.054253	0.038975	0.000000	0.000000	3.000000	1.000000	0.000000
1541.800162	0.018283	0.582626	0.244774	84.904953	64.551376	54.710278	-1.581814	0.000000	4.743191	0.000000	0.000000	0.000000	-0.038991	0.054253	0.038975	0.000000	0.000000	3.000000	1.000000	0.000000
1541.803495	0.018283	0.582626	0.244774	84.904953	64.551376	54.710278	-1.581814	0.000000	4.743191	0.000000	0.000000	0.000000	-0.038991	0.054253	0.038975	0.000000	0.000000	3.000000	1.000000	0.000000
1541.806829	0.018283	0.582626	0.244774	84.897812	64.381531	54.553410	-1.583325	0.000000	4.742687	0.000000	0.000000	0.000000	-0.038991	0.054253	0.038975	0.000000	0.000000	3.000000	1.000000	0.000000
1541.810162	0.018152	0.582681	0.244863	84.897812	64.381531	54.553410	-1.583325	0.000000	4.742687	0.000000	0.000000	0.000000	-0.039325	0.016462	0.026663	0.000000	0.000000	3.000000	1.000000	0.000000
1541.813495	0.018152	0.582681	0.244863	84.897812	64.381531	54.553410	-1.583325	0.000000	4.742687	0.000000	0.000000	0.000000	-0.039325	0.016462	0.026663	0.000000	0.000000	3.000000	1.000000	0.000000
1541.816829	0.018152	0.582681	0.244863	84.893509	64.271629	54.459457	-1.585092	0.000000	4.742097	0.000000	0.000000	0.000000	-0.039325	0.016462	0.026663	0.000000	0.000000	3.000000	1.000000	0.000000
1541.820162	0.018152	0.582681	0.244863	84.893509	64.271629	54.459457	-1.585092	0.000000	4.742097	0.000000	0.000000	0.000000	-0.039325	0.016462	0.026663	0.000000	0.000000	3.000000	1.000000	0.000000
1541.823495	0.017955	0.582698	0.244960	84.893509	64.271629	54.459457	-1.585092	0.000000	4.742097	0.000000	0.000000	0.000000	-0.059280	0.004937	0.029216	0.000000	0.000000	3.000000	1.000000	0.000000
1541.826829	0.017955	0.582698	0.244960	84.889214	64.161942	54.365719	-1.585092	0.000000	4.742097	0.000000	0.000000	0.000000	-0.059280	0.004937	0.029216	0.000000	0.000000	3.000000	1.000000	0.000000
1541.830162	0.017955	0.582698	0.244960	84.889214	64.161942	54.365719	-1.585092	0.000000	4.742097	0.000000	0.000000	0.000000	-0.059280	0.004937	0.029216	0.000000	0.000000	3.000000	1.000000	0.000000
1541.833495	0.017955	0.582698	0.244960	84.889214	64.161942	54.365719	-1.585092	0.000000	4.742097	0.000000	0.000000	0.000000	-0.059280	0.004937	0.029216	0.000000	0.000000	3.000000	1.000000	0.000000
1541.836829	0.017526	0.582753	0.245168	84.884926	64.049675	54.272114	-1.587965	0.000000	4.741136	0.000000	0.000000	0.000000	-0.128523	0.016481	0.062199	0.000000	0.000000	3.000000	1.000000	0.000000
1541.840162	0.017526	0.582753	0.245168	84.884926	64.049675	54.272114	-1.587965	0.000000	4.741136	0.000000	0.000000	0.000000	-0.128523	0.016481	0.062199	0.000000	0.000000	3.000000	1.000000	0.000000
1541.843495	0.017526	0.582753	0.245168	84.884926	64.049675	54.272114	-1.587965	0.000000	4.741136	0.000000	0.000000	0.000000	-0.128523	0.016481	0.062199	0.000000	0.000000	3.000000	1.000000	0.000000
1541.846829	0.017526	0.582753	0.245168	84.880630	63.937618	54.178722	-1.594202	0.000000	4.739042	0.000000	0.000000	0.000000	-0.128523	0.016481	0.062199	0.000000	0.000000	3.000000	1.000000	0.000000
1541.850162	0.017262	0.582769	0.245267	84.880630	63.937618	54.178722	-1.594202	0.000000	4.739042	0.000000	0.000000	0.000000	-0.079340	0.004938	0.029634	0.000000	0.000000	3.000000	1.000000	0.000000
1541.853495	0.017262	0.582769	0.245267	84.880630	63.937618	54.178722	-1.594202	0.000000	4.739042	0.000000	0.000000	0.000000	-0.079340	0.004938	0.029634	0.000000	0.000000	3.000000	1.000000	0.000000
1541.856829	0.017262	0.582769	0.245267	84.876579	63.782513	54.043736	-1.598214	0.000000	4.737690	0.000000	0.000000	0.000000	-0.079340	0.004938	0.029634	0.000000	0.000000	3.000000	1.000000	0.000000
1541.860162	0.017262	0.582769	0.245267	84.876579	63.782513	54.043736	-1.598214	0.000000	4.737690	0.000000	0.000000	0.000000	-0.079340	0.004938	0.029634	0.000000	0.000000	3.000000	1.000000	0.000000
1541.863495	0.016997	0.582786	0.245365	84.876579	63.782513	54.043736	-1.598214	0.000000	4.737690	0.000000	0.000000	0.000000	-0.079361	0.004947	0.029599	0.000000	0.000000	3.000000	1.000000	0.000000
1541.866829	0.016997	0.582786	0.245365	84.872261	63.665321	53.950645	-1.598214	0.000000	4.737690	0.000000	0.000000	0.000000	-0.079361	0.004947	0.029599	0.000000	0.000000	3.000000	1.000000	0.000000
1541.870162	0.016997	0.582786	0.245365	84.872261	63.665321	53.950645	-1.598214	0.000000	4.737690	0.000000	0.000000	0.000000	-0.079361	0.004947	0.029599	0.000000	0.000000	3.000000	1.000000	0.000000
1541.873495	0.016997	0.582786	0.245365	84.872261	63.665321	53.950645	-1.598214	0.000000	4.737690	0.000000	0.000000	0.000000	-0.079361	0.004947	0.029599	0.000000	0.000000	3.000000	1.000000	0.000000
1541.876829	0.016401	0.582857	0.245557	84.869698	63.538811	53.847095	-1.602222	0.000000	4.736337	0.000000	0.000000	0.000000	-0.178852	0.021399	0.057509	0.000000	0.000000	3.000000	1.000000	0.000000
1541.880162	0.016401	0.582857	0.245557	84.869698	63.538811	53.847095	-1.602222	0.000000	4.736337	0.000000	0.000000	0.000000	-0.178852	0.021399	0.057509	0.000000	0.000000	3.000000	1.000000	0.000000
1541.883495	0.016401	0.582857	0.245557	84.869698	63.538811	53.847095	-1.602222	0.000000	4.736337	0.000000	0.000000	0.000000	-0.178852	0.021399	0.057509	0.000000	0.000000	3.000000	1.000000	0.000000
1541.886829	0.016401	0.582857	0.245557	84.881516	63.330750	53.658245	-1.611408	0.000000	4.733219	0.000000	0.000000	0.000000	-0.178852	0.021399	0.057509	0.000000	0.000000	3.000000	1.000000	0.000000
1541.890162	0.016035	0.582868	0.245627	84.881516	63.330750	53.658245	-1.611408	0.000000	4.733219	0.000000	0.000000	0.000000	-0.109666	0.003290	0.020959	0.000000	0.000000	3.000000	1.000000	0.000000
1541.893495	0.016035	0.582868	0.245627	84.881516	63.330750	53.658245	-1.611408	0.000000	4.733219	0.000000	0.000000	0.000000	-0.109666	0.003290	0.020959	0.000000	0.000000	3.000000	1.000000	0.000000
1541.896829	0.016035	0.582868	0.245627	84.916161	63.036533	53.369591	-1.617306	0.000000	4.731207	0.000000	0.000000	0.000000	-0.109666	0.003290	0.020959	0.000000	0.000000	3.000000	1.000000	0.000000
1541.900162	0.016035	0.582868	0.245627	84.916161	63.036533	53.369591	-1.617306	0.000000	4.731207	0.000000	0.000000	0.000000	-0.109666	0.003290	0.020959	0.000000	0.000000	3.000000	1.000000	0.000000
1541.903495	0.015636	0.582895	0.245678	84.916161	63.036533	53.369591	-1.617306	0.000000	4.731207	0.000000	0.000000	0.000000	-0.119822	0.008222	0.015493	0.000000	0.000000	3.000000	1.000000	0.000000
1541.906829	0.015636	0.582895	0.245678	84.970245	62.665039	52.997738	-1.617306	0.000000	4.731207	0.000000	0.000000	0.000000	-0.119822	0.008222	0.015493	0.000000	0.000000	3.000000	1.000000	0.000000
1541.910162	0.015636	0.582895	0.245678	84.970245	62.665039	52.997738	-1.617306	0.000000	4.731207	0.000000	0.000000	0.000000	-0.119822	0.008222	0.015493	0.000000	0.000000	3.000000	1.000000	0.000000
1541.913495	0.015636	0.582895	0.245678	84.970245	62.665039	52.997738	-1.617306	0.000000	4.731207	0.000000	0.000000	0.000000	-0.119822	0.008222	0.015493	0.000000	0.000000	3.000000	1.000000	0.000000
1541.916829	0.014769	0.582901	0.245728	85.027328	62.304413	52.638451	-1.623884	0.000000	4.728953	0.000000	0.000000	0.000000	-0.260059	0.001644	0.014835	0.000000	0.000000	3.000000	1.000000	0.000000
1541.920162	0.014769	0.582901	0.245728	85.027328	62.304413	52.638451	-1.623884	0.000000	4.728953	0.000000	0.000000	0.000000	-0.000000	-0.000001	-0.000002	0.000000	0.000000	3.000000	1.000000	0.000000
1541.923495	0.014769	0.582901	0.245728	85.027328	62.304413	52.638451	-1.623884	0.000000	4.728953	0.000000	0.000000	0.000000	-0.000000	-0.000001	-0.000002	0.000000	0.000000	3.000000	1.000000	0.000000
1541.926829	0.014769	0.582901	0.245728	85.075340	61.988045	52.329159	-1.638491	0.000000	4.723912	0.000000	0.000000	0.000000	-0.000000	-0.000001	-0.000002	0.000000	0.000000	3.000000	1.000000	0.000000
1541.930162	0.014769	0.582901	0.245728	85.075340	61.988045	52.329159	-1.638491	0.000000	4.723912	0.000000	0.000000	0.000000	-0.000000	-0.000001	-0.000002	0.000000	0.000000	3.000000	1.000000	0.000000
1541.933495	0.014268	0.582917	0.245719	85.075340	61.988045	52.329159	-1.638491	0.000000	4.723912	0.000000	0.000000	0.000000	-0.150270	0.004943	-0.002533	0.000000	0.000000	3.000000	1.000000	0.000000
1541.936829	0.014268	0.582917	0.245719	85.093163	61.842789	52.213215	-1.638491	0.000000	4.723912	0.000000	0.000000	0.000000	-0.150270	0.004943	-0.002533	0.000000	0.000000	3.000000	1.000000	0.000000
1541.940162	0.013768	0.582917	0.245729	85.093163	61.842789	52.213215	-1.638491	0.000000	4.723912	0.000000	0.000000	0.000000	-0.150154	0.000008	0.002995	0.000000	0.000000	3.000000	1.000000	0.000000
1541.943495	0.013768	0.582917	0.245729	85.093163	61.842789	52.213215	-1.638491	0.000000	4.723912	0.000000	0.000000	0.000000	-0.150154	0.000008	0.002995	0.000000	0.000000	3.000000	1.000000	0.000000
1541.946829	0.013768	0.582917	0.245729	85.094681	61.831055	52.245121	-1.655633	0.000000	4.717931	0.000000	0.000000	0.000000	-0.150154	0.000008	0.002995	0.000000	0.000000	3.000000	1.000000	0.000000
1541.950162	0.013768	0.582917	0.245729	85.094681	61.831055	52.245121	-1.655633	0.000000	4.717931	0.000000	0.000000	0.000000	-0.150154	0.000008	0.002995	0.000000	0.000000	3.000000	1.000000	0.000000
1541.953495	0.013233	0.582912	0.245709	85.094681	61.831055	52.245121	-1.655633	0.000000	4.717931	0.000000	0.000000	0.000000	-0.160339	-0.001640	-0.006134	0.000000	0.000000	3.000000	1.000000	0.000000
1541.956829	0.013233	0.582912	0.245709	85.094719	61.784832	52.245136	-1.655633	0.000000	4.717931	0.000000	0.000000	0.000000	-0.160339	-0.001640	-0.006134	0.000000	0.000000	3.000000	1.000000	0.000000
1541.960162	0.012666	0.582912	0.245719	85.094719	61.784832	52.245136	-1.655633	0.000000	4.717931	0.000000	0.000000	0.000000	-0.170171	0.000005	0.003135	0.000000	0.000000	3.000000	1.000000	0.000000
1541.963495	0.012666	0.582912	0.245719	85.094719	61.784832	52.245136	-1.655633	0.000000	4.717931	0.000000	0.000000	0.000000	-0.170171	0.000005	0.003135	0.000000	0.000000	3.000000	1.000000	0.000000
1541.966829	0.012666	0.582912	0.245719	85.096474	61.722679	52.233505	-1.674487	0.000000	4.711273	0.000000	0.000000	0.000000	-0.170171	0.000005	0.003135	0.000000	0.000000	3.000000	1.000000	0.000000
1541.970162	0.012666	0.582912	0.245719	85.096474	61.722679	52.233505	-1.674487	0.000000	4.711273	0.000000	0.000000	0.000000	-0.170171	0.000005	0.003135	0.000000	0.000000	3.000000	1.000000	0.000000
1541.973495	0.012032	0.582895	0.245749	85.096474	61.722679	52.233505	-1.674487	0.000000	4.711273	0.000000	0.000000	0.000000	-0.190098	-0.004939	0.008978	0.000000	0.000000	3.000000	1.000000	0.000000
1541.976829	0.012032	0.582895	0.245749	85.096474	61.670967	52.233471	-1.674487	0.000000	4.711273	0.000000	0.000000	0.000000	-0.190098	-0.004939	0.008978	0.000000	0.000000	3.000000	1.000000	0.000000
1541.980162	0.011399	0.582879	0.245779	85.096474	61.670967	52.233471	-1.674487	0.000000	4.711273	0.000000	0.000000	0.000000	-0.190111	-0.004948	0.008804	0.000000	0.000000	3.000000	1.000000	0.000000
1541.983495	0.011399	0.582879	0.245779	85.096474	61.670967	52.233471	-1.674487	0.000000	4.711273	0.000000	0.000000	0.000000	-0.190111	-0.004948	0.008804	0.000000	0.000000	3.000000	1.000000	0.000000
1541.986829	0.011399	0.582879	0.245779	85.094955	61.582081	52.201580	-1.695647	0.000000	4.703699	0.000000	0.000000	0.000000	-0.190111	-0.004948	0.008804	0.000000	0.000000	3.000000	1.000000	0.000000
1541.990162	0.011399	0.582879	0.245779	85.094955	61.582081	52.201580	-1.695647	0.000000	4.703699	0.000000	0.000000	0.000000	-0.190111	-0.004948	0.008804	0.000000	0.000000	3.000000	1.000000	0.000000
1541.993495	0.010698	0.582884	0.245820	85.094955	61.582081	52.201580	-1.695647	0.000000	4.703699	0.000000	0.000000	0.000000	-0.210093	0.001654	0.012517	0.000000	0.000000	3.000000	1.000000	0.000000
1541.996829	0.010698	0.582884	0.245820	85.094917	61.530388	52.201572	-1.695647	0.000000	4.703699	0.000000	0.000000	0.000000	-0.210093	0.001654	0.012517	0.000000	0.000000	3.000000	1.000000	0.000000
1542.000162	0.010065	0.582852	0.245867	85.094917	61.530388	52.201572	-1.695647	0.000000	4.703699	0.000000	0.000000	0.000000	-0.190061	-0.009861	0.014081	0.000000	0.000000	3.000000	1.000000	0.000000
1542.003495	0.010065	0.582852	0.245867	85.094917	61.530388	52.201572	-1.695647	0.000000	4.703699	0.000000	0.000000	0.000000	-0.190061	-0.009861	0.014081	0.000000	0.000000	3.000000	1.000000	0.000000
1542.006829	0.010065	0.582852	0.245867	85.094879	61.478638	52.201504	-1.717633	0.000000	4.695714	0.000000	0.000000	0.000000	-0.190061	-0.009861	0.014081	0.000000	0.000000	3.000000	1.000000	0.000000
1542.010162	0.010065	0.582852	0.245867	85.094879	61.478638	52.201504	-1.717633	0.000000	4.695714	0.000000	0.000000	0.000000	-0.190061	-0.009861	0.014081	0.000000	0.000000	3.000000	1.000000	0.000000
1542.013495	0.009431	0.582835	0.245895	85.094879	61.478638	52.201504	-1.717633	0.000000	4.695714	0.000000	0.000000	0.000000	-0.190159	-0.004952	0.008272	0.000000	0.000000	3.000000	1.000000	0.000000
1542.016829	0.009431	0.582835	0.245895	85.094917	61.424248	52.201504	-1.717633	0.000000	4.695714	0.000000	0.000000	0.000000	-0.190159	-0.004952	0.008272	0.000000	0.000000	3.000000	1.000000	0.000000
1542.020162	0.008763	0.582835	0.245904	85.094917	61.424248	52.201504	-1.717633	0.000000	4.695714	0.000000	0.000000	0.000000	-0.200254	0.000001	0.002592	0.000000	0.000000	3.000000	1.000000	0.000000
1542.023495	0.008763	0.582835	0.245904	85.094917	61.424248	52.201504	-1.717633	0.000000	4.695714	0.000000	0.000000	0.000000	-0.200254	0.000001	0.002592	0.000000	0.000000	3.000000	1.000000	0.000000
1542.026829	0.008763	0.582835	0.245904	85.098434	61.348820	52.178177	-1.739273	0.000000	4.687742	0.000000	0.000000	0.000000	-0.200254	0.000001	0.002592	0.000000	0.000000	3.000000	1.000000	0.000000
1542.030162	0.008763	0.582835	0.245904	85.098434	61.348820	52.178177	-1.739273	0.000000	4.687742	0.000000	0.000000	0.000000	-0.200254	0.000001	0.002592	0.000000	0.000000	3.000000	1.000000	0.000000
1542.033495	0.008096	0.582852	0.245893	85.098434	61.348820	52.178177	-1.739273	0.000000	4.687742	0.000000	0.000000	0.000000	-0.200322	0.004945	-0.003237	0.000000	0.000000	3.000000	1.000000	0.000000
1542.036829	0.008096	0.582852	0.245893	85.103630	61.302593	52.186886	-1.739273	0.000000	4.687742	0.000000	0.000000	0.000000	-0.200322	0.004945	-0.003237	0.000000	0.000000	3.000000	1.000000	0.000000
1542.040162	0.007361	0.582846	0.245870	85.103630	61.302593	52.186886	-1.739273	0.000000	4.687742	0.000000	0.000000	0.000000	-0.220376	-0.001656	-0.006789	0.000000	0.000000	3.000000	1.000000	0.000000
1542.043495	0.007361	0.582846	0.245870	85.103630	61.302593	52.186886	-1.739273	0.000000	4.687742	0.000000	0.000000	0.000000	-0.220376	-0.001656	-0.006789	0.000000	0.000000	3.000000	1.000000	0.000000
1542.046829	0.007361	0.582846	0.245870	85.108391	61.290497	52.239151	-1.762915	0.000000	4.678902	0.000000	0.000000	0.000000	-0.220376	-0.001656	-0.006789	0.000000	0.000000	3.000000	1.000000	0.000000
1542.050162	0.007361	0.582846	0.245870	85.108391	61.290497	52.239151	-1.762915	0.000000	4.678902	0.000000	0.000000	0.000000	-0.220376	-0.001656	-0.006789	0.000000	0.000000	3.000000	1.000000	0.000000
1542.053495	0.006593	0.582835	0.245816	85.108391	61.290497	52.239151	-1.762915	0.000000	4.678902	0.000000	0.000000	0.000000	-0.230457	-0.003289	-0.016135	0.000000	0.000000	3.000000	1.000000	0.000000
1542.056829	0.006593	0.582835	0.245816	85.111443	61.289120	52.303280	-1.762915	0.000000	4.678902	0.000000	0.000000	0.000000	-0.230457	-0.003289	-0.016135	0.000000	0.000000	3.000000	1.000000	0.000000
1542.060162	0.005758	0.582857	0.245725	85.111443	61.289120	52.303280	-1.762915	0.000000	4.678902	0.000000	0.000000	0.000000	-0.250533	0.006593	-0.027504	0.000000	0.000000	3.000000	1.000000	0.000000
1542.063495	0.005758	0.582857	0.245725	85.111443	61.289120	52.303280	-1.762915	0.000000	4.678902	0.000000	0.000000	0.000000	-0.250533	0.006593	-0.027504	0.000000	0.000000	3.000000	1.000000	0.000000
1542.066829	0.005758	0.582857	0.245725	85.114487	61.282356	52.367470	-1.790470	0.000000	4.668427	0.000000	0.000000	0.000000	-0.250533	0.006593	-0.027504	0.000000	0.000000	3.000000	1.000000	0.000000
1542.070162	0.005758	0.582857	0.245725	85.114487	61.282356	52.367470	-1.790470	0.000000	4.668427	0.000000	0.000000	0.000000	-0.250533	0.006593	-0.027504	0.000000	0.000000	3.000000	1.000000	0.000000
1542.073495	0.004890	0.582841	0.245639	85.114487	61.282356	52.367470	-1.790470	0.000000	4.668427	0.000000	0.000000	0.000000	-0.260460	-0.004949	-0.025678	0.000000	0.000000	3.000000	1.000000	0.000000
1542.076829	0.004890	0.582841	0.245639	85.119102	61.307739	52.463902	-1.790470	0.000000	4.668427	0.000000	0.000000	0.000000	-0.260460	-0.004949	-0.025678	0.000000	0.000000	3.000000	1.000000	0.000000
1542.080162	0.004021	0.582879	0.245527	85.119102	61.307739	52.463902	-1.790470	0.000000	4.668427	0.000000	0.000000	0.000000	-0.260438	0.011503	-0.033696	0.000000	0.000000	3.000000	1.000000	0.000000
1542.083495	0.004021	0.582879	0.245527	85.119102	61.307739	52.463902	-1.790470	0.000000	4.668427	0.000000	0.000000	0.000000	-0.260438	0.011503	-0.033696	0.000000	0.000000	3.000000	1.000000	0.000000
1542.086829	0.004021	0.582879	0.245527	85.122108	61.301086	52.528206	-1.820398	0.000000	4.656839	0.000000	0.000000	0.000000	-0.260438	0.011503	-0.033696	0.000000	0.000000	3.000000	1.000000	0.000000
1542.090162	0.004021	0.582879	0.245527	85.122108	61.301086	52.528206	-1.820398	0.000000	4.656839	0.000000	0.000000	0.000000	-0.260438	0.011503	-0.033696	0.000000	0.000000	3.000000	1.000000	0.000000
1542.093495	0.003154	0.582917	0.245413	85.122108	61.301086	52.528206	-1.820398	0.000000	4.656839	0.000000	0.000000	0.000000	-0.260352	0.011522	-0.034029	0.000000	0.000000	3.000000	1.000000	0.000000
1542.096829	0.003154	0.582917	0.245413	85.125084	61.294582	52.592659	-1.820398	0.000000	4.656839	0.000000	0.000000	0.000000	-0.260352	0.011522	-0.034029	0.000000	0.000000	3.000000	1.000000	0.000000
1542.100162	0.002319	0.582972	0.245280	85.125084	61.294582	52.592659	-1.820398	0.000000	4.656839	0.000000	0.000000	0.000000	-0.250281	0.016431	-0.040037	0.000000	0.000000	3.000000	1.000000	0.000000
1542.103495	0.002319	0.582972	0.245280	85.125084	61.294582	52.592659	-1.820398	0.000000	4.656839	0.000000	0.000000	0.000000	-0.250281	0.016431	-0.040037	0.000000	0.000000	3.000000	1.000000	0.000000
1542.106829	0.002319	0.582972	0.245280	85.126610	61.258812	52.624992	-1.849909	0.000000	4.645195	0.000000	0.000000	0.000000	-0.250281	0.016431	-0.040037	0.000000	0.000000	3.000000	1.000000	0.000000
1542.110162	0.002319	0.582972	0.245280	85.126610	61.258812	52.624992	-1.849909	0.000000	4.645195	0.000000	0.000000	0.000000	-0.250281	0.016431	-0.040037	0.000000	0.000000	3.000000	1.000000	0.000000
1542.113495	0.001452	0.583065	0.245139	85.126610	61.258812	52.624992	-1.849909	0.000000	4.645195	0.000000	0.000000	0.000000	-0.260191	0.027922	-0.042385	0.000000	0.000000	3.000000	1.000000	0.000000
1542.116829	0.001452	0.583065	0.245139	85.126610	61.188046	52.624947	-1.849909	0.000000	4.645195	0.000000	0.000000	0.000000	-0.260191	0.027922	-0.042385	0.000000	0.000000	3.000000	1.000000	0.000000
1542.120162	0.000618	0.583180	0.245008	85.126610	61.188046	52.624947	-1.849909	0.000000	4.645195	0.000000	0.000000	0.000000	-0.250082	0.034488	-0.039149	0.000000	0.000000	3.000000	1.000000	0.000000
1542.123495	0.000618	0.583180	0.245008	85.126610	61.188046	52.624947	-1.849909	0.000000	4.645195	0.000000	0.000000	0.000000	-0.250082	0.034488	-0.039149	0.000000	0.000000	3.000000	1.000000	0.000000
1542.126829	0.000618	0.583180	0.245008	85.126648	61.120113	52.624996	-1.879401	0.000000	4.633341	0.000000	0.000000	0.000000	-0.250082	0.034488	-0.039149	0.000000	0.000000	3.000000	1.000000	0.000000
1542.130162	0.000618	0.583180	0.245008	85.126648	61.120113	52.624996	-1.879401	0.000000	4.633341	0.000000	0.000000	0.000000	-0.250082	0.034488	-0.039149	0.000000	0.000000	3.000000	1.000000	0.000000
1542.133495	-0.000248	0.583311	0.244858	85.126648	61.120113	52.624996	-1.879401	0.000000	4.633341	0.000000	0.000000	0.000000	-0.259985	0.039399	-0.045106	0.000000	0.000000	3.000000	1.000000	0.000000
1542.136829	-0.000248	0.583311	0.244858	85.126648	61.049332	52.608982	-1.879401	0.000000	4.633341	0.000000	0.000000	0.000000	-0.259985	0.039399	-0.045106	0.000000	0.000000	3.000000	1.000000	0.000000
1542.140162	-0.001114	0.583459	0.244687	85.126648	61.049332	52.608982	-1.879401	0.000000	4.633341	0.000000	0.000000	0.000000	-0.259864	0.044300	-0.051096	0.000000	0.000000	3.000000	1.000000	0.000000
1542.143495	-0.001114	0.583459	0.244687	85.126648	61.049332	52.608982	-1.879401	0.000000	4.633341	0.000000	0.000000	0.000000	-0.259864	0.044300	-0.051096	0.000000	0.000000	3.000000	1.000000	0.000000
1542.146829	-0.001114	0.583459	0.244687	85.124809	60.989021	52.604580	-1.909572	0.000000	4.620989	0.000000	0.000000	0.000000	-0.259864	0.044300	-0.051096	0.000000	0.000000	3.000000	1.000000	0.000000
1542.150162	-0.001114	0.583459	0.244687	85.124809	60.989021	52.604580	-1.909572	0.000000	4.620989	0.000000	0.000000	0.000000	-0.259864	0.044300	-0.051096	0.000000	0.000000	3.000000	1.000000	0.000000
1542.153495	-0.001980	0.583607	0.244516	85.124809	60.989021	52.604580	-1.909572	0.000000	4.620989	0.000000	0.000000	0.000000	-0.259738	0.044301	-0.051439	0.000000	0.000000	3.000000	1.000000	0.000000
1542.156829	-0.001980	0.583607	0.244516	85.124878	60.918343	52.596638	-1.909572	0.000000	4.620989	0.000000	0.000000	0.000000	-0.259738	0.044301	-0.051439	0.000000	0.000000	3.000000	1.000000	0.000000
1542.160162	-0.002845	0.583787	0.244306	85.124878	60.918343	52.596638	-1.909572	0.000000	4.620989	0.000000	0.000000	0.000000	-0.259566	0.054098	-0.063087	0.000000	0.000000	3.000000	1.000000	0.000000
1542.163495	-0.002845	0.583787	0.244306	85.124878	60.918343	52.596638	-1.909572	0.000000	4.620989	0.000000	0.000000	0.000000	-0.259566	0.054098	-0.063087	0.000000	0.000000	3.000000	1.000000	0.000000
1542.166829	-0.002845	0.583787	0.244306	85.124557	60.890202	52.640469	-1.939962	0.000000	4.608313	0.000000	0.000000	0.000000	-0.259566	0.054098	-0.063087	0.000000	0.000000	3.000000	1.000000	0.000000
1542.170162	-0.003677	0.583962	0.244064	85.124557	60.890202	52.640469	-1.939962	0.000000	4.608313	0.000000	0.000000	0.000000	-0.249375	0.052375	-0.072635	0.000000	0.000000	3.000000	1.000000	0.000000
1542.173495	-0.003677	0.583962	0.244064	85.124557	60.890202	52.640469	-1.939962	0.000000	4.608313	0.000000	0.000000	0.000000	-0.249375	0.052375	-0.072635	0.000000	0.000000	3.000000	1.000000	0.000000
1542.176829	-0.003677	0.583962	0.244064	85.125809	60.896900	52.708580	-1.954898	0.000000	4.601996	0.000000	0.000000	0.000000	-0.249375	0.052375	-0.072635	0.000000	0.000000	3.000000	1.000000	0.000000
1542.180162	-0.004507	0.584130	0.243790	85.125809	60.896900	52.708580	-1.954898	0.000000	4.601996	0.000000	0.000000	0.000000	-0.249144	0.050666	-0.082211	0.000000	0.000000	3.000000	1.000000	0.000000
1542.183495	-0.004507	0.584130	0.243790	85.125809	60.896900	52.708580	-1.954898	0.000000	4.601996	0.000000	0.000000	0.000000	-0.249144	0.050666	-0.082211	0.000000	0.000000	3.000000	1.000000	0.000000
1542.186829	-0.004507	0.584130	0.243790	85.128540	60.935875	52.817043	-1.970008	0.000000	4.595549	0.000000	0.000000	0.000000	-0.249144	0.050666	-0.082211	0.000000	0.000000	3.000000	1.000000	0.000000
1542.190162	-0.004507	0.584130	0.243790	85.128540	60.935875	52.817043	-1.970008	0.000000	4.595549	0.000000	0.000000	0.000000	-0.249144	0.050666	-0.082211	0.000000	0.000000	3.000000	1.000000	0.000000
1542.193495	-0.005336	0.584288	0.243453	85.128540	60.935875	52.817043	-1.970008	0.000000	4.595549	0.000000	0.000000	0.000000	-0.248810	0.047267	-0.101052	0.000000	0.000000	3.000000	1.000000	0.000000
1542.196829	-0.005336	0.584288	0.243453	85.134293	61.042336	52.974560	-1.970008	0.000000	4.595549	0.000000	0.000000	0.000000	-0.248810	0.047267	-0.101052	0.000000	0.000000	3.000000	1.000000	0.000000
1542.200162	-0.006131	0.584472	0.243046	85.134293	61.042336	52.974560	-1.970008	0.000000	4.595549	0.000000	0.000000	0.000000	-0.238418	0.055305	-0.121921	0.000000	0.000000	3.000000	1.000000	0.000000
1542.203495	-0.006131	0.584472	0.243046	85.134293	61.042336	52.974560	-1.970008	0.000000	4.595549	0.000000	0.000000	0.000000	-0.238418	0.055305	-0.121921	0.000000	0.000000	3.000000	1.000000	0.000000
1542.206829	-0.006131	0.584472	0.243046	85.144615	61.209213	53.178158	-2.000904	0.000000	4.582181	0.000000	0.000000	0.000000	-0.238418	0.055305	-0.121921	0.000000	0.000000	3.000000	1.000000	0.000000
1542.210162	-0.006131	0.584472	0.243046	85.144615	61.209213	53.178158	-2.000904	0.000000	4.582181	0.000000	0.000000	0.000000	-0.238418	0.055305	-0.121921	0.000000	0.000000	3.000000	1.000000	0.000000
1542.213495	-0.006891	0.584667	0.242589	85.144615	61.209213	53.178158	-2.000904	0.000000	4.582181	0.000000	0.000000	0.000000	-0.228028	0.058408	-0.137129	0.000000	0.000000	3.000000	1.000000	0.000000
1542.216829	-0.006891	0.584667	0.242589	85.154633	61.419861	53.370945	-2.000904	0.000000	4.582181	0.000000	0.000000	0.000000	-0.228028	0.058408	-0.137129	0.000000	0.000000	3.000000	1.000000	0.000000
1542.220162	-0.007583	0.584828	0.242058	85.154633	61.419861	53.370945	-2.000904	0.000000	4.582181	0.000000	0.000000	0.000000	-0.207571	0.048329	-0.159412	0.000000	0.000000	3.000000	1.000000	0.000000
1542.223495	-0.007583	0.584828	0.242058	85.154633	61.419861	53.370945	-2.000904	0.000000	4.582181	0.000000	0.000000	0.000000	-0.207571	0.048329	-0.159412	0.000000	0.000000	3.000000	1.000000	0.000000
1542.226829	-0.007583	0.584828	0.242058	85.170746	61.722786	53.572720	-2.030723	0.000000	4.569045	0.000000	0.000000	0.000000	-0.207571	0.048329	-0.159412	0.000000	0.000000	3.000000	1.000000	0.000000
1542.230162	-0.007583	0.584828	0.242058	85.170746	61.722786	53.572720	-2.030723	0.000000	4.569045	0.000000	0.000000	0.000000	-0.207571	0.048329	-0.159412	0.000000	0.000000	3.000000	1.000000	0.000000
1542.233495	-0.008273	0.584994	0.241444	85.170746	61.722786	53.572720	-2.030723	0.000000	4.569045	0.000000	0.000000	0.000000	-0.206966	0.049672	-0.184034	0.000000	0.000000	3.000000	1.000000	0.000000
1542.236829	-0.008273	0.584994	0.241444	85.188019	62.066471	53.921612	-2.030723	0.000000	4.569045	0.000000	0.000000	0.000000	-0.206966	0.049672	-0.184034	0.000000	0.000000	3.000000	1.000000	0.000000
1542.240162	-0.008895	0.585147	0.240768	85.188019	62.066471	53.921612	-2.030723	0.000000	4.569045	0.000000	0.000000	0.000000	-0.186481	0.046104	-0.202775	0.000000	0.000000	3.000000	1.000000	0.000000
1542.243495	-0.008895	0.585147	0.240768	85.188019	62.066471	53.921612	-2.030723	0.000000	4.569045	0.000000	0.000000	0.000000	-0.186481	0.046104	-0.202775	0.000000	0.000000	3.000000	1.000000	0.000000
1542.246829	-0.008895	0.585147	0.240768	85.207809	62.479633	54.388096	-2.060457	0.000000	4.555713	0.000000	0.000000	0.000000	-0.186481	0.046104	-0.202775	0.000000	0.000000	3.000000	1.000000	0.000000
1542.250162	-0.008895	0.585147	0.240768	85.207809	62.479633	54.388096	-2.060457	0.000000	4.555713	0.000000	0.000000	0.000000	-0.186481	0.046104	-0.202775	0.000000	0.000000	3.000000	1.000000	0.000000
1542.253495	-0.009515	0.585333	0.240053	85.207809	62.479633	54.388096	-2.060457	0.000000	4.555713	0.000000	0.000000	0.000000	-0.185958	0.055633	-0.214608	0.000000	0.000000	3.000000	1.000000	0.000000
1542.256829	-0.009515	0.585333	0.240053	85.227425	62.902164	54.850517	-2.060457	0.000000	4.555713	0.000000	0.000000	0.000000	-0.185958	0.055633	-0.214608	0.000000	0.000000	3.000000	1.000000	0.000000
1542.260162	-0.010066	0.585490	0.239294	85.227425	62.902164	54.850517	-2.060457	0.000000	4.555713	0.000000	0.000000	0.000000	-0.165544	0.047117	-0.227697	0.000000	0.000000	3.000000	1.000000	0.000000
1542.263495	-0.010066	0.585490	0.239294	85.227425	62.902164	54.850517	-2.060457	0.000000	4.555713	0.000000	0.000000	0.000000	-0.165544	0.047117	-0.227697	0.000000	0.000000	3.000000	1.000000	0.000000
1542.266829	-0.010066	0.585490	0.239294	85.248077	63.365154	55.350800	-2.089388	0.000000	4.542517	0.000000	0.000000	0.000000	-0.165544	0.047117	-0.227697	0.000000	0.000000	3.000000	1.000000	0.000000
1542.270162	-0.010066	0.585490	0.239294	85.248077	63.365154	55.350800	-2.089388	0.000000	4.542517	0.000000	0.000000	0.000000	-0.165544	0.047117	-0.227697	0.000000	0.000000	3.000000	1.000000	0.000000
1542.273495	-0.010551	0.585684	0.238528	85.248077	63.365154	55.350800	-2.089388	0.000000	4.542517	0.000000	0.000000	0.000000	-0.145325	0.058282	-0.229952	0.000000	0.000000	3.000000	1.000000	0.000000
1542.276829	-0.010551	0.585684	0.238528	85.266914	63.803722	55.813126	-2.089388	0.000000	4.542517	0.000000	0.000000	0.000000	-0.145325	0.058282	-0.229952	0.000000	0.000000	3.000000	1.000000	0.000000
1542.280162	-0.011001	0.585872	0.237729	85.266914	63.803722	55.813126	-2.089388	0.000000	4.542517	0.000000	0.000000	0.000000	-0.134949	0.056293	-0.239568	0.000000	0.000000	3.000000	1.000000	0.000000
1542.283495	-0.011001	0.585872	0.237729	85.266914	63.803722	55.813126	-2.089388	0.000000	4.542517	0.000000	0.000000	0.000000	-0.134949	0.056293	-0.239568	0.000000	0.000000	3.000000	1.000000	0.000000
1542.286829	-0.011001	0.585872	0.237729	85.285400	64.251419	56.271172	-2.115372	0.000000	4.530475	0.000000	0.000000	0.000000	-0.134949	0.056293	-0.239568	0.000000	0.000000	3.000000	1.000000	0.000000
1542.290162	-0.011001	0.585872	0.237729	85.285400	64.251419	56.271172	-2.115372	0.000000	4.530475	0.000000	0.000000	0.000000	-0.134949	0.056293	-0.239568	0.000000	0.000000	3.000000	1.000000	0.000000
1542.293495	-0.011416	0.586118	0.236935	85.285400	64.251419	56.271172	-2.115372	0.000000	4.530475	0.000000	0.000000	0.000000	-0.124767	0.073940	-0.238323	0.000000	0.000000	3.000000	1.000000	0.000000
1542.296829	-0.011416	0.586118	0.236935	85.304222	64.661949	56.680065	-2.115372	0.000000	4.530475	0.000000	0.000000	0.000000	-0.124767	0.073940	-0.238323	0.000000	0.000000	3.000000	1.000000	0.000000
1542.300162	-0.011732	0.586380	0.236121	85.304222	64.661949	56.680065	-2.115372	0.000000	4.530475	0.000000	0.000000	0.000000	-0.094749	0.078461	-0.243993	0.000000	0.000000	3.000000	1.000000	0.000000
1542.303495	-0.011732	0.586380	0.236121	85.304222	64.661949	56.680065	-2.115372	0.000000	4.530475	0.000000	0.000000	0.000000	-0.094749	0.078461	-0.243993	0.000000	0.000000	3.000000	1.000000	0.000000
1542.306829	-0.011732	0.586380	0.236121	85.319603	65.052650	57.075439	-2.138639	0.000000	4.519538	0.000000	0.000000	0.000000	-0.094749	0.078461	-0.243993	0.000000	0.000000	3.000000	1.000000	0.000000
1542.310162	-0.011732	0.586380	0.236121	85.319603	65.052650	57.075439	-2.138639	0.000000	4.519538	0.000000	0.000000	0.000000	-0.094749	0.078461	-0.243993	0.000000	0.000000	3.000000	1.000000	0.000000
1542.313495	-0.012047	0.586678	0.235300	85.319603	65.052650	57.075439	-2.138639	0.000000	4.519538	0.000000	0.000000	0.000000	-0.094475	0.089463	-0.246525	0.000000	0.000000	3.000000	1.000000	0.000000
1542.316829	-0.012047	0.586678	0.235300	85.336037	65.486801	57.516907	-2.138639	0.000000	4.519538	0.000000	0.000000	0.000000	-0.094475	0.089463	-0.246525	0.000000	0.000000	3.000000	1.000000	0.000000
1542.320162	-0.012295	0.586953	0.234466	85.336037	65.486801	57.516907	-2.138639	0.000000	4.519538	0.000000	0.000000	0.000000	-0.074471	0.082565	-0.250222	0.000000	0.000000	3.000000	1.000000	0.000000
1542.323495	-0.012295	0.586953	0.234466	85.336037	65.486801	57.516907	-2.138639	0.000000	4.519538	0.000000	0.000000	0.000000	-0.074471	0.082565	-0.250222	0.000000	0.000000	3.000000	1.000000	0.000000
1542.326829	-0.012295	0.586953	0.234466	85.352028	65.923965	57.961403	-2.159779	0.000000	4.509475	0.000000	0.000000	0.000000	-0.074471	0.082565	-0.250222	0.000000	0.000000	3.000000	1.000000	0.000000
1542.330162	-0.012295	0.586953	0.234466	85.352028	65.923965	57.961403	-2.159779	0.000000	4.509475	0.000000	0.000000	0.000000	-0.074471	0.082565	-0.250222	0.000000	0.000000	3.000000	1.000000	0.000000
1542.333495	-0.012542	0.587259	0.233592	85.352028	65.923965	57.961403	-2.159779	0.000000	4.509475	0.000000	0.000000	0.000000	-0.074064	0.091779	-0.262173	0.000000	0.000000	3.000000	1.000000	0.000000
1542.336829	-0.012542	0.587259	0.233592	85.369041	66.397385	58.444973	-2.159779	0.000000	4.509475	0.000000	0.000000	0.000000	-0.074064	0.091779	-0.262173	0.000000	0.000000	3.000000	1.000000	0.000000
1542.340162	-0.012788	0.587542	0.232704	85.369041	66.397385	58.444973	-2.159779	0.000000	4.509475	0.000000	0.000000	0.000000	-0.073791	0.084808	-0.266273	0.000000	0.000000	3.000000	1.000000	0.000000
1542.343495	-0.012788	0.587542	0.232704	85.369041	66.397385	58.444973	-2.159779	0.000000	4.509475	0.000000	0.000000	0.000000	-0.073791	0.084808	-0.266273	0.000000	0.000000	3.000000	1.000000	0.000000
1542.346829	-0.012788	0.587542	0.232704	85.385651	66.877068	58.924118	-2.180775	0.000000	4.499358	0.000000	0.000000	0.000000	-0.073791	0.084808	-0.266273	0.000000	0.000000	3.000000	1.000000	0.000000
1542.350162	-0.012788	0.587542	0.232704	85.385651	66.877068	58.924118	-2.180775	0.000000	4.499358	0.000000	0.000000	0.000000	-0.073791	0.084808	-0.266273	0.000000	0.000000	3.000000	1.000000	0.000000
1542.353495	-0.013034	0.587823	0.231815	85.385651	66.877068	58.924118	-2.180775	0.000000	4.499358	0.000000	0.000000	0.000000	-0.073581	0.084427	-0.266722	0.000000	0.000000	3.000000	1.000000	0.000000
1542.356829	-0.013034	0.587823	0.231815	85.403046	67.399323	59.443241	-2.180775	0.000000	4.499358	0.000000	0.000000	0.000000	-0.073581	0.084427	-0.266722	0.000000	0.000000	3.000000	1.000000	0.000000
1542.360162	-0.013278	0.588044	0.230919	85.403046	67.399323	59.443241	-2.180775	0.000000	4.499358	0.000000	0.000000	0.000000	-0.073341	0.066220	-0.268683	0.000000	0.000000	3.000000	1.000000	0.000000
1542.363495	-0.013278	0.588044	0.230919	85.403046	67.399323	59.443241	-2.180775	0.000000	4.499358	0.000000	0.000000	0.000000	-0.073341	0.066220	-0.268683	0.000000	0.000000	3.000000	1.000000	0.000000
1542.366829	-0.013278	0.588044	0.230919	85.421150	67.962158	60.011021	-2.202076	0.000000	4.488971	0.000000	0.000000	0.000000	-0.073341	0.066220	-0.268683	0.000000	0.000000	3.000000	1.000000	0.000000
1542.370162	-0.013278	0.588044	0.230919	85.421150	67.962158	60.011021	-2.202076	0.000000	4.488971	0.000000	0.000000	0.000000	-0.073341	0.066220	-0.268683	0.000000	0.000000	3.000000	1.000000	0.000000
1542.373495	-0.013489	0.588279	0.230003	85.421150	67.962158	60.011021	-2.202076	0.000000	4.488971	0.000000	0.000000	0.000000	-0.063229	0.070574	-0.274756	0.000000	0.000000	3.000000	1.000000	0.000000
1542.376829	-0.013489	0.588279	0.230003	85.439926	68.569138	60.628326	-2.202076	0.000000	4.488971	0.000000	0.000000	0.000000	-0.063229	0.070574	-0.274756	0.000000	0.000000	3.000000	1.000000	0.000000
1542.380162	-0.013666	0.588513	0.229087	85.439926	68.569138	60.628326	-2.202076	0.000000	4.488971	0.000000	0.000000	0.000000	-0.053264	0.070198	-0.275028	0.000000	0.000000	3.000000	1.000000	0.000000
1542.383495	-0.013666	0.588513	0.229087	85.439926	68.569138	60.628326	-2.202076	0.000000	4.488971	0.000000	0.000000	0.000000	-0.053264	0.070198	-0.275028	0.000000	0.000000	3.000000	1.000000	0.000000
1542.386829	-0.013666	0.588513	0.229087	85.456230	69.196648	61.267147	-2.222340	0.000000	4.478973	0.000000	0.000000	0.000000	-0.053264	0.070198	-0.275028	0.000000	0.000000	3.000000	1.000000	0.000000
1542.390162	-0.013666	0.588513	0.229087	85.456230	69.196648	61.267147	-2.222340	0.000000	4.478973	0.000000	0.000000	0.000000	-0.053264	0.070198	-0.275028	0.000000	0.000000	3.000000	1.000000	0.000000
1542.393495	-0.013746	0.588708	0.228178	85.456230	69.196648	61.267147	-2.222340	0.000000	4.478973	0.000000	0.000000	0.000000	-0.023861	0.058571	-0.272734	0.000000	0.000000	3.000000	1.000000	0.000000
1542.396829	-0.013746	0.588708	0.228178	85.470047	69.841293	61.910858	-2.222340	0.000000	4.478973	0.000000	0.000000	0.000000	-0.023861	0.058571	-0.272734	0.000000	0.000000	3.000000	1.000000	0.000000
1542.400162	-0.013695	0.588881	0.227257	85.470047	69.841293	61.910858	-2.222340	0.000000	4.478973	0.000000	0.000000	0.000000	0.015288	0.051701	-0.276076	0.000000	0.000000	3.000000	1.000000	0.000000
1542.403495	-0.013695	0.588881	0.227257	85.470047	69.841293	61.910858	-2.222340	0.000000	4.478973	0.000000	0.000000	0.000000	0.015288	0.051701	-0.276076	0.000000	0.000000	3.000000	1.000000	0.000000
1542.406829	-0.013695	0.588881	0.227257	85.479782	70.526489	62.592033	-2.237111	0.000000	4.471614	0.000000	0.000000	0.000000	0.015288	0.051701	-0.276076	0.000000	0.000000	3.000000	1.000000	0.000000
1542.410162	-0.013695	0.588881	0.227257	85.479782	70.526489	62.592033	-2.237111	0.000000	4.471614	0.000000	0.000000	0.000000	0.015288	0.051701	-0.276076	0.000000	0.000000	3.000000	1.000000	0.000000
1542.413495	-0.013579	0.589068	0.226317	85.479782	70.526489	62.592033	-2.237111	0.000000	4.471614	0.000000	0.000000	0.000000	0.034855	0.056036	-0.281987	0.000000	0.000000	3.000000	1.000000	0.000000
1542.416829	-0.013579	0.589068	0.226317	85.492371	71.197365	63.250912	-2.237111	0.000000	4.471614	0.000000	0.000000	0.000000	0.034855	0.056036	-0.281987	0.000000	0.000000	3.000000	1.000000	0.000000
1542.420162	-0.013333	0.589275	0.225391	85.492371	71.197365	63.250912	-2.237111	0.000000	4.471614	0.000000	0.000000	0.000000	0.073594	0.062160	-0.277998	0.000000	0.000000	3.000000	1.000000	0.000000
1542.423495	-0.013333	0.589275	0.225391	85.492371	71.197365	63.250912	-2.237111	0.000000	4.471614	0.000000	0.000000	0.000000	0.073594	0.062160	-0.277998	0.000000	0.000000	3.000000	1.000000	0.000000
1542.426829	-0.013333	0.589275	0.225391	85.508217	71.864456	63.898243	-2.246179	0.000000	4.467066	0.000000	0.000000	0.000000	0.073594	0.062160	-0.277998	0.000000	0.000000	3.000000	1.000000	0.000000
1542.430162	-0.013333	0.589275	0.225391	85.508217	71.864456	63.898243	-2.246179	0.000000	4.467066	0.000000	0.000000	0.000000	0.073594	0.062160	-0.277998	0.000000	0.000000	3.000000	1.000000	0.000000
1542.433495	-0.013057	0.589487	0.224495	85.508217	71.864456	63.898243	-2.246179	0.000000	4.467066	0.000000	0.000000	0.000000	0.082941	0.063670	-0.268721	0.000000	0.000000	3.000000	1.000000	0.000000
1542.436829	-0.013057	0.589487	0.224495	85.521576	72.442909	64.454269	-2.246179	0.000000	4.467066	0.000000	0.000000	0.000000	0.082941	0.063670	-0.268721	0.000000	0.000000	3.000000	1.000000	0.000000
1542.440162	-0.012749	0.589682	0.223618	85.521576	72.442909	64.454269	-2.246179	0.000000	4.467066	0.000000	0.000000	0.000000	0.092330	0.058643	-0.263122	0.000000	0.000000	3.000000	1.000000	0.000000
1542.443495	-0.012749	0.589682	0.223618	85.521576	72.442909	64.454269	-2.246179	0.000000	4.467066	0.000000	0.000000	0.000000	0.092330	0.058643	-0.263122	0.000000	0.000000	3.000000	1.000000	0.000000
1542.446829	-0.012749	0.589682	0.223618	85.532181	72.921387	64.907455	-2.251073	0.000000	4.464602	0.000000	0.000000	0.000000	0.092330	0.058643	-0.263122	0.000000	0.000000	3.000000	1.000000	0.000000
1542.450162	-0.012749	0.589682	0.223618	85.532181	72.921387	64.907455	-2.251073	0.000000	4.464602	0.000000	0.000000	0.000000	0.092330	0.058643	-0.263122	0.000000	0.000000	3.000000	1.000000	0.000000
1542.453495	-0.012410	0.589898	0.222752	85.532181	72.921387	64.907455	-2.251073	0.000000	4.464602	0.000000	0.000000	0.000000	0.101727	0.064793	-0.259673	0.000000	0.000000	3.000000	1.000000	0.000000
1542.456829	-0.012410	0.589898	0.222752	85.537216	73.450844	65.412323	-2.251073	0.000000	4.464602	0.000000	0.000000	0.000000	0.101727	0.064793	-0.259673	0.000000	0.000000	3.000000	1.000000	0.000000
1542.460162	-0.012041	0.590126	0.221950	85.537216	73.450844	65.412323	-2.251073	0.000000	4.464602	0.000000	0.000000	0.000000	0.110816	0.068216	-0.240724	0.000000	0.000000	3.000000	1.000000	0.000000
1542.463495	-0.012041	0.590126	0.221950	85.537216	73.450844	65.412323	-2.251073	0.000000	4.464602	0.000000	0.000000	0.000000	0.110816	0.068216	-0.240724	0.000000	0.000000	3.000000	1.000000	0.000000
1542.466829	-0.012041	0.590126	0.221950	85.527702	74.003647	65.945595	-2.253198	0.000000	4.463530	0.000000	0.000000	0.000000	0.110816	0.068216	-0.240724	0.000000	0.000000	3.000000	1.000000	0.000000
1542.470162	-0.011608	0.590352	0.221147	85.527702	74.003647	65.945595	-2.253198	0.000000	4.463530	0.000000	0.000000	0.000000	0.129890	0.067913	-0.240788	0.000000	0.000000	3.000000	1.000000	0.000000
1542.473495	-0.011608	0.590352	0.221147	85.527702	74.003647	65.945595	-2.253198	0.000000	4.463530	0.000000	0.000000	0.000000	0.129890	0.067913	-0.240788	0.000000	0.000000	3.000000	1.000000	0.000000
1542.476829	-0.011608	0.590352	0.221147	85.506958	74.632286	66.553711	-2.252751	0.000000	4.463756	0.000000	0.000000	0.000000	0.129890	0.067913	-0.240788	0.000000	0.000000	3.000000	1.000000	0.000000
1542.480162	-0.011112	0.590584	0.220376	85.506958	74.632286	66.553711	-2.252751	0.000000	4.463756	0.000000	0.000000	0.000000	0.148737	0.069488	-0.231250	0.000000	0.000000	3.000000	1.000000	0.000000
1542.483495	-0.011112	0.590584	0.220376	85.506958	74.632286	66.553711	-2.252751	0.000000	4.463756	0.000000	0.000000	0.000000	0.148737	0.069488	-0.231250	0.000000	0.000000	3.000000	1.000000	0.000000
1542.486829	-0.011112	0.590584	0.220376	85.481041	75.232025	67.129730	-2.251027	0.000000	4.464625	0.000000	0.000000	0.000000	0.148737	0.069488	-0.231250	0.000000	0.000000	3.000000	1.000000	0.000000
1542.490162	-0.011112	0.590584	0.220376	85.481041	75.232025	67.129730	-2.251027	0.000000	4.464625	0.000000	0.000000	0.000000	0.148737	0.069488	-0.231250	0.000000	0.000000	3.000000	1.000000	0.000000
1542.493495	-0.010553	0.590799	0.219625	85.481041	75.232025	67.129730	-2.251027	0.000000	4.464625	0.000000	0.000000	0.000000	0.167595	0.064600	-0.225448	0.000000	0.000000	3.000000	1.000000	0.000000
1542.496829	-0.010553	0.590799	0.219625	85.452744	75.838280	67.705307	-2.251027	0.000000	4.464625	0.000000	0.000000	0.000000	0.167595	0.064600	-0.225448	0.000000	0.000000	3.000000	1.000000	0.000000
1542.500162	-0.009900	0.591014	0.218873	85.452744	75.838280	67.705307	-2.251027	0.000000	4.464625	0.000000	0.000000	0.000000	0.196116	0.064301	-0.225452	0.000000	0.000000	3.000000	1.000000	0.000000
1542.503495	-0.009900	0.591014	0.218873	85.452744	75.838280	67.705307	-2.251027	0.000000	4.464625	0.000000	0.000000	0.000000	0.196116	0.064301	-0.225452	0.000000	0.000000	3.000000	1.000000	0.000000
1542.506829	-0.009900	0.591014	0.218873	85.440483	76.445732	68.267403	-2.243625	0.000000	4.468349	0.000000	0.000000	0.000000	0.196116	0.064301	-0.225452	0.000000	0.000000	3.000000	1.000000	0.000000
1542.510162	-0.009151	0.591221	0.218089	85.440483	76.445732	68.267403	-2.243625	0.000000	4.468349	0.000000	0.000000	0.000000	0.224672	0.062109	-0.235216	0.000000	0.000000	3.000000	1.000000	0.000000
1542.513495	-0.009151	0.591221	0.218089	85.440483	76.445732	68.267403	-2.243625	0.000000	4.468349	0.000000	0.000000	0.000000	0.224672	0.062109	-0.235216	0.000000	0.000000	3.000000	1.000000	0.000000
1542.516829	-0.009151	0.591221	0.218089	85.449257	77.012306	68.767555	-2.237806	0.000000	4.471266	0.000000	0.000000	0.000000	0.224672	0.062109	-0.235216	0.000000	0.000000	3.000000	1.000000	0.000000
1542.520162	-0.008371	0.591427	0.217304	85.449257	77.012306	68.767555	-2.237806	0.000000	4.471266	0.000000	0.000000	0.000000	0.233764	0.061823	-0.235657	0.000000	0.000000	3.000000	1.000000	0.000000
1542.523495	-0.008371	0.591427	0.217304	85.449257	77.012306	68.767555	-2.237806	0.000000	4.471266	0.000000	0.000000	0.000000	0.233764	0.061823	-0.235657	0.000000	0.000000	3.000000	1.000000	0.000000
1542.526829	-0.008371	0.591427	0.217304	85.458473	77.622200	69.308434	-2.231447	0.000000	4.474443	0.000000	0.000000	0.000000	0.233764	0.061823	-0.235657	0.000000	0.000000	3.000000	1.000000	0.000000
1542.530162	-0.007498	0.591610	0.216505	85.458473	77.622200	69.308434	-2.231447	0.000000	4.474443	0.000000	0.000000	0.000000	0.262052	0.055031	-0.239665	0.000000	0.000000	3.000000	1.000000	0.000000
1542.533495	-0.007498	0.591610	0.216505	85.458473	77.622200	69.308434	-2.231447	0.000000	4.474443	0.000000	0.000000	0.000000	0.262052	0.055031	-0.239665	0.000000	0.000000	3.000000	1.000000	0.000000
1542.536829	-0.007498	0.591610	0.216505	85.466461	78.203445	69.812386	-2.223573	0.000000	4.478361	0.000000	0.000000	0.000000	0.262052	0.055031	-0.239665	0.000000	0.000000	3.000000	1.000000	0.000000
1542.540162	-0.006562	0.591823	0.215665	85.466461	78.203445	69.812386	-2.223573	0.000000	4.478361	0.000000	0.000000	0.000000	0.280718	0.063804	-0.252063	0.000000	0.000000	3.000000	1.000000	0.000000
1542.543495	-0.006562	0.591823	0.215665	85.466461	78.203445	69.812386	-2.223573	0.000000	4.478361	0.000000	0.000000	0.000000	0.280718	0.063804	-0.252063	0.000000	0.000000	3.000000	1.000000	0.000000
1542.546829	-0.006562	0.591823	0.215665	85.474457	78.796310	70.328171	-2.214923	0.000000	4.482646	0.000000	0.000000	0.000000	0.280718	0.063804	-0.252063	0.000000	0.000000	3.000000	1.000000	0.000000
1542.550162	-0.005629	0.592056	0.214835	85.474457	78.796310	70.328171	-2.214923	0.000000	4.482646	0.000000	0.000000	0.000000	0.279991	0.069968	-0.249049	0.000000	0.000000	3.000000	1.000000	0.000000
1542.553495	-0.005629	0.592056	0.214835	85.474457	78.796310	70.328171	-2.214923	0.000000	4.482646	0.000000	0.000000	0.000000	0.279991	0.069968	-0.249049	0.000000	0.000000	3.000000	1.000000	0.000000
1542.556829	-0.005629	0.592056	0.214835	85.480873	79.279961	70.729652	-2.206137	0.000000	4.486977	0.000000	0.000000	0.000000	0.279991	0.069968	-0.249049	0.000000	0.000000	3.000000	1.000000	0.000000
1542.560162	-0.004634	0.592282	0.213970	85.480873	79.279961	70.729652	-2.206137	0.000000	4.486977	0.000000	0.000000	0.000000	0.298489	0.067655	-0.259389	0.000000	0.000000	3.000000	1.000000	0.000000
1542.563495	-0.004634	0.592282	0.213970	85.480873	79.279961	70.729652	-2.206137	0.000000	4.486977	0.000000	0.000000	0.000000	0.298489	0.067655	-0.259389	0.000000	0.000000	3.000000	1.000000	0.000000
1542.566829	-0.004634	0.592282	0.213970	85.484123	79.475594	70.841324	-2.196498	0.000000	4.491703	0.000000	0.000000	0.000000	0.298489	0.067655	-0.259389	0.000000	0.000000	3.000000	1.000000	0.000000
1542.570162	-0.003610	0.592506	0.213103	85.484123	79.475594	70.841324	-2.196498	0.000000	4.491703	0.000000	0.000000	0.000000	0.307269	0.067302	-0.260153	0.000000	0.000000	3.000000	1.000000	0.000000
1542.573495	-0.003610	0.592506	0.213103	85.484123	79.475594	70.841324	-2.196498	0.000000	4.491703	0.000000	0.000000	0.000000	0.307269	0.067302	-0.260153	0.000000	0.000000	3.000000	1.000000	0.000000
1542.576829	-0.003610	0.592506	0.213103	85.483513	79.324013	70.604134	-2.186272	0.000000	4.496689	0.000000	0.000000	0.000000	0.307269	0.067302	-0.260153	0.000000	0.000000	3.000000	1.000000	0.000000
1542.580162	-0.002556	0.592707	0.212220	85.483513	79.324013	70.604134	-2.186272	0.000000	4.496689	0.000000	0.000000	0.000000	0.316025	0.060476	-0.264726	0.000000	0.000000	3.000000	1.000000	0.000000
1542.583495	-0.002556	0.592707	0.212220	85.483513	79.324013	70.604134	-2.186272	0.000000	4.496689	0.000000	0.000000	0.000000	0.316025	0.060476	-0.264726	0.000000	0.000000	3.000000	1.000000	0.000000
1542.586829	-0.002556	0.592707	0.212220	85.478661	78.794426	69.990105	-2.175553	0.000000	4.501885	0.000000	0.000000	0.000000	0.316025	0.060476	-0.264726	0.000000	0.000000	3.000000	1.000000	0.000000
1542.590162	-0.001474	0.592944	0.211328	85.478661	78.794426	69.990105	-2.175553	0.000000	4.501885	0.000000	0.000000	0.000000	0.324719	0.071064	-0.267806	0.000000	0.000000	3.000000	1.000000	0.000000
1542.593495	-0.001474	0.592944	0.211328	85.478661	78.794426	69.990105	-2.175553	0.000000	4.501885	0.000000	0.000000	0.000000	0.324719	0.071064	-0.267806	0.000000	0.000000	3.000000	1.000000	0.000000
1542.596829	-0.001474	0.592944	0.211328	85.469482	77.962700	69.069702	-2.164290	0.000000	4.507311	0.000000	0.000000	0.000000	0.324719	0.071064	-0.267806	0.000000	0.000000	3.000000	1.000000	0.000000
1542.600162	-0.000394	0.593180	0.210432	85.469482	77.962700	69.069702	-2.164290	0.000000	4.507311	0.000000	0.000000	0.000000	0.323853	0.070682	-0.268717	0.000000	0.000000	3.000000	1.000000	0.000000
1542.603495	-0.000394	0.593180	0.210432	85.469482	77.962700	69.069702	-2.164290	0.000000	4.507311	0.000000	0.000000	0.000000	0.323853	0.070682	-0.268717	0.000000	0.000000	3.000000	1.000000	0.000000
1542.606829	-0.000394	0.593180	0.210432	85.456276	76.952728	67.971390	-2.152966	0.000000	4.512730	0.000000	0.000000	0.000000	0.323853	0.070682	-0.268717	0.000000	0.000000	3.000000	1.000000	0.000000
1542.610162	0.000714	0.593393	0.209521	85.456276	76.952728	67.971390	-2.152966	0.000000	4.512730	0.000000	0.000000	0.000000	0.332475	0.063846	-0.273423	0.000000	0.000000	3.000000	1.000000	0.000000
1542.613495	0.000714	0.593393	0.209521	85.456276	76.952728	67.971390	-2.152966	0.000000	4.512730	0.000000	0.000000	0.000000	0.332475	0.063846	-0.273423	0.000000	0.000000	3.000000	1.000000	0.000000
1542.616829	0.000714	0.593393	0.209521	85.442673	76.016144	66.946487	-2.141129	0.000000	4.518359	0.000000	0.000000	0.000000	0.332475	0.063846	-0.273423	0.000000	0.000000	3.000000	1.000000	0.000000
1542.620162	0.001819	0.593626	0.208619	85.442673	76.016144	66.946487	-2.141129	0.000000	4.518359	0.000000	0.000000	0.000000	0.331575	0.069901	-0.270573	0.000000	0.000000	3.000000	1.000000	0.000000
1542.623495	0.001819	0.593626	0.208619	85.442673	76.016144	66.946487	-2.141129	0.000000	4.518359	0.000000	0.000000	0.000000	0.331575	0.069901	-0.270573	0.000000	0.000000	3.000000	1.000000	0.000000
1542.626829	0.001819	0.593626	0.208619	85.426842	75.048233	65.890129	-2.129117	0.000000	4.524031	0.000000	0.000000	0.000000	0.331575	0.069901	-0.270573	0.000000	0.000000	3.000000	1.000000	0.000000
1542.630162	0.002921	0.593843	0.207734	85.426842	75.048233	65.890129	-2.129117	0.000000	4.524031	0.000000	0.000000	0.000000	0.330702	0.065097	-0.265472	0.000000	0.000000	3.000000	1.000000	0.000000
1542.633495	0.002921	0.593843	0.207734	85.426842	75.048233	65.890129	-2.129117	0.000000	4.524031	0.000000	0.000000	0.000000	0.330702	0.065097	-0.265472	0.000000	0.000000	3.000000	1.000000	0.000000
1542.636829	0.002921	0.593843	0.207734	85.409569	74.109489	64.859917	-2.116865	0.000000	4.529777	0.000000	0.000000	0.000000	0.330702	0.065097	-0.265472	0.000000	0.000000	3.000000	1.000000	0.000000
1542.640162	0.004052	0.594059	0.206846	85.409569	74.109489	64.859917	-2.116865	0.000000	4.529777	0.000000	0.000000	0.000000	0.339275	0.064755	-0.266446	0.000000	0.000000	3.000000	1.000000	0.000000
1542.643495	0.004052	0.594059	0.206846	85.409569	74.109489	64.859917	-2.116865	0.000000	4.529777	0.000000	0.000000	0.000000	0.339275	0.064755	-0.266446	0.000000	0.000000	3.000000	1.000000	0.000000
1542.646829	0.004052	0.594059	0.206846	85.400101	73.628799	64.283577	-2.103973	0.000000	4.535780	0.000000	0.000000	0.000000	0.339275	0.064755	-0.266446	0.000000	0.000000	3.000000	1.000000	0.000000
1542.650162	0.005212	0.594295	0.205967	85.400101	73.628799	64.283577	-2.103973	0.000000	4.535780	0.000000	0.000000	0.000000	0.347838	0.070813	-0.263649	0.000000	0.000000	3.000000	1.000000	0.000000
1542.653495	0.005212	0.594295	0.205967	85.400101	73.628799	64.283577	-2.103973	0.000000	4.535780	0.000000	0.000000	0.000000	0.347838	0.070813	-0.263649	0.000000	0.000000	3.000000	1.000000	0.000000
1542.656829	0.005212	0.594295	0.205967	85.400917	73.662651	64.228363	-2.090320	0.000000	4.542088	0.000000	0.000000	0.000000	0.347838	0.070813	-0.263649	0.000000	0.000000	3.000000	1.000000	0.000000
1542.660162	0.006368	0.594515	0.205105	85.400917	73.662651	64.228363	-2.090320	0.000000	4.542088	0.000000	0.000000	0.000000	0.346970	0.066049	-0.258551	0.000000	0.000000	3.000000	1.000000	0.000000
1542.663495	0.006368	0.594515	0.205105	85.400917	73.662651	64.228363	-2.090320	0.000000	4.542088	0.000000	0.000000	0.000000	0.346970	0.066049	-0.258551	0.000000	0.000000	3.000000	1.000000	0.000000
1542.666829	0.006368	0.594515	0.205105	85.407600	73.995712	64.479103	-2.076403	0.000000	4.548467	0.000000	0.000000	0.000000	0.346970	0.066049	-0.258551	0.000000	0.000000	3.000000	1.000000	0.000000
1542.670162	0.007521	0.594742	0.204187	85.407600	73.995712	64.479103	-2.076403	0.000000	4.548467	0.000000	0.000000	0.000000	0.345882	0.068037	-0.275449	0.000000	0.000000	3.000000	1.000000	0.000000
1542.673495	0.007521	0.594742	0.204187	85.407600	73.995712	64.479103	-2.076403	0.000000	4.548467	0.000000	0.000000	0.000000	0.345882	0.068037	-0.275449	0.000000	0.000000	3.000000	1.000000	0.000000
1542.676829	0.007521	0.594742	0.204187	85.416145	74.417564	64.816063	-2.062848	0.000000	4.554630	0.000000	0.000000	0.000000	0.345882	0.068037	-0.275449	0.000000	0.000000	3.000000	1.000000	0.000000
1542.680162	0.008608	0.594967	0.203266	85.416145	74.417564	64.816063	-2.062848	0.000000	4.554630	0.000000	0.000000	0.000000	0.326104	0.067637	-0.276182	0.000000	0.000000	3.000000	1.000000	0.000000
1542.683495	0.008608	0.594967	0.203266	85.416145	74.417564	64.816063	-2.062848	0.000000	4.554630	0.000000	0.000000	0.000000	0.326104	0.067637	-0.276182	0.000000	0.000000	3.000000	1.000000	0.000000
1542.686829	0.008608	0.594967	0.203266	85.420036	74.590630	64.902710	-2.050366	0.000000	4.560263	0.000000	0.000000	0.000000	0.326104	0.067637	-0.276182	0.000000	0.000000	3.000000	1.000000	0.000000
1542.690162	0.009629	0.595199	0.202290	85.420036	74.590630	64.902710	-2.050366	0.000000	4.560263	0.000000	0.000000	0.000000	0.306169	0.069554	-0.292827	0.000000	0.000000	3.000000	1.000000	0.000000
1542.693495	0.009629	0.595199	0.202290	85.420036	74.590630	64.902710	-2.050366	0.000000	4.560263	0.000000	0.000000	0.000000	0.306169	0.069554	-0.292827	0.000000	0.000000	3.000000	1.000000	0.000000
1542.696829	0.009629	0.595199	0.202290	85.416832	74.389084	64.624084	-2.039441	0.000000	4.565159	0.000000	0.000000	0.000000	0.306169	0.069554	-0.292827	0.000000	0.000000	3.000000	1.000000	0.000000
1542.700162	0.010522	0.595451	0.201326	85.416832	74.389084	64.624084	-2.039441	0.000000	4.565159	0.000000	0.000000	0.000000	0.267801	0.075545	-0.289289	0.000000	0.000000	3.000000	1.000000	0.000000
1542.703495	0.010522	0.595451	0.201326	85.416832	74.389084	64.624084	-2.039441	0.000000	4.565159	0.000000	0.000000	0.000000	0.267801	0.075545	-0.289289	0.000000	0.000000	3.000000	1.000000	0.000000
1542.706829	0.010522	0.595451	0.201326	85.407524	73.890045	64.056801	-2.030699	0.000000	4.569055	0.000000	0.000000	0.000000	0.267801	0.075545	-0.289289	0.000000	0.000000	3.000000	1.000000	0.000000
1542.710162	0.011349	0.595694	0.200327	85.407524	73.890045	64.056801	-2.030699	0.000000	4.569055	0.000000	0.000000	0.000000	0.248103	0.073018	-0.299679	0.000000	0.000000	3.000000	1.000000	0.000000
1542.713495	0.011349	0.595694	0.200327	85.407524	73.890045	64.056801	-2.030699	0.000000	4.569055	0.000000	0.000000	0.000000	0.248103	0.073018	-0.299679	0.000000	0.000000	3.000000	1.000000	0.000000
1542.716829	0.011349	0.595694	0.200327	85.393768	73.211540	63.315819	-2.023396	0.000000	4.572294	0.000000	0.000000	0.000000	0.248103	0.073018	-0.299679	0.000000	0.000000	3.000000	1.000000	0.000000
1542.720162	0.012143	0.595986	0.199385	85.393768	73.211540	63.315819	-2.023396	0.000000	4.572294	0.000000	0.000000	0.000000	0.238308	0.087551	-0.282619	0.000000	0.000000	3.000000	1.000000	0.000000
1542.723495	0.012143	0.595986	0.199385	85.393768	73.211540	63.315819	-2.023396	0.000000	4.572294	0.000000	0.000000	0.000000	0.238308	0.087551	-0.282619	0.000000	0.000000	3.000000	1.000000	0.000000
1542.726829	0.012143	0.595986	0.199385	85.373100	72.650131	62.693069	-2.016150	0.000000	4.575494	0.000000	0.000000	0.000000	0.238308	0.087551	-0.282619	0.000000	0.000000	3.000000	1.000000	0.000000
1542.730162	0.012935	0.596319	0.198466	85.373100	72.650131	62.693069	-2.016150	0.000000	4.575494	0.000000	0.000000	0.000000	0.237760	0.099943	-0.275605	0.000000	0.000000	3.000000	1.000000	0.000000
1542.733495	0.012935	0.596319	0.198466	85.373100	72.650131	62.693069	-2.016150	0.000000	4.575494	0.000000	0.000000	0.000000	0.237760	0.099943	-0.275605	0.000000	0.000000	3.000000	1.000000	0.000000
1542.736829	0.012935	0.596319	0.198466	85.318802	72.520790	62.523800	-2.008656	0.000000	4.578788	0.000000	0.000000	0.000000	0.237760	0.099943	-0.275605	0.000000	0.000000	3.000000	1.000000	0.000000
1542.740162	0.013758	0.596679	0.197591	85.318802	72.520790	62.523800	-2.008656	0.000000	4.578788	0.000000	0.000000	0.000000	0.246692	0.108036	-0.262641	0.000000	0.000000	3.000000	1.000000	0.000000
1542.743495	0.013758	0.596679	0.197591	85.318802	72.520790	62.523800	-2.008656	0.000000	4.578788	0.000000	0.000000	0.000000	0.246692	0.108036	-0.262641	0.000000	0.000000	3.000000	1.000000	0.000000
1542.746829	0.013758	0.596679	0.197591	85.219597	72.924240	62.911861	-2.000129	0.000000	4.582519	0.000000	0.000000	0.000000	0.246692	0.108036	-0.262641	0.000000	0.000000	3.000000	1.000000	0.000000
1542.750162	0.014672	0.597052	0.196778	85.219597	72.924240	62.911861	-2.000129	0.000000	4.582519	0.000000	0.000000	0.000000	0.274402	0.111874	-0.243932	0.000000	0.000000	3.000000	1.000000	0.000000
1542.753495	0.014672	0.597052	0.196778	85.219597	72.924240	62.911861	-2.000129	0.000000	4.582519	0.000000	0.000000	0.000000	0.274402	0.111874	-0.243932	0.000000	0.000000	3.000000	1.000000	0.000000
1542.756829	0.014672	0.597052	0.196778	85.092201	73.612137	63.606487	-1.989162	0.000000	4.587291	0.000000	0.000000	0.000000	0.274402	0.111874	-0.243932	0.000000	0.000000	3.000000	1.000000	0.000000
1542.760162	0.015647	0.597445	0.195974	85.092201	73.612137	63.606487	-1.989162	0.000000	4.587291	0.000000	0.000000	0.000000	0.292404	0.117891	-0.241213	0.000000	0.000000	3.000000	1.000000	0.000000
1542.763495	0.015647	0.597445	0.195974	85.092201	73.612137	63.606487	-1.989162	0.000000	4.587291	0.000000	0.000000	0.000000	0.292404	0.117891	-0.241213	0.000000	0.000000	3.000000	1.000000	0.000000
1542.766829	0.015647	0.597445	0.195974	84.955696	74.260696	64.285034	-1.976806	0.000000	4.592629	0.000000	0.000000	0.000000	0.292404	0.117891	-0.241213	0.000000	0.000000	3.000000	1.000000	0.000000
1542.770162	0.016711	0.597865	0.195124	84.955696	74.260696	64.285034	-1.976806	0.000000	4.592629	0.000000	0.000000	0.000000	0.319230	0.126012	-0.254971	0.000000	0.000000	3.000000	1.000000	0.000000
1542.773495	0.016711	0.597865	0.195124	84.955696	74.260696	64.285034	-1.976806	0.000000	4.592629	0.000000	0.000000	0.000000	0.319230	0.126012	-0.254971	0.000000	0.000000	3.000000	1.000000	0.000000
1542.776829	0.016711	0.597865	0.195124	84.852005	74.828972	64.865334	-1.962912	0.000000	4.598584	0.000000	0.000000	0.000000	0.319230	0.126012	-0.254971	0.000000	0.000000	3.000000	1.000000	0.000000
1542.780162	0.017803	0.598284	0.194270	84.852005	74.828972	64.865334	-1.962912	0.000000	4.598584	0.000000	0.000000	0.000000	0.327663	0.125576	-0.256069	0.000000	0.000000	3.000000	1.000000	0.000000
1542.783495	0.017803	0.598284	0.194270	84.852005	74.828972	64.865334	-1.962912	0.000000	4.598584	0.000000	0.000000	0.000000	0.327663	0.125576	-0.256069	0.000000	0.000000	3.000000	1.000000	0.000000
1542.786829	0.017803	0.598284	0.194270	84.802162	75.275116	65.286842	-1.948309	0.000000	4.604790	0.000000	0.000000	0.000000	0.327663	0.125576	-0.256069	0.000000	0.000000	3.000000	1.000000	0.000000
1542.790162	0.018922	0.598729	0.193371	84.802162	75.275116	65.286842	-1.948309	0.000000	4.604790	0.000000	0.000000	0.000000	0.335700	0.133589	-0.269562	0.000000	0.000000	3.000000	1.000000	0.000000
1542.793495	0.018922	0.598729	0.193371	84.802162	75.275116	65.286842	-1.948309	0.000000	4.604790	0.000000	0.000000	0.000000	0.335700	0.133589	-0.269562	0.000000	0.000000	3.000000	1.000000	0.000000
1542.796829	0.018922	0.598729	0.193371	84.799828	75.593643	65.550316	-1.933356	0.000000	4.611088	0.000000	0.000000	0.000000	0.335700	0.133589	-0.269562	0.000000	0.000000	3.000000	1.000000	0.000000
1542.800162	0.020037	0.599144	0.192424	84.799828	75.593643	65.550316	-1.933356	0.000000	4.611088	0.000000	0.000000	0.000000	0.334329	0.124454	-0.284395	0.000000	0.000000	3.000000	1.000000	0.000000
1542.803495	0.020037	0.599144	0.192424	84.799828	75.593643	65.550316	-1.933356	0.000000	4.611088	0.000000	0.000000	0.000000	0.334329	0.124454	-0.284395	0.000000	0.000000	3.000000	1.000000	0.000000
1542.806829	0.020037	0.599144	0.192424	84.806686	75.958847	65.823967	-1.918715	0.000000	4.617199	0.000000	0.000000	0.000000	0.334329	0.124454	-0.284395	0.000000	0.000000	3.000000	1.000000	0.000000
1542.810162	0.021148	0.599536	0.191459	84.806686	75.958847	65.823967	-1.918715	0.000000	4.617199	0.000000	0.000000	0.000000	0.333209	0.117516	-0.289210	0.000000	0.000000	3.000000	1.000000	0.000000
1542.813495	0.021148	0.599536	0.191459	84.806686	75.958847	65.823967	-1.918715	0.000000	4.617199	0.000000	0.000000	0.000000	0.333209	0.117516	-0.289210	0.000000	0.000000	3.000000	1.000000	0.000000
1542.816829	0.021148	0.599536	0.191459	84.813293	76.307968	66.081863	-1.904084	0.000000	4.623253	0.000000	0.000000	0.000000	0.333209	0.117516	-0.289210	0.000000	0.000000	3.000000	1.000000	0.000000
1542.820162	0.022254	0.599940	0.190472	84.813293	76.307968	66.081863	-1.904084	0.000000	4.623253	0.000000	0.000000	0.000000	0.331985	0.121197	-0.296371	0.000000	0.000000	3.000000	1.000000	0.000000
1542.823495	0.022254	0.599940	0.190472	84.813293	76.307968	66.081863	-1.904084	0.000000	4.623253	0.000000	0.000000	0.000000	0.331985	0.121197	-0.296371	0.000000	0.000000	3.000000	1.000000	0.000000
1542.826829	0.022254	0.599940	0.190472	84.817566	76.549339	66.232178	-1.889534	0.000000	4.629218	0.000000	0.000000	0.000000	0.331985	0.121197	-0.296371	0.000000	0.000000	3.000000	1.000000	0.000000
1542.830162	0.023327	0.600306	0.189489	84.817566	76.549339	66.232178	-1.889534	0.000000	4.629218	0.000000	0.000000	0.000000	0.321825	0.110025	-0.294672	0.000000	0.000000	3.000000	1.000000	0.000000
1542.833495	0.023327	0.600306	0.189489	84.817566	76.549339	66.232178	-1.889534	0.000000	4.629218	0.000000	0.000000	0.000000	0.321825	0.110025	-0.294672	0.000000	0.000000	3.000000	1.000000	0.000000
1542.836829	0.023327	0.600306	0.189489	84.818619	76.626389	66.216415	-1.875439	0.000000	4.634947	0.000000	0.000000	0.000000	0.321825	0.110025	-0.294672	0.000000	0.000000	3.000000	1.000000	0.000000
1542.840162	0.024458	0.600671	0.188502	84.818619	76.626389	66.216415	-1.875439	0.000000	4.634947	0.000000	0.000000	0.000000	0.339213	0.109498	-0.296288	0.000000	0.000000	3.000000	1.000000	0.000000
1542.843495	0.024458	0.600671	0.188502	84.818619	76.626389	66.216415	-1.875439	0.000000	4.634947	0.000000	0.000000	0.000000	0.339213	0.109498	-0.296288	0.000000	0.000000	3.000000	1.000000	0.000000
1542.846829	0.024458	0.600671	0.188502	84.815338	76.497719	65.984802	-1.859961	0.000000	4.641179	0.000000	0.000000	0.000000	0.339213	0.109498	-0.296288	0.000000	0.000000	3.000000	1.000000	0.000000
1542.850162	0.025647	0.601042	0.187542	84.815338	76.497719	65.984802	-1.859961	0.000000	4.641179	0.000000	0.000000	0.000000	0.356915	0.111229	-0.287908	0.000000	0.000000	3.000000	1.000000	0.000000
1542.853495	0.025647	0.601042	0.187542	84.815338	76.497719	65.984802	-1.859961	0.000000	4.641179	0.000000	0.000000	0.000000	0.356915	0.111229	-0.287908	0.000000	0.000000	3.000000	1.000000	0.000000
1542.856829	0.025647	0.601042	0.187542	84.805855	76.092262	65.479843	-1.842755	0.000000	4.648037	0.000000	0.000000	0.000000	0.356915	0.111229	-0.287908	0.000000	0.000000	3.000000	1.000000	0.000000
1542.860162	0.026865	0.601433	0.186591	84.805855	76.092262	65.479843	-1.842755	0.000000	4.648037	0.000000	0.000000	0.000000	0.365163	0.117139	-0.285443	0.000000	0.000000	3.000000	1.000000	0.000000
1542.863495	0.026865	0.601433	0.186591	84.805855	76.092262	65.479843	-1.842755	0.000000	4.648037	0.000000	0.000000	0.000000	0.365163	0.117139	-0.285443	0.000000	0.000000	3.000000	1.000000	0.000000
1542.866829	0.026865	0.601433	0.186591	84.794098	75.600281	64.886276	-1.824631	0.000000	4.655182	0.000000	0.000000	0.000000	0.365163	0.117139	-0.285443	0.000000	0.000000	3.000000	1.000000	0.000000
1542.870162	0.028140	0.601772	0.185662	84.794098	75.600281	64.886276	-1.824631	0.000000	4.655182	0.000000	0.000000	0.000000	0.382751	0.101951	-0.278679	0.000000	0.000000	3.000000	1.000000	0.000000
1542.873495	0.028140	0.601772	0.185662	84.794098	75.600281	64.886276	-1.824631	0.000000	4.655182	0.000000	0.000000	0.000000	0.382751	0.101951	-0.278679	0.000000	0.000000	3.000000	1.000000	0.000000
1542.876829	0.028140	0.601772	0.185662	84.777191	74.919395	64.099197	-1.804765	0.000000	4.662920	0.000000	0.000000	0.000000	0.382751	0.101951	-0.278679	0.000000	0.000000	3.000000	1.000000	0.000000
1542.880162	0.029444	0.602097	0.184749	84.777191	74.919395	64.099197	-1.804765	0.000000	4.662920	0.000000	0.000000	0.000000	0.391060	0.097367	-0.273933	0.000000	0.000000	3.000000	1.000000	0.000000
1542.883495	0.029444	0.602097	0.184749	84.777191	74.919395	64.099197	-1.804765	0.000000	4.662920	0.000000	0.000000	0.000000	0.391060	0.097367	-0.273933	0.000000	0.000000	3.000000	1.000000	0.000000
1542.886829	0.029444	0.602097	0.184749	84.762955	74.314209	63.391514	-1.783856	0.000000	4.670959	0.000000	0.000000	0.000000	0.391060	0.097367	-0.273933	0.000000	0.000000	3.000000	1.000000	0.000000
1542.890162	0.030745	0.602406	0.183853	84.762955	74.314209	63.391514	-1.783856	0.000000	4.670959	0.000000	0.000000	0.000000	0.390238	0.092837	-0.268779	0.000000	0.000000	3.000000	1.000000	0.000000
1542.893495	0.030745	0.602406	0.183853	84.762955	74.314209	63.391514	-1.783856	0.000000	4.670959	0.000000	0.000000	0.000000	0.390238	0.092837	-0.268779	0.000000	0.000000	3.000000	1.000000	0.000000
1542.896829	0.030745	0.602406	0.183853	84.750175	73.788490	62.768669	-1.762545	0.000000	4.679042	0.000000	0.000000	0.000000	0.390238	0.092837	-0.268779	0.000000	0.000000	3.000000	1.000000	0.000000
1542.900162	0.032043	0.602666	0.182982	84.750175	73.788490	62.768669	-1.762545	0.000000	4.679042	0.000000	0.000000	0.000000	0.389571	0.077817	-0.261222	0.000000	0.000000	3.000000	1.000000	0.000000
1542.903495	0.032043	0.602666	0.182982	84.750175	73.788490	62.768669	-1.762545	0.000000	4.679042	0.000000	0.000000	0.000000	0.389571	0.077817	-0.261222	0.000000	0.000000	3.000000	1.000000	0.000000
1542.906829	0.032043	0.602666	0.182982	84.741112	73.199440	62.071011	-1.740754	0.000000	4.687193	0.000000	0.000000	0.000000	0.389571	0.077817	-0.261222	0.000000	0.000000	3.000000	1.000000	0.000000
1542.910162	0.033307	0.602938	0.182088	84.741112	73.199440	62.071011	-1.740754	0.000000	4.687193	0.000000	0.000000	0.000000	0.379075	0.081534	-0.268082	0.000000	0.000000	3.000000	1.000000	0.000000
1542.913495	0.033307	0.602938	0.182088	84.741112	73.199440	62.071011	-1.740754	0.000000	4.687193	0.000000	0.000000	0.000000	0.379075	0.081534	-0.268082	0.000000	0.000000	3.000000	1.000000	0.000000
1542.916829	0.033307	0.602938	0.182088	84.735901	72.417595	61.178040	-1.719625	0.000000	4.694986	0.000000	0.000000	0.000000	0.379075	0.081534	-0.268082	0.000000	0.000000	3.000000	1.000000	0.000000
1542.920162	0.034508	0.603160	0.181223	84.735901	72.417595	61.178040	-1.719625	0.000000	4.694986	0.000000	0.000000	0.000000	0.360290	0.066627	-0.259460	0.000000	0.000000	3.000000	1.000000	0.000000
1542.923495	0.034508	0.603160	0.181223	84.735901	72.417595	61.178040	-1.719625	0.000000	4.694986	0.000000	0.000000	0.000000	0.360290	0.066627	-0.259460	0.000000	0.000000	3.000000	1.000000	0.000000
1542.926829	0.034508	0.603160	0.181223	84.730278	71.452614	60.096561	-1.699379	0.000000	4.702352	0.000000	0.000000	0.000000	0.360290	0.066627	-0.259460	0.000000	0.000000	3.000000	1.000000	0.000000
1542.930162	0.035675	0.603359	0.180344	84.730278	71.452614	60.096561	-1.699379	0.000000	4.702352	0.000000	0.000000	0.000000	0.350009	0.059876	-0.263779	0.000000	0.000000	3.000000	1.000000	0.000000
1542.933495	0.035675	0.603359	0.180344	84.730278	71.452614	60.096561	-1.699379	0.000000	4.702352	0.000000	0.000000	0.000000	0.350009	0.059876	-0.263779	0.000000	0.000000	3.000000	1.000000	0.000000
1542.936829	0.035675	0.603359	0.180344	84.722664	70.604240	59.144638	-1.679757	0.000000	4.709396	0.000000	0.000000	0.000000	0.350009	0.059876	-0.263779	0.000000	0.000000	3.000000	1.000000	0.000000
1542.940162	0.036809	0.603510	0.179492	84.722664	70.604240	59.144638	-1.679757	0.000000	4.709396	0.000000	0.000000	0.000000	0.340463	0.045054	-0.255484	0.000000	0.000000	3.000000	1.000000	0.000000
1542.943495	0.036809	0.603510	0.179492	84.722664	70.604240	59.144638	-1.679757	0.000000	4.709396	0.000000	0.000000	0.000000	0.340463	0.045054	-0.255484	0.000000	0.000000	3.000000	1.000000	0.000000
1542.946829	0.036809	0.603510	0.179492	84.700653	69.859352	58.303356	-1.660369	0.000000	4.716267	0.000000	0.000000	0.000000	0.340463	0.045054	-0.255484	0.000000	0.000000	3.000000	1.000000	0.000000
1542.950162	0.037852	0.603645	0.178664	84.700653	69.859352	58.303356	-1.660369	0.000000	4.716267	0.000000	0.000000	0.000000	0.312748	0.040716	-0.248418	0.000000	0.000000	3.000000	1.000000	0.000000
1542.953495	0.037852	0.603645	0.178664	84.700653	69.859352	58.303356	-1.660369	0.000000	4.716267	0.000000	0.000000	0.000000	0.312748	0.040716	-0.248418	0.000000	0.000000	3.000000	1.000000	0.000000
1542.956829	0.037852	0.603645	0.178664	84.676376	69.203758	57.556255	-1.642696	0.000000	4.722451	0.000000	0.000000	0.000000	0.312748	0.040716	-0.248418	0.000000	0.000000	3.000000	1.000000	0.000000
1542.960162	0.038894	0.603753	0.177876	84.676376	69.203758	57.556255	-1.642696	0.000000	4.722451	0.000000	0.000000	0.000000	0.312690	0.032409	-0.236559	0.000000	0.000000	3.000000	1.000000	0.000000
1542.963495	0.038894	0.603753	0.177876	84.676376	69.203758	57.556255	-1.642696	0.000000	4.722451	0.000000	0.000000	0.000000	0.312690	0.032409	-0.236559	0.000000	0.000000	3.000000	1.000000	0.000000
1542.966829	0.038894	0.603753	0.177876	84.651260	68.552383	56.816101	-1.624471	0.000000	4.728752	0.000000	0.000000	0.000000	0.312690	0.032409	-0.236559	0.000000	0.000000	3.000000	1.000000	0.000000
1542.970162	0.039934	0.603861	0.177085	84.651260	68.552383	56.816101	-1.624471	0.000000	4.728752	0.000000	0.000000	0.000000	0.311901	0.032180	-0.237284	0.000000	0.000000	3.000000	1.000000	0.000000
1542.973495	0.039934	0.603861	0.177085	84.651260	68.552383	56.816101	-1.624471	0.000000	4.728752	0.000000	0.000000	0.000000	0.311901	0.032180	-0.237284	0.000000	0.000000	3.000000	1.000000	0.000000
1542.976829	0.039934	0.603861	0.177085	84.631874	68.089035	56.265472	-1.606092	0.000000	4.735025	0.000000	0.000000	0.000000	0.311901	0.032180	-0.237284	0.000000	0.000000	3.000000	1.000000	0.000000
1542.980162	0.040971	0.603967	0.176292	84.631874	68.089035	56.265472	-1.606092	0.000000	4.735025	0.000000	0.000000	0.000000	0.311111	0.031945	-0.238002	0.000000	0.000000	3.000000	1.000000	0.000000
1542.983495	0.040971	0.603967	0.176292	84.631874	68.089035	56.265472	-1.606092	0.000000	4.735025	0.000000	0.000000	0.000000	0.311111	0.031945	-0.238002	0.000000	0.000000	3.000000	1.000000	0.000000
1542.986829	0.040971	0.603967	0.176292	84.617882	67.775978	55.854065	-1.587557	0.000000	4.741272	0.000000	0.000000	0.000000	0.311111	0.031945	-0.238002	0.000000	0.000000	3.000000	1.000000	0.000000
1542.990162	0.042095	0.604073	0.175490	84.617882	67.775978	55.854065	-1.587557	0.000000	4.741272	0.000000	0.000000	0.000000	0.337347	0.031742	-0.240519	0.000000	0.000000	3.000000	1.000000	0.000000
1542.993495	0.042095	0.604073	0.175490	84.617882	67.775978	55.854065	-1.587557	0.000000	4.741272	0.000000	0.000000	0.000000	0.337347	0.031742	-0.240519	0.000000	0.000000	3.000000	1.000000	0.000000
1542.996829	0.042095	0.604073	0.175490	84.607765	67.568230	55.550320	-1.566715	0.000000	4.748200	0.000000	0.000000	0.000000	0.337347	0.031742	-0.240519	0.000000	0.000000	3.000000	1.000000	0.000000
1543.000162	0.043248	0.604165	0.174705	84.607765	67.568230	55.550320	-1.566715	0.000000	4.748200	0.000000	0.000000	0.000000	0.345919	0.027505	-0.235617	0.000000	0.000000	3.000000	1.000000	0.000000
1543.003495	0.043248	0.604165	0.174705	84.607765	67.568230	55.550320	-1.566715	0.000000	4.748200	0.000000	0.000000	0.000000	0.345919	0.027505	-0.235617	0.000000	0.000000	3.000000	1.000000	0.000000
1543.006829	0.043248	0.604165	0.174705	84.597931	67.373985	55.262871	-1.544755	0.000000	4.755389	0.000000	0.000000	0.000000	0.345919	0.027505	-0.235617	0.000000	0.000000	3.000000	1.000000	0.000000
1543.010162	0.044455	0.604226	0.173865	84.597931	67.373985	55.262871	-1.544755	0.000000	4.755389	0.000000	0.000000	0.000000	0.362030	0.018552	-0.251873	0.000000	0.000000	3.000000	1.000000	0.000000
1543.013495	0.044455	0.604226	0.173865	84.597931	67.373985	55.262871	-1.544755	0.000000	4.755389	0.000000	0.000000	0.000000	0.362030	0.018552	-0.251873	0.000000	0.000000	3.000000	1.000000	0.000000
1543.016829	0.044455	0.604226	0.173865	84.578598	66.959274	54.761192	-1.521592	0.000000	4.762852	0.000000	0.000000	0.000000	0.362030	0.018552	-0.251873	0.000000	0.000000	3.000000	1.000000	0.000000
1543.020162	0.045690	0.604274	0.173041	84.578598	66.959274	54.761192	-1.521592	0.000000	4.762852	0.000000	0.000000	0.000000	0.370496	0.014364	-0.247115	0.000000	0.000000	3.000000	1.000000	0.000000
1543.023495	0.045690	0.604274	0.173041	84.578598	66.959274	54.761192	-1.521592	0.000000	4.762852	0.000000	0.000000	0.000000	0.370496	0.014364	-0.247115	0.000000	0.000000	3.000000	1.000000	0.000000
1543.026829	0.045690	0.604274	0.173041	84.545258	66.235291	53.962337	-1.497262	0.000000	4.770556	0.000000	0.000000	0.000000	0.370496	0.014364	-0.247115	0.000000	0.000000	3.000000	1.000000	0.000000
1543.030162	0.046893	0.604287	0.172225	84.545258	66.235291	53.962337	-1.497262	0.000000	4.770556	0.000000	0.000000	0.000000	0.360742	0.003814	-0.244980	0.000000	0.000000	3.000000	1.000000	0.000000
1543.033495	0.046893	0.604287	0.172225	84.545258	66.235291	53.962337	-1.497262	0.000000	4.770556	0.000000	0.000000	0.000000	0.360742	0.003814	-0.244980	0.000000	0.000000	3.000000	1.000000	0.000000
1543.036829	0.046893	0.604287	0.172225	84.503166	65.256210	53.027176	-1.473347	0.000000	4.777996	0.000000	0.000000	0.000000	0.360742	0.003814	-0.244980	0.000000	0.000000	3.000000	1.000000	0.000000
1543.040162	0.048090	0.604312	0.171384	84.503166	65.256210	53.027176	-1.473347	0.000000	4.777996	0.000000	0.000000	0.000000	0.359320	0.007622	-0.252219	0.000000	0.000000	3.000000	1.000000	0.000000
1543.043495	0.048090	0.604312	0.171384	84.503166	65.256210	53.027176	-1.473347	0.000000	4.777996	0.000000	0.000000	0.000000	0.359320	0.007622	-0.252219	0.000000	0.000000	3.000000	1.000000	0.000000
1543.046829	0.048090	0.604312	0.171384	84.455673	63.875015	52.245209	-1.449399	0.000000	4.785315	0.000000	0.000000	0.000000	0.359320	0.007622	-0.252219	0.000000	0.000000	3.000000	1.000000	0.000000
1543.050162	0.049224	0.604316	0.170532	84.455673	63.875015	52.245209	-1.449399	0.000000	4.785315	0.000000	0.000000	0.000000	0.340163	0.001067	-0.255663	0.000000	0.000000	3.000000	1.000000	0.000000
1543.053495	0.049224	0.604316	0.170532	84.455673	63.875015	52.245209	-1.449399	0.000000	4.785315	0.000000	0.000000	0.000000	0.340163	0.001067	-0.255663	0.000000	0.000000	3.000000	1.000000	0.000000
1543.056829	0.049224	0.604316	0.170532	84.420052	62.360004	52.073730	-1.426842	0.000000	4.792089	0.000000	0.000000	0.000000	0.340163	0.001067	-0.255663	0.000000	0.000000	3.000000	1.000000	0.000000
1543.060162	0.050326	0.604284	0.169687	84.420052	62.360004	52.073730	-1.426842	0.000000	4.792089	0.000000	0.000000	0.000000	0.330491	-0.009436	-0.253385	0.000000	0.000000	3.000000	1.000000	0.000000
1543.063495	0.050326	0.604284	0.169687	84.420052	62.360004	52.073730	-1.426842	0.000000	4.792089	0.000000	0.000000	0.000000	0.330491	-0.009436	-0.253385	0.000000	0.000000	3.000000	1.000000	0.000000
1543.066829	0.050326	0.604284	0.169687	84.392448	60.818592	51.754902	-1.404743	0.000000	4.798614	0.000000	0.000000	0.000000	0.330491	-0.009436	-0.253385	0.000000	0.000000	3.000000	1.000000	0.000000
1543.070162	0.051483	0.604231	0.168822	84.392448	60.818592	51.754902	-1.404743	0.000000	4.798614	0.000000	0.000000	0.000000	0.347091	-0.015925	-0.259618	0.000000	0.000000	3.000000	1.000000	0.000000
1543.073495	0.051483	0.604231	0.168822	84.392448	60.818592	51.754902	-1.404743	0.000000	4.798614	0.000000	0.000000	0.000000	0.347091	-0.015925	-0.259618	0.000000	0.000000	3.000000	1.000000	0.000000
1543.076829	0.051483	0.604231	0.168822	84.377785	59.472878	51.113621	-1.381035	0.000000	4.805491	0.000000	0.000000	0.000000	0.347091	-0.015925	-0.259618	0.000000	0.000000	3.000000	1.000000	0.000000
1543.080162	0.052637	0.604178	0.167953	84.377785	59.472878	51.113621	-1.381035	0.000000	4.805491	0.000000	0.000000	0.000000	0.346115	-0.016087	-0.260506	0.000000	0.000000	3.000000	1.000000	0.000000
1543.083495	0.052637	0.604178	0.167953	84.377785	59.472878	51.113621	-1.381035	0.000000	4.805491	0.000000	0.000000	0.000000	0.346115	-0.016087	-0.260506	0.000000	0.000000	3.000000	1.000000	0.000000
1543.086829	0.052637	0.604178	0.167953	84.371552	58.393875	50.437084	-1.357087	0.000000	4.812308	0.000000	0.000000	0.000000	0.346115	-0.016087	-0.260506	0.000000	0.000000	3.000000	1.000000	0.000000
1543.090162	0.053815	0.604137	0.167058	84.371552	58.393875	50.437084	-1.357087	0.000000	4.812308	0.000000	0.000000	0.000000	0.353482	-0.012299	-0.268512	0.000000	0.000000	3.000000	1.000000	0.000000
1543.093495	0.053815	0.604137	0.167058	84.371552	58.393875	50.437084	-1.357087	0.000000	4.812308	0.000000	0.000000	0.000000	0.353482	-0.012299	-0.268512	0.000000	0.000000	3.000000	1.000000	0.000000
1543.096829	0.053815	0.604137	0.167058	84.360420	57.533566	49.803493	-1.332328	0.000000	4.819222	0.000000	0.000000	0.000000	0.353482	-0.012299	-0.268512	0.000000	0.000000	3.000000	1.000000	0.000000
1543.100162	0.055019	0.604129	0.166150	84.360420	57.533566	49.803493	-1.332328	0.000000	4.819222	0.000000	0.000000	0.000000	0.361116	-0.002230	-0.272612	0.000000	0.000000	3.000000	1.000000	0.000000
1543.103495	0.055019	0.604129	0.166150	84.360420	57.533566	49.803493	-1.332328	0.000000	4.819222	0.000000	0.000000	0.000000	0.361116	-0.002230	-0.272612	0.000000	0.000000	3.000000	1.000000	0.000000
1543.106829	0.055019	0.604129	0.166150	84.343658	56.958244	49.096924	-1.306605	0.000000	4.826260	0.000000	0.000000	0.000000	0.361116	-0.002230	-0.272612	0.000000	0.000000	3.000000	1.000000	0.000000
1543.110162	0.056277	0.604155	0.165224	84.343658	56.958244	49.096924	-1.306605	0.000000	4.826260	0.000000	0.000000	0.000000	0.377559	0.007842	-0.277562	0.000000	0.000000	3.000000	1.000000	0.000000
1543.113495	0.056277	0.604155	0.165224	84.343658	56.958244	49.096924	-1.306605	0.000000	4.826260	0.000000	0.000000	0.000000	0.377559	0.007842	-0.277562	0.000000	0.000000	3.000000	1.000000	0.000000
1543.116829	0.056277	0.604155	0.165224	84.348022	56.497437	48.504375	-1.279107	0.000000	4.833620	0.000000	0.000000	0.000000	0.377559	0.007842	-0.277562	0.000000	0.000000	3.000000	1.000000	0.000000
1543.120162	0.057528	0.604207	0.164253	84.348022	56.497437	48.504375	-1.279107	0.000000	4.833620	0.000000	0.000000	0.000000	0.375244	0.015373	-0.291323	0.000000	0.000000	3.000000	1.000000	0.000000
1543.123495	0.057528	0.604207	0.164253	84.348022	56.497437	48.504375	-1.279107	0.000000	4.833620	0.000000	0.000000	0.000000	0.375244	0.015373	-0.291323	0.000000	0.000000	3.000000	1.000000	0.000000
1543.126829	0.057528	0.604207	0.164253	84.379776	55.808819	47.656513	-1.251714	0.000000	4.840786	0.000000	0.000000	0.000000	0.375244	0.015373	-0.291323	0.000000	0.000000	3.000000	1.000000	0.000000
1543.130162	0.058746	0.604223	0.163290	84.379776	55.808819	47.656513	-1.251714	0.000000	4.840786	0.000000	0.000000	0.000000	0.365441	0.004902	-0.289123	0.000000	0.000000	3.000000	1.000000	0.000000
1543.133495	0.058746	0.604223	0.163290	84.379776	55.808819	47.656513	-1.251714	0.000000	4.840786	0.000000	0.000000	0.000000	0.365441	0.004902	-0.289123	0.000000	0.000000	3.000000	1.000000	0.000000
1543.136829	0.058746	0.604223	0.163290	84.427605	54.522083	46.177883	-1.224732	0.000000	4.847683	0.000000	0.000000	0.000000	0.365441	0.004902	-0.289123	0.000000	0.000000	3.000000	1.000000	0.000000
1543.140162	0.059901	0.604273	0.162320	84.427605	54.522083	46.177883	-1.224732	0.000000	4.847683	0.000000	0.000000	0.000000	0.346405	0.014889	-0.290798	0.000000	0.000000	3.000000	1.000000	0.000000
1543.143495	0.059901	0.604273	0.162320	84.427605	54.522083	46.177883	-1.224732	0.000000	4.847683	0.000000	0.000000	0.000000	0.346405	0.014889	-0.290798	0.000000	0.000000	3.000000	1.000000	0.000000
1543.146829	0.059901	0.604273	0.162320	84.469444	52.728180	44.176224	-1.199141	0.000000	4.854077	0.000000	0.000000	0.000000	0.346405	0.014889	-0.290798	0.000000	0.000000	3.000000	1.000000	0.000000
1543.150162	0.061055	0.604330	0.161382	84.469444	52.728180	44.176224	-1.199141	0.000000	4.854077	0.000000	0.000000	0.000000	0.346313	0.017096	-0.281339	0.000000	0.000000	3.000000	1.000000	0.000000
1543.153495	0.061055	0.604330	0.161382	84.469444	52.728180	44.176224	-1.199141	0.000000	4.854077	0.000000	0.000000	0.000000	0.346313	0.017096	-0.281339	0.000000	0.000000	3.000000	1.000000	0.000000
1543.156829	0.061055	0.604330	0.161382	84.487648	50.573189	41.812393	-1.172932	0.000000	4.860476	0.000000	0.000000	0.000000	0.346313	0.017096	-0.281339	0.000000	0.000000	3.000000	1.000000	0.000000
1543.160162	0.062178	0.604407	0.160458	84.487648	50.573189	41.812393	-1.172932	0.000000	4.860476	0.000000	0.000000	0.000000	0.336844	0.023182	-0.277347	0.000000	0.000000	3.000000	1.000000	0.000000
1543.163495	0.062178	0.604407	0.160458	84.487648	50.573189	41.812393	-1.172932	0.000000	4.860476	0.000000	0.000000	0.000000	0.336844	0.023182	-0.277347	0.000000	0.000000	3.000000	1.000000	0.000000
1543.166829	0.062178	0.604407	0.160458	84.481506	48.228363	39.254845	-1.147129	0.000000	4.866631	0.000000	0.000000	0.000000	0.336844	0.023182	-0.277347	0.000000	0.000000	3.000000	1.000000	0.000000
1543.170162	0.063273	0.604513	0.159582	84.481506	48.228363	39.254845	-1.147129	0.000000	4.866631	0.000000	0.000000	0.000000	0.328502	0.031722	-0.262896	0.000000	0.000000	3.000000	1.000000	0.000000
1543.173495	0.063273	0.604513	0.159582	84.481506	48.228363	39.254845	-1.147129	0.000000	4.866631	0.000000	0.000000	0.000000	0.328502	0.031722	-0.262896	0.000000	0.000000	3.000000	1.000000	0.000000
1543.176829	0.063273	0.604513	0.159582	84.449211	45.936798	36.761635	-1.121413	0.000000	4.872621	0.000000	0.000000	0.000000	0.328502	0.031722	-0.262896	0.000000	0.000000	3.000000	1.000000	0.000000
1543.180162	0.064368	0.604626	0.158737	84.449211	45.936798	36.761635	-1.121413	0.000000	4.872621	0.000000	0.000000	0.000000	0.328637	0.033985	-0.253275	0.000000	0.000000	3.000000	1.000000	0.000000
1543.183495	0.064368	0.604626	0.158737	84.449211	45.936798	36.761635	-1.121413	0.000000	4.872621	0.000000	0.000000	0.000000	0.328637	0.033985	-0.253275	0.000000	0.000000	3.000000	1.000000	0.000000
1543.186829	0.064368	0.604626	0.158737	84.393318	43.940739	34.590691	-1.095094	0.000000	4.878603	0.000000	0.000000	0.000000	0.328637	0.033985	-0.253275	0.000000	0.000000	3.000000	1.000000	0.000000
1543.190162	0.065465	0.604747	0.157925	84.393318	43.940739	34.590691	-1.095094	0.000000	4.878603	0.000000	0.000000	0.000000	0.328831	0.036229	-0.243634	0.000000	0.000000	3.000000	1.000000	0.000000
1543.193495	0.065465	0.604747	0.157925	84.393318	43.940739	34.590691	-1.095094	0.000000	4.878603	0.000000	0.000000	0.000000	0.328831	0.036229	-0.243634	0.000000	0.000000	3.000000	1.000000	0.000000
1543.196829	0.065465	0.604747	0.157925	84.316032	42.387383	32.883507	-1.068169	0.000000	4.884569	0.000000	0.000000	0.000000	0.328831	0.036229	-0.243634	0.000000	0.000000	3.000000	1.000000	0.000000
1543.200162	0.066544	0.604900	0.157253	84.316032	42.387383	32.883507	-1.068169	0.000000	4.884569	0.000000	0.000000	0.000000	0.323725	0.046052	-0.201755	0.000000	0.000000	3.000000	1.000000	0.000000
1543.203495	0.066544	0.604900	0.157253	84.316032	42.387383	32.883507	-1.068169	0.000000	4.884569	0.000000	0.000000	0.000000	0.323725	0.046052	-0.201755	0.000000	0.000000	3.000000	1.000000	0.000000
1543.206829	0.066544	0.604900	0.157253	84.234009	41.364864	31.741432	-1.040490	0.000000	4.890540	0.000000	0.000000	0.000000	0.323725	0.046052	-0.201755	0.000000	0.000000	3.000000	1.000000	0.000000
1543.210162	0.067538	0.605083	0.156636	84.234009	41.364864	31.741432	-1.040490	0.000000	4.890540	0.000000	0.000000	0.000000	0.298398	0.054738	-0.185114	0.000000	0.000000	3.000000	1.000000	0.000000
1543.213495	0.067538	0.605083	0.156636	84.234009	41.364864	31.741432	-1.040490	0.000000	4.890540	0.000000	0.000000	0.000000	0.298398	0.054738	-0.185114	0.000000	0.000000	3.000000	1.000000	0.000000
1543.216829	0.067538	0.605083	0.156636	84.152054	40.793388	31.088945	-1.014657	0.000000	4.895965	0.000000	0.000000	0.000000	0.298398	0.054738	-0.185114	0.000000	0.000000	3.000000	1.000000	0.000000
1543.220162	0.068426	0.605290	0.156134	84.152054	40.793388	31.088945	-1.014657	0.000000	4.895965	0.000000	0.000000	0.000000	0.266370	0.062112	-0.150514	0.000000	0.000000	3.000000	1.000000	0.000000
1543.223495	0.068426	0.605290	0.156134	84.152054	40.793388	31.088945	-1.014657	0.000000	4.895965	0.000000	0.000000	0.000000	0.266370	0.062112	-0.150514	0.000000	0.000000	3.000000	1.000000	0.000000
1543.226829	0.068426	0.605290	0.156134	84.096680	40.470863	30.692005	-0.991052	0.000000	4.900797	0.000000	0.000000	0.000000	0.266370	0.062112	-0.150514	0.000000	0.000000	3.000000	1.000000	0.000000
1543.230162	0.068426	0.605290	0.156134	84.096680	40.470863	30.692005	-0.991052	0.000000	4.900797	0.000000	0.000000	0.000000	0.266370	0.062112	-0.150514	0.000000	0.000000	3.000000	1.000000	0.000000
1543.233495	0.069177	0.605534	0.155730	84.096680	40.470863	30.692005	-0.991052	0.000000	4.900797	0.000000	0.000000	0.000000	0.225124	0.073362	-0.121172	0.000000	0.000000	3.000000	1.000000	0.000000
1543.236829	0.069177	0.605534	0.155730	84.077019	40.423370	30.583040	-0.991052	0.000000	4.900797	0.000000	0.000000	0.000000	0.225124	0.073362	-0.121172	0.000000	0.000000	3.000000	1.000000	0.000000
1543.240162	0.069848	0.605816	0.155418	84.077019	40.423370	30.583040	-0.991052	0.000000	4.900797	0.000000	0.000000	0.000000	0.201505	0.084645	-0.093648	0.000000	0.000000	3.000000	1.000000	0.000000
1543.243495	0.069848	0.605816	0.155418	84.077019	40.423370	30.583040	-0.991052	0.000000	4.900797	0.000000	0.000000	0.000000	0.201505	0.084645	-0.093648	0.000000	0.000000	3.000000	1.000000	0.000000
1543.246829	0.069848	0.605816	0.155418	84.059273	40.408440	30.521090	-0.952266	0.000000	4.908481	0.000000	0.000000	0.000000	0.201505	0.084645	-0.093648	0.000000	0.000000	3.000000	1.000000	0.000000
1543.250162	0.069848	0.605816	0.155418	84.059273	40.408440	30.521090	-0.952266	0.000000	4.908481	0.000000	0.000000	0.000000	0.201505	0.084645	-0.093648	0.000000	0.000000	3.000000	1.000000	0.000000
1543.253495	0.070411	0.606115	0.155188	84.059273	40.408440	30.521090	-0.952266	0.000000	4.908481	0.000000	0.000000	0.000000	0.168832	0.089643	-0.069053	0.000000	0.000000	3.000000	1.000000	0.000000
1543.256829	0.070411	0.606115	0.155188	84.033035	40.398033	30.464930	-0.952266	0.000000	4.908481	0.000000	0.000000	0.000000	0.168832	0.089643	-0.069053	0.000000	0.000000	3.000000	1.000000	0.000000
1543.260162	0.070917	0.606435	0.154977	84.033035	40.398033	30.464930	-0.952266	0.000000	4.908481	0.000000	0.000000	0.000000	0.151742	0.095951	-0.063235	0.000000	0.000000	3.000000	1.000000	0.000000
1543.263495	0.070917	0.606435	0.154977	84.033035	40.398033	30.464930	-0.952266	0.000000	4.908481	0.000000	0.000000	0.000000	0.151742	0.095951	-0.063235	0.000000	0.000000	3.000000	1.000000	0.000000
1543.266829	0.070917	0.606435	0.154977	83.995476	40.482628	30.517019	-0.922208	0.000000	4.914217	0.000000	0.000000	0.000000	0.151742	0.095951	-0.063235	0.000000	0.000000	3.000000	1.000000	0.000000
1543.270162	0.070917	0.606435	0.154977	83.995476	40.482628	30.517019	-0.922208	0.000000	4.914217	0.000000	0.000000	0.000000	0.151742	0.095951	-0.063235	0.000000	0.000000	3.000000	1.000000	0.000000
1543.273495	0.071455	0.606763	0.154797	83.995476	40.482628	30.517019	-0.922208	0.000000	4.914217	0.000000	0.000000	0.000000	0.161575	0.098436	-0.054008	0.000000	0.000000	3.000000	1.000000	0.000000
1543.276829	0.071455	0.606763	0.154797	83.956131	40.642254	30.646816	-0.922208	0.000000	4.914217	0.000000	0.000000	0.000000	0.161575	0.098436	-0.054008	0.000000	0.000000	3.000000	1.000000	0.000000
1543.280162	0.071995	0.607058	0.154624	83.956131	40.642254	30.646816	-0.922208	0.000000	4.914217	0.000000	0.000000	0.000000	0.161777	0.088330	-0.051766	0.000000	0.000000	3.000000	1.000000	0.000000
1543.283495	0.071995	0.607058	0.154624	83.956131	40.642254	30.646816	-0.922208	0.000000	4.914217	0.000000	0.000000	0.000000	0.161777	0.088330	-0.051766	0.000000	0.000000	3.000000	1.000000	0.000000
1543.286829	0.071995	0.607058	0.154624	83.927757	40.660603	30.622036	-0.891094	0.000000	4.919954	0.000000	0.000000	0.000000	0.161777	0.088330	-0.051766	0.000000	0.000000	3.000000	1.000000	0.000000
1543.290162	0.071995	0.607058	0.154624	83.927757	40.660603	30.622036	-0.891094	0.000000	4.919954	0.000000	0.000000	0.000000	0.161777	0.088330	-0.051766	0.000000	0.000000	3.000000	1.000000	0.000000
1543.293495	0.072534	0.607352	0.154451	83.927757	40.660603	30.622036	-0.891094	0.000000	4.919954	0.000000	0.000000	0.000000	0.161693	0.088307	-0.051946	0.000000	0.000000	3.000000	1.000000	0.000000
1543.296829	0.072534	0.607352	0.154451	83.909538	40.594994	30.506832	-0.891094	0.000000	4.919954	0.000000	0.000000	0.000000	0.161693	0.088307	-0.051946	0.000000	0.000000	3.000000	1.000000	0.000000
1543.300162	0.073016	0.607579	0.154301	83.909538	40.594994	30.506832	-0.891094	0.000000	4.919954	0.000000	0.000000	0.000000	0.144784	0.068106	-0.045159	0.000000	0.000000	3.000000	1.000000	0.000000
1543.303495	0.073016	0.607579	0.154301	83.909538	40.594994	30.506832	-0.891094	0.000000	4.919954	0.000000	0.000000	0.000000	0.144784	0.068106	-0.045159	0.000000	0.000000	3.000000	1.000000	0.000000
1543.306829	0.073016	0.607579	0.154301	83.897606	40.540432	30.409676	-0.861316	0.000000	4.925255	0.000000	0.000000	0.000000	0.144784	0.068106	-0.045159	0.000000	0.000000	3.000000	1.000000	0.000000
1543.310162	0.073016	0.607579	0.154301	83.897606	40.540432	30.409676	-0.861316	0.000000	4.925255	0.000000	0.000000	0.000000	0.144784	0.068106	-0.045159	0.000000	0.000000	3.000000	1.000000	0.000000
1543.313495	0.073468	0.607785	0.154140	83.897606	40.540432	30.409676	-0.861316	0.000000	4.925255	0.000000	0.000000	0.000000	0.135535	0.061757	-0.048230	0.000000	0.000000	3.000000	1.000000	0.000000
1543.316829	0.073468	0.607785	0.154140	83.890900	40.515858	30.345421	-0.861316	0.000000	4.925255	0.000000	0.000000	0.000000	0.135535	0.061757	-0.048230	0.000000	0.000000	3.000000	1.000000	0.000000
1543.320162	0.073468	0.607785	0.154140	83.890900	40.515858	30.345421	-0.861316	0.000000	4.925255	0.000000	0.000000	0.000000	0.135535	0.061757	-0.048230	0.000000	0.000000	3.000000	1.000000	0.000000
1543.323495	0.073468	0.607785	0.154140	83.890900	40.515858	30.345421	-0.861316	0.000000	4.925255	0.000000	0.000000	0.000000	0.135535	0.061757	-0.048230	0.000000	0.000000	3.000000	1.000000	0.000000
1543.326829	0.074143	0.608062	0.153878	83.883011	40.497223	30.296598	-0.848171	0.000000	4.927536	0.000000	0.000000	0.000000	0.202459	0.083106	-0.078547	0.000000	0.000000	3.000000	1.000000	0.000000
1543.330162	0.074143	0.608062	0.153878	83.883011	40.497223	30.296598	-0.848171	0.000000	4.927536	0.000000	0.000000	0.000000	0.000001	-0.000006	0.000002	0.000000	0.000000	3.000000	1.000000	0.000000
1543.333495	0.074143	0.608062	0.153878	83.883011	40.497223	30.296598	-0.848171	0.000000	4.927536	0.000000	0.000000	0.000000	0.000001	-0.000006	0.000002	0.000000	0.000000	3.000000	1.000000	0.000000
1543.336829	0.074143	0.608062	0.153878	83.878937	40.472767	30.248865	-0.828564	0.000000	4.930870	0.000000	0.000000	0.000000	0.000001	-0.000006	0.000002	0.000000	0.000000	3.000000	1.000000	0.000000
1543.340162	0.074143	0.608062	0.153878	83.878937	40.472767	30.248865	-0.828564	0.000000	4.930870	0.000000	0.000000	0.000000	0.000001	-0.000006	0.000002	0.000000	0.000000	3.000000	1.000000	0.000000
1543.343495	0.074336	0.608167	0.153773	83.878937	40.472767	30.248865	-0.828564	0.000000	4.930870	0.000000	0.000000	0.000000	0.057970	0.031433	-0.031616	0.000000	0.000000	3.000000	1.000000	0.000000
1543.346829	0.074336	0.608167	0.153773	83.876312	40.464806	30.232655	-0.828564	0.000000	4.930870	0.000000	0.000000	0.000000	0.057970	0.031433	-0.031616	0.000000	0.000000	3.000000	1.000000	0.000000
1543.350162	0.074336	0.608167	0.153773	83.876312	40.464806	30.232655	-0.828564	0.000000	4.930870	0.000000	0.000000	0.000000	0.057970	0.031433	-0.031616	0.000000	0.000000	3.000000	1.000000	0.000000
1543.353495	0.074336	0.608167	0.153773	83.876312	40.464806	30.232655	-0.828564	0.000000	4.930870	0.000000	0.000000	0.000000	0.057970	0.031433	-0.031616	0.000000	0.000000	3.000000	1.000000	0.000000
1543.356829	0.074419	0.608246	0.153724	83.873756	40.448723	30.216475	-0.823089	0.000000	4.931787	0.000000	0.000000	0.000000	0.024720	0.023929	-0.014527	0.000000	0.000000	3.000000	1.000000	0.000000
1543.360162	0.074419	0.608246	0.153724	83.873756	40.448723	30.216475	-0.823089	0.000000	4.931787	0.000000	0.000000	0.000000	0.024720	0.023929	-0.014527	0.000000	0.000000	3.000000	1.000000	0.000000
1543.363495	0.074419	0.608246	0.153724	83.873756	40.448723	30.216475	-0.823089	0.000000	4.931787	0.000000	0.000000	0.000000	0.024720	0.023929	-0.014527	0.000000	0.000000	3.000000	1.000000	0.000000
1543.366829	0.074419	0.608246	0.153724	83.873718	40.445980	30.216457	-0.820769	0.000000	4.932174	0.000000	0.000000	0.000000	0.024720	0.023929	-0.014527	0.000000	0.000000	3.000000	1.000000	0.000000
1543.370162	0.074395	0.608221	0.153771	83.873718	40.445980	30.216457	-0.820769	0.000000	4.932174	0.000000	0.000000	0.000000	-0.007133	-0.007503	0.013932	0.000000	0.000000	3.000000	1.000000	0.000000
1543.373495	0.074395	0.608221	0.153771	83.873718	40.445980	30.216457	-0.820769	0.000000	4.932174	0.000000	0.000000	0.000000	-0.007133	-0.007503	0.013932	0.000000	0.000000	3.000000	1.000000	0.000000
1543.376829	0.074395	0.608221	0.153771	83.872635	40.449078	30.231749	-0.821270	0.000000	4.932091	0.000000	0.000000	0.000000	-0.007133	-0.007503	0.013932	0.000000	0.000000	3.000000	1.000000	0.000000
1543.380162	0.074395	0.608221	0.153771	83.872635	40.449078	30.231749	-0.821270	0.000000	4.932091	0.000000	0.000000	0.000000	-0.007133	-0.007503	0.013932	0.000000	0.000000	3.000000	1.000000	0.000000
1543.383495	0.074287	0.608184	0.153849	83.872635	40.449078	30.231749	-0.821270	0.000000	4.932091	0.000000	0.000000	0.000000	-0.032456	-0.011273	0.023545	0.000000	0.000000	3.000000	1.000000	0.000000
1543.386829	0.074287	0.608184	0.153849	83.870049	40.419373	30.215559	-0.821270	0.000000	4.932091	0.000000	0.000000	0.000000	-0.032456	-0.011273	0.023545	0.000000	0.000000	3.000000	1.000000	0.000000
1543.390162	0.074287	0.608184	0.153849	83.870049	40.419373	30.215559	-0.821270	0.000000	4.932091	0.000000	0.000000	0.000000	-0.032456	-0.011273	0.023545	0.000000	0.000000	3.000000	1.000000	0.000000
1543.393495	0.074287	0.608184	0.153849	83.870049	40.419373	30.215559	-0.821270	0.000000	4.932091	0.000000	0.000000	0.000000	-0.032456	-0.011273	0.023545	0.000000	0.000000	3.000000	1.000000	0.000000
1543.396829	0.073969	0.608067	0.154141	83.870049	40.403076	30.215582	-0.824237	0.000000	4.931595	0.000000	0.000000	0.000000	-0.095381	-0.035035	0.087428	0.000000	0.000000	3.000000	1.000000	0.000000
1543.400162	0.073969	0.608067	0.154141	83.870049	40.403076	30.215582	-0.824237	0.000000	4.931595	0.000000	0.000000	0.000000	-0.095381	-0.035035	0.087428	0.000000	0.000000	3.000000	1.000000	0.000000
1543.403495	0.073969	0.608067	0.154141	83.870049	40.403076	30.215582	-0.824237	0.000000	4.931595	0.000000	0.000000	0.000000	-0.095381	-0.035035	0.087428	0.000000	0.000000	3.000000	1.000000	0.000000
1543.406829	0.073969	0.608067	0.154141	83.871132	40.372799	30.200293	-0.832613	0.000000	4.930188	0.000000	0.000000	0.000000	-0.095381	-0.035035	0.087428	0.000000	0.000000	3.000000	1.000000	0.000000
1543.410162	0.073815	0.607967	0.154333	83.871132	40.372799	30.200293	-0.832613	0.000000	4.930188	0.000000	0.000000	0.000000	-0.046023	-0.030108	0.057780	0.000000	0.000000	3.000000	1.000000	0.000000
1543.413495	0.073815	0.607967	0.154333	83.871132	40.372799	30.200293	-0.832613	0.000000	4.930188	0.000000	0.000000	0.000000	-0.046023	-0.030108	0.057780	0.000000	0.000000	3.000000	1.000000	0.000000
1543.416829	0.073815	0.607967	0.154333	83.876503	40.278442	30.123781	-0.836366	0.000000	4.929553	0.000000	0.000000	0.000000	-0.046023	-0.030108	0.057780	0.000000	0.000000	3.000000	1.000000	0.000000
1543.420162	0.073815	0.607967	0.154333	83.876503	40.278442	30.123781	-0.836366	0.000000	4.929553	0.000000	0.000000	0.000000	-0.046023	-0.030108	0.057780	0.000000	0.000000	3.000000	1.000000	0.000000
1543.423495	0.073580	0.607841	0.154579	83.876503	40.278442	30.123781	-0.836366	0.000000	4.929553	0.000000	0.000000	0.000000	-0.070645	-0.037642	0.073765	0.000000	0.000000	3.000000	1.000000	0.000000
1543.426829	0.073580	0.607841	0.154579	83.894753	40.015450	29.862719	-0.836366	0.000000	4.929553	0.000000	0.000000	0.000000	-0.070645	-0.037642	0.073765	0.000000	0.000000	3.000000	1.000000	0.000000
1543.430162	0.073344	0.607715	0.154825	83.894753	40.015450	29.862719	-0.836366	0.000000	4.929553	0.000000	0.000000	0.000000	-0.070709	-0.037704	0.073713	0.000000	0.000000	3.000000	1.000000	0.000000
1543.433495	0.073344	0.607715	0.154825	83.894753	40.015450	29.862719	-0.836366	0.000000	4.929553	0.000000	0.000000	0.000000	-0.070709	-0.037704	0.073713	0.000000	0.000000	3.000000	1.000000	0.000000
1543.436829	0.073344	0.607715	0.154825	83.929306	39.576859	29.414351	-0.848360	0.000000	4.927503	0.000000	0.000000	0.000000	-0.070709	-0.037704	0.073713	0.000000	0.000000	3.000000	1.000000	0.000000
1543.440162	0.073344	0.607715	0.154825	83.929306	39.576859	29.414351	-0.848360	0.000000	4.927503	0.000000	0.000000	0.000000	-0.070709	-0.037704	0.073713	0.000000	0.000000	3.000000	1.000000	0.000000
1543.443495	0.073027	0.607531	0.155132	83.929306	39.576859	29.414351	-0.848360	0.000000	4.927503	0.000000	0.000000	0.000000	-0.095099	-0.055381	0.092090	0.000000	0.000000	3.000000	1.000000	0.000000
1543.446829	0.073027	0.607531	0.155132	83.971947	39.012695	28.835232	-0.848360	0.000000	4.927503	0.000000	0.000000	0.000000	-0.095099	-0.055381	0.092090	0.000000	0.000000	3.000000	1.000000	0.000000
1543.450162	0.073027	0.607531	0.155132	83.971947	39.012695	28.835232	-0.848360	0.000000	4.927503	0.000000	0.000000	0.000000	-0.095099	-0.055381	0.092090	0.000000	0.000000	3.000000	1.000000	0.000000
1543.453495	0.073027	0.607531	0.155132	83.971947	39.012695	28.835232	-0.848360	0.000000	4.927503	0.000000	0.000000	0.000000	-0.095099	-0.055381	0.092090	0.000000	0.000000	3.000000	1.000000	0.000000
1543.456829	0.072327	0.607165	0.155696	84.003212	38.643566	28.471193	-0.856505	0.000000	4.926093	0.000000	0.000000	0.000000	-0.209950	-0.109719	0.169163	0.000000	0.000000	3.000000	1.000000	0.000000
1543.460162	0.072327	0.607165	0.155696	84.003212	38.643566	28.471193	-0.856505	0.000000	4.926093	0.000000	0.000000	0.000000	-0.000001	0.000001	0.000000	0.000000	0.000000	3.000000	1.000000	0.000000
1543.463495	0.072327	0.607165	0.155696	84.003212	38.643566	28.471193	-0.856505	0.000000	4.926093	0.000000	0.000000	0.000000	-0.000001	0.000001	0.000000	0.000000	0.000000	3.000000	1.000000	0.000000
1543.466829	0.072327	0.607165	0.155696	84.018433	38.550575	28.407257	-0.874969	0.000000	4.922848	0.000000	0.000000	0.000000	-0.000001	0.000001	0.000000	0.000000	0.000000	3.000000	1.000000	0.000000
1543.470162	0.072327	0.607165	0.155696	84.018433	38.550575	28.407257	-0.874969	0.000000	4.922848	0.000000	0.000000	0.000000	-0.000001	0.000001	0.000000	0.000000	0.000000	3.000000	1.000000	0.000000
1543.473495	0.071945	0.606950	0.155961	84.018433	38.550575	28.407257	-0.874969	0.000000	4.922848	0.000000	0.000000	0.000000	-0.114558	-0.064434	0.079496	0.000000	0.000000	3.000000	1.000000	0.000000
1543.476829	0.071945	0.606950	0.155961	84.023743	38.544052	28.438990	-0.874969	0.000000	4.922848	0.000000	0.000000	0.000000	-0.114558	-0.064434	0.079496	0.000000	0.000000	3.000000	1.000000	0.000000
1543.480162	0.071529	0.606761	0.156186	84.023743	38.544052	28.438990	-0.874969	0.000000	4.922848	0.000000	0.000000	0.000000	-0.124893	-0.056898	0.067575	0.000000	0.000000	3.000000	1.000000	0.000000
1543.483495	0.071529	0.606761	0.156186	84.023743	38.544052	28.438990	-0.874969	0.000000	4.922848	0.000000	0.000000	0.000000	-0.124893	-0.056898	0.067575	0.000000	0.000000	3.000000	1.000000	0.000000
1543.486829	0.071529	0.606761	0.156186	84.034416	38.566593	28.502663	-0.896668	0.000000	4.918941	0.000000	0.000000	0.000000	-0.124893	-0.056898	0.067575	0.000000	0.000000	3.000000	1.000000	0.000000
1543.490162	0.071529	0.606761	0.156186	84.034416	38.566593	28.502663	-0.896668	0.000000	4.918941	0.000000	0.000000	0.000000	-0.124893	-0.056898	0.067575	0.000000	0.000000	3.000000	1.000000	0.000000
1543.493495	0.071110	0.606584	0.156389	84.034416	38.566593	28.502663	-0.896668	0.000000	4.918941	0.000000	0.000000	0.000000	-0.125723	-0.053118	0.061048	0.000000	0.000000	3.000000	1.000000	0.000000
1543.496829	0.071110	0.606584	0.156389	84.042374	38.573380	28.550507	-0.896668	0.000000	4.918941	0.000000	0.000000	0.000000	-0.125723	-0.053118	0.061048	0.000000	0.000000	3.000000	1.000000	0.000000
1543.500162	0.071110	0.606584	0.156389	84.042374	38.573380	28.550507	-0.896668	0.000000	4.918941	0.000000	0.000000	0.000000	-0.125723	-0.053118	0.061048	0.000000	0.000000	3.000000	1.000000	0.000000
1543.503495	0.071110	0.606584	0.156389	84.042374	38.573380	28.550507	-0.896668	0.000000	4.918941	0.000000	0.000000	0.000000	-0.125723	-0.053118	0.061048	0.000000	0.000000	3.000000	1.000000	0.000000
1543.506829	0.070346	0.606238	0.156673	84.052940	38.601749	28.614580	-0.908288	0.000000	4.916809	0.000000	0.000000	0.000000	-0.229306	-0.103795	0.085131	0.000000	0.000000	3.000000	1.000000	0.000000
1543.510162	0.070346	0.606238	0.156673	84.052940	38.601749	28.614580	-0.908288	0.000000	4.916809	0.000000	0.000000	0.000000	0.000001	0.000006	-0.000002	0.000000	0.000000	3.000000	1.000000	0.000000
1543.513495	0.070346	0.606238	0.156673	84.052940	38.601749	28.614580	-0.908288	0.000000	4.916809	0.000000	0.000000	0.000000	0.000001	0.000006	-0.000002	0.000000	0.000000	3.000000	1.000000	0.000000
1543.516829	0.070346	0.606238	0.156673	84.063599	38.633022	28.678835	-0.929867	0.000000	4.912774	0.000000	0.000000	0.000000	0.000001	0.000006	-0.000002	0.000000	0.000000	3.000000	1.000000	0.000000
1543.520162	0.070346	0.606238	0.156673	84.063599	38.633022	28.678835	-0.929867	0.000000	4.912774	0.000000	0.000000	0.000000	0.000001	0.000006	-0.000002	0.000000	0.000000	3.000000	1.000000	0.000000
1543.523495	0.070006	0.606098	0.156802	84.063599	38.633022	28.678835	-0.929867	0.000000	4.912774	0.000000	0.000000	0.000000	-0.101884	-0.041778	0.038514	0.000000	0.000000	3.000000	1.000000	0.000000
1543.526829	0.070006	0.606098	0.156802	84.071526	38.656658	28.727196	-0.929867	0.000000	4.912774	0.000000	0.000000	0.000000	-0.101884	-0.041778	0.038514	0.000000	0.000000	3.000000	1.000000	0.000000
1543.530162	0.070006	0.606098	0.156802	84.071526	38.656658	28.727196	-0.929867	0.000000	4.912774	0.000000	0.000000	0.000000	-0.101884	-0.041778	0.038514	0.000000	0.000000	3.000000	1.000000	0.000000
1543.533495	0.070006	0.606098	0.156802	84.071526	38.656658	28.727196	-0.929867	0.000000	4.912774	0.000000	0.000000	0.000000	-0.101884	-0.041778	0.038514	0.000000	0.000000	3.000000	1.000000	0.000000
1543.536829	0.069548	0.605883	0.156924	84.079475	38.683083	28.775656	-0.939399	0.000000	4.910960	0.000000	0.000000	0.000000	-0.137535	-0.064589	0.036852	0.000000	0.000000	3.000000	1.000000	0.000000
1543.540162	0.069548	0.605883	0.156924	84.079475	38.683083	28.775656	-0.939399	0.000000	4.910960	0.000000	0.000000	0.000000	-0.137535	-0.064589	0.036852	0.000000	0.000000	3.000000	1.000000	0.000000
1543.543495	0.069548	0.605883	0.156924	84.079475	38.683083	28.775656	-0.939399	0.000000	4.910960	0.000000	0.000000	0.000000	-0.137535	-0.064589	0.036852	0.000000	0.000000	3.000000	1.000000	0.000000
1543.546829	0.069548	0.605883	0.156924	84.084770	38.701717	28.808062	-0.952520	0.000000	4.908432	0.000000	0.000000	0.000000	-0.137535	-0.064589	0.036852	0.000000	0.000000	3.000000	1.000000	0.000000
1543.550162	0.069379	0.605790	0.157003	84.084770	38.701717	28.808062	-0.952520	0.000000	4.908432	0.000000	0.000000	0.000000	-0.050478	-0.027870	0.023601	0.000000	0.000000	3.000000	1.000000	0.000000
1543.553495	0.069379	0.605790	0.157003	84.084770	38.701717	28.808062	-0.952520	0.000000	4.908432	0.000000	0.000000	0.000000	-0.050478	-0.027870	0.023601	0.000000	0.000000	3.000000	1.000000	0.000000
1543.556829	0.069379	0.605790	0.157003	84.088448	38.686794	28.808208	-0.957129	0.000000	4.907536	0.000000	0.000000	0.000000	-0.050478	-0.027870	0.023601	0.000000	0.000000	3.000000	1.000000	0.000000
1543.560162	0.069379	0.605790	0.157003	84.088448	38.686794	28.808208	-0.957129	0.000000	4.907536	0.000000	0.000000	0.000000	-0.050478	-0.027870	0.023601	0.000000	0.000000	3.000000	1.000000	0.000000
1543.563495	0.069242	0.605718	0.157092	84.088448	38.686794	28.808208	-0.957129	0.000000	4.907536	0.000000	0.000000	0.000000	-0.041294	-0.021544	0.026598	0.000000	0.000000	3.000000	1.000000	0.000000
1543.566829	0.069242	0.605718	0.157092	84.094719	38.584774	28.711817	-0.957129	0.000000	4.907536	0.000000	0.000000	0.000000	-0.041294	-0.021544	0.026598	0.000000	0.000000	3.000000	1.000000	0.000000
1543.570162	0.069242	0.605718	0.157092	84.094719	38.584774	28.711817	-0.957129	0.000000	4.907536	0.000000	0.000000	0.000000	-0.041294	-0.021544	0.026598	0.000000	0.000000	3.000000	1.000000	0.000000
1543.573495	0.069242	0.605718	0.157092	84.094719	38.584774	28.711817	-0.957129	0.000000	4.907536	0.000000	0.000000	0.000000	-0.041294	-0.021544	0.026598	0.000000	0.000000	3.000000	1.000000	0.000000
1543.576829	0.068912	0.605672	0.157307	84.112770	38.253494	28.372944	-0.960750	0.000000	4.906827	0.000000	0.000000	0.000000	-0.099048	-0.014005	0.064682	0.000000	0.000000	3.000000	1.000000	0.000000
1543.580162	0.068912	0.605672	0.157307	84.112770	38.253494	28.372944	-0.960750	0.000000	4.906827	0.000000	0.000000	0.000000	-0.099048	-0.014005	0.064682	0.000000	0.000000	3.000000	1.000000	0.000000
1543.583495	0.068912	0.605672	0.157307	84.112770	38.253494	28.372944	-0.960750	0.000000	4.906827	0.000000	0.000000	0.000000	-0.099048	-0.014005	0.064682	0.000000	0.000000	3.000000	1.000000	0.000000
1543.586829	0.068912	0.605672	0.157307	84.138199	37.754395	27.852882	-0.969396	0.000000	4.905127	0.000000	0.000000	0.000000	-0.099048	-0.014005	0.064682	0.000000	0.000000	3.000000	1.000000	0.000000
1543.590162	0.068687	0.605655	0.157411	84.138199	37.754395	27.852882	-0.969396	0.000000	4.905127	0.000000	0.000000	0.000000	-0.067415	-0.005112	0.031069	0.000000	0.000000	3.000000	1.000000	0.000000
1543.593495	0.068687	0.605655	0.157411	84.138199	37.754395	27.852882	-0.969396	0.000000	4.905127	0.000000	0.000000	0.000000	-0.067415	-0.005112	0.031069	0.000000	0.000000	3.000000	1.000000	0.000000
1543.596829	0.068687	0.605655	0.157411	84.158096	37.324028	27.410923	-0.975519	0.000000	4.903913	0.000000	0.000000	0.000000	-0.067415	-0.005112	0.031069	0.000000	0.000000	3.000000	1.000000	0.000000
1543.600162	0.068461	0.605671	0.157506	84.158096	37.324028	27.410923	-0.975519	0.000000	4.903913	0.000000	0.000000	0.000000	-0.067703	0.005019	0.028619	0.000000	0.000000	3.000000	1.000000	0.000000
1543.603495	0.068461	0.605671	0.157506	84.158096	37.324028	27.410923	-0.975519	0.000000	4.903913	0.000000	0.000000	0.000000	-0.067703	0.005019	0.028619	0.000000	0.000000	3.000000	1.000000	0.000000
1543.606829	0.068461	0.605671	0.157506	84.161446	37.198322	27.296204	-0.981707	0.000000	4.902678	0.000000	0.000000	0.000000	-0.067703	0.005019	0.028619	0.000000	0.000000	3.000000	1.000000	0.000000
1543.610162	0.068461	0.605671	0.157506	84.161446	37.198322	27.296204	-0.981707	0.000000	4.902678	0.000000	0.000000	0.000000	-0.067703	0.005019	0.028619	0.000000	0.000000	3.000000	1.000000	0.000000
1543.613495	0.068261	0.605680	0.157564	84.161446	37.198322	27.296204	-0.981707	0.000000	4.902678	0.000000	0.000000	0.000000	-0.060125	0.002521	0.017221	0.000000	0.000000	3.000000	1.000000	0.000000
1543.616829	0.068261	0.605680	0.157564	84.158829	37.166344	27.280462	-0.981707	0.000000	4.902678	0.000000	0.000000	0.000000	-0.060125	0.002521	0.017221	0.000000	0.000000	3.000000	1.000000	0.000000
1543.620162	0.068261	0.605680	0.157564	84.158829	37.166344	27.280462	-0.981707	0.000000	4.902678	0.000000	0.000000	0.000000	-0.060125	0.002521	0.017221	0.000000	0.000000	3.000000	1.000000	0.000000
1543.623495	0.068261	0.605680	0.157564	84.158829	37.166344	27.280462	-0.981707	0.000000	4.902678	0.000000	0.000000	0.000000	-0.060125	0.002521	0.017221	0.000000	0.000000	3.000000	1.000000	0.000000
1543.626829	0.068024	0.605726	0.157560	84.158798	37.158161	27.280434	-0.987357	0.000000	4.901543	0.000000	0.000000	0.000000	-0.071016	0.013934	-0.001065	0.000000	0.000000	3.000000	1.000000	0.000000
1543.630162	0.068024	0.605726	0.157560	84.158798	37.158161	27.280434	-0.987357	0.000000	4.901543	0.000000	0.000000	0.000000	-0.071016	0.013934	-0.001065	0.000000	0.000000	3.000000	1.000000	0.000000
1543.633495	0.068024	0.605726	0.157560	84.158798	37.158161	27.280434	-0.987357	0.000000	4.901543	0.000000	0.000000	0.000000	-0.071016	0.013934	-0.001065	0.000000	0.000000	3.000000	1.000000	0.000000
1543.636829	0.068024	0.605726	0.157560	84.161484	37.168446	27.296238	-0.994452	0.000000	4.900109	0.000000	0.000000	0.000000	-0.071016	0.013934	-0.001065	0.000000	0.000000	3.000000	1.000000	0.000000
1543.640162	0.067957	0.605743	0.157489	84.161484	37.168446	27.296238	-0.994452	0.000000	4.900109	0.000000	0.000000	0.000000	-0.020078	0.005113	-0.021297	0.000000	0.000000	3.000000	1.000000	0.000000
1543.643495	0.067957	0.605743	0.157489	84.161484	37.168446	27.296238	-0.994452	0.000000	4.900109	0.000000	0.000000	0.000000	-0.020078	0.005113	-0.021297	0.000000	0.000000	3.000000	1.000000	0.000000
1543.646829	0.067957	0.605743	0.157489	84.161446	37.165688	27.296206	-0.996882	0.000000	4.899615	0.000000	0.000000	0.000000	-0.020078	0.005113	-0.021297	0.000000	0.000000	3.000000	1.000000	0.000000
1543.650162	0.067957	0.605743	0.157489	84.161446	37.165688	27.296206	-0.996882	0.000000	4.899615	0.000000	0.000000	0.000000	-0.020078	0.005113	-0.021297	0.000000	0.000000	3.000000	1.000000	0.000000
1543.653495	0.067921	0.605781	0.157428	84.161446	37.165688	27.296206	-0.996882	0.000000	4.899615	0.000000	0.000000	0.000000	-0.010880	0.011443	-0.018274	0.000000	0.000000	3.000000	1.000000	0.000000
1543.656829	0.067921	0.605781	0.157428	84.160782	37.119667	27.247444	-0.996882	0.000000	4.899615	0.000000	0.000000	0.000000	-0.010880	0.011443	-0.018274	0.000000	0.000000	3.000000	1.000000	0.000000
1543.660162	0.067921	0.605781	0.157428	84.160782	37.119667	27.247444	-0.996882	0.000000	4.899615	0.000000	0.000000	0.000000	-0.010880	0.011443	-0.018274	0.000000	0.000000	3.000000	1.000000	0.000000
1543.663495	0.067921	0.605781	0.157428	84.160782	37.119667	27.247444	-0.996882	0.000000	4.899615	0.000000	0.000000	0.000000	-0.010880	0.011443	-0.018274	0.000000	0.000000	3.000000	1.000000	0.000000
1543.666829	0.067850	0.605934	0.157325	84.167397	36.903183	27.017590	-0.998336	0.000000	4.899319	0.000000	0.000000	0.000000	-0.021139	0.045629	-0.030985	0.000000	0.000000	3.000000	1.000000	0.000000
1543.670162	0.067850	0.605934	0.157325	84.167397	36.903183	27.017590	-0.998336	0.000000	4.899319	0.000000	0.000000	0.000000	-0.021139	0.045629	-0.030985	0.000000	0.000000	3.000000	1.000000	0.000000
1543.673495	0.067850	0.605934	0.157325	84.167397	36.903183	27.017590	-0.998336	0.000000	4.899319	0.000000	0.000000	0.000000	-0.021139	0.045629	-0.030985	0.000000	0.000000	3.000000	1.000000	0.000000
1543.676829	0.067850	0.605934	0.157325	84.183281	36.419907	26.506321	-1.001072	0.000000	4.898761	0.000000	0.000000	0.000000	-0.021139	0.045629	-0.030985	0.000000	0.000000	3.000000	1.000000	0.000000
1543.680162	0.067795	0.606031	0.157363	84.183281	36.419907	26.506321	-1.001072	0.000000	4.898761	0.000000	0.000000	0.000000	-0.016451	0.029109	0.011480	0.000000	0.000000	3.000000	1.000000	0.000000
1543.683495	0.067795	0.606031	0.157363	84.183281	36.419907	26.506321	-1.001072	0.000000	4.898761	0.000000	0.000000	0.000000	-0.016451	0.029109	0.011480	0.000000	0.000000	3.000000	1.000000	0.000000
1543.686829	0.067795	0.606031	0.157363	84.212364	35.651871	25.690386	-1.002477	0.000000	4.898473	0.000000	0.000000	0.000000	-0.016451	0.029109	0.011480	0.000000	0.000000	3.000000	1.000000	0.000000
1543.690162	0.067795	0.606031	0.157363	84.212364	35.651871	25.690386	-1.002477	0.000000	4.898473	0.000000	0.000000	0.000000	-0.016451	0.029109	0.011480	0.000000	0.000000	3.000000	1.000000	0.000000
1543.693495	0.067655	0.606149	0.157424	84.212364	35.651871	25.690386	-1.002477	0.000000	4.898473	0.000000	0.000000	0.000000	-0.042270	0.035448	0.018356	0.000000	0.000000	3.000000	1.000000	0.000000
1543.696829	0.067655	0.606149	0.157424	84.237648	34.855579	24.851593	-1.002477	0.000000	4.898473	0.000000	0.000000	0.000000	-0.042270	0.035448	0.018356	0.000000	0.000000	3.000000	1.000000	0.000000
1543.700162	0.067492	0.606284	0.157558	84.237648	34.855579	24.851593	-1.002477	0.000000	4.898473	0.000000	0.000000	0.000000	-0.048750	0.040491	0.040105	0.000000	0.000000	3.000000	1.000000	0.000000
1543.703495	0.067492	0.606284	0.157558	84.237648	34.855579	24.851593	-1.002477	0.000000	4.898473	0.000000	0.000000	0.000000	-0.048750	0.040491	0.040105	0.000000	0.000000	3.000000	1.000000	0.000000
1543.706829	0.067492	0.606284	0.157558	84.248947	34.142662	24.114811	-1.010336	0.000000	4.896858	0.000000	0.000000	0.000000	-0.048750	0.040491	0.040105	0.000000	0.000000	3.000000	1.000000	0.000000
1543.710162	0.067492	0.606284	0.157558	84.248947	34.142662	24.114811	-1.010336	0.000000	4.896858	0.000000	0.000000	0.000000	-0.048750	0.040491	0.040105	0.000000	0.000000	3.000000	1.000000	0.000000
1543.713495	0.067243	0.606440	0.157715	84.248947	34.142662	24.114811	-1.010336	0.000000	4.896858	0.000000	0.000000	0.000000	-0.074605	0.046846	0.046941	0.000000	0.000000	3.000000	1.000000	0.000000
1543.716829	0.067243	0.606440	0.157715	84.234047	33.869526	23.860397	-1.010336	0.000000	4.896858	0.000000	0.000000	0.000000	-0.074605	0.046846	0.046941	0.000000	0.000000	3.000000	1.000000	0.000000
1543.720162	0.067243	0.606440	0.157715	84.234047	33.869526	23.860397	-1.010336	0.000000	4.896858	0.000000	0.000000	0.000000	-0.074605	0.046846	0.046941	0.000000	0.000000	3.000000	1.000000	0.000000
1543.723495	0.067243	0.606440	0.157715	84.234047	33.869526	23.860397	-1.010336	0.000000	4.896858	0.000000	0.000000	0.000000	-0.074605	0.046846	0.046941	0.000000	0.000000	3.000000	1.000000	0.000000
1543.726829	0.066631	0.606740	0.158061	84.210976	33.738152	23.762403	-1.016778	0.000000	4.895525	0.000000	0.000000	0.000000	-0.183677	0.089902	0.103924	0.000000	0.000000	3.000000	1.000000	0.000000
1543.730162	0.066631	0.606740	0.158061	84.210976	33.738152	23.762403	-1.016778	0.000000	4.895525	0.000000	0.000000	0.000000	0.000001	-0.000006	0.000002	0.000000	0.000000	3.000000	1.000000	0.000000
1543.733495	0.066631	0.606740	0.158061	84.210976	33.738152	23.762403	-1.016778	0.000000	4.895525	0.000000	0.000000	0.000000	0.000001	-0.000006	0.000002	0.000000	0.000000	3.000000	1.000000	0.000000
1543.736829	0.066631	0.606740	0.158061	84.191505	33.611279	23.670195	-1.032805	0.000000	4.892169	0.000000	0.000000	0.000000	0.000001	-0.000006	0.000002	0.000000	0.000000	3.000000	1.000000	0.000000
1543.740162	0.066631	0.606740	0.158061	84.191505	33.611279	23.670195	-1.032805	0.000000	4.892169	0.000000	0.000000	0.000000	0.000001	-0.000006	0.000002	0.000000	0.000000	3.000000	1.000000	0.000000
1543.743495	0.066320	0.606887	0.158189	84.191505	33.611279	23.670195	-1.032805	0.000000	4.892169	0.000000	0.000000	0.000000	-0.093383	0.044342	0.038266	0.000000	0.000000	3.000000	1.000000	0.000000
1543.746829	0.066320	0.606887	0.158189	84.173958	33.517727	23.602007	-1.032805	0.000000	4.892169	0.000000	0.000000	0.000000	-0.093383	0.044342	0.038266	0.000000	0.000000	3.000000	1.000000	0.000000
1543.750162	0.066320	0.606887	0.158189	84.173958	33.517727	23.602007	-1.032805	0.000000	4.892169	0.000000	0.000000	0.000000	-0.093383	0.044342	0.038266	0.000000	0.000000	3.000000	1.000000	0.000000
1543.753495	0.066320	0.606887	0.158189	84.173958	33.517727	23.602007	-1.032805	0.000000	4.892169	0.000000	0.000000	0.000000	-0.093383	0.044342	0.038266	0.000000	0.000000	3.000000	1.000000	0.000000
1543.756829	0.065919	0.607103	0.158309	84.162827	33.445049	23.545361	-1.041219	0.000000	4.890385	0.000000	0.000000	0.000000	-0.120236	0.064651	0.036131	0.000000	0.000000	3.000000	1.000000	0.000000
1543.760162	0.065919	0.607103	0.158309	84.162827	33.445049	23.545361	-1.041219	0.000000	4.890385	0.000000	0.000000	0.000000	-0.120236	0.064651	0.036131	0.000000	0.000000	3.000000	1.000000	0.000000
1543.763495	0.065919	0.607103	0.158309	84.162827	33.445049	23.545361	-1.041219	0.000000	4.890385	0.000000	0.000000	0.000000	-0.120236	0.064651	0.036131	0.000000	0.000000	3.000000	1.000000	0.000000
1543.766829	0.065919	0.607103	0.158309	84.157288	33.408817	23.517138	-1.052297	0.000000	4.888013	0.000000	0.000000	0.000000	-0.120236	0.064651	0.036131	0.000000	0.000000	3.000000	1.000000	0.000000
1543.770162	0.065830	0.607170	0.158302	84.157288	33.408817	23.517138	-1.052297	0.000000	4.888013	0.000000	0.000000	0.000000	-0.026819	0.020280	-0.002072	0.000000	0.000000	3.000000	1.000000	0.000000
1543.773495	0.065830	0.607170	0.158302	84.157288	33.408817	23.517138	-1.052297	0.000000	4.888013	0.000000	0.000000	0.000000	-0.026819	0.020280	-0.002072	0.000000	0.000000	3.000000	1.000000	0.000000
1543.776829	0.065830	0.607170	0.158302	84.158165	33.390297	23.500013	-1.054978	0.000000	4.887435	0.000000	0.000000	0.000000	-0.026819	0.020280	-0.002072	0.000000	0.000000	3.000000	1.000000	0.000000
1543.780162	0.065830	0.607170	0.158302	84.158165	33.390297	23.500013	-1.054978	0.000000	4.887435	0.000000	0.000000	0.000000	-0.026819	0.020280	-0.002072	0.000000	0.000000	3.000000	1.000000	0.000000
1543.783495	0.065791	0.607221	0.158220	84.158165	33.390297	23.500013	-1.054978	0.000000	4.887435	0.000000	0.000000	0.000000	-0.011508	0.015219	-0.024739	0.000000	0.000000	3.000000	1.000000	0.000000
1543.786829	0.065791	0.607221	0.158220	84.161888	33.388561	23.497015	-1.054978	0.000000	4.887435	0.000000	0.000000	0.000000	-0.011508	0.015219	-0.024739	0.000000	0.000000	3.000000	1.000000	0.000000
1543.790162	0.065754	0.607238	0.158145	84.161888	33.388561	23.497015	-1.054978	0.000000	4.887435	0.000000	0.000000	0.000000	-0.011248	0.005074	-0.022294	0.000000	0.000000	3.000000	1.000000	0.000000
1543.793495	0.065754	0.607238	0.158145	84.161888	33.388561	23.497015	-1.054978	0.000000	4.887435	0.000000	0.000000	0.000000	-0.011248	0.005074	-0.022294	0.000000	0.000000	3.000000	1.000000	0.000000
1543.796829	0.065754	0.607238	0.158145	84.170082	33.363762	23.473839	-1.058217	0.000000	4.886735	0.000000	0.000000	0.000000	-0.011248	0.005074	-0.022294	0.000000	0.000000	3.000000	1.000000	0.000000
1543.800162	0.065754	0.607238	0.158145	84.170082	33.363762	23.473839	-1.058217	0.000000	4.886735	0.000000	0.000000	0.000000	-0.011248	0.005074	-0.022294	0.000000	0.000000	3.000000	1.000000	0.000000
1543.803495	0.065683	0.607247	0.158039	84.170082	33.363762	23.473839	-1.058217	0.000000	4.886735	0.000000	0.000000	0.000000	-0.021117	0.002540	-0.031755	0.000000	0.000000	3.000000	1.000000	0.000000
1543.806829	0.065683	0.607247	0.158039	84.190933	33.108456	23.209751	-1.058217	0.000000	4.886735	0.000000	0.000000	0.000000	-0.021117	0.002540	-0.031755	0.000000	0.000000	3.000000	1.000000	0.000000
1543.810162	0.065683	0.607247	0.158039	84.190933	33.108456	23.209751	-1.058217	0.000000	4.886735	0.000000	0.000000	0.000000	-0.021117	0.002540	-0.031755	0.000000	0.000000	3.000000	1.000000	0.000000
1543.813495	0.065683	0.607247	0.158039	84.190933	33.108456	23.209751	-1.058217	0.000000	4.886735	0.000000	0.000000	0.000000	-0.021117	0.002540	-0.031755	0.000000	0.000000	3.000000	1.000000	0.000000
1543.816829	0.065341	0.607251	0.157871	84.216835	32.752422	22.839725	-1.060972	0.000000	4.886137	0.000000	0.000000	0.000000	-0.102843	0.001265	-0.050590	0.000000	0.000000	3.000000	1.000000	0.000000
1543.820162	0.065341	0.607251	0.157871	84.216835	32.752422	22.839725	-1.060972	0.000000	4.886137	0.000000	0.000000	0.000000	-0.102843	0.001265	-0.050590	0.000000	0.000000	3.000000	1.000000	0.000000
1543.823495	0.065341	0.607251	0.157871	84.216835	32.752422	22.839725	-1.060972	0.000000	4.886137	0.000000	0.000000	0.000000	-0.102843	0.001265	-0.050590	0.000000	0.000000	3.000000	1.000000	0.000000
1543.826829	0.065341	0.607251	0.157871	84.225723	32.629322	22.731909	-1.072178	0.000000	4.883690	0.000000	0.000000	0.000000	-0.102843	0.001265	-0.050590	0.000000	0.000000	3.000000	1.000000	0.000000
1543.830162	0.065097	0.607280	0.157797	84.225723	32.629322	22.731909	-1.072178	0.000000	4.883690	0.000000	0.000000	0.000000	-0.073215	0.008857	-0.022237	0.000000	0.000000	3.000000	1.000000	0.000000
1543.833495	0.065097	0.607280	0.157797	84.225723	32.629322	22.731909	-1.072178	0.000000	4.883690	0.000000	0.000000	0.000000	-0.073215	0.008857	-0.022237	0.000000	0.000000	3.000000	1.000000	0.000000
1543.836829	0.065097	0.607280	0.157797	84.224907	32.629089	22.749311	-1.079861	0.000000	4.881998	0.000000	0.000000	0.000000	-0.073215	0.008857	-0.022237	0.000000	0.000000	3.000000	1.000000	0.000000
1543.840162	0.065097	0.607280	0.157797	84.224907	32.629089	22.749311	-1.079861	0.000000	4.881998	0.000000	0.000000	0.000000	-0.073215	0.008857	-0.022237	0.000000	0.000000	3.000000	1.000000	0.000000
1543.843495	0.064912	0.607331	0.157730	84.224907	32.629089	22.749311	-1.079861	0.000000	4.881998	0.000000	0.000000	0.000000	-0.055261	0.015204	-0.020138	0.000000	0.000000	3.000000	1.000000	0.000000
1543.846829	0.064912	0.607331	0.157730	84.224030	32.642460	22.766727	-1.079861	0.000000	4.881998	0.000000	0.000000	0.000000	-0.055261	0.015204	-0.020138	0.000000	0.000000	3.000000	1.000000	0.000000
1543.850162	0.064870	0.607407	0.157604	84.224030	32.642460	22.766727	-1.079861	0.000000	4.881998	0.000000	0.000000	0.000000	-0.012825	0.022783	-0.037623	0.000000	0.000000	3.000000	1.000000	0.000000
1543.853495	0.064870	0.607407	0.157604	84.224030	32.642460	22.766727	-1.079861	0.000000	4.881998	0.000000	0.000000	0.000000	-0.012825	0.022783	-0.037623	0.000000	0.000000	3.000000	1.000000	0.000000
1543.856829	0.064870	0.607407	0.157604	84.222267	32.680042	22.801519	-1.087816	0.000000	4.880231	0.000000	0.000000	0.000000	-0.012825	0.022783	-0.037623	0.000000	0.000000	3.000000	1.000000	0.000000
1543.860162	0.064870	0.607407	0.157604	84.222267	32.680042	22.801519	-1.087816	0.000000	4.880231	0.000000	0.000000	0.000000	-0.012825	0.022783	-0.037623	0.000000	0.000000	3.000000	1.000000	0.000000
1543.863495	0.064914	0.607517	0.157461	84.222267	32.680042	22.801519	-1.087816	0.000000	4.880231	0.000000	0.000000	0.000000	0.013179	0.032888	-0.042856	0.000000	0.000000	3.000000	1.000000	0.000000
1543.866829	0.064914	0.607517	0.157461	84.218597	32.701286	22.804976	-1.087816	0.000000	4.880231	0.000000	0.000000	0.000000	0.013179	0.032888	-0.042856	0.000000	0.000000	3.000000	1.000000	0.000000
1543.870162	0.064914	0.607517	0.157461	84.218597	32.701286	22.804976	-1.087816	0.000000	4.880231	0.000000	0.000000	0.000000	0.013179	0.032888	-0.042856	0.000000	0.000000	3.000000	1.000000	0.000000
1543.873495	0.064914	0.607517	0.157461	84.218597	32.701286	22.804976	-1.087816	0.000000	4.880231	0.000000	0.000000	0.000000	0.013179	0.032888	-0.042856	0.000000	0.000000	3.000000	1.000000	0.000000
1543.876829	0.065478	0.607727	0.156941	84.224167	32.761662	22.832861	-1.087460	0.000000	4.880311	0.000000	0.000000	0.000000	0.169257	0.063120	-0.156019	0.000000	0.000000	3.000000	1.000000	0.000000
1543.880162	0.065478	0.607727	0.156941	84.224167	32.761662	22.832861	-1.087460	0.000000	4.880311	0.000000	0.000000	0.000000	0.169257	0.063120	-0.156019	0.000000	0.000000	3.000000	1.000000	0.000000
1543.883495	0.065478	0.607727	0.156941	84.224167	32.761662	22.832861	-1.087460	0.000000	4.880311	0.000000	0.000000	0.000000	0.169257	0.063120	-0.156019	0.000000	0.000000	3.000000	1.000000	0.000000
1543.886829	0.065478	0.607727	0.156941	84.229729	32.827568	22.860830	-1.074166	0.000000	4.883254	0.000000	0.000000	0.000000	0.169257	0.063120	-0.156019	0.000000	0.000000	3.000000	1.000000	0.000000
1543.890162	0.065824	0.607849	0.156595	84.229729	32.827568	22.860830	-1.074166	0.000000	4.883254	0.000000	0.000000	0.000000	0.103874	0.036510	-0.103715	0.000000	0.000000	3.000000	1.000000	0.000000
1543.893495	0.065824	0.607849	0.156595	84.229729	32.827568	22.860830	-1.074166	0.000000	4.883254	0.000000	0.000000	0.000000	0.103874	0.036510	-0.103715	0.000000	0.000000	3.000000	1.000000	0.000000
1543.896829	0.065824	0.607849	0.156595	84.239044	32.891388	22.885462	-1.066125	0.000000	4.885016	0.000000	0.000000	0.000000	0.103874	0.036510	-0.103715	0.000000	0.000000	3.000000	1.000000	0.000000
1543.900162	0.065824	0.607849	0.156595	84.239044	32.891388	22.885462	-1.066125	0.000000	4.885016	0.000000	0.000000	0.000000	0.103874	0.036510	-0.103715	0.000000	0.000000	3.000000	1.000000	0.000000
1543.903495	0.066191	0.607953	0.156177	84.239044	32.891388	22.885462	-1.066125	0.000000	4.885016	0.000000	0.000000	0.000000	0.110239	0.031326	-0.125572	0.000000	0.000000	3.000000	1.000000	0.000000
1543.906829	0.066191	0.607953	0.156177	84.253006	33.002125	22.955753	-1.066125	0.000000	4.885016	0.000000	0.000000	0.000000	0.110239	0.031326	-0.125572	0.000000	0.000000	3.000000	1.000000	0.000000
1543.910162	0.066587	0.608057	0.155755	84.253006	33.002125	22.955753	-1.066125	0.000000	4.885016	0.000000	0.000000	0.000000	0.118804	0.031272	-0.126645	0.000000	0.000000	3.000000	1.000000	0.000000
1543.913495	0.066587	0.608057	0.155755	84.253006	33.002125	22.955753	-1.066125	0.000000	4.885016	0.000000	0.000000	0.000000	0.118804	0.031272	-0.126645	0.000000	0.000000	3.000000	1.000000	0.000000
1543.916829	0.066587	0.608057	0.155755	84.265060	33.077538	22.994768	-1.048741	0.000000	4.888777	0.000000	0.000000	0.000000	0.118804	0.031272	-0.126645	0.000000	0.000000	3.000000	1.000000	0.000000
1543.920162	0.066587	0.608057	0.155755	84.265060	33.077538	22.994768	-1.048741	0.000000	4.888777	0.000000	0.000000	0.000000	0.118804	0.031272	-0.126645	0.000000	0.000000	3.000000	1.000000	0.000000
1543.923495	0.066925	0.608161	0.155339	84.265060	33.077538	22.994768	-1.048741	0.000000	4.888777	0.000000	0.000000	0.000000	0.101182	0.031180	-0.124859	0.000000	0.000000	3.000000	1.000000	0.000000
1543.926829	0.066925	0.608161	0.155339	84.274330	33.139042	23.019796	-1.048741	0.000000	4.888777	0.000000	0.000000	0.000000	0.101182	0.031180	-0.124859	0.000000	0.000000	3.000000	1.000000	0.000000
1543.930162	0.067268	0.608261	0.154978	84.274330	33.139042	23.019796	-1.048741	0.000000	4.888777	0.000000	0.000000	0.000000	0.102882	0.029915	-0.108103	0.000000	0.000000	3.000000	1.000000	0.000000
1543.933495	0.067268	0.608261	0.154978	84.274330	33.139042	23.019796	-1.048741	0.000000	4.888777	0.000000	0.000000	0.000000	0.102882	0.029915	-0.108103	0.000000	0.000000	3.000000	1.000000	0.000000
1543.936829	0.067268	0.608261	0.154978	84.280838	33.183743	23.030676	-1.033236	0.000000	4.892078	0.000000	0.000000	0.000000	0.102882	0.029915	-0.108103	0.000000	0.000000	3.000000	1.000000	0.000000
1543.940162	0.067268	0.608261	0.154978	84.280838	33.183743	23.030676	-1.033236	0.000000	4.892078	0.000000	0.000000	0.000000	0.102882	0.029915	-0.108103	0.000000	0.000000	3.000000	1.000000	0.000000
1543.943495	0.067585	0.608369	0.154656	84.280838	33.183743	23.030676	-1.033236	0.000000	4.892078	0.000000	0.000000	0.000000	0.095191	0.032427	-0.096805	0.000000	0.000000	3.000000	1.000000	0.000000
1543.946829	0.067585	0.608369	0.154656	84.284477	33.211582	23.027348	-1.033236	0.000000	4.892078	0.000000	0.000000	0.000000	0.095191	0.032427	-0.096805	0.000000	0.000000	3.000000	1.000000	0.000000
1543.950162	0.067585	0.608369	0.154656	84.284477	33.211582	23.027348	-1.033236	0.000000	4.892078	0.000000	0.000000	0.000000	0.095191	0.032427	-0.096805	0.000000	0.000000	3.000000	1.000000	0.000000
1543.953495	0.067585	0.608369	0.154656	84.284477	33.211582	23.027348	-1.033236	0.000000	4.892078	0.000000	0.000000	0.000000	0.095191	0.032427	-0.096805	0.000000	0.000000	3.000000	1.000000	0.000000
1543.956829	0.068154	0.608582	0.154223	84.285362	33.222565	23.009806	-1.025688	0.000000	4.893666	0.000000	0.000000	0.000000	0.170755	0.063820	-0.129876	0.000000	0.000000	3.000000	1.000000	0.000000
1543.960162	0.068154	0.608582	0.154223	84.285362	33.222565	23.009806	-1.025688	0.000000	4.893666	0.000000	0.000000	0.000000	0.000001	0.000002	0.000001	0.000000	0.000000	3.000000	1.000000	0.000000
1543.963495	0.068154	0.608582	0.154223	84.285362	33.222565	23.009806	-1.025688	0.000000	4.893666	0.000000	0.000000	0.000000	0.000001	0.000002	0.000001	0.000000	0.000000	3.000000	1.000000	0.000000
1543.966829	0.068154	0.608582	0.154223	84.284164	33.140427	22.893705	-1.011132	0.000000	4.896694	0.000000	0.000000	0.000000	0.000001	0.000002	0.000001	0.000000	0.000000	3.000000	1.000000	0.000000
1543.970162	0.068154	0.608582	0.154223	84.284164	33.140427	22.893705	-1.011132	0.000000	4.896694	0.000000	0.000000	0.000000	0.000001	0.000002	0.000001	0.000000	0.000000	3.000000	1.000000	0.000000
1543.973495	0.068431	0.608678	0.154075	84.284164	33.140427	22.893705	-1.011132	0.000000	4.896694	0.000000	0.000000	0.000000	0.083186	0.028841	-0.044430	0.000000	0.000000	3.000000	1.000000	0.000000
1543.976829	0.068431	0.608678	0.154075	84.289825	32.862743	22.570129	-1.011132	0.000000	4.896694	0.000000	0.000000	0.000000	0.083186	0.028841	-0.044430	0.000000	0.000000	3.000000	1.000000	0.000000
1543.980162	0.068431	0.608678	0.154075	84.289825	32.862743	22.570129	-1.011132	0.000000	4.896694	0.000000	0.000000	0.000000	0.083186	0.028841	-0.044430	0.000000	0.000000	3.000000	1.000000	0.000000
1543.983495	0.068431	0.608678	0.154075	84.289825	32.862743	22.570129	-1.011132	0.000000	4.896694	0.000000	0.000000	0.000000	0.083186	0.028841	-0.044430	0.000000	0.000000	3.000000	1.000000	0.000000
1543.986829	0.068863	0.608955	0.153995	84.304260	32.272827	21.917089	-1.003608	0.000000	4.898242	0.000000	0.000000	0.000000	0.129519	0.083220	-0.023990	0.000000	0.000000	3.000000	1.000000	0.000000
1543.990162	0.068863	0.608955	0.153995	84.304260	32.272827	21.917089	-1.003608	0.000000	4.898242	0.000000	0.000000	0.000000	-0.000000	-0.000000	0.000002	0.000000	0.000000	3.000000	1.000000	0.000000
1543.993495	0.068863	0.608955	0.153995	84.304260	32.272827	21.917089	-1.003608	0.000000	4.898242	0.000000	0.000000	0.000000	-0.000000	-0.000000	0.000002	0.000000	0.000000	3.000000	1.000000	0.000000
1543.996829	0.068863	0.608955	0.153995	84.316521	31.559139	21.144426	-0.990919	0.000000	4.900825	0.000000	0.000000	0.000000	-0.000000	-0.000000	0.000002	0.000000	0.000000	3.000000	1.000000	0.000000
1544.000162	0.068863	0.608955	0.153995	84.316521	31.559139	21.144426	-0.990919	0.000000	4.900825	0.000000	0.000000	0.000000	-0.000000	-0.000000	0.000002	0.000000	0.000000	3.000000	1.000000	0.000000
1544.003495	0.068990	0.609103	0.154074	84.316521	31.559139	21.144426	-0.990919	0.000000	4.900825	0.000000	0.000000	0.000000	0.037957	0.044348	0.023907	0.000000	0.000000	3.000000	1.000000	0.000000
1544.006829	0.068990	0.609103	0.154074	84.323631	30.777201	20.306221	-0.990919	0.000000	4.900825	0.000000	0.000000	0.000000	0.037957	0.044348	0.023907	0.000000	0.000000	3.000000	1.000000	0.000000
1544.010162	0.069006	0.609281	0.154215	84.323631	30.777201	20.306221	-0.990919	0.000000	4.900825	0.000000	0.000000	0.000000	0.004763	0.053304	0.042210	0.000000	0.000000	3.000000	1.000000	0.000000
1544.013495	0.069006	0.609281	0.154215	84.323631	30.777201	20.306221	-0.990919	0.000000	4.900825	0.000000	0.000000	0.000000	0.004763	0.053304	0.042210	0.000000	0.000000	3.000000	1.000000	0.000000
1544.016829	0.069006	0.609281	0.154215	84.329781	29.982317	19.465963	-0.985209	0.000000	4.901976	0.000000	0.000000	0.000000	0.004763	0.053304	0.042210	0.000000	0.000000	3.000000	1.000000	0.000000
1544.020162	0.069006	0.609281	0.154215	84.329781	29.982317	19.465963	-0.985209	0.000000	4.901976	0.000000	0.000000	0.000000	0.004763	0.053304	0.042210	0.000000	0.000000	3.000000	1.000000	0.000000
1544.023495	0.068942	0.609421	0.154430	84.329781	29.982317	19.465963	-0.985209	0.000000	4.901976	0.000000	0.000000	0.000000	-0.019188	0.042059	0.064477	0.000000	0.000000	3.000000	1.000000	0.000000
1544.026829	0.068942	0.609421	0.154430	84.325081	29.240536	18.690800	-0.985209	0.000000	4.901976	0.000000	0.000000	0.000000	-0.019188	0.042059	0.064477	0.000000	0.000000	3.000000	1.000000	0.000000
1544.030162	0.068942	0.609421	0.154430	84.325081	29.240536	18.690800	-0.985209	0.000000	4.901976	0.000000	0.000000	0.000000	-0.019188	0.042059	0.064477	0.000000	0.000000	3.000000	1.000000	0.000000
1544.033495	0.068942	0.609421	0.154430	84.325081	29.240536	18.690800	-0.985209	0.000000	4.901976	0.000000	0.000000	0.000000	-0.019188	0.042059	0.064477	0.000000	0.000000	3.000000	1.000000	0.000000
1544.036829	0.068645	0.609725	0.155189	84.308563	28.507219	17.936087	-0.985842	0.000000	4.901848	0.000000	0.000000	0.000000	-0.089118	0.091060	0.227885	0.000000	0.000000	3.000000	1.000000	0.000000
1544.040162	0.068645	0.609725	0.155189	84.308563	28.507219	17.936087	-0.985842	0.000000	4.901848	0.000000	0.000000	0.000000	0.000000	0.000008	-0.000000	0.000000	0.000000	3.000000	1.000000	0.000000
1544.043495	0.068645	0.609725	0.155189	84.308563	28.507219	17.936087	-0.985842	0.000000	4.901848	0.000000	0.000000	0.000000	0.000000	0.000008	-0.000000	0.000000	0.000000	3.000000	1.000000	0.000000
1544.046829	0.068645	0.609725	0.155189	84.286087	27.740845	17.144199	-0.990221	0.000000	4.900966	0.000000	0.000000	0.000000	0.000000	0.000008	-0.000000	0.000000	0.000000	3.000000	1.000000	0.000000
1544.050162	0.068645	0.609725	0.155189	84.286087	27.740845	17.144199	-0.990221	0.000000	4.900966	0.000000	0.000000	0.000000	0.000000	0.000008	-0.000000	0.000000	0.000000	3.000000	1.000000	0.000000
1544.053495	0.068495	0.609934	0.155694	84.286087	27.740845	17.144199	-0.990221	0.000000	4.900966	0.000000	0.000000	0.000000	-0.044886	0.062831	0.151442	0.000000	0.000000	3.000000	1.000000	0.000000
1544.056829	0.068495	0.609934	0.155694	84.251923	27.153872	16.548964	-0.990221	0.000000	4.900966	0.000000	0.000000	0.000000	-0.044886	0.062831	0.151442	0.000000	0.000000	3.000000	1.000000	0.000000
1544.060162	0.068289	0.610131	0.156227	84.251923	27.153872	16.548964	-0.990221	0.000000	4.900966	0.000000	0.000000	0.000000	-0.061754	0.059084	0.159686	0.000000	0.000000	3.000000	1.000000	0.000000
1544.063495	0.068289	0.610131	0.156227	84.251923	27.153872	16.548964	-0.990221	0.000000	4.900966	0.000000	0.000000	0.000000	-0.061754	0.059084	0.159686	0.000000	0.000000	3.000000	1.000000	0.000000
1544.066829	0.068289	0.610131	0.156227	84.210434	26.740379	16.143162	-0.994618	0.000000	4.900075	0.000000	0.000000	0.000000	-0.061754	0.059084	0.159686	0.000000	0.000000	3.000000	1.000000	0.000000
1544.070162	0.068289	0.610131	0.156227	84.210434	26.740379	16.143162	-0.994618	0.000000	4.900075	0.000000	0.000000	0.000000	-0.061754	0.059084	0.159686	0.000000	0.000000	3.000000	1.000000	0.000000
1544.073495	0.068110	0.610340	0.156734	84.210434	26.740379	16.143162	-0.994618	0.000000	4.900075	0.000000	0.000000	0.000000	-0.053872	0.062864	0.152125	0.000000	0.000000	3.000000	1.000000	0.000000
1544.076829	0.068110	0.610340	0.156734	84.164139	26.528215	15.953266	-0.994618	0.000000	4.900075	0.000000	0.000000	0.000000	-0.053872	0.062864	0.152125	0.000000	0.000000	3.000000	1.000000	0.000000
1544.080162	0.067874	0.610504	0.157276	84.164139	26.528215	15.953266	-0.994618	0.000000	4.900075	0.000000	0.000000	0.000000	-0.070512	0.048938	0.162848	0.000000	0.000000	3.000000	1.000000	0.000000
1544.083495	0.067874	0.610504	0.157276	84.164139	26.528215	15.953266	-0.994618	0.000000	4.900075	0.000000	0.000000	0.000000	-0.070512	0.048938	0.162848	0.000000	0.000000	3.000000	1.000000	0.000000
1544.086829	0.067874	0.610504	0.157276	84.117104	26.335682	15.784337	-1.000646	0.000000	4.898848	0.000000	0.000000	0.000000	-0.070512	0.048938	0.162848	0.000000	0.000000	3.000000	1.000000	0.000000
1544.090162	0.067874	0.610504	0.157276	84.117104	26.335682	15.784337	-1.000646	0.000000	4.898848	0.000000	0.000000	0.000000	-0.070512	0.048938	0.162848	0.000000	0.000000	3.000000	1.000000	0.000000
1544.093495	0.067664	0.610658	0.157781	84.117104	26.335682	15.784337	-1.000646	0.000000	4.898848	0.000000	0.000000	0.000000	-0.063060	0.046358	0.151362	0.000000	0.000000	3.000000	1.000000	0.000000
1544.096829	0.067664	0.610658	0.157781	84.075928	26.163687	15.638763	-1.000646	0.000000	4.898848	0.000000	0.000000	0.000000	-0.063060	0.046358	0.151362	0.000000	0.000000	3.000000	1.000000	0.000000
1544.100162	0.067424	0.610813	0.158288	84.075928	26.163687	15.638763	-1.000646	0.000000	4.898848	0.000000	0.000000	0.000000	-0.071962	0.046336	0.152193	0.000000	0.000000	3.000000	1.000000	0.000000
1544.103495	0.067424	0.610813	0.158288	84.075928	26.163687	15.638763	-1.000646	0.000000	4.898848	0.000000	0.000000	0.000000	-0.071962	0.046336	0.152193	0.000000	0.000000	3.000000	1.000000	0.000000
1544.106829	0.067424	0.610813	0.158288	84.036026	25.955189	15.459503	-1.007873	0.000000	4.897366	0.000000	0.000000	0.000000	-0.071962	0.046336	0.152193	0.000000	0.000000	3.000000	1.000000	0.000000
1544.110162	0.067424	0.610813	0.158288	84.036026	25.955189	15.459503	-1.007873	0.000000	4.897366	0.000000	0.000000	0.000000	-0.071962	0.046336	0.152193	0.000000	0.000000	3.000000	1.000000	0.000000
1544.113495	0.067093	0.610925	0.158779	84.036026	25.955189	15.459503	-1.007873	0.000000	4.897366	0.000000	0.000000	0.000000	-0.099285	0.033605	0.147075	0.000000	0.000000	3.000000	1.000000	0.000000
1544.116829	0.067093	0.610925	0.158779	84.003342	25.727959	15.267137	-1.007873	0.000000	4.897366	0.000000	0.000000	0.000000	-0.099285	0.033605	0.147075	0.000000	0.000000	3.000000	1.000000	0.000000
1544.120162	0.066729	0.611028	0.159237	84.003342	25.727959	15.267137	-1.007873	0.000000	4.897366	0.000000	0.000000	0.000000	-0.109369	0.031006	0.137536	0.000000	0.000000	3.000000	1.000000	0.000000
1544.123495	0.066729	0.611028	0.159237	84.003342	25.727959	15.267137	-1.007873	0.000000	4.897366	0.000000	0.000000	0.000000	-0.109369	0.031006	0.137536	0.000000	0.000000	3.000000	1.000000	0.000000
1544.126829	0.066729	0.611028	0.159237	83.971817	25.467222	15.041372	-1.022620	0.000000	4.894308	0.000000	0.000000	0.000000	-0.109369	0.031006	0.137536	0.000000	0.000000	3.000000	1.000000	0.000000
1544.130162	0.066729	0.611028	0.159237	83.971817	25.467222	15.041372	-1.022620	0.000000	4.894308	0.000000	0.000000	0.000000	-0.109369	0.031006	0.137536	0.000000	0.000000	3.000000	1.000000	0.000000
1544.133495	0.066307	0.611119	0.159723	83.971817	25.467222	15.041372	-1.022620	0.000000	4.894308	0.000000	0.000000	0.000000	-0.126432	0.027172	0.145707	0.000000	0.000000	3.000000	1.000000	0.000000
1544.136829	0.066307	0.611119	0.159723	83.943207	25.215710	14.827601	-1.022620	0.000000	4.894308	0.000000	0.000000	0.000000	-0.126432	0.027172	0.145707	0.000000	0.000000	3.000000	1.000000	0.000000
1544.140162	0.065823	0.611200	0.160180	83.943207	25.215710	14.827601	-1.022620	0.000000	4.894308	0.000000	0.000000	0.000000	-0.145335	0.024565	0.137078	0.000000	0.000000	3.000000	1.000000	0.000000
1544.143495	0.065823	0.611200	0.160180	83.943207	25.215710	14.827601	-1.022620	0.000000	4.894308	0.000000	0.000000	0.000000	-0.145335	0.024565	0.137078	0.000000	0.000000	3.000000	1.000000	0.000000
1544.146829	0.065823	0.611200	0.160180	83.914497	24.960646	14.615729	-1.043348	0.000000	4.889931	0.000000	0.000000	0.000000	-0.145335	0.024565	0.137078	0.000000	0.000000	3.000000	1.000000	0.000000
1544.150162	0.065823	0.611200	0.160180	83.914497	24.960646	14.615729	-1.043348	0.000000	4.889931	0.000000	0.000000	0.000000	-0.145335	0.024565	0.137078	0.000000	0.000000	3.000000	1.000000	0.000000
1544.153495	0.065314	0.611278	0.160695	83.914497	24.960646	14.615729	-1.043348	0.000000	4.889931	0.000000	0.000000	0.000000	-0.152593	0.023324	0.154568	0.000000	0.000000	3.000000	1.000000	0.000000
1544.156829	0.065314	0.611278	0.160695	83.883163	24.772379	14.475927	-1.043348	0.000000	4.889931	0.000000	0.000000	0.000000	-0.152593	0.023324	0.154568	0.000000	0.000000	3.000000	1.000000	0.000000
1544.160162	0.064802	0.611313	0.161183	83.883163	24.772379	14.475927	-1.043348	0.000000	4.889931	0.000000	0.000000	0.000000	-0.153682	0.010517	0.146545	0.000000	0.000000	3.000000	1.000000	0.000000
1544.163495	0.064802	0.611313	0.161183	83.883163	24.772379	14.475927	-1.043348	0.000000	4.889931	0.000000	0.000000	0.000000	-0.153682	0.010517	0.146545	0.000000	0.000000	3.000000	1.000000	0.000000
1544.166829	0.064802	0.611313	0.161183	83.853531	24.624399	14.381804	-1.066722	0.000000	4.884886	0.000000	0.000000	0.000000	-0.153682	0.010517	0.146545	0.000000	0.000000	3.000000	1.000000	0.000000
1544.170162	0.064802	0.611313	0.161183	83.853531	24.624399	14.381804	-1.066722	0.000000	4.884886	0.000000	0.000000	0.000000	-0.153682	0.010517	0.146545	0.000000	0.000000	3.000000	1.000000	0.000000
1544.173495	0.064291	0.611335	0.161693	83.853531	24.624399	14.381804	-1.066722	0.000000	4.884886	0.000000	0.000000	0.000000	-0.153271	0.006668	0.152763	0.000000	0.000000	3.000000	1.000000	0.000000
1544.176829	0.064291	0.611335	0.161693	83.826828	24.491949	14.297826	-1.066722	0.000000	4.884886	0.000000	0.000000	0.000000	-0.153271	0.006668	0.152763	0.000000	0.000000	3.000000	1.000000	0.000000
1544.180162	0.063778	0.611336	0.162188	83.826828	24.491949	14.297826	-1.066722	0.000000	4.884886	0.000000	0.000000	0.000000	-0.153943	0.000199	0.148651	0.000000	0.000000	3.000000	1.000000	0.000000
1544.183495	0.063778	0.611336	0.162188	83.826828	24.491949	14.297826	-1.066722	0.000000	4.884886	0.000000	0.000000	0.000000	-0.153943	0.000199	0.148651	0.000000	0.000000	3.000000	1.000000	0.000000
1544.186829	0.063778	0.611336	0.162188	83.800110	24.357527	14.214597	-1.089817	0.000000	4.879785	0.000000	0.000000	0.000000	-0.153943	0.000199	0.148651	0.000000	0.000000	3.000000	1.000000	0.000000
1544.190162	0.063778	0.611336	0.162188	83.800110	24.357527	14.214597	-1.089817	0.000000	4.879785	0.000000	0.000000	0.000000	-0.153943	0.000199	0.148651	0.000000	0.000000	3.000000	1.000000	0.000000
1544.193495	0.063262	0.611349	0.162662	83.800110	24.357527	14.214597	-1.089817	0.000000	4.879785	0.000000	0.000000	0.000000	-0.154857	0.003976	0.142038	0.000000	0.000000	3.000000	1.000000	0.000000
1544.196829	0.063262	0.611349	0.162662	83.776352	24.230169	14.141206	-1.089817	0.000000	4.879785	0.000000	0.000000	0.000000	-0.154857	0.003976	0.142038	0.000000	0.000000	3.000000	1.000000	0.000000
1544.200162	0.062713	0.611320	0.163111	83.776352	24.230169	14.141206	-1.089817	0.000000	4.879785	0.000000	0.000000	0.000000	-0.164726	-0.008838	0.134946	0.000000	0.000000	3.000000	1.000000	0.000000
1544.203495	0.062713	0.611320	0.163111	83.776352	24.230169	14.141206	-1.089817	0.000000	4.879785	0.000000	0.000000	0.000000	-0.164726	-0.008838	0.134946	0.000000	0.000000	3.000000	1.000000	0.000000
1544.206829	0.062713	0.611320	0.163111	83.755623	24.109692	14.077456	-1.114256	0.000000	4.874262	0.000000	0.000000	0.000000	-0.164726	-0.008838	0.134946	0.000000	0.000000	3.000000	1.000000	0.000000
1544.210162	0.062713	0.611320	0.163111	83.755623	24.109692	14.077456	-1.114256	0.000000	4.874262	0.000000	0.000000	0.000000	-0.164726	-0.008838	0.134946	0.000000	0.000000	3.000000	1.000000	0.000000
1544.213495	0.062137	0.611299	0.163598	83.755623	24.109692	14.077456	-1.114256	0.000000	4.874262	0.000000	0.000000	0.000000	-0.172780	-0.006358	0.145926	0.000000	0.000000	3.000000	1.000000	0.000000
1544.216829	0.062137	0.611299	0.163598	83.731834	23.975203	14.005095	-1.114256	0.000000	4.874262	0.000000	0.000000	0.000000	-0.172780	-0.006358	0.145926	0.000000	0.000000	3.000000	1.000000	0.000000
1544.220162	0.061502	0.611243	0.164098	83.731834	23.975203	14.005095	-1.114256	0.000000	4.874262	0.000000	0.000000	0.000000	-0.190506	-0.016655	0.149963	0.000000	0.000000	3.000000	1.000000	0.000000
1544.223495	0.061502	0.611243	0.164098	83.731834	23.975203	14.005095	-1.114256	0.000000	4.874262	0.000000	0.000000	0.000000	-0.190506	-0.016655	0.149963	0.000000	0.000000	3.000000	1.000000	0.000000
1544.226829	0.061502	0.611243	0.164098	83.708046	23.835835	13.933293	-1.142020	0.000000	4.867832	0.000000	0.000000	0.000000	-0.190506	-0.016655	0.149963	0.000000	0.000000	3.000000	1.000000	0.000000
1544.230162	0.061502	0.611243	0.164098	83.708046	23.835835	13.933293	-1.142020	0.000000	4.867832	0.000000	0.000000	0.000000	-0.190506	-0.016655	0.149963	0.000000	0.000000	3.000000	1.000000	0.000000
1544.233495	0.060782	0.611217	0.164653	83.708046	23.835835	13.933293	-1.142020	0.000000	4.867832	0.000000	0.000000	0.000000	-0.215997	-0.007808	0.166476	0.000000	0.000000	3.000000	1.000000	0.000000
1544.236829	0.060782	0.611217	0.164653	83.680687	23.695784	13.870217	-1.142020	0.000000	4.867832	0.000000	0.000000	0.000000	-0.215997	-0.007808	0.166476	0.000000	0.000000	3.000000	1.000000	0.000000
1544.240162	0.060003	0.611178	0.165233	83.680687	23.695784	13.870217	-1.142020	0.000000	4.867832	0.000000	0.000000	0.000000	-0.233498	-0.011712	0.174243	0.000000	0.000000	3.000000	1.000000	0.000000
1544.243495	0.060003	0.611178	0.165233	83.680687	23.695784	13.870217	-1.142020	0.000000	4.867832	0.000000	0.000000	0.000000	-0.233498	-0.011712	0.174243	0.000000	0.000000	3.000000	1.000000	0.000000
1544.246829	0.060003	0.611178	0.165233	83.653908	23.532442	13.790702	-1.176332	0.000000	4.859655	0.000000	0.000000	0.000000	-0.233498	-0.011712	0.174243	0.000000	0.000000	3.000000	1.000000	0.000000
1544.250162	0.059137	0.611126	0.165843	83.653908	23.532442	13.790702	-1.176332	0.000000	4.859655	0.000000	0.000000	0.000000	-0.259949	-0.015692	0.182779	0.000000	0.000000	3.000000	1.000000	0.000000
1544.253495	0.059137	0.611126	0.165843	83.653908	23.532442	13.790702	-1.176332	0.000000	4.859655	0.000000	0.000000	0.000000	-0.259949	-0.015692	0.182779	0.000000	0.000000	3.000000	1.000000	0.000000
1544.256829	0.059137	0.611126	0.165843	83.623512	23.373991	13.720060	-1.196205	0.000000	4.854801	0.000000	0.000000	0.000000	-0.259949	-0.015692	0.182779	0.000000	0.000000	3.000000	1.000000	0.000000
1544.260162	0.058217	0.611056	0.166533	83.623512	23.373991	13.720060	-1.196205	0.000000	4.854801	0.000000	0.000000	0.000000	-0.276068	-0.020976	0.207028	0.000000	0.000000	3.000000	1.000000	0.000000
1544.263495	0.058217	0.611056	0.166533	83.623512	23.373991	13.720060	-1.196205	0.000000	4.854801	0.000000	0.000000	0.000000	-0.276068	-0.020976	0.207028	0.000000	0.000000	3.000000	1.000000	0.000000
1544.266829	0.058217	0.611056	0.166533	83.594734	23.230522	13.673821	-1.216790	0.000000	4.849682	0.000000	0.000000	0.000000	-0.276068	-0.020976	0.207028	0.000000	0.000000	3.000000	1.000000	0.000000
1544.270162	0.057236	0.610951	0.167235	83.594734	23.230522	13.673821	-1.216790	0.000000	4.849682	0.000000	0.000000	0.000000	-0.294241	-0.031422	0.210623	0.000000	0.000000	3.000000	1.000000	0.000000
1544.273495	0.057236	0.610951	0.167235	83.594734	23.230522	13.673821	-1.216790	0.000000	4.849682	0.000000	0.000000	0.000000	-0.294241	-0.031422	0.210623	0.000000	0.000000	3.000000	1.000000	0.000000
1544.276829	0.057236	0.610951	0.167235	83.563797	23.202765	13.752409	-1.238705	0.000000	4.844132	0.000000	0.000000	0.000000	-0.294241	-0.031422	0.210623	0.000000	0.000000	3.000000	1.000000	0.000000
1544.280162	0.056259	0.610863	0.168003	83.563797	23.202765	13.752409	-1.238705	0.000000	4.844132	0.000000	0.000000	0.000000	-0.293060	-0.026555	0.230532	0.000000	0.000000	3.000000	1.000000	0.000000
1544.283495	0.056259	0.610863	0.168003	83.563797	23.202765	13.752409	-1.238705	0.000000	4.844132	0.000000	0.000000	0.000000	-0.293060	-0.026555	0.230532	0.000000	0.000000	3.000000	1.000000	0.000000
1544.286829	0.056259	0.610863	0.168003	83.542015	23.376923	14.045655	-1.259789	0.000000	4.838691	0.000000	0.000000	0.000000	-0.293060	-0.026555	0.230532	0.000000	0.000000	3.000000	1.000000	0.000000
1544.290162	0.055310	0.610739	0.168775	83.542015	23.376923	14.045655	-1.259789	0.000000	4.838691	0.000000	0.000000	0.000000	-0.284657	-0.037043	0.231625	0.000000	0.000000	3.000000	1.000000	0.000000
1544.293495	0.055310	0.610739	0.168775	83.542015	23.376923	14.045655	-1.259789	0.000000	4.838691	0.000000	0.000000	0.000000	-0.284657	-0.037043	0.231625	0.000000	0.000000	3.000000	1.000000	0.000000
1544.296829	0.055310	0.610739	0.168775	83.532310	23.731340	14.526522	-1.279836	0.000000	4.833427	0.000000	0.000000	0.000000	-0.284657	-0.037043	0.231625	0.000000	0.000000	3.000000	1.000000	0.000000
1544.300162	0.054361	0.610602	0.169567	83.532310	23.731340	14.526522	-1.279836	0.000000	4.833427	0.000000	0.000000	0.000000	-0.284824	-0.041137	0.237390	0.000000	0.000000	3.000000	1.000000	0.000000
1544.303495	0.054361	0.610602	0.169567	83.532310	23.731340	14.526522	-1.279836	0.000000	4.833427	0.000000	0.000000	0.000000	-0.284824	-0.041137	0.237390	0.000000	0.000000	3.000000	1.000000	0.000000
1544.306829	0.054361	0.610602	0.169567	83.554298	24.120949	15.039250	-1.299512	0.000000	4.828175	0.000000	0.000000	0.000000	-0.284824	-0.041137	0.237390	0.000000	0.000000	3.000000	1.000000	0.000000
1544.310162	0.053380	0.610485	0.170371	83.554298	24.120949	15.039250	-1.299512	0.000000	4.828175	0.000000	0.000000	0.000000	-0.294172	-0.034965	0.241394	0.000000	0.000000	3.000000	1.000000	0.000000
1544.313495	0.053380	0.610485	0.170371	83.554298	24.120949	15.039250	-1.299512	0.000000	4.828175	0.000000	0.000000	0.000000	-0.294172	-0.034965	0.241394	0.000000	0.000000	3.000000	1.000000	0.000000
1544.316829	0.053380	0.610485	0.170371	83.638504	24.465288	15.486068	-1.319667	0.000000	4.822705	0.000000	0.000000	0.000000	-0.294172	-0.034965	0.241394	0.000000	0.000000	3.000000	1.000000	0.000000
1544.320162	0.052366	0.610347	0.171163	83.638504	24.465288	15.486068	-1.319667	0.000000	4.822705	0.000000	0.000000	0.000000	-0.304215	-0.041626	0.237620	0.000000	0.000000	3.000000	1.000000	0.000000
1544.323495	0.052366	0.610347	0.171163	83.638504	24.465288	15.486068	-1.319667	0.000000	4.822705	0.000000	0.000000	0.000000	-0.304215	-0.041626	0.237620	0.000000	0.000000	3.000000	1.000000	0.000000
1544.326829	0.052366	0.610347	0.171163	83.761368	24.813450	15.930865	-1.340529	0.000000	4.816947	0.000000	0.000000	0.000000	-0.304215	-0.041626	0.237620	0.000000	0.000000	3.000000	1.000000	0.000000
1544.330162	0.051319	0.610242	0.171947	83.761368	24.813450	15.930865	-1.340529	0.000000	4.816947	0.000000	0.000000	0.000000	-0.314160	-0.031511	0.235170	0.000000	0.000000	3.000000	1.000000	0.000000
1544.333495	0.051319	0.610242	0.171947	83.761368	24.813450	15.930865	-1.340529	0.000000	4.816947	0.000000	0.000000	0.000000	-0.314160	-0.031511	0.235170	0.000000	0.000000	3.000000	1.000000	0.000000
1544.336829	0.051319	0.610242	0.171947	83.897507	25.230797	16.444672	-1.362044	0.000000	4.810908	0.000000	0.000000	0.000000	-0.314160	-0.031511	0.235170	0.000000	0.000000	3.000000	1.000000	0.000000
1544.340162	0.050268	0.610115	0.172716	83.897507	25.230797	16.444672	-1.362044	0.000000	4.810908	0.000000	0.000000	0.000000	-0.315260	-0.038127	0.230606	0.000000	0.000000	3.000000	1.000000	0.000000
1544.343495	0.050268	0.610115	0.172716	83.897507	25.230797	16.444672	-1.362044	0.000000	4.810908	0.000000	0.000000	0.000000	-0.315260	-0.038127	0.230606	0.000000	0.000000	3.000000	1.000000	0.000000
1544.346829	0.050268	0.610115	0.172716	84.008934	25.593864	16.905998	-1.383491	0.000000	4.804785	0.000000	0.000000	0.000000	-0.315260	-0.038127	0.230606	0.000000	0.000000	3.000000	1.000000	0.000000
1544.350162	0.049245	0.609987	0.173480	84.008934	25.593864	16.905998	-1.383491	0.000000	4.804785	0.000000	0.000000	0.000000	-0.307056	-0.038364	0.229196	0.000000	0.000000	3.000000	1.000000	0.000000
1544.353495	0.049245	0.609987	0.173480	84.008934	25.593864	16.905998	-1.383491	0.000000	4.804785	0.000000	0.000000	0.000000	-0.307056	-0.038364	0.229196	0.000000	0.000000	3.000000	1.000000	0.000000
1544.356829	0.049245	0.609987	0.173480	84.082184	25.919151	17.334011	-1.404004	0.000000	4.798830	0.000000	0.000000	0.000000	-0.307056	-0.038364	0.229196	0.000000	0.000000	3.000000	1.000000	0.000000
1544.360162	0.048189	0.609858	0.174244	84.082184	25.919151	17.334011	-1.404004	0.000000	4.798830	0.000000	0.000000	0.000000	-0.316801	-0.038570	0.229208	0.000000	0.000000	3.000000	1.000000	0.000000
1544.363495	0.048189	0.609858	0.174244	84.082184	25.919151	17.334011	-1.404004	0.000000	4.798830	0.000000	0.000000	0.000000	-0.316801	-0.038570	0.229208	0.000000	0.000000	3.000000	1.000000	0.000000
1544.366829	0.048189	0.609858	0.174244	84.122131	26.311316	17.845030	-1.425082	0.000000	4.792614	0.000000	0.000000	0.000000	-0.316801	-0.038570	0.229208	0.000000	0.000000	3.000000	1.000000	0.000000
1544.370162	0.047131	0.609750	0.175018	84.122131	26.311316	17.845030	-1.425082	0.000000	4.792614	0.000000	0.000000	0.000000	-0.317288	-0.032355	0.232347	0.000000	0.000000	3.000000	1.000000	0.000000
1544.373495	0.047131	0.609750	0.175018	84.122131	26.311316	17.845030	-1.425082	0.000000	4.792614	0.000000	0.000000	0.000000	-0.317288	-0.032355	0.232347	0.000000	0.000000	3.000000	1.000000	0.000000
1544.376829	0.047131	0.609750	0.175018	84.120934	26.693710	18.357155	-1.445856	0.000000	4.786387	0.000000	0.000000	0.000000	-0.317288	-0.032355	0.232347	0.000000	0.000000	3.000000	1.000000	0.000000
1544.380162	0.046073	0.609594	0.175820	84.120934	26.693710	18.357155	-1.445856	0.000000	4.786387	0.000000	0.000000	0.000000	-0.317430	-0.046938	0.240450	0.000000	0.000000	3.000000	1.000000	0.000000
1544.383495	0.046073	0.609594	0.175820	84.120934	26.693710	18.357155	-1.445856	0.000000	4.786387	0.000000	0.000000	0.000000	-0.317430	-0.046938	0.240450	0.000000	0.000000	3.000000	1.000000	0.000000
1544.386829	0.046073	0.609594	0.175820	84.080963	26.785513	18.574501	-1.466173	0.000000	4.780202	0.000000	0.000000	0.000000	-0.317430	-0.046938	0.240450	0.000000	0.000000	3.000000	1.000000	0.000000
1544.390162	0.044985	0.609466	0.176668	84.080963	26.785513	18.574501	-1.466173	0.000000	4.780202	0.000000	0.000000	0.000000	-0.326278	-0.038323	0.254365	0.000000	0.000000	3.000000	1.000000	0.000000
1544.393495	0.044985	0.609466	0.176668	84.080963	26.785513	18.574501	-1.466173	0.000000	4.780202	0.000000	0.000000	0.000000	-0.326278	-0.038323	0.254365	0.000000	0.000000	3.000000	1.000000	0.000000
1544.396829	0.044985	0.609466	0.176668	84.038620	26.706978	18.611410	-1.486599	0.000000	4.773890	0.000000	0.000000	0.000000	-0.326278	-0.038323	0.254365	0.000000	0.000000	3.000000	1.000000	0.000000
1544.400162	0.043897	0.609346	0.177547	84.038620	26.706978	18.611410	-1.486599	0.000000	4.773890	0.000000	0.000000	0.000000	-0.326463	-0.036148	0.263733	0.000000	0.000000	3.000000	1.000000	0.000000
1544.403495	0.043897	0.609346	0.177547	84.038620	26.706978	18.611410	-1.486599	0.000000	4.773890	0.000000	0.000000	0.000000	-0.326463	-0.036148	0.263733	0.000000	0.000000	3.000000	1.000000	0.000000
1544.406829	0.043897	0.609346	0.177547	84.000137	26.490870	18.500128	-1.506523	0.000000	4.767640	0.000000	0.000000	0.000000	-0.326463	-0.036148	0.263733	0.000000	0.000000	3.000000	1.000000	0.000000
1544.410162	0.042810	0.609240	0.178491	84.000137	26.490870	18.500128	-1.506523	0.000000	4.767640	0.000000	0.000000	0.000000	-0.326022	-0.031559	0.283215	0.000000	0.000000	3.000000	1.000000	0.000000
1544.413495	0.042810	0.609240	0.178491	84.000137	26.490870	18.500128	-1.506523	0.000000	4.767640	0.000000	0.000000	0.000000	-0.326022	-0.031559	0.283215	0.000000	0.000000	3.000000	1.000000	0.000000
1544.416829	0.042810	0.609240	0.178491	83.992302	26.464558	18.584291	-1.525634	0.000000	4.761559	0.000000	0.000000	0.000000	-0.326022	-0.031559	0.283215	0.000000	0.000000	3.000000	1.000000	0.000000
1544.420162	0.041694	0.609129	0.179489	83.992302	26.464558	18.584291	-1.525634	0.000000	4.761559	0.000000	0.000000	0.000000	-0.335009	-0.033470	0.299400	0.000000	0.000000	3.000000	1.000000	0.000000
1544.423495	0.041694	0.609129	0.179489	83.992302	26.464558	18.584291	-1.525634	0.000000	4.761559	0.000000	0.000000	0.000000	-0.335009	-0.033470	0.299400	0.000000	0.000000	3.000000	1.000000	0.000000
1544.426829	0.041694	0.609129	0.179489	84.073021	27.152039	19.394825	-1.544770	0.000000	4.755384	0.000000	0.000000	0.000000	-0.335009	-0.033470	0.299400	0.000000	0.000000	3.000000	1.000000	0.000000
1544.430162	0.040633	0.609030	0.180459	84.073021	27.152039	19.394825	-1.544770	0.000000	4.755384	0.000000	0.000000	0.000000	-0.318336	-0.029788	0.291004	0.000000	0.000000	3.000000	1.000000	0.000000
1544.433495	0.040633	0.609030	0.180459	84.073021	27.152039	19.394825	-1.544770	0.000000	4.755384	0.000000	0.000000	0.000000	-0.318336	-0.029788	0.291004	0.000000	0.000000	3.000000	1.000000	0.000000
1544.436829	0.040633	0.609030	0.180459	84.219543	29.112822	21.526190	-1.562519	0.000000	4.749582	0.000000	0.000000	0.000000	-0.318336	-0.029788	0.291004	0.000000	0.000000	3.000000	1.000000	0.000000
1544.440162	0.039662	0.608959	0.181467	84.219543	29.112822	21.526190	-1.562519	0.000000	4.749582	0.000000	0.000000	0.000000	-0.291192	-0.021256	0.302382	0.000000	0.000000	3.000000	1.000000	0.000000
1544.443495	0.039662	0.608959	0.181467	84.219543	29.112822	21.526190	-1.562519	0.000000	4.749582	0.000000	0.000000	0.000000	-0.291192	-0.021256	0.302382	0.000000	0.000000	3.000000	1.000000	0.000000
1544.446829	0.039662	0.608959	0.181467	84.360039	32.409145	25.045424	-1.577588	0.000000	4.744599	0.000000	0.000000	0.000000	-0.291192	-0.021256	0.302382	0.000000	0.000000	3.000000	1.000000	0.000000
1544.450162	0.038809	0.608922	0.182457	84.360039	32.409145	25.045424	-1.577588	0.000000	4.744599	0.000000	0.000000	0.000000	-0.255870	-0.011091	0.296882	0.000000	0.000000	3.000000	1.000000	0.000000
1544.453495	0.038809	0.608922	0.182457	84.360039	32.409145	25.045424	-1.577588	0.000000	4.744599	0.000000	0.000000	0.000000	-0.255870	-0.011091	0.296882	0.000000	0.000000	3.000000	1.000000	0.000000
1544.456829	0.038809	0.608922	0.182457	84.458717	36.294369	29.172354	-1.589838	0.000000	4.740508	0.000000	0.000000	0.000000	-0.255870	-0.011091	0.296882	0.000000	0.000000	3.000000	1.000000	0.000000
1544.460162	0.038074	0.608919	0.183428	84.458717	36.294369	29.172354	-1.589838	0.000000	4.740508	0.000000	0.000000	0.000000	-0.220367	-0.000865	0.291524	0.000000	0.000000	3.000000	1.000000	0.000000
1544.463495	0.038074	0.608919	0.183428	84.458717	36.294369	29.172354	-1.589838	0.000000	4.740508	0.000000	0.000000	0.000000	-0.220367	-0.000865	0.291524	0.000000	0.000000	3.000000	1.000000	0.000000
1544.466829	0.038074	0.608919	0.183428	84.534889	40.093803	33.192692	-1.599323	0.000000	4.737316	0.000000	0.000000	0.000000	-0.220367	-0.000865	0.291524	0.000000	0.000000	3.000000	1.000000	0.000000
1544.470162	0.037338	0.608880	0.184406	84.534889	40.093803	33.192692	-1.599323	0.000000	4.737316	0.000000	0.000000	0.000000	-0.220948	-0.011689	0.293389	0.000000	0.000000	3.000000	1.000000	0.000000
1544.473495	0.037338	0.608880	0.184406	84.534889	40.093803	33.192692	-1.599323	0.000000	4.737316	0.000000	0.000000	0.000000	-0.220948	-0.011689	0.293389	0.000000	0.000000	3.000000	1.000000	0.000000
1544.476829	0.037338	0.608880	0.184406	84.621559	43.174854	36.445301	-1.608684	0.000000	4.734146	0.000000	0.000000	0.000000	-0.220948	-0.011689	0.293389	0.000000	0.000000	3.000000	1.000000	0.000000
1544.480162	0.036569	0.608897	0.185388	84.621559	43.174854	36.445301	-1.608684	0.000000	4.734146	0.000000	0.000000	0.000000	-0.230752	0.005041	0.294589	0.000000	0.000000	3.000000	1.000000	0.000000
1544.483495	0.036569	0.608897	0.185388	84.621559	43.174854	36.445301	-1.608684	0.000000	4.734146	0.000000	0.000000	0.000000	-0.230752	0.005041	0.294589	0.000000	0.000000	3.000000	1.000000	0.000000
1544.486829	0.036569	0.608897	0.185388	84.760559	44.996166	38.354267	-1.618643	0.000000	4.730750	0.000000	0.000000	0.000000	-0.230752	0.005041	0.294589	0.000000	0.000000	3.000000	1.000000	0.000000
1544.490162	0.035734	0.608905	0.186338	84.760559	44.996166	38.354267	-1.618643	0.000000	4.730750	0.000000	0.000000	0.000000	-0.250397	0.002415	0.284909	0.000000	0.000000	3.000000	1.000000	0.000000
1544.493495	0.035734	0.608905	0.186338	84.760559	44.996166	38.354267	-1.618643	0.000000	4.730750	0.000000	0.000000	0.000000	-0.250397	0.002415	0.284909	0.000000	0.000000	3.000000	1.000000	0.000000
1544.496829	0.035734	0.608905	0.186338	84.925682	46.065220	39.477650	-1.630213	0.000000	4.726776	0.000000	0.000000	0.000000	-0.250397	0.002415	0.284909	0.000000	0.000000	3.000000	1.000000	0.000000
1544.500162	0.034741	0.608918	0.187239	84.925682	46.065220	39.477650	-1.630213	0.000000	4.726776	0.000000	0.000000	0.000000	-0.297950	0.003902	0.270420	0.000000	0.000000	3.000000	1.000000	0.000000
1544.503495	0.034741	0.608918	0.187239	84.925682	46.065220	39.477650	-1.630213	0.000000	4.726776	0.000000	0.000000	0.000000	-0.297950	0.003902	0.270420	0.000000	0.000000	3.000000	1.000000	0.000000
1544.506829	0.034741	0.608918	0.187239	85.095352	46.367970	39.815578	-1.645580	0.000000	4.721448	0.000000	0.000000	0.000000	-0.297950	0.003902	0.270420	0.000000	0.000000	3.000000	1.000000	0.000000
1544.510162	0.033559	0.608922	0.188114	85.095352	46.367970	39.815578	-1.645580	0.000000	4.721448	0.000000	0.000000	0.000000	-0.354473	0.001340	0.262491	0.000000	0.000000	3.000000	1.000000	0.000000
1544.513495	0.033559	0.608922	0.188114	85.095352	46.367970	39.815578	-1.645580	0.000000	4.721448	0.000000	0.000000	0.000000	-0.354473	0.001340	0.262491	0.000000	0.000000	3.000000	1.000000	0.000000
1544.516829	0.033559	0.608922	0.188114	85.285736	45.824520	39.287788	-1.665156	0.000000	4.714579	0.000000	0.000000	0.000000	-0.354473	0.001340	0.262491	0.000000	0.000000	3.000000	1.000000	0.000000
1544.520162	0.032159	0.608904	0.188984	85.285736	45.824520	39.287788	-1.665156	0.000000	4.714579	0.000000	0.000000	0.000000	-0.420050	-0.005329	0.261008	0.000000	0.000000	3.000000	1.000000	0.000000
1544.523495	0.032159	0.608904	0.188984	85.285736	45.824520	39.287788	-1.665156	0.000000	4.714579	0.000000	0.000000	0.000000	-0.420050	-0.005329	0.261008	0.000000	0.000000	3.000000	1.000000	0.000000
1544.526829	0.032159	0.608904	0.188984	85.505905	44.212917	37.666615	-1.689330	0.000000	4.705971	0.000000	0.000000	0.000000	-0.420050	-0.005329	0.261008	0.000000	0.000000	3.000000	1.000000	0.000000
1544.530162	0.030539	0.608843	0.189835	85.505905	44.212917	37.666615	-1.689330	0.000000	4.705971	0.000000	0.000000	0.000000	-0.486034	-0.018513	0.255352	0.000000	0.000000	3.000000	1.000000	0.000000
1544.533495	0.030539	0.608843	0.189835	85.505905	44.212917	37.666615	-1.689330	0.000000	4.705971	0.000000	0.000000	0.000000	-0.486034	-0.018513	0.255352	0.000000	0.000000	3.000000	1.000000	0.000000
1544.536829	0.030539	0.608843	0.189835	85.724556	41.573212	35.010635	-1.718102	0.000000	4.695543	0.000000	0.000000	0.000000	-0.486034	-0.018513	0.255352	0.000000	0.000000	3.000000	1.000000	0.000000
1544.540162	0.028639	0.608731	0.190723	85.724556	41.573212	35.010635	-1.718102	0.000000	4.695543	0.000000	0.000000	0.000000	-0.569946	-0.033514	0.266287	0.000000	0.000000	3.000000	1.000000	0.000000
1544.543495	0.028639	0.608731	0.190723	85.724556	41.573212	35.010635	-1.718102	0.000000	4.695543	0.000000	0.000000	0.000000	-0.569946	-0.033514	0.266287	0.000000	0.000000	3.000000	1.000000	0.000000
1544.546829	0.028639	0.608731	0.190723	85.904663	37.985462	31.396410	-1.752163	0.000000	4.682940	0.000000	0.000000	0.000000	-0.569946	-0.033514	0.266287	0.000000	0.000000	3.000000	1.000000	0.000000
1544.550162	0.026522	0.608541	0.191684	85.904663	37.985462	31.396410	-1.752163	0.000000	4.682940	0.000000	0.000000	0.000000	-0.635279	-0.056895	0.288160	0.000000	0.000000	3.000000	1.000000	0.000000
1544.553495	0.026522	0.608541	0.191684	85.904663	37.985462	31.396410	-1.752163	0.000000	4.682940	0.000000	0.000000	0.000000	-0.635279	-0.056895	0.288160	0.000000	0.000000	3.000000	1.000000	0.000000
1544.556829	0.026522	0.608541	0.191684	86.034386	34.080433	27.348196	-1.789672	0.000000	4.668734	0.000000	0.000000	0.000000	-0.635279	-0.056895	0.288160	0.000000	0.000000	3.000000	1.000000	0.000000
1544.560162	0.024218	0.608324	0.192772	86.034386	34.080433	27.348196	-1.789672	0.000000	4.668734	0.000000	0.000000	0.000000	-0.691199	-0.065109	0.326428	0.000000	0.000000	3.000000	1.000000	0.000000
1544.563495	0.024218	0.608324	0.192772	86.034386	34.080433	27.348196	-1.789672	0.000000	4.668734	0.000000	0.000000	0.000000	-0.691199	-0.065109	0.326428	0.000000	0.000000	3.000000	1.000000	0.000000
1544.566829	0.024218	0.608324	0.192772	86.099365	30.752773	23.691414	-1.829320	0.000000	4.653342	0.000000	0.000000	0.000000	-0.691199	-0.065109	0.326428	0.000000	0.000000	3.000000	1.000000	0.000000
1544.570162	0.021727	0.608059	0.194059	86.099365	30.752773	23.691414	-1.829320	0.000000	4.653342	0.000000	0.000000	0.000000	-0.747063	-0.079617	0.386324	0.000000	0.000000	3.000000	1.000000	0.000000
1544.573495	0.021727	0.608059	0.194059	86.099365	30.752773	23.691414	-1.829320	0.000000	4.653342	0.000000	0.000000	0.000000	-0.747063	-0.079617	0.386324	0.000000	0.000000	3.000000	1.000000	0.000000
1544.576829	0.021727	0.608059	0.194059	86.083031	29.066734	21.619431	-1.870309	0.000000	4.637019	0.000000	0.000000	0.000000	-0.747063	-0.079617	0.386324	0.000000	0.000000	3.000000	1.000000	0.000000
1544.580162	0.019016	0.607737	0.195511	86.083031	29.066734	21.619431	-1.870309	0.000000	4.637019	0.000000	0.000000	0.000000	-0.813545	-0.096725	0.435604	0.000000	0.000000	3.000000	1.000000	0.000000
1544.583495	0.019016	0.607737	0.195511	86.083031	29.066734	21.619431	-1.870309	0.000000	4.637019	0.000000	0.000000	0.000000	-0.813545	-0.096725	0.435604	0.000000	0.000000	3.000000	1.000000	0.000000
1544.586829	0.019016	0.607737	0.195511	85.982826	29.381897	21.822620	-1.913434	0.000000	4.619390	0.000000	0.000000	0.000000	-0.813545	-0.096725	0.435604	0.000000	0.000000	3.000000	1.000000	0.000000
1544.590162	0.016172	0.607378	0.197134	85.982826	29.381897	21.822620	-1.913434	0.000000	4.619390	0.000000	0.000000	0.000000	-0.853046	-0.107726	0.486808	0.000000	0.000000	3.000000	1.000000	0.000000
1544.593495	0.016172	0.607378	0.197134	85.982826	29.381897	21.822620	-1.913434	0.000000	4.619390	0.000000	0.000000	0.000000	-0.853046	-0.107726	0.486808	0.000000	0.000000	3.000000	1.000000	0.000000
1544.596829	0.016172	0.607378	0.197134	85.825005	30.842850	23.395422	-1.956609	0.000000	4.601270	0.000000	0.000000	0.000000	-0.853046	-0.107726	0.486808	0.000000	0.000000	3.000000	1.000000	0.000000
1544.600162	0.013225	0.606923	0.198920	85.825005	30.842850	23.395422	-1.956609	0.000000	4.601270	0.000000	0.000000	0.000000	-0.884208	-0.136348	0.535690	0.000000	0.000000	3.000000	1.000000	0.000000
1544.603495	0.013225	0.606923	0.198920	85.825005	30.842850	23.395422	-1.956609	0.000000	4.601270	0.000000	0.000000	0.000000	-0.884208	-0.136348	0.535690	0.000000	0.000000	3.000000	1.000000	0.000000
1544.606829	0.013225	0.606923	0.198920	85.591003	33.463978	26.135319	-1.999216	0.000000	4.582918	0.000000	0.000000	0.000000	-0.884208	-0.136348	0.535690	0.000000	0.000000	3.000000	1.000000	0.000000
1544.610162	0.010201	0.606436	0.200816	85.591003	33.463978	26.135319	-1.999216	0.000000	4.582918	0.000000	0.000000	0.000000	-0.907156	-0.146176	0.568866	0.000000	0.000000	3.000000	1.000000	0.000000
1544.613495	0.010201	0.606436	0.200816	85.591003	33.463978	26.135319	-1.999216	0.000000	4.582918	0.000000	0.000000	0.000000	-0.907156	-0.146176	0.568866	0.000000	0.000000	3.000000	1.000000	0.000000
1544.616829	0.010201	0.606436	0.200816	85.286362	36.734306	29.330647	-2.041079	0.000000	4.564427	0.000000	0.000000	0.000000	-0.907156	-0.146176	0.568866	0.000000	0.000000	3.000000	1.000000	0.000000
1544.620162	0.007098	0.605871	0.202796	85.286362	36.734306	29.330647	-2.041079	0.000000	4.564427	0.000000	0.000000	0.000000	-0.930844	-0.169386	0.594041	0.000000	0.000000	3.000000	1.000000	0.000000
1544.623495	0.007098	0.605871	0.202796	85.286362	36.734306	29.330647	-2.041079	0.000000	4.564427	0.000000	0.000000	0.000000	-0.930844	-0.169386	0.594041	0.000000	0.000000	3.000000	1.000000	0.000000
1544.626829	0.007098	0.605871	0.202796	84.941002	40.067719	32.279999	-2.082414	0.000000	4.545718	0.000000	0.000000	0.000000	-0.930844	-0.169386	0.594041	0.000000	0.000000	3.000000	1.000000	0.000000
1544.630162	0.003945	0.605112	0.204764	84.941002	40.067719	32.279999	-2.082414	0.000000	4.545718	0.000000	0.000000	0.000000	-0.945839	-0.227761	0.590303	0.000000	0.000000	3.000000	1.000000	0.000000
1544.633495	0.003945	0.605112	0.204764	84.941002	40.067719	32.279999	-2.082414	0.000000	4.545718	0.000000	0.000000	0.000000	-0.945839	-0.227761	0.590303	0.000000	0.000000	3.000000	1.000000	0.000000
1544.636829	0.003945	0.605112	0.204764	84.567398	43.380619	35.081779	-2.123467	0.000000	4.526686	0.000000	0.000000	0.000000	-0.945839	-0.227761	0.590303	0.000000	0.000000	3.000000	1.000000	0.000000
1544.640162	0.000774	0.604193	0.206624	84.567398	43.380619	35.081779	-2.123467	0.000000	4.526686	0.000000	0.000000	0.000000	-0.951482	-0.275671	0.558200	0.000000	0.000000	3.000000	1.000000	0.000000
1544.643495	0.000774	0.604193	0.206624	84.567398	43.380619	35.081779	-2.123467	0.000000	4.526686	0.000000	0.000000	0.000000	-0.951482	-0.275671	0.558200	0.000000	0.000000	3.000000	1.000000	0.000000
1544.646829	0.000774	0.604193	0.206624	84.182236	46.203907	37.443565	-2.164480	0.000000	4.507219	0.000000	0.000000	0.000000	-0.951482	-0.275671	0.558200	0.000000	0.000000	3.000000	1.000000	0.000000
1544.650162	-0.002479	0.603310	0.208403	84.182236	46.203907	37.443565	-2.164480	0.000000	4.507219	0.000000	0.000000	0.000000	-0.975693	-0.264782	0.533630	0.000000	0.000000	3.000000	1.000000	0.000000
1544.653495	-0.002479	0.603310	0.208403	84.182236	46.203907	37.443565	-2.164480	0.000000	4.507219	0.000000	0.000000	0.000000	-0.975693	-0.264782	0.533630	0.000000	0.000000	3.000000	1.000000	0.000000
1544.656829	-0.002479	0.603310	0.208403	83.793503	48.425949	39.505241	-2.206341	0.000000	4.486876	0.000000	0.000000	0.000000	-0.975693	-0.264782	0.533630	0.000000	0.000000	3.000000	1.000000	0.000000
1544.660162	-0.005843	0.602494	0.210144	83.793503	48.425949	39.505241	-2.206341	0.000000	4.486876	0.000000	0.000000	0.000000	-1.009361	-0.244971	0.522230	0.000000	0.000000	3.000000	1.000000	0.000000
1544.663495	-0.005843	0.602494	0.210144	83.793503	48.425949	39.505241	-2.206341	0.000000	4.486876	0.000000	0.000000	0.000000	-1.009361	-0.244971	0.522230	0.000000	0.000000	3.000000	1.000000	0.000000
1544.666829	-0.005843	0.602494	0.210144	83.449493	50.691391	41.685902	-2.249167	0.000000	4.465562	0.000000	0.000000	0.000000	-1.009361	-0.244971	0.522230	0.000000	0.000000	3.000000	1.000000	0.000000
1544.670162	-0.009097	0.601583	0.211815	83.449493	50.691391	41.685902	-2.249167	0.000000	4.465562	0.000000	0.000000	0.000000	-0.976302	-0.273098	0.501407	0.000000	0.000000	3.000000	1.000000	0.000000
1544.673495	-0.009097	0.601583	0.211815	83.449493	50.691391	41.685902	-2.249167	0.000000	4.465562	0.000000	0.000000	0.000000	-0.976302	-0.273098	0.501407	0.000000	0.000000	3.000000	1.000000	0.000000
1544.676829	-0.009097	0.601583	0.211815	83.175018	53.755482	44.592129	-2.289458	0.000000	4.445040	0.000000	0.000000	0.000000	-0.976302	-0.273098	0.501407	0.000000	0.000000	3.000000	1.000000	0.000000
1544.680162	-0.012271	0.600558	0.213406	83.175018	53.755482	44.592129	-2.289458	0.000000	4.445040	0.000000	0.000000	0.000000	-0.952182	-0.307722	0.477286	0.000000	0.000000	3.000000	1.000000	0.000000
1544.683495	-0.012271	0.600558	0.213406	83.175018	53.755482	44.592129	-2.289458	0.000000	4.445040	0.000000	0.000000	0.000000	-0.952182	-0.307722	0.477286	0.000000	0.000000	3.000000	1.000000	0.000000
1544.686829	-0.012271	0.600558	0.213406	82.948204	58.021015	48.520412	-2.327957	0.000000	4.424999	0.000000	0.000000	0.000000	-0.952182	-0.307722	0.477286	0.000000	0.000000	3.000000	1.000000	0.000000
1544.690162	-0.015428	0.599562	0.214970	82.948204	58.021015	48.520412	-2.327957	0.000000	4.424999	0.000000	0.000000	0.000000	-0.947068	-0.298702	0.469158	0.000000	0.000000	3.000000	1.000000	0.000000
1544.693495	-0.015428	0.599562	0.214970	82.948204	58.021015	48.520412	-2.327957	0.000000	4.424999	0.000000	0.000000	0.000000	-0.947068	-0.298702	0.469158	0.000000	0.000000	3.000000	1.000000	0.000000
1544.696829	-0.015428	0.599562	0.214970	82.693169	62.729374	52.719101	-2.365336	0.000000	4.405132	0.000000	0.000000	0.000000	-0.947068	-0.298702	0.469158	0.000000	0.000000	3.000000	1.000000	0.000000
1544.700162	-0.018405	0.598540	0.216423	82.693169	62.729374	52.719101	-2.365336	0.000000	4.405132	0.000000	0.000000	0.000000	-0.893116	-0.306713	0.435855	0.000000	0.000000	3.000000	1.000000	0.000000
1544.703495	-0.018405	0.598540	0.216423	82.693169	62.729374	52.719101	-2.365336	0.000000	4.405132	0.000000	0.000000	0.000000	-0.893116	-0.306713	0.435855	0.000000	0.000000	3.000000	1.000000	0.000000
1544.706829	-0.018405	0.598540	0.216423	82.388184	67.020401	56.476032	-2.399826	0.000000	4.386437	0.000000	0.000000	0.000000	-0.893116	-0.306713	0.435855	0.000000	0.000000	3.000000	1.000000	0.000000
1544.710162	-0.021202	0.597563	0.217837	82.388184	67.020401	56.476032	-2.399826	0.000000	4.386437	0.000000	0.000000	0.000000	-0.839027	-0.292889	0.424100	0.000000	0.000000	3.000000	1.000000	0.000000
1544.713495	-0.021202	0.597563	0.217837	82.388184	67.020401	56.476032	-2.399826	0.000000	4.386437	0.000000	0.000000	0.000000	-0.839027	-0.292889	0.424100	0.000000	0.000000	3.000000	1.000000	0.000000
1544.716829	-0.021202	0.597563	0.217837	82.089836	70.566055	59.688881	-2.430999	0.000000	4.369238	0.000000	0.000000	0.000000	-0.839027	-0.292889	0.424100	0.000000	0.000000	3.000000	1.000000	0.000000
1544.720162	-0.023910	0.596651	0.219107	82.089836	70.566055	59.688881	-2.430999	0.000000	4.369238	0.000000	0.000000	0.000000	-0.812246	-0.273771	0.380999	0.000000	0.000000	3.000000	1.000000	0.000000
1544.723495	-0.023910	0.596651	0.219107	82.089836	70.566055	59.688881	-2.430999	0.000000	4.369238	0.000000	0.000000	0.000000	-0.812246	-0.273771	0.380999	0.000000	0.000000	3.000000	1.000000	0.000000
1544.726829	-0.023910	0.596651	0.219107	81.862000	73.437225	62.482475	-2.461290	0.000000	4.352247	0.000000	0.000000	0.000000	-0.812246	-0.273771	0.380999	0.000000	0.000000	3.000000	1.000000	0.000000
1544.730162	-0.026494	0.595788	0.220256	81.862000	73.437225	62.482475	-2.461290	0.000000	4.352247	0.000000	0.000000	0.000000	-0.775405	-0.258863	0.344861	0.000000	0.000000	3.000000	1.000000	0.000000
1544.733495	-0.026494	0.595788	0.220256	81.862000	73.437225	62.482475	-2.461290	0.000000	4.352247	0.000000	0.000000	0.000000	-0.775405	-0.258863	0.344861	0.000000	0.000000	3.000000	1.000000	0.000000
1544.736829	-0.026494	0.595788	0.220256	81.761047	75.692574	64.823051	-2.490091	0.000000	4.335833	0.000000	0.000000	0.000000	-0.775405	-0.258863	0.344861	0.000000	0.000000	3.000000	1.000000	0.000000
1544.740162	-0.029017	0.594969	0.221253	81.761047	75.692574	64.823051	-2.490091	0.000000	4.335833	0.000000	0.000000	0.000000	-0.756895	-0.245557	0.298980	0.000000	0.000000	3.000000	1.000000	0.000000
1544.743495	-0.029017	0.594969	0.221253	81.761047	75.692574	64.823051	-2.490091	0.000000	4.335833	0.000000	0.000000	0.000000	-0.756895	-0.245557	0.298980	0.000000	0.000000	3.000000	1.000000	0.000000
1544.746829	-0.029017	0.594969	0.221253	81.789246	77.418922	66.537964	-2.518672	0.000000	4.319293	0.000000	0.000000	0.000000	-0.756895	-0.245557	0.298980	0.000000	0.000000	3.000000	1.000000	0.000000
1544.750162	-0.031540	0.594249	0.222068	81.789246	77.418922	66.537964	-2.518672	0.000000	4.319293	0.000000	0.000000	0.000000	-0.756788	-0.216202	0.244522	0.000000	0.000000	3.000000	1.000000	0.000000
1544.753495	-0.031540	0.594249	0.222068	81.789246	77.418922	66.537964	-2.518672	0.000000	4.319293	0.000000	0.000000	0.000000	-0.756788	-0.216202	0.244522	0.000000	0.000000	3.000000	1.000000	0.000000
1544.756829	-0.031540	0.594249	0.222068	81.811295	78.829193	67.864830	-2.548210	0.000000	4.301933	0.000000	0.000000	0.000000	-0.756788	-0.216202	0.244522	0.000000	0.000000	3.000000	1.000000	0.000000
1544.760162	-0.034030	0.593633	0.222736	81.811295	78.829193	67.864830	-2.548210	0.000000	4.301933	0.000000	0.000000	0.000000	-0.746916	-0.184569	0.200403	0.000000	0.000000	3.000000	1.000000	0.000000
1544.763495	-0.034030	0.593633	0.222736	81.811295	78.829193	67.864830	-2.548210	0.000000	4.301933	0.000000	0.000000	0.000000	-0.746916	-0.184569	0.200403	0.000000	0.000000	3.000000	1.000000	0.000000
1544.766829	-0.034030	0.593633	0.222736	81.820412	79.813995	68.568130	-2.577964	0.000000	4.284168	0.000000	0.000000	0.000000	-0.746916	-0.184569	0.200403	0.000000	0.000000	3.000000	1.000000	0.000000
1544.770162	-0.036453	0.593125	0.223260	81.820412	79.813995	68.568130	-2.577964	0.000000	4.284168	0.000000	0.000000	0.000000	-0.726873	-0.152670	0.157134	0.000000	0.000000	3.000000	1.000000	0.000000
1544.773495	-0.036453	0.593125	0.223260	81.820412	79.813995	68.568130	-2.577964	0.000000	4.284168	0.000000	0.000000	0.000000	-0.726873	-0.152670	0.157134	0.000000	0.000000	3.000000	1.000000	0.000000
1544.776829	-0.036453	0.593125	0.223260	81.824997	80.448051	68.653458	-2.607473	0.000000	4.266273	0.000000	0.000000	0.000000	-0.726873	-0.152670	0.157134	0.000000	0.000000	3.000000	1.000000	0.000000
1544.780162	-0.038873	0.592670	0.223664	81.824997	80.448051	68.653458	-2.607473	0.000000	4.266273	0.000000	0.000000	0.000000	-0.726201	-0.136339	0.121239	0.000000	0.000000	3.000000	1.000000	0.000000
1544.783495	-0.038873	0.592670	0.223664	81.824997	80.448051	68.653458	-2.607473	0.000000	4.266273	0.000000	0.000000	0.000000	-0.726201	-0.136339	0.121239	0.000000	0.000000	3.000000	1.000000	0.000000
1544.786829	-0.038873	0.592670	0.223664	81.826866	80.786987	68.451515	-2.637464	0.000000	4.247798	0.000000	0.000000	0.000000	-0.726201	-0.136339	0.121239	0.000000	0.000000	3.000000	1.000000	0.000000
1544.790162	-0.041257	0.592345	0.223936	81.826866	80.786987	68.451515	-2.637464	0.000000	4.247798	0.000000	0.000000	0.000000	-0.715209	-0.097498	0.081632	0.000000	0.000000	3.000000	1.000000	0.000000
1544.793495	-0.041257	0.592345	0.223936	81.826866	80.786987	68.451515	-2.637464	0.000000	4.247798	0.000000	0.000000	0.000000	-0.715209	-0.097498	0.081632	0.000000	0.000000	3.000000	1.000000	0.000000
1544.796829	-0.041257	0.592345	0.223936	81.827400	80.800194	68.182449	-2.667588	0.000000	4.228945	0.000000	0.000000	0.000000	-0.715209	-0.097498	0.081632	0.000000	0.000000	3.000000	1.000000	0.000000
1544.800162	-0.043602	0.592128	0.224065	81.827400	80.800194	68.182449	-2.667588	0.000000	4.228945	0.000000	0.000000	0.000000	-0.703577	-0.065102	0.038607	0.000000	0.000000	3.000000	1.000000	0.000000
1544.803495	-0.043602	0.592128	0.224065	81.827400	80.800194	68.182449	-2.667588	0.000000	4.228945	0.000000	0.000000	0.000000	-0.703577	-0.065102	0.038607	0.000000	0.000000	3.000000	1.000000	0.000000
1544.806829	-0.043602	0.592128	0.224065	81.827690	80.623337	68.052780	-2.697948	0.000000	4.209641	0.000000	0.000000	0.000000	-0.703577	-0.065102	0.038607	0.000000	0.000000	3.000000	1.000000	0.000000
1544.810162	-0.046002	0.592013	0.224012	81.827690	80.623337	68.052780	-2.697948	0.000000	4.209641	0.000000	0.000000	0.000000	-0.719978	-0.034456	-0.015700	0.000000	0.000000	3.000000	1.000000	0.000000
1544.813495	-0.046002	0.592013	0.224012	81.827690	80.623337	68.052780	-2.697948	0.000000	4.209641	0.000000	0.000000	0.000000	-0.719978	-0.034456	-0.015700	0.000000	0.000000	3.000000	1.000000	0.000000
1544.816829	-0.046002	0.592013	0.224012	81.828049	80.441101	68.066772	-2.730124	0.000000	4.188845	0.000000	0.000000	0.000000	-0.719978	-0.034456	-0.015700	0.000000	0.000000	3.000000	1.000000	0.000000
1544.820162	-0.048423	0.592001	0.223781	81.828049	80.441101	68.066772	-2.730124	0.000000	4.188845	0.000000	0.000000	0.000000	-0.726136	-0.003771	-0.069457	0.000000	0.000000	3.000000	1.000000	0.000000
1544.823495	-0.048423	0.592001	0.223781	81.828049	80.441101	68.066772	-2.730124	0.000000	4.188845	0.000000	0.000000	0.000000	-0.726136	-0.003771	-0.069457	0.000000	0.000000	3.000000	1.000000	0.000000
1544.826829	-0.048423	0.592001	0.223781	81.828621	80.272339	68.070709	-2.763640	0.000000	4.166809	0.000000	0.000000	0.000000	-0.726136	-0.003771	-0.069457	0.000000	0.000000	3.000000	1.000000	0.000000
1544.830162	-0.050894	0.592128	0.223360	81.828621	80.272339	68.070709	-2.763640	0.000000	4.166809	0.000000	0.000000	0.000000	-0.741261	0.038106	-0.126216	0.000000	0.000000	3.000000	1.000000	0.000000
1544.833495	-0.050894	0.592128	0.223360	81.828621	80.272339	68.070709	-2.763640	0.000000	4.166809	0.000000	0.000000	0.000000	-0.741261	0.038106	-0.126216	0.000000	0.000000	3.000000	1.000000	0.000000
1544.836829	-0.050894	0.592128	0.223360	81.829536	80.114410	67.976921	-2.798965	0.000000	4.143162	0.000000	0.000000	0.000000	-0.741261	0.038106	-0.126216	0.000000	0.000000	3.000000	1.000000	0.000000
1544.840162	-0.053546	0.592326	0.222786	81.829536	80.114410	67.976921	-2.798965	0.000000	4.143162	0.000000	0.000000	0.000000	-0.795586	0.059382	-0.172334	0.000000	0.000000	3.000000	1.000000	0.000000
1544.843495	-0.053546	0.592326	0.222786	81.829536	80.114410	67.976921	-2.798965	0.000000	4.143162	0.000000	0.000000	0.000000	-0.795586	0.059382	-0.172334	0.000000	0.000000	3.000000	1.000000	0.000000
1544.846829	-0.053546	0.592326	0.222786	81.830383	79.945595	67.659737	-2.837418	0.000000	4.116924	0.000000	0.000000	0.000000	-0.795586	0.059382	-0.172334	0.000000	0.000000	3.000000	1.000000	0.000000
1544.850162	-0.056311	0.592669	0.222046	81.830383	79.945595	67.659737	-2.837418	0.000000	4.116924	0.000000	0.000000	0.000000	-0.829572	0.102922	-0.221981	0.000000	0.000000	3.000000	1.000000	0.000000
1544.853495	-0.056311	0.592669	0.222046	81.830383	79.945595	67.659737	-2.837418	0.000000	4.116924	0.000000	0.000000	0.000000	-0.829572	0.102922	-0.221981	0.000000	0.000000	3.000000	1.000000	0.000000
1544.856829	-0.056311	0.592669	0.222046	81.830643	79.719780	67.155121	-2.878163	0.000000	4.088542	0.000000	0.000000	0.000000	-0.829572	0.102922	-0.221981	0.000000	0.000000	3.000000	1.000000	0.000000
1544.860162	-0.059228	0.593079	0.221233	81.830643	79.719780	67.155121	-2.878163	0.000000	4.088542	0.000000	0.000000	0.000000	-0.875090	0.123135	-0.243683	0.000000	0.000000	3.000000	1.000000	0.000000
1544.863495	-0.059228	0.593079	0.221233	81.830643	79.719780	67.155121	-2.878163	0.000000	4.088542	0.000000	0.000000	0.000000	-0.875090	0.123135	-0.243683	0.000000	0.000000	3.000000	1.000000	0.000000
1544.866829	-0.059228	0.593079	0.221233	81.830696	79.458725	66.556816	-2.920797	0.000000	4.058195	0.000000	0.000000	0.000000	-0.875090	0.123135	-0.243683	0.000000	0.000000	3.000000	1.000000	0.000000
1544.870162	-0.062263	0.593557	0.220350	81.830696	79.458725	66.556816	-2.920797	0.000000	4.058195	0.000000	0.000000	0.000000	-0.910581	0.143283	-0.265159	0.000000	0.000000	3.000000	1.000000	0.000000
1544.873495	-0.062263	0.593557	0.220350	81.830696	79.458725	66.556816	-2.920797	0.000000	4.058195	0.000000	0.000000	0.000000	-0.910581	0.143283	-0.265159	0.000000	0.000000	3.000000	1.000000	0.000000
1544.876829	-0.062263	0.593557	0.220350	81.830399	79.165039	66.016327	-2.964815	0.000000	4.026149	0.000000	0.000000	0.000000	-0.910581	0.143283	-0.265159	0.000000	0.000000	3.000000	1.000000	0.000000
1544.880162	-0.065419	0.594070	0.219431	81.830399	79.165039	66.016327	-2.964815	0.000000	4.026149	0.000000	0.000000	0.000000	-0.946838	0.154120	-0.275423	0.000000	0.000000	3.000000	1.000000	0.000000
1544.883495	-0.065419	0.594070	0.219431	81.830399	79.165039	66.016327	-2.964815	0.000000	4.026149	0.000000	0.000000	0.000000	-0.946838	0.154120	-0.275423	0.000000	0.000000	3.000000	1.000000	0.000000
1544.886829	-0.065419	0.594070	0.219431	81.829826	78.838760	65.741112	-3.009839	0.000000	3.992602	0.000000	0.000000	0.000000	-0.946838	0.154120	-0.275423	0.000000	0.000000	3.000000	1.000000	0.000000
1544.890162	-0.068696	0.594620	0.218477	81.829826	78.838760	65.741112	-3.009839	0.000000	3.992602	0.000000	0.000000	0.000000	-0.982881	0.164905	-0.286236	0.000000	0.000000	3.000000	1.000000	0.000000
1544.893495	-0.068696	0.594620	0.218477	81.829826	78.838760	65.741112	-3.009839	0.000000	3.992602	0.000000	0.000000	0.000000	-0.982881	0.164905	-0.286236	0.000000	0.000000	3.000000	1.000000	0.000000
1544.896829	-0.068696	0.594620	0.218477	81.829514	78.523331	65.711220	-3.055787	0.000000	3.957545	0.000000	0.000000	0.000000	-0.982881	0.164905	-0.286236	0.000000	0.000000	3.000000	1.000000	0.000000
1544.900162	-0.072126	0.595153	0.217509	81.829514	78.523331	65.711220	-3.055787	0.000000	3.957545	0.000000	0.000000	0.000000	-1.029177	0.159982	-0.290501	0.000000	0.000000	3.000000	1.000000	0.000000
1544.903495	-0.072126	0.595153	0.217509	81.829514	78.523331	65.711220	-3.055787	0.000000	3.957545	0.000000	0.000000	0.000000	-1.029177	0.159982	-0.290501	0.000000	0.000000	3.000000	1.000000	0.000000
1544.906829	-0.072126	0.595153	0.217509	81.818565	78.154648	65.612320	-3.102755	0.000000	3.920830	0.000000	0.000000	0.000000	-1.029177	0.159982	-0.290501	0.000000	0.000000	3.000000	1.000000	0.000000
1544.910162	-0.075644	0.595723	0.216504	81.818565	78.154648	65.612320	-3.102755	0.000000	3.920830	0.000000	0.000000	0.000000	-1.055223	0.170743	-0.301455	0.000000	0.000000	3.000000	1.000000	0.000000
1544.913495	-0.075644	0.595723	0.216504	81.818565	78.154648	65.612320	-3.102755	0.000000	3.920830	0.000000	0.000000	0.000000	-1.055223	0.170743	-0.301455	0.000000	0.000000	3.000000	1.000000	0.000000
1544.916829	-0.075644	0.595723	0.216504	81.758736	77.742813	65.399078	-3.150088	0.000000	3.882905	0.000000	0.000000	0.000000	-1.055223	0.170743	-0.301455	0.000000	0.000000	3.000000	1.000000	0.000000
1544.920162	-0.079222	0.596282	0.215524	81.758736	77.742813	65.399078	-3.150088	0.000000	3.882905	0.000000	0.000000	0.000000	-1.073573	0.167810	-0.294042	0.000000	0.000000	3.000000	1.000000	0.000000
1544.923495	-0.079222	0.596282	0.215524	81.758736	77.742813	65.399078	-3.150088	0.000000	3.882905	0.000000	0.000000	0.000000	-1.073573	0.167810	-0.294042	0.000000	0.000000	3.000000	1.000000	0.000000
1544.926829	-0.079222	0.596282	0.215524	81.575897	77.322319	65.074051	-3.196907	0.000000	3.844449	0.000000	0.000000	0.000000	-1.073573	0.167810	-0.294042	0.000000	0.000000	3.000000	1.000000	0.000000
1544.930162	-0.082860	0.596906	0.214553	81.575897	77.322319	65.074051	-3.196907	0.000000	3.844449	0.000000	0.000000	0.000000	-1.091506	0.187108	-0.291435	0.000000	0.000000	3.000000	1.000000	0.000000
1544.933495	-0.082860	0.596906	0.214553	81.575897	77.322319	65.074051	-3.196907	0.000000	3.844449	0.000000	0.000000	0.000000	-1.091506	0.187108	-0.291435	0.000000	0.000000	3.000000	1.000000	0.000000
1544.936829	-0.082860	0.596906	0.214553	81.278053	76.898270	64.512657	-3.243293	0.000000	3.805398	0.000000	0.000000	0.000000	-1.091506	0.187108	-0.291435	0.000000	0.000000	3.000000	1.000000	0.000000
1544.940162	-0.086397	0.597513	0.213593	81.278053	76.898270	64.512657	-3.243293	0.000000	3.805398	0.000000	0.000000	0.000000	-1.061086	0.182260	-0.287988	0.000000	0.000000	3.000000	1.000000	0.000000
1544.943495	-0.086397	0.597513	0.213593	81.278053	76.898270	64.512657	-3.243293	0.000000	3.805398	0.000000	0.000000	0.000000	-1.061086	0.182260	-0.287988	0.000000	0.000000	3.000000	1.000000	0.000000
1544.946829	-0.086397	0.597513	0.213593	80.917862	76.487297	63.579521	-3.287564	0.000000	3.767216	0.000000	0.000000	0.000000	-1.061086	0.182260	-0.287988	0.000000	0.000000	3.000000	1.000000	0.000000
1544.950162	-0.089892	0.598135	0.212598	80.917862	76.487297	63.579521	-3.287564	0.000000	3.767216	0.000000	0.000000	0.000000	-1.048349	0.186525	-0.298438	0.000000	0.000000	3.000000	1.000000	0.000000
1544.953495	-0.089892	0.598135	0.212598	80.917862	76.487297	63.579521	-3.287564	0.000000	3.767216	0.000000	0.000000	0.000000	-1.048349	0.186525	-0.298438	0.000000	0.000000	3.000000	1.000000	0.000000
1544.956829	-0.089892	0.598135	0.212598	80.542122	76.120743	62.535477	-3.330786	0.000000	3.729057	0.000000	0.000000	0.000000	-1.048349	0.186525	-0.298438	0.000000	0.000000	3.000000	1.000000	0.000000
1544.960162	-0.093309	0.598727	0.211549	80.542122	76.120743	62.535477	-3.330786	0.000000	3.729057	0.000000	0.000000	0.000000	-1.024989	0.177653	-0.314637	0.000000	0.000000	3.000000	1.000000	0.000000
1544.963495	-0.093309	0.598727	0.211549	80.542122	76.120743	62.535477	-3.330786	0.000000	3.729057	0.000000	0.000000	0.000000	-1.024989	0.177653	-0.314637	0.000000	0.000000	3.000000	1.000000	0.000000
1544.966829	-0.093309	0.598727	0.211549	80.185158	75.789207	61.705425	-3.372822	0.000000	3.691080	0.000000	0.000000	0.000000	-1.024989	0.177653	-0.314637	0.000000	0.000000	3.000000	1.000000	0.000000
1544.970162	-0.096677	0.599268	0.210431	80.185158	75.789207	61.705425	-3.372822	0.000000	3.691080	0.000000	0.000000	0.000000	-1.010466	0.162215	-0.335505	0.000000	0.000000	3.000000	1.000000	0.000000
1544.973495	-0.096677	0.599268	0.210431	80.185158	75.789207	61.705425	-3.372822	0.000000	3.691080	0.000000	0.000000	0.000000	-1.010466	0.162215	-0.335505	0.000000	0.000000	3.000000	1.000000	0.000000
1544.976829	-0.096677	0.599268	0.210431	79.871048	75.486557	61.375370	-3.414140	0.000000	3.652896	0.000000	0.000000	0.000000	-1.010466	0.162215	-0.335505	0.000000	0.000000	3.000000	1.000000	0.000000
1544.980162	-0.100023	0.599809	0.209211	79.871048	75.486557	61.375370	-3.414140	0.000000	3.652896	0.000000	0.000000	0.000000	-1.003953	0.162281	-0.365845	0.000000	0.000000	3.000000	1.000000	0.000000
1544.983495	-0.100023	0.599809	0.209211	79.871048	75.486557	61.375370	-3.414140	0.000000	3.652896	0.000000	0.000000	0.000000	-1.003953	0.162281	-0.365845	0.000000	0.000000	3.000000	1.000000	0.000000
1544.986829	-0.100023	0.599809	0.209211	79.602516	75.246292	61.418720	-3.455286	0.000000	3.614002	0.000000	0.000000	0.000000	-1.003953	0.162281	-0.365845	0.000000	0.000000	3.000000	1.000000	0.000000
1544.990162	-0.103350	0.600335	0.207910	79.602516	75.246292	61.418720	-3.455286	0.000000	3.614002	0.000000	0.000000	0.000000	-0.997932	0.157753	-0.390263	0.000000	0.000000	3.000000	1.000000	0.000000
1544.993495	-0.103350	0.600335	0.207910	79.602516	75.246292	61.418720	-3.455286	0.000000	3.614002	0.000000	0.000000	0.000000	-0.997932	0.157753	-0.390263	0.000000	0.000000	3.000000	1.000000	0.000000
1544.996829	-0.103350	0.600335	0.207910	79.390930	75.030357	61.481567	-3.496112	0.000000	3.574521	0.000000	0.000000	0.000000	-0.997932	0.157753	-0.390263	0.000000	0.000000	3.000000	1.000000	0.000000
1545.000162	-0.106691	0.600793	0.206551	79.390930	75.030357	61.481567	-3.496112	0.000000	3.574521	0.000000	0.000000	0.000000	-1.002354	0.137662	-0.407924	0.000000	0.000000	3.000000	1.000000	0.000000
1545.003495	-0.106691	0.600793	0.206551	79.390930	75.030357	61.481567	-3.496112	0.000000	3.574521	0.000000	0.000000	0.000000	-1.002354	0.137662	-0.407924	0.000000	0.000000	3.000000	1.000000	0.000000
1545.006829	-0.106691	0.600793	0.206551	79.219872	74.823593	61.262455	-3.536734	0.000000	3.534333	0.000000	0.000000	0.000000	-1.002354	0.137662	-0.407924	0.000000	0.000000	3.000000	1.000000	0.000000
1545.010162	-0.110045	0.601222	0.205124	79.219872	74.823593	61.262455	-3.536734	0.000000	3.534333	0.000000	0.000000	0.000000	-1.006127	0.128570	-0.428023	0.000000	0.000000	3.000000	1.000000	0.000000
1545.013495	-0.110045	0.601222	0.205124	79.219872	74.823593	61.262455	-3.536734	0.000000	3.534333	0.000000	0.000000	0.000000	-1.006127	0.128570	-0.428023	0.000000	0.000000	3.000000	1.000000	0.000000
1545.016829	-0.110045	0.601222	0.205124	79.061104	74.631561	60.889271	-3.577188	0.000000	3.493383	0.000000	0.000000	0.000000	-1.006127	0.128570	-0.428023	0.000000	0.000000	3.000000	1.000000	0.000000
1545.020162	-0.113320	0.601664	0.203670	79.061104	74.631561	60.889271	-3.577188	0.000000	3.493383	0.000000	0.000000	0.000000	-0.982598	0.132534	-0.436185	0.000000	0.000000	3.000000	1.000000	0.000000
1545.023495	-0.113320	0.601664	0.203670	79.061104	74.631561	60.889271	-3.577188	0.000000	3.493383	0.000000	0.000000	0.000000	-0.982598	0.132534	-0.436185	0.000000	0.000000	3.000000	1.000000	0.000000
1545.026829	-0.113320	0.601664	0.203670	78.866470	74.453934	60.554157	-3.616386	0.000000	3.452789	0.000000	0.000000	0.000000	-0.982598	0.132534	-0.436185	0.000000	0.000000	3.000000	1.000000	0.000000
1545.030162	-0.116581	0.602082	0.202186	78.866470	74.453934	60.554157	-3.616386	0.000000	3.452789	0.000000	0.000000	0.000000	-0.978263	0.125461	-0.445033	0.000000	0.000000	3.000000	1.000000	0.000000
1545.033495	-0.116581	0.602082	0.202186	78.866470	74.453934	60.554157	-3.616386	0.000000	3.452789	0.000000	0.000000	0.000000	-0.978263	0.125461	-0.445033	0.000000	0.000000	3.000000	1.000000	0.000000
1545.036829	-0.116581	0.602082	0.202186	78.641609	74.264786	60.243595	-3.654903	0.000000	3.411991	0.000000	0.000000	0.000000	-0.978263	0.125461	-0.445033	0.000000	0.000000	3.000000	1.000000	0.000000
1545.040162	-0.119829	0.602499	0.200686	78.641609	74.264786	60.243595	-3.654903	0.000000	3.411991	0.000000	0.000000	0.000000	-0.974494	0.124975	-0.450248	0.000000	0.000000	3.000000	1.000000	0.000000
1545.043495	-0.119829	0.602499	0.200686	78.641609	74.264786	60.243595	-3.654903	0.000000	3.411991	0.000000	0.000000	0.000000	-0.974494	0.124975	-0.450248	0.000000	0.000000	3.000000	1.000000	0.000000
1545.046829	-0.119829	0.602499	0.200686	78.378494	74.070091	59.991978	-3.692662	0.000000	3.371091	0.000000	0.000000	0.000000	-0.974494	0.124975	-0.450248	0.000000	0.000000	3.000000	1.000000	0.000000
1545.050162	-0.122970	0.602950	0.199177	78.378494	74.070091	59.991978	-3.692662	0.000000	3.371091	0.000000	0.000000	0.000000	-0.942217	0.135390	-0.452521	0.000000	0.000000	3.000000	1.000000	0.000000
1545.053495	-0.122970	0.602950	0.199177	78.378494	74.070091	59.991978	-3.692662	0.000000	3.371091	0.000000	0.000000	0.000000	-0.942217	0.135390	-0.452521	0.000000	0.000000	3.000000	1.000000	0.000000
1545.056829	-0.122970	0.602950	0.199177	78.076912	73.856071	59.726685	-3.728882	0.000000	3.330981	0.000000	0.000000	0.000000	-0.942217	0.135390	-0.452521	0.000000	0.000000	3.000000	1.000000	0.000000
1545.060162	-0.126030	0.603392	0.197633	78.076912	73.856071	59.726685	-3.728882	0.000000	3.330981	0.000000	0.000000	0.000000	-0.918001	0.132688	-0.463386	0.000000	0.000000	3.000000	1.000000	0.000000
1545.063495	-0.126030	0.603392	0.197633	78.076912	73.856071	59.726685	-3.728882	0.000000	3.330981	0.000000	0.000000	0.000000	-0.918001	0.132688	-0.463386	0.000000	0.000000	3.000000	1.000000	0.000000
1545.066829	-0.126030	0.603392	0.197633	77.763245	73.643295	59.411041	-3.764069	0.000000	3.291169	0.000000	0.000000	0.000000	-0.918001	0.132688	-0.463386	0.000000	0.000000	3.000000	1.000000	0.000000
1545.070162	-0.128923	0.603891	0.196107	77.763245	73.643295	59.411041	-3.764069	0.000000	3.291169	0.000000	0.000000	0.000000	-0.867970	0.149606	-0.457653	0.000000	0.000000	3.000000	1.000000	0.000000
1545.073495	-0.128923	0.603891	0.196107	77.763245	73.643295	59.411041	-3.764069	0.000000	3.291169	0.000000	0.000000	0.000000	-0.867970	0.149606	-0.457653	0.000000	0.000000	3.000000	1.000000	0.000000
1545.076829	-0.128923	0.603891	0.196107	77.467476	73.471260	59.143509	-3.797207	0.000000	3.252879	0.000000	0.000000	0.000000	-0.867970	0.149606	-0.457653	0.000000	0.000000	3.000000	1.000000	0.000000
1545.080162	-0.131697	0.604409	0.194514	77.467476	73.471260	59.143509	-3.797207	0.000000	3.252879	0.000000	0.000000	0.000000	-0.832217	0.155540	-0.477792	0.000000	0.000000	3.000000	1.000000	0.000000
1545.083495	-0.131697	0.604409	0.194514	77.467476	73.471260	59.143509	-3.797207	0.000000	3.252879	0.000000	0.000000	0.000000	-0.832217	0.155540	-0.477792	0.000000	0.000000	3.000000	1.000000	0.000000
1545.086829	-0.131697	0.604409	0.194514	77.221855	73.493591	59.202515	-3.829429	0.000000	3.214882	0.000000	0.000000	0.000000	-0.832217	0.155540	-0.477792	0.000000	0.000000	3.000000	1.000000	0.000000
1545.090162	-0.134303	0.604962	0.192932	77.221855	73.493591	59.202515	-3.829429	0.000000	3.214882	0.000000	0.000000	0.000000	-0.781786	0.165736	-0.474610	0.000000	0.000000	3.000000	1.000000	0.000000
1545.093495	-0.134303	0.604962	0.192932	77.221855	73.493591	59.202515	-3.829429	0.000000	3.214882	0.000000	0.000000	0.000000	-0.781786	0.165736	-0.474610	0.000000	0.000000	3.000000	1.000000	0.000000
1545.096829	-0.134303	0.604962	0.192932	77.073257	73.967751	59.810669	-3.859838	0.000000	3.178309	0.000000	0.000000	0.000000	-0.781786	0.165736	-0.474610	0.000000	0.000000	3.000000	1.000000	0.000000
1545.100162	-0.136832	0.605526	0.191331	77.073257	73.967751	59.810669	-3.859838	0.000000	3.178309	0.000000	0.000000	0.000000	-0.758577	0.169330	-0.480320	0.000000	0.000000	3.000000	1.000000	0.000000
1545.103495	-0.136832	0.605526	0.191331	77.073257	73.967751	59.810669	-3.859838	0.000000	3.178309	0.000000	0.000000	0.000000	-0.758577	0.169330	-0.480320	0.000000	0.000000	3.000000	1.000000	0.000000
1545.106829	-0.136832	0.605526	0.191331	77.026917	74.818352	60.822796	-3.889351	0.000000	3.142124	0.000000	0.000000	0.000000	-0.758577	0.169330	-0.480320	0.000000	0.000000	3.000000	1.000000	0.000000
1545.110162	-0.139283	0.606103	0.189712	77.026917	74.818352	60.822796	-3.889351	0.000000	3.142124	0.000000	0.000000	0.000000	-0.735405	0.172899	-0.485805	0.000000	0.000000	3.000000	1.000000	0.000000
1545.113495	-0.139283	0.606103	0.189712	77.026917	74.818352	60.822796	-3.889351	0.000000	3.142124	0.000000	0.000000	0.000000	-0.735405	0.172899	-0.485805	0.000000	0.000000	3.000000	1.000000	0.000000
1545.116829	-0.139283	0.606103	0.189712	77.006607	75.748756	61.899681	-3.918000	0.000000	3.106327	0.000000	0.000000	0.000000	-0.735405	0.172899	-0.485805	0.000000	0.000000	3.000000	1.000000	0.000000
1545.120162	-0.141761	0.606684	0.188107	77.006607	75.748756	61.899681	-3.918000	0.000000	3.106327	0.000000	0.000000	0.000000	-0.743273	0.174339	-0.481553	0.000000	0.000000	3.000000	1.000000	0.000000
1545.123495	-0.141761	0.606684	0.188107	77.006607	75.748756	61.899681	-3.918000	0.000000	3.106327	0.000000	0.000000	0.000000	-0.743273	0.174339	-0.481553	0.000000	0.000000	3.000000	1.000000	0.000000
1545.126829	-0.141761	0.606684	0.188107	76.982414	76.626762	62.874889	-3.946202	0.000000	3.070422	0.000000	0.000000	0.000000	-0.743273	0.174339	-0.481553	0.000000	0.000000	3.000000	1.000000	0.000000
1545.130162	-0.144168	0.607284	0.186516	76.982414	76.626762	62.874889	-3.946202	0.000000	3.070422	0.000000	0.000000	0.000000	-0.722329	0.180061	-0.477198	0.000000	0.000000	3.000000	1.000000	0.000000
1545.133495	-0.144168	0.607284	0.186516	76.982414	76.626762	62.874889	-3.946202	0.000000	3.070422	0.000000	0.000000	0.000000	-0.722329	0.180061	-0.477198	0.000000	0.000000	3.000000	1.000000	0.000000
1545.136829	-0.144168	0.607284	0.186516	76.956261	77.370949	63.611164	-3.973366	0.000000	3.035187	0.000000	0.000000	0.000000	-0.722329	0.180061	-0.477198	0.000000	0.000000	3.000000	1.000000	0.000000
1545.140162	-0.146510	0.607925	0.184953	76.956261	77.370949	63.611164	-3.973366	0.000000	3.035187	0.000000	0.000000	0.000000	-0.702371	0.192366	-0.469045	0.000000	0.000000	3.000000	1.000000	0.000000
1545.143495	-0.146510	0.607925	0.184953	76.956261	77.370949	63.611164	-3.973366	0.000000	3.035187	0.000000	0.000000	0.000000	-0.702371	0.192366	-0.469045	0.000000	0.000000	3.000000	1.000000	0.000000
1545.146829	-0.146510	0.607925	0.184953	76.930573	77.967888	64.165260	-3.999452	0.000000	3.000731	0.000000	0.000000	0.000000	-0.702371	0.192366	-0.469045	0.000000	0.000000	3.000000	1.000000	0.000000
1545.150162	-0.148815	0.608607	0.183410	76.930573	77.967888	64.165260	-3.999452	0.000000	3.000731	0.000000	0.000000	0.000000	-0.691744	0.204637	-0.462784	0.000000	0.000000	3.000000	1.000000	0.000000
1545.153495	-0.148815	0.608607	0.183410	76.930573	77.967888	64.165260	-3.999452	0.000000	3.000731	0.000000	0.000000	0.000000	-0.691744	0.204637	-0.462784	0.000000	0.000000	3.000000	1.000000	0.000000
1545.156829	-0.148815	0.608607	0.183410	76.906746	78.435028	64.687912	-4.024721	0.000000	2.966753	0.000000	0.000000	0.000000	-0.691744	0.204637	-0.462784	0.000000	0.000000	3.000000	1.000000	0.000000
1545.160162	-0.151018	0.609323	0.181871	76.906746	78.435028	64.687912	-4.024721	0.000000	2.966753	0.000000	0.000000	0.000000	-0.660775	0.214620	-0.461737	0.000000	0.000000	3.000000	1.000000	0.000000
1545.163495	-0.151018	0.609323	0.181871	76.906746	78.435028	64.687912	-4.024721	0.000000	2.966753	0.000000	0.000000	0.000000	-0.660775	0.214620	-0.461737	0.000000	0.000000	3.000000	1.000000	0.000000
1545.166829	-0.151018	0.609323	0.181871	76.888176	78.710495	65.065674	-4.048950	0.000000	2.933599	0.000000	0.000000	0.000000	-0.660775	0.214620	-0.461737	0.000000	0.000000	3.000000	1.000000	0.000000
1545.170162	-0.153148	0.610071	0.180329	76.888176	78.710495	65.065674	-4.048950	0.000000	2.933599	0.000000	0.000000	0.000000	-0.639047	0.224550	-0.462597	0.000000	0.000000	3.000000	1.000000	0.000000
1545.173495	-0.153148	0.610071	0.180329	76.888176	78.710495	65.065674	-4.048950	0.000000	2.933599	0.000000	0.000000	0.000000	-0.639047	0.224550	-0.462597	0.000000	0.000000	3.000000	1.000000	0.000000
1545.176829	-0.153148	0.610071	0.180329	76.877747	78.805130	65.242271	-4.072402	0.000000	2.900956	0.000000	0.000000	0.000000	-0.639047	0.224550	-0.462597	0.000000	0.000000	3.000000	1.000000	0.000000
1545.180162	-0.155267	0.610853	0.178770	76.877747	78.805130	65.242271	-4.072402	0.000000	2.900956	0.000000	0.000000	0.000000	-0.635510	0.234444	-0.467702	0.000000	0.000000	3.000000	1.000000	0.000000
1545.183495	-0.155267	0.610853	0.178770	76.877747	78.805130	65.242271	-4.072402	0.000000	2.900956	0.000000	0.000000	0.000000	-0.635510	0.234444	-0.467702	0.000000	0.000000	3.000000	1.000000	0.000000
1545.186829	-0.155267	0.610853	0.178770	76.874207	78.685593	65.194847	-4.095531	0.000000	2.868209	0.000000	0.000000	0.000000	-0.635510	0.234444	-0.467702	0.000000	0.000000	3.000000	1.000000	0.000000
1545.190162	-0.157411	0.611675	0.177218	76.874207	78.685593	65.194847	-4.095531	0.000000	2.868209	0.000000	0.000000	0.000000	-0.643338	0.246607	-0.465460	0.000000	0.000000	3.000000	1.000000	0.000000
1545.193495	-0.157411	0.611675	0.177218	76.874207	78.685593	65.194847	-4.095531	0.000000	2.868209	0.000000	0.000000	0.000000	-0.643338	0.246607	-0.465460	0.000000	0.000000	3.000000	1.000000	0.000000
1545.196829	-0.157411	0.611675	0.177218	76.878548	78.383842	64.985359	-4.118354	0.000000	2.835341	0.000000	0.000000	0.000000	-0.643338	0.246607	-0.465460	0.000000	0.000000	3.000000	1.000000	0.000000
1545.200162	-0.159630	0.612517	0.175739	76.878548	78.383842	64.985359	-4.118354	0.000000	2.835341	0.000000	0.000000	0.000000	-0.665649	0.252800	-0.443905	0.000000	0.000000	3.000000	1.000000	0.000000
1545.203495	-0.159630	0.612517	0.175739	76.878548	78.383842	64.985359	-4.118354	0.000000	2.835341	0.000000	0.000000	0.000000	-0.665649	0.252800	-0.443905	0.000000	0.000000	3.000000	1.000000	0.000000
1545.206829	-0.159630	0.612517	0.175739	76.881905	78.017273	64.720322	-4.140627	0.000000	2.802715	0.000000	0.000000	0.000000	-0.665649	0.252800	-0.443905	0.000000	0.000000	3.000000	1.000000	0.000000
1545.210162	-0.162011	0.613359	0.174295	76.881905	78.017273	64.720322	-4.140627	0.000000	2.802715	0.000000	0.000000	0.000000	-0.714235	0.252624	-0.433030	0.000000	0.000000	3.000000	1.000000	0.000000
1545.213495	-0.162011	0.613359	0.174295	76.881905	78.017273	64.720322	-4.140627	0.000000	2.802715	0.000000	0.000000	0.000000	-0.714235	0.252624	-0.433030	0.000000	0.000000	3.000000	1.000000	0.000000
1545.216829	-0.162011	0.613359	0.174295	76.881653	77.583138	64.343575	-4.163025	0.000000	2.769336	0.000000	0.000000	0.000000	-0.714235	0.252624	-0.433030	0.000000	0.000000	3.000000	1.000000	0.000000
1545.220162	-0.164543	0.614239	0.172970	76.881653	77.583138	64.343575	-4.163025	0.000000	2.769336	0.000000	0.000000	0.000000	-0.759790	0.263905	-0.397564	0.000000	0.000000	3.000000	1.000000	0.000000
1545.223495	-0.164543	0.614239	0.172970	76.881653	77.583138	64.343575	-4.163025	0.000000	2.769336	0.000000	0.000000	0.000000	-0.759790	0.263905	-0.397564	0.000000	0.000000	3.000000	1.000000	0.000000
1545.226829	-0.164543	0.614239	0.172970	76.881767	77.079124	63.786167	-4.184853	0.000000	2.736241	0.000000	0.000000	0.000000	-0.759790	0.263905	-0.397564	0.000000	0.000000	3.000000	1.000000	0.000000
1545.230162	-0.167134	0.615171	0.171765	76.881767	77.079124	63.786167	-4.184853	0.000000	2.736241	0.000000	0.000000	0.000000	-0.777247	0.279578	-0.361517	0.000000	0.000000	3.000000	1.000000	0.000000
1545.233495	-0.167134	0.615171	0.171765	76.881767	77.079124	63.786167	-4.184853	0.000000	2.736241	0.000000	0.000000	0.000000	-0.777247	0.279578	-0.361517	0.000000	0.000000	3.000000	1.000000	0.000000
1545.236829	-0.167134	0.615171	0.171765	76.861870	76.497017	63.013790	-4.205635	0.000000	2.704188	0.000000	0.000000	0.000000	-0.777247	0.279578	-0.361517	0.000000	0.000000	3.000000	1.000000	0.000000
1545.240162	-0.169738	0.616093	0.170744	76.861870	76.497017	63.013790	-4.205635	0.000000	2.704188	0.000000	0.000000	0.000000	-0.781248	0.276546	-0.306290	0.000000	0.000000	3.000000	1.000000	0.000000
1545.243495	-0.169738	0.616093	0.170744	76.861870	76.497017	63.013790	-4.205635	0.000000	2.704188	0.000000	0.000000	0.000000	-0.781248	0.276546	-0.306290	0.000000	0.000000	3.000000	1.000000	0.000000
1545.246829	-0.169738	0.616093	0.170744	76.758881	75.798302	62.174236	-4.224734	0.000000	2.674252	0.000000	0.000000	0.000000	-0.781248	0.276546	-0.306290	0.000000	0.000000	3.000000	1.000000	0.000000
1545.250162	-0.172361	0.617027	0.169919	76.758881	75.798302	62.174236	-4.224734	0.000000	2.674252	0.000000	0.000000	0.000000	-0.786965	0.280327	-0.247581	0.000000	0.000000	3.000000	1.000000	0.000000
1545.253495	-0.172361	0.617027	0.169919	76.758881	75.798302	62.174236	-4.224734	0.000000	2.674252	0.000000	0.000000	0.000000	-0.786965	0.280327	-0.247581	0.000000	0.000000	3.000000	1.000000	0.000000
1545.256829	-0.172361	0.617027	0.169919	76.560020	75.007484	61.482201	-4.242141	0.000000	2.646554	0.000000	0.000000	0.000000	-0.786965	0.280327	-0.247581	0.000000	0.000000	3.000000	1.000000	0.000000
1545.260162	-0.174900	0.618016	0.169253	76.560020	75.007484	61.482201	-4.242141	0.000000	2.646554	0.000000	0.000000	0.000000	-0.761624	0.296686	-0.199653	0.000000	0.000000	3.000000	1.000000	0.000000
1545.263495	-0.174900	0.618016	0.169253	76.560020	75.007484	61.482201	-4.242141	0.000000	2.646554	0.000000	0.000000	0.000000	-0.761624	0.296686	-0.199653	0.000000	0.000000	3.000000	1.000000	0.000000
1545.266829	-0.174900	0.618016	0.169253	76.325699	74.254585	61.034557	-4.257711	0.000000	2.621429	0.000000	0.000000	0.000000	-0.761624	0.296686	-0.199653	0.000000	0.000000	3.000000	1.000000	0.000000
1545.270162	-0.177355	0.618945	0.168742	76.325699	74.254585	61.034557	-4.257711	0.000000	2.621429	0.000000	0.000000	0.000000	-0.736319	0.278758	-0.153409	0.000000	0.000000	3.000000	1.000000	0.000000
1545.273495	-0.177355	0.618945	0.168742	76.325699	74.254585	61.034557	-4.257711	0.000000	2.621429	0.000000	0.000000	0.000000	-0.736319	0.278758	-0.153409	0.000000	0.000000	3.000000	1.000000	0.000000
1545.276829	-0.177355	0.618945	0.168742	76.111618	74.207291	61.280289	-4.271559	0.000000	2.598806	0.000000	0.000000	0.000000	-0.736319	0.278758	-0.153409	0.000000	0.000000	3.000000	1.000000	0.000000
1545.280162	-0.179858	0.619856	0.168283	76.111618	74.207291	61.280289	-4.271559	0.000000	2.598806	0.000000	0.000000	0.000000	-0.750887	0.273235	-0.137755	0.000000	0.000000	3.000000	1.000000	0.000000
1545.283495	-0.179858	0.619856	0.168283	76.111618	74.207291	61.280289	-4.271559	0.000000	2.598806	0.000000	0.000000	0.000000	-0.750887	0.273235	-0.137755	0.000000	0.000000	3.000000	1.000000	0.000000
1545.286829	-0.179858	0.619856	0.168283	75.905434	75.635162	62.909164	-4.284976	0.000000	2.576622	0.000000	0.000000	0.000000	-0.750887	0.273235	-0.137755	0.000000	0.000000	3.000000	1.000000	0.000000
1545.290162	-0.182258	0.620738	0.167795	75.905434	75.635162	62.909164	-4.284976	0.000000	2.576622	0.000000	0.000000	0.000000	-0.720014	0.264393	-0.146362	0.000000	0.000000	3.000000	1.000000	0.000000
1545.293495	-0.182258	0.620738	0.167795	75.905434	75.635162	62.909164	-4.284976	0.000000	2.576622	0.000000	0.000000	0.000000	-0.720014	0.264393	-0.146362	0.000000	0.000000	3.000000	1.000000	0.000000
1545.296829	-0.182258	0.620738	0.167795	75.677483	77.870247	65.248459	-4.297907	0.000000	2.554994	0.000000	0.000000	0.000000	-0.720014	0.264393	-0.146362	0.000000	0.000000	3.000000	1.000000	0.000000
1545.300162	-0.184510	0.621584	0.167349	75.677483	77.870247	65.248459	-4.297907	0.000000	2.554994	0.000000	0.000000	0.000000	-0.675849	0.253911	-0.133811	0.000000	0.000000	3.000000	1.000000	0.000000
1545.303495	-0.184510	0.621584	0.167349	75.677483	77.870247	65.248459	-4.297907	0.000000	2.554994	0.000000	0.000000	0.000000	-0.675849	0.253911	-0.133811	0.000000	0.000000	3.000000	1.000000	0.000000
1545.306829	-0.184510	0.621584	0.167349	75.437851	80.074432	67.458977	-4.309739	0.000000	2.534985	0.000000	0.000000	0.000000	-0.675849	0.253911	-0.133811	0.000000	0.000000	3.000000	1.000000	0.000000
1545.310162	-0.186532	0.622475	0.166987	75.437851	80.074432	67.458977	-4.309739	0.000000	2.534985	0.000000	0.000000	0.000000	-0.606399	0.267274	-0.108532	0.000000	0.000000	3.000000	1.000000	0.000000
1545.313495	-0.186532	0.622475	0.166987	75.437851	80.074432	67.458977	-4.309739	0.000000	2.534985	0.000000	0.000000	0.000000	-0.606399	0.267274	-0.108532	0.000000	0.000000	3.000000	1.000000	0.000000
1545.316829	-0.186532	0.622475	0.166987	75.174240	82.041176	69.302155	-4.319921	0.000000	2.517594	0.000000	0.000000	0.000000	-0.606399	0.267274	-0.108532	0.000000	0.000000	3.000000	1.000000	0.000000
1545.320162	-0.188295	0.623375	0.166729	75.174240	82.041176	69.302155	-4.319921	0.000000	2.517594	0.000000	0.000000	0.000000	-0.529020	0.269990	-0.077367	0.000000	0.000000	3.000000	1.000000	0.000000
1545.323495	-0.188295	0.623375	0.166729	75.174240	82.041176	69.302155	-4.319921	0.000000	2.517594	0.000000	0.000000	0.000000	-0.529020	0.269990	-0.077367	0.000000	0.000000	3.000000	1.000000	0.000000
1545.326829	-0.188295	0.623375	0.166729	74.885201	83.662102	70.667900	-4.328293	0.000000	2.503172	0.000000	0.000000	0.000000	-0.529020	0.269990	-0.077367	0.000000	0.000000	3.000000	1.000000	0.000000
1545.330162	-0.189697	0.624347	0.166555	74.885201	83.662102	70.667900	-4.328293	0.000000	2.503172	0.000000	0.000000	0.000000	-0.420688	0.291613	-0.052111	0.000000	0.000000	3.000000	1.000000	0.000000
1545.333495	-0.189697	0.624347	0.166555	74.885201	83.662102	70.667900	-4.328293	0.000000	2.503172	0.000000	0.000000	0.000000	-0.420688	0.291613	-0.052111	0.000000	0.000000	3.000000	1.000000	0.000000
1545.336829	-0.189697	0.624347	0.166555	74.600052	85.013725	71.760689	-4.334665	0.000000	2.492124	0.000000	0.000000	0.000000	-0.420688	0.291613	-0.052111	0.000000	0.000000	3.000000	1.000000	0.000000
1545.340162	-0.190712	0.625355	0.166486	74.600052	85.013725	71.760689	-4.334665	0.000000	2.492124	0.000000	0.000000	0.000000	-0.304305	0.302530	-0.020869	0.000000	0.000000	3.000000	1.000000	0.000000
1545.343495	-0.190712	0.625355	0.166486	74.600052	85.013725	71.760689	-4.334665	0.000000	2.492124	0.000000	0.000000	0.000000	-0.304305	0.302530	-0.020869	0.000000	0.000000	3.000000	1.000000	0.000000
1545.346829	-0.190712	0.625355	0.166486	74.402878	86.230721	72.812477	-4.338868	0.000000	2.484798	0.000000	0.000000	0.000000	-0.304305	0.302530	-0.020869	0.000000	0.000000	3.000000	1.000000	0.000000
1545.350162	-0.191320	0.626441	0.166462	74.402878	86.230721	72.812477	-4.338868	0.000000	2.484798	0.000000	0.000000	0.000000	-0.182390	0.325684	-0.007138	0.000000	0.000000	3.000000	1.000000	0.000000
1545.353495	-0.191320	0.626441	0.166462	74.402878	86.230721	72.812477	-4.338868	0.000000	2.484798	0.000000	0.000000	0.000000	-0.182390	0.325684	-0.007138	0.000000	0.000000	3.000000	1.000000	0.000000
1545.356829	-0.191320	0.626441	0.166462	74.285156	87.394791	73.916748	-4.341257	0.000000	2.480623	0.000000	0.000000	0.000000	-0.182390	0.325684	-0.007138	0.000000	0.000000	3.000000	1.000000	0.000000
1545.360162	-0.191615	0.627532	0.166475	74.285156	87.394791	73.916748	-4.341257	0.000000	2.480623	0.000000	0.000000	0.000000	-0.088701	0.327440	0.004015	0.000000	0.000000	3.000000	1.000000	0.000000
1545.363495	-0.191615	0.627532	0.166475	74.285156	87.394791	73.916748	-4.341257	0.000000	2.480623	0.000000	0.000000	0.000000	-0.088701	0.327440	0.004015	0.000000	0.000000	3.000000	1.000000	0.000000
1545.366829	-0.191615	0.627532	0.166475	74.187683	88.448715	74.885475	-4.342255	0.000000	2.478876	0.000000	0.000000	0.000000	-0.088701	0.327440	0.004015	0.000000	0.000000	3.000000	1.000000	0.000000
1545.370162	-0.191508	0.628639	0.166442	74.187683	88.448715	74.885475	-4.342255	0.000000	2.478876	0.000000	0.000000	0.000000	0.032217	0.332095	-0.009964	0.000000	0.000000	3.000000	1.000000	0.000000
1545.373495	-0.191508	0.628639	0.166442	74.187683	88.448715	74.885475	-4.342255	0.000000	2.478876	0.000000	0.000000	0.000000	0.032217	0.332095	-0.009964	0.000000	0.000000	3.000000	1.000000	0.000000
1545.376829	-0.191508	0.628639	0.166442	74.123184	89.423103	75.749336	-4.342074	0.000000	2.479192	0.000000	0.000000	0.000000	0.032217	0.332095	-0.009964	0.000000	0.000000	3.000000	1.000000	0.000000
1545.380162	-0.191155	0.629770	0.166348	74.123184	89.423103	75.749336	-4.342074	0.000000	2.479192	0.000000	0.000000	0.000000	0.105830	0.339149	-0.028239	0.000000	0.000000	3.000000	1.000000	0.000000
1545.383495	-0.191155	0.629770	0.166348	74.123184	89.423103	75.749336	-4.342074	0.000000	2.479192	0.000000	0.000000	0.000000	0.105830	0.339149	-0.028239	0.000000	0.000000	3.000000	1.000000	0.000000
1545.386829	-0.191155	0.629770	0.166348	74.079216	90.313499	76.503548	-4.341385	0.000000	2.480398	0.000000	0.000000	0.000000	0.105830	0.339149	-0.028239	0.000000	0.000000	3.000000	1.000000	0.000000
1545.390162	-0.190437	0.630933	0.166117	74.079216	90.313499	76.503548	-4.341385	0.000000	2.480398	0.000000	0.000000	0.000000	0.215399	0.348882	-0.069292	0.000000	0.000000	3.000000	1.000000	0.000000
1545.393495	-0.190437	0.630933	0.166117	74.079216	90.313499	76.503548	-4.341385	0.000000	2.480398	0.000000	0.000000	0.000000	0.215399	0.348882	-0.069292	0.000000	0.000000	3.000000	1.000000	0.000000
1545.396829	-0.190437	0.630933	0.166117	74.015938	91.116180	77.161720	-4.340230	0.000000	2.482417	0.000000	0.000000	0.000000	0.215399	0.348882	-0.069292	0.000000	0.000000	3.000000	1.000000	0.000000
1545.400162	-0.189266	0.632069	0.165773	74.015938	91.116180	77.161720	-4.340230	0.000000	2.482417	0.000000	0.000000	0.000000	0.351489	0.340867	-0.103268	0.000000	0.000000	3.000000	1.000000	0.000000
1545.403495	-0.189266	0.632069	0.165773	74.015938	91.116180	77.161720	-4.340230	0.000000	2.482417	0.000000	0.000000	0.000000	0.351489	0.340867	-0.103268	0.000000	0.000000	3.000000	1.000000	0.000000
1545.406829	-0.189266	0.632069	0.165773	73.924835	92.061310	77.954910	-4.338122	0.000000	2.486099	0.000000	0.000000	0.000000	0.351489	0.340867	-0.103268	0.000000	0.000000	3.000000	1.000000	0.000000
1545.410162	-0.187575	0.632534	0.164984	73.924835	92.061310	77.954910	-4.338122	0.000000	2.486099	0.000000	0.000000	0.000000	0.507142	0.139576	-0.236667	0.000000	0.000000	3.000000	1.000000	0.000000
1545.413495	-0.187575	0.632534	0.164984	73.924835	92.061310	77.954910	-4.338122	0.000000	2.486099	0.000000	0.000000	0.000000	0.507142	0.139576	-0.236667	0.000000	0.000000	3.000000	1.000000	0.000000
1545.416829	-0.187575	0.632534	0.164984	73.822701	92.860405	78.615631	-4.336952	0.000000	2.488141	0.000000	0.000000	0.000000	0.507142	0.139576	-0.236667	0.000000	0.000000	3.000000	1.000000	0.000000
1545.420162	-0.185808	0.633138	0.164026	73.822701	92.860405	78.615631	-4.336952	0.000000	2.488141	0.000000	0.000000	0.000000	0.530281	0.181121	-0.287359	0.000000	0.000000	3.000000	1.000000	0.000000
1545.423495	-0.185808	0.633138	0.164026	73.822701	92.860405	78.615631	-4.336952	0.000000	2.488141	0.000000	0.000000	0.000000	0.530281	0.181121	-0.287359	0.000000	0.000000	3.000000	1.000000	0.000000
1545.426829	-0.185808	0.633138	0.164026	73.741814	93.480240	79.082619	-4.336584	0.000000	2.488783	0.000000	0.000000	0.000000	0.530281	0.181121	-0.287359	0.000000	0.000000	3.000000	1.000000	0.000000
1545.430162	-0.183614	0.633759	0.162907	73.741814	93.480240	79.082619	-4.336584	0.000000	2.488783	0.000000	0.000000	0.000000	0.657998	0.186201	-0.335835	0.000000	0.000000	3.000000	1.000000	0.000000
1545.433495	-0.183614	0.633759	0.162907	73.741814	93.480240	79.082619	-4.336584	0.000000	2.488783	0.000000	0.000000	0.000000	0.657998	0.186201	-0.335835	0.000000	0.000000	3.000000	1.000000	0.000000
1545.436829	-0.183614	0.633759	0.162907	73.729034	93.798416	79.202553	-4.335664	0.000000	2.490385	0.000000	0.000000	0.000000	0.657998	0.186201	-0.335835	0.000000	0.000000	3.000000	1.000000	0.000000
1545.440162	-0.180655	0.634346	0.161752	73.729034	93.798416	79.202553	-4.335664	0.000000	2.490385	0.000000	0.000000	0.000000	0.887790	0.176058	-0.346312	0.000000	0.000000	3.000000	1.000000	0.000000
1545.443495	-0.180655	0.634346	0.161752	73.729034	93.798416	79.202553	-4.335664	0.000000	2.490385	0.000000	0.000000	0.000000	0.887790	0.176058	-0.346312	0.000000	0.000000	3.000000	1.000000	0.000000
1545.446829	-0.180655	0.634346	0.161752	73.836685	93.608818	78.754417	-4.332023	0.000000	2.496713	0.000000	0.000000	0.000000	0.887790	0.176058	-0.346312	0.000000	0.000000	3.000000	1.000000	0.000000
1545.450162	-0.176975	0.634955	0.160688	73.836685	93.608818	78.754417	-4.332023	0.000000	2.496713	0.000000	0.000000	0.000000	1.103871	0.182865	-0.319206	0.000000	0.000000	3.000000	1.000000	0.000000
1545.453495	-0.176975	0.634955	0.160688	73.836685	93.608818	78.754417	-4.332023	0.000000	2.496713	0.000000	0.000000	0.000000	1.103871	0.182865	-0.319206	0.000000	0.000000	3.000000	1.000000	0.000000
1545.456829	-0.176975	0.634955	0.160688	74.224838	92.756218	77.556610	-4.324867	0.000000	2.509088	0.000000	0.000000	0.000000	1.103871	0.182865	-0.319206	0.000000	0.000000	3.000000	1.000000	0.000000
1545.460162	-0.172770	0.635468	0.159701	74.224838	92.756218	77.556610	-4.324867	0.000000	2.509088	0.000000	0.000000	0.000000	1.261632	0.153984	-0.296320	0.000000	0.000000	3.000000	1.000000	0.000000
1545.463495	-0.172770	0.635468	0.159701	74.224838	92.756218	77.556610	-4.324867	0.000000	2.509088	0.000000	0.000000	0.000000	1.261632	0.153984	-0.296320	0.000000	0.000000	3.000000	1.000000	0.000000
1545.466829	-0.172770	0.635468	0.159701	74.855652	91.421921	75.783485	-4.314863	0.000000	2.526253	0.000000	0.000000	0.000000	1.261632	0.153984	-0.296320	0.000000	0.000000	3.000000	1.000000	0.000000
1545.470162	-0.168174	0.635889	0.158685	74.855652	91.421921	75.783485	-4.314863	0.000000	2.526253	0.000000	0.000000	0.000000	1.378790	0.126221	-0.304540	0.000000	0.000000	3.000000	1.000000	0.000000
1545.473495	-0.168174	0.635889	0.158685	74.855652	91.421921	75.783485	-4.314863	0.000000	2.526253	0.000000	0.000000	0.000000	1.378790	0.126221	-0.304540	0.000000	0.000000	3.000000	1.000000	0.000000
1545.476829	-0.168174	0.635889	0.158685	75.599586	89.858803	73.703087	-4.303092	0.000000	2.546250	0.000000	0.000000	0.000000	1.378790	0.126221	-0.304540	0.000000	0.000000	3.000000	1.000000	0.000000
1545.480162	-0.163267	0.636293	0.157684	75.599586	89.858803	73.703087	-4.303092	0.000000	2.546250	0.000000	0.000000	0.000000	1.471995	0.120993	-0.300492	0.000000	0.000000	3.000000	1.000000	0.000000
1545.483495	-0.163267	0.636293	0.157684	75.599586	89.858803	73.703087	-4.303092	0.000000	2.546250	0.000000	0.000000	0.000000	1.471995	0.120993	-0.300492	0.000000	0.000000	3.000000	1.000000	0.000000
1545.486829	-0.163267	0.636293	0.157684	76.282806	88.173683	71.477524	-4.289452	0.000000	2.569164	0.000000	0.000000	0.000000	1.471995	0.120993	-0.300492	0.000000	0.000000	3.000000	1.000000	0.000000
1545.490162	-0.158033	0.636637	0.156612	76.282806	88.173683	71.477524	-4.289452	0.000000	2.569164	0.000000	0.000000	0.000000	1.570279	0.103425	-0.321592	0.000000	0.000000	3.000000	1.000000	0.000000
1545.493495	-0.158033	0.636637	0.156612	76.282806	88.173683	71.477524	-4.289452	0.000000	2.569164	0.000000	0.000000	0.000000	1.570279	0.103425	-0.321592	0.000000	0.000000	3.000000	1.000000	0.000000
1545.496829	-0.158033	0.636637	0.156612	76.804558	86.445808	69.415154	-4.274313	0.000000	2.594272	0.000000	0.000000	0.000000	1.570279	0.103425	-0.321592	0.000000	0.000000	3.000000	1.000000	0.000000
1545.500162	-0.152448	0.636832	0.155475	76.804558	86.445808	69.415154	-4.274313	0.000000	2.594272	0.000000	0.000000	0.000000	1.675417	0.058337	-0.341107	0.000000	0.000000	3.000000	1.000000	0.000000
1545.503495	-0.152448	0.636832	0.155475	76.804558	86.445808	69.415154	-4.274313	0.000000	2.594272	0.000000	0.000000	0.000000	1.675417	0.058337	-0.341107	0.000000	0.000000	3.000000	1.000000	0.000000
1545.506829	-0.152448	0.636832	0.155475	77.119713	84.712509	67.916069	-4.257373	0.000000	2.621979	0.000000	0.000000	0.000000	1.675417	0.058337	-0.341107	0.000000	0.000000	3.000000	1.000000	0.000000
1545.510162	-0.146637	0.636898	0.154245	77.119713	84.712509	67.916069	-4.257373	0.000000	2.621979	0.000000	0.000000	0.000000	1.743459	0.019911	-0.368817	0.000000	0.000000	3.000000	1.000000	0.000000
1545.513495	-0.146637	0.636898	0.154245	77.119713	84.712509	67.916069	-4.257373	0.000000	2.621979	0.000000	0.000000	0.000000	1.743459	0.019911	-0.368817	0.000000	0.000000	3.000000	1.000000	0.000000
1545.516829	-0.146637	0.636898	0.154245	77.276596	83.090363	66.937859	-4.239239	0.000000	2.651198	0.000000	0.000000	0.000000	1.743459	0.019911	-0.368817	0.000000	0.000000	3.000000	1.000000	0.000000
1545.520162	-0.140634	0.636859	0.152921	77.276596	83.090363	66.937859	-4.239239	0.000000	2.651198	0.000000	0.000000	0.000000	1.800774	-0.011856	-0.397416	0.000000	0.000000	3.000000	1.000000	0.000000
1545.523495	-0.140634	0.636859	0.152921	77.276596	83.090363	66.937859	-4.239239	0.000000	2.651198	0.000000	0.000000	0.000000	1.800774	-0.011856	-0.397416	0.000000	0.000000	3.000000	1.000000	0.000000
1545.526829	-0.140634	0.636859	0.152921	77.392967	81.808464	66.453590	-4.219976	0.000000	2.681753	0.000000	0.000000	0.000000	1.800774	-0.011856	-0.397416	0.000000	0.000000	3.000000	1.000000	0.000000
1545.530162	-0.134454	0.636689	0.151536	77.392967	81.808464	66.453590	-4.219976	0.000000	2.681753	0.000000	0.000000	0.000000	1.854078	-0.050867	-0.415359	0.000000	0.000000	3.000000	1.000000	0.000000
1545.533495	-0.134454	0.636689	0.151536	77.392967	81.808464	66.453590	-4.219976	0.000000	2.681753	0.000000	0.000000	0.000000	1.854078	-0.050867	-0.415359	0.000000	0.000000	3.000000	1.000000	0.000000
1545.536829	-0.134454	0.636689	0.151536	77.545052	80.783714	66.131180	-4.199234	0.000000	2.714118	0.000000	0.000000	0.000000	1.854078	-0.050867	-0.415359	0.000000	0.000000	3.000000	1.000000	0.000000
1545.540162	-0.128129	0.636446	0.150081	77.545052	80.783714	66.131180	-4.199234	0.000000	2.714118	0.000000	0.000000	0.000000	1.897646	-0.072889	-0.436460	0.000000	0.000000	3.000000	1.000000	0.000000
1545.543495	-0.128129	0.636446	0.150081	77.545052	80.783714	66.131180	-4.199234	0.000000	2.714118	0.000000	0.000000	0.000000	1.897646	-0.072889	-0.436460	0.000000	0.000000	3.000000	1.000000	0.000000
1545.546829	-0.128129	0.636446	0.150081	77.763573	79.884483	65.709808	-4.177113	0.000000	2.748041	0.000000	0.000000	0.000000	1.897646	-0.072889	-0.436460	0.000000	0.000000	3.000000	1.000000	0.000000
1545.550162	-0.121618	0.636061	0.148636	77.763573	79.884483	65.709808	-4.177113	0.000000	2.748041	0.000000	0.000000	0.000000	1.953096	-0.115654	-0.433564	0.000000	0.000000	3.000000	1.000000	0.000000
1545.553495	-0.121618	0.636061	0.148636	77.763573	79.884483	65.709808	-4.177113	0.000000	2.748041	0.000000	0.000000	0.000000	1.953096	-0.115654	-0.433564	0.000000	0.000000	3.000000	1.000000	0.000000
1545.556829	-0.121618	0.636061	0.148636	78.031944	78.914978	65.058334	-4.152534	0.000000	2.785043	0.000000	0.000000	0.000000	1.953096	-0.115654	-0.433564	0.000000	0.000000	3.000000	1.000000	0.000000
1545.560162	-0.114896	0.635590	0.147202	78.031944	78.914978	65.058334	-4.152534	0.000000	2.785043	0.000000	0.000000	0.000000	2.016555	-0.141299	-0.430328	0.000000	0.000000	3.000000	1.000000	0.000000
1545.563495	-0.114896	0.635590	0.147202	78.031944	78.914978	65.058334	-4.152534	0.000000	2.785043	0.000000	0.000000	0.000000	2.016555	-0.141299	-0.430328	0.000000	0.000000	3.000000	1.000000	0.000000
1545.566829	-0.114896	0.635590	0.147202	78.324249	77.505890	63.990074	-4.125040	0.000000	2.825606	0.000000	0.000000	0.000000	2.016555	-0.141299	-0.430328	0.000000	0.000000	3.000000	1.000000	0.000000
1545.570162	-0.108018	0.635074	0.145901	78.324249	77.505890	63.990074	-4.125040	0.000000	2.825606	0.000000	0.000000	0.000000	2.063641	-0.154596	-0.390325	0.000000	0.000000	3.000000	1.000000	0.000000
1545.573495	-0.108018	0.635074	0.145901	78.324249	77.505890	63.990074	-4.125040	0.000000	2.825606	0.000000	0.000000	0.000000	2.063641	-0.154596	-0.390325	0.000000	0.000000	3.000000	1.000000	0.000000
1545.576829	-0.108018	0.635074	0.145901	78.598320	75.520607	62.392319	-4.093493	0.000000	2.871117	0.000000	0.000000	0.000000	2.063641	-0.154596	-0.390325	0.000000	0.000000	3.000000	1.000000	0.000000
1545.580162	-0.100989	0.634515	0.144784	78.598320	75.520607	62.392319	-4.093493	0.000000	2.871117	0.000000	0.000000	0.000000	2.108716	-0.167883	-0.334974	0.000000	0.000000	3.000000	1.000000	0.000000
1545.583495	-0.100989	0.634515	0.144784	78.598320	75.520607	62.392319	-4.093493	0.000000	2.871117	0.000000	0.000000	0.000000	2.108716	-0.167883	-0.334974	0.000000	0.000000	3.000000	1.000000	0.000000
1545.586829	-0.100989	0.634515	0.144784	78.811882	73.112175	60.609035	-4.056980	0.000000	2.922484	0.000000	0.000000	0.000000	2.108716	-0.167883	-0.334974	0.000000	0.000000	3.000000	1.000000	0.000000
1545.590162	-0.093853	0.633914	0.143783	78.811882	73.112175	60.609035	-4.056980	0.000000	2.922484	0.000000	0.000000	0.000000	2.140761	-0.180152	-0.300355	0.000000	0.000000	3.000000	1.000000	0.000000
1545.593495	-0.093853	0.633914	0.143783	78.811882	73.112175	60.609035	-4.056980	0.000000	2.922484	0.000000	0.000000	0.000000	2.140761	-0.180152	-0.300355	0.000000	0.000000	3.000000	1.000000	0.000000
1545.596829	-0.093853	0.633914	0.143783	78.944435	70.539543	58.849758	-4.015920	0.000000	2.978655	0.000000	0.000000	0.000000	2.140761	-0.180152	-0.300355	0.000000	0.000000	3.000000	1.000000	0.000000
1545.600162	-0.086730	0.633294	0.142946	78.944435	70.539543	58.849758	-4.015920	0.000000	2.978655	0.000000	0.000000	0.000000	2.136765	-0.185959	-0.251034	0.000000	0.000000	3.000000	1.000000	0.000000
1545.603495	-0.086730	0.633294	0.142946	78.944435	70.539543	58.849758	-4.015920	0.000000	2.978655	0.000000	0.000000	0.000000	2.136765	-0.185959	-0.251034	0.000000	0.000000	3.000000	1.000000	0.000000
1545.606829	-0.086730	0.633294	0.142946	79.021477	68.126694	57.245949	-3.970225	0.000000	3.039295	0.000000	0.000000	0.000000	2.136765	-0.185959	-0.251034	0.000000	0.000000	3.000000	1.000000	0.000000
1545.610162	-0.079638	0.632701	0.142240	79.021477	68.126694	57.245949	-3.970225	0.000000	3.039295	0.000000	0.000000	0.000000	2.127506	-0.178026	-0.211846	0.000000	0.000000	3.000000	1.000000	0.000000
1545.613495	-0.079638	0.632701	0.142240	79.021477	68.126694	57.245949	-3.970225	0.000000	3.039295	0.000000	0.000000	0.000000	2.127506	-0.178026	-0.211846	0.000000	0.000000	3.000000	1.000000	0.000000
1545.616829	-0.079638	0.632701	0.142240	79.036118	65.919212	55.810188	-3.919952	0.000000	3.103865	0.000000	0.000000	0.000000	2.127506	-0.178026	-0.211846	0.000000	0.000000	3.000000	1.000000	0.000000
1545.620162	-0.072652	0.632070	0.141618	79.036118	65.919212	55.810188	-3.919952	0.000000	3.103865	0.000000	0.000000	0.000000	2.095828	-0.189330	-0.186452	0.000000	0.000000	3.000000	1.000000	0.000000
1545.623495	-0.072652	0.632070	0.141618	79.036118	65.919212	55.810188	-3.919952	0.000000	3.103865	0.000000	0.000000	0.000000	2.095828	-0.189330	-0.186452	0.000000	0.000000	3.000000	1.000000	0.000000
1545.626829	-0.072652	0.632070	0.141618	78.972519	64.047379	54.661354	-3.865862	0.000000	3.170979	0.000000	0.000000	0.000000	2.095828	-0.189330	-0.186452	0.000000	0.000000	3.000000	1.000000	0.000000
1545.630162	-0.065738	0.631402	0.141089	78.972519	64.047379	54.661354	-3.865862	0.000000	3.170979	0.000000	0.000000	0.000000	2.074188	-0.200338	-0.158893	0.000000	0.000000	3.000000	1.000000	0.000000
1545.633495	-0.065738	0.631402	0.141089	78.972519	64.047379	54.661354	-3.865862	0.000000	3.170979	0.000000	0.000000	0.000000	2.074188	-0.200338	-0.158893	0.000000	0.000000	3.000000	1.000000	0.000000
1545.636829	-0.065738	0.631402	0.141089	78.884827	62.518417	54.039837	-3.807302	0.000000	3.241057	0.000000	0.000000	0.000000	2.074188	-0.200338	-0.158893	0.000000	0.000000	3.000000	1.000000	0.000000
1545.640162	-0.058889	0.630709	0.140632	78.884827	62.518417	54.039837	-3.807302	0.000000	3.241057	0.000000	0.000000	0.000000	2.054723	-0.207801	-0.137135	0.000000	0.000000	3.000000	1.000000	0.000000
1545.643495	-0.058889	0.630709	0.140632	78.884827	62.518417	54.039837	-3.807302	0.000000	3.241057	0.000000	0.000000	0.000000	2.054723	-0.207801	-0.137135	0.000000	0.000000	3.000000	1.000000	0.000000
1545.646829	-0.058889	0.630709	0.140632	78.800415	61.301544	53.821522	-3.744097	0.000000	3.313869	0.000000	0.000000	0.000000	2.054723	-0.207801	-0.137135	0.000000	0.000000	3.000000	1.000000	0.000000
1545.650162	-0.052067	0.629939	0.140191	78.800415	61.301544	53.821522	-3.744097	0.000000	3.313869	0.000000	0.000000	0.000000	2.046645	-0.231007	-0.132040	0.000000	0.000000	3.000000	1.000000	0.000000
1545.653495	-0.052067	0.629939	0.140191	78.800415	61.301544	53.821522	-3.744097	0.000000	3.313869	0.000000	0.000000	0.000000	2.046645	-0.231007	-0.132040	0.000000	0.000000	3.000000	1.000000	0.000000
1545.656829	-0.052067	0.629939	0.140191	78.726929	60.444626	53.938549	-3.676164	0.000000	3.389074	0.000000	0.000000	0.000000	2.046645	-0.231007	-0.132040	0.000000	0.000000	3.000000	1.000000	0.000000
1545.660162	-0.045269	0.629125	0.139760	78.726929	60.444626	53.938549	-3.676164	0.000000	3.389074	0.000000	0.000000	0.000000	2.039479	-0.244260	-0.129547	0.000000	0.000000	3.000000	1.000000	0.000000
1545.663495	-0.045269	0.629125	0.139760	78.726929	60.444626	53.938549	-3.676164	0.000000	3.389074	0.000000	0.000000	0.000000	2.039479	-0.244260	-0.129547	0.000000	0.000000	3.000000	1.000000	0.000000
1545.666829	-0.045269	0.629125	0.139760	78.671989	59.937309	54.248890	-3.603199	0.000000	3.466549	0.000000	0.000000	0.000000	2.039479	-0.244260	-0.129547	0.000000	0.000000	3.000000	1.000000	0.000000
1545.670162	-0.038522	0.628255	0.139357	78.671989	59.937309	54.248890	-3.603199	0.000000	3.466549	0.000000	0.000000	0.000000	2.023991	-0.260852	-0.120745	0.000000	0.000000	3.000000	1.000000	0.000000
1545.673495	-0.038522	0.628255	0.139357	78.671989	59.937309	54.248890	-3.603199	0.000000	3.466549	0.000000	0.000000	0.000000	2.023991	-0.260852	-0.120745	0.000000	0.000000	3.000000	1.000000	0.000000
1545.676829	-0.038522	0.628255	0.139357	78.639580	59.776314	54.636871	-3.524895	0.000000	3.546141	0.000000	0.000000	0.000000	2.023991	-0.260852	-0.120745	0.000000	0.000000	3.000000	1.000000	0.000000
1545.680162	-0.031845	0.627345	0.138847	78.639580	59.776314	54.636871	-3.524895	0.000000	3.546141	0.000000	0.000000	0.000000	2.003060	-0.273210	-0.153068	0.000000	0.000000	3.000000	1.000000	0.000000
1545.683495	-0.031845	0.627345	0.138847	78.639580	59.776314	54.636871	-3.524895	0.000000	3.546141	0.000000	0.000000	0.000000	2.003060	-0.273210	-0.153068	0.000000	0.000000	3.000000	1.000000	0.000000
1545.686829	-0.031845	0.627345	0.138847	78.648094	59.887558	55.107044	-3.442935	0.000000	3.625769	0.000000	0.000000	0.000000	2.003060	-0.273210	-0.153068	0.000000	0.000000	3.000000	1.000000	0.000000
1545.690162	-0.025213	0.626435	0.138258	78.648094	59.887558	55.107044	-3.442935	0.000000	3.625769	0.000000	0.000000	0.000000	1.989789	-0.272772	-0.176677	0.000000	0.000000	3.000000	1.000000	0.000000
1545.693495	-0.025213	0.626435	0.138258	78.648094	59.887558	55.107044	-3.442935	0.000000	3.625769	0.000000	0.000000	0.000000	1.989789	-0.272772	-0.176677	0.000000	0.000000	3.000000	1.000000	0.000000
1545.696829	-0.025213	0.626435	0.138258	78.719208	60.166065	55.717304	-3.356367	0.000000	3.706049	0.000000	0.000000	0.000000	1.989789	-0.272772	-0.176677	0.000000	0.000000	3.000000	1.000000	0.000000
1545.700162	-0.018709	0.625572	0.137557	78.719208	60.166065	55.717304	-3.356367	0.000000	3.706049	0.000000	0.000000	0.000000	1.951152	-0.259178	-0.210155	0.000000	0.000000	3.000000	1.000000	0.000000
1545.703495	-0.018709	0.625572	0.137557	78.719208	60.166065	55.717304	-3.356367	0.000000	3.706049	0.000000	0.000000	0.000000	1.951152	-0.259178	-0.210155	0.000000	0.000000	3.000000	1.000000	0.000000
1545.706829	-0.018709	0.625572	0.137557	78.851112	60.512554	56.479572	-3.266669	0.000000	3.785350	0.000000	0.000000	0.000000	1.951152	-0.259178	-0.210155	0.000000	0.000000	3.000000	1.000000	0.000000
1545.710162	-0.012279	0.624688	0.136769	78.851112	60.512554	56.479572	-3.266669	0.000000	3.785350	0.000000	0.000000	0.000000	1.928870	-0.265123	-0.236571	0.000000	0.000000	3.000000	1.000000	0.000000
1545.713495	-0.012279	0.624688	0.136769	78.851112	60.512554	56.479572	-3.266669	0.000000	3.785350	0.000000	0.000000	0.000000	1.928870	-0.265123	-0.236571	0.000000	0.000000	3.000000	1.000000	0.000000
1545.716829	-0.012279	0.624688	0.136769	79.065552	60.986446	57.280228	-3.172574	0.000000	3.864554	0.000000	0.000000	0.000000	1.928870	-0.265123	-0.236571	0.000000	0.000000	3.000000	1.000000	0.000000
1545.720162	-0.005925	0.623784	0.135894	79.065552	60.986446	57.280228	-3.172574	0.000000	3.864554	0.000000	0.000000	0.000000	1.906275	-0.271028	-0.262391	0.000000	0.000000	3.000000	1.000000	0.000000
1545.723495	-0.005925	0.623784	0.135894	79.065552	60.986446	57.280228	-3.172574	0.000000	3.864554	0.000000	0.000000	0.000000	1.906275	-0.271028	-0.262391	0.000000	0.000000	3.000000	1.000000	0.000000
1545.726829	-0.005925	0.623784	0.135894	79.322662	61.625275	58.258030	-3.073852	0.000000	3.943531	0.000000	0.000000	0.000000	1.906275	-0.271028	-0.262391	0.000000	0.000000	3.000000	1.000000	0.000000
1545.730162	0.000269	0.622904	0.134962	79.322662	61.625275	58.258030	-3.073852	0.000000	3.943531	0.000000	0.000000	0.000000	1.858088	-0.264221	-0.279647	0.000000	0.000000	3.000000	1.000000	0.000000
1545.733495	0.000269	0.622904	0.134962	79.322662	61.625275	58.258030	-3.073852	0.000000	3.943531	0.000000	0.000000	0.000000	1.858088	-0.264221	-0.279647	0.000000	0.000000	3.000000	1.000000	0.000000
1545.736829	0.000269	0.622904	0.134962	79.600204	62.440407	59.554092	-2.971509	0.000000	4.021211	0.000000	0.000000	0.000000	1.858088	-0.264221	-0.279647	0.000000	0.000000	3.000000	1.000000	0.000000
1545.740162	0.006414	0.622045	0.133976	79.600204	62.440407	59.554092	-2.971509	0.000000	4.021211	0.000000	0.000000	0.000000	1.843668	-0.257452	-0.295798	0.000000	0.000000	3.000000	1.000000	0.000000
1545.743495	0.006414	0.622045	0.133976	79.600204	62.440407	59.554092	-2.971509	0.000000	4.021211	0.000000	0.000000	0.000000	1.843668	-0.257452	-0.295798	0.000000	0.000000	3.000000	1.000000	0.000000
1545.746829	0.006414	0.622045	0.133976	79.882362	63.240025	60.859390	-2.863257	0.000000	4.098995	0.000000	0.000000	0.000000	1.843668	-0.257452	-0.295798	0.000000	0.000000	3.000000	1.000000	0.000000
1545.750162	0.012513	0.621251	0.133022	79.882362	63.240025	60.859390	-2.863257	0.000000	4.098995	0.000000	0.000000	0.000000	1.829731	-0.238381	-0.286088	0.000000	0.000000	3.000000	1.000000	0.000000
1545.753495	0.012513	0.621251	0.133022	79.882362	63.240025	60.859390	-2.863257	0.000000	4.098995	0.000000	0.000000	0.000000	1.829731	-0.238381	-0.286088	0.000000	0.000000	3.000000	1.000000	0.000000
1545.756829	0.012513	0.621251	0.133022	80.188004	63.885654	62.131672	-2.747468	0.000000	4.177489	0.000000	0.000000	0.000000	1.829731	-0.238381	-0.286088	0.000000	0.000000	3.000000	1.000000	0.000000
1545.760162	0.018486	0.620497	0.132150	80.188004	63.885654	62.131672	-2.747468	0.000000	4.177489	0.000000	0.000000	0.000000	1.791777	-0.226139	-0.261666	0.000000	0.000000	3.000000	1.000000	0.000000
1545.763495	0.018486	0.620497	0.132150	80.188004	63.885654	62.131672	-2.747468	0.000000	4.177489	0.000000	0.000000	0.000000	1.791777	-0.226139	-0.261666	0.000000	0.000000	3.000000	1.000000	0.000000
1545.766829	0.018486	0.620497	0.132150	80.522736	64.231598	63.273663	-2.624946	0.000000	4.255545	0.000000	0.000000	0.000000	1.791777	-0.226139	-0.261666	0.000000	0.000000	3.000000	1.000000	0.000000
1545.770162	0.024281	0.619805	0.131379	80.522736	64.231598	63.273663	-2.624946	0.000000	4.255545	0.000000	0.000000	0.000000	1.738487	-0.207617	-0.231261	0.000000	0.000000	3.000000	1.000000	0.000000
1545.773495	0.024281	0.619805	0.131379	80.522736	64.231598	63.273663	-2.624946	0.000000	4.255545	0.000000	0.000000	0.000000	1.738487	-0.207617	-0.231261	0.000000	0.000000	3.000000	1.000000	0.000000
1545.776829	0.024281	0.619805	0.131379	80.860039	64.026688	63.970181	-2.496718	0.000000	4.332020	0.000000	0.000000	0.000000	1.738487	-0.207617	-0.231261	0.000000	0.000000	3.000000	1.000000	0.000000
1545.780162	0.029933	0.619205	0.130763	80.860039	64.026688	63.970181	-2.496718	0.000000	4.332020	0.000000	0.000000	0.000000	1.695735	-0.179933	-0.184818	0.000000	0.000000	3.000000	1.000000	0.000000
1545.783495	0.029933	0.619205	0.130763	80.860039	64.026688	63.970181	-2.496718	0.000000	4.332020	0.000000	0.000000	0.000000	1.695735	-0.179933	-0.184818	0.000000	0.000000	3.000000	1.000000	0.000000
1545.786829	0.029933	0.619205	0.130763	81.173409	63.228477	64.209351	-2.361500	0.000000	4.407190	0.000000	0.000000	0.000000	1.695735	-0.179933	-0.184818	0.000000	0.000000	3.000000	1.000000	0.000000
1545.790162	0.035390	0.618698	0.130252	81.173409	63.228477	64.209351	-2.361500	0.000000	4.407190	0.000000	0.000000	0.000000	1.636963	-0.152025	-0.153438	0.000000	0.000000	3.000000	1.000000	0.000000
1545.793495	0.035390	0.618698	0.130252	81.173409	63.228477	64.209351	-2.361500	0.000000	4.407190	0.000000	0.000000	0.000000	1.636963	-0.152025	-0.153438	0.000000	0.000000	3.000000	1.000000	0.000000
1545.796829	0.035390	0.618698	0.130252	81.416267	62.199295	64.140488	-2.221869	0.000000	4.479207	0.000000	0.000000	0.000000	1.636963	-0.152025	-0.153438	0.000000	0.000000	3.000000	1.000000	0.000000
1545.800162	0.040708	0.618243	0.129820	81.416267	62.199295	64.140488	-2.221869	0.000000	4.479207	0.000000	0.000000	0.000000	1.595601	-0.136778	-0.129609	0.000000	0.000000	3.000000	1.000000	0.000000
1545.803495	0.040708	0.618243	0.129820	81.416267	62.199295	64.140488	-2.221869	0.000000	4.479207	0.000000	0.000000	0.000000	1.595601	-0.136778	-0.129609	0.000000	0.000000	3.000000	1.000000	0.000000
1545.806829	0.040708	0.618243	0.129820	81.562691	61.428791	63.922634	-2.077215	0.000000	4.548096	0.000000	0.000000	0.000000	1.595601	-0.136778	-0.129609	0.000000	0.000000	3.000000	1.000000	0.000000
1545.810162	0.045917	0.617859	0.129424	81.562691	61.428791	63.922634	-2.077215	0.000000	4.548096	0.000000	0.000000	0.000000	1.562497	-0.114920	-0.118644	0.000000	0.000000	3.000000	1.000000	0.000000
1545.813495	0.045917	0.617859	0.129424	81.562691	61.428791	63.922634	-2.077215	0.000000	4.548096	0.000000	0.000000	0.000000	1.562497	-0.114920	-0.118644	0.000000	0.000000	3.000000	1.000000	0.000000
1545.816829	0.045917	0.617859	0.129424	81.607330	60.975441	63.619373	-1.927827	0.000000	4.613402	0.000000	0.000000	0.000000	1.562497	-0.114920	-0.118644	0.000000	0.000000	3.000000	1.000000	0.000000
1545.820162	0.051071	0.617581	0.129055	81.607330	60.975441	63.619373	-1.927827	0.000000	4.613402	0.000000	0.000000	0.000000	1.546416	-0.083437	-0.110839	0.000000	0.000000	3.000000	1.000000	0.000000
1545.823495	0.051071	0.617581	0.129055	81.607330	60.975441	63.619373	-1.927827	0.000000	4.613402	0.000000	0.000000	0.000000	1.546416	-0.083437	-0.110839	0.000000	0.000000	3.000000	1.000000	0.000000
1545.826829	0.051071	0.617581	0.129055	81.582748	60.819706	63.639961	-1.772532	0.000000	4.675268	0.000000	0.000000	0.000000	1.546416	-0.083437	-0.110839	0.000000	0.000000	3.000000	1.000000	0.000000
1545.830162	0.056203	0.617376	0.128719	81.582748	60.819706	63.639961	-1.772532	0.000000	4.675268	0.000000	0.000000	0.000000	1.539381	-0.061673	-0.100782	0.000000	0.000000	3.000000	1.000000	0.000000
1545.833495	0.056203	0.617376	0.128719	81.582748	60.819706	63.639961	-1.772532	0.000000	4.675268	0.000000	0.000000	0.000000	1.539381	-0.061673	-0.100782	0.000000	0.000000	3.000000	1.000000	0.000000
1545.836829	0.056203	0.617376	0.128719	81.592346	60.820259	64.093666	-1.610595	0.000000	4.733496	0.000000	0.000000	0.000000	1.539381	-0.061673	-0.100782	0.000000	0.000000	3.000000	1.000000	0.000000
1545.840162	0.061340	0.617243	0.128414	81.592346	60.820259	64.093666	-1.610595	0.000000	4.733496	0.000000	0.000000	0.000000	1.541182	-0.039880	-0.091409	0.000000	0.000000	3.000000	1.000000	0.000000
1545.843495	0.061340	0.617243	0.128414	81.592346	60.820259	64.093666	-1.610595	0.000000	4.733496	0.000000	0.000000	0.000000	1.541182	-0.039880	-0.091409	0.000000	0.000000	3.000000	1.000000	0.000000
1545.846829	0.061340	0.617243	0.128414	81.728203	60.636284	64.495567	-1.441381	0.000000	4.787736	0.000000	0.000000	0.000000	1.541182	-0.039880	-0.091409	0.000000	0.000000	3.000000	1.000000	0.000000
1545.850162	0.066455	0.617108	0.128125	81.728203	60.636284	64.495567	-1.441381	0.000000	4.787736	0.000000	0.000000	0.000000	1.534506	-0.040361	-0.086645	0.000000	0.000000	3.000000	1.000000	0.000000
1545.853495	0.066455	0.617108	0.128125	81.728203	60.636284	64.495567	-1.441381	0.000000	4.787736	0.000000	0.000000	0.000000	1.534506	-0.040361	-0.086645	0.000000	0.000000	3.000000	1.000000	0.000000
1545.856829	0.066455	0.617108	0.128125	82.038292	59.697071	64.055649	-1.266384	0.000000	4.836969	0.000000	0.000000	0.000000	1.534506	-0.040361	-0.086645	0.000000	0.000000	3.000000	1.000000	0.000000
1545.860162	0.071604	0.617057	0.127842	82.038292	59.697071	64.055649	-1.266384	0.000000	4.836969	0.000000	0.000000	0.000000	1.544695	-0.015255	-0.084925	0.000000	0.000000	3.000000	1.000000	0.000000
1545.863495	0.071604	0.617057	0.127842	82.038292	59.697071	64.055649	-1.266384	0.000000	4.836969	0.000000	0.000000	0.000000	1.544695	-0.015255	-0.084925	0.000000	0.000000	3.000000	1.000000	0.000000
1545.866829	0.071604	0.617057	0.127842	82.486710	57.689514	62.393997	-1.084164	0.000000	4.881044	0.000000	0.000000	0.000000	1.544695	-0.015255	-0.084925	0.000000	0.000000	3.000000	1.000000	0.000000
1545.870162	0.076682	0.617100	0.127614	82.486710	57.689514	62.393997	-1.084164	0.000000	4.881044	0.000000	0.000000	0.000000	1.523261	0.012760	-0.068465	0.000000	0.000000	3.000000	1.000000	0.000000
1545.873495	0.076682	0.617100	0.127614	82.486710	57.689514	62.393997	-1.084164	0.000000	4.881044	0.000000	0.000000	0.000000	1.523261	0.012760	-0.068465	0.000000	0.000000	3.000000	1.000000	0.000000
1545.876829	0.076682	0.617100	0.127614	83.008347	54.492542	59.668343	-0.898750	0.000000	4.918562	0.000000	0.000000	0.000000	1.523261	0.012760	-0.068465	0.000000	0.000000	3.000000	1.000000	0.000000
1545.880162	0.081668	0.617299	0.127487	83.008347	54.492542	59.668343	-0.898750	0.000000	4.918562	0.000000	0.000000	0.000000	1.495789	0.059703	-0.038266	0.000000	0.000000	3.000000	1.000000	0.000000
1545.883495	0.081668	0.617299	0.127487	83.008347	54.492542	59.668343	-0.898750	0.000000	4.918562	0.000000	0.000000	0.000000	1.495789	0.059703	-0.038266	0.000000	0.000000	3.000000	1.000000	0.000000
1545.886829	0.081668	0.617299	0.127487	83.509155	50.169754	56.193169	-0.711676	0.000000	4.949092	0.000000	0.000000	0.000000	1.495789	0.059703	-0.038266	0.000000	0.000000	3.000000	1.000000	0.000000
1545.890162	0.086546	0.617653	0.127523	83.509155	50.169754	56.193169	-0.711676	0.000000	4.949092	0.000000	0.000000	0.000000	1.463406	0.106253	0.010959	0.000000	0.000000	3.000000	1.000000	0.000000
1545.893495	0.086546	0.617653	0.127523	83.509155	50.169754	56.193169	-0.711676	0.000000	4.949092	0.000000	0.000000	0.000000	1.463406	0.106253	0.010959	0.000000	0.000000	3.000000	1.000000	0.000000
1545.896829	0.086546	0.617653	0.127523	83.899826	45.125141	52.256130	-0.524618	0.000000	4.972402	0.000000	0.000000	0.000000	1.463406	0.106253	0.010959	0.000000	0.000000	3.000000	1.000000	0.000000
1545.900162	0.091274	0.618215	0.127796	83.899826	45.125141	52.256130	-0.524618	0.000000	4.972402	0.000000	0.000000	0.000000	1.418485	0.168423	0.081908	0.000000	0.000000	3.000000	1.000000	0.000000
1545.903495	0.091274	0.618215	0.127796	83.899826	45.125141	52.256130	-0.524618	0.000000	4.972402	0.000000	0.000000	0.000000	1.418485	0.168423	0.081908	0.000000	0.000000	3.000000	1.000000	0.000000
1545.906829	0.091274	0.618215	0.127796	84.139435	39.806065	47.985909	-0.340617	0.000000	4.988385	0.000000	0.000000	0.000000	1.418485	0.168423	0.081908	0.000000	0.000000	3.000000	1.000000	0.000000
1545.910162	0.095802	0.618984	0.128317	84.139435	39.806065	47.985909	-0.340617	0.000000	4.988385	0.000000	0.000000	0.000000	1.358365	0.230802	0.156193	0.000000	0.000000	3.000000	1.000000	0.000000
1545.913495	0.095802	0.618984	0.128317	84.139435	39.806065	47.985909	-0.340617	0.000000	4.988385	0.000000	0.000000	0.000000	1.358365	0.230802	0.156193	0.000000	0.000000	3.000000	1.000000	0.000000
1545.916829	0.095802	0.618984	0.128317	84.221039	35.175251	44.163731	-0.163503	0.000000	4.997326	0.000000	0.000000	0.000000	1.358365	0.230802	0.156193	0.000000	0.000000	3.000000	1.000000	0.000000
1545.920162	0.100077	0.619909	0.129093	84.221039	35.175251	44.163731	-0.163503	0.000000	4.997326	0.000000	0.000000	0.000000	1.282567	0.277393	0.232763	0.000000	0.000000	3.000000	1.000000	0.000000
1545.923495	0.100077	0.619909	0.129093	84.221039	35.175251	44.163731	-0.163503	0.000000	4.997326	0.000000	0.000000	0.000000	1.282567	0.277393	0.232763	0.000000	0.000000	3.000000	1.000000	0.000000
1545.926829	0.100077	0.619909	0.129093	84.144356	32.478050	41.840073	0.002980	0.000000	5.000000	0.000000	0.000000	0.000000	1.282567	0.277393	0.232763	0.000000	0.000000	3.000000	1.000000	0.000000
1545.930162	0.104177	0.620905	0.130060	84.144356	32.478050	41.840073	0.002980	0.000000	5.000000	0.000000	0.000000	0.000000	1.229992	0.298809	0.290232	0.000000	0.000000	3.000000	1.000000	0.000000
1545.933495	0.104177	0.620905	0.130060	84.144356	32.478050	41.840073	0.002980	0.000000	5.000000	0.000000	0.000000	0.000000	1.229992	0.298809	0.290232	0.000000	0.000000	3.000000	1.000000	0.000000
1545.936829	0.104177	0.620905	0.130060	84.023872	32.089085	41.288410	0.160493	0.000000	4.997423	0.000000	0.000000	0.000000	1.229992	0.298809	0.290232	0.000000	0.000000	3.000000	1.000000	0.000000
1545.940162	0.108256	0.621931	0.131108	84.023872	32.089085	41.288410	0.160493	0.000000	4.997423	0.000000	0.000000	0.000000	1.223729	0.308068	0.314341	0.000000	0.000000	3.000000	1.000000	0.000000
1545.943495	0.108256	0.621931	0.131108	84.023872	32.089085	41.288410	0.160493	0.000000	4.997423	0.000000	0.000000	0.000000	1.223729	0.308068	0.314341	0.000000	0.000000	3.000000	1.000000	0.000000
1545.946829	0.108256	0.621931	0.131108	84.219475	33.537052	42.690186	0.314233	0.000000	4.990116	0.000000	0.000000	0.000000	1.223729	0.308068	0.314341	0.000000	0.000000	3.000000	1.000000	0.000000
1545.950162	0.112299	0.622888	0.131997	84.219475	33.537052	42.690186	0.314233	0.000000	4.990116	0.000000	0.000000	0.000000	1.212865	0.287062	0.266661	0.000000	0.000000	3.000000	1.000000	0.000000
1545.953495	0.112299	0.622888	0.131997	84.219475	33.537052	42.690186	0.314233	0.000000	4.990116	0.000000	0.000000	0.000000	1.212865	0.287062	0.266661	0.000000	0.000000	3.000000	1.000000	0.000000
1545.956829	0.112299	0.622888	0.131997	84.809814	36.907196	46.369308	0.463869	0.000000	4.978436	0.000000	0.000000	0.000000	1.212865	0.287062	0.266661	0.000000	0.000000	3.000000	1.000000	0.000000
1545.960162	0.116304	0.623688	0.132734	84.809814	36.907196	46.369308	0.463869	0.000000	4.978436	0.000000	0.000000	0.000000	1.201503	0.239844	0.221146	0.000000	0.000000	3.000000	1.000000	0.000000
1545.963495	0.116304	0.623688	0.132734	84.809814	36.907196	46.369308	0.463869	0.000000	4.978436	0.000000	0.000000	0.000000	1.201503	0.239844	0.221146	0.000000	0.000000	3.000000	1.000000	0.000000
1545.966829	0.116304	0.623688	0.132734	85.506210	41.767227	51.709351	0.609576	0.000000	4.962703	0.000000	0.000000	0.000000	1.201503	0.239844	0.221146	0.000000	0.000000	3.000000	1.000000	0.000000
1545.970162	0.120456	0.624352	0.133238	85.506210	41.767227	51.709351	0.609576	0.000000	4.962703	0.000000	0.000000	0.000000	1.245629	0.199311	0.151371	0.000000	0.000000	3.000000	1.000000	0.000000
1545.973495	0.120456	0.624352	0.133238	85.506210	41.767227	51.709351	0.609576	0.000000	4.962703	0.000000	0.000000	0.000000	1.245629	0.199311	0.151371	0.000000	0.000000	3.000000	1.000000	0.000000
1545.976829	0.120456	0.624352	0.133238	86.245430	46.616310	56.942520	0.758756	0.000000	4.942094	0.000000	0.000000	0.000000	1.245629	0.199311	0.151371	0.000000	0.000000	3.000000	1.000000	0.000000
1545.980162	0.124796	0.624829	0.133437	86.245430	46.616310	56.942520	0.758756	0.000000	4.942094	0.000000	0.000000	0.000000	1.301939	0.142919	0.059697	0.000000	0.000000	3.000000	1.000000	0.000000
1545.983495	0.124796	0.624829	0.133437	86.245430	46.616310	56.942520	0.758756	0.000000	4.942094	0.000000	0.000000	0.000000	1.301939	0.142919	0.059697	0.000000	0.000000	3.000000	1.000000	0.000000
1545.986829	0.124796	0.624829	0.133437	87.104973	49.488388	60.298679	0.913479	0.000000	4.915847	0.000000	0.000000	0.000000	1.301939	0.142919	0.059697	0.000000	0.000000	3.000000	1.000000	0.000000
1545.990162	0.129046	0.625196	0.133288	87.104973	49.488388	60.298679	0.913479	0.000000	4.915847	0.000000	0.000000	0.000000	1.274972	0.110259	-0.044760	0.000000	0.000000	3.000000	1.000000	0.000000
1545.993495	0.129046	0.625196	0.133288	87.104973	49.488388	60.298679	0.913479	0.000000	4.915847	0.000000	0.000000	0.000000	1.274972	0.110259	-0.044760	0.000000	0.000000	3.000000	1.000000	0.000000
1545.996829	0.129046	0.625196	0.133288	88.132294	47.040562	58.259808	1.064597	0.000000	4.885349	0.000000	0.000000	0.000000	1.274972	0.110259	-0.044760	0.000000	0.000000	3.000000	1.000000	0.000000
1546.000162	0.133047	0.625511	0.132774	88.132294	47.040562	58.259808	1.064597	0.000000	4.885349	0.000000	0.000000	0.000000	1.200491	0.094503	-0.154388	0.000000	0.000000	3.000000	1.000000	0.000000
1546.003495	0.133047	0.625511	0.132774	88.132294	47.040562	58.259808	1.064597	0.000000	4.885349	0.000000	0.000000	0.000000	1.200491	0.094503	-0.154388	0.000000	0.000000	3.000000	1.000000	0.000000
1546.006829	0.133047	0.625511	0.132774	89.205498	21.927040	33.470345	1.207653	0.000000	4.851966	0.000000	0.000000	0.000000	1.200491	0.094503	-0.154388	0.000000	0.000000	3.000000	1.000000	0.000000
1546.010162	0.136742	0.625708	0.131930	89.205498	21.927040	33.470345	1.207653	0.000000	4.851966	0.000000	0.000000	0.000000	1.108366	0.058905	-0.253025	0.000000	0.000000	3.000000	1.000000	0.000000
1546.013495	0.136742	0.625708	0.131930	89.205498	21.927040	33.470345	1.207653	0.000000	4.851966	0.000000	0.000000	0.000000	1.108366	0.058905	-0.253025	0.000000	0.000000	3.000000	1.000000	0.000000
1546.016829	0.136742	0.625708	0.131930	89.097557	-73.746880	-61.920719	1.341425	0.000000	4.816698	0.000000	0.000000	0.000000	1.108366	0.058905	-0.253025	0.000000	0.000000	3.000000	1.000000	0.000000
1546.020162	0.140031	0.625917	0.130748	89.097557	-73.746880	-61.920719	1.341425	0.000000	4.816698	0.000000	0.000000	0.000000	0.986821	0.062827	-0.354642	0.000000	0.000000	3.000000	1.000000	0.000000
1546.023495	0.140031	0.625917	0.130748	89.097557	-73.746880	-61.920719	1.341425	0.000000	4.816698	0.000000	0.000000	0.000000	0.986821	0.062827	-0.354642	0.000000	0.000000	3.000000	1.000000	0.000000
1546.026829	0.140031	0.625917	0.130748	88.094223	-96.505653	-84.479897	1.463784	0.000000	4.780935	0.000000	0.000000	0.000000	0.986821	0.062827	-0.354642	0.000000	0.000000	3.000000	1.000000	0.000000
1546.030162	0.142964	0.626172	0.129211	88.094223	-96.505653	-84.479897	1.463784	0.000000	4.780935	0.000000	0.000000	0.000000	0.879804	0.076384	-0.461128	0.000000	0.000000	3.000000	1.000000	0.000000
1546.033495	0.142964	0.626172	0.129211	88.094223	-96.505653	-84.479897	1.463784	0.000000	4.780935	0.000000	0.000000	0.000000	0.879804	0.076384	-0.461128	0.000000	0.000000	3.000000	1.000000	0.000000
1546.036829	0.142964	0.626172	0.129211	87.372734	-105.549461	-93.352913	1.577623	0.000000	4.744587	0.000000	0.000000	0.000000	0.879804	0.076384	-0.461128	0.000000	0.000000	3.000000	1.000000	0.000000
1546.040162	0.145535	0.626466	0.127441	87.372734	-105.549461	-93.352913	1.577623	0.000000	4.744587	0.000000	0.000000	0.000000	0.771340	0.088398	-0.530911	0.000000	0.000000	3.000000	1.000000	0.000000
1546.043495	0.145535	0.626466	0.127441	87.372734	-105.549461	-93.352913	1.577623	0.000000	4.744587	0.000000	0.000000	0.000000	0.771340	0.088398	-0.530911	0.000000	0.000000	3.000000	1.000000	0.000000
1546.046829	0.145535	0.626466	0.127441	87.184357	-111.706177	-99.251587	1.682349	0.000000	4.708471	0.000000	0.000000	0.000000	0.771340	0.088398	-0.530911	0.000000	0.000000	3.000000	1.000000	0.000000
1546.050162	0.147902	0.626895	0.125492	87.184357	-111.706177	-99.251587	1.682349	0.000000	4.708471	0.000000	0.000000	0.000000	0.710179	0.128550	-0.584858	0.000000	0.000000	3.000000	1.000000	0.000000
1546.053495	0.147902	0.626895	0.125492	87.184357	-111.706177	-99.251587	1.682349	0.000000	4.708471	0.000000	0.000000	0.000000	0.710179	0.128550	-0.584858	0.000000	0.000000	3.000000	1.000000	0.000000
1546.056829	0.147902	0.626895	0.125492	87.499619	-110.576500	-97.739372	1.783096	0.000000	4.671249	0.000000	0.000000	0.000000	0.710179	0.128550	-0.584858	0.000000	0.000000	3.000000	1.000000	0.000000
1546.060162	0.150084	0.627385	0.123556	87.499619	-110.576500	-97.739372	1.783096	0.000000	4.671249	0.000000	0.000000	0.000000	0.654567	0.147163	-0.580797	0.000000	0.000000	3.000000	1.000000	0.000000
1546.063495	0.150084	0.627385	0.123556	87.499619	-110.576500	-97.739372	1.783096	0.000000	4.671249	0.000000	0.000000	0.000000	0.654567	0.147163	-0.580797	0.000000	0.000000	3.000000	1.000000	0.000000
1546.066829	0.150084	0.627385	0.123556	88.055496	-102.509125	-89.301414	1.878335	0.000000	4.633774	0.000000	0.000000	0.000000	0.654567	0.147163	-0.580797	0.000000	0.000000	3.000000	1.000000	0.000000
1546.070162	0.152052	0.627970	0.121633	88.055496	-102.509125	-89.301414	1.878335	0.000000	4.633774	0.000000	0.000000	0.000000	0.590387	0.175469	-0.576719	0.000000	0.000000	3.000000	1.000000	0.000000
1546.073495	0.152052	0.627970	0.121633	88.055496	-102.509125	-89.301414	1.878335	0.000000	4.633774	0.000000	0.000000	0.000000	0.590387	0.175469	-0.576719	0.000000	0.000000	3.000000	1.000000	0.000000
1546.076829	0.152052	0.627970	0.121633	88.567284	-85.359581	-71.915054	1.967157	0.000000	4.596770	0.000000	0.000000	0.000000	0.590387	0.175469	-0.576719	0.000000	0.000000	3.000000	1.000000	0.000000
1546.080162	0.153998	0.628595	0.119672	88.567284	-85.359581	-71.915054	1.967157	0.000000	4.596770	0.000000	0.000000	0.000000	0.583889	0.187371	-0.588456	0.000000	0.000000	3.000000	1.000000	0.000000
1546.083495	0.153998	0.628595	0.119672	88.567284	-85.359581	-71.915054	1.967157	0.000000	4.596770	0.000000	0.000000	0.000000	0.583889	0.187371	-0.588456	0.000000	0.000000	3.000000	1.000000	0.000000
1546.086829	0.153998	0.628595	0.119672	88.793900	-56.051880	-42.340237	2.056451	0.000000	4.557522	0.000000	0.000000	0.000000	0.583889	0.187371	-0.588456	0.000000	0.000000	3.000000	1.000000	0.000000
1546.090162	0.155965	0.629258	0.117719	88.793900	-56.051880	-42.340237	2.056451	0.000000	4.557522	0.000000	0.000000	0.000000	0.589955	0.198826	-0.585741	0.000000	0.000000	3.000000	1.000000	0.000000
1546.093495	0.155965	0.629258	0.117719	88.793900	-56.051880	-42.340237	2.056451	0.000000	4.557522	0.000000	0.000000	0.000000	0.589955	0.198826	-0.585741	0.000000	0.000000	3.000000	1.000000	0.000000
1546.096829	0.155965	0.629258	0.117719	88.626411	-28.717056	-14.634519	2.146796	0.000000	4.515669	0.000000	0.000000	0.000000	0.589955	0.198826	-0.585741	0.000000	0.000000	3.000000	1.000000	0.000000
1546.100162	0.157900	0.629926	0.115800	88.626411	-28.717056	-14.634519	2.146796	0.000000	4.515669	0.000000	0.000000	0.000000	0.580462	0.200540	-0.575873	0.000000	0.000000	3.000000	1.000000	0.000000
1546.103495	0.157900	0.629926	0.115800	88.626411	-28.717056	-14.634519	2.146796	0.000000	4.515669	0.000000	0.000000	0.000000	0.580462	0.200540	-0.575873	0.000000	0.000000	3.000000	1.000000	0.000000
1546.106829	0.157900	0.629926	0.115800	88.227119	-13.789386	0.610545	2.236067	0.000000	4.472136	0.000000	0.000000	0.000000	0.580462	0.200540	-0.575873	0.000000	0.000000	3.000000	1.000000	0.000000
1546.110162	0.159826	0.630642	0.113994	88.227119	-13.789386	0.610545	2.236067	0.000000	4.472136	0.000000	0.000000	0.000000	0.577922	0.214929	-0.541741	0.000000	0.000000	3.000000	1.000000	0.000000
1546.113495	0.159826	0.630642	0.113994	88.227119	-13.789386	0.610545	2.236067	0.000000	4.472136	0.000000	0.000000	0.000000	0.577922	0.214929	-0.541741	0.000000	0.000000	3.000000	1.000000	0.000000
1546.116829	0.159826	0.630642	0.113994	87.772697	-7.091499	7.407563	2.323544	0.000000	4.427318	0.000000	0.000000	0.000000	0.577922	0.214929	-0.541741	0.000000	0.000000	3.000000	1.000000	0.000000
1546.120162	0.161702	0.631354	0.112251	87.772697	-7.091499	7.407563	2.323544	0.000000	4.427318	0.000000	0.000000	0.000000	0.562747	0.213569	-0.522901	0.000000	0.000000	3.000000	1.000000	0.000000
1546.123495	0.161702	0.631354	0.112251	87.772697	-7.091499	7.407563	2.323544	0.000000	4.427318	0.000000	0.000000	0.000000	0.562747	0.213569	-0.522901	0.000000	0.000000	3.000000	1.000000	0.000000
1546.126829	0.161702	0.631354	0.112251	87.349739	-2.961460	11.596010	2.408517	0.000000	4.381671	0.000000	0.000000	0.000000	0.562747	0.213569	-0.522901	0.000000	0.000000	3.000000	1.000000	0.000000
1546.130162	0.163547	0.632105	0.110533	87.349739	-2.961460	11.596010	2.408517	0.000000	4.381671	0.000000	0.000000	0.000000	0.553347	0.225287	-0.515444	0.000000	0.000000	3.000000	1.000000	0.000000
1546.133495	0.163547	0.632105	0.110533	87.349739	-2.961460	11.596010	2.408517	0.000000	4.381671	0.000000	0.000000	0.000000	0.553347	0.225287	-0.515444	0.000000	0.000000	3.000000	1.000000	0.000000
1546.136829	0.163547	0.632105	0.110533	86.974182	-0.284607	14.362616	2.492067	0.000000	4.334697	0.000000	0.000000	0.000000	0.553347	0.225287	-0.515444	0.000000	0.000000	3.000000	1.000000	0.000000
1546.140162	0.165285	0.632831	0.108882	86.974182	-0.284607	14.362616	2.492067	0.000000	4.334697	0.000000	0.000000	0.000000	0.521514	0.217693	-0.495332	0.000000	0.000000	3.000000	1.000000	0.000000
1546.143495	0.165285	0.632831	0.108882	86.974182	-0.284607	14.362616	2.492067	0.000000	4.334697	0.000000	0.000000	0.000000	0.521514	0.217693	-0.495332	0.000000	0.000000	3.000000	1.000000	0.000000
1546.146829	0.165285	0.632831	0.108882	86.664696	1.481274	16.148399	2.571203	0.000000	4.288229	0.000000	0.000000	0.000000	0.521514	0.217693	-0.495332	0.000000	0.000000	3.000000	1.000000	0.000000
1546.150162	0.167020	0.633532	0.107148	86.664696	1.481274	16.148399	2.571203	0.000000	4.288229	0.000000	0.000000	0.000000	0.520440	0.210301	-0.520138	0.000000	0.000000	3.000000	1.000000	0.000000
1546.153495	0.167020	0.633532	0.107148	86.664696	1.481274	16.148399	2.571203	0.000000	4.288229	0.000000	0.000000	0.000000	0.520440	0.210301	-0.520138	0.000000	0.000000	3.000000	1.000000	0.000000
1546.156829	0.167020	0.633532	0.107148	86.429771	2.448323	17.119108	2.651483	0.000000	4.239061	0.000000	0.000000	0.000000	0.520440	0.210301	-0.520138	0.000000	0.000000	3.000000	1.000000	0.000000
1546.160162	0.168679	0.634165	0.105386	86.429771	2.448323	17.119108	2.651483	0.000000	4.239061	0.000000	0.000000	0.000000	0.497788	0.189934	-0.528504	0.000000	0.000000	3.000000	1.000000	0.000000
1546.163495	0.168679	0.634165	0.105386	86.429771	2.448323	17.119108	2.651483	0.000000	4.239061	0.000000	0.000000	0.000000	0.497788	0.189934	-0.528504	0.000000	0.000000	3.000000	1.000000	0.000000
1546.166829	0.168679	0.634165	0.105386	86.270172	2.484903	17.248901	2.729914	0.000000	4.188982	0.000000	0.000000	0.000000	0.497788	0.189934	-0.528504	0.000000	0.000000	3.000000	1.000000	0.000000
1546.170162	0.170350	0.634773	0.103598	86.270172	2.484903	17.248901	2.729914	0.000000	4.188982	0.000000	0.000000	0.000000	0.501371	0.182389	-0.536539	0.000000	0.000000	3.000000	1.000000	0.000000
1546.173495	0.170350	0.634773	0.103598	86.270172	2.484903	17.248901	2.729914	0.000000	4.188982	0.000000	0.000000	0.000000	0.501371	0.182389	-0.536539	0.000000	0.000000	3.000000	1.000000	0.000000
1546.176829	0.170350	0.634773	0.103598	86.168655	1.740933	16.622498	2.808923	0.000000	4.136417	0.000000	0.000000	0.000000	0.501371	0.182389	-0.536539	0.000000	0.000000	3.000000	1.000000	0.000000
1546.180162	0.172026	0.635324	0.101856	86.168655	1.740933	16.622498	2.808923	0.000000	4.136417	0.000000	0.000000	0.000000	0.502853	0.165361	-0.522687	0.000000	0.000000	3.000000	1.000000	0.000000
1546.183495	0.172026	0.635324	0.101856	86.168655	1.740933	16.622498	2.808923	0.000000	4.136417	0.000000	0.000000	0.000000	0.502853	0.165361	-0.522687	0.000000	0.000000	3.000000	1.000000	0.000000
1546.186829	0.172026	0.635324	0.101856	86.108162	0.580891	15.782209	2.886852	0.000000	4.082412	0.000000	0.000000	0.000000	0.502853	0.165361	-0.522687	0.000000	0.000000	3.000000	1.000000	0.000000
1546.190162	0.173594	0.635873	0.100259	86.108162	0.580891	15.782209	2.886852	0.000000	4.082412	0.000000	0.000000	0.000000	0.470312	0.164569	-0.478853	0.000000	0.000000	3.000000	1.000000	0.000000
1546.193495	0.173594	0.635873	0.100259	86.108162	0.580891	15.782209	2.886852	0.000000	4.082412	0.000000	0.000000	0.000000	0.470312	0.164569	-0.478853	0.000000	0.000000	3.000000	1.000000	0.000000
1546.196829	0.173594	0.635873	0.100259	86.062241	-0.843742	14.847397	2.958666	0.000000	4.030670	0.000000	0.000000	0.000000	0.470312	0.164569	-0.478853	0.000000	0.000000	3.000000	1.000000	0.000000
1546.200162	0.174973	0.636398	0.098823	86.062241	-0.843742	14.847397	2.958666	0.000000	4.030670	0.000000	0.000000	0.000000	0.413553	0.157587	-0.430894	0.000000	0.000000	3.000000	1.000000	0.000000
1546.203495	0.174973	0.636398	0.098823	86.062241	-0.843742	14.847397	2.958666	0.000000	4.030670	0.000000	0.000000	0.000000	0.413553	0.157587	-0.430894	0.000000	0.000000	3.000000	1.000000	0.000000
1546.206829	0.174973	0.636398	0.098823	86.011787	-2.302386	13.682415	3.022022	0.000000	3.983388	0.000000	0.000000	0.000000	0.413553	0.157587	-0.430894	0.000000	0.000000	3.000000	1.000000	0.000000
1546.210162	0.176173	0.636900	0.097484	86.011787	-2.302386	13.682415	3.022022	0.000000	3.983388	0.000000	0.000000	0.000000	0.360179	0.150640	-0.401632	0.000000	0.000000	3.000000	1.000000	0.000000
1546.213495	0.176173	0.636900	0.097484	86.011787	-2.302386	13.682415	3.022022	0.000000	3.983388	0.000000	0.000000	0.000000	0.360179	0.150640	-0.401632	0.000000	0.000000	3.000000	1.000000	0.000000
1546.216829	0.176173	0.636900	0.097484	85.965271	-3.369048	12.544523	3.078565	0.000000	3.939853	0.000000	0.000000	0.000000	0.360179	0.150640	-0.401632	0.000000	0.000000	3.000000	1.000000	0.000000
1546.220162	0.177202	0.637401	0.096257	85.965271	-3.369048	12.544523	3.078565	0.000000	3.939853	0.000000	0.000000	0.000000	0.308494	0.150208	-0.368312	0.000000	0.000000	3.000000	1.000000	0.000000
1546.223495	0.177202	0.637401	0.096257	85.965271	-3.369048	12.544523	3.078565	0.000000	3.939853	0.000000	0.000000	0.000000	0.308494	0.150208	-0.368312	0.000000	0.000000	3.000000	1.000000	0.000000
1546.226829	0.177202	0.637401	0.096257	85.936256	-3.790850	11.997095	3.128325	0.000000	3.900459	0.000000	0.000000	0.000000	0.308494	0.150208	-0.368312	0.000000	0.000000	3.000000	1.000000	0.000000
1546.230162	0.177963	0.637900	0.095111	85.936256	-3.790850	11.997095	3.128325	0.000000	3.900459	0.000000	0.000000	0.000000	0.228337	0.149602	-0.343746	0.000000	0.000000	3.000000	1.000000	0.000000
1546.233495	0.177963	0.637900	0.095111	85.936256	-3.790850	11.997095	3.128325	0.000000	3.900459	0.000000	0.000000	0.000000	0.228337	0.149602	-0.343746	0.000000	0.000000	3.000000	1.000000	0.000000
1546.236829	0.177963	0.637900	0.095111	85.930466	-3.674094	12.077495	3.169716	0.000000	3.866899	0.000000	0.000000	0.000000	0.228337	0.149602	-0.343746	0.000000	0.000000	3.000000	1.000000	0.000000
1546.240162	0.178484	0.638343	0.094037	85.930466	-3.674094	12.077495	3.169716	0.000000	3.866899	0.000000	0.000000	0.000000	0.156245	0.133087	-0.322244	0.000000	0.000000	3.000000	1.000000	0.000000
1546.243495	0.178484	0.638343	0.094037	85.930466	-3.674094	12.077495	3.169716	0.000000	3.866899	0.000000	0.000000	0.000000	0.156245	0.133087	-0.322244	0.000000	0.000000	3.000000	1.000000	0.000000
1546.246829	0.178484	0.638343	0.094037	85.933357	-3.630462	12.085168	3.203805	0.000000	3.838701	0.000000	0.000000	0.000000	0.156245	0.133087	-0.322244	0.000000	0.000000	3.000000	1.000000	0.000000
1546.250162	0.178766	0.638741	0.092949	85.933357	-3.630462	12.085168	3.203805	0.000000	3.838701	0.000000	0.000000	0.000000	0.084862	0.119380	-0.326247	0.000000	0.000000	3.000000	1.000000	0.000000
1546.253495	0.178766	0.638741	0.092949	85.933357	-3.630462	12.085168	3.203805	0.000000	3.838701	0.000000	0.000000	0.000000	0.084862	0.119380	-0.326247	0.000000	0.000000	3.000000	1.000000	0.000000
1546.256829	0.178766	0.638741	0.092949	85.946480	-3.607835	12.072090	3.232513	0.000000	3.814559	0.000000	0.000000	0.000000	0.084862	0.119380	-0.326247	0.000000	0.000000	3.000000	1.000000	0.000000
1546.260162	0.178833	0.639063	0.091914	85.946480	-3.607835	12.072090	3.232513	0.000000	3.814559	0.000000	0.000000	0.000000	0.020120	0.096464	-0.310644	0.000000	0.000000	3.000000	1.000000	0.000000
1546.263495	0.178833	0.639063	0.091914	85.946480	-3.607835	12.072090	3.232513	0.000000	3.814559	0.000000	0.000000	0.000000	0.020120	0.096464	-0.310644	0.000000	0.000000	3.000000	1.000000	0.000000
1546.266829	0.178833	0.639063	0.091914	85.968376	-3.412876	12.252282	3.255156	0.000000	3.795254	0.000000	0.000000	0.000000	0.020120	0.096464	-0.310644	0.000000	0.000000	3.000000	1.000000	0.000000
1546.270162	0.178775	0.639319	0.090939	85.968376	-3.412876	12.252282	3.255156	0.000000	3.795254	0.000000	0.000000	0.000000	-0.017524	0.076953	-0.292446	0.000000	0.000000	3.000000	1.000000	0.000000
1546.273495	0.178775	0.639319	0.090939	85.968376	-3.412876	12.252282	3.255156	0.000000	3.795254	0.000000	0.000000	0.000000	-0.017524	0.076953	-0.292446	0.000000	0.000000	3.000000	1.000000	0.000000
1546.276829	0.178775	0.639319	0.090939	86.006592	-2.768469	12.922092	3.273738	0.000000	3.779238	0.000000	0.000000	0.000000	-0.017524	0.076953	-0.292446	0.000000	0.000000	3.000000	1.000000	0.000000
1546.280162	0.178775	0.639319	0.090939	86.006592	-2.768469	12.922092	3.273738	0.000000	3.779238	0.000000	0.000000	0.000000	-0.017524	0.076953	-0.292446	0.000000	0.000000	3.000000	1.000000	0.000000
1546.283495	0.178595	0.639524	0.090123	86.006592	-2.768469	12.922092	3.273738	0.000000	3.779238	0.000000	0.000000	0.000000	-0.053962	0.061332	-0.244774	0.000000	0.000000	3.000000	1.000000	0.000000
1546.286829	0.178595	0.639524	0.090123	86.058563	-1.588654	14.172891	3.273738	0.000000	3.779238	0.000000	0.000000	0.000000	-0.053962	0.061332	-0.244774	0.000000	0.000000	3.000000	1.000000	0.000000
1546.290162	0.178292	0.639708	0.089456	86.058563	-1.588654	14.172891	3.273738	0.000000	3.779238	0.000000	0.000000	0.000000	-0.091077	0.055315	-0.199921	0.000000	0.000000	3.000000	1.000000	0.000000
1546.293495	0.178292	0.639708	0.089456	86.058563	-1.588654	14.172891	3.273738	0.000000	3.779238	0.000000	0.000000	0.000000	-0.091077	0.055315	-0.199921	0.000000	0.000000	3.000000	1.000000	0.000000
1546.296829	0.178292	0.639708	0.089456	86.105797	-0.237663	15.623013	3.292933	0.000000	3.762525	0.000000	0.000000	0.000000	-0.091077	0.055315	-0.199921	0.000000	0.000000	3.000000	1.000000	0.000000
1546.300162	0.178292	0.639708	0.089456	86.105797	-0.237663	15.623013	3.292933	0.000000	3.762525	0.000000	0.000000	0.000000	-0.091077	0.055315	-0.199921	0.000000	0.000000	3.000000	1.000000	0.000000
1546.303495	0.177783	0.639851	0.088953	86.105797	-0.237663	15.623013	3.292933	0.000000	3.762525	0.000000	0.000000	0.000000	-0.152543	0.043019	-0.151166	0.000000	0.000000	3.000000	1.000000	0.000000
1546.306829	0.177783	0.639851	0.088953	86.155800	1.365842	17.361517	3.292933	0.000000	3.762525	0.000000	0.000000	0.000000	-0.152543	0.043019	-0.151166	0.000000	0.000000	3.000000	1.000000	0.000000
1546.310162	0.177067	0.639986	0.088601	86.155800	1.365842	17.361517	3.292933	0.000000	3.762525	0.000000	0.000000	0.000000	-0.214770	0.040225	-0.105392	0.000000	0.000000	3.000000	1.000000	0.000000
1546.313495	0.177067	0.639986	0.088601	86.155800	1.365842	17.361517	3.292933	0.000000	3.762525	0.000000	0.000000	0.000000	-0.214770	0.040225	-0.105392	0.000000	0.000000	3.000000	1.000000	0.000000
1546.316829	0.177067	0.639986	0.088601	86.222343	3.747490	19.932491	3.281443	0.000000	3.772550	0.000000	0.000000	0.000000	-0.214770	0.040225	-0.105392	0.000000	0.000000	3.000000	1.000000	0.000000
1546.320162	0.177067	0.639986	0.088601	86.222343	3.747490	19.932491	3.281443	0.000000	3.772550	0.000000	0.000000	0.000000	-0.214770	0.040225	-0.105392	0.000000	0.000000	3.000000	1.000000	0.000000
1546.323495	0.176170	0.640066	0.088305	86.222343	3.747490	19.932491	3.281443	0.000000	3.772550	0.000000	0.000000	0.000000	-0.269180	0.024235	-0.089006	0.000000	0.000000	3.000000	1.000000	0.000000
1546.326829	0.176170	0.640066	0.088305	86.302124	7.488041	23.930027	3.281443	0.000000	3.772550	0.000000	0.000000	0.000000	-0.269180	0.024235	-0.089006	0.000000	0.000000	3.000000	1.000000	0.000000
1546.330162	0.175181	0.640114	0.087985	86.302124	7.488041	23.930027	3.281443	0.000000	3.772550	0.000000	0.000000	0.000000	-0.296647	0.014251	-0.095958	0.000000	0.000000	3.000000	1.000000	0.000000
1546.333495	0.175181	0.640114	0.087985	86.302124	7.488041	23.930027	3.281443	0.000000	3.772550	0.000000	0.000000	0.000000	-0.296647	0.014251	-0.095958	0.000000	0.000000	3.000000	1.000000	0.000000
1546.336829	0.175181	0.640114	0.087985	86.381607	12.464405	29.215626	3.248116	0.000000	3.801281	0.000000	0.000000	0.000000	-0.296647	0.014251	-0.095958	0.000000	0.000000	3.000000	1.000000	0.000000
1546.340162	0.174112	0.640095	0.087586	86.381607	12.464405	29.215626	3.248116	0.000000	3.801281	0.000000	0.000000	0.000000	-0.320718	-0.005640	-0.119517	0.000000	0.000000	3.000000	1.000000	0.000000
1546.343495	0.174112	0.640095	0.087586	86.381607	12.464405	29.215626	3.248116	0.000000	3.801281	0.000000	0.000000	0.000000	-0.320718	-0.005640	-0.119517	0.000000	0.000000	3.000000	1.000000	0.000000
1546.346829	0.174112	0.640095	0.087586	86.425056	18.389572	35.479164	3.229725	0.000000	3.816920	0.000000	0.000000	0.000000	-0.320718	-0.005640	-0.119517	0.000000	0.000000	3.000000	1.000000	0.000000
1546.350162	0.173044	0.639979	0.087094	86.425056	18.389572	35.479164	3.229725	0.000000	3.816920	0.000000	0.000000	0.000000	-0.320482	-0.034889	-0.147815	0.000000	0.000000	3.000000	1.000000	0.000000
1546.353495	0.173044	0.639979	0.087094	86.425056	18.389572	35.479164	3.229725	0.000000	3.816920	0.000000	0.000000	0.000000	-0.320482	-0.034889	-0.147815	0.000000	0.000000	3.000000	1.000000	0.000000
1546.356829	0.173044	0.639979	0.087094	86.374908	24.555677	41.995842	3.212998	0.000000	3.831011	0.000000	0.000000	0.000000	-0.320482	-0.034889	-0.147815	0.000000	0.000000	3.000000	1.000000	0.000000
1546.360162	0.171933	0.639763	0.086458	86.374908	24.555677	41.995842	3.212998	0.000000	3.831011	0.000000	0.000000	0.000000	-0.333255	-0.064620	-0.190604	0.000000	0.000000	3.000000	1.000000	0.000000
1546.363495	0.171933	0.639763	0.086458	86.374908	24.555677	41.995842	3.212998	0.000000	3.831011	0.000000	0.000000	0.000000	-0.333255	-0.064620	-0.190604	0.000000	0.000000	3.000000	1.000000	0.000000
1546.366829	0.171933	0.639763	0.086458	86.209709	29.586010	47.346619	3.197887	0.000000	3.843633	0.000000	0.000000	0.000000	-0.333255	-0.064620	-0.190604	0.000000	0.000000	3.000000	1.000000	0.000000
1546.370162	0.170876	0.639503	0.085714	86.209709	29.586010	47.346619	3.197887	0.000000	3.843633	0.000000	0.000000	0.000000	-0.317111	-0.078128	-0.223168	0.000000	0.000000	3.000000	1.000000	0.000000
1546.373495	0.170876	0.639503	0.085714	86.209709	29.586010	47.346619	3.197887	0.000000	3.843633	0.000000	0.000000	0.000000	-0.317111	-0.078128	-0.223168	0.000000	0.000000	3.000000	1.000000	0.000000
1546.376829	0.170876	0.639503	0.085714	85.945175	32.315098	50.321995	3.186234	0.000000	3.853299	0.000000	0.000000	0.000000	-0.317111	-0.078128	-0.223168	0.000000	0.000000	3.000000	1.000000	0.000000
1546.380162	0.169846	0.639145	0.084867	85.945175	32.315098	50.321995	3.186234	0.000000	3.853299	0.000000	0.000000	0.000000	-0.308988	-0.107322	-0.254203	0.000000	0.000000	3.000000	1.000000	0.000000
1546.383495	0.169846	0.639145	0.084867	85.945175	32.315098	50.321995	3.186234	0.000000	3.853299	0.000000	0.000000	0.000000	-0.308988	-0.107322	-0.254203	0.000000	0.000000	3.000000	1.000000	0.000000
1546.386829	0.169846	0.639145	0.084867	85.621086	32.319893	50.463894	3.177329	0.000000	3.860645	0.000000	0.000000	0.000000	-0.308988	-0.107322	-0.254203	0.000000	0.000000	3.000000	1.000000	0.000000
1546.390162	0.168844	0.638787	0.084008	85.621086	32.319893	50.463894	3.177329	0.000000	3.860645	0.000000	0.000000	0.000000	-0.300693	-0.107499	-0.257600	0.000000	0.000000	3.000000	1.000000	0.000000
1546.393495	0.168844	0.638787	0.084008	85.621086	32.319893	50.463894	3.177329	0.000000	3.860645	0.000000	0.000000	0.000000	-0.300693	-0.107499	-0.257600	0.000000	0.000000	3.000000	1.000000	0.000000
1546.396829	0.168844	0.638787	0.084008	85.276314	30.997980	49.224007	3.169208	0.000000	3.867314	0.000000	0.000000	0.000000	-0.300693	-0.107499	-0.257600	0.000000	0.000000	3.000000	1.000000	0.000000
1546.400162	0.167776	0.638388	0.083202	85.276314	30.997980	49.224007	3.169208	0.000000	3.867314	0.000000	0.000000	0.000000	-0.320278	-0.119802	-0.241957	0.000000	0.000000	3.000000	1.000000	0.000000
1546.403495	0.167776	0.638388	0.083202	85.276314	30.997980	49.224007	3.169208	0.000000	3.867314	0.000000	0.000000	0.000000	-0.320278	-0.119802	-0.241957	0.000000	0.000000	3.000000	1.000000	0.000000
1546.406829	0.167776	0.638388	0.083202	84.911530	29.832283	48.151138	3.157859	0.000000	3.876586	0.000000	0.000000	0.000000	-0.320278	-0.119802	-0.241957	0.000000	0.000000	3.000000	1.000000	0.000000
1546.410162	0.166669	0.637992	0.082529	84.911530	29.832283	48.151138	3.157859	0.000000	3.876586	0.000000	0.000000	0.000000	-0.332222	-0.118741	-0.201903	0.000000	0.000000	3.000000	1.000000	0.000000
1546.413495	0.166669	0.637992	0.082529	84.911530	29.832283	48.151138	3.157859	0.000000	3.876586	0.000000	0.000000	0.000000	-0.332222	-0.118741	-0.201903	0.000000	0.000000	3.000000	1.000000	0.000000
1546.416829	0.166669	0.637992	0.082529	84.557884	28.829990	47.252323	3.141992	0.000000	3.889458	0.000000	0.000000	0.000000	-0.332222	-0.118741	-0.201903	0.000000	0.000000	3.000000	1.000000	0.000000
1546.420162	0.165463	0.637609	0.081983	84.557884	28.829990	47.252323	3.141992	0.000000	3.889458	0.000000	0.000000	0.000000	-0.361587	-0.114724	-0.163735	0.000000	0.000000	3.000000	1.000000	0.000000
1546.423495	0.165463	0.637609	0.081983	84.557884	28.829990	47.252323	3.141992	0.000000	3.889458	0.000000	0.000000	0.000000	-0.361587	-0.114724	-0.163735	0.000000	0.000000	3.000000	1.000000	0.000000
1546.426829	0.165463	0.637609	0.081983	84.226334	27.965128	46.512325	3.119897	0.000000	3.907204	0.000000	0.000000	0.000000	-0.361587	-0.114724	-0.163735	0.000000	0.000000	3.000000	1.000000	0.000000
1546.430162	0.164076	0.637198	0.081562	84.226334	27.965128	46.512325	3.119897	0.000000	3.907204	0.000000	0.000000	0.000000	-0.416275	-0.123337	-0.126280	0.000000	0.000000	3.000000	1.000000	0.000000
1546.433495	0.164076	0.637198	0.081562	84.226334	27.965128	46.512325	3.119897	0.000000	3.907204	0.000000	0.000000	0.000000	-0.416275	-0.123337	-0.126280	0.000000	0.000000	3.000000	1.000000	0.000000
1546.436829	0.164076	0.637198	0.081562	83.929977	27.243839	45.938599	3.088847	0.000000	3.931797	0.000000	0.000000	0.000000	-0.416275	-0.123337	-0.126280	0.000000	0.000000	3.000000	1.000000	0.000000
1546.440162	0.162529	0.636789	0.081248	83.929977	27.243839	45.938599	3.088847	0.000000	3.931797	0.000000	0.000000	0.000000	-0.464127	-0.122689	-0.094358	0.000000	0.000000	3.000000	1.000000	0.000000
1546.443495	0.162529	0.636789	0.081248	83.929977	27.243839	45.938599	3.088847	0.000000	3.931797	0.000000	0.000000	0.000000	-0.464127	-0.122689	-0.094358	0.000000	0.000000	3.000000	1.000000	0.000000
1546.446829	0.162529	0.636789	0.081248	83.679382	26.641586	45.497082	3.049490	0.000000	3.962400	0.000000	0.000000	0.000000	-0.464127	-0.122689	-0.094358	0.000000	0.000000	3.000000	1.000000	0.000000
1546.450162	0.160827	0.636359	0.080961	83.679382	26.641586	45.497082	3.049490	0.000000	3.962400	0.000000	0.000000	0.000000	-0.510569	-0.129003	-0.086023	0.000000	0.000000	3.000000	1.000000	0.000000
1546.453495	0.160827	0.636359	0.080961	83.679382	26.641586	45.497082	3.049490	0.000000	3.962400	0.000000	0.000000	0.000000	-0.510569	-0.129003	-0.086023	0.000000	0.000000	3.000000	1.000000	0.000000
1546.456829	0.160827	0.636359	0.080961	83.483109	26.236042	45.256020	3.003354	0.000000	3.997482	0.000000	0.000000	0.000000	-0.510569	-0.129003	-0.086023	0.000000	0.000000	3.000000	1.000000	0.000000
1546.460162	0.159101	0.635878	0.080672	83.483109	26.236042	45.256020	3.003354	0.000000	3.997482	0.000000	0.000000	0.000000	-0.517778	-0.144458	-0.086673	0.000000	0.000000	3.000000	1.000000	0.000000
1546.463495	0.159101	0.635878	0.080672	83.483109	26.236042	45.256020	3.003354	0.000000	3.997482	0.000000	0.000000	0.000000	-0.517778	-0.144458	-0.086673	0.000000	0.000000	3.000000	1.000000	0.000000
1546.466829	0.159101	0.635878	0.080672	83.341591	26.211355	45.406448	2.954914	0.000000	4.033421	0.000000	0.000000	0.000000	-0.517778	-0.144458	-0.086673	0.000000	0.000000	3.000000	1.000000	0.000000
1546.470162	0.157338	0.635364	0.080336	83.341591	26.211355	45.406448	2.954914	0.000000	4.033421	0.000000	0.000000	0.000000	-0.528868	-0.154169	-0.100749	0.000000	0.000000	3.000000	1.000000	0.000000
1546.473495	0.157338	0.635364	0.080336	83.341591	26.211355	45.406448	2.954914	0.000000	4.033421	0.000000	0.000000	0.000000	-0.528868	-0.154169	-0.100749	0.000000	0.000000	3.000000	1.000000	0.000000
1546.476829	0.157338	0.635364	0.080336	83.256485	26.574715	45.531414	2.866899	0.000000	4.016806	0.000000	0.000000	0.000000	-0.528868	-0.154169	-0.100749	0.000000	0.000000	3.000000	1.000000	0.000000
1546.480162	0.155647	0.634808	0.079945	83.256485	26.574715	45.531414	2.866899	0.000000	4.016806	0.000000	0.000000	0.000000	-0.507306	-0.166695	-0.117211	0.000000	0.000000	3.000000	1.000000	0.000000
1546.483495	0.155647	0.634808	0.079945	83.256485	26.574715	45.531414	2.866899	0.000000	4.016806	0.000000	0.000000	0.000000	-0.507306	-0.166695	-0.117211	0.000000	0.000000	3.000000	1.000000	0.000000
1546.486829	0.155647	0.634808	0.079945	83.226448	27.194315	45.629406	2.782347	0.000000	3.997271	0.000000	0.000000	0.000000	-0.507306	-0.166695	-0.117211	0.000000	0.000000	3.000000	1.000000	0.000000
1546.490162	0.153983	0.634201	0.079537	83.226448	27.194315	45.629406	2.782347	0.000000	3.997271	0.000000	0.000000	0.000000	-0.499111	-0.182012	-0.122480	0.000000	0.000000	3.000000	1.000000	0.000000
1546.493495	0.153983	0.634201	0.079537	83.226448	27.194315	45.629406	2.782347	0.000000	3.997271	0.000000	0.000000	0.000000	-0.499111	-0.182012	-0.122480	0.000000	0.000000	3.000000	1.000000	0.000000
1546.496829	0.153983	0.634201	0.079537	83.250031	27.761593	45.878242	2.699162	0.000000	3.976857	0.000000	0.000000	0.000000	-0.499111	-0.182012	-0.122480	0.000000	0.000000	3.000000	1.000000	0.000000
1546.500162	0.152268	0.633574	0.079124	83.250031	27.761593	45.878242	2.699162	0.000000	3.976857	0.000000	0.000000	0.000000	-0.514651	-0.188138	-0.124015	0.000000	0.000000	3.000000	1.000000	0.000000
1546.503495	0.152268	0.633574	0.079124	83.250031	27.761593	45.878242	2.699162	0.000000	3.976857	0.000000	0.000000	0.000000	-0.514651	-0.188138	-0.124015	0.000000	0.000000	3.000000	1.000000	0.000000
1546.506829	0.152268	0.633574	0.079124	83.351761	27.938311	46.042000	2.613387	0.000000	3.956188	0.000000	0.000000	0.000000	-0.514651	-0.188138	-0.124015	0.000000	0.000000	3.000000	1.000000	0.000000
1546.510162	0.150484	0.632887	0.078743	83.351761	27.938311	46.042000	2.613387	0.000000	3.956188	0.000000	0.000000	0.000000	-0.535087	-0.206184	-0.114146	0.000000	0.000000	3.000000	1.000000	0.000000
1546.513495	0.150484	0.632887	0.078743	83.351761	27.938311	46.042000	2.613387	0.000000	3.956188	0.000000	0.000000	0.000000	-0.535087	-0.206184	-0.114146	0.000000	0.000000	3.000000	1.000000	0.000000
1546.516829	0.150484	0.632887	0.078743	83.476761	27.988400	46.088066	2.524206	0.000000	3.937164	0.000000	0.000000	0.000000	-0.535087	-0.206184	-0.114146	0.000000	0.000000	3.000000	1.000000	0.000000
1546.520162	0.148649	0.632180	0.078356	83.476761	27.988400	46.088066	2.524206	0.000000	3.937164	0.000000	0.000000	0.000000	-0.550538	-0.212213	-0.116116	0.000000	0.000000	3.000000	1.000000	0.000000
1546.523495	0.148649	0.632180	0.078356	83.476761	27.988400	46.088066	2.524206	0.000000	3.937164	0.000000	0.000000	0.000000	-0.550538	-0.212213	-0.116116	0.000000	0.000000	3.000000	1.000000	0.000000
1546.526829	0.148649	0.632180	0.078356	83.600578	28.049313	46.021755	2.432450	0.000000	3.917811	0.000000	0.000000	0.000000	-0.550538	-0.212213	-0.116116	0.000000	0.000000	3.000000	1.000000	0.000000
1546.530162	0.146720	0.631413	0.078007	83.600578	28.049313	46.021755	2.432450	0.000000	3.917811	0.000000	0.000000	0.000000	-0.578569	-0.230106	-0.104658	0.000000	0.000000	3.000000	1.000000	0.000000
1546.533495	0.146720	0.631413	0.078007	83.600578	28.049313	46.021755	2.432450	0.000000	3.917811	0.000000	0.000000	0.000000	-0.578569	-0.230106	-0.104658	0.000000	0.000000	3.000000	1.000000	0.000000
1546.536829	0.146720	0.631413	0.078007	83.692795	28.040110	45.742329	2.336021	0.000000	3.900368	0.000000	0.000000	0.000000	-0.578569	-0.230106	-0.104658	0.000000	0.000000	3.000000	1.000000	0.000000
1546.540162	0.144693	0.630647	0.077677	83.692795	28.040110	45.742329	2.336021	0.000000	3.900368	0.000000	0.000000	0.000000	-0.608083	-0.229787	-0.099074	0.000000	0.000000	3.000000	1.000000	0.000000
1546.543495	0.144693	0.630647	0.077677	83.692795	28.040110	45.742329	2.336021	0.000000	3.900368	0.000000	0.000000	0.000000	-0.608083	-0.229787	-0.099074	0.000000	0.000000	3.000000	1.000000	0.000000
1546.546829	0.144693	0.630647	0.077677	83.688286	27.806671	45.224209	2.234674	0.000000	3.883856	0.000000	0.000000	0.000000	-0.608083	-0.229787	-0.099074	0.000000	0.000000	3.000000	1.000000	0.000000
1546.550162	0.142606	0.629863	0.077402	83.688286	27.806671	45.224209	2.234674	0.000000	3.883856	0.000000	0.000000	0.000000	-0.626330	-0.235027	-0.082429	0.000000	0.000000	3.000000	1.000000	0.000000
1546.553495	0.142606	0.629863	0.077402	83.688286	27.806671	45.224209	2.234674	0.000000	3.883856	0.000000	0.000000	0.000000	-0.626330	-0.235027	-0.082429	0.000000	0.000000	3.000000	1.000000	0.000000
1546.556829	0.142606	0.629863	0.077402	83.546486	27.264605	44.518951	2.130285	0.000000	3.870118	0.000000	0.000000	0.000000	-0.626330	-0.235027	-0.082429	0.000000	0.000000	3.000000	1.000000	0.000000
1546.560162	0.140502	0.629136	0.077251	83.546486	27.264605	44.518951	2.130285	0.000000	3.870118	0.000000	0.000000	0.000000	-0.631085	-0.218091	-0.045303	0.000000	0.000000	3.000000	1.000000	0.000000
1546.563495	0.140502	0.629136	0.077251	83.546486	27.264605	44.518951	2.130285	0.000000	3.870118	0.000000	0.000000	0.000000	-0.631085	-0.218091	-0.045303	0.000000	0.000000	3.000000	1.000000	0.000000
1546.566829	0.140502	0.629136	0.077251	83.298904	26.590136	43.773056	2.025105	0.000000	3.862567	0.000000	0.000000	0.000000	-0.631085	-0.218091	-0.045303	0.000000	0.000000	3.000000	1.000000	0.000000
1546.570162	0.138453	0.628394	0.077187	83.298904	26.590136	43.773056	2.025105	0.000000	3.862567	0.000000	0.000000	0.000000	-0.614714	-0.222758	-0.019302	0.000000	0.000000	3.000000	1.000000	0.000000
1546.573495	0.138453	0.628394	0.077187	83.298904	26.590136	43.773056	2.025105	0.000000	3.862567	0.000000	0.000000	0.000000	-0.614714	-0.222758	-0.019302	0.000000	0.000000	3.000000	1.000000	0.000000
1546.576829	0.138453	0.628394	0.077187	82.994392	26.131594	43.328606	1.922653	0.000000	3.859350	0.000000	0.000000	0.000000	-0.614714	-0.222758	-0.019302	0.000000	0.000000	3.000000	1.000000	0.000000
1546.580162	0.136507	0.627717	0.077192	82.994392	26.131594	43.328606	1.922653	0.000000	3.859350	0.000000	0.000000	0.000000	-0.583773	-0.203110	0.001642	0.000000	0.000000	3.000000	1.000000	0.000000
1546.583495	0.136507	0.627717	0.077192	82.994392	26.131594	43.328606	1.922653	0.000000	3.859350	0.000000	0.000000	0.000000	-0.583773	-0.203110	0.001642	0.000000	0.000000	3.000000	1.000000	0.000000
1546.586829	0.136507	0.627717	0.077192	82.670135	26.204824	43.482426	1.825357	0.000000	3.859624	0.000000	0.000000	0.000000	-0.583773	-0.203110	0.001642	0.000000	0.000000	3.000000	1.000000	0.000000
1546.590162	0.134704	0.627107	0.077321	82.670135	26.204824	43.482426	1.825357	0.000000	3.859624	0.000000	0.000000	0.000000	-0.541071	-0.182918	0.038643	0.000000	0.000000	3.000000	1.000000	0.000000
1546.593495	0.134704	0.627107	0.077321	82.670135	26.204824	43.482426	1.825357	0.000000	3.859624	0.000000	0.000000	0.000000	-0.541071	-0.182918	0.038643	0.000000	0.000000	3.000000	1.000000	0.000000
1546.596829	0.134704	0.627107	0.077321	82.362389	26.701929	43.892273	1.735178	0.000000	3.866065	0.000000	0.000000	0.000000	-0.541071	-0.182918	0.038643	0.000000	0.000000	3.000000	1.000000	0.000000
1546.600162	0.133077	0.626562	0.077504	82.362389	26.701929	43.892273	1.735178	0.000000	3.866065	0.000000	0.000000	0.000000	-0.487887	-0.163486	0.054878	0.000000	0.000000	3.000000	1.000000	0.000000
1546.603495	0.133077	0.626562	0.077504	82.362389	26.701929	43.892273	1.735178	0.000000	3.866065	0.000000	0.000000	0.000000	-0.487887	-0.163486	0.054878	0.000000	0.000000	3.000000	1.000000	0.000000
1546.606829	0.133077	0.626562	0.077504	82.089142	27.175028	44.146164	1.653863	0.000000	3.875211	0.000000	0.000000	0.000000	-0.487887	-0.163486	0.054878	0.000000	0.000000	3.000000	1.000000	0.000000
1546.610162	0.131557	0.626072	0.077784	82.089142	27.175028	44.146164	1.653863	0.000000	3.875211	0.000000	0.000000	0.000000	-0.456086	-0.146902	0.084062	0.000000	0.000000	3.000000	1.000000	0.000000
1546.613495	0.131557	0.626072	0.077784	82.089142	27.175028	44.146164	1.653863	0.000000	3.875211	0.000000	0.000000	0.000000	-0.456086	-0.146902	0.084062	0.000000	0.000000	3.000000	1.000000	0.000000
1546.616829	0.131557	0.626072	0.077784	81.865761	27.158644	44.011471	1.577849	0.000000	3.889221	0.000000	0.000000	0.000000	-0.456086	-0.146902	0.084062	0.000000	0.000000	3.000000	1.000000	0.000000
1546.620162	0.130102	0.625636	0.078111	81.865761	27.158644	44.011471	1.577849	0.000000	3.889221	0.000000	0.000000	0.000000	-0.436431	-0.131000	0.097864	0.000000	0.000000	3.000000	1.000000	0.000000
1546.623495	0.130102	0.625636	0.078111	81.865761	27.158644	44.011471	1.577849	0.000000	3.889221	0.000000	0.000000	0.000000	-0.436431	-0.131000	0.097864	0.000000	0.000000	3.000000	1.000000	0.000000
1546.626829	0.130102	0.625636	0.078111	81.706207	26.545973	43.400562	1.505110	0.000000	3.905532	0.000000	0.000000	0.000000	-0.436431	-0.131000	0.097864	0.000000	0.000000	3.000000	1.000000	0.000000
1546.630162	0.128636	0.625252	0.078502	81.706207	26.545973	43.400562	1.505110	0.000000	3.905532	0.000000	0.000000	0.000000	-0.439769	-0.115156	0.117377	0.000000	0.000000	3.000000	1.000000	0.000000
1546.633495	0.128636	0.625252	0.078502	81.706207	26.545973	43.400562	1.505110	0.000000	3.905532	0.000000	0.000000	0.000000	-0.439769	-0.115156	0.117377	0.000000	0.000000	3.000000	1.000000	0.000000
1546.636829	0.128636	0.625252	0.078502	81.588654	25.699945	42.436821	1.431815	0.000000	3.925095	0.000000	0.000000	0.000000	-0.439769	-0.115156	0.117377	0.000000	0.000000	3.000000	1.000000	0.000000
1546.640162	0.127186	0.624891	0.078961	81.588654	25.699945	42.436821	1.431815	0.000000	3.925095	0.000000	0.000000	0.000000	-0.434997	-0.108362	0.137765	0.000000	0.000000	3.000000	1.000000	0.000000
1546.643495	0.127186	0.624891	0.078961	81.588654	25.699945	42.436821	1.431815	0.000000	3.925095	0.000000	0.000000	0.000000	-0.434997	-0.108362	0.137765	0.000000	0.000000	3.000000	1.000000	0.000000
1546.646829	0.127186	0.624891	0.078961	81.533508	24.479773	40.871346	1.359316	0.000000	3.948056	0.000000	0.000000	0.000000	-0.434997	-0.108362	0.137765	0.000000	0.000000	3.000000	1.000000	0.000000
1546.650162	0.125673	0.624582	0.079497	81.533508	24.479773	40.871346	1.359316	0.000000	3.948056	0.000000	0.000000	0.000000	-0.453954	-0.092597	0.160904	0.000000	0.000000	3.000000	1.000000	0.000000
1546.653495	0.125673	0.624582	0.079497	81.533508	24.479773	40.871346	1.359316	0.000000	3.948056	0.000000	0.000000	0.000000	-0.453954	-0.092597	0.160904	0.000000	0.000000	3.000000	1.000000	0.000000
1546.656829	0.125673	0.624582	0.079497	81.524208	22.853155	38.823414	1.283656	0.000000	3.974873	0.000000	0.000000	0.000000	-0.453954	-0.092597	0.160904	0.000000	0.000000	3.000000	1.000000	0.000000
1546.660162	0.124076	0.624316	0.080139	81.524208	22.853155	38.823414	1.283656	0.000000	3.974873	0.000000	0.000000	0.000000	-0.479225	-0.079676	0.192438	0.000000	0.000000	3.000000	1.000000	0.000000
1546.663495	0.124076	0.624316	0.080139	81.524208	22.853155	38.823414	1.283656	0.000000	3.974873	0.000000	0.000000	0.000000	-0.479225	-0.079676	0.192438	0.000000	0.000000	3.000000	1.000000	0.000000
1546.666829	0.124076	0.624316	0.080139	81.541740	21.084290	36.701317	1.203786	0.000000	4.006946	0.000000	0.000000	0.000000	-0.479225	-0.079676	0.192438	0.000000	0.000000	3.000000	1.000000	0.000000
1546.670162	0.122425	0.624135	0.080906	81.541740	21.084290	36.701317	1.203786	0.000000	4.006946	0.000000	0.000000	0.000000	-0.495311	-0.054397	0.230196	0.000000	0.000000	3.000000	1.000000	0.000000
1546.673495	0.122425	0.624135	0.080906	81.541740	21.084290	36.701317	1.203786	0.000000	4.006946	0.000000	0.000000	0.000000	-0.495311	-0.054397	0.230196	0.000000	0.000000	3.000000	1.000000	0.000000
1546.676829	0.122425	0.624135	0.080906	81.559898	19.645844	35.063736	1.121234	0.000000	4.045312	0.000000	0.000000	0.000000	-0.495311	-0.054397	0.230196	0.000000	0.000000	3.000000	1.000000	0.000000
1546.680162	0.120767	0.624017	0.081774	81.559898	19.645844	35.063736	1.121234	0.000000	4.045312	0.000000	0.000000	0.000000	-0.497393	-0.035378	0.260268	0.000000	0.000000	3.000000	1.000000	0.000000
1546.683495	0.120767	0.624017	0.081774	81.559898	19.645844	35.063736	1.121234	0.000000	4.045312	0.000000	0.000000	0.000000	-0.497393	-0.035378	0.260268	0.000000	0.000000	3.000000	1.000000	0.000000
1546.686829	0.120767	0.624017	0.081774	81.550217	18.823349	34.082371	1.038335	0.000000	4.088690	0.000000	0.000000	0.000000	-0.497393	-0.035378	0.260268	0.000000	0.000000	3.000000	1.000000	0.000000
1546.690162	0.119203	0.623962	0.082719	81.550217	18.823349	34.082371	1.038335	0.000000	4.088690	0.000000	0.000000	0.000000	-0.469047	-0.016397	0.283516	0.000000	0.000000	3.000000	1.000000	0.000000
1546.693495	0.119203	0.623962	0.082719	81.550217	18.823349	34.082371	1.038335	0.000000	4.088690	0.000000	0.000000	0.000000	-0.469047	-0.016397	0.283516	0.000000	0.000000	3.000000	1.000000	0.000000
1546.696829	0.119203	0.623962	0.082719	81.522430	18.627724	33.617462	0.960160	0.000000	4.135943	0.000000	0.000000	0.000000	-0.469047	-0.016397	0.283516	0.000000	0.000000	3.000000	1.000000	0.000000
1546.700162	0.117797	0.623918	0.083662	81.522430	18.627724	33.617462	0.960160	0.000000	4.135943	0.000000	0.000000	0.000000	-0.421907	-0.013201	0.282882	0.000000	0.000000	3.000000	1.000000	0.000000
1546.703495	0.117797	0.623918	0.083662	81.522430	18.627724	33.617462	0.960160	0.000000	4.135943	0.000000	0.000000	0.000000	-0.421907	-0.013201	0.282882	0.000000	0.000000	3.000000	1.000000	0.000000
1546.706829	0.117797	0.623918	0.083662	81.494850	18.442617	33.195721	0.889843	0.000000	4.183090	0.000000	0.000000	0.000000	-0.421907	-0.013201	0.282882	0.000000	0.000000	3.000000	1.000000	0.000000
1546.710162	0.116614	0.623935	0.084533	81.494850	18.442617	33.195721	0.889843	0.000000	4.183090	0.000000	0.000000	0.000000	-0.354962	0.004811	0.261425	0.000000	0.000000	3.000000	1.000000	0.000000
1546.713495	0.116614	0.623935	0.084533	81.494850	18.442617	33.195721	0.889843	0.000000	4.183090	0.000000	0.000000	0.000000	-0.354962	0.004811	0.261425	0.000000	0.000000	3.000000	1.000000	0.000000
1546.716829	0.116614	0.623935	0.084533	81.469749	18.147736	32.930908	0.830682	0.000000	4.226660	0.000000	0.000000	0.000000	-0.354962	0.004811	0.261425	0.000000	0.000000	3.000000	1.000000	0.000000
1546.720162	0.115672	0.623949	0.085288	81.469749	18.147736	32.930908	0.830682	0.000000	4.226660	0.000000	0.000000	0.000000	-0.282532	0.004212	0.226477	0.000000	0.000000	3.000000	1.000000	0.000000
1546.723495	0.115672	0.623949	0.085288	81.469749	18.147736	32.930908	0.830682	0.000000	4.226660	0.000000	0.000000	0.000000	-0.282532	0.004212	0.226477	0.000000	0.000000	3.000000	1.000000	0.000000
1546.726829	0.115672	0.623949	0.085288	81.466133	17.143236	31.871544	0.783594	0.000000	4.264407	0.000000	0.000000	0.000000	-0.282532	0.004212	0.226477	0.000000	0.000000	3.000000	1.000000	0.000000
1546.730162	0.115672	0.623949	0.085288	81.466133	17.143236	31.871544	0.783594	0.000000	4.264407	0.000000	0.000000	0.000000	-0.282532	0.004212	0.226477	0.000000	0.000000	3.000000	1.000000	0.000000
1546.733495	0.115061	0.623939	0.085834	81.466133	17.143236	31.871544	0.783594	0.000000	4.264407	0.000000	0.000000	0.000000	-0.183334	-0.003029	0.163663	0.000000	0.000000	3.000000	1.000000	0.000000
1546.736829	0.115061	0.623939	0.085834	81.483849	14.787514	29.267893	0.783594	0.000000	4.264407	0.000000	0.000000	0.000000	-0.183334	-0.003029	0.163663	0.000000	0.000000	3.000000	1.000000	0.000000
1546.740162	0.114774	0.623893	0.086135	81.483849	14.787514	29.267893	0.783594	0.000000	4.264407	0.000000	0.000000	0.000000	-0.085945	-0.013520	0.090361	0.000000	0.000000	3.000000	1.000000	0.000000
1546.743495	0.114774	0.623893	0.086135	81.483849	14.787514	29.267893	0.783594	0.000000	4.264407	0.000000	0.000000	0.000000	-0.085945	-0.013520	0.090361	0.000000	0.000000	3.000000	1.000000	0.000000
1546.746829	0.114774	0.623893	0.086135	81.493149	10.598415	24.567087	0.738714	0.000000	4.306744	0.000000	0.000000	0.000000	-0.085945	-0.013520	0.090361	0.000000	0.000000	3.000000	1.000000	0.000000
1546.750162	0.114774	0.623893	0.086135	81.493149	10.598415	24.567087	0.738714	0.000000	4.306744	0.000000	0.000000	0.000000	-0.085945	-0.013520	0.090361	0.000000	0.000000	3.000000	1.000000	0.000000
1546.753495	0.114744	0.623825	0.086245	81.493149	10.598415	24.567087	0.738714	0.000000	4.306744	0.000000	0.000000	0.000000	-0.009197	-0.020638	0.033004	0.000000	0.000000	3.000000	1.000000	0.000000
1546.756829	0.114744	0.623825	0.086245	81.432594	4.753866	17.961349	0.738714	0.000000	4.306744	0.000000	0.000000	0.000000	-0.009197	-0.020638	0.033004	0.000000	0.000000	3.000000	1.000000	0.000000
1546.760162	0.115042	0.623742	0.086125	81.432594	4.753866	17.961349	0.738714	0.000000	4.306744	0.000000	0.000000	0.000000	0.089397	-0.024869	-0.036010	0.000000	0.000000	3.000000	1.000000	0.000000
1546.763495	0.115042	0.623742	0.086125	81.432594	4.753866	17.961349	0.738714	0.000000	4.306744	0.000000	0.000000	0.000000	0.089397	-0.024869	-0.036010	0.000000	0.000000	3.000000	1.000000	0.000000
1546.766829	0.115042	0.623742	0.086125	81.232788	-2.187119	10.057854	0.752081	0.000000	4.306242	0.000000	0.000000	0.000000	0.089397	-0.024869	-0.036010	0.000000	0.000000	3.000000	1.000000	0.000000
1546.770162	0.115602	0.623595	0.085845	81.232788	-2.187119	10.057854	0.752081	0.000000	4.306242	0.000000	0.000000	0.000000	0.168085	-0.043941	-0.084063	0.000000	0.000000	3.000000	1.000000	0.000000
1546.773495	0.115602	0.623595	0.085845	81.232788	-2.187119	10.057854	0.752081	0.000000	4.306242	0.000000	0.000000	0.000000	0.168085	-0.043941	-0.084063	0.000000	0.000000	3.000000	1.000000	0.000000
1546.776829	0.115602	0.623595	0.085845	80.842110	-9.470494	1.648063	0.780095	0.000000	4.292232	0.000000	0.000000	0.000000	0.168085	-0.043941	-0.084063	0.000000	0.000000	3.000000	1.000000	0.000000
1546.780162	0.116584	0.623427	0.085397	80.842110	-9.470494	1.648063	0.780095	0.000000	4.292232	0.000000	0.000000	0.000000	0.294660	-0.050598	-0.134152	0.000000	0.000000	3.000000	1.000000	0.000000
1546.783495	0.116584	0.623427	0.085397	80.842110	-9.470494	1.648063	0.780095	0.000000	4.292232	0.000000	0.000000	0.000000	0.294660	-0.050598	-0.134152	0.000000	0.000000	3.000000	1.000000	0.000000
1546.786829	0.116584	0.623427	0.085397	80.259247	-16.271692	-6.383338	0.829205	0.000000	4.269873	0.000000	0.000000	0.000000	0.294660	-0.050598	-0.134152	0.000000	0.000000	3.000000	1.000000	0.000000
1546.790162	0.117982	0.623248	0.084881	80.259247	-16.271692	-6.383338	0.829205	0.000000	4.269873	0.000000	0.000000	0.000000	0.419261	-0.053443	-0.154797	0.000000	0.000000	3.000000	1.000000	0.000000
1546.793495	0.117982	0.623248	0.084881	80.259247	-16.271692	-6.383338	0.829205	0.000000	4.269873	0.000000	0.000000	0.000000	0.419261	-0.053443	-0.154797	0.000000	0.000000	3.000000	1.000000	0.000000
1546.796829	0.117982	0.623248	0.084881	79.542419	-21.949524	-13.295379	0.899082	0.000000	4.244074	0.000000	0.000000	0.000000	0.419261	-0.053443	-0.154797	0.000000	0.000000	3.000000	1.000000	0.000000
1546.800162	0.119638	0.623094	0.084442	79.542419	-21.949524	-13.295379	0.899082	0.000000	4.244074	0.000000	0.000000	0.000000	0.496768	-0.046339	-0.131911	0.000000	0.000000	3.000000	1.000000	0.000000
1546.803495	0.119638	0.623094	0.084442	79.542419	-21.949524	-13.295379	0.899082	0.000000	4.244074	0.000000	0.000000	0.000000	0.496768	-0.046339	-0.131911	0.000000	0.000000	3.000000	1.000000	0.000000
1546.806829	0.119638	0.623094	0.084442	78.751236	-26.381941	-18.901262	0.981876	0.000000	4.222089	0.000000	0.000000	0.000000	0.496768	-0.046339	-0.131911	0.000000	0.000000	3.000000	1.000000	0.000000
1546.810162	0.121422	0.623078	0.084215	78.751236	-26.381941	-18.901262	0.981876	0.000000	4.222089	0.000000	0.000000	0.000000	0.535243	-0.004897	-0.068022	0.000000	0.000000	3.000000	1.000000	0.000000
1546.813495	0.121422	0.623078	0.084215	78.751236	-26.381941	-18.901262	0.981876	0.000000	4.222089	0.000000	0.000000	0.000000	0.535243	-0.004897	-0.068022	0.000000	0.000000	3.000000	1.000000	0.000000
1546.816829	0.121422	0.623078	0.084215	77.996658	-29.506920	-23.045080	1.071084	0.000000	4.210752	0.000000	0.000000	0.000000	0.535243	-0.004897	-0.068022	0.000000	0.000000	3.000000	1.000000	0.000000
1546.820162	0.123127	0.623179	0.084233	77.996658	-29.506920	-23.045080	1.071084	0.000000	4.210752	0.000000	0.000000	0.000000	0.511747	0.030324	0.005405	0.000000	0.000000	3.000000	1.000000	0.000000
1546.823495	0.123127	0.623179	0.084233	77.996658	-29.506920	-23.045080	1.071084	0.000000	4.210752	0.000000	0.000000	0.000000	0.511747	0.030324	0.005405	0.000000	0.000000	3.000000	1.000000	0.000000
1546.826829	0.123127	0.623179	0.084233	77.432793	-31.327330	-25.444744	1.156375	0.000000	4.211653	0.000000	0.000000	0.000000	0.511747	0.030324	0.005405	0.000000	0.000000	3.000000	1.000000	0.000000
1546.830162	0.124657	0.623418	0.084534	77.432793	-31.327330	-25.444744	1.156375	0.000000	4.211653	0.000000	0.000000	0.000000	0.458896	0.071738	0.090141	0.000000	0.000000	3.000000	1.000000	0.000000
1546.833495	0.124657	0.623418	0.084534	77.432793	-31.327330	-25.444744	1.156375	0.000000	4.211653	0.000000	0.000000	0.000000	0.458896	0.071738	0.090141	0.000000	0.000000	3.000000	1.000000	0.000000
1546.836829	0.124657	0.623418	0.084534	77.216728	-32.564323	-26.656507	1.232857	0.000000	4.226676	0.000000	0.000000	0.000000	0.458896	0.071738	0.090141	0.000000	0.000000	3.000000	1.000000	0.000000
1546.840162	0.125966	0.623752	0.085038	77.216728	-32.564323	-26.656507	1.232857	0.000000	4.226676	0.000000	0.000000	0.000000	0.392735	0.100340	0.151262	0.000000	0.000000	3.000000	1.000000	0.000000
1546.843495	0.125966	0.623752	0.085038	77.216728	-32.564323	-26.656507	1.232857	0.000000	4.226676	0.000000	0.000000	0.000000	0.392735	0.100340	0.151262	0.000000	0.000000	3.000000	1.000000	0.000000
1546.846829	0.125966	0.623752	0.085038	77.438538	-34.096996	-27.932634	1.298313	0.000000	4.251886	0.000000	0.000000	0.000000	0.392735	0.100340	0.151262	0.000000	0.000000	3.000000	1.000000	0.000000
1546.850162	0.126969	0.624171	0.085729	77.438538	-34.096996	-27.932634	1.298313	0.000000	4.251886	0.000000	0.000000	0.000000	0.300871	0.125654	0.207338	0.000000	0.000000	3.000000	1.000000	0.000000
1546.853495	0.126969	0.624171	0.085729	77.438538	-34.096996	-27.932634	1.298313	0.000000	4.251886	0.000000	0.000000	0.000000	0.300871	0.125654	0.207338	0.000000	0.000000	3.000000	1.000000	0.000000
1546.856829	0.126969	0.624171	0.085729	77.842163	-36.008286	-29.722443	1.348459	0.000000	4.286443	0.000000	0.000000	0.000000	0.300871	0.125654	0.207338	0.000000	0.000000	3.000000	1.000000	0.000000
1546.860162	0.127637	0.624705	0.086605	77.842163	-36.008286	-29.722443	1.348459	0.000000	4.286443	0.000000	0.000000	0.000000	0.200364	0.160201	0.262916	0.000000	0.000000	3.000000	1.000000	0.000000
1546.863495	0.127637	0.624705	0.086605	77.842163	-36.008286	-29.722443	1.348459	0.000000	4.286443	0.000000	0.000000	0.000000	0.200364	0.160201	0.262916	0.000000	0.000000	3.000000	1.000000	0.000000
1546.866829	0.127637	0.624705	0.086605	78.307487	-37.800129	-31.299288	1.381853	0.000000	4.330263	0.000000	0.000000	0.000000	0.200364	0.160201	0.262916	0.000000	0.000000	3.000000	1.000000	0.000000
1546.870162	0.128036	0.625292	0.087609	78.307487	-37.800129	-31.299288	1.381853	0.000000	4.330263	0.000000	0.000000	0.000000	0.119786	0.176094	0.301086	0.000000	0.000000	3.000000	1.000000	0.000000
1546.873495	0.128036	0.625292	0.087609	78.307487	-37.800129	-31.299288	1.381853	0.000000	4.330263	0.000000	0.000000	0.000000	0.119786	0.176094	0.301086	0.000000	0.000000	3.000000	1.000000	0.000000
1546.876829	0.128036	0.625292	0.087609	78.822449	-39.313698	-32.512638	1.401818	0.000000	4.380444	0.000000	0.000000	0.000000	0.119786	0.176094	0.301086	0.000000	0.000000	3.000000	1.000000	0.000000
1546.880162	0.128320	0.625881	0.088699	78.822449	-39.313698	-32.512638	1.401818	0.000000	4.380444	0.000000	0.000000	0.000000	0.085056	0.176622	0.327023	0.000000	0.000000	3.000000	1.000000	0.000000
1546.883495	0.128320	0.625881	0.088699	78.822449	-39.313698	-32.512638	1.401818	0.000000	4.380444	0.000000	0.000000	0.000000	0.085056	0.176622	0.327023	0.000000	0.000000	3.000000	1.000000	0.000000
1546.886829	0.128320	0.625881	0.088699	79.405594	-40.469948	-33.287918	1.415994	0.000000	4.434947	0.000000	0.000000	0.000000	0.085056	0.176622	0.327023	0.000000	0.000000	3.000000	1.000000	0.000000
1546.890162	0.128493	0.626428	0.089785	79.405594	-40.469948	-33.287918	1.415994	0.000000	4.434947	0.000000	0.000000	0.000000	0.051900	0.164234	0.325696	0.000000	0.000000	3.000000	1.000000	0.000000
1546.893495	0.128493	0.626428	0.089785	79.405594	-40.469948	-33.287918	1.415994	0.000000	4.434947	0.000000	0.000000	0.000000	0.051900	0.164234	0.325696	0.000000	0.000000	3.000000	1.000000	0.000000
1546.896829	0.128493	0.626428	0.089785	80.055504	-41.261284	-33.630745	1.424644	0.000000	4.489230	0.000000	0.000000	0.000000	0.051900	0.164234	0.325696	0.000000	0.000000	3.000000	1.000000	0.000000
1546.900162	0.128629	0.626862	0.090830	80.055504	-41.261284	-33.630745	1.424644	0.000000	4.489230	0.000000	0.000000	0.000000	0.040749	0.129999	0.313696	0.000000	0.000000	3.000000	1.000000	0.000000
1546.903495	0.128629	0.626862	0.090830	80.055504	-41.261284	-33.630745	1.424644	0.000000	4.489230	0.000000	0.000000	0.000000	0.040749	0.129999	0.313696	0.000000	0.000000	3.000000	1.000000	0.000000
1546.906829	0.128629	0.626862	0.090830	80.742180	-41.798347	-33.687767	1.431435	0.000000	4.541513	0.000000	0.000000	0.000000	0.040749	0.129999	0.313696	0.000000	0.000000	3.000000	1.000000	0.000000
1546.910162	0.128731	0.627201	0.091850	80.742180	-41.798347	-33.687767	1.431435	0.000000	4.541513	0.000000	0.000000	0.000000	0.030539	0.101917	0.305839	0.000000	0.000000	3.000000	1.000000	0.000000
1546.913495	0.128731	0.627201	0.091850	80.742180	-41.798347	-33.687767	1.431435	0.000000	4.541513	0.000000	0.000000	0.000000	0.030539	0.101917	0.305839	0.000000	0.000000	3.000000	1.000000	0.000000
1546.916829	0.128731	0.627201	0.091850	81.406097	-42.236584	-33.658997	1.436525	0.000000	4.592486	0.000000	0.000000	0.000000	0.030539	0.101917	0.305839	0.000000	0.000000	3.000000	1.000000	0.000000
1546.920162	0.128771	0.627395	0.092845	81.406097	-42.236584	-33.658997	1.436525	0.000000	4.592486	0.000000	0.000000	0.000000	0.012179	0.058184	0.298657	0.000000	0.000000	3.000000	1.000000	0.000000
1546.923495	0.128771	0.627395	0.092845	81.406097	-42.236584	-33.658997	1.436525	0.000000	4.592486	0.000000	0.000000	0.000000	0.012179	0.058184	0.298657	0.000000	0.000000	3.000000	1.000000	0.000000
1546.926829	0.128771	0.627395	0.092845	82.011681	-42.770996	-33.779621	1.438555	0.000000	4.642262	0.000000	0.000000	0.000000	0.012179	0.058184	0.298657	0.000000	0.000000	3.000000	1.000000	0.000000
1546.930162	0.128745	0.627453	0.093795	82.011681	-42.770996	-33.779621	1.438555	0.000000	4.642262	0.000000	0.000000	0.000000	-0.007785	0.017302	0.284894	0.000000	0.000000	3.000000	1.000000	0.000000
1546.933495	0.128745	0.627453	0.093795	82.011681	-42.770996	-33.779621	1.438555	0.000000	4.642262	0.000000	0.000000	0.000000	-0.007785	0.017302	0.284894	0.000000	0.000000	3.000000	1.000000	0.000000
1546.936829	0.128745	0.627453	0.093795	82.549332	-43.401131	-34.047245	1.437258	0.000000	4.689744	0.000000	0.000000	0.000000	-0.007785	0.017302	0.284894	0.000000	0.000000	3.000000	1.000000	0.000000
1546.940162	0.128676	0.627353	0.094680	82.549332	-43.401131	-34.047245	1.437258	0.000000	4.689744	0.000000	0.000000	0.000000	-0.020857	-0.030000	0.265410	0.000000	0.000000	3.000000	1.000000	0.000000
1546.943495	0.128676	0.627353	0.094680	82.549332	-43.401131	-34.047245	1.437258	0.000000	4.689744	0.000000	0.000000	0.000000	-0.020857	-0.030000	0.265410	0.000000	0.000000	3.000000	1.000000	0.000000
1546.946829	0.128676	0.627353	0.094680	83.029816	-44.128246	-34.461380	1.433781	0.000000	4.733979	0.000000	0.000000	0.000000	-0.020857	-0.030000	0.265410	0.000000	0.000000	3.000000	1.000000	0.000000
1546.950162	0.128604	0.627063	0.095439	83.029816	-44.128246	-34.461380	1.433781	0.000000	4.733979	0.000000	0.000000	0.000000	-0.021587	-0.086915	0.227683	0.000000	0.000000	3.000000	1.000000	0.000000
1546.953495	0.128604	0.627063	0.095439	83.029816	-44.128246	-34.461380	1.433781	0.000000	4.733979	0.000000	0.000000	0.000000	-0.021587	-0.086915	0.227683	0.000000	0.000000	3.000000	1.000000	0.000000
1546.956829	0.128604	0.627063	0.095439	83.472710	-44.808861	-34.867863	1.430183	0.000000	4.771926	0.000000	0.000000	0.000000	-0.021587	-0.086915	0.227683	0.000000	0.000000	3.000000	1.000000	0.000000
1546.960162	0.128623	0.626552	0.095999	83.472710	-44.808861	-34.867863	1.430183	0.000000	4.771926	0.000000	0.000000	0.000000	0.005878	-0.153381	0.168005	0.000000	0.000000	3.000000	1.000000	0.000000
1546.963495	0.128623	0.626552	0.095999	83.472710	-44.808861	-34.867863	1.430183	0.000000	4.771926	0.000000	0.000000	0.000000	0.005878	-0.153381	0.168005	0.000000	0.000000	3.000000	1.000000	0.000000
1546.966829	0.128623	0.626552	0.095999	83.880569	-45.251465	-35.069942	1.428664	0.000000	4.791547	0.000000	0.000000	0.000000	0.005878	-0.153381	0.168005	0.000000	0.000000	3.000000	1.000000	0.000000
1546.970162	0.128623	0.626552	0.095999	83.880569	-45.251465	-35.069942	1.428664	0.000000	4.791547	0.000000	0.000000	0.000000	0.005878	-0.153381	0.168005	0.000000	0.000000	3.000000	1.000000	0.000000
1546.973495	0.128725	0.625841	0.096436	83.880569	-45.251465	-35.069942	1.428664	0.000000	4.791547	0.000000	0.000000	0.000000	0.030542	-0.213294	0.131365	0.000000	0.000000	3.000000	1.000000	0.000000
1546.976829	0.128725	0.625841	0.096436	84.230209	-45.249531	-34.873276	1.428664	0.000000	4.791547	0.000000	0.000000	0.000000	0.030542	-0.213294	0.131365	0.000000	0.000000	3.000000	1.000000	0.000000
1546.980162	0.128941	0.624836	0.096651	84.230209	-45.249531	-34.873276	1.428664	0.000000	4.791547	0.000000	0.000000	0.000000	0.064819	-0.301415	0.064224	0.000000	0.000000	3.000000	1.000000	0.000000
1546.983495	0.128941	0.624836	0.096651	84.230209	-45.249531	-34.873276	1.428664	0.000000	4.791547	0.000000	0.000000	0.000000	0.064819	-0.301415	0.064224	0.000000	0.000000	3.000000	1.000000	0.000000
1546.986829	0.128941	0.624836	0.096651	84.481003	-44.760822	-34.254593	1.434283	0.000000	4.789868	0.000000	0.000000	0.000000	0.064819	-0.301415	0.064224	0.000000	0.000000	3.000000	1.000000	0.000000
1546.990162	0.129287	0.623643	0.096706	84.481003	-44.760822	-34.254593	1.434283	0.000000	4.789868	0.000000	0.000000	0.000000	0.103669	-0.357904	0.016608	0.000000	0.000000	3.000000	1.000000	0.000000
1546.993495	0.129287	0.623643	0.096706	84.481003	-44.760822	-34.254593	1.434283	0.000000	4.789868	0.000000	0.000000	0.000000	0.103669	-0.357904	0.016608	0.000000	0.000000	3.000000	1.000000	0.000000
1546.996829	0.129287	0.623643	0.096706	84.597672	-43.847649	-33.307362	1.449216	0.000000	4.785371	0.000000	0.000000	0.000000	0.103669	-0.357904	0.016608	0.000000	0.000000	3.000000	1.000000	0.000000
1547.000162	0.129742	0.622222	0.096638	84.597672	-43.847649	-33.307362	1.449216	0.000000	4.785371	0.000000	0.000000	0.000000	0.136667	-0.426552	-0.020326	0.000000	0.000000	3.000000	1.000000	0.000000
1547.003495	0.129742	0.622222	0.096638	84.597672	-43.847649	-33.307362	1.449216	0.000000	4.785371	0.000000	0.000000	0.000000	0.136667	-0.426552	-0.020326	0.000000	0.000000	3.000000	1.000000	0.000000
1547.006829	0.129742	0.622222	0.096638	84.524284	-42.030937	-31.564425	1.470766	0.000000	4.778791	0.000000	0.000000	0.000000	0.136667	-0.426552	-0.020326	0.000000	0.000000	3.000000	1.000000	0.000000
[truncated: 76,862 more rows]
