# Supplementary material for: Haptic Guidance Needs to Be Intuitive Not Just Informative to Improve Human Motor Accuracy
Source: PLoS One. 2016 Mar 16;11(3):e0150912. doi: 10.1371/journal.pone.0150912 (PMC4794196; doi:10.1371/journal.pone.0150912)
Supplement: S2 Data — (ZIP) [file pone.0150912.s002.zip › Subject1/exp2_0002.txt]

Time	PosX	PosY	PosZ	RotX	RotY	RotZ	ForceX	ForceY	ForceZ	MomentX	MomentY	MomentZ	VelocityX	VelocityY	VelocityZ	CalibratedWeight	ButtonDown	Condition	Trial	Visual
1808.443709	-0.002445	0.563383	0.253859	77.789940	40.856804	54.000362	0.000000	0.000000	0.000000	0.000000	0.000000	0.000000	0.000000	0.000004	0.000001	0.000000	1.000000	3.000000	2.000000	0.000000
1808.447042	-0.002244	0.563593	0.254203	77.759201	40.752644	53.874302	1.793557	0.000000	4.667243	0.000000	0.000000	0.000000	0.060432	0.063047	0.103094	0.000000	1.000000	3.000000	2.000000	0.000000
1808.450375	-0.002244	0.563593	0.254203	77.759201	40.752644	53.874302	1.793557	0.000000	4.667243	0.000000	0.000000	0.000000	0.060432	0.063047	0.103094	0.000000	1.000000	3.000000	2.000000	0.000000
1808.453709	-0.002244	0.563593	0.254203	77.759201	40.752644	53.874302	1.793557	0.000000	4.667243	0.000000	0.000000	0.000000	0.060432	0.063047	0.103094	0.000000	1.000000	3.000000	2.000000	0.000000
1808.457042	-0.002244	0.563593	0.254203	77.735580	40.696404	53.777790	1.794667	0.000000	4.666816	0.000000	0.000000	0.000000	0.060432	0.063047	0.103094	0.000000	1.000000	3.000000	2.000000	0.000000
1808.460375	-0.001772	0.563566	0.254551	77.735580	40.696404	53.777790	1.794667	0.000000	4.666816	0.000000	0.000000	0.000000	0.141575	-0.008279	0.104506	0.000000	1.000000	3.000000	2.000000	0.000000
1808.463709	-0.001772	0.563566	0.254551	77.735580	40.696404	53.777790	1.794667	0.000000	4.666816	0.000000	0.000000	0.000000	0.141575	-0.008279	0.104506	0.000000	1.000000	3.000000	2.000000	0.000000
1808.467042	-0.001233	0.563779	0.255314	77.680672	40.443184	53.460712	1.800061	0.000000	4.664738	0.000000	0.000000	0.000000	0.161780	0.063995	0.228935	0.000000	1.000000	3.000000	2.000000	0.000000
1808.470375	-0.001233	0.563779	0.255314	77.680672	40.443184	53.460712	1.800061	0.000000	4.664738	0.000000	0.000000	0.000000	0.161780	0.063995	0.228935	0.000000	1.000000	3.000000	2.000000	0.000000
1808.473709	-0.001233	0.563779	0.255314	77.680672	40.443184	53.460712	1.800061	0.000000	4.664738	0.000000	0.000000	0.000000	0.161780	0.063995	0.228935	0.000000	1.000000	3.000000	2.000000	0.000000
1808.477042	-0.000794	0.563907	0.256306	77.683746	39.853760	52.748016	1.803952	0.000000	4.663235	0.000000	0.000000	0.000000	0.131578	0.038486	0.297368	0.000000	1.000000	3.000000	2.000000	0.000000
1808.480375	-0.000794	0.563907	0.256306	77.683746	39.853760	52.748016	1.803952	0.000000	4.663235	0.000000	0.000000	0.000000	0.131578	0.038486	0.297368	0.000000	1.000000	3.000000	2.000000	0.000000
1808.483709	-0.000794	0.563907	0.256306	77.683746	39.853760	52.748016	1.803952	0.000000	4.663235	0.000000	0.000000	0.000000	0.131578	0.038486	0.297368	0.000000	1.000000	3.000000	2.000000	0.000000
1808.487042	-0.000388	0.564370	0.257399	77.814079	39.143021	51.807056	1.804825	0.000000	4.662897	0.000000	0.000000	0.000000	0.121753	0.138855	0.328006	0.000000	1.000000	3.000000	2.000000	0.000000
1808.490375	-0.000388	0.564370	0.257399	77.814079	39.143021	51.807056	1.804825	0.000000	4.662897	0.000000	0.000000	0.000000	0.121753	0.138855	0.328006	0.000000	1.000000	3.000000	2.000000	0.000000
1808.493709	-0.000388	0.564370	0.257399	77.814079	39.143021	51.807056	1.804825	0.000000	4.662897	0.000000	0.000000	0.000000	0.121753	0.138855	0.328006	0.000000	1.000000	3.000000	2.000000	0.000000
1808.497042	-0.000287	0.564715	0.258368	78.215042	39.414406	51.848991	1.804551	0.000000	4.663003	0.000000	0.000000	0.000000	0.030413	0.103533	0.290578	0.000000	1.000000	3.000000	2.000000	0.000000
1808.500375	-0.000287	0.564715	0.258368	78.215042	39.414406	51.848991	1.804551	0.000000	4.663003	0.000000	0.000000	0.000000	0.030413	0.103533	0.290578	0.000000	1.000000	3.000000	2.000000	0.000000
1808.503709	-0.000287	0.564715	0.258368	78.215042	39.414406	51.848991	1.804551	0.000000	4.663003	0.000000	0.000000	0.000000	0.030413	0.103533	0.290578	0.000000	1.000000	3.000000	2.000000	0.000000
1808.507042	-0.000151	0.565082	0.259346	78.772141	40.572487	52.759773	1.800256	0.000000	4.664662	0.000000	0.000000	0.000000	0.040699	0.110138	0.293469	0.000000	1.000000	3.000000	2.000000	0.000000
1808.510375	-0.000151	0.565082	0.259346	78.772141	40.572487	52.759773	1.800256	0.000000	4.664662	0.000000	0.000000	0.000000	0.040699	0.110138	0.293469	0.000000	1.000000	3.000000	2.000000	0.000000
1808.513709	-0.000151	0.565082	0.259346	78.772141	40.572487	52.759773	1.800256	0.000000	4.664662	0.000000	0.000000	0.000000	0.040699	0.110138	0.293469	0.000000	1.000000	3.000000	2.000000	0.000000
1808.517042	-0.000049	0.565471	0.260334	79.290123	42.282497	54.295090	1.796468	0.000000	4.666123	0.000000	0.000000	0.000000	0.030592	0.116791	0.296319	0.000000	1.000000	3.000000	2.000000	0.000000
1808.520375	-0.000049	0.565471	0.260334	79.290123	42.282497	54.295090	1.796468	0.000000	4.666123	0.000000	0.000000	0.000000	0.030592	0.116791	0.296319	0.000000	1.000000	3.000000	2.000000	0.000000
1808.523709	-0.000049	0.565471	0.260334	79.290123	42.282497	54.295090	1.796468	0.000000	4.666123	0.000000	0.000000	0.000000	0.030592	0.116791	0.296319	0.000000	1.000000	3.000000	2.000000	0.000000
1808.527042	-0.000015	0.565804	0.261343	79.690231	44.431164	56.351532	1.792122	0.000000	4.667794	0.000000	0.000000	0.000000	0.010212	0.099892	0.302680	0.000000	1.000000	3.000000	2.000000	0.000000
1808.530375	-0.000015	0.565804	0.261343	79.690231	44.431164	56.351532	1.792122	0.000000	4.667794	0.000000	0.000000	0.000000	0.010212	0.099892	0.302680	0.000000	1.000000	3.000000	2.000000	0.000000
1808.533709	-0.000015	0.565804	0.261343	79.690231	44.431164	56.351532	1.792122	0.000000	4.667794	0.000000	0.000000	0.000000	0.010212	0.099892	0.302680	0.000000	1.000000	3.000000	2.000000	0.000000
1808.537042	-0.000015	0.566155	0.262331	79.999916	46.677521	58.550056	1.786618	0.000000	4.669903	0.000000	0.000000	0.000000	-0.000006	0.105127	0.296504	0.000000	1.000000	3.000000	2.000000	0.000000
1808.540375	-0.000015	0.566155	0.262331	79.999916	46.677521	58.550056	1.786618	0.000000	4.669903	0.000000	0.000000	0.000000	-0.000006	0.105127	0.296504	0.000000	1.000000	3.000000	2.000000	0.000000
1808.543709	-0.000015	0.566155	0.262331	79.999916	46.677521	58.550056	1.786618	0.000000	4.669903	0.000000	0.000000	0.000000	-0.000006	0.105127	0.296504	0.000000	1.000000	3.000000	2.000000	0.000000
1808.547042	-0.000049	0.566483	0.263305	80.259666	48.749878	60.568287	1.780742	0.000000	4.672147	0.000000	0.000000	0.000000	-0.010267	0.098605	0.292149	0.000000	1.000000	3.000000	2.000000	0.000000
1808.550375	-0.000049	0.566483	0.263305	80.259666	48.749878	60.568287	1.780742	0.000000	4.672147	0.000000	0.000000	0.000000	-0.010267	0.098605	0.292149	0.000000	1.000000	3.000000	2.000000	0.000000
1808.553709	-0.000049	0.566483	0.263305	80.259666	48.749878	60.568287	1.780742	0.000000	4.672147	0.000000	0.000000	0.000000	-0.010267	0.098605	0.292149	0.000000	1.000000	3.000000	2.000000	0.000000
1808.557042	-0.000084	0.566808	0.264246	80.478310	50.668602	62.450970	1.774456	0.000000	4.674539	0.000000	0.000000	0.000000	-0.010293	0.097272	0.282452	0.000000	1.000000	3.000000	2.000000	0.000000
1808.560375	-0.000084	0.566808	0.264246	80.478310	50.668602	62.450970	1.774456	0.000000	4.674539	0.000000	0.000000	0.000000	-0.010293	0.097272	0.282452	0.000000	1.000000	3.000000	2.000000	0.000000
1808.563709	-0.000084	0.566808	0.264246	80.478310	50.668602	62.450970	1.774456	0.000000	4.674539	0.000000	0.000000	0.000000	-0.010293	0.097272	0.282452	0.000000	1.000000	3.000000	2.000000	0.000000
1808.567042	-0.000118	0.567044	0.265138	80.661041	52.430653	64.178238	1.768395	0.000000	4.676834	0.000000	0.000000	0.000000	-0.010318	0.070933	0.267524	0.000000	1.000000	3.000000	2.000000	0.000000
1808.570375	-0.000118	0.567044	0.265138	80.661041	52.430653	64.178238	1.768395	0.000000	4.676834	0.000000	0.000000	0.000000	-0.010318	0.070933	0.267524	0.000000	1.000000	3.000000	2.000000	0.000000
1808.573709	-0.000118	0.567044	0.265138	80.661041	52.430653	64.178238	1.768395	0.000000	4.676834	0.000000	0.000000	0.000000	-0.010318	0.070933	0.267524	0.000000	1.000000	3.000000	2.000000	0.000000
1808.577042	-0.000118	0.567044	0.265138	80.812370	54.070984	65.786827	1.762656	0.000000	4.679000	0.000000	0.000000	0.000000	-0.010318	0.070933	0.267524	0.000000	1.000000	3.000000	2.000000	0.000000
1808.580375	-0.000118	0.567276	0.265998	80.812370	54.070984	65.786827	1.762656	0.000000	4.679000	0.000000	0.000000	0.000000	-0.000042	0.069541	0.258014	0.000000	1.000000	3.000000	2.000000	0.000000
1808.583709	-0.000118	0.567276	0.265998	80.812370	54.070984	65.786827	1.762656	0.000000	4.679000	0.000000	0.000000	0.000000	-0.000042	0.069541	0.258014	0.000000	1.000000	3.000000	2.000000	0.000000
1808.587042	-0.000084	0.567525	0.266838	80.933342	55.584164	67.271919	1.757660	0.000000	4.680879	0.000000	0.000000	0.000000	0.010270	0.074799	0.252103	0.000000	1.000000	3.000000	2.000000	0.000000
1808.590375	-0.000084	0.567525	0.266838	80.933342	55.584164	67.271919	1.757660	0.000000	4.680879	0.000000	0.000000	0.000000	0.010270	0.074799	0.252103	0.000000	1.000000	3.000000	2.000000	0.000000
1808.593709	-0.000084	0.567525	0.266838	80.933342	55.584164	67.271919	1.757660	0.000000	4.680879	0.000000	0.000000	0.000000	0.010270	0.074799	0.252103	0.000000	1.000000	3.000000	2.000000	0.000000
1808.597042	-0.000084	0.567525	0.266838	81.018478	56.853203	68.514786	1.753333	0.000000	4.682502	0.000000	0.000000	0.000000	0.010270	0.074799	0.252103	0.000000	1.000000	3.000000	2.000000	0.000000
1808.600375	-0.000015	0.567836	0.267683	81.018478	56.853203	68.514786	1.753333	0.000000	4.682502	0.000000	0.000000	0.000000	0.020616	0.093293	0.253246	0.000000	1.000000	3.000000	2.000000	0.000000
1808.603709	-0.000015	0.567836	0.267683	81.018478	56.853203	68.514786	1.753333	0.000000	4.682502	0.000000	0.000000	0.000000	0.020616	0.093293	0.253246	0.000000	1.000000	3.000000	2.000000	0.000000
1808.607042	0.000054	0.568174	0.268566	81.086548	57.940666	69.575111	1.749536	0.000000	4.683922	0.000000	0.000000	0.000000	0.020665	0.101318	0.264982	0.000000	1.000000	3.000000	2.000000	0.000000
1808.610375	0.000054	0.568174	0.268566	81.086548	57.940666	69.575111	1.749536	0.000000	4.683922	0.000000	0.000000	0.000000	0.020665	0.101318	0.264982	0.000000	1.000000	3.000000	2.000000	0.000000
1808.613709	0.000054	0.568174	0.268566	81.086548	57.940666	69.575111	1.749536	0.000000	4.683922	0.000000	0.000000	0.000000	0.020665	0.101318	0.264982	0.000000	1.000000	3.000000	2.000000	0.000000
1808.617042	0.000054	0.568174	0.268566	81.162971	59.065449	70.647827	1.745539	0.000000	4.685412	0.000000	0.000000	0.000000	0.020665	0.101318	0.264982	0.000000	0.000000	3.000000	2.000000	0.000000
1808.620375	0.000399	0.568472	0.269453	81.162971	59.065449	70.647827	1.745539	0.000000	4.685412	0.000000	0.000000	0.000000	0.103501	0.089449	0.266105	0.000000	0.000000	3.000000	2.000000	0.000000
1808.623709	0.000399	0.568472	0.269453	81.162971	59.065449	70.647827	1.745539	0.000000	4.685412	0.000000	0.000000	0.000000	0.103501	0.089449	0.266105	0.000000	0.000000	3.000000	2.000000	0.000000
1808.627042	0.001021	0.568832	0.270343	81.274422	60.774185	72.275543	1.745762	0.000000	4.685330	0.000000	0.000000	0.000000	0.186641	0.108039	0.266952	0.000000	0.000000	3.000000	2.000000	0.000000
1808.630375	0.001021	0.568832	0.270343	81.274422	60.774185	72.275543	1.745762	0.000000	4.685330	0.000000	0.000000	0.000000	0.186641	0.108039	0.266952	0.000000	0.000000	3.000000	2.000000	0.000000
1808.633709	0.001021	0.568832	0.270343	81.274422	60.774185	72.275543	1.745762	0.000000	4.685330	0.000000	0.000000	0.000000	0.186641	0.108039	0.266952	0.000000	0.000000	3.000000	2.000000	0.000000
1808.637042	0.001748	0.569316	0.271240	81.435463	63.383877	74.780113	1.750181	0.000000	4.683681	0.000000	0.000000	0.000000	0.218224	0.145257	0.269294	0.000000	0.000000	3.000000	2.000000	0.000000
1808.640375	0.001748	0.569316	0.271240	81.435463	63.383877	74.780113	1.750181	0.000000	4.683681	0.000000	0.000000	0.000000	0.218224	0.145257	0.269294	0.000000	0.000000	3.000000	2.000000	0.000000
1808.643709	0.001748	0.569316	0.271240	81.435463	63.383877	74.780113	1.750181	0.000000	4.683681	0.000000	0.000000	0.000000	0.218224	0.145257	0.269294	0.000000	0.000000	3.000000	2.000000	0.000000
1808.647042	0.002547	0.569872	0.272198	81.626114	66.531517	77.795792	1.756116	0.000000	4.681459	0.000000	0.000000	0.000000	0.239598	0.166724	0.287320	0.000000	0.000000	3.000000	2.000000	0.000000
1808.650375	0.002547	0.569872	0.272198	81.626114	66.531517	77.795792	1.756116	0.000000	4.681459	0.000000	0.000000	0.000000	0.239598	0.166724	0.287320	0.000000	0.000000	3.000000	2.000000	0.000000
1808.653709	0.002547	0.569872	0.272198	81.626114	66.531517	77.795792	1.756116	0.000000	4.681459	0.000000	0.000000	0.000000	0.239598	0.166724	0.287320	0.000000	0.000000	3.000000	2.000000	0.000000
1808.657042	0.003382	0.570438	0.273210	81.873482	69.595573	80.678062	1.762736	0.000000	4.678970	0.000000	0.000000	0.000000	0.250704	0.169626	0.303527	0.000000	0.000000	3.000000	2.000000	0.000000
1808.660375	0.003382	0.570438	0.273210	81.873482	69.595573	80.678062	1.762736	0.000000	4.678970	0.000000	0.000000	0.000000	0.250704	0.169626	0.303527	0.000000	0.000000	3.000000	2.000000	0.000000
1808.663709	0.003382	0.570438	0.273210	81.873482	69.595573	80.678062	1.762736	0.000000	4.678970	0.000000	0.000000	0.000000	0.250704	0.169626	0.303527	0.000000	0.000000	3.000000	2.000000	0.000000
1808.667042	0.004220	0.570862	0.274224	82.186409	72.375755	83.219604	1.769547	0.000000	4.676399	0.000000	0.000000	0.000000	0.251403	0.127189	0.304394	0.000000	0.000000	3.000000	2.000000	0.000000
1808.670375	0.004220	0.570862	0.274224	82.186409	72.375755	83.219604	1.769547	0.000000	4.676399	0.000000	0.000000	0.000000	0.251403	0.127189	0.304394	0.000000	0.000000	3.000000	2.000000	0.000000
1808.673709	0.004220	0.570862	0.274224	82.186409	72.375755	83.219604	1.769547	0.000000	4.676399	0.000000	0.000000	0.000000	0.251403	0.127189	0.304394	0.000000	0.000000	3.000000	2.000000	0.000000
1808.677042	0.004991	0.571197	0.275190	82.565475	74.985291	85.538452	1.776315	0.000000	4.673832	0.000000	0.000000	0.000000	0.231137	0.100560	0.289717	0.000000	0.000000	3.000000	2.000000	0.000000
1808.680375	0.004991	0.571197	0.275190	82.565475	74.985291	85.538452	1.776315	0.000000	4.673832	0.000000	0.000000	0.000000	0.231137	0.100560	0.289717	0.000000	0.000000	3.000000	2.000000	0.000000
1808.683709	0.004991	0.571197	0.275190	82.565475	74.985291	85.538452	1.776315	0.000000	4.673832	0.000000	0.000000	0.000000	0.231137	0.100560	0.289717	0.000000	0.000000	3.000000	2.000000	0.000000
1808.687042	0.005589	0.571496	0.276056	82.961960	77.543526	87.630371	1.782297	0.000000	4.671554	0.000000	0.000000	0.000000	0.179296	0.089863	0.259729	0.000000	0.000000	3.000000	2.000000	0.000000
1808.690375	0.005589	0.571496	0.276056	82.961960	77.543526	87.630371	1.782297	0.000000	4.671554	0.000000	0.000000	0.000000	0.179296	0.089863	0.259729	0.000000	0.000000	3.000000	2.000000	0.000000
1808.693709	0.005589	0.571496	0.276056	82.961960	77.543526	87.630371	1.782297	0.000000	4.671554	0.000000	0.000000	0.000000	0.179296	0.089863	0.259729	0.000000	0.000000	3.000000	2.000000	0.000000
1808.697042	0.006116	0.571809	0.276741	83.280693	80.152771	89.367111	1.786245	0.000000	4.670046	0.000000	0.000000	0.000000	0.158355	0.093814	0.205428	0.000000	0.000000	3.000000	2.000000	0.000000
1808.700375	0.006116	0.571809	0.276741	83.280693	80.152771	89.367111	1.786245	0.000000	4.670046	0.000000	0.000000	0.000000	0.158355	0.093814	0.205428	0.000000	0.000000	3.000000	2.000000	0.000000
1808.703709	0.006116	0.571809	0.276741	83.280693	80.152771	89.367111	1.786245	0.000000	4.670046	0.000000	0.000000	0.000000	0.158355	0.093814	0.205428	0.000000	0.000000	3.000000	2.000000	0.000000
1808.707042	0.006503	0.572059	0.277155	83.418938	82.917374	91.100464	1.790158	0.000000	4.668547	0.000000	0.000000	0.000000	0.116080	0.075064	0.124280	0.000000	0.000000	3.000000	2.000000	0.000000
1808.710375	0.006503	0.572059	0.277155	83.418938	82.917374	91.100464	1.790158	0.000000	4.668547	0.000000	0.000000	0.000000	0.116080	0.075064	0.124280	0.000000	0.000000	3.000000	2.000000	0.000000
1808.713709	0.006503	0.572059	0.277155	83.418938	82.917374	91.100464	1.790158	0.000000	4.668547	0.000000	0.000000	0.000000	0.116080	0.075064	0.124280	0.000000	0.000000	3.000000	2.000000	0.000000
1808.717042	0.006818	0.572242	0.277271	83.358810	85.739700	93.491478	1.793506	0.000000	4.667262	0.000000	0.000000	0.000000	0.094451	0.054892	0.034722	0.000000	0.000000	3.000000	2.000000	0.000000
1808.720375	0.006818	0.572242	0.277271	83.358810	85.739700	93.491478	1.793506	0.000000	4.667262	0.000000	0.000000	0.000000	0.094451	0.054892	0.034722	0.000000	0.000000	3.000000	2.000000	0.000000
1808.723709	0.006818	0.572242	0.277271	83.358810	85.739700	93.491478	1.793506	0.000000	4.667262	0.000000	0.000000	0.000000	0.094451	0.054892	0.034722	0.000000	0.000000	3.000000	2.000000	0.000000
1808.727042	0.006818	0.572242	0.277271	83.208405	88.230064	96.016258	1.797469	0.000000	4.665737	0.000000	0.000000	0.000000	0.094451	0.054892	0.034722	0.000000	0.000000	3.000000	2.000000	0.000000
1808.730375	0.007131	0.572407	0.277139	83.208405	88.230064	96.016258	1.797469	0.000000	4.665737	0.000000	0.000000	0.000000	0.093760	0.049435	-0.039564	0.000000	0.000000	3.000000	2.000000	0.000000
1808.733709	0.007131	0.572407	0.277139	83.208405	88.230064	96.016258	1.797469	0.000000	4.665737	0.000000	0.000000	0.000000	0.093760	0.049435	-0.039564	0.000000	0.000000	3.000000	2.000000	0.000000
1808.737042	0.007406	0.572562	0.276817	83.048698	90.300964	98.128044	1.802792	0.000000	4.663683	0.000000	0.000000	0.000000	0.082695	0.046612	-0.096525	0.000000	0.000000	3.000000	2.000000	0.000000
1808.740375	0.007406	0.572562	0.276817	83.048698	90.300964	98.128044	1.802792	0.000000	4.663683	0.000000	0.000000	0.000000	0.082695	0.046612	-0.096525	0.000000	0.000000	3.000000	2.000000	0.000000
1808.743709	0.007406	0.572562	0.276817	83.048698	90.300964	98.128044	1.802792	0.000000	4.663683	0.000000	0.000000	0.000000	0.082695	0.046612	-0.096525	0.000000	0.000000	3.000000	2.000000	0.000000
1808.747042	0.007406	0.572562	0.276817	82.934280	91.996223	99.849182	1.808651	0.000000	4.661414	0.000000	0.000000	0.000000	0.082695	0.046612	-0.096525	0.000000	0.000000	3.000000	2.000000	0.000000
1808.750375	0.007576	0.572637	0.276376	82.934280	91.996223	99.849182	1.808651	0.000000	4.661414	0.000000	0.000000	0.000000	0.050904	0.022407	-0.132323	0.000000	0.000000	3.000000	2.000000	0.000000
1808.753709	0.007576	0.572637	0.276376	82.934280	91.996223	99.849182	1.808651	0.000000	4.661414	0.000000	0.000000	0.000000	0.050904	0.022407	-0.132323	0.000000	0.000000	3.000000	2.000000	0.000000
1808.757042	0.007779	0.572631	0.275814	82.899551	92.940804	100.792976	1.813644	0.000000	4.659473	0.000000	0.000000	0.000000	0.060897	-0.001811	-0.168650	0.000000	0.000000	3.000000	2.000000	0.000000
1808.760375	0.007779	0.572631	0.275814	82.899551	92.940804	100.792976	1.813644	0.000000	4.659473	0.000000	0.000000	0.000000	0.060897	-0.001811	-0.168650	0.000000	0.000000	3.000000	2.000000	0.000000
1808.763709	0.007779	0.572631	0.275814	82.899551	92.940804	100.792976	1.813644	0.000000	4.659473	0.000000	0.000000	0.000000	0.060897	-0.001811	-0.168650	0.000000	0.000000	3.000000	2.000000	0.000000
1808.767042	0.007779	0.572631	0.275814	82.902206	93.041100	100.892128	1.819828	0.000000	4.657063	0.000000	0.000000	0.000000	0.060897	-0.001811	-0.168650	0.000000	0.000000	3.000000	2.000000	0.000000
1808.770375	0.007842	0.572531	0.275178	82.902206	93.041100	100.892128	1.819828	0.000000	4.657063	0.000000	0.000000	0.000000	0.018838	-0.029998	-0.190669	0.000000	0.000000	3.000000	2.000000	0.000000
1808.773709	0.007842	0.572531	0.275178	82.902206	93.041100	100.892128	1.819828	0.000000	4.657063	0.000000	0.000000	0.000000	0.018838	-0.029998	-0.190669	0.000000	0.000000	3.000000	2.000000	0.000000
1808.777042	0.007799	0.572377	0.274462	82.915428	92.203094	100.074699	1.824393	0.000000	4.655275	0.000000	0.000000	0.000000	-0.012721	-0.046117	-0.214792	0.000000	0.000000	3.000000	2.000000	0.000000
1808.780375	0.007799	0.572377	0.274462	82.915428	92.203094	100.074699	1.824393	0.000000	4.655275	0.000000	0.000000	0.000000	-0.012721	-0.046117	-0.214792	0.000000	0.000000	3.000000	2.000000	0.000000
1808.783709	0.007799	0.572377	0.274462	82.915428	92.203094	100.074699	1.824393	0.000000	4.655275	0.000000	0.000000	0.000000	-0.012721	-0.046117	-0.214792	0.000000	0.000000	3.000000	2.000000	0.000000
1808.787042	0.007799	0.572377	0.274462	82.910416	90.487793	98.406090	1.827894	0.000000	4.653902	0.000000	0.000000	0.000000	-0.012721	-0.046117	-0.214792	0.000000	0.000000	3.000000	2.000000	0.000000
1808.790375	0.007652	0.572085	0.273649	82.910416	90.487793	98.406090	1.827894	0.000000	4.653902	0.000000	0.000000	0.000000	-0.044237	-0.087580	-0.244025	0.000000	0.000000	3.000000	2.000000	0.000000
1808.793709	0.007652	0.572085	0.273649	82.910416	90.487793	98.406090	1.827894	0.000000	4.653902	0.000000	0.000000	0.000000	-0.044237	-0.087580	-0.244025	0.000000	0.000000	3.000000	2.000000	0.000000
1808.797042	0.007470	0.571767	0.272793	82.812660	87.798248	95.824928	1.830428	0.000000	4.652906	0.000000	0.000000	0.000000	-0.054671	-0.095597	-0.256638	0.000000	0.000000	3.000000	2.000000	0.000000
1808.800375	0.007470	0.571767	0.272793	82.812660	87.798248	95.824928	1.830428	0.000000	4.652906	0.000000	0.000000	0.000000	-0.054671	-0.095597	-0.256638	0.000000	0.000000	3.000000	2.000000	0.000000
1808.803709	0.007470	0.571767	0.272793	82.812660	87.798248	95.824928	1.830428	0.000000	4.652906	0.000000	0.000000	0.000000	-0.054671	-0.095597	-0.256638	0.000000	0.000000	3.000000	2.000000	0.000000
1808.807042	0.007321	0.571412	0.271837	82.591064	84.356537	92.556404	1.832706	0.000000	4.652009	0.000000	0.000000	0.000000	-0.044470	-0.106332	-0.287050	0.000000	0.000000	3.000000	2.000000	0.000000
1808.810375	0.007321	0.571412	0.271837	82.591064	84.356537	92.556404	1.832706	0.000000	4.652009	0.000000	0.000000	0.000000	-0.044470	-0.106332	-0.287050	0.000000	0.000000	3.000000	2.000000	0.000000
1808.813709	0.007321	0.571412	0.271837	82.591064	84.356537	92.556404	1.832706	0.000000	4.652009	0.000000	0.000000	0.000000	-0.044470	-0.106332	-0.287050	0.000000	0.000000	3.000000	2.000000	0.000000
1808.817042	0.007242	0.571009	0.270824	82.273178	80.716156	89.126472	1.836093	0.000000	4.650673	0.000000	0.000000	0.000000	-0.023788	-0.120969	-0.303735	0.000000	0.000000	3.000000	2.000000	0.000000
1808.820375	0.007242	0.571009	0.270824	82.273178	80.716156	89.126472	1.836093	0.000000	4.650673	0.000000	0.000000	0.000000	-0.023788	-0.120969	-0.303735	0.000000	0.000000	3.000000	2.000000	0.000000
1808.823709	0.007242	0.571009	0.270824	82.273178	80.716156	89.126472	1.836093	0.000000	4.650673	0.000000	0.000000	0.000000	-0.023788	-0.120969	-0.303735	0.000000	0.000000	3.000000	2.000000	0.000000
1808.827042	0.007197	0.570575	0.269738	81.912689	77.168335	85.793396	1.840851	0.000000	4.648792	0.000000	0.000000	0.000000	-0.013594	-0.130281	-0.325793	0.000000	0.000000	3.000000	2.000000	0.000000
1808.830375	0.007197	0.570575	0.269738	81.912689	77.168335	85.793396	1.840851	0.000000	4.648792	0.000000	0.000000	0.000000	-0.013594	-0.130281	-0.325793	0.000000	0.000000	3.000000	2.000000	0.000000
1808.833709	0.007197	0.570575	0.269738	81.912689	77.168335	85.793396	1.840851	0.000000	4.648792	0.000000	0.000000	0.000000	-0.013594	-0.130281	-0.325793	0.000000	0.000000	3.000000	2.000000	0.000000
1808.837042	0.007186	0.570136	0.268619	81.588219	73.671082	82.469177	1.846578	0.000000	4.646520	0.000000	0.000000	0.000000	-0.003324	-0.131559	-0.335745	0.000000	0.000000	3.000000	2.000000	0.000000
1808.840375	0.007186	0.570136	0.268619	81.588219	73.671082	82.469177	1.846578	0.000000	4.646520	0.000000	0.000000	0.000000	-0.003324	-0.131559	-0.335745	0.000000	0.000000	3.000000	2.000000	0.000000
1808.843709	0.007186	0.570136	0.268619	81.588219	73.671082	82.469177	1.846578	0.000000	4.646520	0.000000	0.000000	0.000000	-0.003324	-0.131559	-0.335745	0.000000	0.000000	3.000000	2.000000	0.000000
1808.847042	0.007313	0.569663	0.267531	81.372879	70.134789	78.947113	1.853051	0.000000	4.643942	0.000000	0.000000	0.000000	0.038054	-0.141985	-0.326545	0.000000	0.000000	3.000000	2.000000	0.000000
1808.850375	0.007313	0.569663	0.267531	81.372879	70.134789	78.947113	1.853051	0.000000	4.643942	0.000000	0.000000	0.000000	0.038054	-0.141985	-0.326545	0.000000	0.000000	3.000000	2.000000	0.000000
1808.853709	0.007313	0.569663	0.267531	81.372879	70.134789	78.947113	1.853051	0.000000	4.643942	0.000000	0.000000	0.000000	0.038054	-0.141985	-0.326545	0.000000	0.000000	3.000000	2.000000	0.000000
1808.857042	0.007371	0.569199	0.266498	81.220741	66.550644	75.142113	1.861445	0.000000	4.640584	0.000000	0.000000	0.000000	0.017490	-0.139130	-0.309653	0.000000	0.000000	3.000000	2.000000	0.000000
1808.860375	0.007371	0.569199	0.266498	81.220741	66.550644	75.142113	1.861445	0.000000	4.640584	0.000000	0.000000	0.000000	0.017490	-0.139130	-0.309653	0.000000	0.000000	3.000000	2.000000	0.000000
1808.863709	0.007371	0.569199	0.266498	81.220741	66.550644	75.142113	1.861445	0.000000	4.640584	0.000000	0.000000	0.000000	0.017490	-0.139130	-0.309653	0.000000	0.000000	3.000000	2.000000	0.000000
1808.867042	0.007395	0.568684	0.265517	81.035179	63.212608	71.397720	1.868523	0.000000	4.637739	0.000000	0.000000	0.000000	0.007295	-0.154701	-0.294398	0.000000	0.000000	3.000000	2.000000	0.000000
1808.870375	0.007395	0.568684	0.265517	81.035179	63.212608	71.397720	1.868523	0.000000	4.637739	0.000000	0.000000	0.000000	0.007295	-0.154701	-0.294398	0.000000	0.000000	3.000000	2.000000	0.000000
1808.873709	0.007395	0.568684	0.265517	81.035179	63.212608	71.397720	1.868523	0.000000	4.637739	0.000000	0.000000	0.000000	0.007295	-0.154701	-0.294398	0.000000	0.000000	3.000000	2.000000	0.000000
1808.877042	0.007489	0.568121	0.264615	80.837318	60.232906	67.979485	1.874825	0.000000	4.635195	0.000000	0.000000	0.000000	0.028073	-0.168833	-0.270501	0.000000	0.000000	3.000000	2.000000	0.000000
1808.880375	0.007489	0.568121	0.264615	80.837318	60.232906	67.979485	1.874825	0.000000	4.635195	0.000000	0.000000	0.000000	0.028073	-0.168833	-0.270501	0.000000	0.000000	3.000000	2.000000	0.000000
1808.883709	0.007489	0.568121	0.264615	80.837318	60.232906	67.979485	1.874825	0.000000	4.635195	0.000000	0.000000	0.000000	0.028073	-0.168833	-0.270501	0.000000	0.000000	3.000000	2.000000	0.000000
1808.887042	0.007549	0.567568	0.263771	80.624992	57.515057	65.198875	1.881718	0.000000	4.632401	0.000000	0.000000	0.000000	0.017908	-0.165890	-0.253326	0.000000	0.000000	3.000000	2.000000	0.000000
1808.890375	0.007549	0.567568	0.263771	80.624992	57.515057	65.198875	1.881718	0.000000	4.632401	0.000000	0.000000	0.000000	0.017908	-0.165890	-0.253326	0.000000	0.000000	3.000000	2.000000	0.000000
1808.893709	0.007549	0.567568	0.263771	80.624992	57.515057	65.198875	1.881718	0.000000	4.632401	0.000000	0.000000	0.000000	0.017908	-0.165890	-0.253326	0.000000	0.000000	3.000000	2.000000	0.000000
1808.897042	0.007549	0.567568	0.263771	80.410583	55.119812	62.839970	1.887784	0.000000	4.629932	0.000000	0.000000	0.000000	0.017908	-0.165890	-0.253326	0.000000	0.000000	3.000000	2.000000	0.000000
1808.900375	0.007745	0.567125	0.262982	80.410583	55.119812	62.839970	1.887784	0.000000	4.629932	0.000000	0.000000	0.000000	0.059066	-0.132756	-0.236610	0.000000	0.000000	3.000000	2.000000	0.000000
1808.903709	0.007745	0.567125	0.262982	80.410583	55.119812	62.839970	1.887784	0.000000	4.629932	0.000000	0.000000	0.000000	0.059066	-0.132756	-0.236610	0.000000	0.000000	3.000000	2.000000	0.000000
1808.907042	0.008045	0.566697	0.262280	80.203369	53.042152	60.781799	1.895602	0.000000	4.626737	0.000000	0.000000	0.000000	0.089960	-0.128545	-0.210638	0.000000	0.000000	3.000000	2.000000	0.000000
1808.910375	0.008045	0.566697	0.262280	80.203369	53.042152	60.781799	1.895602	0.000000	4.626737	0.000000	0.000000	0.000000	0.089960	-0.128545	-0.210638	0.000000	0.000000	3.000000	2.000000	0.000000
1808.913709	0.008045	0.566697	0.262280	80.203369	53.042152	60.781799	1.895602	0.000000	4.626737	0.000000	0.000000	0.000000	0.089960	-0.128545	-0.210638	0.000000	0.000000	3.000000	2.000000	0.000000
1808.917042	0.008045	0.566697	0.262280	80.008865	51.272366	59.026413	1.904466	0.000000	4.623096	0.000000	0.000000	0.000000	0.089960	-0.128545	-0.210638	0.000000	0.000000	3.000000	2.000000	0.000000
1808.920375	0.008346	0.566322	0.261660	80.008865	51.272366	59.026413	1.904466	0.000000	4.623096	0.000000	0.000000	0.000000	0.090067	-0.112514	-0.185985	0.000000	0.000000	3.000000	2.000000	0.000000
1808.923709	0.008346	0.566322	0.261660	80.008865	51.272366	59.026413	1.904466	0.000000	4.623096	0.000000	0.000000	0.000000	0.090067	-0.112514	-0.185985	0.000000	0.000000	3.000000	2.000000	0.000000
1808.927042	0.008612	0.565899	0.261123	79.839279	49.833759	57.600716	1.912849	0.000000	4.619633	0.000000	0.000000	0.000000	0.079977	-0.126695	-0.161096	0.000000	0.000000	3.000000	2.000000	0.000000
1808.930375	0.008612	0.565899	0.261123	79.839279	49.833759	57.600716	1.912849	0.000000	4.619633	0.000000	0.000000	0.000000	0.079977	-0.126695	-0.161096	0.000000	0.000000	3.000000	2.000000	0.000000
1808.933709	0.008612	0.565899	0.261123	79.839279	49.833759	57.600716	1.912849	0.000000	4.619633	0.000000	0.000000	0.000000	0.079977	-0.126695	-0.161096	0.000000	0.000000	3.000000	2.000000	0.000000
1808.937042	0.008612	0.565899	0.261123	79.692215	48.662399	56.437412	1.920226	0.000000	4.616572	0.000000	0.000000	0.000000	0.079977	-0.126695	-0.161096	0.000000	0.000000	3.000000	2.000000	0.000000
1808.940375	0.008879	0.565504	0.260627	79.692215	48.662399	56.437412	1.920226	0.000000	4.616572	0.000000	0.000000	0.000000	0.080008	-0.118639	-0.148822	0.000000	0.000000	3.000000	2.000000	0.000000
1808.943709	0.008879	0.565504	0.260627	79.692215	48.662399	56.437412	1.920226	0.000000	4.616572	0.000000	0.000000	0.000000	0.080008	-0.118639	-0.148822	0.000000	0.000000	3.000000	2.000000	0.000000
1808.947042	0.009077	0.565153	0.260155	79.568115	47.715389	55.499786	1.927362	0.000000	4.613597	0.000000	0.000000	0.000000	0.059553	-0.105428	-0.141609	0.000000	0.000000	3.000000	2.000000	0.000000
1808.950375	0.009077	0.565153	0.260155	79.568115	47.715389	55.499786	1.927362	0.000000	4.613597	0.000000	0.000000	0.000000	0.059553	-0.105428	-0.141609	0.000000	0.000000	3.000000	2.000000	0.000000
1808.953709	0.009077	0.565153	0.260155	79.568115	47.715389	55.499786	1.927362	0.000000	4.613597	0.000000	0.000000	0.000000	0.059553	-0.105428	-0.141609	0.000000	0.000000	3.000000	2.000000	0.000000
1808.957042	0.009208	0.564850	0.259738	79.466721	46.968613	54.760784	1.933332	0.000000	4.611098	0.000000	0.000000	0.000000	0.039260	-0.090875	-0.125287	0.000000	0.000000	3.000000	2.000000	0.000000
1808.960375	0.009208	0.564850	0.259738	79.466721	46.968613	54.760784	1.933332	0.000000	4.611098	0.000000	0.000000	0.000000	0.039260	-0.090875	-0.125287	0.000000	0.000000	3.000000	2.000000	0.000000
1808.963709	0.009208	0.564850	0.259738	79.466721	46.968613	54.760784	1.933332	0.000000	4.611098	0.000000	0.000000	0.000000	0.039260	-0.090875	-0.125287	0.000000	0.000000	3.000000	2.000000	0.000000
1808.967042	0.009271	0.564573	0.259362	79.392975	46.427670	54.231518	1.937948	0.000000	4.609160	0.000000	0.000000	0.000000	0.018967	-0.082911	-0.112538	0.000000	0.000000	3.000000	2.000000	0.000000
1808.970375	0.009271	0.564573	0.259362	79.392975	46.427670	54.231518	1.937948	0.000000	4.609160	0.000000	0.000000	0.000000	0.018967	-0.082911	-0.112538	0.000000	0.000000	3.000000	2.000000	0.000000
1808.973709	0.009271	0.564573	0.259362	79.392975	46.427670	54.231518	1.937948	0.000000	4.609160	0.000000	0.000000	0.000000	0.018967	-0.082911	-0.112538	0.000000	0.000000	3.000000	2.000000	0.000000
1808.977042	0.009271	0.564573	0.259362	79.355301	46.140347	53.950779	1.941284	0.000000	4.607756	0.000000	0.000000	0.000000	0.018967	-0.082911	-0.112538	0.000000	0.000000	3.000000	2.000000	0.000000
1808.980375	0.009369	0.564341	0.259011	79.355301	46.140347	53.950779	1.941284	0.000000	4.607756	0.000000	0.000000	0.000000	0.029238	-0.069759	-0.105534	0.000000	0.000000	3.000000	2.000000	0.000000
1808.983709	0.009369	0.564341	0.259011	79.355301	46.140347	53.950779	1.941284	0.000000	4.607756	0.000000	0.000000	0.000000	0.029238	-0.069759	-0.105534	0.000000	0.000000	3.000000	2.000000	0.000000
1808.987042	0.009369	0.564341	0.259011	79.347725	46.060463	53.868160	1.944993	0.000000	4.606192	0.000000	0.000000	0.000000	0.029238	-0.069759	-0.105534	0.000000	0.000000	3.000000	2.000000	0.000000
1808.990375	0.009369	0.564341	0.259011	79.347725	46.060463	53.868160	1.944993	0.000000	4.606192	0.000000	0.000000	0.000000	0.029238	-0.069759	-0.105534	0.000000	0.000000	3.000000	2.000000	0.000000
1808.993709	0.009501	0.564135	0.258700	79.347725	46.060463	53.868160	1.944993	0.000000	4.606192	0.000000	0.000000	0.000000	0.039570	-0.061838	-0.093080	0.000000	0.000000	3.000000	2.000000	0.000000
1808.997042	0.009633	0.563990	0.258396	79.365974	46.157715	53.958397	1.944993	0.000000	4.606192	0.000000	0.000000	0.000000	0.039559	-0.043528	-0.091276	0.000000	0.000000	3.000000	2.000000	0.000000
1809.000375	0.009633	0.563990	0.258396	79.365974	46.157715	53.958397	1.944993	0.000000	4.606192	0.000000	0.000000	0.000000	0.039559	-0.043528	-0.091276	0.000000	0.000000	3.000000	2.000000	0.000000
1809.003709	0.009633	0.563990	0.258396	79.365974	46.157715	53.958397	1.944993	0.000000	4.606192	0.000000	0.000000	0.000000	0.039559	-0.043528	-0.091276	0.000000	0.000000	3.000000	2.000000	0.000000
1809.007042	0.009633	0.563990	0.258396	79.388702	46.305874	54.099220	1.952901	0.000000	4.602844	0.000000	0.000000	0.000000	0.039559	-0.043528	-0.091276	0.000000	0.000000	3.000000	2.000000	0.000000
1809.010375	0.009765	0.563871	0.258134	79.388702	46.305874	54.099220	1.952901	0.000000	4.602844	0.000000	0.000000	0.000000	0.039697	-0.035619	-0.078635	0.000000	0.000000	3.000000	2.000000	0.000000
1809.013709	0.009765	0.563871	0.258134	79.388702	46.305874	54.099220	1.952901	0.000000	4.602844	0.000000	0.000000	0.000000	0.039697	-0.035619	-0.078635	0.000000	0.000000	3.000000	2.000000	0.000000
1809.017042	0.009765	0.563871	0.258134	79.397614	46.496674	54.289864	1.956579	0.000000	4.601283	0.000000	0.000000	0.000000	0.039697	-0.035619	-0.078635	0.000000	0.000000	3.000000	2.000000	0.000000
1809.020375	0.009765	0.563871	0.258134	79.397614	46.496674	54.289864	1.956579	0.000000	4.601283	0.000000	0.000000	0.000000	0.039697	-0.035619	-0.078635	0.000000	0.000000	3.000000	2.000000	0.000000
1809.023709	0.009897	0.563774	0.257884	79.397614	46.496674	54.289864	1.956579	0.000000	4.601283	0.000000	0.000000	0.000000	0.039717	-0.029076	-0.075038	0.000000	0.000000	3.000000	2.000000	0.000000
1809.027042	0.009897	0.563774	0.257884	79.377342	46.815075	54.633400	1.956579	0.000000	4.601283	0.000000	0.000000	0.000000	0.039717	-0.029076	-0.075038	0.000000	0.000000	3.000000	2.000000	0.000000
1809.030375	0.009897	0.563774	0.257884	79.377342	46.815075	54.633400	1.956579	0.000000	4.601283	0.000000	0.000000	0.000000	0.039717	-0.029076	-0.075038	0.000000	0.000000	3.000000	2.000000	0.000000
1809.033709	0.009897	0.563774	0.257884	79.377342	46.815075	54.633400	1.956579	0.000000	4.601283	0.000000	0.000000	0.000000	0.039717	-0.029076	-0.075038	0.000000	0.000000	3.000000	2.000000	0.000000
1809.037042	0.010263	0.563658	0.257370	79.333450	47.192356	55.049133	1.960185	0.000000	4.599747	0.000000	0.000000	0.000000	0.109825	-0.034718	-0.154165	0.000000	0.000000	3.000000	2.000000	0.000000
1809.040375	0.010263	0.563658	0.257370	79.333450	47.192356	55.049133	1.960185	0.000000	4.599747	0.000000	0.000000	0.000000	0.109825	-0.034718	-0.154165	0.000000	0.000000	3.000000	2.000000	0.000000
1809.043709	0.010263	0.563658	0.257370	79.333450	47.192356	55.049133	1.960185	0.000000	4.599747	0.000000	0.000000	0.000000	0.109825	-0.034718	-0.154165	0.000000	0.000000	3.000000	2.000000	0.000000
1809.047042	0.010263	0.563658	0.257370	79.300880	47.511387	55.401989	1.969023	0.000000	4.595971	0.000000	0.000000	0.000000	0.109825	-0.034718	-0.154165	0.000000	0.000000	3.000000	2.000000	0.000000
1809.050375	0.010429	0.563639	0.257107	79.300880	47.511387	55.401989	1.969023	0.000000	4.595971	0.000000	0.000000	0.000000	0.049740	-0.005650	-0.078845	0.000000	0.000000	3.000000	2.000000	0.000000
1809.053709	0.010429	0.563639	0.257107	79.300880	47.511387	55.401989	1.969023	0.000000	4.595971	0.000000	0.000000	0.000000	0.049740	-0.005650	-0.078845	0.000000	0.000000	3.000000	2.000000	0.000000
1809.057042	0.010429	0.563639	0.257107	79.308426	47.677715	55.572201	1.973226	0.000000	4.594168	0.000000	0.000000	0.000000	0.049740	-0.005650	-0.078845	0.000000	0.000000	3.000000	2.000000	0.000000
1809.060375	0.010429	0.563639	0.257107	79.308426	47.677715	55.572201	1.973226	0.000000	4.594168	0.000000	0.000000	0.000000	0.049740	-0.005650	-0.078845	0.000000	0.000000	3.000000	2.000000	0.000000
1809.063709	0.010492	0.563633	0.256797	79.308426	47.677715	55.572201	1.973226	0.000000	4.594168	0.000000	0.000000	0.000000	0.018983	-0.001849	-0.092969	0.000000	0.000000	3.000000	2.000000	0.000000
1809.067042	0.010492	0.563633	0.256797	79.329781	47.801590	55.695492	1.973226	0.000000	4.594168	0.000000	0.000000	0.000000	0.018983	-0.001849	-0.092969	0.000000	0.000000	3.000000	2.000000	0.000000
1809.070375	0.010492	0.563633	0.256797	79.329781	47.801590	55.695492	1.973226	0.000000	4.594168	0.000000	0.000000	0.000000	0.018983	-0.001849	-0.092969	0.000000	0.000000	3.000000	2.000000	0.000000
1809.073709	0.010492	0.563633	0.256797	79.329781	47.801590	55.695492	1.973226	0.000000	4.594168	0.000000	0.000000	0.000000	0.018983	-0.001849	-0.092969	0.000000	0.000000	3.000000	2.000000	0.000000
1809.077042	0.010516	0.563663	0.256063	79.337845	47.978699	55.886135	1.976190	0.000000	4.592894	0.000000	0.000000	0.000000	0.006924	0.009020	-0.220179	0.000000	0.000000	3.000000	2.000000	0.000000
1809.080375	0.010516	0.563663	0.256063	79.337845	47.978699	55.886135	1.976190	0.000000	4.592894	0.000000	0.000000	0.000000	0.006924	0.009020	-0.220179	0.000000	0.000000	3.000000	2.000000	0.000000
1809.083709	0.010516	0.563663	0.256063	79.337845	47.978699	55.886135	1.976190	0.000000	4.592894	0.000000	0.000000	0.000000	0.006924	0.009020	-0.220179	0.000000	0.000000	3.000000	2.000000	0.000000
1809.087042	0.010516	0.563663	0.256063	79.292992	48.393730	56.361805	1.981315	0.000000	4.590685	0.000000	0.000000	0.000000	0.006924	0.009020	-0.220179	0.000000	0.000000	3.000000	2.000000	0.000000
1809.090375	0.010509	0.563717	0.255621	79.292992	48.393730	56.361805	1.981315	0.000000	4.590685	0.000000	0.000000	0.000000	-0.001959	0.016029	-0.132835	0.000000	0.000000	3.000000	2.000000	0.000000
1809.093709	0.010509	0.563717	0.255621	79.292992	48.393730	56.361805	1.981315	0.000000	4.590685	0.000000	0.000000	0.000000	-0.001959	0.016029	-0.132835	0.000000	0.000000	3.000000	2.000000	0.000000
1809.097042	0.010509	0.563717	0.255621	79.171494	49.130329	57.219826	1.984109	0.000000	4.589478	0.000000	0.000000	0.000000	-0.001959	0.016029	-0.132835	0.000000	0.000000	3.000000	2.000000	0.000000
1809.100375	0.010509	0.563717	0.255621	79.171494	49.130329	57.219826	1.984109	0.000000	4.589478	0.000000	0.000000	0.000000	-0.001959	0.016029	-0.132835	0.000000	0.000000	3.000000	2.000000	0.000000
1809.103709	0.010603	0.563800	0.255109	79.171494	49.130329	57.219826	1.984109	0.000000	4.589478	0.000000	0.000000	0.000000	0.028176	0.024891	-0.153427	0.000000	0.000000	3.000000	2.000000	0.000000
1809.107042	0.010730	0.563873	0.254536	78.986671	50.121696	58.382347	1.984109	0.000000	4.589478	0.000000	0.000000	0.000000	0.037992	0.022046	-0.172014	0.000000	0.000000	3.000000	2.000000	0.000000
1809.110375	0.010730	0.563873	0.254536	78.986671	50.121696	58.382347	1.984109	0.000000	4.589478	0.000000	0.000000	0.000000	0.037992	0.022046	-0.172014	0.000000	0.000000	3.000000	2.000000	0.000000
1809.113709	0.010730	0.563873	0.254536	78.986671	50.121696	58.382347	1.984109	0.000000	4.589478	0.000000	0.000000	0.000000	0.037992	0.022046	-0.172014	0.000000	0.000000	3.000000	2.000000	0.000000
1809.117042	0.010822	0.563959	0.253913	78.757965	51.215771	59.680874	1.994568	0.000000	4.584942	0.000000	0.000000	0.000000	0.027573	0.025725	-0.186685	0.000000	0.000000	3.000000	2.000000	0.000000
1809.120375	0.010822	0.563959	0.253913	78.757965	51.215771	59.680874	1.994568	0.000000	4.584942	0.000000	0.000000	0.000000	0.027573	0.025725	-0.186685	0.000000	0.000000	3.000000	2.000000	0.000000
1809.123709	0.010822	0.563959	0.253913	78.757965	51.215771	59.680874	1.994568	0.000000	4.584942	0.000000	0.000000	0.000000	0.027573	0.025725	-0.186685	0.000000	0.000000	3.000000	2.000000	0.000000
1809.127042	0.010946	0.564078	0.253253	78.538116	52.255054	60.917809	2.000070	0.000000	4.582545	0.000000	0.000000	0.000000	0.037466	0.035864	-0.198000	0.000000	0.000000	3.000000	2.000000	0.000000
1809.130375	0.010946	0.564078	0.253253	78.538116	52.255054	60.917809	2.000070	0.000000	4.582545	0.000000	0.000000	0.000000	0.037466	0.035864	-0.198000	0.000000	0.000000	3.000000	2.000000	0.000000
1809.133709	0.010946	0.564078	0.253253	78.538116	52.255054	60.917809	2.000070	0.000000	4.582545	0.000000	0.000000	0.000000	0.037466	0.035864	-0.198000	0.000000	0.000000	3.000000	2.000000	0.000000
1809.137042	0.010946	0.564078	0.253253	78.347626	53.146992	61.983727	2.006341	0.000000	4.579803	0.000000	0.000000	0.000000	0.037466	0.035864	-0.198000	0.000000	0.000000	3.000000	2.000000	0.000000
1809.140375	0.011036	0.564222	0.252495	78.347626	53.146992	61.983727	2.006341	0.000000	4.579803	0.000000	0.000000	0.000000	0.026824	0.043189	-0.227402	0.000000	0.000000	3.000000	2.000000	0.000000
1809.143709	0.011036	0.564222	0.252495	78.347626	53.146992	61.983727	2.006341	0.000000	4.579803	0.000000	0.000000	0.000000	0.026824	0.043189	-0.227402	0.000000	0.000000	3.000000	2.000000	0.000000
1809.147042	0.011124	0.564417	0.251681	78.216972	53.842674	62.805531	2.012749	0.000000	4.576991	0.000000	0.000000	0.000000	0.026495	0.058324	-0.244194	0.000000	0.000000	3.000000	2.000000	0.000000
1809.150375	0.011124	0.564417	0.251681	78.216972	53.842674	62.805531	2.012749	0.000000	4.576991	0.000000	0.000000	0.000000	0.026495	0.058324	-0.244194	0.000000	0.000000	3.000000	2.000000	0.000000
1809.153709	0.011124	0.564417	0.251681	78.216972	53.842674	62.805531	2.012749	0.000000	4.576991	0.000000	0.000000	0.000000	0.026495	0.058324	-0.244194	0.000000	0.000000	3.000000	2.000000	0.000000
1809.157042	0.011124	0.564417	0.251681	78.160339	54.308201	63.337425	2.019542	0.000000	4.573997	0.000000	0.000000	0.000000	0.026495	0.058324	-0.244194	0.000000	0.000000	3.000000	2.000000	0.000000
1809.160375	0.011245	0.564644	0.250829	78.160339	54.308201	63.337425	2.019542	0.000000	4.573997	0.000000	0.000000	0.000000	0.036329	0.068257	-0.255722	0.000000	0.000000	3.000000	2.000000	0.000000
1809.163709	0.011245	0.564644	0.250829	78.160339	54.308201	63.337425	2.019542	0.000000	4.573997	0.000000	0.000000	0.000000	0.036329	0.068257	-0.255722	0.000000	0.000000	3.000000	2.000000	0.000000
1809.167042	0.011365	0.564922	0.249920	78.177429	54.566986	63.598530	2.027126	0.000000	4.570641	0.000000	0.000000	0.000000	0.035960	0.083243	-0.272667	0.000000	0.000000	3.000000	2.000000	0.000000
1809.170375	0.011365	0.564922	0.249920	78.177429	54.566986	63.598530	2.027126	0.000000	4.570641	0.000000	0.000000	0.000000	0.035960	0.083243	-0.272667	0.000000	0.000000	3.000000	2.000000	0.000000
1809.173709	0.011365	0.564922	0.249920	78.177429	54.566986	63.598530	2.027126	0.000000	4.570641	0.000000	0.000000	0.000000	0.035960	0.083243	-0.272667	0.000000	0.000000	3.000000	2.000000	0.000000
1809.177042	0.011365	0.564922	0.249920	78.210732	54.797981	63.820618	2.035109	0.000000	4.567092	0.000000	0.000000	0.000000	0.035960	0.083243	-0.272667	0.000000	0.000000	3.000000	2.000000	0.000000
1809.180375	0.011551	0.565176	0.248996	78.210732	54.797981	63.820618	2.035109	0.000000	4.567092	0.000000	0.000000	0.000000	0.055901	0.076379	-0.277238	0.000000	0.000000	3.000000	2.000000	0.000000
1809.183709	0.011551	0.565176	0.248996	78.210732	54.797981	63.820618	2.035109	0.000000	4.567092	0.000000	0.000000	0.000000	0.055901	0.076379	-0.277238	0.000000	0.000000	3.000000	2.000000	0.000000
1809.187042	0.011770	0.565480	0.248014	78.243889	55.035652	64.043953	2.044250	0.000000	4.563008	0.000000	0.000000	0.000000	0.065502	0.091212	-0.294493	0.000000	0.000000	3.000000	2.000000	0.000000
1809.190375	0.011770	0.565480	0.248014	78.243889	55.035652	64.043953	2.044250	0.000000	4.563008	0.000000	0.000000	0.000000	0.065502	0.091212	-0.294493	0.000000	0.000000	3.000000	2.000000	0.000000
1809.193709	0.011770	0.565480	0.248014	78.243889	55.035652	64.043953	2.044250	0.000000	4.563008	0.000000	0.000000	0.000000	0.065502	0.091212	-0.294493	0.000000	0.000000	3.000000	2.000000	0.000000
1809.197042	0.012021	0.565761	0.247018	78.277565	55.279617	64.271324	2.054319	0.000000	4.558484	0.000000	0.000000	0.000000	0.075262	0.084282	-0.299012	0.000000	0.000000	3.000000	2.000000	0.000000
1809.200375	0.012021	0.565761	0.247018	78.277565	55.279617	64.271324	2.054319	0.000000	4.558484	0.000000	0.000000	0.000000	0.075262	0.084282	-0.299012	0.000000	0.000000	3.000000	2.000000	0.000000
1809.203709	0.012021	0.565761	0.247018	78.277565	55.279617	64.271324	2.054319	0.000000	4.558484	0.000000	0.000000	0.000000	0.075262	0.084282	-0.299012	0.000000	0.000000	3.000000	2.000000	0.000000
1809.207042	0.012337	0.566096	0.245993	78.308685	55.532383	64.502869	2.065040	0.000000	4.553637	0.000000	0.000000	0.000000	0.094925	0.100422	-0.307305	0.000000	0.000000	3.000000	2.000000	0.000000
1809.210375	0.012337	0.566096	0.245993	78.308685	55.532383	64.502869	2.065040	0.000000	4.553637	0.000000	0.000000	0.000000	0.094925	0.100422	-0.307305	0.000000	0.000000	3.000000	2.000000	0.000000
1809.213709	0.012337	0.566096	0.245993	78.308685	55.532383	64.502869	2.065040	0.000000	4.553637	0.000000	0.000000	0.000000	0.094925	0.100422	-0.307305	0.000000	0.000000	3.000000	2.000000	0.000000
1809.217042	0.012719	0.566467	0.244960	78.339508	55.775043	64.717331	2.077009	0.000000	4.548191	0.000000	0.000000	0.000000	0.114589	0.111420	-0.310125	0.000000	0.000000	3.000000	2.000000	0.000000
1809.220375	0.012719	0.566467	0.244960	78.339508	55.775043	64.717331	2.077009	0.000000	4.548191	0.000000	0.000000	0.000000	0.114589	0.111420	-0.310125	0.000000	0.000000	3.000000	2.000000	0.000000
1809.223709	0.012719	0.566467	0.244960	78.339508	55.775043	64.717331	2.077009	0.000000	4.548191	0.000000	0.000000	0.000000	0.114589	0.111420	-0.310125	0.000000	0.000000	3.000000	2.000000	0.000000
1809.227042	0.013101	0.566885	0.243980	78.368195	55.989464	64.901749	2.090104	0.000000	4.542188	0.000000	0.000000	0.000000	0.114540	0.125319	-0.293952	0.000000	0.000000	3.000000	2.000000	0.000000
1809.230375	0.013101	0.566885	0.243980	78.368195	55.989464	64.901749	2.090104	0.000000	4.542188	0.000000	0.000000	0.000000	0.114540	0.125319	-0.293952	0.000000	0.000000	3.000000	2.000000	0.000000
1809.233709	0.013101	0.566885	0.243980	78.368195	55.989464	64.901749	2.090104	0.000000	4.542188	0.000000	0.000000	0.000000	0.114540	0.125319	-0.293952	0.000000	0.000000	3.000000	2.000000	0.000000
1809.237042	0.013481	0.567301	0.242998	78.391502	56.184170	65.067207	2.102872	0.000000	4.536290	0.000000	0.000000	0.000000	0.114196	0.124811	-0.294589	0.000000	0.000000	3.000000	2.000000	0.000000
1809.240375	0.013481	0.567301	0.242998	78.391502	56.184170	65.067207	2.102872	0.000000	4.536290	0.000000	0.000000	0.000000	0.114196	0.124811	-0.294589	0.000000	0.000000	3.000000	2.000000	0.000000
1809.243709	0.013481	0.567301	0.242998	78.391502	56.184170	65.067207	2.102872	0.000000	4.536290	0.000000	0.000000	0.000000	0.114196	0.124811	-0.294589	0.000000	0.000000	3.000000	2.000000	0.000000
1809.247042	0.013862	0.567742	0.242058	78.414749	56.376846	65.233353	2.115690	0.000000	4.530326	0.000000	0.000000	0.000000	0.114111	0.132219	-0.282081	0.000000	0.000000	3.000000	2.000000	0.000000
1809.250375	0.013862	0.567742	0.242058	78.414749	56.376846	65.233353	2.115690	0.000000	4.530326	0.000000	0.000000	0.000000	0.114111	0.132219	-0.282081	0.000000	0.000000	3.000000	2.000000	0.000000
1809.253709	0.013862	0.567742	0.242058	78.414749	56.376846	65.233353	2.115690	0.000000	4.530326	0.000000	0.000000	0.000000	0.114111	0.132219	-0.282081	0.000000	0.000000	3.000000	2.000000	0.000000
1809.257042	0.014240	0.568176	0.241084	78.439560	56.571255	65.394516	2.128257	0.000000	4.524436	0.000000	0.000000	0.000000	0.113588	0.130228	-0.292060	0.000000	0.000000	3.000000	2.000000	0.000000
1809.260375	0.014240	0.568176	0.241084	78.439560	56.571255	65.394516	2.128257	0.000000	4.524436	0.000000	0.000000	0.000000	0.113588	0.130228	-0.292060	0.000000	0.000000	3.000000	2.000000	0.000000
1809.263709	0.014240	0.568176	0.241084	78.439560	56.571255	65.394516	2.128257	0.000000	4.524436	0.000000	0.000000	0.000000	0.113588	0.130228	-0.292060	0.000000	0.000000	3.000000	2.000000	0.000000
1809.267042	0.014652	0.568613	0.240139	78.460846	56.758064	65.549095	2.141087	0.000000	4.518379	0.000000	0.000000	0.000000	0.123373	0.131193	-0.283496	0.000000	0.000000	3.000000	2.000000	0.000000
1809.270375	0.014652	0.568613	0.240139	78.460846	56.758064	65.549095	2.141087	0.000000	4.518379	0.000000	0.000000	0.000000	0.123373	0.131193	-0.283496	0.000000	0.000000	3.000000	2.000000	0.000000
1809.273709	0.014652	0.568613	0.240139	78.460846	56.758064	65.549095	2.141087	0.000000	4.518379	0.000000	0.000000	0.000000	0.123373	0.131193	-0.283496	0.000000	0.000000	3.000000	2.000000	0.000000
1809.277042	0.015127	0.569060	0.239140	78.487122	56.954876	65.705933	2.154259	0.000000	4.512114	0.000000	0.000000	0.000000	0.142521	0.134122	-0.299561	0.000000	0.000000	3.000000	2.000000	0.000000
1809.280375	0.015127	0.569060	0.239140	78.487122	56.954876	65.705933	2.154259	0.000000	4.512114	0.000000	0.000000	0.000000	0.142521	0.134122	-0.299561	0.000000	0.000000	3.000000	2.000000	0.000000
1809.283709	0.015127	0.569060	0.239140	78.487122	56.954876	65.705933	2.154259	0.000000	4.512114	0.000000	0.000000	0.000000	0.142521	0.134122	-0.299561	0.000000	0.000000	3.000000	2.000000	0.000000
1809.287042	0.015601	0.569527	0.238152	78.513176	57.135262	65.844788	2.168850	0.000000	4.505118	0.000000	0.000000	0.000000	0.142169	0.140033	-0.296441	0.000000	0.000000	3.000000	2.000000	0.000000
1809.290375	0.015601	0.569527	0.238152	78.513176	57.135262	65.844788	2.168850	0.000000	4.505118	0.000000	0.000000	0.000000	0.142169	0.140033	-0.296441	0.000000	0.000000	3.000000	2.000000	0.000000
1809.293709	0.015601	0.569527	0.238152	78.513176	57.135262	65.844788	2.168850	0.000000	4.505118	0.000000	0.000000	0.000000	0.142169	0.140033	-0.296441	0.000000	0.000000	3.000000	2.000000	0.000000
1809.297042	0.016106	0.569954	0.237167	78.545784	57.298969	65.961823	2.183400	0.000000	4.498085	0.000000	0.000000	0.000000	0.151667	0.128068	-0.295499	0.000000	0.000000	3.000000	2.000000	0.000000
1809.300375	0.016106	0.569954	0.237167	78.545784	57.298969	65.961823	2.183400	0.000000	4.498085	0.000000	0.000000	0.000000	0.151667	0.128068	-0.295499	0.000000	0.000000	3.000000	2.000000	0.000000
1809.303709	0.016106	0.569954	0.237167	78.545784	57.298969	65.961823	2.183400	0.000000	4.498085	0.000000	0.000000	0.000000	0.151667	0.128068	-0.295499	0.000000	0.000000	3.000000	2.000000	0.000000
1809.307042	0.016610	0.570417	0.236174	78.583336	57.453106	66.062698	2.198462	0.000000	4.490743	0.000000	0.000000	0.000000	0.151163	0.138905	-0.298018	0.000000	0.000000	3.000000	2.000000	0.000000
1809.310375	0.016610	0.570417	0.236174	78.583336	57.453106	66.062698	2.198462	0.000000	4.490743	0.000000	0.000000	0.000000	0.151163	0.138905	-0.298018	0.000000	0.000000	3.000000	2.000000	0.000000
1809.313709	0.016610	0.570417	0.236174	78.583336	57.453106	66.062698	2.198462	0.000000	4.490743	0.000000	0.000000	0.000000	0.151163	0.138905	-0.298018	0.000000	0.000000	3.000000	2.000000	0.000000
1809.317042	0.017146	0.570884	0.235209	78.632469	57.580311	66.124893	2.213612	0.000000	4.483294	0.000000	0.000000	0.000000	0.160793	0.139913	-0.289460	0.000000	0.000000	3.000000	2.000000	0.000000
1809.320375	0.017146	0.570884	0.235209	78.632469	57.580311	66.124893	2.213612	0.000000	4.483294	0.000000	0.000000	0.000000	0.160793	0.139913	-0.289460	0.000000	0.000000	3.000000	2.000000	0.000000
1809.323709	0.017146	0.570884	0.235209	78.632469	57.580311	66.124893	2.213612	0.000000	4.483294	0.000000	0.000000	0.000000	0.160793	0.139913	-0.289460	0.000000	0.000000	3.000000	2.000000	0.000000
1809.327042	0.017713	0.571364	0.234222	78.684776	57.684807	66.157524	2.229087	0.000000	4.475619	0.000000	0.000000	0.000000	0.170017	0.144224	-0.296064	0.000000	0.000000	3.000000	2.000000	0.000000
1809.330375	0.017713	0.571364	0.234222	78.684776	57.684807	66.157524	2.229087	0.000000	4.475619	0.000000	0.000000	0.000000	0.170017	0.144224	-0.296064	0.000000	0.000000	3.000000	2.000000	0.000000
1809.333709	0.017713	0.571364	0.234222	78.684776	57.684807	66.157524	2.229087	0.000000	4.475619	0.000000	0.000000	0.000000	0.170017	0.144224	-0.296064	0.000000	0.000000	3.000000	2.000000	0.000000
1809.337042	0.018311	0.571827	0.233251	78.725441	57.823078	66.230202	2.245245	0.000000	4.467535	0.000000	0.000000	0.000000	0.179483	0.138768	-0.291327	0.000000	0.000000	3.000000	2.000000	0.000000
1809.340375	0.018311	0.571827	0.233251	78.725441	57.823078	66.230202	2.245245	0.000000	4.467535	0.000000	0.000000	0.000000	0.179483	0.138768	-0.291327	0.000000	0.000000	3.000000	2.000000	0.000000
1809.343709	0.018311	0.571827	0.233251	78.725441	57.823078	66.230202	2.245245	0.000000	4.467535	0.000000	0.000000	0.000000	0.179483	0.138768	-0.291327	0.000000	0.000000	3.000000	2.000000	0.000000
1809.347042	0.018940	0.572325	0.232271	78.754425	57.977821	66.324104	2.261810	0.000000	4.459172	0.000000	0.000000	0.000000	0.188714	0.149551	-0.294167	0.000000	0.000000	3.000000	2.000000	0.000000
1809.350375	0.018940	0.572325	0.232271	78.754425	57.977821	66.324104	2.261810	0.000000	4.459172	0.000000	0.000000	0.000000	0.188714	0.149551	-0.294167	0.000000	0.000000	3.000000	2.000000	0.000000
1809.353709	0.018940	0.572325	0.232271	78.754425	57.977821	66.324104	2.261810	0.000000	4.459172	0.000000	0.000000	0.000000	0.188714	0.149551	-0.294167	0.000000	0.000000	3.000000	2.000000	0.000000
1809.357042	0.019632	0.572817	0.231254	78.783371	58.156010	66.437531	2.278959	0.000000	4.450432	0.000000	0.000000	0.000000	0.207483	0.147372	-0.304985	0.000000	0.000000	3.000000	2.000000	0.000000
1809.360375	0.019632	0.572817	0.231254	78.783371	58.156010	66.437531	2.278959	0.000000	4.450432	0.000000	0.000000	0.000000	0.207483	0.147372	-0.304985	0.000000	0.000000	3.000000	2.000000	0.000000
1809.363709	0.019632	0.572817	0.231254	78.783371	58.156010	66.437531	2.278959	0.000000	4.450432	0.000000	0.000000	0.000000	0.207483	0.147372	-0.304985	0.000000	0.000000	3.000000	2.000000	0.000000
1809.367042	0.020319	0.573252	0.230145	78.825813	58.352753	66.563843	2.297382	0.000000	4.440949	0.000000	0.000000	0.000000	0.206043	0.130621	-0.332529	0.000000	0.000000	3.000000	2.000000	0.000000
1809.370375	0.020319	0.573252	0.230145	78.825813	58.352753	66.563843	2.297382	0.000000	4.440949	0.000000	0.000000	0.000000	0.206043	0.130621	-0.332529	0.000000	0.000000	3.000000	2.000000	0.000000
1809.373709	0.020319	0.573252	0.230145	78.825813	58.352753	66.563843	2.297382	0.000000	4.440949	0.000000	0.000000	0.000000	0.206043	0.130621	-0.332529	0.000000	0.000000	3.000000	2.000000	0.000000
1809.377042	0.020967	0.573685	0.228920	78.876663	58.596714	66.739792	2.316501	0.000000	4.431006	0.000000	0.000000	0.000000	0.194509	0.129929	-0.367554	0.000000	0.000000	3.000000	2.000000	0.000000
1809.380375	0.020967	0.573685	0.228920	78.876663	58.596714	66.739792	2.316501	0.000000	4.431006	0.000000	0.000000	0.000000	0.194509	0.129929	-0.367554	0.000000	0.000000	3.000000	2.000000	0.000000
1809.383709	0.020967	0.573685	0.228920	78.876663	58.596714	66.739792	2.316501	0.000000	4.431006	0.000000	0.000000	0.000000	0.194509	0.129929	-0.367554	0.000000	0.000000	3.000000	2.000000	0.000000
1809.387042	0.021610	0.574040	0.227590	78.919174	58.935127	67.038795	2.336026	0.000000	4.420744	0.000000	0.000000	0.000000	0.192789	0.106607	-0.399241	0.000000	0.000000	3.000000	2.000000	0.000000
1809.390375	0.021610	0.574040	0.227590	78.919174	58.935127	67.038795	2.336026	0.000000	4.420744	0.000000	0.000000	0.000000	0.192789	0.106607	-0.399241	0.000000	0.000000	3.000000	2.000000	0.000000
1809.393709	0.021610	0.574040	0.227590	78.919174	58.935127	67.038795	2.336026	0.000000	4.420744	0.000000	0.000000	0.000000	0.192789	0.106607	-0.399241	0.000000	0.000000	3.000000	2.000000	0.000000
1809.397042	0.022183	0.574404	0.226206	78.959793	59.328022	67.387672	2.356387	0.000000	4.409925	0.000000	0.000000	0.000000	0.172004	0.108964	-0.415094	0.000000	0.000000	3.000000	2.000000	0.000000
1809.400375	0.022183	0.574404	0.226206	78.959793	59.328022	67.387672	2.356387	0.000000	4.409925	0.000000	0.000000	0.000000	0.172004	0.108964	-0.415094	0.000000	0.000000	3.000000	2.000000	0.000000
1809.403709	0.022183	0.574404	0.226206	78.959793	59.328022	67.387672	2.356387	0.000000	4.409925	0.000000	0.000000	0.000000	0.172004	0.108964	-0.415094	0.000000	0.000000	3.000000	2.000000	0.000000
1809.407042	0.022784	0.574716	0.224759	79.001678	59.739765	67.760925	2.376222	0.000000	4.399269	0.000000	0.000000	0.000000	0.180359	0.093635	-0.433909	0.000000	0.000000	3.000000	2.000000	0.000000
1809.410375	0.022784	0.574716	0.224759	79.001678	59.739765	67.760925	2.376222	0.000000	4.399269	0.000000	0.000000	0.000000	0.180359	0.093635	-0.433909	0.000000	0.000000	3.000000	2.000000	0.000000
1809.413709	0.022784	0.574716	0.224759	79.001678	59.739765	67.760925	2.376222	0.000000	4.399269	0.000000	0.000000	0.000000	0.180359	0.093635	-0.433909	0.000000	0.000000	3.000000	2.000000	0.000000
1809.417042	0.023447	0.575025	0.223307	79.024490	60.223724	68.208786	2.397089	0.000000	4.387934	0.000000	0.000000	0.000000	0.198888	0.092787	-0.435804	0.000000	0.000000	3.000000	2.000000	0.000000
1809.420375	0.023447	0.575025	0.223307	79.024490	60.223724	68.208786	2.397089	0.000000	4.387934	0.000000	0.000000	0.000000	0.198888	0.092787	-0.435804	0.000000	0.000000	3.000000	2.000000	0.000000
1809.423709	0.023447	0.575025	0.223307	79.024490	60.223724	68.208786	2.397089	0.000000	4.387934	0.000000	0.000000	0.000000	0.198888	0.092787	-0.435804	0.000000	0.000000	3.000000	2.000000	0.000000
1809.427042	0.024203	0.575384	0.221821	78.999298	60.829754	68.809654	2.419041	0.000000	4.375870	0.000000	0.000000	0.000000	0.226681	0.107813	-0.445842	0.000000	0.000000	3.000000	2.000000	0.000000
1809.430375	0.024203	0.575384	0.221821	78.999298	60.829754	68.809654	2.419041	0.000000	4.375870	0.000000	0.000000	0.000000	0.226681	0.107813	-0.445842	0.000000	0.000000	3.000000	2.000000	0.000000
1809.433709	0.024203	0.575384	0.221821	78.999298	60.829754	68.809654	2.419041	0.000000	4.375870	0.000000	0.000000	0.000000	0.226681	0.107813	-0.445842	0.000000	0.000000	3.000000	2.000000	0.000000
1809.437042	0.025082	0.575772	0.220286	78.966362	61.444534	69.409424	2.442764	0.000000	4.362672	0.000000	0.000000	0.000000	0.263755	0.116297	-0.460278	0.000000	0.000000	3.000000	2.000000	0.000000
1809.440375	0.025082	0.575772	0.220286	78.966362	61.444534	69.409424	2.442764	0.000000	4.362672	0.000000	0.000000	0.000000	0.263755	0.116297	-0.460278	0.000000	0.000000	3.000000	2.000000	0.000000
1809.443709	0.025082	0.575772	0.220286	78.966362	61.444534	69.409424	2.442764	0.000000	4.362672	0.000000	0.000000	0.000000	0.263755	0.116297	-0.460278	0.000000	0.000000	3.000000	2.000000	0.000000
1809.447042	0.025987	0.576166	0.218694	78.973480	61.964912	69.880974	2.468840	0.000000	4.347969	0.000000	0.000000	0.000000	0.271483	0.118264	-0.477729	0.000000	0.000000	3.000000	2.000000	0.000000
1809.450375	0.025987	0.576166	0.218694	78.973480	61.964912	69.880974	2.468840	0.000000	4.347969	0.000000	0.000000	0.000000	0.271483	0.118264	-0.477729	0.000000	0.000000	3.000000	2.000000	0.000000
1809.453709	0.025987	0.576166	0.218694	78.973480	61.964912	69.880974	2.468840	0.000000	4.347969	0.000000	0.000000	0.000000	0.271483	0.118264	-0.477729	0.000000	0.000000	3.000000	2.000000	0.000000
1809.457042	0.026916	0.576561	0.217010	79.016045	62.393677	70.240692	2.495894	0.000000	4.332494	0.000000	0.000000	0.000000	0.278678	0.118392	-0.505097	0.000000	0.000000	3.000000	2.000000	0.000000
1809.460375	0.026916	0.576561	0.217010	79.016045	62.393677	70.240692	2.495894	0.000000	4.332494	0.000000	0.000000	0.000000	0.278678	0.118392	-0.505097	0.000000	0.000000	3.000000	2.000000	0.000000
1809.463709	0.026916	0.576561	0.217010	79.016045	62.393677	70.240692	2.495894	0.000000	4.332494	0.000000	0.000000	0.000000	0.278678	0.118392	-0.505097	0.000000	0.000000	3.000000	2.000000	0.000000
1809.467042	0.027933	0.576903	0.215258	79.036652	62.576378	70.345810	2.524197	0.000000	4.316067	0.000000	0.000000	0.000000	0.305152	0.102722	-0.525656	0.000000	0.000000	3.000000	2.000000	0.000000
1809.470375	0.027933	0.576903	0.215258	79.036652	62.576378	70.345810	2.524197	0.000000	4.316067	0.000000	0.000000	0.000000	0.305152	0.102722	-0.525656	0.000000	0.000000	3.000000	2.000000	0.000000
1809.473709	0.027933	0.576903	0.215258	79.036652	62.576378	70.345810	2.524197	0.000000	4.316067	0.000000	0.000000	0.000000	0.305152	0.102722	-0.525656	0.000000	0.000000	3.000000	2.000000	0.000000
1809.477042	0.028941	0.577209	0.213421	79.021835	62.291168	69.991203	2.554515	0.000000	4.298192	0.000000	0.000000	0.000000	0.302396	0.091619	-0.551139	0.000000	0.000000	3.000000	2.000000	0.000000
1809.480375	0.028941	0.577209	0.213421	79.021835	62.291168	69.991203	2.554515	0.000000	4.298192	0.000000	0.000000	0.000000	0.302396	0.091619	-0.551139	0.000000	0.000000	3.000000	2.000000	0.000000
1809.483709	0.028941	0.577209	0.213421	79.021835	62.291168	69.991203	2.554515	0.000000	4.298192	0.000000	0.000000	0.000000	0.302396	0.091619	-0.551139	0.000000	0.000000	3.000000	2.000000	0.000000
1809.487042	0.029974	0.577525	0.211556	78.945274	61.265526	68.908905	2.585564	0.000000	4.279586	0.000000	0.000000	0.000000	0.309826	0.095008	-0.559514	0.000000	0.000000	3.000000	2.000000	0.000000
1809.490375	0.029974	0.577525	0.211556	78.945274	61.265526	68.908905	2.585564	0.000000	4.279586	0.000000	0.000000	0.000000	0.309826	0.095008	-0.559514	0.000000	0.000000	3.000000	2.000000	0.000000
1809.493709	0.029974	0.577525	0.211556	78.945274	61.265526	68.908905	2.585564	0.000000	4.279586	0.000000	0.000000	0.000000	0.309826	0.095008	-0.559514	0.000000	0.000000	3.000000	2.000000	0.000000
1809.497042	0.030999	0.577817	0.209671	78.811584	59.626808	67.216286	2.617351	0.000000	4.260220	0.000000	0.000000	0.000000	0.307732	0.087364	-0.565563	0.000000	0.000000	3.000000	2.000000	0.000000
1809.500375	0.030999	0.577817	0.209671	78.811584	59.626808	67.216286	2.617351	0.000000	4.260220	0.000000	0.000000	0.000000	0.307732	0.087364	-0.565563	0.000000	0.000000	3.000000	2.000000	0.000000
1809.503709	0.030999	0.577817	0.209671	78.811584	59.626808	67.216286	2.617351	0.000000	4.260220	0.000000	0.000000	0.000000	0.307732	0.087364	-0.565563	0.000000	0.000000	3.000000	2.000000	0.000000
1809.507042	0.032018	0.578119	0.207759	78.633636	57.751743	65.300003	2.649343	0.000000	4.240399	0.000000	0.000000	0.000000	0.305513	0.090669	-0.573612	0.000000	0.000000	3.000000	2.000000	0.000000
1809.510375	0.032018	0.578119	0.207759	78.633636	57.751743	65.300003	2.649343	0.000000	4.240399	0.000000	0.000000	0.000000	0.305513	0.090669	-0.573612	0.000000	0.000000	3.000000	2.000000	0.000000
1809.513709	0.032018	0.578119	0.207759	78.633636	57.751743	65.300003	2.649343	0.000000	4.240399	0.000000	0.000000	0.000000	0.305513	0.090669	-0.573612	0.000000	0.000000	3.000000	2.000000	0.000000
1809.517042	0.033062	0.578365	0.205865	78.435371	55.907112	63.417500	2.681596	0.000000	4.220076	0.000000	0.000000	0.000000	0.313388	0.073931	-0.568267	0.000000	0.000000	3.000000	2.000000	0.000000
1809.520375	0.033062	0.578365	0.205865	78.435371	55.907112	63.417500	2.681596	0.000000	4.220076	0.000000	0.000000	0.000000	0.313388	0.073931	-0.568267	0.000000	0.000000	3.000000	2.000000	0.000000
1809.523709	0.033062	0.578365	0.205865	78.435371	55.907112	63.417500	2.681596	0.000000	4.220076	0.000000	0.000000	0.000000	0.313388	0.073931	-0.568267	0.000000	0.000000	3.000000	2.000000	0.000000
1809.527042	0.034131	0.578550	0.203955	78.237923	54.232178	61.713531	2.714185	0.000000	4.199191	0.000000	0.000000	0.000000	0.320703	0.055527	-0.572860	0.000000	0.000000	3.000000	2.000000	0.000000
1809.530375	0.034131	0.578550	0.203955	78.237923	54.232178	61.713531	2.714185	0.000000	4.199191	0.000000	0.000000	0.000000	0.320703	0.055527	-0.572860	0.000000	0.000000	3.000000	2.000000	0.000000
1809.533709	0.034131	0.578550	0.203955	78.237923	54.232178	61.713531	2.714185	0.000000	4.199191	0.000000	0.000000	0.000000	0.320703	0.055527	-0.572860	0.000000	0.000000	3.000000	2.000000	0.000000
1809.537042	0.035224	0.578711	0.202023	78.052025	52.771667	60.282642	2.747375	0.000000	4.177551	0.000000	0.000000	0.000000	0.327808	0.048071	-0.579504	0.000000	0.000000	3.000000	2.000000	0.000000
1809.540375	0.035224	0.578711	0.202023	78.052025	52.771667	60.282642	2.747375	0.000000	4.177551	0.000000	0.000000	0.000000	0.327808	0.048071	-0.579504	0.000000	0.000000	3.000000	2.000000	0.000000
1809.543709	0.035224	0.578711	0.202023	78.052025	52.771667	60.282642	2.747375	0.000000	4.177551	0.000000	0.000000	0.000000	0.327808	0.048071	-0.579504	0.000000	0.000000	3.000000	2.000000	0.000000
1809.547042	0.036403	0.578846	0.200066	77.886574	51.545124	59.152245	2.781213	0.000000	4.155100	0.000000	0.000000	0.000000	0.353517	0.040637	-0.587260	0.000000	0.000000	3.000000	2.000000	0.000000
1809.550375	0.036403	0.578846	0.200066	77.886574	51.545124	59.152245	2.781213	0.000000	4.155100	0.000000	0.000000	0.000000	0.353517	0.040637	-0.587260	0.000000	0.000000	3.000000	2.000000	0.000000
1809.553709	0.036403	0.578846	0.200066	77.886574	51.545124	59.152245	2.781213	0.000000	4.155100	0.000000	0.000000	0.000000	0.353517	0.040637	-0.587260	0.000000	0.000000	3.000000	2.000000	0.000000
1809.557042	0.037539	0.578930	0.198042	77.753746	50.497692	58.079006	2.816600	0.000000	4.131194	0.000000	0.000000	0.000000	0.340806	0.025023	-0.607140	0.000000	0.000000	3.000000	2.000000	0.000000
1809.560375	0.037539	0.578930	0.198042	77.753746	50.497692	58.079006	2.816600	0.000000	4.131194	0.000000	0.000000	0.000000	0.340806	0.025023	-0.607140	0.000000	0.000000	3.000000	2.000000	0.000000
1809.563709	0.037539	0.578930	0.198042	77.753746	50.497692	58.079006	2.816600	0.000000	4.131194	0.000000	0.000000	0.000000	0.340806	0.025023	-0.607140	0.000000	0.000000	3.000000	2.000000	0.000000
1809.567042	0.038636	0.578974	0.196019	77.662392	49.603577	57.126873	2.852111	0.000000	4.106759	0.000000	0.000000	0.000000	0.329250	0.013208	-0.606967	0.000000	0.000000	3.000000	2.000000	0.000000
1809.570375	0.038636	0.578974	0.196019	77.662392	49.603577	57.126873	2.852111	0.000000	4.106759	0.000000	0.000000	0.000000	0.329250	0.013208	-0.606967	0.000000	0.000000	3.000000	2.000000	0.000000
1809.573709	0.038636	0.578974	0.196019	77.662392	49.603577	57.126873	2.852111	0.000000	4.106759	0.000000	0.000000	0.000000	0.329250	0.013208	-0.606967	0.000000	0.000000	3.000000	2.000000	0.000000
1809.577042	0.039663	0.578993	0.193978	77.606064	48.829765	56.332142	2.887166	0.000000	4.082190	0.000000	0.000000	0.000000	0.308138	0.005872	-0.612219	0.000000	0.000000	3.000000	2.000000	0.000000
1809.580375	0.039663	0.578993	0.193978	77.606064	48.829765	56.332142	2.887166	0.000000	4.082190	0.000000	0.000000	0.000000	0.308138	0.005872	-0.612219	0.000000	0.000000	3.000000	2.000000	0.000000
1809.583709	0.039663	0.578993	0.193978	77.606064	48.829765	56.332142	2.887166	0.000000	4.082190	0.000000	0.000000	0.000000	0.308138	0.005872	-0.612219	0.000000	0.000000	3.000000	2.000000	0.000000
1809.587042	0.040621	0.578953	0.191927	77.564285	48.181973	55.749241	2.921510	0.000000	4.057682	0.000000	0.000000	0.000000	0.287292	-0.012078	-0.615427	0.000000	0.000000	3.000000	2.000000	0.000000
1809.590375	0.040621	0.578953	0.191927	77.564285	48.181973	55.749241	2.921510	0.000000	4.057682	0.000000	0.000000	0.000000	0.287292	-0.012078	-0.615427	0.000000	0.000000	3.000000	2.000000	0.000000
1809.593709	0.040621	0.578953	0.191927	77.564285	48.181973	55.749241	2.921510	0.000000	4.057682	0.000000	0.000000	0.000000	0.287292	-0.012078	-0.615427	0.000000	0.000000	3.000000	2.000000	0.000000
1809.597042	0.041605	0.578880	0.189906	77.507736	47.699890	55.400719	2.955105	0.000000	4.033281	0.000000	0.000000	0.000000	0.295159	-0.021725	-0.606086	0.000000	0.000000	3.000000	2.000000	0.000000
1809.600375	0.041605	0.578880	0.189906	77.507736	47.699890	55.400719	2.955105	0.000000	4.033281	0.000000	0.000000	0.000000	0.295159	-0.021725	-0.606086	0.000000	0.000000	3.000000	2.000000	0.000000
1809.603709	0.041605	0.578880	0.189906	77.507736	47.699890	55.400719	2.955105	0.000000	4.033281	0.000000	0.000000	0.000000	0.295159	-0.021725	-0.606086	0.000000	0.000000	3.000000	2.000000	0.000000
1809.607042	0.042583	0.578791	0.187899	77.448166	47.312618	55.037376	2.988843	0.000000	4.008344	0.000000	0.000000	0.000000	0.293410	-0.026915	-0.602194	0.000000	0.000000	3.000000	2.000000	0.000000
1809.610375	0.042583	0.578791	0.187899	77.448166	47.312618	55.037376	2.988843	0.000000	4.008344	0.000000	0.000000	0.000000	0.293410	-0.026915	-0.602194	0.000000	0.000000	3.000000	2.000000	0.000000
1809.613709	0.042583	0.578791	0.187899	77.448166	47.312618	55.037376	2.988843	0.000000	4.008344	0.000000	0.000000	0.000000	0.293410	-0.026915	-0.602194	0.000000	0.000000	3.000000	2.000000	0.000000
1809.617042	0.043586	0.578649	0.185909	77.396255	46.877045	54.532501	3.022452	0.000000	3.983062	0.000000	0.000000	0.000000	0.300979	-0.042594	-0.596876	0.000000	0.000000	3.000000	2.000000	0.000000
1809.620375	0.043586	0.578649	0.185909	77.396255	46.877045	54.532501	3.022452	0.000000	3.983062	0.000000	0.000000	0.000000	0.300979	-0.042594	-0.596876	0.000000	0.000000	3.000000	2.000000	0.000000
1809.623709	0.043586	0.578649	0.185909	77.396255	46.877045	54.532501	3.022452	0.000000	3.983062	0.000000	0.000000	0.000000	0.300979	-0.042594	-0.596876	0.000000	0.000000	3.000000	2.000000	0.000000
1809.627042	0.044704	0.578504	0.183904	77.357948	46.246567	53.797192	3.056287	0.000000	3.957159	0.000000	0.000000	0.000000	0.335323	-0.043305	-0.601565	0.000000	0.000000	3.000000	2.000000	0.000000
1809.630375	0.044704	0.578504	0.183904	77.357948	46.246567	53.797192	3.056287	0.000000	3.957159	0.000000	0.000000	0.000000	0.335323	-0.043305	-0.601565	0.000000	0.000000	3.000000	2.000000	0.000000
1809.633709	0.044704	0.578504	0.183904	77.357948	46.246567	53.797192	3.056287	0.000000	3.957159	0.000000	0.000000	0.000000	0.335323	-0.043305	-0.601565	0.000000	0.000000	3.000000	2.000000	0.000000
1809.637042	0.045816	0.578420	0.181933	77.320869	45.260136	52.725174	3.091849	0.000000	3.929436	0.000000	0.000000	0.000000	0.333805	-0.025320	-0.591356	0.000000	0.000000	3.000000	2.000000	0.000000
1809.640375	0.045816	0.578420	0.181933	77.320869	45.260136	52.725174	3.091849	0.000000	3.929436	0.000000	0.000000	0.000000	0.333805	-0.025320	-0.591356	0.000000	0.000000	3.000000	2.000000	0.000000
1809.643709	0.045816	0.578420	0.181933	77.320869	45.260136	52.725174	3.091849	0.000000	3.929436	0.000000	0.000000	0.000000	0.333805	-0.025320	-0.591356	0.000000	0.000000	3.000000	2.000000	0.000000
1809.647042	0.046868	0.578353	0.180062	77.274178	43.931496	51.449917	3.127005	0.000000	3.901518	0.000000	0.000000	0.000000	0.315567	-0.020196	-0.561201	0.000000	0.000000	3.000000	2.000000	0.000000
1809.650375	0.046868	0.578353	0.180062	77.274178	43.931496	51.449917	3.127005	0.000000	3.901518	0.000000	0.000000	0.000000	0.315567	-0.020196	-0.561201	0.000000	0.000000	3.000000	2.000000	0.000000
1809.653709	0.046868	0.578353	0.180062	77.274178	43.931496	51.449917	3.127005	0.000000	3.901518	0.000000	0.000000	0.000000	0.315567	-0.020196	-0.561201	0.000000	0.000000	3.000000	2.000000	0.000000
1809.657042	0.047798	0.578352	0.178271	77.225761	42.362637	50.056412	3.160315	0.000000	3.874585	0.000000	0.000000	0.000000	0.278959	-0.000338	-0.537494	0.000000	0.000000	3.000000	2.000000	0.000000
1809.660375	0.047798	0.578352	0.178271	77.225761	42.362637	50.056412	3.160315	0.000000	3.874585	0.000000	0.000000	0.000000	0.278959	-0.000338	-0.537494	0.000000	0.000000	3.000000	2.000000	0.000000
1809.663709	0.047798	0.578352	0.178271	77.225761	42.362637	50.056412	3.160315	0.000000	3.874585	0.000000	0.000000	0.000000	0.278959	-0.000338	-0.537494	0.000000	0.000000	3.000000	2.000000	0.000000
1809.667042	0.048645	0.578436	0.176661	77.153008	40.835480	48.522896	3.191217	0.000000	3.849173	0.000000	0.000000	0.000000	0.254193	0.025472	-0.483002	0.000000	0.000000	3.000000	2.000000	0.000000
1809.670375	0.048645	0.578436	0.176661	77.153008	40.835480	48.522896	3.191217	0.000000	3.849173	0.000000	0.000000	0.000000	0.254193	0.025472	-0.483002	0.000000	0.000000	3.000000	2.000000	0.000000
1809.673709	0.048645	0.578436	0.176661	77.153008	40.835480	48.522896	3.191217	0.000000	3.849173	0.000000	0.000000	0.000000	0.254193	0.025472	-0.483002	0.000000	0.000000	3.000000	2.000000	0.000000
1809.677042	0.049464	0.578588	0.175125	77.036217	39.666973	47.208073	3.219140	0.000000	3.825851	0.000000	0.000000	0.000000	0.245475	0.045346	-0.460619	0.000000	0.000000	3.000000	2.000000	0.000000
1809.680375	0.049464	0.578588	0.175125	77.036217	39.666973	47.208073	3.219140	0.000000	3.825851	0.000000	0.000000	0.000000	0.245475	0.045346	-0.460619	0.000000	0.000000	3.000000	2.000000	0.000000
1809.683709	0.049464	0.578588	0.175125	77.036217	39.666973	47.208073	3.219140	0.000000	3.825851	0.000000	0.000000	0.000000	0.245475	0.045346	-0.460619	0.000000	0.000000	3.000000	2.000000	0.000000
1809.687042	0.050195	0.578791	0.173691	76.868225	39.018696	46.550293	3.245891	0.000000	3.803182	0.000000	0.000000	0.000000	0.219458	0.060991	-0.430425	0.000000	0.000000	3.000000	2.000000	0.000000
1809.690375	0.050195	0.578791	0.173691	76.868225	39.018696	46.550293	3.245891	0.000000	3.803182	0.000000	0.000000	0.000000	0.219458	0.060991	-0.430425	0.000000	0.000000	3.000000	2.000000	0.000000
1809.693709	0.050195	0.578791	0.173691	76.868225	39.018696	46.550293	3.245891	0.000000	3.803182	0.000000	0.000000	0.000000	0.219458	0.060991	-0.430425	0.000000	0.000000	3.000000	2.000000	0.000000
1809.697042	0.050870	0.579081	0.172348	76.722702	38.551163	46.185066	3.270465	0.000000	3.782070	0.000000	0.000000	0.000000	0.202557	0.087009	-0.402692	0.000000	0.000000	3.000000	2.000000	0.000000
1809.700375	0.050870	0.579081	0.172348	76.722702	38.551163	46.185066	3.270465	0.000000	3.782070	0.000000	0.000000	0.000000	0.202557	0.087009	-0.402692	0.000000	0.000000	3.000000	2.000000	0.000000
1809.703709	0.050870	0.579081	0.172348	76.722702	38.551163	46.185066	3.270465	0.000000	3.782070	0.000000	0.000000	0.000000	0.202557	0.087009	-0.402692	0.000000	0.000000	3.000000	2.000000	0.000000
1809.707042	0.051573	0.579389	0.171015	76.622185	38.218288	46.112339	3.293335	0.000000	3.762172	0.000000	0.000000	0.000000	0.210825	0.092467	-0.400079	0.000000	0.000000	3.000000	2.000000	0.000000
1809.710375	0.051573	0.579389	0.171015	76.622185	38.218288	46.112339	3.293335	0.000000	3.762172	0.000000	0.000000	0.000000	0.210825	0.092467	-0.400079	0.000000	0.000000	3.000000	2.000000	0.000000
1809.713709	0.051573	0.579389	0.171015	76.622185	38.218288	46.112339	3.293335	0.000000	3.762172	0.000000	0.000000	0.000000	0.210825	0.092467	-0.400079	0.000000	0.000000	3.000000	2.000000	0.000000
1809.717042	0.052247	0.579722	0.169729	76.559486	38.024826	46.196827	3.316440	0.000000	3.741821	0.000000	0.000000	0.000000	0.202065	0.099959	-0.385539	0.000000	0.000000	3.000000	2.000000	0.000000
1809.720375	0.052247	0.579722	0.169729	76.559486	38.024826	46.196827	3.316440	0.000000	3.741821	0.000000	0.000000	0.000000	0.202065	0.099959	-0.385539	0.000000	0.000000	3.000000	2.000000	0.000000
1809.723709	0.052247	0.579722	0.169729	76.559486	38.024826	46.196827	3.316440	0.000000	3.741821	0.000000	0.000000	0.000000	0.202065	0.099959	-0.385539	0.000000	0.000000	3.000000	2.000000	0.000000
1809.727042	0.052977	0.580108	0.168444	76.535904	37.972961	46.228222	3.338642	0.000000	3.722024	0.000000	0.000000	0.000000	0.219095	0.115688	-0.385627	0.000000	0.000000	3.000000	2.000000	0.000000
1809.730375	0.052977	0.580108	0.168444	76.535904	37.972961	46.228222	3.338642	0.000000	3.722024	0.000000	0.000000	0.000000	0.219095	0.115688	-0.385627	0.000000	0.000000	3.000000	2.000000	0.000000
1809.733709	0.052977	0.580108	0.168444	76.535904	37.972961	46.228222	3.338642	0.000000	3.722024	0.000000	0.000000	0.000000	0.219095	0.115688	-0.385627	0.000000	0.000000	3.000000	2.000000	0.000000
1809.737042	0.053758	0.580498	0.167095	76.542397	38.046185	46.233643	3.361511	0.000000	3.701384	0.000000	0.000000	0.000000	0.234386	0.116927	-0.404756	0.000000	0.000000	3.000000	2.000000	0.000000
1809.740375	0.053758	0.580498	0.167095	76.542397	38.046185	46.233643	3.361511	0.000000	3.701384	0.000000	0.000000	0.000000	0.234386	0.116927	-0.404756	0.000000	0.000000	3.000000	2.000000	0.000000
1809.743709	0.053758	0.580498	0.167095	76.542397	38.046185	46.233643	3.361511	0.000000	3.701384	0.000000	0.000000	0.000000	0.234386	0.116927	-0.404756	0.000000	0.000000	3.000000	2.000000	0.000000
1809.747042	0.054504	0.580898	0.165724	76.585526	38.228279	46.352665	3.385653	0.000000	3.679315	0.000000	0.000000	0.000000	0.223790	0.120173	-0.411175	0.000000	0.000000	3.000000	2.000000	0.000000
1809.750375	0.054504	0.580898	0.165724	76.585526	38.228279	46.352665	3.385653	0.000000	3.679315	0.000000	0.000000	0.000000	0.223790	0.120173	-0.411175	0.000000	0.000000	3.000000	2.000000	0.000000
1809.753709	0.054504	0.580898	0.165724	76.585526	38.228279	46.352665	3.385653	0.000000	3.679315	0.000000	0.000000	0.000000	0.223790	0.120173	-0.411175	0.000000	0.000000	3.000000	2.000000	0.000000
1809.757042	0.055244	0.581344	0.164323	76.630028	38.388477	46.509277	3.409565	0.000000	3.657166	0.000000	0.000000	0.000000	0.221891	0.133585	-0.420416	0.000000	0.000000	3.000000	2.000000	0.000000
1809.760375	0.055244	0.581344	0.164323	76.630028	38.388477	46.509277	3.409565	0.000000	3.657166	0.000000	0.000000	0.000000	0.221891	0.133585	-0.420416	0.000000	0.000000	3.000000	2.000000	0.000000
1809.763709	0.055244	0.581344	0.164323	76.630028	38.388477	46.509277	3.409565	0.000000	3.657166	0.000000	0.000000	0.000000	0.221891	0.133585	-0.420416	0.000000	0.000000	3.000000	2.000000	0.000000
1809.767042	0.055890	0.581765	0.162912	76.687042	38.479008	46.711243	3.433703	0.000000	3.634513	0.000000	0.000000	0.000000	0.193824	0.126483	-0.423236	0.000000	0.000000	3.000000	2.000000	0.000000
1809.770375	0.055890	0.581765	0.162912	76.687042	38.479008	46.711243	3.433703	0.000000	3.634513	0.000000	0.000000	0.000000	0.193824	0.126483	-0.423236	0.000000	0.000000	3.000000	2.000000	0.000000
1809.773709	0.055890	0.581765	0.162912	76.687042	38.479008	46.711243	3.433703	0.000000	3.634513	0.000000	0.000000	0.000000	0.193824	0.126483	-0.423236	0.000000	0.000000	3.000000	2.000000	0.000000
1809.777042	0.056472	0.582163	0.161490	76.760269	38.498161	46.830601	3.456819	0.000000	3.612534	0.000000	0.000000	0.000000	0.174730	0.119374	-0.426793	0.000000	0.000000	3.000000	2.000000	0.000000
1809.780375	0.056472	0.582163	0.161490	76.760269	38.498161	46.830601	3.456819	0.000000	3.612534	0.000000	0.000000	0.000000	0.174730	0.119374	-0.426793	0.000000	0.000000	3.000000	2.000000	0.000000
1809.783709	0.056472	0.582163	0.161490	76.760269	38.498161	46.830601	3.456819	0.000000	3.612534	0.000000	0.000000	0.000000	0.174730	0.119374	-0.426793	0.000000	0.000000	3.000000	2.000000	0.000000
1809.787042	0.057022	0.582558	0.160067	76.838669	38.483921	46.707024	3.479314	0.000000	3.590873	0.000000	0.000000	0.000000	0.164921	0.118412	-0.426860	0.000000	0.000000	3.000000	2.000000	0.000000
1809.790375	0.057022	0.582558	0.160067	76.838669	38.483921	46.707024	3.479314	0.000000	3.590873	0.000000	0.000000	0.000000	0.164921	0.118412	-0.426860	0.000000	0.000000	3.000000	2.000000	0.000000
1809.793709	0.057022	0.582558	0.160067	76.838669	38.483921	46.707024	3.479314	0.000000	3.590873	0.000000	0.000000	0.000000	0.164921	0.118412	-0.426860	0.000000	0.000000	3.000000	2.000000	0.000000
1809.797042	0.057533	0.582935	0.158573	76.906097	38.550526	46.681290	3.501427	0.000000	3.569315	0.000000	0.000000	0.000000	0.153196	0.113161	-0.448063	0.000000	0.000000	3.000000	2.000000	0.000000
1809.800375	0.057533	0.582935	0.158573	76.906097	38.550526	46.681290	3.501427	0.000000	3.569315	0.000000	0.000000	0.000000	0.153196	0.113161	-0.448063	0.000000	0.000000	3.000000	2.000000	0.000000
1809.803709	0.057533	0.582935	0.158573	76.906097	38.550526	46.681290	3.501427	0.000000	3.569315	0.000000	0.000000	0.000000	0.153196	0.113161	-0.448063	0.000000	0.000000	3.000000	2.000000	0.000000
1809.807042	0.058064	0.583315	0.157017	76.958939	38.737110	46.804543	3.523880	0.000000	3.547150	0.000000	0.000000	0.000000	0.159350	0.113936	-0.466718	0.000000	0.000000	3.000000	2.000000	0.000000
1809.810375	0.058064	0.583315	0.157017	76.958939	38.737110	46.804543	3.523880	0.000000	3.547150	0.000000	0.000000	0.000000	0.159350	0.113936	-0.466718	0.000000	0.000000	3.000000	2.000000	0.000000
1809.813709	0.058064	0.583315	0.157017	76.958939	38.737110	46.804543	3.523880	0.000000	3.547150	0.000000	0.000000	0.000000	0.159350	0.113936	-0.466718	0.000000	0.000000	3.000000	2.000000	0.000000
1809.817042	0.058646	0.583630	0.155410	77.018501	38.955460	46.958920	3.547258	0.000000	3.523770	0.000000	0.000000	0.000000	0.174493	0.094423	-0.482199	0.000000	0.000000	3.000000	2.000000	0.000000
1809.820375	0.058646	0.583630	0.155410	77.018501	38.955460	46.958920	3.547258	0.000000	3.523770	0.000000	0.000000	0.000000	0.174493	0.094423	-0.482199	0.000000	0.000000	3.000000	2.000000	0.000000
1809.823709	0.058646	0.583630	0.155410	77.018501	38.955460	46.958920	3.547258	0.000000	3.523770	0.000000	0.000000	0.000000	0.174493	0.094423	-0.482199	0.000000	0.000000	3.000000	2.000000	0.000000
1809.827042	0.059245	0.583926	0.153726	77.092155	39.129848	47.044785	3.571770	0.000000	3.498923	0.000000	0.000000	0.000000	0.179926	0.088944	-0.505349	0.000000	0.000000	3.000000	2.000000	0.000000
1809.830375	0.059245	0.583926	0.153726	77.092155	39.129848	47.044785	3.571770	0.000000	3.498923	0.000000	0.000000	0.000000	0.179926	0.088944	-0.505349	0.000000	0.000000	3.000000	2.000000	0.000000
1809.833709	0.059245	0.583926	0.153726	77.092155	39.129848	47.044785	3.571770	0.000000	3.498923	0.000000	0.000000	0.000000	0.179926	0.088944	-0.505349	0.000000	0.000000	3.000000	2.000000	0.000000
1809.837042	0.059900	0.584239	0.152046	77.189857	39.179398	46.968315	3.597331	0.000000	3.472638	0.000000	0.000000	0.000000	0.196384	0.093972	-0.503886	0.000000	0.000000	3.000000	2.000000	0.000000
1809.840375	0.059900	0.584239	0.152046	77.189857	39.179398	46.968315	3.597331	0.000000	3.472638	0.000000	0.000000	0.000000	0.196384	0.093972	-0.503886	0.000000	0.000000	3.000000	2.000000	0.000000
1809.843709	0.059900	0.584239	0.152046	77.189857	39.179398	46.968315	3.597331	0.000000	3.472638	0.000000	0.000000	0.000000	0.196384	0.093972	-0.503886	0.000000	0.000000	3.000000	2.000000	0.000000
1809.847042	0.060560	0.584605	0.150462	77.308922	39.046688	46.674629	3.623402	0.000000	3.445425	0.000000	0.000000	0.000000	0.197967	0.109557	-0.475083	0.000000	0.000000	3.000000	2.000000	0.000000
1809.850375	0.060560	0.584605	0.150462	77.308922	39.046688	46.674629	3.623402	0.000000	3.445425	0.000000	0.000000	0.000000	0.197967	0.109557	-0.475083	0.000000	0.000000	3.000000	2.000000	0.000000
1809.853709	0.060560	0.584605	0.150462	77.308922	39.046688	46.674629	3.623402	0.000000	3.445425	0.000000	0.000000	0.000000	0.197967	0.109557	-0.475083	0.000000	0.000000	3.000000	2.000000	0.000000
1809.857042	0.061225	0.584968	0.148968	77.442513	38.756889	46.184666	3.648396	0.000000	3.418949	0.000000	0.000000	0.000000	0.199457	0.109110	-0.448344	0.000000	0.000000	3.000000	2.000000	0.000000
1809.860375	0.061225	0.584968	0.148968	77.442513	38.756889	46.184666	3.648396	0.000000	3.418949	0.000000	0.000000	0.000000	0.199457	0.109110	-0.448344	0.000000	0.000000	3.000000	2.000000	0.000000
1809.863709	0.061225	0.584968	0.148968	77.442513	38.756889	46.184666	3.648396	0.000000	3.418949	0.000000	0.000000	0.000000	0.199457	0.109110	-0.448344	0.000000	0.000000	3.000000	2.000000	0.000000
1809.867042	0.061899	0.585392	0.147606	77.566872	38.418858	45.647881	3.672371	0.000000	3.393183	0.000000	0.000000	0.000000	0.202390	0.127146	-0.408558	0.000000	0.000000	3.000000	2.000000	0.000000
1809.870375	0.061899	0.585392	0.147606	77.566872	38.418858	45.647881	3.672371	0.000000	3.393183	0.000000	0.000000	0.000000	0.202390	0.127146	-0.408558	0.000000	0.000000	3.000000	2.000000	0.000000
1809.873709	0.061899	0.585392	0.147606	77.566872	38.418858	45.647881	3.672371	0.000000	3.393183	0.000000	0.000000	0.000000	0.202390	0.127146	-0.408558	0.000000	0.000000	3.000000	2.000000	0.000000
1809.877042	0.062608	0.585849	0.146324	77.661179	38.177013	45.235676	3.694872	0.000000	3.368667	0.000000	0.000000	0.000000	0.212536	0.136918	-0.384539	0.000000	0.000000	3.000000	2.000000	0.000000
1809.880375	0.062608	0.585849	0.146324	77.661179	38.177013	45.235676	3.694872	0.000000	3.368667	0.000000	0.000000	0.000000	0.212536	0.136918	-0.384539	0.000000	0.000000	3.000000	2.000000	0.000000
1809.883709	0.062608	0.585849	0.146324	77.661179	38.177013	45.235676	3.694872	0.000000	3.368667	0.000000	0.000000	0.000000	0.212536	0.136918	-0.384539	0.000000	0.000000	3.000000	2.000000	0.000000
1809.887042	0.063374	0.586277	0.145077	77.716591	38.118820	45.043190	3.716731	0.000000	3.344535	0.000000	0.000000	0.000000	0.229958	0.128430	-0.374300	0.000000	0.000000	3.000000	2.000000	0.000000
1809.890375	0.063374	0.586277	0.145077	77.716591	38.118820	45.043190	3.716731	0.000000	3.344535	0.000000	0.000000	0.000000	0.229958	0.128430	-0.374300	0.000000	0.000000	3.000000	2.000000	0.000000
1809.893709	0.063374	0.586277	0.145077	77.716591	38.118820	45.043190	3.716731	0.000000	3.344535	0.000000	0.000000	0.000000	0.229958	0.128430	-0.374300	0.000000	0.000000	3.000000	2.000000	0.000000
1809.897042	0.064168	0.586689	0.143845	77.756516	38.178413	45.001144	3.738695	0.000000	3.319963	0.000000	0.000000	0.000000	0.238091	0.123840	-0.369582	0.000000	0.000000	3.000000	2.000000	0.000000
1809.900375	0.064168	0.586689	0.143845	77.756516	38.178413	45.001144	3.738695	0.000000	3.319963	0.000000	0.000000	0.000000	0.238091	0.123840	-0.369582	0.000000	0.000000	3.000000	2.000000	0.000000
1809.903709	0.064168	0.586689	0.143845	77.756516	38.178413	45.001144	3.738695	0.000000	3.319963	0.000000	0.000000	0.000000	0.238091	0.123840	-0.369582	0.000000	0.000000	3.000000	2.000000	0.000000
1809.907042	0.064953	0.587039	0.142567	77.813782	38.180401	44.875702	3.760639	0.000000	3.295086	0.000000	0.000000	0.000000	0.235554	0.104748	-0.383313	0.000000	0.000000	3.000000	2.000000	0.000000
1809.910375	0.064953	0.587039	0.142567	77.813782	38.180401	44.875702	3.760639	0.000000	3.295086	0.000000	0.000000	0.000000	0.235554	0.104748	-0.383313	0.000000	0.000000	3.000000	2.000000	0.000000
1809.913709	0.064953	0.587039	0.142567	77.813782	38.180401	44.875702	3.760639	0.000000	3.295086	0.000000	0.000000	0.000000	0.235554	0.104748	-0.383313	0.000000	0.000000	3.000000	2.000000	0.000000
1809.917042	0.065730	0.587377	0.141251	77.915756	37.977688	44.490067	3.782897	0.000000	3.269509	0.000000	0.000000	0.000000	0.233199	0.101659	-0.394875	0.000000	0.000000	3.000000	2.000000	0.000000
1809.920375	0.065730	0.587377	0.141251	77.915756	37.977688	44.490067	3.782897	0.000000	3.269509	0.000000	0.000000	0.000000	0.233199	0.101659	-0.394875	0.000000	0.000000	3.000000	2.000000	0.000000
1809.923709	0.065730	0.587377	0.141251	77.915756	37.977688	44.490067	3.782897	0.000000	3.269509	0.000000	0.000000	0.000000	0.233199	0.101659	-0.394875	0.000000	0.000000	3.000000	2.000000	0.000000
1809.927042	0.066493	0.587657	0.139831	78.072304	37.491879	43.757099	3.805391	0.000000	3.243301	0.000000	0.000000	0.000000	0.228621	0.083994	-0.425894	0.000000	0.000000	3.000000	2.000000	0.000000
1809.930375	0.066493	0.587657	0.139831	78.072304	37.491879	43.757099	3.805391	0.000000	3.243301	0.000000	0.000000	0.000000	0.228621	0.083994	-0.425894	0.000000	0.000000	3.000000	2.000000	0.000000
1809.933709	0.066493	0.587657	0.139831	78.072304	37.491879	43.757099	3.805391	0.000000	3.243301	0.000000	0.000000	0.000000	0.228621	0.083994	-0.425894	0.000000	0.000000	3.000000	2.000000	0.000000
1809.937042	0.067275	0.587894	0.138376	78.258591	36.806160	42.768120	3.828783	0.000000	3.215653	0.000000	0.000000	0.000000	0.234809	0.070977	-0.436395	0.000000	0.000000	3.000000	2.000000	0.000000
1809.940375	0.067275	0.587894	0.138376	78.258591	36.806160	42.768120	3.828783	0.000000	3.215653	0.000000	0.000000	0.000000	0.234809	0.070977	-0.436395	0.000000	0.000000	3.000000	2.000000	0.000000
1809.943709	0.067275	0.587894	0.138376	78.258591	36.806160	42.768120	3.828783	0.000000	3.215653	0.000000	0.000000	0.000000	0.234809	0.070977	-0.436395	0.000000	0.000000	3.000000	2.000000	0.000000
1809.947042	0.068054	0.588095	0.136926	78.458549	35.978176	41.621937	3.852632	0.000000	3.187040	0.000000	0.000000	0.000000	0.233662	0.060376	-0.435182	0.000000	0.000000	3.000000	2.000000	0.000000
1809.950375	0.068054	0.588095	0.136926	78.458549	35.978176	41.621937	3.852632	0.000000	3.187040	0.000000	0.000000	0.000000	0.233662	0.060376	-0.435182	0.000000	0.000000	3.000000	2.000000	0.000000
1809.953709	0.068054	0.588095	0.136926	78.458549	35.978176	41.621937	3.852632	0.000000	3.187040	0.000000	0.000000	0.000000	0.233662	0.060376	-0.435182	0.000000	0.000000	3.000000	2.000000	0.000000
1809.957042	0.068859	0.588282	0.135490	78.649033	35.177887	40.510464	3.876257	0.000000	3.158264	0.000000	0.000000	0.000000	0.241470	0.055928	-0.430602	0.000000	0.000000	3.000000	2.000000	0.000000
1809.960375	0.068859	0.588282	0.135490	78.649033	35.177887	40.510464	3.876257	0.000000	3.158264	0.000000	0.000000	0.000000	0.241470	0.055928	-0.430602	0.000000	0.000000	3.000000	2.000000	0.000000
1809.963709	0.068859	0.588282	0.135490	78.649033	35.177887	40.510464	3.876257	0.000000	3.158264	0.000000	0.000000	0.000000	0.241470	0.055928	-0.430602	0.000000	0.000000	3.000000	2.000000	0.000000
1809.967042	0.069691	0.588421	0.134077	78.804207	34.492474	39.549397	3.899798	0.000000	3.129149	0.000000	0.000000	0.000000	0.249499	0.041762	-0.423876	0.000000	0.000000	3.000000	2.000000	0.000000
1809.970375	0.069691	0.588421	0.134077	78.804207	34.492474	39.549397	3.899798	0.000000	3.129149	0.000000	0.000000	0.000000	0.249499	0.041762	-0.423876	0.000000	0.000000	3.000000	2.000000	0.000000
1809.973709	0.069691	0.588421	0.134077	78.804207	34.492474	39.549397	3.899798	0.000000	3.129149	0.000000	0.000000	0.000000	0.249499	0.041762	-0.423876	0.000000	0.000000	3.000000	2.000000	0.000000
1809.977042	0.070551	0.588533	0.132701	78.905167	33.899654	38.730034	3.923164	0.000000	3.099804	0.000000	0.000000	0.000000	0.258035	0.033792	-0.412799	0.000000	0.000000	3.000000	2.000000	0.000000
1809.980375	0.070551	0.588533	0.132701	78.905167	33.899654	38.730034	3.923164	0.000000	3.099804	0.000000	0.000000	0.000000	0.258035	0.033792	-0.412799	0.000000	0.000000	3.000000	2.000000	0.000000
1809.983709	0.070551	0.588533	0.132701	78.905167	33.899654	38.730034	3.923164	0.000000	3.099804	0.000000	0.000000	0.000000	0.258035	0.033792	-0.412799	0.000000	0.000000	3.000000	2.000000	0.000000
1809.987042	0.071382	0.588600	0.131355	78.965668	33.322624	37.990311	3.946191	0.000000	3.070436	0.000000	0.000000	0.000000	0.249286	0.019844	-0.404039	0.000000	0.000000	3.000000	2.000000	0.000000
1809.990375	0.071382	0.588600	0.131355	78.965668	33.322624	37.990311	3.946191	0.000000	3.070436	0.000000	0.000000	0.000000	0.249286	0.019844	-0.404039	0.000000	0.000000	3.000000	2.000000	0.000000
1809.993709	0.071382	0.588600	0.131355	78.965668	33.322624	37.990311	3.946191	0.000000	3.070436	0.000000	0.000000	0.000000	0.249286	0.019844	-0.404039	0.000000	0.000000	3.000000	2.000000	0.000000
1809.997042	0.072212	0.588620	0.130034	79.006912	32.739567	37.448769	3.968457	0.000000	3.041603	0.000000	0.000000	0.000000	0.249002	0.006002	-0.396245	0.000000	0.000000	3.000000	2.000000	0.000000
1810.000375	0.072212	0.588620	0.130034	79.006912	32.739567	37.448769	3.968457	0.000000	3.041603	0.000000	0.000000	0.000000	0.249002	0.006002	-0.396245	0.000000	0.000000	3.000000	2.000000	0.000000
1810.003709	0.072212	0.588620	0.130034	79.006912	32.739567	37.448769	3.968457	0.000000	3.041603	0.000000	0.000000	0.000000	0.249002	0.006002	-0.396245	0.000000	0.000000	3.000000	2.000000	0.000000
1810.007042	0.072950	0.588598	0.128692	79.025078	32.283749	37.665409	3.990247	0.000000	3.012960	0.000000	0.000000	0.000000	0.221561	-0.006580	-0.402701	0.000000	0.000000	3.000000	2.000000	0.000000
1810.010375	0.072950	0.588598	0.128692	79.025078	32.283749	37.665409	3.990247	0.000000	3.012960	0.000000	0.000000	0.000000	0.221561	-0.006580	-0.402701	0.000000	0.000000	3.000000	2.000000	0.000000
1810.013709	0.072950	0.588598	0.128692	79.025078	32.283749	37.665409	3.990247	0.000000	3.012960	0.000000	0.000000	0.000000	0.221561	-0.006580	-0.402701	0.000000	0.000000	3.000000	2.000000	0.000000
1810.017042	0.073716	0.588530	0.127372	79.019569	31.976252	38.755550	4.011341	0.000000	2.984819	0.000000	0.000000	0.000000	0.229740	-0.020251	-0.395880	0.000000	0.000000	3.000000	2.000000	0.000000
1810.020375	0.073716	0.588530	0.127372	79.019569	31.976252	38.755550	4.011341	0.000000	2.984819	0.000000	0.000000	0.000000	0.229740	-0.020251	-0.395880	0.000000	0.000000	3.000000	2.000000	0.000000
1810.023709	0.073716	0.588530	0.127372	79.019569	31.976252	38.755550	4.011341	0.000000	2.984819	0.000000	0.000000	0.000000	0.229740	-0.020251	-0.395880	0.000000	0.000000	3.000000	2.000000	0.000000
1810.027042	0.074535	0.588397	0.126057	79.033455	31.775892	39.805237	4.032246	0.000000	2.956518	0.000000	0.000000	0.000000	0.245645	-0.039872	-0.394527	0.000000	0.000000	3.000000	2.000000	0.000000
1810.030375	0.074535	0.588397	0.126057	79.033455	31.775892	39.805237	4.032246	0.000000	2.956518	0.000000	0.000000	0.000000	0.245645	-0.039872	-0.394527	0.000000	0.000000	3.000000	2.000000	0.000000
1810.033709	0.074535	0.588397	0.126057	79.033455	31.775892	39.805237	4.032246	0.000000	2.956518	0.000000	0.000000	0.000000	0.245645	-0.039872	-0.394527	0.000000	0.000000	3.000000	2.000000	0.000000
1810.037042	0.075375	0.588243	0.124721	79.087250	31.530746	40.123116	4.053354	0.000000	2.927511	0.000000	0.000000	0.000000	0.252048	-0.046175	-0.400842	0.000000	0.000000	3.000000	2.000000	0.000000
1810.040375	0.075375	0.588243	0.124721	79.087250	31.530746	40.123116	4.053354	0.000000	2.927511	0.000000	0.000000	0.000000	0.252048	-0.046175	-0.400842	0.000000	0.000000	3.000000	2.000000	0.000000
1810.043709	0.075375	0.588243	0.124721	79.087250	31.530746	40.123116	4.053354	0.000000	2.927511	0.000000	0.000000	0.000000	0.252048	-0.046175	-0.400842	0.000000	0.000000	3.000000	2.000000	0.000000
1810.047042	0.076188	0.588097	0.123422	79.159935	31.184765	39.692444	4.074673	0.000000	2.897765	0.000000	0.000000	0.000000	0.243841	-0.044006	-0.389687	0.000000	0.000000	3.000000	2.000000	0.000000
1810.050375	0.076188	0.588097	0.123422	79.159935	31.184765	39.692444	4.074673	0.000000	2.897765	0.000000	0.000000	0.000000	0.243841	-0.044006	-0.389687	0.000000	0.000000	3.000000	2.000000	0.000000
1810.053709	0.076188	0.588097	0.123422	79.159935	31.184765	39.692444	4.074673	0.000000	2.897765	0.000000	0.000000	0.000000	0.243841	-0.044006	-0.389687	0.000000	0.000000	3.000000	2.000000	0.000000
1810.057042	0.076998	0.587969	0.122135	79.232117	30.742409	39.061272	4.095175	0.000000	2.868718	0.000000	0.000000	0.000000	0.243133	-0.038214	-0.386094	0.000000	0.000000	3.000000	2.000000	0.000000
1810.060375	0.076998	0.587969	0.122135	79.232117	30.742409	39.061272	4.095175	0.000000	2.868718	0.000000	0.000000	0.000000	0.243133	-0.038214	-0.386094	0.000000	0.000000	3.000000	2.000000	0.000000
1810.063709	0.076998	0.587969	0.122135	79.232117	30.742409	39.061272	4.095175	0.000000	2.868718	0.000000	0.000000	0.000000	0.243133	-0.038214	-0.386094	0.000000	0.000000	3.000000	2.000000	0.000000
1810.067042	0.077785	0.587838	0.120907	79.274406	30.211369	38.411964	4.115336	0.000000	2.839719	0.000000	0.000000	0.000000	0.235972	-0.039534	-0.368272	0.000000	0.000000	3.000000	2.000000	0.000000
1810.070375	0.077785	0.587838	0.120907	79.274406	30.211369	38.411964	4.115336	0.000000	2.839719	0.000000	0.000000	0.000000	0.235972	-0.039534	-0.368272	0.000000	0.000000	3.000000	2.000000	0.000000
1810.073709	0.077785	0.587838	0.120907	79.274406	30.211369	38.411964	4.115336	0.000000	2.839719	0.000000	0.000000	0.000000	0.235972	-0.039534	-0.368272	0.000000	0.000000	3.000000	2.000000	0.000000
1810.077042	0.078544	0.587745	0.119710	79.283066	29.772310	38.094578	4.134487	0.000000	2.811764	0.000000	0.000000	0.000000	0.227777	-0.027738	-0.359031	0.000000	0.000000	3.000000	2.000000	0.000000
1810.080375	0.078544	0.587745	0.119710	79.283066	29.772310	38.094578	4.134487	0.000000	2.811764	0.000000	0.000000	0.000000	0.227777	-0.027738	-0.359031	0.000000	0.000000	3.000000	2.000000	0.000000
1810.083709	0.078544	0.587745	0.119710	79.283066	29.772310	38.094578	4.134487	0.000000	2.811764	0.000000	0.000000	0.000000	0.227777	-0.027738	-0.359031	0.000000	0.000000	3.000000	2.000000	0.000000
1810.087042	0.079278	0.587628	0.118559	79.249008	29.606569	38.202671	4.152927	0.000000	2.784457	0.000000	0.000000	0.000000	0.220261	-0.035032	-0.345471	0.000000	0.000000	3.000000	2.000000	0.000000
1810.090375	0.079278	0.587628	0.118559	79.249008	29.606569	38.202671	4.152927	0.000000	2.784457	0.000000	0.000000	0.000000	0.220261	-0.035032	-0.345471	0.000000	0.000000	3.000000	2.000000	0.000000
1810.093709	0.079278	0.587628	0.118559	79.249008	29.606569	38.202671	4.152927	0.000000	2.784457	0.000000	0.000000	0.000000	0.220261	-0.035032	-0.345471	0.000000	0.000000	3.000000	2.000000	0.000000
1810.097042	0.079986	0.587551	0.117439	79.198212	29.541862	38.371403	4.170531	0.000000	2.758019	0.000000	0.000000	0.000000	0.212268	-0.023239	-0.336088	0.000000	0.000000	3.000000	2.000000	0.000000
1810.100375	0.079986	0.587551	0.117439	79.198212	29.541862	38.371403	4.170531	0.000000	2.758019	0.000000	0.000000	0.000000	0.212268	-0.023239	-0.336088	0.000000	0.000000	3.000000	2.000000	0.000000
1810.103709	0.079986	0.587551	0.117439	79.198212	29.541862	38.371403	4.170531	0.000000	2.758019	0.000000	0.000000	0.000000	0.212268	-0.023239	-0.336088	0.000000	0.000000	3.000000	2.000000	0.000000
1810.107042	0.080690	0.587473	0.116316	79.129601	29.424608	38.465164	4.187452	0.000000	2.732259	0.000000	0.000000	0.000000	0.211283	-0.023449	-0.336679	0.000000	0.000000	3.000000	2.000000	0.000000
1810.110375	0.080690	0.587473	0.116316	79.129601	29.424608	38.465164	4.187452	0.000000	2.732259	0.000000	0.000000	0.000000	0.211283	-0.023449	-0.336679	0.000000	0.000000	3.000000	2.000000	0.000000
1810.113709	0.080690	0.587473	0.116316	79.129601	29.424608	38.465164	4.187452	0.000000	2.732259	0.000000	0.000000	0.000000	0.211283	-0.023449	-0.336679	0.000000	0.000000	3.000000	2.000000	0.000000
1810.117042	0.081364	0.587394	0.115196	79.057541	29.297441	38.536156	4.204216	0.000000	2.706393	0.000000	0.000000	0.000000	0.202147	-0.023700	-0.336103	0.000000	0.000000	3.000000	2.000000	0.000000
1810.120375	0.081364	0.587394	0.115196	79.057541	29.297441	38.536156	4.204216	0.000000	2.706393	0.000000	0.000000	0.000000	0.202147	-0.023700	-0.336103	0.000000	0.000000	3.000000	2.000000	0.000000
1810.123709	0.081364	0.587394	0.115196	79.057541	29.297441	38.536156	4.204216	0.000000	2.706393	0.000000	0.000000	0.000000	0.202147	-0.023700	-0.336103	0.000000	0.000000	3.000000	2.000000	0.000000
1810.127042	0.082059	0.587326	0.114048	78.990944	29.198362	38.761433	4.220599	0.000000	2.680773	0.000000	0.000000	0.000000	0.208379	-0.020442	-0.344410	0.000000	0.000000	3.000000	2.000000	0.000000
1810.130375	0.082059	0.587326	0.114048	78.990944	29.198362	38.761433	4.220599	0.000000	2.680773	0.000000	0.000000	0.000000	0.208379	-0.020442	-0.344410	0.000000	0.000000	3.000000	2.000000	0.000000
1810.133709	0.082059	0.587326	0.114048	78.990944	29.198362	38.761433	4.220599	0.000000	2.680773	0.000000	0.000000	0.000000	0.208379	-0.020442	-0.344410	0.000000	0.000000	3.000000	2.000000	0.000000
1810.137042	0.082725	0.587277	0.112917	78.930611	29.113798	39.147255	4.237257	0.000000	2.654366	0.000000	0.000000	0.000000	0.199899	-0.014725	-0.339355	0.000000	0.000000	3.000000	2.000000	0.000000
1810.140375	0.082725	0.587277	0.112917	78.930611	29.113798	39.147255	4.237257	0.000000	2.654366	0.000000	0.000000	0.000000	0.199899	-0.014725	-0.339355	0.000000	0.000000	3.000000	2.000000	0.000000
1810.143709	0.082725	0.587277	0.112917	78.930611	29.113798	39.147255	4.237257	0.000000	2.654366	0.000000	0.000000	0.000000	0.199899	-0.014725	-0.339355	0.000000	0.000000	3.000000	2.000000	0.000000
1810.147042	0.083407	0.587198	0.111728	78.882103	29.071007	39.589073	4.253395	0.000000	2.628428	0.000000	0.000000	0.000000	0.204758	-0.023483	-0.356625	0.000000	0.000000	3.000000	2.000000	0.000000
1810.150375	0.083407	0.587198	0.111728	78.882103	29.071007	39.589073	4.253395	0.000000	2.628428	0.000000	0.000000	0.000000	0.204758	-0.023483	-0.356625	0.000000	0.000000	3.000000	2.000000	0.000000
1810.153709	0.083407	0.587198	0.111728	78.882103	29.071007	39.589073	4.253395	0.000000	2.628428	0.000000	0.000000	0.000000	0.204758	-0.023483	-0.356625	0.000000	0.000000	3.000000	2.000000	0.000000
1810.157042	0.084084	0.587099	0.110522	78.864899	29.124517	40.069809	4.270076	0.000000	2.601240	0.000000	0.000000	0.000000	0.203044	-0.029723	-0.361712	0.000000	0.000000	3.000000	2.000000	0.000000
1810.160375	0.084084	0.587099	0.110522	78.864899	29.124517	40.069809	4.270076	0.000000	2.601240	0.000000	0.000000	0.000000	0.203044	-0.029723	-0.361712	0.000000	0.000000	3.000000	2.000000	0.000000
1810.163709	0.084084	0.587099	0.110522	78.864899	29.124517	40.069809	4.270076	0.000000	2.601240	0.000000	0.000000	0.000000	0.203044	-0.029723	-0.361712	0.000000	0.000000	3.000000	2.000000	0.000000
1810.167042	0.084714	0.586974	0.109208	78.888069	29.272654	40.481823	4.286728	0.000000	2.573706	0.000000	0.000000	0.000000	0.188938	-0.037595	-0.394361	0.000000	0.000000	3.000000	2.000000	0.000000
1810.170375	0.084714	0.586974	0.109208	78.888069	29.272654	40.481823	4.286728	0.000000	2.573706	0.000000	0.000000	0.000000	0.188938	-0.037595	-0.394361	0.000000	0.000000	3.000000	2.000000	0.000000
1810.173709	0.084714	0.586974	0.109208	78.888069	29.272654	40.481823	4.286728	0.000000	2.573706	0.000000	0.000000	0.000000	0.188938	-0.037595	-0.394361	0.000000	0.000000	3.000000	2.000000	0.000000
1810.177042	0.085385	0.586851	0.107824	78.942085	29.487755	40.891560	4.304035	0.000000	2.544656	0.000000	0.000000	0.000000	0.201211	-0.037014	-0.415146	0.000000	0.000000	3.000000	2.000000	0.000000
1810.180375	0.085385	0.586851	0.107824	78.942085	29.487755	40.891560	4.304035	0.000000	2.544656	0.000000	0.000000	0.000000	0.201211	-0.037014	-0.415146	0.000000	0.000000	3.000000	2.000000	0.000000
1810.183709	0.085385	0.586851	0.107824	78.942085	29.487755	40.891560	4.304035	0.000000	2.544656	0.000000	0.000000	0.000000	0.201211	-0.037014	-0.415146	0.000000	0.000000	3.000000	2.000000	0.000000
1810.187042	0.086127	0.586686	0.106395	79.019287	29.730062	41.337578	4.322110	0.000000	2.513835	0.000000	0.000000	0.000000	0.222636	-0.049255	-0.428573	0.000000	0.000000	3.000000	2.000000	0.000000
1810.190375	0.086127	0.586686	0.106395	79.019287	29.730062	41.337578	4.322110	0.000000	2.513835	0.000000	0.000000	0.000000	0.222636	-0.049255	-0.428573	0.000000	0.000000	3.000000	2.000000	0.000000
1810.193709	0.086127	0.586686	0.106395	79.019287	29.730062	41.337578	4.322110	0.000000	2.513835	0.000000	0.000000	0.000000	0.222636	-0.049255	-0.428573	0.000000	0.000000	3.000000	2.000000	0.000000
1810.197042	0.086965	0.586513	0.104910	79.104187	29.991413	41.936413	4.340843	0.000000	2.481347	0.000000	0.000000	0.000000	0.251500	-0.052085	-0.445471	0.000000	0.000000	3.000000	2.000000	0.000000
1810.200375	0.086965	0.586513	0.104910	79.104187	29.991413	41.936413	4.340843	0.000000	2.481347	0.000000	0.000000	0.000000	0.251500	-0.052085	-0.445471	0.000000	0.000000	3.000000	2.000000	0.000000
1810.203709	0.086965	0.586513	0.104910	79.104187	29.991413	41.936413	4.340843	0.000000	2.481347	0.000000	0.000000	0.000000	0.251500	-0.052085	-0.445471	0.000000	0.000000	3.000000	2.000000	0.000000
1810.207042	0.087847	0.586298	0.103384	79.192032	30.277618	42.617653	4.360442	0.000000	2.446743	0.000000	0.000000	0.000000	0.264395	-0.064285	-0.457952	0.000000	0.000000	3.000000	2.000000	0.000000
1810.210375	0.087847	0.586298	0.103384	79.192032	30.277618	42.617653	4.360442	0.000000	2.446743	0.000000	0.000000	0.000000	0.264395	-0.064285	-0.457952	0.000000	0.000000	3.000000	2.000000	0.000000
1810.213709	0.087847	0.586298	0.103384	79.192032	30.277618	42.617653	4.360442	0.000000	2.446743	0.000000	0.000000	0.000000	0.264395	-0.064285	-0.457952	0.000000	0.000000	3.000000	2.000000	0.000000
1810.217042	0.088716	0.586075	0.101817	79.284027	30.557615	43.313560	4.380407	0.000000	2.410817	0.000000	0.000000	0.000000	0.260844	-0.067128	-0.470117	0.000000	0.000000	3.000000	2.000000	0.000000
1810.220375	0.088716	0.586075	0.101817	79.284027	30.557615	43.313560	4.380407	0.000000	2.410817	0.000000	0.000000	0.000000	0.260844	-0.067128	-0.470117	0.000000	0.000000	3.000000	2.000000	0.000000
1810.223709	0.088716	0.586075	0.101817	79.284027	30.557615	43.313560	4.380407	0.000000	2.410817	0.000000	0.000000	0.000000	0.260844	-0.067128	-0.470117	0.000000	0.000000	3.000000	2.000000	0.000000
1810.227042	0.089563	0.585875	0.100143	79.366882	30.798130	43.887508	4.400402	0.000000	2.374123	0.000000	0.000000	0.000000	0.254019	-0.060005	-0.502189	0.000000	0.000000	3.000000	2.000000	0.000000
1810.230375	0.089563	0.585875	0.100143	79.366882	30.798130	43.887508	4.400402	0.000000	2.374123	0.000000	0.000000	0.000000	0.254019	-0.060005	-0.502189	0.000000	0.000000	3.000000	2.000000	0.000000
1810.233709	0.089563	0.585875	0.100143	79.366882	30.798130	43.887508	4.400402	0.000000	2.374123	0.000000	0.000000	0.000000	0.254019	-0.060005	-0.502189	0.000000	0.000000	3.000000	2.000000	0.000000
1810.237042	0.090398	0.585715	0.098436	79.423126	30.933292	44.327126	4.421000	0.000000	2.335542	0.000000	0.000000	0.000000	0.250631	-0.047840	-0.511987	0.000000	0.000000	3.000000	2.000000	0.000000
1810.240375	0.090398	0.585715	0.098436	79.423126	30.933292	44.327126	4.421000	0.000000	2.335542	0.000000	0.000000	0.000000	0.250631	-0.047840	-0.511987	0.000000	0.000000	3.000000	2.000000	0.000000
1810.243709	0.090398	0.585715	0.098436	79.423126	30.933292	44.327126	4.421000	0.000000	2.335542	0.000000	0.000000	0.000000	0.250631	-0.047840	-0.511987	0.000000	0.000000	3.000000	2.000000	0.000000
1810.247042	0.091241	0.585618	0.096648	79.438232	30.925987	44.625088	4.441522	0.000000	2.296276	0.000000	0.000000	0.000000	0.252883	-0.029250	-0.536362	0.000000	0.000000	3.000000	2.000000	0.000000
1810.250375	0.091241	0.585618	0.096648	79.438232	30.925987	44.625088	4.441522	0.000000	2.296276	0.000000	0.000000	0.000000	0.252883	-0.029250	-0.536362	0.000000	0.000000	3.000000	2.000000	0.000000
1810.253709	0.091241	0.585618	0.096648	79.438232	30.925987	44.625088	4.441522	0.000000	2.296276	0.000000	0.000000	0.000000	0.252883	-0.029250	-0.536362	0.000000	0.000000	3.000000	2.000000	0.000000
1810.257042	0.092069	0.585459	0.094811	79.420448	30.804495	44.678127	4.462501	0.000000	2.255234	0.000000	0.000000	0.000000	0.248430	-0.047530	-0.551208	0.000000	0.000000	3.000000	2.000000	0.000000
1810.260375	0.092069	0.585459	0.094811	79.420448	30.804495	44.678127	4.462501	0.000000	2.255234	0.000000	0.000000	0.000000	0.248430	-0.047530	-0.551208	0.000000	0.000000	3.000000	2.000000	0.000000
1810.263709	0.092069	0.585459	0.094811	79.420448	30.804495	44.678127	4.462501	0.000000	2.255234	0.000000	0.000000	0.000000	0.248430	-0.047530	-0.551208	0.000000	0.000000	3.000000	2.000000	0.000000
1810.267042	0.092916	0.585299	0.092965	79.389229	30.642859	44.424133	4.483502	0.000000	2.213189	0.000000	0.000000	0.000000	0.254036	-0.048140	-0.553711	0.000000	0.000000	3.000000	2.000000	0.000000
1810.270375	0.092916	0.585299	0.092965	79.389229	30.642859	44.424133	4.483502	0.000000	2.213189	0.000000	0.000000	0.000000	0.254036	-0.048140	-0.553711	0.000000	0.000000	3.000000	2.000000	0.000000
1810.273709	0.092916	0.585299	0.092965	79.389229	30.642859	44.424133	4.483502	0.000000	2.213189	0.000000	0.000000	0.000000	0.254036	-0.048140	-0.553711	0.000000	0.000000	3.000000	2.000000	0.000000
1810.277042	0.093754	0.585167	0.091109	79.332603	30.448700	44.159203	4.504280	0.000000	2.170591	0.000000	0.000000	0.000000	0.251389	-0.039609	-0.556975	0.000000	0.000000	3.000000	2.000000	0.000000
1810.280375	0.093754	0.585167	0.091109	79.332603	30.448700	44.159203	4.504280	0.000000	2.170591	0.000000	0.000000	0.000000	0.251389	-0.039609	-0.556975	0.000000	0.000000	3.000000	2.000000	0.000000
1810.283709	0.093754	0.585167	0.091109	79.332603	30.448700	44.159203	4.504280	0.000000	2.170591	0.000000	0.000000	0.000000	0.251389	-0.039609	-0.556975	0.000000	0.000000	3.000000	2.000000	0.000000
1810.287042	0.094583	0.585063	0.089241	79.247864	30.263206	44.030540	4.524719	0.000000	2.127654	0.000000	0.000000	0.000000	0.248730	-0.031166	-0.560215	0.000000	0.000000	3.000000	2.000000	0.000000
1810.290375	0.094583	0.585063	0.089241	79.247864	30.263206	44.030540	4.524719	0.000000	2.127654	0.000000	0.000000	0.000000	0.248730	-0.031166	-0.560215	0.000000	0.000000	3.000000	2.000000	0.000000
1810.293709	0.094583	0.585063	0.089241	79.247864	30.263206	44.030540	4.524719	0.000000	2.127654	0.000000	0.000000	0.000000	0.248730	-0.031166	-0.560215	0.000000	0.000000	3.000000	2.000000	0.000000
1810.297042	0.095372	0.585028	0.087339	79.155907	30.116049	44.080784	4.544816	0.000000	2.084383	0.000000	0.000000	0.000000	0.236769	-0.010545	-0.570817	0.000000	0.000000	3.000000	2.000000	0.000000
1810.300375	0.095372	0.585028	0.087339	79.155907	30.116049	44.080784	4.544816	0.000000	2.084383	0.000000	0.000000	0.000000	0.236769	-0.010545	-0.570817	0.000000	0.000000	3.000000	2.000000	0.000000
1810.303709	0.095372	0.585028	0.087339	79.155907	30.116049	44.080784	4.544816	0.000000	2.084383	0.000000	0.000000	0.000000	0.236769	-0.010545	-0.570817	0.000000	0.000000	3.000000	2.000000	0.000000
1810.307042	0.096153	0.585020	0.085425	79.058678	29.959932	44.324196	4.564655	0.000000	2.040570	0.000000	0.000000	0.000000	0.234092	-0.002357	-0.574014	0.000000	0.000000	3.000000	2.000000	0.000000
1810.310375	0.096153	0.585020	0.085425	79.058678	29.959932	44.324196	4.564655	0.000000	2.040570	0.000000	0.000000	0.000000	0.234092	-0.002357	-0.574014	0.000000	0.000000	3.000000	2.000000	0.000000
1810.313709	0.096153	0.585020	0.085425	79.058678	29.959932	44.324196	4.564655	0.000000	2.040570	0.000000	0.000000	0.000000	0.234092	-0.002357	-0.574014	0.000000	0.000000	3.000000	2.000000	0.000000
1810.317042	0.096858	0.585051	0.083428	78.963364	29.807779	44.744438	4.584140	0.000000	1.996412	0.000000	0.000000	0.000000	0.211574	0.009378	-0.599119	0.000000	0.000000	3.000000	2.000000	0.000000
1810.320375	0.096858	0.585051	0.083428	78.963364	29.807779	44.744438	4.584140	0.000000	1.996412	0.000000	0.000000	0.000000	0.211574	0.009378	-0.599119	0.000000	0.000000	3.000000	2.000000	0.000000
1810.323709	0.096858	0.585051	0.083428	78.963364	29.807779	44.744438	4.584140	0.000000	1.996412	0.000000	0.000000	0.000000	0.211574	0.009378	-0.599119	0.000000	0.000000	3.000000	2.000000	0.000000
1810.327042	0.097496	0.585020	0.081390	78.856750	29.627001	44.958900	4.603642	0.000000	1.951020	0.000000	0.000000	0.000000	0.191379	-0.009202	-0.611368	0.000000	0.000000	3.000000	2.000000	0.000000
1810.330375	0.097496	0.585020	0.081390	78.856750	29.627001	44.958900	4.603642	0.000000	1.951020	0.000000	0.000000	0.000000	0.191379	-0.009202	-0.611368	0.000000	0.000000	3.000000	2.000000	0.000000
1810.333709	0.097496	0.585020	0.081390	78.856750	29.627001	44.958900	4.603642	0.000000	1.951020	0.000000	0.000000	0.000000	0.191379	-0.009202	-0.611368	0.000000	0.000000	3.000000	2.000000	0.000000
1810.337042	0.098044	0.584947	0.079332	78.728935	29.396379	44.667774	4.622826	0.000000	1.905120	0.000000	0.000000	0.000000	0.164475	-0.021893	-0.617592	0.000000	0.000000	3.000000	2.000000	0.000000
1810.340375	0.098044	0.584947	0.079332	78.728935	29.396379	44.667774	4.622826	0.000000	1.905120	0.000000	0.000000	0.000000	0.164475	-0.021893	-0.617592	0.000000	0.000000	3.000000	2.000000	0.000000
1810.343709	0.098044	0.584947	0.079332	78.728935	29.396379	44.667774	4.622826	0.000000	1.905120	0.000000	0.000000	0.000000	0.164475	-0.021893	-0.617592	0.000000	0.000000	3.000000	2.000000	0.000000
1810.347042	0.098522	0.584823	0.077210	78.575714	29.114775	44.313404	4.641461	0.000000	1.859257	0.000000	0.000000	0.000000	0.143280	-0.037231	-0.636562	0.000000	0.000000	3.000000	2.000000	0.000000
1810.350375	0.098522	0.584823	0.077210	78.575714	29.114775	44.313404	4.641461	0.000000	1.859257	0.000000	0.000000	0.000000	0.143280	-0.037231	-0.636562	0.000000	0.000000	3.000000	2.000000	0.000000
1810.353709	0.098522	0.584823	0.077210	78.575714	29.114775	44.313404	4.641461	0.000000	1.859257	0.000000	0.000000	0.000000	0.143280	-0.037231	-0.636562	0.000000	0.000000	3.000000	2.000000	0.000000
1810.357042	0.098981	0.584697	0.075024	78.365501	28.728718	43.856689	4.659968	0.000000	1.812373	0.000000	0.000000	0.000000	0.137792	-0.037868	-0.655810	0.000000	0.000000	3.000000	2.000000	0.000000
1810.360375	0.098981	0.584697	0.075024	78.365501	28.728718	43.856689	4.659968	0.000000	1.812373	0.000000	0.000000	0.000000	0.137792	-0.037868	-0.655810	0.000000	0.000000	3.000000	2.000000	0.000000
1810.363709	0.098981	0.584697	0.075024	78.365501	28.728718	43.856689	4.659968	0.000000	1.812373	0.000000	0.000000	0.000000	0.137792	-0.037868	-0.655810	0.000000	0.000000	3.000000	2.000000	0.000000
1810.367042	0.099489	0.584606	0.072856	78.111237	28.271282	43.325783	4.678501	0.000000	1.763981	0.000000	0.000000	0.000000	0.152445	-0.027370	-0.650481	0.000000	0.000000	3.000000	2.000000	0.000000
1810.370375	0.099489	0.584606	0.072856	78.111237	28.271282	43.325783	4.678501	0.000000	1.763981	0.000000	0.000000	0.000000	0.152445	-0.027370	-0.650481	0.000000	0.000000	3.000000	2.000000	0.000000
1810.373709	0.099489	0.584606	0.072856	78.111237	28.271282	43.325783	4.678501	0.000000	1.763981	0.000000	0.000000	0.000000	0.152445	-0.027370	-0.650481	0.000000	0.000000	3.000000	2.000000	0.000000
1810.377042	0.100040	0.584511	0.070674	77.836571	27.808670	42.790272	4.696589	0.000000	1.715243	0.000000	0.000000	0.000000	0.165190	-0.028466	-0.654495	0.000000	0.000000	3.000000	2.000000	0.000000
1810.380375	0.100040	0.584511	0.070674	77.836571	27.808670	42.790272	4.696589	0.000000	1.715243	0.000000	0.000000	0.000000	0.165190	-0.028466	-0.654495	0.000000	0.000000	3.000000	2.000000	0.000000
1810.383709	0.100040	0.584511	0.070674	77.836571	27.808670	42.790272	4.696589	0.000000	1.715243	0.000000	0.000000	0.000000	0.165190	-0.028466	-0.654495	0.000000	0.000000	3.000000	2.000000	0.000000
1810.387042	0.100565	0.584422	0.068531	77.538322	27.332193	42.241550	4.714422	0.000000	1.665601	0.000000	0.000000	0.000000	0.157477	-0.026806	-0.642804	0.000000	0.000000	3.000000	2.000000	0.000000
1810.390375	0.100565	0.584422	0.068531	77.538322	27.332193	42.241550	4.714422	0.000000	1.665601	0.000000	0.000000	0.000000	0.157477	-0.026806	-0.642804	0.000000	0.000000	3.000000	2.000000	0.000000
1810.393709	0.100565	0.584422	0.068531	77.538322	27.332193	42.241550	4.714422	0.000000	1.665601	0.000000	0.000000	0.000000	0.157477	-0.026806	-0.642804	0.000000	0.000000	3.000000	2.000000	0.000000
1810.397042	0.101072	0.584347	0.066466	77.225891	26.861479	41.724400	4.731420	0.000000	1.616684	0.000000	0.000000	0.000000	0.152131	-0.022340	-0.619566	0.000000	0.000000	3.000000	2.000000	0.000000
1810.400375	0.101072	0.584347	0.066466	77.225891	26.861479	41.724400	4.731420	0.000000	1.616684	0.000000	0.000000	0.000000	0.152131	-0.022340	-0.619566	0.000000	0.000000	3.000000	2.000000	0.000000
1810.403709	0.101072	0.584347	0.066466	77.225891	26.861479	41.724400	4.731420	0.000000	1.616684	0.000000	0.000000	0.000000	0.152131	-0.022340	-0.619566	0.000000	0.000000	3.000000	2.000000	0.000000
1810.407042	0.101448	0.584269	0.064421	76.922318	26.437475	41.328827	4.747354	0.000000	1.569277	0.000000	0.000000	0.000000	0.112833	-0.023389	-0.613365	0.000000	0.000000	3.000000	2.000000	0.000000
1810.410375	0.101448	0.584269	0.064421	76.922318	26.437475	41.328827	4.747354	0.000000	1.569277	0.000000	0.000000	0.000000	0.112833	-0.023389	-0.613365	0.000000	0.000000	3.000000	2.000000	0.000000
1810.413709	0.101448	0.584269	0.064421	76.922318	26.437475	41.328827	4.747354	0.000000	1.569277	0.000000	0.000000	0.000000	0.112833	-0.023389	-0.613365	0.000000	0.000000	3.000000	2.000000	0.000000
1810.417042	0.101783	0.584130	0.062458	76.645905	26.177471	41.236591	4.762408	0.000000	1.522980	0.000000	0.000000	0.000000	0.100537	-0.041877	-0.589074	0.000000	0.000000	3.000000	2.000000	0.000000
1810.420375	0.101783	0.584130	0.062458	76.645905	26.177471	41.236591	4.762408	0.000000	1.522980	0.000000	0.000000	0.000000	0.100537	-0.041877	-0.589074	0.000000	0.000000	3.000000	2.000000	0.000000
1810.423709	0.101783	0.584130	0.062458	76.645905	26.177471	41.236591	4.762408	0.000000	1.522980	0.000000	0.000000	0.000000	0.100537	-0.041877	-0.589074	0.000000	0.000000	3.000000	2.000000	0.000000
1810.427042	0.102033	0.583949	0.060474	76.402794	26.130053	41.431946	4.776422	0.000000	1.478444	0.000000	0.000000	0.000000	0.074864	-0.054198	-0.595065	0.000000	0.000000	3.000000	2.000000	0.000000
1810.430375	0.102033	0.583949	0.060474	76.402794	26.130053	41.431946	4.776422	0.000000	1.478444	0.000000	0.000000	0.000000	0.074864	-0.054198	-0.595065	0.000000	0.000000	3.000000	2.000000	0.000000
1810.433709	0.102033	0.583949	0.060474	76.402794	26.130053	41.431946	4.776422	0.000000	1.478444	0.000000	0.000000	0.000000	0.074864	-0.054198	-0.595065	0.000000	0.000000	3.000000	2.000000	0.000000
1810.437042	0.102251	0.583718	0.058484	76.198158	26.316891	41.746655	4.790015	0.000000	1.433792	0.000000	0.000000	0.000000	0.065430	-0.069323	-0.597210	0.000000	0.000000	3.000000	2.000000	0.000000
1810.440375	0.102251	0.583718	0.058484	76.198158	26.316891	41.746655	4.790015	0.000000	1.433792	0.000000	0.000000	0.000000	0.065430	-0.069323	-0.597210	0.000000	0.000000	3.000000	2.000000	0.000000
1810.443709	0.102251	0.583718	0.058484	76.198158	26.316891	41.746655	4.790015	0.000000	1.433792	0.000000	0.000000	0.000000	0.065430	-0.069323	-0.597210	0.000000	0.000000	3.000000	2.000000	0.000000
1810.447042	0.102477	0.583456	0.056431	76.032875	26.715631	42.267887	4.803218	0.000000	1.388917	0.000000	0.000000	0.000000	0.067980	-0.078604	-0.615877	0.000000	0.000000	3.000000	2.000000	0.000000
1810.450375	0.102477	0.583456	0.056431	76.032875	26.715631	42.267887	4.803218	0.000000	1.388917	0.000000	0.000000	0.000000	0.067980	-0.078604	-0.615877	0.000000	0.000000	3.000000	2.000000	0.000000
1810.453709	0.102477	0.583456	0.056431	76.032875	26.715631	42.267887	4.803218	0.000000	1.388917	0.000000	0.000000	0.000000	0.067980	-0.078604	-0.615877	0.000000	0.000000	3.000000	2.000000	0.000000
1810.457042	0.102744	0.583172	0.054349	75.882751	27.206018	42.897736	4.816441	0.000000	1.342348	0.000000	0.000000	0.000000	0.079968	-0.085013	-0.624537	0.000000	0.000000	3.000000	2.000000	0.000000
1810.460375	0.102744	0.583172	0.054349	75.882751	27.206018	42.897736	4.816441	0.000000	1.342348	0.000000	0.000000	0.000000	0.079968	-0.085013	-0.624537	0.000000	0.000000	3.000000	2.000000	0.000000
1810.463709	0.102744	0.583172	0.054349	75.882751	27.206018	42.897736	4.816441	0.000000	1.342348	0.000000	0.000000	0.000000	0.079968	-0.085013	-0.624537	0.000000	0.000000	3.000000	2.000000	0.000000
1810.467042	0.103006	0.582934	0.052273	75.723053	27.568176	43.369450	4.829487	0.000000	1.294624	0.000000	0.000000	0.000000	0.078768	-0.071508	-0.622769	0.000000	0.000000	3.000000	2.000000	0.000000
1810.470375	0.103006	0.582934	0.052273	75.723053	27.568176	43.369450	4.829487	0.000000	1.294624	0.000000	0.000000	0.000000	0.078768	-0.071508	-0.622769	0.000000	0.000000	3.000000	2.000000	0.000000
1810.473709	0.103006	0.582934	0.052273	75.723053	27.568176	43.369450	4.829487	0.000000	1.294624	0.000000	0.000000	0.000000	0.078768	-0.071508	-0.622769	0.000000	0.000000	3.000000	2.000000	0.000000
1810.477042	0.103272	0.582779	0.050363	75.511383	27.597935	43.449287	4.842054	0.000000	1.246801	0.000000	0.000000	0.000000	0.079795	-0.046655	-0.573083	0.000000	0.000000	3.000000	2.000000	0.000000
1810.480375	0.103272	0.582779	0.050363	75.511383	27.597935	43.449287	4.842054	0.000000	1.246801	0.000000	0.000000	0.000000	0.079795	-0.046655	-0.573083	0.000000	0.000000	3.000000	2.000000	0.000000
1810.483709	0.103272	0.582779	0.050363	75.511383	27.597935	43.449287	4.842054	0.000000	1.246801	0.000000	0.000000	0.000000	0.079795	-0.046655	-0.573083	0.000000	0.000000	3.000000	2.000000	0.000000
1810.487042	0.103424	0.582678	0.048650	75.234695	27.341534	43.201561	4.853260	0.000000	1.202442	0.000000	0.000000	0.000000	0.045531	-0.030233	-0.513769	0.000000	0.000000	3.000000	2.000000	0.000000
1810.490375	0.103424	0.582678	0.048650	75.234695	27.341534	43.201561	4.853260	0.000000	1.202442	0.000000	0.000000	0.000000	0.045531	-0.030233	-0.513769	0.000000	0.000000	3.000000	2.000000	0.000000
1810.493709	0.103424	0.582678	0.048650	75.234695	27.341534	43.201561	4.853260	0.000000	1.202442	0.000000	0.000000	0.000000	0.045531	-0.030233	-0.513769	0.000000	0.000000	3.000000	2.000000	0.000000
1810.497042	0.103494	0.582670	0.047163	74.924721	27.012575	42.886715	4.862866	0.000000	1.162984	0.000000	0.000000	0.000000	0.021058	-0.002376	-0.446076	0.000000	0.000000	3.000000	2.000000	0.000000
1810.500375	0.103494	0.582670	0.047163	74.924721	27.012575	42.886715	4.862866	0.000000	1.162984	0.000000	0.000000	0.000000	0.021058	-0.002376	-0.446076	0.000000	0.000000	3.000000	2.000000	0.000000
1810.503709	0.103494	0.582670	0.047163	74.924721	27.012575	42.886715	4.862866	0.000000	1.162984	0.000000	0.000000	0.000000	0.021058	-0.002376	-0.446076	0.000000	0.000000	3.000000	2.000000	0.000000
1810.507042	0.103547	0.582773	0.045842	74.591141	26.837723	42.790581	4.870890	0.000000	1.128910	0.000000	0.000000	0.000000	0.015754	0.031057	-0.396234	0.000000	0.000000	3.000000	2.000000	0.000000
1810.510375	0.103547	0.582773	0.045842	74.591141	26.837723	42.790581	4.870890	0.000000	1.128910	0.000000	0.000000	0.000000	0.015754	0.031057	-0.396234	0.000000	0.000000	3.000000	2.000000	0.000000
1810.513709	0.103547	0.582773	0.045842	74.591141	26.837723	42.790581	4.870890	0.000000	1.128910	0.000000	0.000000	0.000000	0.015754	0.031057	-0.396234	0.000000	0.000000	3.000000	2.000000	0.000000
1810.517042	0.103623	0.582951	0.044646	74.255875	26.995581	43.139668	4.877820	0.000000	1.098573	0.000000	0.000000	0.000000	0.022994	0.053189	-0.358838	0.000000	0.000000	3.000000	2.000000	0.000000
1810.520375	0.103623	0.582951	0.044646	74.255875	26.995581	43.139668	4.877820	0.000000	1.098573	0.000000	0.000000	0.000000	0.022994	0.053189	-0.358838	0.000000	0.000000	3.000000	2.000000	0.000000
1810.523709	0.103623	0.582951	0.044646	74.255875	26.995581	43.139668	4.877820	0.000000	1.098573	0.000000	0.000000	0.000000	0.022994	0.053189	-0.358838	0.000000	0.000000	3.000000	2.000000	0.000000
1810.527042	0.103717	0.583192	0.043536	73.923798	27.497818	43.947174	4.883981	0.000000	1.070857	0.000000	0.000000	0.000000	0.027906	0.072447	-0.333014	0.000000	0.000000	3.000000	2.000000	0.000000
1810.530375	0.103717	0.583192	0.043536	73.923798	27.497818	43.947174	4.883981	0.000000	1.070857	0.000000	0.000000	0.000000	0.027906	0.072447	-0.333014	0.000000	0.000000	3.000000	2.000000	0.000000
1810.533709	0.103717	0.583192	0.043536	73.923798	27.497818	43.947174	4.883981	0.000000	1.070857	0.000000	0.000000	0.000000	0.027906	0.072447	-0.333014	0.000000	0.000000	3.000000	2.000000	0.000000
1810.537042	0.103786	0.583478	0.042440	73.606308	28.163509	44.986504	4.889588	0.000000	1.044954	0.000000	0.000000	0.000000	0.020915	0.085831	-0.328984	0.000000	0.000000	3.000000	2.000000	0.000000
1810.540375	0.103786	0.583478	0.042440	73.606308	28.163509	44.986504	4.889588	0.000000	1.044954	0.000000	0.000000	0.000000	0.020915	0.085831	-0.328984	0.000000	0.000000	3.000000	2.000000	0.000000
1810.543709	0.103786	0.583478	0.042440	73.606308	28.163509	44.986504	4.889588	0.000000	1.044954	0.000000	0.000000	0.000000	0.020915	0.085831	-0.328984	0.000000	0.000000	3.000000	2.000000	0.000000
1810.547042	0.103823	0.583752	0.041308	73.335869	28.831541	46.017143	4.894979	0.000000	1.019407	0.000000	0.000000	0.000000	0.010966	0.082215	-0.339404	0.000000	0.000000	3.000000	2.000000	0.000000
1810.550375	0.103823	0.583752	0.041308	73.335869	28.831541	46.017143	4.894979	0.000000	1.019407	0.000000	0.000000	0.000000	0.010966	0.082215	-0.339404	0.000000	0.000000	3.000000	2.000000	0.000000
1810.553709	0.103823	0.583752	0.041308	73.335869	28.831541	46.017143	4.894979	0.000000	1.019407	0.000000	0.000000	0.000000	0.010966	0.082215	-0.339404	0.000000	0.000000	3.000000	2.000000	0.000000
1810.557042	0.103806	0.584033	0.040163	73.126823	29.378393	46.864010	4.900373	0.000000	0.993147	0.000000	0.000000	0.000000	-0.005030	0.084188	-0.343547	0.000000	0.000000	3.000000	2.000000	0.000000
1810.560375	0.103806	0.584033	0.040163	73.126823	29.378393	46.864010	4.900373	0.000000	0.993147	0.000000	0.000000	0.000000	-0.005030	0.084188	-0.343547	0.000000	0.000000	3.000000	2.000000	0.000000
1810.563709	0.103806	0.584033	0.040163	73.126823	29.378393	46.864010	4.900373	0.000000	0.993147	0.000000	0.000000	0.000000	-0.005030	0.084188	-0.343547	0.000000	0.000000	3.000000	2.000000	0.000000
1810.567042	0.103802	0.584329	0.038966	73.003632	29.731434	47.392712	4.905652	0.000000	0.966735	0.000000	0.000000	0.000000	-0.001182	0.088772	-0.358996	0.000000	0.000000	3.000000	2.000000	0.000000
1810.570375	0.103802	0.584329	0.038966	73.003632	29.731434	47.392712	4.905652	0.000000	0.966735	0.000000	0.000000	0.000000	-0.001182	0.088772	-0.358996	0.000000	0.000000	3.000000	2.000000	0.000000
1810.573709	0.103802	0.584329	0.038966	73.003632	29.731434	47.392712	4.905652	0.000000	0.966735	0.000000	0.000000	0.000000	-0.001182	0.088772	-0.358996	0.000000	0.000000	3.000000	2.000000	0.000000
1810.577042	0.103812	0.584612	0.037725	72.988266	29.798483	47.459023	4.911040	0.000000	0.938979	0.000000	0.000000	0.000000	0.003015	0.084988	-0.372433	0.000000	0.000000	3.000000	2.000000	0.000000
1810.580375	0.103812	0.584612	0.037725	72.988266	29.798483	47.459023	4.911040	0.000000	0.938979	0.000000	0.000000	0.000000	0.003015	0.084988	-0.372433	0.000000	0.000000	3.000000	2.000000	0.000000
1810.583709	0.103812	0.584612	0.037725	72.988266	29.798483	47.459023	4.911040	0.000000	0.938979	0.000000	0.000000	0.000000	0.003015	0.084988	-0.372433	0.000000	0.000000	3.000000	2.000000	0.000000
1810.587042	0.103785	0.584922	0.036548	73.022743	29.739590	47.328571	4.916488	0.000000	0.910028	0.000000	0.000000	0.000000	-0.008023	0.092814	-0.353255	0.000000	0.000000	3.000000	2.000000	0.000000
1810.590375	0.103785	0.584922	0.036548	73.022743	29.739590	47.328571	4.916488	0.000000	0.910028	0.000000	0.000000	0.000000	-0.008023	0.092814	-0.353255	0.000000	0.000000	3.000000	2.000000	0.000000
1810.593709	0.103785	0.584922	0.036548	73.022743	29.739590	47.328571	4.916488	0.000000	0.910028	0.000000	0.000000	0.000000	-0.008023	0.092814	-0.353255	0.000000	0.000000	3.000000	2.000000	0.000000
1810.597042	0.103695	0.585238	0.035423	73.053864	29.629881	47.136639	4.921479	0.000000	0.882634	0.000000	0.000000	0.000000	-0.026968	0.095023	-0.337396	0.000000	0.000000	3.000000	2.000000	0.000000
1810.600375	0.103695	0.585238	0.035423	73.053864	29.629881	47.136639	4.921479	0.000000	0.882634	0.000000	0.000000	0.000000	-0.026968	0.095023	-0.337396	0.000000	0.000000	3.000000	2.000000	0.000000
1810.603709	0.103695	0.585238	0.035423	73.053864	29.629881	47.136639	4.921479	0.000000	0.882634	0.000000	0.000000	0.000000	-0.026968	0.095023	-0.337396	0.000000	0.000000	3.000000	2.000000	0.000000
1810.607042	0.103509	0.585564	0.034423	73.082619	29.469486	46.897678	4.926069	0.000000	0.856649	0.000000	0.000000	0.000000	-0.055836	0.097798	-0.299995	0.000000	0.000000	3.000000	2.000000	0.000000
1810.610375	0.103509	0.585564	0.034423	73.082619	29.469486	46.897678	4.926069	0.000000	0.856649	0.000000	0.000000	0.000000	-0.055836	0.097798	-0.299995	0.000000	0.000000	3.000000	2.000000	0.000000
1810.613709	0.103509	0.585564	0.034423	73.082619	29.469486	46.897678	4.926069	0.000000	0.856649	0.000000	0.000000	0.000000	-0.055836	0.097798	-0.299995	0.000000	0.000000	3.000000	2.000000	0.000000
1810.617042	0.103509	0.585564	0.034423	73.099945	29.339106	46.708862	4.929973	0.000000	0.833887	0.000000	0.000000	0.000000	-0.055836	0.097798	-0.299995	0.000000	0.000000	3.000000	2.000000	0.000000
1810.620375	0.103326	0.585891	0.033551	73.099945	29.339106	46.708862	4.929973	0.000000	0.833887	0.000000	0.000000	0.000000	-0.055073	0.098113	-0.261573	0.000000	0.000000	3.000000	2.000000	0.000000
1810.623709	0.103326	0.585891	0.033551	73.099945	29.339106	46.708862	4.929973	0.000000	0.833887	0.000000	0.000000	0.000000	-0.055073	0.098113	-0.261573	0.000000	0.000000	3.000000	2.000000	0.000000
1810.627042	0.103044	0.586210	0.032788	73.103065	29.304487	46.674500	4.933288	0.000000	0.814046	0.000000	0.000000	0.000000	-0.084636	0.095524	-0.228934	0.000000	0.000000	3.000000	2.000000	0.000000
1810.630375	0.103044	0.586210	0.032788	73.103065	29.304487	46.674500	4.933288	0.000000	0.814046	0.000000	0.000000	0.000000	-0.084636	0.095524	-0.228934	0.000000	0.000000	3.000000	2.000000	0.000000
1810.633709	0.103044	0.586210	0.032788	73.103065	29.304487	46.674500	4.933288	0.000000	0.814046	0.000000	0.000000	0.000000	-0.084636	0.095524	-0.228934	0.000000	0.000000	3.000000	2.000000	0.000000
1810.637042	0.103044	0.586210	0.032788	73.100067	29.282356	46.671272	4.936057	0.000000	0.797083	0.000000	0.000000	0.000000	-0.084636	0.095524	-0.228934	0.000000	0.000000	3.000000	2.000000	0.000000
1810.640375	0.102722	0.586491	0.032064	73.100067	29.282356	46.671272	4.936057	0.000000	0.797083	0.000000	0.000000	0.000000	-0.096610	0.084303	-0.217238	0.000000	0.000000	3.000000	2.000000	0.000000
1810.643709	0.102722	0.586491	0.032064	73.100067	29.282356	46.671272	4.936057	0.000000	0.797083	0.000000	0.000000	0.000000	-0.096610	0.084303	-0.217238	0.000000	0.000000	3.000000	2.000000	0.000000
1810.647042	0.102337	0.586735	0.031383	73.103584	29.254284	46.668762	4.938608	0.000000	0.781121	0.000000	0.000000	0.000000	-0.115484	0.073179	-0.204082	0.000000	0.000000	3.000000	2.000000	0.000000
1810.650375	0.102337	0.586735	0.031383	73.103584	29.254284	46.668762	4.938608	0.000000	0.781121	0.000000	0.000000	0.000000	-0.115484	0.073179	-0.204082	0.000000	0.000000	3.000000	2.000000	0.000000
1810.653709	0.102337	0.586735	0.031383	73.103584	29.254284	46.668762	4.938608	0.000000	0.781121	0.000000	0.000000	0.000000	-0.115484	0.073179	-0.204082	0.000000	0.000000	3.000000	2.000000	0.000000
1810.657042	0.102337	0.586735	0.031383	73.106575	29.227451	46.664013	4.940919	0.000000	0.766362	0.000000	0.000000	0.000000	-0.115484	0.073179	-0.204082	0.000000	0.000000	3.000000	2.000000	0.000000
1810.660375	0.101929	0.586977	0.030707	73.106575	29.227451	46.664013	4.940919	0.000000	0.766362	0.000000	0.000000	0.000000	-0.122261	0.072793	-0.202837	0.000000	0.000000	3.000000	2.000000	0.000000
1810.663709	0.101929	0.586977	0.030707	73.106575	29.227451	46.664013	4.940919	0.000000	0.766362	0.000000	0.000000	0.000000	-0.122261	0.072793	-0.202837	0.000000	0.000000	3.000000	2.000000	0.000000
1810.667042	0.101562	0.587181	0.029989	73.115547	29.212244	46.657745	4.943171	0.000000	0.751707	0.000000	0.000000	0.000000	-0.110201	0.061155	-0.215597	0.000000	0.000000	3.000000	2.000000	0.000000
1810.670375	0.101562	0.587181	0.029989	73.115547	29.212244	46.657745	4.943171	0.000000	0.751707	0.000000	0.000000	0.000000	-0.110201	0.061155	-0.215597	0.000000	0.000000	3.000000	2.000000	0.000000
1810.673709	0.101562	0.587181	0.029989	73.115547	29.212244	46.657745	4.943171	0.000000	0.751707	0.000000	0.000000	0.000000	-0.110201	0.061155	-0.215597	0.000000	0.000000	3.000000	2.000000	0.000000
1810.677042	0.101562	0.587181	0.029989	73.118538	29.185423	46.621090	4.945562	0.000000	0.735808	0.000000	0.000000	0.000000	-0.110201	0.061155	-0.215597	0.000000	0.000000	3.000000	2.000000	0.000000
1810.680375	0.101156	0.587421	0.029311	73.118538	29.185423	46.621090	4.945562	0.000000	0.735808	0.000000	0.000000	0.000000	-0.121887	0.072053	-0.203262	0.000000	0.000000	3.000000	2.000000	0.000000
1810.683709	0.101156	0.587421	0.029311	73.118538	29.185423	46.621090	4.945562	0.000000	0.735808	0.000000	0.000000	0.000000	-0.121887	0.072053	-0.203262	0.000000	0.000000	3.000000	2.000000	0.000000
1810.687042	0.100632	0.587673	0.028763	73.115555	29.138813	46.601906	4.947749	0.000000	0.720955	0.000000	0.000000	0.000000	-0.156911	0.075521	-0.164459	0.000000	0.000000	3.000000	2.000000	0.000000
1810.690375	0.100632	0.587673	0.028763	73.115555	29.138813	46.601906	4.947749	0.000000	0.720955	0.000000	0.000000	0.000000	-0.156911	0.075521	-0.164459	0.000000	0.000000	3.000000	2.000000	0.000000
1810.693709	0.100632	0.587673	0.028763	73.115555	29.138813	46.601906	4.947749	0.000000	0.720955	0.000000	0.000000	0.000000	-0.156911	0.075521	-0.164459	0.000000	0.000000	3.000000	2.000000	0.000000
1810.697042	0.100632	0.587673	0.028763	73.100616	29.068985	46.521950	4.949398	0.000000	0.709552	0.000000	0.000000	0.000000	-0.156911	0.075521	-0.164459	0.000000	0.000000	3.000000	2.000000	0.000000
1810.700375	0.100086	0.587968	0.028447	73.100616	29.068985	46.521950	4.949398	0.000000	0.709552	0.000000	0.000000	0.000000	-0.163844	0.088558	-0.094761	0.000000	0.000000	3.000000	2.000000	0.000000
1810.703709	0.100086	0.587968	0.028447	73.100616	29.068985	46.521950	4.949398	0.000000	0.709552	0.000000	0.000000	0.000000	-0.163844	0.088558	-0.094761	0.000000	0.000000	3.000000	2.000000	0.000000
1810.707042	0.099470	0.588307	0.028373	73.067757	28.969852	46.311050	4.950220	0.000000	0.703793	0.000000	0.000000	0.000000	-0.184755	0.101762	-0.022235	0.000000	0.000000	3.000000	2.000000	0.000000
1810.710375	0.099470	0.588307	0.028373	73.067757	28.969852	46.311050	4.950220	0.000000	0.703793	0.000000	0.000000	0.000000	-0.184755	0.101762	-0.022235	0.000000	0.000000	3.000000	2.000000	0.000000
1810.713709	0.099470	0.588307	0.028373	73.067757	28.969852	46.311050	4.950220	0.000000	0.703793	0.000000	0.000000	0.000000	-0.184755	0.101762	-0.022235	0.000000	0.000000	3.000000	2.000000	0.000000
1810.717042	0.099470	0.588307	0.028373	73.025406	28.857460	45.952805	4.950174	0.000000	0.704119	0.000000	0.000000	0.000000	-0.184755	0.101762	-0.022235	0.000000	0.000000	3.000000	2.000000	0.000000
1810.720375	0.098845	0.588681	0.028487	73.025406	28.857460	45.952805	4.950174	0.000000	0.704119	0.000000	0.000000	0.000000	-0.187523	0.111968	0.034224	0.000000	0.000000	3.000000	2.000000	0.000000
1810.723709	0.098845	0.588681	0.028487	73.025406	28.857460	45.952805	4.950174	0.000000	0.704119	0.000000	0.000000	0.000000	-0.187523	0.111968	0.034224	0.000000	0.000000	3.000000	2.000000	0.000000
1810.727042	0.098212	0.589061	0.028796	72.971626	28.723728	45.616215	4.949466	0.000000	0.709071	0.000000	0.000000	0.000000	-0.190087	0.114124	0.092755	0.000000	0.000000	3.000000	2.000000	0.000000
1810.730375	0.098212	0.589061	0.028796	72.971626	28.723728	45.616215	4.949466	0.000000	0.709071	0.000000	0.000000	0.000000	-0.190087	0.114124	0.092755	0.000000	0.000000	3.000000	2.000000	0.000000
1810.733709	0.098212	0.589061	0.028796	72.971626	28.723728	45.616215	4.949466	0.000000	0.709071	0.000000	0.000000	0.000000	-0.190087	0.114124	0.092755	0.000000	0.000000	3.000000	2.000000	0.000000
1810.737042	0.098212	0.589061	0.028796	72.911835	28.573435	45.345467	4.948055	0.000000	0.718854	0.000000	0.000000	0.000000	-0.190087	0.114124	0.092755	0.000000	0.000000	3.000000	2.000000	0.000000
1810.740375	0.097505	0.589455	0.029224	72.911835	28.573435	45.345467	4.948055	0.000000	0.718854	0.000000	0.000000	0.000000	-0.211909	0.118145	0.128398	0.000000	0.000000	3.000000	2.000000	0.000000
1810.743709	0.097505	0.589455	0.029224	72.911835	28.573435	45.345467	4.948055	0.000000	0.718854	0.000000	0.000000	0.000000	-0.211909	0.118145	0.128398	0.000000	0.000000	3.000000	2.000000	0.000000
1810.747042	0.096731	0.589795	0.029679	72.858009	28.424126	45.137257	4.946147	0.000000	0.731865	0.000000	0.000000	0.000000	-0.232213	0.101974	0.136368	0.000000	0.000000	3.000000	2.000000	0.000000
1810.750375	0.096731	0.589795	0.029679	72.858009	28.424126	45.137257	4.946147	0.000000	0.731865	0.000000	0.000000	0.000000	-0.232213	0.101974	0.136368	0.000000	0.000000	3.000000	2.000000	0.000000
1810.753709	0.096731	0.589795	0.029679	72.858009	28.424126	45.137257	4.946147	0.000000	0.731865	0.000000	0.000000	0.000000	-0.232213	0.101974	0.136368	0.000000	0.000000	3.000000	2.000000	0.000000
1810.757042	0.095947	0.590078	0.030084	72.812637	28.285275	44.944424	4.944057	0.000000	0.745857	0.000000	0.000000	0.000000	-0.235454	0.085030	0.121488	0.000000	0.000000	3.000000	2.000000	0.000000
1810.760375	0.095947	0.590078	0.030084	72.812637	28.285275	44.944424	4.944057	0.000000	0.745857	0.000000	0.000000	0.000000	-0.235454	0.085030	0.121488	0.000000	0.000000	3.000000	2.000000	0.000000
1810.763709	0.095947	0.590078	0.030084	72.812637	28.285275	44.944424	4.944057	0.000000	0.745857	0.000000	0.000000	0.000000	-0.235454	0.085030	0.121488	0.000000	0.000000	3.000000	2.000000	0.000000
1810.767042	0.095136	0.590211	0.030359	72.785706	28.160568	44.700974	4.942093	0.000000	0.758761	0.000000	0.000000	0.000000	-0.243295	0.039720	0.082615	0.000000	0.000000	3.000000	2.000000	0.000000
1810.770375	0.095136	0.590211	0.030359	72.785706	28.160568	44.700974	4.942093	0.000000	0.758761	0.000000	0.000000	0.000000	-0.243295	0.039720	0.082615	0.000000	0.000000	3.000000	2.000000	0.000000
1810.773709	0.095136	0.590211	0.030359	72.785706	28.160568	44.700974	4.942093	0.000000	0.758761	0.000000	0.000000	0.000000	-0.243295	0.039720	0.082615	0.000000	0.000000	3.000000	2.000000	0.000000
1810.777042	0.095136	0.590211	0.030359	72.779732	28.054001	44.399582	4.940564	0.000000	0.768651	0.000000	0.000000	0.000000	-0.243295	0.039720	0.082615	0.000000	0.000000	3.000000	2.000000	0.000000
1810.780375	0.094281	0.590257	0.030534	72.779732	28.054001	44.399582	4.940564	0.000000	0.768651	0.000000	0.000000	0.000000	-0.256429	0.013811	0.052567	0.000000	0.000000	3.000000	2.000000	0.000000
1810.783709	0.094281	0.590257	0.030534	72.779732	28.054001	44.399582	4.940564	0.000000	0.768651	0.000000	0.000000	0.000000	-0.256429	0.013811	0.052567	0.000000	0.000000	3.000000	2.000000	0.000000
1810.787042	0.093292	0.590189	0.030634	72.789207	27.944792	44.132004	4.939368	0.000000	0.776301	0.000000	0.000000	0.000000	-0.296785	-0.020208	0.029919	0.000000	0.000000	3.000000	2.000000	0.000000
1810.790375	0.093292	0.590189	0.030634	72.789207	27.944792	44.132004	4.939368	0.000000	0.776301	0.000000	0.000000	0.000000	-0.296785	-0.020208	0.029919	0.000000	0.000000	3.000000	2.000000	0.000000
1810.793709	0.093292	0.590189	0.030634	72.789207	27.944792	44.132004	4.939368	0.000000	0.776301	0.000000	0.000000	0.000000	-0.296785	-0.020208	0.029919	0.000000	0.000000	3.000000	2.000000	0.000000
1810.797042	0.092183	0.590030	0.030736	72.813156	27.843479	44.085117	4.938364	0.000000	0.782663	0.000000	0.000000	0.000000	-0.332545	-0.047847	0.030534	0.000000	0.000000	3.000000	2.000000	0.000000
1810.800375	0.092183	0.590030	0.030736	72.813156	27.843479	44.085117	4.938364	0.000000	0.782663	0.000000	0.000000	0.000000	-0.332545	-0.047847	0.030534	0.000000	0.000000	3.000000	2.000000	0.000000
1810.803709	0.092183	0.590030	0.030736	72.813156	27.843479	44.085117	4.938364	0.000000	0.782663	0.000000	0.000000	0.000000	-0.332545	-0.047847	0.030534	0.000000	0.000000	3.000000	2.000000	0.000000
1810.807042	0.090954	0.589805	0.030832	72.843056	27.734644	44.068520	4.937257	0.000000	0.789616	0.000000	0.000000	0.000000	-0.368697	-0.067306	0.028742	0.000000	0.000000	3.000000	2.000000	0.000000
1810.810375	0.090954	0.589805	0.030832	72.843056	27.734644	44.068520	4.937257	0.000000	0.789616	0.000000	0.000000	0.000000	-0.368697	-0.067306	0.028742	0.000000	0.000000	3.000000	2.000000	0.000000
1810.813709	0.090954	0.589805	0.030832	72.843056	27.734644	44.068520	4.937257	0.000000	0.789616	0.000000	0.000000	0.000000	-0.368697	-0.067306	0.028742	0.000000	0.000000	3.000000	2.000000	0.000000
1810.817042	0.089684	0.589546	0.030963	72.878944	27.621033	43.994480	4.936073	0.000000	0.796984	0.000000	0.000000	0.000000	-0.380906	-0.077857	0.039423	0.000000	0.000000	3.000000	2.000000	0.000000
1810.820375	0.089684	0.589546	0.030963	72.878944	27.621033	43.994480	4.936073	0.000000	0.796984	0.000000	0.000000	0.000000	-0.380906	-0.077857	0.039423	0.000000	0.000000	3.000000	2.000000	0.000000
1810.823709	0.089684	0.589546	0.030963	72.878944	27.621033	43.994480	4.936073	0.000000	0.796984	0.000000	0.000000	0.000000	-0.380906	-0.077857	0.039423	0.000000	0.000000	3.000000	2.000000	0.000000
1810.827042	0.088390	0.589240	0.031086	72.923264	27.520540	43.776188	4.934689	0.000000	0.805512	0.000000	0.000000	0.000000	-0.388384	-0.091646	0.036944	0.000000	0.000000	3.000000	2.000000	0.000000
1810.830375	0.088390	0.589240	0.031086	72.923264	27.520540	43.776188	4.934689	0.000000	0.805512	0.000000	0.000000	0.000000	-0.388384	-0.091646	0.036944	0.000000	0.000000	3.000000	2.000000	0.000000
1810.833709	0.088390	0.589240	0.031086	72.923264	27.520540	43.776188	4.934689	0.000000	0.805512	0.000000	0.000000	0.000000	-0.388384	-0.091646	0.036944	0.000000	0.000000	3.000000	2.000000	0.000000
1810.837042	0.087059	0.588887	0.031138	72.970589	27.420639	43.329987	4.933289	0.000000	0.814042	0.000000	0.000000	0.000000	-0.399186	-0.106077	0.015614	0.000000	0.000000	3.000000	2.000000	0.000000
1810.840375	0.087059	0.588887	0.031138	72.970589	27.420639	43.329987	4.933289	0.000000	0.814042	0.000000	0.000000	0.000000	-0.399186	-0.106077	0.015614	0.000000	0.000000	3.000000	2.000000	0.000000
1810.843709	0.087059	0.588887	0.031138	72.970589	27.420639	43.329987	4.933289	0.000000	0.814042	0.000000	0.000000	0.000000	-0.399186	-0.106077	0.015614	0.000000	0.000000	3.000000	2.000000	0.000000
1810.847042	0.085707	0.588506	0.031198	73.021744	27.340187	42.658031	4.932133	0.000000	0.821013	0.000000	0.000000	0.000000	-0.405679	-0.114152	0.017777	0.000000	0.000000	3.000000	2.000000	0.000000
1810.850375	0.085707	0.588506	0.031198	73.021744	27.340187	42.658031	4.932133	0.000000	0.821013	0.000000	0.000000	0.000000	-0.405679	-0.114152	0.017777	0.000000	0.000000	3.000000	2.000000	0.000000
1810.853709	0.085707	0.588506	0.031198	73.021744	27.340187	42.658031	4.932133	0.000000	0.821013	0.000000	0.000000	0.000000	-0.405679	-0.114152	0.017777	0.000000	0.000000	3.000000	2.000000	0.000000
1810.857042	0.084375	0.588107	0.031233	73.069092	27.317326	41.968372	4.930905	0.000000	0.828359	0.000000	0.000000	0.000000	-0.399487	-0.119712	0.010497	0.000000	0.000000	3.000000	2.000000	0.000000
1810.860375	0.084375	0.588107	0.031233	73.069092	27.317326	41.968372	4.930905	0.000000	0.828359	0.000000	0.000000	0.000000	-0.399487	-0.119712	0.010497	0.000000	0.000000	3.000000	2.000000	0.000000
1810.863709	0.084375	0.588107	0.031233	73.069092	27.317326	41.968372	4.930905	0.000000	0.828359	0.000000	0.000000	0.000000	-0.399487	-0.119712	0.010497	0.000000	0.000000	3.000000	2.000000	0.000000
1810.867042	0.083028	0.587719	0.031307	73.100601	27.386751	41.580910	4.929770	0.000000	0.835085	0.000000	0.000000	0.000000	-0.404325	-0.116451	0.022312	0.000000	0.000000	3.000000	2.000000	0.000000
1810.870375	0.083028	0.587719	0.031307	73.100601	27.386751	41.580910	4.929770	0.000000	0.835085	0.000000	0.000000	0.000000	-0.404325	-0.116451	0.022312	0.000000	0.000000	3.000000	2.000000	0.000000
1810.873709	0.083028	0.587719	0.031307	73.100601	27.386751	41.580910	4.929770	0.000000	0.835085	0.000000	0.000000	0.000000	-0.404325	-0.116451	0.022312	0.000000	0.000000	3.000000	2.000000	0.000000
1810.877042	0.081659	0.587350	0.031397	73.128052	27.479015	41.425667	4.928421	0.000000	0.843007	0.000000	0.000000	0.000000	-0.410420	-0.110768	0.027127	0.000000	0.000000	3.000000	2.000000	0.000000
1810.880375	0.081659	0.587350	0.031397	73.128052	27.479015	41.425667	4.928421	0.000000	0.843007	0.000000	0.000000	0.000000	-0.410420	-0.110768	0.027127	0.000000	0.000000	3.000000	2.000000	0.000000
1810.883709	0.081659	0.587350	0.031397	73.128052	27.479015	41.425667	4.928421	0.000000	0.843007	0.000000	0.000000	0.000000	-0.410420	-0.110768	0.027127	0.000000	0.000000	3.000000	2.000000	0.000000
1810.887042	0.080252	0.586991	0.031531	73.156235	27.508875	41.325821	4.926952	0.000000	0.851555	0.000000	0.000000	0.000000	-0.422366	-0.107531	0.040024	0.000000	0.000000	3.000000	2.000000	0.000000
1810.890375	0.080252	0.586991	0.031531	73.156235	27.508875	41.325821	4.926952	0.000000	0.851555	0.000000	0.000000	0.000000	-0.422366	-0.107531	0.040024	0.000000	0.000000	3.000000	2.000000	0.000000
1810.893709	0.080252	0.586991	0.031531	73.156235	27.508875	41.325821	4.926952	0.000000	0.851555	0.000000	0.000000	0.000000	-0.422366	-0.107531	0.040024	0.000000	0.000000	3.000000	2.000000	0.000000
1810.897042	0.078833	0.586654	0.031743	73.188332	27.434990	41.015442	4.925214	0.000000	0.861549	0.000000	0.000000	0.000000	-0.425550	-0.101194	0.063569	0.000000	0.000000	3.000000	2.000000	0.000000
1810.900375	0.078833	0.586654	0.031743	73.188332	27.434990	41.015442	4.925214	0.000000	0.861549	0.000000	0.000000	0.000000	-0.425550	-0.101194	0.063569	0.000000	0.000000	3.000000	2.000000	0.000000
1810.903709	0.078833	0.586654	0.031743	73.188332	27.434990	41.015442	4.925214	0.000000	0.861549	0.000000	0.000000	0.000000	-0.425550	-0.101194	0.063569	0.000000	0.000000	3.000000	2.000000	0.000000
1810.907042	0.077344	0.586340	0.032107	73.223999	27.297228	40.465847	4.923049	0.000000	0.873834	0.000000	0.000000	0.000000	-0.446857	-0.094284	0.109259	0.000000	0.000000	3.000000	2.000000	0.000000
1810.910375	0.077344	0.586340	0.032107	73.223999	27.297228	40.465847	4.923049	0.000000	0.873834	0.000000	0.000000	0.000000	-0.446857	-0.094284	0.109259	0.000000	0.000000	3.000000	2.000000	0.000000
1810.913709	0.077344	0.586340	0.032107	73.223999	27.297228	40.465847	4.923049	0.000000	0.873834	0.000000	0.000000	0.000000	-0.446857	-0.094284	0.109259	0.000000	0.000000	3.000000	2.000000	0.000000
1810.917042	0.075743	0.586009	0.032531	73.257248	27.138823	39.899311	4.920020	0.000000	0.890735	0.000000	0.000000	0.000000	-0.480025	-0.099294	0.127197	0.000000	0.000000	3.000000	2.000000	0.000000
1810.920375	0.075743	0.586009	0.032531	73.257248	27.138823	39.899311	4.920020	0.000000	0.890735	0.000000	0.000000	0.000000	-0.480025	-0.099294	0.127197	0.000000	0.000000	3.000000	2.000000	0.000000
1810.923709	0.075743	0.586009	0.032531	73.257248	27.138823	39.899311	4.920020	0.000000	0.890735	0.000000	0.000000	0.000000	-0.480025	-0.099294	0.127197	0.000000	0.000000	3.000000	2.000000	0.000000
1810.927042	0.073978	0.585673	0.033127	73.283974	26.958891	39.451435	4.916481	0.000000	0.910060	0.000000	0.000000	0.000000	-0.529717	-0.100652	0.178713	0.000000	0.000000	3.000000	2.000000	0.000000
1810.930375	0.073978	0.585673	0.033127	73.283974	26.958891	39.451435	4.916481	0.000000	0.910060	0.000000	0.000000	0.000000	-0.529717	-0.100652	0.178713	0.000000	0.000000	3.000000	2.000000	0.000000
1810.933709	0.073978	0.585673	0.033127	73.283974	26.958891	39.451435	4.916481	0.000000	0.910060	0.000000	0.000000	0.000000	-0.529717	-0.100652	0.178713	0.000000	0.000000	3.000000	2.000000	0.000000
1810.937042	0.072080	0.585358	0.033815	73.304764	26.756159	39.044659	4.911756	0.000000	0.935231	0.000000	0.000000	0.000000	-0.569200	-0.094590	0.206667	0.000000	0.000000	3.000000	2.000000	0.000000
1810.940375	0.072080	0.585358	0.033815	73.304764	26.756159	39.044659	4.911756	0.000000	0.935231	0.000000	0.000000	0.000000	-0.569200	-0.094590	0.206667	0.000000	0.000000	3.000000	2.000000	0.000000
1810.943709	0.072080	0.585358	0.033815	73.304764	26.756159	39.044659	4.911756	0.000000	0.935231	0.000000	0.000000	0.000000	-0.569200	-0.094590	0.206667	0.000000	0.000000	3.000000	2.000000	0.000000
1810.947042	0.070053	0.585054	0.034619	73.320969	26.543047	38.532055	4.906169	0.000000	0.964108	0.000000	0.000000	0.000000	-0.608136	-0.091092	0.241150	0.000000	0.000000	3.000000	2.000000	0.000000
1810.950375	0.070053	0.585054	0.034619	73.320969	26.543047	38.532055	4.906169	0.000000	0.964108	0.000000	0.000000	0.000000	-0.608136	-0.091092	0.241150	0.000000	0.000000	3.000000	2.000000	0.000000
1810.953709	0.070053	0.585054	0.034619	73.320969	26.543047	38.532055	4.906169	0.000000	0.964108	0.000000	0.000000	0.000000	-0.608136	-0.091092	0.241150	0.000000	0.000000	3.000000	2.000000	0.000000
1810.957042	0.067866	0.584752	0.035500	73.316101	26.390921	37.896023	4.899502	0.000000	0.997435	0.000000	0.000000	0.000000	-0.656324	-0.090770	0.264204	0.000000	0.000000	3.000000	2.000000	0.000000
1810.960375	0.067866	0.584752	0.035500	73.316101	26.390921	37.896023	4.899502	0.000000	0.997435	0.000000	0.000000	0.000000	-0.656324	-0.090770	0.264204	0.000000	0.000000	3.000000	2.000000	0.000000
1810.963709	0.067866	0.584752	0.035500	73.316101	26.390921	37.896023	4.899502	0.000000	0.997435	0.000000	0.000000	0.000000	-0.656324	-0.090770	0.264204	0.000000	0.000000	3.000000	2.000000	0.000000
1810.967042	0.065634	0.584496	0.036449	73.280914	26.420488	37.345211	4.891809	0.000000	1.034511	0.000000	0.000000	0.000000	-0.669490	-0.076761	0.284791	0.000000	0.000000	3.000000	2.000000	0.000000
1810.970375	0.065634	0.584496	0.036449	73.280914	26.420488	37.345211	4.891809	0.000000	1.034511	0.000000	0.000000	0.000000	-0.669490	-0.076761	0.284791	0.000000	0.000000	3.000000	2.000000	0.000000
1810.973709	0.065634	0.584496	0.036449	73.280914	26.420488	37.345211	4.891809	0.000000	1.034511	0.000000	0.000000	0.000000	-0.669490	-0.076761	0.284791	0.000000	0.000000	3.000000	2.000000	0.000000
1810.977042	0.063358	0.584260	0.037473	73.199623	26.682516	37.177402	4.883162	0.000000	1.074583	0.000000	0.000000	0.000000	-0.682769	-0.070950	0.307269	0.000000	0.000000	3.000000	2.000000	0.000000
1810.980375	0.063358	0.584260	0.037473	73.199623	26.682516	37.177402	4.883162	0.000000	1.074583	0.000000	0.000000	0.000000	-0.682769	-0.070950	0.307269	0.000000	0.000000	3.000000	2.000000	0.000000
1810.983709	0.063358	0.584260	0.037473	73.199623	26.682516	37.177402	4.883162	0.000000	1.074583	0.000000	0.000000	0.000000	-0.682769	-0.070950	0.307269	0.000000	0.000000	3.000000	2.000000	0.000000
1810.987042	0.061040	0.584080	0.038605	73.077164	27.095156	37.358406	4.873419	0.000000	1.117936	0.000000	0.000000	0.000000	-0.695254	-0.053958	0.339398	0.000000	0.000000	3.000000	2.000000	0.000000
1810.990375	0.061040	0.584080	0.038605	73.077164	27.095156	37.358406	4.873419	0.000000	1.117936	0.000000	0.000000	0.000000	-0.695254	-0.053958	0.339398	0.000000	0.000000	3.000000	2.000000	0.000000
1810.993709	0.061040	0.584080	0.038605	73.077164	27.095156	37.358406	4.873419	0.000000	1.117936	0.000000	0.000000	0.000000	-0.695254	-0.053958	0.339398	0.000000	0.000000	3.000000	2.000000	0.000000
1810.997042	0.058722	0.583946	0.039797	72.929932	27.582462	37.849651	4.862245	0.000000	1.165582	0.000000	0.000000	0.000000	-0.695567	-0.040055	0.357746	0.000000	0.000000	3.000000	2.000000	0.000000
1811.000375	0.058722	0.583946	0.039797	72.929932	27.582462	37.849651	4.862245	0.000000	1.165582	0.000000	0.000000	0.000000	-0.695567	-0.040055	0.357746	0.000000	0.000000	3.000000	2.000000	0.000000
1811.003709	0.058722	0.583946	0.039797	72.929932	27.582462	37.849651	4.862245	0.000000	1.165582	0.000000	0.000000	0.000000	-0.695567	-0.040055	0.357746	0.000000	0.000000	3.000000	2.000000	0.000000
1811.007042	0.056405	0.583823	0.041081	72.767570	28.053675	38.233898	4.849872	0.000000	1.216036	0.000000	0.000000	0.000000	-0.695158	-0.037025	0.385120	0.000000	0.000000	3.000000	2.000000	0.000000
1811.010375	0.056405	0.583823	0.041081	72.767570	28.053675	38.233898	4.849872	0.000000	1.216036	0.000000	0.000000	0.000000	-0.695158	-0.037025	0.385120	0.000000	0.000000	3.000000	2.000000	0.000000
1811.013709	0.056405	0.583823	0.041081	72.767570	28.053675	38.233898	4.849872	0.000000	1.216036	0.000000	0.000000	0.000000	-0.695158	-0.037025	0.385120	0.000000	0.000000	3.000000	2.000000	0.000000
1811.017042	0.054126	0.583689	0.042371	72.604843	28.491737	38.409321	4.835967	0.000000	1.270207	0.000000	0.000000	0.000000	-0.683544	-0.040074	0.387109	0.000000	0.000000	3.000000	2.000000	0.000000
1811.020375	0.054126	0.583689	0.042371	72.604843	28.491737	38.409321	4.835967	0.000000	1.270207	0.000000	0.000000	0.000000	-0.683544	-0.040074	0.387109	0.000000	0.000000	3.000000	2.000000	0.000000
1811.023709	0.054126	0.583689	0.042371	72.604843	28.491737	38.409321	4.835967	0.000000	1.270207	0.000000	0.000000	0.000000	-0.683544	-0.040074	0.387109	0.000000	0.000000	3.000000	2.000000	0.000000
1811.027042	0.051873	0.583556	0.043774	72.453514	28.817181	38.572811	4.821134	0.000000	1.325394	0.000000	0.000000	0.000000	-0.675848	-0.039846	0.420785	0.000000	0.000000	3.000000	2.000000	0.000000
1811.030375	0.051873	0.583556	0.043774	72.453514	28.817181	38.572811	4.821134	0.000000	1.325394	0.000000	0.000000	0.000000	-0.675848	-0.039846	0.420785	0.000000	0.000000	3.000000	2.000000	0.000000
1811.033709	0.051873	0.583556	0.043774	72.453514	28.817181	38.572811	4.821134	0.000000	1.325394	0.000000	0.000000	0.000000	-0.675848	-0.039846	0.420785	0.000000	0.000000	3.000000	2.000000	0.000000
1811.037042	0.049658	0.583413	0.045184	72.321869	28.982477	38.500160	4.804418	0.000000	1.384761	0.000000	0.000000	0.000000	-0.664508	-0.043109	0.423019	0.000000	0.000000	3.000000	2.000000	0.000000
1811.040375	0.049658	0.583413	0.045184	72.321869	28.982477	38.500160	4.804418	0.000000	1.384761	0.000000	0.000000	0.000000	-0.664508	-0.043109	0.423019	0.000000	0.000000	3.000000	2.000000	0.000000
1811.043709	0.049658	0.583413	0.045184	72.321869	28.982477	38.500160	4.804418	0.000000	1.384761	0.000000	0.000000	0.000000	-0.664508	-0.043109	0.423019	0.000000	0.000000	3.000000	2.000000	0.000000
1811.047042	0.047479	0.583267	0.046579	72.244614	28.947596	38.076382	4.786602	0.000000	1.445145	0.000000	0.000000	0.000000	-0.653788	-0.043723	0.418432	0.000000	0.000000	3.000000	2.000000	0.000000
1811.050375	0.047479	0.583267	0.046579	72.244614	28.947596	38.076382	4.786602	0.000000	1.445145	0.000000	0.000000	0.000000	-0.653788	-0.043723	0.418432	0.000000	0.000000	3.000000	2.000000	0.000000
1811.053709	0.047479	0.583267	0.046579	72.244614	28.947596	38.076382	4.786602	0.000000	1.445145	0.000000	0.000000	0.000000	-0.653788	-0.043723	0.418432	0.000000	0.000000	3.000000	2.000000	0.000000
1811.057042	0.045334	0.583054	0.047933	72.260323	28.781462	37.493687	4.767853	0.000000	1.505847	0.000000	0.000000	0.000000	-0.643630	-0.063943	0.406228	0.000000	0.000000	3.000000	2.000000	0.000000
1811.060375	0.045334	0.583054	0.047933	72.260323	28.781462	37.493687	4.767853	0.000000	1.505847	0.000000	0.000000	0.000000	-0.643630	-0.063943	0.406228	0.000000	0.000000	3.000000	2.000000	0.000000
1811.063709	0.045334	0.583054	0.047933	72.260323	28.781462	37.493687	4.767853	0.000000	1.505847	0.000000	0.000000	0.000000	-0.643630	-0.063943	0.406228	0.000000	0.000000	3.000000	2.000000	0.000000
1811.067042	0.043282	0.582780	0.049092	72.381729	28.809011	37.142990	4.748407	0.000000	1.566086	0.000000	0.000000	0.000000	-0.615418	-0.082067	0.347655	0.000000	0.000000	3.000000	2.000000	0.000000
1811.070375	0.043282	0.582780	0.049092	72.381729	28.809011	37.142990	4.748407	0.000000	1.566086	0.000000	0.000000	0.000000	-0.615418	-0.082067	0.347655	0.000000	0.000000	3.000000	2.000000	0.000000
1811.073709	0.043282	0.582780	0.049092	72.381729	28.809011	37.142990	4.748407	0.000000	1.566086	0.000000	0.000000	0.000000	-0.615418	-0.082067	0.347655	0.000000	0.000000	3.000000	2.000000	0.000000
1811.077042	0.041309	0.582448	0.050122	72.566193	28.987381	37.073410	4.730070	0.000000	1.620629	0.000000	0.000000	0.000000	-0.591963	-0.099784	0.308972	0.000000	0.000000	3.000000	2.000000	0.000000
1811.080375	0.041309	0.582448	0.050122	72.566193	28.987381	37.073410	4.730070	0.000000	1.620629	0.000000	0.000000	0.000000	-0.591963	-0.099784	0.308972	0.000000	0.000000	3.000000	2.000000	0.000000
1811.083709	0.041309	0.582448	0.050122	72.566193	28.987381	37.073410	4.730070	0.000000	1.620629	0.000000	0.000000	0.000000	-0.591963	-0.099784	0.308972	0.000000	0.000000	3.000000	2.000000	0.000000
1811.087042	0.039368	0.582056	0.051027	72.752609	29.181803	36.933144	4.712352	0.000000	1.671449	0.000000	0.000000	0.000000	-0.582386	-0.117431	0.271732	0.000000	0.000000	3.000000	2.000000	0.000000
1811.090375	0.039368	0.582056	0.051027	72.752609	29.181803	36.933144	4.712352	0.000000	1.671449	0.000000	0.000000	0.000000	-0.582386	-0.117431	0.271732	0.000000	0.000000	3.000000	2.000000	0.000000
1811.093709	0.039368	0.582056	0.051027	72.752609	29.181803	36.933144	4.712352	0.000000	1.671449	0.000000	0.000000	0.000000	-0.582386	-0.117431	0.271732	0.000000	0.000000	3.000000	2.000000	0.000000
1811.097042	0.037411	0.581662	0.051800	72.906754	29.303312	36.493412	4.695188	0.000000	1.719073	0.000000	0.000000	0.000000	-0.587119	-0.118254	0.231626	0.000000	0.000000	3.000000	2.000000	0.000000
1811.100375	0.037411	0.581662	0.051800	72.906754	29.303312	36.493412	4.695188	0.000000	1.719073	0.000000	0.000000	0.000000	-0.587119	-0.118254	0.231626	0.000000	0.000000	3.000000	2.000000	0.000000
1811.103709	0.037411	0.581662	0.051800	72.906754	29.303312	36.493412	4.695188	0.000000	1.719073	0.000000	0.000000	0.000000	-0.587119	-0.118254	0.231626	0.000000	0.000000	3.000000	2.000000	0.000000
1811.107042	0.035444	0.581238	0.052508	73.022369	29.334566	35.984360	4.678611	0.000000	1.763689	0.000000	0.000000	0.000000	-0.589941	-0.127134	0.212396	0.000000	0.000000	3.000000	2.000000	0.000000
1811.110375	0.035444	0.581238	0.052508	73.022369	29.334566	35.984360	4.678611	0.000000	1.763689	0.000000	0.000000	0.000000	-0.589941	-0.127134	0.212396	0.000000	0.000000	3.000000	2.000000	0.000000
1811.113709	0.035444	0.581238	0.052508	73.022369	29.334566	35.984360	4.678611	0.000000	1.763689	0.000000	0.000000	0.000000	-0.589941	-0.127134	0.212396	0.000000	0.000000	3.000000	2.000000	0.000000
1811.117042	0.033450	0.580804	0.053232	73.099899	29.274324	35.518166	4.661942	0.000000	1.807289	0.000000	0.000000	0.000000	-0.598263	-0.130185	0.217390	0.000000	0.000000	3.000000	2.000000	0.000000
1811.120375	0.033450	0.580804	0.053232	73.099899	29.274324	35.518166	4.661942	0.000000	1.807289	0.000000	0.000000	0.000000	-0.598263	-0.130185	0.217390	0.000000	0.000000	3.000000	2.000000	0.000000
1811.123709	0.033450	0.580804	0.053232	73.099899	29.274324	35.518166	4.661942	0.000000	1.807289	0.000000	0.000000	0.000000	-0.598263	-0.130185	0.217390	0.000000	0.000000	3.000000	2.000000	0.000000
1811.127042	0.031475	0.580369	0.053947	73.141365	29.130289	34.977219	4.644156	0.000000	1.852517	0.000000	0.000000	0.000000	-0.592559	-0.130563	0.214436	0.000000	0.000000	3.000000	2.000000	0.000000
1811.130375	0.031475	0.580369	0.053947	73.141365	29.130289	34.977219	4.644156	0.000000	1.852517	0.000000	0.000000	0.000000	-0.592559	-0.130563	0.214436	0.000000	0.000000	3.000000	2.000000	0.000000
1811.133709	0.031475	0.580369	0.053947	73.141365	29.130289	34.977219	4.644156	0.000000	1.852517	0.000000	0.000000	0.000000	-0.592559	-0.130563	0.214436	0.000000	0.000000	3.000000	2.000000	0.000000
1811.137042	0.029571	0.579961	0.054705	73.158318	28.936777	34.374962	4.625738	0.000000	1.898039	0.000000	0.000000	0.000000	-0.571263	-0.122417	0.227544	0.000000	0.000000	3.000000	2.000000	0.000000
1811.140375	0.029571	0.579961	0.054705	73.158318	28.936777	34.374962	4.625738	0.000000	1.898039	0.000000	0.000000	0.000000	-0.571263	-0.122417	0.227544	0.000000	0.000000	3.000000	2.000000	0.000000
1811.143709	0.029571	0.579961	0.054705	73.158318	28.936777	34.374962	4.625738	0.000000	1.898039	0.000000	0.000000	0.000000	-0.571263	-0.122417	0.227544	0.000000	0.000000	3.000000	2.000000	0.000000
1811.147042	0.027666	0.579589	0.055552	73.169601	28.737085	33.731495	4.606276	0.000000	1.944794	0.000000	0.000000	0.000000	-0.571315	-0.111513	0.253964	0.000000	0.000000	3.000000	2.000000	0.000000
1811.150375	0.027666	0.579589	0.055552	73.169601	28.737085	33.731495	4.606276	0.000000	1.944794	0.000000	0.000000	0.000000	-0.571315	-0.111513	0.253964	0.000000	0.000000	3.000000	2.000000	0.000000
1811.153709	0.027666	0.579589	0.055552	73.169601	28.737085	33.731495	4.606276	0.000000	1.944794	0.000000	0.000000	0.000000	-0.571315	-0.111513	0.253964	0.000000	0.000000	3.000000	2.000000	0.000000
1811.157042	0.025785	0.579254	0.056485	73.168846	28.528593	33.162510	4.584761	0.000000	1.994987	0.000000	0.000000	0.000000	-0.564369	-0.100657	0.280000	0.000000	0.000000	3.000000	2.000000	0.000000
1811.160375	0.025785	0.579254	0.056485	73.168846	28.528593	33.162510	4.584761	0.000000	1.994987	0.000000	0.000000	0.000000	-0.564369	-0.100657	0.280000	0.000000	0.000000	3.000000	2.000000	0.000000
1811.163709	0.025785	0.579254	0.056485	73.168846	28.528593	33.162510	4.584761	0.000000	1.994987	0.000000	0.000000	0.000000	-0.564369	-0.100657	0.280000	0.000000	0.000000	3.000000	2.000000	0.000000
1811.167042	0.023926	0.579001	0.057515	73.157547	28.295835	32.601318	4.561207	0.000000	2.048265	0.000000	0.000000	0.000000	-0.557563	-0.075845	0.309038	0.000000	0.000000	3.000000	2.000000	0.000000
1811.170375	0.023926	0.579001	0.057515	73.157547	28.295835	32.601318	4.561207	0.000000	2.048265	0.000000	0.000000	0.000000	-0.557563	-0.075845	0.309038	0.000000	0.000000	3.000000	2.000000	0.000000
1811.173709	0.023926	0.579001	0.057515	73.157547	28.295835	32.601318	4.561207	0.000000	2.048265	0.000000	0.000000	0.000000	-0.557563	-0.075845	0.309038	0.000000	0.000000	3.000000	2.000000	0.000000
1811.177042	0.022114	0.578784	0.058632	73.131973	28.068024	32.011253	4.535350	0.000000	2.104898	0.000000	0.000000	0.000000	-0.543836	-0.065123	0.334856	0.000000	0.000000	3.000000	2.000000	0.000000
1811.180375	0.022114	0.578784	0.058632	73.131973	28.068024	32.011253	4.535350	0.000000	2.104898	0.000000	0.000000	0.000000	-0.543836	-0.065123	0.334856	0.000000	0.000000	3.000000	2.000000	0.000000
1811.183709	0.022114	0.578784	0.058632	73.131973	28.068024	32.011253	4.535350	0.000000	2.104898	0.000000	0.000000	0.000000	-0.543836	-0.065123	0.334856	0.000000	0.000000	3.000000	2.000000	0.000000
1811.187042	0.020399	0.578658	0.059944	73.081154	27.864491	31.540503	4.507370	0.000000	2.164166	0.000000	0.000000	0.000000	-0.514266	-0.037627	0.393790	0.000000	0.000000	3.000000	2.000000	0.000000
1811.190375	0.020399	0.578658	0.059944	73.081154	27.864491	31.540503	4.507370	0.000000	2.164166	0.000000	0.000000	0.000000	-0.514266	-0.037627	0.393790	0.000000	0.000000	3.000000	2.000000	0.000000
1811.193709	0.020399	0.578658	0.059944	73.081154	27.864491	31.540503	4.507370	0.000000	2.164166	0.000000	0.000000	0.000000	-0.514266	-0.037627	0.393790	0.000000	0.000000	3.000000	2.000000	0.000000
1811.197042	0.018780	0.578606	0.061375	73.010208	27.678724	31.233301	4.475928	0.000000	2.228466	0.000000	0.000000	0.000000	-0.485967	-0.015825	0.429151	0.000000	0.000000	3.000000	2.000000	0.000000
1811.200375	0.018780	0.578606	0.061375	73.010208	27.678724	31.233301	4.475928	0.000000	2.228466	0.000000	0.000000	0.000000	-0.485967	-0.015825	0.429151	0.000000	0.000000	3.000000	2.000000	0.000000
1811.203709	0.018780	0.578606	0.061375	73.010208	27.678724	31.233301	4.475928	0.000000	2.228466	0.000000	0.000000	0.000000	-0.485967	-0.015825	0.429151	0.000000	0.000000	3.000000	2.000000	0.000000
1811.207042	0.017254	0.578616	0.062947	72.931343	27.431498	30.874010	4.442049	0.000000	2.295257	0.000000	0.000000	0.000000	-0.457562	0.003113	0.471567	0.000000	0.000000	3.000000	2.000000	0.000000
1811.210375	0.017254	0.578616	0.062947	72.931343	27.431498	30.874010	4.442049	0.000000	2.295257	0.000000	0.000000	0.000000	-0.457562	0.003113	0.471567	0.000000	0.000000	3.000000	2.000000	0.000000
1811.213709	0.017254	0.578616	0.062947	72.931343	27.431498	30.874010	4.442049	0.000000	2.295257	0.000000	0.000000	0.000000	-0.457562	0.003113	0.471567	0.000000	0.000000	3.000000	2.000000	0.000000
1811.217042	0.015724	0.578642	0.064653	72.856735	27.143242	30.470049	4.405337	0.000000	2.364954	0.000000	0.000000	0.000000	-0.459116	0.007747	0.512032	0.000000	0.000000	3.000000	2.000000	0.000000
1811.220375	0.015724	0.578642	0.064653	72.856735	27.143242	30.470049	4.405337	0.000000	2.364954	0.000000	0.000000	0.000000	-0.459116	0.007747	0.512032	0.000000	0.000000	3.000000	2.000000	0.000000
1811.223709	0.015724	0.578642	0.064653	72.856735	27.143242	30.470049	4.405337	0.000000	2.364954	0.000000	0.000000	0.000000	-0.459116	0.007747	0.512032	0.000000	0.000000	3.000000	2.000000	0.000000
1811.227042	0.014162	0.578664	0.066479	72.800964	26.873549	30.102612	4.364973	0.000000	2.438650	0.000000	0.000000	0.000000	-0.468642	0.006578	0.547611	0.000000	0.000000	3.000000	2.000000	0.000000
1811.230375	0.014162	0.578664	0.066479	72.800964	26.873549	30.102612	4.364973	0.000000	2.438650	0.000000	0.000000	0.000000	-0.468642	0.006578	0.547611	0.000000	0.000000	3.000000	2.000000	0.000000
1811.233709	0.014162	0.578664	0.066479	72.800964	26.873549	30.102612	4.364973	0.000000	2.438650	0.000000	0.000000	0.000000	-0.468642	0.006578	0.547611	0.000000	0.000000	3.000000	2.000000	0.000000
1811.237042	0.012590	0.578653	0.068366	72.826035	26.650949	29.776340	4.320798	0.000000	2.516089	0.000000	0.000000	0.000000	-0.471500	-0.003207	0.566089	0.000000	0.000000	3.000000	2.000000	0.000000
1811.240375	0.012590	0.578653	0.068366	72.826035	26.650949	29.776340	4.320798	0.000000	2.516089	0.000000	0.000000	0.000000	-0.471500	-0.003207	0.566089	0.000000	0.000000	3.000000	2.000000	0.000000
1811.243709	0.012590	0.578653	0.068366	72.826035	26.650949	29.776340	4.320798	0.000000	2.516089	0.000000	0.000000	0.000000	-0.471500	-0.003207	0.566089	0.000000	0.000000	3.000000	2.000000	0.000000
1811.247042	0.010934	0.578589	0.070361	72.941025	26.444885	29.326691	4.273813	0.000000	2.595097	0.000000	0.000000	0.000000	-0.496792	-0.019123	0.598693	0.000000	0.000000	3.000000	2.000000	0.000000
1811.250375	0.010934	0.578589	0.070361	72.941025	26.444885	29.326691	4.273813	0.000000	2.595097	0.000000	0.000000	0.000000	-0.496792	-0.019123	0.598693	0.000000	0.000000	3.000000	2.000000	0.000000
1811.253709	0.010934	0.578589	0.070361	72.941025	26.444885	29.326691	4.273813	0.000000	2.595097	0.000000	0.000000	0.000000	-0.496792	-0.019123	0.598693	0.000000	0.000000	3.000000	2.000000	0.000000
1811.257042	0.009167	0.578500	0.072458	73.124817	26.283522	28.716642	4.222322	0.000000	2.678059	0.000000	0.000000	0.000000	-0.530239	-0.026722	0.629052	0.000000	0.000000	3.000000	2.000000	0.000000
1811.260375	0.009167	0.578500	0.072458	73.124817	26.283522	28.716642	4.222322	0.000000	2.678059	0.000000	0.000000	0.000000	-0.530239	-0.026722	0.629052	0.000000	0.000000	3.000000	2.000000	0.000000
1811.263709	0.009167	0.578500	0.072458	73.124817	26.283522	28.716642	4.222322	0.000000	2.678059	0.000000	0.000000	0.000000	-0.530239	-0.026722	0.629052	0.000000	0.000000	3.000000	2.000000	0.000000
1811.267042	0.007411	0.578395	0.074630	73.345924	26.303919	28.147932	4.165872	0.000000	2.765052	0.000000	0.000000	0.000000	-0.526589	-0.031575	0.651546	0.000000	0.000000	3.000000	2.000000	0.000000
1811.270375	0.007411	0.578395	0.074630	73.345924	26.303919	28.147932	4.165872	0.000000	2.765052	0.000000	0.000000	0.000000	-0.526589	-0.031575	0.651546	0.000000	0.000000	3.000000	2.000000	0.000000
1811.273709	0.007411	0.578395	0.074630	73.345924	26.303919	28.147932	4.165872	0.000000	2.765052	0.000000	0.000000	0.000000	-0.526589	-0.031575	0.651546	0.000000	0.000000	3.000000	2.000000	0.000000
1811.277042	0.005617	0.578215	0.076890	73.578415	26.673628	28.156931	4.106155	0.000000	2.852978	0.000000	0.000000	0.000000	-0.538257	-0.054141	0.678083	0.000000	0.000000	3.000000	2.000000	0.000000
1811.280375	0.005617	0.578215	0.076890	73.578415	26.673628	28.156931	4.106155	0.000000	2.852978	0.000000	0.000000	0.000000	-0.538257	-0.054141	0.678083	0.000000	0.000000	3.000000	2.000000	0.000000
1811.283709	0.005617	0.578215	0.076890	73.578415	26.673628	28.156931	4.106155	0.000000	2.852978	0.000000	0.000000	0.000000	-0.538257	-0.054141	0.678083	0.000000	0.000000	3.000000	2.000000	0.000000
1811.287042	0.003859	0.578016	0.079224	73.825272	27.207930	28.622271	4.042264	0.000000	2.942805	0.000000	0.000000	0.000000	-0.527417	-0.059560	0.700234	0.000000	0.000000	3.000000	2.000000	0.000000
1811.290375	0.003859	0.578016	0.079224	73.825272	27.207930	28.622271	4.042264	0.000000	2.942805	0.000000	0.000000	0.000000	-0.527417	-0.059560	0.700234	0.000000	0.000000	3.000000	2.000000	0.000000
1811.293709	0.003859	0.578016	0.079224	73.825272	27.207930	28.622271	4.042264	0.000000	2.942805	0.000000	0.000000	0.000000	-0.527417	-0.059560	0.700234	0.000000	0.000000	3.000000	2.000000	0.000000
1811.297042	0.002188	0.577752	0.081561	74.081581	27.795904	29.152304	3.975430	0.000000	3.032483	0.000000	0.000000	0.000000	-0.501353	-0.079282	0.700950	0.000000	0.000000	3.000000	2.000000	0.000000
1811.300375	0.002188	0.577752	0.081561	74.081581	27.795904	29.152304	3.975430	0.000000	3.032483	0.000000	0.000000	0.000000	-0.501353	-0.079282	0.700950	0.000000	0.000000	3.000000	2.000000	0.000000
1811.303709	0.002188	0.577752	0.081561	74.081581	27.795904	29.152304	3.975430	0.000000	3.032483	0.000000	0.000000	0.000000	-0.501353	-0.079282	0.700950	0.000000	0.000000	3.000000	2.000000	0.000000
1811.307042	0.000656	0.577440	0.083917	74.317841	28.382799	29.473656	3.907876	0.000000	3.119055	0.000000	0.000000	0.000000	-0.459491	-0.093489	0.706708	0.000000	0.000000	3.000000	2.000000	0.000000
1811.310375	0.000656	0.577440	0.083917	74.317841	28.382799	29.473656	3.907876	0.000000	3.119055	0.000000	0.000000	0.000000	-0.459491	-0.093489	0.706708	0.000000	0.000000	3.000000	2.000000	0.000000
1811.313709	0.000656	0.577440	0.083917	74.317841	28.382799	29.473656	3.907876	0.000000	3.119055	0.000000	0.000000	0.000000	-0.459491	-0.093489	0.706708	0.000000	0.000000	3.000000	2.000000	0.000000
1811.317042	-0.000760	0.577091	0.086270	74.529541	28.934475	29.529161	3.840425	0.000000	3.201740	0.000000	0.000000	0.000000	-0.424815	-0.104760	0.705977	0.000000	0.000000	3.000000	2.000000	0.000000
1811.320375	-0.000760	0.577091	0.086270	74.529541	28.934475	29.529161	3.840425	0.000000	3.201740	0.000000	0.000000	0.000000	-0.424815	-0.104760	0.705977	0.000000	0.000000	3.000000	2.000000	0.000000
1811.323709	-0.000760	0.577091	0.086270	74.529541	28.934475	29.529161	3.840425	0.000000	3.201740	0.000000	0.000000	0.000000	-0.424815	-0.104760	0.705977	0.000000	0.000000	3.000000	2.000000	0.000000
1811.327042	-0.002084	0.576666	0.088589	74.728157	29.451551	29.555618	3.773518	0.000000	3.280329	0.000000	0.000000	0.000000	-0.397373	-0.127563	0.695839	0.000000	0.000000	3.000000	2.000000	0.000000
1811.330375	-0.002084	0.576666	0.088589	74.728157	29.451551	29.555618	3.773518	0.000000	3.280329	0.000000	0.000000	0.000000	-0.397373	-0.127563	0.695839	0.000000	0.000000	3.000000	2.000000	0.000000
1811.333709	-0.002084	0.576666	0.088589	74.728157	29.451551	29.555618	3.773518	0.000000	3.280329	0.000000	0.000000	0.000000	-0.397373	-0.127563	0.695839	0.000000	0.000000	3.000000	2.000000	0.000000
1811.337042	-0.003394	0.576191	0.090930	74.893532	29.889362	29.780437	3.707700	0.000000	3.354544	0.000000	0.000000	0.000000	-0.392983	-0.142325	0.702166	0.000000	0.000000	3.000000	2.000000	0.000000
1811.340375	-0.003394	0.576191	0.090930	74.893532	29.889362	29.780437	3.707700	0.000000	3.354544	0.000000	0.000000	0.000000	-0.392983	-0.142325	0.702166	0.000000	0.000000	3.000000	2.000000	0.000000
1811.343709	-0.003394	0.576191	0.090930	74.893532	29.889362	29.780437	3.707700	0.000000	3.354544	0.000000	0.000000	0.000000	-0.392983	-0.142325	0.702166	0.000000	0.000000	3.000000	2.000000	0.000000
1811.347042	-0.004715	0.575670	0.093230	75.023689	30.220501	30.140478	3.640872	0.000000	3.426959	0.000000	0.000000	0.000000	-0.396224	-0.156470	0.690097	0.000000	0.000000	3.000000	2.000000	0.000000
1811.350375	-0.004715	0.575670	0.093230	75.023689	30.220501	30.140478	3.640872	0.000000	3.426959	0.000000	0.000000	0.000000	-0.396224	-0.156470	0.690097	0.000000	0.000000	3.000000	2.000000	0.000000
1811.353709	-0.004715	0.575670	0.093230	75.023689	30.220501	30.140478	3.640872	0.000000	3.426959	0.000000	0.000000	0.000000	-0.396224	-0.156470	0.690097	0.000000	0.000000	3.000000	2.000000	0.000000
1811.357042	-0.005995	0.575117	0.095568	75.122780	30.470451	30.339479	3.573859	0.000000	3.496789	0.000000	0.000000	0.000000	-0.383893	-0.165718	0.701260	0.000000	0.000000	3.000000	2.000000	0.000000
1811.360375	-0.005995	0.575117	0.095568	75.122780	30.470451	30.339479	3.573859	0.000000	3.496789	0.000000	0.000000	0.000000	-0.383893	-0.165718	0.701260	0.000000	0.000000	3.000000	2.000000	0.000000
1811.363709	-0.005995	0.575117	0.095568	75.122780	30.470451	30.339479	3.573859	0.000000	3.496789	0.000000	0.000000	0.000000	-0.383893	-0.165718	0.701260	0.000000	0.000000	3.000000	2.000000	0.000000
1811.367042	-0.007232	0.574517	0.097866	75.186028	30.607903	30.170120	3.506278	0.000000	3.564550	0.000000	0.000000	0.000000	-0.371140	-0.180041	0.689418	0.000000	0.000000	3.000000	2.000000	0.000000
1811.370375	-0.007232	0.574517	0.097866	75.186028	30.607903	30.170120	3.506278	0.000000	3.564550	0.000000	0.000000	0.000000	-0.371140	-0.180041	0.689418	0.000000	0.000000	3.000000	2.000000	0.000000
1811.373709	-0.007232	0.574517	0.097866	75.186028	30.607903	30.170120	3.506278	0.000000	3.564550	0.000000	0.000000	0.000000	-0.371140	-0.180041	0.689418	0.000000	0.000000	3.000000	2.000000	0.000000
1811.377042	-0.008373	0.573908	0.100157	75.217316	30.649395	29.732592	3.439765	0.000000	3.628776	0.000000	0.000000	0.000000	-0.342387	-0.182824	0.687495	0.000000	0.000000	3.000000	2.000000	0.000000
1811.380375	-0.008373	0.573908	0.100157	75.217316	30.649395	29.732592	3.439765	0.000000	3.628776	0.000000	0.000000	0.000000	-0.342387	-0.182824	0.687495	0.000000	0.000000	3.000000	2.000000	0.000000
1811.383709	-0.008373	0.573908	0.100157	75.217316	30.649395	29.732592	3.439765	0.000000	3.628776	0.000000	0.000000	0.000000	-0.342387	-0.182824	0.687495	0.000000	0.000000	3.000000	2.000000	0.000000
1811.387042	-0.009444	0.573266	0.102487	75.229141	30.637323	29.360388	3.374938	0.000000	3.689145	0.000000	0.000000	0.000000	-0.321426	-0.192449	0.698964	0.000000	0.000000	3.000000	2.000000	0.000000
1811.390375	-0.009444	0.573266	0.102487	75.229141	30.637323	29.360388	3.374938	0.000000	3.689145	0.000000	0.000000	0.000000	-0.321426	-0.192449	0.698964	0.000000	0.000000	3.000000	2.000000	0.000000
1811.393709	-0.009444	0.573266	0.102487	75.229141	30.637323	29.360388	3.374938	0.000000	3.689145	0.000000	0.000000	0.000000	-0.321426	-0.192449	0.698964	0.000000	0.000000	3.000000	2.000000	0.000000
1811.397042	-0.010471	0.572646	0.104804	75.222450	30.571373	29.321323	3.310689	0.000000	3.746910	0.000000	0.000000	0.000000	-0.307949	-0.186118	0.695090	0.000000	0.000000	3.000000	2.000000	0.000000
1811.400375	-0.010471	0.572646	0.104804	75.222450	30.571373	29.321323	3.310689	0.000000	3.746910	0.000000	0.000000	0.000000	-0.307949	-0.186118	0.695090	0.000000	0.000000	3.000000	2.000000	0.000000
1811.403709	-0.010471	0.572646	0.104804	75.222450	30.571373	29.321323	3.310689	0.000000	3.746910	0.000000	0.000000	0.000000	-0.307949	-0.186118	0.695090	0.000000	0.000000	3.000000	2.000000	0.000000
1811.407042	-0.011346	0.572082	0.107203	75.188393	30.432753	29.256037	3.247612	0.000000	3.801712	0.000000	0.000000	0.000000	-0.262664	-0.169290	0.719524	0.000000	0.000000	3.000000	2.000000	0.000000
1811.410375	-0.011346	0.572082	0.107203	75.188393	30.432753	29.256037	3.247612	0.000000	3.801712	0.000000	0.000000	0.000000	-0.262664	-0.169290	0.719524	0.000000	0.000000	3.000000	2.000000	0.000000
1811.413709	-0.011346	0.572082	0.107203	75.188393	30.432753	29.256037	3.247612	0.000000	3.801712	0.000000	0.000000	0.000000	-0.262664	-0.169290	0.719524	0.000000	0.000000	3.000000	2.000000	0.000000
1811.417042	-0.012148	0.571558	0.109605	75.151619	30.307032	29.188831	3.186431	0.000000	3.853136	0.000000	0.000000	0.000000	-0.240597	-0.157056	0.720748	0.000000	0.000000	3.000000	2.000000	0.000000
1811.420375	-0.012148	0.571558	0.109605	75.151619	30.307032	29.188831	3.186431	0.000000	3.853136	0.000000	0.000000	0.000000	-0.240597	-0.157056	0.720748	0.000000	0.000000	3.000000	2.000000	0.000000
1811.423709	-0.012148	0.571558	0.109605	75.151619	30.307032	29.188831	3.186431	0.000000	3.853136	0.000000	0.000000	0.000000	-0.240597	-0.157056	0.720748	0.000000	0.000000	3.000000	2.000000	0.000000
1811.427042	-0.012903	0.571095	0.112027	75.173790	30.391296	29.310078	3.127107	0.000000	3.901436	0.000000	0.000000	0.000000	-0.226439	-0.138853	0.726618	0.000000	0.000000	3.000000	2.000000	0.000000
1811.430375	-0.012903	0.571095	0.112027	75.173790	30.391296	29.310078	3.127107	0.000000	3.901436	0.000000	0.000000	0.000000	-0.226439	-0.138853	0.726618	0.000000	0.000000	3.000000	2.000000	0.000000
1811.433709	-0.012903	0.571095	0.112027	75.173790	30.391296	29.310078	3.127107	0.000000	3.901436	0.000000	0.000000	0.000000	-0.226439	-0.138853	0.726618	0.000000	0.000000	3.000000	2.000000	0.000000
1811.437042	-0.013581	0.570647	0.114400	75.310638	30.866982	29.808125	3.068923	0.000000	3.947368	0.000000	0.000000	0.000000	-0.203460	-0.134366	0.711903	0.000000	0.000000	3.000000	2.000000	0.000000
1811.440375	-0.013581	0.570647	0.114400	75.310638	30.866982	29.808125	3.068923	0.000000	3.947368	0.000000	0.000000	0.000000	-0.203460	-0.134366	0.711903	0.000000	0.000000	3.000000	2.000000	0.000000
1811.443709	-0.013581	0.570647	0.114400	75.310638	30.866982	29.808125	3.068923	0.000000	3.947368	0.000000	0.000000	0.000000	-0.203460	-0.134366	0.711903	0.000000	0.000000	3.000000	2.000000	0.000000
1811.447042	-0.014208	0.570208	0.116687	75.555038	31.750784	30.690514	3.013783	0.000000	3.989625	0.000000	0.000000	0.000000	-0.188023	-0.131896	0.685866	0.000000	0.000000	3.000000	2.000000	0.000000
1811.450375	-0.014208	0.570208	0.116687	75.555038	31.750784	30.690514	3.013783	0.000000	3.989625	0.000000	0.000000	0.000000	-0.188023	-0.131896	0.685866	0.000000	0.000000	3.000000	2.000000	0.000000
1811.453709	-0.014208	0.570208	0.116687	75.555038	31.750784	30.690514	3.013783	0.000000	3.989625	0.000000	0.000000	0.000000	-0.188023	-0.131896	0.685866	0.000000	0.000000	3.000000	2.000000	0.000000
1811.457042	-0.014838	0.569765	0.118907	75.851837	32.868057	31.798779	2.961793	0.000000	4.028372	0.000000	0.000000	0.000000	-0.188892	-0.132791	0.666181	0.000000	0.000000	3.000000	2.000000	0.000000
1811.460375	-0.014838	0.569765	0.118907	75.851837	32.868057	31.798779	2.961793	0.000000	4.028372	0.000000	0.000000	0.000000	-0.188892	-0.132791	0.666181	0.000000	0.000000	3.000000	2.000000	0.000000
1811.463709	-0.014838	0.569765	0.118907	75.851837	32.868057	31.798779	2.961793	0.000000	4.028372	0.000000	0.000000	0.000000	-0.188892	-0.132791	0.666181	0.000000	0.000000	3.000000	2.000000	0.000000
1811.467042	-0.015468	0.569305	0.120987	76.151817	34.072937	32.972130	2.911362	0.000000	4.064969	0.000000	0.000000	0.000000	-0.189105	-0.137901	0.624114	0.000000	0.000000	3.000000	2.000000	0.000000
1811.470375	-0.015468	0.569305	0.120987	76.151817	34.072937	32.972130	2.911362	0.000000	4.064969	0.000000	0.000000	0.000000	-0.189105	-0.137901	0.624114	0.000000	0.000000	3.000000	2.000000	0.000000
1811.473709	-0.015468	0.569305	0.120987	76.151817	34.072937	32.972130	2.911362	0.000000	4.064969	0.000000	0.000000	0.000000	-0.189105	-0.137901	0.624114	0.000000	0.000000	3.000000	2.000000	0.000000
1811.477042	-0.016155	0.568869	0.122958	76.422638	35.224476	34.018803	2.863686	0.000000	4.098695	0.000000	0.000000	0.000000	-0.205983	-0.131030	0.591229	0.000000	0.000000	3.000000	2.000000	0.000000
1811.480375	-0.016155	0.568869	0.122958	76.422638	35.224476	34.018803	2.863686	0.000000	4.098695	0.000000	0.000000	0.000000	-0.205983	-0.131030	0.591229	0.000000	0.000000	3.000000	2.000000	0.000000
1811.483709	-0.016155	0.568869	0.122958	76.422638	35.224476	34.018803	2.863686	0.000000	4.098695	0.000000	0.000000	0.000000	-0.205983	-0.131030	0.591229	0.000000	0.000000	3.000000	2.000000	0.000000
1811.487042	-0.016843	0.568475	0.124837	76.657059	36.284523	34.881416	2.816915	0.000000	4.130980	0.000000	0.000000	0.000000	-0.206489	-0.118025	0.563654	0.000000	0.000000	3.000000	2.000000	0.000000
1811.490375	-0.016843	0.568475	0.124837	76.657059	36.284523	34.881416	2.816915	0.000000	4.130980	0.000000	0.000000	0.000000	-0.206489	-0.118025	0.563654	0.000000	0.000000	3.000000	2.000000	0.000000
1811.493709	-0.016843	0.568475	0.124837	76.657059	36.284523	34.881416	2.816915	0.000000	4.130980	0.000000	0.000000	0.000000	-0.206489	-0.118025	0.563654	0.000000	0.000000	3.000000	2.000000	0.000000
1811.497042	-0.017588	0.568075	0.126613	76.848488	37.190521	35.489498	2.771936	0.000000	4.161294	0.000000	0.000000	0.000000	-0.223452	-0.120161	0.532875	0.000000	0.000000	3.000000	2.000000	0.000000
1811.500375	-0.017588	0.568075	0.126613	76.848488	37.190521	35.489498	2.771936	0.000000	4.161294	0.000000	0.000000	0.000000	-0.223452	-0.120161	0.532875	0.000000	0.000000	3.000000	2.000000	0.000000
1811.503709	-0.017588	0.568075	0.126613	76.848488	37.190521	35.489498	2.771936	0.000000	4.161294	0.000000	0.000000	0.000000	-0.223452	-0.120161	0.532875	0.000000	0.000000	3.000000	2.000000	0.000000
1811.507042	-0.018362	0.567739	0.128313	77.003975	37.956726	35.847649	2.727580	0.000000	4.190502	0.000000	0.000000	0.000000	-0.232362	-0.100780	0.509993	0.000000	0.000000	3.000000	2.000000	0.000000
1811.510375	-0.018362	0.567739	0.128313	77.003975	37.956726	35.847649	2.727580	0.000000	4.190502	0.000000	0.000000	0.000000	-0.232362	-0.100780	0.509993	0.000000	0.000000	3.000000	2.000000	0.000000
1811.513709	-0.018362	0.567739	0.128313	77.003975	37.956726	35.847649	2.727580	0.000000	4.190502	0.000000	0.000000	0.000000	-0.232362	-0.100780	0.509993	0.000000	0.000000	3.000000	2.000000	0.000000
1811.517042	-0.019249	0.567429	0.129904	77.134239	38.607719	36.097446	2.683994	0.000000	4.218552	0.000000	0.000000	0.000000	-0.266044	-0.092835	0.477051	0.000000	0.000000	3.000000	2.000000	0.000000
1811.520375	-0.019249	0.567429	0.129904	77.134239	38.607719	36.097446	2.683994	0.000000	4.218552	0.000000	0.000000	0.000000	-0.266044	-0.092835	0.477051	0.000000	0.000000	3.000000	2.000000	0.000000
1811.523709	-0.019249	0.567429	0.129904	77.134239	38.607719	36.097446	2.683994	0.000000	4.218552	0.000000	0.000000	0.000000	-0.266044	-0.092835	0.477051	0.000000	0.000000	3.000000	2.000000	0.000000
1811.527042	-0.020222	0.567135	0.131406	77.234634	39.122589	36.458981	2.639668	0.000000	4.246428	0.000000	0.000000	0.000000	-0.291709	-0.088434	0.450868	0.000000	0.000000	3.000000	2.000000	0.000000
1811.530375	-0.020222	0.567135	0.131406	77.234634	39.122589	36.458981	2.639668	0.000000	4.246428	0.000000	0.000000	0.000000	-0.291709	-0.088434	0.450868	0.000000	0.000000	3.000000	2.000000	0.000000
1811.533709	-0.020222	0.567135	0.131406	77.234634	39.122589	36.458981	2.639668	0.000000	4.246428	0.000000	0.000000	0.000000	-0.291709	-0.088434	0.450868	0.000000	0.000000	3.000000	2.000000	0.000000
1811.537042	-0.021252	0.566907	0.132833	77.309937	39.508839	36.846779	2.594794	0.000000	4.273997	0.000000	0.000000	0.000000	-0.309152	-0.068328	0.427846	0.000000	0.000000	3.000000	2.000000	0.000000
1811.540375	-0.021252	0.566907	0.132833	77.309937	39.508839	36.846779	2.594794	0.000000	4.273997	0.000000	0.000000	0.000000	-0.309152	-0.068328	0.427846	0.000000	0.000000	3.000000	2.000000	0.000000
1811.543709	-0.021252	0.566907	0.132833	77.309937	39.508839	36.846779	2.594794	0.000000	4.273997	0.000000	0.000000	0.000000	-0.309152	-0.068328	0.427846	0.000000	0.000000	3.000000	2.000000	0.000000
1811.547042	-0.022341	0.566747	0.134182	77.359978	39.763248	37.047050	2.549785	0.000000	4.300999	0.000000	0.000000	0.000000	-0.326612	-0.048013	0.404840	0.000000	0.000000	3.000000	2.000000	0.000000
1811.550375	-0.022341	0.566747	0.134182	77.359978	39.763248	37.047050	2.549785	0.000000	4.300999	0.000000	0.000000	0.000000	-0.326612	-0.048013	0.404840	0.000000	0.000000	3.000000	2.000000	0.000000
1811.553709	-0.022341	0.566747	0.134182	77.359978	39.763248	37.047050	2.549785	0.000000	4.300999	0.000000	0.000000	0.000000	-0.326612	-0.048013	0.404840	0.000000	0.000000	3.000000	2.000000	0.000000
1811.557042	-0.023494	0.566683	0.135602	77.369415	39.805035	36.804001	2.504573	0.000000	4.327484	0.000000	0.000000	0.000000	-0.345828	-0.019265	0.426105	0.000000	0.000000	3.000000	2.000000	0.000000
1811.560375	-0.023494	0.566683	0.135602	77.369415	39.805035	36.804001	2.504573	0.000000	4.327484	0.000000	0.000000	0.000000	-0.345828	-0.019265	0.426105	0.000000	0.000000	3.000000	2.000000	0.000000
1811.563709	-0.023494	0.566683	0.135602	77.369415	39.805035	36.804001	2.504573	0.000000	4.327484	0.000000	0.000000	0.000000	-0.345828	-0.019265	0.426105	0.000000	0.000000	3.000000	2.000000	0.000000
1811.567042	-0.024798	0.566741	0.137141	77.335487	39.635094	36.219368	2.456917	0.000000	4.354717	0.000000	0.000000	0.000000	-0.391328	0.017517	0.461737	0.000000	0.000000	3.000000	2.000000	0.000000
1811.570375	-0.024798	0.566741	0.137141	77.335487	39.635094	36.219368	2.456917	0.000000	4.354717	0.000000	0.000000	0.000000	-0.391328	0.017517	0.461737	0.000000	0.000000	3.000000	2.000000	0.000000
1811.573709	-0.024798	0.566741	0.137141	77.335487	39.635094	36.219368	2.456917	0.000000	4.354717	0.000000	0.000000	0.000000	-0.391328	0.017517	0.461737	0.000000	0.000000	3.000000	2.000000	0.000000
1811.577042	-0.026229	0.566929	0.138835	77.265312	39.274792	35.459530	2.404049	0.000000	4.384125	0.000000	0.000000	0.000000	-0.429379	0.056426	0.508200	0.000000	0.000000	3.000000	2.000000	0.000000
1811.580375	-0.026229	0.566929	0.138835	77.265312	39.274792	35.459530	2.404049	0.000000	4.384125	0.000000	0.000000	0.000000	-0.429379	0.056426	0.508200	0.000000	0.000000	3.000000	2.000000	0.000000
1811.583709	-0.026229	0.566929	0.138835	77.265312	39.274792	35.459530	2.404049	0.000000	4.384125	0.000000	0.000000	0.000000	-0.429379	0.056426	0.508200	0.000000	0.000000	3.000000	2.000000	0.000000
1811.587042	-0.027846	0.567195	0.140670	77.145020	38.785339	34.793453	2.346132	0.000000	4.415390	0.000000	0.000000	0.000000	-0.484930	0.079808	0.550412	0.000000	0.000000	3.000000	2.000000	0.000000
1811.590375	-0.027846	0.567195	0.140670	77.145020	38.785339	34.793453	2.346132	0.000000	4.415390	0.000000	0.000000	0.000000	-0.484930	0.079808	0.550412	0.000000	0.000000	3.000000	2.000000	0.000000
1811.593709	-0.027846	0.567195	0.140670	77.145020	38.785339	34.793453	2.346132	0.000000	4.415390	0.000000	0.000000	0.000000	-0.484930	0.079808	0.550412	0.000000	0.000000	3.000000	2.000000	0.000000
1811.597042	-0.029592	0.567585	0.142618	76.978607	38.516163	34.509663	2.281977	0.000000	4.448885	0.000000	0.000000	0.000000	-0.523791	0.116990	0.584436	0.000000	0.000000	3.000000	2.000000	0.000000
1811.600375	-0.029592	0.567585	0.142618	76.978607	38.516163	34.509663	2.281977	0.000000	4.448885	0.000000	0.000000	0.000000	-0.523791	0.116990	0.584436	0.000000	0.000000	3.000000	2.000000	0.000000
1811.603709	-0.029592	0.567585	0.142618	76.978607	38.516163	34.509663	2.281977	0.000000	4.448885	0.000000	0.000000	0.000000	-0.523791	0.116990	0.584436	0.000000	0.000000	3.000000	2.000000	0.000000
1811.607042	-0.031432	0.568000	0.144509	76.948921	39.574558	35.472904	2.213384	0.000000	4.483407	0.000000	0.000000	0.000000	-0.552028	0.124558	0.567166	0.000000	0.000000	3.000000	2.000000	0.000000
1811.610375	-0.031432	0.568000	0.144509	76.948921	39.574558	35.472904	2.213384	0.000000	4.483407	0.000000	0.000000	0.000000	-0.552028	0.124558	0.567166	0.000000	0.000000	3.000000	2.000000	0.000000
1811.613709	-0.031432	0.568000	0.144509	76.948921	39.574558	35.472904	2.213384	0.000000	4.483407	0.000000	0.000000	0.000000	-0.552028	0.124558	0.567166	0.000000	0.000000	3.000000	2.000000	0.000000
1811.617042	-0.033278	0.568415	0.146295	77.132698	42.328182	37.861629	2.143409	0.000000	4.517278	0.000000	0.000000	0.000000	-0.553745	0.124307	0.535702	0.000000	0.000000	3.000000	2.000000	0.000000
1811.620375	-0.033278	0.568415	0.146295	77.132698	42.328182	37.861629	2.143409	0.000000	4.517278	0.000000	0.000000	0.000000	-0.553745	0.124307	0.535702	0.000000	0.000000	3.000000	2.000000	0.000000
1811.623709	-0.033278	0.568415	0.146295	77.132698	42.328182	37.861629	2.143409	0.000000	4.517278	0.000000	0.000000	0.000000	-0.553745	0.124307	0.535702	0.000000	0.000000	3.000000	2.000000	0.000000
1811.627042	-0.035134	0.568829	0.148070	77.346909	45.931477	41.123936	2.074809	0.000000	4.549195	0.000000	0.000000	0.000000	-0.556840	0.124159	0.532518	0.000000	0.000000	3.000000	2.000000	0.000000
1811.630375	-0.035134	0.568829	0.148070	77.346909	45.931477	41.123936	2.074809	0.000000	4.549195	0.000000	0.000000	0.000000	-0.556840	0.124159	0.532518	0.000000	0.000000	3.000000	2.000000	0.000000
1811.633709	-0.035134	0.568829	0.148070	77.346909	45.931477	41.123936	2.074809	0.000000	4.549195	0.000000	0.000000	0.000000	-0.556840	0.124159	0.532518	0.000000	0.000000	3.000000	2.000000	0.000000
1811.637042	-0.037114	0.569255	0.149806	77.489288	49.563332	44.629128	2.006321	0.000000	4.579812	0.000000	0.000000	0.000000	-0.594109	0.128018	0.520872	0.000000	0.000000	3.000000	2.000000	0.000000
1811.640375	-0.037114	0.569255	0.149806	77.489288	49.563332	44.629128	2.006321	0.000000	4.579812	0.000000	0.000000	0.000000	-0.594109	0.128018	0.520872	0.000000	0.000000	3.000000	2.000000	0.000000
1811.643709	-0.037114	0.569255	0.149806	77.489288	49.563332	44.629128	2.006321	0.000000	4.579812	0.000000	0.000000	0.000000	-0.594109	0.128018	0.520872	0.000000	0.000000	3.000000	2.000000	0.000000
1811.647042	-0.039133	0.569695	0.151508	77.590736	52.964230	48.014351	1.935310	0.000000	4.610268	0.000000	0.000000	0.000000	-0.605590	0.131896	0.510577	0.000000	0.000000	3.000000	2.000000	0.000000
1811.650375	-0.039133	0.569695	0.151508	77.590736	52.964230	48.014351	1.935310	0.000000	4.610268	0.000000	0.000000	0.000000	-0.605590	0.131896	0.510577	0.000000	0.000000	3.000000	2.000000	0.000000
1811.653709	-0.039133	0.569695	0.151508	77.590736	52.964230	48.014351	1.935310	0.000000	4.610268	0.000000	0.000000	0.000000	-0.605590	0.131896	0.510577	0.000000	0.000000	3.000000	2.000000	0.000000
1811.657042	-0.041067	0.570094	0.153081	77.695900	56.082226	51.040432	1.863925	0.000000	4.639589	0.000000	0.000000	0.000000	-0.580246	0.119808	0.472065	0.000000	0.000000	3.000000	2.000000	0.000000
1811.660375	-0.041067	0.570094	0.153081	77.695900	56.082226	51.040432	1.863925	0.000000	4.639589	0.000000	0.000000	0.000000	-0.580246	0.119808	0.472065	0.000000	0.000000	3.000000	2.000000	0.000000
1811.663709	-0.041067	0.570094	0.153081	77.695900	56.082226	51.040432	1.863925	0.000000	4.639589	0.000000	0.000000	0.000000	-0.580246	0.119808	0.472065	0.000000	0.000000	3.000000	2.000000	0.000000
1811.667042	-0.043030	0.570433	0.154505	77.855270	58.972469	53.596043	1.796374	0.000000	4.666160	0.000000	0.000000	0.000000	-0.588903	0.101718	0.427199	0.000000	0.000000	3.000000	2.000000	0.000000
1811.670375	-0.043030	0.570433	0.154505	77.855270	58.972469	53.596043	1.796374	0.000000	4.666160	0.000000	0.000000	0.000000	-0.588903	0.101718	0.427199	0.000000	0.000000	3.000000	2.000000	0.000000
1811.673709	-0.043030	0.570433	0.154505	77.855270	58.972469	53.596043	1.796374	0.000000	4.666160	0.000000	0.000000	0.000000	-0.588903	0.101718	0.427199	0.000000	0.000000	3.000000	2.000000	0.000000
1811.677042	-0.044997	0.570725	0.155854	78.023979	61.670120	55.746761	1.729785	0.000000	4.691252	0.000000	0.000000	0.000000	-0.590098	0.087570	0.404653	0.000000	0.000000	3.000000	2.000000	0.000000
1811.680375	-0.044997	0.570725	0.155854	78.023979	61.670120	55.746761	1.729785	0.000000	4.691252	0.000000	0.000000	0.000000	-0.590098	0.087570	0.404653	0.000000	0.000000	3.000000	2.000000	0.000000
1811.683709	-0.044997	0.570725	0.155854	78.023979	61.670120	55.746761	1.729785	0.000000	4.691252	0.000000	0.000000	0.000000	-0.590098	0.087570	0.404653	0.000000	0.000000	3.000000	2.000000	0.000000
1811.687042	-0.046937	0.570983	0.157110	78.143257	64.053307	57.467724	1.663986	0.000000	4.714992	0.000000	0.000000	0.000000	-0.581879	0.077385	0.376654	0.000000	0.000000	3.000000	2.000000	0.000000
1811.690375	-0.046937	0.570983	0.157110	78.143257	64.053307	57.467724	1.663986	0.000000	4.714992	0.000000	0.000000	0.000000	-0.581879	0.077385	0.376654	0.000000	0.000000	3.000000	2.000000	0.000000
1811.693709	-0.046937	0.570983	0.157110	78.143257	64.053307	57.467724	1.663986	0.000000	4.714992	0.000000	0.000000	0.000000	-0.581879	0.077385	0.376654	0.000000	0.000000	3.000000	2.000000	0.000000
1811.697042	-0.048972	0.571207	0.158355	78.223877	65.543015	58.427010	1.599949	0.000000	4.737105	0.000000	0.000000	0.000000	-0.610633	0.067121	0.373751	0.000000	0.000000	3.000000	2.000000	0.000000
1811.700375	-0.048972	0.571207	0.158355	78.223877	65.543015	58.427010	1.599949	0.000000	4.737105	0.000000	0.000000	0.000000	-0.610633	0.067121	0.373751	0.000000	0.000000	3.000000	2.000000	0.000000
1811.703709	-0.048972	0.571207	0.158355	78.223877	65.543015	58.427010	1.599949	0.000000	4.737105	0.000000	0.000000	0.000000	-0.610633	0.067121	0.373751	0.000000	0.000000	3.000000	2.000000	0.000000
1811.707042	-0.051108	0.571423	0.159641	78.252983	65.294441	57.829567	1.533534	0.000000	4.759020	0.000000	0.000000	0.000000	-0.640796	0.064795	0.385628	0.000000	0.000000	3.000000	2.000000	0.000000
1811.710375	-0.051108	0.571423	0.159641	78.252983	65.294441	57.829567	1.533534	0.000000	4.759020	0.000000	0.000000	0.000000	-0.640796	0.064795	0.385628	0.000000	0.000000	3.000000	2.000000	0.000000
1811.713709	-0.051108	0.571423	0.159641	78.252983	65.294441	57.829567	1.533534	0.000000	4.759020	0.000000	0.000000	0.000000	-0.640796	0.064795	0.385628	0.000000	0.000000	3.000000	2.000000	0.000000
1811.717042	-0.053256	0.571611	0.160958	78.241776	64.257973	56.493313	1.464185	0.000000	4.780812	0.000000	0.000000	0.000000	-0.644480	0.056353	0.395015	0.000000	0.000000	3.000000	2.000000	0.000000
1811.720375	-0.053256	0.571611	0.160958	78.241776	64.257973	56.493313	1.464185	0.000000	4.780812	0.000000	0.000000	0.000000	-0.644480	0.056353	0.395015	0.000000	0.000000	3.000000	2.000000	0.000000
1811.723709	-0.053256	0.571611	0.160958	78.241776	64.257973	56.493313	1.464185	0.000000	4.780812	0.000000	0.000000	0.000000	-0.644480	0.056353	0.395015	0.000000	0.000000	3.000000	2.000000	0.000000
1811.727042	-0.055446	0.571804	0.162296	78.190712	63.339993	55.245167	1.394441	0.000000	4.801618	0.000000	0.000000	0.000000	-0.656918	0.058053	0.401653	0.000000	0.000000	3.000000	2.000000	0.000000
1811.730375	-0.055446	0.571804	0.162296	78.190712	63.339993	55.245167	1.394441	0.000000	4.801618	0.000000	0.000000	0.000000	-0.656918	0.058053	0.401653	0.000000	0.000000	3.000000	2.000000	0.000000
1811.733709	-0.055446	0.571804	0.162296	78.190712	63.339993	55.245167	1.394441	0.000000	4.801618	0.000000	0.000000	0.000000	-0.656918	0.058053	0.401653	0.000000	0.000000	3.000000	2.000000	0.000000
1811.737042	-0.057620	0.572023	0.163677	78.141228	62.559002	54.096939	1.323643	0.000000	4.821615	0.000000	0.000000	0.000000	-0.652216	0.065745	0.414094	0.000000	0.000000	3.000000	2.000000	0.000000
1811.740375	-0.057620	0.572023	0.163677	78.141228	62.559002	54.096939	1.323643	0.000000	4.821615	0.000000	0.000000	0.000000	-0.652216	0.065745	0.414094	0.000000	0.000000	3.000000	2.000000	0.000000
1811.743709	-0.057620	0.572023	0.163677	78.141228	62.559002	54.096939	1.323643	0.000000	4.821615	0.000000	0.000000	0.000000	-0.652216	0.065745	0.414094	0.000000	0.000000	3.000000	2.000000	0.000000
1811.747042	-0.059779	0.572234	0.165105	78.089844	61.782974	52.990307	1.253295	0.000000	4.840377	0.000000	0.000000	0.000000	-0.647753	0.063258	0.428358	0.000000	0.000000	3.000000	2.000000	0.000000
1811.750375	-0.059779	0.572234	0.165105	78.089844	61.782974	52.990307	1.253295	0.000000	4.840377	0.000000	0.000000	0.000000	-0.647753	0.063258	0.428358	0.000000	0.000000	3.000000	2.000000	0.000000
1811.753709	-0.059779	0.572234	0.165105	78.089844	61.782974	52.990307	1.253295	0.000000	4.840377	0.000000	0.000000	0.000000	-0.647753	0.063258	0.428358	0.000000	0.000000	3.000000	2.000000	0.000000
1811.757042	-0.061922	0.572450	0.166559	78.037170	61.014874	52.064388	1.183432	0.000000	4.857931	0.000000	0.000000	0.000000	-0.642747	0.064850	0.436382	0.000000	0.000000	3.000000	2.000000	0.000000
1811.760375	-0.061922	0.572450	0.166559	78.037170	61.014874	52.064388	1.183432	0.000000	4.857931	0.000000	0.000000	0.000000	-0.642747	0.064850	0.436382	0.000000	0.000000	3.000000	2.000000	0.000000
1811.763709	-0.061922	0.572450	0.166559	78.037170	61.014874	52.064388	1.183432	0.000000	4.857931	0.000000	0.000000	0.000000	-0.642747	0.064850	0.436382	0.000000	0.000000	3.000000	2.000000	0.000000
1811.767042	-0.064020	0.572658	0.168064	77.977676	60.216640	51.305584	1.114337	0.000000	4.874244	0.000000	0.000000	0.000000	-0.629484	0.062250	0.451488	0.000000	0.000000	3.000000	2.000000	0.000000
1811.770375	-0.064020	0.572658	0.168064	77.977676	60.216640	51.305584	1.114337	0.000000	4.874244	0.000000	0.000000	0.000000	-0.629484	0.062250	0.451488	0.000000	0.000000	3.000000	2.000000	0.000000
1811.773709	-0.064020	0.572658	0.168064	77.977676	60.216640	51.305584	1.114337	0.000000	4.874244	0.000000	0.000000	0.000000	-0.629484	0.062250	0.451488	0.000000	0.000000	3.000000	2.000000	0.000000
1811.777042	-0.066107	0.572897	0.169645	77.917206	59.414436	50.535645	1.046709	0.000000	4.889213	0.000000	0.000000	0.000000	-0.626045	0.071855	0.474257	0.000000	0.000000	3.000000	2.000000	0.000000
1811.780375	-0.066107	0.572897	0.169645	77.917206	59.414436	50.535645	1.046709	0.000000	4.889213	0.000000	0.000000	0.000000	-0.626045	0.071855	0.474257	0.000000	0.000000	3.000000	2.000000	0.000000
1811.783709	-0.066107	0.572897	0.169645	77.917206	59.414436	50.535645	1.046709	0.000000	4.889213	0.000000	0.000000	0.000000	-0.626045	0.071855	0.474257	0.000000	0.000000	3.000000	2.000000	0.000000
1811.787042	-0.068207	0.573142	0.171249	77.851273	58.579117	49.540218	0.979587	0.000000	4.903102	0.000000	0.000000	0.000000	-0.630082	0.073360	0.481190	0.000000	0.000000	3.000000	2.000000	0.000000
1811.790375	-0.068207	0.573142	0.171249	77.851273	58.579117	49.540218	0.979587	0.000000	4.903102	0.000000	0.000000	0.000000	-0.630082	0.073360	0.481190	0.000000	0.000000	3.000000	2.000000	0.000000
1811.793709	-0.068207	0.573142	0.171249	77.851273	58.579117	49.540218	0.979587	0.000000	4.903102	0.000000	0.000000	0.000000	-0.630082	0.073360	0.481190	0.000000	0.000000	3.000000	2.000000	0.000000
1811.797042	-0.070271	0.573390	0.172972	77.782372	57.743542	48.594635	0.912672	0.000000	4.915998	0.000000	0.000000	0.000000	-0.619239	0.074425	0.516950	0.000000	0.000000	3.000000	2.000000	0.000000
1811.800375	-0.070271	0.573390	0.172972	77.782372	57.743542	48.594635	0.912672	0.000000	4.915998	0.000000	0.000000	0.000000	-0.619239	0.074425	0.516950	0.000000	0.000000	3.000000	2.000000	0.000000
1811.803709	-0.070271	0.573390	0.172972	77.782372	57.743542	48.594635	0.912672	0.000000	4.915998	0.000000	0.000000	0.000000	-0.619239	0.074425	0.516950	0.000000	0.000000	3.000000	2.000000	0.000000
1811.807042	-0.072290	0.573608	0.174731	77.711807	56.928886	47.647797	0.846936	0.000000	4.927748	0.000000	0.000000	0.000000	-0.605672	0.065426	0.527562	0.000000	0.000000	3.000000	2.000000	0.000000
1811.810375	-0.072290	0.573608	0.174731	77.711807	56.928886	47.647797	0.846936	0.000000	4.927748	0.000000	0.000000	0.000000	-0.605672	0.065426	0.527562	0.000000	0.000000	3.000000	2.000000	0.000000
1811.813709	-0.072290	0.573608	0.174731	77.711807	56.928886	47.647797	0.846936	0.000000	4.927748	0.000000	0.000000	0.000000	-0.605672	0.065426	0.527562	0.000000	0.000000	3.000000	2.000000	0.000000
1811.817042	-0.074297	0.573837	0.176549	77.646416	56.232498	46.669209	0.783146	0.000000	4.938287	0.000000	0.000000	0.000000	-0.602039	0.068645	0.545607	0.000000	0.000000	3.000000	2.000000	0.000000
1811.820375	-0.074297	0.573837	0.176549	77.646416	56.232498	46.669209	0.783146	0.000000	4.938287	0.000000	0.000000	0.000000	-0.602039	0.068645	0.545607	0.000000	0.000000	3.000000	2.000000	0.000000
1811.823709	-0.074297	0.573837	0.176549	77.646416	56.232498	46.669209	0.783146	0.000000	4.938287	0.000000	0.000000	0.000000	-0.602039	0.068645	0.545607	0.000000	0.000000	3.000000	2.000000	0.000000
1811.827042	-0.076280	0.574022	0.178331	77.635468	56.293049	46.263702	0.720337	0.000000	4.947840	0.000000	0.000000	0.000000	-0.594985	0.055625	0.534550	0.000000	0.000000	3.000000	2.000000	0.000000
1811.830375	-0.076280	0.574022	0.178331	77.635468	56.293049	46.263702	0.720337	0.000000	4.947840	0.000000	0.000000	0.000000	-0.594985	0.055625	0.534550	0.000000	0.000000	3.000000	2.000000	0.000000
1811.833709	-0.076280	0.574022	0.178331	77.635468	56.293049	46.263702	0.720337	0.000000	4.947840	0.000000	0.000000	0.000000	-0.594985	0.055625	0.534550	0.000000	0.000000	3.000000	2.000000	0.000000
1811.837042	-0.078199	0.574131	0.179998	77.704865	57.513580	47.031540	0.659245	0.000000	4.956349	0.000000	0.000000	0.000000	-0.575669	0.032607	0.500111	0.000000	0.000000	3.000000	2.000000	0.000000
1811.840375	-0.078199	0.574131	0.179998	77.704865	57.513580	47.031540	0.659245	0.000000	4.956349	0.000000	0.000000	0.000000	-0.575669	0.032607	0.500111	0.000000	0.000000	3.000000	2.000000	0.000000
1811.843709	-0.078199	0.574131	0.179998	77.704865	57.513580	47.031540	0.659245	0.000000	4.956349	0.000000	0.000000	0.000000	-0.575669	0.032607	0.500111	0.000000	0.000000	3.000000	2.000000	0.000000
1811.847042	-0.080000	0.574175	0.181628	77.807686	59.416260	48.686134	0.601194	0.000000	4.963725	0.000000	0.000000	0.000000	-0.540337	0.013267	0.488895	0.000000	0.000000	3.000000	2.000000	0.000000
1811.850375	-0.080000	0.574175	0.181628	77.807686	59.416260	48.686134	0.601194	0.000000	4.963725	0.000000	0.000000	0.000000	-0.540337	0.013267	0.488895	0.000000	0.000000	3.000000	2.000000	0.000000
1811.853709	-0.080000	0.574175	0.181628	77.807686	59.416260	48.686134	0.601194	0.000000	4.963725	0.000000	0.000000	0.000000	-0.540337	0.013267	0.488895	0.000000	0.000000	3.000000	2.000000	0.000000
1811.857042	-0.081742	0.574190	0.183208	77.896278	61.361233	50.502857	0.547264	0.000000	4.969960	0.000000	0.000000	0.000000	-0.522631	0.004430	0.473891	0.000000	0.000000	3.000000	2.000000	0.000000
1811.860375	-0.081742	0.574190	0.183208	77.896278	61.361233	50.502857	0.547264	0.000000	4.969960	0.000000	0.000000	0.000000	-0.522631	0.004430	0.473891	0.000000	0.000000	3.000000	2.000000	0.000000
1811.863709	-0.081742	0.574190	0.183208	77.896278	61.361233	50.502857	0.547264	0.000000	4.969960	0.000000	0.000000	0.000000	-0.522631	0.004430	0.473891	0.000000	0.000000	3.000000	2.000000	0.000000
1811.867042	-0.083423	0.574155	0.184724	77.964417	63.165207	52.099468	0.495824	0.000000	4.975355	0.000000	0.000000	0.000000	-0.504153	-0.010643	0.455029	0.000000	0.000000	3.000000	2.000000	0.000000
1811.870375	-0.083423	0.574155	0.184724	77.964417	63.165207	52.099468	0.495824	0.000000	4.975355	0.000000	0.000000	0.000000	-0.504153	-0.010643	0.455029	0.000000	0.000000	3.000000	2.000000	0.000000
1811.873709	-0.083423	0.574155	0.184724	77.964417	63.165207	52.099468	0.495824	0.000000	4.975355	0.000000	0.000000	0.000000	-0.504153	-0.010643	0.455029	0.000000	0.000000	3.000000	2.000000	0.000000
1811.877042	-0.085066	0.574098	0.186135	78.011932	64.744164	53.315243	0.446906	0.000000	4.979987	0.000000	0.000000	0.000000	-0.493001	-0.016941	0.423240	0.000000	0.000000	3.000000	2.000000	0.000000
1811.880375	-0.085066	0.574098	0.186135	78.011932	64.744164	53.315243	0.446906	0.000000	4.979987	0.000000	0.000000	0.000000	-0.493001	-0.016941	0.423240	0.000000	0.000000	3.000000	2.000000	0.000000
1811.883709	-0.085066	0.574098	0.186135	78.011932	64.744164	53.315243	0.446906	0.000000	4.979987	0.000000	0.000000	0.000000	-0.493001	-0.016941	0.423240	0.000000	0.000000	3.000000	2.000000	0.000000
1811.887042	-0.086740	0.574013	0.187486	78.045807	66.096581	54.304695	0.399872	0.000000	4.983984	0.000000	0.000000	0.000000	-0.502127	-0.025715	0.405401	0.000000	0.000000	3.000000	2.000000	0.000000
1811.890375	-0.086740	0.574013	0.187486	78.045807	66.096581	54.304695	0.399872	0.000000	4.983984	0.000000	0.000000	0.000000	-0.502127	-0.025715	0.405401	0.000000	0.000000	3.000000	2.000000	0.000000
1811.893709	-0.086740	0.574013	0.187486	78.045807	66.096581	54.304695	0.399872	0.000000	4.983984	0.000000	0.000000	0.000000	-0.502127	-0.025715	0.405401	0.000000	0.000000	3.000000	2.000000	0.000000
1811.897042	-0.088416	0.573883	0.188803	78.064743	67.196609	55.217426	0.352748	0.000000	4.987541	0.000000	0.000000	0.000000	-0.502840	-0.038930	0.394838	0.000000	0.000000	3.000000	2.000000	0.000000
1811.900375	-0.088416	0.573883	0.188803	78.064743	67.196609	55.217426	0.352748	0.000000	4.987541	0.000000	0.000000	0.000000	-0.502840	-0.038930	0.394838	0.000000	0.000000	3.000000	2.000000	0.000000
1811.903709	-0.088416	0.573883	0.188803	78.064743	67.196609	55.217426	0.352748	0.000000	4.987541	0.000000	0.000000	0.000000	-0.502840	-0.038930	0.394838	0.000000	0.000000	3.000000	2.000000	0.000000
1811.907042	-0.090085	0.573697	0.190017	78.075439	68.067474	55.900452	0.306200	0.000000	4.990615	0.000000	0.000000	0.000000	-0.500692	-0.055794	0.364251	0.000000	0.000000	3.000000	2.000000	0.000000
1811.910375	-0.090085	0.573697	0.190017	78.075439	68.067474	55.900452	0.306200	0.000000	4.990615	0.000000	0.000000	0.000000	-0.500692	-0.055794	0.364251	0.000000	0.000000	3.000000	2.000000	0.000000
1811.913709	-0.090085	0.573697	0.190017	78.075439	68.067474	55.900452	0.306200	0.000000	4.990615	0.000000	0.000000	0.000000	-0.500692	-0.055794	0.364251	0.000000	0.000000	3.000000	2.000000	0.000000
1811.917042	-0.091819	0.573488	0.191201	78.078285	68.669518	56.102989	0.260544	0.000000	4.993207	0.000000	0.000000	0.000000	-0.520253	-0.062773	0.355365	0.000000	0.000000	3.000000	2.000000	0.000000
1811.920375	-0.091819	0.573488	0.191201	78.078285	68.669518	56.102989	0.260544	0.000000	4.993207	0.000000	0.000000	0.000000	-0.520253	-0.062773	0.355365	0.000000	0.000000	3.000000	2.000000	0.000000
1811.923709	-0.091819	0.573488	0.191201	78.078285	68.669518	56.102989	0.260544	0.000000	4.993207	0.000000	0.000000	0.000000	-0.520253	-0.062773	0.355365	0.000000	0.000000	3.000000	2.000000	0.000000
1811.927042	-0.093558	0.573219	0.192371	78.076202	69.032494	55.881374	0.213737	0.000000	4.995430	0.000000	0.000000	0.000000	-0.521649	-0.080521	0.350916	0.000000	0.000000	3.000000	2.000000	0.000000
1811.930375	-0.093558	0.573219	0.192371	78.076202	69.032494	55.881374	0.213737	0.000000	4.995430	0.000000	0.000000	0.000000	-0.521649	-0.080521	0.350916	0.000000	0.000000	3.000000	2.000000	0.000000
1811.933709	-0.093558	0.573219	0.192371	78.076202	69.032494	55.881374	0.213737	0.000000	4.995430	0.000000	0.000000	0.000000	-0.521649	-0.080521	0.350916	0.000000	0.000000	3.000000	2.000000	0.000000
1811.937042	-0.095339	0.572918	0.193568	78.069572	69.160599	55.573513	0.167343	0.000000	4.997199	0.000000	0.000000	0.000000	-0.534343	-0.090327	0.359132	0.000000	0.000000	3.000000	2.000000	0.000000
1811.940375	-0.095339	0.572918	0.193568	78.069572	69.160599	55.573513	0.167343	0.000000	4.997199	0.000000	0.000000	0.000000	-0.534343	-0.090327	0.359132	0.000000	0.000000	3.000000	2.000000	0.000000
1811.943709	-0.095339	0.572918	0.193568	78.069572	69.160599	55.573513	0.167343	0.000000	4.997199	0.000000	0.000000	0.000000	-0.534343	-0.090327	0.359132	0.000000	0.000000	3.000000	2.000000	0.000000
1811.947042	-0.097137	0.572590	0.194830	78.054749	68.934372	55.076561	0.120359	0.000000	4.998551	0.000000	0.000000	0.000000	-0.539346	-0.098446	0.378508	0.000000	0.000000	3.000000	2.000000	0.000000
1811.950375	-0.097137	0.572590	0.194830	78.054749	68.934372	55.076561	0.120359	0.000000	4.998551	0.000000	0.000000	0.000000	-0.539346	-0.098446	0.378508	0.000000	0.000000	3.000000	2.000000	0.000000
1811.953709	-0.097137	0.572590	0.194830	78.054749	68.934372	55.076561	0.120359	0.000000	4.998551	0.000000	0.000000	0.000000	-0.539346	-0.098446	0.378508	0.000000	0.000000	3.000000	2.000000	0.000000
1811.957042	-0.098987	0.572276	0.196178	78.032860	68.405869	54.345161	0.073468	0.000000	4.999460	0.000000	0.000000	0.000000	-0.555000	-0.094162	0.404347	0.000000	0.000000	3.000000	2.000000	0.000000
1811.960375	-0.098987	0.572276	0.196178	78.032860	68.405869	54.345161	0.073468	0.000000	4.999460	0.000000	0.000000	0.000000	-0.555000	-0.094162	0.404347	0.000000	0.000000	3.000000	2.000000	0.000000
1811.963709	-0.098987	0.572276	0.196178	78.032860	68.405869	54.345161	0.073468	0.000000	4.999460	0.000000	0.000000	0.000000	-0.555000	-0.094162	0.404347	0.000000	0.000000	3.000000	2.000000	0.000000
1811.967042	-0.100833	0.571982	0.197653	78.002357	67.811012	53.453201	0.025819	0.000000	4.999933	0.000000	0.000000	0.000000	-0.553759	-0.088237	0.442593	0.000000	0.000000	3.000000	2.000000	0.000000
1811.970375	-0.100833	0.571982	0.197653	78.002357	67.811012	53.453201	0.025819	0.000000	4.999933	0.000000	0.000000	0.000000	-0.553759	-0.088237	0.442593	0.000000	0.000000	3.000000	2.000000	0.000000
1811.973709	-0.100833	0.571982	0.197653	78.002357	67.811012	53.453201	0.025819	0.000000	4.999933	0.000000	0.000000	0.000000	-0.553759	-0.088237	0.442593	0.000000	0.000000	3.000000	2.000000	0.000000
1811.977042	-0.102640	0.571665	0.199233	77.929901	67.215355	52.573700	-0.021067	0.000000	4.999956	0.000000	0.000000	0.000000	-0.542074	-0.095097	0.474006	0.000000	0.000000	3.000000	2.000000	0.000000
1811.980375	-0.102640	0.571665	0.199233	77.929901	67.215355	52.573700	-0.021067	0.000000	4.999956	0.000000	0.000000	0.000000	-0.542074	-0.095097	0.474006	0.000000	0.000000	3.000000	2.000000	0.000000
1811.983709	-0.102640	0.571665	0.199233	77.929901	67.215355	52.573700	-0.021067	0.000000	4.999956	0.000000	0.000000	0.000000	-0.542074	-0.095097	0.474006	0.000000	0.000000	3.000000	2.000000	0.000000
1811.987042	-0.104368	0.571334	0.200870	77.794594	66.637070	51.800144	-0.066241	0.000000	4.999561	0.000000	0.000000	0.000000	-0.518561	-0.099265	0.491068	0.000000	0.000000	3.000000	2.000000	0.000000
1811.990375	-0.104368	0.571334	0.200870	77.794594	66.637070	51.800144	-0.066241	0.000000	4.999561	0.000000	0.000000	0.000000	-0.518561	-0.099265	0.491068	0.000000	0.000000	3.000000	2.000000	0.000000
1811.993709	-0.104368	0.571334	0.200870	77.794594	66.637070	51.800144	-0.066241	0.000000	4.999561	0.000000	0.000000	0.000000	-0.518561	-0.099265	0.491068	0.000000	0.000000	3.000000	2.000000	0.000000
1811.997042	-0.106010	0.570999	0.202512	77.588692	66.111900	51.225834	-0.108708	0.000000	4.998818	0.000000	0.000000	0.000000	-0.492396	-0.100622	0.492577	0.000000	0.000000	3.000000	2.000000	0.000000
1812.000375	-0.106010	0.570999	0.202512	77.588692	66.111900	51.225834	-0.108708	0.000000	4.998818	0.000000	0.000000	0.000000	-0.492396	-0.100622	0.492577	0.000000	0.000000	3.000000	2.000000	0.000000
1812.003709	-0.106010	0.570999	0.202512	77.588692	66.111900	51.225834	-0.108708	0.000000	4.998818	0.000000	0.000000	0.000000	-0.492396	-0.100622	0.492577	0.000000	0.000000	3.000000	2.000000	0.000000
1812.007042	-0.107617	0.570669	0.204097	77.326263	65.723068	50.908634	-0.148311	0.000000	4.997800	0.000000	0.000000	0.000000	-0.482310	-0.098990	0.475660	0.000000	0.000000	3.000000	2.000000	0.000000
1812.010375	-0.107617	0.570669	0.204097	77.326263	65.723068	50.908634	-0.148311	0.000000	4.997800	0.000000	0.000000	0.000000	-0.482310	-0.098990	0.475660	0.000000	0.000000	3.000000	2.000000	0.000000
1812.013709	-0.107617	0.570669	0.204097	77.326263	65.723068	50.908634	-0.148311	0.000000	4.997800	0.000000	0.000000	0.000000	-0.482310	-0.098990	0.475660	0.000000	0.000000	3.000000	2.000000	0.000000
1812.017042	-0.109068	0.570296	0.205467	77.066086	66.448502	51.802784	-0.186479	0.000000	4.996521	0.000000	0.000000	0.000000	-0.435099	-0.111840	0.411032	0.000000	0.000000	3.000000	2.000000	0.000000
1812.020375	-0.109068	0.570296	0.205467	77.066086	66.448502	51.802784	-0.186479	0.000000	4.996521	0.000000	0.000000	0.000000	-0.435099	-0.111840	0.411032	0.000000	0.000000	3.000000	2.000000	0.000000
1812.023709	-0.109068	0.570296	0.205467	77.066086	66.448502	51.802784	-0.186479	0.000000	4.996521	0.000000	0.000000	0.000000	-0.435099	-0.111840	0.411032	0.000000	0.000000	3.000000	2.000000	0.000000
1812.027042	-0.110387	0.569897	0.206600	76.850800	68.724220	54.175987	-0.220444	0.000000	4.995138	0.000000	0.000000	0.000000	-0.395856	-0.119761	0.339891	0.000000	0.000000	3.000000	2.000000	0.000000
1812.030375	-0.110387	0.569897	0.206600	76.850800	68.724220	54.175987	-0.220444	0.000000	4.995138	0.000000	0.000000	0.000000	-0.395856	-0.119761	0.339891	0.000000	0.000000	3.000000	2.000000	0.000000
1812.033709	-0.110387	0.569897	0.206600	76.850800	68.724220	54.175987	-0.220444	0.000000	4.995138	0.000000	0.000000	0.000000	-0.395856	-0.119761	0.339891	0.000000	0.000000	3.000000	2.000000	0.000000
1812.037042	-0.111551	0.569462	0.207555	76.694977	71.429863	56.765621	-0.251065	0.000000	4.993692	0.000000	0.000000	0.000000	-0.349296	-0.130399	0.286479	0.000000	0.000000	3.000000	2.000000	0.000000
1812.040375	-0.111551	0.569462	0.207555	76.694977	71.429863	56.765621	-0.251065	0.000000	4.993692	0.000000	0.000000	0.000000	-0.349296	-0.130399	0.286479	0.000000	0.000000	3.000000	2.000000	0.000000
1812.043709	-0.111551	0.569462	0.207555	76.694977	71.429863	56.765621	-0.251065	0.000000	4.993692	0.000000	0.000000	0.000000	-0.349296	-0.130399	0.286479	0.000000	0.000000	3.000000	2.000000	0.000000
1812.047042	-0.112715	0.568971	0.208294	76.623177	73.998940	59.005798	-0.277844	0.000000	4.992274	0.000000	0.000000	0.000000	-0.349087	-0.147170	0.221669	0.000000	0.000000	3.000000	2.000000	0.000000
1812.050375	-0.112715	0.568971	0.208294	76.623177	73.998940	59.005798	-0.277844	0.000000	4.992274	0.000000	0.000000	0.000000	-0.349087	-0.147170	0.221669	0.000000	0.000000	3.000000	2.000000	0.000000
1812.053709	-0.112715	0.568971	0.208294	76.623177	73.998940	59.005798	-0.277844	0.000000	4.992274	0.000000	0.000000	0.000000	-0.349087	-0.147170	0.221669	0.000000	0.000000	3.000000	2.000000	0.000000
1812.057042	-0.113881	0.568505	0.208838	76.590881	76.433540	61.041306	-0.304652	0.000000	4.990710	0.000000	0.000000	0.000000	-0.349702	-0.140008	0.163159	0.000000	0.000000	3.000000	2.000000	0.000000
1812.060375	-0.113881	0.568505	0.208838	76.590881	76.433540	61.041306	-0.304652	0.000000	4.990710	0.000000	0.000000	0.000000	-0.349702	-0.140008	0.163159	0.000000	0.000000	3.000000	2.000000	0.000000
1812.063709	-0.113881	0.568505	0.208838	76.590881	76.433540	61.041306	-0.304652	0.000000	4.990710	0.000000	0.000000	0.000000	-0.349702	-0.140008	0.163159	0.000000	0.000000	3.000000	2.000000	0.000000
1812.067042	-0.115082	0.568084	0.209195	76.535156	78.708420	62.960205	-0.331601	0.000000	4.988992	0.000000	0.000000	0.000000	-0.360278	-0.126212	0.107144	0.000000	0.000000	3.000000	2.000000	0.000000
1812.070375	-0.115082	0.568084	0.209195	76.535156	78.708420	62.960205	-0.331601	0.000000	4.988992	0.000000	0.000000	0.000000	-0.360278	-0.126212	0.107144	0.000000	0.000000	3.000000	2.000000	0.000000
1812.073709	-0.115082	0.568084	0.209195	76.535156	78.708420	62.960205	-0.331601	0.000000	4.988992	0.000000	0.000000	0.000000	-0.360278	-0.126212	0.107144	0.000000	0.000000	3.000000	2.000000	0.000000
1812.077042	-0.116335	0.567689	0.209468	76.467278	80.701401	64.636993	-0.359536	0.000000	4.987057	0.000000	0.000000	0.000000	-0.376009	-0.118584	0.081925	0.000000	0.000000	3.000000	2.000000	0.000000
1812.080375	-0.116335	0.567689	0.209468	76.467278	80.701401	64.636993	-0.359536	0.000000	4.987057	0.000000	0.000000	0.000000	-0.376009	-0.118584	0.081925	0.000000	0.000000	3.000000	2.000000	0.000000
1812.083709	-0.116335	0.567689	0.209468	76.467278	80.701401	64.636993	-0.359536	0.000000	4.987057	0.000000	0.000000	0.000000	-0.376009	-0.118584	0.081925	0.000000	0.000000	3.000000	2.000000	0.000000
1812.087042	-0.117675	0.567340	0.209665	76.407005	82.101868	65.761131	-0.388736	0.000000	4.984865	0.000000	0.000000	0.000000	-0.401849	-0.104493	0.058920	0.000000	0.000000	3.000000	2.000000	0.000000
1812.090375	-0.117675	0.567340	0.209665	76.407005	82.101868	65.761131	-0.388736	0.000000	4.984865	0.000000	0.000000	0.000000	-0.401849	-0.104493	0.058920	0.000000	0.000000	3.000000	2.000000	0.000000
1812.093709	-0.117675	0.567340	0.209665	76.407005	82.101868	65.761131	-0.388736	0.000000	4.984865	0.000000	0.000000	0.000000	-0.401849	-0.104493	0.058920	0.000000	0.000000	3.000000	2.000000	0.000000
1812.097042	-0.119107	0.567007	0.209822	76.401558	82.113617	65.564468	-0.420006	0.000000	4.982328	0.000000	0.000000	0.000000	-0.429657	-0.099896	0.047214	0.000000	0.000000	3.000000	2.000000	0.000000
1812.100375	-0.119107	0.567007	0.209822	76.401558	82.113617	65.564468	-0.420006	0.000000	4.982328	0.000000	0.000000	0.000000	-0.429657	-0.099896	0.047214	0.000000	0.000000	3.000000	2.000000	0.000000
1812.103709	-0.119107	0.567007	0.209822	76.401558	82.113617	65.564468	-0.420006	0.000000	4.982328	0.000000	0.000000	0.000000	-0.429657	-0.099896	0.047214	0.000000	0.000000	3.000000	2.000000	0.000000
1812.107042	-0.120644	0.566759	0.210011	76.442162	80.978096	64.268951	-0.453432	0.000000	4.979398	0.000000	0.000000	0.000000	-0.461317	-0.074663	0.056711	0.000000	0.000000	3.000000	2.000000	0.000000
1812.110375	-0.120644	0.566759	0.210011	76.442162	80.978096	64.268951	-0.453432	0.000000	4.979398	0.000000	0.000000	0.000000	-0.461317	-0.074663	0.056711	0.000000	0.000000	3.000000	2.000000	0.000000
1812.113709	-0.120644	0.566759	0.210011	76.442162	80.978096	64.268951	-0.453432	0.000000	4.979398	0.000000	0.000000	0.000000	-0.461317	-0.074663	0.056711	0.000000	0.000000	3.000000	2.000000	0.000000
1812.117042	-0.122274	0.566562	0.210154	76.494011	79.291389	62.389183	-0.489151	0.000000	4.976016	0.000000	0.000000	0.000000	-0.488861	-0.058913	0.042870	0.000000	0.000000	3.000000	2.000000	0.000000
1812.120375	-0.122274	0.566562	0.210154	76.494011	79.291389	62.389183	-0.489151	0.000000	4.976016	0.000000	0.000000	0.000000	-0.488861	-0.058913	0.042870	0.000000	0.000000	3.000000	2.000000	0.000000
1812.123709	-0.122274	0.566562	0.210154	76.494011	79.291389	62.389183	-0.489151	0.000000	4.976016	0.000000	0.000000	0.000000	-0.488861	-0.058913	0.042870	0.000000	0.000000	3.000000	2.000000	0.000000
1812.127042	-0.123971	0.566387	0.210294	76.540421	77.487450	60.374557	-0.526992	0.000000	4.972150	0.000000	0.000000	0.000000	-0.508973	-0.052655	0.041962	0.000000	0.000000	3.000000	2.000000	0.000000
1812.130375	-0.123971	0.566387	0.210294	76.540421	77.487450	60.374557	-0.526992	0.000000	4.972150	0.000000	0.000000	0.000000	-0.508973	-0.052655	0.041962	0.000000	0.000000	3.000000	2.000000	0.000000
1812.133709	-0.123971	0.566387	0.210294	76.540421	77.487450	60.374557	-0.526992	0.000000	4.972150	0.000000	0.000000	0.000000	-0.508973	-0.052655	0.041962	0.000000	0.000000	3.000000	2.000000	0.000000
1812.137042	-0.125719	0.566237	0.210348	76.569107	75.808594	58.510357	-0.566263	0.000000	4.967831	0.000000	0.000000	0.000000	-0.524450	-0.044764	0.016071	0.000000	0.000000	3.000000	2.000000	0.000000
1812.140375	-0.125719	0.566237	0.210348	76.569107	75.808594	58.510357	-0.566263	0.000000	4.967831	0.000000	0.000000	0.000000	-0.524450	-0.044764	0.016071	0.000000	0.000000	3.000000	2.000000	0.000000
1812.143709	-0.125719	0.566237	0.210348	76.569107	75.808594	58.510357	-0.566263	0.000000	4.967831	0.000000	0.000000	0.000000	-0.524450	-0.044764	0.016071	0.000000	0.000000	3.000000	2.000000	0.000000
1812.147042	-0.127498	0.566125	0.210384	76.577866	74.339111	56.932465	-0.606820	0.000000	4.963040	0.000000	0.000000	0.000000	-0.533929	-0.033717	0.011055	0.000000	0.000000	3.000000	2.000000	0.000000
1812.150375	-0.127498	0.566125	0.210384	76.577866	74.339111	56.932465	-0.606820	0.000000	4.963040	0.000000	0.000000	0.000000	-0.533929	-0.033717	0.011055	0.000000	0.000000	3.000000	2.000000	0.000000
1812.153709	-0.127498	0.566125	0.210384	76.577866	74.339111	56.932465	-0.606820	0.000000	4.963040	0.000000	0.000000	0.000000	-0.533929	-0.033717	0.011055	0.000000	0.000000	3.000000	2.000000	0.000000
1812.157042	-0.129335	0.566045	0.210366	76.559280	73.105934	55.448639	-0.648018	0.000000	4.957829	0.000000	0.000000	0.000000	-0.551037	-0.024162	-0.005424	0.000000	0.000000	3.000000	2.000000	0.000000
1812.160375	-0.129335	0.566045	0.210366	76.559280	73.105934	55.448639	-0.648018	0.000000	4.957829	0.000000	0.000000	0.000000	-0.551037	-0.024162	-0.005424	0.000000	0.000000	3.000000	2.000000	0.000000
1812.163709	-0.129335	0.566045	0.210366	76.559280	73.105934	55.448639	-0.648018	0.000000	4.957829	0.000000	0.000000	0.000000	-0.551037	-0.024162	-0.005424	0.000000	0.000000	3.000000	2.000000	0.000000
1812.167042	-0.131202	0.565943	0.210324	76.503639	72.075310	53.971886	-0.690561	0.000000	4.952083	0.000000	0.000000	0.000000	-0.560009	-0.030583	-0.012769	0.000000	0.000000	3.000000	2.000000	0.000000
1812.170375	-0.131202	0.565943	0.210324	76.503639	72.075310	53.971886	-0.690561	0.000000	4.952083	0.000000	0.000000	0.000000	-0.560009	-0.030583	-0.012769	0.000000	0.000000	3.000000	2.000000	0.000000
1812.173709	-0.131202	0.565943	0.210324	76.503639	72.075310	53.971886	-0.690561	0.000000	4.952083	0.000000	0.000000	0.000000	-0.560009	-0.030583	-0.012769	0.000000	0.000000	3.000000	2.000000	0.000000
1812.177042	-0.133164	0.565841	0.210257	76.413780	71.319000	52.730488	-0.733731	0.000000	4.945871	0.000000	0.000000	0.000000	-0.588729	-0.030621	-0.020070	0.000000	0.000000	3.000000	2.000000	0.000000
1812.180375	-0.133164	0.565841	0.210257	76.413780	71.319000	52.730488	-0.733731	0.000000	4.945871	0.000000	0.000000	0.000000	-0.588729	-0.030621	-0.020070	0.000000	0.000000	3.000000	2.000000	0.000000
1812.183709	-0.133164	0.565841	0.210257	76.413780	71.319000	52.730488	-0.733731	0.000000	4.945871	0.000000	0.000000	0.000000	-0.588729	-0.030621	-0.020070	0.000000	0.000000	3.000000	2.000000	0.000000
1812.187042	-0.135184	0.565733	0.210139	76.286880	70.807007	51.946243	-0.779033	0.000000	4.938938	0.000000	0.000000	0.000000	-0.605999	-0.032235	-0.035228	0.000000	0.000000	3.000000	2.000000	0.000000
1812.190375	-0.135184	0.565733	0.210139	76.286880	70.807007	51.946243	-0.779033	0.000000	4.938938	0.000000	0.000000	0.000000	-0.605999	-0.032235	-0.035228	0.000000	0.000000	3.000000	2.000000	0.000000
1812.193709	-0.135184	0.565733	0.210139	76.286880	70.807007	51.946243	-0.779033	0.000000	4.938938	0.000000	0.000000	0.000000	-0.605999	-0.032235	-0.035228	0.000000	0.000000	3.000000	2.000000	0.000000
1812.197042	-0.137131	0.565636	0.209978	76.110252	70.519806	51.691204	-0.825675	0.000000	4.931355	0.000000	0.000000	0.000000	-0.584014	-0.028998	-0.048341	0.000000	0.000000	3.000000	2.000000	0.000000
1812.200375	-0.137131	0.565636	0.209978	76.110252	70.519806	51.691204	-0.825675	0.000000	4.931355	0.000000	0.000000	0.000000	-0.584014	-0.028998	-0.048341	0.000000	0.000000	3.000000	2.000000	0.000000
1812.203709	-0.137131	0.565636	0.209978	76.110252	70.519806	51.691204	-0.825675	0.000000	4.931355	0.000000	0.000000	0.000000	-0.584014	-0.028998	-0.048341	0.000000	0.000000	3.000000	2.000000	0.000000
1812.207042	-0.139032	0.565567	0.209749	75.908989	70.319725	51.740746	-0.870658	0.000000	4.923612	0.000000	0.000000	0.000000	-0.570235	-0.020942	-0.068856	0.000000	0.000000	3.000000	2.000000	0.000000
1812.210375	-0.139032	0.565567	0.209749	75.908989	70.319725	51.740746	-0.870658	0.000000	4.923612	0.000000	0.000000	0.000000	-0.570235	-0.020942	-0.068856	0.000000	0.000000	3.000000	2.000000	0.000000
1812.213709	-0.139032	0.565567	0.209749	75.908989	70.319725	51.740746	-0.870658	0.000000	4.923612	0.000000	0.000000	0.000000	-0.570235	-0.020942	-0.068856	0.000000	0.000000	3.000000	2.000000	0.000000
1812.217042	-0.140884	0.565502	0.209438	75.724129	70.147270	51.821873	-0.914741	0.000000	4.915613	0.000000	0.000000	0.000000	-0.555475	-0.019247	-0.093108	0.000000	0.000000	3.000000	2.000000	0.000000
1812.220375	-0.140884	0.565502	0.209438	75.724129	70.147270	51.821873	-0.914741	0.000000	4.915613	0.000000	0.000000	0.000000	-0.555475	-0.019247	-0.093108	0.000000	0.000000	3.000000	2.000000	0.000000
1812.223709	-0.140884	0.565502	0.209438	75.724129	70.147270	51.821873	-0.914741	0.000000	4.915613	0.000000	0.000000	0.000000	-0.555475	-0.019247	-0.093108	0.000000	0.000000	3.000000	2.000000	0.000000
1812.227042	-0.142652	0.565481	0.209049	75.589867	69.980843	51.865570	-0.957946	0.000000	4.907376	0.000000	0.000000	0.000000	-0.530652	-0.006361	-0.116940	0.000000	0.000000	3.000000	2.000000	0.000000
1812.230375	-0.142652	0.565481	0.209049	75.589867	69.980843	51.865570	-0.957946	0.000000	4.907376	0.000000	0.000000	0.000000	-0.530652	-0.006361	-0.116940	0.000000	0.000000	3.000000	2.000000	0.000000
1812.233709	-0.142652	0.565481	0.209049	75.589867	69.980843	51.865570	-0.957946	0.000000	4.907376	0.000000	0.000000	0.000000	-0.530652	-0.006361	-0.116940	0.000000	0.000000	3.000000	2.000000	0.000000
1812.237042	-0.144433	0.565503	0.208559	75.534729	69.859589	51.886524	-0.999561	0.000000	4.899069	0.000000	0.000000	0.000000	-0.534099	0.006524	-0.146745	0.000000	0.000000	3.000000	2.000000	0.000000
1812.240375	-0.144433	0.565503	0.208559	75.534729	69.859589	51.886524	-0.999561	0.000000	4.899069	0.000000	0.000000	0.000000	-0.534099	0.006524	-0.146745	0.000000	0.000000	3.000000	2.000000	0.000000
1812.243709	-0.144433	0.565503	0.208559	75.534729	69.859589	51.886524	-0.999561	0.000000	4.899069	0.000000	0.000000	0.000000	-0.534099	0.006524	-0.146745	0.000000	0.000000	3.000000	2.000000	0.000000
1812.247042	-0.146195	0.565589	0.207991	75.533676	69.728447	51.840652	-1.041847	0.000000	4.890251	0.000000	0.000000	0.000000	-0.528685	0.025760	-0.170629	0.000000	0.000000	3.000000	2.000000	0.000000
1812.250375	-0.146195	0.565589	0.207991	75.533676	69.728447	51.840652	-1.041847	0.000000	4.890251	0.000000	0.000000	0.000000	-0.528685	0.025760	-0.170629	0.000000	0.000000	3.000000	2.000000	0.000000
1812.253709	-0.146195	0.565589	0.207991	75.533676	69.728447	51.840652	-1.041847	0.000000	4.890251	0.000000	0.000000	0.000000	-0.528685	0.025760	-0.170629	0.000000	0.000000	3.000000	2.000000	0.000000
1812.257042	-0.147976	0.565686	0.207360	75.534950	69.606735	51.758209	-1.084089	0.000000	4.881061	0.000000	0.000000	0.000000	-0.534173	0.028997	-0.189253	0.000000	0.000000	3.000000	2.000000	0.000000
1812.260375	-0.147976	0.565686	0.207360	75.534950	69.606735	51.758209	-1.084089	0.000000	4.881061	0.000000	0.000000	0.000000	-0.534173	0.028997	-0.189253	0.000000	0.000000	3.000000	2.000000	0.000000
1812.263709	-0.147976	0.565686	0.207360	75.534950	69.606735	51.758209	-1.084089	0.000000	4.881061	0.000000	0.000000	0.000000	-0.534173	0.028997	-0.189253	0.000000	0.000000	3.000000	2.000000	0.000000
1812.267042	-0.149800	0.565846	0.206635	75.536247	69.479637	51.572098	-1.127047	0.000000	4.871321	0.000000	0.000000	0.000000	-0.547304	0.048168	-0.217425	0.000000	0.000000	3.000000	2.000000	0.000000
1812.270375	-0.149800	0.565846	0.206635	75.536247	69.479637	51.572098	-1.127047	0.000000	4.871321	0.000000	0.000000	0.000000	-0.547304	0.048168	-0.217425	0.000000	0.000000	3.000000	2.000000	0.000000
1812.273709	-0.149800	0.565846	0.206635	75.536247	69.479637	51.572098	-1.127047	0.000000	4.871321	0.000000	0.000000	0.000000	-0.547304	0.048168	-0.217425	0.000000	0.000000	3.000000	2.000000	0.000000
1812.277042	-0.151749	0.566065	0.205883	75.536667	69.320305	51.305283	-1.171479	0.000000	4.860826	0.000000	0.000000	0.000000	-0.584673	0.065621	-0.225481	0.000000	0.000000	3.000000	2.000000	0.000000
1812.280375	-0.151749	0.566065	0.205883	75.536667	69.320305	51.305283	-1.171479	0.000000	4.860826	0.000000	0.000000	0.000000	-0.584673	0.065621	-0.225481	0.000000	0.000000	3.000000	2.000000	0.000000
1812.283709	-0.151749	0.566065	0.205883	75.536667	69.320305	51.305283	-1.171479	0.000000	4.860826	0.000000	0.000000	0.000000	-0.584673	0.065621	-0.225481	0.000000	0.000000	3.000000	2.000000	0.000000
1812.287042	-0.153726	0.566379	0.205120	75.534264	69.131279	50.966827	-1.218838	0.000000	4.849168	0.000000	0.000000	0.000000	-0.593226	0.094167	-0.229062	0.000000	0.000000	3.000000	2.000000	0.000000
1812.290375	-0.153726	0.566379	0.205120	75.534264	69.131279	50.966827	-1.218838	0.000000	4.849168	0.000000	0.000000	0.000000	-0.593226	0.094167	-0.229062	0.000000	0.000000	3.000000	2.000000	0.000000
1812.293709	-0.153726	0.566379	0.205120	75.534264	69.131279	50.966827	-1.218838	0.000000	4.849168	0.000000	0.000000	0.000000	-0.593226	0.094167	-0.229062	0.000000	0.000000	3.000000	2.000000	0.000000
1812.297042	-0.155698	0.566767	0.204339	75.524788	68.902977	50.546539	-1.266892	0.000000	4.836836	0.000000	0.000000	0.000000	-0.591410	0.116385	-0.234394	0.000000	0.000000	3.000000	2.000000	0.000000
1812.300375	-0.155698	0.566767	0.204339	75.524788	68.902977	50.546539	-1.266892	0.000000	4.836836	0.000000	0.000000	0.000000	-0.591410	0.116385	-0.234394	0.000000	0.000000	3.000000	2.000000	0.000000
1812.303709	-0.155698	0.566767	0.204339	75.524788	68.902977	50.546539	-1.266892	0.000000	4.836836	0.000000	0.000000	0.000000	-0.591410	0.116385	-0.234394	0.000000	0.000000	3.000000	2.000000	0.000000
1812.307042	-0.157634	0.567250	0.203560	75.490616	68.642021	50.213818	-1.314902	0.000000	4.824006	0.000000	0.000000	0.000000	-0.581049	0.144887	-0.233648	0.000000	0.000000	3.000000	2.000000	0.000000
1812.310375	-0.157634	0.567250	0.203560	75.490616	68.642021	50.213818	-1.314902	0.000000	4.824006	0.000000	0.000000	0.000000	-0.581049	0.144887	-0.233648	0.000000	0.000000	3.000000	2.000000	0.000000
1812.313709	-0.157634	0.567250	0.203560	75.490616	68.642021	50.213818	-1.314902	0.000000	4.824006	0.000000	0.000000	0.000000	-0.581049	0.144887	-0.233648	0.000000	0.000000	3.000000	2.000000	0.000000
1812.317042	-0.159408	0.567806	0.202801	75.422943	68.377602	50.119141	-1.362118	0.000000	4.810887	0.000000	0.000000	0.000000	-0.532189	0.167004	-0.227642	0.000000	0.000000	3.000000	2.000000	0.000000
1812.320375	-0.159408	0.567806	0.202801	75.422943	68.377602	50.119141	-1.362118	0.000000	4.810887	0.000000	0.000000	0.000000	-0.532189	0.167004	-0.227642	0.000000	0.000000	3.000000	2.000000	0.000000
1812.323709	-0.159408	0.567806	0.202801	75.422943	68.377602	50.119141	-1.362118	0.000000	4.810887	0.000000	0.000000	0.000000	-0.532189	0.167004	-0.227642	0.000000	0.000000	3.000000	2.000000	0.000000
1812.327042	-0.161034	0.568463	0.201987	75.351921	68.091820	50.021446	-1.405626	0.000000	4.798355	0.000000	0.000000	0.000000	-0.487764	0.197032	-0.244297	0.000000	0.000000	3.000000	2.000000	0.000000
1812.330375	-0.161034	0.568463	0.201987	75.351921	68.091820	50.021446	-1.405626	0.000000	4.798355	0.000000	0.000000	0.000000	-0.487764	0.197032	-0.244297	0.000000	0.000000	3.000000	2.000000	0.000000
1812.333709	-0.161034	0.568463	0.201987	75.351921	68.091820	50.021446	-1.405626	0.000000	4.798355	0.000000	0.000000	0.000000	-0.487764	0.197032	-0.244297	0.000000	0.000000	3.000000	2.000000	0.000000
1812.337042	-0.162449	0.569220	0.201133	75.296379	67.821953	49.915966	-1.446264	0.000000	4.786264	0.000000	0.000000	0.000000	-0.424512	0.226919	-0.256125	0.000000	0.000000	3.000000	2.000000	0.000000
1812.340375	-0.162449	0.569220	0.201133	75.296379	67.821953	49.915966	-1.446264	0.000000	4.786264	0.000000	0.000000	0.000000	-0.424512	0.226919	-0.256125	0.000000	0.000000	3.000000	2.000000	0.000000
1812.343709	-0.162449	0.569220	0.201133	75.296379	67.821953	49.915966	-1.446264	0.000000	4.786264	0.000000	0.000000	0.000000	-0.424512	0.226919	-0.256125	0.000000	0.000000	3.000000	2.000000	0.000000
1812.347042	-0.163777	0.570017	0.200203	75.280136	67.578102	49.800789	-1.482618	0.000000	4.775128	0.000000	0.000000	0.000000	-0.398202	0.239214	-0.279040	0.000000	0.000000	3.000000	2.000000	0.000000
1812.350375	-0.163777	0.570017	0.200203	75.280136	67.578102	49.800789	-1.482618	0.000000	4.775128	0.000000	0.000000	0.000000	-0.398202	0.239214	-0.279040	0.000000	0.000000	3.000000	2.000000	0.000000
1812.353709	-0.163777	0.570017	0.200203	75.280136	67.578102	49.800789	-1.482618	0.000000	4.775128	0.000000	0.000000	0.000000	-0.398202	0.239214	-0.279040	0.000000	0.000000	3.000000	2.000000	0.000000
1812.357042	-0.165083	0.570839	0.199200	75.277924	67.344345	49.690002	-1.517655	0.000000	4.764108	0.000000	0.000000	0.000000	-0.391898	0.246603	-0.300958	0.000000	0.000000	3.000000	2.000000	0.000000
1812.360375	-0.165083	0.570839	0.199200	75.277924	67.344345	49.690002	-1.517655	0.000000	4.764108	0.000000	0.000000	0.000000	-0.391898	0.246603	-0.300958	0.000000	0.000000	3.000000	2.000000	0.000000
1812.363709	-0.165083	0.570839	0.199200	75.277924	67.344345	49.690002	-1.517655	0.000000	4.764108	0.000000	0.000000	0.000000	-0.391898	0.246603	-0.300958	0.000000	0.000000	3.000000	2.000000	0.000000
1812.367042	-0.166454	0.571643	0.198074	75.282906	67.138084	49.612297	-1.552832	0.000000	4.752759	0.000000	0.000000	0.000000	-0.411466	0.241150	-0.337679	0.000000	0.000000	3.000000	2.000000	0.000000
1812.370375	-0.166454	0.571643	0.198074	75.282906	67.138084	49.612297	-1.552832	0.000000	4.752759	0.000000	0.000000	0.000000	-0.411466	0.241150	-0.337679	0.000000	0.000000	3.000000	2.000000	0.000000
1812.373709	-0.166454	0.571643	0.198074	75.282906	67.138084	49.612297	-1.552832	0.000000	4.752759	0.000000	0.000000	0.000000	-0.411466	0.241150	-0.337679	0.000000	0.000000	3.000000	2.000000	0.000000
1812.377042	-0.167874	0.572417	0.196762	75.299477	66.973923	49.577435	-1.590394	0.000000	4.740322	0.000000	0.000000	0.000000	-0.425799	0.232235	-0.393560	0.000000	0.000000	3.000000	2.000000	0.000000
1812.380375	-0.167874	0.572417	0.196762	75.299477	66.973923	49.577435	-1.590394	0.000000	4.740322	0.000000	0.000000	0.000000	-0.425799	0.232235	-0.393560	0.000000	0.000000	3.000000	2.000000	0.000000
1812.383709	-0.167874	0.572417	0.196762	75.299477	66.973923	49.577435	-1.590394	0.000000	4.740322	0.000000	0.000000	0.000000	-0.425799	0.232235	-0.393560	0.000000	0.000000	3.000000	2.000000	0.000000
1812.387042	-0.169349	0.573224	0.195301	75.305786	66.830994	49.586151	-1.630486	0.000000	4.726681	0.000000	0.000000	0.000000	-0.442537	0.242166	-0.438226	0.000000	0.000000	3.000000	2.000000	0.000000
1812.390375	-0.169349	0.573224	0.195301	75.305786	66.830994	49.586151	-1.630486	0.000000	4.726681	0.000000	0.000000	0.000000	-0.442537	0.242166	-0.438226	0.000000	0.000000	3.000000	2.000000	0.000000
1812.393709	-0.169349	0.573224	0.195301	75.305786	66.830994	49.586151	-1.630486	0.000000	4.726681	0.000000	0.000000	0.000000	-0.442537	0.242166	-0.438226	0.000000	0.000000	3.000000	2.000000	0.000000
1812.397042	-0.170885	0.574011	0.193716	75.307655	66.720444	49.634953	-1.673087	0.000000	4.711770	0.000000	0.000000	0.000000	-0.460716	0.236149	-0.475673	0.000000	0.000000	3.000000	2.000000	0.000000
1812.400375	-0.170885	0.574011	0.193716	75.307655	66.720444	49.634953	-1.673087	0.000000	4.711770	0.000000	0.000000	0.000000	-0.460716	0.236149	-0.475673	0.000000	0.000000	3.000000	2.000000	0.000000
1812.403709	-0.170885	0.574011	0.193716	75.307655	66.720444	49.634953	-1.673087	0.000000	4.711770	0.000000	0.000000	0.000000	-0.460716	0.236149	-0.475673	0.000000	0.000000	3.000000	2.000000	0.000000
1812.407042	-0.172332	0.574820	0.192071	75.309990	66.624435	49.695965	-1.718186	0.000000	4.695512	0.000000	0.000000	0.000000	-0.434213	0.242732	-0.493453	0.000000	0.000000	3.000000	2.000000	0.000000
1812.410375	-0.172332	0.574820	0.192071	75.309990	66.624435	49.695965	-1.718186	0.000000	4.695512	0.000000	0.000000	0.000000	-0.434213	0.242732	-0.493453	0.000000	0.000000	3.000000	2.000000	0.000000
1812.413709	-0.172332	0.574820	0.192071	75.309990	66.624435	49.695965	-1.718186	0.000000	4.695512	0.000000	0.000000	0.000000	-0.434213	0.242732	-0.493453	0.000000	0.000000	3.000000	2.000000	0.000000
1812.417042	-0.173641	0.575678	0.190428	75.311844	66.524826	49.744823	-1.762139	0.000000	4.679195	0.000000	0.000000	0.000000	-0.392765	0.257201	-0.492908	0.000000	0.000000	3.000000	2.000000	0.000000
1812.420375	-0.173641	0.575678	0.190428	75.311844	66.524826	49.744823	-1.762139	0.000000	4.679195	0.000000	0.000000	0.000000	-0.392765	0.257201	-0.492908	0.000000	0.000000	3.000000	2.000000	0.000000
1812.423709	-0.173641	0.575678	0.190428	75.311844	66.524826	49.744823	-1.762139	0.000000	4.679195	0.000000	0.000000	0.000000	-0.392765	0.257201	-0.492908	0.000000	0.000000	3.000000	2.000000	0.000000
1812.427042	-0.174818	0.576568	0.188806	75.315155	66.424370	49.780293	-1.803420	0.000000	4.663440	0.000000	0.000000	0.000000	-0.353055	0.266999	-0.486482	0.000000	0.000000	3.000000	2.000000	0.000000
1812.430375	-0.174818	0.576568	0.188806	75.315155	66.424370	49.780293	-1.803420	0.000000	4.663440	0.000000	0.000000	0.000000	-0.353055	0.266999	-0.486482	0.000000	0.000000	3.000000	2.000000	0.000000
1812.433709	-0.174818	0.576568	0.188806	75.315155	66.424370	49.780293	-1.803420	0.000000	4.663440	0.000000	0.000000	0.000000	-0.353055	0.266999	-0.486482	0.000000	0.000000	3.000000	2.000000	0.000000
1812.437042	-0.175966	0.577460	0.187220	75.335548	66.318687	49.793354	-1.841993	0.000000	4.648339	0.000000	0.000000	0.000000	-0.344248	0.267529	-0.475970	0.000000	0.000000	3.000000	2.000000	0.000000
1812.440375	-0.175966	0.577460	0.187220	75.335548	66.318687	49.793354	-1.841993	0.000000	4.648339	0.000000	0.000000	0.000000	-0.344248	0.267529	-0.475970	0.000000	0.000000	3.000000	2.000000	0.000000
1812.443709	-0.175966	0.577460	0.187220	75.335548	66.318687	49.793354	-1.841993	0.000000	4.648339	0.000000	0.000000	0.000000	-0.344248	0.267529	-0.475970	0.000000	0.000000	3.000000	2.000000	0.000000
1812.447042	-0.177131	0.578362	0.185601	75.392433	66.203514	49.772598	-1.879922	0.000000	4.633130	0.000000	0.000000	0.000000	-0.349681	0.270892	-0.485682	0.000000	0.000000	3.000000	2.000000	0.000000
1812.450375	-0.177131	0.578362	0.185601	75.392433	66.203514	49.772598	-1.879922	0.000000	4.633130	0.000000	0.000000	0.000000	-0.349681	0.270892	-0.485682	0.000000	0.000000	3.000000	2.000000	0.000000
1812.453709	-0.177131	0.578362	0.185601	75.392433	66.203514	49.772598	-1.879922	0.000000	4.633130	0.000000	0.000000	0.000000	-0.349681	0.270892	-0.485682	0.000000	0.000000	3.000000	2.000000	0.000000
1812.457042	-0.178293	0.579283	0.183990	75.477005	66.099159	49.748131	-1.918784	0.000000	4.617171	0.000000	0.000000	0.000000	-0.348506	0.276020	-0.483371	0.000000	0.000000	3.000000	2.000000	0.000000
1812.460375	-0.178293	0.579283	0.183990	75.477005	66.099159	49.748131	-1.918784	0.000000	4.617171	0.000000	0.000000	0.000000	-0.348506	0.276020	-0.483371	0.000000	0.000000	3.000000	2.000000	0.000000
1812.463709	-0.178293	0.579283	0.183990	75.477005	66.099159	49.748131	-1.918784	0.000000	4.617171	0.000000	0.000000	0.000000	-0.348506	0.276020	-0.483371	0.000000	0.000000	3.000000	2.000000	0.000000
1812.467042	-0.179497	0.580135	0.182318	75.556252	66.001129	49.731621	-1.957764	0.000000	4.600778	0.000000	0.000000	0.000000	-0.361301	0.255673	-0.501413	0.000000	0.000000	3.000000	2.000000	0.000000
1812.470375	-0.179497	0.580135	0.182318	75.556252	66.001129	49.731621	-1.957764	0.000000	4.600778	0.000000	0.000000	0.000000	-0.361301	0.255673	-0.501413	0.000000	0.000000	3.000000	2.000000	0.000000
1812.473709	-0.179497	0.580135	0.182318	75.556252	66.001129	49.731621	-1.957764	0.000000	4.600778	0.000000	0.000000	0.000000	-0.361301	0.255673	-0.501413	0.000000	0.000000	3.000000	2.000000	0.000000
1812.477042	-0.180651	0.580955	0.180606	75.588127	65.939178	49.789124	-1.998459	0.000000	4.583248	0.000000	0.000000	0.000000	-0.346045	0.246208	-0.513763	0.000000	0.000000	3.000000	2.000000	0.000000
1812.480375	-0.180651	0.580955	0.180606	75.588127	65.939178	49.789124	-1.998459	0.000000	4.583248	0.000000	0.000000	0.000000	-0.346045	0.246208	-0.513763	0.000000	0.000000	3.000000	2.000000	0.000000
1812.483709	-0.180651	0.580955	0.180606	75.588127	65.939178	49.789124	-1.998459	0.000000	4.583248	0.000000	0.000000	0.000000	-0.346045	0.246208	-0.513763	0.000000	0.000000	3.000000	2.000000	0.000000
1812.487042	-0.181814	0.581744	0.178835	75.591713	65.896950	49.880756	-2.038743	0.000000	4.565472	0.000000	0.000000	0.000000	-0.348875	0.236663	-0.531252	0.000000	0.000000	3.000000	2.000000	0.000000
1812.490375	-0.181814	0.581744	0.178835	75.591713	65.896950	49.880756	-2.038743	0.000000	4.565472	0.000000	0.000000	0.000000	-0.348875	0.236663	-0.531252	0.000000	0.000000	3.000000	2.000000	0.000000
1812.493709	-0.181814	0.581744	0.178835	75.591713	65.896950	49.880756	-2.038743	0.000000	4.565472	0.000000	0.000000	0.000000	-0.348875	0.236663	-0.531252	0.000000	0.000000	3.000000	2.000000	0.000000
1812.497042	-0.182953	0.582444	0.177008	75.595032	65.902824	49.991413	-2.080072	0.000000	4.546791	0.000000	0.000000	0.000000	-0.341936	0.209915	-0.548053	0.000000	0.000000	3.000000	2.000000	0.000000
1812.500375	-0.182953	0.582444	0.177008	75.595032	65.902824	49.991413	-2.080072	0.000000	4.546791	0.000000	0.000000	0.000000	-0.341936	0.209915	-0.548053	0.000000	0.000000	3.000000	2.000000	0.000000
1812.503709	-0.182953	0.582444	0.177008	75.595032	65.902824	49.991413	-2.080072	0.000000	4.546791	0.000000	0.000000	0.000000	-0.341936	0.209915	-0.548053	0.000000	0.000000	3.000000	2.000000	0.000000
1812.507042	-0.184073	0.583076	0.175138	75.601524	65.945229	50.026821	-2.121769	0.000000	4.527483	0.000000	0.000000	0.000000	-0.335975	0.189556	-0.561037	0.000000	0.000000	3.000000	2.000000	0.000000
1812.510375	-0.184073	0.583076	0.175138	75.601524	65.945229	50.026821	-2.121769	0.000000	4.527483	0.000000	0.000000	0.000000	-0.335975	0.189556	-0.561037	0.000000	0.000000	3.000000	2.000000	0.000000
1812.513709	-0.184073	0.583076	0.175138	75.601524	65.945229	50.026821	-2.121769	0.000000	4.527483	0.000000	0.000000	0.000000	-0.335975	0.189556	-0.561037	0.000000	0.000000	3.000000	2.000000	0.000000
1812.517042	-0.185199	0.583619	0.173203	75.609108	66.021324	49.988136	-2.163805	0.000000	4.507544	0.000000	0.000000	0.000000	-0.337776	0.162831	-0.580481	0.000000	0.000000	3.000000	2.000000	0.000000
1812.520375	-0.185199	0.583619	0.173203	75.609108	66.021324	49.988136	-2.163805	0.000000	4.507544	0.000000	0.000000	0.000000	-0.337776	0.162831	-0.580481	0.000000	0.000000	3.000000	2.000000	0.000000
1812.523709	-0.185199	0.583619	0.173203	75.609108	66.021324	49.988136	-2.163805	0.000000	4.507544	0.000000	0.000000	0.000000	-0.337776	0.162831	-0.580481	0.000000	0.000000	3.000000	2.000000	0.000000
1812.527042	-0.186381	0.584143	0.171264	75.609093	66.103317	49.950264	-2.206963	0.000000	4.486571	0.000000	0.000000	0.000000	-0.354557	0.157163	-0.581549	0.000000	0.000000	3.000000	2.000000	0.000000
1812.530375	-0.186381	0.584143	0.171264	75.609093	66.103317	49.950264	-2.206963	0.000000	4.486571	0.000000	0.000000	0.000000	-0.354557	0.157163	-0.581549	0.000000	0.000000	3.000000	2.000000	0.000000
1812.533709	-0.186381	0.584143	0.171264	75.609093	66.103317	49.950264	-2.206963	0.000000	4.486571	0.000000	0.000000	0.000000	-0.354557	0.157163	-0.581549	0.000000	0.000000	3.000000	2.000000	0.000000
1812.537042	-0.187595	0.584633	0.169351	75.589378	66.179756	50.033916	-2.251671	0.000000	4.464300	0.000000	0.000000	0.000000	-0.364037	0.147183	-0.574174	0.000000	0.000000	3.000000	2.000000	0.000000
1812.540375	-0.187595	0.584633	0.169351	75.589378	66.179756	50.033916	-2.251671	0.000000	4.464300	0.000000	0.000000	0.000000	-0.364037	0.147183	-0.574174	0.000000	0.000000	3.000000	2.000000	0.000000
1812.543709	-0.187595	0.584633	0.169351	75.589378	66.179756	50.033916	-2.251671	0.000000	4.464300	0.000000	0.000000	0.000000	-0.364037	0.147183	-0.574174	0.000000	0.000000	3.000000	2.000000	0.000000
1812.547042	-0.188818	0.585133	0.167496	75.530197	66.237144	50.123470	-2.297103	0.000000	4.441094	0.000000	0.000000	0.000000	-0.366970	0.149965	-0.556428	0.000000	0.000000	3.000000	2.000000	0.000000
1812.550375	-0.188818	0.585133	0.167496	75.530197	66.237144	50.123470	-2.297103	0.000000	4.441094	0.000000	0.000000	0.000000	-0.366970	0.149965	-0.556428	0.000000	0.000000	3.000000	2.000000	0.000000
1812.553709	-0.188818	0.585133	0.167496	75.530197	66.237144	50.123470	-2.297103	0.000000	4.441094	0.000000	0.000000	0.000000	-0.366970	0.149965	-0.556428	0.000000	0.000000	3.000000	2.000000	0.000000
1812.557042	-0.190034	0.585614	0.165748	75.456093	66.256874	50.100613	-2.342395	0.000000	4.417373	0.000000	0.000000	0.000000	-0.364777	0.144171	-0.524217	0.000000	0.000000	3.000000	2.000000	0.000000
1812.560375	-0.190034	0.585614	0.165748	75.456093	66.256874	50.100613	-2.342395	0.000000	4.417373	0.000000	0.000000	0.000000	-0.364777	0.144171	-0.524217	0.000000	0.000000	3.000000	2.000000	0.000000
1812.563709	-0.190034	0.585614	0.165748	75.456093	66.256874	50.100613	-2.342395	0.000000	4.417373	0.000000	0.000000	0.000000	-0.364777	0.144171	-0.524217	0.000000	0.000000	3.000000	2.000000	0.000000
1812.567042	-0.191273	0.586076	0.164100	75.379211	66.250343	50.155750	-2.386606	0.000000	4.393645	0.000000	0.000000	0.000000	-0.371787	0.138604	-0.494551	0.000000	0.000000	3.000000	2.000000	0.000000
1812.570375	-0.191273	0.586076	0.164100	75.379211	66.250343	50.155750	-2.386606	0.000000	4.393645	0.000000	0.000000	0.000000	-0.371787	0.138604	-0.494551	0.000000	0.000000	3.000000	2.000000	0.000000
1812.573709	-0.191273	0.586076	0.164100	75.379211	66.250343	50.155750	-2.386606	0.000000	4.393645	0.000000	0.000000	0.000000	-0.371787	0.138604	-0.494551	0.000000	0.000000	3.000000	2.000000	0.000000
1812.577042	-0.192488	0.586526	0.162601	75.305046	66.215324	50.274288	-2.430379	0.000000	4.369583	0.000000	0.000000	0.000000	-0.364450	0.135211	-0.449612	0.000000	0.000000	3.000000	2.000000	0.000000
1812.580375	-0.192488	0.586526	0.162601	75.305046	66.215324	50.274288	-2.430379	0.000000	4.369583	0.000000	0.000000	0.000000	-0.364450	0.135211	-0.449612	0.000000	0.000000	3.000000	2.000000	0.000000
1812.583709	-0.192488	0.586526	0.162601	75.305046	66.215324	50.274288	-2.430379	0.000000	4.369583	0.000000	0.000000	0.000000	-0.364450	0.135211	-0.449612	0.000000	0.000000	3.000000	2.000000	0.000000
1812.587042	-0.193642	0.587016	0.161236	75.244980	66.137688	50.311832	-2.472083	0.000000	4.346125	0.000000	0.000000	0.000000	-0.346304	0.146952	-0.409604	0.000000	0.000000	3.000000	2.000000	0.000000
1812.590375	-0.193642	0.587016	0.161236	75.244980	66.137688	50.311832	-2.472083	0.000000	4.346125	0.000000	0.000000	0.000000	-0.346304	0.146952	-0.409604	0.000000	0.000000	3.000000	2.000000	0.000000
1812.593709	-0.193642	0.587016	0.161236	75.244980	66.137688	50.311832	-2.472083	0.000000	4.346125	0.000000	0.000000	0.000000	-0.346304	0.146952	-0.409604	0.000000	0.000000	3.000000	2.000000	0.000000
1812.597042	-0.194732	0.587468	0.159986	75.202034	66.059479	50.288960	-2.511106	0.000000	4.323696	0.000000	0.000000	0.000000	-0.326824	0.135556	-0.375013	0.000000	0.000000	3.000000	2.000000	0.000000
1812.600375	-0.194732	0.587468	0.159986	75.202034	66.059479	50.288960	-2.511106	0.000000	4.323696	0.000000	0.000000	0.000000	-0.326824	0.135556	-0.375013	0.000000	0.000000	3.000000	2.000000	0.000000
1812.603709	-0.194732	0.587468	0.159986	75.202034	66.059479	50.288960	-2.511106	0.000000	4.323696	0.000000	0.000000	0.000000	-0.326824	0.135556	-0.375013	0.000000	0.000000	3.000000	2.000000	0.000000
1812.607042	-0.195833	0.587911	0.158785	75.168472	65.976677	50.185486	-2.547523	0.000000	4.302340	0.000000	0.000000	0.000000	-0.330301	0.132840	-0.360343	0.000000	0.000000	3.000000	2.000000	0.000000
1812.610375	-0.195833	0.587911	0.158785	75.168472	65.976677	50.185486	-2.547523	0.000000	4.302340	0.000000	0.000000	0.000000	-0.330301	0.132840	-0.360343	0.000000	0.000000	3.000000	2.000000	0.000000
1812.613709	-0.195833	0.587911	0.158785	75.168472	65.976677	50.185486	-2.547523	0.000000	4.302340	0.000000	0.000000	0.000000	-0.330301	0.132840	-0.360343	0.000000	0.000000	3.000000	2.000000	0.000000
1812.617042	-0.196929	0.588352	0.157581	75.144974	65.904785	50.017902	-2.583606	0.000000	4.280768	0.000000	0.000000	0.000000	-0.328913	0.132366	-0.361204	0.000000	0.000000	3.000000	2.000000	0.000000
1812.620375	-0.196929	0.588352	0.157581	75.144974	65.904785	50.017902	-2.583606	0.000000	4.280768	0.000000	0.000000	0.000000	-0.328913	0.132366	-0.361204	0.000000	0.000000	3.000000	2.000000	0.000000
1812.623709	-0.196929	0.588352	0.157581	75.144974	65.904785	50.017902	-2.583606	0.000000	4.280768	0.000000	0.000000	0.000000	-0.328913	0.132366	-0.361204	0.000000	0.000000	3.000000	2.000000	0.000000
1812.627042	-0.198042	0.588750	0.156339	75.103928	65.826019	49.857609	-2.619629	0.000000	4.258819	0.000000	0.000000	0.000000	-0.333781	0.119283	-0.372542	0.000000	0.000000	3.000000	2.000000	0.000000
1812.630375	-0.198042	0.588750	0.156339	75.103928	65.826019	49.857609	-2.619629	0.000000	4.258819	0.000000	0.000000	0.000000	-0.333781	0.119283	-0.372542	0.000000	0.000000	3.000000	2.000000	0.000000
1812.633709	-0.198042	0.588750	0.156339	75.103928	65.826019	49.857609	-2.619629	0.000000	4.258819	0.000000	0.000000	0.000000	-0.333781	0.119283	-0.372542	0.000000	0.000000	3.000000	2.000000	0.000000
1812.637042	-0.199130	0.589188	0.155035	75.010773	65.746429	49.795074	-2.656417	0.000000	4.235971	0.000000	0.000000	0.000000	-0.326575	0.131521	-0.391069	0.000000	0.000000	3.000000	2.000000	0.000000
1812.640375	-0.199130	0.589188	0.155035	75.010773	65.746429	49.795074	-2.656417	0.000000	4.235971	0.000000	0.000000	0.000000	-0.326575	0.131521	-0.391069	0.000000	0.000000	3.000000	2.000000	0.000000
1812.643709	-0.199130	0.589188	0.155035	75.010773	65.746429	49.795074	-2.656417	0.000000	4.235971	0.000000	0.000000	0.000000	-0.326575	0.131521	-0.391069	0.000000	0.000000	3.000000	2.000000	0.000000
1812.647042	-0.200118	0.589674	0.153731	74.836044	65.651878	49.893234	-2.693486	0.000000	4.212497	0.000000	0.000000	0.000000	-0.296295	0.145718	-0.391368	0.000000	0.000000	3.000000	2.000000	0.000000
1812.650375	-0.200118	0.589674	0.153731	74.836044	65.651878	49.893234	-2.693486	0.000000	4.212497	0.000000	0.000000	0.000000	-0.296295	0.145718	-0.391368	0.000000	0.000000	3.000000	2.000000	0.000000
1812.653709	-0.200118	0.589674	0.153731	74.836044	65.651878	49.893234	-2.693486	0.000000	4.212497	0.000000	0.000000	0.000000	-0.296295	0.145718	-0.391368	0.000000	0.000000	3.000000	2.000000	0.000000
1812.657042	-0.200936	0.590200	0.152412	74.612106	65.534378	50.001888	-2.728635	0.000000	4.189815	0.000000	0.000000	0.000000	-0.245559	0.157748	-0.395569	0.000000	0.000000	3.000000	2.000000	0.000000
1812.660375	-0.200936	0.590200	0.152412	74.612106	65.534378	50.001888	-2.728635	0.000000	4.189815	0.000000	0.000000	0.000000	-0.245559	0.157748	-0.395569	0.000000	0.000000	3.000000	2.000000	0.000000
1812.663709	-0.200936	0.590200	0.152412	74.612106	65.534378	50.001888	-2.728635	0.000000	4.189815	0.000000	0.000000	0.000000	-0.245559	0.157748	-0.395569	0.000000	0.000000	3.000000	2.000000	0.000000
1812.667042	-0.201663	0.590814	0.151119	74.372322	65.413445	50.103416	-2.760767	0.000000	4.168713	0.000000	0.000000	0.000000	-0.218049	0.184386	-0.388011	0.000000	0.000000	3.000000	2.000000	0.000000
1812.670375	-0.201663	0.590814	0.151119	74.372322	65.413445	50.103416	-2.760767	0.000000	4.168713	0.000000	0.000000	0.000000	-0.218049	0.184386	-0.388011	0.000000	0.000000	3.000000	2.000000	0.000000
1812.673709	-0.201663	0.590814	0.151119	74.372322	65.413445	50.103416	-2.760767	0.000000	4.168713	0.000000	0.000000	0.000000	-0.218049	0.184386	-0.388011	0.000000	0.000000	3.000000	2.000000	0.000000
1812.677042	-0.202233	0.591475	0.149844	74.180420	65.289314	50.184917	-2.790911	0.000000	4.148592	0.000000	0.000000	0.000000	-0.170854	0.198278	-0.382291	0.000000	0.000000	3.000000	2.000000	0.000000
1812.680375	-0.202233	0.591475	0.149844	74.180420	65.289314	50.184917	-2.790911	0.000000	4.148592	0.000000	0.000000	0.000000	-0.170854	0.198278	-0.382291	0.000000	0.000000	3.000000	2.000000	0.000000
1812.683709	-0.202233	0.591475	0.149844	74.180420	65.289314	50.184917	-2.790911	0.000000	4.148592	0.000000	0.000000	0.000000	-0.170854	0.198278	-0.382291	0.000000	0.000000	3.000000	2.000000	0.000000
1812.687042	-0.202674	0.592182	0.148580	74.085304	65.189171	50.223377	-2.817926	0.000000	4.130290	0.000000	0.000000	0.000000	-0.132493	0.212118	-0.379381	0.000000	0.000000	3.000000	2.000000	0.000000
1812.690375	-0.202674	0.592182	0.148580	74.085304	65.189171	50.223377	-2.817926	0.000000	4.130290	0.000000	0.000000	0.000000	-0.132493	0.212118	-0.379381	0.000000	0.000000	3.000000	2.000000	0.000000
1812.693709	-0.202674	0.592182	0.148580	74.085304	65.189171	50.223377	-2.817926	0.000000	4.130290	0.000000	0.000000	0.000000	-0.132493	0.212118	-0.379381	0.000000	0.000000	3.000000	2.000000	0.000000
1812.697042	-0.203048	0.592900	0.147313	74.085289	65.123886	50.223377	-2.842518	0.000000	4.113404	0.000000	0.000000	0.000000	-0.112231	0.215323	-0.380123	0.000000	0.000000	3.000000	2.000000	0.000000
1812.700375	-0.203048	0.592900	0.147313	74.085289	65.123886	50.223377	-2.842518	0.000000	4.113404	0.000000	0.000000	0.000000	-0.112231	0.215323	-0.380123	0.000000	0.000000	3.000000	2.000000	0.000000
1812.703709	-0.203048	0.592900	0.147313	74.085289	65.123886	50.223377	-2.842518	0.000000	4.113404	0.000000	0.000000	0.000000	-0.112231	0.215323	-0.380123	0.000000	0.000000	3.000000	2.000000	0.000000
1812.707042	-0.203327	0.593628	0.146053	74.085289	65.061325	50.223366	-2.865995	0.000000	4.097081	0.000000	0.000000	0.000000	-0.083439	0.218532	-0.377957	0.000000	0.000000	3.000000	2.000000	0.000000
1812.710375	-0.203327	0.593628	0.146053	74.085289	65.061325	50.223366	-2.865995	0.000000	4.097081	0.000000	0.000000	0.000000	-0.083439	0.218532	-0.377957	0.000000	0.000000	3.000000	2.000000	0.000000
1812.713709	-0.203327	0.593628	0.146053	74.085289	65.061325	50.223366	-2.865995	0.000000	4.097081	0.000000	0.000000	0.000000	-0.083439	0.218532	-0.377957	0.000000	0.000000	3.000000	2.000000	0.000000
1812.717042	-0.203518	0.594318	0.144733	74.085960	65.028740	50.246052	-2.887712	0.000000	4.081804	0.000000	0.000000	0.000000	-0.057486	0.206803	-0.396064	0.000000	0.000000	3.000000	2.000000	0.000000
1812.720375	-0.203518	0.594318	0.144733	74.085960	65.028740	50.246052	-2.887712	0.000000	4.081804	0.000000	0.000000	0.000000	-0.057486	0.206803	-0.396064	0.000000	0.000000	3.000000	2.000000	0.000000
1812.723709	-0.203518	0.594318	0.144733	74.085960	65.028740	50.246052	-2.887712	0.000000	4.081804	0.000000	0.000000	0.000000	-0.057486	0.206803	-0.396064	0.000000	0.000000	3.000000	2.000000	0.000000
1812.727042	-0.203746	0.595010	0.143339	74.087692	65.026207	50.302803	-2.908751	0.000000	4.066837	0.000000	0.000000	0.000000	-0.068341	0.207609	-0.418186	0.000000	0.000000	3.000000	2.000000	0.000000
1812.730375	-0.203746	0.595010	0.143339	74.087692	65.026207	50.302803	-2.908751	0.000000	4.066837	0.000000	0.000000	0.000000	-0.068341	0.207609	-0.418186	0.000000	0.000000	3.000000	2.000000	0.000000
1812.733709	-0.203746	0.595010	0.143339	74.087692	65.026207	50.302803	-2.908751	0.000000	4.066837	0.000000	0.000000	0.000000	-0.068341	0.207609	-0.418186	0.000000	0.000000	3.000000	2.000000	0.000000
1812.737042	-0.203970	0.595606	0.141850	74.090393	65.050980	50.385639	-2.931602	0.000000	4.050396	0.000000	0.000000	0.000000	-0.067299	0.178974	-0.446766	0.000000	0.000000	3.000000	2.000000	0.000000
1812.740375	-0.203970	0.595606	0.141850	74.090393	65.050980	50.385639	-2.931602	0.000000	4.050396	0.000000	0.000000	0.000000	-0.067299	0.178974	-0.446766	0.000000	0.000000	3.000000	2.000000	0.000000
1812.743709	-0.203970	0.595606	0.141850	74.090393	65.050980	50.385639	-2.931602	0.000000	4.050396	0.000000	0.000000	0.000000	-0.067299	0.178974	-0.446766	0.000000	0.000000	3.000000	2.000000	0.000000
1812.747042	-0.204162	0.596197	0.140273	74.094048	65.108543	50.510536	-2.955844	0.000000	4.032739	0.000000	0.000000	0.000000	-0.057411	0.177300	-0.472998	0.000000	0.000000	3.000000	2.000000	0.000000
1812.750375	-0.204162	0.596197	0.140273	74.094048	65.108543	50.510536	-2.955844	0.000000	4.032739	0.000000	0.000000	0.000000	-0.057411	0.177300	-0.472998	0.000000	0.000000	3.000000	2.000000	0.000000
1812.753709	-0.204162	0.596197	0.140273	74.094048	65.108543	50.510536	-2.955844	0.000000	4.032739	0.000000	0.000000	0.000000	-0.057411	0.177300	-0.472998	0.000000	0.000000	3.000000	2.000000	0.000000
1812.757042	-0.204296	0.596713	0.138633	74.098602	65.198975	50.669613	-2.980864	0.000000	4.014281	0.000000	0.000000	0.000000	-0.040396	0.154822	-0.492086	0.000000	0.000000	3.000000	2.000000	0.000000
1812.760375	-0.204296	0.596713	0.138633	74.098602	65.198975	50.669613	-2.980864	0.000000	4.014281	0.000000	0.000000	0.000000	-0.040396	0.154822	-0.492086	0.000000	0.000000	3.000000	2.000000	0.000000
1812.763709	-0.204296	0.596713	0.138633	74.098602	65.198975	50.669613	-2.980864	0.000000	4.014281	0.000000	0.000000	0.000000	-0.040396	0.154822	-0.492086	0.000000	0.000000	3.000000	2.000000	0.000000
1812.767042	-0.204367	0.597168	0.136908	74.102333	65.338089	50.874947	-3.005934	0.000000	3.995543	0.000000	0.000000	0.000000	-0.021283	0.136308	-0.517235	0.000000	0.000000	3.000000	2.000000	0.000000
1812.770375	-0.204367	0.597168	0.136908	74.102333	65.338089	50.874947	-3.005934	0.000000	3.995543	0.000000	0.000000	0.000000	-0.021283	0.136308	-0.517235	0.000000	0.000000	3.000000	2.000000	0.000000
1812.773709	-0.204367	0.597168	0.136908	74.102333	65.338089	50.874947	-3.005934	0.000000	3.995543	0.000000	0.000000	0.000000	-0.021283	0.136308	-0.517235	0.000000	0.000000	3.000000	2.000000	0.000000
1812.777042	-0.204294	0.597581	0.135142	74.109306	65.540771	51.136597	-3.031246	0.000000	3.976374	0.000000	0.000000	0.000000	0.021877	0.123997	-0.529933	0.000000	0.000000	3.000000	2.000000	0.000000
1812.780375	-0.204294	0.597581	0.135142	74.109306	65.540771	51.136597	-3.031246	0.000000	3.976374	0.000000	0.000000	0.000000	0.021877	0.123997	-0.529933	0.000000	0.000000	3.000000	2.000000	0.000000
1812.783709	-0.204294	0.597581	0.135142	74.109306	65.540771	51.136597	-3.031246	0.000000	3.976374	0.000000	0.000000	0.000000	0.021877	0.123997	-0.529933	0.000000	0.000000	3.000000	2.000000	0.000000
1812.787042	-0.204137	0.597919	0.133321	74.117355	65.742752	51.380825	-3.054788	0.000000	3.958317	0.000000	0.000000	0.000000	0.047267	0.101357	-0.546405	0.000000	0.000000	3.000000	2.000000	0.000000
1812.790375	-0.204137	0.597919	0.133321	74.117355	65.742752	51.380825	-3.054788	0.000000	3.958317	0.000000	0.000000	0.000000	0.047267	0.101357	-0.546405	0.000000	0.000000	3.000000	2.000000	0.000000
1812.793709	-0.204137	0.597919	0.133321	74.117355	65.742752	51.380825	-3.054788	0.000000	3.958317	0.000000	0.000000	0.000000	0.047267	0.101357	-0.546405	0.000000	0.000000	3.000000	2.000000	0.000000
1812.797042	-0.203867	0.598181	0.131454	74.132523	65.766411	51.455196	-3.077853	0.000000	3.940408	0.000000	0.000000	0.000000	0.080981	0.078704	-0.560100	0.000000	0.000000	3.000000	2.000000	0.000000
1812.800375	-0.203867	0.598181	0.131454	74.132523	65.766411	51.455196	-3.077853	0.000000	3.940408	0.000000	0.000000	0.000000	0.080981	0.078704	-0.560100	0.000000	0.000000	3.000000	2.000000	0.000000
1812.803709	-0.203867	0.598181	0.131454	74.132523	65.766411	51.455196	-3.077853	0.000000	3.940408	0.000000	0.000000	0.000000	0.080981	0.078704	-0.560100	0.000000	0.000000	3.000000	2.000000	0.000000
1812.807042	-0.203603	0.598355	0.129522	74.161224	65.299240	51.051952	-3.099832	0.000000	3.923141	0.000000	0.000000	0.000000	0.079029	0.052174	-0.579516	0.000000	0.000000	3.000000	2.000000	0.000000
1812.810375	-0.203603	0.598355	0.129522	74.161224	65.299240	51.051952	-3.099832	0.000000	3.923141	0.000000	0.000000	0.000000	0.079029	0.052174	-0.579516	0.000000	0.000000	3.000000	2.000000	0.000000
1812.813709	-0.203603	0.598355	0.129522	74.161224	65.299240	51.051952	-3.099832	0.000000	3.923141	0.000000	0.000000	0.000000	0.079029	0.052174	-0.579516	0.000000	0.000000	3.000000	2.000000	0.000000
1812.817042	-0.203399	0.598475	0.127499	74.199387	64.331619	50.163609	-3.123216	0.000000	3.904552	0.000000	0.000000	0.000000	0.061338	0.035848	-0.607013	0.000000	0.000000	3.000000	2.000000	0.000000
1812.820375	-0.203399	0.598475	0.127499	74.199387	64.331619	50.163609	-3.123216	0.000000	3.904552	0.000000	0.000000	0.000000	0.061338	0.035848	-0.607013	0.000000	0.000000	3.000000	2.000000	0.000000
1812.823709	-0.203399	0.598475	0.127499	74.199387	64.331619	50.163609	-3.123216	0.000000	3.904552	0.000000	0.000000	0.000000	0.061338	0.035848	-0.607013	0.000000	0.000000	3.000000	2.000000	0.000000
1812.827042	-0.203169	0.598540	0.125412	74.237556	62.952194	48.857235	-3.149410	0.000000	3.883455	0.000000	0.000000	0.000000	0.068894	0.019552	-0.625935	0.000000	0.000000	3.000000	2.000000	0.000000
1812.830375	-0.203169	0.598540	0.125412	74.237556	62.952194	48.857235	-3.149410	0.000000	3.883455	0.000000	0.000000	0.000000	0.068894	0.019552	-0.625935	0.000000	0.000000	3.000000	2.000000	0.000000
1812.833709	-0.203169	0.598540	0.125412	74.237556	62.952194	48.857235	-3.149410	0.000000	3.883455	0.000000	0.000000	0.000000	0.068894	0.019552	-0.625935	0.000000	0.000000	3.000000	2.000000	0.000000
1812.837042	-0.202806	0.598605	0.123306	74.235588	61.367222	47.252220	-3.176495	0.000000	3.861332	0.000000	0.000000	0.000000	0.109008	0.019600	-0.631724	0.000000	0.000000	3.000000	2.000000	0.000000
1812.840375	-0.202806	0.598605	0.123306	74.235588	61.367222	47.252220	-3.176495	0.000000	3.861332	0.000000	0.000000	0.000000	0.109008	0.019600	-0.631724	0.000000	0.000000	3.000000	2.000000	0.000000
1812.843709	-0.202806	0.598605	0.123306	74.235588	61.367222	47.252220	-3.176495	0.000000	3.861332	0.000000	0.000000	0.000000	0.109008	0.019600	-0.631724	0.000000	0.000000	3.000000	2.000000	0.000000
1812.847042	-0.202250	0.598649	0.121187	74.190773	59.702724	45.373501	-3.201853	0.000000	3.840330	0.000000	0.000000	0.000000	0.166675	0.013240	-0.635831	0.000000	0.000000	3.000000	2.000000	0.000000
1812.850375	-0.202250	0.598649	0.121187	74.190773	59.702724	45.373501	-3.201853	0.000000	3.840330	0.000000	0.000000	0.000000	0.166675	0.013240	-0.635831	0.000000	0.000000	3.000000	2.000000	0.000000
1812.853709	-0.202250	0.598649	0.121187	74.190773	59.702724	45.373501	-3.201853	0.000000	3.840330	0.000000	0.000000	0.000000	0.166675	0.013240	-0.635831	0.000000	0.000000	3.000000	2.000000	0.000000
1812.857042	-0.201488	0.598680	0.119096	74.141380	58.045845	43.463043	-3.224335	0.000000	3.821475	0.000000	0.000000	0.000000	0.228569	0.009273	-0.627326	0.000000	0.000000	3.000000	2.000000	0.000000
1812.860375	-0.201488	0.598680	0.119096	74.141380	58.045845	43.463043	-3.224335	0.000000	3.821475	0.000000	0.000000	0.000000	0.228569	0.009273	-0.627326	0.000000	0.000000	3.000000	2.000000	0.000000
1812.863709	-0.201488	0.598680	0.119096	74.141380	58.045845	43.463043	-3.224335	0.000000	3.821475	0.000000	0.000000	0.000000	0.228569	0.009273	-0.627326	0.000000	0.000000	3.000000	2.000000	0.000000
1812.867042	-0.200558	0.598702	0.116959	74.125130	56.437527	41.774551	-3.243007	0.000000	3.805641	0.000000	0.000000	0.000000	0.279176	0.006493	-0.641038	0.000000	0.000000	3.000000	2.000000	0.000000
1812.870375	-0.200558	0.598702	0.116959	74.125130	56.437527	41.774551	-3.243007	0.000000	3.805641	0.000000	0.000000	0.000000	0.279176	0.006493	-0.641038	0.000000	0.000000	3.000000	2.000000	0.000000
1812.873709	-0.200558	0.598702	0.116959	74.125130	56.437527	41.774551	-3.243007	0.000000	3.805641	0.000000	0.000000	0.000000	0.279176	0.006493	-0.641038	0.000000	0.000000	3.000000	2.000000	0.000000
1812.877042	-0.199506	0.598710	0.114820	74.124344	54.894508	40.287113	-3.259695	0.000000	3.791357	0.000000	0.000000	0.000000	0.315558	0.002328	-0.641768	0.000000	0.000000	3.000000	2.000000	0.000000
1812.880375	-0.199506	0.598710	0.114820	74.124344	54.894508	40.287113	-3.259695	0.000000	3.791357	0.000000	0.000000	0.000000	0.315558	0.002328	-0.641768	0.000000	0.000000	3.000000	2.000000	0.000000
1812.883709	-0.199506	0.598710	0.114820	74.124344	54.894508	40.287113	-3.259695	0.000000	3.791357	0.000000	0.000000	0.000000	0.315558	0.002328	-0.641768	0.000000	0.000000	3.000000	2.000000	0.000000
1812.887042	-0.198445	0.598670	0.112647	74.116241	53.424015	38.878807	-3.274568	0.000000	3.778518	0.000000	0.000000	0.000000	0.318366	-0.011789	-0.651874	0.000000	0.000000	3.000000	2.000000	0.000000
1812.890375	-0.198445	0.598670	0.112647	74.116241	53.424015	38.878807	-3.274568	0.000000	3.778518	0.000000	0.000000	0.000000	0.318366	-0.011789	-0.651874	0.000000	0.000000	3.000000	2.000000	0.000000
1812.893709	-0.198445	0.598670	0.112647	74.116241	53.424015	38.878807	-3.274568	0.000000	3.778518	0.000000	0.000000	0.000000	0.318366	-0.011789	-0.651874	0.000000	0.000000	3.000000	2.000000	0.000000
1812.897042	-0.197389	0.598576	0.110397	74.100281	51.965412	37.485962	-3.290227	0.000000	3.764891	0.000000	0.000000	0.000000	0.316636	-0.028386	-0.675044	0.000000	0.000000	3.000000	2.000000	0.000000
1812.900375	-0.197389	0.598576	0.110397	74.100281	51.965412	37.485962	-3.290227	0.000000	3.764891	0.000000	0.000000	0.000000	0.316636	-0.028386	-0.675044	0.000000	0.000000	3.000000	2.000000	0.000000
1812.903709	-0.197389	0.598576	0.110397	74.100281	51.965412	37.485962	-3.290227	0.000000	3.764891	0.000000	0.000000	0.000000	0.316636	-0.028386	-0.675044	0.000000	0.000000	3.000000	2.000000	0.000000
1812.907042	-0.196390	0.598443	0.108128	74.080597	50.611614	36.174034	-3.307735	0.000000	3.749519	0.000000	0.000000	0.000000	0.299910	-0.039852	-0.680760	0.000000	0.000000	3.000000	2.000000	0.000000
1812.910375	-0.196390	0.598443	0.108128	74.080597	50.611614	36.174034	-3.307735	0.000000	3.749519	0.000000	0.000000	0.000000	0.299910	-0.039852	-0.680760	0.000000	0.000000	3.000000	2.000000	0.000000
1812.913709	-0.196390	0.598443	0.108128	74.080597	50.611614	36.174034	-3.307735	0.000000	3.749519	0.000000	0.000000	0.000000	0.299910	-0.039852	-0.680760	0.000000	0.000000	3.000000	2.000000	0.000000
1812.917042	-0.195377	0.598296	0.105817	74.047150	49.298717	34.899437	-3.327143	0.000000	3.732307	0.000000	0.000000	0.000000	0.303711	-0.043995	-0.693237	0.000000	0.000000	3.000000	2.000000	0.000000
1812.920375	-0.195377	0.598296	0.105817	74.047150	49.298717	34.899437	-3.327143	0.000000	3.732307	0.000000	0.000000	0.000000	0.303711	-0.043995	-0.693237	0.000000	0.000000	3.000000	2.000000	0.000000
1812.923709	-0.195377	0.598296	0.105817	74.047150	49.298717	34.899437	-3.327143	0.000000	3.732307	0.000000	0.000000	0.000000	0.303711	-0.043995	-0.693237	0.000000	0.000000	3.000000	2.000000	0.000000
1812.927042	-0.194414	0.598161	0.103558	73.970787	48.009781	33.649578	-3.347580	0.000000	3.713988	0.000000	0.000000	0.000000	0.288881	-0.040455	-0.677779	0.000000	0.000000	3.000000	2.000000	0.000000
1812.930375	-0.194414	0.598161	0.103558	73.970787	48.009781	33.649578	-3.347580	0.000000	3.713988	0.000000	0.000000	0.000000	0.288881	-0.040455	-0.677779	0.000000	0.000000	3.000000	2.000000	0.000000
1812.933709	-0.194414	0.598161	0.103558	73.970787	48.009781	33.649578	-3.347580	0.000000	3.713988	0.000000	0.000000	0.000000	0.288881	-0.040455	-0.677779	0.000000	0.000000	3.000000	2.000000	0.000000
1812.937042	-0.193404	0.598080	0.101414	73.841209	46.752968	32.434372	-3.368658	0.000000	3.694881	0.000000	0.000000	0.000000	0.303097	-0.024543	-0.642948	0.000000	0.000000	3.000000	2.000000	0.000000
1812.940375	-0.193404	0.598080	0.101414	73.841209	46.752968	32.434372	-3.368658	0.000000	3.694881	0.000000	0.000000	0.000000	0.303097	-0.024543	-0.642948	0.000000	0.000000	3.000000	2.000000	0.000000
1812.943709	-0.193404	0.598080	0.101414	73.841209	46.752968	32.434372	-3.368658	0.000000	3.694881	0.000000	0.000000	0.000000	0.303097	-0.024543	-0.642948	0.000000	0.000000	3.000000	2.000000	0.000000
1812.947042	-0.192287	0.598063	0.099385	73.670525	45.535004	31.334503	-3.387301	0.000000	3.677797	0.000000	0.000000	0.000000	0.334995	-0.005064	-0.608730	0.000000	0.000000	3.000000	2.000000	0.000000
1812.950375	-0.192287	0.598063	0.099385	73.670525	45.535004	31.334503	-3.387301	0.000000	3.677797	0.000000	0.000000	0.000000	0.334995	-0.005064	-0.608730	0.000000	0.000000	3.000000	2.000000	0.000000
1812.953709	-0.192287	0.598063	0.099385	73.670525	45.535004	31.334503	-3.387301	0.000000	3.677797	0.000000	0.000000	0.000000	0.334995	-0.005064	-0.608730	0.000000	0.000000	3.000000	2.000000	0.000000
1812.957042	-0.191131	0.598119	0.097487	73.486984	44.407154	30.349081	-3.402277	0.000000	3.663948	0.000000	0.000000	0.000000	0.347063	0.016970	-0.569611	0.000000	0.000000	3.000000	2.000000	0.000000
1812.960375	-0.191131	0.598119	0.097487	73.486984	44.407154	30.349081	-3.402277	0.000000	3.663948	0.000000	0.000000	0.000000	0.347063	0.016970	-0.569611	0.000000	0.000000	3.000000	2.000000	0.000000
1812.963709	-0.191131	0.598119	0.097487	73.486984	44.407154	30.349081	-3.402277	0.000000	3.663948	0.000000	0.000000	0.000000	0.347063	0.016970	-0.569611	0.000000	0.000000	3.000000	2.000000	0.000000
1812.967042	-0.189932	0.598197	0.095712	73.314995	43.410946	29.471710	-3.414454	0.000000	3.652601	0.000000	0.000000	0.000000	0.359517	0.023328	-0.532251	0.000000	0.000000	3.000000	2.000000	0.000000
1812.970375	-0.189932	0.598197	0.095712	73.314995	43.410946	29.471710	-3.414454	0.000000	3.652601	0.000000	0.000000	0.000000	0.359517	0.023328	-0.532251	0.000000	0.000000	3.000000	2.000000	0.000000
1812.973709	-0.189932	0.598197	0.095712	73.314995	43.410946	29.471710	-3.414454	0.000000	3.652601	0.000000	0.000000	0.000000	0.359517	0.023328	-0.532251	0.000000	0.000000	3.000000	2.000000	0.000000
1812.977042	-0.188738	0.598308	0.094024	73.196220	42.536503	28.667025	-3.423791	0.000000	3.643852	0.000000	0.000000	0.000000	0.358208	0.033300	-0.506460	0.000000	0.000000	3.000000	2.000000	0.000000
1812.980375	-0.188738	0.598308	0.094024	73.196220	42.536503	28.667025	-3.423791	0.000000	3.643852	0.000000	0.000000	0.000000	0.358208	0.033300	-0.506460	0.000000	0.000000	3.000000	2.000000	0.000000
1812.983709	-0.188738	0.598308	0.094024	73.196220	42.536503	28.667025	-3.423791	0.000000	3.643852	0.000000	0.000000	0.000000	0.358208	0.033300	-0.506460	0.000000	0.000000	3.000000	2.000000	0.000000
1812.987042	-0.187608	0.598441	0.092426	73.131073	41.735428	27.881817	-3.431839	0.000000	3.636273	0.000000	0.000000	0.000000	0.339037	0.039940	-0.479557	0.000000	0.000000	3.000000	2.000000	0.000000
1812.990375	-0.187608	0.598441	0.092426	73.131073	41.735428	27.881817	-3.431839	0.000000	3.636273	0.000000	0.000000	0.000000	0.339037	0.039940	-0.479557	0.000000	0.000000	3.000000	2.000000	0.000000
1812.993709	-0.187608	0.598441	0.092426	73.131073	41.735428	27.881817	-3.431839	0.000000	3.636273	0.000000	0.000000	0.000000	0.339037	0.039940	-0.479557	0.000000	0.000000	3.000000	2.000000	0.000000
1812.997042	-0.186466	0.598579	0.090866	73.092293	41.114811	27.256212	-3.439691	0.000000	3.628846	0.000000	0.000000	0.000000	0.342674	0.041283	-0.467972	0.000000	0.000000	3.000000	2.000000	0.000000
1813.000375	-0.186466	0.598579	0.090866	73.092293	41.114811	27.256212	-3.439691	0.000000	3.628846	0.000000	0.000000	0.000000	0.342674	0.041283	-0.467972	0.000000	0.000000	3.000000	2.000000	0.000000
1813.003709	-0.186466	0.598579	0.090866	73.092293	41.114811	27.256212	-3.439691	0.000000	3.628846	0.000000	0.000000	0.000000	0.342674	0.041283	-0.467972	0.000000	0.000000	3.000000	2.000000	0.000000
1813.007042	-0.185389	0.598721	0.089318	73.059128	40.656364	26.796471	-3.446747	0.000000	3.622144	0.000000	0.000000	0.000000	0.322901	0.042714	-0.464278	0.000000	0.000000	3.000000	2.000000	0.000000
1813.010375	-0.185389	0.598721	0.089318	73.059128	40.656364	26.796471	-3.446747	0.000000	3.622144	0.000000	0.000000	0.000000	0.322901	0.042714	-0.464278	0.000000	0.000000	3.000000	2.000000	0.000000
1813.013709	-0.185389	0.598721	0.089318	73.059128	40.656364	26.796471	-3.446747	0.000000	3.622144	0.000000	0.000000	0.000000	0.322901	0.042714	-0.464278	0.000000	0.000000	3.000000	2.000000	0.000000
1813.017042	-0.184331	0.598889	0.087815	73.023529	40.416157	26.563648	-3.455153	0.000000	3.614127	0.000000	0.000000	0.000000	0.317380	0.050258	-0.451015	0.000000	0.000000	3.000000	2.000000	0.000000
1813.020375	-0.184331	0.598889	0.087815	73.023529	40.416157	26.563648	-3.455153	0.000000	3.614127	0.000000	0.000000	0.000000	0.317380	0.050258	-0.451015	0.000000	0.000000	3.000000	2.000000	0.000000
1813.023709	-0.184331	0.598889	0.087815	73.023529	40.416157	26.563648	-3.455153	0.000000	3.614127	0.000000	0.000000	0.000000	0.317380	0.050258	-0.451015	0.000000	0.000000	3.000000	2.000000	0.000000
1813.027042	-0.183276	0.599039	0.086393	72.981171	40.338543	26.498852	-3.463284	0.000000	3.606337	0.000000	0.000000	0.000000	0.316716	0.045092	-0.426479	0.000000	0.000000	3.000000	2.000000	0.000000
1813.030375	-0.183276	0.599039	0.086393	72.981171	40.338543	26.498852	-3.463284	0.000000	3.606337	0.000000	0.000000	0.000000	0.316716	0.045092	-0.426479	0.000000	0.000000	3.000000	2.000000	0.000000
1813.033709	-0.183276	0.599039	0.086393	72.981171	40.338543	26.498852	-3.463284	0.000000	3.606337	0.000000	0.000000	0.000000	0.316716	0.045092	-0.426479	0.000000	0.000000	3.000000	2.000000	0.000000
1813.037042	-0.182163	0.599266	0.085049	72.939293	40.452805	26.625099	-3.469987	0.000000	3.599888	0.000000	0.000000	0.000000	0.333692	0.068238	-0.403275	0.000000	0.000000	3.000000	2.000000	0.000000
1813.040375	-0.182163	0.599266	0.085049	72.939293	40.452805	26.625099	-3.469987	0.000000	3.599888	0.000000	0.000000	0.000000	0.333692	0.068238	-0.403275	0.000000	0.000000	3.000000	2.000000	0.000000
1813.043709	-0.182163	0.599266	0.085049	72.939293	40.452805	26.625099	-3.469987	0.000000	3.599888	0.000000	0.000000	0.000000	0.333692	0.068238	-0.403275	0.000000	0.000000	3.000000	2.000000	0.000000
1813.047042	-0.181091	0.599487	0.083813	72.903938	40.737366	26.915602	-3.474005	0.000000	3.596010	0.000000	0.000000	0.000000	0.321646	0.066067	-0.370652	0.000000	0.000000	3.000000	2.000000	0.000000
1813.050375	-0.181091	0.599487	0.083813	72.903938	40.737366	26.915602	-3.474005	0.000000	3.596010	0.000000	0.000000	0.000000	0.321646	0.066067	-0.370652	0.000000	0.000000	3.000000	2.000000	0.000000
1813.053709	-0.181091	0.599487	0.083813	72.903938	40.737366	26.915602	-3.474005	0.000000	3.596010	0.000000	0.000000	0.000000	0.321646	0.066067	-0.370652	0.000000	0.000000	3.000000	2.000000	0.000000
1813.057042	-0.180073	0.599761	0.082729	72.881149	40.984436	27.147116	-3.476696	0.000000	3.593408	0.000000	0.000000	0.000000	0.305475	0.082265	-0.325293	0.000000	0.000000	3.000000	2.000000	0.000000
1813.060375	-0.180073	0.599761	0.082729	72.881149	40.984436	27.147116	-3.476696	0.000000	3.593408	0.000000	0.000000	0.000000	0.305475	0.082265	-0.325293	0.000000	0.000000	3.000000	2.000000	0.000000
1813.063709	-0.180073	0.599761	0.082729	72.881149	40.984436	27.147116	-3.476696	0.000000	3.593408	0.000000	0.000000	0.000000	0.305475	0.082265	-0.325293	0.000000	0.000000	3.000000	2.000000	0.000000
1813.067042	-0.179015	0.600060	0.081773	72.888962	41.161842	27.267303	-3.477389	0.000000	3.592738	0.000000	0.000000	0.000000	0.317329	0.089769	-0.286839	0.000000	0.000000	3.000000	2.000000	0.000000
1813.070375	-0.179015	0.600060	0.081773	72.888962	41.161842	27.267303	-3.477389	0.000000	3.592738	0.000000	0.000000	0.000000	0.317329	0.089769	-0.286839	0.000000	0.000000	3.000000	2.000000	0.000000
1813.073709	-0.179015	0.600060	0.081773	72.888962	41.161842	27.267303	-3.477389	0.000000	3.592738	0.000000	0.000000	0.000000	0.317329	0.089769	-0.286839	0.000000	0.000000	3.000000	2.000000	0.000000
1813.077042	-0.177893	0.600385	0.080954	72.901627	41.310879	27.340717	-3.474383	0.000000	3.595644	0.000000	0.000000	0.000000	0.336811	0.097435	-0.245841	0.000000	0.000000	3.000000	2.000000	0.000000
1813.080375	-0.177893	0.600385	0.080954	72.901627	41.310879	27.340717	-3.474383	0.000000	3.595644	0.000000	0.000000	0.000000	0.336811	0.097435	-0.245841	0.000000	0.000000	3.000000	2.000000	0.000000
1813.083709	-0.177893	0.600385	0.080954	72.901627	41.310879	27.340717	-3.474383	0.000000	3.595644	0.000000	0.000000	0.000000	0.336811	0.097435	-0.245841	0.000000	0.000000	3.000000	2.000000	0.000000
1813.087042	-0.176731	0.600736	0.080262	72.911133	41.453331	27.395847	-3.466760	0.000000	3.602995	0.000000	0.000000	0.000000	0.348597	0.105194	-0.207413	0.000000	0.000000	3.000000	2.000000	0.000000
1813.090375	-0.176731	0.600736	0.080262	72.911133	41.453331	27.395847	-3.466760	0.000000	3.602995	0.000000	0.000000	0.000000	0.348597	0.105194	-0.207413	0.000000	0.000000	3.000000	2.000000	0.000000
1813.093709	-0.176731	0.600736	0.080262	72.911133	41.453331	27.395847	-3.466760	0.000000	3.602995	0.000000	0.000000	0.000000	0.348597	0.105194	-0.207413	0.000000	0.000000	3.000000	2.000000	0.000000
1813.097042	-0.175529	0.601043	0.079613	72.919022	41.592495	27.441847	-3.455127	0.000000	3.614153	0.000000	0.000000	0.000000	0.360365	0.092099	-0.194731	0.000000	0.000000	3.000000	2.000000	0.000000
1813.100375	-0.175529	0.601043	0.079613	72.919022	41.592495	27.441847	-3.455127	0.000000	3.614153	0.000000	0.000000	0.000000	0.360365	0.092099	-0.194731	0.000000	0.000000	3.000000	2.000000	0.000000
1813.103709	-0.175529	0.601043	0.079613	72.919022	41.592495	27.441847	-3.455127	0.000000	3.614153	0.000000	0.000000	0.000000	0.360365	0.092099	-0.194731	0.000000	0.000000	3.000000	2.000000	0.000000
1813.107042	-0.174324	0.601347	0.079026	72.928482	41.740467	27.497066	-3.441278	0.000000	3.627341	0.000000	0.000000	0.000000	0.361740	0.091179	-0.176177	0.000000	0.000000	3.000000	2.000000	0.000000
1813.110375	-0.174324	0.601347	0.079026	72.928482	41.740467	27.497066	-3.441278	0.000000	3.627341	0.000000	0.000000	0.000000	0.361740	0.091179	-0.176177	0.000000	0.000000	3.000000	2.000000	0.000000
1813.113709	-0.174324	0.601347	0.079026	72.928482	41.740467	27.497066	-3.441278	0.000000	3.627341	0.000000	0.000000	0.000000	0.361740	0.091179	-0.176177	0.000000	0.000000	3.000000	2.000000	0.000000
1813.117042	-0.173111	0.601608	0.078407	72.937935	41.891258	27.552380	-3.425511	0.000000	3.642235	0.000000	0.000000	0.000000	0.363779	0.078572	-0.185603	0.000000	0.000000	3.000000	2.000000	0.000000
1813.120375	-0.173111	0.601608	0.078407	72.937935	41.891258	27.552380	-3.425511	0.000000	3.642235	0.000000	0.000000	0.000000	0.363779	0.078572	-0.185603	0.000000	0.000000	3.000000	2.000000	0.000000
1813.123709	-0.173111	0.601608	0.078407	72.937935	41.891258	27.552380	-3.425511	0.000000	3.642235	0.000000	0.000000	0.000000	0.363779	0.078572	-0.185603	0.000000	0.000000	3.000000	2.000000	0.000000
1813.127042	-0.171965	0.601847	0.077812	72.950562	42.046505	27.613760	-3.409870	0.000000	3.656882	0.000000	0.000000	0.000000	0.343675	0.071705	-0.178589	0.000000	0.000000	3.000000	2.000000	0.000000
1813.130375	-0.171965	0.601847	0.077812	72.950562	42.046505	27.613760	-3.409870	0.000000	3.656882	0.000000	0.000000	0.000000	0.343675	0.071705	-0.178589	0.000000	0.000000	3.000000	2.000000	0.000000
1813.133709	-0.171965	0.601847	0.077812	72.950562	42.046505	27.613760	-3.409870	0.000000	3.656882	0.000000	0.000000	0.000000	0.343675	0.071705	-0.178589	0.000000	0.000000	3.000000	2.000000	0.000000
1813.137042	-0.170785	0.602064	0.077273	72.961533	42.203526	27.678436	-3.394941	0.000000	3.670746	0.000000	0.000000	0.000000	0.354125	0.064949	-0.161689	0.000000	0.000000	3.000000	2.000000	0.000000
1813.140375	-0.170785	0.602064	0.077273	72.961533	42.203526	27.678436	-3.394941	0.000000	3.670746	0.000000	0.000000	0.000000	0.354125	0.064949	-0.161689	0.000000	0.000000	3.000000	2.000000	0.000000
1813.143709	-0.170785	0.602064	0.077273	72.961533	42.203526	27.678436	-3.394941	0.000000	3.670746	0.000000	0.000000	0.000000	0.354125	0.064949	-0.161689	0.000000	0.000000	3.000000	2.000000	0.000000
1813.147042	-0.169613	0.602257	0.076839	72.970947	42.357243	27.733950	-3.377365	0.000000	3.686924	0.000000	0.000000	0.000000	0.351505	0.058029	-0.130057	0.000000	0.000000	3.000000	2.000000	0.000000
1813.150375	-0.169613	0.602257	0.076839	72.970947	42.357243	27.733950	-3.377365	0.000000	3.686924	0.000000	0.000000	0.000000	0.351505	0.058029	-0.130057	0.000000	0.000000	3.000000	2.000000	0.000000
1813.153709	-0.169613	0.602257	0.076839	72.970947	42.357243	27.733950	-3.377365	0.000000	3.686924	0.000000	0.000000	0.000000	0.351505	0.058029	-0.130057	0.000000	0.000000	3.000000	2.000000	0.000000
1813.157042	-0.168425	0.602428	0.076519	72.981941	42.514755	27.786316	-3.357004	0.000000	3.705472	0.000000	0.000000	0.000000	0.356609	0.051237	-0.095962	0.000000	0.000000	3.000000	2.000000	0.000000
1813.160375	-0.168425	0.602428	0.076519	72.981941	42.514755	27.786316	-3.357004	0.000000	3.705472	0.000000	0.000000	0.000000	0.356609	0.051237	-0.095962	0.000000	0.000000	3.000000	2.000000	0.000000
1813.163709	-0.168425	0.602428	0.076519	72.981941	42.514755	27.786316	-3.357004	0.000000	3.705472	0.000000	0.000000	0.000000	0.356609	0.051237	-0.095962	0.000000	0.000000	3.000000	2.000000	0.000000
1813.167042	-0.167283	0.602556	0.076341	72.989899	42.644077	27.807764	-3.332886	0.000000	3.727180	0.000000	0.000000	0.000000	0.342568	0.038331	-0.053615	0.000000	0.000000	3.000000	2.000000	0.000000
1813.170375	-0.167283	0.602556	0.076341	72.989899	42.644077	27.807764	-3.332886	0.000000	3.727180	0.000000	0.000000	0.000000	0.342568	0.038331	-0.053615	0.000000	0.000000	3.000000	2.000000	0.000000
1813.173709	-0.167283	0.602556	0.076341	72.989899	42.644077	27.807764	-3.332886	0.000000	3.727180	0.000000	0.000000	0.000000	0.342568	0.038331	-0.053615	0.000000	0.000000	3.000000	2.000000	0.000000
1813.177042	-0.166127	0.602682	0.076290	72.997810	42.778831	27.829206	-3.305985	0.000000	3.751061	0.000000	0.000000	0.000000	0.346660	0.037786	-0.015181	0.000000	0.000000	3.000000	2.000000	0.000000
1813.180375	-0.166127	0.602682	0.076290	72.997810	42.778831	27.829206	-3.305985	0.000000	3.751061	0.000000	0.000000	0.000000	0.346660	0.037786	-0.015181	0.000000	0.000000	3.000000	2.000000	0.000000
1813.183709	-0.166127	0.602682	0.076290	72.997810	42.778831	27.829206	-3.305985	0.000000	3.751061	0.000000	0.000000	0.000000	0.346660	0.037786	-0.015181	0.000000	0.000000	3.000000	2.000000	0.000000
1813.187042	-0.165010	0.602776	0.076360	73.010689	42.887463	27.816174	-3.274907	0.000000	3.778225	0.000000	0.000000	0.000000	0.335049	0.028201	0.020831	0.000000	0.000000	3.000000	2.000000	0.000000
1813.190375	-0.165010	0.602776	0.076360	73.010689	42.887463	27.816174	-3.274907	0.000000	3.778225	0.000000	0.000000	0.000000	0.335049	0.028201	0.020831	0.000000	0.000000	3.000000	2.000000	0.000000
1813.193709	-0.165010	0.602776	0.076360	73.010689	42.887463	27.816174	-3.274907	0.000000	3.778225	0.000000	0.000000	0.000000	0.335049	0.028201	0.020831	0.000000	0.000000	3.000000	2.000000	0.000000
1813.197042	-0.163895	0.602828	0.076521	73.030052	42.989365	27.790369	-3.241271	0.000000	3.807121	0.000000	0.000000	0.000000	0.334539	0.015731	0.048519	0.000000	0.000000	3.000000	2.000000	0.000000
1813.200375	-0.163895	0.602828	0.076521	73.030052	42.989365	27.790369	-3.241271	0.000000	3.807121	0.000000	0.000000	0.000000	0.334539	0.015731	0.048519	0.000000	0.000000	3.000000	2.000000	0.000000
1813.203709	-0.163895	0.602828	0.076521	73.030052	42.989365	27.790369	-3.241271	0.000000	3.807121	0.000000	0.000000	0.000000	0.334539	0.015731	0.048519	0.000000	0.000000	3.000000	2.000000	0.000000
1813.207042	-0.162798	0.602880	0.076738	73.039787	43.096203	27.771204	-3.194758	0.000000	3.826065	0.000000	0.000000	0.000000	0.329266	0.015523	0.065099	0.000000	0.000000	3.000000	2.000000	0.000000
1813.210375	-0.162798	0.602880	0.076738	73.039787	43.096203	27.771204	-3.194758	0.000000	3.826065	0.000000	0.000000	0.000000	0.329266	0.015523	0.065099	0.000000	0.000000	3.000000	2.000000	0.000000
1813.213709	-0.162798	0.602880	0.076738	73.039787	43.096203	27.771204	-3.194758	0.000000	3.826065	0.000000	0.000000	0.000000	0.329266	0.015523	0.065099	0.000000	0.000000	3.000000	2.000000	0.000000
1813.217042	-0.161644	0.602901	0.077041	73.049492	43.205746	27.752026	-3.139880	0.000000	3.836915	0.000000	0.000000	0.000000	0.346227	0.006209	0.090907	0.000000	0.000000	3.000000	2.000000	0.000000
1813.220375	-0.161644	0.602901	0.077041	73.049492	43.205746	27.752026	-3.139880	0.000000	3.836915	0.000000	0.000000	0.000000	0.346227	0.006209	0.090907	0.000000	0.000000	3.000000	2.000000	0.000000
1813.223709	-0.161644	0.602901	0.077041	73.049492	43.205746	27.752026	-3.139880	0.000000	3.836915	0.000000	0.000000	0.000000	0.346227	0.006209	0.090907	0.000000	0.000000	3.000000	2.000000	0.000000
1813.227042	-0.160459	0.602901	0.077335	73.072083	43.317764	27.719725	-3.082175	0.000000	3.852066	0.000000	0.000000	0.000000	0.355278	0.000169	0.088200	0.000000	0.000000	3.000000	2.000000	0.000000
1813.230375	-0.160459	0.602901	0.077335	73.072083	43.317764	27.719725	-3.082175	0.000000	3.852066	0.000000	0.000000	0.000000	0.355278	0.000169	0.088200	0.000000	0.000000	3.000000	2.000000	0.000000
1813.233709	-0.160459	0.602901	0.077335	73.072083	43.317764	27.719725	-3.082175	0.000000	3.852066	0.000000	0.000000	0.000000	0.355278	0.000169	0.088200	0.000000	0.000000	3.000000	2.000000	0.000000
1813.237042	-0.159273	0.602891	0.077714	73.114151	43.401379	27.636280	-3.022963	0.000000	3.866766	0.000000	0.000000	0.000000	0.355950	-0.003087	0.113534	0.000000	0.000000	3.000000	2.000000	0.000000
1813.240375	-0.159273	0.602891	0.077714	73.114151	43.401379	27.636280	-3.022963	0.000000	3.866766	0.000000	0.000000	0.000000	0.355950	-0.003087	0.113534	0.000000	0.000000	3.000000	2.000000	0.000000
1813.243709	-0.159273	0.602891	0.077714	73.114151	43.401379	27.636280	-3.022963	0.000000	3.866766	0.000000	0.000000	0.000000	0.355950	-0.003087	0.113534	0.000000	0.000000	3.000000	2.000000	0.000000
1813.247042	-0.158066	0.602870	0.078119	73.180443	43.461559	27.504063	-2.963637	0.000000	3.885688	0.000000	0.000000	0.000000	0.361906	-0.006200	0.121537	0.000000	0.000000	3.000000	2.000000	0.000000
1813.250375	-0.158066	0.602870	0.078119	73.180443	43.461559	27.504063	-2.963637	0.000000	3.885688	0.000000	0.000000	0.000000	0.361906	-0.006200	0.121537	0.000000	0.000000	3.000000	2.000000	0.000000
1813.253709	-0.158066	0.602870	0.078119	73.180443	43.461559	27.504063	-2.963637	0.000000	3.885688	0.000000	0.000000	0.000000	0.361906	-0.006200	0.121537	0.000000	0.000000	3.000000	2.000000	0.000000
1813.257042	-0.156914	0.602828	0.078615	73.251579	43.504940	27.348623	-2.903320	0.000000	3.905945	0.000000	0.000000	0.000000	0.345676	-0.012593	0.148915	0.000000	0.000000	3.000000	2.000000	0.000000
1813.260375	-0.156914	0.602828	0.078615	73.251579	43.504940	27.348623	-2.903320	0.000000	3.905945	0.000000	0.000000	0.000000	0.345676	-0.012593	0.148915	0.000000	0.000000	3.000000	2.000000	0.000000
1813.263709	-0.156914	0.602828	0.078615	73.251579	43.504940	27.348623	-2.903320	0.000000	3.905945	0.000000	0.000000	0.000000	0.345676	-0.012593	0.148915	0.000000	0.000000	3.000000	2.000000	0.000000
1813.267042	-0.155756	0.602806	0.079189	73.308197	43.538910	27.196281	-2.845707	0.000000	3.930763	0.000000	0.000000	0.000000	0.347467	-0.006761	0.171987	0.000000	0.000000	3.000000	2.000000	0.000000
1813.270375	-0.155756	0.602806	0.079189	73.308197	43.538910	27.196281	-2.845707	0.000000	3.930763	0.000000	0.000000	0.000000	0.347467	-0.006761	0.171987	0.000000	0.000000	3.000000	2.000000	0.000000
1813.273709	-0.155756	0.602806	0.079189	73.308197	43.538910	27.196281	-2.845707	0.000000	3.930763	0.000000	0.000000	0.000000	0.347467	-0.006761	0.171987	0.000000	0.000000	3.000000	2.000000	0.000000
1813.277042	-0.154652	0.602813	0.079860	73.343842	43.573635	27.076452	-2.787796	0.000000	3.959428	0.000000	0.000000	0.000000	0.331032	0.002012	0.201436	0.000000	0.000000	3.000000	2.000000	0.000000
1813.280375	-0.154652	0.602813	0.079860	73.343842	43.573635	27.076452	-2.787796	0.000000	3.959428	0.000000	0.000000	0.000000	0.331032	0.002012	0.201436	0.000000	0.000000	3.000000	2.000000	0.000000
1813.283709	-0.154652	0.602813	0.079860	73.343842	43.573635	27.076452	-2.787796	0.000000	3.959428	0.000000	0.000000	0.000000	0.331032	0.002012	0.201436	0.000000	0.000000	3.000000	2.000000	0.000000
1813.287042	-0.153583	0.602829	0.080558	73.360146	43.607765	26.954367	-2.732624	0.000000	3.993001	0.000000	0.000000	0.000000	0.320960	0.004899	0.209349	0.000000	0.000000	3.000000	2.000000	0.000000
1813.290375	-0.153583	0.602829	0.080558	73.360146	43.607765	26.954367	-2.732624	0.000000	3.993001	0.000000	0.000000	0.000000	0.320960	0.004899	0.209349	0.000000	0.000000	3.000000	2.000000	0.000000
1813.293709	-0.153583	0.602829	0.080558	73.360146	43.607765	26.954367	-2.732624	0.000000	3.993001	0.000000	0.000000	0.000000	0.320960	0.004899	0.209349	0.000000	0.000000	3.000000	2.000000	0.000000
1813.297042	-0.152531	0.602865	0.081326	73.365204	43.627254	26.829832	-2.679131	0.000000	4.027892	0.000000	0.000000	0.000000	0.315543	0.010729	0.230296	0.000000	0.000000	3.000000	2.000000	0.000000
1813.300375	-0.152531	0.602865	0.081326	73.365204	43.627254	26.829832	-2.679131	0.000000	4.027892	0.000000	0.000000	0.000000	0.315543	0.010729	0.230296	0.000000	0.000000	3.000000	2.000000	0.000000
1813.303709	-0.152531	0.602865	0.081326	73.365204	43.627254	26.829832	-2.679131	0.000000	4.027892	0.000000	0.000000	0.000000	0.315543	0.010729	0.230296	0.000000	0.000000	3.000000	2.000000	0.000000
1813.307042	-0.151471	0.602920	0.082170	73.378242	43.621258	26.663059	-2.626540	0.000000	4.066275	0.000000	0.000000	0.000000	0.317953	0.016498	0.253404	0.000000	0.000000	3.000000	2.000000	0.000000
1813.310375	-0.151471	0.602920	0.082170	73.378242	43.621258	26.663059	-2.626540	0.000000	4.066275	0.000000	0.000000	0.000000	0.317953	0.016498	0.253404	0.000000	0.000000	3.000000	2.000000	0.000000
1813.313709	-0.151471	0.602920	0.082170	73.378242	43.621258	26.663059	-2.626540	0.000000	4.066275	0.000000	0.000000	0.000000	0.317953	0.016498	0.253404	0.000000	0.000000	3.000000	2.000000	0.000000
1813.317042	-0.150313	0.603015	0.083069	73.420097	43.581596	26.422785	-2.573548	0.000000	4.108509	0.000000	0.000000	0.000000	0.347286	0.028540	0.269781	0.000000	0.000000	3.000000	2.000000	0.000000
1813.320375	-0.150313	0.603015	0.083069	73.420097	43.581596	26.422785	-2.573548	0.000000	4.108509	0.000000	0.000000	0.000000	0.347286	0.028540	0.269781	0.000000	0.000000	3.000000	2.000000	0.000000
1813.323709	-0.150313	0.603015	0.083069	73.420097	43.581596	26.422785	-2.573548	0.000000	4.108509	0.000000	0.000000	0.000000	0.347286	0.028540	0.269781	0.000000	0.000000	3.000000	2.000000	0.000000
1813.327042	-0.149067	0.603160	0.084059	73.516258	43.440666	26.014420	-2.515667	0.000000	4.153472	0.000000	0.000000	0.000000	0.373854	0.043507	0.296759	0.000000	0.000000	3.000000	2.000000	0.000000
1813.330375	-0.149067	0.603160	0.084059	73.516258	43.440666	26.014420	-2.515667	0.000000	4.153472	0.000000	0.000000	0.000000	0.373854	0.043507	0.296759	0.000000	0.000000	3.000000	2.000000	0.000000
1813.333709	-0.149067	0.603160	0.084059	73.516258	43.440666	26.014420	-2.515667	0.000000	4.153472	0.000000	0.000000	0.000000	0.373854	0.043507	0.296759	0.000000	0.000000	3.000000	2.000000	0.000000
1813.337042	-0.147731	0.603355	0.085137	73.678886	43.192833	25.416950	-2.453357	0.000000	4.202932	0.000000	0.000000	0.000000	0.400766	0.058522	0.323505	0.000000	0.000000	3.000000	2.000000	0.000000
1813.340375	-0.147731	0.603355	0.085137	73.678886	43.192833	25.416950	-2.453357	0.000000	4.202932	0.000000	0.000000	0.000000	0.400766	0.058522	0.323505	0.000000	0.000000	3.000000	2.000000	0.000000
1813.343709	-0.147731	0.603355	0.085137	73.678886	43.192833	25.416950	-2.453357	0.000000	4.202932	0.000000	0.000000	0.000000	0.400766	0.058522	0.323505	0.000000	0.000000	3.000000	2.000000	0.000000
1813.347042	-0.146299	0.603529	0.086283	73.908829	42.853168	24.663254	-2.386563	0.000000	4.256850	0.000000	0.000000	0.000000	0.429697	0.052163	0.343824	0.000000	0.000000	3.000000	2.000000	0.000000
1813.350375	-0.146299	0.603529	0.086283	73.908829	42.853168	24.663254	-2.386563	0.000000	4.256850	0.000000	0.000000	0.000000	0.429697	0.052163	0.343824	0.000000	0.000000	3.000000	2.000000	0.000000
1813.353709	-0.146299	0.603529	0.086283	73.908829	42.853168	24.663254	-2.386563	0.000000	4.256850	0.000000	0.000000	0.000000	0.429697	0.052163	0.343824	0.000000	0.000000	3.000000	2.000000	0.000000
1813.357042	-0.144791	0.603743	0.087474	74.179466	42.425404	23.827942	-2.314946	0.000000	4.314154	0.000000	0.000000	0.000000	0.452416	0.064255	0.357200	0.000000	0.000000	3.000000	2.000000	0.000000
1813.360375	-0.144791	0.603743	0.087474	74.179466	42.425404	23.827942	-2.314946	0.000000	4.314154	0.000000	0.000000	0.000000	0.452416	0.064255	0.357200	0.000000	0.000000	3.000000	2.000000	0.000000
1813.363709	-0.144791	0.603743	0.087474	74.179466	42.425404	23.827942	-2.314946	0.000000	4.314154	0.000000	0.000000	0.000000	0.452416	0.064255	0.357200	0.000000	0.000000	3.000000	2.000000	0.000000
1813.367042	-0.143217	0.603916	0.088645	74.462074	41.972763	23.317585	-2.239544	0.000000	4.373688	0.000000	0.000000	0.000000	0.472053	0.052045	0.351351	0.000000	0.000000	3.000000	2.000000	0.000000
1813.370375	-0.143217	0.603916	0.088645	74.462074	41.972763	23.317585	-2.239544	0.000000	4.373688	0.000000	0.000000	0.000000	0.472053	0.052045	0.351351	0.000000	0.000000	3.000000	2.000000	0.000000
1813.373709	-0.143217	0.603916	0.088645	74.462074	41.972763	23.317585	-2.239544	0.000000	4.373688	0.000000	0.000000	0.000000	0.472053	0.052045	0.351351	0.000000	0.000000	3.000000	2.000000	0.000000
1813.377042	-0.141591	0.604101	0.089738	74.718803	41.545010	23.290289	-2.160868	0.000000	4.432246	0.000000	0.000000	0.000000	0.487901	0.055437	0.327896	0.000000	0.000000	3.000000	2.000000	0.000000
1813.380375	-0.141591	0.604101	0.089738	74.718803	41.545010	23.290289	-2.160868	0.000000	4.432246	0.000000	0.000000	0.000000	0.487901	0.055437	0.327896	0.000000	0.000000	3.000000	2.000000	0.000000
1813.383709	-0.141591	0.604101	0.089738	74.718803	41.545010	23.290289	-2.160868	0.000000	4.432246	0.000000	0.000000	0.000000	0.487901	0.055437	0.327896	0.000000	0.000000	3.000000	2.000000	0.000000
1813.387042	-0.139836	0.604267	0.090780	74.934822	41.188671	23.136356	-2.079551	0.000000	4.486896	0.000000	0.000000	0.000000	0.526367	0.049626	0.312653	0.000000	0.000000	3.000000	2.000000	0.000000
1813.390375	-0.139836	0.604267	0.090780	74.934822	41.188671	23.136356	-2.079551	0.000000	4.486896	0.000000	0.000000	0.000000	0.526367	0.049626	0.312653	0.000000	0.000000	3.000000	2.000000	0.000000
1813.393709	-0.139836	0.604267	0.090780	74.934822	41.188671	23.136356	-2.079551	0.000000	4.486896	0.000000	0.000000	0.000000	0.526367	0.049626	0.312653	0.000000	0.000000	3.000000	2.000000	0.000000
1813.397042	-0.137993	0.604465	0.091706	75.113472	40.882893	22.501040	-1.991823	0.000000	4.539004	0.000000	0.000000	0.000000	0.553021	0.059441	0.277667	0.000000	0.000000	3.000000	2.000000	0.000000
1813.400375	-0.137993	0.604465	0.091706	75.113472	40.882893	22.501040	-1.991823	0.000000	4.539004	0.000000	0.000000	0.000000	0.553021	0.059441	0.277667	0.000000	0.000000	3.000000	2.000000	0.000000
1813.403709	-0.137993	0.604465	0.091706	75.113472	40.882893	22.501040	-1.991823	0.000000	4.539004	0.000000	0.000000	0.000000	0.553021	0.059441	0.277667	0.000000	0.000000	3.000000	2.000000	0.000000
1813.407042	-0.136056	0.604684	0.092600	75.264809	40.630245	21.882288	-1.899653	0.000000	4.585282	0.000000	0.000000	0.000000	0.581239	0.065848	0.268371	0.000000	0.000000	3.000000	2.000000	0.000000
1813.410375	-0.136056	0.604684	0.092600	75.264809	40.630245	21.882288	-1.899653	0.000000	4.585282	0.000000	0.000000	0.000000	0.581239	0.065848	0.268371	0.000000	0.000000	3.000000	2.000000	0.000000
1813.413709	-0.136056	0.604684	0.092600	75.264809	40.630245	21.882288	-1.899653	0.000000	4.585282	0.000000	0.000000	0.000000	0.581239	0.065848	0.268371	0.000000	0.000000	3.000000	2.000000	0.000000
1813.417042	-0.133998	0.604925	0.093469	75.424385	40.371849	21.255968	-1.802779	0.000000	4.630010	0.000000	0.000000	0.000000	0.617253	0.072245	0.260706	0.000000	0.000000	3.000000	2.000000	0.000000
1813.420375	-0.133998	0.604925	0.093469	75.424385	40.371849	21.255968	-1.802779	0.000000	4.630010	0.000000	0.000000	0.000000	0.617253	0.072245	0.260706	0.000000	0.000000	3.000000	2.000000	0.000000
1813.423709	-0.133998	0.604925	0.093469	75.424385	40.371849	21.255968	-1.802779	0.000000	4.630010	0.000000	0.000000	0.000000	0.617253	0.072245	0.260706	0.000000	0.000000	3.000000	2.000000	0.000000
1813.427042	-0.131904	0.605177	0.094315	75.604980	40.045044	20.550596	-1.699904	0.000000	4.673461	0.000000	0.000000	0.000000	0.628117	0.075498	0.253603	0.000000	0.000000	3.000000	2.000000	0.000000
1813.430375	-0.131904	0.605177	0.094315	75.604980	40.045044	20.550596	-1.699904	0.000000	4.673461	0.000000	0.000000	0.000000	0.628117	0.075498	0.253603	0.000000	0.000000	3.000000	2.000000	0.000000
1813.433709	-0.131904	0.605177	0.094315	75.604980	40.045044	20.550596	-1.699904	0.000000	4.673461	0.000000	0.000000	0.000000	0.628117	0.075498	0.253603	0.000000	0.000000	3.000000	2.000000	0.000000
1813.437042	-0.129799	0.605417	0.095238	75.825584	39.602478	19.763403	-1.595218	0.000000	4.715728	0.000000	0.000000	0.000000	0.631729	0.072055	0.277013	0.000000	0.000000	3.000000	2.000000	0.000000
1813.440375	-0.129799	0.605417	0.095238	75.825584	39.602478	19.763403	-1.595218	0.000000	4.715728	0.000000	0.000000	0.000000	0.631729	0.072055	0.277013	0.000000	0.000000	3.000000	2.000000	0.000000
1813.443709	-0.129799	0.605417	0.095238	75.825584	39.602478	19.763403	-1.595218	0.000000	4.715728	0.000000	0.000000	0.000000	0.631729	0.072055	0.277013	0.000000	0.000000	3.000000	2.000000	0.000000
1813.447042	-0.127663	0.605626	0.096167	76.092735	39.024208	19.031252	-1.489930	0.000000	4.761898	0.000000	0.000000	0.000000	0.640670	0.062780	0.278697	0.000000	0.000000	3.000000	2.000000	0.000000
1813.450375	-0.127663	0.605626	0.096167	76.092735	39.024208	19.031252	-1.489930	0.000000	4.761898	0.000000	0.000000	0.000000	0.640670	0.062780	0.278697	0.000000	0.000000	3.000000	2.000000	0.000000
1813.453709	-0.127663	0.605626	0.096167	76.092735	39.024208	19.031252	-1.489930	0.000000	4.761898	0.000000	0.000000	0.000000	0.640670	0.062780	0.278697	0.000000	0.000000	3.000000	2.000000	0.000000
1813.457042	-0.125545	0.605813	0.097190	76.409142	38.282753	18.431328	-1.382232	0.000000	4.805147	0.000000	0.000000	0.000000	0.635359	0.056083	0.306791	0.000000	0.000000	3.000000	2.000000	0.000000
1813.460375	-0.125545	0.605813	0.097190	76.409142	38.282753	18.431328	-1.382232	0.000000	4.805147	0.000000	0.000000	0.000000	0.635359	0.056083	0.306791	0.000000	0.000000	3.000000	2.000000	0.000000
1813.463709	-0.125545	0.605813	0.097190	76.409142	38.282753	18.431328	-1.382232	0.000000	4.805147	0.000000	0.000000	0.000000	0.635359	0.056083	0.306791	0.000000	0.000000	3.000000	2.000000	0.000000
1813.467042	-0.123401	0.605958	0.098240	76.764214	37.388191	17.793077	-1.271022	0.000000	4.835752	0.000000	0.000000	0.000000	0.643147	0.043568	0.315001	0.000000	0.000000	3.000000	2.000000	0.000000
1813.470375	-0.123401	0.605958	0.098240	76.764214	37.388191	17.793077	-1.271022	0.000000	4.835752	0.000000	0.000000	0.000000	0.643147	0.043568	0.315001	0.000000	0.000000	3.000000	2.000000	0.000000
1813.473709	-0.123401	0.605958	0.098240	76.764214	37.388191	17.793077	-1.271022	0.000000	4.835752	0.000000	0.000000	0.000000	0.643147	0.043568	0.315001	0.000000	0.000000	3.000000	2.000000	0.000000
1813.477042	-0.121198	0.606103	0.099292	77.118538	36.423607	17.235420	-1.158617	0.000000	4.863909	0.000000	0.000000	0.000000	0.660967	0.043515	0.315859	0.000000	0.000000	3.000000	2.000000	0.000000
1813.480375	-0.121198	0.606103	0.099292	77.118538	36.423607	17.235420	-1.158617	0.000000	4.863909	0.000000	0.000000	0.000000	0.660967	0.043515	0.315859	0.000000	0.000000	3.000000	2.000000	0.000000
1813.483709	-0.121198	0.606103	0.099292	77.118538	36.423607	17.235420	-1.158617	0.000000	4.863909	0.000000	0.000000	0.000000	0.660967	0.043515	0.315859	0.000000	0.000000	3.000000	2.000000	0.000000
1813.487042	-0.118878	0.606176	0.100339	77.443550	35.472988	16.462263	-1.043934	0.000000	4.889806	0.000000	0.000000	0.000000	0.696038	0.021910	0.313836	0.000000	0.000000	3.000000	2.000000	0.000000
1813.490375	-0.118878	0.606176	0.100339	77.443550	35.472988	16.462263	-1.043934	0.000000	4.889806	0.000000	0.000000	0.000000	0.696038	0.021910	0.313836	0.000000	0.000000	3.000000	2.000000	0.000000
1813.493709	-0.118878	0.606176	0.100339	77.443550	35.472988	16.462263	-1.043934	0.000000	4.889806	0.000000	0.000000	0.000000	0.696038	0.021910	0.313836	0.000000	0.000000	3.000000	2.000000	0.000000
1813.497042	-0.116432	0.606199	0.101332	77.726036	34.653759	15.839675	-0.924495	0.000000	4.913788	0.000000	0.000000	0.000000	0.733949	0.006707	0.298178	0.000000	0.000000	3.000000	2.000000	0.000000
1813.500375	-0.116432	0.606199	0.101332	77.726036	34.653759	15.839675	-0.924495	0.000000	4.913788	0.000000	0.000000	0.000000	0.733949	0.006707	0.298178	0.000000	0.000000	3.000000	2.000000	0.000000
1813.503709	-0.116432	0.606199	0.101332	77.726036	34.653759	15.839675	-0.924495	0.000000	4.913788	0.000000	0.000000	0.000000	0.733949	0.006707	0.298178	0.000000	0.000000	3.000000	2.000000	0.000000
1813.507042	-0.113911	0.606202	0.102254	77.970688	33.935085	15.320946	-0.800318	0.000000	4.935534	0.000000	0.000000	0.000000	0.756297	0.000862	0.276431	0.000000	0.000000	3.000000	2.000000	0.000000
1813.510375	-0.113911	0.606202	0.102254	77.970688	33.935085	15.320946	-0.800318	0.000000	4.935534	0.000000	0.000000	0.000000	0.756297	0.000862	0.276431	0.000000	0.000000	3.000000	2.000000	0.000000
1813.513709	-0.113911	0.606202	0.102254	77.970688	33.935085	15.320946	-0.800318	0.000000	4.935534	0.000000	0.000000	0.000000	0.756297	0.000862	0.276431	0.000000	0.000000	3.000000	2.000000	0.000000
1813.517042	-0.111309	0.606176	0.103066	78.208527	33.221874	14.953909	-0.673986	0.000000	4.954366	0.000000	0.000000	0.000000	0.780555	-0.007833	0.243558	0.000000	0.000000	3.000000	2.000000	0.000000
1813.520375	-0.111309	0.606176	0.103066	78.208527	33.221874	14.953909	-0.673986	0.000000	4.954366	0.000000	0.000000	0.000000	0.780555	-0.007833	0.243558	0.000000	0.000000	3.000000	2.000000	0.000000
1813.523709	-0.111309	0.606176	0.103066	78.208527	33.221874	14.953909	-0.673986	0.000000	4.954366	0.000000	0.000000	0.000000	0.780555	-0.007833	0.243558	0.000000	0.000000	3.000000	2.000000	0.000000
1813.527042	-0.108688	0.606130	0.103793	78.460152	32.431404	14.368288	-0.545341	0.000000	4.970171	0.000000	0.000000	0.000000	0.786315	-0.013661	0.218165	0.000000	0.000000	3.000000	2.000000	0.000000
1813.530375	-0.108688	0.606130	0.103793	78.460152	32.431404	14.368288	-0.545341	0.000000	4.970171	0.000000	0.000000	0.000000	0.786315	-0.013661	0.218165	0.000000	0.000000	3.000000	2.000000	0.000000
1813.533709	-0.108688	0.606130	0.103793	78.460152	32.431404	14.368288	-0.545341	0.000000	4.970171	0.000000	0.000000	0.000000	0.786315	-0.013661	0.218165	0.000000	0.000000	3.000000	2.000000	0.000000
1813.537042	-0.106048	0.606065	0.104435	78.736153	31.465698	13.671685	-0.417049	0.000000	4.982577	0.000000	0.000000	0.000000	0.791744	-0.019446	0.192717	0.000000	0.000000	3.000000	2.000000	0.000000
1813.540375	-0.106048	0.606065	0.104435	78.736153	31.465698	13.671685	-0.417049	0.000000	4.982577	0.000000	0.000000	0.000000	0.791744	-0.019446	0.192717	0.000000	0.000000	3.000000	2.000000	0.000000
1813.543709	-0.106048	0.606065	0.104435	78.736153	31.465698	13.671685	-0.417049	0.000000	4.982577	0.000000	0.000000	0.000000	0.791744	-0.019446	0.192717	0.000000	0.000000	3.000000	2.000000	0.000000
1813.547042	-0.103339	0.605981	0.105003	79.026466	30.277084	12.892802	-0.289095	0.000000	4.991636	0.000000	0.000000	0.000000	0.812859	-0.025222	0.170152	0.000000	0.000000	3.000000	2.000000	0.000000
1813.550375	-0.103339	0.605981	0.105003	79.026466	30.277084	12.892802	-0.289095	0.000000	4.991636	0.000000	0.000000	0.000000	0.812859	-0.025222	0.170152	0.000000	0.000000	3.000000	2.000000	0.000000
1813.553709	-0.103339	0.605981	0.105003	79.026466	30.277084	12.892802	-0.289095	0.000000	4.991636	0.000000	0.000000	0.000000	0.812859	-0.025222	0.170152	0.000000	0.000000	3.000000	2.000000	0.000000
1813.557042	-0.100557	0.605940	0.105478	79.315605	28.678854	11.658580	-0.158913	0.000000	4.997474	0.000000	0.000000	0.000000	0.834542	-0.012241	0.142494	0.000000	0.000000	3.000000	2.000000	0.000000
1813.560375	-0.100557	0.605940	0.105478	79.315605	28.678854	11.658580	-0.158913	0.000000	4.997474	0.000000	0.000000	0.000000	0.834542	-0.012241	0.142494	0.000000	0.000000	3.000000	2.000000	0.000000
1813.563709	-0.100557	0.605940	0.105478	79.315605	28.678854	11.658580	-0.158913	0.000000	4.997474	0.000000	0.000000	0.000000	0.834542	-0.012241	0.142494	0.000000	0.000000	3.000000	2.000000	0.000000
1813.567042	-0.097680	0.605880	0.105880	79.570396	26.702856	9.821299	-0.026410	0.000000	4.999930	0.000000	0.000000	0.000000	0.863037	-0.018010	0.120718	0.000000	0.000000	3.000000	2.000000	0.000000
1813.570375	-0.097680	0.605880	0.105880	79.570396	26.702856	9.821299	-0.026410	0.000000	4.999930	0.000000	0.000000	0.000000	0.863037	-0.018010	0.120718	0.000000	0.000000	3.000000	2.000000	0.000000
1813.573709	-0.097680	0.605880	0.105880	79.570396	26.702856	9.821299	-0.026410	0.000000	4.999930	0.000000	0.000000	0.000000	0.863037	-0.018010	0.120718	0.000000	0.000000	3.000000	2.000000	0.000000
1813.577042	-0.094701	0.605854	0.106156	79.773834	24.533966	7.675031	0.109515	0.000000	4.998800	0.000000	0.000000	0.000000	0.893876	-0.007932	0.082776	0.000000	0.000000	3.000000	2.000000	0.000000
1813.580375	-0.094701	0.605854	0.106156	79.773834	24.533966	7.675031	0.109515	0.000000	4.998800	0.000000	0.000000	0.000000	0.893876	-0.007932	0.082776	0.000000	0.000000	3.000000	2.000000	0.000000
1813.583709	-0.094701	0.605854	0.106156	79.773834	24.533966	7.675031	0.109515	0.000000	4.998800	0.000000	0.000000	0.000000	0.893876	-0.007932	0.082776	0.000000	0.000000	3.000000	2.000000	0.000000
1813.587042	-0.091643	0.605872	0.106277	79.917343	22.301088	5.503125	0.249287	0.000000	4.993782	0.000000	0.000000	0.000000	0.917201	0.005372	0.036357	0.000000	0.000000	3.000000	2.000000	0.000000
1813.590375	-0.091643	0.605872	0.106277	79.917343	22.301088	5.503125	0.249287	0.000000	4.993782	0.000000	0.000000	0.000000	0.917201	0.005372	0.036357	0.000000	0.000000	3.000000	2.000000	0.000000
1813.593709	-0.091643	0.605872	0.106277	79.917343	22.301088	5.503125	0.249287	0.000000	4.993782	0.000000	0.000000	0.000000	0.917201	0.005372	0.036357	0.000000	0.000000	3.000000	2.000000	0.000000
1813.597042	-0.088459	0.605954	0.106265	80.009514	20.080984	3.357284	0.391941	0.000000	4.984614	0.000000	0.000000	0.000000	0.955185	0.024691	-0.003697	0.000000	0.000000	3.000000	2.000000	0.000000
1813.600375	-0.088459	0.605954	0.106265	80.009514	20.080984	3.357284	0.391941	0.000000	4.984614	0.000000	0.000000	0.000000	0.955185	0.024691	-0.003697	0.000000	0.000000	3.000000	2.000000	0.000000
1813.603709	-0.088459	0.605954	0.106265	80.009514	20.080984	3.357284	0.391941	0.000000	4.984614	0.000000	0.000000	0.000000	0.955185	0.024691	-0.003697	0.000000	0.000000	3.000000	2.000000	0.000000
1813.607042	-0.085204	0.606049	0.106102	80.063225	17.788630	1.259812	0.539834	0.000000	4.970772	0.000000	0.000000	0.000000	0.976720	0.028414	-0.048736	0.000000	0.000000	3.000000	2.000000	0.000000
1813.610375	-0.085204	0.606049	0.106102	80.063225	17.788630	1.259812	0.539834	0.000000	4.970772	0.000000	0.000000	0.000000	0.976720	0.028414	-0.048736	0.000000	0.000000	3.000000	2.000000	0.000000
1813.613709	-0.085204	0.606049	0.106102	80.063225	17.788630	1.259812	0.539834	0.000000	4.970772	0.000000	0.000000	0.000000	0.976720	0.028414	-0.048736	0.000000	0.000000	3.000000	2.000000	0.000000
1813.617042	-0.081927	0.606146	0.105744	80.099525	15.217291	-1.028496	0.690582	0.000000	4.952080	0.000000	0.000000	0.000000	0.983085	0.029133	-0.107547	0.000000	0.000000	3.000000	2.000000	0.000000
1813.620375	-0.081927	0.606146	0.105744	80.099525	15.217291	-1.028496	0.690582	0.000000	4.952080	0.000000	0.000000	0.000000	0.983085	0.029133	-0.107547	0.000000	0.000000	3.000000	2.000000	0.000000
1813.623709	-0.081927	0.606146	0.105744	80.099525	15.217291	-1.028496	0.690582	0.000000	4.952080	0.000000	0.000000	0.000000	0.983085	0.029133	-0.107547	0.000000	0.000000	3.000000	2.000000	0.000000
1813.627042	-0.078669	0.606264	0.105258	80.122894	12.353680	-3.606284	0.842361	0.000000	4.928532	0.000000	0.000000	0.000000	0.977446	0.035508	-0.145708	0.000000	0.000000	3.000000	2.000000	0.000000
1813.630375	-0.078669	0.606264	0.105258	80.122894	12.353680	-3.606284	0.842361	0.000000	4.928532	0.000000	0.000000	0.000000	0.977446	0.035508	-0.145708	0.000000	0.000000	3.000000	2.000000	0.000000
1813.633709	-0.078669	0.606264	0.105258	80.122894	12.353680	-3.606284	0.842361	0.000000	4.928532	0.000000	0.000000	0.000000	0.977446	0.035508	-0.145708	0.000000	0.000000	3.000000	2.000000	0.000000
1813.637042	-0.075476	0.606353	0.104573	80.133385	9.152557	-6.671234	0.993100	0.000000	4.900383	0.000000	0.000000	0.000000	0.957921	0.026583	-0.205638	0.000000	0.000000	3.000000	2.000000	0.000000
1813.640375	-0.075476	0.606353	0.104573	80.133385	9.152557	-6.671234	0.993100	0.000000	4.900383	0.000000	0.000000	0.000000	0.957921	0.026583	-0.205638	0.000000	0.000000	3.000000	2.000000	0.000000
1813.643709	-0.075476	0.606353	0.104573	80.133385	9.152557	-6.671234	0.993100	0.000000	4.900383	0.000000	0.000000	0.000000	0.957921	0.026583	-0.205638	0.000000	0.000000	3.000000	2.000000	0.000000
1813.647042	-0.072405	0.606431	0.103695	80.124321	5.690149	-10.001461	1.141628	0.000000	4.867924	0.000000	0.000000	0.000000	0.921118	0.023595	-0.263161	0.000000	0.000000	3.000000	2.000000	0.000000
1813.650375	-0.072405	0.606431	0.103695	80.124321	5.690149	-10.001461	1.141628	0.000000	4.867924	0.000000	0.000000	0.000000	0.921118	0.023595	-0.263161	0.000000	0.000000	3.000000	2.000000	0.000000
1813.653709	-0.072405	0.606431	0.103695	80.124321	5.690149	-10.001461	1.141628	0.000000	4.867924	0.000000	0.000000	0.000000	0.921118	0.023595	-0.263161	0.000000	0.000000	3.000000	2.000000	0.000000
1813.657042	-0.069404	0.606479	0.102620	80.081406	2.191187	-13.222882	1.285821	0.000000	4.831839	0.000000	0.000000	0.000000	0.900240	0.014311	-0.322614	0.000000	0.000000	3.000000	2.000000	0.000000
1813.660375	-0.069404	0.606479	0.102620	80.081406	2.191187	-13.222882	1.285821	0.000000	4.831839	0.000000	0.000000	0.000000	0.900240	0.014311	-0.322614	0.000000	0.000000	3.000000	2.000000	0.000000
1813.663709	-0.069404	0.606479	0.102620	80.081406	2.191187	-13.222882	1.285821	0.000000	4.831839	0.000000	0.000000	0.000000	0.900240	0.014311	-0.322614	0.000000	0.000000	3.000000	2.000000	0.000000
1813.667042	-0.066474	0.606526	0.101339	79.983002	-0.975506	-16.085072	1.428582	0.000000	4.791571	0.000000	0.000000	0.000000	0.879018	0.014032	-0.384389	0.000000	0.000000	3.000000	2.000000	0.000000
1813.670375	-0.066474	0.606526	0.101339	79.983002	-0.975506	-16.085072	1.428582	0.000000	4.791571	0.000000	0.000000	0.000000	0.879018	0.014032	-0.384389	0.000000	0.000000	3.000000	2.000000	0.000000
1813.673709	-0.066474	0.606526	0.101339	79.983002	-0.975506	-16.085072	1.428582	0.000000	4.791571	0.000000	0.000000	0.000000	0.879018	0.014032	-0.384389	0.000000	0.000000	3.000000	2.000000	0.000000
1813.677042	-0.063702	0.606601	0.099894	79.849342	-3.513153	-18.031672	1.570431	0.000000	4.746973	0.000000	0.000000	0.000000	0.831602	0.022498	-0.433351	0.000000	0.000000	3.000000	2.000000	0.000000
1813.680375	-0.063702	0.606601	0.099894	79.849342	-3.513153	-18.031672	1.570431	0.000000	4.746973	0.000000	0.000000	0.000000	0.831602	0.022498	-0.433351	0.000000	0.000000	3.000000	2.000000	0.000000
1813.683709	-0.063702	0.606601	0.099894	79.849342	-3.513153	-18.031672	1.570431	0.000000	4.746973	0.000000	0.000000	0.000000	0.831602	0.022498	-0.433351	0.000000	0.000000	3.000000	2.000000	0.000000
1813.687042	-0.060983	0.606652	0.098293	79.682556	-5.361698	-19.138517	1.707573	0.000000	4.699382	0.000000	0.000000	0.000000	0.815872	0.015421	-0.480256	0.000000	0.000000	3.000000	2.000000	0.000000
1813.690375	-0.060983	0.606652	0.098293	79.682556	-5.361698	-19.138517	1.707573	0.000000	4.699382	0.000000	0.000000	0.000000	0.815872	0.015421	-0.480256	0.000000	0.000000	3.000000	2.000000	0.000000
1813.693709	-0.060983	0.606652	0.098293	79.682556	-5.361698	-19.138517	1.707573	0.000000	4.699382	0.000000	0.000000	0.000000	0.815872	0.015421	-0.480256	0.000000	0.000000	3.000000	2.000000	0.000000
1813.697042	-0.058290	0.606710	0.096531	79.482216	-6.759153	-19.836294	1.844716	0.000000	4.647260	0.000000	0.000000	0.000000	0.807866	0.017256	-0.528774	0.000000	0.000000	3.000000	2.000000	0.000000
1813.700375	-0.058290	0.606710	0.096531	79.482216	-6.759153	-19.836294	1.844716	0.000000	4.647260	0.000000	0.000000	0.000000	0.807866	0.017256	-0.528774	0.000000	0.000000	3.000000	2.000000	0.000000
1813.703709	-0.058290	0.606710	0.096531	79.482216	-6.759153	-19.836294	1.844716	0.000000	4.647260	0.000000	0.000000	0.000000	0.807866	0.017256	-0.528774	0.000000	0.000000	3.000000	2.000000	0.000000
1813.707042	-0.055789	0.606772	0.094650	79.229523	-7.923422	-20.432428	1.983238	0.000000	4.589855	0.000000	0.000000	0.000000	0.750386	0.018732	-0.564176	0.000000	0.000000	3.000000	2.000000	0.000000
1813.710375	-0.055789	0.606772	0.094650	79.229523	-7.923422	-20.432428	1.983238	0.000000	4.589855	0.000000	0.000000	0.000000	0.750386	0.018732	-0.564176	0.000000	0.000000	3.000000	2.000000	0.000000
1813.713709	-0.055789	0.606772	0.094650	79.229523	-7.923422	-20.432428	1.983238	0.000000	4.589855	0.000000	0.000000	0.000000	0.750386	0.018732	-0.564176	0.000000	0.000000	3.000000	2.000000	0.000000
1813.717042	-0.053455	0.606879	0.092686	78.912033	-9.054275	-21.216841	2.116052	0.000000	4.530157	0.000000	0.000000	0.000000	0.700119	0.032091	-0.589412	0.000000	0.000000	3.000000	2.000000	0.000000
1813.720375	-0.053455	0.606879	0.092686	78.912033	-9.054275	-21.216841	2.116052	0.000000	4.530157	0.000000	0.000000	0.000000	0.700119	0.032091	-0.589412	0.000000	0.000000	3.000000	2.000000	0.000000
1813.723709	-0.053455	0.606879	0.092686	78.912033	-9.054275	-21.216841	2.116052	0.000000	4.530157	0.000000	0.000000	0.000000	0.700119	0.032091	-0.589412	0.000000	0.000000	3.000000	2.000000	0.000000
1813.727042	-0.051315	0.606970	0.090652	78.527077	-10.193049	-22.242899	2.243871	0.000000	4.468226	0.000000	0.000000	0.000000	0.641894	0.027166	-0.609953	0.000000	0.000000	3.000000	2.000000	0.000000
1813.730375	-0.051315	0.606970	0.090652	78.527077	-10.193049	-22.242899	2.243871	0.000000	4.468226	0.000000	0.000000	0.000000	0.641894	0.027166	-0.609953	0.000000	0.000000	3.000000	2.000000	0.000000
1813.733709	-0.051315	0.606970	0.090652	78.527077	-10.193049	-22.242899	2.243871	0.000000	4.468226	0.000000	0.000000	0.000000	0.641894	0.027166	-0.609953	0.000000	0.000000	3.000000	2.000000	0.000000
1813.737042	-0.049369	0.607144	0.088566	78.098633	-11.124419	-23.067558	2.365676	0.000000	4.404949	0.000000	0.000000	0.000000	0.583780	0.052208	-0.625965	0.000000	0.000000	3.000000	2.000000	0.000000
1813.740375	-0.049369	0.607144	0.088566	78.098633	-11.124419	-23.067558	2.365676	0.000000	4.404949	0.000000	0.000000	0.000000	0.583780	0.052208	-0.625965	0.000000	0.000000	3.000000	2.000000	0.000000
1813.743709	-0.049369	0.607144	0.088566	78.098633	-11.124419	-23.067558	2.365676	0.000000	4.404949	0.000000	0.000000	0.000000	0.583780	0.052208	-0.625965	0.000000	0.000000	3.000000	2.000000	0.000000
1813.747042	-0.047539	0.607341	0.086451	77.656120	-11.708555	-23.383879	2.481497	0.000000	4.340757	0.000000	0.000000	0.000000	0.549000	0.059009	-0.634461	0.000000	0.000000	3.000000	2.000000	0.000000
1813.750375	-0.047539	0.607341	0.086451	77.656120	-11.708555	-23.383879	2.481497	0.000000	4.340757	0.000000	0.000000	0.000000	0.549000	0.059009	-0.634461	0.000000	0.000000	3.000000	2.000000	0.000000
1813.753709	-0.047539	0.607341	0.086451	77.656120	-11.708555	-23.383879	2.481497	0.000000	4.340757	0.000000	0.000000	0.000000	0.549000	0.059009	-0.634461	0.000000	0.000000	3.000000	2.000000	0.000000
1813.757042	-0.045859	0.607591	0.084420	77.247688	-11.786348	-23.077393	2.593904	0.000000	4.274537	0.000000	0.000000	0.000000	0.503953	0.075147	-0.609290	0.000000	0.000000	3.000000	2.000000	0.000000
1813.760375	-0.045859	0.607591	0.084420	77.247688	-11.786348	-23.077393	2.593904	0.000000	4.274537	0.000000	0.000000	0.000000	0.503953	0.075147	-0.609290	0.000000	0.000000	3.000000	2.000000	0.000000
1813.763709	-0.045859	0.607591	0.084420	77.247688	-11.786348	-23.077393	2.593904	0.000000	4.274537	0.000000	0.000000	0.000000	0.503953	0.075147	-0.609290	0.000000	0.000000	3.000000	2.000000	0.000000
1813.767042	-0.044302	0.607945	0.082484	76.882217	-11.365468	-22.307686	2.699222	0.000000	4.208824	0.000000	0.000000	0.000000	0.467094	0.106266	-0.580931	0.000000	0.000000	3.000000	2.000000	0.000000
1813.770375	-0.044302	0.607945	0.082484	76.882217	-11.365468	-22.307686	2.699222	0.000000	4.208824	0.000000	0.000000	0.000000	0.467094	0.106266	-0.580931	0.000000	0.000000	3.000000	2.000000	0.000000
1813.773709	-0.044302	0.607945	0.082484	76.882217	-11.365468	-22.307686	2.699222	0.000000	4.208824	0.000000	0.000000	0.000000	0.467094	0.106266	-0.580931	0.000000	0.000000	3.000000	2.000000	0.000000
1813.777042	-0.042948	0.608405	0.080698	76.551811	-11.001327	-21.695818	2.784879	0.000000	4.124176	0.000000	0.000000	0.000000	0.406358	0.137784	-0.535662	0.000000	0.000000	3.000000	2.000000	0.000000
1813.780375	-0.042948	0.608405	0.080698	76.551811	-11.001327	-21.695818	2.784879	0.000000	4.124176	0.000000	0.000000	0.000000	0.406358	0.137784	-0.535662	0.000000	0.000000	3.000000	2.000000	0.000000
1813.783709	-0.042948	0.608405	0.080698	76.551811	-11.001327	-21.695818	2.784879	0.000000	4.124176	0.000000	0.000000	0.000000	0.406358	0.137784	-0.535662	0.000000	0.000000	3.000000	2.000000	0.000000
1813.787042	-0.041765	0.608959	0.079030	76.252808	-10.672275	-21.075317	2.852605	0.000000	4.034899	0.000000	0.000000	0.000000	0.355004	0.166267	-0.500544	0.000000	0.000000	3.000000	2.000000	0.000000
1813.790375	-0.041765	0.608959	0.079030	76.252808	-10.672275	-21.075317	2.852605	0.000000	4.034899	0.000000	0.000000	0.000000	0.355004	0.166267	-0.500544	0.000000	0.000000	3.000000	2.000000	0.000000
1813.793709	-0.041765	0.608959	0.079030	76.252808	-10.672275	-21.075317	2.852605	0.000000	4.034899	0.000000	0.000000	0.000000	0.355004	0.166267	-0.500544	0.000000	0.000000	3.000000	2.000000	0.000000
1813.797042	-0.040672	0.609568	0.077456	76.010521	-10.258182	-20.325050	2.911772	0.000000	3.951475	0.000000	0.000000	0.000000	0.327818	0.182837	-0.472153	0.000000	0.000000	3.000000	2.000000	0.000000
1813.800375	-0.040672	0.609568	0.077456	76.010521	-10.258182	-20.325050	2.911772	0.000000	3.951475	0.000000	0.000000	0.000000	0.327818	0.182837	-0.472153	0.000000	0.000000	3.000000	2.000000	0.000000
1813.803709	-0.040672	0.609568	0.077456	76.010521	-10.258182	-20.325050	2.911772	0.000000	3.951475	0.000000	0.000000	0.000000	0.327818	0.182837	-0.472153	0.000000	0.000000	3.000000	2.000000	0.000000
1813.807042	-0.039636	0.610191	0.075888	75.819893	-9.620694	-19.428268	2.966409	0.000000	3.872783	0.000000	0.000000	0.000000	0.310614	0.186969	-0.470225	0.000000	0.000000	3.000000	2.000000	0.000000
1813.810375	-0.039636	0.610191	0.075888	75.819893	-9.620694	-19.428268	2.966409	0.000000	3.872783	0.000000	0.000000	0.000000	0.310614	0.186969	-0.470225	0.000000	0.000000	3.000000	2.000000	0.000000
1813.813709	-0.039636	0.610191	0.075888	75.819893	-9.620694	-19.428268	2.966409	0.000000	3.872783	0.000000	0.000000	0.000000	0.310614	0.186969	-0.470225	0.000000	0.000000	3.000000	2.000000	0.000000
1813.817042	-0.038605	0.610818	0.074293	75.692558	-8.754827	-18.340237	3.018178	0.000000	3.794412	0.000000	0.000000	0.000000	0.309532	0.187830	-0.478517	0.000000	0.000000	3.000000	2.000000	0.000000
1813.820375	-0.038605	0.610818	0.074293	75.692558	-8.754827	-18.340237	3.018178	0.000000	3.794412	0.000000	0.000000	0.000000	0.309532	0.187830	-0.478517	0.000000	0.000000	3.000000	2.000000	0.000000
1813.823709	-0.038605	0.610818	0.074293	75.692558	-8.754827	-18.340237	3.018178	0.000000	3.794412	0.000000	0.000000	0.000000	0.309532	0.187830	-0.478517	0.000000	0.000000	3.000000	2.000000	0.000000
1813.827042	-0.037674	0.611386	0.072619	75.655533	-7.855118	-17.227133	3.069766	0.000000	3.714659	0.000000	0.000000	0.000000	0.279177	0.170549	-0.502336	0.000000	0.000000	3.000000	2.000000	0.000000
1813.830375	-0.037674	0.611386	0.072619	75.655533	-7.855118	-17.227133	3.069766	0.000000	3.714659	0.000000	0.000000	0.000000	0.279177	0.170549	-0.502336	0.000000	0.000000	3.000000	2.000000	0.000000
1813.833709	-0.037674	0.611386	0.072619	75.655533	-7.855118	-17.227133	3.069766	0.000000	3.714659	0.000000	0.000000	0.000000	0.279177	0.170549	-0.502336	0.000000	0.000000	3.000000	2.000000	0.000000
1813.837042	-0.036765	0.611943	0.070815	75.695366	-7.023589	-16.065943	3.116296	0.000000	3.630937	0.000000	0.000000	0.000000	0.272722	0.167190	-0.540974	0.000000	0.000000	3.000000	2.000000	0.000000
1813.840375	-0.036765	0.611943	0.070815	75.695366	-7.023589	-16.065943	3.116296	0.000000	3.630937	0.000000	0.000000	0.000000	0.272722	0.167190	-0.540974	0.000000	0.000000	3.000000	2.000000	0.000000
1813.843709	-0.036765	0.611943	0.070815	75.695366	-7.023589	-16.065943	3.116296	0.000000	3.630937	0.000000	0.000000	0.000000	0.272722	0.167190	-0.540974	0.000000	0.000000	3.000000	2.000000	0.000000
1813.847042	-0.035880	0.612422	0.068923	75.740120	-6.298543	-15.045571	3.161750	0.000000	3.540774	0.000000	0.000000	0.000000	0.265364	0.143553	-0.567636	0.000000	0.000000	3.000000	2.000000	0.000000
1813.850375	-0.035880	0.612422	0.068923	75.740120	-6.298543	-15.045571	3.161750	0.000000	3.540774	0.000000	0.000000	0.000000	0.265364	0.143553	-0.567636	0.000000	0.000000	3.000000	2.000000	0.000000
1813.853709	-0.035880	0.612422	0.068923	75.740120	-6.298543	-15.045571	3.161750	0.000000	3.540774	0.000000	0.000000	0.000000	0.265364	0.143553	-0.567636	0.000000	0.000000	3.000000	2.000000	0.000000
1813.857042	-0.035043	0.612888	0.066900	75.786041	-5.783310	-14.333998	3.205977	0.000000	3.446168	0.000000	0.000000	0.000000	0.251326	0.139693	-0.606930	0.000000	0.000000	3.000000	2.000000	0.000000
1813.860375	-0.035043	0.612888	0.066900	75.786041	-5.783310	-14.333998	3.205977	0.000000	3.446168	0.000000	0.000000	0.000000	0.251326	0.139693	-0.606930	0.000000	0.000000	3.000000	2.000000	0.000000
1813.863709	-0.035043	0.612888	0.066900	75.786041	-5.783310	-14.333998	3.205977	0.000000	3.446168	0.000000	0.000000	0.000000	0.251326	0.139693	-0.606930	0.000000	0.000000	3.000000	2.000000	0.000000
1813.867042	-0.034305	0.613293	0.064798	75.831490	-5.560170	-13.927991	3.247864	0.000000	3.345013	0.000000	0.000000	0.000000	0.221362	0.121768	-0.630684	0.000000	0.000000	3.000000	2.000000	0.000000
1813.870375	-0.034305	0.613293	0.064798	75.831490	-5.560170	-13.927991	3.247864	0.000000	3.345013	0.000000	0.000000	0.000000	0.221362	0.121768	-0.630684	0.000000	0.000000	3.000000	2.000000	0.000000
1813.873709	-0.034305	0.613293	0.064798	75.831490	-5.560170	-13.927991	3.247864	0.000000	3.345013	0.000000	0.000000	0.000000	0.221362	0.121768	-0.630684	0.000000	0.000000	3.000000	2.000000	0.000000
1813.877042	-0.033642	0.613659	0.062633	75.884560	-5.521655	-13.567098	3.284758	0.000000	3.239899	0.000000	0.000000	0.000000	0.198801	0.109749	-0.649425	0.000000	0.000000	3.000000	2.000000	0.000000
1813.880375	-0.033642	0.613659	0.062633	75.884560	-5.521655	-13.567098	3.284758	0.000000	3.239899	0.000000	0.000000	0.000000	0.198801	0.109749	-0.649425	0.000000	0.000000	3.000000	2.000000	0.000000
1813.883709	-0.033642	0.613659	0.062633	75.884560	-5.521655	-13.567098	3.284758	0.000000	3.239899	0.000000	0.000000	0.000000	0.198801	0.109749	-0.649425	0.000000	0.000000	3.000000	2.000000	0.000000
1813.887042	-0.033132	0.613988	0.060463	75.940865	-5.485258	-13.367013	3.317892	0.000000	3.131662	0.000000	0.000000	0.000000	0.153165	0.098687	-0.650972	0.000000	0.000000	3.000000	2.000000	0.000000
1813.890375	-0.033132	0.613988	0.060463	75.940865	-5.485258	-13.367013	3.317892	0.000000	3.131662	0.000000	0.000000	0.000000	0.153165	0.098687	-0.650972	0.000000	0.000000	3.000000	2.000000	0.000000
1813.893709	-0.033132	0.613988	0.060463	75.940865	-5.485258	-13.367013	3.317892	0.000000	3.131662	0.000000	0.000000	0.000000	0.153165	0.098687	-0.650972	0.000000	0.000000	3.000000	2.000000	0.000000
1813.897042	-0.032742	0.614229	0.058222	76.006561	-5.466439	-13.367674	3.343419	0.000000	3.023166	0.000000	0.000000	0.000000	0.116735	0.072180	-0.672421	0.000000	0.000000	3.000000	2.000000	0.000000
1813.900375	-0.032742	0.614229	0.058222	76.006561	-5.466439	-13.367674	3.343419	0.000000	3.023166	0.000000	0.000000	0.000000	0.116735	0.072180	-0.672421	0.000000	0.000000	3.000000	2.000000	0.000000
1813.903709	-0.032742	0.614229	0.058222	76.006561	-5.466439	-13.367674	3.343419	0.000000	3.023166	0.000000	0.000000	0.000000	0.116735	0.072180	-0.672421	0.000000	0.000000	3.000000	2.000000	0.000000
1813.907042	-0.032478	0.614433	0.055978	76.081734	-5.456441	-13.361972	3.362875	0.000000	2.911096	0.000000	0.000000	0.000000	0.079460	0.061278	-0.673300	0.000000	0.000000	3.000000	2.000000	0.000000
1813.910375	-0.032478	0.614433	0.055978	76.081734	-5.456441	-13.361972	3.362875	0.000000	2.911096	0.000000	0.000000	0.000000	0.079460	0.061278	-0.673300	0.000000	0.000000	3.000000	2.000000	0.000000
1813.913709	-0.032478	0.614433	0.055978	76.081734	-5.456441	-13.361972	3.362875	0.000000	2.911096	0.000000	0.000000	0.000000	0.079460	0.061278	-0.673300	0.000000	0.000000	3.000000	2.000000	0.000000
1813.917042	-0.032282	0.614502	0.053659	76.169563	-5.435232	-13.334808	3.376118	0.000000	2.798880	0.000000	0.000000	0.000000	0.058639	0.020598	-0.695713	0.000000	0.000000	3.000000	2.000000	0.000000
1813.920375	-0.032282	0.614502	0.053659	76.169563	-5.435232	-13.334808	3.376118	0.000000	2.798880	0.000000	0.000000	0.000000	0.058639	0.020598	-0.695713	0.000000	0.000000	3.000000	2.000000	0.000000
1813.923709	-0.032282	0.614502	0.053659	76.169563	-5.435232	-13.334808	3.376118	0.000000	2.798880	0.000000	0.000000	0.000000	0.058639	0.020598	-0.695713	0.000000	0.000000	3.000000	2.000000	0.000000
1813.927042	-0.032105	0.614443	0.051244	76.276947	-5.335547	-13.193110	3.385891	0.000000	2.682927	0.000000	0.000000	0.000000	0.053046	-0.017506	-0.724404	0.000000	0.000000	3.000000	2.000000	0.000000
1813.930375	-0.032105	0.614443	0.051244	76.276947	-5.335547	-13.193110	3.385891	0.000000	2.682927	0.000000	0.000000	0.000000	0.053046	-0.017506	-0.724404	0.000000	0.000000	3.000000	2.000000	0.000000
1813.933709	-0.032105	0.614443	0.051244	76.276947	-5.335547	-13.193110	3.385891	0.000000	2.682927	0.000000	0.000000	0.000000	0.053046	-0.017506	-0.724404	0.000000	0.000000	3.000000	2.000000	0.000000
1813.937042	-0.031923	0.614231	0.048743	76.405075	-5.193119	-13.005344	3.394732	0.000000	2.562193	0.000000	0.000000	0.000000	0.054608	-0.063776	-0.750260	0.000000	0.000000	3.000000	2.000000	0.000000
1813.940375	-0.031923	0.614231	0.048743	76.405075	-5.193119	-13.005344	3.394732	0.000000	2.562193	0.000000	0.000000	0.000000	0.054608	-0.063776	-0.750260	0.000000	0.000000	3.000000	2.000000	0.000000
1813.943709	-0.031923	0.614231	0.048743	76.405075	-5.193119	-13.005344	3.394732	0.000000	2.562193	0.000000	0.000000	0.000000	0.054608	-0.063776	-0.750260	0.000000	0.000000	3.000000	2.000000	0.000000
1813.947042	-0.031781	0.613853	0.046113	76.517883	-5.057073	-12.820255	3.403834	0.000000	2.437150	0.000000	0.000000	0.000000	0.042583	-0.113317	-0.788924	0.000000	0.000000	3.000000	2.000000	0.000000
1813.950375	-0.031781	0.613853	0.046113	76.517883	-5.057073	-12.820255	3.403834	0.000000	2.437150	0.000000	0.000000	0.000000	0.042583	-0.113317	-0.788924	0.000000	0.000000	3.000000	2.000000	0.000000
1813.953709	-0.031781	0.613853	0.046113	76.517883	-5.057073	-12.820255	3.403834	0.000000	2.437150	0.000000	0.000000	0.000000	0.042583	-0.113317	-0.788924	0.000000	0.000000	3.000000	2.000000	0.000000
1813.957042	-0.031734	0.613395	0.043474	76.441559	-4.922331	-12.609860	3.410931	0.000000	2.305662	0.000000	0.000000	0.000000	0.014204	-0.137533	-0.791778	0.000000	0.000000	3.000000	2.000000	0.000000
1813.960375	-0.031734	0.613395	0.043474	76.441559	-4.922331	-12.609860	3.410931	0.000000	2.305662	0.000000	0.000000	0.000000	0.014204	-0.137533	-0.791778	0.000000	0.000000	3.000000	2.000000	0.000000
1813.963709	-0.031734	0.613395	0.043474	76.441559	-4.922331	-12.609860	3.410931	0.000000	2.305662	0.000000	0.000000	0.000000	0.014204	-0.137533	-0.791778	0.000000	0.000000	3.000000	2.000000	0.000000
1813.967042	-0.031786	0.612901	0.040918	76.085335	-4.708687	-12.281512	3.413298	0.000000	2.173699	0.000000	0.000000	0.000000	-0.015506	-0.148176	-0.766700	0.000000	0.000000	3.000000	2.000000	0.000000
1813.970375	-0.031786	0.612901	0.040918	76.085335	-4.708687	-12.281512	3.413298	0.000000	2.173699	0.000000	0.000000	0.000000	-0.015506	-0.148176	-0.766700	0.000000	0.000000	3.000000	2.000000	0.000000
1813.973709	-0.031786	0.612901	0.040918	76.085335	-4.708687	-12.281512	3.413298	0.000000	2.173699	0.000000	0.000000	0.000000	-0.015506	-0.148176	-0.766700	0.000000	0.000000	3.000000	2.000000	0.000000
1813.977042	-0.031911	0.612400	0.038440	75.480659	-4.393586	-11.740155	3.410714	0.000000	2.045916	0.000000	0.000000	0.000000	-0.037598	-0.150323	-0.743595	0.000000	0.000000	3.000000	2.000000	0.000000
1813.980375	-0.031911	0.612400	0.038440	75.480659	-4.393586	-11.740155	3.410714	0.000000	2.045916	0.000000	0.000000	0.000000	-0.037598	-0.150323	-0.743595	0.000000	0.000000	3.000000	2.000000	0.000000
1813.983709	-0.031911	0.612400	0.038440	75.480659	-4.393586	-11.740155	3.410714	0.000000	2.045916	0.000000	0.000000	0.000000	-0.037598	-0.150323	-0.743595	0.000000	0.000000	3.000000	2.000000	0.000000
1813.987042	-0.032015	0.611892	0.036045	74.759071	-3.956000	-10.654202	3.404448	0.000000	1.921984	0.000000	0.000000	0.000000	-0.031327	-0.152283	-0.718545	0.000000	0.000000	3.000000	2.000000	0.000000
1813.990375	-0.032015	0.611892	0.036045	74.759071	-3.956000	-10.654202	3.404448	0.000000	1.921984	0.000000	0.000000	0.000000	-0.031327	-0.152283	-0.718545	0.000000	0.000000	3.000000	2.000000	0.000000
1813.993709	-0.032015	0.611892	0.036045	74.759071	-3.956000	-10.654202	3.404448	0.000000	1.921984	0.000000	0.000000	0.000000	-0.031327	-0.152283	-0.718545	0.000000	0.000000	3.000000	2.000000	0.000000
1813.997042	-0.032028	0.611339	0.033707	74.034653	-3.462177	-9.229514	3.399227	0.000000	1.802226	0.000000	0.000000	0.000000	-0.003627	-0.165825	-0.701257	0.000000	0.000000	3.000000	2.000000	0.000000
1814.000375	-0.032028	0.611339	0.033707	74.034653	-3.462177	-9.229514	3.399227	0.000000	1.802226	0.000000	0.000000	0.000000	-0.003627	-0.165825	-0.701257	0.000000	0.000000	3.000000	2.000000	0.000000
1814.003709	-0.032028	0.611339	0.033707	74.034653	-3.462177	-9.229514	3.399227	0.000000	1.802226	0.000000	0.000000	0.000000	-0.003627	-0.165825	-0.701257	0.000000	0.000000	3.000000	2.000000	0.000000
1814.007042	-0.031854	0.610776	0.031401	73.350571	-3.041252	-8.387733	3.398622	0.000000	1.685350	0.000000	0.000000	0.000000	0.052121	-0.168871	-0.691796	0.000000	0.000000	3.000000	2.000000	0.000000
1814.010375	-0.031854	0.610776	0.031401	73.350571	-3.041252	-8.387733	3.398622	0.000000	1.685350	0.000000	0.000000	0.000000	0.052121	-0.168871	-0.691796	0.000000	0.000000	3.000000	2.000000	0.000000
1814.013709	-0.031854	0.610776	0.031401	73.350571	-3.041252	-8.387733	3.398622	0.000000	1.685350	0.000000	0.000000	0.000000	0.052121	-0.168871	-0.691796	0.000000	0.000000	3.000000	2.000000	0.000000
1814.017042	-0.031612	0.610157	0.029112	72.732933	-2.796052	-8.044586	3.407309	0.000000	1.570051	0.000000	0.000000	0.000000	0.072593	-0.185723	-0.686776	0.000000	0.000000	3.000000	2.000000	0.000000
1814.020375	-0.031612	0.610157	0.029112	72.732933	-2.796052	-8.044586	3.407309	0.000000	1.570051	0.000000	0.000000	0.000000	0.072593	-0.185723	-0.686776	0.000000	0.000000	3.000000	2.000000	0.000000
1814.023709	-0.031612	0.610157	0.029112	72.732933	-2.796052	-8.044586	3.407309	0.000000	1.570051	0.000000	0.000000	0.000000	0.072593	-0.185723	-0.686776	0.000000	0.000000	3.000000	2.000000	0.000000
1814.027042	-0.031323	0.609470	0.026798	72.176003	-2.759544	-7.998183	3.419408	0.000000	1.455588	0.000000	0.000000	0.000000	0.086651	-0.206074	-0.694147	0.000000	0.000000	3.000000	2.000000	0.000000
1814.030375	-0.031323	0.609470	0.026798	72.176003	-2.759544	-7.998183	3.419408	0.000000	1.455588	0.000000	0.000000	0.000000	0.086651	-0.206074	-0.694147	0.000000	0.000000	3.000000	2.000000	0.000000
1814.033709	-0.031323	0.609470	0.026798	72.176003	-2.759544	-7.998183	3.419408	0.000000	1.455588	0.000000	0.000000	0.000000	0.086651	-0.206074	-0.694147	0.000000	0.000000	3.000000	2.000000	0.000000
1814.037042	-0.030988	0.608716	0.024459	71.683067	-2.790916	-8.045609	3.433850	0.000000	1.339897	0.000000	0.000000	0.000000	0.100513	-0.226236	-0.701678	0.000000	0.000000	3.000000	2.000000	0.000000
1814.040375	-0.030988	0.608716	0.024459	71.683067	-2.790916	-8.045609	3.433850	0.000000	1.339897	0.000000	0.000000	0.000000	0.100513	-0.226236	-0.701678	0.000000	0.000000	3.000000	2.000000	0.000000
1814.043709	-0.030988	0.608716	0.024459	71.683067	-2.790916	-8.045609	3.433850	0.000000	1.339897	0.000000	0.000000	0.000000	0.100513	-0.226236	-0.701678	0.000000	0.000000	3.000000	2.000000	0.000000
1814.047042	-0.030742	0.607903	0.022062	71.248276	-2.845589	-8.122468	3.450602	0.000000	1.222951	0.000000	0.000000	0.000000	0.073683	-0.244080	-0.719193	0.000000	0.000000	3.000000	2.000000	0.000000
1814.050375	-0.030742	0.607903	0.022062	71.248276	-2.845589	-8.122468	3.450602	0.000000	1.222951	0.000000	0.000000	0.000000	0.073683	-0.244080	-0.719193	0.000000	0.000000	3.000000	2.000000	0.000000
1814.053709	-0.030742	0.607903	0.022062	71.248276	-2.845589	-8.122468	3.450602	0.000000	1.222951	0.000000	0.000000	0.000000	0.073683	-0.244080	-0.719193	0.000000	0.000000	3.000000	2.000000	0.000000
1814.057042	-0.030606	0.607011	0.019588	70.879761	-2.994990	-8.323314	3.462882	0.000000	1.103085	0.000000	0.000000	0.000000	0.040779	-0.267589	-0.742018	0.000000	0.000000	3.000000	2.000000	0.000000
1814.060375	-0.030606	0.607011	0.019588	70.879761	-2.994990	-8.323314	3.462882	0.000000	1.103085	0.000000	0.000000	0.000000	0.040779	-0.267589	-0.742018	0.000000	0.000000	3.000000	2.000000	0.000000
1814.063709	-0.030606	0.607011	0.019588	70.879761	-2.994990	-8.323314	3.462882	0.000000	1.103085	0.000000	0.000000	0.000000	0.040779	-0.267589	-0.742018	0.000000	0.000000	3.000000	2.000000	0.000000
1814.067042	-0.030531	0.606003	0.017009	70.570274	-3.223539	-8.636975	3.469679	0.000000	0.979415	0.000000	0.000000	0.000000	0.022544	-0.302429	-0.773726	0.000000	0.000000	3.000000	2.000000	0.000000
1814.070375	-0.030531	0.606003	0.017009	70.570274	-3.223539	-8.636975	3.469679	0.000000	0.979415	0.000000	0.000000	0.000000	0.022544	-0.302429	-0.773726	0.000000	0.000000	3.000000	2.000000	0.000000
1814.073709	-0.030531	0.606003	0.017009	70.570274	-3.223539	-8.636975	3.469679	0.000000	0.979415	0.000000	0.000000	0.000000	0.022544	-0.302429	-0.773726	0.000000	0.000000	3.000000	2.000000	0.000000
1814.077042	-0.030457	0.604962	0.014455	70.293816	-3.452895	-8.959834	3.473436	0.000000	0.850461	0.000000	0.000000	0.000000	0.022348	-0.312159	-0.766146	0.000000	0.000000	3.000000	2.000000	0.000000
1814.080375	-0.030457	0.604962	0.014455	70.293816	-3.452895	-8.959834	3.473436	0.000000	0.850461	0.000000	0.000000	0.000000	0.022348	-0.312159	-0.766146	0.000000	0.000000	3.000000	2.000000	0.000000
1814.083709	-0.030457	0.604962	0.014455	70.293816	-3.452895	-8.959834	3.473436	0.000000	0.850461	0.000000	0.000000	0.000000	0.022348	-0.312159	-0.766146	0.000000	0.000000	3.000000	2.000000	0.000000
1814.087042	-0.030340	0.603928	0.011962	69.994423	-3.607468	-9.183954	3.477161	0.000000	0.722770	0.000000	0.000000	0.000000	0.034889	-0.310203	-0.748096	0.000000	0.000000	3.000000	2.000000	0.000000
1814.090375	-0.030340	0.603928	0.011962	69.994423	-3.607468	-9.183954	3.477161	0.000000	0.722770	0.000000	0.000000	0.000000	0.034889	-0.310203	-0.748096	0.000000	0.000000	3.000000	2.000000	0.000000
1814.093709	-0.030340	0.603928	0.011962	69.994423	-3.607468	-9.183954	3.477161	0.000000	0.722770	0.000000	0.000000	0.000000	0.034889	-0.310203	-0.748096	0.000000	0.000000	3.000000	2.000000	0.000000
1814.097042	-0.030282	0.602977	0.009676	69.622787	-3.641145	-9.209351	3.482976	0.000000	0.598087	0.000000	0.000000	0.000000	0.017646	-0.285476	-0.685825	0.000000	0.000000	3.000000	2.000000	0.000000
1814.100375	-0.030282	0.602977	0.009676	69.622787	-3.641145	-9.209351	3.482976	0.000000	0.598087	0.000000	0.000000	0.000000	0.017646	-0.285476	-0.685825	0.000000	0.000000	3.000000	2.000000	0.000000
1814.103709	-0.030282	0.602977	0.009676	69.622787	-3.641145	-9.209351	3.482976	0.000000	0.598087	0.000000	0.000000	0.000000	0.017646	-0.285476	-0.685825	0.000000	0.000000	3.000000	2.000000	0.000000
1814.107042	-0.030322	0.602114	0.007572	69.193764	-3.659755	-9.206839	3.485917	0.000000	0.483783	0.000000	0.000000	0.000000	-0.012235	-0.258801	-0.631175	0.000000	0.000000	3.000000	2.000000	0.000000
1814.110375	-0.030322	0.602114	0.007572	69.193764	-3.659755	-9.206839	3.485917	0.000000	0.483783	0.000000	0.000000	0.000000	-0.012235	-0.258801	-0.631175	0.000000	0.000000	3.000000	2.000000	0.000000
1814.113709	-0.030322	0.602114	0.007572	69.193764	-3.659755	-9.206839	3.485917	0.000000	0.483783	0.000000	0.000000	0.000000	-0.012235	-0.258801	-0.631175	0.000000	0.000000	3.000000	2.000000	0.000000
1814.117042	-0.030502	0.601308	0.005592	68.763016	-3.697520	-9.204433	3.483877	0.000000	0.378587	0.000000	0.000000	0.000000	-0.053913	-0.241666	-0.593969	0.000000	0.000000	3.000000	2.000000	0.000000
1814.120375	-0.030502	0.601308	0.005592	68.763016	-3.697520	-9.204433	3.483877	0.000000	0.378587	0.000000	0.000000	0.000000	-0.053913	-0.241666	-0.593969	0.000000	0.000000	3.000000	2.000000	0.000000
1814.123709	-0.030502	0.601308	0.005592	68.763016	-3.697520	-9.204433	3.483877	0.000000	0.378587	0.000000	0.000000	0.000000	-0.053913	-0.241666	-0.593969	0.000000	0.000000	3.000000	2.000000	0.000000
1814.127042	-0.030840	0.600566	0.003711	68.352943	-3.719662	-9.149737	3.474892	0.000000	0.279593	0.000000	0.000000	0.000000	-0.101259	-0.222637	-0.564228	0.000000	0.000000	3.000000	2.000000	0.000000
1814.130375	-0.030840	0.600566	0.003711	68.352943	-3.719662	-9.149737	3.474892	0.000000	0.279593	0.000000	0.000000	0.000000	-0.101259	-0.222637	-0.564228	0.000000	0.000000	3.000000	2.000000	0.000000
1814.133709	-0.030840	0.600566	0.003711	68.352943	-3.719662	-9.149737	3.474892	0.000000	0.279593	0.000000	0.000000	0.000000	-0.101259	-0.222637	-0.564228	0.000000	0.000000	3.000000	2.000000	0.000000
1814.137042	-0.031281	0.599831	0.001795	67.995216	-3.695531	-8.994062	3.458015	0.000000	0.185555	0.000000	0.000000	0.000000	-0.132264	-0.220693	-0.574793	0.000000	0.000000	3.000000	2.000000	0.000000
1814.140375	-0.031281	0.599831	0.001795	67.995216	-3.695531	-8.994062	3.458015	0.000000	0.185555	0.000000	0.000000	0.000000	-0.132264	-0.220693	-0.574793	0.000000	0.000000	3.000000	2.000000	0.000000
1814.143709	-0.031281	0.599831	0.001795	67.995216	-3.695531	-8.994062	3.458015	0.000000	0.185555	0.000000	0.000000	0.000000	-0.132264	-0.220693	-0.574793	0.000000	0.000000	3.000000	2.000000	0.000000
1814.147042	-0.031782	0.599095	-0.000129	67.692772	-3.627235	-8.741673	3.435971	0.000000	0.089756	0.000000	0.000000	0.000000	-0.150314	-0.220625	-0.577311	0.000000	0.000000	3.000000	2.000000	0.000000
1814.150375	-0.031782	0.599095	-0.000129	67.692772	-3.627235	-8.741673	3.435971	0.000000	0.089756	0.000000	0.000000	0.000000	-0.150314	-0.220625	-0.577311	0.000000	0.000000	3.000000	2.000000	0.000000
1814.153709	-0.031782	0.599095	-0.000129	67.692772	-3.627235	-8.741673	3.435971	0.000000	0.089756	0.000000	0.000000	0.000000	-0.150314	-0.220625	-0.577311	0.000000	0.000000	3.000000	2.000000	0.000000
1814.157042	-0.032365	0.598379	-0.002047	67.444817	-3.560443	-8.467827	3.410919	0.000000	-0.006463	0.000000	0.000000	0.000000	-0.174944	-0.214933	-0.575412	0.000000	0.000000	3.000000	2.000000	0.000000
1814.160375	-0.032365	0.598379	-0.002047	67.444817	-3.560443	-8.467827	3.410919	0.000000	-0.006463	0.000000	0.000000	0.000000	-0.174944	-0.214933	-0.575412	0.000000	0.000000	3.000000	2.000000	0.000000
1814.163709	-0.032365	0.598379	-0.002047	67.444817	-3.560443	-8.467827	3.410919	0.000000	-0.006463	0.000000	0.000000	0.000000	-0.174944	-0.214933	-0.575412	0.000000	0.000000	3.000000	2.000000	0.000000
1814.167042	-0.033008	0.597656	-0.003950	67.249924	-3.520160	-8.220970	3.381762	0.000000	-0.102365	0.000000	0.000000	0.000000	-0.192983	-0.216741	-0.570792	0.000000	0.000000	3.000000	2.000000	0.000000
1814.170375	-0.033008	0.597656	-0.003950	67.249924	-3.520160	-8.220970	3.381762	0.000000	-0.102365	0.000000	0.000000	0.000000	-0.192983	-0.216741	-0.570792	0.000000	0.000000	3.000000	2.000000	0.000000
1814.173709	-0.033008	0.597656	-0.003950	67.249924	-3.520160	-8.220970	3.381762	0.000000	-0.102365	0.000000	0.000000	0.000000	-0.192983	-0.216741	-0.570792	0.000000	0.000000	3.000000	2.000000	0.000000
1814.177042	-0.033697	0.596972	-0.005738	67.092018	-3.517027	-8.018066	3.349597	0.000000	-0.197497	0.000000	0.000000	0.000000	-0.206577	-0.205335	-0.536363	0.000000	0.000000	3.000000	2.000000	0.000000
1814.180375	-0.033697	0.596972	-0.005738	67.092018	-3.517027	-8.018066	3.349597	0.000000	-0.197497	0.000000	0.000000	0.000000	-0.206577	-0.205335	-0.536363	0.000000	0.000000	3.000000	2.000000	0.000000
1814.183709	-0.033697	0.596972	-0.005738	67.092018	-3.517027	-8.018066	3.349597	0.000000	-0.197497	0.000000	0.000000	0.000000	-0.206577	-0.205335	-0.536363	0.000000	0.000000	3.000000	2.000000	0.000000
1814.187042	-0.034470	0.596313	-0.007455	66.971977	-3.548631	-7.868350	3.315168	0.000000	-0.286890	0.000000	0.000000	0.000000	-0.232096	-0.197684	-0.515041	0.000000	0.000000	3.000000	2.000000	0.000000
1814.190375	-0.034470	0.596313	-0.007455	66.971977	-3.548631	-7.868350	3.315168	0.000000	-0.286890	0.000000	0.000000	0.000000	-0.232096	-0.197684	-0.515041	0.000000	0.000000	3.000000	2.000000	0.000000
1814.193709	-0.034470	0.596313	-0.007455	66.971977	-3.548631	-7.868350	3.315168	0.000000	-0.286890	0.000000	0.000000	0.000000	-0.232096	-0.197684	-0.515041	0.000000	0.000000	3.000000	2.000000	0.000000
1814.197042	-0.035327	0.595685	-0.009125	66.872360	-3.636970	-7.798434	3.276485	0.000000	-0.372731	0.000000	0.000000	0.000000	-0.256901	-0.188255	-0.500999	0.000000	0.000000	3.000000	2.000000	0.000000
1814.200375	-0.035327	0.595685	-0.009125	66.872360	-3.636970	-7.798434	3.276485	0.000000	-0.372731	0.000000	0.000000	0.000000	-0.256901	-0.188255	-0.500999	0.000000	0.000000	3.000000	2.000000	0.000000
1814.203709	-0.035327	0.595685	-0.009125	66.872360	-3.636970	-7.798434	3.276485	0.000000	-0.372731	0.000000	0.000000	0.000000	-0.256901	-0.188255	-0.500999	0.000000	0.000000	3.000000	2.000000	0.000000
1814.207042	-0.036243	0.595046	-0.010755	66.783142	-3.778170	-7.802818	3.233669	0.000000	-0.456230	0.000000	0.000000	0.000000	-0.274951	-0.191730	-0.489246	0.000000	0.000000	3.000000	2.000000	0.000000
1814.210375	-0.036243	0.595046	-0.010755	66.783142	-3.778170	-7.802818	3.233669	0.000000	-0.456230	0.000000	0.000000	0.000000	-0.274951	-0.191730	-0.489246	0.000000	0.000000	3.000000	2.000000	0.000000
1814.213709	-0.036243	0.595046	-0.010755	66.783142	-3.778170	-7.802818	3.233669	0.000000	-0.456230	0.000000	0.000000	0.000000	-0.274951	-0.191730	-0.489246	0.000000	0.000000	3.000000	2.000000	0.000000
1814.217042	-0.037216	0.594383	-0.012388	66.695572	-3.932476	-7.815915	3.187843	0.000000	-0.537771	0.000000	0.000000	0.000000	-0.291864	-0.198913	-0.489862	0.000000	0.000000	3.000000	2.000000	0.000000
1814.220375	-0.037216	0.594383	-0.012388	66.695572	-3.932476	-7.815915	3.187843	0.000000	-0.537771	0.000000	0.000000	0.000000	-0.291864	-0.198913	-0.489862	0.000000	0.000000	3.000000	2.000000	0.000000
1814.223709	-0.037216	0.594383	-0.012388	66.695572	-3.932476	-7.815915	3.187843	0.000000	-0.537771	0.000000	0.000000	0.000000	-0.291864	-0.198913	-0.489862	0.000000	0.000000	3.000000	2.000000	0.000000
1814.227042	-0.038264	0.593702	-0.014050	66.583359	-4.094130	-7.826145	3.139199	0.000000	-0.619415	0.000000	0.000000	0.000000	-0.314258	-0.204291	-0.498428	0.000000	0.000000	3.000000	2.000000	0.000000
1814.230375	-0.038264	0.593702	-0.014050	66.583359	-4.094130	-7.826145	3.139199	0.000000	-0.619415	0.000000	0.000000	0.000000	-0.314258	-0.204291	-0.498428	0.000000	0.000000	3.000000	2.000000	0.000000
1814.233709	-0.038264	0.593702	-0.014050	66.583359	-4.094130	-7.826145	3.139199	0.000000	-0.619415	0.000000	0.000000	0.000000	-0.314258	-0.204291	-0.498428	0.000000	0.000000	3.000000	2.000000	0.000000
1814.237042	-0.039370	0.593053	-0.015664	66.384666	-4.274367	-7.845572	3.086823	0.000000	-0.702486	0.000000	0.000000	0.000000	-0.332028	-0.194766	-0.484252	0.000000	0.000000	3.000000	2.000000	0.000000
1814.240375	-0.039370	0.593053	-0.015664	66.384666	-4.274367	-7.845572	3.086823	0.000000	-0.702486	0.000000	0.000000	0.000000	-0.332028	-0.194766	-0.484252	0.000000	0.000000	3.000000	2.000000	0.000000
1814.243709	-0.039370	0.593053	-0.015664	66.384666	-4.274367	-7.845572	3.086823	0.000000	-0.702486	0.000000	0.000000	0.000000	-0.332028	-0.194766	-0.484252	0.000000	0.000000	3.000000	2.000000	0.000000
1814.247042	-0.040623	0.592472	-0.017205	66.068390	-4.475115	-7.866782	3.031485	0.000000	-0.783195	0.000000	0.000000	0.000000	-0.375730	-0.174281	-0.462333	0.000000	0.000000	3.000000	2.000000	0.000000
1814.250375	-0.040623	0.592472	-0.017205	66.068390	-4.475115	-7.866782	3.031485	0.000000	-0.783195	0.000000	0.000000	0.000000	-0.375730	-0.174281	-0.462333	0.000000	0.000000	3.000000	2.000000	0.000000
1814.253709	-0.040623	0.592472	-0.017205	66.068390	-4.475115	-7.866782	3.031485	0.000000	-0.783195	0.000000	0.000000	0.000000	-0.375730	-0.174281	-0.462333	0.000000	0.000000	3.000000	2.000000	0.000000
1814.257042	-0.042026	0.591966	-0.018609	65.684052	-4.700774	-7.890895	2.968863	0.000000	-0.860250	0.000000	0.000000	0.000000	-0.421113	-0.151786	-0.421057	0.000000	0.000000	3.000000	2.000000	0.000000
1814.260375	-0.042026	0.591966	-0.018609	65.684052	-4.700774	-7.890895	2.968863	0.000000	-0.860250	0.000000	0.000000	0.000000	-0.421113	-0.151786	-0.421057	0.000000	0.000000	3.000000	2.000000	0.000000
1814.263709	-0.042026	0.591966	-0.018609	65.684052	-4.700774	-7.890895	2.968863	0.000000	-0.860250	0.000000	0.000000	0.000000	-0.421113	-0.151786	-0.421057	0.000000	0.000000	3.000000	2.000000	0.000000
1814.267042	-0.043530	0.591491	-0.019970	65.285568	-4.926493	-7.894463	2.898678	0.000000	-0.930427	0.000000	0.000000	0.000000	-0.451158	-0.142464	-0.408536	0.000000	0.000000	3.000000	2.000000	0.000000
1814.270375	-0.043530	0.591491	-0.019970	65.285568	-4.926493	-7.894463	2.898678	0.000000	-0.930427	0.000000	0.000000	0.000000	-0.451158	-0.142464	-0.408536	0.000000	0.000000	3.000000	2.000000	0.000000
1814.273709	-0.043530	0.591491	-0.019970	65.285568	-4.926493	-7.894463	2.898678	0.000000	-0.930427	0.000000	0.000000	0.000000	-0.451158	-0.142464	-0.408536	0.000000	0.000000	3.000000	2.000000	0.000000
1814.277042	-0.045137	0.591018	-0.021260	64.915543	-5.093103	-7.752328	2.823485	0.000000	-0.998516	0.000000	0.000000	0.000000	-0.482079	-0.142002	-0.386828	0.000000	0.000000	3.000000	2.000000	0.000000
1814.280375	-0.045137	0.591018	-0.021260	64.915543	-5.093103	-7.752328	2.823485	0.000000	-0.998516	0.000000	0.000000	0.000000	-0.482079	-0.142002	-0.386828	0.000000	0.000000	3.000000	2.000000	0.000000
1814.283709	-0.045137	0.591018	-0.021260	64.915543	-5.093103	-7.752328	2.823485	0.000000	-0.998516	0.000000	0.000000	0.000000	-0.482079	-0.142002	-0.386828	0.000000	0.000000	3.000000	2.000000	0.000000
1814.287042	-0.046737	0.590539	-0.022532	64.597092	-5.138065	-7.366573	2.743138	0.000000	-1.062987	0.000000	0.000000	0.000000	-0.479974	-0.143597	-0.381700	0.000000	0.000000	3.000000	2.000000	0.000000
1814.290375	-0.046737	0.590539	-0.022532	64.597092	-5.138065	-7.366573	2.743138	0.000000	-1.062987	0.000000	0.000000	0.000000	-0.479974	-0.143597	-0.381700	0.000000	0.000000	3.000000	2.000000	0.000000
1814.293709	-0.046737	0.590539	-0.022532	64.597092	-5.138065	-7.366573	2.743138	0.000000	-1.062987	0.000000	0.000000	0.000000	-0.479974	-0.143597	-0.381700	0.000000	0.000000	3.000000	2.000000	0.000000
1814.297042	-0.048333	0.590050	-0.023763	64.319893	-5.069016	-6.741664	2.663142	0.000000	-1.126604	0.000000	0.000000	0.000000	-0.478754	-0.146842	-0.369300	0.000000	0.000000	3.000000	2.000000	0.000000
1814.300375	-0.048333	0.590050	-0.023763	64.319893	-5.069016	-6.741664	2.663142	0.000000	-1.126604	0.000000	0.000000	0.000000	-0.478754	-0.146842	-0.369300	0.000000	0.000000	3.000000	2.000000	0.000000
1814.303709	-0.048333	0.590050	-0.023763	64.319893	-5.069016	-6.741664	2.663142	0.000000	-1.126604	0.000000	0.000000	0.000000	-0.478754	-0.146842	-0.369300	0.000000	0.000000	3.000000	2.000000	0.000000
1814.307042	-0.050039	0.589524	-0.025049	64.096138	-4.923540	-5.920476	2.583350	0.000000	-1.188154	0.000000	0.000000	0.000000	-0.511768	-0.157617	-0.385876	0.000000	0.000000	3.000000	2.000000	0.000000
1814.310375	-0.050039	0.589524	-0.025049	64.096138	-4.923540	-5.920476	2.583350	0.000000	-1.188154	0.000000	0.000000	0.000000	-0.511768	-0.157617	-0.385876	0.000000	0.000000	3.000000	2.000000	0.000000
1814.313709	-0.050039	0.589524	-0.025049	64.096138	-4.923540	-5.920476	2.583350	0.000000	-1.188154	0.000000	0.000000	0.000000	-0.511768	-0.157617	-0.385876	0.000000	0.000000	3.000000	2.000000	0.000000
1814.317042	-0.051927	0.588983	-0.026293	63.918667	-4.740554	-5.014218	2.498055	0.000000	-1.252467	0.000000	0.000000	0.000000	-0.566563	-0.162426	-0.373155	0.000000	0.000000	3.000000	2.000000	0.000000
1814.320375	-0.051927	0.588983	-0.026293	63.918667	-4.740554	-5.014218	2.498055	0.000000	-1.252467	0.000000	0.000000	0.000000	-0.566563	-0.162426	-0.373155	0.000000	0.000000	3.000000	2.000000	0.000000
1814.323709	-0.051927	0.588983	-0.026293	63.918667	-4.740554	-5.014218	2.498055	0.000000	-1.252467	0.000000	0.000000	0.000000	-0.566563	-0.162426	-0.373155	0.000000	0.000000	3.000000	2.000000	0.000000
1814.327042	-0.053847	0.588419	-0.027545	63.781128	-4.552810	-4.604066	2.403628	0.000000	-1.314659	0.000000	0.000000	0.000000	-0.575873	-0.169308	-0.375401	0.000000	0.000000	3.000000	2.000000	0.000000
1814.330375	-0.053847	0.588419	-0.027545	63.781128	-4.552810	-4.604066	2.403628	0.000000	-1.314659	0.000000	0.000000	0.000000	-0.575873	-0.169308	-0.375401	0.000000	0.000000	3.000000	2.000000	0.000000
1814.333709	-0.053847	0.588419	-0.027545	63.781128	-4.552810	-4.604066	2.403628	0.000000	-1.314659	0.000000	0.000000	0.000000	-0.575873	-0.169308	-0.375401	0.000000	0.000000	3.000000	2.000000	0.000000
1814.337042	-0.055812	0.587893	-0.028687	63.679302	-4.341387	-4.708197	2.307650	0.000000	-1.377226	0.000000	0.000000	0.000000	-0.589643	-0.157734	-0.342830	0.000000	0.000000	3.000000	2.000000	0.000000
1814.340375	-0.055812	0.587893	-0.028687	63.679302	-4.341387	-4.708197	2.307650	0.000000	-1.377226	0.000000	0.000000	0.000000	-0.589643	-0.157734	-0.342830	0.000000	0.000000	3.000000	2.000000	0.000000
1814.343709	-0.055812	0.587893	-0.028687	63.679302	-4.341387	-4.708197	2.307650	0.000000	-1.377226	0.000000	0.000000	0.000000	-0.589643	-0.157734	-0.342830	0.000000	0.000000	3.000000	2.000000	0.000000
1814.347042	-0.057834	0.587413	-0.029656	63.589176	-4.042558	-4.601177	2.209376	0.000000	-1.434365	0.000000	0.000000	0.000000	-0.606502	-0.144052	-0.290762	0.000000	0.000000	3.000000	2.000000	0.000000
1814.350375	-0.057834	0.587413	-0.029656	63.589176	-4.042558	-4.601177	2.209376	0.000000	-1.434365	0.000000	0.000000	0.000000	-0.606502	-0.144052	-0.290762	0.000000	0.000000	3.000000	2.000000	0.000000
1814.353709	-0.057834	0.587413	-0.029656	63.589176	-4.042558	-4.601177	2.209376	0.000000	-1.434365	0.000000	0.000000	0.000000	-0.606502	-0.144052	-0.290762	0.000000	0.000000	3.000000	2.000000	0.000000
1814.357042	-0.059930	0.587007	-0.030487	63.514019	-3.665109	-4.072589	2.108292	0.000000	-1.482825	0.000000	0.000000	0.000000	-0.628883	-0.121728	-0.249045	0.000000	0.000000	3.000000	2.000000	0.000000
1814.360375	-0.059930	0.587007	-0.030487	63.514019	-3.665109	-4.072589	2.108292	0.000000	-1.482825	0.000000	0.000000	0.000000	-0.628883	-0.121728	-0.249045	0.000000	0.000000	3.000000	2.000000	0.000000
1814.363709	-0.059930	0.587007	-0.030487	63.514019	-3.665109	-4.072589	2.108292	0.000000	-1.482825	0.000000	0.000000	0.000000	-0.628883	-0.121728	-0.249045	0.000000	0.000000	3.000000	2.000000	0.000000
1814.367042	-0.062083	0.586610	-0.031179	63.470230	-3.178738	-3.280029	2.003478	0.000000	-1.524332	0.000000	0.000000	0.000000	-0.645673	-0.119027	-0.207623	0.000000	0.000000	3.000000	2.000000	0.000000
1814.370375	-0.062083	0.586610	-0.031179	63.470230	-3.178738	-3.280029	2.003478	0.000000	-1.524332	0.000000	0.000000	0.000000	-0.645673	-0.119027	-0.207623	0.000000	0.000000	3.000000	2.000000	0.000000
1814.373709	-0.062083	0.586610	-0.031179	63.470230	-3.178738	-3.280029	2.003478	0.000000	-1.524332	0.000000	0.000000	0.000000	-0.645673	-0.119027	-0.207623	0.000000	0.000000	3.000000	2.000000	0.000000
1814.377042	-0.064325	0.586257	-0.031795	63.444916	-2.594488	-2.667069	1.895866	0.000000	-1.558936	0.000000	0.000000	0.000000	-0.672728	-0.105972	-0.184814	0.000000	0.000000	3.000000	2.000000	0.000000
1814.380375	-0.064325	0.586257	-0.031795	63.444916	-2.594488	-2.667069	1.895866	0.000000	-1.558936	0.000000	0.000000	0.000000	-0.672728	-0.105972	-0.184814	0.000000	0.000000	3.000000	2.000000	0.000000
1814.383709	-0.064325	0.586257	-0.031795	63.444916	-2.594488	-2.667069	1.895866	0.000000	-1.558936	0.000000	0.000000	0.000000	-0.672728	-0.105972	-0.184814	0.000000	0.000000	3.000000	2.000000	0.000000
1814.387042	-0.066734	0.585911	-0.032383	63.391930	-1.916461	-2.286168	1.783745	0.000000	-1.589738	0.000000	0.000000	0.000000	-0.722732	-0.103791	-0.176473	0.000000	0.000000	3.000000	2.000000	0.000000
1814.390375	-0.066734	0.585911	-0.032383	63.391930	-1.916461	-2.286168	1.783745	0.000000	-1.589738	0.000000	0.000000	0.000000	-0.722732	-0.103791	-0.176473	0.000000	0.000000	3.000000	2.000000	0.000000
1814.393709	-0.066734	0.585911	-0.032383	63.391930	-1.916461	-2.286168	1.783745	0.000000	-1.589738	0.000000	0.000000	0.000000	-0.722732	-0.103791	-0.176473	0.000000	0.000000	3.000000	2.000000	0.000000
1814.397042	-0.069234	0.585567	-0.032909	63.300041	-1.128395	-1.781513	1.663290	0.000000	-1.619151	0.000000	0.000000	0.000000	-0.749860	-0.103261	-0.157822	0.000000	0.000000	3.000000	2.000000	0.000000
1814.400375	-0.069234	0.585567	-0.032909	63.300041	-1.128395	-1.781513	1.663290	0.000000	-1.619151	0.000000	0.000000	0.000000	-0.749860	-0.103261	-0.157822	0.000000	0.000000	3.000000	2.000000	0.000000
1814.403709	-0.069234	0.585567	-0.032909	63.300041	-1.128395	-1.781513	1.663290	0.000000	-1.619151	0.000000	0.000000	0.000000	-0.749860	-0.103261	-0.157822	0.000000	0.000000	3.000000	2.000000	0.000000
1814.407042	-0.071831	0.585199	-0.033460	63.174107	-0.270112	-1.004372	1.538313	0.000000	-1.645454	0.000000	0.000000	0.000000	-0.779197	-0.110243	-0.165364	0.000000	0.000000	3.000000	2.000000	0.000000
1814.410375	-0.071831	0.585199	-0.033460	63.174107	-0.270112	-1.004372	1.538313	0.000000	-1.645454	0.000000	0.000000	0.000000	-0.779197	-0.110243	-0.165364	0.000000	0.000000	3.000000	2.000000	0.000000
1814.413709	-0.071831	0.585199	-0.033460	63.174107	-0.270112	-1.004372	1.538313	0.000000	-1.645454	0.000000	0.000000	0.000000	-0.779197	-0.110243	-0.165364	0.000000	0.000000	3.000000	2.000000	0.000000
1814.417042	-0.074503	0.584851	-0.033932	63.004227	0.634994	0.028774	1.408447	0.000000	-1.673015	0.000000	0.000000	0.000000	-0.801620	-0.104411	-0.141552	0.000000	0.000000	3.000000	2.000000	0.000000
1814.420375	-0.074503	0.584851	-0.033932	63.004227	0.634994	0.028774	1.408447	0.000000	-1.673015	0.000000	0.000000	0.000000	-0.801620	-0.104411	-0.141552	0.000000	0.000000	3.000000	2.000000	0.000000
1814.423709	-0.074503	0.584851	-0.033932	63.004227	0.634994	0.028774	1.408447	0.000000	-1.673015	0.000000	0.000000	0.000000	-0.801620	-0.104411	-0.141552	0.000000	0.000000	3.000000	2.000000	0.000000
1814.427042	-0.077252	0.584523	-0.034326	62.782463	1.570752	1.241086	1.274843	0.000000	-1.696607	0.000000	0.000000	0.000000	-0.824551	-0.098622	-0.118163	0.000000	0.000000	3.000000	2.000000	0.000000
1814.430375	-0.077252	0.584523	-0.034326	62.782463	1.570752	1.241086	1.274843	0.000000	-1.696607	0.000000	0.000000	0.000000	-0.824551	-0.098622	-0.118163	0.000000	0.000000	3.000000	2.000000	0.000000
1814.433709	-0.077252	0.584523	-0.034326	62.782463	1.570752	1.241086	1.274843	0.000000	-1.696607	0.000000	0.000000	0.000000	-0.824551	-0.098622	-0.118163	0.000000	0.000000	3.000000	2.000000	0.000000
1814.437042	-0.080046	0.584225	-0.034595	62.513466	2.490202	2.504617	1.137418	0.000000	-1.716301	0.000000	0.000000	0.000000	-0.838311	-0.089234	-0.080633	0.000000	0.000000	3.000000	2.000000	0.000000
1814.440375	-0.080046	0.584225	-0.034595	62.513466	2.490202	2.504617	1.137418	0.000000	-1.716301	0.000000	0.000000	0.000000	-0.838311	-0.089234	-0.080633	0.000000	0.000000	3.000000	2.000000	0.000000
1814.443709	-0.080046	0.584225	-0.034595	62.513466	2.490202	2.504617	1.137418	0.000000	-1.716301	0.000000	0.000000	0.000000	-0.838311	-0.089234	-0.080633	0.000000	0.000000	3.000000	2.000000	0.000000
1814.447042	-0.082956	0.583995	-0.034717	62.199814	3.355268	3.483349	0.997699	0.000000	-1.729740	0.000000	0.000000	0.000000	-0.872946	-0.069201	-0.036669	0.000000	0.000000	3.000000	2.000000	0.000000
1814.450375	-0.082956	0.583995	-0.034717	62.199814	3.355268	3.483349	0.997699	0.000000	-1.729740	0.000000	0.000000	0.000000	-0.872946	-0.069201	-0.036669	0.000000	0.000000	3.000000	2.000000	0.000000
1814.453709	-0.082956	0.583995	-0.034717	62.199814	3.355268	3.483349	0.997699	0.000000	-1.729740	0.000000	0.000000	0.000000	-0.872946	-0.069201	-0.036669	0.000000	0.000000	3.000000	2.000000	0.000000
1814.457042	-0.085978	0.583794	-0.034729	61.857143	4.115348	4.108102	0.852208	0.000000	-1.735851	0.000000	0.000000	0.000000	-0.906527	-0.060022	-0.003657	0.000000	0.000000	3.000000	2.000000	0.000000
1814.460375	-0.085978	0.583794	-0.034729	61.857143	4.115348	4.108102	0.852208	0.000000	-1.735851	0.000000	0.000000	0.000000	-0.906527	-0.060022	-0.003657	0.000000	0.000000	3.000000	2.000000	0.000000
1814.463709	-0.085978	0.583794	-0.034729	61.857143	4.115348	4.108102	0.852208	0.000000	-1.735851	0.000000	0.000000	0.000000	-0.906527	-0.060022	-0.003657	0.000000	0.000000	3.000000	2.000000	0.000000
1814.467042	-0.089131	0.583606	-0.034655	61.500027	4.803329	4.661743	0.701121	0.000000	-1.736461	0.000000	0.000000	0.000000	-0.945898	-0.056373	0.022238	0.000000	0.000000	3.000000	2.000000	0.000000
1814.470375	-0.089131	0.583606	-0.034655	61.500027	4.803329	4.661743	0.701121	0.000000	-1.736461	0.000000	0.000000	0.000000	-0.945898	-0.056373	0.022238	0.000000	0.000000	3.000000	2.000000	0.000000
1814.473709	-0.089131	0.583606	-0.034655	61.500027	4.803329	4.661743	0.701121	0.000000	-1.736461	0.000000	0.000000	0.000000	-0.945898	-0.056373	0.022238	0.000000	0.000000	3.000000	2.000000	0.000000
1814.477042	-0.092374	0.583412	-0.034599	61.239853	5.588531	5.339914	0.543471	0.000000	-1.732754	0.000000	0.000000	0.000000	-0.973131	-0.058458	0.016967	0.000000	0.000000	3.000000	2.000000	0.000000
1814.480375	-0.092374	0.583412	-0.034599	61.239853	5.588531	5.339914	0.543471	0.000000	-1.732754	0.000000	0.000000	0.000000	-0.973131	-0.058458	0.016967	0.000000	0.000000	3.000000	2.000000	0.000000
1814.483709	-0.092374	0.583412	-0.034599	61.239853	5.588531	5.339914	0.543471	0.000000	-1.732754	0.000000	0.000000	0.000000	-0.973131	-0.058458	0.016967	0.000000	0.000000	3.000000	2.000000	0.000000
1814.487042	-0.095663	0.583150	-0.034672	61.217804	6.764206	6.495207	0.381282	0.000000	-1.729927	0.000000	0.000000	0.000000	-0.986615	-0.078593	-0.022171	0.000000	0.000000	3.000000	2.000000	0.000000
1814.490375	-0.095663	0.583150	-0.034672	61.217804	6.764206	6.495207	0.381282	0.000000	-1.729927	0.000000	0.000000	0.000000	-0.986615	-0.078593	-0.022171	0.000000	0.000000	3.000000	2.000000	0.000000
1814.493709	-0.095663	0.583150	-0.034672	61.217804	6.764206	6.495207	0.381282	0.000000	-1.729927	0.000000	0.000000	0.000000	-0.986615	-0.078593	-0.022171	0.000000	0.000000	3.000000	2.000000	0.000000
1814.497042	-0.098932	0.582869	-0.034784	61.366001	8.322245	8.026224	0.216846	0.000000	-1.733622	0.000000	0.000000	0.000000	-0.980594	-0.084324	-0.033617	0.000000	0.000000	3.000000	2.000000	0.000000
1814.500375	-0.098932	0.582869	-0.034784	61.366001	8.322245	8.026224	0.216846	0.000000	-1.733622	0.000000	0.000000	0.000000	-0.980594	-0.084324	-0.033617	0.000000	0.000000	3.000000	2.000000	0.000000
1814.503709	-0.098932	0.582869	-0.034784	61.366001	8.322245	8.026224	0.216846	0.000000	-1.733622	0.000000	0.000000	0.000000	-0.980594	-0.084324	-0.033617	0.000000	0.000000	3.000000	2.000000	0.000000
1814.507042	-0.102187	0.582628	-0.034814	61.499592	9.959414	9.563082	0.053414	0.000000	-1.739225	0.000000	0.000000	0.000000	-0.976733	-0.072047	-0.008972	0.000000	0.000000	3.000000	2.000000	0.000000
1814.510375	-0.102187	0.582628	-0.034814	61.499592	9.959414	9.563082	0.053414	0.000000	-1.739225	0.000000	0.000000	0.000000	-0.976733	-0.072047	-0.008972	0.000000	0.000000	3.000000	2.000000	0.000000
1814.513709	-0.102187	0.582628	-0.034814	61.499592	9.959414	9.563082	0.053414	0.000000	-1.739225	0.000000	0.000000	0.000000	-0.976733	-0.072047	-0.008972	0.000000	0.000000	3.000000	2.000000	0.000000
1814.517042	-0.105457	0.582447	-0.034750	61.567982	11.526678	11.127901	-0.109375	0.000000	-1.740720	0.000000	0.000000	0.000000	-0.980738	-0.054550	0.019337	0.000000	0.000000	3.000000	2.000000	0.000000
1814.520375	-0.105457	0.582447	-0.034750	61.567982	11.526678	11.127901	-0.109375	0.000000	-1.740720	0.000000	0.000000	0.000000	-0.980738	-0.054550	0.019337	0.000000	0.000000	3.000000	2.000000	0.000000
1814.523709	-0.105457	0.582447	-0.034750	61.567982	11.526678	11.127901	-0.109375	0.000000	-1.740720	0.000000	0.000000	0.000000	-0.980738	-0.054550	0.019337	0.000000	0.000000	3.000000	2.000000	0.000000
1814.527042	-0.108721	0.582323	-0.034586	61.591873	12.957999	12.759999	-0.272831	0.000000	-1.737497	0.000000	0.000000	0.000000	-0.979410	-0.037091	0.049100	0.000000	0.000000	3.000000	2.000000	0.000000
1814.530375	-0.108721	0.582323	-0.034586	61.591873	12.957999	12.759999	-0.272831	0.000000	-1.737497	0.000000	0.000000	0.000000	-0.979410	-0.037091	0.049100	0.000000	0.000000	3.000000	2.000000	0.000000
1814.533709	-0.108721	0.582323	-0.034586	61.591873	12.957999	12.759999	-0.272831	0.000000	-1.737497	0.000000	0.000000	0.000000	-0.979410	-0.037091	0.049100	0.000000	0.000000	3.000000	2.000000	0.000000
1814.537042	-0.111984	0.582257	-0.034323	61.608757	14.213341	14.291046	-0.436066	0.000000	-1.729314	0.000000	0.000000	0.000000	-0.978732	-0.019726	0.078884	0.000000	0.000000	3.000000	2.000000	0.000000
1814.540375	-0.111984	0.582257	-0.034323	61.608757	14.213341	14.291046	-0.436066	0.000000	-1.729314	0.000000	0.000000	0.000000	-0.978732	-0.019726	0.078884	0.000000	0.000000	3.000000	2.000000	0.000000
1814.543709	-0.111984	0.582257	-0.034323	61.608757	14.213341	14.291046	-0.436066	0.000000	-1.729314	0.000000	0.000000	0.000000	-0.978732	-0.019726	0.078884	0.000000	0.000000	3.000000	2.000000	0.000000
1814.547042	-0.115262	0.582231	-0.033983	61.663528	15.280054	15.481727	-0.599188	0.000000	-1.716166	0.000000	0.000000	0.000000	-0.983348	-0.007766	0.101993	0.000000	0.000000	3.000000	2.000000	0.000000
1814.550375	-0.115262	0.582231	-0.033983	61.663528	15.280054	15.481727	-0.599188	0.000000	-1.716166	0.000000	0.000000	0.000000	-0.983348	-0.007766	0.101993	0.000000	0.000000	3.000000	2.000000	0.000000
1814.553709	-0.115262	0.582231	-0.033983	61.663528	15.280054	15.481727	-0.599188	0.000000	-1.716166	0.000000	0.000000	0.000000	-0.983348	-0.007766	0.101993	0.000000	0.000000	3.000000	2.000000	0.000000
1814.557042	-0.118562	0.582311	-0.033471	61.769958	16.136665	16.310747	-0.763080	0.000000	-1.699168	0.000000	0.000000	0.000000	-0.990027	0.023798	0.153761	0.000000	0.000000	3.000000	2.000000	0.000000
1814.560375	-0.118562	0.582311	-0.033471	61.769958	16.136665	16.310747	-0.763080	0.000000	-1.699168	0.000000	0.000000	0.000000	-0.990027	0.023798	0.153761	0.000000	0.000000	3.000000	2.000000	0.000000
1814.563709	-0.118562	0.582311	-0.033471	61.769958	16.136665	16.310747	-0.763080	0.000000	-1.699168	0.000000	0.000000	0.000000	-0.990027	0.023798	0.153761	0.000000	0.000000	3.000000	2.000000	0.000000
1814.567042	-0.121885	0.582453	-0.032797	61.928410	16.811594	16.803831	-0.928084	0.000000	-1.673541	0.000000	0.000000	0.000000	-0.996860	0.042698	0.202260	0.000000	0.000000	3.000000	2.000000	0.000000
1814.570375	-0.121885	0.582453	-0.032797	61.928410	16.811594	16.803831	-0.928084	0.000000	-1.673541	0.000000	0.000000	0.000000	-0.996860	0.042698	0.202260	0.000000	0.000000	3.000000	2.000000	0.000000
1814.573709	-0.121885	0.582453	-0.032797	61.928410	16.811594	16.803831	-0.928084	0.000000	-1.673541	0.000000	0.000000	0.000000	-0.996860	0.042698	0.202260	0.000000	0.000000	3.000000	2.000000	0.000000
1814.577042	-0.125205	0.582670	-0.031910	62.096024	17.363533	17.169790	-1.094228	0.000000	-1.639831	0.000000	0.000000	0.000000	-0.996015	0.065000	0.266042	0.000000	0.000000	3.000000	2.000000	0.000000
1814.580375	-0.125205	0.582670	-0.031910	62.096024	17.363533	17.169790	-1.094228	0.000000	-1.639831	0.000000	0.000000	0.000000	-0.996015	0.065000	0.266042	0.000000	0.000000	3.000000	2.000000	0.000000
1814.583709	-0.125205	0.582670	-0.031910	62.096024	17.363533	17.169790	-1.094228	0.000000	-1.639831	0.000000	0.000000	0.000000	-0.996015	0.065000	0.266042	0.000000	0.000000	3.000000	2.000000	0.000000
1814.587042	-0.128481	0.582937	-0.030884	62.238998	17.864382	17.704479	-1.260230	0.000000	-1.595490	0.000000	0.000000	0.000000	-0.982928	0.080146	0.307740	0.000000	0.000000	3.000000	2.000000	0.000000
1814.590375	-0.128481	0.582937	-0.030884	62.238998	17.864382	17.704479	-1.260230	0.000000	-1.595490	0.000000	0.000000	0.000000	-0.982928	0.080146	0.307740	0.000000	0.000000	3.000000	2.000000	0.000000
1814.593709	-0.128481	0.582937	-0.030884	62.238998	17.864382	17.704479	-1.260230	0.000000	-1.595490	0.000000	0.000000	0.000000	-0.982928	0.080146	0.307740	0.000000	0.000000	3.000000	2.000000	0.000000
1814.597042	-0.131726	0.583285	-0.029754	62.371723	18.400736	18.377422	-1.424052	0.000000	-1.544200	0.000000	0.000000	0.000000	-0.973632	0.104427	0.338908	0.000000	0.000000	3.000000	2.000000	0.000000
1814.600375	-0.131726	0.583285	-0.029754	62.371723	18.400736	18.377422	-1.424052	0.000000	-1.544200	0.000000	0.000000	0.000000	-0.973632	0.104427	0.338908	0.000000	0.000000	3.000000	2.000000	0.000000
1814.603709	-0.131726	0.583285	-0.029754	62.371723	18.400736	18.377422	-1.424052	0.000000	-1.544200	0.000000	0.000000	0.000000	-0.973632	0.104427	0.338908	0.000000	0.000000	3.000000	2.000000	0.000000
1814.607042	-0.134870	0.583678	-0.028534	62.510857	19.051275	19.027496	-1.586324	0.000000	-1.487716	0.000000	0.000000	0.000000	-0.943194	0.117974	0.366118	0.000000	0.000000	3.000000	2.000000	0.000000
1814.610375	-0.134870	0.583678	-0.028534	62.510857	19.051275	19.027496	-1.586324	0.000000	-1.487716	0.000000	0.000000	0.000000	-0.943194	0.117974	0.366118	0.000000	0.000000	3.000000	2.000000	0.000000
1814.613709	-0.134870	0.583678	-0.028534	62.510857	19.051275	19.027496	-1.586324	0.000000	-1.487716	0.000000	0.000000	0.000000	-0.943194	0.117974	0.366118	0.000000	0.000000	3.000000	2.000000	0.000000
1814.617042	-0.137847	0.584166	-0.027214	62.654827	19.818722	19.523647	-1.743523	0.000000	-1.426696	0.000000	0.000000	0.000000	-0.893041	0.146331	0.395899	0.000000	0.000000	3.000000	2.000000	0.000000
1814.620375	-0.137847	0.584166	-0.027214	62.654827	19.818722	19.523647	-1.743523	0.000000	-1.426696	0.000000	0.000000	0.000000	-0.893041	0.146331	0.395899	0.000000	0.000000	3.000000	2.000000	0.000000
1814.623709	-0.137847	0.584166	-0.027214	62.654827	19.818722	19.523647	-1.743523	0.000000	-1.426696	0.000000	0.000000	0.000000	-0.893041	0.146331	0.395899	0.000000	0.000000	3.000000	2.000000	0.000000
1814.627042	-0.140731	0.584668	-0.025769	62.779316	20.582851	19.731956	-1.892363	0.000000	-1.360713	0.000000	0.000000	0.000000	-0.865114	0.150703	0.433449	0.000000	0.000000	3.000000	2.000000	0.000000
1814.630375	-0.140731	0.584668	-0.025769	62.779316	20.582851	19.731956	-1.892363	0.000000	-1.360713	0.000000	0.000000	0.000000	-0.865114	0.150703	0.433449	0.000000	0.000000	3.000000	2.000000	0.000000
1814.633709	-0.140731	0.584668	-0.025769	62.779316	20.582851	19.731956	-1.892363	0.000000	-1.360713	0.000000	0.000000	0.000000	-0.865114	0.150703	0.433449	0.000000	0.000000	3.000000	2.000000	0.000000
1814.637042	-0.143512	0.585216	-0.024227	62.878338	21.292782	19.936764	-2.036549	0.000000	-1.288472	0.000000	0.000000	0.000000	-0.834186	0.164391	0.462685	0.000000	0.000000	3.000000	2.000000	0.000000
1814.640375	-0.143512	0.585216	-0.024227	62.878338	21.292782	19.936764	-2.036549	0.000000	-1.288472	0.000000	0.000000	0.000000	-0.834186	0.164391	0.462685	0.000000	0.000000	3.000000	2.000000	0.000000
1814.643709	-0.143512	0.585216	-0.024227	62.878338	21.292782	19.936764	-2.036549	0.000000	-1.288472	0.000000	0.000000	0.000000	-0.834186	0.164391	0.462685	0.000000	0.000000	3.000000	2.000000	0.000000
1814.647042	-0.146258	0.585803	-0.022584	62.959942	21.926853	20.253452	-2.175580	0.000000	-1.211357	0.000000	0.000000	0.000000	-0.823875	0.176136	0.493049	0.000000	0.000000	3.000000	2.000000	0.000000
1814.650375	-0.146258	0.585803	-0.022584	62.959942	21.926853	20.253452	-2.175580	0.000000	-1.211357	0.000000	0.000000	0.000000	-0.823875	0.176136	0.493049	0.000000	0.000000	3.000000	2.000000	0.000000
1814.653709	-0.146258	0.585803	-0.022584	62.959942	21.926853	20.253452	-2.175580	0.000000	-1.211357	0.000000	0.000000	0.000000	-0.823875	0.176136	0.493049	0.000000	0.000000	3.000000	2.000000	0.000000
1814.657042	-0.148977	0.586418	-0.020884	63.044048	22.453592	20.544807	-2.312892	0.000000	-1.129183	0.000000	0.000000	0.000000	-0.815807	0.184392	0.509777	0.000000	0.000000	3.000000	2.000000	0.000000
1814.660375	-0.148977	0.586418	-0.020884	63.044048	22.453592	20.544807	-2.312892	0.000000	-1.129183	0.000000	0.000000	0.000000	-0.815807	0.184392	0.509777	0.000000	0.000000	3.000000	2.000000	0.000000
1814.663709	-0.148977	0.586418	-0.020884	63.044048	22.453592	20.544807	-2.312892	0.000000	-1.129183	0.000000	0.000000	0.000000	-0.815807	0.184392	0.509777	0.000000	0.000000	3.000000	2.000000	0.000000
1814.667042	-0.151647	0.587090	-0.019060	63.137161	22.854509	20.831514	-2.448860	0.000000	-1.044220	0.000000	0.000000	0.000000	-0.800848	0.201653	0.547328	0.000000	0.000000	3.000000	2.000000	0.000000
1814.670375	-0.151647	0.587090	-0.019060	63.137161	22.854509	20.831514	-2.448860	0.000000	-1.044220	0.000000	0.000000	0.000000	-0.800848	0.201653	0.547328	0.000000	0.000000	3.000000	2.000000	0.000000
1814.673709	-0.151647	0.587090	-0.019060	63.137161	22.854509	20.831514	-2.448860	0.000000	-1.044220	0.000000	0.000000	0.000000	-0.800848	0.201653	0.547328	0.000000	0.000000	3.000000	2.000000	0.000000
1814.677042	-0.154240	0.587802	-0.017118	63.234779	23.138182	21.045984	-2.582335	0.000000	-0.952998	0.000000	0.000000	0.000000	-0.777844	0.213414	0.582451	0.000000	0.000000	3.000000	2.000000	0.000000
1814.680375	-0.154240	0.587802	-0.017118	63.234779	23.138182	21.045984	-2.582335	0.000000	-0.952998	0.000000	0.000000	0.000000	-0.777844	0.213414	0.582451	0.000000	0.000000	3.000000	2.000000	0.000000
1814.683709	-0.154240	0.587802	-0.017118	63.234779	23.138182	21.045984	-2.582335	0.000000	-0.952998	0.000000	0.000000	0.000000	-0.777844	0.213414	0.582451	0.000000	0.000000	3.000000	2.000000	0.000000
1814.687042	-0.156696	0.588497	-0.015091	63.369949	23.356285	21.103395	-2.711976	0.000000	-0.855923	0.000000	0.000000	0.000000	-0.736912	0.208501	0.608121	0.000000	0.000000	3.000000	2.000000	0.000000
1814.690375	-0.156696	0.588497	-0.015091	63.369949	23.356285	21.103395	-2.711976	0.000000	-0.855923	0.000000	0.000000	0.000000	-0.736912	0.208501	0.608121	0.000000	0.000000	3.000000	2.000000	0.000000
1814.693709	-0.156696	0.588497	-0.015091	63.369949	23.356285	21.103395	-2.711976	0.000000	-0.855923	0.000000	0.000000	0.000000	-0.736912	0.208501	0.608121	0.000000	0.000000	3.000000	2.000000	0.000000
1814.697042	-0.159000	0.589163	-0.013015	63.559235	23.591909	21.093334	-2.834794	0.000000	-0.754570	0.000000	0.000000	0.000000	-0.691280	0.200029	0.623031	0.000000	0.000000	3.000000	2.000000	0.000000
1814.700375	-0.159000	0.589163	-0.013015	63.559235	23.591909	21.093334	-2.834794	0.000000	-0.754570	0.000000	0.000000	0.000000	-0.691280	0.200029	0.623031	0.000000	0.000000	3.000000	2.000000	0.000000
1814.703709	-0.159000	0.589163	-0.013015	63.559235	23.591909	21.093334	-2.834794	0.000000	-0.754570	0.000000	0.000000	0.000000	-0.691280	0.200029	0.623031	0.000000	0.000000	3.000000	2.000000	0.000000
1814.707042	-0.161086	0.589797	-0.010931	63.800095	24.009096	21.193752	-2.950008	0.000000	-0.650731	0.000000	0.000000	0.000000	-0.625651	0.190218	0.625138	0.000000	0.000000	3.000000	2.000000	0.000000
1814.710375	-0.161086	0.589797	-0.010931	63.800095	24.009096	21.193752	-2.950008	0.000000	-0.650731	0.000000	0.000000	0.000000	-0.625651	0.190218	0.625138	0.000000	0.000000	3.000000	2.000000	0.000000
1814.713709	-0.161086	0.589797	-0.010931	63.800095	24.009096	21.193752	-2.950008	0.000000	-0.650731	0.000000	0.000000	0.000000	-0.625651	0.190218	0.625138	0.000000	0.000000	3.000000	2.000000	0.000000
1814.717042	-0.162947	0.590425	-0.008843	64.090942	24.704454	21.518944	-3.054283	0.000000	-0.546542	0.000000	0.000000	0.000000	-0.558283	0.188191	0.626238	0.000000	0.000000	3.000000	2.000000	0.000000
1814.720375	-0.162947	0.590425	-0.008843	64.090942	24.704454	21.518944	-3.054283	0.000000	-0.546542	0.000000	0.000000	0.000000	-0.558283	0.188191	0.626238	0.000000	0.000000	3.000000	2.000000	0.000000
1814.723709	-0.162947	0.590425	-0.008843	64.090942	24.704454	21.518944	-3.054283	0.000000	-0.546542	0.000000	0.000000	0.000000	-0.558283	0.188191	0.626238	0.000000	0.000000	3.000000	2.000000	0.000000
1814.727042	-0.164494	0.591046	-0.006718	64.413971	25.572168	21.961267	-3.147331	0.000000	-0.442169	0.000000	0.000000	0.000000	-0.464268	0.186280	0.637630	0.000000	0.000000	3.000000	2.000000	0.000000
1814.730375	-0.164494	0.591046	-0.006718	64.413971	25.572168	21.961267	-3.147331	0.000000	-0.442169	0.000000	0.000000	0.000000	-0.464268	0.186280	0.637630	0.000000	0.000000	3.000000	2.000000	0.000000
1814.733709	-0.164494	0.591046	-0.006718	64.413971	25.572168	21.961267	-3.147331	0.000000	-0.442169	0.000000	0.000000	0.000000	-0.464268	0.186280	0.637630	0.000000	0.000000	3.000000	2.000000	0.000000
1814.737042	-0.165788	0.591660	-0.004575	64.747749	26.440002	22.358719	-3.224709	0.000000	-0.335897	0.000000	0.000000	0.000000	-0.388247	0.184453	0.642981	0.000000	0.000000	3.000000	2.000000	0.000000
1814.740375	-0.165788	0.591660	-0.004575	64.747749	26.440002	22.358719	-3.224709	0.000000	-0.335897	0.000000	0.000000	0.000000	-0.388247	0.184453	0.642981	0.000000	0.000000	3.000000	2.000000	0.000000
1814.743709	-0.165788	0.591660	-0.004575	64.747749	26.440002	22.358719	-3.224709	0.000000	-0.335897	0.000000	0.000000	0.000000	-0.388247	0.184453	0.642981	0.000000	0.000000	3.000000	2.000000	0.000000
1814.747042	-0.166798	0.592251	-0.002419	65.109657	27.233593	22.617661	-3.289416	0.000000	-0.228734	0.000000	0.000000	0.000000	-0.303033	0.177106	0.646800	0.000000	0.000000	3.000000	2.000000	0.000000
1814.750375	-0.166798	0.592251	-0.002419	65.109657	27.233593	22.617661	-3.289416	0.000000	-0.228734	0.000000	0.000000	0.000000	-0.303033	0.177106	0.646800	0.000000	0.000000	3.000000	2.000000	0.000000
1814.753709	-0.166798	0.592251	-0.002419	65.109657	27.233593	22.617661	-3.289416	0.000000	-0.228734	0.000000	0.000000	0.000000	-0.303033	0.177106	0.646800	0.000000	0.000000	3.000000	2.000000	0.000000
1814.757042	-0.167619	0.592851	-0.000317	65.513962	27.920382	22.696507	-3.339921	0.000000	-0.120934	0.000000	0.000000	0.000000	-0.246035	0.180093	0.630570	0.000000	0.000000	3.000000	2.000000	0.000000
1814.760375	-0.167619	0.592851	-0.000317	65.513962	27.920382	22.696507	-3.339921	0.000000	-0.120934	0.000000	0.000000	0.000000	-0.246035	0.180093	0.630570	0.000000	0.000000	3.000000	2.000000	0.000000
1814.763709	-0.167619	0.592851	-0.000317	65.513962	27.920382	22.696507	-3.339921	0.000000	-0.120934	0.000000	0.000000	0.000000	-0.246035	0.180093	0.630570	0.000000	0.000000	3.000000	2.000000	0.000000
1814.767042	-0.168232	0.593378	0.001693	65.966415	28.482561	22.581198	-3.380927	0.000000	-0.015839	0.000000	0.000000	0.000000	-0.184173	0.158213	0.603037	0.000000	0.000000	3.000000	2.000000	0.000000
1814.770375	-0.168232	0.593378	0.001693	65.966415	28.482561	22.581198	-3.380927	0.000000	-0.015839	0.000000	0.000000	0.000000	-0.184173	0.158213	0.603037	0.000000	0.000000	3.000000	2.000000	0.000000
1814.773709	-0.168232	0.593378	0.001693	65.966415	28.482561	22.581198	-3.380927	0.000000	-0.015839	0.000000	0.000000	0.000000	-0.184173	0.158213	0.603037	0.000000	0.000000	3.000000	2.000000	0.000000
1814.777042	-0.168702	0.593863	0.003650	66.439133	28.949535	22.343906	-3.411623	0.000000	0.084668	0.000000	0.000000	0.000000	-0.140752	0.145384	0.586981	0.000000	0.000000	3.000000	2.000000	0.000000
1814.780375	-0.168702	0.593863	0.003650	66.439133	28.949535	22.343906	-3.411623	0.000000	0.084668	0.000000	0.000000	0.000000	-0.140752	0.145384	0.586981	0.000000	0.000000	3.000000	2.000000	0.000000
1814.783709	-0.168702	0.593863	0.003650	66.439133	28.949535	22.343906	-3.411623	0.000000	0.084668	0.000000	0.000000	0.000000	-0.140752	0.145384	0.586981	0.000000	0.000000	3.000000	2.000000	0.000000
1814.787042	-0.169006	0.594272	0.005433	66.889687	29.351587	22.080736	-3.435082	0.000000	0.182498	0.000000	0.000000	0.000000	-0.091281	0.122579	0.535030	0.000000	0.000000	3.000000	2.000000	0.000000
1814.790375	-0.169006	0.594272	0.005433	66.889687	29.351587	22.080736	-3.435082	0.000000	0.182498	0.000000	0.000000	0.000000	-0.091281	0.122579	0.535030	0.000000	0.000000	3.000000	2.000000	0.000000
1814.793709	-0.169006	0.594272	0.005433	66.889687	29.351587	22.080736	-3.435082	0.000000	0.182498	0.000000	0.000000	0.000000	-0.091281	0.122579	0.535030	0.000000	0.000000	3.000000	2.000000	0.000000
1814.797042	-0.169197	0.594599	0.007119	67.288101	29.749203	21.890209	-3.450295	0.000000	0.271669	0.000000	0.000000	0.000000	-0.057313	0.098366	0.505553	0.000000	0.000000	3.000000	2.000000	0.000000
1814.800375	-0.169197	0.594599	0.007119	67.288101	29.749203	21.890209	-3.450295	0.000000	0.271669	0.000000	0.000000	0.000000	-0.057313	0.098366	0.505553	0.000000	0.000000	3.000000	2.000000	0.000000
1814.803709	-0.169197	0.594599	0.007119	67.288101	29.749203	21.890209	-3.450295	0.000000	0.271669	0.000000	0.000000	0.000000	-0.057313	0.098366	0.505553	0.000000	0.000000	3.000000	2.000000	0.000000
1814.807042	-0.169195	0.594833	0.008625	67.600716	30.181473	21.850628	-3.459847	0.000000	0.355928	0.000000	0.000000	0.000000	0.000564	0.069910	0.451964	0.000000	0.000000	3.000000	2.000000	0.000000
1814.810375	-0.169195	0.594833	0.008625	67.600716	30.181473	21.850628	-3.459847	0.000000	0.355928	0.000000	0.000000	0.000000	0.000564	0.069910	0.451964	0.000000	0.000000	3.000000	2.000000	0.000000
1814.813709	-0.169195	0.594833	0.008625	67.600716	30.181473	21.850628	-3.459847	0.000000	0.355928	0.000000	0.000000	0.000000	0.000564	0.069910	0.451964	0.000000	0.000000	3.000000	2.000000	0.000000
1814.817042	-0.169030	0.594963	0.009968	67.815468	30.638483	21.957794	-3.459754	0.000000	0.431256	0.000000	0.000000	0.000000	0.049398	0.039105	0.402810	0.000000	0.000000	3.000000	2.000000	0.000000
1814.820375	-0.169030	0.594963	0.009968	67.815468	30.638483	21.957794	-3.459754	0.000000	0.431256	0.000000	0.000000	0.000000	0.049398	0.039105	0.402810	0.000000	0.000000	3.000000	2.000000	0.000000
1814.823709	-0.169030	0.594963	0.009968	67.815468	30.638483	21.957794	-3.459754	0.000000	0.431256	0.000000	0.000000	0.000000	0.049398	0.039105	0.402810	0.000000	0.000000	3.000000	2.000000	0.000000
1814.827042	-0.168748	0.594991	0.011131	67.960114	31.089676	22.157940	-3.451521	0.000000	0.498391	0.000000	0.000000	0.000000	0.084843	0.008330	0.348932	0.000000	0.000000	3.000000	2.000000	0.000000
1814.830375	-0.168748	0.594991	0.011131	67.960114	31.089676	22.157940	-3.451521	0.000000	0.498391	0.000000	0.000000	0.000000	0.084843	0.008330	0.348932	0.000000	0.000000	3.000000	2.000000	0.000000
1814.833709	-0.168748	0.594991	0.011131	67.960114	31.089676	22.157940	-3.451521	0.000000	0.498391	0.000000	0.000000	0.000000	0.084843	0.008330	0.348932	0.000000	0.000000	3.000000	2.000000	0.000000
1814.837042	-0.168378	0.594905	0.012061	68.059479	31.464600	22.347540	-3.437380	0.000000	0.556546	0.000000	0.000000	0.000000	0.110751	-0.025637	0.279074	0.000000	0.000000	3.000000	2.000000	0.000000
1814.840375	-0.168378	0.594905	0.012061	68.059479	31.464600	22.347540	-3.437380	0.000000	0.556546	0.000000	0.000000	0.000000	0.110751	-0.025637	0.279074	0.000000	0.000000	3.000000	2.000000	0.000000
1814.843709	-0.168378	0.594905	0.012061	68.059479	31.464600	22.347540	-3.437380	0.000000	0.556546	0.000000	0.000000	0.000000	0.110751	-0.025637	0.279074	0.000000	0.000000	3.000000	2.000000	0.000000
1814.847042	-0.168378	0.594905	0.012061	68.115234	31.687973	22.435741	-3.418921	0.000000	0.603058	0.000000	0.000000	0.000000	0.110751	-0.025637	0.279074	0.000000	0.000000	3.000000	2.000000	0.000000
1814.850375	-0.167902	0.594707	0.012767	68.115234	31.687973	22.435741	-3.418921	0.000000	0.603058	0.000000	0.000000	0.000000	0.143040	-0.059505	0.211606	0.000000	0.000000	3.000000	2.000000	0.000000
1814.853709	-0.167902	0.594707	0.012767	68.115234	31.687973	22.435741	-3.418921	0.000000	0.603058	0.000000	0.000000	0.000000	0.143040	-0.059505	0.211606	0.000000	0.000000	3.000000	2.000000	0.000000
1814.857042	-0.167328	0.594437	0.013345	68.137497	31.816210	22.481691	-3.395081	0.000000	0.638326	0.000000	0.000000	0.000000	0.172158	-0.080965	0.173425	0.000000	0.000000	3.000000	2.000000	0.000000
1814.860375	-0.167328	0.594437	0.013345	68.137497	31.816210	22.481691	-3.395081	0.000000	0.638326	0.000000	0.000000	0.000000	0.172158	-0.080965	0.173425	0.000000	0.000000	3.000000	2.000000	0.000000
1814.863709	-0.167328	0.594437	0.013345	68.137497	31.816210	22.481691	-3.395081	0.000000	0.638326	0.000000	0.000000	0.000000	0.172158	-0.080965	0.173425	0.000000	0.000000	3.000000	2.000000	0.000000
1814.867042	-0.167328	0.594437	0.013345	68.154877	31.967789	22.544928	-3.366388	0.000000	0.667230	0.000000	0.000000	0.000000	0.172158	-0.080965	0.173425	0.000000	0.000000	3.000000	2.000000	0.000000
1814.870375	-0.166605	0.594104	0.013789	68.154877	31.967789	22.544928	-3.366388	0.000000	0.667230	0.000000	0.000000	0.000000	0.216921	-0.099900	0.133195	0.000000	0.000000	3.000000	2.000000	0.000000
1814.873709	-0.166605	0.594104	0.013789	68.154877	31.967789	22.544928	-3.366388	0.000000	0.667230	0.000000	0.000000	0.000000	0.216921	-0.099900	0.133195	0.000000	0.000000	3.000000	2.000000	0.000000
1814.877042	-0.165734	0.593757	0.014173	68.181412	32.156281	22.631668	-3.330235	0.000000	0.689429	0.000000	0.000000	0.000000	0.261065	-0.103982	0.115456	0.000000	0.000000	3.000000	2.000000	0.000000
1814.880375	-0.165734	0.593757	0.014173	68.181412	32.156281	22.631668	-3.330235	0.000000	0.689429	0.000000	0.000000	0.000000	0.261065	-0.103982	0.115456	0.000000	0.000000	3.000000	2.000000	0.000000
1814.883709	-0.165734	0.593757	0.014173	68.181412	32.156281	22.631668	-3.330235	0.000000	0.689429	0.000000	0.000000	0.000000	0.261065	-0.103982	0.115456	0.000000	0.000000	3.000000	2.000000	0.000000
1814.887042	-0.164695	0.593397	0.014506	68.204247	32.328999	22.691147	-3.286724	0.000000	0.708672	0.000000	0.000000	0.000000	0.311848	-0.108016	0.099808	0.000000	0.000000	3.000000	2.000000	0.000000
1814.890375	-0.164695	0.593397	0.014506	68.204247	32.328999	22.691147	-3.286724	0.000000	0.708672	0.000000	0.000000	0.000000	0.311848	-0.108016	0.099808	0.000000	0.000000	3.000000	2.000000	0.000000
1814.893709	-0.164695	0.593397	0.014506	68.204247	32.328999	22.691147	-3.286724	0.000000	0.708672	0.000000	0.000000	0.000000	0.311848	-0.108016	0.099808	0.000000	0.000000	3.000000	2.000000	0.000000
1814.897042	-0.163530	0.593100	0.014839	68.213814	32.408878	22.651787	-3.234750	0.000000	0.725307	0.000000	0.000000	0.000000	0.349458	-0.089149	0.099800	0.000000	0.000000	3.000000	2.000000	0.000000
1814.900375	-0.163530	0.593100	0.014839	68.213814	32.408878	22.651787	-3.234750	0.000000	0.725307	0.000000	0.000000	0.000000	0.349458	-0.089149	0.099800	0.000000	0.000000	3.000000	2.000000	0.000000
1814.903709	-0.163530	0.593100	0.014839	68.213814	32.408878	22.651787	-3.234750	0.000000	0.725307	0.000000	0.000000	0.000000	0.349458	-0.089149	0.099800	0.000000	0.000000	3.000000	2.000000	0.000000
1814.907042	-0.162238	0.592868	0.015238	68.192513	32.300053	22.415882	-3.176507	0.000000	0.741940	0.000000	0.000000	0.000000	0.387608	-0.069499	0.119822	0.000000	0.000000	3.000000	2.000000	0.000000
1814.910375	-0.162238	0.592868	0.015238	68.192513	32.300053	22.415882	-3.176507	0.000000	0.741940	0.000000	0.000000	0.000000	0.387608	-0.069499	0.119822	0.000000	0.000000	3.000000	2.000000	0.000000
1814.913709	-0.162238	0.592868	0.015238	68.192513	32.300053	22.415882	-3.176507	0.000000	0.741940	0.000000	0.000000	0.000000	0.387608	-0.069499	0.119822	0.000000	0.000000	3.000000	2.000000	0.000000
1814.917042	-0.160806	0.592740	0.015742	68.147820	32.066113	22.077000	-3.111905	0.000000	0.761910	0.000000	0.000000	0.000000	0.429508	-0.038446	0.151037	0.000000	0.000000	3.000000	2.000000	0.000000
1814.920375	-0.160806	0.592740	0.015742	68.147820	32.066113	22.077000	-3.111905	0.000000	0.761910	0.000000	0.000000	0.000000	0.429508	-0.038446	0.151037	0.000000	0.000000	3.000000	2.000000	0.000000
1814.923709	-0.160806	0.592740	0.015742	68.147820	32.066113	22.077000	-3.111905	0.000000	0.761910	0.000000	0.000000	0.000000	0.429508	-0.038446	0.151037	0.000000	0.000000	3.000000	2.000000	0.000000
1814.927042	-0.159172	0.592735	0.016386	68.086105	31.782690	21.723682	-3.040321	0.000000	0.787083	0.000000	0.000000	0.000000	0.490390	-0.001722	0.193295	0.000000	0.000000	3.000000	2.000000	0.000000
1814.930375	-0.159172	0.592735	0.016386	68.086105	31.782690	21.723682	-3.040321	0.000000	0.787083	0.000000	0.000000	0.000000	0.490390	-0.001722	0.193295	0.000000	0.000000	3.000000	2.000000	0.000000
1814.933709	-0.159172	0.592735	0.016386	68.086105	31.782690	21.723682	-3.040321	0.000000	0.787083	0.000000	0.000000	0.000000	0.490390	-0.001722	0.193295	0.000000	0.000000	3.000000	2.000000	0.000000
1814.937042	-0.157350	0.592832	0.017146	68.018616	31.455528	21.404352	-2.958590	0.000000	0.819299	0.000000	0.000000	0.000000	0.546531	0.029310	0.228079	0.000000	0.000000	3.000000	2.000000	0.000000
1814.940375	-0.157350	0.592832	0.017146	68.018616	31.455528	21.404352	-2.958590	0.000000	0.819299	0.000000	0.000000	0.000000	0.546531	0.029310	0.228079	0.000000	0.000000	3.000000	2.000000	0.000000
1814.943709	-0.157350	0.592832	0.017146	68.018616	31.455528	21.404352	-2.958590	0.000000	0.819299	0.000000	0.000000	0.000000	0.546531	0.029310	0.228079	0.000000	0.000000	3.000000	2.000000	0.000000
1814.947042	-0.155359	0.593036	0.018080	68.016838	31.132866	21.187716	-2.867501	0.000000	0.857312	0.000000	0.000000	0.000000	0.597253	0.061141	0.280244	0.000000	0.000000	3.000000	2.000000	0.000000
1814.950375	-0.155359	0.593036	0.018080	68.016838	31.132866	21.187716	-2.867501	0.000000	0.857312	0.000000	0.000000	0.000000	0.597253	0.061141	0.280244	0.000000	0.000000	3.000000	2.000000	0.000000
1814.953709	-0.155359	0.593036	0.018080	68.016838	31.132866	21.187716	-2.867501	0.000000	0.857312	0.000000	0.000000	0.000000	0.597253	0.061141	0.280244	0.000000	0.000000	3.000000	2.000000	0.000000
1814.957042	-0.153210	0.593259	0.019072	68.111061	30.790510	20.948059	-2.767959	0.000000	0.904020	0.000000	0.000000	0.000000	0.644807	0.066893	0.297585	0.000000	0.000000	3.000000	2.000000	0.000000
1814.960375	-0.153210	0.593259	0.019072	68.111061	30.790510	20.948059	-2.767959	0.000000	0.904020	0.000000	0.000000	0.000000	0.644807	0.066893	0.297585	0.000000	0.000000	3.000000	2.000000	0.000000
1814.963709	-0.153210	0.593259	0.019072	68.111061	30.790510	20.948059	-2.767959	0.000000	0.904020	0.000000	0.000000	0.000000	0.644807	0.066893	0.297585	0.000000	0.000000	3.000000	2.000000	0.000000
1814.967042	-0.150968	0.593550	0.020174	68.298317	30.401730	20.487930	-2.660491	0.000000	0.953617	0.000000	0.000000	0.000000	0.672610	0.087358	0.330558	0.000000	0.000000	3.000000	2.000000	0.000000
1814.970375	-0.150968	0.593550	0.020174	68.298317	30.401730	20.487930	-2.660491	0.000000	0.953617	0.000000	0.000000	0.000000	0.672610	0.087358	0.330558	0.000000	0.000000	3.000000	2.000000	0.000000
1814.973709	-0.150968	0.593550	0.020174	68.298317	30.401730	20.487930	-2.660491	0.000000	0.953617	0.000000	0.000000	0.000000	0.672610	0.087358	0.330558	0.000000	0.000000	3.000000	2.000000	0.000000
1814.977042	-0.148632	0.593861	0.021309	68.572990	29.995312	19.821100	-2.548390	0.000000	1.008710	0.000000	0.000000	0.000000	0.700604	0.093153	0.340390	0.000000	0.000000	3.000000	2.000000	0.000000
1814.980375	-0.148632	0.593861	0.021309	68.572990	29.995312	19.821100	-2.548390	0.000000	1.008710	0.000000	0.000000	0.000000	0.700604	0.093153	0.340390	0.000000	0.000000	3.000000	2.000000	0.000000
1814.983709	-0.148632	0.593861	0.021309	68.572990	29.995312	19.821100	-2.548390	0.000000	1.008710	0.000000	0.000000	0.000000	0.700604	0.093153	0.340390	0.000000	0.000000	3.000000	2.000000	0.000000
1814.987042	-0.146290	0.594193	0.022515	68.911209	29.608656	19.148973	-2.431623	0.000000	1.065442	0.000000	0.000000	0.000000	0.702829	0.099711	0.361705	0.000000	0.000000	3.000000	2.000000	0.000000
1814.990375	-0.146290	0.594193	0.022515	68.911209	29.608656	19.148973	-2.431623	0.000000	1.065442	0.000000	0.000000	0.000000	0.702829	0.099711	0.361705	0.000000	0.000000	3.000000	2.000000	0.000000
1814.993709	-0.146290	0.594193	0.022515	68.911209	29.608656	19.148973	-2.431623	0.000000	1.065442	0.000000	0.000000	0.000000	0.702829	0.099711	0.361705	0.000000	0.000000	3.000000	2.000000	0.000000
1814.997042	-0.143902	0.594490	0.023752	69.272705	29.250975	18.571402	-2.314485	0.000000	1.125726	0.000000	0.000000	0.000000	0.716447	0.089103	0.371173	0.000000	0.000000	3.000000	2.000000	0.000000
1815.000375	-0.143902	0.594490	0.023752	69.272705	29.250975	18.571402	-2.314485	0.000000	1.125726	0.000000	0.000000	0.000000	0.716447	0.089103	0.371173	0.000000	0.000000	3.000000	2.000000	0.000000
1815.003709	-0.143902	0.594490	0.023752	69.272705	29.250975	18.571402	-2.314485	0.000000	1.125726	0.000000	0.000000	0.000000	0.716447	0.089103	0.371173	0.000000	0.000000	3.000000	2.000000	0.000000
1815.007042	-0.141474	0.594817	0.025044	69.586952	28.916422	18.096466	-2.195077	0.000000	1.187588	0.000000	0.000000	0.000000	0.728203	0.098163	0.387542	0.000000	0.000000	3.000000	2.000000	0.000000
1815.010375	-0.141474	0.594817	0.025044	69.586952	28.916422	18.096466	-2.195077	0.000000	1.187588	0.000000	0.000000	0.000000	0.728203	0.098163	0.387542	0.000000	0.000000	3.000000	2.000000	0.000000
1815.013709	-0.141474	0.594817	0.025044	69.586952	28.916422	18.096466	-2.195077	0.000000	1.187588	0.000000	0.000000	0.000000	0.728203	0.098163	0.387542	0.000000	0.000000	3.000000	2.000000	0.000000
1815.017042	-0.139002	0.595156	0.026374	69.819740	28.667124	17.934910	-2.073710	0.000000	1.252178	0.000000	0.000000	0.000000	0.741661	0.101508	0.399100	0.000000	0.000000	3.000000	2.000000	0.000000
1815.020375	-0.139002	0.595156	0.026374	69.819740	28.667124	17.934910	-2.073710	0.000000	1.252178	0.000000	0.000000	0.000000	0.741661	0.101508	0.399100	0.000000	0.000000	3.000000	2.000000	0.000000
1815.023709	-0.139002	0.595156	0.026374	69.819740	28.667124	17.934910	-2.073710	0.000000	1.252178	0.000000	0.000000	0.000000	0.741661	0.101508	0.399100	0.000000	0.000000	3.000000	2.000000	0.000000
1815.027042	-0.136505	0.595533	0.027728	69.964378	28.523941	17.801485	-1.950100	0.000000	1.318695	0.000000	0.000000	0.000000	0.749097	0.113099	0.406329	0.000000	0.000000	3.000000	2.000000	0.000000
1815.030375	-0.136505	0.595533	0.027728	69.964378	28.523941	17.801485	-1.950100	0.000000	1.318695	0.000000	0.000000	0.000000	0.749097	0.113099	0.406329	0.000000	0.000000	3.000000	2.000000	0.000000
1815.033709	-0.136505	0.595533	0.027728	69.964378	28.523941	17.801485	-1.950100	0.000000	1.318695	0.000000	0.000000	0.000000	0.749097	0.113099	0.406329	0.000000	0.000000	3.000000	2.000000	0.000000
1815.037042	-0.133955	0.595929	0.029097	70.050621	28.461422	17.515266	-1.825250	0.000000	1.386417	0.000000	0.000000	0.000000	0.764942	0.118981	0.410718	0.000000	0.000000	3.000000	2.000000	0.000000
1815.040375	-0.133955	0.595929	0.029097	70.050621	28.461422	17.515266	-1.825250	0.000000	1.386417	0.000000	0.000000	0.000000	0.764942	0.118981	0.410718	0.000000	0.000000	3.000000	2.000000	0.000000
1815.043709	-0.133955	0.595929	0.029097	70.050621	28.461422	17.515266	-1.825250	0.000000	1.386417	0.000000	0.000000	0.000000	0.764942	0.118981	0.410718	0.000000	0.000000	3.000000	2.000000	0.000000
1815.047042	-0.131346	0.596354	0.030458	70.116203	28.422840	17.319210	-1.697760	0.000000	1.454870	0.000000	0.000000	0.000000	0.782797	0.127385	0.408044	0.000000	0.000000	3.000000	2.000000	0.000000
1815.050375	-0.131346	0.596354	0.030458	70.116203	28.422840	17.319210	-1.697760	0.000000	1.454870	0.000000	0.000000	0.000000	0.782797	0.127385	0.408044	0.000000	0.000000	3.000000	2.000000	0.000000
1815.053709	-0.131346	0.596354	0.030458	70.116203	28.422840	17.319210	-1.697760	0.000000	1.454870	0.000000	0.000000	0.000000	0.782797	0.127385	0.408044	0.000000	0.000000	3.000000	2.000000	0.000000
1815.057042	-0.128682	0.596757	0.031733	70.208504	28.351797	17.530039	-1.567293	0.000000	1.522877	0.000000	0.000000	0.000000	0.799186	0.120994	0.382583	0.000000	0.000000	3.000000	2.000000	0.000000
1815.060375	-0.128682	0.596757	0.031733	70.208504	28.351797	17.530039	-1.567293	0.000000	1.522877	0.000000	0.000000	0.000000	0.799186	0.120994	0.382583	0.000000	0.000000	3.000000	2.000000	0.000000
1815.063709	-0.128682	0.596757	0.031733	70.208504	28.351797	17.530039	-1.567293	0.000000	1.522877	0.000000	0.000000	0.000000	0.799186	0.120994	0.382583	0.000000	0.000000	3.000000	2.000000	0.000000
1815.067042	-0.126027	0.597142	0.032972	70.366005	28.167192	17.949961	-1.434096	0.000000	1.586640	0.000000	0.000000	0.000000	0.796538	0.115347	0.371630	0.000000	0.000000	3.000000	2.000000	0.000000
1815.070375	-0.126027	0.597142	0.032972	70.366005	28.167192	17.949961	-1.434096	0.000000	1.586640	0.000000	0.000000	0.000000	0.796538	0.115347	0.371630	0.000000	0.000000	3.000000	2.000000	0.000000
1815.073709	-0.126027	0.597142	0.032972	70.366005	28.167192	17.949961	-1.434096	0.000000	1.586640	0.000000	0.000000	0.000000	0.796538	0.115347	0.371630	0.000000	0.000000	3.000000	2.000000	0.000000
1815.077042	-0.123373	0.597510	0.034241	70.603851	27.809780	18.146879	-1.301339	0.000000	1.648579	0.000000	0.000000	0.000000	0.796124	0.110443	0.380833	0.000000	0.000000	3.000000	2.000000	0.000000
1815.080375	-0.123373	0.597510	0.034241	70.603851	27.809780	18.146879	-1.301339	0.000000	1.648579	0.000000	0.000000	0.000000	0.796124	0.110443	0.380833	0.000000	0.000000	3.000000	2.000000	0.000000
1815.083709	-0.123373	0.597510	0.034241	70.603851	27.809780	18.146879	-1.301339	0.000000	1.648579	0.000000	0.000000	0.000000	0.796124	0.110443	0.380833	0.000000	0.000000	3.000000	2.000000	0.000000
1815.087042	-0.120695	0.597889	0.035540	70.893974	27.296570	17.828293	-1.168652	0.000000	1.712051	0.000000	0.000000	0.000000	0.803487	0.113808	0.389544	0.000000	0.000000	3.000000	2.000000	0.000000
1815.090375	-0.120695	0.597889	0.035540	70.893974	27.296570	17.828293	-1.168652	0.000000	1.712051	0.000000	0.000000	0.000000	0.803487	0.113808	0.389544	0.000000	0.000000	3.000000	2.000000	0.000000
1815.093709	-0.120695	0.597889	0.035540	70.893974	27.296570	17.828293	-1.168652	0.000000	1.712051	0.000000	0.000000	0.000000	0.803487	0.113808	0.389544	0.000000	0.000000	3.000000	2.000000	0.000000
1815.097042	-0.120695	0.597889	0.035540	71.206848	26.703562	17.147751	-1.034737	0.000000	1.776975	0.000000	0.000000	0.000000	0.803487	0.113808	0.389544	0.000000	0.000000	3.000000	2.000000	0.000000
1815.100375	-0.117914	0.598255	0.036958	71.206848	26.703562	17.147751	-1.034737	0.000000	1.776975	0.000000	0.000000	0.000000	0.834316	0.109636	0.425445	0.000000	0.000000	3.000000	2.000000	0.000000
1815.103709	-0.117914	0.598255	0.036958	71.206848	26.703562	17.147751	-1.034737	0.000000	1.776975	0.000000	0.000000	0.000000	0.834316	0.109636	0.425445	0.000000	0.000000	3.000000	2.000000	0.000000
[truncated: 15,584 more rows]
