# Supplementary material for: Haptic Guidance Needs to Be Intuitive Not Just Informative to Improve Human Motor Accuracy
Source: PLoS One. 2016 Mar 16;11(3):e0150912. doi: 10.1371/journal.pone.0150912 (PMC4794196; doi:10.1371/journal.pone.0150912)
Supplement: S2 Data — (ZIP) [file pone.0150912.s002.zip › Subject1/exp2_0003.txt]

Time	PosX	PosY	PosZ	RotX	RotY	RotZ	ForceX	ForceY	ForceZ	MomentX	MomentY	MomentZ	VelocityX	VelocityY	VelocityZ	CalibratedWeight	ButtonDown	Condition	Trial	Visual
1870.572534	0.003109	0.564902	0.250527	79.613876	33.823978	20.914230	-1.801383	0.000000	4.664227	0.000000	0.000000	0.000000	-0.080137	-0.025863	0.103365	0.000000	1.000000	3.000000	3.000000	0.000000
1870.575867	0.003109	0.564902	0.250527	79.613876	33.823978	20.914230	-1.801383	0.000000	4.664227	0.000000	0.000000	0.000000	-0.000000	-0.000006	0.000002	0.000000	1.000000	3.000000	3.000000	0.000000
1870.579201	0.003109	0.564902	0.250527	79.613876	33.823978	20.914230	-1.801383	0.000000	4.664227	0.000000	0.000000	0.000000	-0.000000	-0.000006	0.000002	0.000000	1.000000	3.000000	3.000000	0.000000
1870.582534	0.003109	0.564902	0.250527	79.548592	33.532333	20.675764	-1.803554	0.000000	4.663388	0.000000	0.000000	0.000000	-0.000000	-0.000006	0.000002	0.000000	1.000000	3.000000	3.000000	0.000000
1870.585867	0.003109	0.564902	0.250527	79.548592	33.532333	20.675764	-1.803554	0.000000	4.663388	0.000000	0.000000	0.000000	-0.000000	-0.000006	0.000002	0.000000	1.000000	3.000000	3.000000	0.000000
1870.589201	0.002540	0.565183	0.250942	79.548592	33.532333	20.675764	-1.803554	0.000000	4.663388	0.000000	0.000000	0.000000	-0.170893	0.084168	0.124554	0.000000	1.000000	3.000000	3.000000	0.000000
1870.592534	0.002540	0.565183	0.250942	79.493614	33.280487	20.477734	-1.803554	0.000000	4.663388	0.000000	0.000000	0.000000	-0.170893	0.084168	0.124554	0.000000	1.000000	3.000000	3.000000	0.000000
1870.595867	0.001869	0.565308	0.251631	79.493614	33.280487	20.477734	-1.803554	0.000000	4.663388	0.000000	0.000000	0.000000	-0.201147	0.037372	0.206764	0.000000	1.000000	3.000000	3.000000	0.000000
1870.599201	0.001869	0.565308	0.251631	79.493614	33.280487	20.477734	-1.803554	0.000000	4.663388	0.000000	0.000000	0.000000	-0.201147	0.037372	0.206764	0.000000	1.000000	3.000000	3.000000	0.000000
1870.602534	0.001869	0.565308	0.251631	79.383736	33.169113	20.427944	-1.816640	0.000000	4.658307	0.000000	0.000000	0.000000	-0.201147	0.037372	0.206764	0.000000	1.000000	3.000000	3.000000	0.000000
1870.605867	0.001367	0.565410	0.252697	79.383736	33.169113	20.427944	-1.816640	0.000000	4.658307	0.000000	0.000000	0.000000	-0.150800	0.030871	0.319818	0.000000	1.000000	3.000000	3.000000	0.000000
1870.609201	0.001367	0.565410	0.252697	79.383736	33.169113	20.427944	-1.816640	0.000000	4.658307	0.000000	0.000000	0.000000	-0.150800	0.030871	0.319818	0.000000	1.000000	3.000000	3.000000	0.000000
1870.612534	0.001367	0.565410	0.252697	79.159882	33.660564	21.130177	-1.818030	0.000000	4.657764	0.000000	0.000000	0.000000	-0.150800	0.030871	0.319818	0.000000	1.000000	3.000000	3.000000	0.000000
1870.615867	0.000491	0.565670	0.253877	79.159882	33.660564	21.130177	-1.818030	0.000000	4.657764	0.000000	0.000000	0.000000	-0.262604	0.077773	0.354017	0.000000	1.000000	3.000000	3.000000	0.000000
1870.619201	0.000491	0.565670	0.253877	79.159882	33.660564	21.130177	-1.818030	0.000000	4.657764	0.000000	0.000000	0.000000	-0.262604	0.077773	0.354017	0.000000	1.000000	3.000000	3.000000	0.000000
1870.622534	0.000491	0.565670	0.253877	78.985542	35.030846	22.782593	-1.824628	0.000000	4.655183	0.000000	0.000000	0.000000	-0.262604	0.077773	0.354017	0.000000	1.000000	3.000000	3.000000	0.000000
1870.625867	-0.000387	0.565960	0.255126	78.985542	35.030846	22.782593	-1.824628	0.000000	4.655183	0.000000	0.000000	0.000000	-0.263488	0.087000	0.374621	0.000000	1.000000	3.000000	3.000000	0.000000
1870.629201	-0.000387	0.565960	0.255126	78.985542	35.030846	22.782593	-1.824628	0.000000	4.655183	0.000000	0.000000	0.000000	-0.263488	0.087000	0.374621	0.000000	1.000000	3.000000	3.000000	0.000000
1870.632534	-0.000387	0.565960	0.255126	79.111267	38.170273	26.204187	-1.830774	0.000000	4.652770	0.000000	0.000000	0.000000	-0.263488	0.087000	0.374621	0.000000	1.000000	3.000000	3.000000	0.000000
1870.635867	-0.001336	0.566240	0.256309	79.111267	38.170273	26.204187	-1.830774	0.000000	4.652770	0.000000	0.000000	0.000000	-0.284700	0.084181	0.354942	0.000000	1.000000	3.000000	3.000000	0.000000
1870.639201	-0.001336	0.566240	0.256309	79.111267	38.170273	26.204187	-1.830774	0.000000	4.652770	0.000000	0.000000	0.000000	-0.284700	0.084181	0.354942	0.000000	1.000000	3.000000	3.000000	0.000000
1870.642534	-0.001336	0.566240	0.256309	79.379814	42.580124	30.904867	-1.838366	0.000000	4.649775	0.000000	0.000000	0.000000	-0.284700	0.084181	0.354942	0.000000	1.000000	3.000000	3.000000	0.000000
1870.645867	-0.002559	0.566577	0.257463	79.379814	42.580124	30.904867	-1.838366	0.000000	4.649775	0.000000	0.000000	0.000000	-0.367037	0.100978	0.346057	0.000000	1.000000	3.000000	3.000000	0.000000
1870.649201	-0.002559	0.566577	0.257463	79.379814	42.580124	30.904867	-1.838366	0.000000	4.649775	0.000000	0.000000	0.000000	-0.367037	0.100978	0.346057	0.000000	1.000000	3.000000	3.000000	0.000000
1870.652534	-0.002559	0.566577	0.257463	79.577629	47.054226	35.659351	-1.850333	0.000000	4.645026	0.000000	0.000000	0.000000	-0.367037	0.100978	0.346057	0.000000	1.000000	3.000000	3.000000	0.000000
1870.655867	-0.003855	0.566953	0.258604	79.577629	47.054226	35.659351	-1.850333	0.000000	4.645026	0.000000	0.000000	0.000000	-0.388593	0.112721	0.342506	0.000000	1.000000	3.000000	3.000000	0.000000
1870.659201	-0.003855	0.566953	0.258604	79.577629	47.054226	35.659351	-1.850333	0.000000	4.645026	0.000000	0.000000	0.000000	-0.388593	0.112721	0.342506	0.000000	1.000000	3.000000	3.000000	0.000000
1870.662534	-0.003855	0.566953	0.258604	79.687805	51.255344	40.116386	-1.863341	0.000000	4.639823	0.000000	0.000000	0.000000	-0.388593	0.112721	0.342506	0.000000	1.000000	3.000000	3.000000	0.000000
1870.665867	-0.005325	0.567277	0.259793	79.687805	51.255344	40.116386	-1.863341	0.000000	4.639823	0.000000	0.000000	0.000000	-0.440994	0.097208	0.356650	0.000000	1.000000	3.000000	3.000000	0.000000
1870.669201	-0.005325	0.567277	0.259793	79.687805	51.255344	40.116386	-1.863341	0.000000	4.639823	0.000000	0.000000	0.000000	-0.440994	0.097208	0.356650	0.000000	1.000000	3.000000	3.000000	0.000000
1870.672534	-0.005325	0.567277	0.259793	79.734016	55.107281	44.186897	-1.878575	0.000000	4.633676	0.000000	0.000000	0.000000	-0.440994	0.097208	0.356650	0.000000	1.000000	3.000000	3.000000	0.000000
1870.675867	-0.006936	0.567605	0.261004	79.734016	55.107281	44.186897	-1.878575	0.000000	4.633676	0.000000	0.000000	0.000000	-0.483441	0.098588	0.363250	0.000000	1.000000	3.000000	3.000000	0.000000
1870.679201	-0.006936	0.567605	0.261004	79.734016	55.107281	44.186897	-1.878575	0.000000	4.633676	0.000000	0.000000	0.000000	-0.483441	0.098588	0.363250	0.000000	1.000000	3.000000	3.000000	0.000000
1870.682534	-0.006936	0.567605	0.261004	79.738487	58.620415	47.782387	-1.895623	0.000000	4.626728	0.000000	0.000000	0.000000	-0.483441	0.098588	0.363250	0.000000	1.000000	3.000000	3.000000	0.000000
1870.685867	-0.008485	0.567934	0.262208	79.738487	58.620415	47.782387	-1.895623	0.000000	4.626728	0.000000	0.000000	0.000000	-0.464566	0.098537	0.361275	0.000000	1.000000	3.000000	3.000000	0.000000
1870.689201	-0.008485	0.567934	0.262208	79.738487	58.620415	47.782387	-1.895623	0.000000	4.626728	0.000000	0.000000	0.000000	-0.464566	0.098537	0.361275	0.000000	1.000000	3.000000	3.000000	0.000000
1870.692534	-0.008485	0.567934	0.262208	79.724709	61.758026	50.927891	-1.911531	0.000000	4.620179	0.000000	0.000000	0.000000	-0.464566	0.098537	0.361275	0.000000	1.000000	3.000000	3.000000	0.000000
1870.695867	-0.009935	0.568231	0.263335	79.724709	61.758026	50.927891	-1.911531	0.000000	4.620179	0.000000	0.000000	0.000000	-0.435022	0.089165	0.338122	0.000000	1.000000	3.000000	3.000000	0.000000
1870.699201	-0.009935	0.568231	0.263335	79.724709	61.758026	50.927891	-1.911531	0.000000	4.620179	0.000000	0.000000	0.000000	-0.435022	0.089165	0.338122	0.000000	1.000000	3.000000	3.000000	0.000000
1870.702534	-0.009935	0.568231	0.263335	79.728180	64.513260	53.790703	-1.926239	0.000000	4.614066	0.000000	0.000000	0.000000	-0.435022	0.089165	0.338122	0.000000	1.000000	3.000000	3.000000	0.000000
1870.705867	-0.011286	0.568563	0.264422	79.728180	64.513260	53.790703	-1.926239	0.000000	4.614066	0.000000	0.000000	0.000000	-0.405366	0.099600	0.325985	0.000000	1.000000	3.000000	3.000000	0.000000
1870.709201	-0.011286	0.568563	0.264422	79.728180	64.513260	53.790703	-1.926239	0.000000	4.614066	0.000000	0.000000	0.000000	-0.405366	0.099600	0.325985	0.000000	1.000000	3.000000	3.000000	0.000000
1870.712534	-0.011286	0.568563	0.264422	79.794579	66.939049	56.288960	-1.939553	0.000000	4.608485	0.000000	0.000000	0.000000	-0.405366	0.099600	0.325985	0.000000	1.000000	3.000000	3.000000	0.000000
1870.715867	-0.012503	0.568846	0.265452	79.794579	66.939049	56.288960	-1.939553	0.000000	4.608485	0.000000	0.000000	0.000000	-0.365122	0.084980	0.309035	0.000000	1.000000	3.000000	3.000000	0.000000
1870.719201	-0.012503	0.568846	0.265452	79.794579	66.939049	56.288960	-1.939553	0.000000	4.608485	0.000000	0.000000	0.000000	-0.365122	0.084980	0.309035	0.000000	1.000000	3.000000	3.000000	0.000000
1870.722534	-0.012503	0.568846	0.265452	79.933701	69.024925	58.379826	-1.951091	0.000000	4.603612	0.000000	0.000000	0.000000	-0.365122	0.084980	0.309035	0.000000	1.000000	3.000000	3.000000	0.000000
1870.725867	-0.013585	0.569142	0.266432	79.933701	69.024925	58.379826	-1.951091	0.000000	4.603612	0.000000	0.000000	0.000000	-0.324652	0.088850	0.294113	0.000000	1.000000	3.000000	3.000000	0.000000
1870.729201	-0.013585	0.569142	0.266432	79.933701	69.024925	58.379826	-1.951091	0.000000	4.603612	0.000000	0.000000	0.000000	-0.324652	0.088850	0.294113	0.000000	1.000000	3.000000	3.000000	0.000000
1870.732534	-0.013585	0.569142	0.266432	80.133766	70.769363	60.081200	-1.960843	0.000000	4.599467	0.000000	0.000000	0.000000	-0.324652	0.088850	0.294113	0.000000	1.000000	3.000000	3.000000	0.000000
1870.735867	-0.014601	0.569416	0.267398	80.133766	70.769363	60.081200	-1.960843	0.000000	4.599467	0.000000	0.000000	0.000000	-0.304801	0.082212	0.289746	0.000000	1.000000	3.000000	3.000000	0.000000
1870.739201	-0.014601	0.569416	0.267398	80.133766	70.769363	60.081200	-1.960843	0.000000	4.599467	0.000000	0.000000	0.000000	-0.304801	0.082212	0.289746	0.000000	1.000000	3.000000	3.000000	0.000000
1870.742534	-0.014601	0.569416	0.267398	80.436554	72.127083	61.321365	-1.969627	0.000000	4.595712	0.000000	0.000000	0.000000	-0.304801	0.082212	0.289746	0.000000	1.000000	3.000000	3.000000	0.000000
1870.745867	-0.015518	0.569558	0.268428	80.436554	72.127083	61.321365	-1.969627	0.000000	4.595712	0.000000	0.000000	0.000000	-0.275012	0.042602	0.308894	0.000000	1.000000	3.000000	3.000000	0.000000
1870.749201	-0.015518	0.569558	0.268428	80.436554	72.127083	61.321365	-1.969627	0.000000	4.595712	0.000000	0.000000	0.000000	-0.275012	0.042602	0.308894	0.000000	1.000000	3.000000	3.000000	0.000000
1870.752534	-0.015518	0.569558	0.268428	80.812668	73.135971	62.157681	-1.976497	0.000000	4.592762	0.000000	0.000000	0.000000	-0.275012	0.042602	0.308894	0.000000	1.000000	3.000000	3.000000	0.000000
1870.755867	-0.016232	0.569607	0.269518	80.812668	73.135971	62.157681	-1.976497	0.000000	4.592762	0.000000	0.000000	0.000000	-0.214072	0.014730	0.326928	0.000000	0.000000	3.000000	3.000000	0.000000
1870.759201	-0.016232	0.569607	0.269518	80.812668	73.135971	62.157681	-1.976497	0.000000	4.592762	0.000000	0.000000	0.000000	-0.214072	0.014730	0.326928	0.000000	0.000000	3.000000	3.000000	0.000000
1870.762534	-0.016232	0.569607	0.269518	81.238098	73.880951	62.691399	-1.980012	0.000000	4.591248	0.000000	0.000000	0.000000	-0.214072	0.014730	0.326928	0.000000	0.000000	3.000000	3.000000	0.000000
1870.765867	-0.016809	0.569616	0.270613	81.238098	73.880951	62.691399	-1.980012	0.000000	4.591248	0.000000	0.000000	0.000000	-0.173261	0.002541	0.328640	0.000000	0.000000	3.000000	3.000000	0.000000
1870.769201	-0.016809	0.569616	0.270613	81.238098	73.880951	62.691399	-1.980012	0.000000	4.591248	0.000000	0.000000	0.000000	-0.173261	0.002541	0.328640	0.000000	0.000000	3.000000	3.000000	0.000000
1870.772534	-0.016809	0.569616	0.270613	81.656944	74.290863	62.888149	-1.981515	0.000000	4.590598	0.000000	0.000000	0.000000	-0.173261	0.002541	0.328640	0.000000	0.000000	3.000000	3.000000	0.000000
1870.775867	-0.017215	0.569685	0.271715	81.656944	74.290863	62.888149	-1.981515	0.000000	4.590598	0.000000	0.000000	0.000000	-0.121878	0.020876	0.330457	0.000000	0.000000	3.000000	3.000000	0.000000
1870.779201	-0.017215	0.569685	0.271715	81.656944	74.290863	62.888149	-1.981515	0.000000	4.590598	0.000000	0.000000	0.000000	-0.121878	0.020876	0.330457	0.000000	0.000000	3.000000	3.000000	0.000000
1870.782534	-0.017215	0.569685	0.271715	82.024399	74.377335	62.766106	-1.980530	0.000000	4.591024	0.000000	0.000000	0.000000	-0.121878	0.020876	0.330457	0.000000	0.000000	3.000000	3.000000	0.000000
1870.785867	-0.017380	0.569812	0.272795	82.024399	74.377335	62.766106	-1.980530	0.000000	4.591024	0.000000	0.000000	0.000000	-0.049261	0.037929	0.324097	0.000000	0.000000	3.000000	3.000000	0.000000
1870.789201	-0.017380	0.569812	0.272795	82.024399	74.377335	62.766106	-1.980530	0.000000	4.591024	0.000000	0.000000	0.000000	-0.049261	0.037929	0.324097	0.000000	0.000000	3.000000	3.000000	0.000000
1870.792534	-0.017380	0.569812	0.272795	82.332794	74.264183	62.468468	-1.976244	0.000000	4.592870	0.000000	0.000000	0.000000	-0.049261	0.037929	0.324097	0.000000	0.000000	3.000000	3.000000	0.000000
1870.795867	-0.017439	0.569933	0.273846	82.332794	74.264183	62.468468	-1.976244	0.000000	4.592870	0.000000	0.000000	0.000000	-0.017922	0.036404	0.315249	0.000000	0.000000	3.000000	3.000000	0.000000
1870.799201	-0.017439	0.569933	0.273846	82.332794	74.264183	62.468468	-1.976244	0.000000	4.592870	0.000000	0.000000	0.000000	-0.017922	0.036404	0.315249	0.000000	0.000000	3.000000	3.000000	0.000000
1870.802534	-0.017439	0.569933	0.273846	82.608963	73.953094	61.981815	-1.970687	0.000000	4.595258	0.000000	0.000000	0.000000	-0.017922	0.036404	0.315249	0.000000	0.000000	3.000000	3.000000	0.000000
1870.805867	-0.017439	0.569933	0.273846	82.608963	73.953094	61.981815	-1.970687	0.000000	4.595258	0.000000	0.000000	0.000000	-0.017922	0.036404	0.315249	0.000000	0.000000	3.000000	3.000000	0.000000
1870.809201	-0.017358	0.570081	0.274804	82.608963	73.953094	61.981815	-1.970687	0.000000	4.595258	0.000000	0.000000	0.000000	0.024432	0.044218	0.287513	0.000000	0.000000	3.000000	3.000000	0.000000
1870.812534	-0.017358	0.570081	0.274804	82.863976	73.253242	61.122559	-1.970687	0.000000	4.595258	0.000000	0.000000	0.000000	0.024432	0.044218	0.287513	0.000000	0.000000	3.000000	3.000000	0.000000
1870.815867	-0.017239	0.570232	0.275657	82.863976	73.253242	61.122559	-1.970687	0.000000	4.595258	0.000000	0.000000	0.000000	0.035703	0.045444	0.255805	0.000000	0.000000	3.000000	3.000000	0.000000
1870.819201	-0.017239	0.570232	0.275657	82.863976	73.253242	61.122559	-1.970687	0.000000	4.595258	0.000000	0.000000	0.000000	0.035703	0.045444	0.255805	0.000000	0.000000	3.000000	3.000000	0.000000
1870.822534	-0.017239	0.570232	0.275657	83.113564	72.218811	59.980045	-1.956902	0.000000	4.601145	0.000000	0.000000	0.000000	0.035703	0.045444	0.255805	0.000000	0.000000	3.000000	3.000000	0.000000
1870.825867	-0.017081	0.570397	0.276329	83.113564	72.218811	59.980045	-1.956902	0.000000	4.601145	0.000000	0.000000	0.000000	0.047513	0.049391	0.201767	0.000000	0.000000	3.000000	3.000000	0.000000
1870.829201	-0.017081	0.570397	0.276329	83.113564	72.218811	59.980045	-1.956902	0.000000	4.601145	0.000000	0.000000	0.000000	0.047513	0.049391	0.201767	0.000000	0.000000	3.000000	3.000000	0.000000
1870.832534	-0.017081	0.570397	0.276329	83.359993	71.192421	58.985222	-1.950630	0.000000	4.603807	0.000000	0.000000	0.000000	0.047513	0.049391	0.201767	0.000000	0.000000	3.000000	3.000000	0.000000
1870.835867	-0.016848	0.570593	0.276806	83.359993	71.192421	58.985222	-1.950630	0.000000	4.603807	0.000000	0.000000	0.000000	0.069880	0.058779	0.142980	0.000000	0.000000	3.000000	3.000000	0.000000
1870.839201	-0.016848	0.570593	0.276806	83.359993	71.192421	58.985222	-1.950630	0.000000	4.603807	0.000000	0.000000	0.000000	0.069880	0.058779	0.142980	0.000000	0.000000	3.000000	3.000000	0.000000
1870.842534	-0.016848	0.570593	0.276806	83.596077	70.222427	58.173782	-1.944493	0.000000	4.606403	0.000000	0.000000	0.000000	0.069880	0.058779	0.142980	0.000000	0.000000	3.000000	3.000000	0.000000
1870.845867	-0.016848	0.570593	0.276806	83.596077	70.222427	58.173782	-1.944493	0.000000	4.606403	0.000000	0.000000	0.000000	0.069880	0.058779	0.142980	0.000000	0.000000	3.000000	3.000000	0.000000
1870.849201	-0.016505	0.570860	0.277082	83.596077	70.222427	58.173782	-1.944493	0.000000	4.606403	0.000000	0.000000	0.000000	0.102723	0.080203	0.082755	0.000000	0.000000	3.000000	3.000000	0.000000
1870.852534	-0.016505	0.570860	0.277082	83.827530	69.393806	57.528984	-1.944493	0.000000	4.606403	0.000000	0.000000	0.000000	0.102723	0.080203	0.082755	0.000000	0.000000	3.000000	3.000000	0.000000
1870.855867	-0.016505	0.570860	0.277082	83.827530	69.393806	57.528984	-1.944493	0.000000	4.606403	0.000000	0.000000	0.000000	0.102723	0.080203	0.082755	0.000000	0.000000	3.000000	3.000000	0.000000
1870.859201	-0.016505	0.570860	0.277082	83.827530	69.393806	57.528984	-1.944493	0.000000	4.606403	0.000000	0.000000	0.000000	0.102723	0.080203	0.082755	0.000000	0.000000	3.000000	3.000000	0.000000
1870.862534	-0.015212	0.571221	0.276921	84.127304	68.659187	56.869785	-1.938012	0.000000	4.609133	0.000000	0.000000	0.000000	0.388080	0.108330	-0.048184	0.000000	0.000000	3.000000	3.000000	0.000000
1870.865867	-0.015212	0.571221	0.276921	84.127304	68.659187	56.869785	-1.938012	0.000000	4.609133	0.000000	0.000000	0.000000	-0.000000	0.000005	-0.000003	0.000000	0.000000	3.000000	3.000000	0.000000
1870.869201	-0.015212	0.571221	0.276921	84.127304	68.659187	56.869785	-1.938012	0.000000	4.609133	0.000000	0.000000	0.000000	-0.000000	0.000005	-0.000003	0.000000	0.000000	3.000000	3.000000	0.000000
1870.872534	-0.015212	0.571221	0.276921	84.554573	67.564087	55.515438	-1.920630	0.000000	4.616403	0.000000	0.000000	0.000000	-0.000000	0.000005	-0.000003	0.000000	0.000000	3.000000	3.000000	0.000000
1870.875867	-0.014264	0.571288	0.276576	84.554573	67.564087	55.515438	-1.920630	0.000000	4.616403	0.000000	0.000000	0.000000	0.284398	0.020000	-0.103531	0.000000	0.000000	3.000000	3.000000	0.000000
1870.879201	-0.014264	0.571288	0.276576	84.554573	67.564087	55.515438	-1.920630	0.000000	4.616403	0.000000	0.000000	0.000000	0.284398	0.020000	-0.103531	0.000000	0.000000	3.000000	3.000000	0.000000
1870.882534	-0.014264	0.571288	0.276576	85.100105	65.959381	53.539375	-1.909167	0.000000	4.621156	0.000000	0.000000	0.000000	0.284398	0.020000	-0.103531	0.000000	0.000000	3.000000	3.000000	0.000000
1870.885867	-0.013350	0.571341	0.276142	85.100105	65.959381	53.539375	-1.909167	0.000000	4.621156	0.000000	0.000000	0.000000	0.274154	0.015920	-0.130121	0.000000	0.000000	3.000000	3.000000	0.000000
1870.889201	-0.013350	0.571341	0.276142	85.100105	65.959381	53.539375	-1.909167	0.000000	4.621156	0.000000	0.000000	0.000000	0.274154	0.015920	-0.130121	0.000000	0.000000	3.000000	3.000000	0.000000
1870.892534	-0.013350	0.571341	0.276142	85.709648	63.606541	50.773621	-1.898650	0.000000	4.625486	0.000000	0.000000	0.000000	0.274154	0.015920	-0.130121	0.000000	0.000000	3.000000	3.000000	0.000000
1870.895867	-0.012331	0.571318	0.275617	85.709648	63.606541	50.773621	-1.898650	0.000000	4.625486	0.000000	0.000000	0.000000	0.305603	-0.006897	-0.157561	0.000000	0.000000	3.000000	3.000000	0.000000
1870.899201	-0.012331	0.571318	0.275617	85.709648	63.606541	50.773621	-1.898650	0.000000	4.625486	0.000000	0.000000	0.000000	0.305603	-0.006897	-0.157561	0.000000	0.000000	3.000000	3.000000	0.000000
1870.902534	-0.012331	0.571318	0.275617	86.309067	60.587120	47.367310	-1.887099	0.000000	4.630212	0.000000	0.000000	0.000000	0.305603	-0.006897	-0.157561	0.000000	0.000000	3.000000	3.000000	0.000000
1870.905867	-0.011487	0.571286	0.275029	86.309067	60.587120	47.367310	-1.887099	0.000000	4.630212	0.000000	0.000000	0.000000	0.253295	-0.009645	-0.176366	0.000000	0.000000	3.000000	3.000000	0.000000
1870.909201	-0.011487	0.571286	0.275029	86.309067	60.587120	47.367310	-1.887099	0.000000	4.630212	0.000000	0.000000	0.000000	0.253295	-0.009645	-0.176366	0.000000	0.000000	3.000000	3.000000	0.000000
1870.912534	-0.011487	0.571286	0.275029	86.782463	57.520584	44.184074	-1.878358	0.000000	4.633764	0.000000	0.000000	0.000000	0.253295	-0.009645	-0.176366	0.000000	0.000000	3.000000	3.000000	0.000000
1870.915867	-0.011487	0.571286	0.275029	86.782463	57.520584	44.184074	-1.878358	0.000000	4.633764	0.000000	0.000000	0.000000	0.253295	-0.009645	-0.176366	0.000000	0.000000	3.000000	3.000000	0.000000
1870.919201	-0.010747	0.571266	0.274391	86.782463	57.520584	44.184074	-1.878358	0.000000	4.633764	0.000000	0.000000	0.000000	0.221840	-0.005774	-0.191356	0.000000	0.000000	3.000000	3.000000	0.000000
1870.922534	-0.010747	0.571266	0.274391	86.928711	57.020874	44.101849	-1.878358	0.000000	4.633764	0.000000	0.000000	0.000000	0.221840	-0.005774	-0.191356	0.000000	0.000000	3.000000	3.000000	0.000000
1870.925867	-0.009974	0.571287	0.273746	86.928711	57.020874	44.101849	-1.878358	0.000000	4.633764	0.000000	0.000000	0.000000	0.231894	0.006117	-0.193614	0.000000	0.000000	3.000000	3.000000	0.000000
1870.929201	-0.009974	0.571287	0.273746	86.928711	57.020874	44.101849	-1.878358	0.000000	4.633764	0.000000	0.000000	0.000000	0.231894	0.006117	-0.193614	0.000000	0.000000	3.000000	3.000000	0.000000
1870.932534	-0.009974	0.571287	0.273746	86.788559	58.971210	46.667728	-1.863905	0.000000	4.639597	0.000000	0.000000	0.000000	0.231894	0.006117	-0.193614	0.000000	0.000000	3.000000	3.000000	0.000000
1870.935867	-0.009133	0.571324	0.273082	86.788559	58.971210	46.667728	-1.863905	0.000000	4.639597	0.000000	0.000000	0.000000	0.252357	0.011317	-0.199213	0.000000	0.000000	3.000000	3.000000	0.000000
1870.939201	-0.009133	0.571324	0.273082	86.788559	58.971210	46.667728	-1.863905	0.000000	4.639597	0.000000	0.000000	0.000000	0.252357	0.011317	-0.199213	0.000000	0.000000	3.000000	3.000000	0.000000
1870.942534	-0.009133	0.571324	0.273082	86.521828	60.680946	48.783955	-1.855492	0.000000	4.642968	0.000000	0.000000	0.000000	0.252357	0.011317	-0.199213	0.000000	0.000000	3.000000	3.000000	0.000000
1870.945867	-0.008259	0.571362	0.272416	86.521828	60.680946	48.783955	-1.855492	0.000000	4.642968	0.000000	0.000000	0.000000	0.262293	0.011186	-0.199700	0.000000	0.000000	3.000000	3.000000	0.000000
1870.949201	-0.008259	0.571362	0.272416	86.521828	60.680946	48.783955	-1.855492	0.000000	4.642968	0.000000	0.000000	0.000000	0.262293	0.011186	-0.199700	0.000000	0.000000	3.000000	3.000000	0.000000
1870.952534	-0.008259	0.571362	0.272416	86.227005	61.182610	49.485668	-1.846542	0.000000	4.646534	0.000000	0.000000	0.000000	0.262293	0.011186	-0.199700	0.000000	0.000000	3.000000	3.000000	0.000000
1870.955867	-0.007386	0.571337	0.271743	86.227005	61.182610	49.485668	-1.846542	0.000000	4.646534	0.000000	0.000000	0.000000	0.261835	-0.007551	-0.201911	0.000000	0.000000	3.000000	3.000000	0.000000
1870.959201	-0.007386	0.571337	0.271743	86.227005	61.182610	49.485668	-1.846542	0.000000	4.646534	0.000000	0.000000	0.000000	0.261835	-0.007551	-0.201911	0.000000	0.000000	3.000000	3.000000	0.000000
1870.962534	-0.007386	0.571337	0.271743	85.956490	60.115761	48.529469	-1.837594	0.000000	4.650081	0.000000	0.000000	0.000000	0.261835	-0.007551	-0.201911	0.000000	0.000000	3.000000	3.000000	0.000000
1870.965867	-0.006515	0.571294	0.271086	85.956490	60.115761	48.529469	-1.837594	0.000000	4.650081	0.000000	0.000000	0.000000	0.261307	-0.012933	-0.197254	0.000000	0.000000	3.000000	3.000000	0.000000
1870.969201	-0.006515	0.571294	0.271086	85.956490	60.115761	48.529469	-1.837594	0.000000	4.650081	0.000000	0.000000	0.000000	0.261307	-0.012933	-0.197254	0.000000	0.000000	3.000000	3.000000	0.000000
1870.972534	-0.006515	0.571294	0.271086	85.732216	57.966675	46.397594	-1.828515	0.000000	4.653658	0.000000	0.000000	0.000000	0.261307	-0.012933	-0.197254	0.000000	0.000000	3.000000	3.000000	0.000000
1870.975867	-0.005749	0.571166	0.270409	85.732216	57.966675	46.397594	-1.828515	0.000000	4.653658	0.000000	0.000000	0.000000	0.229792	-0.038237	-0.203178	0.000000	0.000000	3.000000	3.000000	0.000000
1870.979201	-0.005749	0.571166	0.270409	85.732216	57.966675	46.397594	-1.828515	0.000000	4.653658	0.000000	0.000000	0.000000	0.229792	-0.038237	-0.203178	0.000000	0.000000	3.000000	3.000000	0.000000
1870.982534	-0.005749	0.571166	0.270409	85.565491	55.155373	43.562981	-1.821056	0.000000	4.656582	0.000000	0.000000	0.000000	0.229792	-0.038237	-0.203178	0.000000	0.000000	3.000000	3.000000	0.000000
1870.985867	-0.005018	0.570941	0.269624	85.565491	55.155373	43.562981	-1.821056	0.000000	4.656582	0.000000	0.000000	0.000000	0.219233	-0.067627	-0.235282	0.000000	0.000000	3.000000	3.000000	0.000000
1870.989201	-0.005018	0.570941	0.269624	85.565491	55.155373	43.562981	-1.821056	0.000000	4.656582	0.000000	0.000000	0.000000	0.219233	-0.067627	-0.235282	0.000000	0.000000	3.000000	3.000000	0.000000
1870.992534	-0.005018	0.570941	0.269624	85.400955	52.021107	40.393494	-1.814698	0.000000	4.659063	0.000000	0.000000	0.000000	0.219233	-0.067627	-0.235282	0.000000	0.000000	3.000000	3.000000	0.000000
1870.995867	-0.004323	0.570701	0.268749	85.400955	52.021107	40.393494	-1.814698	0.000000	4.659063	0.000000	0.000000	0.000000	0.208584	-0.071759	-0.262499	0.000000	0.000000	3.000000	3.000000	0.000000
1870.999201	-0.004323	0.570701	0.268749	85.400955	52.021107	40.393494	-1.814698	0.000000	4.659063	0.000000	0.000000	0.000000	0.208584	-0.071759	-0.262499	0.000000	0.000000	3.000000	3.000000	0.000000
1871.002534	-0.004323	0.570701	0.268749	85.192459	48.660000	36.991005	-1.809359	0.000000	4.661139	0.000000	0.000000	0.000000	0.208584	-0.071759	-0.262499	0.000000	0.000000	3.000000	3.000000	0.000000
1871.005867	-0.003560	0.570466	0.267766	85.192459	48.660000	36.991005	-1.809359	0.000000	4.661139	0.000000	0.000000	0.000000	0.228894	-0.070680	-0.295074	0.000000	0.000000	3.000000	3.000000	0.000000
1871.009201	-0.003560	0.570466	0.267766	85.192459	48.660000	36.991005	-1.809359	0.000000	4.661139	0.000000	0.000000	0.000000	0.228894	-0.070680	-0.295074	0.000000	0.000000	3.000000	3.000000	0.000000
1871.012534	-0.003560	0.570466	0.267766	84.911613	44.886982	33.171970	-1.803589	0.000000	4.663375	0.000000	0.000000	0.000000	0.228894	-0.070680	-0.295074	0.000000	0.000000	3.000000	3.000000	0.000000
1871.015867	-0.002696	0.570164	0.266744	84.911613	44.886982	33.171970	-1.803589	0.000000	4.663375	0.000000	0.000000	0.000000	0.259249	-0.090577	-0.306459	0.000000	0.000000	3.000000	3.000000	0.000000
1871.019201	-0.002696	0.570164	0.266744	84.911613	44.886982	33.171970	-1.803589	0.000000	4.663375	0.000000	0.000000	0.000000	0.259249	-0.090577	-0.306459	0.000000	0.000000	3.000000	3.000000	0.000000
1871.022534	-0.002696	0.570164	0.266744	84.549644	40.920860	29.154783	-1.796449	0.000000	4.666130	0.000000	0.000000	0.000000	0.259249	-0.090577	-0.306459	0.000000	0.000000	3.000000	3.000000	0.000000
1871.025867	-0.001731	0.569818	0.265696	84.549644	40.920860	29.154783	-1.796449	0.000000	4.666130	0.000000	0.000000	0.000000	0.289424	-0.103847	-0.314574	0.000000	0.000000	3.000000	3.000000	0.000000
1871.029201	-0.001731	0.569818	0.265696	84.549644	40.920860	29.154783	-1.796449	0.000000	4.666130	0.000000	0.000000	0.000000	0.289424	-0.103847	-0.314574	0.000000	0.000000	3.000000	3.000000	0.000000
1871.032534	-0.001731	0.569818	0.265696	84.134422	37.211140	25.388443	-1.787859	0.000000	4.669429	0.000000	0.000000	0.000000	0.289424	-0.103847	-0.314574	0.000000	0.000000	3.000000	3.000000	0.000000
1871.035867	-0.000701	0.569476	0.264672	84.134422	37.211140	25.388443	-1.787859	0.000000	4.669429	0.000000	0.000000	0.000000	0.309138	-0.102421	-0.306936	0.000000	0.000000	3.000000	3.000000	0.000000
1871.039201	-0.000701	0.569476	0.264672	84.134422	37.211140	25.388443	-1.787859	0.000000	4.669429	0.000000	0.000000	0.000000	0.309138	-0.102421	-0.306936	0.000000	0.000000	3.000000	3.000000	0.000000
1871.042534	-0.000701	0.569476	0.264672	83.686363	33.958324	22.088064	-1.778019	0.000000	4.673184	0.000000	0.000000	0.000000	0.309138	-0.102421	-0.306936	0.000000	0.000000	3.000000	3.000000	0.000000
1871.045867	0.000224	0.569188	0.263728	83.686363	33.958324	22.088064	-1.778019	0.000000	4.673184	0.000000	0.000000	0.000000	0.277474	-0.086422	-0.283266	0.000000	0.000000	3.000000	3.000000	0.000000
1871.049201	0.000224	0.569188	0.263728	83.686363	33.958324	22.088064	-1.778019	0.000000	4.673184	0.000000	0.000000	0.000000	0.277474	-0.086422	-0.283266	0.000000	0.000000	3.000000	3.000000	0.000000
1871.052534	0.000224	0.569188	0.263728	83.236015	31.237669	19.364130	-1.769253	0.000000	4.676509	0.000000	0.000000	0.000000	0.277474	-0.086422	-0.283266	0.000000	0.000000	3.000000	3.000000	0.000000
1871.055867	0.001044	0.568848	0.262834	83.236015	31.237669	19.364130	-1.769253	0.000000	4.676509	0.000000	0.000000	0.000000	0.246010	-0.102046	-0.268110	0.000000	0.000000	3.000000	3.000000	0.000000
1871.059201	0.001044	0.568848	0.262834	83.236015	31.237669	19.364130	-1.769253	0.000000	4.676509	0.000000	0.000000	0.000000	0.246010	-0.102046	-0.268110	0.000000	0.000000	3.000000	3.000000	0.000000
1871.062534	0.001044	0.568848	0.262834	82.812065	29.049025	17.455076	-1.761746	0.000000	4.679343	0.000000	0.000000	0.000000	0.246010	-0.102046	-0.268110	0.000000	0.000000	3.000000	3.000000	0.000000
1871.065867	0.001726	0.568561	0.262022	82.812065	29.049025	17.455076	-1.761746	0.000000	4.679343	0.000000	0.000000	0.000000	0.204493	-0.086038	-0.243865	0.000000	0.000000	3.000000	3.000000	0.000000
1871.069201	0.001726	0.568561	0.262022	82.812065	29.049025	17.455076	-1.761746	0.000000	4.679343	0.000000	0.000000	0.000000	0.204493	-0.086038	-0.243865	0.000000	0.000000	3.000000	3.000000	0.000000
1871.072534	0.001726	0.568561	0.262022	82.422386	27.295500	16.122070	-1.755867	0.000000	4.681552	0.000000	0.000000	0.000000	0.204493	-0.086038	-0.243865	0.000000	0.000000	3.000000	3.000000	0.000000
1871.075867	0.002304	0.568337	0.261350	82.422386	27.295500	16.122070	-1.755867	0.000000	4.681552	0.000000	0.000000	0.000000	0.173475	-0.067266	-0.201405	0.000000	0.000000	3.000000	3.000000	0.000000
1871.079201	0.002304	0.568337	0.261350	82.422386	27.295500	16.122070	-1.755867	0.000000	4.681552	0.000000	0.000000	0.000000	0.173475	-0.067266	-0.201405	0.000000	0.000000	3.000000	3.000000	0.000000
1871.082534	0.002304	0.568337	0.261350	82.056236	25.850279	14.804963	-1.750737	0.000000	4.683474	0.000000	0.000000	0.000000	0.173475	-0.067266	-0.201405	0.000000	0.000000	3.000000	3.000000	0.000000
1871.085867	0.003018	0.568171	0.260790	82.056236	25.850279	14.804963	-1.750737	0.000000	4.683474	0.000000	0.000000	0.000000	0.214185	-0.049947	-0.167915	0.000000	0.000000	3.000000	3.000000	0.000000
1871.089201	0.003018	0.568171	0.260790	82.056236	25.850279	14.804963	-1.750737	0.000000	4.683474	0.000000	0.000000	0.000000	0.214185	-0.049947	-0.167915	0.000000	0.000000	3.000000	3.000000	0.000000
1871.092534	0.003018	0.568171	0.260790	81.730507	24.697479	13.618467	-1.742777	0.000000	4.686441	0.000000	0.000000	0.000000	0.214185	-0.049947	-0.167915	0.000000	0.000000	3.000000	3.000000	0.000000
1871.095867	0.003018	0.568171	0.260790	81.730507	24.697479	13.618467	-1.742777	0.000000	4.686441	0.000000	0.000000	0.000000	0.214185	-0.049947	-0.167915	0.000000	0.000000	3.000000	3.000000	0.000000
1871.099201	0.003732	0.568023	0.260349	81.730507	24.697479	13.618467	-1.742777	0.000000	4.686441	0.000000	0.000000	0.000000	0.214037	-0.044389	-0.132349	0.000000	0.000000	3.000000	3.000000	0.000000
1871.102534	0.003732	0.568023	0.260349	81.435097	23.738361	12.634328	-1.742777	0.000000	4.686441	0.000000	0.000000	0.000000	0.214037	-0.044389	-0.132349	0.000000	0.000000	3.000000	3.000000	0.000000
1871.105867	0.004309	0.567893	0.260028	81.435097	23.738361	12.634328	-1.742777	0.000000	4.686441	0.000000	0.000000	0.000000	0.173141	-0.038826	-0.096414	0.000000	0.000000	3.000000	3.000000	0.000000
1871.109201	0.004309	0.567893	0.260028	81.435097	23.738361	12.634328	-1.742777	0.000000	4.686441	0.000000	0.000000	0.000000	0.173141	-0.038826	-0.096414	0.000000	0.000000	3.000000	3.000000	0.000000
1871.112534	0.004309	0.567893	0.260028	81.173561	22.948723	11.826136	-1.726802	0.000000	4.692350	0.000000	0.000000	0.000000	0.173141	-0.038826	-0.096414	0.000000	0.000000	3.000000	3.000000	0.000000
1871.115867	0.004784	0.567756	0.259785	81.173561	22.948723	11.826136	-1.726802	0.000000	4.692350	0.000000	0.000000	0.000000	0.142514	-0.041204	-0.072983	0.000000	0.000000	3.000000	3.000000	0.000000
1871.119201	0.004784	0.567756	0.259785	81.173561	22.948723	11.826136	-1.726802	0.000000	4.692350	0.000000	0.000000	0.000000	0.142514	-0.041204	-0.072983	0.000000	0.000000	3.000000	3.000000	0.000000
1871.122534	0.004784	0.567756	0.259785	80.960106	22.386175	11.253825	-1.720665	0.000000	4.694605	0.000000	0.000000	0.000000	0.142514	-0.041204	-0.072983	0.000000	0.000000	3.000000	3.000000	0.000000
1871.125867	0.004784	0.567756	0.259785	80.960106	22.386175	11.253825	-1.720665	0.000000	4.694605	0.000000	0.000000	0.000000	0.142514	-0.041204	-0.072983	0.000000	0.000000	3.000000	3.000000	0.000000
1871.129201	0.005021	0.567584	0.259579	80.960106	22.386175	11.253825	-1.720665	0.000000	4.694605	0.000000	0.000000	0.000000	0.071044	-0.051549	-0.061789	0.000000	0.000000	3.000000	3.000000	0.000000
1871.132534	0.005021	0.567584	0.259579	80.784904	22.226677	11.133312	-1.720665	0.000000	4.694605	0.000000	0.000000	0.000000	0.071044	-0.051549	-0.061789	0.000000	0.000000	3.000000	3.000000	0.000000
1871.135867	0.005053	0.567417	0.259404	80.784904	22.226677	11.133312	-1.720665	0.000000	4.694605	0.000000	0.000000	0.000000	0.009839	-0.050132	-0.052396	0.000000	0.000000	3.000000	3.000000	0.000000
1871.139201	0.005053	0.567417	0.259404	80.784904	22.226677	11.133312	-1.720665	0.000000	4.694605	0.000000	0.000000	0.000000	0.009839	-0.050132	-0.052396	0.000000	0.000000	3.000000	3.000000	0.000000
1871.142534	0.005053	0.567417	0.259404	80.640106	22.855289	11.878967	-1.718588	0.000000	4.695365	0.000000	0.000000	0.000000	0.009839	-0.050132	-0.052396	0.000000	0.000000	3.000000	3.000000	0.000000
1871.145867	0.005053	0.567417	0.259404	80.640106	22.855289	11.878967	-1.718588	0.000000	4.695365	0.000000	0.000000	0.000000	0.009839	-0.050132	-0.052396	0.000000	0.000000	3.000000	3.000000	0.000000
1871.149201	0.004984	0.567250	0.259230	80.640106	22.855289	11.878967	-1.718588	0.000000	4.695365	0.000000	0.000000	0.000000	-0.020774	-0.050108	-0.052216	0.000000	0.000000	3.000000	3.000000	0.000000
1871.152534	0.004984	0.567250	0.259230	80.543167	24.381796	13.605164	-1.718588	0.000000	4.695365	0.000000	0.000000	0.000000	-0.020774	-0.050108	-0.052216	0.000000	0.000000	3.000000	3.000000	0.000000
1871.155867	0.004984	0.567250	0.259230	80.543167	24.381796	13.605164	-1.718588	0.000000	4.695365	0.000000	0.000000	0.000000	-0.020774	-0.050108	-0.052216	0.000000	0.000000	3.000000	3.000000	0.000000
1871.159201	0.004984	0.567250	0.259230	80.543167	24.381796	13.605164	-1.718588	0.000000	4.695365	0.000000	0.000000	0.000000	-0.020774	-0.050108	-0.052216	0.000000	0.000000	3.000000	3.000000	0.000000
1871.162534	0.004675	0.566758	0.258768	80.403427	26.561533	16.065626	-1.720712	0.000000	4.694588	0.000000	0.000000	0.000000	-0.092732	-0.147514	-0.138613	0.000000	0.000000	3.000000	3.000000	0.000000
1871.165867	0.004675	0.566758	0.258768	80.403427	26.561533	16.065626	-1.720712	0.000000	4.694588	0.000000	0.000000	0.000000	-0.000000	0.000007	0.000004	0.000000	0.000000	3.000000	3.000000	0.000000
1871.169201	0.004675	0.566758	0.258768	80.403427	26.561533	16.065626	-1.720712	0.000000	4.694588	0.000000	0.000000	0.000000	-0.000000	0.000007	0.000004	0.000000	0.000000	3.000000	3.000000	0.000000
1871.172534	0.004675	0.566758	0.258768	80.188774	29.147984	18.996334	-1.728357	0.000000	4.691778	0.000000	0.000000	0.000000	-0.000000	0.000007	0.000004	0.000000	0.000000	3.000000	3.000000	0.000000
1871.175867	0.004640	0.566604	0.258545	80.188774	29.147984	18.996334	-1.728357	0.000000	4.691778	0.000000	0.000000	0.000000	-0.010630	-0.046245	-0.066903	0.000000	0.000000	3.000000	3.000000	0.000000
1871.179201	0.004640	0.566604	0.258545	80.188774	29.147984	18.996334	-1.728357	0.000000	4.691778	0.000000	0.000000	0.000000	-0.010630	-0.046245	-0.066903	0.000000	0.000000	3.000000	3.000000	0.000000
1871.182534	0.004640	0.566604	0.258545	79.927078	31.782660	21.999372	-1.730235	0.000000	4.691085	0.000000	0.000000	0.000000	-0.010630	-0.046245	-0.066903	0.000000	0.000000	3.000000	3.000000	0.000000
1871.185867	0.004604	0.566454	0.258352	79.927078	31.782660	21.999372	-1.730235	0.000000	4.691085	0.000000	0.000000	0.000000	-0.010566	-0.044883	-0.057907	0.000000	0.000000	3.000000	3.000000	0.000000
1871.189201	0.004604	0.566454	0.258352	79.927078	31.782660	21.999372	-1.730235	0.000000	4.691085	0.000000	0.000000	0.000000	-0.010566	-0.044883	-0.057907	0.000000	0.000000	3.000000	3.000000	0.000000
1871.192534	0.004604	0.566454	0.258352	79.683014	33.942894	24.475491	-1.731936	0.000000	4.690458	0.000000	0.000000	0.000000	-0.010566	-0.044883	-0.057907	0.000000	0.000000	3.000000	3.000000	0.000000
1871.195867	0.004604	0.566454	0.258352	79.683014	33.942894	24.475491	-1.731936	0.000000	4.690458	0.000000	0.000000	0.000000	-0.010566	-0.044883	-0.057907	0.000000	0.000000	3.000000	3.000000	0.000000
1871.199201	0.004604	0.566336	0.258231	79.683014	33.942894	24.475491	-1.731936	0.000000	4.690458	0.000000	0.000000	0.000000	-0.000233	-0.035523	-0.036262	0.000000	0.000000	3.000000	3.000000	0.000000
1871.202534	0.004604	0.566336	0.258231	79.563065	35.037594	25.727066	-1.731936	0.000000	4.690458	0.000000	0.000000	0.000000	-0.000233	-0.035523	-0.036262	0.000000	0.000000	3.000000	3.000000	0.000000
1871.205867	0.004604	0.566336	0.258231	79.563065	35.037594	25.727066	-1.731936	0.000000	4.690458	0.000000	0.000000	0.000000	-0.000233	-0.035523	-0.036262	0.000000	0.000000	3.000000	3.000000	0.000000
1871.209201	0.004604	0.566336	0.258231	79.563065	35.037594	25.727066	-1.731936	0.000000	4.690458	0.000000	0.000000	0.000000	-0.000233	-0.035523	-0.036262	0.000000	0.000000	3.000000	3.000000	0.000000
1871.212534	0.004603	0.566157	0.258104	79.630066	35.051270	25.722933	-1.732662	0.000000	4.690190	0.000000	0.000000	0.000000	-0.000245	-0.053808	-0.038139	0.000000	0.000000	3.000000	3.000000	0.000000
1871.215867	0.004603	0.566157	0.258104	79.630066	35.051270	25.722933	-1.732662	0.000000	4.690190	0.000000	0.000000	0.000000	-0.000245	-0.053808	-0.038139	0.000000	0.000000	3.000000	3.000000	0.000000
1871.219201	0.004603	0.566157	0.258104	79.630066	35.051270	25.722933	-1.732662	0.000000	4.690190	0.000000	0.000000	0.000000	-0.000245	-0.053808	-0.038139	0.000000	0.000000	3.000000	3.000000	0.000000
1871.222534	0.004603	0.566157	0.258104	79.789703	34.888809	25.479351	-1.733426	0.000000	4.689908	0.000000	0.000000	0.000000	-0.000245	-0.053808	-0.038139	0.000000	0.000000	3.000000	3.000000	0.000000
1871.225867	0.004602	0.566087	0.258037	79.789703	34.888809	25.479351	-1.733426	0.000000	4.689908	0.000000	0.000000	0.000000	-0.000129	-0.021023	-0.019966	0.000000	0.000000	3.000000	3.000000	0.000000
1871.229201	0.004602	0.566087	0.258037	79.789703	34.888809	25.479351	-1.733426	0.000000	4.689908	0.000000	0.000000	0.000000	-0.000129	-0.021023	-0.019966	0.000000	0.000000	3.000000	3.000000	0.000000
1871.232534	0.004602	0.566087	0.258037	79.958717	35.180607	25.716492	-1.733826	0.000000	4.689760	0.000000	0.000000	0.000000	-0.000129	-0.021023	-0.019966	0.000000	0.000000	3.000000	3.000000	0.000000
1871.235867	0.004602	0.566087	0.258037	79.958717	35.180607	25.716492	-1.733826	0.000000	4.689760	0.000000	0.000000	0.000000	-0.000129	-0.021023	-0.019966	0.000000	0.000000	3.000000	3.000000	0.000000
1871.239201	0.004670	0.566016	0.257970	79.958717	35.180607	25.716492	-1.733826	0.000000	4.689760	0.000000	0.000000	0.000000	0.020241	-0.021033	-0.020106	0.000000	0.000000	3.000000	3.000000	0.000000
1871.242534	0.004670	0.566016	0.257970	80.085449	35.838573	26.378029	-1.733826	0.000000	4.689760	0.000000	0.000000	0.000000	0.020241	-0.021033	-0.020106	0.000000	0.000000	3.000000	3.000000	0.000000
1871.245867	0.004670	0.566016	0.257970	80.085449	35.838573	26.378029	-1.733826	0.000000	4.689760	0.000000	0.000000	0.000000	0.020241	-0.021033	-0.020106	0.000000	0.000000	3.000000	3.000000	0.000000
1871.249201	0.004670	0.566016	0.257970	80.085449	35.838573	26.378029	-1.733826	0.000000	4.689760	0.000000	0.000000	0.000000	0.020241	-0.021033	-0.020106	0.000000	0.000000	3.000000	3.000000	0.000000
1871.252534	0.004600	0.565931	0.257675	80.197548	36.382187	26.919569	-1.733143	0.000000	4.690012	0.000000	0.000000	0.000000	-0.020941	-0.025511	-0.088741	0.000000	0.000000	3.000000	3.000000	0.000000
1871.255867	0.004600	0.565931	0.257675	80.197548	36.382187	26.919569	-1.733143	0.000000	4.690012	0.000000	0.000000	0.000000	0.000000	0.000005	0.000004	0.000000	0.000000	3.000000	3.000000	0.000000
1871.259201	0.004600	0.565931	0.257675	80.197548	36.382187	26.919569	-1.733143	0.000000	4.690012	0.000000	0.000000	0.000000	0.000000	0.000005	0.000004	0.000000	0.000000	3.000000	3.000000	0.000000
1871.262534	0.004600	0.565931	0.257675	80.264091	36.809277	27.359121	-1.736010	0.000000	4.688951	0.000000	0.000000	0.000000	0.000000	0.000005	0.000004	0.000000	0.000000	3.000000	3.000000	0.000000
1871.265867	0.004600	0.565931	0.257675	80.264091	36.809277	27.359121	-1.736010	0.000000	4.688951	0.000000	0.000000	0.000000	0.000000	0.000005	0.000004	0.000000	0.000000	3.000000	3.000000	0.000000
1871.269201	0.004531	0.565916	0.257445	80.264091	36.809277	27.359121	-1.736010	0.000000	4.688951	0.000000	0.000000	0.000000	-0.020798	-0.004481	-0.068779	0.000000	0.000000	3.000000	3.000000	0.000000
1871.272534	0.004531	0.565916	0.257445	80.261322	37.232349	27.833687	-1.736010	0.000000	4.688951	0.000000	0.000000	0.000000	-0.020798	-0.004481	-0.068779	0.000000	0.000000	3.000000	3.000000	0.000000
1871.275867	0.004531	0.565916	0.257445	80.261322	37.232349	27.833687	-1.736010	0.000000	4.688951	0.000000	0.000000	0.000000	-0.020798	-0.004481	-0.068779	0.000000	0.000000	3.000000	3.000000	0.000000
1871.279201	0.004531	0.565916	0.257445	80.261322	37.232349	27.833687	-1.736010	0.000000	4.688951	0.000000	0.000000	0.000000	-0.020798	-0.004481	-0.068779	0.000000	0.000000	3.000000	3.000000	0.000000
1871.282534	0.004358	0.565990	0.256878	80.198074	37.819736	28.508499	-1.738480	0.000000	4.688037	0.000000	0.000000	0.000000	-0.051927	0.021962	-0.170232	0.000000	0.000000	3.000000	3.000000	0.000000
1871.285867	0.004358	0.565990	0.256878	80.198074	37.819736	28.508499	-1.738480	0.000000	4.688037	0.000000	0.000000	0.000000	0.000000	0.000004	-0.000001	0.000000	0.000000	3.000000	3.000000	0.000000
1871.289201	0.004358	0.565990	0.256878	80.198074	37.819736	28.508499	-1.738480	0.000000	4.688037	0.000000	0.000000	0.000000	0.000000	0.000004	-0.000001	0.000000	0.000000	3.000000	3.000000	0.000000
1871.292534	0.004358	0.565990	0.256878	80.106224	38.526173	29.327406	-1.744629	0.000000	4.685752	0.000000	0.000000	0.000000	0.000000	0.000004	-0.000001	0.000000	0.000000	3.000000	3.000000	0.000000
1871.295867	0.004356	0.566109	0.256612	80.106224	38.526173	29.327406	-1.744629	0.000000	4.685752	0.000000	0.000000	0.000000	-0.000487	0.035727	-0.079835	0.000000	0.000000	3.000000	3.000000	0.000000
1871.299201	0.004356	0.566109	0.256612	80.106224	38.526173	29.327406	-1.744629	0.000000	4.685752	0.000000	0.000000	0.000000	-0.000487	0.035727	-0.079835	0.000000	0.000000	3.000000	3.000000	0.000000
1871.302534	0.004356	0.566109	0.256612	80.021805	39.110069	30.001568	-1.746243	0.000000	4.685151	0.000000	0.000000	0.000000	-0.000487	0.035727	-0.079835	0.000000	0.000000	3.000000	3.000000	0.000000
1871.305867	0.004356	0.566109	0.256612	80.021805	39.110069	30.001568	-1.746243	0.000000	4.685151	0.000000	0.000000	0.000000	-0.000487	0.035727	-0.079835	0.000000	0.000000	3.000000	3.000000	0.000000
1871.309201	0.004355	0.566237	0.256406	80.021805	39.110069	30.001568	-1.746243	0.000000	4.685151	0.000000	0.000000	0.000000	-0.000376	0.038453	-0.061691	0.000000	0.000000	3.000000	3.000000	0.000000
1871.312534	0.004355	0.566237	0.256406	79.960678	39.513042	30.465332	-1.746243	0.000000	4.685151	0.000000	0.000000	0.000000	-0.000376	0.038453	-0.061691	0.000000	0.000000	3.000000	3.000000	0.000000
1871.315867	0.004355	0.566237	0.256406	79.960678	39.513042	30.465332	-1.746243	0.000000	4.685151	0.000000	0.000000	0.000000	-0.000376	0.038453	-0.061691	0.000000	0.000000	3.000000	3.000000	0.000000
1871.319201	0.004355	0.566237	0.256406	79.960678	39.513042	30.465332	-1.746243	0.000000	4.685151	0.000000	0.000000	0.000000	-0.000376	0.038453	-0.061691	0.000000	0.000000	3.000000	3.000000	0.000000
1871.322534	0.004387	0.566512	0.256116	79.924835	39.731339	30.716375	-1.747493	0.000000	4.684685	0.000000	0.000000	0.000000	0.009627	0.082423	-0.087131	0.000000	0.000000	3.000000	3.000000	0.000000
1871.325867	0.004387	0.566512	0.256116	79.924835	39.731339	30.716375	-1.747493	0.000000	4.684685	0.000000	0.000000	0.000000	0.009627	0.082423	-0.087131	0.000000	0.000000	3.000000	3.000000	0.000000
1871.329201	0.004387	0.566512	0.256116	79.924835	39.731339	30.716375	-1.747493	0.000000	4.684685	0.000000	0.000000	0.000000	0.009627	0.082423	-0.087131	0.000000	0.000000	3.000000	3.000000	0.000000
1871.332534	0.004387	0.566512	0.256116	79.900581	39.847519	30.864618	-1.748717	0.000000	4.684228	0.000000	0.000000	0.000000	0.009627	0.082423	-0.087131	0.000000	0.000000	3.000000	3.000000	0.000000
1871.335867	0.004386	0.566636	0.256019	79.900581	39.847519	30.864618	-1.748717	0.000000	4.684228	0.000000	0.000000	0.000000	-0.000178	0.037435	-0.029026	0.000000	0.000000	3.000000	3.000000	0.000000
1871.339201	0.004386	0.566636	0.256019	79.900581	39.847519	30.864618	-1.748717	0.000000	4.684228	0.000000	0.000000	0.000000	-0.000178	0.037435	-0.029026	0.000000	0.000000	3.000000	3.000000	0.000000
1871.342534	0.004386	0.566636	0.256019	79.858360	40.042889	31.099106	-1.749307	0.000000	4.684008	0.000000	0.000000	0.000000	-0.000178	0.037435	-0.029026	0.000000	0.000000	3.000000	3.000000	0.000000
1871.345867	0.004386	0.566636	0.256019	79.858360	40.042889	31.099106	-1.749307	0.000000	4.684008	0.000000	0.000000	0.000000	-0.000178	0.037435	-0.029026	0.000000	0.000000	3.000000	3.000000	0.000000
1871.349201	0.004352	0.566783	0.255935	79.858360	40.042889	31.099106	-1.749307	0.000000	4.684008	0.000000	0.000000	0.000000	-0.010312	0.043955	-0.025310	0.000000	0.000000	3.000000	3.000000	0.000000
1871.352534	0.004352	0.566783	0.255935	79.801155	40.508244	31.627871	-1.749307	0.000000	4.684008	0.000000	0.000000	0.000000	-0.010312	0.043955	-0.025310	0.000000	0.000000	3.000000	3.000000	0.000000
1871.355867	0.004385	0.566903	0.255807	79.801155	40.508244	31.627871	-1.749307	0.000000	4.684008	0.000000	0.000000	0.000000	0.009921	0.036019	-0.038204	0.000000	0.000000	3.000000	3.000000	0.000000
1871.359201	0.004385	0.566903	0.255807	79.801155	40.508244	31.627871	-1.749307	0.000000	4.684008	0.000000	0.000000	0.000000	0.009921	0.036019	-0.038204	0.000000	0.000000	3.000000	3.000000	0.000000
1871.362534	0.004385	0.566903	0.255807	79.728271	41.380272	32.609447	-1.750598	0.000000	4.683525	0.000000	0.000000	0.000000	0.009921	0.036019	-0.038204	0.000000	0.000000	3.000000	3.000000	0.000000
1871.365867	0.004385	0.566903	0.255807	79.728271	41.380272	32.609447	-1.750598	0.000000	4.683525	0.000000	0.000000	0.000000	0.009921	0.036019	-0.038204	0.000000	0.000000	3.000000	3.000000	0.000000
1871.369201	0.004350	0.567031	0.255601	79.728271	41.380272	32.609447	-1.750598	0.000000	4.683525	0.000000	0.000000	0.000000	-0.010531	0.038330	-0.061753	0.000000	0.000000	3.000000	3.000000	0.000000
1871.372534	0.004350	0.567031	0.255601	79.653046	42.696743	34.064709	-1.750598	0.000000	4.683525	0.000000	0.000000	0.000000	-0.010531	0.038330	-0.061753	0.000000	0.000000	3.000000	3.000000	0.000000
1871.375867	0.004382	0.567193	0.255359	79.653046	42.696743	34.064709	-1.750598	0.000000	4.683525	0.000000	0.000000	0.000000	0.009703	0.048552	-0.072816	0.000000	0.000000	3.000000	3.000000	0.000000
1871.379201	0.004382	0.567193	0.255359	79.653046	42.696743	34.064709	-1.750598	0.000000	4.683525	0.000000	0.000000	0.000000	0.009703	0.048552	-0.072816	0.000000	0.000000	3.000000	3.000000	0.000000
1871.382534	0.004382	0.567193	0.255359	79.576889	44.187172	35.696461	-1.753340	0.000000	4.682499	0.000000	0.000000	0.000000	0.009703	0.048552	-0.072816	0.000000	0.000000	3.000000	3.000000	0.000000
1871.385867	0.004382	0.567193	0.255359	79.576889	44.187172	35.696461	-1.753340	0.000000	4.682499	0.000000	0.000000	0.000000	0.009703	0.048552	-0.072816	0.000000	0.000000	3.000000	3.000000	0.000000
1871.389201	0.004549	0.567323	0.255042	79.576889	44.187172	35.696461	-1.753340	0.000000	4.682499	0.000000	0.000000	0.000000	0.050132	0.039188	-0.095003	0.000000	0.000000	3.000000	3.000000	0.000000
1871.392534	0.004549	0.567323	0.255042	79.519341	45.512150	37.132305	-1.753340	0.000000	4.682499	0.000000	0.000000	0.000000	0.050132	0.039188	-0.095003	0.000000	0.000000	3.000000	3.000000	0.000000
1871.395867	0.004750	0.567510	0.254701	79.519341	45.512150	37.132305	-1.753340	0.000000	4.682499	0.000000	0.000000	0.000000	0.060177	0.055895	-0.102410	0.000000	0.000000	3.000000	3.000000	0.000000
1871.399201	0.004750	0.567510	0.254701	79.519341	45.512150	37.132305	-1.753340	0.000000	4.682499	0.000000	0.000000	0.000000	0.060177	0.055895	-0.102410	0.000000	0.000000	3.000000	3.000000	0.000000
1871.402534	0.004750	0.567510	0.254701	79.498161	46.395004	38.069984	-1.751383	0.000000	4.683231	0.000000	0.000000	0.000000	0.060177	0.055895	-0.102410	0.000000	0.000000	3.000000	3.000000	0.000000
1871.405867	0.004750	0.567510	0.254701	79.498161	46.395004	38.069984	-1.751383	0.000000	4.683231	0.000000	0.000000	0.000000	0.060177	0.055895	-0.102410	0.000000	0.000000	3.000000	3.000000	0.000000
1871.409201	0.004984	0.567708	0.254310	79.498161	46.395004	38.069984	-1.751383	0.000000	4.683231	0.000000	0.000000	0.000000	0.070149	0.059543	-0.117177	0.000000	0.000000	3.000000	3.000000	0.000000
1871.412534	0.004984	0.567708	0.254310	79.535774	46.770576	38.432606	-1.751383	0.000000	4.683231	0.000000	0.000000	0.000000	0.070149	0.059543	-0.117177	0.000000	0.000000	3.000000	3.000000	0.000000
1871.415867	0.005217	0.567914	0.253840	79.535774	46.770576	38.432606	-1.751383	0.000000	4.683231	0.000000	0.000000	0.000000	0.069896	0.061723	-0.141041	0.000000	0.000000	3.000000	3.000000	0.000000
1871.419201	0.005217	0.567914	0.253840	79.535774	46.770576	38.432606	-1.751383	0.000000	4.683231	0.000000	0.000000	0.000000	0.069896	0.061723	-0.141041	0.000000	0.000000	3.000000	3.000000	0.000000
1871.422534	0.005217	0.567914	0.253840	79.565285	46.975708	38.626469	-1.749037	0.000000	4.684108	0.000000	0.000000	0.000000	0.069896	0.061723	-0.141041	0.000000	0.000000	3.000000	3.000000	0.000000
1871.425867	0.005217	0.567914	0.253840	79.565285	46.975708	38.626469	-1.749037	0.000000	4.684108	0.000000	0.000000	0.000000	0.069896	0.061723	-0.141041	0.000000	0.000000	3.000000	3.000000	0.000000
1871.429201	0.005449	0.568153	0.253333	79.565285	46.975708	38.626469	-1.749037	0.000000	4.684108	0.000000	0.000000	0.000000	0.069717	0.071810	-0.152167	0.000000	0.000000	3.000000	3.000000	0.000000
1871.432534	0.005449	0.568153	0.253333	79.583191	47.109695	38.747257	-1.749037	0.000000	4.684108	0.000000	0.000000	0.000000	0.069717	0.071810	-0.152167	0.000000	0.000000	3.000000	3.000000	0.000000
1871.435867	0.005647	0.568349	0.252801	79.583191	47.109695	38.747257	-1.749037	0.000000	4.684108	0.000000	0.000000	0.000000	0.059446	0.058611	-0.159605	0.000000	0.000000	3.000000	3.000000	0.000000
1871.439201	0.005647	0.568349	0.252801	79.583191	47.109695	38.747257	-1.749037	0.000000	4.684108	0.000000	0.000000	0.000000	0.059446	0.058611	-0.159605	0.000000	0.000000	3.000000	3.000000	0.000000
1871.442534	0.005647	0.568349	0.252801	79.590714	47.291546	38.922020	-1.748346	0.000000	4.684366	0.000000	0.000000	0.000000	0.059446	0.058611	-0.159605	0.000000	0.000000	3.000000	3.000000	0.000000
1871.445867	0.005647	0.568349	0.252801	79.590714	47.291546	38.922020	-1.748346	0.000000	4.684366	0.000000	0.000000	0.000000	0.059446	0.058611	-0.159605	0.000000	0.000000	3.000000	3.000000	0.000000
1871.449201	0.005878	0.568577	0.252231	79.590714	47.291546	38.922020	-1.748346	0.000000	4.684366	0.000000	0.000000	0.000000	0.069366	0.068642	-0.170865	0.000000	0.000000	3.000000	3.000000	0.000000
1871.452534	0.005878	0.568577	0.252231	79.558899	47.671776	39.330502	-1.748346	0.000000	4.684366	0.000000	0.000000	0.000000	0.069366	0.068642	-0.170865	0.000000	0.000000	3.000000	3.000000	0.000000
1871.455867	0.006210	0.568801	0.251629	79.558899	47.671776	39.330502	-1.748346	0.000000	4.684366	0.000000	0.000000	0.000000	0.099455	0.067012	-0.180537	0.000000	0.000000	3.000000	3.000000	0.000000
1871.459201	0.006210	0.568801	0.251629	79.558899	47.671776	39.330502	-1.748346	0.000000	4.684366	0.000000	0.000000	0.000000	0.099455	0.067012	-0.180537	0.000000	0.000000	3.000000	3.000000	0.000000
1871.462534	0.006210	0.568801	0.251629	79.480453	48.250164	40.000023	-1.746294	0.000000	4.685132	0.000000	0.000000	0.000000	0.099455	0.067012	-0.180537	0.000000	0.000000	3.000000	3.000000	0.000000
1871.465867	0.006210	0.568801	0.251629	79.480453	48.250164	40.000023	-1.746294	0.000000	4.685132	0.000000	0.000000	0.000000	0.099455	0.067012	-0.180537	0.000000	0.000000	3.000000	3.000000	0.000000
1871.469201	0.006675	0.569058	0.250989	79.480453	48.250164	40.000023	-1.746294	0.000000	4.685132	0.000000	0.000000	0.000000	0.139521	0.077006	-0.192199	0.000000	0.000000	3.000000	3.000000	0.000000
1871.472534	0.006675	0.569058	0.250989	79.385849	48.888050	40.980911	-1.746294	0.000000	4.685132	0.000000	0.000000	0.000000	0.139521	0.077006	-0.192199	0.000000	0.000000	3.000000	3.000000	0.000000
1871.475867	0.007173	0.569330	0.250328	79.385849	48.888050	40.980911	-1.746294	0.000000	4.685132	0.000000	0.000000	0.000000	0.149284	0.081858	-0.198166	0.000000	0.000000	3.000000	3.000000	0.000000
1871.479201	0.007173	0.569330	0.250328	79.385849	48.888050	40.980911	-1.746294	0.000000	4.685132	0.000000	0.000000	0.000000	0.149284	0.081858	-0.198166	0.000000	0.000000	3.000000	3.000000	0.000000
1871.482534	0.007173	0.569330	0.250328	79.325951	49.359840	42.117561	-1.738437	0.000000	4.688052	0.000000	0.000000	0.000000	0.149284	0.081858	-0.198166	0.000000	0.000000	3.000000	3.000000	0.000000
1871.485867	0.007173	0.569330	0.250328	79.325951	49.359840	42.117561	-1.738437	0.000000	4.688052	0.000000	0.000000	0.000000	0.149284	0.081858	-0.198166	0.000000	0.000000	3.000000	3.000000	0.000000
1871.489201	0.007804	0.569663	0.249671	79.325951	49.359840	42.117561	-1.738437	0.000000	4.688052	0.000000	0.000000	0.000000	0.189285	0.099716	-0.197132	0.000000	0.000000	3.000000	3.000000	0.000000
1871.492534	0.007804	0.569663	0.249671	79.337898	49.537453	42.799335	-1.738437	0.000000	4.688052	0.000000	0.000000	0.000000	0.189285	0.099716	-0.197132	0.000000	0.000000	3.000000	3.000000	0.000000
1871.495867	0.008567	0.569973	0.248998	79.337898	49.537453	42.799335	-1.738437	0.000000	4.688052	0.000000	0.000000	0.000000	0.229112	0.092954	-0.201749	0.000000	0.000000	3.000000	3.000000	0.000000
1871.499201	0.008567	0.569973	0.248998	79.337898	49.537453	42.799335	-1.738437	0.000000	4.688052	0.000000	0.000000	0.000000	0.229112	0.092954	-0.201749	0.000000	0.000000	3.000000	3.000000	0.000000
1871.502534	0.008567	0.569973	0.248998	79.352295	49.698627	43.080082	-1.723487	0.000000	4.693569	0.000000	0.000000	0.000000	0.229112	0.092954	-0.201749	0.000000	0.000000	3.000000	3.000000	0.000000
1871.505867	0.009464	0.570325	0.248347	79.352295	49.698627	43.080082	-1.723487	0.000000	4.693569	0.000000	0.000000	0.000000	0.268958	0.105750	-0.195435	0.000000	0.000000	3.000000	3.000000	0.000000
1871.509201	0.009464	0.570325	0.248347	79.352295	49.698627	43.080082	-1.723487	0.000000	4.693569	0.000000	0.000000	0.000000	0.268958	0.105750	-0.195435	0.000000	0.000000	3.000000	3.000000	0.000000
1871.512534	0.009464	0.570325	0.248347	79.379219	49.850197	43.149490	-1.712527	0.000000	4.697580	0.000000	0.000000	0.000000	0.268958	0.105750	-0.195435	0.000000	0.000000	3.000000	3.000000	0.000000
1871.515867	0.010393	0.570605	0.247736	79.379219	49.850197	43.149490	-1.712527	0.000000	4.697580	0.000000	0.000000	0.000000	0.278687	0.083862	-0.183225	0.000000	0.000000	3.000000	3.000000	0.000000
1871.519201	0.010393	0.570605	0.247736	79.379219	49.850197	43.149490	-1.712527	0.000000	4.697580	0.000000	0.000000	0.000000	0.278687	0.083862	-0.183225	0.000000	0.000000	3.000000	3.000000	0.000000
1871.522534	0.010393	0.570605	0.247736	79.435188	49.875896	43.065212	-1.700688	0.000000	4.701878	0.000000	0.000000	0.000000	0.278687	0.083862	-0.183225	0.000000	0.000000	3.000000	3.000000	0.000000
1871.525867	0.011320	0.570884	0.247123	79.435188	49.875896	43.065212	-1.700688	0.000000	4.701878	0.000000	0.000000	0.000000	0.278201	0.083641	-0.183813	0.000000	0.000000	3.000000	3.000000	0.000000
1871.529201	0.011320	0.570884	0.247123	79.435188	49.875896	43.065212	-1.700688	0.000000	4.701878	0.000000	0.000000	0.000000	0.278201	0.083641	-0.183813	0.000000	0.000000	3.000000	3.000000	0.000000
1871.532534	0.011320	0.570884	0.247123	79.517502	49.817493	42.884758	-1.688799	0.000000	4.706162	0.000000	0.000000	0.000000	0.278201	0.083641	-0.183813	0.000000	0.000000	3.000000	3.000000	0.000000
1871.535867	0.012312	0.571157	0.246477	79.517502	49.817493	42.884758	-1.688799	0.000000	4.706162	0.000000	0.000000	0.000000	0.297595	0.081931	-0.194016	0.000000	0.000000	3.000000	3.000000	0.000000
1871.539201	0.012312	0.571157	0.246477	79.517502	49.817493	42.884758	-1.688799	0.000000	4.706162	0.000000	0.000000	0.000000	0.297595	0.081931	-0.194016	0.000000	0.000000	3.000000	3.000000	0.000000
1871.542534	0.012312	0.571157	0.246477	79.604050	49.836876	42.775452	-1.675925	0.000000	4.710762	0.000000	0.000000	0.000000	0.297595	0.081931	-0.194016	0.000000	0.000000	3.000000	3.000000	0.000000
1871.545867	0.013301	0.571414	0.245735	79.604050	49.836876	42.775452	-1.675925	0.000000	4.710762	0.000000	0.000000	0.000000	0.296518	0.077196	-0.222499	0.000000	0.000000	3.000000	3.000000	0.000000
1871.549201	0.013301	0.571414	0.245735	79.604050	49.836876	42.775452	-1.675925	0.000000	4.710762	0.000000	0.000000	0.000000	0.296518	0.077196	-0.222499	0.000000	0.000000	3.000000	3.000000	0.000000
1871.552534	0.013301	0.571414	0.245735	79.668137	49.911217	42.748562	-1.663579	0.000000	4.715136	0.000000	0.000000	0.000000	0.296518	0.077196	-0.222499	0.000000	0.000000	3.000000	3.000000	0.000000
1871.555867	0.014251	0.571732	0.244886	79.668137	49.911217	42.748562	-1.663579	0.000000	4.715136	0.000000	0.000000	0.000000	0.285244	0.095418	-0.254641	0.000000	0.000000	3.000000	3.000000	0.000000
1871.559201	0.014251	0.571732	0.244886	79.668137	49.911217	42.748562	-1.663579	0.000000	4.715136	0.000000	0.000000	0.000000	0.285244	0.095418	-0.254641	0.000000	0.000000	3.000000	3.000000	0.000000
1871.562534	0.014251	0.571732	0.244886	79.719315	50.126461	42.902336	-1.652412	0.000000	4.719061	0.000000	0.000000	0.000000	0.285244	0.095418	-0.254641	0.000000	0.000000	3.000000	3.000000	0.000000
1871.565867	0.015231	0.572072	0.243935	79.719315	50.126461	42.902336	-1.652412	0.000000	4.719061	0.000000	0.000000	0.000000	0.293880	0.101974	-0.285448	0.000000	0.000000	3.000000	3.000000	0.000000
1871.569201	0.015231	0.572072	0.243935	79.719315	50.126461	42.902336	-1.652412	0.000000	4.719061	0.000000	0.000000	0.000000	0.293880	0.101974	-0.285448	0.000000	0.000000	3.000000	3.000000	0.000000
1871.572534	0.015231	0.572072	0.243935	79.757805	50.436810	43.229370	-1.641259	0.000000	4.722951	0.000000	0.000000	0.000000	0.293880	0.101974	-0.285448	0.000000	0.000000	3.000000	3.000000	0.000000
1871.575867	0.016205	0.572390	0.242856	79.757805	50.436810	43.229370	-1.641259	0.000000	4.722951	0.000000	0.000000	0.000000	0.292201	0.095395	-0.323661	0.000000	0.000000	3.000000	3.000000	0.000000
1871.579201	0.016205	0.572390	0.242856	79.757805	50.436810	43.229370	-1.641259	0.000000	4.722951	0.000000	0.000000	0.000000	0.292201	0.095395	-0.323661	0.000000	0.000000	3.000000	3.000000	0.000000
1871.582534	0.016205	0.572390	0.242856	79.804756	50.818314	43.855991	-1.630852	0.000000	4.726555	0.000000	0.000000	0.000000	0.292201	0.095395	-0.323661	0.000000	0.000000	3.000000	3.000000	0.000000
1871.585867	0.017140	0.572631	0.241675	79.804756	50.818314	43.855991	-1.630852	0.000000	4.726555	0.000000	0.000000	0.000000	0.280586	0.072288	-0.354339	0.000000	0.000000	3.000000	3.000000	0.000000
1871.589201	0.017140	0.572631	0.241675	79.804756	50.818314	43.855991	-1.630852	0.000000	4.726555	0.000000	0.000000	0.000000	0.280586	0.072288	-0.354339	0.000000	0.000000	3.000000	3.000000	0.000000
1871.592534	0.017140	0.572631	0.241675	79.853996	51.232754	45.094364	-1.621619	0.000000	4.729731	0.000000	0.000000	0.000000	0.280586	0.072288	-0.354339	0.000000	0.000000	3.000000	3.000000	0.000000
1871.595867	0.018039	0.572848	0.240478	79.853996	51.232754	45.094364	-1.621619	0.000000	4.729731	0.000000	0.000000	0.000000	0.269567	0.065252	-0.358966	0.000000	0.000000	3.000000	3.000000	0.000000
1871.599201	0.018039	0.572848	0.240478	79.853996	51.232754	45.094364	-1.621619	0.000000	4.729731	0.000000	0.000000	0.000000	0.269567	0.065252	-0.358966	0.000000	0.000000	3.000000	3.000000	0.000000
1871.602534	0.018039	0.572848	0.240478	79.910362	51.684826	46.361763	-1.613017	0.000000	4.732671	0.000000	0.000000	0.000000	0.269567	0.065252	-0.358966	0.000000	0.000000	3.000000	3.000000	0.000000
1871.605867	0.018932	0.573032	0.239203	79.910362	51.684826	46.361763	-1.613017	0.000000	4.732671	0.000000	0.000000	0.000000	0.267989	0.055117	-0.382624	0.000000	0.000000	3.000000	3.000000	0.000000
1871.609201	0.018932	0.573032	0.239203	79.910362	51.684826	46.361763	-1.613017	0.000000	4.732671	0.000000	0.000000	0.000000	0.267989	0.055117	-0.382624	0.000000	0.000000	3.000000	3.000000	0.000000
1871.612534	0.018932	0.573032	0.239203	79.972733	52.210026	46.978241	-1.604880	0.000000	4.735436	0.000000	0.000000	0.000000	0.267989	0.055117	-0.382624	0.000000	0.000000	3.000000	3.000000	0.000000
1871.615867	0.019919	0.573144	0.237852	79.972733	52.210026	46.978241	-1.604880	0.000000	4.735436	0.000000	0.000000	0.000000	0.296060	0.033570	-0.405393	0.000000	0.000000	3.000000	3.000000	0.000000
1871.619201	0.019919	0.573144	0.237852	79.972733	52.210026	46.978241	-1.604880	0.000000	4.735436	0.000000	0.000000	0.000000	0.296060	0.033570	-0.405393	0.000000	0.000000	3.000000	3.000000	0.000000
1871.622534	0.019919	0.573144	0.237852	80.035713	52.813896	47.512680	-1.595426	0.000000	4.738630	0.000000	0.000000	0.000000	0.296060	0.033570	-0.405393	0.000000	0.000000	3.000000	3.000000	0.000000
1871.625867	0.021064	0.573238	0.236396	80.035713	52.813896	47.512680	-1.595426	0.000000	4.738630	0.000000	0.000000	0.000000	0.343384	0.028278	-0.436614	0.000000	0.000000	3.000000	3.000000	0.000000
1871.629201	0.021064	0.573238	0.236396	80.035713	52.813896	47.512680	-1.595426	0.000000	4.738630	0.000000	0.000000	0.000000	0.343384	0.028278	-0.436614	0.000000	0.000000	3.000000	3.000000	0.000000
1871.632534	0.021064	0.573238	0.236396	80.099030	53.497780	48.229706	-1.583625	0.000000	4.742587	0.000000	0.000000	0.000000	0.343384	0.028278	-0.436614	0.000000	0.000000	3.000000	3.000000	0.000000
1871.635867	0.022396	0.573309	0.234802	80.099030	53.497780	48.229706	-1.583625	0.000000	4.742587	0.000000	0.000000	0.000000	0.399786	0.021358	-0.478097	0.000000	0.000000	3.000000	3.000000	0.000000
1871.639201	0.022396	0.573309	0.234802	80.099030	53.497780	48.229706	-1.583625	0.000000	4.742587	0.000000	0.000000	0.000000	0.399786	0.021358	-0.478097	0.000000	0.000000	3.000000	3.000000	0.000000
1871.642534	0.022396	0.573309	0.234802	80.182320	54.258488	49.269382	-1.569057	0.000000	4.747427	0.000000	0.000000	0.000000	0.399786	0.021358	-0.478097	0.000000	0.000000	3.000000	3.000000	0.000000
1871.645867	0.023947	0.573298	0.233061	80.182320	54.258488	49.269382	-1.569057	0.000000	4.747427	0.000000	0.000000	0.000000	0.465297	-0.003471	-0.522480	0.000000	0.000000	3.000000	3.000000	0.000000
1871.649201	0.023947	0.573298	0.233061	80.182320	54.258488	49.269382	-1.569057	0.000000	4.747427	0.000000	0.000000	0.000000	0.465297	-0.003471	-0.522480	0.000000	0.000000	3.000000	3.000000	0.000000
1871.652534	0.023947	0.573298	0.233061	80.278580	55.093449	50.906902	-1.551111	0.000000	4.753320	0.000000	0.000000	0.000000	0.465297	-0.003471	-0.522480	0.000000	0.000000	3.000000	3.000000	0.000000
1871.655867	0.025550	0.573279	0.231162	80.278580	55.093449	50.906902	-1.551111	0.000000	4.753320	0.000000	0.000000	0.000000	0.480825	-0.005734	-0.569718	0.000000	0.000000	3.000000	3.000000	0.000000
1871.659201	0.025550	0.573279	0.231162	80.278580	55.093449	50.906902	-1.551111	0.000000	4.753320	0.000000	0.000000	0.000000	0.480825	-0.005734	-0.569718	0.000000	0.000000	3.000000	3.000000	0.000000
1871.662534	0.025550	0.573279	0.231162	80.388382	55.936661	52.653801	-1.532809	0.000000	4.759254	0.000000	0.000000	0.000000	0.480825	-0.005734	-0.569718	0.000000	0.000000	3.000000	3.000000	0.000000
1871.665867	0.027270	0.573203	0.229158	80.388382	55.936661	52.653801	-1.532809	0.000000	4.759254	0.000000	0.000000	0.000000	0.516070	-0.022626	-0.601093	0.000000	0.000000	3.000000	3.000000	0.000000
1871.669201	0.027270	0.573203	0.229158	80.388382	55.936661	52.653801	-1.532809	0.000000	4.759254	0.000000	0.000000	0.000000	0.516070	-0.022626	-0.601093	0.000000	0.000000	3.000000	3.000000	0.000000
1871.672534	0.027270	0.573203	0.229158	80.550133	56.200684	53.731846	-1.512541	0.000000	4.765734	0.000000	0.000000	0.000000	0.516070	-0.022626	-0.601093	0.000000	0.000000	3.000000	3.000000	0.000000
1871.675867	0.029075	0.573077	0.227081	80.550133	56.200684	53.731846	-1.512541	0.000000	4.765734	0.000000	0.000000	0.000000	0.541396	-0.037872	-0.623055	0.000000	0.000000	3.000000	3.000000	0.000000
1871.679201	0.029075	0.573077	0.227081	80.550133	56.200684	53.731846	-1.512541	0.000000	4.765734	0.000000	0.000000	0.000000	0.541396	-0.037872	-0.623055	0.000000	0.000000	3.000000	3.000000	0.000000
1871.682534	0.029075	0.573077	0.227081	80.708618	54.992821	52.883591	-1.490652	0.000000	4.772625	0.000000	0.000000	0.000000	0.541396	-0.037872	-0.623055	0.000000	0.000000	3.000000	3.000000	0.000000
1871.685867	0.030931	0.572906	0.224963	80.708618	54.992821	52.883591	-1.490652	0.000000	4.772625	0.000000	0.000000	0.000000	0.557003	-0.051452	-0.635366	0.000000	0.000000	3.000000	3.000000	0.000000
1871.689201	0.030931	0.572906	0.224963	80.708618	54.992821	52.883591	-1.490652	0.000000	4.772625	0.000000	0.000000	0.000000	0.557003	-0.051452	-0.635366	0.000000	0.000000	3.000000	3.000000	0.000000
1871.692534	0.030931	0.572906	0.224963	80.799988	52.348587	50.444641	-1.467498	0.000000	4.779796	0.000000	0.000000	0.000000	0.557003	-0.051452	-0.635366	0.000000	0.000000	3.000000	3.000000	0.000000
1871.695867	0.032872	0.572769	0.222822	80.799988	52.348587	50.444641	-1.467498	0.000000	4.779796	0.000000	0.000000	0.000000	0.582302	-0.041004	-0.642513	0.000000	0.000000	3.000000	3.000000	0.000000
1871.699201	0.032872	0.572769	0.222822	80.799988	52.348587	50.444641	-1.467498	0.000000	4.779796	0.000000	0.000000	0.000000	0.582302	-0.041004	-0.642513	0.000000	0.000000	3.000000	3.000000	0.000000
1871.702534	0.032872	0.572769	0.222822	80.797005	48.986679	47.226254	-1.442277	0.000000	4.787467	0.000000	0.000000	0.000000	0.582302	-0.041004	-0.642513	0.000000	0.000000	3.000000	3.000000	0.000000
1871.705867	0.034926	0.572619	0.220595	80.797005	48.986679	47.226254	-1.442277	0.000000	4.787467	0.000000	0.000000	0.000000	0.616035	-0.045083	-0.667903	0.000000	0.000000	3.000000	3.000000	0.000000
1871.709201	0.034926	0.572619	0.220595	80.797005	48.986679	47.226254	-1.442277	0.000000	4.787467	0.000000	0.000000	0.000000	0.616035	-0.045083	-0.667903	0.000000	0.000000	3.000000	3.000000	0.000000
1871.712534	0.034926	0.572619	0.220595	80.707748	45.735756	44.209846	-1.414694	0.000000	4.795690	0.000000	0.000000	0.000000	0.616035	-0.045083	-0.667903	0.000000	0.000000	3.000000	3.000000	0.000000
1871.715867	0.037121	0.572470	0.218261	80.707748	45.735756	44.209846	-1.414694	0.000000	4.795690	0.000000	0.000000	0.000000	0.658463	-0.044498	-0.700179	0.000000	0.000000	3.000000	3.000000	0.000000
1871.719201	0.037121	0.572470	0.218261	80.707748	45.735756	44.209846	-1.414694	0.000000	4.795690	0.000000	0.000000	0.000000	0.658463	-0.044498	-0.700179	0.000000	0.000000	3.000000	3.000000	0.000000
1871.722534	0.037121	0.572470	0.218261	80.562866	42.962719	41.988258	-1.384160	0.000000	4.804592	0.000000	0.000000	0.000000	0.658463	-0.044498	-0.700179	0.000000	0.000000	3.000000	3.000000	0.000000
1871.725867	0.039518	0.572323	0.215814	80.562866	42.962719	41.988258	-1.384160	0.000000	4.804592	0.000000	0.000000	0.000000	0.719250	-0.044047	-0.734305	0.000000	0.000000	3.000000	3.000000	0.000000
1871.729201	0.039518	0.572323	0.215814	80.562866	42.962719	41.988258	-1.384160	0.000000	4.804592	0.000000	0.000000	0.000000	0.719250	-0.044047	-0.734305	0.000000	0.000000	3.000000	3.000000	0.000000
1871.732534	0.039518	0.572323	0.215814	80.423256	40.468311	40.134136	-1.349263	0.000000	4.814508	0.000000	0.000000	0.000000	0.719250	-0.044047	-0.734305	0.000000	0.000000	3.000000	3.000000	0.000000
1871.735867	0.042085	0.572183	0.213284	80.423256	40.468311	40.134136	-1.349263	0.000000	4.814508	0.000000	0.000000	0.000000	0.770033	-0.042082	-0.758960	0.000000	0.000000	3.000000	3.000000	0.000000
1871.739201	0.042085	0.572183	0.213284	80.423256	40.468311	40.134136	-1.349263	0.000000	4.814508	0.000000	0.000000	0.000000	0.770033	-0.042082	-0.758960	0.000000	0.000000	3.000000	3.000000	0.000000
1871.742534	0.042085	0.572183	0.213284	80.327301	37.916309	38.098225	-1.310249	0.000000	4.825272	0.000000	0.000000	0.000000	0.770033	-0.042082	-0.758960	0.000000	0.000000	3.000000	3.000000	0.000000
1871.745867	0.044756	0.572034	0.210693	80.327301	37.916309	38.098225	-1.310249	0.000000	4.825272	0.000000	0.000000	0.000000	0.801290	-0.044813	-0.777257	0.000000	0.000000	3.000000	3.000000	0.000000
1871.749201	0.044756	0.572034	0.210693	80.327301	37.916309	38.098225	-1.310249	0.000000	4.825272	0.000000	0.000000	0.000000	0.801290	-0.044813	-0.777257	0.000000	0.000000	3.000000	3.000000	0.000000
1871.752534	0.044756	0.572034	0.210693	80.287605	35.194614	35.589672	-1.268138	0.000000	4.836510	0.000000	0.000000	0.000000	0.801290	-0.044813	-0.777257	0.000000	0.000000	3.000000	3.000000	0.000000
1871.755867	0.047500	0.571881	0.208075	80.287605	35.194614	35.589672	-1.268138	0.000000	4.836510	0.000000	0.000000	0.000000	0.823154	-0.045907	-0.785483	0.000000	0.000000	3.000000	3.000000	0.000000
1871.759201	0.047500	0.571881	0.208075	80.287605	35.194614	35.589672	-1.268138	0.000000	4.836510	0.000000	0.000000	0.000000	0.823154	-0.045907	-0.785483	0.000000	0.000000	3.000000	3.000000	0.000000
1871.762534	0.047500	0.571881	0.208075	80.304520	32.293884	32.740028	-1.223232	0.000000	4.848062	0.000000	0.000000	0.000000	0.823154	-0.045907	-0.785483	0.000000	0.000000	3.000000	3.000000	0.000000
1871.765867	0.050374	0.571734	0.205371	80.304520	32.293884	32.740028	-1.223232	0.000000	4.848062	0.000000	0.000000	0.000000	0.862298	-0.044134	-0.811293	0.000000	0.000000	3.000000	3.000000	0.000000
1871.769201	0.050374	0.571734	0.205371	80.304520	32.293884	32.740028	-1.223232	0.000000	4.848062	0.000000	0.000000	0.000000	0.862298	-0.044134	-0.811293	0.000000	0.000000	3.000000	3.000000	0.000000
1871.772534	0.050374	0.571734	0.205371	80.359795	29.319178	29.916332	-1.174401	0.000000	4.860122	0.000000	0.000000	0.000000	0.862298	-0.044134	-0.811293	0.000000	0.000000	3.000000	3.000000	0.000000
1871.775867	0.053315	0.571577	0.202603	80.359795	29.319178	29.916332	-1.174401	0.000000	4.860122	0.000000	0.000000	0.000000	0.882261	-0.047006	-0.830388	0.000000	0.000000	3.000000	3.000000	0.000000
1871.779201	0.053315	0.571577	0.202603	80.359795	29.319178	29.916332	-1.174401	0.000000	4.860122	0.000000	0.000000	0.000000	0.882261	-0.047006	-0.830388	0.000000	0.000000	3.000000	3.000000	0.000000
1871.782534	0.053315	0.571577	0.202603	80.424454	26.353754	27.203829	-1.122710	0.000000	4.872322	0.000000	0.000000	0.000000	0.882261	-0.047006	-0.830388	0.000000	0.000000	3.000000	3.000000	0.000000
1871.785867	0.056380	0.571498	0.199732	80.424454	26.353754	27.203829	-1.122710	0.000000	4.872322	0.000000	0.000000	0.000000	0.919535	-0.023800	-0.861185	0.000000	0.000000	3.000000	3.000000	0.000000
1871.789201	0.056380	0.571498	0.199732	80.424454	26.353754	27.203829	-1.122710	0.000000	4.872322	0.000000	0.000000	0.000000	0.919535	-0.023800	-0.861185	0.000000	0.000000	3.000000	3.000000	0.000000
1871.792534	0.056380	0.571498	0.199732	80.493973	23.470156	24.512676	-1.066814	0.000000	4.884865	0.000000	0.000000	0.000000	0.919535	-0.023800	-0.861185	0.000000	0.000000	3.000000	3.000000	0.000000
1871.795867	0.059602	0.571429	0.196799	80.493973	23.470156	24.512676	-1.066814	0.000000	4.884865	0.000000	0.000000	0.000000	0.966388	-0.020727	-0.879771	0.000000	0.000000	3.000000	3.000000	0.000000
1871.799201	0.059602	0.571429	0.196799	80.493973	23.470156	24.512676	-1.066814	0.000000	4.884865	0.000000	0.000000	0.000000	0.966388	-0.020727	-0.879771	0.000000	0.000000	3.000000	3.000000	0.000000
1871.802534	0.059602	0.571429	0.196799	80.565346	20.600863	21.731606	-1.005423	0.000000	4.897870	0.000000	0.000000	0.000000	0.966388	-0.020727	-0.879771	0.000000	0.000000	3.000000	3.000000	0.000000
1871.805867	0.062945	0.571369	0.193805	80.565346	20.600863	21.731606	-1.005423	0.000000	4.897870	0.000000	0.000000	0.000000	1.003045	-0.017764	-0.898262	0.000000	0.000000	3.000000	3.000000	0.000000
1871.809201	0.062945	0.571369	0.193805	80.565346	20.600863	21.731606	-1.005423	0.000000	4.897870	0.000000	0.000000	0.000000	1.003045	-0.017764	-0.898262	0.000000	0.000000	3.000000	3.000000	0.000000
1871.812534	0.062945	0.571369	0.193805	80.643173	17.605038	18.918739	-0.938977	0.000000	4.911041	0.000000	0.000000	0.000000	1.003045	-0.017764	-0.898262	0.000000	0.000000	3.000000	3.000000	0.000000
1871.815867	0.066349	0.571361	0.190781	80.643173	17.605038	18.918739	-0.938977	0.000000	4.911041	0.000000	0.000000	0.000000	1.021270	-0.002406	-0.907250	0.000000	0.000000	3.000000	3.000000	0.000000
1871.819201	0.066349	0.571361	0.190781	80.643173	17.605038	18.918739	-0.938977	0.000000	4.911041	0.000000	0.000000	0.000000	1.021270	-0.002406	-0.907250	0.000000	0.000000	3.000000	3.000000	0.000000
1871.822534	0.066349	0.571361	0.190781	80.700943	14.328928	15.797179	-0.868514	0.000000	4.923991	0.000000	0.000000	0.000000	1.021270	-0.002406	-0.907250	0.000000	0.000000	3.000000	3.000000	0.000000
1871.825867	0.069817	0.571375	0.187766	80.700943	14.328928	15.797179	-0.868514	0.000000	4.923991	0.000000	0.000000	0.000000	1.040372	0.003945	-0.904470	0.000000	0.000000	3.000000	3.000000	0.000000
1871.829201	0.069817	0.571375	0.187766	80.700943	14.328928	15.797179	-0.868514	0.000000	4.923991	0.000000	0.000000	0.000000	1.040372	0.003945	-0.904470	0.000000	0.000000	3.000000	3.000000	0.000000
1871.832534	0.069817	0.571375	0.187766	80.728073	10.698847	12.171474	-0.793548	0.000000	4.936626	0.000000	0.000000	0.000000	1.040372	0.003945	-0.904470	0.000000	0.000000	3.000000	3.000000	0.000000
1871.835867	0.073256	0.571444	0.184764	80.728073	10.698847	12.171474	-0.793548	0.000000	4.936626	0.000000	0.000000	0.000000	1.031636	0.020849	-0.900602	0.000000	0.000000	3.000000	3.000000	0.000000
1871.839201	0.073256	0.571444	0.184764	80.728073	10.698847	12.171474	-0.793548	0.000000	4.936626	0.000000	0.000000	0.000000	1.031636	0.020849	-0.900602	0.000000	0.000000	3.000000	3.000000	0.000000
1871.842534	0.073256	0.571444	0.184764	80.683922	6.909591	8.153123	-0.716271	0.000000	4.948430	0.000000	0.000000	0.000000	1.031636	0.020849	-0.900602	0.000000	0.000000	3.000000	3.000000	0.000000
1871.845867	0.076706	0.571638	0.181848	80.683922	6.909591	8.153123	-0.716271	0.000000	4.948430	0.000000	0.000000	0.000000	1.034899	0.058062	-0.874746	0.000000	0.000000	3.000000	3.000000	0.000000
1871.849201	0.076706	0.571638	0.181848	80.683922	6.909591	8.153123	-0.716271	0.000000	4.948430	0.000000	0.000000	0.000000	1.034899	0.058062	-0.874746	0.000000	0.000000	3.000000	3.000000	0.000000
1871.852534	0.076706	0.571638	0.181848	80.567886	3.323035	4.782356	-0.635299	0.000000	4.959475	0.000000	0.000000	0.000000	1.034899	0.058062	-0.874746	0.000000	0.000000	3.000000	3.000000	0.000000
1871.855867	0.079989	0.571940	0.179063	80.567886	3.323035	4.782356	-0.635299	0.000000	4.959475	0.000000	0.000000	0.000000	0.985027	0.090784	-0.835668	0.000000	0.000000	3.000000	3.000000	0.000000
1871.859201	0.079989	0.571940	0.179063	80.567886	3.323035	4.782356	-0.635299	0.000000	4.959475	0.000000	0.000000	0.000000	0.985027	0.090784	-0.835668	0.000000	0.000000	3.000000	3.000000	0.000000
1871.862534	0.079989	0.571940	0.179063	80.394890	0.242497	2.210163	-0.555313	0.000000	4.969067	0.000000	0.000000	0.000000	0.985027	0.090784	-0.835668	0.000000	0.000000	3.000000	3.000000	0.000000
1871.865867	0.083078	0.572366	0.176395	80.394890	0.242497	2.210163	-0.555313	0.000000	4.969067	0.000000	0.000000	0.000000	0.926618	0.127735	-0.800353	0.000000	0.000000	3.000000	3.000000	0.000000
1871.869201	0.083078	0.572366	0.176395	80.394890	0.242497	2.210163	-0.555313	0.000000	4.969067	0.000000	0.000000	0.000000	0.926618	0.127735	-0.800353	0.000000	0.000000	3.000000	3.000000	0.000000
1871.872534	0.083078	0.572366	0.176395	80.216621	-2.198227	0.337238	-0.477477	0.000000	4.977149	0.000000	0.000000	0.000000	0.926618	0.127735	-0.800353	0.000000	0.000000	3.000000	3.000000	0.000000
1871.875867	0.086069	0.572900	0.173857	80.216621	-2.198227	0.337238	-0.477477	0.000000	4.977149	0.000000	0.000000	0.000000	0.897237	0.160317	-0.761489	0.000000	0.000000	3.000000	3.000000	0.000000
1871.879201	0.086069	0.572900	0.173857	80.216621	-2.198227	0.337238	-0.477477	0.000000	4.977149	0.000000	0.000000	0.000000	0.897237	0.160317	-0.761489	0.000000	0.000000	3.000000	3.000000	0.000000
1871.882534	0.086069	0.572900	0.173857	80.072708	-3.630550	-0.632050	-0.399379	0.000000	4.984024	0.000000	0.000000	0.000000	0.897237	0.160317	-0.761489	0.000000	0.000000	3.000000	3.000000	0.000000
1871.885867	0.088965	0.573543	0.171450	80.072708	-3.630550	-0.632050	-0.399379	0.000000	4.984024	0.000000	0.000000	0.000000	0.868827	0.192876	-0.721931	0.000000	0.000000	3.000000	3.000000	0.000000
1871.889201	0.088965	0.573543	0.171450	80.072708	-3.630550	-0.632050	-0.399379	0.000000	4.984024	0.000000	0.000000	0.000000	0.868827	0.192876	-0.721931	0.000000	0.000000	3.000000	3.000000	0.000000
1871.892534	0.088965	0.573543	0.171450	79.994469	-3.821984	-0.437073	-0.321160	0.000000	4.989676	0.000000	0.000000	0.000000	0.868827	0.192876	-0.721931	0.000000	0.000000	3.000000	3.000000	0.000000
1871.895867	0.091824	0.574254	0.169141	79.994469	-3.821984	-0.437073	-0.321160	0.000000	4.989676	0.000000	0.000000	0.000000	0.857951	0.213197	-0.692826	0.000000	0.000000	3.000000	3.000000	0.000000
1871.899201	0.091824	0.574254	0.169141	79.994469	-3.821984	-0.437073	-0.321160	0.000000	4.989676	0.000000	0.000000	0.000000	0.857951	0.213197	-0.692826	0.000000	0.000000	3.000000	3.000000	0.000000
1871.902534	0.091824	0.574254	0.169141	79.999107	-3.388953	0.395639	-0.241396	0.000000	4.994169	0.000000	0.000000	0.000000	0.857951	0.213197	-0.692826	0.000000	0.000000	3.000000	3.000000	0.000000
1871.905867	0.094647	0.575046	0.166909	79.999107	-3.388953	0.395639	-0.241396	0.000000	4.994169	0.000000	0.000000	0.000000	0.846734	0.237778	-0.669537	0.000000	0.000000	3.000000	3.000000	0.000000
1871.909201	0.094647	0.575046	0.166909	79.999107	-3.388953	0.395639	-0.241396	0.000000	4.994169	0.000000	0.000000	0.000000	0.846734	0.237778	-0.669537	0.000000	0.000000	3.000000	3.000000	0.000000
1871.912534	0.094647	0.575046	0.166909	80.032555	-3.110886	1.089316	-0.160277	0.000000	4.997431	0.000000	0.000000	0.000000	0.846734	0.237778	-0.669537	0.000000	0.000000	3.000000	3.000000	0.000000
1871.915867	0.097288	0.575852	0.164791	80.032555	-3.110886	1.089316	-0.160277	0.000000	4.997431	0.000000	0.000000	0.000000	0.792317	0.241781	-0.635248	0.000000	0.000000	3.000000	3.000000	0.000000
1871.919201	0.097288	0.575852	0.164791	80.032555	-3.110886	1.089316	-0.160277	0.000000	4.997431	0.000000	0.000000	0.000000	0.792317	0.241781	-0.635248	0.000000	0.000000	3.000000	3.000000	0.000000
1871.922534	0.097288	0.575852	0.164791	80.060074	-2.888581	1.733564	-0.082276	0.000000	4.999323	0.000000	0.000000	0.000000	0.792317	0.241781	-0.635248	0.000000	0.000000	3.000000	3.000000	0.000000
1871.925867	0.099794	0.576707	0.162685	80.060074	-2.888581	1.733564	-0.082276	0.000000	4.999323	0.000000	0.000000	0.000000	0.751873	0.256373	-0.631844	0.000000	0.000000	3.000000	3.000000	0.000000
1871.929201	0.099794	0.576707	0.162685	80.060074	-2.888581	1.733564	-0.082276	0.000000	4.999323	0.000000	0.000000	0.000000	0.751873	0.256373	-0.631844	0.000000	0.000000	3.000000	3.000000	0.000000
1871.932534	0.099794	0.576707	0.162685	80.084579	-2.676327	2.158042	-0.006325	0.000000	4.999996	0.000000	0.000000	0.000000	0.751873	0.256373	-0.631844	0.000000	0.000000	3.000000	3.000000	0.000000
1871.935867	0.102144	0.577582	0.160638	80.084579	-2.676327	2.158042	-0.006325	0.000000	4.999996	0.000000	0.000000	0.000000	0.705039	0.262635	-0.614196	0.000000	0.000000	3.000000	3.000000	0.000000
1871.939201	0.102144	0.577582	0.160638	80.084579	-2.676327	2.158042	-0.006325	0.000000	4.999996	0.000000	0.000000	0.000000	0.705039	0.262635	-0.614196	0.000000	0.000000	3.000000	3.000000	0.000000
1871.942534	0.102144	0.577582	0.160638	80.102943	-2.473035	2.334696	0.066738	0.000000	4.999555	0.000000	0.000000	0.000000	0.705039	0.262635	-0.614196	0.000000	0.000000	3.000000	3.000000	0.000000
1871.945867	0.104270	0.578465	0.158592	80.102943	-2.473035	2.334696	0.066738	0.000000	4.999555	0.000000	0.000000	0.000000	0.637741	0.264874	-0.613840	0.000000	0.000000	3.000000	3.000000	0.000000
1871.949201	0.104270	0.578465	0.158592	80.102943	-2.473035	2.334696	0.066738	0.000000	4.999555	0.000000	0.000000	0.000000	0.637741	0.264874	-0.613840	0.000000	0.000000	3.000000	3.000000	0.000000
1871.952534	0.104270	0.578465	0.158592	80.126755	-2.228429	2.604322	0.134578	0.000000	4.998188	0.000000	0.000000	0.000000	0.637741	0.264874	-0.613840	0.000000	0.000000	3.000000	3.000000	0.000000
1871.955867	0.106292	0.579376	0.156543	80.126755	-2.228429	2.604322	0.134578	0.000000	4.998188	0.000000	0.000000	0.000000	0.606648	0.273154	-0.614674	0.000000	0.000000	3.000000	3.000000	0.000000
1871.959201	0.106292	0.579376	0.156543	80.126755	-2.228429	2.604322	0.134578	0.000000	4.998188	0.000000	0.000000	0.000000	0.606648	0.273154	-0.614674	0.000000	0.000000	3.000000	3.000000	0.000000
1871.962534	0.106292	0.579376	0.156543	80.159950	-1.761359	3.310342	0.200815	0.000000	4.995966	0.000000	0.000000	0.000000	0.606648	0.273154	-0.614674	0.000000	0.000000	3.000000	3.000000	0.000000
1871.965867	0.108268	0.580259	0.154474	80.159950	-1.761359	3.310342	0.200815	0.000000	4.995966	0.000000	0.000000	0.000000	0.592792	0.265043	-0.620578	0.000000	0.000000	3.000000	3.000000	0.000000
1871.969201	0.108268	0.580259	0.154474	80.159950	-1.761359	3.310342	0.200815	0.000000	4.995966	0.000000	0.000000	0.000000	0.592792	0.265043	-0.620578	0.000000	0.000000	3.000000	3.000000	0.000000
1871.972534	0.108268	0.580259	0.154474	80.205254	-0.975503	4.410729	0.267244	0.000000	4.992853	0.000000	0.000000	0.000000	0.592792	0.265043	-0.620578	0.000000	0.000000	3.000000	3.000000	0.000000
1871.975867	0.110314	0.581116	0.152366	80.205254	-0.975503	4.410729	0.267244	0.000000	4.992853	0.000000	0.000000	0.000000	0.613684	0.256920	-0.632647	0.000000	0.000000	3.000000	3.000000	0.000000
1871.979201	0.110314	0.581116	0.152366	80.205254	-0.975503	4.410729	0.267244	0.000000	4.992853	0.000000	0.000000	0.000000	0.613684	0.256920	-0.632647	0.000000	0.000000	3.000000	3.000000	0.000000
1871.982534	0.110314	0.581116	0.152366	80.266251	0.023669	5.669114	0.337686	0.000000	4.988584	0.000000	0.000000	0.000000	0.613684	0.256920	-0.632647	0.000000	0.000000	3.000000	3.000000	0.000000
1871.985867	0.112368	0.581925	0.150212	80.266251	0.023669	5.669114	0.337686	0.000000	4.988584	0.000000	0.000000	0.000000	0.616153	0.242670	-0.645972	0.000000	0.000000	3.000000	3.000000	0.000000
1871.989201	0.112368	0.581925	0.150212	80.266251	0.023669	5.669114	0.337686	0.000000	4.988584	0.000000	0.000000	0.000000	0.616153	0.242670	-0.645972	0.000000	0.000000	3.000000	3.000000	0.000000
1871.992534	0.112368	0.581925	0.150212	80.322845	0.865917	6.665527	0.410287	0.000000	4.983138	0.000000	0.000000	0.000000	0.616153	0.242670	-0.645972	0.000000	0.000000	3.000000	3.000000	0.000000
1871.995867	0.114429	0.582686	0.148014	80.322845	0.865917	6.665527	0.410287	0.000000	4.983138	0.000000	0.000000	0.000000	0.618407	0.228425	-0.659342	0.000000	0.000000	3.000000	3.000000	0.000000
1871.999201	0.114429	0.582686	0.148014	80.322845	0.865917	6.665527	0.410287	0.000000	4.983138	0.000000	0.000000	0.000000	0.618407	0.228425	-0.659342	0.000000	0.000000	3.000000	3.000000	0.000000
1872.002534	0.114429	0.582686	0.148014	80.381767	1.331842	7.292707	0.485122	0.000000	4.976410	0.000000	0.000000	0.000000	0.618407	0.228425	-0.659342	0.000000	0.000000	3.000000	3.000000	0.000000
1872.005867	0.116499	0.583366	0.145779	80.381767	1.331842	7.292707	0.485122	0.000000	4.976410	0.000000	0.000000	0.000000	0.620835	0.204134	-0.670745	0.000000	0.000000	3.000000	3.000000	0.000000
1872.009201	0.116499	0.583366	0.145779	80.381767	1.331842	7.292707	0.485122	0.000000	4.976410	0.000000	0.000000	0.000000	0.620835	0.204134	-0.670745	0.000000	0.000000	3.000000	3.000000	0.000000
1872.012534	0.116499	0.583366	0.145779	80.437019	1.497628	7.599990	0.562287	0.000000	4.968283	0.000000	0.000000	0.000000	0.620835	0.204134	-0.670745	0.000000	0.000000	3.000000	3.000000	0.000000
1872.015867	0.118540	0.583959	0.143475	80.437019	1.497628	7.599990	0.562287	0.000000	4.968283	0.000000	0.000000	0.000000	0.612444	0.177704	-0.690990	0.000000	0.000000	3.000000	3.000000	0.000000
1872.019201	0.118540	0.583959	0.143475	80.437019	1.497628	7.599990	0.562287	0.000000	4.968283	0.000000	0.000000	0.000000	0.612444	0.177704	-0.690990	0.000000	0.000000	3.000000	3.000000	0.000000
1872.022534	0.118540	0.583959	0.143475	80.511070	1.645366	7.794896	0.640778	0.000000	4.958771	0.000000	0.000000	0.000000	0.612444	0.177704	-0.690990	0.000000	0.000000	3.000000	3.000000	0.000000
1872.025867	0.120493	0.584443	0.141102	80.511070	1.645366	7.794896	0.640778	0.000000	4.958771	0.000000	0.000000	0.000000	0.585918	0.145220	-0.712041	0.000000	0.000000	3.000000	3.000000	0.000000
1872.029201	0.120493	0.584443	0.141102	80.511070	1.645366	7.794896	0.640778	0.000000	4.958771	0.000000	0.000000	0.000000	0.585918	0.145220	-0.712041	0.000000	0.000000	3.000000	3.000000	0.000000
1872.032534	0.120493	0.584443	0.141102	80.603302	1.762689	7.822013	0.718641	0.000000	4.948086	0.000000	0.000000	0.000000	0.585918	0.145220	-0.712041	0.000000	0.000000	3.000000	3.000000	0.000000
1872.035867	0.122413	0.584765	0.138640	80.603302	1.762689	7.822013	0.718641	0.000000	4.948086	0.000000	0.000000	0.000000	0.575827	0.096740	-0.738638	0.000000	0.000000	3.000000	3.000000	0.000000
1872.039201	0.122413	0.584765	0.138640	80.603302	1.762689	7.822013	0.718641	0.000000	4.948086	0.000000	0.000000	0.000000	0.575827	0.096740	-0.738638	0.000000	0.000000	3.000000	3.000000	0.000000
1872.042534	0.122413	0.584765	0.138640	80.708298	1.854220	7.765736	0.797941	0.000000	4.935918	0.000000	0.000000	0.000000	0.575827	0.096740	-0.738638	0.000000	0.000000	3.000000	3.000000	0.000000
1872.045867	0.124294	0.584993	0.136075	80.708298	1.854220	7.765736	0.797941	0.000000	4.935918	0.000000	0.000000	0.000000	0.564552	0.068355	-0.769403	0.000000	0.000000	3.000000	3.000000	0.000000
1872.049201	0.124294	0.584993	0.136075	80.708298	1.854220	7.765736	0.797941	0.000000	4.935918	0.000000	0.000000	0.000000	0.564552	0.068355	-0.769403	0.000000	0.000000	3.000000	3.000000	0.000000
1872.052534	0.124294	0.584993	0.136075	80.791496	1.899083	7.707458	0.878786	0.000000	4.922168	0.000000	0.000000	0.000000	0.564552	0.068355	-0.769403	0.000000	0.000000	3.000000	3.000000	0.000000
1872.055867	0.126152	0.585142	0.133478	80.791496	1.899083	7.707458	0.878786	0.000000	4.922168	0.000000	0.000000	0.000000	0.557399	0.044599	-0.779125	0.000000	0.000000	3.000000	3.000000	0.000000
1872.059201	0.126152	0.585142	0.133478	80.791496	1.899083	7.707458	0.878786	0.000000	4.922168	0.000000	0.000000	0.000000	0.557399	0.044599	-0.779125	0.000000	0.000000	3.000000	3.000000	0.000000
1872.062534	0.126152	0.585142	0.133478	80.771225	1.891238	7.556815	0.961371	0.000000	4.906706	0.000000	0.000000	0.000000	0.557399	0.044599	-0.779125	0.000000	0.000000	3.000000	3.000000	0.000000
1872.065867	0.128016	0.585179	0.130849	80.771225	1.891238	7.556815	0.961371	0.000000	4.906706	0.000000	0.000000	0.000000	0.558959	0.011117	-0.788637	0.000000	0.000000	3.000000	3.000000	0.000000
1872.069201	0.128016	0.585179	0.130849	80.771225	1.891238	7.556815	0.961371	0.000000	4.906706	0.000000	0.000000	0.000000	0.558959	0.011117	-0.788637	0.000000	0.000000	3.000000	3.000000	0.000000
1872.072534	0.128016	0.585179	0.130849	80.631683	1.773740	7.193995	1.046803	0.000000	4.889193	0.000000	0.000000	0.000000	0.558959	0.011117	-0.788637	0.000000	0.000000	3.000000	3.000000	0.000000
1872.075867	0.129871	0.585207	0.128266	80.631683	1.773740	7.193995	1.046803	0.000000	4.889193	0.000000	0.000000	0.000000	0.556728	0.008289	-0.774976	0.000000	0.000000	3.000000	3.000000	0.000000
1872.079201	0.129871	0.585207	0.128266	80.631683	1.773740	7.193995	1.046803	0.000000	4.889193	0.000000	0.000000	0.000000	0.556728	0.008289	-0.774976	0.000000	0.000000	3.000000	3.000000	0.000000
1872.082534	0.129871	0.585207	0.128266	80.374451	1.645390	6.857189	1.134081	0.000000	4.869688	0.000000	0.000000	0.000000	0.556728	0.008289	-0.774976	0.000000	0.000000	3.000000	3.000000	0.000000
1872.085867	0.131641	0.585245	0.125762	80.374451	1.645390	6.857189	1.134081	0.000000	4.869688	0.000000	0.000000	0.000000	0.530767	0.011656	-0.751278	0.000000	0.000000	3.000000	3.000000	0.000000
1872.089201	0.131641	0.585245	0.125762	80.374451	1.645390	6.857189	1.134081	0.000000	4.869688	0.000000	0.000000	0.000000	0.530767	0.011656	-0.751278	0.000000	0.000000	3.000000	3.000000	0.000000
1872.092534	0.131641	0.585245	0.125762	80.052460	1.702567	6.763021	1.219939	0.000000	4.848892	0.000000	0.000000	0.000000	0.530767	0.011656	-0.751278	0.000000	0.000000	3.000000	3.000000	0.000000
1872.095867	0.133281	0.585324	0.123400	80.052460	1.702567	6.763021	1.219939	0.000000	4.848892	0.000000	0.000000	0.000000	0.492282	0.023508	-0.708460	0.000000	0.000000	3.000000	3.000000	0.000000
1872.099201	0.133281	0.585324	0.123400	80.052460	1.702567	6.763021	1.219939	0.000000	4.848892	0.000000	0.000000	0.000000	0.492282	0.023508	-0.708460	0.000000	0.000000	3.000000	3.000000	0.000000
1872.102534	0.133281	0.585324	0.123400	79.721016	2.062450	7.051032	1.301996	0.000000	4.827505	0.000000	0.000000	0.000000	0.492282	0.023508	-0.708460	0.000000	0.000000	3.000000	3.000000	0.000000
1872.105867	0.134952	0.585381	0.121102	79.721016	2.062450	7.051032	1.301996	0.000000	4.827505	0.000000	0.000000	0.000000	0.501140	0.017298	-0.689545	0.000000	0.000000	3.000000	3.000000	0.000000
1872.109201	0.134952	0.585381	0.121102	79.721016	2.062450	7.051032	1.301996	0.000000	4.827505	0.000000	0.000000	0.000000	0.501140	0.017298	-0.689545	0.000000	0.000000	3.000000	3.000000	0.000000
1872.112534	0.134952	0.585381	0.121102	79.433121	2.668323	7.682684	1.386491	0.000000	4.803920	0.000000	0.000000	0.000000	0.501140	0.017298	-0.689545	0.000000	0.000000	3.000000	3.000000	0.000000
1872.115867	0.136593	0.585431	0.118858	79.433121	2.668323	7.682684	1.386491	0.000000	4.803920	0.000000	0.000000	0.000000	0.492252	0.014948	-0.673050	0.000000	0.000000	3.000000	3.000000	0.000000
1872.119201	0.136593	0.585431	0.118858	79.433121	2.668323	7.682684	1.386491	0.000000	4.803920	0.000000	0.000000	0.000000	0.492252	0.014948	-0.673050	0.000000	0.000000	3.000000	3.000000	0.000000
1872.122534	0.136593	0.585431	0.118858	79.182549	3.187124	8.286289	1.471202	0.000000	4.778657	0.000000	0.000000	0.000000	0.492252	0.014948	-0.673050	0.000000	0.000000	3.000000	3.000000	0.000000
1872.125867	0.138229	0.585454	0.116649	79.182549	3.187124	8.286289	1.471202	0.000000	4.778657	0.000000	0.000000	0.000000	0.490782	0.006664	-0.662685	0.000000	0.000000	3.000000	3.000000	0.000000
1872.129201	0.138229	0.585454	0.116649	79.182549	3.187124	8.286289	1.471202	0.000000	4.778657	0.000000	0.000000	0.000000	0.490782	0.006664	-0.662685	0.000000	0.000000	3.000000	3.000000	0.000000
1872.132534	0.138229	0.585454	0.116649	78.995346	3.631452	8.967796	1.557131	0.000000	4.751352	0.000000	0.000000	0.000000	0.490782	0.006664	-0.662685	0.000000	0.000000	3.000000	3.000000	0.000000
1872.135867	0.139902	0.585420	0.114412	78.995346	3.631452	8.967796	1.557131	0.000000	4.751352	0.000000	0.000000	0.000000	0.502057	-0.009930	-0.671279	0.000000	0.000000	3.000000	3.000000	0.000000
1872.139201	0.139902	0.585420	0.114412	78.995346	3.631452	8.967796	1.557131	0.000000	4.751352	0.000000	0.000000	0.000000	0.502057	-0.009930	-0.671279	0.000000	0.000000	3.000000	3.000000	0.000000
1872.142534	0.139902	0.585420	0.114412	78.857491	4.020035	9.651235	1.646538	0.000000	4.721114	0.000000	0.000000	0.000000	0.502057	-0.009930	-0.671279	0.000000	0.000000	3.000000	3.000000	0.000000
1872.145867	0.141694	0.585332	0.112125	78.857491	4.020035	9.651235	1.646538	0.000000	4.721114	0.000000	0.000000	0.000000	0.537416	-0.026428	-0.686064	0.000000	0.000000	3.000000	3.000000	0.000000
1872.149201	0.141694	0.585332	0.112125	78.857491	4.020035	9.651235	1.646538	0.000000	4.721114	0.000000	0.000000	0.000000	0.537416	-0.026428	-0.686064	0.000000	0.000000	3.000000	3.000000	0.000000
1872.152534	0.141694	0.585332	0.112125	78.777336	4.294103	9.949243	1.742670	0.000000	4.686481	0.000000	0.000000	0.000000	0.537416	-0.026428	-0.686064	0.000000	0.000000	3.000000	3.000000	0.000000
1872.155867	0.143533	0.585194	0.109744	78.777336	4.294103	9.949243	1.742670	0.000000	4.686481	0.000000	0.000000	0.000000	0.551751	-0.041601	-0.714249	0.000000	0.000000	3.000000	3.000000	0.000000
1872.159201	0.143533	0.585194	0.109744	78.777336	4.294103	9.949243	1.742670	0.000000	4.686481	0.000000	0.000000	0.000000	0.551751	-0.041601	-0.714249	0.000000	0.000000	3.000000	3.000000	0.000000
1872.162534	0.143533	0.585194	0.109744	78.709679	4.239635	9.686776	1.843629	0.000000	4.647691	0.000000	0.000000	0.000000	0.551751	-0.041601	-0.714249	0.000000	0.000000	3.000000	3.000000	0.000000
1872.165867	0.145490	0.585021	0.107326	78.709679	4.239635	9.686776	1.843629	0.000000	4.647691	0.000000	0.000000	0.000000	0.587103	-0.051937	-0.725387	0.000000	0.000000	3.000000	3.000000	0.000000
1872.169201	0.145490	0.585021	0.107326	78.709679	4.239635	9.686776	1.843629	0.000000	4.647691	0.000000	0.000000	0.000000	0.587103	-0.051937	-0.725387	0.000000	0.000000	3.000000	3.000000	0.000000
1872.172534	0.145490	0.585021	0.107326	78.598511	3.655269	9.145532	1.951208	0.000000	4.603563	0.000000	0.000000	0.000000	0.587103	-0.051937	-0.725387	0.000000	0.000000	3.000000	3.000000	0.000000
1872.175867	0.147422	0.584857	0.104877	78.598511	3.655269	9.145532	1.951208	0.000000	4.603563	0.000000	0.000000	0.000000	0.579720	-0.049083	-0.734827	0.000000	0.000000	3.000000	3.000000	0.000000
1872.179201	0.147422	0.584857	0.104877	78.598511	3.655269	9.145532	1.951208	0.000000	4.603563	0.000000	0.000000	0.000000	0.579720	-0.049083	-0.734827	0.000000	0.000000	3.000000	3.000000	0.000000
1872.182534	0.147422	0.584857	0.104877	78.415764	2.685818	8.731887	2.060049	0.000000	4.555897	0.000000	0.000000	0.000000	0.579720	-0.049083	-0.734827	0.000000	0.000000	3.000000	3.000000	0.000000
1872.185867	0.149144	0.584759	0.102553	78.415764	2.685818	8.731887	2.060049	0.000000	4.555897	0.000000	0.000000	0.000000	0.516536	-0.029442	-0.696963	0.000000	0.000000	3.000000	3.000000	0.000000
1872.189201	0.149144	0.584759	0.102553	78.415764	2.685818	8.731887	2.060049	0.000000	4.555897	0.000000	0.000000	0.000000	0.516536	-0.029442	-0.696963	0.000000	0.000000	3.000000	3.000000	0.000000
1872.192534	0.149144	0.584759	0.102553	78.207108	1.617006	8.293034	2.160740	0.000000	4.509014	0.000000	0.000000	0.000000	0.516536	-0.029442	-0.696963	0.000000	0.000000	3.000000	3.000000	0.000000
1872.195867	0.150767	0.584694	0.100337	78.207108	1.617006	8.293034	2.160740	0.000000	4.509014	0.000000	0.000000	0.000000	0.486755	-0.019326	-0.664941	0.000000	0.000000	3.000000	3.000000	0.000000
1872.199201	0.150767	0.584694	0.100337	78.207108	1.617006	8.293034	2.160740	0.000000	4.509014	0.000000	0.000000	0.000000	0.486755	-0.019326	-0.664941	0.000000	0.000000	3.000000	3.000000	0.000000
1872.202534	0.150767	0.584694	0.100337	78.014488	0.704378	7.836449	2.257318	0.000000	4.461447	0.000000	0.000000	0.000000	0.486755	-0.019326	-0.664941	0.000000	0.000000	3.000000	3.000000	0.000000
1872.205867	0.152357	0.584636	0.098156	78.014488	0.704378	7.836449	2.257318	0.000000	4.461447	0.000000	0.000000	0.000000	0.477247	-0.017611	-0.654205	0.000000	0.000000	3.000000	3.000000	0.000000
1872.209201	0.152357	0.584636	0.098156	78.014488	0.704378	7.836449	2.257318	0.000000	4.461447	0.000000	0.000000	0.000000	0.477247	-0.017611	-0.654205	0.000000	0.000000	3.000000	3.000000	0.000000
1872.212534	0.152357	0.584636	0.098156	77.891426	0.254533	7.419286	2.353199	0.000000	4.411627	0.000000	0.000000	0.000000	0.477247	-0.017611	-0.654205	0.000000	0.000000	3.000000	3.000000	0.000000
1872.215867	0.153992	0.584563	0.095975	77.891426	0.254533	7.419286	2.353199	0.000000	4.411627	0.000000	0.000000	0.000000	0.490367	-0.021788	-0.654315	0.000000	0.000000	3.000000	3.000000	0.000000
1872.219201	0.153992	0.584563	0.095975	77.891426	0.254533	7.419286	2.353199	0.000000	4.411627	0.000000	0.000000	0.000000	0.490367	-0.021788	-0.654315	0.000000	0.000000	3.000000	3.000000	0.000000
1872.222534	0.153992	0.584563	0.095975	77.842781	0.468440	7.649279	2.451509	0.000000	4.357763	0.000000	0.000000	0.000000	0.490367	-0.021788	-0.654315	0.000000	0.000000	3.000000	3.000000	0.000000
1872.225867	0.155603	0.584448	0.093757	77.842781	0.468440	7.649279	2.451509	0.000000	4.357763	0.000000	0.000000	0.000000	0.483372	-0.034395	-0.665292	0.000000	0.000000	3.000000	3.000000	0.000000
1872.229201	0.155603	0.584448	0.093757	77.842781	0.468440	7.649279	2.451509	0.000000	4.357763	0.000000	0.000000	0.000000	0.483372	-0.034395	-0.665292	0.000000	0.000000	3.000000	3.000000	0.000000
1872.232534	0.155603	0.584448	0.093757	77.834045	0.868069	8.229378	2.550477	0.000000	4.300589	0.000000	0.000000	0.000000	0.483372	-0.034395	-0.665292	0.000000	0.000000	3.000000	3.000000	0.000000
1872.235867	0.157335	0.584320	0.091517	77.834045	0.868069	8.229378	2.550477	0.000000	4.300589	0.000000	0.000000	0.000000	0.519688	-0.038444	-0.672259	0.000000	0.000000	3.000000	3.000000	0.000000
1872.239201	0.157335	0.584320	0.091517	77.834045	0.868069	8.229378	2.550477	0.000000	4.300589	0.000000	0.000000	0.000000	0.519688	-0.038444	-0.672259	0.000000	0.000000	3.000000	3.000000	0.000000
1872.242534	0.157335	0.584320	0.091517	77.831284	1.144534	8.575040	2.654573	0.000000	4.237127	0.000000	0.000000	0.000000	0.519688	-0.038444	-0.672259	0.000000	0.000000	3.000000	3.000000	0.000000
1872.245867	0.159084	0.584179	0.089282	77.831284	1.144534	8.575040	2.654573	0.000000	4.237127	0.000000	0.000000	0.000000	0.524466	-0.042479	-0.670497	0.000000	0.000000	3.000000	3.000000	0.000000
1872.249201	0.159084	0.584179	0.089282	77.831284	1.144534	8.575040	2.654573	0.000000	4.237127	0.000000	0.000000	0.000000	0.524466	-0.042479	-0.670497	0.000000	0.000000	3.000000	3.000000	0.000000
1872.252534	0.159084	0.584179	0.089282	77.801949	1.436176	8.844300	2.759342	0.000000	4.169656	0.000000	0.000000	0.000000	0.524466	-0.042479	-0.670497	0.000000	0.000000	3.000000	3.000000	0.000000
1872.255867	0.160899	0.584024	0.087037	77.801949	1.436176	8.844300	2.759342	0.000000	4.169656	0.000000	0.000000	0.000000	0.544720	-0.046465	-0.673353	0.000000	0.000000	3.000000	3.000000	0.000000
1872.259201	0.160899	0.584024	0.087037	77.801949	1.436176	8.844300	2.759342	0.000000	4.169656	0.000000	0.000000	0.000000	0.544720	-0.046465	-0.673353	0.000000	0.000000	3.000000	3.000000	0.000000
1872.262534	0.160899	0.584024	0.087037	77.702934	1.591818	9.231843	2.866471	0.000000	4.096747	0.000000	0.000000	0.000000	0.544720	-0.046465	-0.673353	0.000000	0.000000	3.000000	3.000000	0.000000
1872.265867	0.162791	0.583895	0.084812	77.702934	1.591818	9.231843	2.866471	0.000000	4.096747	0.000000	0.000000	0.000000	0.567416	-0.038572	-0.667563	0.000000	0.000000	3.000000	3.000000	0.000000
1872.269201	0.162791	0.583895	0.084812	77.702934	1.591818	9.231843	2.866471	0.000000	4.096747	0.000000	0.000000	0.000000	0.567416	-0.038572	-0.667563	0.000000	0.000000	3.000000	3.000000	0.000000
1872.272534	0.162791	0.583895	0.084812	77.511368	1.388762	9.637310	2.975132	0.000000	4.018530	0.000000	0.000000	0.000000	0.567416	-0.038572	-0.667563	0.000000	0.000000	3.000000	3.000000	0.000000
1872.275867	0.164531	0.583812	0.082690	77.511368	1.388762	9.637310	2.975132	0.000000	4.018530	0.000000	0.000000	0.000000	0.522197	-0.024794	-0.636426	0.000000	0.000000	3.000000	3.000000	0.000000
1872.279201	0.164531	0.583812	0.082690	77.511368	1.388762	9.637310	2.975132	0.000000	4.018530	0.000000	0.000000	0.000000	0.522197	-0.024794	-0.636426	0.000000	0.000000	3.000000	3.000000	0.000000
1872.282534	0.164531	0.583812	0.082690	77.243324	0.845816	9.613752	3.076133	0.000000	3.941752	0.000000	0.000000	0.000000	0.522197	-0.024794	-0.636426	0.000000	0.000000	3.000000	3.000000	0.000000
1872.285867	0.166075	0.583745	0.080697	77.243324	0.845816	9.613752	3.076133	0.000000	3.941752	0.000000	0.000000	0.000000	0.463067	-0.020262	-0.598062	0.000000	0.000000	3.000000	3.000000	0.000000
1872.289201	0.166075	0.583745	0.080697	77.243324	0.845816	9.613752	3.076133	0.000000	3.941752	0.000000	0.000000	0.000000	0.463067	-0.020262	-0.598062	0.000000	0.000000	3.000000	3.000000	0.000000
1872.292534	0.166075	0.583745	0.080697	76.961029	0.157047	9.164227	3.167631	0.000000	3.868606	0.000000	0.000000	0.000000	0.463067	-0.020262	-0.598062	0.000000	0.000000	3.000000	3.000000	0.000000
1872.295867	0.167559	0.583695	0.078728	76.961029	0.157047	9.164227	3.167631	0.000000	3.868606	0.000000	0.000000	0.000000	0.445291	-0.014926	-0.590683	0.000000	0.000000	3.000000	3.000000	0.000000
1872.299201	0.167559	0.583695	0.078728	76.961029	0.157047	9.164227	3.167631	0.000000	3.868606	0.000000	0.000000	0.000000	0.445291	-0.014926	-0.590683	0.000000	0.000000	3.000000	3.000000	0.000000
1872.302534	0.167559	0.583695	0.078728	76.717186	-0.383265	8.554891	3.256128	0.000000	3.794422	0.000000	0.000000	0.000000	0.445291	-0.014926	-0.590683	0.000000	0.000000	3.000000	3.000000	0.000000
1872.305867	0.168987	0.583633	0.076791	76.717186	-0.383265	8.554891	3.256128	0.000000	3.794422	0.000000	0.000000	0.000000	0.428352	-0.018745	-0.581168	0.000000	0.000000	3.000000	3.000000	0.000000
1872.309201	0.168987	0.583633	0.076791	76.717186	-0.383265	8.554891	3.256128	0.000000	3.794422	0.000000	0.000000	0.000000	0.428352	-0.018745	-0.581168	0.000000	0.000000	3.000000	3.000000	0.000000
1872.312534	0.168987	0.583633	0.076791	76.538017	-0.551271	8.235922	3.341489	0.000000	3.719469	0.000000	0.000000	0.000000	0.428352	-0.018745	-0.581168	0.000000	0.000000	3.000000	3.000000	0.000000
1872.315867	0.170456	0.583538	0.074839	76.538017	-0.551271	8.235922	3.341489	0.000000	3.719469	0.000000	0.000000	0.000000	0.440528	-0.028441	-0.585656	0.000000	0.000000	3.000000	3.000000	0.000000
1872.319201	0.170456	0.583538	0.074839	76.538017	-0.551271	8.235922	3.341489	0.000000	3.719469	0.000000	0.000000	0.000000	0.440528	-0.028441	-0.585656	0.000000	0.000000	3.000000	3.000000	0.000000
1872.322534	0.170456	0.583538	0.074839	76.437065	-0.312720	8.420857	3.427320	0.000000	3.640533	0.000000	0.000000	0.000000	0.440528	-0.028441	-0.585656	0.000000	0.000000	3.000000	3.000000	0.000000
1872.325867	0.172018	0.583363	0.072781	76.437065	-0.312720	8.420857	3.427320	0.000000	3.640533	0.000000	0.000000	0.000000	0.468793	-0.052324	-0.617350	0.000000	0.000000	3.000000	3.000000	0.000000
1872.329201	0.172018	0.583363	0.072781	76.437065	-0.312720	8.420857	3.427320	0.000000	3.640533	0.000000	0.000000	0.000000	0.468793	-0.052324	-0.617350	0.000000	0.000000	3.000000	3.000000	0.000000
1872.332534	0.172018	0.583363	0.072781	76.380646	0.057442	8.732224	3.516866	0.000000	3.554104	0.000000	0.000000	0.000000	0.468793	-0.052324	-0.617350	0.000000	0.000000	3.000000	3.000000	0.000000
1872.335867	0.173669	0.583157	0.070690	76.380646	0.057442	8.732224	3.516866	0.000000	3.554104	0.000000	0.000000	0.000000	0.495347	-0.061856	-0.627174	0.000000	0.000000	3.000000	3.000000	0.000000
1872.339201	0.173669	0.583157	0.070690	76.380646	0.057442	8.732224	3.516866	0.000000	3.554104	0.000000	0.000000	0.000000	0.495347	-0.061856	-0.627174	0.000000	0.000000	3.000000	3.000000	0.000000
1872.342534	0.173669	0.583157	0.070690	76.294952	0.245738	8.868915	3.607729	0.000000	3.461833	0.000000	0.000000	0.000000	0.495347	-0.061856	-0.627174	0.000000	0.000000	3.000000	3.000000	0.000000
1872.345867	0.175417	0.582879	0.068594	76.294952	0.245738	8.868915	3.607729	0.000000	3.461833	0.000000	0.000000	0.000000	0.524347	-0.083610	-0.628912	0.000000	0.000000	3.000000	3.000000	0.000000
1872.349201	0.175417	0.582879	0.068594	76.294952	0.245738	8.868915	3.607729	0.000000	3.461833	0.000000	0.000000	0.000000	0.524347	-0.083610	-0.628912	0.000000	0.000000	3.000000	3.000000	0.000000
1872.352534	0.175417	0.582879	0.068594	76.141975	-0.065080	8.543369	3.698901	0.000000	3.364243	0.000000	0.000000	0.000000	0.524347	-0.083610	-0.628912	0.000000	0.000000	3.000000	3.000000	0.000000
1872.355867	0.177244	0.582597	0.066522	76.141975	-0.065080	8.543369	3.698901	0.000000	3.364243	0.000000	0.000000	0.000000	0.548000	-0.084463	-0.621470	0.000000	0.000000	3.000000	3.000000	0.000000
1872.359201	0.177244	0.582597	0.066522	76.141975	-0.065080	8.543369	3.698901	0.000000	3.364243	0.000000	0.000000	0.000000	0.548000	-0.084463	-0.621470	0.000000	0.000000	3.000000	3.000000	0.000000
1872.362534	0.177244	0.582597	0.066522	75.898125	-0.860341	7.722635	3.788681	0.000000	3.262805	0.000000	0.000000	0.000000	0.548000	-0.084463	-0.621470	0.000000	0.000000	3.000000	3.000000	0.000000
1872.365867	0.178867	0.582371	0.064621	75.898125	-0.860341	7.722635	3.788681	0.000000	3.262805	0.000000	0.000000	0.000000	0.487053	-0.067795	-0.570269	0.000000	0.000000	3.000000	3.000000	0.000000
1872.369201	0.178867	0.582371	0.064621	75.898125	-0.860341	7.722635	3.788681	0.000000	3.262805	0.000000	0.000000	0.000000	0.487053	-0.067795	-0.570269	0.000000	0.000000	3.000000	3.000000	0.000000
1872.372534	0.178867	0.582371	0.064621	75.603798	-2.026117	6.607910	3.867538	0.000000	3.168935	0.000000	0.000000	0.000000	0.487053	-0.067795	-0.570269	0.000000	0.000000	3.000000	3.000000	0.000000
1872.375867	0.180267	0.582201	0.062902	75.603798	-2.026117	6.607910	3.867538	0.000000	3.168935	0.000000	0.000000	0.000000	0.419829	-0.051167	-0.515825	0.000000	0.000000	3.000000	3.000000	0.000000
1872.379201	0.180267	0.582201	0.062902	75.603798	-2.026117	6.607910	3.867538	0.000000	3.168935	0.000000	0.000000	0.000000	0.419829	-0.051167	-0.515825	0.000000	0.000000	3.000000	3.000000	0.000000
1872.382534	0.180267	0.582201	0.062902	75.304901	-3.340323	5.212443	3.935514	0.000000	3.084108	0.000000	0.000000	0.000000	0.419829	-0.051167	-0.515825	0.000000	0.000000	3.000000	3.000000	0.000000
1872.385867	0.181541	0.582019	0.061242	75.304901	-3.340323	5.212443	3.935514	0.000000	3.084108	0.000000	0.000000	0.000000	0.382119	-0.054573	-0.497933	0.000000	0.000000	3.000000	3.000000	0.000000
1872.389201	0.181541	0.582019	0.061242	75.304901	-3.340323	5.212443	3.935514	0.000000	3.084108	0.000000	0.000000	0.000000	0.382119	-0.054573	-0.497933	0.000000	0.000000	3.000000	3.000000	0.000000
1872.392534	0.181541	0.582019	0.061242	75.055664	-4.556336	3.584794	3.997957	0.000000	3.002722	0.000000	0.000000	0.000000	0.382119	-0.054573	-0.497933	0.000000	0.000000	3.000000	3.000000	0.000000
1872.395867	0.182753	0.581787	0.059587	75.055664	-4.556336	3.584794	3.997957	0.000000	3.002722	0.000000	0.000000	0.000000	0.363741	-0.069525	-0.496507	0.000000	0.000000	3.000000	3.000000	0.000000
1872.399201	0.182753	0.581787	0.059587	75.055664	-4.556336	3.584794	3.997957	0.000000	3.002722	0.000000	0.000000	0.000000	0.363741	-0.069525	-0.496507	0.000000	0.000000	3.000000	3.000000	0.000000
1872.402534	0.182753	0.581787	0.059587	74.921700	-5.422373	2.203930	4.057556	0.000000	2.921684	0.000000	0.000000	0.000000	0.363741	-0.069525	-0.496507	0.000000	0.000000	3.000000	3.000000	0.000000
1872.405867	0.183889	0.581527	0.057895	74.921700	-5.422373	2.203930	4.057556	0.000000	2.921684	0.000000	0.000000	0.000000	0.340904	-0.078096	-0.507783	0.000000	0.000000	3.000000	3.000000	0.000000
1872.409201	0.183889	0.581527	0.057895	74.921700	-5.422373	2.203930	4.057556	0.000000	2.921684	0.000000	0.000000	0.000000	0.340904	-0.078096	-0.507783	0.000000	0.000000	3.000000	3.000000	0.000000
1872.412534	0.183889	0.581527	0.057895	74.944405	-5.841784	1.576807	4.115151	0.000000	2.839988	0.000000	0.000000	0.000000	0.340904	-0.078096	-0.507783	0.000000	0.000000	3.000000	3.000000	0.000000
1872.415867	0.184860	0.581180	0.056146	74.944405	-5.841784	1.576807	4.115151	0.000000	2.839988	0.000000	0.000000	0.000000	0.291265	-0.104012	-0.524513	0.000000	0.000000	3.000000	3.000000	0.000000
1872.419201	0.184860	0.581180	0.056146	74.944405	-5.841784	1.576807	4.115151	0.000000	2.839988	0.000000	0.000000	0.000000	0.291265	-0.104012	-0.524513	0.000000	0.000000	3.000000	3.000000	0.000000
1872.422534	0.184860	0.581180	0.056146	75.052032	-5.898156	1.473037	4.169918	0.000000	2.758946	0.000000	0.000000	0.000000	0.291265	-0.104012	-0.524513	0.000000	0.000000	3.000000	3.000000	0.000000
1872.425867	0.185776	0.580756	0.054343	75.052032	-5.898156	1.473037	4.169918	0.000000	2.758946	0.000000	0.000000	0.000000	0.274791	-0.127144	-0.540812	0.000000	0.000000	3.000000	3.000000	0.000000
1872.429201	0.185776	0.580756	0.054343	75.052032	-5.898156	1.473037	4.169918	0.000000	2.758946	0.000000	0.000000	0.000000	0.274791	-0.127144	-0.540812	0.000000	0.000000	3.000000	3.000000	0.000000
1872.432534	0.185776	0.580756	0.054343	75.137474	-5.917759	1.314740	4.223683	0.000000	2.675911	0.000000	0.000000	0.000000	0.274791	-0.127144	-0.540812	0.000000	0.000000	3.000000	3.000000	0.000000
1872.435867	0.186556	0.580313	0.052567	75.137474	-5.917759	1.314740	4.223683	0.000000	2.675911	0.000000	0.000000	0.000000	0.234085	-0.132924	-0.533027	0.000000	0.000000	3.000000	3.000000	0.000000
1872.439201	0.186556	0.580313	0.052567	75.137474	-5.917759	1.314740	4.223683	0.000000	2.675911	0.000000	0.000000	0.000000	0.234085	-0.132924	-0.533027	0.000000	0.000000	3.000000	3.000000	0.000000
1872.442534	0.186556	0.580313	0.052567	75.129852	-5.874026	1.188450	4.273619	0.000000	2.595415	0.000000	0.000000	0.000000	0.234085	-0.132924	-0.533027	0.000000	0.000000	3.000000	3.000000	0.000000
1872.445867	0.187098	0.579908	0.050906	75.129852	-5.874026	1.188450	4.273619	0.000000	2.595415	0.000000	0.000000	0.000000	0.162520	-0.121356	-0.498246	0.000000	0.000000	3.000000	3.000000	0.000000
1872.449201	0.187098	0.579908	0.050906	75.129852	-5.874026	1.188450	4.273619	0.000000	2.595415	0.000000	0.000000	0.000000	0.162520	-0.121356	-0.498246	0.000000	0.000000	3.000000	3.000000	0.000000
1872.452534	0.187098	0.579908	0.050906	74.973183	-5.806057	1.020809	4.316767	0.000000	2.522999	0.000000	0.000000	0.000000	0.162520	-0.121356	-0.498246	0.000000	0.000000	3.000000	3.000000	0.000000
1872.455867	0.187356	0.579542	0.049380	74.973183	-5.806057	1.020809	4.316767	0.000000	2.522999	0.000000	0.000000	0.000000	0.077312	-0.109895	-0.457838	0.000000	0.000000	3.000000	3.000000	0.000000
1872.459201	0.187356	0.579542	0.049380	74.973183	-5.806057	1.020809	4.316767	0.000000	2.522999	0.000000	0.000000	0.000000	0.077312	-0.109895	-0.457838	0.000000	0.000000	3.000000	3.000000	0.000000
1872.462534	0.187356	0.579542	0.049380	74.720055	-5.717455	0.867626	4.352715	0.000000	2.460462	0.000000	0.000000	0.000000	0.077312	-0.109895	-0.457838	0.000000	0.000000	3.000000	3.000000	0.000000
1872.465867	0.187321	0.579176	0.047959	74.720055	-5.717455	0.867626	4.352715	0.000000	2.460462	0.000000	0.000000	0.000000	-0.010412	-0.109932	-0.426287	0.000000	0.000000	3.000000	3.000000	0.000000
1872.469201	0.187321	0.579176	0.047959	74.720055	-5.717455	0.867626	4.352715	0.000000	2.460462	0.000000	0.000000	0.000000	-0.010412	-0.109932	-0.426287	0.000000	0.000000	3.000000	3.000000	0.000000
1872.472534	0.187321	0.579176	0.047959	74.448647	-5.461680	0.926214	4.366060	0.000000	2.397938	0.000000	0.000000	0.000000	-0.010412	-0.109932	-0.426287	0.000000	0.000000	3.000000	3.000000	0.000000
1872.475867	0.187055	0.578800	0.046580	74.448647	-5.461680	0.926214	4.366060	0.000000	2.397938	0.000000	0.000000	0.000000	-0.079940	-0.112607	-0.413679	0.000000	0.000000	3.000000	3.000000	0.000000
1872.479201	0.187055	0.578800	0.046580	74.448647	-5.461680	0.926214	4.366060	0.000000	2.397938	0.000000	0.000000	0.000000	-0.079940	-0.112607	-0.413679	0.000000	0.000000	3.000000	3.000000	0.000000
1872.482534	0.187055	0.578800	0.046580	74.222420	-4.879781	1.440606	4.352737	0.000000	2.328992	0.000000	0.000000	0.000000	-0.079940	-0.112607	-0.413679	0.000000	0.000000	3.000000	3.000000	0.000000
1872.485867	0.186664	0.578407	0.045162	74.222420	-4.879781	1.440606	4.352737	0.000000	2.328992	0.000000	0.000000	0.000000	-0.117271	-0.117965	-0.425456	0.000000	0.000000	3.000000	3.000000	0.000000
1872.489201	0.186664	0.578407	0.045162	74.222420	-4.879781	1.440606	4.352737	0.000000	2.328992	0.000000	0.000000	0.000000	-0.117271	-0.117965	-0.425456	0.000000	0.000000	3.000000	3.000000	0.000000
1872.492534	0.186664	0.578407	0.045162	74.019463	-4.117123	2.210236	4.333192	0.000000	2.258082	0.000000	0.000000	0.000000	-0.117271	-0.117965	-0.425456	0.000000	0.000000	3.000000	3.000000	0.000000
1872.495867	0.186157	0.577986	0.043725	74.019463	-4.117123	2.210236	4.333192	0.000000	2.258082	0.000000	0.000000	0.000000	-0.152020	-0.126362	-0.430984	0.000000	0.000000	3.000000	3.000000	0.000000
1872.499201	0.186157	0.577986	0.043725	74.019463	-4.117123	2.210236	4.333192	0.000000	2.258082	0.000000	0.000000	0.000000	-0.152020	-0.126362	-0.430984	0.000000	0.000000	3.000000	3.000000	0.000000
1872.502534	0.186157	0.577986	0.043725	73.815376	-3.257817	3.116782	4.307856	0.000000	2.186252	0.000000	0.000000	0.000000	-0.152020	-0.126362	-0.430984	0.000000	0.000000	3.000000	3.000000	0.000000
1872.505867	0.185644	0.577546	0.042271	73.815376	-3.257817	3.116782	4.307856	0.000000	2.186252	0.000000	0.000000	0.000000	-0.154038	-0.132087	-0.436267	0.000000	0.000000	3.000000	3.000000	0.000000
1872.509201	0.185644	0.577546	0.042271	73.815376	-3.257817	3.116782	4.307856	0.000000	2.186252	0.000000	0.000000	0.000000	-0.154038	-0.132087	-0.436267	0.000000	0.000000	3.000000	3.000000	0.000000
1872.512534	0.185644	0.577546	0.042271	73.601601	-2.315933	4.139423	4.282182	0.000000	2.113541	0.000000	0.000000	0.000000	-0.154038	-0.132087	-0.436267	0.000000	0.000000	3.000000	3.000000	0.000000
1872.515867	0.185117	0.577143	0.040853	73.601601	-2.315933	4.139423	4.282182	0.000000	2.113541	0.000000	0.000000	0.000000	-0.158037	-0.120755	-0.425204	0.000000	0.000000	3.000000	3.000000	0.000000
1872.519201	0.185117	0.577143	0.040853	73.601601	-2.315933	4.139423	4.282182	0.000000	2.113541	0.000000	0.000000	0.000000	-0.158037	-0.120755	-0.425204	0.000000	0.000000	3.000000	3.000000	0.000000
1872.522534	0.185117	0.577143	0.040853	73.375526	-1.400685	5.130842	4.255843	0.000000	2.042673	0.000000	0.000000	0.000000	-0.158037	-0.120755	-0.425204	0.000000	0.000000	3.000000	3.000000	0.000000
1872.525867	0.184626	0.576749	0.039462	73.375526	-1.400685	5.130842	4.255843	0.000000	2.042673	0.000000	0.000000	0.000000	-0.147131	-0.118160	-0.417512	0.000000	0.000000	3.000000	3.000000	0.000000
1872.529201	0.184626	0.576749	0.039462	73.375526	-1.400685	5.130842	4.255843	0.000000	2.042673	0.000000	0.000000	0.000000	-0.147131	-0.118160	-0.417512	0.000000	0.000000	3.000000	3.000000	0.000000
1872.532534	0.184626	0.576749	0.039462	73.136406	-0.617077	5.949987	4.231321	0.000000	1.973088	0.000000	0.000000	0.000000	-0.147131	-0.118160	-0.417512	0.000000	0.000000	3.000000	3.000000	0.000000
1872.535867	0.184178	0.576383	0.038111	73.136406	-0.617077	5.949987	4.231321	0.000000	1.973088	0.000000	0.000000	0.000000	-0.134545	-0.109918	-0.405139	0.000000	0.000000	3.000000	3.000000	0.000000
1872.539201	0.184178	0.576383	0.038111	73.136406	-0.617077	5.949987	4.231321	0.000000	1.973088	0.000000	0.000000	0.000000	-0.134545	-0.109918	-0.405139	0.000000	0.000000	3.000000	3.000000	0.000000
1872.542534	0.184178	0.576383	0.038111	72.898376	-0.006045	6.550039	4.208897	0.000000	1.905565	0.000000	0.000000	0.000000	-0.134545	-0.109918	-0.405139	0.000000	0.000000	3.000000	3.000000	0.000000
1872.545867	0.183742	0.576025	0.036796	72.898376	-0.006045	6.550039	4.208897	0.000000	1.905565	0.000000	0.000000	0.000000	-0.130738	-0.107319	-0.394665	0.000000	0.000000	3.000000	3.000000	0.000000
1872.549201	0.183742	0.576025	0.036796	72.898376	-0.006045	6.550039	4.208897	0.000000	1.905565	0.000000	0.000000	0.000000	-0.130738	-0.107319	-0.394665	0.000000	0.000000	3.000000	3.000000	0.000000
1872.552534	0.183742	0.576025	0.036796	72.686256	0.451868	6.973360	4.187107	0.000000	1.839787	0.000000	0.000000	0.000000	-0.130738	-0.107319	-0.394665	0.000000	0.000000	3.000000	3.000000	0.000000
1872.555867	0.183296	0.575676	0.035524	72.686256	0.451868	6.973360	4.187107	0.000000	1.839787	0.000000	0.000000	0.000000	-0.133922	-0.104731	-0.381531	0.000000	0.000000	3.000000	3.000000	0.000000
1872.559201	0.183296	0.575676	0.035524	72.686256	0.451868	6.973360	4.187107	0.000000	1.839787	0.000000	0.000000	0.000000	-0.133922	-0.104731	-0.381531	0.000000	0.000000	3.000000	3.000000	0.000000
1872.562534	0.183296	0.575676	0.035524	72.519402	0.813814	7.307671	4.164786	0.000000	1.776199	0.000000	0.000000	0.000000	-0.133922	-0.104731	-0.381531	0.000000	0.000000	3.000000	3.000000	0.000000
1872.565867	0.182837	0.575364	0.034290	72.519402	0.813814	7.307671	4.164786	0.000000	1.776199	0.000000	0.000000	0.000000	-0.137712	-0.093512	-0.370185	0.000000	0.000000	3.000000	3.000000	0.000000
1872.569201	0.182837	0.575364	0.034290	72.519402	0.813814	7.307671	4.164786	0.000000	1.776199	0.000000	0.000000	0.000000	-0.137712	-0.093512	-0.370185	0.000000	0.000000	3.000000	3.000000	0.000000
1872.572534	0.182837	0.575364	0.034290	72.399216	1.090726	7.558115	4.141834	0.000000	1.714502	0.000000	0.000000	0.000000	-0.137712	-0.093512	-0.370185	0.000000	0.000000	3.000000	3.000000	0.000000
1872.575867	0.182403	0.575024	0.033052	72.399216	1.090726	7.558115	4.141834	0.000000	1.714502	0.000000	0.000000	0.000000	-0.130237	-0.102202	-0.371469	0.000000	0.000000	3.000000	3.000000	0.000000
1872.579201	0.182403	0.575024	0.033052	72.399216	1.090726	7.558115	4.141834	0.000000	1.714502	0.000000	0.000000	0.000000	-0.130237	-0.102202	-0.371469	0.000000	0.000000	3.000000	3.000000	0.000000
1872.582534	0.182403	0.575024	0.033052	72.319817	1.294178	7.738481	4.120128	0.000000	1.652590	0.000000	0.000000	0.000000	-0.130237	-0.102202	-0.371469	0.000000	0.000000	3.000000	3.000000	0.000000
1872.585867	0.181968	0.574683	0.031812	72.319817	1.294178	7.738481	4.120128	0.000000	1.652590	0.000000	0.000000	0.000000	-0.130461	-0.102238	-0.371964	0.000000	0.000000	3.000000	3.000000	0.000000
1872.589201	0.181968	0.574683	0.031812	72.319817	1.294178	7.738481	4.120128	0.000000	1.652590	0.000000	0.000000	0.000000	-0.130461	-0.102238	-0.371964	0.000000	0.000000	3.000000	3.000000	0.000000
1872.592534	0.181968	0.574683	0.031812	72.291710	1.406216	7.834346	4.098384	0.000000	1.590596	0.000000	0.000000	0.000000	-0.130461	-0.102238	-0.371964	0.000000	0.000000	3.000000	3.000000	0.000000
1872.595867	0.181487	0.574343	0.030520	72.291710	1.406216	7.834346	4.098384	0.000000	1.590596	0.000000	0.000000	0.000000	-0.144180	-0.102037	-0.387466	0.000000	0.000000	3.000000	3.000000	0.000000
1872.599201	0.181487	0.574343	0.030520	72.291710	1.406216	7.834346	4.098384	0.000000	1.590596	0.000000	0.000000	0.000000	-0.144180	-0.102037	-0.387466	0.000000	0.000000	3.000000	3.000000	0.000000
1872.602534	0.181487	0.574343	0.030520	72.312981	1.426157	7.850279	4.074353	0.000000	1.526018	0.000000	0.000000	0.000000	-0.144180	-0.102037	-0.387466	0.000000	0.000000	3.000000	3.000000	0.000000
1872.605867	0.180940	0.574049	0.029262	72.312981	1.426157	7.850279	4.074353	0.000000	1.526018	0.000000	0.000000	0.000000	-0.164092	-0.088043	-0.377399	0.000000	0.000000	3.000000	3.000000	0.000000
1872.609201	0.180940	0.574049	0.029262	72.312981	1.426157	7.850279	4.074353	0.000000	1.526018	0.000000	0.000000	0.000000	-0.164092	-0.088043	-0.377399	0.000000	0.000000	3.000000	3.000000	0.000000
1872.612534	0.180940	0.574049	0.029262	72.358292	1.399733	7.822986	4.047005	0.000000	1.463118	0.000000	0.000000	0.000000	-0.164092	-0.088043	-0.377399	0.000000	0.000000	3.000000	3.000000	0.000000
1872.615867	0.180404	0.573792	0.028034	72.358292	1.399733	7.822986	4.047005	0.000000	1.463118	0.000000	0.000000	0.000000	-0.160693	-0.077009	-0.368587	0.000000	0.000000	3.000000	3.000000	0.000000
1872.619201	0.180404	0.573792	0.028034	72.358292	1.399733	7.822986	4.047005	0.000000	1.463118	0.000000	0.000000	0.000000	-0.160693	-0.077009	-0.368587	0.000000	0.000000	3.000000	3.000000	0.000000
1872.622534	0.180404	0.573792	0.028034	72.419434	1.340592	7.765444	4.020223	0.000000	1.401687	0.000000	0.000000	0.000000	-0.160693	-0.077009	-0.368587	0.000000	0.000000	3.000000	3.000000	0.000000
1872.625867	0.179892	0.573609	0.026866	72.419434	1.340592	7.765444	4.020223	0.000000	1.401687	0.000000	0.000000	0.000000	-0.153792	-0.054889	-0.350331	0.000000	0.000000	3.000000	3.000000	0.000000
1872.629201	0.179892	0.573609	0.026866	72.419434	1.340592	7.765444	4.020223	0.000000	1.401687	0.000000	0.000000	0.000000	-0.153792	-0.054889	-0.350331	0.000000	0.000000	3.000000	3.000000	0.000000
1872.632534	0.179892	0.573609	0.026866	72.471367	1.283064	7.709004	3.994591	0.000000	1.343299	0.000000	0.000000	0.000000	-0.153792	-0.054889	-0.350331	0.000000	0.000000	3.000000	3.000000	0.000000
1872.635867	0.179418	0.573481	0.025803	72.471367	1.283064	7.709004	3.994591	0.000000	1.343299	0.000000	0.000000	0.000000	-0.142029	-0.038610	-0.319002	0.000000	0.000000	3.000000	3.000000	0.000000
1872.639201	0.179418	0.573481	0.025803	72.471367	1.283064	7.709004	3.994591	0.000000	1.343299	0.000000	0.000000	0.000000	-0.142029	-0.038610	-0.319002	0.000000	0.000000	3.000000	3.000000	0.000000
1872.642534	0.179418	0.573481	0.025803	72.510223	1.238562	7.671390	3.970919	0.000000	1.290132	0.000000	0.000000	0.000000	-0.142029	-0.038610	-0.319002	0.000000	0.000000	3.000000	3.000000	0.000000
1872.645867	0.178965	0.573453	0.024862	72.510223	1.238562	7.671390	3.970919	0.000000	1.290132	0.000000	0.000000	0.000000	-0.136035	-0.008372	-0.282087	0.000000	0.000000	3.000000	3.000000	0.000000
1872.649201	0.178965	0.573453	0.024862	72.510223	1.238562	7.671390	3.970919	0.000000	1.290132	0.000000	0.000000	0.000000	-0.136035	-0.008372	-0.282087	0.000000	0.000000	3.000000	3.000000	0.000000
1872.652534	0.178965	0.573453	0.024862	72.537476	1.194645	7.643960	3.948247	0.000000	1.243117	0.000000	0.000000	0.000000	-0.136035	-0.008372	-0.282087	0.000000	0.000000	3.000000	3.000000	0.000000
1872.655867	0.178965	0.573453	0.024862	72.537476	1.194645	7.643960	3.948247	0.000000	1.243117	0.000000	0.000000	0.000000	-0.136035	-0.008372	-0.282087	0.000000	0.000000	3.000000	3.000000	0.000000
1872.659201	0.178469	0.573544	0.024087	72.537476	1.194645	7.643960	3.948247	0.000000	1.243117	0.000000	0.000000	0.000000	-0.148789	0.027408	-0.232742	0.000000	0.000000	3.000000	3.000000	0.000000
1872.662534	0.178469	0.573544	0.024087	72.552246	1.156549	7.626830	3.948247	0.000000	1.243117	0.000000	0.000000	0.000000	-0.148789	0.027408	-0.232742	0.000000	0.000000	3.000000	3.000000	0.000000
1872.665867	0.178014	0.573764	0.023420	72.552246	1.156549	7.626830	3.948247	0.000000	1.243117	0.000000	0.000000	0.000000	-0.136444	0.065968	-0.200026	0.000000	0.000000	3.000000	3.000000	0.000000
1872.669201	0.178014	0.573764	0.023420	72.552246	1.156549	7.626830	3.948247	0.000000	1.243117	0.000000	0.000000	0.000000	-0.136444	0.065968	-0.200026	0.000000	0.000000	3.000000	3.000000	0.000000
1872.672534	0.178014	0.573764	0.023420	72.555779	1.135133	7.628817	3.900708	0.000000	1.170989	0.000000	0.000000	0.000000	-0.136444	0.065968	-0.200026	0.000000	0.000000	3.000000	3.000000	0.000000
1872.675867	0.178014	0.573764	0.023420	72.555779	1.135133	7.628817	3.900708	0.000000	1.170989	0.000000	0.000000	0.000000	-0.136444	0.065968	-0.200026	0.000000	0.000000	3.000000	3.000000	0.000000
1872.679201	0.177592	0.574048	0.022769	72.555779	1.135133	7.628817	3.900708	0.000000	1.170989	0.000000	0.000000	0.000000	-0.126686	0.085148	-0.195152	0.000000	0.000000	3.000000	3.000000	0.000000
1872.682534	0.177592	0.574048	0.022769	72.546913	1.125901	7.639101	3.900708	0.000000	1.170989	0.000000	0.000000	0.000000	-0.126686	0.085148	-0.195152	0.000000	0.000000	3.000000	3.000000	0.000000
1872.685867	0.177185	0.574414	0.022159	72.546913	1.125901	7.639101	3.900708	0.000000	1.170989	0.000000	0.000000	0.000000	-0.122045	0.109787	-0.183035	0.000000	0.000000	3.000000	3.000000	0.000000
1872.689201	0.177185	0.574414	0.022159	72.546913	1.125901	7.639101	3.900708	0.000000	1.170989	0.000000	0.000000	0.000000	-0.122045	0.109787	-0.183035	0.000000	0.000000	3.000000	3.000000	0.000000
1872.692534	0.177185	0.574414	0.022159	72.526207	1.135149	7.663050	3.859253	0.000000	1.107958	0.000000	0.000000	0.000000	-0.122045	0.109787	-0.183035	0.000000	0.000000	3.000000	3.000000	0.000000
1872.695867	0.177185	0.574414	0.022159	72.526207	1.135149	7.663050	3.859253	0.000000	1.107958	0.000000	0.000000	0.000000	-0.122045	0.109787	-0.183035	0.000000	0.000000	3.000000	3.000000	0.000000
1872.699201	0.176838	0.574862	0.021640	72.526207	1.135149	7.663050	3.859253	0.000000	1.107958	0.000000	0.000000	0.000000	-0.104054	0.134395	-0.155706	0.000000	0.000000	3.000000	3.000000	0.000000
1872.702534	0.176838	0.574862	0.021640	72.493683	1.160058	7.700574	3.859253	0.000000	1.107958	0.000000	0.000000	0.000000	-0.104054	0.134395	-0.155706	0.000000	0.000000	3.000000	3.000000	0.000000
1872.705867	0.176601	0.575336	0.021208	72.493683	1.160058	7.700574	3.859253	0.000000	1.107958	0.000000	0.000000	0.000000	-0.071144	0.142344	-0.129768	0.000000	0.000000	3.000000	3.000000	0.000000
1872.709201	0.176601	0.575336	0.021208	72.493683	1.160058	7.700574	3.859253	0.000000	1.107958	0.000000	0.000000	0.000000	-0.071144	0.142344	-0.129768	0.000000	0.000000	3.000000	3.000000	0.000000
1872.712534	0.176601	0.575336	0.021208	72.455215	1.194022	7.744746	3.830053	0.000000	1.060379	0.000000	0.000000	0.000000	-0.071144	0.142344	-0.129768	0.000000	0.000000	3.000000	3.000000	0.000000
1872.715867	0.176601	0.575336	0.021208	72.455215	1.194022	7.744746	3.830053	0.000000	1.060379	0.000000	0.000000	0.000000	-0.071144	0.142344	-0.129768	0.000000	0.000000	3.000000	3.000000	0.000000
1872.719201	0.176389	0.575856	0.020843	72.455215	1.194022	7.744746	3.830053	0.000000	1.060379	0.000000	0.000000	0.000000	-0.063554	0.155996	-0.109302	0.000000	0.000000	3.000000	3.000000	0.000000
1872.722534	0.176389	0.575856	0.020843	72.407867	1.237448	7.798854	3.830053	0.000000	1.060379	0.000000	0.000000	0.000000	-0.063554	0.155996	-0.109302	0.000000	0.000000	3.000000	3.000000	0.000000
1872.725867	0.176176	0.576376	0.020546	72.407867	1.237448	7.798854	3.830053	0.000000	1.060379	0.000000	0.000000	0.000000	-0.063834	0.155766	-0.089213	0.000000	0.000000	3.000000	3.000000	0.000000
1872.729201	0.176176	0.576376	0.020546	72.407867	1.237448	7.798854	3.830053	0.000000	1.060379	0.000000	0.000000	0.000000	-0.063834	0.155766	-0.089213	0.000000	0.000000	3.000000	3.000000	0.000000
1872.732534	0.176176	0.576376	0.020546	72.359970	1.271571	7.847304	3.808821	0.000000	1.027293	0.000000	0.000000	0.000000	-0.063834	0.155766	-0.089213	0.000000	0.000000	3.000000	3.000000	0.000000
1872.735867	0.176176	0.576376	0.020546	72.359970	1.271571	7.847304	3.808821	0.000000	1.027293	0.000000	0.000000	0.000000	-0.063834	0.155766	-0.089213	0.000000	0.000000	3.000000	3.000000	0.000000
1872.739201	0.175967	0.576941	0.020257	72.359970	1.271571	7.847304	3.808821	0.000000	1.027293	0.000000	0.000000	0.000000	-0.062807	0.169502	-0.086539	0.000000	0.000000	3.000000	3.000000	0.000000
1872.742534	0.175967	0.576941	0.020257	72.315552	1.303107	7.897524	3.808821	0.000000	1.027293	0.000000	0.000000	0.000000	-0.062807	0.169502	-0.086539	0.000000	0.000000	3.000000	3.000000	0.000000
1872.745867	0.175670	0.577477	0.019940	72.315552	1.303107	7.897524	3.808821	0.000000	1.027293	0.000000	0.000000	0.000000	-0.089089	0.160881	-0.095158	0.000000	0.000000	3.000000	3.000000	0.000000
1872.749201	0.175670	0.577477	0.019940	72.315552	1.303107	7.897524	3.808821	0.000000	1.027293	0.000000	0.000000	0.000000	-0.089089	0.160881	-0.095158	0.000000	0.000000	3.000000	3.000000	0.000000
1872.752534	0.175670	0.577477	0.019940	72.274094	1.325789	7.944174	3.783505	0.000000	0.997011	0.000000	0.000000	0.000000	-0.089089	0.160881	-0.095158	0.000000	0.000000	3.000000	3.000000	0.000000
1872.755867	0.175670	0.577477	0.019940	72.274094	1.325789	7.944174	3.783505	0.000000	0.997011	0.000000	0.000000	0.000000	-0.089089	0.160881	-0.095158	0.000000	0.000000	3.000000	3.000000	0.000000
1872.759201	0.175323	0.577993	0.019556	72.274094	1.325789	7.944174	3.783505	0.000000	0.997011	0.000000	0.000000	0.000000	-0.104136	0.154946	-0.115345	0.000000	0.000000	3.000000	3.000000	0.000000
1872.762534	0.175323	0.577993	0.019556	72.238548	1.339234	7.983994	3.783505	0.000000	0.997011	0.000000	0.000000	0.000000	-0.104136	0.154946	-0.115345	0.000000	0.000000	3.000000	3.000000	0.000000
1872.765867	0.174932	0.578508	0.019119	72.238548	1.339234	7.983994	3.783505	0.000000	0.997011	0.000000	0.000000	0.000000	-0.117420	0.154526	-0.130875	0.000000	0.000000	3.000000	3.000000	0.000000
1872.769201	0.174932	0.578508	0.019119	72.238548	1.339234	7.983994	3.783505	0.000000	0.997011	0.000000	0.000000	0.000000	-0.117420	0.154526	-0.130875	0.000000	0.000000	3.000000	3.000000	0.000000
1872.772534	0.174932	0.578508	0.019119	72.205940	1.354825	8.020356	3.746579	0.000000	0.955974	0.000000	0.000000	0.000000	-0.117420	0.154526	-0.130875	0.000000	0.000000	3.000000	3.000000	0.000000
1872.775867	0.174932	0.578508	0.019119	72.205940	1.354825	8.020356	3.746579	0.000000	0.955974	0.000000	0.000000	0.000000	-0.117420	0.154526	-0.130875	0.000000	0.000000	3.000000	3.000000	0.000000
1872.779201	0.174580	0.579004	0.018650	72.205940	1.354825	8.020356	3.746579	0.000000	0.955974	0.000000	0.000000	0.000000	-0.105535	0.148586	-0.140788	0.000000	0.000000	3.000000	3.000000	0.000000
1872.782534	0.174580	0.579004	0.018650	72.179276	1.372182	8.050014	3.746579	0.000000	0.955974	0.000000	0.000000	0.000000	-0.105535	0.148586	-0.140788	0.000000	0.000000	3.000000	3.000000	0.000000
1872.785867	0.174331	0.579433	0.018181	72.179276	1.372182	8.050014	3.746579	0.000000	0.955974	0.000000	0.000000	0.000000	-0.074633	0.128897	-0.140622	0.000000	0.000000	3.000000	3.000000	0.000000
1872.789201	0.174331	0.579433	0.018181	72.179276	1.372182	8.050014	3.746579	0.000000	0.955974	0.000000	0.000000	0.000000	-0.074633	0.128897	-0.140622	0.000000	0.000000	3.000000	3.000000	0.000000
1872.792534	0.174331	0.579433	0.018181	72.158539	1.396805	8.073023	3.716551	0.000000	0.909072	0.000000	0.000000	0.000000	-0.074633	0.128897	-0.140622	0.000000	0.000000	3.000000	3.000000	0.000000
1872.795867	0.174331	0.579433	0.018181	72.158539	1.396805	8.073023	3.716551	0.000000	0.909072	0.000000	0.000000	0.000000	-0.074633	0.128897	-0.140622	0.000000	0.000000	3.000000	3.000000	0.000000
1872.799201	0.174200	0.579807	0.017683	72.158539	1.396805	8.073023	3.716551	0.000000	0.909072	0.000000	0.000000	0.000000	-0.039441	0.112051	-0.149407	0.000000	0.000000	3.000000	3.000000	0.000000
1872.802534	0.174200	0.579807	0.017683	72.149628	1.419773	8.082865	3.716551	0.000000	0.909072	0.000000	0.000000	0.000000	-0.039441	0.112051	-0.149407	0.000000	0.000000	3.000000	3.000000	0.000000
1872.805867	0.174106	0.580087	0.017150	72.149628	1.419773	8.082865	3.716551	0.000000	0.909072	0.000000	0.000000	0.000000	-0.028051	0.084033	-0.160040	0.000000	0.000000	3.000000	3.000000	0.000000
1872.809201	0.174106	0.580087	0.017150	72.149628	1.419773	8.082865	3.716551	0.000000	0.909072	0.000000	0.000000	0.000000	-0.028051	0.084033	-0.160040	0.000000	0.000000	3.000000	3.000000	0.000000
1872.812534	0.174106	0.580087	0.017150	72.149635	1.430654	8.082867	3.705302	0.000000	0.857498	0.000000	0.000000	0.000000	-0.028051	0.084033	-0.160040	0.000000	0.000000	3.000000	3.000000	0.000000
1872.815867	0.174106	0.580087	0.017150	72.149635	1.430654	8.082867	3.705302	0.000000	0.857498	0.000000	0.000000	0.000000	-0.028051	0.084033	-0.160040	0.000000	0.000000	3.000000	3.000000	0.000000
1872.819201	0.174012	0.580292	0.016546	72.149635	1.430654	8.082867	3.705302	0.000000	0.857498	0.000000	0.000000	0.000000	-0.028262	0.061385	-0.181296	0.000000	0.000000	3.000000	3.000000	0.000000
1872.822534	0.174012	0.580292	0.016546	72.161499	1.429036	8.069740	3.705302	0.000000	0.857498	0.000000	0.000000	0.000000	-0.028262	0.061385	-0.181296	0.000000	0.000000	3.000000	3.000000	0.000000
1872.825867	0.173870	0.580448	0.015881	72.161499	1.429036	8.069740	3.705302	0.000000	0.857498	0.000000	0.000000	0.000000	-0.042687	0.047038	-0.199489	0.000000	0.000000	3.000000	3.000000	0.000000
1872.829201	0.173870	0.580448	0.015881	72.161499	1.429036	8.069740	3.705302	0.000000	0.857498	0.000000	0.000000	0.000000	-0.042687	0.047038	-0.199489	0.000000	0.000000	3.000000	3.000000	0.000000
1872.832534	0.173870	0.580448	0.015881	72.188156	1.411734	8.040136	3.693478	0.000000	0.794034	0.000000	0.000000	0.000000	-0.042687	0.047038	-0.199489	0.000000	0.000000	3.000000	3.000000	0.000000
1872.835867	0.173870	0.580448	0.015881	72.188156	1.411734	8.040136	3.693478	0.000000	0.794034	0.000000	0.000000	0.000000	-0.042687	0.047038	-0.199489	0.000000	0.000000	3.000000	3.000000	0.000000
1872.839201	0.173676	0.580510	0.015078	72.188156	1.411734	8.040136	3.693478	0.000000	0.794034	0.000000	0.000000	0.000000	-0.057961	0.018504	-0.240794	0.000000	0.000000	3.000000	3.000000	0.000000
1872.842534	0.173676	0.580510	0.015078	72.226692	1.387199	7.997231	3.693478	0.000000	0.794034	0.000000	0.000000	0.000000	-0.057961	0.018504	-0.240794	0.000000	0.000000	3.000000	3.000000	0.000000
1872.845867	0.173488	0.580515	0.014220	72.226692	1.387199	7.997231	3.693478	0.000000	0.794034	0.000000	0.000000	0.000000	-0.056551	0.001462	-0.257422	0.000000	0.000000	3.000000	3.000000	0.000000
1872.849201	0.173488	0.580515	0.014220	72.226692	1.387199	7.997231	3.693478	0.000000	0.794034	0.000000	0.000000	0.000000	-0.056551	0.001462	-0.257422	0.000000	0.000000	3.000000	3.000000	0.000000
1872.852534	0.173488	0.580515	0.014220	72.274101	1.355707	7.944175	3.674392	0.000000	0.710998	0.000000	0.000000	0.000000	-0.056551	0.001462	-0.257422	0.000000	0.000000	3.000000	3.000000	0.000000
1872.855867	0.173488	0.580515	0.014220	72.274101	1.355707	7.944175	3.674392	0.000000	0.710998	0.000000	0.000000	0.000000	-0.056551	0.001462	-0.257422	0.000000	0.000000	3.000000	3.000000	0.000000
1872.859201	0.173340	0.580472	0.013268	72.274101	1.355707	7.944175	3.674392	0.000000	0.710998	0.000000	0.000000	0.000000	-0.044235	-0.012895	-0.285590	0.000000	0.000000	3.000000	3.000000	0.000000
1872.862534	0.173340	0.580472	0.013268	72.321449	1.326658	7.898818	3.674392	0.000000	0.710998	0.000000	0.000000	0.000000	-0.044235	-0.012895	-0.285590	0.000000	0.000000	3.000000	3.000000	0.000000
1872.865867	0.173202	0.580392	0.012344	72.321449	1.326658	7.898818	3.674392	0.000000	0.710998	0.000000	0.000000	0.000000	-0.041387	-0.023990	-0.277243	0.000000	0.000000	3.000000	3.000000	0.000000
1872.869201	0.173202	0.580392	0.012344	72.321449	1.326658	7.898818	3.674392	0.000000	0.710998	0.000000	0.000000	0.000000	-0.041387	-0.023990	-0.277243	0.000000	0.000000	3.000000	3.000000	0.000000
1872.872534	0.173202	0.580392	0.012344	72.371803	1.294128	7.841848	3.660122	0.000000	0.617192	0.000000	0.000000	0.000000	-0.041387	-0.023990	-0.277243	0.000000	0.000000	3.000000	3.000000	0.000000
1872.875867	0.173202	0.580392	0.012344	72.371803	1.294128	7.841848	3.660122	0.000000	0.617192	0.000000	0.000000	0.000000	-0.041387	-0.023990	-0.277243	0.000000	0.000000	3.000000	3.000000	0.000000
1872.879201	0.173072	0.580303	0.011441	72.371803	1.294128	7.841848	3.660122	0.000000	0.617192	0.000000	0.000000	0.000000	-0.039222	-0.026781	-0.270783	0.000000	0.000000	3.000000	3.000000	0.000000
1872.882534	0.173072	0.580303	0.011441	72.422112	1.264004	7.792541	3.660122	0.000000	0.617192	0.000000	0.000000	0.000000	-0.039222	-0.026781	-0.270783	0.000000	0.000000	3.000000	3.000000	0.000000
1872.885867	0.172992	0.580205	0.010612	72.422112	1.264004	7.792541	3.660122	0.000000	0.617192	0.000000	0.000000	0.000000	-0.023771	-0.029218	-0.248897	0.000000	0.000000	3.000000	3.000000	0.000000
1872.889201	0.172992	0.580205	0.010612	72.422112	1.264004	7.792541	3.660122	0.000000	0.617192	0.000000	0.000000	0.000000	-0.023771	-0.029218	-0.248897	0.000000	0.000000	3.000000	3.000000	0.000000
1872.892534	0.172992	0.580205	0.010612	72.463516	1.245995	7.761081	3.649623	0.000000	0.530579	0.000000	0.000000	0.000000	-0.023771	-0.029218	-0.248897	0.000000	0.000000	3.000000	3.000000	0.000000
1872.895867	0.172992	0.580205	0.010612	72.463516	1.245995	7.761081	3.649623	0.000000	0.530579	0.000000	0.000000	0.000000	-0.023771	-0.029218	-0.248897	0.000000	0.000000	3.000000	3.000000	0.000000
1872.899201	0.172910	0.580135	0.009775	72.463516	1.245995	7.761081	3.649623	0.000000	0.530579	0.000000	0.000000	0.000000	-0.024730	-0.021167	-0.250884	0.000000	0.000000	3.000000	3.000000	0.000000
1872.902534	0.172910	0.580135	0.009775	72.494026	1.235632	7.735041	3.649623	0.000000	0.530579	0.000000	0.000000	0.000000	-0.024730	-0.021167	-0.250884	0.000000	0.000000	3.000000	3.000000	0.000000
1872.905867	0.172880	0.580130	0.009083	72.494026	1.235632	7.735041	3.649623	0.000000	0.530579	0.000000	0.000000	0.000000	-0.008927	-0.001277	-0.207664	0.000000	0.000000	3.000000	3.000000	0.000000
1872.909201	0.172880	0.580130	0.009083	72.494026	1.235632	7.735041	3.649623	0.000000	0.530579	0.000000	0.000000	0.000000	-0.008927	-0.001277	-0.207664	0.000000	0.000000	3.000000	3.000000	0.000000
1872.912534	0.172880	0.580130	0.009083	72.510361	1.251338	7.729283	3.644014	0.000000	0.454154	0.000000	0.000000	0.000000	-0.008927	-0.001277	-0.207664	0.000000	0.000000	3.000000	3.000000	0.000000
1872.915867	0.172880	0.580130	0.009083	72.510361	1.251338	7.729283	3.644014	0.000000	0.454154	0.000000	0.000000	0.000000	-0.008927	-0.001277	-0.207664	0.000000	0.000000	3.000000	3.000000	0.000000
1872.919201	0.172870	0.580153	0.008376	72.510361	1.251338	7.729283	3.644014	0.000000	0.454154	0.000000	0.000000	0.000000	-0.003199	0.006712	-0.212069	0.000000	0.000000	3.000000	3.000000	0.000000
1872.922534	0.172870	0.580153	0.008376	72.501389	1.305221	7.752885	3.644014	0.000000	0.454154	0.000000	0.000000	0.000000	-0.003199	0.006712	-0.212069	0.000000	0.000000	3.000000	3.000000	0.000000
1872.925867	0.172900	0.580205	0.007782	72.501389	1.305221	7.752885	3.644014	0.000000	0.454154	0.000000	0.000000	0.000000	0.009198	0.015534	-0.178204	0.000000	0.000000	3.000000	3.000000	0.000000
1872.929201	0.172900	0.580205	0.007782	72.501389	1.305221	7.752885	3.644014	0.000000	0.454154	0.000000	0.000000	0.000000	0.009198	0.015534	-0.178204	0.000000	0.000000	3.000000	3.000000	0.000000
1872.932534	0.172900	0.580205	0.007782	72.488556	1.364738	7.779883	3.645014	0.000000	0.389109	0.000000	0.000000	0.000000	0.009198	0.015534	-0.178204	0.000000	0.000000	3.000000	3.000000	0.000000
1872.935867	0.172900	0.580205	0.007782	72.488556	1.364738	7.779883	3.645014	0.000000	0.389109	0.000000	0.000000	0.000000	0.009198	0.015534	-0.178204	0.000000	0.000000	3.000000	3.000000	0.000000
1872.939201	0.172970	0.580312	0.007227	72.488556	1.364738	7.779883	3.645014	0.000000	0.389109	0.000000	0.000000	0.000000	0.020881	0.032075	-0.166577	0.000000	0.000000	3.000000	3.000000	0.000000
1872.942534	0.172970	0.580312	0.007227	72.475960	1.420062	7.811476	3.645014	0.000000	0.389109	0.000000	0.000000	0.000000	0.020881	0.032075	-0.166577	0.000000	0.000000	3.000000	3.000000	0.000000
1872.945867	0.173053	0.580428	0.006709	72.475960	1.420062	7.811476	3.645014	0.000000	0.389109	0.000000	0.000000	0.000000	0.024930	0.034951	-0.155303	0.000000	0.000000	3.000000	3.000000	0.000000
1872.949201	0.173053	0.580428	0.006709	72.475960	1.420062	7.811476	3.645014	0.000000	0.389109	0.000000	0.000000	0.000000	0.024930	0.034951	-0.155303	0.000000	0.000000	3.000000	3.000000	0.000000
1872.952534	0.173053	0.580428	0.006709	72.465439	1.469098	7.847641	3.652649	0.000000	0.335462	0.000000	0.000000	0.000000	0.024930	0.034951	-0.155303	0.000000	0.000000	3.000000	3.000000	0.000000
1872.955867	0.173053	0.580428	0.006709	72.465439	1.469098	7.847641	3.652649	0.000000	0.335462	0.000000	0.000000	0.000000	0.024930	0.034951	-0.155303	0.000000	0.000000	3.000000	3.000000	0.000000
1872.959201	0.173122	0.580536	0.006222	72.465439	1.469098	7.847641	3.652649	0.000000	0.335462	0.000000	0.000000	0.000000	0.020626	0.032256	-0.146268	0.000000	0.000000	3.000000	3.000000	0.000000
1872.962534	0.173122	0.580536	0.006222	72.445992	1.522328	7.901886	3.652649	0.000000	0.335462	0.000000	0.000000	0.000000	0.020626	0.032256	-0.146268	0.000000	0.000000	3.000000	3.000000	0.000000
1872.965867	0.173122	0.580536	0.006222	72.445992	1.522328	7.901886	3.652649	0.000000	0.335462	0.000000	0.000000	0.000000	0.020626	0.032256	-0.146268	0.000000	0.000000	3.000000	3.000000	0.000000
1872.969201	0.173122	0.580536	0.006222	72.445992	1.522328	7.901886	3.652649	0.000000	0.335462	0.000000	0.000000	0.000000	0.020626	0.032256	-0.146268	0.000000	0.000000	3.000000	3.000000	0.000000
1872.972534	0.173148	0.580854	0.005488	72.414841	1.581036	7.951514	3.656087	0.000000	0.311084	0.000000	0.000000	0.000000	0.007887	0.095524	-0.220133	0.000000	0.000000	3.000000	3.000000	0.000000
1872.975867	0.173148	0.580854	0.005488	72.414841	1.581036	7.951514	3.656087	0.000000	0.311084	0.000000	0.000000	0.000000	0.000001	0.000002	0.000000	0.000000	0.000000	3.000000	3.000000	0.000000
1872.979201	0.173148	0.580854	0.005488	72.414841	1.581036	7.951514	3.656087	0.000000	0.311084	0.000000	0.000000	0.000000	0.000001	0.000002	0.000000	0.000000	0.000000	3.000000	3.000000	0.000000
1872.982534	0.173148	0.580854	0.005488	72.363907	1.649504	8.014362	3.657401	0.000000	0.274395	0.000000	0.000000	0.000000	0.000001	0.000002	0.000000	0.000000	0.000000	3.000000	3.000000	0.000000
1872.985867	0.173148	0.580854	0.005488	72.363907	1.649504	8.014362	3.657401	0.000000	0.274395	0.000000	0.000000	0.000000	0.000001	0.000002	0.000000	0.000000	0.000000	3.000000	3.000000	0.000000
1872.989201	0.173084	0.581067	0.005318	72.363907	1.649504	8.014362	3.657401	0.000000	0.274395	0.000000	0.000000	0.000000	-0.019092	0.063777	-0.051023	0.000000	0.000000	3.000000	3.000000	0.000000
1872.992534	0.173084	0.581067	0.005318	72.298904	1.707887	8.068690	3.657401	0.000000	0.274395	0.000000	0.000000	0.000000	-0.019092	0.063777	-0.051023	0.000000	0.000000	3.000000	3.000000	0.000000
1872.995867	0.173084	0.581067	0.005318	72.298904	1.707887	8.068690	3.657401	0.000000	0.274395	0.000000	0.000000	0.000000	-0.019092	0.063777	-0.051023	0.000000	0.000000	3.000000	3.000000	0.000000
1872.999201	0.173084	0.581067	0.005318	72.298904	1.707887	8.068690	3.657401	0.000000	0.274395	0.000000	0.000000	0.000000	-0.019092	0.063777	-0.051023	0.000000	0.000000	3.000000	3.000000	0.000000
1873.002534	0.172766	0.581618	0.005403	72.232872	1.745569	8.124607	3.654219	0.000000	0.265891	0.000000	0.000000	0.000000	-0.095544	0.165412	0.025583	0.000000	0.000000	3.000000	3.000000	0.000000
1873.005867	0.172766	0.581618	0.005403	72.232872	1.745569	8.124607	3.654219	0.000000	0.265891	0.000000	0.000000	0.000000	-0.095544	0.165412	0.025583	0.000000	0.000000	3.000000	3.000000	0.000000
1873.009201	0.172766	0.581618	0.005403	72.232872	1.745569	8.124607	3.654219	0.000000	0.265891	0.000000	0.000000	0.000000	-0.095544	0.165412	0.025583	0.000000	0.000000	3.000000	3.000000	0.000000
1873.012534	0.172766	0.581618	0.005403	72.185791	1.746197	8.171859	3.638295	0.000000	0.270155	0.000000	0.000000	0.000000	-0.095544	0.165412	0.025583	0.000000	0.000000	3.000000	3.000000	0.000000
1873.015867	0.172417	0.581939	0.005675	72.185791	1.746197	8.171859	3.638295	0.000000	0.270155	0.000000	0.000000	0.000000	-0.104666	0.096176	0.081647	0.000000	0.000000	3.000000	3.000000	0.000000
1873.019201	0.172417	0.581939	0.005675	72.185791	1.746197	8.171859	3.638295	0.000000	0.270155	0.000000	0.000000	0.000000	-0.104666	0.096176	0.081647	0.000000	0.000000	3.000000	3.000000	0.000000
1873.022534	0.172417	0.581939	0.005675	72.138344	1.736166	8.224179	3.620851	0.000000	0.283763	0.000000	0.000000	0.000000	-0.104666	0.096176	0.081647	0.000000	0.000000	3.000000	3.000000	0.000000
1873.025867	0.172417	0.581939	0.005675	72.138344	1.736166	8.224179	3.620851	0.000000	0.283763	0.000000	0.000000	0.000000	-0.104666	0.096176	0.081647	0.000000	0.000000	3.000000	3.000000	0.000000
1873.029201	0.171994	0.582271	0.006085	72.138344	1.736166	8.224179	3.620851	0.000000	0.283763	0.000000	0.000000	0.000000	-0.126922	0.099784	0.122981	0.000000	0.000000	3.000000	3.000000	0.000000
1873.032534	0.171994	0.582271	0.006085	72.087929	1.718079	8.279481	3.620851	0.000000	0.283763	0.000000	0.000000	0.000000	-0.126922	0.099784	0.122981	0.000000	0.000000	3.000000	3.000000	0.000000
1873.035867	0.171520	0.582587	0.006563	72.087929	1.718079	8.279481	3.620851	0.000000	0.283763	0.000000	0.000000	0.000000	-0.142071	0.094836	0.143350	0.000000	0.000000	3.000000	3.000000	0.000000
1873.039201	0.171520	0.582587	0.006563	72.087929	1.718079	8.279481	3.620851	0.000000	0.283763	0.000000	0.000000	0.000000	-0.142071	0.094836	0.143350	0.000000	0.000000	3.000000	3.000000	0.000000
1873.042534	0.171520	0.582587	0.006563	72.034492	1.686437	8.337701	3.576018	0.000000	0.328152	0.000000	0.000000	0.000000	-0.142071	0.094836	0.143350	0.000000	0.000000	3.000000	3.000000	0.000000
1873.045867	0.171520	0.582587	0.006563	72.034492	1.686437	8.337701	3.576018	0.000000	0.328152	0.000000	0.000000	0.000000	-0.142071	0.094836	0.143350	0.000000	0.000000	3.000000	3.000000	0.000000
1873.049201	0.170936	0.582905	0.007149	72.034492	1.686437	8.337701	3.576018	0.000000	0.328152	0.000000	0.000000	0.000000	-0.175446	0.095446	0.175667	0.000000	0.000000	3.000000	3.000000	0.000000
1873.052534	0.170936	0.582905	0.007149	71.978111	1.652073	8.398799	3.576018	0.000000	0.328152	0.000000	0.000000	0.000000	-0.175446	0.095446	0.175667	0.000000	0.000000	3.000000	3.000000	0.000000
1873.055867	0.170327	0.583226	0.007809	71.978111	1.652073	8.398799	3.576018	0.000000	0.328152	0.000000	0.000000	0.000000	-0.182568	0.096071	0.198147	0.000000	0.000000	3.000000	3.000000	0.000000
1873.059201	0.170327	0.583226	0.007809	71.978111	1.652073	8.398799	3.576018	0.000000	0.328152	0.000000	0.000000	0.000000	-0.182568	0.096071	0.198147	0.000000	0.000000	3.000000	3.000000	0.000000
1873.062534	0.170327	0.583226	0.007809	71.918724	1.617646	8.462711	3.516349	0.000000	0.390454	0.000000	0.000000	0.000000	-0.182568	0.096071	0.198147	0.000000	0.000000	3.000000	3.000000	0.000000
1873.065867	0.169702	0.583540	0.008566	71.918724	1.617646	8.462711	3.516349	0.000000	0.390454	0.000000	0.000000	0.000000	-0.187426	0.094165	0.227213	0.000000	0.000000	3.000000	3.000000	0.000000
1873.069201	0.169702	0.583540	0.008566	71.918724	1.617646	8.462711	3.516349	0.000000	0.390454	0.000000	0.000000	0.000000	-0.187426	0.094165	0.227213	0.000000	0.000000	3.000000	3.000000	0.000000
1873.072534	0.169702	0.583540	0.008566	71.862274	1.571648	8.523053	3.485112	0.000000	0.428323	0.000000	0.000000	0.000000	-0.187426	0.094165	0.227213	0.000000	0.000000	3.000000	3.000000	0.000000
1873.075867	0.169041	0.583818	0.009367	71.862274	1.571648	8.523053	3.485112	0.000000	0.428323	0.000000	0.000000	0.000000	-0.198278	0.083608	0.240256	0.000000	0.000000	3.000000	3.000000	0.000000
1873.079201	0.169041	0.583818	0.009367	71.862274	1.571648	8.523053	3.485112	0.000000	0.428323	0.000000	0.000000	0.000000	-0.198278	0.083608	0.240256	0.000000	0.000000	3.000000	3.000000	0.000000
1873.082534	0.169041	0.583818	0.009367	71.808792	1.522297	8.579888	3.452065	0.000000	0.468366	0.000000	0.000000	0.000000	-0.198278	0.083608	0.240256	0.000000	0.000000	3.000000	3.000000	0.000000
1873.085867	0.168380	0.584070	0.010173	71.808792	1.522297	8.579888	3.452065	0.000000	0.468366	0.000000	0.000000	0.000000	-0.198312	0.075526	0.241837	0.000000	0.000000	3.000000	3.000000	0.000000
1873.089201	0.168380	0.584070	0.010173	71.808792	1.522297	8.579888	3.452065	0.000000	0.468366	0.000000	0.000000	0.000000	-0.198312	0.075526	0.241837	0.000000	0.000000	3.000000	3.000000	0.000000
1873.092534	0.168380	0.584070	0.010173	71.752319	1.472876	8.639528	3.419013	0.000000	0.508672	0.000000	0.000000	0.000000	-0.198312	0.075526	0.241837	0.000000	0.000000	3.000000	3.000000	0.000000
1873.095867	0.167730	0.584332	0.011016	71.752319	1.472876	8.639528	3.419013	0.000000	0.508672	0.000000	0.000000	0.000000	-0.195006	0.078657	0.252781	0.000000	0.000000	3.000000	3.000000	0.000000
1873.099201	0.167730	0.584332	0.011016	71.752319	1.472876	8.639528	3.419013	0.000000	0.508672	0.000000	0.000000	0.000000	-0.195006	0.078657	0.252781	0.000000	0.000000	3.000000	3.000000	0.000000
1873.102534	0.167730	0.584332	0.011016	71.698814	1.422866	8.695706	3.386512	0.000000	0.550802	0.000000	0.000000	0.000000	-0.195006	0.078657	0.252781	0.000000	0.000000	3.000000	3.000000	0.000000
1873.105867	0.167058	0.584567	0.011872	71.698814	1.422866	8.695706	3.386512	0.000000	0.550802	0.000000	0.000000	0.000000	-0.201778	0.070529	0.256760	0.000000	0.000000	3.000000	3.000000	0.000000
1873.109201	0.167058	0.584567	0.011872	71.698814	1.422866	8.695706	3.386512	0.000000	0.550802	0.000000	0.000000	0.000000	-0.201778	0.070529	0.256760	0.000000	0.000000	3.000000	3.000000	0.000000
1873.112534	0.167058	0.584567	0.011872	71.642296	1.372752	8.754655	3.352882	0.000000	0.593595	0.000000	0.000000	0.000000	-0.201778	0.070529	0.256760	0.000000	0.000000	3.000000	3.000000	0.000000
1873.115867	0.166402	0.584830	0.012712	71.642296	1.372752	8.754655	3.352882	0.000000	0.593595	0.000000	0.000000	0.000000	-0.196605	0.078758	0.252039	0.000000	0.000000	3.000000	3.000000	0.000000
1873.119201	0.166402	0.584830	0.012712	71.642296	1.372752	8.754655	3.352882	0.000000	0.593595	0.000000	0.000000	0.000000	-0.196605	0.078758	0.252039	0.000000	0.000000	3.000000	3.000000	0.000000
1873.122534	0.166402	0.584830	0.012712	71.582787	1.327927	8.816331	3.320115	0.000000	0.635602	0.000000	0.000000	0.000000	-0.196605	0.078758	0.252039	0.000000	0.000000	3.000000	3.000000	0.000000
1873.125867	0.165735	0.585103	0.013597	71.582787	1.327927	8.816331	3.320115	0.000000	0.635602	0.000000	0.000000	0.000000	-0.200111	0.081875	0.265340	0.000000	0.000000	3.000000	3.000000	0.000000
1873.129201	0.165735	0.585103	0.013597	71.582787	1.327927	8.816331	3.320115	0.000000	0.635602	0.000000	0.000000	0.000000	-0.200111	0.081875	0.265340	0.000000	0.000000	3.000000	3.000000	0.000000
1873.132534	0.165735	0.585103	0.013597	71.523727	1.263754	8.858876	3.286763	0.000000	0.679825	0.000000	0.000000	0.000000	-0.200111	0.081875	0.265340	0.000000	0.000000	3.000000	3.000000	0.000000
1873.135867	0.165043	0.585376	0.014487	71.523727	1.263754	8.858876	3.286763	0.000000	0.679825	0.000000	0.000000	0.000000	-0.207687	0.081917	0.267297	0.000000	0.000000	3.000000	3.000000	0.000000
1873.139201	0.165043	0.585376	0.014487	71.523727	1.263754	8.858876	3.286763	0.000000	0.679825	0.000000	0.000000	0.000000	-0.207687	0.081917	0.267297	0.000000	0.000000	3.000000	3.000000	0.000000
1873.142534	0.165043	0.585376	0.014487	71.468460	1.149794	8.836739	3.252148	0.000000	0.724375	0.000000	0.000000	0.000000	-0.207687	0.081917	0.267297	0.000000	0.000000	3.000000	3.000000	0.000000
1873.145867	0.164320	0.585630	0.015369	71.468460	1.149794	8.836739	3.252148	0.000000	0.724375	0.000000	0.000000	0.000000	-0.216920	0.076339	0.264560	0.000000	0.000000	3.000000	3.000000	0.000000
1873.149201	0.164320	0.585630	0.015369	71.468460	1.149794	8.836739	3.252148	0.000000	0.724375	0.000000	0.000000	0.000000	-0.216920	0.076339	0.264560	0.000000	0.000000	3.000000	3.000000	0.000000
1873.152534	0.164320	0.585630	0.015369	71.425873	0.895850	8.628959	3.215995	0.000000	0.768468	0.000000	0.000000	0.000000	-0.216920	0.076339	0.264560	0.000000	0.000000	3.000000	3.000000	0.000000
1873.155867	0.163558	0.585875	0.016220	71.425873	0.895850	8.628959	3.215995	0.000000	0.768468	0.000000	0.000000	0.000000	-0.228461	0.073301	0.255142	0.000000	0.000000	3.000000	3.000000	0.000000
1873.159201	0.163558	0.585875	0.016220	71.425873	0.895850	8.628959	3.215995	0.000000	0.768468	0.000000	0.000000	0.000000	-0.228461	0.073301	0.255142	0.000000	0.000000	3.000000	3.000000	0.000000
1873.162534	0.163558	0.585875	0.016220	71.443748	0.423737	8.163837	3.177918	0.000000	0.810992	0.000000	0.000000	0.000000	-0.228461	0.073301	0.255142	0.000000	0.000000	3.000000	3.000000	0.000000
1873.165867	0.162731	0.586090	0.017031	71.443748	0.423737	8.163837	3.177918	0.000000	0.810992	0.000000	0.000000	0.000000	-0.248309	0.064623	0.243344	0.000000	0.000000	3.000000	3.000000	0.000000
1873.169201	0.162731	0.586090	0.017031	71.443748	0.423737	8.163837	3.177918	0.000000	0.810992	0.000000	0.000000	0.000000	-0.248309	0.064623	0.243344	0.000000	0.000000	3.000000	3.000000	0.000000
1873.172534	0.162731	0.586090	0.017031	71.538780	-0.224345	7.502984	3.136533	0.000000	0.851549	0.000000	0.000000	0.000000	-0.248309	0.064623	0.243344	0.000000	0.000000	3.000000	3.000000	0.000000
1873.175867	0.161897	0.586285	0.017757	71.538780	-0.224345	7.502984	3.136533	0.000000	0.851549	0.000000	0.000000	0.000000	-0.250094	0.058502	0.217893	0.000000	0.000000	3.000000	3.000000	0.000000
1873.179201	0.161897	0.586285	0.017757	71.538780	-0.224345	7.502984	3.136533	0.000000	0.851549	0.000000	0.000000	0.000000	-0.250094	0.058502	0.217893	0.000000	0.000000	3.000000	3.000000	0.000000
1873.182534	0.161897	0.586285	0.017757	71.685249	-0.927824	6.794728	3.094851	0.000000	0.887864	0.000000	0.000000	0.000000	-0.250094	0.058502	0.217893	0.000000	0.000000	3.000000	3.000000	0.000000
1873.185867	0.161897	0.586285	0.017757	71.685249	-0.927824	6.794728	3.094851	0.000000	0.887864	0.000000	0.000000	0.000000	-0.250094	0.058502	0.217893	0.000000	0.000000	3.000000	3.000000	0.000000
1873.189201	0.161148	0.586460	0.018368	71.685249	-0.927824	6.794728	3.094851	0.000000	0.887864	0.000000	0.000000	0.000000	-0.224606	0.052362	0.183283	0.000000	0.000000	3.000000	3.000000	0.000000
1873.192534	0.161148	0.586460	0.018368	71.837212	-1.633724	6.074850	3.094851	0.000000	0.887864	0.000000	0.000000	0.000000	-0.224606	0.052362	0.183283	0.000000	0.000000	3.000000	3.000000	0.000000
1873.195867	0.160468	0.586633	0.018887	71.837212	-1.633724	6.074850	3.094851	0.000000	0.887864	0.000000	0.000000	0.000000	-0.204060	0.051916	0.155758	0.000000	0.000000	3.000000	3.000000	0.000000
1873.199201	0.160468	0.586633	0.018887	71.837212	-1.633724	6.074850	3.094851	0.000000	0.887864	0.000000	0.000000	0.000000	-0.204060	0.051916	0.155758	0.000000	0.000000	3.000000	3.000000	0.000000
1873.202534	0.160468	0.586633	0.018887	71.954529	-2.321497	5.360495	3.023407	0.000000	0.944371	0.000000	0.000000	0.000000	-0.204060	0.051916	0.155758	0.000000	0.000000	3.000000	3.000000	0.000000
1873.205867	0.159779	0.586814	0.019383	71.954529	-2.321497	5.360495	3.023407	0.000000	0.944371	0.000000	0.000000	0.000000	-0.206692	0.054498	0.148762	0.000000	0.000000	3.000000	3.000000	0.000000
1873.209201	0.159779	0.586814	0.019383	71.954529	-2.321497	5.360495	3.023407	0.000000	0.944371	0.000000	0.000000	0.000000	-0.206692	0.054498	0.148762	0.000000	0.000000	3.000000	3.000000	0.000000
1873.212534	0.159779	0.586814	0.019383	72.049568	-3.038798	4.594803	2.988958	0.000000	0.969165	0.000000	0.000000	0.000000	-0.206692	0.054498	0.148762	0.000000	0.000000	3.000000	3.000000	0.000000
1873.215867	0.159119	0.586987	0.019893	72.049568	-3.038798	4.594803	2.988958	0.000000	0.969165	0.000000	0.000000	0.000000	-0.198043	0.051961	0.152839	0.000000	0.000000	3.000000	3.000000	0.000000
1873.219201	0.159119	0.586987	0.019893	72.049568	-3.038798	4.594803	2.988958	0.000000	0.969165	0.000000	0.000000	0.000000	-0.198043	0.051961	0.152839	0.000000	0.000000	3.000000	3.000000	0.000000
1873.222534	0.159119	0.586987	0.019893	72.122124	-3.779078	3.774081	2.955951	0.000000	0.994638	0.000000	0.000000	0.000000	-0.198043	0.051961	0.152839	0.000000	0.000000	3.000000	3.000000	0.000000
1873.225867	0.159119	0.586987	0.019893	72.122124	-3.779078	3.774081	2.955951	0.000000	0.994638	0.000000	0.000000	0.000000	-0.198043	0.051961	0.152839	0.000000	0.000000	3.000000	3.000000	0.000000
1873.229201	0.158483	0.587159	0.020326	72.122124	-3.779078	3.774081	2.955951	0.000000	0.994638	0.000000	0.000000	0.000000	-0.190784	0.051469	0.130009	0.000000	0.000000	3.000000	3.000000	0.000000
1873.232534	0.158483	0.587159	0.020326	72.211205	-4.518700	2.966522	2.955951	0.000000	0.994638	0.000000	0.000000	0.000000	-0.190784	0.051469	0.130009	0.000000	0.000000	3.000000	3.000000	0.000000
1873.235867	0.157884	0.587339	0.020721	72.211205	-4.518700	2.966522	2.955951	0.000000	0.994638	0.000000	0.000000	0.000000	-0.179671	0.054077	0.118552	0.000000	0.000000	3.000000	3.000000	0.000000
1873.239201	0.157884	0.587339	0.020721	72.211205	-4.518700	2.966522	2.955951	0.000000	0.994638	0.000000	0.000000	0.000000	-0.179671	0.054077	0.118552	0.000000	0.000000	3.000000	3.000000	0.000000
1873.242534	0.157884	0.587339	0.020721	72.328651	-5.189529	2.263819	2.894208	0.000000	1.036065	0.000000	0.000000	0.000000	-0.179671	0.054077	0.118552	0.000000	0.000000	3.000000	3.000000	0.000000
1873.245867	0.157884	0.587339	0.020721	72.328651	-5.189529	2.263819	2.894208	0.000000	1.036065	0.000000	0.000000	0.000000	-0.179671	0.054077	0.118552	0.000000	0.000000	3.000000	3.000000	0.000000
1873.249201	0.157343	0.587508	0.020988	72.328651	-5.189529	2.263819	2.894208	0.000000	1.036065	0.000000	0.000000	0.000000	-0.162326	0.050523	0.079983	0.000000	0.000000	3.000000	3.000000	0.000000
1873.252534	0.157343	0.587508	0.020988	72.476517	-5.720378	1.765050	2.894208	0.000000	1.036065	0.000000	0.000000	0.000000	-0.162326	0.050523	0.079983	0.000000	0.000000	3.000000	3.000000	0.000000
1873.255867	0.156860	0.587664	0.021126	72.476517	-5.720378	1.765050	2.894208	0.000000	1.036065	0.000000	0.000000	0.000000	-0.144831	0.046938	0.041485	0.000000	0.000000	3.000000	3.000000	0.000000
1873.259201	0.156860	0.587664	0.021126	72.476517	-5.720378	1.765050	2.894208	0.000000	1.036065	0.000000	0.000000	0.000000	-0.144831	0.046938	0.041485	0.000000	0.000000	3.000000	3.000000	0.000000
1873.262534	0.156860	0.587664	0.021126	72.627769	-6.117242	1.444388	2.843015	0.000000	1.056310	0.000000	0.000000	0.000000	-0.144831	0.046938	0.041485	0.000000	0.000000	3.000000	3.000000	0.000000
1873.265867	0.156860	0.587664	0.021126	72.627769	-6.117242	1.444388	2.843015	0.000000	1.056310	0.000000	0.000000	0.000000	-0.144831	0.046938	0.041485	0.000000	0.000000	3.000000	3.000000	0.000000
1873.269201	0.156340	0.587790	0.021151	72.627769	-6.117242	1.444388	2.843015	0.000000	1.056310	0.000000	0.000000	0.000000	-0.155992	0.037627	0.007299	0.000000	0.000000	3.000000	3.000000	0.000000
1873.272534	0.156340	0.587790	0.021151	72.763245	-6.480664	1.149733	2.843015	0.000000	1.056310	0.000000	0.000000	0.000000	-0.155992	0.037627	0.007299	0.000000	0.000000	3.000000	3.000000	0.000000
1873.275867	0.155811	0.587903	0.021069	72.763245	-6.480664	1.149733	2.843015	0.000000	1.056310	0.000000	0.000000	0.000000	-0.158725	0.033989	-0.024485	0.000000	0.000000	3.000000	3.000000	0.000000
1873.279201	0.155811	0.587903	0.021069	72.763245	-6.480664	1.149733	2.843015	0.000000	1.056310	0.000000	0.000000	0.000000	-0.158725	0.033989	-0.024485	0.000000	0.000000	3.000000	3.000000	0.000000
1873.282534	0.155811	0.587903	0.021069	72.879791	-6.795910	0.902047	2.790563	0.000000	1.053445	0.000000	0.000000	0.000000	-0.158725	0.033989	-0.024485	0.000000	0.000000	3.000000	3.000000	0.000000
1873.285867	0.155811	0.587903	0.021069	72.879791	-6.795910	0.902047	2.790563	0.000000	1.053445	0.000000	0.000000	0.000000	-0.158725	0.033989	-0.024485	0.000000	0.000000	3.000000	3.000000	0.000000
1873.289201	0.155243	0.588012	0.020866	72.879791	-6.795910	0.902047	2.790563	0.000000	1.053445	0.000000	0.000000	0.000000	-0.170366	0.032846	-0.060770	0.000000	0.000000	3.000000	3.000000	0.000000
1873.292534	0.155243	0.588012	0.020866	72.970772	-7.028682	0.725718	2.790563	0.000000	1.053445	0.000000	0.000000	0.000000	-0.170366	0.032846	-0.060770	0.000000	0.000000	3.000000	3.000000	0.000000
1873.295867	0.154758	0.588109	0.020528	72.970772	-7.028682	0.725718	2.790563	0.000000	1.053445	0.000000	0.000000	0.000000	-0.145721	0.029111	-0.101429	0.000000	0.000000	3.000000	3.000000	0.000000
1873.299201	0.154758	0.588109	0.020528	72.970772	-7.028682	0.725718	2.790563	0.000000	1.053445	0.000000	0.000000	0.000000	-0.145721	0.029111	-0.101429	0.000000	0.000000	3.000000	3.000000	0.000000
1873.302534	0.154758	0.588109	0.020528	73.041443	-7.118263	0.696631	2.737882	0.000000	1.026412	0.000000	0.000000	0.000000	-0.145721	0.029111	-0.101429	0.000000	0.000000	3.000000	3.000000	0.000000
1873.305867	0.154758	0.588109	0.020528	73.041443	-7.118263	0.696631	2.737882	0.000000	1.026412	0.000000	0.000000	0.000000	-0.145721	0.029111	-0.101429	0.000000	0.000000	3.000000	3.000000	0.000000
1873.309201	0.154361	0.588185	0.020077	73.041443	-7.118263	0.696631	2.737882	0.000000	1.026412	0.000000	0.000000	0.000000	-0.118928	0.022742	-0.135328	0.000000	0.000000	3.000000	3.000000	0.000000
1873.312534	0.154361	0.588185	0.020077	73.099426	-7.056009	0.827336	2.737882	0.000000	1.026412	0.000000	0.000000	0.000000	-0.118928	0.022742	-0.135328	0.000000	0.000000	3.000000	3.000000	0.000000
1873.315867	0.154071	0.588221	0.019490	73.099426	-7.056009	0.827336	2.737882	0.000000	1.026412	0.000000	0.000000	0.000000	-0.086924	0.010672	-0.176034	0.000000	0.000000	3.000000	3.000000	0.000000
1873.319201	0.154071	0.588221	0.019490	73.099426	-7.056009	0.827336	2.737882	0.000000	1.026412	0.000000	0.000000	0.000000	-0.086924	0.010672	-0.176034	0.000000	0.000000	3.000000	3.000000	0.000000
1873.322534	0.154071	0.588221	0.019490	73.157417	-6.934011	1.027341	2.703573	0.000000	0.974518	0.000000	0.000000	0.000000	-0.086924	0.010672	-0.176034	0.000000	0.000000	3.000000	3.000000	0.000000
1873.325867	0.154071	0.588221	0.019490	73.157417	-6.934011	1.027341	2.703573	0.000000	0.974518	0.000000	0.000000	0.000000	-0.086924	0.010672	-0.176034	0.000000	0.000000	3.000000	3.000000	0.000000
1873.329201	0.153832	0.588226	0.018828	73.157417	-6.934011	1.027341	2.703573	0.000000	0.974518	0.000000	0.000000	0.000000	-0.071730	0.001718	-0.198759	0.000000	0.000000	3.000000	3.000000	0.000000
1873.332534	0.153832	0.588226	0.018828	73.211174	-6.876101	1.126902	2.703573	0.000000	0.974518	0.000000	0.000000	0.000000	-0.071730	0.001718	-0.198759	0.000000	0.000000	3.000000	3.000000	0.000000
1873.335867	0.153676	0.588240	0.018113	73.211174	-6.876101	1.126902	2.703573	0.000000	0.974518	0.000000	0.000000	0.000000	-0.046832	0.004066	-0.214330	0.000000	0.000000	3.000000	3.000000	0.000000
1873.339201	0.153676	0.588240	0.018113	73.211174	-6.876101	1.126902	2.703573	0.000000	0.974518	0.000000	0.000000	0.000000	-0.046832	0.004066	-0.214330	0.000000	0.000000	3.000000	3.000000	0.000000
1873.342534	0.153676	0.588240	0.018113	73.252029	-6.914254	1.085655	2.683812	0.000000	0.905670	0.000000	0.000000	0.000000	-0.046832	0.004066	-0.214330	0.000000	0.000000	3.000000	3.000000	0.000000
1873.345867	0.153676	0.588240	0.018113	73.252029	-6.914254	1.085655	2.683812	0.000000	0.905670	0.000000	0.000000	0.000000	-0.046832	0.004066	-0.214330	0.000000	0.000000	3.000000	3.000000	0.000000
1873.349201	0.153480	0.588224	0.017352	73.252029	-6.914254	1.085655	2.683812	0.000000	0.905670	0.000000	0.000000	0.000000	-0.058883	-0.004937	-0.228293	0.000000	0.000000	3.000000	3.000000	0.000000
1873.352534	0.153480	0.588224	0.017352	73.300499	-6.997750	0.996311	2.683812	0.000000	0.905670	0.000000	0.000000	0.000000	-0.058883	-0.004937	-0.228293	0.000000	0.000000	3.000000	3.000000	0.000000
1873.355867	0.153269	0.588223	0.016546	73.300499	-6.997750	0.996311	2.683812	0.000000	0.905670	0.000000	0.000000	0.000000	-0.063308	-0.000130	-0.241843	0.000000	0.000000	3.000000	3.000000	0.000000
1873.359201	0.153269	0.588223	0.016546	73.300499	-6.997750	0.996311	2.683812	0.000000	0.905670	0.000000	0.000000	0.000000	-0.063308	-0.000130	-0.241843	0.000000	0.000000	3.000000	3.000000	0.000000
1873.362534	0.153269	0.588223	0.016546	73.383301	-7.161897	0.831517	2.663447	0.000000	0.827314	0.000000	0.000000	0.000000	-0.063308	-0.000130	-0.241843	0.000000	0.000000	3.000000	3.000000	0.000000
1873.365867	0.153269	0.588223	0.016546	73.383301	-7.161897	0.831517	2.663447	0.000000	0.827314	0.000000	0.000000	0.000000	-0.063308	-0.000130	-0.241843	0.000000	0.000000	3.000000	3.000000	0.000000
1873.369201	0.153021	0.588239	0.015702	73.383301	-7.161897	0.831517	2.663447	0.000000	0.827314	0.000000	0.000000	0.000000	-0.074491	0.004610	-0.253234	0.000000	0.000000	3.000000	3.000000	0.000000
1873.372534	0.153021	0.588239	0.015702	73.492691	-7.400065	0.599050	2.663447	0.000000	0.827314	0.000000	0.000000	0.000000	-0.074491	0.004610	-0.253234	0.000000	0.000000	3.000000	3.000000	0.000000
1873.375867	0.152740	0.588288	0.014836	73.492691	-7.400065	0.599050	2.663447	0.000000	0.827314	0.000000	0.000000	0.000000	-0.084120	0.014938	-0.259974	0.000000	0.000000	3.000000	3.000000	0.000000
1873.379201	0.152740	0.588288	0.014836	73.492691	-7.400065	0.599050	2.663447	0.000000	0.827314	0.000000	0.000000	0.000000	-0.084120	0.014938	-0.259974	0.000000	0.000000	3.000000	3.000000	0.000000
1873.382534	0.152740	0.588288	0.014836	73.629303	-7.681195	0.336982	2.637012	0.000000	0.741780	0.000000	0.000000	0.000000	-0.084120	0.014938	-0.259974	0.000000	0.000000	3.000000	3.000000	0.000000
1873.385867	0.152740	0.588288	0.014836	73.629303	-7.681195	0.336982	2.637012	0.000000	0.741780	0.000000	0.000000	0.000000	-0.084120	0.014938	-0.259974	0.000000	0.000000	3.000000	3.000000	0.000000
1873.389201	0.152425	0.588326	0.013938	73.629303	-7.681195	0.336982	2.637012	0.000000	0.741780	0.000000	0.000000	0.000000	-0.094580	0.011433	-0.269380	0.000000	0.000000	3.000000	3.000000	0.000000
1873.392534	0.152425	0.588326	0.013938	73.762367	-7.863022	0.202753	2.637012	0.000000	0.741780	0.000000	0.000000	0.000000	-0.094580	0.011433	-0.269380	0.000000	0.000000	3.000000	3.000000	0.000000
1873.395867	0.152100	0.588398	0.013010	73.762367	-7.863022	0.202753	2.637012	0.000000	0.741780	0.000000	0.000000	0.000000	-0.097450	0.021613	-0.278343	0.000000	0.000000	3.000000	3.000000	0.000000
1873.399201	0.152100	0.588398	0.013010	73.762367	-7.863022	0.202753	2.637012	0.000000	0.741780	0.000000	0.000000	0.000000	-0.097450	0.021613	-0.278343	0.000000	0.000000	3.000000	3.000000	0.000000
1873.402534	0.152100	0.588398	0.013010	73.898689	-7.868284	0.303695	2.605007	0.000000	0.650492	0.000000	0.000000	0.000000	-0.097450	0.021613	-0.278343	0.000000	0.000000	3.000000	3.000000	0.000000
1873.405867	0.152100	0.588398	0.013010	73.898689	-7.868284	0.303695	2.605007	0.000000	0.650492	0.000000	0.000000	0.000000	-0.097450	0.021613	-0.278343	0.000000	0.000000	3.000000	3.000000	0.000000
1873.409201	0.151751	0.588496	0.012082	73.898689	-7.868284	0.303695	2.605007	0.000000	0.650492	0.000000	0.000000	0.000000	-0.104824	0.029291	-0.278421	0.000000	0.000000	3.000000	3.000000	0.000000
1873.412534	0.151751	0.588496	0.012082	74.048195	-7.651459	0.693544	2.605007	0.000000	0.650492	0.000000	0.000000	0.000000	-0.104824	0.029291	-0.278421	0.000000	0.000000	3.000000	3.000000	0.000000
1873.415867	0.151367	0.588630	0.011199	74.048195	-7.651459	0.693544	2.605007	0.000000	0.650492	0.000000	0.000000	0.000000	-0.115136	0.040120	-0.264921	0.000000	0.000000	3.000000	3.000000	0.000000
1873.419201	0.151367	0.588630	0.011199	74.048195	-7.651459	0.693544	2.605007	0.000000	0.650492	0.000000	0.000000	0.000000	-0.115136	0.040120	-0.264921	0.000000	0.000000	3.000000	3.000000	0.000000
1873.422534	0.151367	0.588630	0.011199	74.232201	-7.271926	1.289936	2.568347	0.000000	0.559935	0.000000	0.000000	0.000000	-0.115136	0.040120	-0.264921	0.000000	0.000000	3.000000	3.000000	0.000000
1873.425867	0.151367	0.588630	0.011199	74.232201	-7.271926	1.289936	2.568347	0.000000	0.559935	0.000000	0.000000	0.000000	-0.115136	0.040120	-0.264921	0.000000	0.000000	3.000000	3.000000	0.000000
1873.429201	0.150929	0.588773	0.010375	74.232201	-7.271926	1.289936	2.568347	0.000000	0.559935	0.000000	0.000000	0.000000	-0.131371	0.042896	-0.247236	0.000000	0.000000	3.000000	3.000000	0.000000
1873.432534	0.150929	0.588773	0.010375	74.483955	-6.699100	2.018785	2.568347	0.000000	0.559935	0.000000	0.000000	0.000000	-0.131371	0.042896	-0.247236	0.000000	0.000000	3.000000	3.000000	0.000000
1873.435867	0.150425	0.588890	0.009646	74.483955	-6.699100	2.018785	2.568347	0.000000	0.559935	0.000000	0.000000	0.000000	-0.151310	0.035228	-0.218631	0.000000	0.000000	3.000000	3.000000	0.000000
1873.439201	0.150425	0.588890	0.009646	74.483955	-6.699100	2.018785	2.568347	0.000000	0.559935	0.000000	0.000000	0.000000	-0.151310	0.035228	-0.218631	0.000000	0.000000	3.000000	3.000000	0.000000
1873.442534	0.150425	0.588890	0.009646	74.824242	-5.709907	2.993545	2.521235	0.000000	0.482291	0.000000	0.000000	0.000000	-0.151310	0.035228	-0.218631	0.000000	0.000000	3.000000	3.000000	0.000000
1873.445867	0.150425	0.588890	0.009646	74.824242	-5.709907	2.993545	2.521235	0.000000	0.482291	0.000000	0.000000	0.000000	-0.151310	0.035228	-0.218631	0.000000	0.000000	3.000000	3.000000	0.000000
1873.449201	0.149852	0.588961	0.008929	74.824242	-5.709907	2.993545	2.521235	0.000000	0.482291	0.000000	0.000000	0.000000	-0.171878	0.021242	-0.215129	0.000000	0.000000	3.000000	3.000000	0.000000
1873.452534	0.149852	0.588961	0.008929	75.239105	-4.083393	4.525765	2.521235	0.000000	0.482291	0.000000	0.000000	0.000000	-0.171878	0.021242	-0.215129	0.000000	0.000000	3.000000	3.000000	0.000000
1873.455867	0.149291	0.588969	0.008247	75.239105	-4.083393	4.525765	2.521235	0.000000	0.482291	0.000000	0.000000	0.000000	-0.168125	0.002489	-0.204552	0.000000	0.000000	3.000000	3.000000	0.000000
1873.459201	0.149291	0.588969	0.008247	75.239105	-4.083393	4.525765	2.521235	0.000000	0.482291	0.000000	0.000000	0.000000	-0.168125	0.002489	-0.204552	0.000000	0.000000	3.000000	3.000000	0.000000
1873.462534	0.149291	0.588969	0.008247	75.688072	-1.891980	6.624633	2.464567	0.000000	0.412344	0.000000	0.000000	0.000000	-0.168125	0.002489	-0.204552	0.000000	0.000000	3.000000	3.000000	0.000000
1873.465867	0.148721	0.588867	0.007531	75.688072	-1.891980	6.624633	2.464567	0.000000	0.412344	0.000000	0.000000	0.000000	-0.171085	-0.030630	-0.214869	0.000000	0.000000	3.000000	3.000000	0.000000
1873.469201	0.148721	0.588867	0.007531	75.688072	-1.891980	6.624633	2.464567	0.000000	0.412344	0.000000	0.000000	0.000000	-0.171085	-0.030630	-0.214869	0.000000	0.000000	3.000000	3.000000	0.000000
1873.472534	0.148721	0.588867	0.007531	76.116287	0.649318	9.284987	2.436053	0.000000	0.376532	0.000000	0.000000	0.000000	-0.171085	-0.030630	-0.214869	0.000000	0.000000	3.000000	3.000000	0.000000
1873.475867	0.148098	0.588727	0.006796	76.116287	0.649318	9.284987	2.436053	0.000000	0.376532	0.000000	0.000000	0.000000	-0.187056	-0.042041	-0.220409	0.000000	0.000000	3.000000	3.000000	0.000000
1873.479201	0.148098	0.588727	0.006796	76.116287	0.649318	9.284987	2.436053	0.000000	0.376532	0.000000	0.000000	0.000000	-0.187056	-0.042041	-0.220409	0.000000	0.000000	3.000000	3.000000	0.000000
1873.482534	0.148098	0.588727	0.006796	76.487732	3.385374	12.408809	2.404876	0.000000	0.339798	0.000000	0.000000	0.000000	-0.187056	-0.042041	-0.220409	0.000000	0.000000	3.000000	3.000000	0.000000
1873.485867	0.147460	0.588579	0.006090	76.487732	3.385374	12.408809	2.404876	0.000000	0.339798	0.000000	0.000000	0.000000	-0.191188	-0.044551	-0.211905	0.000000	0.000000	3.000000	3.000000	0.000000
1873.489201	0.147460	0.588579	0.006090	76.487732	3.385374	12.408809	2.404876	0.000000	0.339798	0.000000	0.000000	0.000000	-0.191188	-0.044551	-0.211905	0.000000	0.000000	3.000000	3.000000	0.000000
1873.492534	0.147460	0.588579	0.006090	76.774292	6.102348	15.603956	2.373012	0.000000	0.304480	0.000000	0.000000	0.000000	-0.191188	-0.044551	-0.211905	0.000000	0.000000	3.000000	3.000000	0.000000
1873.495867	0.146824	0.588430	0.005382	76.774292	6.102348	15.603956	2.373012	0.000000	0.304480	0.000000	0.000000	0.000000	-0.190870	-0.044686	-0.212288	0.000000	0.000000	3.000000	3.000000	0.000000
1873.499201	0.146824	0.588430	0.005382	76.774292	6.102348	15.603956	2.373012	0.000000	0.304480	0.000000	0.000000	0.000000	-0.190870	-0.044686	-0.212288	0.000000	0.000000	3.000000	3.000000	0.000000
1873.502534	0.146824	0.588430	0.005382	76.962036	8.543582	18.397015	2.341200	0.000000	0.269099	0.000000	0.000000	0.000000	-0.190870	-0.044686	-0.212288	0.000000	0.000000	3.000000	3.000000	0.000000
1873.505867	0.146150	0.588299	0.004703	76.962036	8.543582	18.397015	2.341200	0.000000	0.269099	0.000000	0.000000	0.000000	-0.202207	-0.039222	-0.203767	0.000000	0.000000	3.000000	3.000000	0.000000
1873.509201	0.146150	0.588299	0.004703	76.962036	8.543582	18.397015	2.341200	0.000000	0.269099	0.000000	0.000000	0.000000	-0.202207	-0.039222	-0.203767	0.000000	0.000000	3.000000	3.000000	0.000000
1873.512534	0.146150	0.588299	0.004703	77.094872	10.583302	20.426231	2.307499	0.000000	0.235138	0.000000	0.000000	0.000000	-0.202207	-0.039222	-0.203767	0.000000	0.000000	3.000000	3.000000	0.000000
1873.515867	0.145494	0.588197	0.004076	77.094872	10.583302	20.426231	2.307499	0.000000	0.235138	0.000000	0.000000	0.000000	-0.196715	-0.030495	-0.187887	0.000000	0.000000	3.000000	3.000000	0.000000
1873.519201	0.145494	0.588197	0.004076	77.094872	10.583302	20.426231	2.307499	0.000000	0.235138	0.000000	0.000000	0.000000	-0.196715	-0.030495	-0.187887	0.000000	0.000000	3.000000	3.000000	0.000000
1873.522534	0.145494	0.588197	0.004076	77.191505	12.374782	21.968365	2.274713	0.000000	0.203823	0.000000	0.000000	0.000000	-0.196715	-0.030495	-0.187887	0.000000	0.000000	3.000000	3.000000	0.000000
1873.525867	0.145494	0.588197	0.004076	77.191505	12.374782	21.968365	2.274713	0.000000	0.203823	0.000000	0.000000	0.000000	-0.196715	-0.030495	-0.187887	0.000000	0.000000	3.000000	3.000000	0.000000
1873.529201	0.144869	0.588136	0.003542	77.191505	12.374782	21.968365	2.274713	0.000000	0.203823	0.000000	0.000000	0.000000	-0.187630	-0.018464	-0.160409	0.000000	0.000000	3.000000	3.000000	0.000000
1873.532534	0.144869	0.588136	0.003542	77.258331	14.003424	23.417439	2.274713	0.000000	0.203823	0.000000	0.000000	0.000000	-0.187630	-0.018464	-0.160409	0.000000	0.000000	3.000000	3.000000	0.000000
1873.535867	0.144254	0.588111	0.003038	77.258331	14.003424	23.417439	2.274713	0.000000	0.203823	0.000000	0.000000	0.000000	-0.184346	-0.007408	-0.151219	0.000000	0.000000	3.000000	3.000000	0.000000
1873.539201	0.144254	0.588111	0.003038	77.258331	14.003424	23.417439	2.274713	0.000000	0.203823	0.000000	0.000000	0.000000	-0.184346	-0.007408	-0.151219	0.000000	0.000000	3.000000	3.000000	0.000000
1873.542534	0.144254	0.588111	0.003038	77.305534	15.471384	24.958933	2.212717	0.000000	0.151885	0.000000	0.000000	0.000000	-0.184346	-0.007408	-0.151219	0.000000	0.000000	3.000000	3.000000	0.000000
1873.545867	0.144254	0.588111	0.003038	77.305534	15.471384	24.958933	2.212717	0.000000	0.151885	0.000000	0.000000	0.000000	-0.184346	-0.007408	-0.151219	0.000000	0.000000	3.000000	3.000000	0.000000
1873.549201	0.143687	0.588108	0.002603	77.305534	15.471384	24.958933	2.212717	0.000000	0.151885	0.000000	0.000000	0.000000	-0.170291	-0.000976	-0.130436	0.000000	0.000000	3.000000	3.000000	0.000000
1873.552534	0.143687	0.588108	0.002603	77.365044	16.818697	26.495899	2.212717	0.000000	0.151885	0.000000	0.000000	0.000000	-0.170291	-0.000976	-0.130436	0.000000	0.000000	3.000000	3.000000	0.000000
1873.555867	0.143194	0.588070	0.002176	77.365044	16.818697	26.495899	2.212717	0.000000	0.151885	0.000000	0.000000	0.000000	-0.147672	-0.011254	-0.127945	0.000000	0.000000	3.000000	3.000000	0.000000
1873.559201	0.143194	0.588070	0.002176	77.365044	16.818697	26.495899	2.212717	0.000000	0.151885	0.000000	0.000000	0.000000	-0.147672	-0.011254	-0.127945	0.000000	0.000000	3.000000	3.000000	0.000000
1873.562534	0.143194	0.588070	0.002176	77.464851	18.088385	27.907627	2.159723	0.000000	0.108822	0.000000	0.000000	0.000000	-0.147672	-0.011254	-0.127945	0.000000	0.000000	3.000000	3.000000	0.000000
1873.565867	0.143194	0.588070	0.002176	77.464851	18.088385	27.907627	2.159723	0.000000	0.108822	0.000000	0.000000	0.000000	-0.147672	-0.011254	-0.127945	0.000000	0.000000	3.000000	3.000000	0.000000
1873.569201	0.142807	0.588014	0.001700	77.464851	18.088385	27.907627	2.159723	0.000000	0.108822	0.000000	0.000000	0.000000	-0.116284	-0.016962	-0.143075	0.000000	0.000000	3.000000	3.000000	0.000000
1873.572534	0.142807	0.588014	0.001700	77.590309	19.248838	29.109375	2.159723	0.000000	0.108822	0.000000	0.000000	0.000000	-0.116284	-0.016962	-0.143075	0.000000	0.000000	3.000000	3.000000	0.000000
1873.575867	0.142512	0.587976	0.001211	77.590309	19.248838	29.109375	2.159723	0.000000	0.108822	0.000000	0.000000	0.000000	-0.088569	-0.011436	-0.146564	0.000000	0.000000	3.000000	3.000000	0.000000
1873.579201	0.142512	0.587976	0.001211	77.590309	19.248838	29.109375	2.159723	0.000000	0.108822	0.000000	0.000000	0.000000	-0.088569	-0.011436	-0.146564	0.000000	0.000000	3.000000	3.000000	0.000000
1873.582534	0.142512	0.587976	0.001211	77.713852	20.211029	30.112003	2.125581	0.000000	0.060549	0.000000	0.000000	0.000000	-0.088569	-0.011436	-0.146564	0.000000	0.000000	3.000000	3.000000	0.000000
1873.585867	0.142512	0.587976	0.001211	77.713852	20.211029	30.112003	2.125581	0.000000	0.060549	0.000000	0.000000	0.000000	-0.088569	-0.011436	-0.146564	0.000000	0.000000	3.000000	3.000000	0.000000
1873.589201	0.142311	0.587930	0.000718	77.713852	20.211029	30.112003	2.125581	0.000000	0.060549	0.000000	0.000000	0.000000	-0.060295	-0.013798	-0.147946	0.000000	0.000000	3.000000	3.000000	0.000000
1873.592534	0.142311	0.587930	0.000718	77.828270	20.855593	30.883991	2.125581	0.000000	0.060549	0.000000	0.000000	0.000000	-0.060295	-0.013798	-0.147946	0.000000	0.000000	3.000000	3.000000	0.000000
1873.595867	0.142165	0.587846	0.000172	77.828270	20.855593	30.883991	2.125581	0.000000	0.060549	0.000000	0.000000	0.000000	-0.043711	-0.025043	-0.163633	0.000000	0.000000	3.000000	3.000000	0.000000
1873.599201	0.142165	0.587846	0.000172	77.828270	20.855593	30.883991	2.125581	0.000000	0.060549	0.000000	0.000000	0.000000	-0.043711	-0.025043	-0.163633	0.000000	0.000000	3.000000	3.000000	0.000000
1873.602534	0.142165	0.587846	0.000172	77.930298	21.048697	31.093231	2.108247	0.000000	0.008619	0.000000	0.000000	0.000000	-0.043711	-0.025043	-0.163633	0.000000	0.000000	3.000000	3.000000	0.000000
1873.605867	0.142165	0.587846	0.000172	77.930298	21.048697	31.093231	2.108247	0.000000	0.008619	0.000000	0.000000	0.000000	-0.043711	-0.025043	-0.163633	0.000000	0.000000	3.000000	3.000000	0.000000
1873.609201	0.142111	0.587733	-0.000462	77.930298	21.048697	31.093231	2.108247	0.000000	0.008619	0.000000	0.000000	0.000000	-0.016314	-0.034030	-0.190187	0.000000	0.000000	3.000000	3.000000	0.000000
1873.612534	0.142111	0.587733	-0.000462	78.003311	21.057520	31.060135	2.108247	0.000000	0.008619	0.000000	0.000000	0.000000	-0.016314	-0.034030	-0.190187	0.000000	0.000000	3.000000	3.000000	0.000000
1873.615867	0.142152	0.587608	-0.001168	78.003311	21.057520	31.060135	2.108247	0.000000	0.008619	0.000000	0.000000	0.000000	0.012408	-0.037392	-0.211972	0.000000	0.000000	3.000000	3.000000	0.000000
1873.619201	0.142152	0.587608	-0.001168	78.003311	21.057520	31.060135	2.108247	0.000000	0.008619	0.000000	0.000000	0.000000	0.012408	-0.037392	-0.211972	0.000000	0.000000	3.000000	3.000000	0.000000
1873.622534	0.142152	0.587608	-0.001168	78.050728	21.071814	31.033466	2.107596	0.000000	-0.058407	0.000000	0.000000	0.000000	0.012408	-0.037392	-0.211972	0.000000	0.000000	3.000000	3.000000	0.000000
1873.625867	0.142152	0.587608	-0.001168	78.050728	21.071814	31.033466	2.107596	0.000000	-0.058407	0.000000	0.000000	0.000000	0.012408	-0.037392	-0.211972	0.000000	0.000000	3.000000	3.000000	0.000000
1873.629201	0.142183	0.587469	-0.001982	78.050728	21.071814	31.033466	2.107596	0.000000	-0.058407	0.000000	0.000000	0.000000	0.009273	-0.041878	-0.244107	0.000000	0.000000	3.000000	3.000000	0.000000
1873.632534	0.142183	0.587469	-0.001982	78.101280	21.081490	31.007639	2.107596	0.000000	-0.058407	0.000000	0.000000	0.000000	0.009273	-0.041878	-0.244107	0.000000	0.000000	3.000000	3.000000	0.000000
1873.635867	0.142182	0.587340	-0.002744	78.101280	21.081490	31.007639	2.107596	0.000000	-0.058407	0.000000	0.000000	0.000000	-0.000338	-0.038635	-0.228536	0.000000	0.000000	3.000000	3.000000	0.000000
1873.639201	0.142182	0.587340	-0.002744	78.101280	21.081490	31.007639	2.107596	0.000000	-0.058407	0.000000	0.000000	0.000000	-0.000338	-0.038635	-0.228536	0.000000	0.000000	3.000000	3.000000	0.000000
1873.642534	0.142182	0.587340	-0.002744	78.148148	21.120451	31.022440	2.109085	0.000000	-0.137181	0.000000	0.000000	0.000000	-0.000338	-0.038635	-0.228536	0.000000	0.000000	3.000000	3.000000	0.000000
1873.645867	0.142182	0.587340	-0.002744	78.148148	21.120451	31.022440	2.109085	0.000000	-0.137181	0.000000	0.000000	0.000000	-0.000338	-0.038635	-0.228536	0.000000	0.000000	3.000000	3.000000	0.000000
1873.649201	0.142151	0.587218	-0.003522	78.148148	21.120451	31.022440	2.109085	0.000000	-0.137181	0.000000	0.000000	0.000000	-0.009176	-0.036505	-0.233418	0.000000	0.000000	3.000000	3.000000	0.000000
1873.652534	0.142151	0.587218	-0.003522	78.185585	21.159306	31.034351	2.109085	0.000000	-0.137181	0.000000	0.000000	0.000000	-0.009176	-0.036505	-0.233418	0.000000	0.000000	3.000000	3.000000	0.000000
1873.655867	0.142163	0.587144	-0.004236	78.185585	21.159306	31.034351	2.109085	0.000000	-0.137181	0.000000	0.000000	0.000000	0.003700	-0.022164	-0.214311	0.000000	0.000000	3.000000	3.000000	0.000000
1873.659201	0.142163	0.587144	-0.004236	78.185585	21.159306	31.034351	2.109085	0.000000	-0.137181	0.000000	0.000000	0.000000	0.003700	-0.022164	-0.214311	0.000000	0.000000	3.000000	3.000000	0.000000
1873.662534	0.142163	0.587144	-0.004236	78.219833	21.209358	31.053724	2.108172	0.000000	-0.211803	0.000000	0.000000	0.000000	0.003700	-0.022164	-0.214311	0.000000	0.000000	3.000000	3.000000	0.000000
1873.665867	0.142163	0.587144	-0.004236	78.219833	21.209358	31.053724	2.108172	0.000000	-0.211803	0.000000	0.000000	0.000000	0.003700	-0.022164	-0.214311	0.000000	0.000000	3.000000	3.000000	0.000000
1873.669201	0.142232	0.587055	-0.004919	78.219833	21.209358	31.053724	2.108172	0.000000	-0.211803	0.000000	0.000000	0.000000	0.020653	-0.026707	-0.204764	0.000000	0.000000	3.000000	3.000000	0.000000
1873.672534	0.142232	0.587055	-0.004919	78.254189	21.258291	31.064817	2.108172	0.000000	-0.211803	0.000000	0.000000	0.000000	0.020653	-0.026707	-0.204764	0.000000	0.000000	3.000000	3.000000	0.000000
1873.675867	0.142389	0.586988	-0.005544	78.254189	21.258291	31.064817	2.108172	0.000000	-0.211803	0.000000	0.000000	0.000000	0.047031	-0.020115	-0.187646	0.000000	0.000000	3.000000	3.000000	0.000000
1873.679201	0.142389	0.586988	-0.005544	78.254189	21.258291	31.064817	2.108172	0.000000	-0.211803	0.000000	0.000000	0.000000	0.047031	-0.020115	-0.187646	0.000000	0.000000	3.000000	3.000000	0.000000
1873.682534	0.142389	0.586988	-0.005544	78.288681	21.311462	31.067530	2.119453	0.000000	-0.277204	0.000000	0.000000	0.000000	0.047031	-0.020115	-0.187646	0.000000	0.000000	3.000000	3.000000	0.000000
1873.685867	0.142389	0.586988	-0.005544	78.288681	21.311462	31.067530	2.119453	0.000000	-0.277204	0.000000	0.000000	0.000000	0.047031	-0.020115	-0.187646	0.000000	0.000000	3.000000	3.000000	0.000000
1873.689201	0.142633	0.586895	-0.006190	78.288681	21.311462	31.067530	2.119453	0.000000	-0.277204	0.000000	0.000000	0.000000	0.073103	-0.027940	-0.193798	0.000000	0.000000	3.000000	3.000000	0.000000
1873.692534	0.142633	0.586895	-0.006190	78.324028	21.321762	31.002638	2.119453	0.000000	-0.277204	0.000000	0.000000	0.000000	0.073103	-0.027940	-0.193798	0.000000	0.000000	3.000000	3.000000	0.000000
1873.695867	0.142904	0.586816	-0.006895	78.324028	21.321762	31.002638	2.119453	0.000000	-0.277204	0.000000	0.000000	0.000000	0.081262	-0.023612	-0.211606	0.000000	0.000000	3.000000	3.000000	0.000000
1873.699201	0.142904	0.586816	-0.006895	78.324028	21.321762	31.002638	2.119453	0.000000	-0.277204	0.000000	0.000000	0.000000	0.081262	-0.023612	-0.211606	0.000000	0.000000	3.000000	3.000000	0.000000
1873.702534	0.142904	0.586816	-0.006895	78.368202	21.174538	30.735929	2.145180	0.000000	-0.344772	0.000000	0.000000	0.000000	0.081262	-0.023612	-0.211606	0.000000	0.000000	3.000000	3.000000	0.000000
1873.705867	0.142904	0.586816	-0.006895	78.368202	21.174538	30.735929	2.145180	0.000000	-0.344772	0.000000	0.000000	0.000000	0.081262	-0.023612	-0.211606	0.000000	0.000000	3.000000	3.000000	0.000000
1873.709201	0.143201	0.586682	-0.007663	78.368202	21.174538	30.735929	2.145180	0.000000	-0.344772	0.000000	0.000000	0.000000	0.089071	-0.040310	-0.230196	0.000000	0.000000	3.000000	3.000000	0.000000
1873.712534	0.143201	0.586682	-0.007663	78.430229	20.860468	30.259102	2.145180	0.000000	-0.344772	0.000000	0.000000	0.000000	0.089071	-0.040310	-0.230196	0.000000	0.000000	3.000000	3.000000	0.000000
1873.715867	0.143489	0.586481	-0.008524	78.430229	20.860468	30.259102	2.145180	0.000000	-0.344772	0.000000	0.000000	0.000000	0.086650	-0.060339	-0.258424	0.000000	0.000000	3.000000	3.000000	0.000000
1873.719201	0.143489	0.586481	-0.008524	78.430229	20.860468	30.259102	2.145180	0.000000	-0.344772	0.000000	0.000000	0.000000	0.086650	-0.060339	-0.258424	0.000000	0.000000	3.000000	3.000000	0.000000
1873.722534	0.143489	0.586481	-0.008524	78.505615	20.426325	29.618347	2.174467	0.000000	-0.426208	0.000000	0.000000	0.000000	0.086650	-0.060339	-0.258424	0.000000	0.000000	3.000000	3.000000	0.000000
1873.725867	0.143805	0.586220	-0.009516	78.505615	20.426325	29.618347	2.174467	0.000000	-0.426208	0.000000	0.000000	0.000000	0.094639	-0.078157	-0.297626	0.000000	0.000000	3.000000	3.000000	0.000000
1873.729201	0.143805	0.586220	-0.009516	78.505615	20.426325	29.618347	2.174467	0.000000	-0.426208	0.000000	0.000000	0.000000	0.094639	-0.078157	-0.297626	0.000000	0.000000	3.000000	3.000000	0.000000
1873.732534	0.143805	0.586220	-0.009516	78.590729	19.838198	28.765543	2.190240	0.000000	-0.475813	0.000000	0.000000	0.000000	0.094639	-0.078157	-0.297626	0.000000	0.000000	3.000000	3.000000	0.000000
1873.735867	0.144229	0.585926	-0.010673	78.590729	19.838198	28.765543	2.190240	0.000000	-0.475813	0.000000	0.000000	0.000000	0.127127	-0.088236	-0.347136	0.000000	0.000000	3.000000	3.000000	0.000000
1873.739201	0.144229	0.585926	-0.010673	78.590729	19.838198	28.765543	2.190240	0.000000	-0.475813	0.000000	0.000000	0.000000	0.127127	-0.088236	-0.347136	0.000000	0.000000	3.000000	3.000000	0.000000
1873.742534	0.144229	0.585926	-0.010673	78.675087	18.983940	27.555210	2.211428	0.000000	-0.533669	0.000000	0.000000	0.000000	0.127127	-0.088236	-0.347136	0.000000	0.000000	3.000000	3.000000	0.000000
1873.745867	0.144784	0.585621	-0.011918	78.675087	18.983940	27.555210	2.211428	0.000000	-0.533669	0.000000	0.000000	0.000000	0.166653	-0.091635	-0.373508	0.000000	0.000000	3.000000	3.000000	0.000000
1873.749201	0.144784	0.585621	-0.011918	78.675087	18.983940	27.555210	2.211428	0.000000	-0.533669	0.000000	0.000000	0.000000	0.166653	-0.091635	-0.373508	0.000000	0.000000	3.000000	3.000000	0.000000
1873.752534	0.144784	0.585621	-0.011918	78.751831	17.663633	25.762920	2.239204	0.000000	-0.595920	0.000000	0.000000	0.000000	0.166653	-0.091635	-0.373508	0.000000	0.000000	3.000000	3.000000	0.000000
1873.755867	0.145388	0.585352	-0.013146	78.751831	17.663633	25.762920	2.239204	0.000000	-0.595920	0.000000	0.000000	0.000000	0.181081	-0.080632	-0.368393	0.000000	0.000000	3.000000	3.000000	0.000000
1873.759201	0.145388	0.585352	-0.013146	78.751831	17.663633	25.762920	2.239204	0.000000	-0.595920	0.000000	0.000000	0.000000	0.181081	-0.080632	-0.368393	0.000000	0.000000	3.000000	3.000000	0.000000
1873.762534	0.145388	0.585352	-0.013146	78.811584	15.774853	23.268936	2.269384	0.000000	-0.657319	0.000000	0.000000	0.000000	0.181081	-0.080632	-0.368393	0.000000	0.000000	3.000000	3.000000	0.000000
1873.765867	0.145934	0.585119	-0.014323	78.811584	15.774853	23.268936	2.269384	0.000000	-0.657319	0.000000	0.000000	0.000000	0.163953	-0.069713	-0.352908	0.000000	0.000000	3.000000	3.000000	0.000000
1873.769201	0.145934	0.585119	-0.014323	78.811584	15.774853	23.268936	2.269384	0.000000	-0.657319	0.000000	0.000000	0.000000	0.163953	-0.069713	-0.352908	0.000000	0.000000	3.000000	3.000000	0.000000
1873.772534	0.145934	0.585119	-0.014323	78.838951	13.367778	20.138115	2.296710	0.000000	-0.716137	0.000000	0.000000	0.000000	0.163953	-0.069713	-0.352908	0.000000	0.000000	3.000000	3.000000	0.000000
1873.775867	0.146486	0.584858	-0.015402	78.838951	13.367778	20.138115	2.296710	0.000000	-0.716137	0.000000	0.000000	0.000000	0.165448	-0.078326	-0.323889	0.000000	0.000000	3.000000	3.000000	0.000000
1873.779201	0.146486	0.584858	-0.015402	78.838951	13.367778	20.138115	2.296710	0.000000	-0.716137	0.000000	0.000000	0.000000	0.165448	-0.078326	-0.323889	0.000000	0.000000	3.000000	3.000000	0.000000
1873.782534	0.146486	0.584858	-0.015402	78.814682	10.482477	16.411165	2.324284	0.000000	-0.770118	0.000000	0.000000	0.000000	0.165448	-0.078326	-0.323889	0.000000	0.000000	3.000000	3.000000	0.000000
1873.785867	0.147029	0.584652	-0.016428	78.814682	10.482477	16.411165	2.324284	0.000000	-0.770118	0.000000	0.000000	0.000000	0.162909	-0.061877	-0.307627	0.000000	0.000000	3.000000	3.000000	0.000000
1873.789201	0.147029	0.584652	-0.016428	78.814682	10.482477	16.411165	2.324284	0.000000	-0.770118	0.000000	0.000000	0.000000	0.162909	-0.061877	-0.307627	0.000000	0.000000	3.000000	3.000000	0.000000
1873.792534	0.147029	0.584652	-0.016428	78.737602	7.430785	12.472134	2.351436	0.000000	-0.821389	0.000000	0.000000	0.000000	0.162909	-0.061877	-0.307627	0.000000	0.000000	3.000000	3.000000	0.000000
1873.795867	0.147558	0.584487	-0.017346	78.737602	7.430785	12.472134	2.351436	0.000000	-0.821389	0.000000	0.000000	0.000000	0.158808	-0.049684	-0.275583	0.000000	0.000000	3.000000	3.000000	0.000000
1873.799201	0.147558	0.584487	-0.017346	78.737602	7.430785	12.472134	2.351436	0.000000	-0.821389	0.000000	0.000000	0.000000	0.158808	-0.049684	-0.275583	0.000000	0.000000	3.000000	3.000000	0.000000
1873.802534	0.147558	0.584487	-0.017346	78.602432	4.355969	8.476223	2.377904	0.000000	-0.867320	0.000000	0.000000	0.000000	0.158808	-0.049684	-0.275583	0.000000	0.000000	3.000000	3.000000	0.000000
1873.805867	0.148150	0.584369	-0.018209	78.602432	4.355969	8.476223	2.377904	0.000000	-0.867320	0.000000	0.000000	0.000000	0.177657	-0.035404	-0.258738	0.000000	0.000000	3.000000	3.000000	0.000000
1873.809201	0.148150	0.584369	-0.018209	78.602432	4.355969	8.476223	2.377904	0.000000	-0.867320	0.000000	0.000000	0.000000	0.177657	-0.035404	-0.258738	0.000000	0.000000	3.000000	3.000000	0.000000
1873.812534	0.148150	0.584369	-0.018209	78.426430	1.700027	4.982811	2.407513	0.000000	-0.910443	0.000000	0.000000	0.000000	0.177657	-0.035404	-0.258738	0.000000	0.000000	3.000000	3.000000	0.000000
1873.815867	0.148150	0.584369	-0.018209	78.426430	1.700027	4.982811	2.407513	0.000000	-0.910443	0.000000	0.000000	0.000000	0.177657	-0.035404	-0.258738	0.000000	0.000000	3.000000	3.000000	0.000000
1873.819201	0.148822	0.584357	-0.018898	78.426430	1.700027	4.982811	2.407513	0.000000	-0.910443	0.000000	0.000000	0.000000	0.201518	-0.003405	-0.206852	0.000000	0.000000	3.000000	3.000000	0.000000
1873.822534	0.148822	0.584357	-0.018898	78.269447	-0.065619	2.707778	2.407513	0.000000	-0.910443	0.000000	0.000000	0.000000	0.201518	-0.003405	-0.206852	0.000000	0.000000	3.000000	3.000000	0.000000
1873.825867	0.149559	0.584471	-0.019392	78.269447	-0.065619	2.707778	2.407513	0.000000	-0.910443	0.000000	0.000000	0.000000	0.221076	0.034069	-0.148083	0.000000	0.000000	3.000000	3.000000	0.000000
1873.829201	0.149559	0.584471	-0.019392	78.269447	-0.065619	2.707778	2.407513	0.000000	-0.910443	0.000000	0.000000	0.000000	0.221076	0.034069	-0.148083	0.000000	0.000000	3.000000	3.000000	0.000000
1873.832534	0.149559	0.584471	-0.019392	78.168022	-0.834322	1.778562	2.477946	0.000000	-0.969599	0.000000	0.000000	0.000000	0.221076	0.034069	-0.148083	0.000000	0.000000	3.000000	3.000000	0.000000
1873.835867	0.149559	0.584471	-0.019392	78.168022	-0.834322	1.778562	2.477946	0.000000	-0.969599	0.000000	0.000000	0.000000	0.221076	0.034069	-0.148083	0.000000	0.000000	3.000000	3.000000	0.000000
1873.839201	0.150369	0.584629	-0.019739	78.168022	-0.834322	1.778562	2.477946	0.000000	-0.969599	0.000000	0.000000	0.000000	0.242902	0.047594	-0.104076	0.000000	0.000000	3.000000	3.000000	0.000000
1873.842534	0.150369	0.584629	-0.019739	78.121338	-0.896012	1.673162	2.477946	0.000000	-0.969599	0.000000	0.000000	0.000000	0.242902	0.047594	-0.104076	0.000000	0.000000	3.000000	3.000000	0.000000
1873.845867	0.151176	0.584822	-0.019957	78.121338	-0.896012	1.673162	2.477946	0.000000	-0.969599	0.000000	0.000000	0.000000	0.242268	0.057763	-0.065367	0.000000	0.000000	3.000000	3.000000	0.000000
1873.849201	0.151176	0.584822	-0.019957	78.121338	-0.896012	1.673162	2.477946	0.000000	-0.969599	0.000000	0.000000	0.000000	0.242268	0.057763	-0.065367	0.000000	0.000000	3.000000	3.000000	0.000000
1873.852534	0.151176	0.584822	-0.019957	78.090157	-0.735839	1.761526	2.558808	0.000000	-0.997840	0.000000	0.000000	0.000000	0.242268	0.057763	-0.065367	0.000000	0.000000	3.000000	3.000000	0.000000
1873.855867	0.151176	0.584822	-0.019957	78.090157	-0.735839	1.761526	2.558808	0.000000	-0.997840	0.000000	0.000000	0.000000	0.242268	0.057763	-0.065367	0.000000	0.000000	3.000000	3.000000	0.000000
1873.859201	0.151914	0.585030	-0.020040	78.090157	-0.735839	1.761526	2.558808	0.000000	-0.997840	0.000000	0.000000	0.000000	0.221478	0.062464	-0.024998	0.000000	0.000000	3.000000	3.000000	0.000000
1873.862534	0.151914	0.585030	-0.020040	78.054237	-0.597091	1.815551	2.558808	0.000000	-0.997840	0.000000	0.000000	0.000000	0.221478	0.062464	-0.024998	0.000000	0.000000	3.000000	3.000000	0.000000
1873.865867	0.152609	0.585264	-0.020117	78.054237	-0.597091	1.815551	2.558808	0.000000	-0.997840	0.000000	0.000000	0.000000	0.208364	0.070115	-0.023039	0.000000	0.000000	3.000000	3.000000	0.000000
1873.869201	0.152609	0.585264	-0.020117	78.054237	-0.597091	1.815551	2.558808	0.000000	-0.997840	0.000000	0.000000	0.000000	0.208364	0.070115	-0.023039	0.000000	0.000000	3.000000	3.000000	0.000000
1873.872534	0.152609	0.585264	-0.020117	78.021263	-0.460946	1.864143	2.630448	0.000000	-1.005846	0.000000	0.000000	0.000000	0.208364	0.070115	-0.023039	0.000000	0.000000	3.000000	3.000000	0.000000
1873.875867	0.152609	0.585264	-0.020117	78.021263	-0.460946	1.864143	2.630448	0.000000	-1.005846	0.000000	0.000000	0.000000	0.208364	0.070115	-0.023039	0.000000	0.000000	3.000000	3.000000	0.000000
1873.879201	0.153353	0.585491	-0.020187	78.021263	-0.460946	1.864143	2.630448	0.000000	-1.005846	0.000000	0.000000	0.000000	0.223211	0.068026	-0.020988	0.000000	0.000000	3.000000	3.000000	0.000000
1873.882534	0.153353	0.585491	-0.020187	77.979538	-0.339417	1.892173	2.630448	0.000000	-1.005846	0.000000	0.000000	0.000000	0.223211	0.068026	-0.020988	0.000000	0.000000	3.000000	3.000000	0.000000
1873.885867	0.154097	0.585718	-0.020258	77.979538	-0.339417	1.892173	2.630448	0.000000	-1.005846	0.000000	0.000000	0.000000	0.223239	0.068083	-0.021406	0.000000	0.000000	3.000000	3.000000	0.000000
1873.889201	0.154097	0.585718	-0.020258	77.979538	-0.339417	1.892173	2.630448	0.000000	-1.005846	0.000000	0.000000	0.000000	0.223239	0.068083	-0.021406	0.000000	0.000000	3.000000	3.000000	0.000000
1873.892534	0.154097	0.585718	-0.020258	77.930794	-0.257302	1.903350	2.704856	0.000000	-1.012911	0.000000	0.000000	0.000000	0.223239	0.068083	-0.021406	0.000000	0.000000	3.000000	3.000000	0.000000
1873.895867	0.154097	0.585718	-0.020258	77.930794	-0.257302	1.903350	2.704856	0.000000	-1.012911	0.000000	0.000000	0.000000	0.223239	0.068083	-0.021406	0.000000	0.000000	3.000000	3.000000	0.000000
1873.899201	0.154866	0.585993	-0.020260	77.930794	-0.257302	1.903350	2.704856	0.000000	-1.012911	0.000000	0.000000	0.000000	0.230772	0.082535	-0.000666	0.000000	0.000000	3.000000	3.000000	0.000000
1873.902534	0.154866	0.585993	-0.020260	77.876175	-0.170705	1.956598	2.704856	0.000000	-1.012911	0.000000	0.000000	0.000000	0.230772	0.082535	-0.000666	0.000000	0.000000	3.000000	3.000000	0.000000
1873.905867	0.155616	0.586272	-0.020188	77.876175	-0.170705	1.956598	2.704856	0.000000	-1.012911	0.000000	0.000000	0.000000	0.224944	0.083912	0.021642	0.000000	0.000000	3.000000	3.000000	0.000000
1873.909201	0.155616	0.586272	-0.020188	77.876175	-0.170705	1.956598	2.704856	0.000000	-1.012911	0.000000	0.000000	0.000000	0.224944	0.083912	0.021642	0.000000	0.000000	3.000000	3.000000	0.000000
1873.912534	0.155616	0.586272	-0.020188	77.819061	-0.018544	2.164346	2.780809	0.000000	-1.009415	0.000000	0.000000	0.000000	0.224944	0.083912	0.021642	0.000000	0.000000	3.000000	3.000000	0.000000
1873.915867	0.155616	0.586272	-0.020188	77.819061	-0.018544	2.164346	2.780809	0.000000	-1.009415	0.000000	0.000000	0.000000	0.224944	0.083912	0.021642	0.000000	0.000000	3.000000	3.000000	0.000000
1873.919201	0.156275	0.586594	-0.019980	77.819061	-0.018544	2.164346	2.780809	0.000000	-1.009415	0.000000	0.000000	0.000000	0.197704	0.096345	0.062430	0.000000	0.000000	3.000000	3.000000	0.000000
1873.922534	0.156275	0.586594	-0.019980	77.757126	0.143327	2.468190	2.780809	0.000000	-1.009415	0.000000	0.000000	0.000000	0.197704	0.096345	0.062430	0.000000	0.000000	3.000000	3.000000	0.000000
1873.925867	0.156900	0.586938	-0.019674	77.757126	0.143327	2.468190	2.780809	0.000000	-1.009415	0.000000	0.000000	0.000000	0.187466	0.103271	0.091828	0.000000	0.000000	3.000000	3.000000	0.000000
1873.929201	0.156900	0.586938	-0.019674	77.757126	0.143327	2.468190	2.780809	0.000000	-1.009415	0.000000	0.000000	0.000000	0.187466	0.103271	0.091828	0.000000	0.000000	3.000000	3.000000	0.000000
1873.932534	0.156900	0.586938	-0.019674	77.692780	0.303886	2.831318	2.845004	0.000000	-0.983706	0.000000	0.000000	0.000000	0.187466	0.103271	0.091828	0.000000	0.000000	3.000000	3.000000	0.000000
1873.935867	0.156900	0.586938	-0.019674	77.692780	0.303886	2.831318	2.845004	0.000000	-0.983706	0.000000	0.000000	0.000000	0.187466	0.103271	0.091828	0.000000	0.000000	3.000000	3.000000	0.000000
1873.939201	0.157464	0.587287	-0.019278	77.692780	0.303886	2.831318	2.845004	0.000000	-0.983706	0.000000	0.000000	0.000000	0.169306	0.104724	0.118720	0.000000	0.000000	3.000000	3.000000	0.000000
1873.942534	0.157464	0.587287	-0.019278	77.633766	0.439859	3.176057	2.845004	0.000000	-0.983706	0.000000	0.000000	0.000000	0.169306	0.104724	0.118720	0.000000	0.000000	3.000000	3.000000	0.000000
1873.945867	0.157927	0.587606	-0.018908	77.633766	0.439859	3.176057	2.845004	0.000000	-0.983706	0.000000	0.000000	0.000000	0.138653	0.095867	0.111105	0.000000	0.000000	3.000000	3.000000	0.000000
1873.949201	0.157927	0.587606	-0.018908	77.633766	0.439859	3.176057	2.845004	0.000000	-0.983706	0.000000	0.000000	0.000000	0.138653	0.095867	0.111105	0.000000	0.000000	3.000000	3.000000	0.000000
1873.952534	0.157927	0.587606	-0.018908	77.584129	0.555732	3.345439	2.896330	0.000000	-0.945401	0.000000	0.000000	0.000000	0.138653	0.095867	0.111105	0.000000	0.000000	3.000000	3.000000	0.000000
1873.955867	0.157927	0.587606	-0.018908	77.584129	0.555732	3.345439	2.896330	0.000000	-0.945401	0.000000	0.000000	0.000000	0.138653	0.095867	0.111105	0.000000	0.000000	3.000000	3.000000	0.000000
1873.959201	0.158310	0.587871	-0.018563	77.584129	0.555732	3.345439	2.896330	0.000000	-0.945401	0.000000	0.000000	0.000000	0.114899	0.079344	0.103378	0.000000	0.000000	3.000000	3.000000	0.000000
1873.962534	0.158310	0.587871	-0.018563	77.543320	0.651495	3.420035	2.896330	0.000000	-0.945401	0.000000	0.000000	0.000000	0.114899	0.079344	0.103378	0.000000	0.000000	3.000000	3.000000	0.000000
1873.965867	0.158604	0.588083	-0.018335	77.543320	0.651495	3.420035	2.896330	0.000000	-0.945401	0.000000	0.000000	0.000000	0.088296	0.063560	0.068460	0.000000	0.000000	3.000000	3.000000	0.000000
1873.969201	0.158604	0.588083	-0.018335	77.543320	0.651495	3.420035	2.896330	0.000000	-0.945401	0.000000	0.000000	0.000000	0.088296	0.063560	0.068460	0.000000	0.000000	3.000000	3.000000	0.000000
1873.972534	0.158604	0.588083	-0.018335	77.514877	0.725839	3.482656	2.930195	0.000000	-0.916762	0.000000	0.000000	0.000000	0.088296	0.063560	0.068460	0.000000	0.000000	3.000000	3.000000	0.000000
1873.975867	0.158604	0.588083	-0.018335	77.514877	0.725839	3.482656	2.930195	0.000000	-0.916762	0.000000	0.000000	0.000000	0.088296	0.063560	0.068460	0.000000	0.000000	3.000000	3.000000	0.000000
1873.979201	0.158782	0.588253	-0.018170	77.514877	0.725839	3.482656	2.930195	0.000000	-0.916762	0.000000	0.000000	0.000000	0.053295	0.051207	0.049660	0.000000	0.000000	3.000000	3.000000	0.000000
1873.982534	0.158782	0.588253	-0.018170	77.491768	0.774061	3.528073	2.930195	0.000000	-0.916762	0.000000	0.000000	0.000000	0.053295	0.051207	0.049660	0.000000	0.000000	3.000000	3.000000	0.000000
1873.985867	0.158782	0.588253	-0.018170	77.491768	0.774061	3.528073	2.930195	0.000000	-0.916762	0.000000	0.000000	0.000000	0.053295	0.051207	0.049660	0.000000	0.000000	3.000000	3.000000	0.000000
1873.989201	0.158782	0.588253	-0.018170	77.491768	0.774061	3.528073	2.930195	0.000000	-0.916762	0.000000	0.000000	0.000000	0.053295	0.051207	0.049660	0.000000	0.000000	3.000000	3.000000	0.000000
1873.992534	0.158951	0.588531	-0.017963	77.474419	0.846204	3.605974	2.939078	0.000000	-0.908485	0.000000	0.000000	0.000000	0.050733	0.083161	0.062045	0.000000	0.000000	3.000000	3.000000	0.000000
1873.995867	0.158951	0.588531	-0.017963	77.474419	0.846204	3.605974	2.939078	0.000000	-0.908485	0.000000	0.000000	0.000000	0.050733	0.083161	0.062045	0.000000	0.000000	3.000000	3.000000	0.000000
1873.999201	0.158951	0.588531	-0.017963	77.474419	0.846204	3.605974	2.939078	0.000000	-0.908485	0.000000	0.000000	0.000000	0.050733	0.083161	0.062045	0.000000	0.000000	3.000000	3.000000	0.000000
1874.002534	0.158951	0.588531	-0.017963	77.475052	1.060471	3.880888	2.947534	0.000000	-0.898144	0.000000	0.000000	0.000000	0.050733	0.083161	0.062045	0.000000	0.000000	3.000000	3.000000	0.000000
1874.005867	0.158980	0.588628	-0.017816	77.475052	1.060471	3.880888	2.947534	0.000000	-0.898144	0.000000	0.000000	0.000000	0.008921	0.029053	0.044205	0.000000	0.000000	3.000000	3.000000	0.000000
1874.009201	0.158980	0.588628	-0.017816	77.475052	1.060471	3.880888	2.947534	0.000000	-0.898144	0.000000	0.000000	0.000000	0.008921	0.029053	0.044205	0.000000	0.000000	3.000000	3.000000	0.000000
1874.012534	0.158980	0.588628	-0.017816	77.495010	1.477226	4.426159	2.949021	0.000000	-0.890776	0.000000	0.000000	0.000000	0.008921	0.029053	0.044205	0.000000	0.000000	3.000000	3.000000	0.000000
1874.015867	0.158980	0.588628	-0.017816	77.495010	1.477226	4.426159	2.949021	0.000000	-0.890776	0.000000	0.000000	0.000000	0.008921	0.029053	0.044205	0.000000	0.000000	3.000000	3.000000	0.000000
1874.019201	0.158942	0.588706	-0.017661	77.495010	1.477226	4.426159	2.949021	0.000000	-0.890776	0.000000	0.000000	0.000000	-0.011579	0.023525	0.046253	0.000000	0.000000	3.000000	3.000000	0.000000
1874.022534	0.158942	0.588706	-0.017661	77.536789	2.023197	5.156264	2.949021	0.000000	-0.890776	0.000000	0.000000	0.000000	-0.011579	0.023525	0.046253	0.000000	0.000000	3.000000	3.000000	0.000000
1874.025867	0.158845	0.588733	-0.017471	77.536789	2.023197	5.156264	2.949021	0.000000	-0.890776	0.000000	0.000000	0.000000	-0.028918	0.008196	0.057089	0.000000	0.000000	3.000000	3.000000	0.000000
1874.029201	0.158845	0.588733	-0.017471	77.536789	2.023197	5.156264	2.949021	0.000000	-0.890776	0.000000	0.000000	0.000000	-0.028918	0.008196	0.057089	0.000000	0.000000	3.000000	3.000000	0.000000
1874.032534	0.158845	0.588733	-0.017471	77.601242	2.771926	6.156755	2.942271	0.000000	-0.873553	0.000000	0.000000	0.000000	-0.028918	0.008196	0.057089	0.000000	0.000000	3.000000	3.000000	0.000000
1874.035867	0.158845	0.588733	-0.017471	77.601242	2.771926	6.156755	2.942271	0.000000	-0.873553	0.000000	0.000000	0.000000	-0.028918	0.008196	0.057089	0.000000	0.000000	3.000000	3.000000	0.000000
1874.039201	0.158709	0.588731	-0.017327	77.601242	2.771926	6.156755	2.942271	0.000000	-0.873553	0.000000	0.000000	0.000000	-0.041069	-0.000781	0.043110	0.000000	0.000000	3.000000	3.000000	0.000000
1874.042534	0.158709	0.588731	-0.017327	77.679810	3.662063	7.335584	2.942271	0.000000	-0.873553	0.000000	0.000000	0.000000	-0.041069	-0.000781	0.043110	0.000000	0.000000	3.000000	3.000000	0.000000
1874.045867	0.158560	0.588691	-0.017215	77.679810	3.662063	7.335584	2.942271	0.000000	-0.873553	0.000000	0.000000	0.000000	-0.044513	-0.011878	0.033626	0.000000	0.000000	3.000000	3.000000	0.000000
1874.049201	0.158560	0.588691	-0.017215	77.679810	3.662063	7.335584	2.942271	0.000000	-0.873553	0.000000	0.000000	0.000000	-0.044513	-0.011878	0.033626	0.000000	0.000000	3.000000	3.000000	0.000000
1874.052534	0.158560	0.588691	-0.017215	77.767265	4.741438	8.753901	2.928008	0.000000	-0.860763	0.000000	0.000000	0.000000	-0.044513	-0.011878	0.033626	0.000000	0.000000	3.000000	3.000000	0.000000
1874.055867	0.158560	0.588691	-0.017215	77.767265	4.741438	8.753901	2.928008	0.000000	-0.860763	0.000000	0.000000	0.000000	-0.044513	-0.011878	0.033626	0.000000	0.000000	3.000000	3.000000	0.000000
1874.059201	0.158398	0.588640	-0.017142	77.767265	4.741438	8.753901	2.928008	0.000000	-0.860763	0.000000	0.000000	0.000000	-0.048671	-0.015330	0.022109	0.000000	0.000000	3.000000	3.000000	0.000000
1874.062534	0.158398	0.588640	-0.017142	77.866249	5.954154	10.337237	2.928008	0.000000	-0.860763	0.000000	0.000000	0.000000	-0.048671	-0.015330	0.022109	0.000000	0.000000	3.000000	3.000000	0.000000
1874.065867	0.158398	0.588640	-0.017142	77.866249	5.954154	10.337237	2.928008	0.000000	-0.860763	0.000000	0.000000	0.000000	-0.048671	-0.015330	0.022109	0.000000	0.000000	3.000000	3.000000	0.000000
1874.069201	0.158398	0.588640	-0.017142	77.866249	5.954154	10.337237	2.928008	0.000000	-0.860763	0.000000	0.000000	0.000000	-0.048671	-0.015330	0.022109	0.000000	0.000000	3.000000	3.000000	0.000000
1874.072534	0.158142	0.588457	-0.017065	77.961334	7.199976	11.947186	2.919896	0.000000	-0.857079	0.000000	0.000000	0.000000	-0.076678	-0.054992	0.022960	0.000000	0.000000	3.000000	3.000000	0.000000
1874.075867	0.158142	0.588457	-0.017065	77.961334	7.199976	11.947186	2.919896	0.000000	-0.857079	0.000000	0.000000	0.000000	0.000002	-0.000007	0.000000	0.000000	0.000000	3.000000	3.000000	0.000000
1874.079201	0.158142	0.588457	-0.017065	77.961334	7.199976	11.947186	2.919896	0.000000	-0.857079	0.000000	0.000000	0.000000	0.000002	-0.000007	0.000000	0.000000	0.000000	3.000000	3.000000	0.000000
1874.082534	0.158142	0.588457	-0.017065	78.045631	8.288073	13.345326	2.907116	0.000000	-0.853252	0.000000	0.000000	0.000000	0.000002	-0.000007	0.000000	0.000000	0.000000	3.000000	3.000000	0.000000
1874.085867	0.158142	0.588457	-0.017065	78.045631	8.288073	13.345326	2.907116	0.000000	-0.853252	0.000000	0.000000	0.000000	0.000002	-0.000007	0.000000	0.000000	0.000000	3.000000	3.000000	0.000000
1874.089201	0.158090	0.588320	-0.017146	78.045631	8.288073	13.345326	2.907116	0.000000	-0.853252	0.000000	0.000000	0.000000	-0.015759	-0.040950	-0.024172	0.000000	0.000000	3.000000	3.000000	0.000000
1874.092534	0.158090	0.588320	-0.017146	78.117958	9.134549	14.427012	2.907116	0.000000	-0.853252	0.000000	0.000000	0.000000	-0.015759	-0.040950	-0.024172	0.000000	0.000000	3.000000	3.000000	0.000000
1874.095867	0.158017	0.588150	-0.017349	78.117958	9.134549	14.427012	2.907116	0.000000	-0.853252	0.000000	0.000000	0.000000	-0.021901	-0.051216	-0.060965	0.000000	0.000000	3.000000	3.000000	0.000000
1874.099201	0.158017	0.588150	-0.017349	78.117958	9.134549	14.427012	2.907116	0.000000	-0.853252	0.000000	0.000000	0.000000	-0.021901	-0.051216	-0.060965	0.000000	0.000000	3.000000	3.000000	0.000000
1874.102534	0.158017	0.588150	-0.017349	78.177345	9.712384	15.162787	2.900839	0.000000	-0.867441	0.000000	0.000000	0.000000	-0.021901	-0.051216	-0.060965	0.000000	0.000000	3.000000	3.000000	0.000000
1874.105867	0.158017	0.588150	-0.017349	78.177345	9.712384	15.162787	2.900839	0.000000	-0.867441	0.000000	0.000000	0.000000	-0.021901	-0.051216	-0.060965	0.000000	0.000000	3.000000	3.000000	0.000000
1874.109201	0.157957	0.587986	-0.017582	78.177345	9.712384	15.162787	2.900839	0.000000	-0.867441	0.000000	0.000000	0.000000	-0.018082	-0.049076	-0.070009	0.000000	0.000000	3.000000	3.000000	0.000000
1874.112534	0.157957	0.587986	-0.017582	78.228012	10.050111	15.604193	2.900839	0.000000	-0.867441	0.000000	0.000000	0.000000	-0.018082	-0.049076	-0.070009	0.000000	0.000000	3.000000	3.000000	0.000000
1874.115867	0.157957	0.587986	-0.017582	78.228012	10.050111	15.604193	2.900839	0.000000	-0.867441	0.000000	0.000000	0.000000	-0.018082	-0.049076	-0.070009	0.000000	0.000000	3.000000	3.000000	0.000000
1874.119201	0.157957	0.587986	-0.017582	78.228012	10.050111	15.604193	2.900839	0.000000	-0.867441	0.000000	0.000000	0.000000	-0.018082	-0.049076	-0.070009	0.000000	0.000000	3.000000	3.000000	0.000000
1874.122534	0.157722	0.587662	-0.018103	78.266327	10.195204	15.793844	2.897825	0.000000	-0.879109	0.000000	0.000000	0.000000	-0.070230	-0.097257	-0.156163	0.000000	0.000000	3.000000	3.000000	0.000000
1874.125867	0.157722	0.587662	-0.018103	78.266327	10.195204	15.793844	2.897825	0.000000	-0.879109	0.000000	0.000000	0.000000	-0.070230	-0.097257	-0.156163	0.000000	0.000000	3.000000	3.000000	0.000000
1874.129201	0.157722	0.587662	-0.018103	78.266327	10.195204	15.793844	2.897825	0.000000	-0.879109	0.000000	0.000000	0.000000	-0.070230	-0.097257	-0.156163	0.000000	0.000000	3.000000	3.000000	0.000000
1874.132534	0.157722	0.587662	-0.018103	78.294167	10.247478	15.864778	2.886121	0.000000	-0.905136	0.000000	0.000000	0.000000	-0.070230	-0.097257	-0.156163	0.000000	0.000000	3.000000	3.000000	0.000000
1874.135867	0.157653	0.587535	-0.018297	78.294167	10.247478	15.864778	2.886121	0.000000	-0.905136	0.000000	0.000000	0.000000	-0.020957	-0.037939	-0.058339	0.000000	0.000000	3.000000	3.000000	0.000000
1874.139201	0.157653	0.587535	-0.018297	78.294167	10.247478	15.864778	2.886121	0.000000	-0.905136	0.000000	0.000000	0.000000	-0.020957	-0.037939	-0.058339	0.000000	0.000000	3.000000	3.000000	0.000000
1874.142534	0.157653	0.587535	-0.018297	78.319984	10.253836	15.877652	2.882628	0.000000	-0.914860	0.000000	0.000000	0.000000	-0.020957	-0.037939	-0.058339	0.000000	0.000000	3.000000	3.000000	0.000000
1874.145867	0.157653	0.587535	-0.018297	78.319984	10.253836	15.877652	2.882628	0.000000	-0.914860	0.000000	0.000000	0.000000	-0.020957	-0.037939	-0.058339	0.000000	0.000000	3.000000	3.000000	0.000000
1874.149201	0.157599	0.587395	-0.018447	78.319984	10.253836	15.877652	2.882628	0.000000	-0.914860	0.000000	0.000000	0.000000	-0.016099	-0.042128	-0.044825	0.000000	0.000000	3.000000	3.000000	0.000000
1874.152534	0.157599	0.587395	-0.018447	78.344666	10.236513	15.857184	2.882628	0.000000	-0.914860	0.000000	0.000000	0.000000	-0.016099	-0.042128	-0.044825	0.000000	0.000000	3.000000	3.000000	0.000000
1874.155867	0.157599	0.587395	-0.018447	78.344666	10.236513	15.857184	2.882628	0.000000	-0.914860	0.000000	0.000000	0.000000	-0.016099	-0.042128	-0.044825	0.000000	0.000000	3.000000	3.000000	0.000000
1874.159201	0.157599	0.587395	-0.018447	78.344666	10.236513	15.857184	2.882628	0.000000	-0.914860	0.000000	0.000000	0.000000	-0.016099	-0.042128	-0.044825	0.000000	0.000000	3.000000	3.000000	0.000000
1874.162534	0.157511	0.587110	-0.018822	78.372437	10.216578	15.834052	2.879945	0.000000	-0.922331	0.000000	0.000000	0.000000	-0.026309	-0.085528	-0.112488	0.000000	0.000000	3.000000	3.000000	0.000000
1874.165867	0.157511	0.587110	-0.018822	78.372437	10.216578	15.834052	2.879945	0.000000	-0.922331	0.000000	0.000000	0.000000	-0.026309	-0.085528	-0.112488	0.000000	0.000000	3.000000	3.000000	0.000000
1874.169201	0.157511	0.587110	-0.018822	78.372437	10.216578	15.834052	2.879945	0.000000	-0.922331	0.000000	0.000000	0.000000	-0.026309	-0.085528	-0.112488	0.000000	0.000000	3.000000	3.000000	0.000000
1874.172534	0.157511	0.587110	-0.018822	78.403320	10.191282	15.808230	2.875560	0.000000	-0.941079	0.000000	0.000000	0.000000	-0.026309	-0.085528	-0.112488	0.000000	0.000000	3.000000	3.000000	0.000000
1874.175867	0.157414	0.586961	-0.019093	78.403320	10.191282	15.808230	2.875560	0.000000	-0.941079	0.000000	0.000000	0.000000	-0.029280	-0.044715	-0.081481	0.000000	0.000000	3.000000	3.000000	0.000000
1874.179201	0.157414	0.586961	-0.019093	78.403320	10.191282	15.808230	2.875560	0.000000	-0.941079	0.000000	0.000000	0.000000	-0.029280	-0.044715	-0.081481	0.000000	0.000000	3.000000	3.000000	0.000000
1874.182534	0.157414	0.586961	-0.019093	78.443443	10.160913	15.774452	2.870680	0.000000	-0.954659	0.000000	0.000000	0.000000	-0.029280	-0.044715	-0.081481	0.000000	0.000000	3.000000	3.000000	0.000000
1874.185867	0.157414	0.586961	-0.019093	78.443443	10.160913	15.774452	2.870680	0.000000	-0.954659	0.000000	0.000000	0.000000	-0.029280	-0.044715	-0.081481	0.000000	0.000000	3.000000	3.000000	0.000000
1874.189201	0.157312	0.586764	-0.019443	78.443443	10.160913	15.774452	2.870680	0.000000	-0.954659	0.000000	0.000000	0.000000	-0.030624	-0.059137	-0.104828	0.000000	0.000000	3.000000	3.000000	0.000000
1874.192534	0.157312	0.586764	-0.019443	78.489731	10.122448	15.735197	2.870680	0.000000	-0.954659	0.000000	0.000000	0.000000	-0.030624	-0.059137	-0.104828	0.000000	0.000000	3.000000	3.000000	0.000000
1874.195867	0.157312	0.586764	-0.019443	78.489731	10.122448	15.735197	2.870680	0.000000	-0.954659	0.000000	0.000000	0.000000	-0.030624	-0.059137	-0.104828	0.000000	0.000000	3.000000	3.000000	0.000000
1874.199201	0.157312	0.586764	-0.019443	78.489731	10.122448	15.735197	2.870680	0.000000	-0.954659	0.000000	0.000000	0.000000	-0.030624	-0.059137	-0.104828	0.000000	0.000000	3.000000	3.000000	0.000000
1874.202534	0.156911	0.586304	-0.020427	78.545563	10.077145	15.696118	2.865577	0.000000	-0.972130	0.000000	0.000000	0.000000	-0.120142	-0.137882	-0.295231	0.000000	0.000000	3.000000	3.000000	0.000000
1874.205867	0.156911	0.586304	-0.020427	78.545563	10.077145	15.696118	2.865577	0.000000	-0.972130	0.000000	0.000000	0.000000	-0.000001	0.000002	-0.000000	0.000000	0.000000	3.000000	3.000000	0.000000
1874.209201	0.156911	0.586304	-0.020427	78.545563	10.077145	15.696118	2.865577	0.000000	-0.972130	0.000000	0.000000	0.000000	-0.000001	0.000002	-0.000000	0.000000	0.000000	3.000000	3.000000	0.000000
1874.212534	0.156911	0.586304	-0.020427	78.601654	10.032759	15.665140	2.845553	0.000000	-1.021335	0.000000	0.000000	0.000000	-0.000001	0.000002	-0.000000	0.000000	0.000000	3.000000	3.000000	0.000000
1874.215867	0.156911	0.586304	-0.020427	78.601654	10.032759	15.665140	2.845553	0.000000	-1.021335	0.000000	0.000000	0.000000	-0.000001	0.000002	-0.000000	0.000000	0.000000	3.000000	3.000000	0.000000
1874.219201	0.156622	0.586039	-0.020971	78.601654	10.032759	15.665140	2.845553	0.000000	-1.021335	0.000000	0.000000	0.000000	-0.086679	-0.079503	-0.163183	0.000000	0.000000	3.000000	3.000000	0.000000
1874.222534	0.156622	0.586039	-0.020971	78.653542	9.991628	15.647221	2.845553	0.000000	-1.021335	0.000000	0.000000	0.000000	-0.086679	-0.079503	-0.163183	0.000000	0.000000	3.000000	3.000000	0.000000
1874.225867	0.156248	0.585799	-0.021492	78.653542	9.991628	15.647221	2.845553	0.000000	-1.021335	0.000000	0.000000	0.000000	-0.112187	-0.071889	-0.156410	0.000000	0.000000	3.000000	3.000000	0.000000
1874.229201	0.156248	0.585799	-0.021492	78.653542	9.991628	15.647221	2.845553	0.000000	-1.021335	0.000000	0.000000	0.000000	-0.112187	-0.071889	-0.156410	0.000000	0.000000	3.000000	3.000000	0.000000
1874.232534	0.156248	0.585799	-0.021492	78.686485	9.962229	15.648910	2.812408	0.000000	-1.074601	0.000000	0.000000	0.000000	-0.112187	-0.071889	-0.156410	0.000000	0.000000	3.000000	3.000000	0.000000
1874.235867	0.156248	0.585799	-0.021492	78.686485	9.962229	15.648910	2.812408	0.000000	-1.074601	0.000000	0.000000	0.000000	-0.112187	-0.071889	-0.156410	0.000000	0.000000	3.000000	3.000000	0.000000
1874.239201	0.155861	0.585582	-0.021922	78.686485	9.962229	15.648910	2.812408	0.000000	-1.074601	0.000000	0.000000	0.000000	-0.116207	-0.065045	-0.129000	0.000000	0.000000	3.000000	3.000000	0.000000
1874.242534	0.155861	0.585582	-0.021922	78.708405	9.964464	15.697225	2.812408	0.000000	-1.074601	0.000000	0.000000	0.000000	-0.116207	-0.065045	-0.129000	0.000000	0.000000	3.000000	3.000000	0.000000
1874.245867	0.155428	0.585352	-0.022285	78.708405	9.964464	15.697225	2.812408	0.000000	-1.074601	0.000000	0.000000	0.000000	-0.129836	-0.069170	-0.108967	0.000000	0.000000	3.000000	3.000000	0.000000
1874.249201	0.155428	0.585352	-0.022285	78.708405	9.964464	15.697225	2.812408	0.000000	-1.074601	0.000000	0.000000	0.000000	-0.129836	-0.069170	-0.108967	0.000000	0.000000	3.000000	3.000000	0.000000
1874.252534	0.155428	0.585352	-0.022285	78.724068	10.021469	15.814948	2.771401	0.000000	-1.114262	0.000000	0.000000	0.000000	-0.129836	-0.069170	-0.108967	0.000000	0.000000	3.000000	3.000000	0.000000
1874.255867	0.155428	0.585352	-0.022285	78.724068	10.021469	15.814948	2.771401	0.000000	-1.114262	0.000000	0.000000	0.000000	-0.129836	-0.069170	-0.108967	0.000000	0.000000	3.000000	3.000000	0.000000
1874.259201	0.154941	0.585110	-0.022673	78.724068	10.021469	15.814948	2.771401	0.000000	-1.114262	0.000000	0.000000	0.000000	-0.146223	-0.072533	-0.116334	0.000000	0.000000	3.000000	3.000000	0.000000
1874.262534	0.154941	0.585110	-0.022673	78.731964	10.153249	16.030039	2.771401	0.000000	-1.114262	0.000000	0.000000	0.000000	-0.146223	-0.072533	-0.116334	0.000000	0.000000	3.000000	3.000000	0.000000
1874.265867	0.154422	0.584832	-0.023086	78.731964	10.153249	16.030039	2.771401	0.000000	-1.114262	0.000000	0.000000	0.000000	-0.155678	-0.083465	-0.123996	0.000000	0.000000	3.000000	3.000000	0.000000
1874.269201	0.154422	0.584832	-0.023086	78.731964	10.153249	16.030039	2.771401	0.000000	-1.114262	0.000000	0.000000	0.000000	-0.155678	-0.083465	-0.123996	0.000000	0.000000	3.000000	3.000000	0.000000
1874.272534	0.154422	0.584832	-0.023086	78.708946	10.358164	16.330656	2.721084	0.000000	-1.154317	0.000000	0.000000	0.000000	-0.155678	-0.083465	-0.123996	0.000000	0.000000	3.000000	3.000000	0.000000
1874.275867	0.154422	0.584832	-0.023086	78.708946	10.358164	16.330656	2.721084	0.000000	-1.154317	0.000000	0.000000	0.000000	-0.155678	-0.083465	-0.123996	0.000000	0.000000	3.000000	3.000000	0.000000
1874.279201	0.153861	0.584549	-0.023555	78.708946	10.358164	16.330656	2.721084	0.000000	-1.154317	0.000000	0.000000	0.000000	-0.168199	-0.084736	-0.140476	0.000000	0.000000	3.000000	3.000000	0.000000
1874.282534	0.153861	0.584549	-0.023555	78.644249	10.644114	16.724491	2.721084	0.000000	-1.154317	0.000000	0.000000	0.000000	-0.168199	-0.084736	-0.140476	0.000000	0.000000	3.000000	3.000000	0.000000
1874.285867	0.153268	0.584226	-0.024117	78.644249	10.644114	16.724491	2.721084	0.000000	-1.154317	0.000000	0.000000	0.000000	-0.177926	-0.096969	-0.168860	0.000000	0.000000	3.000000	3.000000	0.000000
1874.289201	0.153268	0.584226	-0.024117	78.644249	10.644114	16.724491	2.721084	0.000000	-1.154317	0.000000	0.000000	0.000000	-0.177926	-0.096969	-0.168860	0.000000	0.000000	3.000000	3.000000	0.000000
1874.292534	0.153268	0.584226	-0.024117	78.521683	10.950836	17.123949	2.663397	0.000000	-1.205873	0.000000	0.000000	0.000000	-0.177926	-0.096969	-0.168860	0.000000	0.000000	3.000000	3.000000	0.000000
1874.295867	0.153268	0.584226	-0.024117	78.521683	10.950836	17.123949	2.663397	0.000000	-1.205873	0.000000	0.000000	0.000000	-0.177926	-0.096969	-0.168860	0.000000	0.000000	3.000000	3.000000	0.000000
1874.299201	0.152662	0.583892	-0.024720	78.521683	10.950836	17.123949	2.663397	0.000000	-1.205873	0.000000	0.000000	0.000000	-0.181789	-0.100321	-0.180864	0.000000	0.000000	3.000000	3.000000	0.000000
1874.302534	0.152662	0.583892	-0.024720	78.349915	11.248412	17.498524	2.663397	0.000000	-1.205873	0.000000	0.000000	0.000000	-0.181789	-0.100321	-0.180864	0.000000	0.000000	3.000000	3.000000	0.000000
1874.305867	0.152084	0.583546	-0.025378	78.349915	11.248412	17.498524	2.663397	0.000000	-1.205873	0.000000	0.000000	0.000000	-0.173334	-0.103645	-0.197233	0.000000	0.000000	3.000000	3.000000	0.000000
1874.309201	0.152084	0.583546	-0.025378	78.349915	11.248412	17.498524	2.663397	0.000000	-1.205873	0.000000	0.000000	0.000000	-0.173334	-0.103645	-0.197233	0.000000	0.000000	3.000000	3.000000	0.000000
1874.312534	0.152084	0.583546	-0.025378	78.136795	11.513056	17.821106	2.604210	0.000000	-1.268889	0.000000	0.000000	0.000000	-0.173334	-0.103645	-0.197233	0.000000	0.000000	3.000000	3.000000	0.000000
1874.315867	0.152084	0.583546	-0.025378	78.136795	11.513056	17.821106	2.604210	0.000000	-1.268889	0.000000	0.000000	0.000000	-0.173334	-0.103645	-0.197233	0.000000	0.000000	3.000000	3.000000	0.000000
1874.319201	0.151540	0.583208	-0.026074	78.136795	11.513056	17.821106	2.604210	0.000000	-1.268889	0.000000	0.000000	0.000000	-0.163212	-0.101536	-0.208735	0.000000	0.000000	3.000000	3.000000	0.000000
1874.322534	0.151540	0.583208	-0.026074	77.904526	11.705651	18.047880	2.604210	0.000000	-1.268889	0.000000	0.000000	0.000000	-0.163212	-0.101536	-0.208735	0.000000	0.000000	3.000000	3.000000	0.000000
1874.325867	0.151009	0.582911	-0.026669	77.904526	11.705651	18.047880	2.604210	0.000000	-1.268889	0.000000	0.000000	0.000000	-0.159247	-0.089214	-0.178749	0.000000	0.000000	3.000000	3.000000	0.000000
1874.329201	0.151009	0.582911	-0.026669	77.904526	11.705651	18.047880	2.604210	0.000000	-1.268889	0.000000	0.000000	0.000000	-0.159247	-0.089214	-0.178749	0.000000	0.000000	3.000000	3.000000	0.000000
1874.332534	0.151009	0.582911	-0.026669	77.674309	11.859809	18.239347	2.550467	0.000000	-1.333470	0.000000	0.000000	0.000000	-0.159247	-0.089214	-0.178749	0.000000	0.000000	3.000000	3.000000	0.000000
1874.335867	0.151009	0.582911	-0.026669	77.674309	11.859809	18.239347	2.550467	0.000000	-1.333470	0.000000	0.000000	0.000000	-0.159247	-0.089214	-0.178749	0.000000	0.000000	3.000000	3.000000	0.000000
1874.339201	0.150458	0.582643	-0.027197	77.674309	11.859809	18.239347	2.550467	0.000000	-1.333470	0.000000	0.000000	0.000000	-0.165504	-0.080333	-0.158233	0.000000	0.000000	3.000000	3.000000	0.000000
1874.342534	0.150458	0.582643	-0.027197	77.476814	11.983994	18.398165	2.550467	0.000000	-1.333470	0.000000	0.000000	0.000000	-0.165504	-0.080333	-0.158233	0.000000	0.000000	3.000000	3.000000	0.000000
1874.345867	0.149929	0.582384	-0.027595	77.476814	11.983994	18.398165	2.550467	0.000000	-1.333470	0.000000	0.000000	0.000000	-0.158485	-0.077518	-0.119414	0.000000	0.000000	3.000000	3.000000	0.000000
1874.349201	0.149929	0.582384	-0.027595	77.476814	11.983994	18.398165	2.550467	0.000000	-1.333470	0.000000	0.000000	0.000000	-0.158485	-0.077518	-0.119414	0.000000	0.000000	3.000000	3.000000	0.000000
1874.352534	0.149929	0.582384	-0.027595	77.331779	12.124038	18.542969	2.496469	0.000000	-1.379744	0.000000	0.000000	0.000000	-0.158485	-0.077518	-0.119414	0.000000	0.000000	3.000000	3.000000	0.000000
1874.355867	0.149929	0.582384	-0.027595	77.331779	12.124038	18.542969	2.496469	0.000000	-1.379744	0.000000	0.000000	0.000000	-0.158485	-0.077518	-0.119414	0.000000	0.000000	3.000000	3.000000	0.000000
1874.359201	0.149381	0.582126	-0.027987	77.331779	12.124038	18.542969	2.496469	0.000000	-1.379744	0.000000	0.000000	0.000000	-0.164413	-0.077474	-0.117558	0.000000	0.000000	3.000000	3.000000	0.000000
1874.362534	0.149381	0.582126	-0.027987	77.239197	12.402902	18.930908	2.496469	0.000000	-1.379744	0.000000	0.000000	0.000000	-0.164413	-0.077474	-0.117558	0.000000	0.000000	3.000000	3.000000	0.000000
1874.365867	0.148812	0.581897	-0.028310	77.239197	12.402902	18.930908	2.496469	0.000000	-1.379744	0.000000	0.000000	0.000000	-0.170675	-0.068586	-0.097017	0.000000	0.000000	3.000000	3.000000	0.000000
1874.369201	0.148812	0.581897	-0.028310	77.239197	12.402902	18.930908	2.496469	0.000000	-1.379744	0.000000	0.000000	0.000000	-0.170675	-0.068586	-0.097017	0.000000	0.000000	3.000000	3.000000	0.000000
1874.372534	0.148812	0.581897	-0.028310	77.203552	12.791638	19.393799	2.440621	0.000000	-1.415507	0.000000	0.000000	0.000000	-0.170675	-0.068586	-0.097017	0.000000	0.000000	3.000000	3.000000	0.000000
1874.375867	0.148812	0.581897	-0.028310	77.203552	12.791638	19.393799	2.440621	0.000000	-1.415507	0.000000	0.000000	0.000000	-0.170675	-0.068586	-0.097017	0.000000	0.000000	3.000000	3.000000	0.000000
1874.379201	0.148291	0.581687	-0.028632	77.203552	12.791638	19.393799	2.440621	0.000000	-1.415507	0.000000	0.000000	0.000000	-0.156579	-0.063127	-0.096635	0.000000	0.000000	3.000000	3.000000	0.000000
1874.382534	0.148291	0.581687	-0.028632	77.225441	13.201450	19.765753	2.440621	0.000000	-1.415507	0.000000	0.000000	0.000000	-0.156579	-0.063127	-0.096635	0.000000	0.000000	3.000000	3.000000	0.000000
1874.385867	0.147764	0.581459	-0.028972	77.225441	13.201450	19.765753	2.440621	0.000000	-1.415507	0.000000	0.000000	0.000000	-0.158090	-0.068542	-0.101778	0.000000	0.000000	3.000000	3.000000	0.000000
1874.389201	0.147764	0.581459	-0.028972	77.225441	13.201450	19.765753	2.440621	0.000000	-1.415507	0.000000	0.000000	0.000000	-0.158090	-0.068542	-0.101778	0.000000	0.000000	3.000000	3.000000	0.000000
1874.392534	0.147764	0.581459	-0.028972	77.290359	13.549735	20.173279	2.388177	0.000000	-1.448575	0.000000	0.000000	0.000000	-0.158090	-0.068542	-0.101778	0.000000	0.000000	3.000000	3.000000	0.000000
1874.395867	0.147764	0.581459	-0.028972	77.290359	13.549735	20.173279	2.388177	0.000000	-1.448575	0.000000	0.000000	0.000000	-0.158090	-0.068542	-0.101778	0.000000	0.000000	3.000000	3.000000	0.000000
1874.399201	0.147216	0.581226	-0.029373	77.290359	13.549735	20.173279	2.388177	0.000000	-1.448575	0.000000	0.000000	0.000000	-0.164301	-0.069876	-0.120591	0.000000	0.000000	3.000000	3.000000	0.000000
1874.402534	0.147216	0.581226	-0.029373	77.352600	13.826614	20.589941	2.388177	0.000000	-1.448575	0.000000	0.000000	0.000000	-0.164301	-0.069876	-0.120591	0.000000	0.000000	3.000000	3.000000	0.000000
1874.405867	0.146667	0.581018	-0.029783	77.352600	13.826614	20.589941	2.388177	0.000000	-1.448575	0.000000	0.000000	0.000000	-0.164756	-0.062435	-0.122791	0.000000	0.000000	3.000000	3.000000	0.000000
1874.409201	0.146667	0.581018	-0.029783	77.352600	13.826614	20.589941	2.388177	0.000000	-1.448575	0.000000	0.000000	0.000000	-0.164756	-0.062435	-0.122791	0.000000	0.000000	3.000000	3.000000	0.000000
1874.412534	0.146667	0.581018	-0.029783	77.404350	13.959974	20.790030	2.333334	0.000000	-1.489139	0.000000	0.000000	0.000000	-0.164756	-0.062435	-0.122791	0.000000	0.000000	3.000000	3.000000	0.000000
1874.415867	0.146667	0.581018	-0.029783	77.404350	13.959974	20.790030	2.333334	0.000000	-1.489139	0.000000	0.000000	0.000000	-0.164756	-0.062435	-0.122791	0.000000	0.000000	3.000000	3.000000	0.000000
1874.419201	0.146118	0.580810	-0.030193	77.404350	13.959974	20.790030	2.333334	0.000000	-1.489139	0.000000	0.000000	0.000000	-0.164540	-0.062395	-0.123065	0.000000	0.000000	3.000000	3.000000	0.000000
1874.422534	0.146118	0.580810	-0.030193	77.441689	13.918370	20.742939	2.333334	0.000000	-1.489139	0.000000	0.000000	0.000000	-0.164540	-0.062395	-0.123065	0.000000	0.000000	3.000000	3.000000	0.000000
1874.425867	0.145575	0.580649	-0.030525	77.441689	13.918370	20.742939	2.333334	0.000000	-1.489139	0.000000	0.000000	0.000000	-0.163028	-0.048219	-0.099664	0.000000	0.000000	3.000000	3.000000	0.000000
1874.429201	0.145575	0.580649	-0.030525	77.441689	13.918370	20.742939	2.333334	0.000000	-1.489139	0.000000	0.000000	0.000000	-0.163028	-0.048219	-0.099664	0.000000	0.000000	3.000000	3.000000	0.000000
1874.432534	0.145575	0.580649	-0.030525	77.454437	13.858712	20.604244	2.278740	0.000000	-1.526261	0.000000	0.000000	0.000000	-0.163028	-0.048219	-0.099664	0.000000	0.000000	3.000000	3.000000	0.000000
1874.435867	0.145575	0.580649	-0.030525	77.454437	13.858712	20.604244	2.278740	0.000000	-1.526261	0.000000	0.000000	0.000000	-0.163028	-0.048219	-0.099664	0.000000	0.000000	3.000000	3.000000	0.000000
1874.439201	0.145024	0.580529	-0.030750	77.454437	13.858712	20.604244	2.278740	0.000000	-1.526261	0.000000	0.000000	0.000000	-0.165301	-0.036009	-0.067325	0.000000	0.000000	3.000000	3.000000	0.000000
1874.442534	0.145024	0.580529	-0.030750	77.442039	13.820003	20.436852	2.278740	0.000000	-1.526261	0.000000	0.000000	0.000000	-0.165301	-0.036009	-0.067325	0.000000	0.000000	3.000000	3.000000	0.000000
1874.445867	0.144465	0.580449	-0.030866	77.442039	13.820003	20.436852	2.278740	0.000000	-1.526261	0.000000	0.000000	0.000000	-0.167625	-0.023818	-0.034973	0.000000	0.000000	3.000000	3.000000	0.000000
1874.449201	0.144465	0.580449	-0.030866	77.442039	13.820003	20.436852	2.278740	0.000000	-1.526261	0.000000	0.000000	0.000000	-0.167625	-0.023818	-0.034973	0.000000	0.000000	3.000000	3.000000	0.000000
1874.452534	0.144465	0.580449	-0.030866	77.414078	13.836857	20.353687	2.223252	0.000000	-1.543310	0.000000	0.000000	0.000000	-0.167625	-0.023818	-0.034973	0.000000	0.000000	3.000000	3.000000	0.000000
1874.455867	0.144465	0.580449	-0.030866	77.414078	13.836857	20.353687	2.223252	0.000000	-1.543310	0.000000	0.000000	0.000000	-0.167625	-0.023818	-0.034973	0.000000	0.000000	3.000000	3.000000	0.000000
1874.459201	0.143872	0.580393	-0.030885	77.414078	13.836857	20.353687	2.223252	0.000000	-1.543310	0.000000	0.000000	0.000000	-0.177764	-0.017011	-0.005499	0.000000	0.000000	3.000000	3.000000	0.000000
1874.462534	0.143872	0.580393	-0.030885	77.384094	13.962316	20.431297	2.223252	0.000000	-1.543310	0.000000	0.000000	0.000000	-0.177764	-0.017011	-0.005499	0.000000	0.000000	3.000000	3.000000	0.000000
1874.465867	0.143238	0.580365	-0.030828	77.384094	13.962316	20.431297	2.223252	0.000000	-1.543310	0.000000	0.000000	0.000000	-0.190284	-0.008245	0.017090	0.000000	0.000000	3.000000	3.000000	0.000000
1874.469201	0.143238	0.580365	-0.030828	77.384094	13.962316	20.431297	2.223252	0.000000	-1.543310	0.000000	0.000000	0.000000	-0.190284	-0.008245	0.017090	0.000000	0.000000	3.000000	3.000000	0.000000
1874.472534	0.143238	0.580365	-0.030828	77.363297	14.117646	20.572186	2.161911	0.000000	-1.541378	0.000000	0.000000	0.000000	-0.190284	-0.008245	0.017090	0.000000	0.000000	3.000000	3.000000	0.000000
1874.475867	0.143238	0.580365	-0.030828	77.363297	14.117646	20.572186	2.161911	0.000000	-1.541378	0.000000	0.000000	0.000000	-0.190284	-0.008245	0.017090	0.000000	0.000000	3.000000	3.000000	0.000000
1874.479201	0.142516	0.580349	-0.030698	77.363297	14.117646	20.572186	2.161911	0.000000	-1.541378	0.000000	0.000000	0.000000	-0.216668	-0.004818	0.038749	0.000000	0.000000	3.000000	3.000000	0.000000
1874.482534	0.142516	0.580349	-0.030698	77.355484	14.302284	20.839527	2.161911	0.000000	-1.541378	0.000000	0.000000	0.000000	-0.216668	-0.004818	0.038749	0.000000	0.000000	3.000000	3.000000	0.000000
1874.485867	0.141727	0.580315	-0.030567	77.355484	14.302284	20.839527	2.161911	0.000000	-1.541378	0.000000	0.000000	0.000000	-0.236557	-0.010225	0.039493	0.000000	0.000000	3.000000	3.000000	0.000000
1874.489201	0.141727	0.580315	-0.030567	77.355484	14.302284	20.839527	2.161911	0.000000	-1.541378	0.000000	0.000000	0.000000	-0.236557	-0.010225	0.039493	0.000000	0.000000	3.000000	3.000000	0.000000
1874.492534	0.141727	0.580315	-0.030567	77.359734	14.519908	21.138594	2.086373	0.000000	-1.528338	0.000000	0.000000	0.000000	-0.236557	-0.010225	0.039493	0.000000	0.000000	3.000000	3.000000	0.000000
1874.495867	0.141727	0.580315	-0.030567	77.359734	14.519908	21.138594	2.086373	0.000000	-1.528338	0.000000	0.000000	0.000000	-0.236557	-0.010225	0.039493	0.000000	0.000000	3.000000	3.000000	0.000000
1874.499201	0.140865	0.580270	-0.030456	77.359734	14.519908	21.138594	2.086373	0.000000	-1.528338	0.000000	0.000000	0.000000	-0.258691	-0.013620	0.033264	0.000000	0.000000	3.000000	3.000000	0.000000
1874.502534	0.140865	0.580270	-0.030456	77.372269	14.703320	21.277487	2.086373	0.000000	-1.528338	0.000000	0.000000	0.000000	-0.258691	-0.013620	0.033264	0.000000	0.000000	3.000000	3.000000	0.000000
1874.505867	0.139964	0.580200	-0.030327	77.372269	14.703320	21.277487	2.086373	0.000000	-1.528338	0.000000	0.000000	0.000000	-0.270201	-0.020996	0.038640	0.000000	0.000000	3.000000	3.000000	0.000000
1874.509201	0.139964	0.580200	-0.030327	77.372269	14.703320	21.277487	2.086373	0.000000	-1.528338	0.000000	0.000000	0.000000	-0.270201	-0.020996	0.038640	0.000000	0.000000	3.000000	3.000000	0.000000
1874.512534	0.139964	0.580200	-0.030327	77.374413	14.830576	21.224415	1.998224	0.000000	-1.516354	0.000000	0.000000	0.000000	-0.270201	-0.020996	0.038640	0.000000	0.000000	3.000000	3.000000	0.000000
1874.515867	0.139964	0.580200	-0.030327	77.374413	14.830576	21.224415	1.998224	0.000000	-1.516354	0.000000	0.000000	0.000000	-0.270201	-0.020996	0.038640	0.000000	0.000000	3.000000	3.000000	0.000000
1874.519201	0.138989	0.580047	-0.030293	77.374413	14.830576	21.224415	1.998224	0.000000	-1.516354	0.000000	0.000000	0.000000	-0.292657	-0.045908	0.010364	0.000000	0.000000	3.000000	3.000000	0.000000
1874.522534	0.138989	0.580047	-0.030293	77.326363	14.973624	21.146154	1.998224	0.000000	-1.516354	0.000000	0.000000	0.000000	-0.292657	-0.045908	0.010364	0.000000	0.000000	3.000000	3.000000	0.000000
1874.525867	0.137981	0.579887	-0.030224	77.326363	14.973624	21.146154	1.998224	0.000000	-1.516354	0.000000	0.000000	0.000000	-0.302464	-0.047889	0.020478	0.000000	0.000000	3.000000	3.000000	0.000000
1874.529201	0.137981	0.579887	-0.030224	77.326363	14.973624	21.146154	1.998224	0.000000	-1.516354	0.000000	0.000000	0.000000	-0.302464	-0.047889	0.020478	0.000000	0.000000	3.000000	3.000000	0.000000
1874.532534	0.137981	0.579887	-0.030224	77.243690	15.196066	21.139822	1.899038	0.000000	-1.511214	0.000000	0.000000	0.000000	-0.302464	-0.047889	0.020478	0.000000	0.000000	3.000000	3.000000	0.000000
1874.535867	0.136876	0.579679	-0.030113	77.243690	15.196066	21.139822	1.899038	0.000000	-1.511214	0.000000	0.000000	0.000000	-0.331545	-0.062551	0.033313	0.000000	0.000000	3.000000	3.000000	0.000000
1874.539201	0.136876	0.579679	-0.030113	77.243690	15.196066	21.139822	1.899038	0.000000	-1.511214	0.000000	0.000000	0.000000	-0.331545	-0.062551	0.033313	0.000000	0.000000	3.000000	3.000000	0.000000
1874.542534	0.136876	0.579679	-0.030113	77.142746	15.497831	21.258024	1.843781	0.000000	-1.505662	0.000000	0.000000	0.000000	-0.331545	-0.062551	0.033313	0.000000	0.000000	3.000000	3.000000	0.000000
1874.545867	0.135740	0.579511	-0.029890	77.142746	15.497831	21.258024	1.843781	0.000000	-1.505662	0.000000	0.000000	0.000000	-0.340609	-0.050338	0.066932	0.000000	0.000000	3.000000	3.000000	0.000000
1874.549201	0.135740	0.579511	-0.029890	77.142746	15.497831	21.258024	1.843781	0.000000	-1.505662	0.000000	0.000000	0.000000	-0.340609	-0.050338	0.066932	0.000000	0.000000	3.000000	3.000000	0.000000
1874.552534	0.135740	0.579511	-0.029890	77.035461	15.885948	21.508093	1.787013	0.000000	-1.494506	0.000000	0.000000	0.000000	-0.340609	-0.050338	0.066932	0.000000	0.000000	3.000000	3.000000	0.000000
1874.555867	0.134535	0.579359	-0.029536	77.035461	15.885948	21.508093	1.787013	0.000000	-1.494506	0.000000	0.000000	0.000000	-0.361492	-0.045503	0.106241	0.000000	0.000000	3.000000	3.000000	0.000000
1874.559201	0.134535	0.579359	-0.029536	77.035461	15.885948	21.508093	1.787013	0.000000	-1.494506	0.000000	0.000000	0.000000	-0.361492	-0.045503	0.106241	0.000000	0.000000	3.000000	3.000000	0.000000
1874.562534	0.134535	0.579359	-0.029536	76.918617	16.356277	21.862778	1.726764	0.000000	-1.476800	0.000000	0.000000	0.000000	-0.361492	-0.045503	0.106241	0.000000	0.000000	3.000000	3.000000	0.000000
1874.565867	0.133346	0.579241	-0.029060	76.918617	16.356277	21.862778	1.726764	0.000000	-1.476800	0.000000	0.000000	0.000000	-0.356750	-0.035334	0.142777	0.000000	0.000000	3.000000	3.000000	0.000000
1874.569201	0.133346	0.579241	-0.029060	76.918617	16.356277	21.862778	1.726764	0.000000	-1.476800	0.000000	0.000000	0.000000	-0.356750	-0.035334	0.142777	0.000000	0.000000	3.000000	3.000000	0.000000
1874.572534	0.133346	0.579241	-0.029060	76.829124	16.883900	22.255430	1.667305	0.000000	-1.453004	0.000000	0.000000	0.000000	-0.356750	-0.035334	0.142777	0.000000	0.000000	3.000000	3.000000	0.000000
1874.575867	0.132142	0.579117	-0.028558	76.829124	16.883900	22.255430	1.667305	0.000000	-1.453004	0.000000	0.000000	0.000000	-0.361220	-0.037318	0.150563	0.000000	0.000000	3.000000	3.000000	0.000000
1874.579201	0.132142	0.579117	-0.028558	76.829124	16.883900	22.255430	1.667305	0.000000	-1.453004	0.000000	0.000000	0.000000	-0.361220	-0.037318	0.150563	0.000000	0.000000	3.000000	3.000000	0.000000
1874.582534	0.132142	0.579117	-0.028558	76.780907	17.487349	22.640789	1.607102	0.000000	-1.427910	0.000000	0.000000	0.000000	-0.361220	-0.037318	0.150563	0.000000	0.000000	3.000000	3.000000	0.000000
1874.585867	0.130889	0.578979	-0.027995	76.780907	17.487349	22.640789	1.607102	0.000000	-1.427910	0.000000	0.000000	0.000000	-0.375872	-0.041326	0.168951	0.000000	0.000000	3.000000	3.000000	0.000000
1874.589201	0.130889	0.578979	-0.027995	76.780907	17.487349	22.640789	1.607102	0.000000	-1.427910	0.000000	0.000000	0.000000	-0.375872	-0.041326	0.168951	0.000000	0.000000	3.000000	3.000000	0.000000
1874.592534	0.130889	0.578979	-0.027995	76.765533	18.114491	23.025671	1.544457	0.000000	-1.399751	0.000000	0.000000	0.000000	-0.375872	-0.041326	0.168951	0.000000	0.000000	3.000000	3.000000	0.000000
1874.595867	0.129600	0.578835	-0.027400	76.765533	18.114491	23.025671	1.544457	0.000000	-1.399751	0.000000	0.000000	0.000000	-0.386697	-0.043343	0.178447	0.000000	0.000000	3.000000	3.000000	0.000000
1874.599201	0.129600	0.578835	-0.027400	76.765533	18.114491	23.025671	1.544457	0.000000	-1.399751	0.000000	0.000000	0.000000	-0.386697	-0.043343	0.178447	0.000000	0.000000	3.000000	3.000000	0.000000
1874.602534	0.129600	0.578835	-0.027400	76.770683	18.727194	23.596670	1.480007	0.000000	-1.370010	0.000000	0.000000	0.000000	-0.386697	-0.043343	0.178447	0.000000	0.000000	3.000000	3.000000	0.000000
1874.605867	0.128171	0.578708	-0.026750	76.770683	18.727194	23.596670	1.480007	0.000000	-1.370010	0.000000	0.000000	0.000000	-0.428845	-0.038030	0.195067	0.000000	0.000000	3.000000	3.000000	0.000000
1874.609201	0.128171	0.578708	-0.026750	76.770683	18.727194	23.596670	1.480007	0.000000	-1.370010	0.000000	0.000000	0.000000	-0.428845	-0.038030	0.195067	0.000000	0.000000	3.000000	3.000000	0.000000
1874.612534	0.128171	0.578708	-0.026750	76.770157	19.257994	24.063713	1.408533	0.000000	-1.337499	0.000000	0.000000	0.000000	-0.428845	-0.038030	0.195067	0.000000	0.000000	3.000000	3.000000	0.000000
1874.615867	0.126602	0.578574	-0.026039	76.770157	19.257994	24.063713	1.408533	0.000000	-1.337499	0.000000	0.000000	0.000000	-0.470682	-0.040078	0.213183	0.000000	0.000000	3.000000	3.000000	0.000000
1874.619201	0.126602	0.578574	-0.026039	76.770157	19.257994	24.063713	1.408533	0.000000	-1.337499	0.000000	0.000000	0.000000	-0.470682	-0.040078	0.213183	0.000000	0.000000	3.000000	3.000000	0.000000
1874.622534	0.126602	0.578574	-0.026039	76.771370	19.688824	24.295095	1.330086	0.000000	-1.301968	0.000000	0.000000	0.000000	-0.470682	-0.040078	0.213183	0.000000	0.000000	3.000000	3.000000	0.000000
1874.625867	0.124908	0.578416	-0.025293	76.771370	19.688824	24.295095	1.330086	0.000000	-1.301968	0.000000	0.000000	0.000000	-0.508098	-0.047503	0.224038	0.000000	0.000000	3.000000	3.000000	0.000000
1874.629201	0.124908	0.578416	-0.025293	76.771370	19.688824	24.295095	1.330086	0.000000	-1.301968	0.000000	0.000000	0.000000	-0.508098	-0.047503	0.224038	0.000000	0.000000	3.000000	3.000000	0.000000
1874.632534	0.124908	0.578416	-0.025293	76.764893	20.093010	24.501146	1.245403	0.000000	-1.264629	0.000000	0.000000	0.000000	-0.508098	-0.047503	0.224038	0.000000	0.000000	3.000000	3.000000	0.000000
1874.635867	0.123071	0.578275	-0.024495	76.764893	20.093010	24.501146	1.245403	0.000000	-1.264629	0.000000	0.000000	0.000000	-0.551002	-0.042180	0.239332	0.000000	0.000000	3.000000	3.000000	0.000000
1874.639201	0.123071	0.578275	-0.024495	76.764893	20.093010	24.501146	1.245403	0.000000	-1.264629	0.000000	0.000000	0.000000	-0.551002	-0.042180	0.239332	0.000000	0.000000	3.000000	3.000000	0.000000
1874.642534	0.123071	0.578275	-0.024495	76.754410	20.582365	24.468941	1.153569	0.000000	-1.224740	0.000000	0.000000	0.000000	-0.551002	-0.042180	0.239332	0.000000	0.000000	3.000000	3.000000	0.000000
1874.645867	0.121122	0.578117	-0.023693	76.754410	20.582365	24.468941	1.153569	0.000000	-1.224740	0.000000	0.000000	0.000000	-0.584667	-0.047623	0.240556	0.000000	0.000000	3.000000	3.000000	0.000000
1874.649201	0.121122	0.578117	-0.023693	76.754410	20.582365	24.468941	1.153569	0.000000	-1.224740	0.000000	0.000000	0.000000	-0.584667	-0.047623	0.240556	0.000000	0.000000	3.000000	3.000000	0.000000
1874.652534	0.121122	0.578117	-0.023693	76.720276	21.300507	24.470123	1.056124	0.000000	-1.184647	0.000000	0.000000	0.000000	-0.584667	-0.047623	0.240556	0.000000	0.000000	3.000000	3.000000	0.000000
1874.655867	0.119096	0.577947	-0.022923	76.720276	21.300507	24.470123	1.056124	0.000000	-1.184647	0.000000	0.000000	0.000000	-0.607960	-0.051018	0.230983	0.000000	0.000000	3.000000	3.000000	0.000000
1874.659201	0.119096	0.577947	-0.022923	76.720276	21.300507	24.470123	1.056124	0.000000	-1.184647	0.000000	0.000000	0.000000	-0.607960	-0.051018	0.230983	0.000000	0.000000	3.000000	3.000000	0.000000
1874.662534	0.119096	0.577947	-0.022923	76.641075	22.322348	24.910294	0.954798	0.000000	-1.146150	0.000000	0.000000	0.000000	-0.607960	-0.051018	0.230983	0.000000	0.000000	3.000000	3.000000	0.000000
1874.665867	0.117001	0.577801	-0.022152	76.641075	22.322348	24.910294	0.954798	0.000000	-1.146150	0.000000	0.000000	0.000000	-0.628444	-0.043692	0.231210	0.000000	0.000000	3.000000	3.000000	0.000000
1874.669201	0.117001	0.577801	-0.022152	76.641075	22.322348	24.910294	0.954798	0.000000	-1.146150	0.000000	0.000000	0.000000	-0.628444	-0.043692	0.231210	0.000000	0.000000	3.000000	3.000000	0.000000
1874.672534	0.117001	0.577801	-0.022152	76.519600	23.596724	26.018356	0.850057	0.000000	-1.107615	0.000000	0.000000	0.000000	-0.628444	-0.043692	0.231210	0.000000	0.000000	3.000000	3.000000	0.000000
1874.675867	0.114859	0.577702	-0.021301	76.519600	23.596724	26.018356	0.850057	0.000000	-1.107615	0.000000	0.000000	0.000000	-0.642641	-0.029689	0.255242	0.000000	0.000000	3.000000	3.000000	0.000000
1874.679201	0.114859	0.577702	-0.021301	76.519600	23.596724	26.018356	0.850057	0.000000	-1.107615	0.000000	0.000000	0.000000	-0.642641	-0.029689	0.255242	0.000000	0.000000	3.000000	3.000000	0.000000
1874.682534	0.114859	0.577702	-0.021301	76.359764	25.053450	27.661427	0.742950	0.000000	-1.065075	0.000000	0.000000	0.000000	-0.642641	-0.029689	0.255242	0.000000	0.000000	3.000000	3.000000	0.000000
1874.685867	0.112698	0.577663	-0.020428	76.359764	25.053450	27.661427	0.742950	0.000000	-1.065075	0.000000	0.000000	0.000000	-0.648426	-0.011651	0.261900	0.000000	0.000000	3.000000	3.000000	0.000000
1874.689201	0.112698	0.577663	-0.020428	76.359764	25.053450	27.661427	0.742950	0.000000	-1.065075	0.000000	0.000000	0.000000	-0.648426	-0.011651	0.261900	0.000000	0.000000	3.000000	3.000000	0.000000
1874.692534	0.112698	0.577663	-0.020428	76.182152	26.517258	29.196180	0.634879	0.000000	-1.021425	0.000000	0.000000	0.000000	-0.648426	-0.011651	0.261900	0.000000	0.000000	3.000000	3.000000	0.000000
1874.695867	0.110499	0.577635	-0.019516	76.182152	26.517258	29.196180	0.634879	0.000000	-1.021425	0.000000	0.000000	0.000000	-0.659628	-0.008342	0.273889	0.000000	0.000000	3.000000	3.000000	0.000000
1874.699201	0.110499	0.577635	-0.019516	76.182152	26.517258	29.196180	0.634879	0.000000	-1.021425	0.000000	0.000000	0.000000	-0.659628	-0.008342	0.273889	0.000000	0.000000	3.000000	3.000000	0.000000
1874.702534	0.110499	0.577635	-0.019516	76.025452	27.966917	30.425024	0.524941	0.000000	-0.975777	0.000000	0.000000	0.000000	-0.659628	-0.008342	0.273889	0.000000	0.000000	3.000000	3.000000	0.000000
1874.705867	0.108309	0.577614	-0.018642	76.025452	27.966917	30.425024	0.524941	0.000000	-0.975777	0.000000	0.000000	0.000000	-0.657055	-0.006364	0.262010	0.000000	0.000000	3.000000	3.000000	0.000000
1874.709201	0.108309	0.577614	-0.018642	76.025452	27.966917	30.425024	0.524941	0.000000	-0.975777	0.000000	0.000000	0.000000	-0.657055	-0.006364	0.262010	0.000000	0.000000	3.000000	3.000000	0.000000
1874.712534	0.108309	0.577614	-0.018642	75.871147	29.327473	31.493132	0.415431	0.000000	-0.932108	0.000000	0.000000	0.000000	-0.657055	-0.006364	0.262010	0.000000	0.000000	3.000000	3.000000	0.000000
1874.715867	0.106099	0.577564	-0.017837	75.871147	29.327473	31.493132	0.415431	0.000000	-0.932108	0.000000	0.000000	0.000000	-0.663033	-0.015086	0.241524	0.000000	0.000000	3.000000	3.000000	0.000000
1874.719201	0.106099	0.577564	-0.017837	75.871147	29.327473	31.493132	0.415431	0.000000	-0.932108	0.000000	0.000000	0.000000	-0.663033	-0.015086	0.241524	0.000000	0.000000	3.000000	3.000000	0.000000
1874.722534	0.106099	0.577564	-0.017837	75.716904	30.553677	32.659653	0.304926	0.000000	-0.891854	0.000000	0.000000	0.000000	-0.663033	-0.015086	0.241524	0.000000	0.000000	3.000000	3.000000	0.000000
1874.725867	0.103805	0.577509	-0.017092	75.716904	30.553677	32.659653	0.304926	0.000000	-0.891854	0.000000	0.000000	0.000000	-0.687982	-0.016400	0.223483	0.000000	0.000000	3.000000	3.000000	0.000000
1874.729201	0.103805	0.577509	-0.017092	75.716904	30.553677	32.659653	0.304926	0.000000	-0.891854	0.000000	0.000000	0.000000	-0.687982	-0.016400	0.223483	0.000000	0.000000	3.000000	3.000000	0.000000
1874.732534	0.103805	0.577509	-0.017092	75.571770	31.538473	33.786240	0.190262	0.000000	-0.854607	0.000000	0.000000	0.000000	-0.687982	-0.016400	0.223483	0.000000	0.000000	3.000000	3.000000	0.000000
1874.735867	0.101475	0.577468	-0.016401	75.571770	31.538473	33.786240	0.190262	0.000000	-0.854607	0.000000	0.000000	0.000000	-0.698971	-0.012308	0.207285	0.000000	0.000000	3.000000	3.000000	0.000000
1874.739201	0.101475	0.577468	-0.016401	75.571770	31.538473	33.786240	0.190262	0.000000	-0.854607	0.000000	0.000000	0.000000	-0.698971	-0.012308	0.207285	0.000000	0.000000	3.000000	3.000000	0.000000
1874.742534	0.101475	0.577468	-0.016401	75.453224	32.175732	34.356483	0.073767	0.000000	-0.820060	0.000000	0.000000	0.000000	-0.698971	-0.012308	0.207285	0.000000	0.000000	3.000000	3.000000	0.000000
1874.745867	0.099117	0.577477	-0.015731	75.453224	32.175732	34.356483	0.073767	0.000000	-0.820060	0.000000	0.000000	0.000000	-0.707451	0.002503	0.201145	0.000000	0.000000	3.000000	3.000000	0.000000
1874.749201	0.099117	0.577477	-0.015731	75.453224	32.175732	34.356483	0.073767	0.000000	-0.820060	0.000000	0.000000	0.000000	-0.707451	0.002503	0.201145	0.000000	0.000000	3.000000	3.000000	0.000000
1874.752534	0.099117	0.577477	-0.015731	75.356689	32.537807	34.423527	-0.044141	0.000000	-0.786536	0.000000	0.000000	0.000000	-0.707451	0.002503	0.201145	0.000000	0.000000	3.000000	3.000000	0.000000
1874.755867	0.096779	0.577503	-0.015060	75.356689	32.537807	34.423527	-0.044141	0.000000	-0.786536	0.000000	0.000000	0.000000	-0.701324	0.007874	0.201093	0.000000	0.000000	3.000000	3.000000	0.000000
1874.759201	0.096779	0.577503	-0.015060	75.356689	32.537807	34.423527	-0.044141	0.000000	-0.786536	0.000000	0.000000	0.000000	-0.701324	0.007874	0.201093	0.000000	0.000000	3.000000	3.000000	0.000000
1874.762534	0.096779	0.577503	-0.015060	75.273811	32.723763	34.303478	-0.161029	0.000000	-0.753020	0.000000	0.000000	0.000000	-0.701324	0.007874	0.201093	0.000000	0.000000	3.000000	3.000000	0.000000
1874.765867	0.094488	0.577540	-0.014371	75.273811	32.723763	34.303478	-0.161029	0.000000	-0.753020	0.000000	0.000000	0.000000	-0.687417	0.011175	0.206848	0.000000	0.000000	3.000000	3.000000	0.000000
1874.769201	0.094488	0.577540	-0.014371	75.273811	32.723763	34.303478	-0.161029	0.000000	-0.753020	0.000000	0.000000	0.000000	-0.687417	0.011175	0.206848	0.000000	0.000000	3.000000	3.000000	0.000000
1874.772534	0.094488	0.577540	-0.014371	75.206619	32.842167	33.990967	-0.275598	0.000000	-0.718546	0.000000	0.000000	0.000000	-0.687417	0.011175	0.206848	0.000000	0.000000	3.000000	3.000000	0.000000
1874.775867	0.092266	0.577591	-0.013758	75.206619	32.842167	33.990967	-0.275598	0.000000	-0.718546	0.000000	0.000000	0.000000	-0.666468	0.015270	0.183916	0.000000	0.000000	3.000000	3.000000	0.000000
1874.779201	0.092266	0.577591	-0.013758	75.206619	32.842167	33.990967	-0.275598	0.000000	-0.718546	0.000000	0.000000	0.000000	-0.666468	0.015270	0.183916	0.000000	0.000000	3.000000	3.000000	0.000000
1874.782534	0.092266	0.577591	-0.013758	75.141373	32.943291	33.755615	-0.386676	0.000000	-0.687893	0.000000	0.000000	0.000000	-0.666468	0.015270	0.183916	0.000000	0.000000	3.000000	3.000000	0.000000
1874.785867	0.090109	0.577620	-0.013254	75.141373	32.943291	33.755615	-0.386676	0.000000	-0.687893	0.000000	0.000000	0.000000	-0.647257	0.008679	0.151061	0.000000	0.000000	3.000000	3.000000	0.000000
1874.789201	0.090109	0.577620	-0.013254	75.141373	32.943291	33.755615	-0.386676	0.000000	-0.687893	0.000000	0.000000	0.000000	-0.647257	0.008679	0.151061	0.000000	0.000000	3.000000	3.000000	0.000000
1874.792534	0.090109	0.577620	-0.013254	75.079575	33.090790	33.715275	-0.494552	0.000000	-0.662716	0.000000	0.000000	0.000000	-0.647257	0.008679	0.151061	0.000000	0.000000	3.000000	3.000000	0.000000
1874.795867	0.087949	0.577634	-0.012870	75.079575	33.090790	33.715275	-0.494552	0.000000	-0.662716	0.000000	0.000000	0.000000	-0.647971	0.004126	0.115192	0.000000	0.000000	3.000000	3.000000	0.000000
1874.799201	0.087949	0.577634	-0.012870	75.079575	33.090790	33.715275	-0.494552	0.000000	-0.662716	0.000000	0.000000	0.000000	-0.647971	0.004126	0.115192	0.000000	0.000000	3.000000	3.000000	0.000000
1874.802534	0.087949	0.577634	-0.012870	75.017113	33.306286	33.801517	-0.602547	0.000000	-0.643517	0.000000	0.000000	0.000000	-0.647971	0.004126	0.115192	0.000000	0.000000	3.000000	3.000000	0.000000
1874.805867	0.085845	0.577596	-0.012652	75.017113	33.306286	33.801517	-0.602547	0.000000	-0.643517	0.000000	0.000000	0.000000	-0.631190	-0.011174	0.065379	0.000000	0.000000	3.000000	3.000000	0.000000
1874.809201	0.085845	0.577596	-0.012652	75.017113	33.306286	33.801517	-0.602547	0.000000	-0.643517	0.000000	0.000000	0.000000	-0.631190	-0.011174	0.065379	0.000000	0.000000	3.000000	3.000000	0.000000
1874.812534	0.085845	0.577596	-0.012652	74.964691	33.591354	33.979801	-0.707746	0.000000	-0.632621	0.000000	0.000000	0.000000	-0.631190	-0.011174	0.065379	0.000000	0.000000	3.000000	3.000000	0.000000
1874.815867	0.083766	0.577504	-0.012660	74.964691	33.591354	33.979801	-0.707746	0.000000	-0.632621	0.000000	0.000000	0.000000	-0.623746	-0.027720	-0.002321	0.000000	0.000000	3.000000	3.000000	0.000000
1874.819201	0.083766	0.577504	-0.012660	74.964691	33.591354	33.979801	-0.707746	0.000000	-0.632621	0.000000	0.000000	0.000000	-0.623746	-0.027720	-0.002321	0.000000	0.000000	3.000000	3.000000	0.000000
1874.822534	0.083766	0.577504	-0.012660	74.893097	33.912846	34.058884	-0.811703	0.000000	-0.633008	0.000000	0.000000	0.000000	-0.623746	-0.027720	-0.002321	0.000000	0.000000	3.000000	3.000000	0.000000
1874.825867	0.081775	0.577454	-0.012683	74.893097	33.912846	34.058884	-0.811703	0.000000	-0.633008	0.000000	0.000000	0.000000	-0.597295	-0.014982	-0.006710	0.000000	0.000000	3.000000	3.000000	0.000000
1874.829201	0.081775	0.577454	-0.012683	74.893097	33.912846	34.058884	-0.811703	0.000000	-0.633008	0.000000	0.000000	0.000000	-0.597295	-0.014982	-0.006710	0.000000	0.000000	3.000000	3.000000	0.000000
1874.832534	0.081775	0.577454	-0.012683	74.770653	34.176682	34.091084	-0.911252	0.000000	-0.634126	0.000000	0.000000	0.000000	-0.597295	-0.014982	-0.006710	0.000000	0.000000	3.000000	3.000000	0.000000
1874.835867	0.079895	0.577489	-0.012711	74.770653	34.176682	34.091084	-0.911252	0.000000	-0.634126	0.000000	0.000000	0.000000	-0.563968	0.010531	-0.008659	0.000000	0.000000	3.000000	3.000000	0.000000
1874.839201	0.079895	0.577489	-0.012711	74.770653	34.176682	34.091084	-0.911252	0.000000	-0.634126	0.000000	0.000000	0.000000	-0.563968	0.010531	-0.008659	0.000000	0.000000	3.000000	3.000000	0.000000
1874.842534	0.079895	0.577489	-0.012711	74.624458	34.372143	34.276855	-1.005247	0.000000	-0.635569	0.000000	0.000000	0.000000	-0.563968	0.010531	-0.008659	0.000000	0.000000	3.000000	3.000000	0.000000
1874.845867	0.078100	0.577582	-0.012643	74.624458	34.372143	34.276855	-1.005247	0.000000	-0.635569	0.000000	0.000000	0.000000	-0.538380	0.027813	0.020445	0.000000	0.000000	3.000000	3.000000	0.000000
1874.849201	0.078100	0.577582	-0.012643	74.624458	34.372143	34.276855	-1.005247	0.000000	-0.635569	0.000000	0.000000	0.000000	-0.538380	0.027813	0.020445	0.000000	0.000000	3.000000	3.000000	0.000000
1874.852534	0.078100	0.577582	-0.012643	74.501617	34.487171	34.477776	-1.094977	0.000000	-0.632162	0.000000	0.000000	0.000000	-0.538380	0.027813	0.020445	0.000000	0.000000	3.000000	3.000000	0.000000
1874.855867	0.076429	0.577714	-0.012501	74.501617	34.487171	34.477776	-1.094977	0.000000	-0.632162	0.000000	0.000000	0.000000	-0.501412	0.039778	0.042522	0.000000	0.000000	3.000000	3.000000	0.000000
1874.859201	0.076429	0.577714	-0.012501	74.501617	34.487171	34.477776	-1.094977	0.000000	-0.632162	0.000000	0.000000	0.000000	-0.501412	0.039778	0.042522	0.000000	0.000000	3.000000	3.000000	0.000000
1874.862534	0.076429	0.577714	-0.012501	74.419922	34.579395	34.733540	-1.178546	0.000000	-0.625075	0.000000	0.000000	0.000000	-0.501412	0.039778	0.042522	0.000000	0.000000	3.000000	3.000000	0.000000
1874.865867	0.074969	0.577847	-0.012402	74.419922	34.579395	34.733540	-1.178546	0.000000	-0.625075	0.000000	0.000000	0.000000	-0.438061	0.039725	0.029963	0.000000	0.000000	3.000000	3.000000	0.000000
1874.869201	0.074969	0.577847	-0.012402	74.419922	34.579395	34.733540	-1.178546	0.000000	-0.625075	0.000000	0.000000	0.000000	-0.438061	0.039725	0.029963	0.000000	0.000000	3.000000	3.000000	0.000000
1874.872534	0.074969	0.577847	-0.012402	74.365669	34.626221	34.902504	-1.251556	0.000000	-0.620081	0.000000	0.000000	0.000000	-0.438061	0.039725	0.029963	0.000000	0.000000	3.000000	3.000000	0.000000
1874.875867	0.073678	0.577979	-0.012335	74.365669	34.626221	34.902504	-1.251556	0.000000	-0.620081	0.000000	0.000000	0.000000	-0.387337	0.039709	0.020128	0.000000	0.000000	3.000000	3.000000	0.000000
1874.879201	0.073678	0.577979	-0.012335	74.365669	34.626221	34.902504	-1.251556	0.000000	-0.620081	0.000000	0.000000	0.000000	-0.387337	0.039709	0.020128	0.000000	0.000000	3.000000	3.000000	0.000000
1874.882534	0.073678	0.577979	-0.012335	74.334534	34.615082	35.012863	-1.316112	0.000000	-0.616726	0.000000	0.000000	0.000000	-0.387337	0.039709	0.020128	0.000000	0.000000	3.000000	3.000000	0.000000
1874.885867	0.072630	0.578107	-0.012377	74.334534	34.615082	35.012863	-1.316112	0.000000	-0.616726	0.000000	0.000000	0.000000	-0.314405	0.038373	-0.012807	0.000000	0.000000	3.000000	3.000000	0.000000
1874.889201	0.072630	0.578107	-0.012377	74.334534	34.615082	35.012863	-1.316112	0.000000	-0.616726	0.000000	0.000000	0.000000	-0.314405	0.038373	-0.012807	0.000000	0.000000	3.000000	3.000000	0.000000
1874.892534	0.072630	0.578107	-0.012377	74.330986	34.530342	35.040600	-1.368513	0.000000	-0.618861	0.000000	0.000000	0.000000	-0.314405	0.038373	-0.012807	0.000000	0.000000	3.000000	3.000000	0.000000
1874.895867	0.072630	0.578107	-0.012377	74.330986	34.530342	35.040600	-1.368513	0.000000	-0.618861	0.000000	0.000000	0.000000	-0.314405	0.038373	-0.012807	0.000000	0.000000	3.000000	3.000000	0.000000
1874.899201	0.071792	0.578184	-0.012600	74.330986	34.530342	35.040600	-1.368513	0.000000	-0.618861	0.000000	0.000000	0.000000	-0.251353	0.022924	-0.066829	0.000000	0.000000	3.000000	3.000000	0.000000
1874.902534	0.071792	0.578184	-0.012600	74.339485	34.476696	35.055504	-1.368513	0.000000	-0.618861	0.000000	0.000000	0.000000	-0.251353	0.022924	-0.066829	0.000000	0.000000	3.000000	3.000000	0.000000
1874.905867	0.071212	0.578244	-0.012974	74.339485	34.476696	35.055504	-1.368513	0.000000	-0.618861	0.000000	0.000000	0.000000	-0.173875	0.018164	-0.112200	0.000000	0.000000	3.000000	3.000000	0.000000
1874.909201	0.071212	0.578244	-0.012974	74.339485	34.476696	35.055504	-1.368513	0.000000	-0.618861	0.000000	0.000000	0.000000	-0.173875	0.018164	-0.112200	0.000000	0.000000	3.000000	3.000000	0.000000
1874.912534	0.071212	0.578244	-0.012974	74.353630	34.462563	35.080364	-1.439384	0.000000	-0.648699	0.000000	0.000000	0.000000	-0.173875	0.018164	-0.112200	0.000000	0.000000	3.000000	3.000000	0.000000
1874.915867	0.071212	0.578244	-0.012974	74.353630	34.462563	35.080364	-1.439384	0.000000	-0.648699	0.000000	0.000000	0.000000	-0.173875	0.018164	-0.112200	0.000000	0.000000	3.000000	3.000000	0.000000
1874.919201	0.070842	0.578277	-0.013533	74.353630	34.462563	35.080364	-1.439384	0.000000	-0.648699	0.000000	0.000000	0.000000	-0.111103	0.009994	-0.167570	0.000000	0.000000	3.000000	3.000000	0.000000
1874.922534	0.070842	0.578277	-0.013533	74.374847	34.480526	35.104134	-1.439384	0.000000	-0.648699	0.000000	0.000000	0.000000	-0.111103	0.009994	-0.167570	0.000000	0.000000	3.000000	3.000000	0.000000
1874.925867	0.070690	0.578312	-0.014217	74.374847	34.480526	35.104134	-1.439384	0.000000	-0.648699	0.000000	0.000000	0.000000	-0.045727	0.010454	-0.205343	0.000000	0.000000	3.000000	3.000000	0.000000
1874.929201	0.070690	0.578312	-0.014217	74.374847	34.480526	35.104134	-1.439384	0.000000	-0.648699	0.000000	0.000000	0.000000	-0.045727	0.010454	-0.205343	0.000000	0.000000	3.000000	3.000000	0.000000
1874.932534	0.070690	0.578312	-0.014217	74.412361	34.459686	35.022888	-1.465522	0.000000	-0.710851	0.000000	0.000000	0.000000	-0.045727	0.010454	-0.205343	0.000000	0.000000	3.000000	3.000000	0.000000
1874.935867	0.070690	0.578312	-0.014217	74.412361	34.459686	35.022888	-1.465522	0.000000	-0.710851	0.000000	0.000000	0.000000	-0.045727	0.010454	-0.205343	0.000000	0.000000	3.000000	3.000000	0.000000
1874.939201	0.070766	0.578319	-0.015089	74.412361	34.459686	35.022888	-1.465522	0.000000	-0.710851	0.000000	0.000000	0.000000	0.022827	0.002099	-0.261567	0.000000	0.000000	3.000000	3.000000	0.000000
1874.942534	0.070766	0.578319	-0.015089	74.454720	34.232853	34.640472	-1.465522	0.000000	-0.710851	0.000000	0.000000	0.000000	0.022827	0.002099	-0.261567	0.000000	0.000000	3.000000	3.000000	0.000000
1874.945867	0.070995	0.578303	-0.016070	74.454720	34.232853	34.640472	-1.465522	0.000000	-0.710851	0.000000	0.000000	0.000000	0.068872	-0.004937	-0.294382	0.000000	0.000000	3.000000	3.000000	0.000000
1874.949201	0.070995	0.578303	-0.016070	74.454720	34.232853	34.640472	-1.465522	0.000000	-0.710851	0.000000	0.000000	0.000000	0.068872	-0.004937	-0.294382	0.000000	0.000000	3.000000	3.000000	0.000000
1874.952534	0.070995	0.578303	-0.016070	74.471283	33.713333	33.869133	-1.450239	0.000000	-0.803509	0.000000	0.000000	0.000000	0.068872	-0.004937	-0.294382	0.000000	0.000000	3.000000	3.000000	0.000000
1874.955867	0.071369	0.578276	-0.017209	74.471283	33.713333	33.869133	-1.450239	0.000000	-0.803509	0.000000	0.000000	0.000000	0.112190	-0.008113	-0.341583	0.000000	0.000000	3.000000	3.000000	0.000000
1874.959201	0.071369	0.578276	-0.017209	74.471283	33.713333	33.869133	-1.450239	0.000000	-0.803509	0.000000	0.000000	0.000000	0.112190	-0.008113	-0.341583	0.000000	0.000000	3.000000	3.000000	0.000000
1874.962534	0.071369	0.578276	-0.017209	74.431114	32.950058	32.787079	-1.431541	0.000000	-0.860440	0.000000	0.000000	0.000000	0.112190	-0.008113	-0.341583	0.000000	0.000000	3.000000	3.000000	0.000000
1874.965867	0.071923	0.578278	-0.018409	74.431114	32.950058	32.787079	-1.431541	0.000000	-0.860440	0.000000	0.000000	0.000000	0.166104	0.000719	-0.360143	0.000000	0.000000	3.000000	3.000000	0.000000
1874.969201	0.071923	0.578278	-0.018409	74.431114	32.950058	32.787079	-1.431541	0.000000	-0.860440	0.000000	0.000000	0.000000	0.166104	0.000719	-0.360143	0.000000	0.000000	3.000000	3.000000	0.000000
1874.972534	0.071923	0.578278	-0.018409	74.338303	32.152260	31.656267	-1.403857	0.000000	-0.920464	0.000000	0.000000	0.000000	0.166104	0.000719	-0.360143	0.000000	0.000000	3.000000	3.000000	0.000000
1874.975867	0.072692	0.578316	-0.019703	74.338303	32.152260	31.656267	-1.403857	0.000000	-0.920464	0.000000	0.000000	0.000000	0.230781	0.011393	-0.388128	0.000000	0.000000	3.000000	3.000000	0.000000
1874.979201	0.072692	0.578316	-0.019703	74.338303	32.152260	31.656267	-1.403857	0.000000	-0.920464	0.000000	0.000000	0.000000	0.230781	0.011393	-0.388128	0.000000	0.000000	3.000000	3.000000	0.000000
1874.982534	0.072692	0.578316	-0.019703	74.201630	31.399401	30.573868	-1.365393	0.000000	-0.985152	0.000000	0.000000	0.000000	0.230781	0.011393	-0.388128	0.000000	0.000000	3.000000	3.000000	0.000000
1874.985867	0.073673	0.578347	-0.021102	74.201630	31.399401	30.573868	-1.365393	0.000000	-0.985152	0.000000	0.000000	0.000000	0.294195	0.009304	-0.419706	0.000000	0.000000	3.000000	3.000000	0.000000
1874.989201	0.073673	0.578347	-0.021102	74.201630	31.399401	30.573868	-1.365393	0.000000	-0.985152	0.000000	0.000000	0.000000	0.294195	0.009304	-0.419706	0.000000	0.000000	3.000000	3.000000	0.000000
1874.992534	0.073673	0.578347	-0.021102	74.038788	30.678734	29.584261	-1.316361	0.000000	-1.055103	0.000000	0.000000	0.000000	0.294195	0.009304	-0.419706	0.000000	0.000000	3.000000	3.000000	0.000000
1874.995867	0.074771	0.578318	-0.022646	74.038788	30.678734	29.584261	-1.316361	0.000000	-1.055103	0.000000	0.000000	0.000000	0.329346	-0.008856	-0.463045	0.000000	0.000000	3.000000	3.000000	0.000000
1874.999201	0.074771	0.578318	-0.022646	74.038788	30.678734	29.584261	-1.316361	0.000000	-1.055103	0.000000	0.000000	0.000000	0.329346	-0.008856	-0.463045	0.000000	0.000000	3.000000	3.000000	0.000000
1875.002534	0.074771	0.578318	-0.022646	73.859436	30.047232	29.077980	-1.261470	0.000000	-1.132277	0.000000	0.000000	0.000000	0.329346	-0.008856	-0.463045	0.000000	0.000000	3.000000	3.000000	0.000000
1875.005867	0.075965	0.578245	-0.024314	73.859436	30.047232	29.077980	-1.261470	0.000000	-1.132277	0.000000	0.000000	0.000000	0.358447	-0.021721	-0.500456	0.000000	0.000000	3.000000	3.000000	0.000000
1875.009201	0.075965	0.578245	-0.024314	73.859436	30.047232	29.077980	-1.261470	0.000000	-1.132277	0.000000	0.000000	0.000000	0.358447	-0.021721	-0.500456	0.000000	0.000000	3.000000	3.000000	0.000000
1875.012534	0.075965	0.578245	-0.024314	73.648903	29.452641	29.038153	-1.201728	0.000000	-1.215686	0.000000	0.000000	0.000000	0.358447	-0.021721	-0.500456	0.000000	0.000000	3.000000	3.000000	0.000000
1875.015867	0.077227	0.578177	-0.026025	73.648903	29.452641	29.038153	-1.201728	0.000000	-1.215686	0.000000	0.000000	0.000000	0.378597	-0.020558	-0.513256	0.000000	0.000000	3.000000	3.000000	0.000000
1875.019201	0.077227	0.578177	-0.026025	73.648903	29.452641	29.038153	-1.201728	0.000000	-1.215686	0.000000	0.000000	0.000000	0.378597	-0.020558	-0.513256	0.000000	0.000000	3.000000	3.000000	0.000000
1875.022534	0.077227	0.578177	-0.026025	73.425133	28.907030	29.052435	-1.138629	0.000000	-1.301229	0.000000	0.000000	0.000000	0.378597	-0.020558	-0.513256	0.000000	0.000000	3.000000	3.000000	0.000000
1875.025867	0.078555	0.578112	-0.027779	73.425133	28.907030	29.052435	-1.138629	0.000000	-1.301229	0.000000	0.000000	0.000000	0.398370	-0.019422	-0.526251	0.000000	0.000000	3.000000	3.000000	0.000000
1875.029201	0.078555	0.578112	-0.027779	73.425133	28.907030	29.052435	-1.138629	0.000000	-1.301229	0.000000	0.000000	0.000000	0.398370	-0.019422	-0.526251	0.000000	0.000000	3.000000	3.000000	0.000000
1875.032534	0.078555	0.578112	-0.027779	73.193718	28.392496	28.804459	-1.072234	0.000000	-1.388938	0.000000	0.000000	0.000000	0.398370	-0.019422	-0.526251	0.000000	0.000000	3.000000	3.000000	0.000000
1875.035867	0.079969	0.578027	-0.029574	73.193718	28.392496	28.804459	-1.072234	0.000000	-1.388938	0.000000	0.000000	0.000000	0.424207	-0.025528	-0.538643	0.000000	0.000000	3.000000	3.000000	0.000000
1875.039201	0.079969	0.578027	-0.029574	73.193718	28.392496	28.804459	-1.072234	0.000000	-1.388938	0.000000	0.000000	0.000000	0.424207	-0.025528	-0.538643	0.000000	0.000000	3.000000	3.000000	0.000000
1875.042534	0.079969	0.578027	-0.029574	72.973343	27.892071	28.337332	-1.001533	0.000000	-1.478711	0.000000	0.000000	0.000000	0.424207	-0.025528	-0.538643	0.000000	0.000000	3.000000	3.000000	0.000000
1875.045867	0.081473	0.577916	-0.031388	72.973343	27.892071	28.337332	-1.001533	0.000000	-1.478711	0.000000	0.000000	0.000000	0.450956	-0.033355	-0.544175	0.000000	0.000000	3.000000	3.000000	0.000000
1875.049201	0.081473	0.577916	-0.031388	72.973343	27.892071	28.337332	-1.001533	0.000000	-1.478711	0.000000	0.000000	0.000000	0.450956	-0.033355	-0.544175	0.000000	0.000000	3.000000	3.000000	0.000000
1875.052534	0.081473	0.577916	-0.031388	72.759621	27.397381	27.944477	-0.926373	0.000000	-1.569407	0.000000	0.000000	0.000000	0.450956	-0.033355	-0.544175	0.000000	0.000000	3.000000	3.000000	0.000000
1875.055867	0.083007	0.577796	-0.033192	72.759621	27.397381	27.944477	-0.926373	0.000000	-1.569407	0.000000	0.000000	0.000000	0.460239	-0.035858	-0.541260	0.000000	0.000000	3.000000	3.000000	0.000000
1875.059201	0.083007	0.577796	-0.033192	72.759621	27.397381	27.944477	-0.926373	0.000000	-1.569407	0.000000	0.000000	0.000000	0.460239	-0.035858	-0.541260	0.000000	0.000000	3.000000	3.000000	0.000000
1875.062534	0.083007	0.577796	-0.033192	72.561096	26.871616	27.614609	-0.849667	0.000000	-1.659617	0.000000	0.000000	0.000000	0.460239	-0.035858	-0.541260	0.000000	0.000000	3.000000	3.000000	0.000000
1875.065867	0.084556	0.577663	-0.034959	72.561096	26.871616	27.614609	-0.849667	0.000000	-1.659617	0.000000	0.000000	0.000000	0.464867	-0.040051	-0.530107	0.000000	0.000000	3.000000	3.000000	0.000000
1875.069201	0.084556	0.577663	-0.034959	72.561096	26.871616	27.614609	-0.849667	0.000000	-1.659617	0.000000	0.000000	0.000000	0.464867	-0.040051	-0.530107	0.000000	0.000000	3.000000	3.000000	0.000000
1875.072534	0.084556	0.577663	-0.034959	72.377304	26.313065	27.230783	-0.772189	0.000000	-1.747968	0.000000	0.000000	0.000000	0.464867	-0.040051	-0.530107	0.000000	0.000000	3.000000	3.000000	0.000000
1875.075867	0.086153	0.577504	-0.036739	72.377304	26.313065	27.230783	-0.772189	0.000000	-1.747968	0.000000	0.000000	0.000000	0.479047	-0.047678	-0.533802	0.000000	0.000000	3.000000	3.000000	0.000000
1875.079201	0.086153	0.577504	-0.036739	72.377304	26.313065	27.230783	-0.772189	0.000000	-1.747968	0.000000	0.000000	0.000000	0.479047	-0.047678	-0.533802	0.000000	0.000000	3.000000	3.000000	0.000000
1875.082534	0.086153	0.577504	-0.036739	72.191948	25.707607	26.687706	-0.692348	0.000000	-1.836935	0.000000	0.000000	0.000000	0.479047	-0.047678	-0.533802	0.000000	0.000000	3.000000	3.000000	0.000000
1875.085867	0.087804	0.577355	-0.038496	72.191948	25.707607	26.687706	-0.692348	0.000000	-1.836935	0.000000	0.000000	0.000000	0.495200	-0.044702	-0.527269	0.000000	0.000000	3.000000	3.000000	0.000000
1875.089201	0.087804	0.577355	-0.038496	72.191948	25.707607	26.687706	-0.692348	0.000000	-1.836935	0.000000	0.000000	0.000000	0.495200	-0.044702	-0.527269	0.000000	0.000000	3.000000	3.000000	0.000000
1875.092534	0.087804	0.577355	-0.038496	71.999046	25.119371	26.001921	-0.609815	0.000000	-1.924814	0.000000	0.000000	0.000000	0.495200	-0.044702	-0.527269	0.000000	0.000000	3.000000	3.000000	0.000000
1875.095867	0.089542	0.577222	-0.040172	71.999046	25.119371	26.001921	-0.609815	0.000000	-1.924814	0.000000	0.000000	0.000000	0.521410	-0.039824	-0.502726	0.000000	0.000000	3.000000	3.000000	0.000000
1875.099201	0.089542	0.577222	-0.040172	71.999046	25.119371	26.001921	-0.609815	0.000000	-1.924814	0.000000	0.000000	0.000000	0.521410	-0.039824	-0.502726	0.000000	0.000000	3.000000	3.000000	0.000000
1875.102534	0.089542	0.577222	-0.040172	71.796532	24.574627	25.582092	-0.522913	0.000000	-2.008601	0.000000	0.000000	0.000000	0.521410	-0.039824	-0.502726	0.000000	0.000000	3.000000	3.000000	0.000000
1875.105867	0.091330	0.577082	-0.041752	71.796532	24.574627	25.582092	-0.522913	0.000000	-2.008601	0.000000	0.000000	0.000000	0.536385	-0.041841	-0.473962	0.000000	0.000000	3.000000	3.000000	0.000000
1875.109201	0.091330	0.577082	-0.041752	71.796532	24.574627	25.582092	-0.522913	0.000000	-2.008601	0.000000	0.000000	0.000000	0.536385	-0.041841	-0.473962	0.000000	0.000000	3.000000	3.000000	0.000000
1875.112534	0.091330	0.577082	-0.041752	71.594810	24.064690	25.270655	-0.433516	0.000000	-2.087595	0.000000	0.000000	0.000000	0.536385	-0.041841	-0.473962	0.000000	0.000000	3.000000	3.000000	0.000000
1875.115867	0.093214	0.576995	-0.043217	71.594810	24.064690	25.270655	-0.433516	0.000000	-2.087595	0.000000	0.000000	0.000000	0.565421	-0.026256	-0.439534	0.000000	0.000000	3.000000	3.000000	0.000000
1875.119201	0.093214	0.576995	-0.043217	71.594810	24.064690	25.270655	-0.433516	0.000000	-2.087595	0.000000	0.000000	0.000000	0.565421	-0.026256	-0.439534	0.000000	0.000000	3.000000	3.000000	0.000000
1875.122534	0.093214	0.576995	-0.043217	71.407562	23.596788	24.818274	-0.339279	0.000000	-2.160851	0.000000	0.000000	0.000000	0.565421	-0.026256	-0.439534	0.000000	0.000000	3.000000	3.000000	0.000000
1875.125867	0.095204	0.576931	-0.044538	71.407562	23.596788	24.818274	-0.339279	0.000000	-2.160851	0.000000	0.000000	0.000000	0.596936	-0.019196	-0.396438	0.000000	0.000000	3.000000	3.000000	0.000000
1875.129201	0.095204	0.576931	-0.044538	71.407562	23.596788	24.818274	-0.339279	0.000000	-2.160851	0.000000	0.000000	0.000000	0.596936	-0.019196	-0.396438	0.000000	0.000000	3.000000	3.000000	0.000000
1875.132534	0.095204	0.576931	-0.044538	71.232018	23.189404	24.883701	-0.239789	0.000000	-2.226924	0.000000	0.000000	0.000000	0.596936	-0.019196	-0.396438	0.000000	0.000000	3.000000	3.000000	0.000000
1875.135867	0.097252	0.576879	-0.045750	71.232018	23.189404	24.883701	-0.239789	0.000000	-2.226924	0.000000	0.000000	0.000000	0.614405	-0.015610	-0.363311	0.000000	0.000000	3.000000	3.000000	0.000000
1875.139201	0.097252	0.576879	-0.045750	71.232018	23.189404	24.883701	-0.239789	0.000000	-2.226924	0.000000	0.000000	0.000000	0.614405	-0.015610	-0.363311	0.000000	0.000000	3.000000	3.000000	0.000000
1875.142534	0.097252	0.576879	-0.045750	71.077164	22.779181	25.245897	-0.137389	0.000000	-2.287475	0.000000	0.000000	0.000000	0.614405	-0.015610	-0.363311	0.000000	0.000000	3.000000	3.000000	0.000000
1875.145867	0.099385	0.576833	-0.046832	71.077164	22.779181	25.245897	-0.137389	0.000000	-2.287475	0.000000	0.000000	0.000000	0.639954	-0.013623	-0.324759	0.000000	0.000000	3.000000	3.000000	0.000000
1875.149201	0.099385	0.576833	-0.046832	71.077164	22.779181	25.245897	-0.137389	0.000000	-2.287475	0.000000	0.000000	0.000000	0.639954	-0.013623	-0.324759	0.000000	0.000000	3.000000	3.000000	0.000000
1875.152534	0.099385	0.576833	-0.046832	70.956161	22.287033	25.445280	-0.030730	0.000000	-2.341602	0.000000	0.000000	0.000000	0.639954	-0.013623	-0.324759	0.000000	0.000000	3.000000	3.000000	0.000000
1875.155867	0.101633	0.576806	-0.047844	70.956161	22.287033	25.445280	-0.030730	0.000000	-2.341602	0.000000	0.000000	0.000000	0.674255	-0.008182	-0.303680	0.000000	0.000000	3.000000	3.000000	0.000000
1875.159201	0.101633	0.576806	-0.047844	70.956161	22.287033	25.445280	-0.030730	0.000000	-2.341602	0.000000	0.000000	0.000000	0.674255	-0.008182	-0.303680	0.000000	0.000000	3.000000	3.000000	0.000000
1875.162534	0.101633	0.576806	-0.047844	70.874512	21.620041	25.219816	0.081646	0.000000	-2.392215	0.000000	0.000000	0.000000	0.674255	-0.008182	-0.303680	0.000000	0.000000	3.000000	3.000000	0.000000
1875.165867	0.103987	0.576762	-0.048823	70.874512	21.620041	25.219816	0.081646	0.000000	-2.392215	0.000000	0.000000	0.000000	0.706223	-0.013231	-0.293544	0.000000	0.000000	3.000000	3.000000	0.000000
1875.169201	0.103987	0.576762	-0.048823	70.874512	21.620041	25.219816	0.081646	0.000000	-2.392215	0.000000	0.000000	0.000000	0.706223	-0.013231	-0.293544	0.000000	0.000000	3.000000	3.000000	0.000000
1875.172534	0.103987	0.576762	-0.048823	70.839287	20.765984	24.652319	0.199350	0.000000	-2.441139	0.000000	0.000000	0.000000	0.706223	-0.013231	-0.293544	0.000000	0.000000	3.000000	3.000000	0.000000
1875.175867	0.106418	0.576689	-0.049805	70.839287	20.765984	24.652319	0.199350	0.000000	-2.441139	0.000000	0.000000	0.000000	0.729348	-0.021825	-0.294708	0.000000	0.000000	3.000000	3.000000	0.000000
1875.179201	0.106418	0.576689	-0.049805	70.839287	20.765984	24.652319	0.199350	0.000000	-2.441139	0.000000	0.000000	0.000000	0.729348	-0.021825	-0.294708	0.000000	0.000000	3.000000	3.000000	0.000000
1875.182534	0.106418	0.576689	-0.049805	70.835999	19.708641	23.855871	0.320908	0.000000	-2.490257	0.000000	0.000000	0.000000	0.729348	-0.021825	-0.294708	0.000000	0.000000	3.000000	3.000000	0.000000
1875.185867	0.108918	0.576600	-0.050747	70.835999	19.708641	23.855871	0.320908	0.000000	-2.490257	0.000000	0.000000	0.000000	0.749930	-0.026798	-0.282532	0.000000	0.000000	3.000000	3.000000	0.000000
1875.189201	0.108918	0.576600	-0.050747	70.835999	19.708641	23.855871	0.320908	0.000000	-2.490257	0.000000	0.000000	0.000000	0.749930	-0.026798	-0.282532	0.000000	0.000000	3.000000	3.000000	0.000000
1875.192534	0.108918	0.576600	-0.050747	70.842819	18.400879	22.671597	0.445896	0.000000	-2.537346	0.000000	0.000000	0.000000	0.749930	-0.026798	-0.282532	0.000000	0.000000	3.000000	3.000000	0.000000
1875.195867	0.111481	0.576500	-0.051673	70.842819	18.400879	22.671597	0.445896	0.000000	-2.537346	0.000000	0.000000	0.000000	0.768833	-0.030097	-0.277808	0.000000	0.000000	3.000000	3.000000	0.000000
1875.199201	0.111481	0.576500	-0.051673	70.842819	18.400879	22.671597	0.445896	0.000000	-2.537346	0.000000	0.000000	0.000000	0.768833	-0.030097	-0.277808	0.000000	0.000000	3.000000	3.000000	0.000000
1875.202534	0.111481	0.576500	-0.051673	70.857193	16.856567	21.029343	0.574035	0.000000	-2.583647	0.000000	0.000000	0.000000	0.768833	-0.030097	-0.277808	0.000000	0.000000	3.000000	3.000000	0.000000
1875.205867	0.114152	0.576383	-0.052572	70.857193	16.856567	21.029343	0.574035	0.000000	-2.583647	0.000000	0.000000	0.000000	0.801363	-0.035030	-0.269683	0.000000	0.000000	3.000000	3.000000	0.000000
1875.209201	0.114152	0.576383	-0.052572	70.857193	16.856567	21.029343	0.574035	0.000000	-2.583647	0.000000	0.000000	0.000000	0.801363	-0.035030	-0.269683	0.000000	0.000000	3.000000	3.000000	0.000000
1875.212534	0.114152	0.576383	-0.052572	70.850212	15.174063	19.049532	0.707596	0.000000	-2.628594	0.000000	0.000000	0.000000	0.801363	-0.035030	-0.269683	0.000000	0.000000	3.000000	3.000000	0.000000
1875.215867	0.116906	0.576255	-0.053464	70.850212	15.174063	19.049532	0.707596	0.000000	-2.628594	0.000000	0.000000	0.000000	0.826311	-0.038325	-0.267587	0.000000	0.000000	3.000000	3.000000	0.000000
1875.219201	0.116906	0.576255	-0.053464	70.850212	15.174063	19.049532	0.707596	0.000000	-2.628594	0.000000	0.000000	0.000000	0.826311	-0.038325	-0.267587	0.000000	0.000000	3.000000	3.000000	0.000000
1875.222534	0.116906	0.576255	-0.053464	70.828705	13.500688	17.277639	0.845314	0.000000	-2.673192	0.000000	0.000000	0.000000	0.826311	-0.038325	-0.267587	0.000000	0.000000	3.000000	3.000000	0.000000
1875.225867	0.119789	0.576111	-0.054339	70.828705	13.500688	17.277639	0.845314	0.000000	-2.673192	0.000000	0.000000	0.000000	0.864913	-0.043273	-0.262435	0.000000	0.000000	3.000000	3.000000	0.000000
1875.229201	0.119789	0.576111	-0.054339	70.828705	13.500688	17.277639	0.845314	0.000000	-2.673192	0.000000	0.000000	0.000000	0.864913	-0.043273	-0.262435	0.000000	0.000000	3.000000	3.000000	0.000000
1875.232534	0.119789	0.576111	-0.054339	70.765907	11.872486	15.824414	0.989467	0.000000	-2.716931	0.000000	0.000000	0.000000	0.864913	-0.043273	-0.262435	0.000000	0.000000	3.000000	3.000000	0.000000
1875.235867	0.122786	0.575991	-0.055182	70.765907	11.872486	15.824414	0.989467	0.000000	-2.716931	0.000000	0.000000	0.000000	0.898972	-0.036108	-0.253127	0.000000	0.000000	3.000000	3.000000	0.000000
1875.239201	0.122786	0.575991	-0.055182	70.765907	11.872486	15.824414	0.989467	0.000000	-2.716931	0.000000	0.000000	0.000000	0.898972	-0.036108	-0.253127	0.000000	0.000000	3.000000	3.000000	0.000000
1875.242534	0.122786	0.575991	-0.055182	70.661049	10.336893	14.715874	1.139295	0.000000	-2.759119	0.000000	0.000000	0.000000	0.898972	-0.036108	-0.253127	0.000000	0.000000	3.000000	3.000000	0.000000
1875.245867	0.125904	0.575889	-0.055974	70.661049	10.336893	14.715874	1.139295	0.000000	-2.759119	0.000000	0.000000	0.000000	0.935527	-0.030602	-0.237633	0.000000	0.000000	3.000000	3.000000	0.000000
1875.249201	0.125904	0.575889	-0.055974	70.661049	10.336893	14.715874	1.139295	0.000000	-2.759119	0.000000	0.000000	0.000000	0.935527	-0.030602	-0.237633	0.000000	0.000000	3.000000	3.000000	0.000000
1875.252534	0.125904	0.575889	-0.055974	70.513031	8.884223	13.705514	1.295216	0.000000	-2.798725	0.000000	0.000000	0.000000	0.935527	-0.030602	-0.237633	0.000000	0.000000	3.000000	3.000000	0.000000
1875.255867	0.129127	0.575834	-0.056648	70.513031	8.884223	13.705514	1.295216	0.000000	-2.798725	0.000000	0.000000	0.000000	0.966698	-0.016377	-0.202182	0.000000	0.000000	3.000000	3.000000	0.000000
1875.259201	0.129127	0.575834	-0.056648	70.513031	8.884223	13.705514	1.295216	0.000000	-2.798725	0.000000	0.000000	0.000000	0.966698	-0.016377	-0.202182	0.000000	0.000000	3.000000	3.000000	0.000000
1875.262534	0.129127	0.575834	-0.056648	70.319122	7.470401	12.573645	1.456333	0.000000	-2.832422	0.000000	0.000000	0.000000	0.966698	-0.016377	-0.202182	0.000000	0.000000	3.000000	3.000000	0.000000
1875.265867	0.132502	0.575792	-0.057260	70.319122	7.470401	12.573645	1.456333	0.000000	-2.832422	0.000000	0.000000	0.000000	1.012558	-0.012614	-0.183355	0.000000	0.000000	3.000000	3.000000	0.000000
1875.269201	0.132502	0.575792	-0.057260	70.319122	7.470401	12.573645	1.456333	0.000000	-2.832422	0.000000	0.000000	0.000000	1.012558	-0.012614	-0.183355	0.000000	0.000000	3.000000	3.000000	0.000000
1875.272534	0.132502	0.575792	-0.057260	70.081154	6.085923	11.319044	1.625092	0.000000	-2.862981	0.000000	0.000000	0.000000	1.012558	-0.012614	-0.183355	0.000000	0.000000	3.000000	3.000000	0.000000
1875.275867	0.135932	0.575774	-0.057733	70.081154	6.085923	11.319044	1.625092	0.000000	-2.862981	0.000000	0.000000	0.000000	1.029054	-0.005427	-0.142118	0.000000	0.000000	3.000000	3.000000	0.000000
1875.279201	0.135932	0.575774	-0.057733	70.081154	6.085923	11.319044	1.625092	0.000000	-2.862981	0.000000	0.000000	0.000000	1.029054	-0.005427	-0.142118	0.000000	0.000000	3.000000	3.000000	0.000000
1875.282534	0.135932	0.575774	-0.057733	69.803329	4.773057	10.042364	1.796601	0.000000	-2.886667	0.000000	0.000000	0.000000	1.029054	-0.005427	-0.142118	0.000000	0.000000	3.000000	3.000000	0.000000
1875.285867	0.139439	0.575750	-0.058141	69.803329	4.773057	10.042364	1.796601	0.000000	-2.886667	0.000000	0.000000	0.000000	1.052086	-0.007114	-0.122320	0.000000	0.000000	3.000000	3.000000	0.000000
1875.289201	0.139439	0.575750	-0.058141	69.803329	4.773057	10.042364	1.796601	0.000000	-2.886667	0.000000	0.000000	0.000000	1.052086	-0.007114	-0.122320	0.000000	0.000000	3.000000	3.000000	0.000000
1875.292534	0.139439	0.575750	-0.058141	69.498634	3.561162	8.782615	1.971949	0.000000	-2.907053	0.000000	0.000000	0.000000	1.052086	-0.007114	-0.122320	0.000000	0.000000	3.000000	3.000000	0.000000
1875.295867	0.142994	0.575685	-0.058512	69.498634	3.561162	8.782615	1.971949	0.000000	-2.907053	0.000000	0.000000	0.000000	1.066500	-0.019406	-0.111198	0.000000	0.000000	3.000000	3.000000	0.000000
1875.299201	0.142994	0.575685	-0.058512	69.498634	3.561162	8.782615	1.971949	0.000000	-2.907053	0.000000	0.000000	0.000000	1.066500	-0.019406	-0.111198	0.000000	0.000000	3.000000	3.000000	0.000000
1875.302534	0.142994	0.575685	-0.058512	69.185638	2.437076	7.455073	2.149699	0.000000	-2.925586	0.000000	0.000000	0.000000	1.066500	-0.019406	-0.111198	0.000000	0.000000	3.000000	3.000000	0.000000
1875.305867	0.146599	0.575561	-0.058963	69.185638	2.437076	7.455073	2.149699	0.000000	-2.925586	0.000000	0.000000	0.000000	1.081444	-0.037212	-0.135234	0.000000	0.000000	3.000000	3.000000	0.000000
1875.309201	0.146599	0.575561	-0.058963	69.185638	2.437076	7.455073	2.149699	0.000000	-2.925586	0.000000	0.000000	0.000000	1.081444	-0.037212	-0.135234	0.000000	0.000000	3.000000	3.000000	0.000000
1875.312534	0.146599	0.575561	-0.058963	68.888062	1.396994	5.984973	2.329940	0.000000	-2.948125	0.000000	0.000000	0.000000	1.081444	-0.037212	-0.135234	0.000000	0.000000	3.000000	3.000000	0.000000
1875.315867	0.150271	0.575430	-0.059445	68.888062	1.396994	5.984973	2.329940	0.000000	-2.948125	0.000000	0.000000	0.000000	1.101709	-0.039314	-0.144657	0.000000	0.000000	3.000000	3.000000	0.000000
1875.319201	0.150271	0.575430	-0.059445	68.888062	1.396994	5.984973	2.329940	0.000000	-2.948125	0.000000	0.000000	0.000000	1.101709	-0.039314	-0.144657	0.000000	0.000000	3.000000	3.000000	0.000000
1875.322534	0.150271	0.575430	-0.059445	68.666710	0.333737	4.914890	2.513558	0.000000	-2.972235	0.000000	0.000000	0.000000	1.101709	-0.039314	-0.144657	0.000000	0.000000	3.000000	3.000000	0.000000
1875.325867	0.153865	0.575298	-0.059832	68.666710	0.333737	4.914890	2.513558	0.000000	-2.972235	0.000000	0.000000	0.000000	1.078272	-0.039671	-0.116329	0.000000	0.000000	3.000000	3.000000	0.000000
1875.329201	0.153865	0.575298	-0.059832	68.666710	0.333737	4.914890	2.513558	0.000000	-2.972235	0.000000	0.000000	0.000000	1.078272	-0.039671	-0.116329	0.000000	0.000000	3.000000	3.000000	0.000000
1875.332534	0.153865	0.575298	-0.059832	68.552017	-0.809833	4.791638	2.693270	0.000000	-2.991623	0.000000	0.000000	0.000000	1.078272	-0.039671	-0.116329	0.000000	0.000000	3.000000	3.000000	0.000000
1875.335867	0.157293	0.575152	-0.060133	68.552017	-0.809833	4.791638	2.693270	0.000000	-2.991623	0.000000	0.000000	0.000000	1.028180	-0.043682	-0.090167	0.000000	0.000000	3.000000	3.000000	0.000000
1875.339201	0.157293	0.575152	-0.060133	68.552017	-0.809833	4.791638	2.693270	0.000000	-2.991623	0.000000	0.000000	0.000000	1.028180	-0.043682	-0.090167	0.000000	0.000000	3.000000	3.000000	0.000000
1875.342534	0.157293	0.575152	-0.060133	68.510773	-2.034471	4.825104	2.864633	0.000000	-3.006651	0.000000	0.000000	0.000000	1.028180	-0.043682	-0.090167	0.000000	0.000000	3.000000	3.000000	0.000000
1875.345867	0.160633	0.575022	-0.060309	68.510773	-2.034471	4.825104	2.864633	0.000000	-3.006651	0.000000	0.000000	0.000000	1.002145	-0.039035	-0.052899	0.000000	0.000000	3.000000	3.000000	0.000000
1875.349201	0.160633	0.575022	-0.060309	68.510773	-2.034471	4.825104	2.864633	0.000000	-3.006651	0.000000	0.000000	0.000000	1.002145	-0.039035	-0.052899	0.000000	0.000000	3.000000	3.000000	0.000000
1875.352534	0.160633	0.575022	-0.060309	68.506851	-3.243769	4.603104	3.031657	0.000000	-3.015468	0.000000	0.000000	0.000000	1.002145	-0.039035	-0.052899	0.000000	0.000000	3.000000	3.000000	0.000000
1875.355867	0.163964	0.574907	-0.060390	68.506851	-3.243769	4.603104	3.031657	0.000000	-3.015468	0.000000	0.000000	0.000000	0.999358	-0.034534	-0.024313	0.000000	0.000000	3.000000	3.000000	0.000000
1875.359201	0.163964	0.574907	-0.060390	68.506851	-3.243769	4.603104	3.031657	0.000000	-3.015468	0.000000	0.000000	0.000000	0.999358	-0.034534	-0.024313	0.000000	0.000000	3.000000	3.000000	0.000000
1875.362534	0.163964	0.574907	-0.060390	68.519485	-4.359272	4.219551	3.198217	0.000000	-3.019520	0.000000	0.000000	0.000000	0.999358	-0.034534	-0.024313	0.000000	0.000000	3.000000	3.000000	0.000000
1875.365867	0.167213	0.574807	-0.060344	68.519485	-4.359272	4.219551	3.198217	0.000000	-3.019520	0.000000	0.000000	0.000000	0.974536	-0.030162	0.013879	0.000000	0.000000	3.000000	3.000000	0.000000
1875.369201	0.167213	0.574807	-0.060344	68.519485	-4.359272	4.219551	3.198217	0.000000	-3.019520	0.000000	0.000000	0.000000	0.974536	-0.030162	0.013879	0.000000	0.000000	3.000000	3.000000	0.000000
1875.372534	0.167213	0.574807	-0.060344	68.565781	-5.278131	3.619055	3.360640	0.000000	-3.017206	0.000000	0.000000	0.000000	0.974536	-0.030162	0.013879	0.000000	0.000000	3.000000	3.000000	0.000000
1875.375867	0.170366	0.574697	-0.060254	68.565781	-5.278131	3.619055	3.360640	0.000000	-3.017206	0.000000	0.000000	0.000000	0.945941	-0.032791	0.027093	0.000000	0.000000	3.000000	3.000000	0.000000
1875.379201	0.170366	0.574697	-0.060254	68.565781	-5.278131	3.619055	3.360640	0.000000	-3.017206	0.000000	0.000000	0.000000	0.945941	-0.032791	0.027093	0.000000	0.000000	3.000000	3.000000	0.000000
1875.382534	0.170366	0.574697	-0.060254	68.638077	-5.983872	2.517388	3.518296	0.000000	-3.012691	0.000000	0.000000	0.000000	0.945941	-0.032791	0.027093	0.000000	0.000000	3.000000	3.000000	0.000000
1875.385867	0.173533	0.574602	-0.060073	68.638077	-5.983872	2.517388	3.518296	0.000000	-3.012691	0.000000	0.000000	0.000000	0.950104	-0.028652	0.054225	0.000000	0.000000	3.000000	3.000000	0.000000
1875.389201	0.173533	0.574602	-0.060073	68.638077	-5.983872	2.517388	3.518296	0.000000	-3.012691	0.000000	0.000000	0.000000	0.950104	-0.028652	0.054225	0.000000	0.000000	3.000000	3.000000	0.000000
1875.392534	0.173533	0.574602	-0.060073	68.720825	-6.538296	1.393698	3.676647	0.000000	-3.003653	0.000000	0.000000	0.000000	0.950104	-0.028652	0.054225	0.000000	0.000000	3.000000	3.000000	0.000000
1875.395867	0.176661	0.574508	-0.059824	68.720825	-6.538296	1.393698	3.676647	0.000000	-3.003653	0.000000	0.000000	0.000000	0.938314	-0.028095	0.074807	0.000000	0.000000	3.000000	3.000000	0.000000
1875.399201	0.176661	0.574508	-0.059824	68.720825	-6.538296	1.393698	3.676647	0.000000	-3.003653	0.000000	0.000000	0.000000	0.938314	-0.028095	0.074807	0.000000	0.000000	3.000000	3.000000	0.000000
1875.402534	0.176661	0.574508	-0.059824	68.805336	-7.026059	0.479869	3.833033	0.000000	-2.991185	0.000000	0.000000	0.000000	0.938314	-0.028095	0.074807	0.000000	0.000000	3.000000	3.000000	0.000000
1875.405867	0.179702	0.574421	-0.059410	68.805336	-7.026059	0.479869	3.833033	0.000000	-2.991185	0.000000	0.000000	0.000000	0.912260	-0.026114	0.124003	0.000000	0.000000	3.000000	3.000000	0.000000
1875.409201	0.179702	0.574421	-0.059410	68.805336	-7.026059	0.479869	3.833033	0.000000	-2.991185	0.000000	0.000000	0.000000	0.912260	-0.026114	0.124003	0.000000	0.000000	3.000000	3.000000	0.000000
1875.412534	0.179702	0.574421	-0.059410	68.901627	-7.518865	-0.055132	3.985076	0.000000	-2.970518	0.000000	0.000000	0.000000	0.912260	-0.026114	0.124003	0.000000	0.000000	3.000000	3.000000	0.000000
1875.415867	0.182589	0.574359	-0.058879	68.901627	-7.518865	-0.055132	3.985076	0.000000	-2.970518	0.000000	0.000000	0.000000	0.866217	-0.018665	0.159270	0.000000	0.000000	3.000000	3.000000	0.000000
1875.419201	0.182589	0.574359	-0.058879	68.901627	-7.518865	-0.055132	3.985076	0.000000	-2.970518	0.000000	0.000000	0.000000	0.866217	-0.018665	0.159270	0.000000	0.000000	3.000000	3.000000	0.000000
1875.422534	0.182589	0.574359	-0.058879	68.990311	-8.051796	-0.299325	4.071292	0.000000	-2.902514	0.000000	0.000000	0.000000	0.866217	-0.018665	0.159270	0.000000	0.000000	3.000000	3.000000	0.000000
1875.425867	0.185260	0.574291	-0.058165	68.990311	-8.051796	-0.299325	4.071292	0.000000	-2.902514	0.000000	0.000000	0.000000	0.801277	-0.020377	0.214431	0.000000	0.000000	3.000000	3.000000	0.000000
1875.429201	0.185260	0.574291	-0.058165	68.990311	-8.051796	-0.299325	4.071292	0.000000	-2.902514	0.000000	0.000000	0.000000	0.801277	-0.020377	0.214431	0.000000	0.000000	3.000000	3.000000	0.000000
1875.432534	0.185260	0.574291	-0.058165	69.060181	-8.563217	-0.511557	4.130393	0.000000	-2.817775	0.000000	0.000000	0.000000	0.801277	-0.020377	0.214431	0.000000	0.000000	3.000000	3.000000	0.000000
1875.435867	0.187788	0.574230	-0.057350	69.060181	-8.563217	-0.511557	4.130393	0.000000	-2.817775	0.000000	0.000000	0.000000	0.758531	-0.018394	0.244469	0.000000	0.000000	3.000000	3.000000	0.000000
1875.439201	0.187788	0.574230	-0.057350	69.060181	-8.563217	-0.511557	4.130393	0.000000	-2.817775	0.000000	0.000000	0.000000	0.758531	-0.018394	0.244469	0.000000	0.000000	3.000000	3.000000	0.000000
1875.442534	0.187788	0.574230	-0.057350	69.125854	-9.010796	-1.066467	4.185945	0.000000	-2.734569	0.000000	0.000000	0.000000	0.758531	-0.018394	0.244469	0.000000	0.000000	3.000000	3.000000	0.000000
1875.445867	0.190202	0.574171	-0.056519	69.125854	-9.010796	-1.066467	4.185945	0.000000	-2.734569	0.000000	0.000000	0.000000	0.724221	-0.017756	0.249369	0.000000	0.000000	3.000000	3.000000	0.000000
1875.449201	0.190202	0.574171	-0.056519	69.125854	-9.010796	-1.066467	4.185945	0.000000	-2.734569	0.000000	0.000000	0.000000	0.724221	-0.017756	0.249369	0.000000	0.000000	3.000000	3.000000	0.000000
1875.452534	0.190202	0.574171	-0.056519	69.199120	-9.329036	-1.599059	4.236989	0.000000	-2.654793	0.000000	0.000000	0.000000	0.724221	-0.017756	0.249369	0.000000	0.000000	3.000000	3.000000	0.000000
1875.455867	0.192448	0.574166	-0.055584	69.199120	-9.329036	-1.599059	4.236989	0.000000	-2.654793	0.000000	0.000000	0.000000	0.673592	-0.001208	0.280236	0.000000	0.000000	3.000000	3.000000	0.000000
1875.459201	0.192448	0.574166	-0.055584	69.199120	-9.329036	-1.599059	4.236989	0.000000	-2.654793	0.000000	0.000000	0.000000	0.673592	-0.001208	0.280236	0.000000	0.000000	3.000000	3.000000	0.000000
1875.462534	0.192448	0.574166	-0.055584	69.282745	-9.576701	-1.975543	4.285093	0.000000	-2.576427	0.000000	0.000000	0.000000	0.673592	-0.001208	0.280236	0.000000	0.000000	3.000000	3.000000	0.000000
1875.465867	0.194521	0.574152	-0.054549	69.282745	-9.576701	-1.975543	4.285093	0.000000	-2.576427	0.000000	0.000000	0.000000	0.621982	-0.004460	0.310650	0.000000	0.000000	3.000000	3.000000	0.000000
1875.469201	0.194521	0.574152	-0.054549	69.282745	-9.576701	-1.975543	4.285093	0.000000	-2.576427	0.000000	0.000000	0.000000	0.621982	-0.004460	0.310650	0.000000	0.000000	3.000000	3.000000	0.000000
1875.472534	0.194521	0.574152	-0.054549	69.346512	-9.789794	-2.293029	4.330578	0.000000	-2.499219	0.000000	0.000000	0.000000	0.621982	-0.004460	0.310650	0.000000	0.000000	3.000000	3.000000	0.000000
1875.475867	0.196382	0.574128	-0.053490	69.346512	-9.789794	-2.293029	4.330578	0.000000	-2.499219	0.000000	0.000000	0.000000	0.558188	-0.006965	0.317688	0.000000	0.000000	3.000000	3.000000	0.000000
1875.479201	0.196382	0.574128	-0.053490	69.346512	-9.789794	-2.293029	4.330578	0.000000	-2.499219	0.000000	0.000000	0.000000	0.558188	-0.006965	0.317688	0.000000	0.000000	3.000000	3.000000	0.000000
1875.482534	0.196382	0.574128	-0.053490	69.397789	-9.983876	-2.587720	4.371851	0.000000	-2.426297	0.000000	0.000000	0.000000	0.558188	-0.006965	0.317688	0.000000	0.000000	3.000000	3.000000	0.000000
1875.485867	0.198122	0.574119	-0.052358	69.397789	-9.983876	-2.587720	4.371851	0.000000	-2.426297	0.000000	0.000000	0.000000	0.522086	-0.002811	0.339597	0.000000	0.000000	3.000000	3.000000	0.000000
1875.489201	0.198122	0.574119	-0.052358	69.397789	-9.983876	-2.587720	4.371851	0.000000	-2.426297	0.000000	0.000000	0.000000	0.522086	-0.002811	0.339597	0.000000	0.000000	3.000000	3.000000	0.000000
1875.492534	0.198122	0.574119	-0.052358	69.421135	-10.095591	-2.781748	4.411273	0.000000	-2.353864	0.000000	0.000000	0.000000	0.522086	-0.002811	0.339597	0.000000	0.000000	3.000000	3.000000	0.000000
1875.495867	0.199662	0.574137	-0.051166	69.421135	-10.095591	-2.781748	4.411273	0.000000	-2.353864	0.000000	0.000000	0.000000	0.461955	0.005489	0.357604	0.000000	0.000000	3.000000	3.000000	0.000000
1875.499201	0.199662	0.574137	-0.051166	69.421135	-10.095591	-2.781748	4.411273	0.000000	-2.353864	0.000000	0.000000	0.000000	0.461955	0.005489	0.357604	0.000000	0.000000	3.000000	3.000000	0.000000
1875.502534	0.199662	0.574137	-0.051166	69.418373	-10.143799	-2.888862	4.448046	0.000000	-2.283613	0.000000	0.000000	0.000000	0.461955	0.005489	0.357604	0.000000	0.000000	3.000000	3.000000	0.000000
1875.505867	0.201024	0.574223	-0.049812	69.418373	-10.143799	-2.888862	4.448046	0.000000	-2.283613	0.000000	0.000000	0.000000	0.408823	0.025726	0.406234	0.000000	0.000000	3.000000	3.000000	0.000000
1875.509201	0.201024	0.574223	-0.049812	69.418373	-10.143799	-2.888862	4.448046	0.000000	-2.283613	0.000000	0.000000	0.000000	0.408823	0.025726	0.406234	0.000000	0.000000	3.000000	3.000000	0.000000
1875.512534	0.201024	0.574223	-0.049812	69.381004	-10.116489	-2.892641	4.484502	0.000000	-2.211163	0.000000	0.000000	0.000000	0.408823	0.025726	0.406234	0.000000	0.000000	3.000000	3.000000	0.000000
1875.515867	0.202232	0.574419	-0.048294	69.381004	-10.116489	-2.892641	4.484502	0.000000	-2.211163	0.000000	0.000000	0.000000	0.362403	0.058845	0.455487	0.000000	0.000000	3.000000	3.000000	0.000000
1875.519201	0.202232	0.574419	-0.048294	69.381004	-10.116489	-2.892641	4.484502	0.000000	-2.211163	0.000000	0.000000	0.000000	0.362403	0.058845	0.455487	0.000000	0.000000	3.000000	3.000000	0.000000
1875.522534	0.202232	0.574419	-0.048294	69.314690	-10.012055	-2.791500	4.520950	0.000000	-2.135652	0.000000	0.000000	0.000000	0.362403	0.058845	0.455487	0.000000	0.000000	3.000000	3.000000	0.000000
1875.525867	0.203305	0.574712	-0.046567	69.314690	-10.012055	-2.791500	4.520950	0.000000	-2.135652	0.000000	0.000000	0.000000	0.321680	0.087906	0.517947	0.000000	0.000000	3.000000	3.000000	0.000000
1875.529201	0.203305	0.574712	-0.046567	69.314690	-10.012055	-2.791500	4.520950	0.000000	-2.135652	0.000000	0.000000	0.000000	0.321680	0.087906	0.517947	0.000000	0.000000	3.000000	3.000000	0.000000
1875.532534	0.203305	0.574712	-0.046567	69.230621	-9.772503	-2.502629	4.558286	0.000000	-2.054758	0.000000	0.000000	0.000000	0.321680	0.087906	0.517947	0.000000	0.000000	3.000000	3.000000	0.000000
1875.535867	0.204259	0.575092	-0.044688	69.230621	-9.772503	-2.502629	4.558286	0.000000	-2.054758	0.000000	0.000000	0.000000	0.286403	0.113911	0.563704	0.000000	0.000000	3.000000	3.000000	0.000000
1875.539201	0.204259	0.575092	-0.044688	69.230621	-9.772503	-2.502629	4.558286	0.000000	-2.054758	0.000000	0.000000	0.000000	0.286403	0.113911	0.563704	0.000000	0.000000	3.000000	3.000000	0.000000
1875.542534	0.204259	0.575092	-0.044688	69.171494	-9.442231	-2.041472	4.595637	0.000000	-1.969801	0.000000	0.000000	0.000000	0.286403	0.113911	0.563704	0.000000	0.000000	3.000000	3.000000	0.000000
1875.545867	0.205192	0.575480	-0.042755	69.171494	-9.442231	-2.041472	4.595637	0.000000	-1.969801	0.000000	0.000000	0.000000	0.279731	0.116407	0.579775	0.000000	0.000000	3.000000	3.000000	0.000000
1875.549201	0.205192	0.575480	-0.042755	69.171494	-9.442231	-2.041472	4.595637	0.000000	-1.969801	0.000000	0.000000	0.000000	0.279731	0.116407	0.579775	0.000000	0.000000	3.000000	3.000000	0.000000
1875.552534	0.205192	0.575480	-0.042755	69.163872	-9.037263	-1.406309	4.632005	0.000000	-1.882691	0.000000	0.000000	0.000000	0.279731	0.116407	0.579775	0.000000	0.000000	3.000000	3.000000	0.000000
1875.555867	0.206048	0.575909	-0.040777	69.163872	-9.037263	-1.406309	4.632005	0.000000	-1.882691	0.000000	0.000000	0.000000	0.256969	0.128704	0.593583	0.000000	0.000000	3.000000	3.000000	0.000000
1875.559201	0.206048	0.575909	-0.040777	69.163872	-9.037263	-1.406309	4.632005	0.000000	-1.882691	0.000000	0.000000	0.000000	0.256969	0.128704	0.593583	0.000000	0.000000	3.000000	3.000000	0.000000
1875.562534	0.206048	0.575909	-0.040777	69.198647	-8.649781	-0.709677	4.666889	0.000000	-1.794476	0.000000	0.000000	0.000000	0.256969	0.128704	0.593583	0.000000	0.000000	3.000000	3.000000	0.000000
1875.565867	0.206821	0.576347	-0.038715	69.198647	-8.649781	-0.709677	4.666889	0.000000	-1.794476	0.000000	0.000000	0.000000	0.231908	0.131262	0.618581	0.000000	0.000000	3.000000	3.000000	0.000000
1875.569201	0.206821	0.576347	-0.038715	69.198647	-8.649781	-0.709677	4.666889	0.000000	-1.794476	0.000000	0.000000	0.000000	0.231908	0.131262	0.618581	0.000000	0.000000	3.000000	3.000000	0.000000
1875.572534	0.206821	0.576347	-0.038715	69.283920	-8.402430	-0.100238	4.700790	0.000000	-1.703693	0.000000	0.000000	0.000000	0.231908	0.131262	0.618581	0.000000	0.000000	3.000000	3.000000	0.000000
1875.575867	0.207449	0.576793	-0.036540	69.283920	-8.402430	-0.100238	4.700790	0.000000	-1.703693	0.000000	0.000000	0.000000	0.188388	0.133790	0.652552	0.000000	0.000000	3.000000	3.000000	0.000000
1875.579201	0.207449	0.576793	-0.036540	69.283920	-8.402430	-0.100238	4.700790	0.000000	-1.703693	0.000000	0.000000	0.000000	0.188388	0.133790	0.652552	0.000000	0.000000	3.000000	3.000000	0.000000
1875.582534	0.207449	0.576793	-0.036540	69.453766	-8.404585	0.333550	4.733769	0.000000	-1.609790	0.000000	0.000000	0.000000	0.188388	0.133790	0.652552	0.000000	0.000000	3.000000	3.000000	0.000000
1875.585867	0.207904	0.577298	-0.034253	69.453766	-8.404585	0.333550	4.733769	0.000000	-1.609790	0.000000	0.000000	0.000000	0.136311	0.151741	0.686115	0.000000	0.000000	3.000000	3.000000	0.000000
1875.589201	0.207904	0.577298	-0.034253	69.453766	-8.404585	0.333550	4.733769	0.000000	-1.609790	0.000000	0.000000	0.000000	0.136311	0.151741	0.686115	0.000000	0.000000	3.000000	3.000000	0.000000
1875.592534	0.207904	0.577298	-0.034253	69.695801	-8.630034	0.606033	4.765652	0.000000	-1.512798	0.000000	0.000000	0.000000	0.136311	0.151741	0.686115	0.000000	0.000000	3.000000	3.000000	0.000000
1875.595867	0.208279	0.577870	-0.031757	69.695801	-8.630034	0.606033	4.765652	0.000000	-1.512798	0.000000	0.000000	0.000000	0.112451	0.171496	0.748668	0.000000	0.000000	3.000000	3.000000	0.000000
1875.599201	0.208279	0.577870	-0.031757	69.695801	-8.630034	0.606033	4.765652	0.000000	-1.512798	0.000000	0.000000	0.000000	0.112451	0.171496	0.748668	0.000000	0.000000	3.000000	3.000000	0.000000
1875.602534	0.208279	0.577870	-0.031757	69.999481	-8.966558	0.834644	4.797900	0.000000	-1.407182	0.000000	0.000000	0.000000	0.112451	0.171496	0.748668	0.000000	0.000000	3.000000	3.000000	0.000000
1875.605867	0.208525	0.578479	-0.029096	69.999481	-8.966558	0.834644	4.797900	0.000000	-1.407182	0.000000	0.000000	0.000000	0.073786	0.182716	0.798478	0.000000	0.000000	3.000000	3.000000	0.000000
1875.609201	0.208525	0.578479	-0.029096	69.999481	-8.966558	0.834644	4.797900	0.000000	-1.407182	0.000000	0.000000	0.000000	0.073786	0.182716	0.798478	0.000000	0.000000	3.000000	3.000000	0.000000
1875.612534	0.208525	0.578479	-0.029096	70.347740	-9.311426	1.124712	4.829445	0.000000	-1.294781	0.000000	0.000000	0.000000	0.073786	0.182716	0.798478	0.000000	0.000000	3.000000	3.000000	0.000000
1875.615867	0.208692	0.579091	-0.026261	70.347740	-9.311426	1.124712	4.829445	0.000000	-1.294781	0.000000	0.000000	0.000000	0.050206	0.183732	0.850495	0.000000	0.000000	3.000000	3.000000	0.000000
1875.619201	0.208692	0.579091	-0.026261	70.347740	-9.311426	1.124712	4.829445	0.000000	-1.294781	0.000000	0.000000	0.000000	0.050206	0.183732	0.850495	0.000000	0.000000	3.000000	3.000000	0.000000
1875.622534	0.208692	0.579091	-0.026261	70.712112	-9.614863	1.476748	4.860160	0.000000	-1.174243	0.000000	0.000000	0.000000	0.050206	0.183732	0.850495	0.000000	0.000000	3.000000	3.000000	0.000000
1875.625867	0.208755	0.579668	-0.023351	70.712112	-9.614863	1.476748	4.860160	0.000000	-1.174243	0.000000	0.000000	0.000000	0.018970	0.172816	0.872917	0.000000	0.000000	3.000000	3.000000	0.000000
1875.629201	0.208755	0.579668	-0.023351	70.712112	-9.614863	1.476748	4.860160	0.000000	-1.174243	0.000000	0.000000	0.000000	0.018970	0.172816	0.872917	0.000000	0.000000	3.000000	3.000000	0.000000
1875.632534	0.208755	0.579668	-0.023351	71.066528	-9.920292	1.346725	4.888587	0.000000	-1.049631	0.000000	0.000000	0.000000	0.018970	0.172816	0.872917	0.000000	0.000000	3.000000	3.000000	0.000000
1875.635867	0.208723	0.580215	-0.020398	71.066528	-9.920292	1.346725	4.888587	0.000000	-1.049631	0.000000	0.000000	0.000000	-0.009776	0.164109	0.885983	0.000000	0.000000	3.000000	3.000000	0.000000
1875.639201	0.208723	0.580215	-0.020398	71.066528	-9.920292	1.346725	4.888587	0.000000	-1.049631	0.000000	0.000000	0.000000	-0.009776	0.164109	0.885983	0.000000	0.000000	3.000000	3.000000	0.000000
1875.642534	0.208723	0.580215	-0.020398	71.396317	-10.246035	0.509512	4.914262	0.000000	-0.921972	0.000000	0.000000	0.000000	-0.009776	0.164109	0.885983	0.000000	0.000000	3.000000	3.000000	0.000000
1875.645867	0.208575	0.580722	-0.017437	71.396317	-10.246035	0.509512	4.914262	0.000000	-0.921972	0.000000	0.000000	0.000000	-0.044242	0.152210	0.888075	0.000000	0.000000	3.000000	3.000000	0.000000
1875.649201	0.208575	0.580722	-0.017437	71.396317	-10.246035	0.509512	4.914262	0.000000	-0.921972	0.000000	0.000000	0.000000	-0.044242	0.152210	0.888075	0.000000	0.000000	3.000000	3.000000	0.000000
1875.652534	0.208575	0.580722	-0.017437	71.701233	-10.612466	-0.191320	4.936739	0.000000	-0.792849	0.000000	0.000000	0.000000	-0.044242	0.152210	0.888075	0.000000	0.000000	3.000000	3.000000	0.000000
1875.655867	0.208203	0.581161	-0.014482	71.701233	-10.612466	-0.191320	4.936739	0.000000	-0.792849	0.000000	0.000000	0.000000	-0.111593	0.131601	0.886504	0.000000	0.000000	3.000000	3.000000	0.000000
1875.659201	0.208203	0.581161	-0.014482	71.701233	-10.612466	-0.191320	4.936739	0.000000	-0.792849	0.000000	0.000000	0.000000	-0.111593	0.131601	0.886504	0.000000	0.000000	3.000000	3.000000	0.000000
1875.662534	0.208203	0.581161	-0.014482	71.964073	-11.000388	-0.644697	4.955807	0.000000	-0.663305	0.000000	0.000000	0.000000	-0.111593	0.131601	0.886504	0.000000	0.000000	3.000000	3.000000	0.000000
1875.665867	0.207623	0.581557	-0.011549	71.964073	-11.000388	-0.644697	4.955807	0.000000	-0.663305	0.000000	0.000000	0.000000	-0.174137	0.118939	0.880050	0.000000	0.000000	3.000000	3.000000	0.000000
1875.669201	0.207623	0.581557	-0.011549	71.964073	-11.000388	-0.644697	4.955807	0.000000	-0.663305	0.000000	0.000000	0.000000	-0.174137	0.118939	0.880050	0.000000	0.000000	3.000000	3.000000	0.000000
1875.672534	0.207623	0.581557	-0.011549	72.176918	-11.410741	-1.185115	4.971458	0.000000	-0.533480	0.000000	0.000000	0.000000	-0.174137	0.118939	0.880050	0.000000	0.000000	3.000000	3.000000	0.000000
1875.675867	0.206872	0.581939	-0.008663	72.176918	-11.410741	-1.185115	4.971458	0.000000	-0.533480	0.000000	0.000000	0.000000	-0.225260	0.114415	0.865674	0.000000	0.000000	3.000000	3.000000	0.000000
1875.679201	0.206872	0.581939	-0.008663	72.176918	-11.410741	-1.185115	4.971458	0.000000	-0.533480	0.000000	0.000000	0.000000	-0.225260	0.114415	0.865674	0.000000	0.000000	3.000000	3.000000	0.000000
1875.682534	0.206872	0.581939	-0.008663	72.338036	-11.784211	-1.825896	4.983653	0.000000	-0.403985	0.000000	0.000000	0.000000	-0.225260	0.114415	0.865674	0.000000	0.000000	3.000000	3.000000	0.000000
1875.685867	0.205969	0.582288	-0.005784	72.338036	-11.784211	-1.825896	4.983653	0.000000	-0.403985	0.000000	0.000000	0.000000	-0.270753	0.104911	0.863916	0.000000	0.000000	3.000000	3.000000	0.000000
1875.689201	0.205969	0.582288	-0.005784	72.338036	-11.784211	-1.825896	4.983653	0.000000	-0.403985	0.000000	0.000000	0.000000	-0.270753	0.104911	0.863916	0.000000	0.000000	3.000000	3.000000	0.000000
1875.692534	0.205969	0.582288	-0.005784	72.458794	-12.047238	-2.471418	4.992570	0.000000	-0.272482	0.000000	0.000000	0.000000	-0.270753	0.104911	0.863916	0.000000	0.000000	3.000000	3.000000	0.000000
1875.695867	0.204980	0.582635	-0.002878	72.458794	-12.047238	-2.471418	4.992570	0.000000	-0.272482	0.000000	0.000000	0.000000	-0.296683	0.104023	0.871594	0.000000	0.000000	3.000000	3.000000	0.000000
1875.699201	0.204980	0.582635	-0.002878	72.458794	-12.047238	-2.471418	4.992570	0.000000	-0.272482	0.000000	0.000000	0.000000	-0.296683	0.104023	0.871594	0.000000	0.000000	3.000000	3.000000	0.000000
1875.702534	0.204980	0.582635	-0.002878	72.564278	-12.152217	-2.885691	4.998122	0.000000	-0.137032	0.000000	0.000000	0.000000	-0.296683	0.104023	0.871594	0.000000	0.000000	3.000000	3.000000	0.000000
1875.705867	0.203860	0.582979	0.000071	72.564278	-12.152217	-2.885691	4.998122	0.000000	-0.137032	0.000000	0.000000	0.000000	-0.335998	0.103169	0.884903	0.000000	0.000000	3.000000	3.000000	0.000000
1875.709201	0.203860	0.582979	0.000071	72.564278	-12.152217	-2.885691	4.998122	0.000000	-0.137032	0.000000	0.000000	0.000000	-0.335998	0.103169	0.884903	0.000000	0.000000	3.000000	3.000000	0.000000
1875.712534	0.203860	0.582979	0.000071	72.668396	-12.008260	-2.877245	4.999999	0.000000	0.003440	0.000000	0.000000	0.000000	-0.335998	0.103169	0.884903	0.000000	0.000000	3.000000	3.000000	0.000000
1875.715867	0.202679	0.583339	0.003051	72.668396	-12.008260	-2.877245	4.999999	0.000000	0.003440	0.000000	0.000000	0.000000	-0.354288	0.107916	0.893794	0.000000	0.000000	3.000000	3.000000	0.000000
1875.719201	0.202679	0.583339	0.003051	72.668396	-12.008260	-2.877245	4.999999	0.000000	0.003440	0.000000	0.000000	0.000000	-0.354288	0.107916	0.893794	0.000000	0.000000	3.000000	3.000000	0.000000
1875.722534	0.202679	0.583339	0.003051	72.773430	-11.610325	-2.535770	4.997795	0.000000	0.148493	0.000000	0.000000	0.000000	-0.354288	0.107916	0.893794	0.000000	0.000000	3.000000	3.000000	0.000000
1875.725867	0.201468	0.583705	0.006071	72.773430	-11.610325	-2.535770	4.997795	0.000000	0.148493	0.000000	0.000000	0.000000	-0.363496	0.110048	0.906075	0.000000	0.000000	3.000000	3.000000	0.000000
1875.729201	0.201468	0.583705	0.006071	72.773430	-11.610325	-2.535770	4.997795	0.000000	0.148493	0.000000	0.000000	0.000000	-0.363496	0.110048	0.906075	0.000000	0.000000	3.000000	3.000000	0.000000
1875.732534	0.201468	0.583705	0.006071	72.870674	-11.061469	-2.211527	4.991075	0.000000	0.298627	0.000000	0.000000	0.000000	-0.363496	0.110048	0.906075	0.000000	0.000000	3.000000	3.000000	0.000000
1875.735867	0.200227	0.584023	0.009077	72.870674	-11.061469	-2.211527	4.991075	0.000000	0.298627	0.000000	0.000000	0.000000	-0.372197	0.095221	0.901822	0.000000	0.000000	3.000000	3.000000	0.000000
1875.739201	0.200227	0.584023	0.009077	72.870674	-11.061469	-2.211527	4.991075	0.000000	0.298627	0.000000	0.000000	0.000000	-0.372197	0.095221	0.901822	0.000000	0.000000	3.000000	3.000000	0.000000
1875.742534	0.200227	0.584023	0.009077	72.976570	-10.576849	-2.146962	4.979620	0.000000	0.450981	0.000000	0.000000	0.000000	-0.372197	0.095221	0.901822	0.000000	0.000000	3.000000	3.000000	0.000000
1875.745867	0.198917	0.584308	0.012035	72.976570	-10.576849	-2.146962	4.979620	0.000000	0.450981	0.000000	0.000000	0.000000	-0.392977	0.085604	0.887506	0.000000	0.000000	3.000000	3.000000	0.000000
1875.749201	0.198917	0.584308	0.012035	72.976570	-10.576849	-2.146962	4.979620	0.000000	0.450981	0.000000	0.000000	0.000000	-0.392977	0.085604	0.887506	0.000000	0.000000	3.000000	3.000000	0.000000
1875.752534	0.198917	0.584308	0.012035	73.178085	-10.593256	-2.512050	4.945856	0.000000	0.601773	0.000000	0.000000	0.000000	-0.392977	0.085604	0.887506	0.000000	0.000000	3.000000	3.000000	0.000000
1875.755867	0.197414	0.584524	0.014962	73.178085	-10.593256	-2.512050	4.945856	0.000000	0.601773	0.000000	0.000000	0.000000	-0.451000	0.064660	0.878111	0.000000	0.000000	3.000000	3.000000	0.000000
1875.759201	0.197414	0.584524	0.014962	73.178085	-10.593256	-2.512050	4.945856	0.000000	0.601773	0.000000	0.000000	0.000000	-0.451000	0.064660	0.878111	0.000000	0.000000	3.000000	3.000000	0.000000
1875.762534	0.197414	0.584524	0.014962	73.449852	-11.146633	-3.215232	4.870689	0.000000	0.748124	0.000000	0.000000	0.000000	-0.451000	0.064660	0.878111	0.000000	0.000000	3.000000	3.000000	0.000000
1875.765867	0.195745	0.584688	0.017863	73.449852	-11.146633	-3.215232	4.870689	0.000000	0.748124	0.000000	0.000000	0.000000	-0.500706	0.049348	0.870012	0.000000	0.000000	3.000000	3.000000	0.000000
1875.769201	0.195745	0.584688	0.017863	73.449852	-11.146633	-3.215232	4.870689	0.000000	0.748124	0.000000	0.000000	0.000000	-0.500706	0.049348	0.870012	0.000000	0.000000	3.000000	3.000000	0.000000
1875.772534	0.195745	0.584688	0.017863	73.720505	-11.945035	-3.988731	4.787239	0.000000	0.893126	0.000000	0.000000	0.000000	-0.500706	0.049348	0.870012	0.000000	0.000000	3.000000	3.000000	0.000000
1875.775867	0.193969	0.584811	0.020685	73.720505	-11.945035	-3.988731	4.787239	0.000000	0.893126	0.000000	0.000000	0.000000	-0.532860	0.036745	0.846745	0.000000	0.000000	3.000000	3.000000	0.000000
1875.779201	0.193969	0.584811	0.020685	73.720505	-11.945035	-3.988731	4.787239	0.000000	0.893126	0.000000	0.000000	0.000000	-0.532860	0.036745	0.846745	0.000000	0.000000	3.000000	3.000000	0.000000
1875.782534	0.193969	0.584811	0.020685	73.952316	-12.807126	-5.090407	4.698428	0.000000	1.034251	0.000000	0.000000	0.000000	-0.532860	0.036745	0.846745	0.000000	0.000000	3.000000	3.000000	0.000000
1875.785867	0.192123	0.584901	0.023457	73.952316	-12.807126	-5.090407	4.698428	0.000000	1.034251	0.000000	0.000000	0.000000	-0.553532	0.027135	0.831475	0.000000	0.000000	3.000000	3.000000	0.000000
1875.789201	0.192123	0.584901	0.023457	73.952316	-12.807126	-5.090407	4.698428	0.000000	1.034251	0.000000	0.000000	0.000000	-0.553532	0.027135	0.831475	0.000000	0.000000	3.000000	3.000000	0.000000
1875.792534	0.192123	0.584901	0.023457	74.152260	-13.628261	-6.538019	4.606173	0.000000	1.172830	0.000000	0.000000	0.000000	-0.553532	0.027135	0.831475	0.000000	0.000000	3.000000	3.000000	0.000000
1875.795867	0.190184	0.584912	0.026177	74.152260	-13.628261	-6.538019	4.606173	0.000000	1.172830	0.000000	0.000000	0.000000	-0.581927	0.003341	0.816184	0.000000	0.000000	3.000000	3.000000	0.000000
1875.799201	0.190184	0.584912	0.026177	74.152260	-13.628261	-6.538019	4.606173	0.000000	1.172830	0.000000	0.000000	0.000000	-0.581927	0.003341	0.816184	0.000000	0.000000	3.000000	3.000000	0.000000
1875.802534	0.190184	0.584912	0.026177	74.346558	-14.321939	-7.711954	4.509185	0.000000	1.308860	0.000000	0.000000	0.000000	-0.581927	0.003341	0.816184	0.000000	0.000000	3.000000	3.000000	0.000000
1875.805867	0.188237	0.584900	0.028797	74.346558	-14.321939	-7.711954	4.509185	0.000000	1.308860	0.000000	0.000000	0.000000	-0.584028	-0.003518	0.786026	0.000000	0.000000	3.000000	3.000000	0.000000
1875.809201	0.188237	0.584900	0.028797	74.346558	-14.321939	-7.711954	4.509185	0.000000	1.308860	0.000000	0.000000	0.000000	-0.584028	-0.003518	0.786026	0.000000	0.000000	3.000000	3.000000	0.000000
1875.812534	0.188237	0.584900	0.028797	74.544861	-14.889329	-8.539533	4.411847	0.000000	1.439865	0.000000	0.000000	0.000000	-0.584028	-0.003518	0.786026	0.000000	0.000000	3.000000	3.000000	0.000000
1875.815867	0.186187	0.584847	0.031337	74.544861	-14.889329	-8.539533	4.411847	0.000000	1.439865	0.000000	0.000000	0.000000	-0.615051	-0.015981	0.762023	0.000000	0.000000	3.000000	3.000000	0.000000
1875.819201	0.186187	0.584847	0.031337	74.544861	-14.889329	-8.539533	4.411847	0.000000	1.439865	0.000000	0.000000	0.000000	-0.615051	-0.015981	0.762023	0.000000	0.000000	3.000000	3.000000	0.000000
1875.822534	0.186187	0.584847	0.031337	74.730957	-15.273771	-9.008945	4.309338	0.000000	1.566869	0.000000	0.000000	0.000000	-0.615051	-0.015981	0.762023	0.000000	0.000000	3.000000	3.000000	0.000000
1875.825867	0.184066	0.584819	0.033811	74.730957	-15.273771	-9.008945	4.309338	0.000000	1.566869	0.000000	0.000000	0.000000	-0.636157	-0.008308	0.742204	0.000000	0.000000	3.000000	3.000000	0.000000
1875.829201	0.184066	0.584819	0.033811	74.730957	-15.273771	-9.008945	4.309338	0.000000	1.566869	0.000000	0.000000	0.000000	-0.636157	-0.008308	0.742204	0.000000	0.000000	3.000000	3.000000	0.000000
1875.832534	0.184066	0.584819	0.033811	74.921181	-15.503325	-9.342473	4.203312	0.000000	1.690569	0.000000	0.000000	0.000000	-0.636157	-0.008308	0.742204	0.000000	0.000000	3.000000	3.000000	0.000000
1875.835867	0.181910	0.584780	0.036238	74.921181	-15.503325	-9.342473	4.203312	0.000000	1.690569	0.000000	0.000000	0.000000	-0.646865	-0.012005	0.728045	0.000000	0.000000	3.000000	3.000000	0.000000
1875.839201	0.181910	0.584780	0.036238	74.921181	-15.503325	-9.342473	4.203312	0.000000	1.690569	0.000000	0.000000	0.000000	-0.646865	-0.012005	0.728045	0.000000	0.000000	3.000000	3.000000	0.000000
1875.842534	0.181910	0.584780	0.036238	75.113884	-15.544704	-9.653051	4.095501	0.000000	1.811910	0.000000	0.000000	0.000000	-0.646865	-0.012005	0.728045	0.000000	0.000000	3.000000	3.000000	0.000000
1875.845867	0.179682	0.584718	0.038589	75.113884	-15.544704	-9.653051	4.095501	0.000000	1.811910	0.000000	0.000000	0.000000	-0.668419	-0.018482	0.705348	0.000000	0.000000	3.000000	3.000000	0.000000
1875.849201	0.179682	0.584718	0.038589	75.113884	-15.544704	-9.653051	4.095501	0.000000	1.811910	0.000000	0.000000	0.000000	-0.668419	-0.018482	0.705348	0.000000	0.000000	3.000000	3.000000	0.000000
1875.852534	0.179682	0.584718	0.038589	75.303612	-15.380920	-9.782224	3.984098	0.000000	1.929468	0.000000	0.000000	0.000000	-0.668419	-0.018482	0.705348	0.000000	0.000000	3.000000	3.000000	0.000000
1875.855867	0.177394	0.584673	0.040894	75.303612	-15.380920	-9.782224	3.984098	0.000000	1.929468	0.000000	0.000000	0.000000	-0.686429	-0.013396	0.691514	0.000000	0.000000	3.000000	3.000000	0.000000
1875.859201	0.177394	0.584673	0.040894	75.303612	-15.380920	-9.782224	3.984098	0.000000	1.929468	0.000000	0.000000	0.000000	-0.686429	-0.013396	0.691514	0.000000	0.000000	3.000000	3.000000	0.000000
1875.862534	0.177394	0.584673	0.040894	75.488548	-15.049710	-9.857690	3.869693	0.000000	2.044720	0.000000	0.000000	0.000000	-0.686429	-0.013396	0.691514	0.000000	0.000000	3.000000	3.000000	0.000000
1875.865867	0.175041	0.584627	0.043138	75.488548	-15.049710	-9.857690	3.869693	0.000000	2.044720	0.000000	0.000000	0.000000	-0.705870	-0.013955	0.672960	0.000000	0.000000	3.000000	3.000000	0.000000
1875.869201	0.175041	0.584627	0.043138	75.488548	-15.049710	-9.857690	3.869693	0.000000	2.044720	0.000000	0.000000	0.000000	-0.705870	-0.013955	0.672960	0.000000	0.000000	3.000000	3.000000	0.000000
1875.872534	0.175041	0.584627	0.043138	75.663071	-14.592950	-9.894679	3.752048	0.000000	2.156880	0.000000	0.000000	0.000000	-0.705870	-0.013955	0.672960	0.000000	0.000000	3.000000	3.000000	0.000000
1875.875867	0.172549	0.584589	0.045254	75.663071	-14.592950	-9.894679	3.752048	0.000000	2.156880	0.000000	0.000000	0.000000	-0.747663	-0.011323	0.635047	0.000000	0.000000	3.000000	3.000000	0.000000
1875.879201	0.172549	0.584589	0.045254	75.663071	-14.592950	-9.894679	3.752048	0.000000	2.156880	0.000000	0.000000	0.000000	-0.747663	-0.011323	0.635047	0.000000	0.000000	3.000000	3.000000	0.000000
1875.882534	0.172549	0.584589	0.045254	75.829468	-14.062640	-9.812731	3.627438	0.000000	2.262721	0.000000	0.000000	0.000000	-0.747663	-0.011323	0.635047	0.000000	0.000000	3.000000	3.000000	0.000000
1875.885867	0.169861	0.584522	0.047229	75.829468	-14.062640	-9.812731	3.627438	0.000000	2.262721	0.000000	0.000000	0.000000	-0.806366	-0.020000	0.592392	0.000000	0.000000	3.000000	3.000000	0.000000
1875.889201	0.169861	0.584522	0.047229	75.829468	-14.062640	-9.812731	3.627438	0.000000	2.262721	0.000000	0.000000	0.000000	-0.806366	-0.020000	0.592392	0.000000	0.000000	3.000000	3.000000	0.000000
1875.892534	0.169861	0.584522	0.047229	75.989304	-13.444261	-9.400608	3.493043	0.000000	2.361454	0.000000	0.000000	0.000000	-0.806366	-0.020000	0.592392	0.000000	0.000000	3.000000	3.000000	0.000000
1875.895867	0.166941	0.584466	0.049105	75.989304	-13.444261	-9.400608	3.493043	0.000000	2.361454	0.000000	0.000000	0.000000	-0.875931	-0.017037	0.562793	0.000000	0.000000	3.000000	3.000000	0.000000
1875.899201	0.166941	0.584466	0.049105	75.989304	-13.444261	-9.400608	3.493043	0.000000	2.361454	0.000000	0.000000	0.000000	-0.875931	-0.017037	0.562793	0.000000	0.000000	3.000000	3.000000	0.000000
1875.902534	0.166941	0.584466	0.049105	76.169060	-12.729238	-8.602298	3.347055	0.000000	2.455252	0.000000	0.000000	0.000000	-0.875931	-0.017037	0.562793	0.000000	0.000000	3.000000	3.000000	0.000000
1875.905867	0.163836	0.584371	0.050855	76.169060	-12.729238	-8.602298	3.347055	0.000000	2.455252	0.000000	0.000000	0.000000	-0.931569	-0.028414	0.524865	0.000000	0.000000	3.000000	3.000000	0.000000
1875.909201	0.163836	0.584371	0.050855	76.169060	-12.729238	-8.602298	3.347055	0.000000	2.455252	0.000000	0.000000	0.000000	-0.931569	-0.028414	0.524865	0.000000	0.000000	3.000000	3.000000	0.000000
1875.912534	0.163836	0.584371	0.050855	76.385376	-11.834867	-7.848383	3.191794	0.000000	2.542730	0.000000	0.000000	0.000000	-0.931569	-0.028414	0.524865	0.000000	0.000000	3.000000	3.000000	0.000000
1875.915867	0.160576	0.584258	0.052482	76.385376	-11.834867	-7.848383	3.191794	0.000000	2.542730	0.000000	0.000000	0.000000	-0.977945	-0.033967	0.488302	0.000000	0.000000	3.000000	3.000000	0.000000
1875.919201	0.160576	0.584258	0.052482	76.385376	-11.834867	-7.848383	3.191794	0.000000	2.542730	0.000000	0.000000	0.000000	-0.977945	-0.033967	0.488302	0.000000	0.000000	3.000000	3.000000	0.000000
1875.922534	0.160576	0.584258	0.052482	76.641930	-10.686553	-7.294038	3.028803	0.000000	2.624113	0.000000	0.000000	0.000000	-0.977945	-0.033967	0.488302	0.000000	0.000000	3.000000	3.000000	0.000000
1875.925867	0.157214	0.584097	0.053977	76.641930	-10.686553	-7.294038	3.028803	0.000000	2.624113	0.000000	0.000000	0.000000	-1.008566	-0.048167	0.448453	0.000000	0.000000	3.000000	3.000000	0.000000
1875.929201	0.157214	0.584097	0.053977	76.641930	-10.686553	-7.294038	3.028803	0.000000	2.624113	0.000000	0.000000	0.000000	-1.008566	-0.048167	0.448453	0.000000	0.000000	3.000000	3.000000	0.000000
1875.932534	0.157214	0.584097	0.053977	76.928505	-9.236076	-6.416496	2.860709	0.000000	2.698855	0.000000	0.000000	0.000000	-1.008566	-0.048167	0.448453	0.000000	0.000000	3.000000	3.000000	0.000000
1875.935867	0.153702	0.583908	0.055434	76.928505	-9.236076	-6.416496	2.860709	0.000000	2.698855	0.000000	0.000000	0.000000	-1.053687	-0.056812	0.436956	0.000000	0.000000	3.000000	3.000000	0.000000
1875.939201	0.153702	0.583908	0.055434	76.928505	-9.236076	-6.416496	2.860709	0.000000	2.698855	0.000000	0.000000	0.000000	-1.053687	-0.056812	0.436956	0.000000	0.000000	3.000000	3.000000	0.000000
1875.942534	0.153702	0.583908	0.055434	77.230995	-7.495212	-4.740782	2.685094	0.000000	2.771681	0.000000	0.000000	0.000000	-1.053687	-0.056812	0.436956	0.000000	0.000000	3.000000	3.000000	0.000000
1875.945867	0.149948	0.583679	0.056899	77.230995	-7.495212	-4.740782	2.685094	0.000000	2.771681	0.000000	0.000000	0.000000	-1.126093	-0.068466	0.439714	0.000000	0.000000	3.000000	3.000000	0.000000
1875.949201	0.149948	0.583679	0.056899	77.230995	-7.495212	-4.740782	2.685094	0.000000	2.771681	0.000000	0.000000	0.000000	-1.126093	-0.068466	0.439714	0.000000	0.000000	3.000000	3.000000	0.000000
1875.952534	0.149948	0.583679	0.056899	77.522469	-5.529509	-2.645680	2.497412	0.000000	2.844967	0.000000	0.000000	0.000000	-1.126093	-0.068466	0.439714	0.000000	0.000000	3.000000	3.000000	0.000000
1875.955867	0.146065	0.583481	0.058299	77.522469	-5.529509	-2.645680	2.497412	0.000000	2.844967	0.000000	0.000000	0.000000	-1.165090	-0.059508	0.419946	0.000000	0.000000	3.000000	3.000000	0.000000
1875.959201	0.146065	0.583481	0.058299	77.522469	-5.529509	-2.645680	2.497412	0.000000	2.844967	0.000000	0.000000	0.000000	-1.165090	-0.059508	0.419946	0.000000	0.000000	3.000000	3.000000	0.000000
1875.962534	0.146065	0.583481	0.058299	77.790413	-3.418563	-0.719041	2.303231	0.000000	2.914958	0.000000	0.000000	0.000000	-1.165090	-0.059508	0.419946	0.000000	0.000000	3.000000	3.000000	0.000000
1875.965867	0.142103	0.583283	0.059624	77.790413	-3.418563	-0.719041	2.303231	0.000000	2.914958	0.000000	0.000000	0.000000	-1.188525	-0.059288	0.397317	0.000000	0.000000	3.000000	3.000000	0.000000
1875.969201	0.142103	0.583283	0.059624	77.790413	-3.418563	-0.719041	2.303231	0.000000	2.914958	0.000000	0.000000	0.000000	-1.188525	-0.059288	0.397317	0.000000	0.000000	3.000000	3.000000	0.000000
1875.972534	0.142103	0.583283	0.059624	78.031235	-1.120524	1.052115	2.105143	0.000000	2.981178	0.000000	0.000000	0.000000	-1.188525	-0.059288	0.397317	0.000000	0.000000	3.000000	3.000000	0.000000
1875.975867	0.138108	0.583097	0.060836	78.031235	-1.120524	1.052115	2.105143	0.000000	2.981178	0.000000	0.000000	0.000000	-1.198593	-0.056023	0.363654	0.000000	0.000000	3.000000	3.000000	0.000000
1875.979201	0.138108	0.583097	0.060836	78.031235	-1.120524	1.052115	2.105143	0.000000	2.981178	0.000000	0.000000	0.000000	-1.198593	-0.056023	0.363654	0.000000	0.000000	3.000000	3.000000	0.000000
1875.982534	0.138108	0.583097	0.060836	78.262024	1.564842	3.318193	1.905377	0.000000	3.041787	0.000000	0.000000	0.000000	-1.198593	-0.056023	0.363654	0.000000	0.000000	3.000000	3.000000	0.000000
1875.985867	0.134071	0.582912	0.061898	78.262024	1.564842	3.318193	1.905377	0.000000	3.041787	0.000000	0.000000	0.000000	-1.210934	-0.055445	0.318538	0.000000	0.000000	3.000000	3.000000	0.000000
1875.989201	0.134071	0.582912	0.061898	78.262024	1.564842	3.318193	1.905377	0.000000	3.041787	0.000000	0.000000	0.000000	-1.210934	-0.055445	0.318538	0.000000	0.000000	3.000000	3.000000	0.000000
1875.992534	0.134071	0.582912	0.061898	78.461548	4.563204	6.195432	1.703555	0.000000	3.094876	0.000000	0.000000	0.000000	-1.210934	-0.055445	0.318538	0.000000	0.000000	3.000000	3.000000	0.000000
1875.995867	0.130065	0.582739	0.062767	78.461548	4.563204	6.195432	1.703555	0.000000	3.094876	0.000000	0.000000	0.000000	-1.201810	-0.051814	0.260975	0.000000	0.000000	3.000000	3.000000	0.000000
1875.999201	0.130065	0.582739	0.062767	78.461548	4.563204	6.195432	1.703555	0.000000	3.094876	0.000000	0.000000	0.000000	-1.201810	-0.051814	0.260975	0.000000	0.000000	3.000000	3.000000	0.000000
1876.002534	0.130065	0.582739	0.062767	78.620789	7.811860	9.263116	1.503253	0.000000	3.138372	0.000000	0.000000	0.000000	-1.201810	-0.051814	0.260975	0.000000	0.000000	3.000000	3.000000	0.000000
1876.005867	0.126213	0.582559	0.063401	78.620789	7.811860	9.263116	1.503253	0.000000	3.138372	0.000000	0.000000	0.000000	-1.155594	-0.053937	0.190004	0.000000	0.000000	3.000000	3.000000	0.000000
1876.009201	0.126213	0.582559	0.063401	78.620789	7.811860	9.263116	1.503253	0.000000	3.138372	0.000000	0.000000	0.000000	-1.155594	-0.053937	0.190004	0.000000	0.000000	3.000000	3.000000	0.000000
1876.012534	0.126213	0.582559	0.063401	78.730194	11.107619	12.227109	1.310654	0.000000	3.170039	0.000000	0.000000	0.000000	-1.155594	-0.053937	0.190004	0.000000	0.000000	3.000000	3.000000	0.000000
1876.015867	0.122505	0.582374	0.063741	78.730194	11.107619	12.227109	1.310654	0.000000	3.170039	0.000000	0.000000	0.000000	-1.112315	-0.055744	0.102022	0.000000	0.000000	3.000000	3.000000	0.000000
1876.019201	0.122505	0.582374	0.063741	78.730194	11.107619	12.227109	1.310654	0.000000	3.170039	0.000000	0.000000	0.000000	-1.112315	-0.055744	0.102022	0.000000	0.000000	3.000000	3.000000	0.000000
1876.022534	0.122505	0.582374	0.063741	78.798447	14.305712	15.197224	1.125269	0.000000	3.187043	0.000000	0.000000	0.000000	-1.112315	-0.055744	0.102022	0.000000	0.000000	3.000000	3.000000	0.000000
1876.025867	0.118924	0.582152	0.063803	78.798447	14.305712	15.197224	1.125269	0.000000	3.187043	0.000000	0.000000	0.000000	-1.074500	-0.066365	0.018583	0.000000	0.000000	3.000000	3.000000	0.000000
1876.029201	0.118924	0.582152	0.063803	78.798447	14.305712	15.197224	1.125269	0.000000	3.187043	0.000000	0.000000	0.000000	-1.074500	-0.066365	0.018583	0.000000	0.000000	3.000000	3.000000	0.000000
1876.032534	0.118924	0.582152	0.063803	78.838547	17.232052	18.151781	0.946185	0.000000	3.190140	0.000000	0.000000	0.000000	-1.074500	-0.066365	0.018583	0.000000	0.000000	3.000000	3.000000	0.000000
1876.035867	0.115520	0.581925	0.063571	78.838547	17.232052	18.151781	0.946185	0.000000	3.190140	0.000000	0.000000	0.000000	-1.021008	-0.068269	-0.069489	0.000000	0.000000	3.000000	3.000000	0.000000
1876.039201	0.115520	0.581925	0.063571	78.838547	17.232052	18.151781	0.946185	0.000000	3.190140	0.000000	0.000000	0.000000	-1.021008	-0.068269	-0.069489	0.000000	0.000000	3.000000	3.000000	0.000000
1876.042534	0.115520	0.581925	0.063571	78.860886	19.545315	20.487383	0.776018	0.000000	3.178559	0.000000	0.000000	0.000000	-1.021008	-0.068269	-0.069489	0.000000	0.000000	3.000000	3.000000	0.000000
1876.045867	0.112225	0.581690	0.063065	78.860886	19.545315	20.487383	0.776018	0.000000	3.178559	0.000000	0.000000	0.000000	-0.988615	-0.070292	-0.151880	0.000000	0.000000	3.000000	3.000000	0.000000
1876.049201	0.112225	0.581690	0.063065	78.860886	19.545315	20.487383	0.776018	0.000000	3.178559	0.000000	0.000000	0.000000	-0.988615	-0.070292	-0.151880	0.000000	0.000000	3.000000	3.000000	0.000000
1876.052534	0.112225	0.581690	0.063065	78.883926	21.235201	21.961494	0.611248	0.000000	3.153245	0.000000	0.000000	0.000000	-0.988615	-0.070292	-0.151880	0.000000	0.000000	3.000000	3.000000	0.000000
1876.055867	0.108986	0.581486	0.062393	78.883926	21.235201	21.961494	0.611248	0.000000	3.153245	0.000000	0.000000	0.000000	-0.971591	-0.061267	-0.201542	0.000000	0.000000	3.000000	3.000000	0.000000
1876.059201	0.108986	0.581486	0.062393	78.883926	21.235201	21.961494	0.611248	0.000000	3.153245	0.000000	0.000000	0.000000	-0.971591	-0.061267	-0.201542	0.000000	0.000000	3.000000	3.000000	0.000000
1876.062534	0.108986	0.581486	0.062393	78.915359	22.532320	22.989166	0.449316	0.000000	3.119655	0.000000	0.000000	0.000000	-0.971591	-0.061267	-0.201542	0.000000	0.000000	3.000000	3.000000	0.000000
1876.065867	0.105751	0.581273	0.061535	78.915359	22.532320	22.989166	0.449316	0.000000	3.119655	0.000000	0.000000	0.000000	-0.970692	-0.063872	-0.257502	0.000000	0.000000	3.000000	3.000000	0.000000
1876.069201	0.105751	0.581273	0.061535	78.915359	22.532320	22.989166	0.449316	0.000000	3.119655	0.000000	0.000000	0.000000	-0.970692	-0.063872	-0.257502	0.000000	0.000000	3.000000	3.000000	0.000000
1876.072534	0.105751	0.581273	0.061535	78.938507	23.680397	24.054564	0.287534	0.000000	3.076738	0.000000	0.000000	0.000000	-0.970692	-0.063872	-0.257502	0.000000	0.000000	3.000000	3.000000	0.000000
1876.075867	0.102636	0.581041	0.060553	78.938507	23.680397	24.054564	0.287534	0.000000	3.076738	0.000000	0.000000	0.000000	-0.934552	-0.069763	-0.294448	0.000000	0.000000	3.000000	3.000000	0.000000
1876.079201	0.102636	0.581041	0.060553	78.938507	23.680397	24.054564	0.287534	0.000000	3.076738	0.000000	0.000000	0.000000	-0.934552	-0.069763	-0.294448	0.000000	0.000000	3.000000	3.000000	0.000000
1876.082534	0.102636	0.581041	0.060553	78.915306	24.942162	25.507927	0.131776	0.000000	3.027663	0.000000	0.000000	0.000000	-0.934552	-0.069763	-0.294448	0.000000	0.000000	3.000000	3.000000	0.000000
1876.085867	0.099651	0.580770	0.059369	78.915306	24.942162	25.507927	0.131776	0.000000	3.027663	0.000000	0.000000	0.000000	-0.895330	-0.081215	-0.355403	0.000000	0.000000	3.000000	3.000000	0.000000
1876.089201	0.099651	0.580770	0.059369	78.915306	24.942162	25.507927	0.131776	0.000000	3.027663	0.000000	0.000000	0.000000	-0.895330	-0.081215	-0.355403	0.000000	0.000000	3.000000	3.000000	0.000000
1876.092534	0.099651	0.580770	0.059369	78.830025	26.237318	26.902010	-0.017446	0.000000	2.968430	0.000000	0.000000	0.000000	-0.895330	-0.081215	-0.355403	0.000000	0.000000	3.000000	3.000000	0.000000
1876.095867	0.096818	0.580499	0.057948	78.830025	26.237318	26.902010	-0.017446	0.000000	2.968430	0.000000	0.000000	0.000000	-0.850014	-0.081260	-0.426081	0.000000	0.000000	3.000000	3.000000	0.000000
1876.099201	0.096818	0.580499	0.057948	78.830025	26.237318	26.902010	-0.017446	0.000000	2.968430	0.000000	0.000000	0.000000	-0.850014	-0.081260	-0.426081	0.000000	0.000000	3.000000	3.000000	0.000000
1876.102534	0.096818	0.580499	0.057948	78.694427	27.332161	27.904608	-0.159115	0.000000	2.897416	0.000000	0.000000	0.000000	-0.850014	-0.081260	-0.426081	0.000000	0.000000	3.000000	3.000000	0.000000
1876.105867	0.094162	0.580199	0.056296	78.694427	27.332161	27.904608	-0.159115	0.000000	2.897416	0.000000	0.000000	0.000000	-0.796669	-0.090150	-0.495650	0.000000	0.000000	3.000000	3.000000	0.000000
1876.109201	0.094162	0.580199	0.056296	78.694427	27.332161	27.904608	-0.159115	0.000000	2.897416	0.000000	0.000000	0.000000	-0.796669	-0.090150	-0.495650	0.000000	0.000000	3.000000	3.000000	0.000000
1876.112534	0.094162	0.580199	0.056296	78.507614	28.055582	28.634809	-0.291894	0.000000	2.814808	0.000000	0.000000	0.000000	-0.796669	-0.090150	-0.495650	0.000000	0.000000	3.000000	3.000000	0.000000
1876.115867	0.091586	0.579897	0.054425	78.507614	28.055582	28.634809	-0.291894	0.000000	2.814808	0.000000	0.000000	0.000000	-0.772699	-0.090684	-0.561471	0.000000	0.000000	3.000000	3.000000	0.000000
1876.119201	0.091586	0.579897	0.054425	78.507614	28.055582	28.634809	-0.291894	0.000000	2.814808	0.000000	0.000000	0.000000	-0.772699	-0.090684	-0.561471	0.000000	0.000000	3.000000	3.000000	0.000000
1876.122534	0.091586	0.579897	0.054425	78.303207	28.363565	28.955027	-0.420677	0.000000	2.721229	0.000000	0.000000	0.000000	-0.772699	-0.090684	-0.561471	0.000000	0.000000	3.000000	3.000000	0.000000
1876.125867	0.089058	0.579563	0.052283	78.303207	28.363565	28.955027	-0.420677	0.000000	2.721229	0.000000	0.000000	0.000000	-0.758519	-0.100001	-0.642534	0.000000	0.000000	3.000000	3.000000	0.000000
1876.129201	0.089058	0.579563	0.052283	78.303207	28.363565	28.955027	-0.420677	0.000000	2.721229	0.000000	0.000000	0.000000	-0.758519	-0.100001	-0.642534	0.000000	0.000000	3.000000	3.000000	0.000000
1876.132534	0.089058	0.579563	0.052283	78.092255	28.339870	28.806784	-0.547097	0.000000	2.614140	0.000000	0.000000	0.000000	-0.758519	-0.100001	-0.642534	0.000000	0.000000	3.000000	3.000000	0.000000
1876.135867	0.086686	0.579198	0.049915	78.092255	28.339870	28.806784	-0.547097	0.000000	2.614140	0.000000	0.000000	0.000000	-0.711714	-0.109671	-0.710224	0.000000	0.000000	3.000000	3.000000	0.000000
1876.139201	0.086686	0.579198	0.049915	78.092255	28.339870	28.806784	-0.547097	0.000000	2.614140	0.000000	0.000000	0.000000	-0.711714	-0.109671	-0.710224	0.000000	0.000000	3.000000	3.000000	0.000000
1876.142534	0.086686	0.579198	0.049915	77.858192	28.203316	28.485577	-0.665716	0.000000	2.495770	0.000000	0.000000	0.000000	-0.711714	-0.109671	-0.710224	0.000000	0.000000	3.000000	3.000000	0.000000
1876.145867	0.084466	0.578780	0.047307	77.858192	28.203316	28.485577	-0.665716	0.000000	2.495770	0.000000	0.000000	0.000000	-0.665869	-0.125175	-0.782551	0.000000	0.000000	3.000000	3.000000	0.000000
1876.149201	0.084466	0.578780	0.047307	77.858192	28.203316	28.485577	-0.665716	0.000000	2.495770	0.000000	0.000000	0.000000	-0.665869	-0.125175	-0.782551	0.000000	0.000000	3.000000	3.000000	0.000000
1876.152534	0.084466	0.578780	0.047307	77.573997	28.164871	28.530796	-0.776694	0.000000	2.365344	0.000000	0.000000	0.000000	-0.665869	-0.125175	-0.782551	0.000000	0.000000	3.000000	3.000000	0.000000
1876.155867	0.082330	0.578329	0.044486	77.573997	28.164871	28.530796	-0.776694	0.000000	2.365344	0.000000	0.000000	0.000000	-0.640861	-0.135320	-0.846308	0.000000	0.000000	3.000000	3.000000	0.000000
1876.159201	0.082330	0.578329	0.044486	77.573997	28.164871	28.530796	-0.776694	0.000000	2.365344	0.000000	0.000000	0.000000	-0.640861	-0.135320	-0.846308	0.000000	0.000000	3.000000	3.000000	0.000000
1876.162534	0.082330	0.578329	0.044486	77.228867	28.273796	28.953938	-0.883504	0.000000	2.224293	0.000000	0.000000	0.000000	-0.640861	-0.135320	-0.846308	0.000000	0.000000	3.000000	3.000000	0.000000
1876.165867	0.080315	0.577835	0.041534	77.228867	28.273796	28.953938	-0.883504	0.000000	2.224293	0.000000	0.000000	0.000000	-0.604622	-0.148273	-0.885680	0.000000	0.000000	3.000000	3.000000	0.000000
1876.169201	0.080315	0.577835	0.041534	77.228867	28.273796	28.953938	-0.883504	0.000000	2.224293	0.000000	0.000000	0.000000	-0.604622	-0.148273	-0.885680	0.000000	0.000000	3.000000	3.000000	0.000000
1876.172534	0.080315	0.577835	0.041534	76.839264	28.575590	29.499403	-0.984274	0.000000	2.076680	0.000000	0.000000	0.000000	-0.604622	-0.148273	-0.885680	0.000000	0.000000	3.000000	3.000000	0.000000
1876.175867	0.078419	0.577298	0.038451	76.839264	28.575590	29.499403	-0.984274	0.000000	2.076680	0.000000	0.000000	0.000000	-0.568768	-0.161261	-0.924892	0.000000	0.000000	3.000000	3.000000	0.000000
1876.179201	0.078419	0.577298	0.038451	76.839264	28.575590	29.499403	-0.984274	0.000000	2.076680	0.000000	0.000000	0.000000	-0.568768	-0.161261	-0.924892	0.000000	0.000000	3.000000	3.000000	0.000000
1876.182534	0.078419	0.577298	0.038451	76.420517	28.974527	29.848251	-1.079069	0.000000	1.922531	0.000000	0.000000	0.000000	-0.568768	-0.161261	-0.924892	0.000000	0.000000	3.000000	3.000000	0.000000
1876.185867	0.076644	0.576708	0.035260	76.420517	28.974527	29.848251	-1.079069	0.000000	1.922531	0.000000	0.000000	0.000000	-0.532263	-0.176941	-0.957043	0.000000	0.000000	3.000000	3.000000	0.000000
1876.189201	0.076644	0.576708	0.035260	76.420517	28.974527	29.848251	-1.079069	0.000000	1.922531	0.000000	0.000000	0.000000	-0.532263	-0.176941	-0.957043	0.000000	0.000000	3.000000	3.000000	0.000000
1876.192534	0.076644	0.576708	0.035260	76.006302	29.348499	30.060974	-1.167779	0.000000	1.763024	0.000000	0.000000	0.000000	-0.532263	-0.176941	-0.957043	0.000000	0.000000	3.000000	3.000000	0.000000
1876.195867	0.074919	0.576021	0.031964	76.006302	29.348499	30.060974	-1.167779	0.000000	1.763024	0.000000	0.000000	0.000000	-0.517652	-0.206127	-0.988939	0.000000	0.000000	3.000000	3.000000	0.000000
1876.199201	0.074919	0.576021	0.031964	76.006302	29.348499	30.060974	-1.167779	0.000000	1.763024	0.000000	0.000000	0.000000	-0.517652	-0.206127	-0.988939	0.000000	0.000000	3.000000	3.000000	0.000000
1876.202534	0.074919	0.576021	0.031964	75.610069	29.638517	30.267342	-1.254054	0.000000	1.598201	0.000000	0.000000	0.000000	-0.517652	-0.206127	-0.988939	0.000000	0.000000	3.000000	3.000000	0.000000
1876.205867	0.073264	0.575264	0.028551	75.610069	29.638517	30.267342	-1.254054	0.000000	1.598201	0.000000	0.000000	0.000000	-0.496544	-0.226931	-1.023996	0.000000	0.000000	3.000000	3.000000	0.000000
1876.209201	0.073264	0.575264	0.028551	75.610069	29.638517	30.267342	-1.254054	0.000000	1.598201	0.000000	0.000000	0.000000	-0.496544	-0.226931	-1.023996	0.000000	0.000000	3.000000	3.000000	0.000000
1876.212534	0.073264	0.575264	0.028551	75.236626	29.815491	30.364204	-1.336812	0.000000	1.427535	0.000000	0.000000	0.000000	-0.496544	-0.226931	-1.023996	0.000000	0.000000	3.000000	3.000000	0.000000
1876.215867	0.071775	0.574476	0.025040	75.236626	29.815491	30.364204	-1.336812	0.000000	1.427535	0.000000	0.000000	0.000000	-0.446725	-0.236625	-1.053106	0.000000	0.000000	3.000000	3.000000	0.000000
1876.219201	0.071775	0.574476	0.025040	75.236626	29.815491	30.364204	-1.336812	0.000000	1.427535	0.000000	0.000000	0.000000	-0.446725	-0.236625	-1.053106	0.000000	0.000000	3.000000	3.000000	0.000000
1876.222534	0.071775	0.574476	0.025040	74.892937	29.794979	30.290493	-1.411266	0.000000	1.252017	0.000000	0.000000	0.000000	-0.446725	-0.236625	-1.053106	0.000000	0.000000	3.000000	3.000000	0.000000
1876.225867	0.070464	0.573671	0.021384	74.892937	29.794979	30.290493	-1.411266	0.000000	1.252017	0.000000	0.000000	0.000000	-0.393101	-0.241315	-1.096929	0.000000	0.000000	3.000000	3.000000	0.000000
1876.229201	0.070464	0.573671	0.021384	74.892937	29.794979	30.290493	-1.411266	0.000000	1.252017	0.000000	0.000000	0.000000	-0.393101	-0.241315	-1.096929	0.000000	0.000000	3.000000	3.000000	0.000000
1876.232534	0.070464	0.573671	0.021384	74.546501	29.458162	29.974600	-1.476782	0.000000	1.069196	0.000000	0.000000	0.000000	-0.393101	-0.241315	-1.096929	0.000000	0.000000	3.000000	3.000000	0.000000
1876.235867	0.069278	0.572906	0.017707	74.546501	29.458162	29.974600	-1.476782	0.000000	1.069196	0.000000	0.000000	0.000000	-0.355846	-0.229437	-1.103073	0.000000	0.000000	3.000000	3.000000	0.000000
1876.239201	0.069278	0.572906	0.017707	74.546501	29.458162	29.974600	-1.476782	0.000000	1.069196	0.000000	0.000000	0.000000	-0.355846	-0.229437	-1.103073	0.000000	0.000000	3.000000	3.000000	0.000000
1876.242534	0.069278	0.572906	0.017707	74.152435	28.733862	29.159004	-1.536090	0.000000	0.885350	0.000000	0.000000	0.000000	-0.355846	-0.229437	-1.103073	0.000000	0.000000	3.000000	3.000000	0.000000
1876.245867	0.068174	0.572216	0.014052	74.152435	28.733862	29.159004	-1.536090	0.000000	0.885350	0.000000	0.000000	0.000000	-0.331280	-0.207038	-1.096564	0.000000	0.000000	3.000000	3.000000	0.000000
1876.249201	0.068174	0.572216	0.014052	74.152435	28.733862	29.159004	-1.536090	0.000000	0.885350	0.000000	0.000000	0.000000	-0.331280	-0.207038	-1.096564	0.000000	0.000000	3.000000	3.000000	0.000000
1876.252534	0.068174	0.572216	0.014052	73.670647	27.720718	27.961584	-1.591303	0.000000	0.702589	0.000000	0.000000	0.000000	-0.331280	-0.207038	-1.096564	0.000000	0.000000	3.000000	3.000000	0.000000
1876.255867	0.067130	0.571617	0.010440	73.670647	27.720718	27.961584	-1.591303	0.000000	0.702589	0.000000	0.000000	0.000000	-0.313095	-0.179671	-1.083489	0.000000	0.000000	3.000000	3.000000	0.000000
1876.259201	0.067130	0.571617	0.010440	73.670647	27.720718	27.961584	-1.591303	0.000000	0.702589	0.000000	0.000000	0.000000	-0.313095	-0.179671	-1.083489	0.000000	0.000000	3.000000	3.000000	0.000000
1876.262534	0.067130	0.571617	0.010440	73.125771	26.669664	26.818014	-1.643486	0.000000	0.522008	0.000000	0.000000	0.000000	-0.313095	-0.179671	-1.083489	0.000000	0.000000	3.000000	3.000000	0.000000
1876.265867	0.066278	0.571108	0.006855	73.125771	26.669664	26.818014	-1.643486	0.000000	0.522008	0.000000	0.000000	0.000000	-0.255570	-0.152763	-1.075640	0.000000	0.000000	3.000000	3.000000	0.000000
1876.269201	0.066278	0.571108	0.006855	73.125771	26.669664	26.818014	-1.643486	0.000000	0.522008	0.000000	0.000000	0.000000	-0.255570	-0.152763	-1.075640	0.000000	0.000000	3.000000	3.000000	0.000000
1876.272534	0.066278	0.571108	0.006855	72.554390	25.730457	25.938961	-1.686081	0.000000	0.342735	0.000000	0.000000	0.000000	-0.255570	-0.152763	-1.075640	0.000000	0.000000	3.000000	3.000000	0.000000
1876.275867	0.065639	0.570705	0.003312	72.554390	25.730457	25.938961	-1.686081	0.000000	0.342735	0.000000	0.000000	0.000000	-0.191959	-0.120962	-1.062903	0.000000	0.000000	3.000000	3.000000	0.000000
1876.279201	0.065639	0.570705	0.003312	72.554390	25.730457	25.938961	-1.686081	0.000000	0.342735	0.000000	0.000000	0.000000	-0.191959	-0.120962	-1.062903	0.000000	0.000000	3.000000	3.000000	0.000000
1876.282534	0.065639	0.570705	0.003312	71.990120	24.872595	25.187403	-1.718074	0.000000	0.165584	0.000000	0.000000	0.000000	-0.191959	-0.120962	-1.062903	0.000000	0.000000	3.000000	3.000000	0.000000
1876.285867	0.065212	0.570416	-0.000146	71.990120	24.872595	25.187403	-1.718074	0.000000	0.165584	0.000000	0.000000	0.000000	-0.127922	-0.086548	-1.037271	0.000000	0.000000	3.000000	3.000000	0.000000
1876.289201	0.065212	0.570416	-0.000146	71.990120	24.872595	25.187403	-1.718074	0.000000	0.165584	0.000000	0.000000	0.000000	-0.127922	-0.086548	-1.037271	0.000000	0.000000	3.000000	3.000000	0.000000
1876.292534	0.065212	0.570416	-0.000146	71.456856	24.084049	24.472759	-1.739394	0.000000	-0.007294	0.000000	0.000000	0.000000	-0.127922	-0.086548	-1.037271	0.000000	0.000000	3.000000	3.000000	0.000000
1876.295867	0.064939	0.570246	-0.003598	71.456856	24.084049	24.472759	-1.739394	0.000000	-0.007294	0.000000	0.000000	0.000000	-0.081865	-0.051199	-1.035745	0.000000	0.000000	3.000000	3.000000	0.000000
1876.299201	0.064939	0.570246	-0.003598	71.456856	24.084049	24.472759	-1.739394	0.000000	-0.007294	0.000000	0.000000	0.000000	-0.081865	-0.051199	-1.035745	0.000000	0.000000	3.000000	3.000000	0.000000
1876.302534	0.064939	0.570246	-0.003598	70.965088	23.361914	23.764509	-1.753038	0.000000	-0.179919	0.000000	0.000000	0.000000	-0.081865	-0.051199	-1.035745	0.000000	0.000000	3.000000	3.000000	0.000000
1876.305867	0.064867	0.570152	-0.006998	70.965088	23.361914	23.764509	-1.753038	0.000000	-0.179919	0.000000	0.000000	0.000000	-0.021666	-0.028257	-1.019766	0.000000	0.000000	3.000000	3.000000	0.000000
1876.309201	0.064867	0.570152	-0.006998	70.965088	23.361914	23.764509	-1.753038	0.000000	-0.179919	0.000000	0.000000	0.000000	-0.021666	-0.028257	-1.019766	0.000000	0.000000	3.000000	3.000000	0.000000
1876.312534	0.064867	0.570152	-0.006998	70.508751	22.742521	23.131863	-1.756649	0.000000	-0.349880	0.000000	0.000000	0.000000	-0.021666	-0.028257	-1.019766	0.000000	0.000000	3.000000	3.000000	0.000000
1876.315867	0.064922	0.570123	-0.010375	70.508751	22.742521	23.131863	-1.756649	0.000000	-0.349880	0.000000	0.000000	0.000000	0.016431	-0.008702	-1.013139	0.000000	0.000000	3.000000	3.000000	0.000000
1876.319201	0.064922	0.570123	-0.010375	70.508751	22.742521	23.131863	-1.756649	0.000000	-0.349880	0.000000	0.000000	0.000000	0.016431	-0.008702	-1.013139	0.000000	0.000000	3.000000	3.000000	0.000000
1876.322534	0.064922	0.570123	-0.010375	70.098335	22.255812	22.619442	-1.753911	0.000000	-0.518736	0.000000	0.000000	0.000000	0.016431	-0.008702	-1.013139	0.000000	0.000000	3.000000	3.000000	0.000000
1876.325867	0.065125	0.570175	-0.013715	70.098335	22.255812	22.619442	-1.753911	0.000000	-0.518736	0.000000	0.000000	0.000000	0.060824	0.015863	-1.002025	0.000000	0.000000	3.000000	3.000000	0.000000
1876.329201	0.065125	0.570175	-0.013715	70.098335	22.255812	22.619442	-1.753911	0.000000	-0.518736	0.000000	0.000000	0.000000	0.060824	0.015863	-1.002025	0.000000	0.000000	3.000000	3.000000	0.000000
1876.332534	0.065125	0.570175	-0.013715	69.709282	21.902685	22.249706	-1.743774	0.000000	-0.685740	0.000000	0.000000	0.000000	0.060824	0.015863	-1.002025	0.000000	0.000000	3.000000	3.000000	0.000000
1876.335867	0.065470	0.570292	-0.017035	69.709282	21.902685	22.249706	-1.743774	0.000000	-0.685740	0.000000	0.000000	0.000000	0.103528	0.034829	-0.996110	0.000000	0.000000	3.000000	3.000000	0.000000
1876.339201	0.065470	0.570292	-0.017035	69.709282	21.902685	22.249706	-1.743774	0.000000	-0.685740	0.000000	0.000000	0.000000	0.103528	0.034829	-0.996110	0.000000	0.000000	3.000000	3.000000	0.000000
1876.342534	0.065470	0.570292	-0.017035	69.362427	21.698233	22.060163	-1.726519	0.000000	-0.851758	0.000000	0.000000	0.000000	0.103528	0.034829	-0.996110	0.000000	0.000000	3.000000	3.000000	0.000000
1876.345867	0.065907	0.570435	-0.020365	69.362427	21.698233	22.060163	-1.726519	0.000000	-0.851758	0.000000	0.000000	0.000000	0.131283	0.043099	-0.998914	0.000000	0.000000	3.000000	3.000000	0.000000
1876.349201	0.065907	0.570435	-0.020365	69.362427	21.698233	22.060163	-1.726519	0.000000	-0.851758	0.000000	0.000000	0.000000	0.131283	0.043099	-0.998914	0.000000	0.000000	3.000000	3.000000	0.000000
1876.352534	0.065907	0.570435	-0.020365	69.057800	21.645947	22.062084	-1.704638	0.000000	-1.018244	0.000000	0.000000	0.000000	0.131283	0.043099	-0.998914	0.000000	0.000000	3.000000	3.000000	0.000000
1876.355867	0.066414	0.570606	-0.023701	69.057800	21.645947	22.062084	-1.704638	0.000000	-1.018244	0.000000	0.000000	0.000000	0.152179	0.051164	-1.000803	0.000000	0.000000	3.000000	3.000000	0.000000
1876.359201	0.066414	0.570606	-0.023701	69.057800	21.645947	22.062084	-1.704638	0.000000	-1.018244	0.000000	0.000000	0.000000	0.152179	0.051164	-1.000803	0.000000	0.000000	3.000000	3.000000	0.000000
1876.362534	0.066414	0.570606	-0.023701	68.809456	21.730057	22.223597	-1.679275	0.000000	-1.185045	0.000000	0.000000	0.000000	0.152179	0.051164	-1.000803	0.000000	0.000000	3.000000	3.000000	0.000000
1876.365867	0.067026	0.570744	-0.027079	68.809456	21.730057	22.223597	-1.679275	0.000000	-1.185045	0.000000	0.000000	0.000000	0.183401	0.041461	-1.013423	0.000000	0.000000	3.000000	3.000000	0.000000
1876.369201	0.067026	0.570744	-0.027079	68.809456	21.730057	22.223597	-1.679275	0.000000	-1.185045	0.000000	0.000000	0.000000	0.183401	0.041461	-1.013423	0.000000	0.000000	3.000000	3.000000	0.000000
1876.372534	0.067026	0.570744	-0.027079	68.625076	21.946812	22.534964	-1.648708	0.000000	-1.353948	0.000000	0.000000	0.000000	0.183401	0.041461	-1.013423	0.000000	0.000000	3.000000	3.000000	0.000000
1876.375867	0.067741	0.570867	-0.030482	68.625076	21.946812	22.534964	-1.648708	0.000000	-1.353948	0.000000	0.000000	0.000000	0.214552	0.036981	-1.020846	0.000000	0.000000	3.000000	3.000000	0.000000
1876.379201	0.067741	0.570867	-0.030482	68.625076	21.946812	22.534964	-1.648708	0.000000	-1.353948	0.000000	0.000000	0.000000	0.214552	0.036981	-1.020846	0.000000	0.000000	3.000000	3.000000	0.000000
1876.382534	0.067741	0.570867	-0.030482	68.497910	22.233425	22.883106	-1.612950	0.000000	-1.524089	0.000000	0.000000	0.000000	0.214552	0.036981	-1.020846	0.000000	0.000000	3.000000	3.000000	0.000000
1876.385867	0.068571	0.570941	-0.033949	68.497910	22.233425	22.883106	-1.612950	0.000000	-1.524089	0.000000	0.000000	0.000000	0.249121	0.022140	-1.040037	0.000000	0.000000	3.000000	3.000000	0.000000
1876.389201	0.068571	0.570941	-0.033949	68.497910	22.233425	22.883106	-1.612950	0.000000	-1.524089	0.000000	0.000000	0.000000	0.249121	0.022140	-1.040037	0.000000	0.000000	3.000000	3.000000	0.000000
1876.392534	0.068571	0.570941	-0.033949	68.430397	22.537638	23.177210	-1.571429	0.000000	-1.697429	0.000000	0.000000	0.000000	0.249121	0.022140	-1.040037	0.000000	0.000000	3.000000	3.000000	0.000000
1876.395867	0.069559	0.571000	-0.037451	68.430397	22.537638	23.177210	-1.571429	0.000000	-1.697429	0.000000	0.000000	0.000000	0.296260	0.017691	-1.050759	0.000000	0.000000	3.000000	3.000000	0.000000
1876.399201	0.069559	0.571000	-0.037451	68.430397	22.537638	23.177210	-1.571429	0.000000	-1.697429	0.000000	0.000000	0.000000	0.296260	0.017691	-1.050759	0.000000	0.000000	3.000000	3.000000	0.000000
1876.402534	0.069559	0.571000	-0.037451	68.439140	22.803770	23.296484	-1.522053	0.000000	-1.872555	0.000000	0.000000	0.000000	0.296260	0.017691	-1.050759	0.000000	0.000000	3.000000	3.000000	0.000000
1876.405867	0.070693	0.571010	-0.041026	68.439140	22.803770	23.296484	-1.522053	0.000000	-1.872555	0.000000	0.000000	0.000000	0.340223	0.002917	-1.072479	0.000000	0.000000	3.000000	3.000000	0.000000
1876.409201	0.070693	0.571010	-0.041026	68.439140	22.803770	23.296484	-1.522053	0.000000	-1.872555	0.000000	0.000000	0.000000	0.340223	0.002917	-1.072479	0.000000	0.000000	3.000000	3.000000	0.000000
1876.412534	0.070693	0.571010	-0.041026	68.512955	23.078196	23.322166	-1.465349	0.000000	-2.051302	0.000000	0.000000	0.000000	0.340223	0.002917	-1.072479	0.000000	0.000000	3.000000	3.000000	0.000000
1876.415867	0.072005	0.571033	-0.044583	68.512955	23.078196	23.322166	-1.465349	0.000000	-2.051302	0.000000	0.000000	0.000000	0.393523	0.007107	-1.067026	0.000000	0.000000	3.000000	3.000000	0.000000
1876.419201	0.072005	0.571033	-0.044583	68.512955	23.078196	23.322166	-1.465349	0.000000	-2.051302	0.000000	0.000000	0.000000	0.393523	0.007107	-1.067026	0.000000	0.000000	3.000000	3.000000	0.000000
1876.422534	0.072005	0.571033	-0.044583	68.605293	23.406902	23.492245	-1.399762	0.000000	-2.229139	0.000000	0.000000	0.000000	0.393523	0.007107	-1.067026	0.000000	0.000000	3.000000	3.000000	0.000000
1876.425867	0.073438	0.571106	-0.048077	68.605293	23.406902	23.492245	-1.399762	0.000000	-2.229139	0.000000	0.000000	0.000000	0.429990	0.021688	-1.048141	0.000000	0.000000	3.000000	3.000000	0.000000
1876.429201	0.073438	0.571106	-0.048077	68.605293	23.406902	23.492245	-1.399762	0.000000	-2.229139	0.000000	0.000000	0.000000	0.429990	0.021688	-1.048141	0.000000	0.000000	3.000000	3.000000	0.000000
1876.432534	0.073438	0.571106	-0.048077	68.684883	23.732580	24.010025	-1.328097	0.000000	-2.403830	0.000000	0.000000	0.000000	0.429990	0.021688	-1.048141	0.000000	0.000000	3.000000	3.000000	0.000000
1876.435867	0.074891	0.571250	-0.051403	68.684883	23.732580	24.010025	-1.328097	0.000000	-2.403830	0.000000	0.000000	0.000000	0.435803	0.043321	-0.998022	0.000000	0.000000	3.000000	3.000000	0.000000
1876.439201	0.074891	0.571250	-0.051403	68.684883	23.732580	24.010025	-1.328097	0.000000	-2.403830	0.000000	0.000000	0.000000	0.435803	0.043321	-0.998022	0.000000	0.000000	3.000000	3.000000	0.000000
1876.442534	0.074891	0.571250	-0.051403	68.749100	24.036417	24.845612	-1.255463	0.000000	-2.570167	0.000000	0.000000	0.000000	0.435803	0.043321	-0.998022	0.000000	0.000000	3.000000	3.000000	0.000000
1876.445867	0.076321	0.571411	-0.054585	68.749100	24.036417	24.845612	-1.255463	0.000000	-2.570167	0.000000	0.000000	0.000000	0.429133	0.048224	-0.954506	0.000000	0.000000	3.000000	3.000000	0.000000
1876.449201	0.076321	0.571411	-0.054585	68.749100	24.036417	24.845612	-1.255463	0.000000	-2.570167	0.000000	0.000000	0.000000	0.429133	0.048224	-0.954506	0.000000	0.000000	3.000000	3.000000	0.000000
1876.452534	0.076321	0.571411	-0.054585	68.768753	24.297905	25.486687	-1.183941	0.000000	-2.729251	0.000000	0.000000	0.000000	0.429133	0.048224	-0.954506	0.000000	0.000000	3.000000	3.000000	0.000000
1876.455867	0.077784	0.571594	-0.057656	68.768753	24.297905	25.486687	-1.183941	0.000000	-2.729251	0.000000	0.000000	0.000000	0.438937	0.055058	-0.921326	0.000000	0.000000	3.000000	3.000000	0.000000
1876.459201	0.077784	0.571594	-0.057656	68.768753	24.297905	25.486687	-1.183941	0.000000	-2.729251	0.000000	0.000000	0.000000	0.438937	0.055058	-0.921326	0.000000	0.000000	3.000000	3.000000	0.000000
1876.462534	0.077784	0.571594	-0.057656	68.690636	24.459183	25.737326	-1.110785	0.000000	-2.882805	0.000000	0.000000	0.000000	0.438937	0.055058	-0.921326	0.000000	0.000000	3.000000	3.000000	0.000000
1876.465867	0.079300	0.571802	-0.060620	68.690636	24.459183	25.737326	-1.110785	0.000000	-2.882805	0.000000	0.000000	0.000000	0.454695	0.062220	-0.889302	0.000000	0.000000	3.000000	3.000000	0.000000
1876.469201	0.079300	0.571802	-0.060620	68.690636	24.459183	25.737326	-1.110785	0.000000	-2.882805	0.000000	0.000000	0.000000	0.454695	0.062220	-0.889302	0.000000	0.000000	3.000000	3.000000	0.000000
1876.472534	0.079300	0.571802	-0.060620	68.481865	24.490614	25.781530	-1.035002	0.000000	-3.031022	0.000000	0.000000	0.000000	0.454695	0.062220	-0.889302	0.000000	0.000000	3.000000	3.000000	0.000000
1876.475867	0.080925	0.572034	-0.063490	68.481865	24.490614	25.781530	-1.035002	0.000000	-3.031022	0.000000	0.000000	0.000000	0.487475	0.069646	-0.860848	0.000000	0.000000	3.000000	3.000000	0.000000
1876.479201	0.080925	0.572034	-0.063490	68.481865	24.490614	25.781530	-1.035002	0.000000	-3.031022	0.000000	0.000000	0.000000	0.487475	0.069646	-0.860848	0.000000	0.000000	3.000000	3.000000	0.000000
1876.482534	0.080925	0.572034	-0.063490	68.144852	24.383335	25.798597	-0.953756	0.000000	-3.174497	0.000000	0.000000	0.000000	0.487475	0.069646	-0.860848	0.000000	0.000000	3.000000	3.000000	0.000000
1876.485867	0.082683	0.572263	-0.066333	68.144852	24.383335	25.798597	-0.953756	0.000000	-3.174497	0.000000	0.000000	0.000000	0.527480	0.068571	-0.853004	0.000000	0.000000	3.000000	3.000000	0.000000
1876.489201	0.082683	0.572263	-0.066333	68.144852	24.383335	25.798597	-0.953756	0.000000	-3.174497	0.000000	0.000000	0.000000	0.527480	0.068571	-0.853004	0.000000	0.000000	3.000000	3.000000	0.000000
1876.492534	0.082683	0.572263	-0.066333	67.736458	24.148085	25.726950	-0.865843	0.000000	-3.316664	0.000000	0.000000	0.000000	0.527480	0.068571	-0.853004	0.000000	0.000000	3.000000	3.000000	0.000000
1876.495867	0.084574	0.572466	-0.069146	67.736458	24.148085	25.726950	-0.865843	0.000000	-3.316664	0.000000	0.000000	0.000000	0.567251	0.061190	-0.843847	0.000000	0.000000	3.000000	3.000000	0.000000
1876.499201	0.084574	0.572466	-0.069146	67.736458	24.148085	25.726950	-0.865843	0.000000	-3.316664	0.000000	0.000000	0.000000	0.567251	0.061190	-0.843847	0.000000	0.000000	3.000000	3.000000	0.000000
1876.502534	0.084574	0.572466	-0.069146	67.298409	23.784740	25.470144	-0.771301	0.000000	-3.457306	0.000000	0.000000	0.000000	0.567251	0.061190	-0.843847	0.000000	0.000000	3.000000	3.000000	0.000000
1876.505867	0.086522	0.572647	-0.071914	67.298409	23.784740	25.470144	-0.771301	0.000000	-3.457306	0.000000	0.000000	0.000000	0.584504	0.054107	-0.830323	0.000000	0.000000	3.000000	3.000000	0.000000
1876.509201	0.086522	0.572647	-0.071914	67.298409	23.784740	25.470144	-0.771301	0.000000	-3.457306	0.000000	0.000000	0.000000	0.584504	0.054107	-0.830323	0.000000	0.000000	3.000000	3.000000	0.000000
1876.512534	0.086522	0.572647	-0.071914	66.837189	23.345873	25.152367	-0.673883	0.000000	-3.595693	0.000000	0.000000	0.000000	0.584504	0.054107	-0.830323	0.000000	0.000000	3.000000	3.000000	0.000000
1876.515867	0.088577	0.572856	-0.074592	66.837189	23.345873	25.152367	-0.673883	0.000000	-3.595693	0.000000	0.000000	0.000000	0.616293	0.062675	-0.803578	0.000000	0.000000	3.000000	3.000000	0.000000
1876.519201	0.088577	0.572856	-0.074592	66.837189	23.345873	25.152367	-0.673883	0.000000	-3.595693	0.000000	0.000000	0.000000	0.616293	0.062675	-0.803578	0.000000	0.000000	3.000000	3.000000	0.000000
1876.522534	0.088577	0.572856	-0.074592	66.396446	22.893126	24.940727	-0.571168	0.000000	-3.729622	0.000000	0.000000	0.000000	0.616293	0.062675	-0.803578	0.000000	0.000000	3.000000	3.000000	0.000000
1876.525867	0.090730	0.573085	-0.077131	66.396446	22.893126	24.940727	-0.571168	0.000000	-3.729622	0.000000	0.000000	0.000000	0.646147	0.068904	-0.761697	0.000000	0.000000	3.000000	3.000000	0.000000
1876.529201	0.090730	0.573085	-0.077131	66.396446	22.893126	24.940727	-0.571168	0.000000	-3.729622	0.000000	0.000000	0.000000	0.646147	0.068904	-0.761697	0.000000	0.000000	3.000000	3.000000	0.000000
1876.532534	0.090730	0.573085	-0.077131	65.973717	22.409529	24.670450	-0.463477	0.000000	-3.856572	0.000000	0.000000	0.000000	0.646147	0.068904	-0.761697	0.000000	0.000000	3.000000	3.000000	0.000000
1876.535867	0.092911	0.573380	-0.079527	65.973717	22.409529	24.670450	-0.463477	0.000000	-3.856572	0.000000	0.000000	0.000000	0.654099	0.088355	-0.718736	0.000000	0.000000	3.000000	3.000000	0.000000
1876.539201	0.092911	0.573380	-0.079527	65.973717	22.409529	24.670450	-0.463477	0.000000	-3.856572	0.000000	0.000000	0.000000	0.654099	0.088355	-0.718736	0.000000	0.000000	3.000000	3.000000	0.000000
1876.542534	0.092911	0.573380	-0.079527	65.586739	21.925268	24.253492	-0.354460	0.000000	-3.976362	0.000000	0.000000	0.000000	0.654099	0.088355	-0.718736	0.000000	0.000000	3.000000	3.000000	0.000000
1876.545867	0.095103	0.573728	-0.081700	65.586739	21.925268	24.253492	-0.354460	0.000000	-3.976362	0.000000	0.000000	0.000000	0.657683	0.104318	-0.651764	0.000000	0.000000	3.000000	3.000000	0.000000
1876.549201	0.095103	0.573728	-0.081700	65.586739	21.925268	24.253492	-0.354460	0.000000	-3.976362	0.000000	0.000000	0.000000	0.657683	0.104318	-0.651764	0.000000	0.000000	3.000000	3.000000	0.000000
1876.552534	0.095103	0.573728	-0.081700	65.231453	21.450157	24.051954	-0.244846	0.000000	-4.084989	0.000000	0.000000	0.000000	0.657683	0.104318	-0.651764	0.000000	0.000000	3.000000	3.000000	0.000000
1876.555867	0.097358	0.574155	-0.083693	65.231453	21.450157	24.051954	-0.244846	0.000000	-4.084989	0.000000	0.000000	0.000000	0.676386	0.128318	-0.598083	0.000000	0.000000	3.000000	3.000000	0.000000
1876.559201	0.097358	0.574155	-0.083693	65.231453	21.450157	24.051954	-0.244846	0.000000	-4.084989	0.000000	0.000000	0.000000	0.676386	0.128318	-0.598083	0.000000	0.000000	3.000000	3.000000	0.000000
1876.562534	0.097358	0.574155	-0.083693	64.917046	20.995531	24.227329	-0.132115	0.000000	-4.184669	0.000000	0.000000	0.000000	0.676386	0.128318	-0.598083	0.000000	0.000000	3.000000	3.000000	0.000000
1876.565867	0.099714	0.574575	-0.085588	64.917046	20.995531	24.227329	-0.132115	0.000000	-4.184669	0.000000	0.000000	0.000000	0.706853	0.125942	-0.568384	0.000000	0.000000	3.000000	3.000000	0.000000
1876.569201	0.099714	0.574575	-0.085588	64.917046	20.995531	24.227329	-0.132115	0.000000	-4.184669	0.000000	0.000000	0.000000	0.706853	0.125942	-0.568384	0.000000	0.000000	3.000000	3.000000	0.000000
1876.572534	0.099714	0.574575	-0.085588	64.642387	20.511595	24.469416	-0.014307	0.000000	-4.279400	0.000000	0.000000	0.000000	0.706853	0.125942	-0.568384	0.000000	0.000000	3.000000	3.000000	0.000000
1876.575867	0.102202	0.575001	-0.087349	64.642387	20.511595	24.469416	-0.014307	0.000000	-4.279400	0.000000	0.000000	0.000000	0.746475	0.127847	-0.528357	0.000000	0.000000	3.000000	3.000000	0.000000
1876.579201	0.102202	0.575001	-0.087349	64.642387	20.511595	24.469416	-0.014307	0.000000	-4.279400	0.000000	0.000000	0.000000	0.746475	0.127847	-0.528357	0.000000	0.000000	3.000000	3.000000	0.000000
1876.582534	0.102202	0.575001	-0.087349	64.433464	19.967966	24.470896	0.110106	0.000000	-4.367460	0.000000	0.000000	0.000000	0.746475	0.127847	-0.528357	0.000000	0.000000	3.000000	3.000000	0.000000
1876.585867	0.104835	0.575350	-0.089077	64.433464	19.967966	24.470896	0.110106	0.000000	-4.367460	0.000000	0.000000	0.000000	0.789812	0.104530	-0.518465	0.000000	0.000000	3.000000	3.000000	0.000000
1876.589201	0.104835	0.575350	-0.089077	64.433464	19.967966	24.470896	0.110106	0.000000	-4.367460	0.000000	0.000000	0.000000	0.789812	0.104530	-0.518465	0.000000	0.000000	3.000000	3.000000	0.000000
1876.592534	0.104835	0.575350	-0.089077	64.307411	19.348793	24.109600	0.241741	0.000000	-4.453870	0.000000	0.000000	0.000000	0.789812	0.104530	-0.518465	0.000000	0.000000	3.000000	3.000000	0.000000
1876.595867	0.107612	0.575622	-0.090776	64.307411	19.348793	24.109600	0.241741	0.000000	-4.453870	0.000000	0.000000	0.000000	0.833171	0.081551	-0.509508	0.000000	0.000000	3.000000	3.000000	0.000000
1876.599201	0.107612	0.575622	-0.090776	64.307411	19.348793	24.109600	0.241741	0.000000	-4.453870	0.000000	0.000000	0.000000	0.833171	0.081551	-0.509508	0.000000	0.000000	3.000000	3.000000	0.000000
1876.602534	0.107612	0.575622	-0.090776	64.268280	18.638386	23.329931	0.380603	0.000000	-4.538788	0.000000	0.000000	0.000000	0.833171	0.081551	-0.509508	0.000000	0.000000	3.000000	3.000000	0.000000
1876.605867	0.110499	0.575818	-0.092437	64.268280	18.638386	23.329931	0.380603	0.000000	-4.538788	0.000000	0.000000	0.000000	0.866195	0.058807	-0.498413	0.000000	0.000000	3.000000	3.000000	0.000000
1876.609201	0.110499	0.575818	-0.092437	64.268280	18.638386	23.329931	0.380603	0.000000	-4.538788	0.000000	0.000000	0.000000	0.866195	0.058807	-0.498413	0.000000	0.000000	3.000000	3.000000	0.000000
1876.612534	0.110499	0.575818	-0.092437	64.284157	17.810488	22.271139	0.524969	0.000000	-4.621857	0.000000	0.000000	0.000000	0.866195	0.058807	-0.498413	0.000000	0.000000	3.000000	3.000000	0.000000
1876.615867	0.113402	0.575963	-0.094067	64.284157	17.810488	22.271139	0.524969	0.000000	-4.621857	0.000000	0.000000	0.000000	0.870785	0.043666	-0.489002	0.000000	0.000000	3.000000	3.000000	0.000000
1876.619201	0.113402	0.575963	-0.094067	64.284157	17.810488	22.271139	0.524969	0.000000	-4.621857	0.000000	0.000000	0.000000	0.870785	0.043666	-0.489002	0.000000	0.000000	3.000000	3.000000	0.000000
1876.622534	0.113402	0.575963	-0.094067	64.270401	16.902548	21.403637	0.670100	0.000000	-4.703357	0.000000	0.000000	0.000000	0.870785	0.043666	-0.489002	0.000000	0.000000	3.000000	3.000000	0.000000
1876.625867	0.116319	0.576103	-0.095556	64.270401	16.902548	21.403637	0.670100	0.000000	-4.703357	0.000000	0.000000	0.000000	0.874981	0.041839	-0.446733	0.000000	0.000000	3.000000	3.000000	0.000000
1876.629201	0.116319	0.576103	-0.095556	64.270401	16.902548	21.403637	0.670100	0.000000	-4.703357	0.000000	0.000000	0.000000	0.874981	0.041839	-0.446733	0.000000	0.000000	3.000000	3.000000	0.000000
1876.632534	0.116319	0.576103	-0.095556	64.221191	15.957007	20.854340	0.815930	0.000000	-4.777813	0.000000	0.000000	0.000000	0.874981	0.041839	-0.446733	0.000000	0.000000	3.000000	3.000000	0.000000
1876.635867	0.119299	0.576220	-0.096939	64.221191	15.957007	20.854340	0.815930	0.000000	-4.777813	0.000000	0.000000	0.000000	0.894076	0.035080	-0.414933	0.000000	0.000000	3.000000	3.000000	0.000000
1876.639201	0.119299	0.576220	-0.096939	64.221191	15.957007	20.854340	0.815930	0.000000	-4.777813	0.000000	0.000000	0.000000	0.894076	0.035080	-0.414933	0.000000	0.000000	3.000000	3.000000	0.000000
1876.642534	0.119299	0.576220	-0.096939	64.131393	15.010253	20.342836	0.964943	0.000000	-4.846969	0.000000	0.000000	0.000000	0.894076	0.035080	-0.414933	0.000000	0.000000	3.000000	3.000000	0.000000
1876.645867	0.122428	0.576328	-0.098201	64.131393	15.010253	20.342836	0.964943	0.000000	-4.846969	0.000000	0.000000	0.000000	0.938694	0.032498	-0.378458	0.000000	0.000000	3.000000	3.000000	0.000000
1876.649201	0.122428	0.576328	-0.098201	64.131393	15.010253	20.342836	0.964943	0.000000	-4.846969	0.000000	0.000000	0.000000	0.938694	0.032498	-0.378458	0.000000	0.000000	3.000000	3.000000	0.000000
1876.652534	0.122428	0.576328	-0.098201	64.007645	14.078524	19.699852	1.113271	0.000000	-4.874487	0.000000	0.000000	0.000000	0.938694	0.032498	-0.378458	0.000000	0.000000	3.000000	3.000000	0.000000
1876.655867	0.125757	0.576397	-0.099427	64.007645	14.078524	19.699852	1.113271	0.000000	-4.874487	0.000000	0.000000	0.000000	0.998670	0.020826	-0.367686	0.000000	0.000000	3.000000	3.000000	0.000000
1876.659201	0.125757	0.576397	-0.099427	64.007645	14.078524	19.699852	1.113271	0.000000	-4.874487	0.000000	0.000000	0.000000	0.998670	0.020826	-0.367686	0.000000	0.000000	3.000000	3.000000	0.000000
1876.662534	0.125757	0.576397	-0.099427	63.841213	13.161240	18.839396	1.253875	0.000000	-4.840227	0.000000	0.000000	0.000000	0.998670	0.020826	-0.367686	0.000000	0.000000	3.000000	3.000000	0.000000
1876.665867	0.129282	0.576455	-0.100529	63.841213	13.161240	18.839396	1.253875	0.000000	-4.840227	0.000000	0.000000	0.000000	1.057692	0.017261	-0.330761	0.000000	0.000000	3.000000	3.000000	0.000000
1876.669201	0.129282	0.576455	-0.100529	63.841213	13.161240	18.839396	1.253875	0.000000	-4.840227	0.000000	0.000000	0.000000	1.057692	0.017261	-0.330761	0.000000	0.000000	3.000000	3.000000	0.000000
1876.672534	0.129282	0.576455	-0.100529	63.663490	12.231437	17.753422	1.398302	0.000000	-4.800495	0.000000	0.000000	0.000000	1.057692	0.017261	-0.330761	0.000000	0.000000	3.000000	3.000000	0.000000
1876.675867	0.132874	0.576508	-0.101517	63.663490	12.231437	17.753422	1.398302	0.000000	-4.800495	0.000000	0.000000	0.000000	1.077363	0.015881	-0.296299	0.000000	0.000000	3.000000	3.000000	0.000000
1876.679201	0.132874	0.576508	-0.101517	63.663490	12.231437	17.753422	1.398302	0.000000	-4.800495	0.000000	0.000000	0.000000	1.077363	0.015881	-0.296299	0.000000	0.000000	3.000000	3.000000	0.000000
1876.682534	0.132874	0.576508	-0.101517	63.499989	11.221933	16.446899	1.540372	0.000000	-4.756811	0.000000	0.000000	0.000000	1.077363	0.015881	-0.296299	0.000000	0.000000	3.000000	3.000000	0.000000
1876.685867	0.136519	0.576549	-0.102333	63.499989	11.221933	16.446899	1.540372	0.000000	-4.756811	0.000000	0.000000	0.000000	1.093474	0.012252	-0.244773	0.000000	0.000000	3.000000	3.000000	0.000000
1876.689201	0.136519	0.576549	-0.102333	63.499989	11.221933	16.446899	1.540372	0.000000	-4.756811	0.000000	0.000000	0.000000	1.093474	0.012252	-0.244773	0.000000	0.000000	3.000000	3.000000	0.000000
1876.692534	0.136519	0.576549	-0.102333	63.403812	10.114435	15.572854	1.680504	0.000000	-4.709130	0.000000	0.000000	0.000000	1.093474	0.012252	-0.244773	0.000000	0.000000	3.000000	3.000000	0.000000
1876.695867	0.140151	0.576618	-0.102964	63.403812	10.114435	15.572854	1.680504	0.000000	-4.709130	0.000000	0.000000	0.000000	1.089643	0.020914	-0.189442	0.000000	0.000000	3.000000	3.000000	0.000000
1876.699201	0.140151	0.576618	-0.102964	63.403812	10.114435	15.572854	1.680504	0.000000	-4.709130	0.000000	0.000000	0.000000	1.089643	0.020914	-0.189442	0.000000	0.000000	3.000000	3.000000	0.000000
1876.702534	0.140151	0.576618	-0.102964	63.387669	8.841928	15.281008	1.816516	0.000000	-4.658355	0.000000	0.000000	0.000000	1.089643	0.020914	-0.189442	0.000000	0.000000	3.000000	3.000000	0.000000
1876.705867	0.143696	0.576755	-0.103366	63.387669	8.841928	15.281008	1.816516	0.000000	-4.658355	0.000000	0.000000	0.000000	1.063549	0.040843	-0.120566	0.000000	0.000000	3.000000	3.000000	0.000000
1876.709201	0.143696	0.576755	-0.103366	63.387669	8.841928	15.281008	1.816516	0.000000	-4.658355	0.000000	0.000000	0.000000	1.063549	0.040843	-0.120566	0.000000	0.000000	3.000000	3.000000	0.000000
1876.712534	0.143696	0.576755	-0.103366	63.401287	7.462561	14.942284	1.946841	0.000000	-4.605411	0.000000	0.000000	0.000000	1.063549	0.040843	-0.120566	0.000000	0.000000	3.000000	3.000000	0.000000
1876.715867	0.147303	0.576953	-0.103569	63.401287	7.462561	14.942284	1.946841	0.000000	-4.605411	0.000000	0.000000	0.000000	1.082236	0.059566	-0.060867	0.000000	0.000000	3.000000	3.000000	0.000000
1876.719201	0.147303	0.576953	-0.103569	63.401287	7.462561	14.942284	1.946841	0.000000	-4.605411	0.000000	0.000000	0.000000	1.082236	0.059566	-0.060867	0.000000	0.000000	3.000000	3.000000	0.000000
1876.722534	0.147303	0.576953	-0.103569	63.411373	6.035966	14.227761	2.077255	0.000000	-4.548078	0.000000	0.000000	0.000000	1.082236	0.059566	-0.060867	0.000000	0.000000	3.000000	3.000000	0.000000
1876.725867	0.150966	0.577238	-0.103603	63.411373	6.035966	14.227761	2.077255	0.000000	-4.548078	0.000000	0.000000	0.000000	1.098885	0.085550	-0.010360	0.000000	0.000000	3.000000	3.000000	0.000000
1876.729201	0.150966	0.577238	-0.103603	63.411373	6.035966	14.227761	2.077255	0.000000	-4.548078	0.000000	0.000000	0.000000	1.098885	0.085550	-0.010360	0.000000	0.000000	3.000000	3.000000	0.000000
1876.732534	0.150966	0.577238	-0.103603	63.437786	4.640223	12.821567	2.207076	0.000000	-4.486515	0.000000	0.000000	0.000000	1.098885	0.085550	-0.010360	0.000000	0.000000	3.000000	3.000000	0.000000
1876.735867	0.154644	0.577568	-0.103437	63.437786	4.640223	12.821567	2.207076	0.000000	-4.486515	0.000000	0.000000	0.000000	1.103349	0.098828	0.049836	0.000000	0.000000	3.000000	3.000000	0.000000
1876.739201	0.154644	0.577568	-0.103437	63.437786	4.640223	12.821567	2.207076	0.000000	-4.486515	0.000000	0.000000	0.000000	1.103349	0.098828	0.049836	0.000000	0.000000	3.000000	3.000000	0.000000
1876.742534	0.154644	0.577568	-0.103437	63.521191	3.327760	10.549403	2.335536	0.000000	-4.421004	0.000000	0.000000	0.000000	1.103349	0.098828	0.049836	0.000000	0.000000	3.000000	3.000000	0.000000
1876.745867	0.158341	0.577941	-0.103071	63.521191	3.327760	10.549403	2.335536	0.000000	-4.421004	0.000000	0.000000	0.000000	1.109152	0.111893	0.109942	0.000000	0.000000	3.000000	3.000000	0.000000
1876.749201	0.158341	0.577941	-0.103071	63.521191	3.327760	10.549403	2.335536	0.000000	-4.421004	0.000000	0.000000	0.000000	1.109152	0.111893	0.109942	0.000000	0.000000	3.000000	3.000000	0.000000
1876.752534	0.158341	0.577941	-0.103071	63.708168	1.997354	8.082551	2.462967	0.000000	-4.351298	0.000000	0.000000	0.000000	1.109152	0.111893	0.109942	0.000000	0.000000	3.000000	3.000000	0.000000
1876.755867	0.162084	0.578408	-0.102455	63.708168	1.997354	8.082551	2.462967	0.000000	-4.351298	0.000000	0.000000	0.000000	1.122959	0.140269	0.184699	0.000000	0.000000	3.000000	3.000000	0.000000
1876.759201	0.162084	0.578408	-0.102455	63.708168	1.997354	8.082551	2.462967	0.000000	-4.351298	0.000000	0.000000	0.000000	1.122959	0.140269	0.184699	0.000000	0.000000	3.000000	3.000000	0.000000
1876.762534	0.162084	0.578408	-0.102455	64.041718	0.650513	6.932495	2.591215	0.000000	-4.276167	0.000000	0.000000	0.000000	1.122959	0.140269	0.184699	0.000000	0.000000	3.000000	3.000000	0.000000
1876.765867	0.165639	0.578896	-0.101532	64.041718	0.650513	6.932495	2.591215	0.000000	-4.276167	0.000000	0.000000	0.000000	1.066373	0.146455	0.276885	0.000000	0.000000	3.000000	3.000000	0.000000
1876.769201	0.165639	0.578896	-0.101532	64.041718	0.650513	6.932495	2.591215	0.000000	-4.276167	0.000000	0.000000	0.000000	1.066373	0.146455	0.276885	0.000000	0.000000	3.000000	3.000000	0.000000
1876.772534	0.165639	0.578896	-0.101532	64.475639	-0.737697	6.504835	2.714556	0.000000	-4.198950	0.000000	0.000000	0.000000	1.066373	0.146455	0.276885	0.000000	0.000000	3.000000	3.000000	0.000000
1876.775867	0.168991	0.579464	-0.100284	64.475639	-0.737697	6.504835	2.714556	0.000000	-4.198950	0.000000	0.000000	0.000000	1.005733	0.170386	0.374579	0.000000	0.000000	3.000000	3.000000	0.000000
1876.779201	0.168991	0.579464	-0.100284	64.475639	-0.737697	6.504835	2.714556	0.000000	-4.198950	0.000000	0.000000	0.000000	1.005733	0.170386	0.374579	0.000000	0.000000	3.000000	3.000000	0.000000
1876.782534	0.168991	0.579464	-0.100284	64.949814	-2.137195	5.432720	2.833940	0.000000	-4.119318	0.000000	0.000000	0.000000	1.005733	0.170386	0.374579	0.000000	0.000000	3.000000	3.000000	0.000000
1876.785867	0.172340	0.580155	-0.098814	64.949814	-2.137195	5.432720	2.833940	0.000000	-4.119318	0.000000	0.000000	0.000000	1.004565	0.207178	0.441005	0.000000	0.000000	3.000000	3.000000	0.000000
1876.789201	0.172340	0.580155	-0.098814	64.949814	-2.137195	5.432720	2.833940	0.000000	-4.119318	0.000000	0.000000	0.000000	1.004565	0.207178	0.441005	0.000000	0.000000	3.000000	3.000000	0.000000
1876.792534	0.172340	0.580155	-0.098814	65.428009	-3.545985	3.968589	2.953543	0.000000	-4.034425	0.000000	0.000000	0.000000	1.004565	0.207178	0.441005	0.000000	0.000000	3.000000	3.000000	0.000000
1876.795867	0.175523	0.580938	-0.097110	65.428009	-3.545985	3.968589	2.953543	0.000000	-4.034425	0.000000	0.000000	0.000000	0.954801	0.234946	0.511224	0.000000	0.000000	3.000000	3.000000	0.000000
1876.799201	0.175523	0.580938	-0.097110	65.428009	-3.545985	3.968589	2.953543	0.000000	-4.034425	0.000000	0.000000	0.000000	0.954801	0.234946	0.511224	0.000000	0.000000	3.000000	3.000000	0.000000
1876.802534	0.175523	0.580938	-0.097110	65.910515	-4.954479	2.651739	3.069527	0.000000	-3.946898	0.000000	0.000000	0.000000	0.954801	0.234946	0.511224	0.000000	0.000000	3.000000	3.000000	0.000000
1876.805867	0.178390	0.581784	-0.095162	65.910515	-4.954479	2.651739	3.069527	0.000000	-3.946898	0.000000	0.000000	0.000000	0.860327	0.253677	0.584395	0.000000	0.000000	3.000000	3.000000	0.000000
1876.809201	0.178390	0.581784	-0.095162	65.910515	-4.954479	2.651739	3.069527	0.000000	-3.946898	0.000000	0.000000	0.000000	0.860327	0.253677	0.584395	0.000000	0.000000	3.000000	3.000000	0.000000
1876.812534	0.178390	0.581784	-0.095162	66.405586	-6.291167	1.550944	3.179070	0.000000	-3.859211	0.000000	0.000000	0.000000	0.860327	0.253677	0.584395	0.000000	0.000000	3.000000	3.000000	0.000000
1876.815867	0.181051	0.582626	-0.093125	66.405586	-6.291167	1.550944	3.179070	0.000000	-3.859211	0.000000	0.000000	0.000000	0.798124	0.252789	0.611022	0.000000	0.000000	3.000000	3.000000	0.000000
1876.819201	0.181051	0.582626	-0.093125	66.405586	-6.291167	1.550944	3.179070	0.000000	-3.859211	0.000000	0.000000	0.000000	0.798124	0.252789	0.611022	0.000000	0.000000	3.000000	3.000000	0.000000
1876.822534	0.181051	0.582626	-0.093125	66.861328	-7.406484	0.750967	3.282571	0.000000	-3.771569	0.000000	0.000000	0.000000	0.798124	0.252789	0.611022	0.000000	0.000000	3.000000	3.000000	0.000000
1876.825867	0.183279	0.583410	-0.091175	66.861328	-7.406484	0.750967	3.282571	0.000000	-3.771569	0.000000	0.000000	0.000000	0.668547	0.235199	0.585042	0.000000	0.000000	3.000000	3.000000	0.000000
1876.829201	0.183279	0.583410	-0.091175	66.861328	-7.406484	0.750967	3.282571	0.000000	-3.771569	0.000000	0.000000	0.000000	0.668547	0.235199	0.585042	0.000000	0.000000	3.000000	3.000000	0.000000
1876.832534	0.183279	0.583410	-0.091175	67.450912	-8.677932	0.005922	3.372073	0.000000	-3.691765	0.000000	0.000000	0.000000	0.668547	0.235199	0.585042	0.000000	0.000000	3.000000	3.000000	0.000000
1876.835867	0.185737	0.584378	-0.088716	67.450912	-8.677932	0.005922	3.372073	0.000000	-3.691765	0.000000	0.000000	0.000000	0.737294	0.290410	0.737456	0.000000	0.000000	3.000000	3.000000	0.000000
1876.839201	0.185737	0.584378	-0.088716	67.450912	-8.677932	0.005922	3.372073	0.000000	-3.691765	0.000000	0.000000	0.000000	0.737294	0.290410	0.737456	0.000000	0.000000	3.000000	3.000000	0.000000
1876.842534	0.185737	0.584378	-0.088716	67.997154	-9.750957	-0.501479	3.474643	0.000000	-3.595394	0.000000	0.000000	0.000000	0.737294	0.290410	0.737456	0.000000	0.000000	3.000000	3.000000	0.000000
1876.845867	0.187792	0.585266	-0.086348	67.997154	-9.750957	-0.501479	3.474643	0.000000	-3.595394	0.000000	0.000000	0.000000	0.616653	0.266216	0.710454	0.000000	0.000000	3.000000	3.000000	0.000000
1876.849201	0.187792	0.585266	-0.086348	67.997154	-9.750957	-0.501479	3.474643	0.000000	-3.595394	0.000000	0.000000	0.000000	0.616653	0.266216	0.710454	0.000000	0.000000	3.000000	3.000000	0.000000
1876.852534	0.187792	0.585266	-0.086348	68.557426	-10.740718	-0.851956	3.564732	0.000000	-3.506093	0.000000	0.000000	0.000000	0.616653	0.266216	0.710454	0.000000	0.000000	3.000000	3.000000	0.000000
1876.855867	0.189665	0.586153	-0.083794	68.557426	-10.740718	-0.851956	3.564732	0.000000	-3.506093	0.000000	0.000000	0.000000	0.561864	0.266306	0.766310	0.000000	0.000000	3.000000	3.000000	0.000000
1876.859201	0.189665	0.586153	-0.083794	68.557426	-10.740718	-0.851956	3.564732	0.000000	-3.506093	0.000000	0.000000	0.000000	0.561864	0.266306	0.766310	0.000000	0.000000	3.000000	3.000000	0.000000
1876.862534	0.189665	0.586153	-0.083794	69.137802	-11.590161	-0.967835	3.653116	0.000000	-3.413905	0.000000	0.000000	0.000000	0.561864	0.266306	0.766310	0.000000	0.000000	3.000000	3.000000	0.000000
1876.865867	0.191328	0.587038	-0.081140	69.137802	-11.590161	-0.967835	3.653116	0.000000	-3.413905	0.000000	0.000000	0.000000	0.498691	0.265355	0.796056	0.000000	0.000000	3.000000	3.000000	0.000000
1876.869201	0.191328	0.587038	-0.081140	69.137802	-11.590161	-0.967835	3.653116	0.000000	-3.413905	0.000000	0.000000	0.000000	0.498691	0.265355	0.796056	0.000000	0.000000	3.000000	3.000000	0.000000
1876.872534	0.191328	0.587038	-0.081140	69.735367	-12.233973	-0.799724	3.737854	0.000000	-3.320911	0.000000	0.000000	0.000000	0.498691	0.265355	0.796056	0.000000	0.000000	3.000000	3.000000	0.000000
1876.875867	0.192852	0.587922	-0.078323	69.735367	-12.233973	-0.799724	3.737854	0.000000	-3.320911	0.000000	0.000000	0.000000	0.457271	0.265150	0.845367	0.000000	0.000000	3.000000	3.000000	0.000000
1876.879201	0.192852	0.587922	-0.078323	69.735367	-12.233973	-0.799724	3.737854	0.000000	-3.320911	0.000000	0.000000	0.000000	0.457271	0.265150	0.845367	0.000000	0.000000	3.000000	3.000000	0.000000
1876.882534	0.192852	0.587922	-0.078323	70.337395	-12.574247	-0.242461	3.821888	0.000000	-3.223843	0.000000	0.000000	0.000000	0.457271	0.265150	0.845367	0.000000	0.000000	3.000000	3.000000	0.000000
1876.885867	0.194159	0.588766	-0.075441	70.337395	-12.574247	-0.242461	3.821888	0.000000	-3.223843	0.000000	0.000000	0.000000	0.392165	0.253221	0.864571	0.000000	0.000000	3.000000	3.000000	0.000000
1876.889201	0.194159	0.588766	-0.075441	70.337395	-12.574247	-0.242461	3.821888	0.000000	-3.223843	0.000000	0.000000	0.000000	0.392165	0.253221	0.864571	0.000000	0.000000	3.000000	3.000000	0.000000
1876.892534	0.194159	0.588766	-0.075441	70.906265	-12.507798	0.760292	3.902052	0.000000	-3.126338	0.000000	0.000000	0.000000	0.392165	0.253221	0.864571	0.000000	0.000000	3.000000	3.000000	0.000000
1876.895867	0.195260	0.589593	-0.072508	70.906265	-12.507798	0.760292	3.902052	0.000000	-3.126338	0.000000	0.000000	0.000000	0.330267	0.248202	0.879765	0.000000	0.000000	3.000000	3.000000	0.000000
1876.899201	0.195260	0.589593	-0.072508	70.906265	-12.507798	0.760292	3.902052	0.000000	-3.126338	0.000000	0.000000	0.000000	0.330267	0.248202	0.879765	0.000000	0.000000	3.000000	3.000000	0.000000
1876.902534	0.195260	0.589593	-0.072508	71.373505	-11.980204	1.888402	3.978587	0.000000	-3.028340	0.000000	0.000000	0.000000	0.330267	0.248202	0.879765	0.000000	0.000000	3.000000	3.000000	0.000000
1876.905867	0.196166	0.590428	-0.069539	71.373505	-11.980204	1.888402	3.978587	0.000000	-3.028340	0.000000	0.000000	0.000000	0.271707	0.250369	0.890727	0.000000	0.000000	3.000000	3.000000	0.000000
1876.909201	0.196166	0.590428	-0.069539	71.373505	-11.980204	1.888402	3.978587	0.000000	-3.028340	0.000000	0.000000	0.000000	0.271707	0.250369	0.890727	0.000000	0.000000	3.000000	3.000000	0.000000
1876.912534	0.196166	0.590428	-0.069539	71.697037	-11.027496	2.885311	4.051676	0.000000	-2.929833	0.000000	0.000000	0.000000	0.271707	0.250369	0.890727	0.000000	0.000000	3.000000	3.000000	0.000000
1876.915867	0.196975	0.591211	-0.066513	71.697037	-11.027496	2.885311	4.051676	0.000000	-2.929833	0.000000	0.000000	0.000000	0.242880	0.234973	0.907776	0.000000	0.000000	3.000000	3.000000	0.000000
1876.919201	0.196975	0.591211	-0.066513	71.697037	-11.027496	2.885311	4.051676	0.000000	-2.929833	0.000000	0.000000	0.000000	0.242880	0.234973	0.907776	0.000000	0.000000	3.000000	3.000000	0.000000
1876.922534	0.196975	0.591211	-0.066513	71.891159	-9.871667	3.847826	4.123332	0.000000	-2.828096	0.000000	0.000000	0.000000	0.242880	0.234973	0.907776	0.000000	0.000000	3.000000	3.000000	0.000000
1876.925867	0.197680	0.591990	-0.063443	71.891159	-9.871667	3.847826	4.123332	0.000000	-2.828096	0.000000	0.000000	0.000000	0.211438	0.233727	0.921105	0.000000	0.000000	3.000000	3.000000	0.000000
1876.929201	0.197680	0.591990	-0.063443	71.891159	-9.871667	3.847826	4.123332	0.000000	-2.828096	0.000000	0.000000	0.000000	0.211438	0.233727	0.921105	0.000000	0.000000	3.000000	3.000000	0.000000
1876.932534	0.197680	0.591990	-0.063443	72.019897	-8.803026	4.809684	4.193185	0.000000	-2.723453	0.000000	0.000000	0.000000	0.211438	0.233727	0.921105	0.000000	0.000000	3.000000	3.000000	0.000000
1876.935867	0.198280	0.592766	-0.060228	72.019897	-8.803026	4.809684	4.193185	0.000000	-2.723453	0.000000	0.000000	0.000000	0.180061	0.232782	0.964291	0.000000	0.000000	3.000000	3.000000	0.000000
1876.939201	0.198280	0.592766	-0.060228	72.019897	-8.803026	4.809684	4.193185	0.000000	-2.723453	0.000000	0.000000	0.000000	0.180061	0.232782	0.964291	0.000000	0.000000	3.000000	3.000000	0.000000
1876.942534	0.198280	0.592766	-0.060228	72.077927	-7.882838	5.700932	4.263158	0.000000	-2.612562	0.000000	0.000000	0.000000	0.180061	0.232782	0.964291	0.000000	0.000000	3.000000	3.000000	0.000000
1876.945867	0.198810	0.593538	-0.056889	72.077927	-7.882838	5.700932	4.263158	0.000000	-2.612562	0.000000	0.000000	0.000000	0.158921	0.231575	1.001916	0.000000	0.000000	3.000000	3.000000	0.000000
1876.949201	0.198810	0.593538	-0.056889	72.077927	-7.882838	5.700932	4.263158	0.000000	-2.612562	0.000000	0.000000	0.000000	0.158921	0.231575	1.001916	0.000000	0.000000	3.000000	3.000000	0.000000
1876.952534	0.198810	0.593538	-0.056889	72.081734	-7.060680	6.356941	4.333149	0.000000	-2.494759	0.000000	0.000000	0.000000	0.158921	0.231575	1.001916	0.000000	0.000000	3.000000	3.000000	0.000000
1876.955867	0.199328	0.594348	-0.053444	72.081734	-7.060680	6.356941	4.333149	0.000000	-2.494759	0.000000	0.000000	0.000000	0.155324	0.243047	1.033555	0.000000	0.000000	3.000000	3.000000	0.000000
1876.959201	0.199328	0.594348	-0.053444	72.081734	-7.060680	6.356941	4.333149	0.000000	-2.494759	0.000000	0.000000	0.000000	0.155324	0.243047	1.033555	0.000000	0.000000	3.000000	3.000000	0.000000
1876.962534	0.199328	0.594348	-0.053444	72.048004	-6.328387	6.675821	4.403108	0.000000	-2.369102	0.000000	0.000000	0.000000	0.155324	0.243047	1.033555	0.000000	0.000000	3.000000	3.000000	0.000000
1876.965867	0.199778	0.595159	-0.049904	72.048004	-6.328387	6.675821	4.403108	0.000000	-2.369102	0.000000	0.000000	0.000000	0.135129	0.243369	1.061780	0.000000	0.000000	3.000000	3.000000	0.000000
1876.969201	0.199778	0.595159	-0.049904	72.048004	-6.328387	6.675821	4.403108	0.000000	-2.369102	0.000000	0.000000	0.000000	0.135129	0.243369	1.061780	0.000000	0.000000	3.000000	3.000000	0.000000
1876.972534	0.199778	0.595159	-0.049904	72.005333	-5.641840	7.083760	4.471864	0.000000	-2.236611	0.000000	0.000000	0.000000	0.135129	0.243369	1.061780	0.000000	0.000000	3.000000	3.000000	0.000000
1876.975867	0.200153	0.595940	-0.046332	72.005333	-5.641840	7.083760	4.471864	0.000000	-2.236611	0.000000	0.000000	0.000000	0.112449	0.234177	1.071678	0.000000	0.000000	3.000000	3.000000	0.000000
1876.979201	0.200153	0.595940	-0.046332	72.005333	-5.641840	7.083760	4.471864	0.000000	-2.236611	0.000000	0.000000	0.000000	0.112449	0.234177	1.071678	0.000000	0.000000	3.000000	3.000000	0.000000
1876.982534	0.200153	0.595940	-0.046332	71.976784	-4.902989	7.788771	4.537941	0.000000	-2.099306	0.000000	0.000000	0.000000	0.112449	0.234177	1.071678	0.000000	0.000000	3.000000	3.000000	0.000000
1876.985867	0.200409	0.596702	-0.042661	71.976784	-4.902989	7.788771	4.537941	0.000000	-2.099306	0.000000	0.000000	0.000000	0.076925	0.228536	1.101161	0.000000	0.000000	3.000000	3.000000	0.000000
1876.989201	0.200409	0.596702	-0.042661	71.976784	-4.902989	7.788771	4.537941	0.000000	-2.099306	0.000000	0.000000	0.000000	0.076925	0.228536	1.101161	0.000000	0.000000	3.000000	3.000000	0.000000
1876.992534	0.200409	0.596702	-0.042661	71.977440	-4.095114	8.612165	4.601862	0.000000	-1.955215	0.000000	0.000000	0.000000	0.076925	0.228536	1.101161	0.000000	0.000000	3.000000	3.000000	0.000000
1876.995867	0.200579	0.597413	-0.038973	71.977440	-4.095114	8.612165	4.601862	0.000000	-1.955215	0.000000	0.000000	0.000000	0.050788	0.213330	1.106673	0.000000	0.000000	3.000000	3.000000	0.000000
1876.999201	0.200579	0.597413	-0.038973	71.977440	-4.095114	8.612165	4.601862	0.000000	-1.955215	0.000000	0.000000	0.000000	0.050788	0.213330	1.106673	0.000000	0.000000	3.000000	3.000000	0.000000
1877.002534	0.200579	0.597413	-0.038973	72.046112	-3.331257	9.157804	4.662234	0.000000	-1.806536	0.000000	0.000000	0.000000	0.050788	0.213330	1.106673	0.000000	0.000000	3.000000	3.000000	0.000000
1877.005867	0.200649	0.598079	-0.035287	72.046112	-3.331257	9.157804	4.662234	0.000000	-1.806536	0.000000	0.000000	0.000000	0.021149	0.199938	1.105702	0.000000	0.000000	3.000000	3.000000	0.000000
1877.009201	0.200649	0.598079	-0.035287	72.046112	-3.331257	9.157804	4.662234	0.000000	-1.806536	0.000000	0.000000	0.000000	0.021149	0.199938	1.105702	0.000000	0.000000	3.000000	3.000000	0.000000
1877.012534	0.200649	0.598079	-0.035287	72.264275	-2.913631	9.168583	4.718419	0.000000	-1.654243	0.000000	0.000000	0.000000	0.021149	0.199938	1.105702	0.000000	0.000000	3.000000	3.000000	0.000000
1877.015867	0.200566	0.598720	-0.031561	72.264275	-2.913631	9.168583	4.718419	0.000000	-1.654243	0.000000	0.000000	0.000000	-0.024921	0.192084	1.117749	0.000000	0.000000	3.000000	3.000000	0.000000
1877.019201	0.200566	0.598720	-0.031561	72.264275	-2.913631	9.168583	4.718419	0.000000	-1.654243	0.000000	0.000000	0.000000	-0.024921	0.192084	1.117749	0.000000	0.000000	3.000000	3.000000	0.000000
1877.022534	0.200566	0.598720	-0.031561	72.612656	-2.825074	9.041483	4.770585	0.000000	-1.497170	0.000000	0.000000	0.000000	-0.024921	0.192084	1.117749	0.000000	0.000000	3.000000	3.000000	0.000000
1877.025867	0.200377	0.599256	-0.027793	72.612656	-2.825074	9.041483	4.770585	0.000000	-1.497170	0.000000	0.000000	0.000000	-0.056679	0.160878	1.130364	0.000000	0.000000	3.000000	3.000000	0.000000
1877.029201	0.200377	0.599256	-0.027793	72.612656	-2.825074	9.041483	4.770585	0.000000	-1.497170	0.000000	0.000000	0.000000	-0.056679	0.160878	1.130364	0.000000	0.000000	3.000000	3.000000	0.000000
1877.032534	0.200377	0.599256	-0.027793	73.017220	-2.939203	8.957808	4.818695	0.000000	-1.334234	0.000000	0.000000	0.000000	-0.056679	0.160878	1.130364	0.000000	0.000000	3.000000	3.000000	0.000000
1877.035867	0.200101	0.599757	-0.023992	73.017220	-2.939203	8.957808	4.818695	0.000000	-1.334234	0.000000	0.000000	0.000000	-0.082800	0.150494	1.140325	0.000000	0.000000	3.000000	3.000000	0.000000
1877.039201	0.200101	0.599757	-0.023992	73.017220	-2.939203	8.957808	4.818695	0.000000	-1.334234	0.000000	0.000000	0.000000	-0.082800	0.150494	1.140325	0.000000	0.000000	3.000000	3.000000	0.000000
1877.042534	0.200101	0.599757	-0.023992	73.415955	-3.150490	8.858352	4.862291	0.000000	-1.165385	0.000000	0.000000	0.000000	-0.082800	0.150494	1.140325	0.000000	0.000000	3.000000	3.000000	0.000000
1877.045867	0.199784	0.600171	-0.020163	73.415955	-3.150490	8.858352	4.862291	0.000000	-1.165385	0.000000	0.000000	0.000000	-0.095023	0.124186	1.148781	0.000000	0.000000	3.000000	3.000000	0.000000
1877.049201	0.199784	0.600171	-0.020163	73.415955	-3.150490	8.858352	4.862291	0.000000	-1.165385	0.000000	0.000000	0.000000	-0.095023	0.124186	1.148781	0.000000	0.000000	3.000000	3.000000	0.000000
1877.052534	0.199784	0.600171	-0.020163	73.767685	-3.439557	8.579063	4.900949	0.000000	-0.990303	0.000000	0.000000	0.000000	-0.095023	0.124186	1.148781	0.000000	0.000000	3.000000	3.000000	0.000000
1877.055867	0.199452	0.600556	-0.016360	73.767685	-3.439557	8.579063	4.900949	0.000000	-0.990303	0.000000	0.000000	0.000000	-0.099793	0.115448	1.140744	0.000000	0.000000	3.000000	3.000000	0.000000
1877.059201	0.199452	0.600556	-0.016360	73.767685	-3.439557	8.579063	4.900949	0.000000	-0.990303	0.000000	0.000000	0.000000	-0.099793	0.115448	1.140744	0.000000	0.000000	3.000000	3.000000	0.000000
1877.062534	0.199452	0.600556	-0.016360	74.059669	-3.874027	7.828556	4.933688	0.000000	-0.811616	0.000000	0.000000	0.000000	-0.099793	0.115448	1.140744	0.000000	0.000000	3.000000	3.000000	0.000000
1877.065867	0.199008	0.600904	-0.012516	74.059669	-3.874027	7.828556	4.933688	0.000000	-0.811616	0.000000	0.000000	0.000000	-0.133060	0.104431	1.153374	0.000000	0.000000	3.000000	3.000000	0.000000
1877.069201	0.199008	0.600904	-0.012516	74.059669	-3.874027	7.828556	4.933688	0.000000	-0.811616	0.000000	0.000000	0.000000	-0.133060	0.104431	1.153374	0.000000	0.000000	3.000000	3.000000	0.000000
1877.072534	0.199008	0.600904	-0.012516	74.289536	-4.529125	6.617614	4.950415	0.000000	-0.625787	0.000000	0.000000	0.000000	-0.133060	0.104431	1.153374	0.000000	0.000000	3.000000	3.000000	0.000000
1877.075867	0.198476	0.601188	-0.008632	74.289536	-4.529125	6.617614	4.950415	0.000000	-0.625787	0.000000	0.000000	0.000000	-0.159650	0.085221	1.165204	0.000000	0.000000	3.000000	3.000000	0.000000
1877.079201	0.198476	0.601188	-0.008632	74.289536	-4.529125	6.617614	4.950415	0.000000	-0.625787	0.000000	0.000000	0.000000	-0.159650	0.085221	1.165204	0.000000	0.000000	3.000000	3.000000	0.000000
1877.082534	0.198476	0.601188	-0.008632	74.490601	-5.406223	5.303993	4.923807	0.000000	-0.431586	0.000000	0.000000	0.000000	-0.159650	0.085221	1.165204	0.000000	0.000000	3.000000	3.000000	0.000000
1877.085867	0.197813	0.601423	-0.004743	74.490601	-5.406223	5.303993	4.923807	0.000000	-0.431586	0.000000	0.000000	0.000000	-0.198944	0.070292	1.166681	0.000000	0.000000	3.000000	3.000000	0.000000
1877.089201	0.197813	0.601423	-0.004743	74.490601	-5.406223	5.303993	4.923807	0.000000	-0.431586	0.000000	0.000000	0.000000	-0.198944	0.070292	1.166681	0.000000	0.000000	3.000000	3.000000	0.000000
1877.092534	0.197813	0.601423	-0.004743	74.694107	-6.407076	4.088146	4.890649	0.000000	-0.237139	0.000000	0.000000	0.000000	-0.198944	0.070292	1.166681	0.000000	0.000000	3.000000	3.000000	0.000000
1877.095867	0.196996	0.601607	-0.000840	74.694107	-6.407076	4.088146	4.890649	0.000000	-0.237139	0.000000	0.000000	0.000000	-0.245229	0.055316	1.170799	0.000000	0.000000	3.000000	3.000000	0.000000
1877.099201	0.196996	0.601607	-0.000840	74.694107	-6.407076	4.088146	4.890649	0.000000	-0.237139	0.000000	0.000000	0.000000	-0.245229	0.055316	1.170799	0.000000	0.000000	3.000000	3.000000	0.000000
1877.102534	0.196996	0.601607	-0.000840	74.915161	-7.426616	2.843555	4.849778	0.000000	-0.042006	0.000000	0.000000	0.000000	-0.245229	0.055316	1.170799	0.000000	0.000000	3.000000	3.000000	0.000000
1877.105867	0.196140	0.601776	0.002991	74.915161	-7.426616	2.843555	4.849778	0.000000	-0.042006	0.000000	0.000000	0.000000	-0.256571	0.050821	1.149211	0.000000	0.000000	3.000000	3.000000	0.000000
1877.109201	0.196140	0.601776	0.002991	74.915161	-7.426616	2.843555	4.849778	0.000000	-0.042006	0.000000	0.000000	0.000000	-0.256571	0.050821	1.149211	0.000000	0.000000	3.000000	3.000000	0.000000
1877.112534	0.196140	0.601776	0.002991	75.175034	-8.418279	1.582169	4.807016	0.000000	0.149529	0.000000	0.000000	0.000000	-0.256571	0.050821	1.149211	0.000000	0.000000	3.000000	3.000000	0.000000
1877.115867	0.195224	0.601885	0.006751	75.175034	-8.418279	1.582169	4.807016	0.000000	0.149529	0.000000	0.000000	0.000000	-0.274978	0.032467	1.128196	0.000000	0.000000	3.000000	3.000000	0.000000
1877.119201	0.195224	0.601885	0.006751	75.175034	-8.418279	1.582169	4.807016	0.000000	0.149529	0.000000	0.000000	0.000000	-0.274978	0.032467	1.128196	0.000000	0.000000	3.000000	3.000000	0.000000
1877.122534	0.195224	0.601885	0.006751	75.479362	-9.372595	0.331136	4.761186	0.000000	0.337562	0.000000	0.000000	0.000000	-0.274978	0.032467	1.128196	0.000000	0.000000	3.000000	3.000000	0.000000
1877.125867	0.194156	0.601929	0.010411	75.479362	-9.372595	0.331136	4.761186	0.000000	0.337562	0.000000	0.000000	0.000000	-0.320236	0.013233	1.098017	0.000000	0.000000	3.000000	3.000000	0.000000
1877.129201	0.194156	0.601929	0.010411	75.479362	-9.372595	0.331136	4.761186	0.000000	0.337562	0.000000	0.000000	0.000000	-0.320236	0.013233	1.098017	0.000000	0.000000	3.000000	3.000000	0.000000
1877.132534	0.194156	0.601929	0.010411	75.803886	-10.343618	-1.067873	4.707813	0.000000	0.520564	0.000000	0.000000	0.000000	-0.320236	0.013233	1.098017	0.000000	0.000000	3.000000	3.000000	0.000000
1877.135867	0.192973	0.601915	0.013863	75.803886	-10.343618	-1.067873	4.707813	0.000000	0.520564	0.000000	0.000000	0.000000	-0.355012	-0.004119	1.035455	0.000000	0.000000	3.000000	3.000000	0.000000
1877.139201	0.192973	0.601915	0.013863	75.803886	-10.343618	-1.067873	4.707813	0.000000	0.520564	0.000000	0.000000	0.000000	-0.355012	-0.004119	1.035455	0.000000	0.000000	3.000000	3.000000	0.000000
1877.142534	0.192973	0.601915	0.013863	76.105316	-11.353762	-2.489730	4.648644	0.000000	0.693140	0.000000	0.000000	0.000000	-0.355012	-0.004119	1.035455	0.000000	0.000000	3.000000	3.000000	0.000000
1877.145867	0.191573	0.601837	0.017173	76.105316	-11.353762	-2.489730	4.648644	0.000000	0.693140	0.000000	0.000000	0.000000	-0.419888	-0.023554	0.993010	0.000000	0.000000	3.000000	3.000000	0.000000
1877.149201	0.191573	0.601837	0.017173	76.105316	-11.353762	-2.489730	4.648644	0.000000	0.693140	0.000000	0.000000	0.000000	-0.419888	-0.023554	0.993010	0.000000	0.000000	3.000000	3.000000	0.000000
1877.152534	0.191573	0.601837	0.017173	76.378441	-12.414477	-3.831680	4.578663	0.000000	0.858642	0.000000	0.000000	0.000000	-0.419888	-0.023554	0.993010	0.000000	0.000000	3.000000	3.000000	0.000000
1877.155867	0.189941	0.601712	0.020296	76.378441	-12.414477	-3.831680	4.578663	0.000000	0.858642	0.000000	0.000000	0.000000	-0.489726	-0.037431	0.937081	0.000000	0.000000	3.000000	3.000000	0.000000
1877.159201	0.189941	0.601712	0.020296	76.378441	-12.414477	-3.831680	4.578663	0.000000	0.858642	0.000000	0.000000	0.000000	-0.489726	-0.037431	0.937081	0.000000	0.000000	3.000000	3.000000	0.000000
1877.162534	0.189941	0.601712	0.020296	76.619011	-13.431597	-5.271372	4.497042	0.000000	1.014822	0.000000	0.000000	0.000000	-0.489726	-0.037431	0.937081	0.000000	0.000000	3.000000	3.000000	0.000000
1877.165867	0.188169	0.601542	0.023196	76.619011	-13.431597	-5.271372	4.497042	0.000000	1.014822	0.000000	0.000000	0.000000	-0.531665	-0.050835	0.869926	0.000000	0.000000	3.000000	3.000000	0.000000
1877.169201	0.188169	0.601542	0.023196	76.619011	-13.431597	-5.271372	4.497042	0.000000	1.014822	0.000000	0.000000	0.000000	-0.531665	-0.050835	0.869926	0.000000	0.000000	3.000000	3.000000	0.000000
1877.172534	0.188169	0.601542	0.023196	76.858040	-14.275283	-6.531235	4.408432	0.000000	1.159810	0.000000	0.000000	0.000000	-0.531665	-0.050835	0.869926	0.000000	0.000000	3.000000	3.000000	0.000000
1877.175867	0.186292	0.601321	0.025884	76.858040	-14.275283	-6.531235	4.408432	0.000000	1.159810	0.000000	0.000000	0.000000	-0.563115	-0.066301	0.806404	0.000000	0.000000	3.000000	3.000000	0.000000
1877.179201	0.186292	0.601321	0.025884	76.858040	-14.275283	-6.531235	4.408432	0.000000	1.159810	0.000000	0.000000	0.000000	-0.563115	-0.066301	0.806404	0.000000	0.000000	3.000000	3.000000	0.000000
1877.182534	0.186292	0.601321	0.025884	77.084435	-14.778161	-7.327870	4.314579	0.000000	1.294210	0.000000	0.000000	0.000000	-0.563115	-0.066301	0.806404	0.000000	0.000000	3.000000	3.000000	0.000000
1877.185867	0.184525	0.601094	0.028154	77.084435	-14.778161	-7.327870	4.314579	0.000000	1.294210	0.000000	0.000000	0.000000	-0.529906	-0.068203	0.681017	0.000000	0.000000	3.000000	3.000000	0.000000
1877.189201	0.184525	0.601094	0.028154	77.084435	-14.778161	-7.327870	4.314579	0.000000	1.294210	0.000000	0.000000	0.000000	-0.529906	-0.068203	0.681017	0.000000	0.000000	3.000000	3.000000	0.000000
1877.192534	0.184525	0.601094	0.028154	77.386040	-15.035666	-7.689135	4.226261	0.000000	1.407713	0.000000	0.000000	0.000000	-0.529906	-0.068203	0.681017	0.000000	0.000000	3.000000	3.000000	0.000000
1877.195867	0.182249	0.600819	0.030725	77.386040	-15.035666	-7.689135	4.226261	0.000000	1.407713	0.000000	0.000000	0.000000	-0.682777	-0.082639	0.771362	0.000000	0.000000	3.000000	3.000000	0.000000
1877.199201	0.182249	0.600819	0.030725	77.386040	-15.035666	-7.689135	4.226261	0.000000	1.407713	0.000000	0.000000	0.000000	-0.682777	-0.082639	0.771362	0.000000	0.000000	3.000000	3.000000	0.000000
1877.202534	0.182249	0.600819	0.030725	77.676430	-14.926739	-7.674169	4.112464	0.000000	1.536273	0.000000	0.000000	0.000000	-0.682777	-0.082639	0.771362	0.000000	0.000000	3.000000	3.000000	0.000000
1877.205867	0.180142	0.600559	0.032875	77.676430	-14.926739	-7.674169	4.112464	0.000000	1.536273	0.000000	0.000000	0.000000	-0.632275	-0.077976	0.644766	0.000000	0.000000	3.000000	3.000000	0.000000
1877.209201	0.180142	0.600559	0.032875	77.676430	-14.926739	-7.674169	4.112464	0.000000	1.536273	0.000000	0.000000	0.000000	-0.632275	-0.077976	0.644766	0.000000	0.000000	3.000000	3.000000	0.000000
1877.212534	0.180142	0.600559	0.032875	77.971298	-14.545431	-7.641765	4.007085	0.000000	1.643735	0.000000	0.000000	0.000000	-0.632275	-0.077976	0.644766	0.000000	0.000000	3.000000	3.000000	0.000000
1877.215867	0.177932	0.600289	0.034780	77.971298	-14.545431	-7.641765	4.007085	0.000000	1.643735	0.000000	0.000000	0.000000	-0.662996	-0.080800	0.571719	0.000000	0.000000	3.000000	3.000000	0.000000
1877.219201	0.177932	0.600289	0.034780	77.971298	-14.545431	-7.641765	4.007085	0.000000	1.643735	0.000000	0.000000	0.000000	-0.662996	-0.080800	0.571719	0.000000	0.000000	3.000000	3.000000	0.000000
1877.222534	0.177932	0.600289	0.034780	78.261322	-14.037221	-7.538102	3.896585	0.000000	1.739021	0.000000	0.000000	0.000000	-0.662996	-0.080800	0.571719	0.000000	0.000000	3.000000	3.000000	0.000000
1877.225867	0.175569	0.599994	0.036511	78.261322	-14.037221	-7.538102	3.896585	0.000000	1.739021	0.000000	0.000000	0.000000	-0.708946	-0.088690	0.519060	0.000000	0.000000	3.000000	3.000000	0.000000
1877.229201	0.175569	0.599994	0.036511	78.261322	-14.037221	-7.538102	3.896585	0.000000	1.739021	0.000000	0.000000	0.000000	-0.708946	-0.088690	0.519060	0.000000	0.000000	3.000000	3.000000	0.000000
1877.232534	0.175569	0.599994	0.036511	78.516129	-13.407135	-7.174539	3.778428	0.000000	1.825531	0.000000	0.000000	0.000000	-0.708946	-0.088690	0.519060	0.000000	0.000000	3.000000	3.000000	0.000000
[truncated: 6,353 more rows]
