# Supplementary material for: Haptic Guidance Needs to Be Intuitive Not Just Informative to Improve Human Motor Accuracy
Source: PLoS One. 2016 Mar 16;11(3):e0150912. doi: 10.1371/journal.pone.0150912 (PMC4794196; doi:10.1371/journal.pone.0150912)
Supplement: S2 Data — (ZIP) [file pone.0150912.s002.zip › Subject1/exp2_0004.txt]

Time	PosX	PosY	PosZ	RotX	RotY	RotZ	ForceX	ForceY	ForceZ	MomentX	MomentY	MomentZ	VelocityX	VelocityY	VelocityZ	CalibratedWeight	ButtonDown	Condition	Trial	Visual
3942.042483	0.002043	0.537268	0.253389	79.576210	33.648632	42.199589	0.000000	0.000000	0.000000	0.000000	0.000000	0.000000	0.010074	0.015886	-0.015919	0.000000	1.000000	3.000000	74.000000	0.000000
3942.045817	0.002043	0.537268	0.253389	79.531799	33.516949	41.974209	1.866925	0.000000	4.638382	0.000000	0.000000	0.000000	0.010074	0.015886	-0.015919	0.000000	1.000000	3.000000	74.000000	0.000000
3942.049150	0.002043	0.537268	0.253389	79.531799	33.516949	41.974209	1.866925	0.000000	4.638382	0.000000	0.000000	0.000000	0.010074	0.015886	-0.015919	0.000000	1.000000	3.000000	74.000000	0.000000
3942.052483	0.002381	0.537606	0.253772	79.531799	33.516949	41.974209	1.866925	0.000000	4.638382	0.000000	0.000000	0.000000	0.101580	0.101521	0.115068	0.000000	1.000000	3.000000	74.000000	0.000000
3942.055817	0.002923	0.537694	0.254198	79.489937	33.409435	41.687759	1.867790	0.000000	4.638034	0.000000	0.000000	0.000000	0.162525	0.026339	0.127827	0.000000	1.000000	3.000000	74.000000	0.000000
3942.059150	0.002923	0.537694	0.254198	79.489937	33.409435	41.687759	1.867790	0.000000	4.638034	0.000000	0.000000	0.000000	0.162525	0.026339	0.127827	0.000000	1.000000	3.000000	74.000000	0.000000
3942.062483	0.002923	0.537694	0.254198	79.489937	33.409435	41.687759	1.867790	0.000000	4.638034	0.000000	0.000000	0.000000	0.162525	0.026339	0.127827	0.000000	1.000000	3.000000	74.000000	0.000000
3942.065817	0.003468	0.538015	0.255112	79.420937	32.996979	41.016758	1.876483	0.000000	4.634524	0.000000	0.000000	0.000000	0.163433	0.096149	0.274239	0.000000	1.000000	3.000000	74.000000	0.000000
3942.069150	0.003468	0.538015	0.255112	79.420937	32.996979	41.016758	1.876483	0.000000	4.634524	0.000000	0.000000	0.000000	0.163433	0.096149	0.274239	0.000000	1.000000	3.000000	74.000000	0.000000
3942.072483	0.003468	0.538015	0.255112	79.420937	32.996979	41.016758	1.876483	0.000000	4.634524	0.000000	0.000000	0.000000	0.163433	0.096149	0.274239	0.000000	1.000000	3.000000	74.000000	0.000000
3942.075817	0.003880	0.538247	0.256284	79.406639	31.969231	39.780994	1.879207	0.000000	4.633420	0.000000	0.000000	0.000000	0.123642	0.069562	0.351458	0.000000	1.000000	3.000000	74.000000	0.000000
3942.079150	0.003880	0.538247	0.256284	79.406639	31.969231	39.780994	1.879207	0.000000	4.633420	0.000000	0.000000	0.000000	0.123642	0.069562	0.351458	0.000000	1.000000	3.000000	74.000000	0.000000
3942.082483	0.003880	0.538247	0.256284	79.406639	31.969231	39.780994	1.879207	0.000000	4.633420	0.000000	0.000000	0.000000	0.123642	0.069562	0.351458	0.000000	1.000000	3.000000	74.000000	0.000000
3942.085817	0.004226	0.538755	0.257623	79.489456	30.691961	38.228195	1.878229	0.000000	4.633817	0.000000	0.000000	0.000000	0.103984	0.152494	0.401623	0.000000	1.000000	3.000000	74.000000	0.000000
3942.089150	0.004226	0.538755	0.257623	79.489456	30.691961	38.228195	1.878229	0.000000	4.633817	0.000000	0.000000	0.000000	0.103984	0.152494	0.401623	0.000000	1.000000	3.000000	74.000000	0.000000
3942.092483	0.004226	0.538755	0.257623	79.489456	30.691961	38.228195	1.878229	0.000000	4.633817	0.000000	0.000000	0.000000	0.103984	0.152494	0.401623	0.000000	1.000000	3.000000	74.000000	0.000000
3942.095817	0.004301	0.539147	0.258802	79.935356	30.951221	38.223129	1.875200	0.000000	4.635043	0.000000	0.000000	0.000000	0.022485	0.117628	0.353648	0.000000	1.000000	3.000000	74.000000	0.000000
3942.099150	0.004301	0.539147	0.258802	79.935356	30.951221	38.223129	1.875200	0.000000	4.635043	0.000000	0.000000	0.000000	0.022485	0.117628	0.353648	0.000000	1.000000	3.000000	74.000000	0.000000
3942.102483	0.004301	0.539147	0.258802	79.935356	30.951221	38.223129	1.875200	0.000000	4.635043	0.000000	0.000000	0.000000	0.022485	0.117628	0.353648	0.000000	1.000000	3.000000	74.000000	0.000000
3942.105817	0.004478	0.539575	0.259941	80.627579	32.987331	39.997375	1.869008	0.000000	4.637544	0.000000	0.000000	0.000000	0.053119	0.128489	0.341911	0.000000	1.000000	3.000000	74.000000	0.000000
3942.109150	0.004478	0.539575	0.259941	80.627579	32.987331	39.997375	1.869008	0.000000	4.637544	0.000000	0.000000	0.000000	0.053119	0.128489	0.341911	0.000000	1.000000	3.000000	74.000000	0.000000
3942.112483	0.004478	0.539575	0.259941	80.627579	32.987331	39.997375	1.869008	0.000000	4.637544	0.000000	0.000000	0.000000	0.053119	0.128489	0.341911	0.000000	1.000000	3.000000	74.000000	0.000000
3942.115817	0.004656	0.539968	0.261112	81.275978	36.005535	42.879337	1.864674	0.000000	4.639288	0.000000	0.000000	0.000000	0.053343	0.117932	0.351353	0.000000	1.000000	3.000000	74.000000	0.000000
3942.119150	0.004656	0.539968	0.261112	81.275978	36.005535	42.879337	1.864674	0.000000	4.639288	0.000000	0.000000	0.000000	0.053343	0.117932	0.351353	0.000000	1.000000	3.000000	74.000000	0.000000
3942.122483	0.004656	0.539968	0.261112	81.275978	36.005535	42.879337	1.864674	0.000000	4.639288	0.000000	0.000000	0.000000	0.053343	0.117932	0.351353	0.000000	1.000000	3.000000	74.000000	0.000000
3942.125817	0.004698	0.540305	0.262303	81.834846	39.406006	46.224819	1.860191	0.000000	4.641088	0.000000	0.000000	0.000000	0.012562	0.100914	0.357140	0.000000	1.000000	3.000000	74.000000	0.000000
3942.129150	0.004698	0.540305	0.262303	81.834846	39.406006	46.224819	1.860191	0.000000	4.641088	0.000000	0.000000	0.000000	0.012562	0.100914	0.357140	0.000000	1.000000	3.000000	74.000000	0.000000
3942.132483	0.004698	0.540305	0.262303	81.834846	39.406006	46.224819	1.860191	0.000000	4.641088	0.000000	0.000000	0.000000	0.012562	0.100914	0.357140	0.000000	1.000000	3.000000	74.000000	0.000000
3942.135817	0.004706	0.540641	0.263490	82.327980	43.011265	49.780682	1.853549	0.000000	4.643744	0.000000	0.000000	0.000000	0.002325	0.100992	0.356135	0.000000	1.000000	3.000000	74.000000	0.000000
3942.139150	0.004706	0.540641	0.263490	82.327980	43.011265	49.780682	1.853549	0.000000	4.643744	0.000000	0.000000	0.000000	0.002325	0.100992	0.356135	0.000000	1.000000	3.000000	74.000000	0.000000
3942.142483	0.004706	0.540641	0.263490	82.327980	43.011265	49.780682	1.853549	0.000000	4.643744	0.000000	0.000000	0.000000	0.002325	0.100992	0.356135	0.000000	1.000000	3.000000	74.000000	0.000000
3942.145817	0.004645	0.540874	0.264640	82.754509	46.760109	53.493996	1.846457	0.000000	4.646568	0.000000	0.000000	0.000000	-0.018307	0.069907	0.345071	0.000000	1.000000	3.000000	74.000000	0.000000
3942.149150	0.004645	0.540874	0.264640	82.754509	46.760109	53.493996	1.846457	0.000000	4.646568	0.000000	0.000000	0.000000	-0.018307	0.069907	0.345071	0.000000	1.000000	3.000000	74.000000	0.000000
3942.152483	0.004645	0.540874	0.264640	82.754509	46.760109	53.493996	1.846457	0.000000	4.646568	0.000000	0.000000	0.000000	-0.018307	0.069907	0.345071	0.000000	1.000000	3.000000	74.000000	0.000000
3942.155817	0.004480	0.541015	0.265677	83.124397	50.702499	57.411018	1.838593	0.000000	4.649685	0.000000	0.000000	0.000000	-0.049473	0.042031	0.310982	0.000000	1.000000	3.000000	74.000000	0.000000
3942.159150	0.004480	0.541015	0.265677	83.124397	50.702499	57.411018	1.838593	0.000000	4.649685	0.000000	0.000000	0.000000	-0.049473	0.042031	0.310982	0.000000	1.000000	3.000000	74.000000	0.000000
3942.162483	0.004480	0.541015	0.265677	83.124397	50.702499	57.411018	1.838593	0.000000	4.649685	0.000000	0.000000	0.000000	-0.049473	0.042031	0.310982	0.000000	1.000000	3.000000	74.000000	0.000000
3942.165817	0.004177	0.541083	0.266614	83.440788	54.823177	61.518997	1.829884	0.000000	4.653120	0.000000	0.000000	0.000000	-0.091031	0.020482	0.281038	0.000000	1.000000	3.000000	74.000000	0.000000
3942.169150	0.004177	0.541083	0.266614	83.440788	54.823177	61.518997	1.829884	0.000000	4.653120	0.000000	0.000000	0.000000	-0.091031	0.020482	0.281038	0.000000	1.000000	3.000000	74.000000	0.000000
3942.172483	0.004177	0.541083	0.266614	83.440788	54.823177	61.518997	1.829884	0.000000	4.653120	0.000000	0.000000	0.000000	-0.091031	0.020482	0.281038	0.000000	1.000000	3.000000	74.000000	0.000000
3942.175817	0.003803	0.541097	0.267434	83.688072	59.059265	65.763481	1.819716	0.000000	4.657105	0.000000	0.000000	0.000000	-0.112098	0.004365	0.245961	0.000000	1.000000	3.000000	74.000000	0.000000
3942.179150	0.003803	0.541097	0.267434	83.688072	59.059265	65.763481	1.819716	0.000000	4.657105	0.000000	0.000000	0.000000	-0.112098	0.004365	0.245961	0.000000	1.000000	3.000000	74.000000	0.000000
3942.182483	0.003803	0.541097	0.267434	83.688072	59.059265	65.763481	1.819716	0.000000	4.657105	0.000000	0.000000	0.000000	-0.112098	0.004365	0.245961	0.000000	1.000000	3.000000	74.000000	0.000000
3942.185817	0.003803	0.541097	0.267434	83.859177	63.452984	70.188423	1.809217	0.000000	4.661194	0.000000	0.000000	0.000000	-0.112098	0.004365	0.245961	0.000000	1.000000	3.000000	74.000000	0.000000
3942.189150	0.003359	0.541144	0.268188	83.859177	63.452984	70.188423	1.809217	0.000000	4.661194	0.000000	0.000000	0.000000	-0.133108	0.014065	0.226248	0.000000	1.000000	3.000000	74.000000	0.000000
3942.192483	0.003359	0.541144	0.268188	83.859177	63.452984	70.188423	1.809217	0.000000	4.661194	0.000000	0.000000	0.000000	-0.133108	0.014065	0.226248	0.000000	1.000000	3.000000	74.000000	0.000000
3942.195817	0.003087	0.541285	0.268883	83.952499	67.918732	74.697113	1.809217	0.000000	4.661194	0.000000	0.000000	0.000000	-0.081756	0.042198	0.208689	0.000000	0.000000	3.000000	74.000000	0.000000
3942.199150	0.003087	0.541285	0.268883	83.952499	67.918732	74.697113	1.809217	0.000000	4.661194	0.000000	0.000000	0.000000	-0.081756	0.042198	0.208689	0.000000	0.000000	3.000000	74.000000	0.000000
3942.202483	0.003087	0.541285	0.268883	83.952499	67.918732	74.697113	1.809217	0.000000	4.661194	0.000000	0.000000	0.000000	-0.081756	0.042198	0.208689	0.000000	0.000000	3.000000	74.000000	0.000000
3942.205817	0.003087	0.541285	0.268883	83.996582	72.209938	79.003357	1.789903	0.000000	4.668645	0.000000	0.000000	0.000000	-0.081756	0.042198	0.208689	0.000000	0.000000	3.000000	74.000000	0.000000
3942.209150	0.003227	0.541462	0.269542	83.996582	72.209938	79.003357	1.789903	0.000000	4.668645	0.000000	0.000000	0.000000	0.042238	0.053062	0.197465	0.000000	0.000000	3.000000	74.000000	0.000000
3942.212483	0.003227	0.541462	0.269542	83.996582	72.209938	79.003357	1.789903	0.000000	4.668645	0.000000	0.000000	0.000000	0.042238	0.053062	0.197465	0.000000	0.000000	3.000000	74.000000	0.000000
3942.215817	0.003575	0.541693	0.270146	84.059837	76.013519	82.763626	1.789903	0.000000	4.668645	0.000000	0.000000	0.000000	0.104388	0.069423	0.181358	0.000000	0.000000	3.000000	74.000000	0.000000
3942.219150	0.003575	0.541693	0.270146	84.059837	76.013519	82.763626	1.789903	0.000000	4.668645	0.000000	0.000000	0.000000	0.104388	0.069423	0.181358	0.000000	0.000000	3.000000	74.000000	0.000000
3942.222483	0.003575	0.541693	0.270146	84.059837	76.013519	82.763626	1.789903	0.000000	4.668645	0.000000	0.000000	0.000000	0.104388	0.069423	0.181358	0.000000	0.000000	3.000000	74.000000	0.000000
3942.225817	0.003924	0.541961	0.270715	84.125710	79.322258	86.010277	1.789973	0.000000	4.668618	0.000000	0.000000	0.000000	0.104503	0.080354	0.170714	0.000000	0.000000	3.000000	74.000000	0.000000
3942.229150	0.003924	0.541961	0.270715	84.125710	79.322258	86.010277	1.789973	0.000000	4.668618	0.000000	0.000000	0.000000	0.104503	0.080354	0.170714	0.000000	0.000000	3.000000	74.000000	0.000000
3942.232483	0.003924	0.541961	0.270715	84.125710	79.322258	86.010277	1.789973	0.000000	4.668618	0.000000	0.000000	0.000000	0.104503	0.080354	0.170714	0.000000	0.000000	3.000000	74.000000	0.000000
3942.235817	0.004272	0.542284	0.271232	84.194511	82.202797	88.816330	1.791929	0.000000	4.667868	0.000000	0.000000	0.000000	0.104573	0.096767	0.154953	0.000000	0.000000	3.000000	74.000000	0.000000
3942.239150	0.004272	0.542284	0.271232	84.194511	82.202797	88.816330	1.791929	0.000000	4.667868	0.000000	0.000000	0.000000	0.104573	0.096767	0.154953	0.000000	0.000000	3.000000	74.000000	0.000000
3942.242483	0.004272	0.542284	0.271232	84.194511	82.202797	88.816330	1.791929	0.000000	4.667868	0.000000	0.000000	0.000000	0.104573	0.096767	0.154953	0.000000	0.000000	3.000000	74.000000	0.000000
3942.245817	0.004272	0.542284	0.271232	84.241295	84.622894	91.168694	1.794183	0.000000	4.667002	0.000000	0.000000	0.000000	0.104573	0.096767	0.154953	0.000000	0.000000	3.000000	74.000000	0.000000
3942.249150	0.004586	0.542578	0.271676	84.241295	84.622894	91.168694	1.794183	0.000000	4.667002	0.000000	0.000000	0.000000	0.094203	0.088268	0.133211	0.000000	0.000000	3.000000	74.000000	0.000000
3942.252483	0.004586	0.542578	0.271676	84.241295	84.622894	91.168694	1.794183	0.000000	4.667002	0.000000	0.000000	0.000000	0.094203	0.088268	0.133211	0.000000	0.000000	3.000000	74.000000	0.000000
3942.255817	0.004831	0.542909	0.272085	84.246155	86.566383	93.076942	1.794183	0.000000	4.667002	0.000000	0.000000	0.000000	0.073475	0.099285	0.122840	0.000000	0.000000	3.000000	74.000000	0.000000
3942.259150	0.004831	0.542909	0.272085	84.246155	86.566383	93.076942	1.794183	0.000000	4.667002	0.000000	0.000000	0.000000	0.073475	0.099285	0.122840	0.000000	0.000000	3.000000	74.000000	0.000000
3942.262483	0.004831	0.542909	0.272085	84.246155	86.566383	93.076942	1.794183	0.000000	4.667002	0.000000	0.000000	0.000000	0.073475	0.099285	0.122840	0.000000	0.000000	3.000000	74.000000	0.000000
3942.265817	0.004831	0.542909	0.272085	84.240166	87.999832	94.484825	1.797631	0.000000	4.665675	0.000000	0.000000	0.000000	0.073475	0.099285	0.122840	0.000000	0.000000	3.000000	74.000000	0.000000
3942.269150	0.004972	0.543248	0.272389	84.240166	87.999832	94.484825	1.797631	0.000000	4.665675	0.000000	0.000000	0.000000	0.042165	0.101667	0.091117	0.000000	0.000000	3.000000	74.000000	0.000000
3942.272483	0.004972	0.543248	0.272389	84.240166	87.999832	94.484825	1.797631	0.000000	4.665675	0.000000	0.000000	0.000000	0.042165	0.101667	0.091117	0.000000	0.000000	3.000000	74.000000	0.000000
3942.275817	0.004972	0.543248	0.272389	84.228951	89.019707	95.487457	1.797631	0.000000	4.665675	0.000000	0.000000	0.000000	0.042165	0.101667	0.091117	0.000000	0.000000	3.000000	74.000000	0.000000
3942.279150	0.004972	0.543248	0.272389	84.228951	89.019707	95.487457	1.797631	0.000000	4.665675	0.000000	0.000000	0.000000	0.042165	0.101667	0.091117	0.000000	0.000000	3.000000	74.000000	0.000000
3942.282483	0.005112	0.543551	0.272562	84.228951	89.019707	95.487457	1.797631	0.000000	4.665675	0.000000	0.000000	0.000000	0.041925	0.091034	0.051840	0.000000	0.000000	3.000000	74.000000	0.000000
3942.285817	0.005250	0.543819	0.272604	84.210541	89.712006	96.170609	1.797982	0.000000	4.665540	0.000000	0.000000	0.000000	0.041663	0.080365	0.012627	0.000000	0.000000	3.000000	74.000000	0.000000
3942.289150	0.005250	0.543819	0.272604	84.210541	89.712006	96.170609	1.797982	0.000000	4.665540	0.000000	0.000000	0.000000	0.041663	0.080365	0.012627	0.000000	0.000000	3.000000	74.000000	0.000000
3942.292483	0.005250	0.543819	0.272604	84.210541	89.712006	96.170609	1.797982	0.000000	4.665540	0.000000	0.000000	0.000000	0.041663	0.080365	0.012627	0.000000	0.000000	3.000000	74.000000	0.000000
3942.295817	0.005250	0.543819	0.272604	84.144249	89.934746	96.416756	1.800899	0.000000	4.664414	0.000000	0.000000	0.000000	0.041663	0.080365	0.012627	0.000000	0.000000	3.000000	74.000000	0.000000
3942.299150	0.005388	0.544066	0.272469	84.144249	89.934746	96.416756	1.800899	0.000000	4.664414	0.000000	0.000000	0.000000	0.041275	0.074072	-0.040537	0.000000	0.000000	3.000000	74.000000	0.000000
3942.302483	0.005388	0.544066	0.272469	84.144249	89.934746	96.416756	1.800899	0.000000	4.664414	0.000000	0.000000	0.000000	0.041275	0.074072	-0.040537	0.000000	0.000000	3.000000	74.000000	0.000000
3942.305817	0.005388	0.544066	0.272469	84.011490	89.886833	96.428406	1.800899	0.000000	4.664414	0.000000	0.000000	0.000000	0.041275	0.074072	-0.040537	0.000000	0.000000	3.000000	74.000000	0.000000
3942.309150	0.005388	0.544066	0.272469	84.011490	89.886833	96.428406	1.800899	0.000000	4.664414	0.000000	0.000000	0.000000	0.041275	0.074072	-0.040537	0.000000	0.000000	3.000000	74.000000	0.000000
3942.312483	0.005629	0.544299	0.272214	84.011490	89.886833	96.428406	1.800899	0.000000	4.664414	0.000000	0.000000	0.000000	0.072153	0.069807	-0.076245	0.000000	0.000000	3.000000	74.000000	0.000000
3942.315817	0.005971	0.544408	0.271779	83.876984	90.141769	96.726883	1.803725	0.000000	4.663322	0.000000	0.000000	0.000000	0.102811	0.032975	-0.130654	0.000000	0.000000	3.000000	74.000000	0.000000
3942.319150	0.005971	0.544408	0.271779	83.876984	90.141769	96.726883	1.803725	0.000000	4.663322	0.000000	0.000000	0.000000	0.102811	0.032975	-0.130654	0.000000	0.000000	3.000000	74.000000	0.000000
3942.322483	0.005971	0.544408	0.271779	83.876984	90.141769	96.726883	1.803725	0.000000	4.663322	0.000000	0.000000	0.000000	0.102811	0.032975	-0.130654	0.000000	0.000000	3.000000	74.000000	0.000000
3942.325817	0.005971	0.544408	0.271779	83.810905	90.543556	97.096954	1.816391	0.000000	4.658404	0.000000	0.000000	0.000000	0.102811	0.032975	-0.130654	0.000000	0.000000	3.000000	74.000000	0.000000
3942.329150	0.006278	0.544479	0.271183	83.810905	90.543556	97.096954	1.816391	0.000000	4.658404	0.000000	0.000000	0.000000	0.091897	0.021077	-0.178870	0.000000	0.000000	3.000000	74.000000	0.000000
3942.332483	0.006278	0.544479	0.271183	83.810905	90.543556	97.096954	1.816391	0.000000	4.658404	0.000000	0.000000	0.000000	0.091897	0.021077	-0.178870	0.000000	0.000000	3.000000	74.000000	0.000000
3942.335817	0.006409	0.544469	0.270431	83.811691	91.042175	97.450943	1.816391	0.000000	4.658404	0.000000	0.000000	0.000000	0.039508	-0.002788	-0.225478	0.000000	0.000000	3.000000	74.000000	0.000000
3942.339150	0.006409	0.544469	0.270431	83.811691	91.042175	97.450943	1.816391	0.000000	4.658404	0.000000	0.000000	0.000000	0.039508	-0.002788	-0.225478	0.000000	0.000000	3.000000	74.000000	0.000000
3942.342483	0.006409	0.544469	0.270431	83.811691	91.042175	97.450943	1.816391	0.000000	4.658404	0.000000	0.000000	0.000000	0.039508	-0.002788	-0.225478	0.000000	0.000000	3.000000	74.000000	0.000000
3942.345817	0.006409	0.544469	0.270431	83.810783	90.549339	96.731766	1.830773	0.000000	4.652771	0.000000	0.000000	0.000000	0.039508	-0.002788	-0.225478	0.000000	0.000000	3.000000	74.000000	0.000000
3942.349150	0.006470	0.544420	0.269518	83.810783	90.549339	96.731766	1.830773	0.000000	4.652771	0.000000	0.000000	0.000000	0.018286	-0.014720	-0.274020	0.000000	0.000000	3.000000	74.000000	0.000000
3942.352483	0.006470	0.544420	0.269518	83.810783	90.549339	96.731766	1.830773	0.000000	4.652771	0.000000	0.000000	0.000000	0.018286	-0.014720	-0.274020	0.000000	0.000000	3.000000	74.000000	0.000000
3942.355817	0.006496	0.544403	0.268538	83.750191	87.554474	93.519577	1.830773	0.000000	4.652771	0.000000	0.000000	0.000000	0.007720	-0.005094	-0.293835	0.000000	0.000000	3.000000	74.000000	0.000000
3942.359150	0.006496	0.544403	0.268538	83.750191	87.554474	93.519577	1.830773	0.000000	4.652771	0.000000	0.000000	0.000000	0.007720	-0.005094	-0.293835	0.000000	0.000000	3.000000	74.000000	0.000000
3942.362483	0.006496	0.544403	0.268538	83.750191	87.554474	93.519577	1.830773	0.000000	4.652771	0.000000	0.000000	0.000000	0.007720	-0.005094	-0.293835	0.000000	0.000000	3.000000	74.000000	0.000000
3942.365817	0.006349	0.544443	0.267536	83.525040	82.238640	87.991402	1.843228	0.000000	4.647850	0.000000	0.000000	0.000000	-0.043978	0.012032	-0.300686	0.000000	0.000000	3.000000	74.000000	0.000000
3942.369150	0.006349	0.544443	0.267536	83.525040	82.238640	87.991402	1.843228	0.000000	4.647850	0.000000	0.000000	0.000000	-0.043978	0.012032	-0.300686	0.000000	0.000000	3.000000	74.000000	0.000000
3942.372483	0.006349	0.544443	0.267536	83.525040	82.238640	87.991402	1.843228	0.000000	4.647850	0.000000	0.000000	0.000000	-0.043978	0.012032	-0.300686	0.000000	0.000000	3.000000	74.000000	0.000000
3942.375817	0.006168	0.544429	0.266417	83.147255	76.153481	81.663094	1.846992	0.000000	4.646356	0.000000	0.000000	0.000000	-0.054470	-0.004378	-0.335817	0.000000	0.000000	3.000000	74.000000	0.000000
3942.379150	0.006168	0.544429	0.266417	83.147255	76.153481	81.663094	1.846992	0.000000	4.646356	0.000000	0.000000	0.000000	-0.054470	-0.004378	-0.335817	0.000000	0.000000	3.000000	74.000000	0.000000
3942.382483	0.006168	0.544429	0.266417	83.147255	76.153481	81.663094	1.846992	0.000000	4.646356	0.000000	0.000000	0.000000	-0.054470	-0.004378	-0.335817	0.000000	0.000000	3.000000	74.000000	0.000000
3942.385817	0.005951	0.544399	0.265174	82.686813	70.436096	76.012375	1.850957	0.000000	4.644777	0.000000	0.000000	0.000000	-0.064904	-0.008951	-0.372651	0.000000	0.000000	3.000000	74.000000	0.000000
3942.389150	0.005951	0.544399	0.265174	82.686813	70.436096	76.012375	1.850957	0.000000	4.644777	0.000000	0.000000	0.000000	-0.064904	-0.008951	-0.372651	0.000000	0.000000	3.000000	74.000000	0.000000
3942.392483	0.005951	0.544399	0.265174	82.686813	70.436096	76.012375	1.850957	0.000000	4.644777	0.000000	0.000000	0.000000	-0.064904	-0.008951	-0.372651	0.000000	0.000000	3.000000	74.000000	0.000000
3942.395817	0.005632	0.544379	0.263852	82.222824	65.303886	71.120720	1.855167	0.000000	4.643098	0.000000	0.000000	0.000000	-0.095691	-0.006017	-0.396820	0.000000	0.000000	3.000000	74.000000	0.000000
3942.399150	0.005632	0.544379	0.263852	82.222824	65.303886	71.120720	1.855167	0.000000	4.643098	0.000000	0.000000	0.000000	-0.095691	-0.006017	-0.396820	0.000000	0.000000	3.000000	74.000000	0.000000
3942.402483	0.005632	0.544379	0.263852	82.222824	65.303886	71.120720	1.855167	0.000000	4.643098	0.000000	0.000000	0.000000	-0.095691	-0.006017	-0.396820	0.000000	0.000000	3.000000	74.000000	0.000000
3942.405817	0.005314	0.544304	0.262409	81.840836	60.525017	66.500259	1.858345	0.000000	4.641826	0.000000	0.000000	0.000000	-0.095617	-0.022512	-0.432913	0.000000	0.000000	3.000000	74.000000	0.000000
3942.409150	0.005314	0.544304	0.262409	81.840836	60.525017	66.500259	1.858345	0.000000	4.641826	0.000000	0.000000	0.000000	-0.095617	-0.022512	-0.432913	0.000000	0.000000	3.000000	74.000000	0.000000
3942.412483	0.005314	0.544304	0.262409	81.840836	60.525017	66.500259	1.858345	0.000000	4.641826	0.000000	0.000000	0.000000	-0.095617	-0.022512	-0.432913	0.000000	0.000000	3.000000	74.000000	0.000000
3942.415817	0.004927	0.544138	0.260880	81.531418	56.020184	62.040543	1.862292	0.000000	4.640244	0.000000	0.000000	0.000000	-0.115880	-0.049658	-0.458711	0.000000	0.000000	3.000000	74.000000	0.000000
3942.419150	0.004927	0.544138	0.260880	81.531418	56.020184	62.040543	1.862292	0.000000	4.640244	0.000000	0.000000	0.000000	-0.115880	-0.049658	-0.458711	0.000000	0.000000	3.000000	74.000000	0.000000
3942.422483	0.004927	0.544138	0.260880	81.531418	56.020184	62.040543	1.862292	0.000000	4.640244	0.000000	0.000000	0.000000	-0.115880	-0.049658	-0.458711	0.000000	0.000000	3.000000	74.000000	0.000000
3942.425817	0.004406	0.543961	0.259254	81.189766	51.814983	57.678448	1.865774	0.000000	4.638846	0.000000	0.000000	0.000000	-0.156396	-0.053193	-0.487554	0.000000	0.000000	3.000000	74.000000	0.000000
3942.429150	0.004406	0.543961	0.259254	81.189766	51.814983	57.678448	1.865774	0.000000	4.638846	0.000000	0.000000	0.000000	-0.156396	-0.053193	-0.487554	0.000000	0.000000	3.000000	74.000000	0.000000
3942.432483	0.004406	0.543961	0.259254	81.189766	51.814983	57.678448	1.865774	0.000000	4.638846	0.000000	0.000000	0.000000	-0.156396	-0.053193	-0.487554	0.000000	0.000000	3.000000	74.000000	0.000000
3942.435817	0.003751	0.543779	0.257593	80.836205	47.563427	52.793823	1.867811	0.000000	4.638025	0.000000	0.000000	0.000000	-0.196477	-0.054543	-0.498450	0.000000	0.000000	3.000000	74.000000	0.000000
3942.439150	0.003751	0.543779	0.257593	80.836205	47.563427	52.793823	1.867811	0.000000	4.638025	0.000000	0.000000	0.000000	-0.196477	-0.054543	-0.498450	0.000000	0.000000	3.000000	74.000000	0.000000
3942.442483	0.003751	0.543779	0.257593	80.836205	47.563427	52.793823	1.867811	0.000000	4.638025	0.000000	0.000000	0.000000	-0.196477	-0.054543	-0.498450	0.000000	0.000000	3.000000	74.000000	0.000000
3942.445817	0.002829	0.543561	0.255961	80.450562	42.948666	47.154518	1.868031	0.000000	4.637937	0.000000	0.000000	0.000000	-0.276787	-0.065392	-0.489566	0.000000	0.000000	3.000000	74.000000	0.000000
3942.449150	0.002829	0.543561	0.255961	80.450562	42.948666	47.154518	1.868031	0.000000	4.637937	0.000000	0.000000	0.000000	-0.276787	-0.065392	-0.489566	0.000000	0.000000	3.000000	74.000000	0.000000
3942.452483	0.002829	0.543561	0.255961	80.450562	42.948666	47.154518	1.868031	0.000000	4.637937	0.000000	0.000000	0.000000	-0.276787	-0.065392	-0.489566	0.000000	0.000000	3.000000	74.000000	0.000000
3942.455817	0.001708	0.543251	0.254380	80.007233	38.428944	41.655769	1.863892	0.000000	4.639602	0.000000	0.000000	0.000000	-0.336290	-0.093054	-0.474221	0.000000	0.000000	3.000000	74.000000	0.000000
3942.459150	0.001708	0.543251	0.254380	80.007233	38.428944	41.655769	1.863892	0.000000	4.639602	0.000000	0.000000	0.000000	-0.336290	-0.093054	-0.474221	0.000000	0.000000	3.000000	74.000000	0.000000
3942.462483	0.001708	0.543251	0.254380	80.007233	38.428944	41.655769	1.863892	0.000000	4.639602	0.000000	0.000000	0.000000	-0.336290	-0.093054	-0.474221	0.000000	0.000000	3.000000	74.000000	0.000000
3942.465817	0.000356	0.542902	0.252797	79.495880	34.318867	36.875462	1.856254	0.000000	4.642663	0.000000	0.000000	0.000000	-0.405579	-0.104735	-0.475037	0.000000	0.000000	3.000000	74.000000	0.000000
3942.469150	0.000356	0.542902	0.252797	79.495880	34.318867	36.875462	1.856254	0.000000	4.642663	0.000000	0.000000	0.000000	-0.405579	-0.104735	-0.475037	0.000000	0.000000	3.000000	74.000000	0.000000
3942.472483	0.000356	0.542902	0.252797	79.495880	34.318867	36.875462	1.856254	0.000000	4.642663	0.000000	0.000000	0.000000	-0.405579	-0.104735	-0.475037	0.000000	0.000000	3.000000	74.000000	0.000000
3942.475817	-0.001326	0.542574	0.251218	78.920776	30.873695	33.217884	1.844855	0.000000	4.647204	0.000000	0.000000	0.000000	-0.504661	-0.098387	-0.473776	0.000000	0.000000	3.000000	74.000000	0.000000
3942.479150	-0.001326	0.542574	0.251218	78.920776	30.873695	33.217884	1.844855	0.000000	4.647204	0.000000	0.000000	0.000000	-0.504661	-0.098387	-0.473776	0.000000	0.000000	3.000000	74.000000	0.000000
3942.482483	-0.001326	0.542574	0.251218	78.920776	30.873695	33.217884	1.844855	0.000000	4.647204	0.000000	0.000000	0.000000	-0.504661	-0.098387	-0.473776	0.000000	0.000000	3.000000	74.000000	0.000000
3942.485817	-0.003303	0.542310	0.249667	78.320534	27.997734	30.453962	1.827955	0.000000	4.653878	0.000000	0.000000	0.000000	-0.593052	-0.079325	-0.465174	0.000000	0.000000	3.000000	74.000000	0.000000
3942.489150	-0.003303	0.542310	0.249667	78.320534	27.997734	30.453962	1.827955	0.000000	4.653878	0.000000	0.000000	0.000000	-0.593052	-0.079325	-0.465174	0.000000	0.000000	3.000000	74.000000	0.000000
3942.492483	-0.003303	0.542310	0.249667	78.320534	27.997734	30.453962	1.827955	0.000000	4.653878	0.000000	0.000000	0.000000	-0.593052	-0.079325	-0.465174	0.000000	0.000000	3.000000	74.000000	0.000000
3942.495817	-0.005473	0.542189	0.248166	77.700760	25.576077	28.216841	1.805805	0.000000	4.662517	0.000000	0.000000	0.000000	-0.650846	-0.036148	-0.450333	0.000000	0.000000	3.000000	74.000000	0.000000
3942.499150	-0.005473	0.542189	0.248166	77.700760	25.576077	28.216841	1.805805	0.000000	4.662517	0.000000	0.000000	0.000000	-0.650846	-0.036148	-0.450333	0.000000	0.000000	3.000000	74.000000	0.000000
3942.502483	-0.005473	0.542189	0.248166	77.700760	25.576077	28.216841	1.805805	0.000000	4.662517	0.000000	0.000000	0.000000	-0.650846	-0.036148	-0.450333	0.000000	0.000000	3.000000	74.000000	0.000000
3942.505817	-0.007869	0.542146	0.246816	77.066879	23.572411	26.439795	1.779776	0.000000	4.672515	0.000000	0.000000	0.000000	-0.718780	-0.012827	-0.404937	0.000000	0.000000	3.000000	74.000000	0.000000
3942.509150	-0.007869	0.542146	0.246816	77.066879	23.572411	26.439795	1.779776	0.000000	4.672515	0.000000	0.000000	0.000000	-0.718780	-0.012827	-0.404937	0.000000	0.000000	3.000000	74.000000	0.000000
3942.512483	-0.007869	0.542146	0.246816	77.066879	23.572411	26.439795	1.779776	0.000000	4.672515	0.000000	0.000000	0.000000	-0.718780	-0.012827	-0.404937	0.000000	0.000000	3.000000	74.000000	0.000000
3942.515817	-0.010491	0.542156	0.245572	76.452881	21.894232	25.000370	1.748547	0.000000	4.684291	0.000000	0.000000	0.000000	-0.786601	0.002942	-0.373237	0.000000	0.000000	3.000000	74.000000	0.000000
3942.519150	-0.010491	0.542156	0.245572	76.452881	21.894232	25.000370	1.748547	0.000000	4.684291	0.000000	0.000000	0.000000	-0.786601	0.002942	-0.373237	0.000000	0.000000	3.000000	74.000000	0.000000
3942.522483	-0.010491	0.542156	0.245572	76.452881	21.894232	25.000370	1.748547	0.000000	4.684291	0.000000	0.000000	0.000000	-0.786601	0.002942	-0.373237	0.000000	0.000000	3.000000	74.000000	0.000000
3942.525817	-0.013473	0.542226	0.244492	75.982552	20.623631	23.726118	1.712269	0.000000	4.697673	0.000000	0.000000	0.000000	-0.894770	0.021048	-0.323912	0.000000	0.000000	3.000000	74.000000	0.000000
3942.529150	-0.013473	0.542226	0.244492	75.982552	20.623631	23.726118	1.712269	0.000000	4.697673	0.000000	0.000000	0.000000	-0.894770	0.021048	-0.323912	0.000000	0.000000	3.000000	74.000000	0.000000
3942.532483	-0.013473	0.542226	0.244492	75.982552	20.623631	23.726118	1.712269	0.000000	4.697673	0.000000	0.000000	0.000000	-0.894770	0.021048	-0.323912	0.000000	0.000000	3.000000	74.000000	0.000000
3942.535817	-0.016746	0.542296	0.243391	76.034599	20.466171	22.730869	1.668134	0.000000	4.713526	0.000000	0.000000	0.000000	-0.981838	0.020803	-0.330478	0.000000	0.000000	3.000000	74.000000	0.000000
3942.539150	-0.016746	0.542296	0.243391	76.034599	20.466171	22.730869	1.668134	0.000000	4.713526	0.000000	0.000000	0.000000	-0.981838	0.020803	-0.330478	0.000000	0.000000	3.000000	74.000000	0.000000
3942.542483	-0.016746	0.542296	0.243391	76.034599	20.466171	22.730869	1.668134	0.000000	4.713526	0.000000	0.000000	0.000000	-0.981838	0.020803	-0.330478	0.000000	0.000000	3.000000	74.000000	0.000000
3942.545817	-0.020110	0.542427	0.242309	76.341805	21.030039	21.703802	1.618241	0.000000	4.730887	0.000000	0.000000	0.000000	-1.009034	0.039503	-0.324424	0.000000	0.000000	3.000000	74.000000	0.000000
3942.549150	-0.020110	0.542427	0.242309	76.341805	21.030039	21.703802	1.618241	0.000000	4.730887	0.000000	0.000000	0.000000	-1.009034	0.039503	-0.324424	0.000000	0.000000	3.000000	74.000000	0.000000
3942.552483	-0.020110	0.542427	0.242309	76.341805	21.030039	21.703802	1.618241	0.000000	4.730887	0.000000	0.000000	0.000000	-1.009034	0.039503	-0.324424	0.000000	0.000000	3.000000	74.000000	0.000000
3942.555817	-0.023596	0.542617	0.241214	76.615456	21.825943	20.916368	1.565622	0.000000	4.748561	0.000000	0.000000	0.000000	-1.045864	0.056985	-0.328544	0.000000	0.000000	3.000000	74.000000	0.000000
3942.559150	-0.023596	0.542617	0.241214	76.615456	21.825943	20.916368	1.565622	0.000000	4.748561	0.000000	0.000000	0.000000	-1.045864	0.056985	-0.328544	0.000000	0.000000	3.000000	74.000000	0.000000
3942.562483	-0.023596	0.542617	0.241214	76.615456	21.825943	20.916368	1.565622	0.000000	4.748561	0.000000	0.000000	0.000000	-1.045864	0.056985	-0.328544	0.000000	0.000000	3.000000	74.000000	0.000000
3942.565817	-0.027299	0.542812	0.239977	76.856781	22.477356	20.438095	1.509813	0.000000	4.766599	0.000000	0.000000	0.000000	-1.110869	0.058279	-0.370999	0.000000	0.000000	3.000000	74.000000	0.000000
3942.569150	-0.027299	0.542812	0.239977	76.856781	22.477356	20.438095	1.509813	0.000000	4.766599	0.000000	0.000000	0.000000	-1.110869	0.058279	-0.370999	0.000000	0.000000	3.000000	74.000000	0.000000
3942.572483	-0.027299	0.542812	0.239977	76.856781	22.477356	20.438095	1.509813	0.000000	4.766599	0.000000	0.000000	0.000000	-1.110869	0.058279	-0.370999	0.000000	0.000000	3.000000	74.000000	0.000000
3942.575817	-0.031180	0.543044	0.238560	77.099251	22.790524	19.783175	1.449688	0.000000	4.785228	0.000000	0.000000	0.000000	-1.164508	0.069749	-0.425217	0.000000	0.000000	3.000000	74.000000	0.000000
3942.579150	-0.031180	0.543044	0.238560	77.099251	22.790524	19.783175	1.449688	0.000000	4.785228	0.000000	0.000000	0.000000	-1.164508	0.069749	-0.425217	0.000000	0.000000	3.000000	74.000000	0.000000
3942.582483	-0.031180	0.543044	0.238560	77.099251	22.790524	19.783175	1.449688	0.000000	4.785228	0.000000	0.000000	0.000000	-1.164508	0.069749	-0.425217	0.000000	0.000000	3.000000	74.000000	0.000000
3942.585817	-0.035237	0.543314	0.236958	77.308678	22.960377	19.265802	1.385882	0.000000	4.804095	0.000000	0.000000	0.000000	-1.216957	0.080981	-0.480682	0.000000	0.000000	3.000000	74.000000	0.000000
3942.589150	-0.035237	0.543314	0.236958	77.308678	22.960377	19.265802	1.385882	0.000000	4.804095	0.000000	0.000000	0.000000	-1.216957	0.080981	-0.480682	0.000000	0.000000	3.000000	74.000000	0.000000
3942.592483	-0.035237	0.543314	0.236958	77.308678	22.960377	19.265802	1.385882	0.000000	4.804095	0.000000	0.000000	0.000000	-1.216957	0.080981	-0.480682	0.000000	0.000000	3.000000	74.000000	0.000000
3942.595817	-0.039504	0.543771	0.235291	77.463623	23.002390	19.165571	1.318206	0.000000	4.823104	0.000000	0.000000	0.000000	-1.280149	0.137161	-0.499904	0.000000	0.000000	3.000000	74.000000	0.000000
3942.599150	-0.039504	0.543771	0.235291	77.463623	23.002390	19.165571	1.318206	0.000000	4.823104	0.000000	0.000000	0.000000	-1.280149	0.137161	-0.499904	0.000000	0.000000	3.000000	74.000000	0.000000
3942.602483	-0.039504	0.543771	0.235291	77.463623	23.002390	19.165571	1.318206	0.000000	4.823104	0.000000	0.000000	0.000000	-1.280149	0.137161	-0.499904	0.000000	0.000000	3.000000	74.000000	0.000000
3942.605817	-0.044051	0.544330	0.233644	77.560989	23.004271	19.435925	1.245059	0.000000	4.842502	0.000000	0.000000	0.000000	-1.364064	0.167644	-0.494154	0.000000	0.000000	3.000000	74.000000	0.000000
3942.609150	-0.044051	0.544330	0.233644	77.560989	23.004271	19.435925	1.245059	0.000000	4.842502	0.000000	0.000000	0.000000	-1.364064	0.167644	-0.494154	0.000000	0.000000	3.000000	74.000000	0.000000
3942.612483	-0.044051	0.544330	0.233644	77.560989	23.004271	19.435925	1.245059	0.000000	4.842502	0.000000	0.000000	0.000000	-1.364064	0.167644	-0.494154	0.000000	0.000000	3.000000	74.000000	0.000000
3942.615817	-0.048747	0.544936	0.232043	77.565300	23.209826	20.099398	1.164394	0.000000	4.862529	0.000000	0.000000	0.000000	-1.408910	0.181701	-0.480278	0.000000	0.000000	3.000000	74.000000	0.000000
3942.619150	-0.048747	0.544936	0.232043	77.565300	23.209826	20.099398	1.164394	0.000000	4.862529	0.000000	0.000000	0.000000	-1.408910	0.181701	-0.480278	0.000000	0.000000	3.000000	74.000000	0.000000
3942.622483	-0.048747	0.544936	0.232043	77.565300	23.209826	20.099398	1.164394	0.000000	4.862529	0.000000	0.000000	0.000000	-1.408910	0.181701	-0.480278	0.000000	0.000000	3.000000	74.000000	0.000000
3942.625817	-0.053594	0.545513	0.230496	77.495201	23.682922	20.900711	1.078386	0.000000	4.882323	0.000000	0.000000	0.000000	-1.454134	0.173190	-0.464316	0.000000	0.000000	3.000000	74.000000	0.000000
3942.629150	-0.053594	0.545513	0.230496	77.495201	23.682922	20.900711	1.078386	0.000000	4.882323	0.000000	0.000000	0.000000	-1.454134	0.173190	-0.464316	0.000000	0.000000	3.000000	74.000000	0.000000
3942.632483	-0.053594	0.545513	0.230496	77.495201	23.682922	20.900711	1.078386	0.000000	4.882323	0.000000	0.000000	0.000000	-1.454134	0.173190	-0.464316	0.000000	0.000000	3.000000	74.000000	0.000000
3942.635817	-0.058486	0.546067	0.228892	77.414024	24.232887	21.302820	0.986846	0.000000	4.901647	0.000000	0.000000	0.000000	-1.467352	0.166122	-0.481127	0.000000	0.000000	3.000000	74.000000	0.000000
3942.639150	-0.058486	0.546067	0.228892	77.414024	24.232887	21.302820	0.986846	0.000000	4.901647	0.000000	0.000000	0.000000	-1.467352	0.166122	-0.481127	0.000000	0.000000	3.000000	74.000000	0.000000
3942.642483	-0.058486	0.546067	0.228892	77.414024	24.232887	21.302820	0.986846	0.000000	4.901647	0.000000	0.000000	0.000000	-1.467352	0.166122	-0.481127	0.000000	0.000000	3.000000	74.000000	0.000000
3942.645817	-0.063446	0.546588	0.227163	77.342636	24.746357	21.267000	0.892299	0.000000	4.919736	0.000000	0.000000	0.000000	-1.488205	0.156522	-0.518501	0.000000	0.000000	3.000000	74.000000	0.000000
3942.649150	-0.063446	0.546588	0.227163	77.342636	24.746357	21.267000	0.892299	0.000000	4.919736	0.000000	0.000000	0.000000	-1.488205	0.156522	-0.518501	0.000000	0.000000	3.000000	74.000000	0.000000
3942.652483	-0.063446	0.546588	0.227163	77.342636	24.746357	21.267000	0.892299	0.000000	4.919736	0.000000	0.000000	0.000000	-1.488205	0.156522	-0.518501	0.000000	0.000000	3.000000	74.000000	0.000000
3942.655817	-0.068470	0.547074	0.225276	77.296898	25.154491	21.184338	0.794350	0.000000	4.936498	0.000000	0.000000	0.000000	-1.507237	0.145630	-0.566211	0.000000	0.000000	3.000000	74.000000	0.000000
3942.659150	-0.068470	0.547074	0.225276	77.296898	25.154491	21.184338	0.794350	0.000000	4.936498	0.000000	0.000000	0.000000	-1.507237	0.145630	-0.566211	0.000000	0.000000	3.000000	74.000000	0.000000
3942.662483	-0.068470	0.547074	0.225276	77.296898	25.154491	21.184338	0.794350	0.000000	4.936498	0.000000	0.000000	0.000000	-1.507237	0.145630	-0.566211	0.000000	0.000000	3.000000	74.000000	0.000000
3942.665817	-0.073446	0.547451	0.223132	77.336266	25.415234	21.026424	0.693044	0.000000	4.951736	0.000000	0.000000	0.000000	-1.492656	0.113273	-0.643196	0.000000	0.000000	3.000000	74.000000	0.000000
3942.669150	-0.073446	0.547451	0.223132	77.336266	25.415234	21.026424	0.693044	0.000000	4.951736	0.000000	0.000000	0.000000	-1.492656	0.113273	-0.643196	0.000000	0.000000	3.000000	74.000000	0.000000
3942.672483	-0.073446	0.547451	0.223132	77.336266	25.415234	21.026424	0.693044	0.000000	4.951736	0.000000	0.000000	0.000000	-1.492656	0.113273	-0.643196	0.000000	0.000000	3.000000	74.000000	0.000000
3942.675817	-0.078418	0.547724	0.220607	77.558357	25.787691	20.869255	0.590861	0.000000	4.964966	0.000000	0.000000	0.000000	-1.491728	0.081879	-0.757455	0.000000	0.000000	3.000000	74.000000	0.000000
3942.679150	-0.078418	0.547724	0.220607	77.558357	25.787691	20.869255	0.590861	0.000000	4.964966	0.000000	0.000000	0.000000	-1.491728	0.081879	-0.757455	0.000000	0.000000	3.000000	74.000000	0.000000
3942.682483	-0.078418	0.547724	0.220607	77.558357	25.787691	20.869255	0.590861	0.000000	4.964966	0.000000	0.000000	0.000000	-1.491728	0.081879	-0.757455	0.000000	0.000000	3.000000	74.000000	0.000000
3942.685817	-0.083359	0.547905	0.217799	77.865158	26.394081	20.783537	0.486818	0.000000	4.976244	0.000000	0.000000	0.000000	-1.482055	0.054181	-0.842389	0.000000	0.000000	3.000000	74.000000	0.000000
3942.689150	-0.083359	0.547905	0.217799	77.865158	26.394081	20.783537	0.486818	0.000000	4.976244	0.000000	0.000000	0.000000	-1.482055	0.054181	-0.842389	0.000000	0.000000	3.000000	74.000000	0.000000
3942.692483	-0.083359	0.547905	0.217799	77.865158	26.394081	20.783537	0.486818	0.000000	4.976244	0.000000	0.000000	0.000000	-1.482055	0.054181	-0.842389	0.000000	0.000000	3.000000	74.000000	0.000000
3942.695817	-0.088256	0.547989	0.214673	78.178436	27.068857	20.663588	0.380926	0.000000	4.985468	0.000000	0.000000	0.000000	-1.469104	0.025049	-0.937836	0.000000	0.000000	3.000000	74.000000	0.000000
3942.699150	-0.088256	0.547989	0.214673	78.178436	27.068857	20.663588	0.380926	0.000000	4.985468	0.000000	0.000000	0.000000	-1.469104	0.025049	-0.937836	0.000000	0.000000	3.000000	74.000000	0.000000
3942.702483	-0.088256	0.547989	0.214673	78.178436	27.068857	20.663588	0.380926	0.000000	4.985468	0.000000	0.000000	0.000000	-1.469104	0.025049	-0.937836	0.000000	0.000000	3.000000	74.000000	0.000000
3942.705817	-0.093168	0.547958	0.211236	78.465790	27.670729	20.539019	0.273134	0.000000	4.992534	0.000000	0.000000	0.000000	-1.473678	-0.009085	-1.031205	0.000000	0.000000	3.000000	74.000000	0.000000
3942.709150	-0.093168	0.547958	0.211236	78.465790	27.670729	20.539019	0.273134	0.000000	4.992534	0.000000	0.000000	0.000000	-1.473678	-0.009085	-1.031205	0.000000	0.000000	3.000000	74.000000	0.000000
3942.712483	-0.093168	0.547958	0.211236	78.465790	27.670729	20.539019	0.273134	0.000000	4.992534	0.000000	0.000000	0.000000	-1.473678	-0.009085	-1.031205	0.000000	0.000000	3.000000	74.000000	0.000000
3942.715817	-0.098209	0.547867	0.207440	78.739128	28.242252	20.628428	0.161635	0.000000	4.997387	0.000000	0.000000	0.000000	-1.512503	-0.027375	-1.138649	0.000000	0.000000	3.000000	74.000000	0.000000
3942.719150	-0.098209	0.547867	0.207440	78.739128	28.242252	20.628428	0.161635	0.000000	4.997387	0.000000	0.000000	0.000000	-1.512503	-0.027375	-1.138649	0.000000	0.000000	3.000000	74.000000	0.000000
3942.722483	-0.098209	0.547867	0.207440	78.739128	28.242252	20.628428	0.161635	0.000000	4.997387	0.000000	0.000000	0.000000	-1.512503	-0.027375	-1.138649	0.000000	0.000000	3.000000	74.000000	0.000000
3942.725817	-0.103366	0.547730	0.203260	78.995247	28.770075	20.933140	0.043156	0.000000	4.999814	0.000000	0.000000	0.000000	-1.546871	-0.041088	-1.254124	0.000000	0.000000	3.000000	74.000000	0.000000
3942.729150	-0.103366	0.547730	0.203260	78.995247	28.770075	20.933140	0.043156	0.000000	4.999814	0.000000	0.000000	0.000000	-1.546871	-0.041088	-1.254124	0.000000	0.000000	3.000000	74.000000	0.000000
3942.732483	-0.103366	0.547730	0.203260	78.995247	28.770075	20.933140	0.043156	0.000000	4.999814	0.000000	0.000000	0.000000	-1.546871	-0.041088	-1.254124	0.000000	0.000000	3.000000	74.000000	0.000000
3942.735817	-0.108631	0.547571	0.198734	79.245377	29.307369	21.468367	-0.082782	0.000000	4.999314	0.000000	0.000000	0.000000	-1.579583	-0.047658	-1.357882	0.000000	0.000000	3.000000	74.000000	0.000000
3942.739150	-0.108631	0.547571	0.198734	79.245377	29.307369	21.468367	-0.082782	0.000000	4.999314	0.000000	0.000000	0.000000	-1.579583	-0.047658	-1.357882	0.000000	0.000000	3.000000	74.000000	0.000000
3942.742483	-0.108631	0.547571	0.198734	79.245377	29.307369	21.468367	-0.082782	0.000000	4.999314	0.000000	0.000000	0.000000	-1.579583	-0.047658	-1.357882	0.000000	0.000000	3.000000	74.000000	0.000000
3942.745817	-0.113840	0.547409	0.193895	79.494003	29.885616	22.317812	-0.216945	0.000000	4.995291	0.000000	0.000000	0.000000	-1.562829	-0.048528	-1.451555	0.000000	0.000000	3.000000	74.000000	0.000000
3942.749150	-0.113840	0.547409	0.193895	79.494003	29.885616	22.317812	-0.216945	0.000000	4.995291	0.000000	0.000000	0.000000	-1.562829	-0.048528	-1.451555	0.000000	0.000000	3.000000	74.000000	0.000000
3942.752483	-0.113840	0.547409	0.193895	79.494003	29.885616	22.317812	-0.216945	0.000000	4.995291	0.000000	0.000000	0.000000	-1.562829	-0.048528	-1.451555	0.000000	0.000000	3.000000	74.000000	0.000000
3942.755817	-0.118908	0.547237	0.188844	79.750092	30.560061	23.419889	-0.355999	0.000000	4.987310	0.000000	0.000000	0.000000	-1.520391	-0.051761	-1.515401	0.000000	0.000000	3.000000	74.000000	0.000000
3942.759150	-0.118908	0.547237	0.188844	79.750092	30.560061	23.419889	-0.355999	0.000000	4.987310	0.000000	0.000000	0.000000	-1.520391	-0.051761	-1.515401	0.000000	0.000000	3.000000	74.000000	0.000000
3942.762483	-0.118908	0.547237	0.188844	79.750092	30.560061	23.419889	-0.355999	0.000000	4.987310	0.000000	0.000000	0.000000	-1.520391	-0.051761	-1.515401	0.000000	0.000000	3.000000	74.000000	0.000000
3942.765817	-0.123807	0.547022	0.183624	79.975403	31.136793	24.368504	-0.498145	0.000000	4.975123	0.000000	0.000000	0.000000	-1.469585	-0.064594	-1.565997	0.000000	0.000000	3.000000	74.000000	0.000000
3942.769150	-0.123807	0.547022	0.183624	79.975403	31.136793	24.368504	-0.498145	0.000000	4.975123	0.000000	0.000000	0.000000	-1.469585	-0.064594	-1.565997	0.000000	0.000000	3.000000	74.000000	0.000000
3942.772483	-0.123807	0.547022	0.183624	79.975403	31.136793	24.368504	-0.498145	0.000000	4.975123	0.000000	0.000000	0.000000	-1.469585	-0.064594	-1.565997	0.000000	0.000000	3.000000	74.000000	0.000000
3942.775817	-0.128548	0.546737	0.178309	80.058792	30.833994	24.317434	-0.642874	0.000000	4.958499	0.000000	0.000000	0.000000	-1.422288	-0.085261	-1.594554	0.000000	0.000000	3.000000	74.000000	0.000000
3942.779150	-0.128548	0.546737	0.178309	80.058792	30.833994	24.317434	-0.642874	0.000000	4.958499	0.000000	0.000000	0.000000	-1.422288	-0.085261	-1.594554	0.000000	0.000000	3.000000	74.000000	0.000000
3942.782483	-0.128548	0.546737	0.178309	80.058792	30.833994	24.317434	-0.642874	0.000000	4.958499	0.000000	0.000000	0.000000	-1.422288	-0.085261	-1.594554	0.000000	0.000000	3.000000	74.000000	0.000000
3942.785817	-0.133185	0.546435	0.172863	79.927841	29.163904	22.800980	-0.790454	0.000000	4.937123	0.000000	0.000000	0.000000	-1.391160	-0.090584	-1.633602	0.000000	0.000000	3.000000	74.000000	0.000000
3942.789150	-0.133185	0.546435	0.172863	79.927841	29.163904	22.800980	-0.790454	0.000000	4.937123	0.000000	0.000000	0.000000	-1.391160	-0.090584	-1.633602	0.000000	0.000000	3.000000	74.000000	0.000000
3942.792483	-0.133185	0.546435	0.172863	79.927841	29.163904	22.800980	-0.790454	0.000000	4.937123	0.000000	0.000000	0.000000	-1.391160	-0.090584	-1.633602	0.000000	0.000000	3.000000	74.000000	0.000000
3942.795817	-0.137709	0.546076	0.167259	79.645538	26.667336	20.456844	-0.942654	0.000000	4.910336	0.000000	0.000000	0.000000	-1.357183	-0.107920	-1.681382	0.000000	0.000000	3.000000	74.000000	0.000000
3942.799150	-0.137709	0.546076	0.167259	79.645538	26.667336	20.456844	-0.942654	0.000000	4.910336	0.000000	0.000000	0.000000	-1.357183	-0.107920	-1.681382	0.000000	0.000000	3.000000	74.000000	0.000000
3942.802483	-0.137709	0.546076	0.167259	79.645538	26.667336	20.456844	-0.942654	0.000000	4.910336	0.000000	0.000000	0.000000	-1.357183	-0.107920	-1.681382	0.000000	0.000000	3.000000	74.000000	0.000000
3942.805817	-0.142036	0.545698	0.161415	79.281090	23.906864	18.036840	-1.099668	0.000000	4.877574	0.000000	0.000000	0.000000	-1.297974	-0.113274	-1.753065	0.000000	0.000000	3.000000	74.000000	0.000000
3942.809150	-0.142036	0.545698	0.161415	79.281090	23.906864	18.036840	-1.099668	0.000000	4.877574	0.000000	0.000000	0.000000	-1.297974	-0.113274	-1.753065	0.000000	0.000000	3.000000	74.000000	0.000000
3942.812483	-0.142036	0.545698	0.161415	79.281090	23.906864	18.036840	-1.099668	0.000000	4.877574	0.000000	0.000000	0.000000	-1.297974	-0.113274	-1.753065	0.000000	0.000000	3.000000	74.000000	0.000000
3942.815817	-0.146052	0.545307	0.155395	78.862778	21.097965	15.769148	-1.260072	0.000000	4.838617	0.000000	0.000000	0.000000	-1.204801	-0.117476	-1.806097	0.000000	0.000000	3.000000	74.000000	0.000000
3942.819150	-0.146052	0.545307	0.155395	78.862778	21.097965	15.769148	-1.260072	0.000000	4.838617	0.000000	0.000000	0.000000	-1.204801	-0.117476	-1.806097	0.000000	0.000000	3.000000	74.000000	0.000000
3942.822483	-0.146052	0.545307	0.155395	78.862778	21.097965	15.769148	-1.260072	0.000000	4.838617	0.000000	0.000000	0.000000	-1.204801	-0.117476	-1.806097	0.000000	0.000000	3.000000	74.000000	0.000000
3942.825817	-0.149588	0.544919	0.149258	78.384987	18.290264	13.478451	-1.420691	0.000000	4.793917	0.000000	0.000000	0.000000	-1.060773	-0.116158	-1.841048	0.000000	0.000000	3.000000	74.000000	0.000000
3942.829150	-0.149588	0.544919	0.149258	78.384987	18.290264	13.478451	-1.420691	0.000000	4.793917	0.000000	0.000000	0.000000	-1.060773	-0.116158	-1.841048	0.000000	0.000000	3.000000	74.000000	0.000000
3942.832483	-0.149588	0.544919	0.149258	78.384987	18.290264	13.478451	-1.420691	0.000000	4.793917	0.000000	0.000000	0.000000	-1.060773	-0.116158	-1.841048	0.000000	0.000000	3.000000	74.000000	0.000000
3942.835817	-0.152647	0.544550	0.143122	77.863029	15.377275	11.004699	-1.576416	0.000000	4.744988	0.000000	0.000000	0.000000	-0.917866	-0.110742	-1.840753	0.000000	0.000000	3.000000	74.000000	0.000000
3942.839150	-0.152647	0.544550	0.143122	77.863029	15.377275	11.004699	-1.576416	0.000000	4.744988	0.000000	0.000000	0.000000	-0.917866	-0.110742	-1.840753	0.000000	0.000000	3.000000	74.000000	0.000000
3942.842483	-0.152647	0.544550	0.143122	77.863029	15.377275	11.004699	-1.576416	0.000000	4.744988	0.000000	0.000000	0.000000	-0.917866	-0.110742	-1.840753	0.000000	0.000000	3.000000	74.000000	0.000000
3942.845817	-0.155425	0.544276	0.137011	77.318306	12.261238	8.236515	-1.726158	0.000000	4.692587	0.000000	0.000000	0.000000	-0.833401	-0.082382	-1.833441	0.000000	0.000000	3.000000	74.000000	0.000000
3942.849150	-0.155425	0.544276	0.137011	77.318306	12.261238	8.236515	-1.726158	0.000000	4.692587	0.000000	0.000000	0.000000	-0.833401	-0.082382	-1.833441	0.000000	0.000000	3.000000	74.000000	0.000000
3942.852483	-0.155425	0.544276	0.137011	77.318306	12.261238	8.236515	-1.726158	0.000000	4.692587	0.000000	0.000000	0.000000	-0.833401	-0.082382	-1.833441	0.000000	0.000000	3.000000	74.000000	0.000000
3942.855817	-0.157895	0.544123	0.131029	76.749893	9.052606	5.267266	-1.875047	0.000000	4.635105	0.000000	0.000000	0.000000	-0.740948	-0.045870	-1.794369	0.000000	0.000000	3.000000	74.000000	0.000000
3942.859150	-0.157895	0.544123	0.131029	76.749893	9.052606	5.267266	-1.875047	0.000000	4.635105	0.000000	0.000000	0.000000	-0.740948	-0.045870	-1.794369	0.000000	0.000000	3.000000	74.000000	0.000000
3942.862483	-0.157895	0.544123	0.131029	76.749893	9.052606	5.267266	-1.875047	0.000000	4.635105	0.000000	0.000000	0.000000	-0.740948	-0.045870	-1.794369	0.000000	0.000000	3.000000	74.000000	0.000000
3942.865817	-0.160117	0.544152	0.125259	76.157822	6.010026	2.384807	-2.020769	0.000000	4.573455	0.000000	0.000000	0.000000	-0.666505	0.008784	-1.731102	0.000000	0.000000	3.000000	74.000000	0.000000
3942.869150	-0.160117	0.544152	0.125259	76.157822	6.010026	2.384807	-2.020769	0.000000	4.573455	0.000000	0.000000	0.000000	-0.666505	0.008784	-1.731102	0.000000	0.000000	3.000000	74.000000	0.000000
3942.872483	-0.160117	0.544152	0.125259	76.157822	6.010026	2.384807	-2.020769	0.000000	4.573455	0.000000	0.000000	0.000000	-0.666505	0.008784	-1.731102	0.000000	0.000000	3.000000	74.000000	0.000000
3942.875817	-0.162053	0.544233	0.119641	75.559822	3.280539	-0.221472	-2.163431	0.000000	4.507723	0.000000	0.000000	0.000000	-0.580869	0.024248	-1.685470	0.000000	0.000000	3.000000	74.000000	0.000000
3942.879150	-0.162053	0.544233	0.119641	75.559822	3.280539	-0.221472	-2.163431	0.000000	4.507723	0.000000	0.000000	0.000000	-0.580869	0.024248	-1.685470	0.000000	0.000000	3.000000	74.000000	0.000000
3942.882483	-0.162053	0.544233	0.119641	75.559822	3.280539	-0.221472	-2.163431	0.000000	4.507723	0.000000	0.000000	0.000000	-0.580869	0.024248	-1.685470	0.000000	0.000000	3.000000	74.000000	0.000000
3942.885817	-0.163658	0.544397	0.114191	74.966248	0.964731	-2.428507	-2.302080	0.000000	4.438517	0.000000	0.000000	0.000000	-0.481403	0.049274	-1.635028	0.000000	0.000000	3.000000	74.000000	0.000000
3942.889150	-0.163658	0.544397	0.114191	74.966248	0.964731	-2.428507	-2.302080	0.000000	4.438517	0.000000	0.000000	0.000000	-0.481403	0.049274	-1.635028	0.000000	0.000000	3.000000	74.000000	0.000000
3942.892483	-0.163658	0.544397	0.114191	74.966248	0.964731	-2.428507	-2.302080	0.000000	4.438517	0.000000	0.000000	0.000000	-0.481403	0.049274	-1.635028	0.000000	0.000000	3.000000	74.000000	0.000000
3942.895817	-0.164820	0.544589	0.108798	74.379601	-0.953362	-4.263356	-2.434591	0.000000	4.367238	0.000000	0.000000	0.000000	-0.348748	0.057635	-1.617872	0.000000	0.000000	3.000000	74.000000	0.000000
3942.899150	-0.164820	0.544589	0.108798	74.379601	-0.953362	-4.263356	-2.434591	0.000000	4.367238	0.000000	0.000000	0.000000	-0.348748	0.057635	-1.617872	0.000000	0.000000	3.000000	74.000000	0.000000
3942.902483	-0.164820	0.544589	0.108798	74.379601	-0.953362	-4.263356	-2.434591	0.000000	4.367238	0.000000	0.000000	0.000000	-0.348748	0.057635	-1.617872	0.000000	0.000000	3.000000	74.000000	0.000000
3942.905817	-0.165582	0.544796	0.103377	73.812744	-2.487748	-5.825469	-2.559152	0.000000	4.295432	0.000000	0.000000	0.000000	-0.228665	0.062186	-1.626303	0.000000	0.000000	3.000000	74.000000	0.000000
3942.909150	-0.165582	0.544796	0.103377	73.812744	-2.487748	-5.825469	-2.559152	0.000000	4.295432	0.000000	0.000000	0.000000	-0.228665	0.062186	-1.626303	0.000000	0.000000	3.000000	74.000000	0.000000
3942.912483	-0.165582	0.544796	0.103377	73.812744	-2.487748	-5.825469	-2.559152	0.000000	4.295432	0.000000	0.000000	0.000000	-0.228665	0.062186	-1.626303	0.000000	0.000000	3.000000	74.000000	0.000000
3942.915817	-0.165929	0.545067	0.097947	73.278282	-3.779524	-7.175413	-2.678474	0.000000	4.222058	0.000000	0.000000	0.000000	-0.103942	0.081238	-1.628809	0.000000	0.000000	3.000000	74.000000	0.000000
3942.919150	-0.165929	0.545067	0.097947	73.278282	-3.779524	-7.175413	-2.678474	0.000000	4.222058	0.000000	0.000000	0.000000	-0.103942	0.081238	-1.628809	0.000000	0.000000	3.000000	74.000000	0.000000
3942.922483	-0.165929	0.545067	0.097947	73.278282	-3.779524	-7.175413	-2.678474	0.000000	4.222058	0.000000	0.000000	0.000000	-0.103942	0.081238	-1.628809	0.000000	0.000000	3.000000	74.000000	0.000000
3942.925817	-0.165952	0.545447	0.092599	72.774467	-4.973264	-8.339498	-2.791957	0.000000	4.147888	0.000000	0.000000	0.000000	-0.006969	0.114004	-1.604553	0.000000	0.000000	3.000000	74.000000	0.000000
3942.929150	-0.165952	0.545447	0.092599	72.774467	-4.973264	-8.339498	-2.791957	0.000000	4.147888	0.000000	0.000000	0.000000	-0.006969	0.114004	-1.604553	0.000000	0.000000	3.000000	74.000000	0.000000
3942.932483	-0.165952	0.545447	0.092599	72.774467	-4.973264	-8.339498	-2.791957	0.000000	4.147888	0.000000	0.000000	0.000000	-0.006969	0.114004	-1.604553	0.000000	0.000000	3.000000	74.000000	0.000000
3942.935817	-0.165770	0.546044	0.087507	72.288322	-6.180099	-9.592295	-2.900651	0.000000	4.072619	0.000000	0.000000	0.000000	0.054593	0.179015	-1.527736	0.000000	0.000000	3.000000	74.000000	0.000000
3942.939150	-0.165770	0.546044	0.087507	72.288322	-6.180099	-9.592295	-2.900651	0.000000	4.072619	0.000000	0.000000	0.000000	0.054593	0.179015	-1.527736	0.000000	0.000000	3.000000	74.000000	0.000000
3942.942483	-0.165770	0.546044	0.087507	72.288322	-6.180099	-9.592295	-2.900651	0.000000	4.072619	0.000000	0.000000	0.000000	0.054593	0.179015	-1.527736	0.000000	0.000000	3.000000	74.000000	0.000000
3942.945817	-0.165550	0.546823	0.082733	71.802841	-7.449842	-11.008352	-3.004095	0.000000	3.996926	0.000000	0.000000	0.000000	0.065951	0.233812	-1.432135	0.000000	0.000000	3.000000	74.000000	0.000000
3942.949150	-0.165550	0.546823	0.082733	71.802841	-7.449842	-11.008352	-3.004095	0.000000	3.996926	0.000000	0.000000	0.000000	0.065951	0.233812	-1.432135	0.000000	0.000000	3.000000	74.000000	0.000000
3942.952483	-0.165550	0.546823	0.082733	71.802841	-7.449842	-11.008352	-3.004095	0.000000	3.996926	0.000000	0.000000	0.000000	0.065951	0.233812	-1.432135	0.000000	0.000000	3.000000	74.000000	0.000000
3942.955817	-0.165294	0.547828	0.078358	71.330429	-8.706172	-12.494483	-3.105070	0.000000	3.918997	0.000000	0.000000	0.000000	0.076786	0.301423	-1.312334	0.000000	0.000000	3.000000	74.000000	0.000000
3942.959150	-0.165294	0.547828	0.078358	71.330429	-8.706172	-12.494483	-3.105070	0.000000	3.918997	0.000000	0.000000	0.000000	0.076786	0.301423	-1.312334	0.000000	0.000000	3.000000	74.000000	0.000000
3942.962483	-0.165294	0.547828	0.078358	71.330429	-8.706172	-12.494483	-3.105070	0.000000	3.918997	0.000000	0.000000	0.000000	0.076786	0.301423	-1.312334	0.000000	0.000000	3.000000	74.000000	0.000000
3942.965817	-0.164921	0.548943	0.074371	70.933228	-9.763461	-13.792204	-3.200796	0.000000	3.841212	0.000000	0.000000	0.000000	0.112018	0.334328	-1.196093	0.000000	0.000000	3.000000	74.000000	0.000000
3942.969150	-0.164921	0.548943	0.074371	70.933228	-9.763461	-13.792204	-3.200796	0.000000	3.841212	0.000000	0.000000	0.000000	0.112018	0.334328	-1.196093	0.000000	0.000000	3.000000	74.000000	0.000000
3942.972483	-0.164921	0.548943	0.074371	70.933228	-9.763461	-13.792204	-3.200796	0.000000	3.841212	0.000000	0.000000	0.000000	0.112018	0.334328	-1.196093	0.000000	0.000000	3.000000	74.000000	0.000000
3942.975817	-0.164279	0.550044	0.070531	71.052002	-10.308527	-14.557565	-3.246041	0.000000	3.718565	0.000000	0.000000	0.000000	0.192586	0.330560	-1.152002	0.000000	0.000000	3.000000	74.000000	0.000000
3942.979150	-0.164279	0.550044	0.070531	71.052002	-10.308527	-14.557565	-3.246041	0.000000	3.718565	0.000000	0.000000	0.000000	0.192586	0.330560	-1.152002	0.000000	0.000000	3.000000	74.000000	0.000000
3942.982483	-0.164279	0.550044	0.070531	71.052002	-10.308527	-14.557565	-3.246041	0.000000	3.718565	0.000000	0.000000	0.000000	0.192586	0.330560	-1.152002	0.000000	0.000000	3.000000	74.000000	0.000000
3942.985817	-0.163350	0.551151	0.066759	71.649086	-10.369349	-14.789968	-3.213943	0.000000	3.526565	0.000000	0.000000	0.000000	0.278639	0.332048	-1.131774	0.000000	0.000000	3.000000	74.000000	0.000000
3942.989150	-0.163350	0.551151	0.066759	71.649086	-10.369349	-14.789968	-3.213943	0.000000	3.526565	0.000000	0.000000	0.000000	0.278639	0.332048	-1.131774	0.000000	0.000000	3.000000	74.000000	0.000000
3942.992483	-0.163350	0.551151	0.066759	71.649086	-10.369349	-14.789968	-3.213943	0.000000	3.526565	0.000000	0.000000	0.000000	0.278639	0.332048	-1.131774	0.000000	0.000000	3.000000	74.000000	0.000000
3942.995817	-0.162225	0.552283	0.063149	72.264420	-10.222431	-14.715742	-3.167503	0.000000	3.337936	0.000000	0.000000	0.000000	0.337612	0.339413	-1.082925	0.000000	0.000000	3.000000	74.000000	0.000000
3942.999150	-0.162225	0.552283	0.063149	72.264420	-10.222431	-14.715742	-3.167503	0.000000	3.337936	0.000000	0.000000	0.000000	0.337612	0.339413	-1.082925	0.000000	0.000000	3.000000	74.000000	0.000000
3943.002483	-0.162225	0.552283	0.063149	72.264420	-10.222431	-14.715742	-3.167503	0.000000	3.337936	0.000000	0.000000	0.000000	0.337612	0.339413	-1.082925	0.000000	0.000000	3.000000	74.000000	0.000000
3943.005817	-0.160931	0.553348	0.059605	72.820641	-9.964959	-14.518268	-3.111234	0.000000	3.157448	0.000000	0.000000	0.000000	0.387962	0.319580	-1.063140	0.000000	0.000000	3.000000	74.000000	0.000000
3943.009150	-0.160931	0.553348	0.059605	72.820641	-9.964959	-14.518268	-3.111234	0.000000	3.157448	0.000000	0.000000	0.000000	0.387962	0.319580	-1.063140	0.000000	0.000000	3.000000	74.000000	0.000000
3943.012483	-0.160931	0.553348	0.059605	72.820641	-9.964959	-14.518268	-3.111234	0.000000	3.157448	0.000000	0.000000	0.000000	0.387962	0.319580	-1.063140	0.000000	0.000000	3.000000	74.000000	0.000000
3943.015817	-0.159489	0.554418	0.056088	73.322136	-9.672850	-14.290370	-3.046573	0.000000	2.980258	0.000000	0.000000	0.000000	0.432832	0.320988	-1.055278	0.000000	0.000000	3.000000	74.000000	0.000000
3943.019150	-0.159489	0.554418	0.056088	73.322136	-9.672850	-14.290370	-3.046573	0.000000	2.980258	0.000000	0.000000	0.000000	0.432832	0.320988	-1.055278	0.000000	0.000000	3.000000	74.000000	0.000000
3943.022483	-0.159489	0.554418	0.056088	73.322136	-9.672850	-14.290370	-3.046573	0.000000	2.980258	0.000000	0.000000	0.000000	0.432832	0.320988	-1.055278	0.000000	0.000000	3.000000	74.000000	0.000000
3943.025817	-0.157849	0.555521	0.052605	73.768456	-9.431804	-14.150262	-2.974435	0.000000	2.804378	0.000000	0.000000	0.000000	0.491775	0.330926	-1.044820	0.000000	0.000000	3.000000	74.000000	0.000000
3943.029150	-0.157849	0.555521	0.052605	73.768456	-9.431804	-14.150262	-2.974435	0.000000	2.804378	0.000000	0.000000	0.000000	0.491775	0.330926	-1.044820	0.000000	0.000000	3.000000	74.000000	0.000000
3943.032483	-0.157849	0.555521	0.052605	73.768456	-9.431804	-14.150262	-2.974435	0.000000	2.804378	0.000000	0.000000	0.000000	0.491775	0.330926	-1.044820	0.000000	0.000000	3.000000	74.000000	0.000000
3943.035817	-0.156097	0.556631	0.049243	74.122154	-9.353673	-14.225428	-2.892472	0.000000	2.630242	0.000000	0.000000	0.000000	0.525619	0.333027	-1.008653	0.000000	0.000000	3.000000	74.000000	0.000000
3943.039150	-0.156097	0.556631	0.049243	74.122154	-9.353673	-14.225428	-2.892472	0.000000	2.630242	0.000000	0.000000	0.000000	0.525619	0.333027	-1.008653	0.000000	0.000000	3.000000	74.000000	0.000000
3943.042483	-0.156097	0.556631	0.049243	74.122154	-9.353673	-14.225428	-2.892472	0.000000	2.630242	0.000000	0.000000	0.000000	0.525619	0.333027	-1.008653	0.000000	0.000000	3.000000	74.000000	0.000000
3943.045817	-0.154303	0.557822	0.046051	74.312698	-9.518064	-14.616943	-2.804869	0.000000	2.462133	0.000000	0.000000	0.000000	0.538243	0.357169	-0.957363	0.000000	0.000000	3.000000	74.000000	0.000000
3943.049150	-0.154303	0.557822	0.046051	74.312698	-9.518064	-14.616943	-2.804869	0.000000	2.462133	0.000000	0.000000	0.000000	0.538243	0.357169	-0.957363	0.000000	0.000000	3.000000	74.000000	0.000000
3943.052483	-0.154303	0.557822	0.046051	74.312698	-9.518064	-14.616943	-2.804869	0.000000	2.462133	0.000000	0.000000	0.000000	0.538243	0.357169	-0.957363	0.000000	0.000000	3.000000	74.000000	0.000000
3943.055817	-0.152393	0.559062	0.043126	74.301735	-9.856308	-15.192551	-2.715162	0.000000	2.302572	0.000000	0.000000	0.000000	0.572964	0.372113	-0.877767	0.000000	0.000000	3.000000	74.000000	0.000000
3943.059150	-0.152393	0.559062	0.043126	74.301735	-9.856308	-15.192551	-2.715162	0.000000	2.302572	0.000000	0.000000	0.000000	0.572964	0.372113	-0.877767	0.000000	0.000000	3.000000	74.000000	0.000000
3943.062483	-0.152393	0.559062	0.043126	74.301735	-9.856308	-15.192551	-2.715162	0.000000	2.302572	0.000000	0.000000	0.000000	0.572964	0.372113	-0.877767	0.000000	0.000000	3.000000	74.000000	0.000000
3943.065817	-0.150322	0.560383	0.040474	74.212860	-10.148946	-15.613075	-2.619668	0.000000	2.156278	0.000000	0.000000	0.000000	0.621551	0.396260	-0.795574	0.000000	0.000000	3.000000	74.000000	0.000000
3943.069150	-0.150322	0.560383	0.040474	74.212860	-10.148946	-15.613075	-2.619668	0.000000	2.156278	0.000000	0.000000	0.000000	0.621551	0.396260	-0.795574	0.000000	0.000000	3.000000	74.000000	0.000000
3943.072483	-0.150322	0.560383	0.040474	74.212860	-10.148946	-15.613075	-2.619668	0.000000	2.156278	0.000000	0.000000	0.000000	0.621551	0.396260	-0.795574	0.000000	0.000000	3.000000	74.000000	0.000000
3943.075817	-0.147958	0.561732	0.038080	74.108086	-10.228183	-15.185133	-2.516076	0.000000	2.023682	0.000000	0.000000	0.000000	0.709015	0.404635	-0.718025	0.000000	0.000000	3.000000	74.000000	0.000000
3943.079150	-0.147958	0.561732	0.038080	74.108086	-10.228183	-15.185133	-2.516076	0.000000	2.023682	0.000000	0.000000	0.000000	0.709015	0.404635	-0.718025	0.000000	0.000000	3.000000	74.000000	0.000000
3943.082483	-0.147958	0.561732	0.038080	74.108086	-10.228183	-15.185133	-2.516076	0.000000	2.023682	0.000000	0.000000	0.000000	0.709015	0.404635	-0.718025	0.000000	0.000000	3.000000	74.000000	0.000000
3943.085817	-0.145328	0.563047	0.035840	74.025970	-10.111841	-13.417310	-2.397907	0.000000	1.904011	0.000000	0.000000	0.000000	0.789001	0.394717	-0.672013	0.000000	0.000000	3.000000	74.000000	0.000000
3943.089150	-0.145328	0.563047	0.035840	74.025970	-10.111841	-13.417310	-2.397907	0.000000	1.904011	0.000000	0.000000	0.000000	0.789001	0.394717	-0.672013	0.000000	0.000000	3.000000	74.000000	0.000000
3943.092483	-0.145328	0.563047	0.035840	74.025970	-10.111841	-13.417310	-2.397907	0.000000	1.904011	0.000000	0.000000	0.000000	0.789001	0.394717	-0.672013	0.000000	0.000000	3.000000	74.000000	0.000000
3943.095817	-0.142219	0.564341	0.033788	74.006058	-10.100079	-11.508973	-2.266406	0.000000	1.792009	0.000000	0.000000	0.000000	0.932751	0.388169	-0.615519	0.000000	0.000000	3.000000	74.000000	0.000000
3943.099150	-0.142219	0.564341	0.033788	74.006058	-10.100079	-11.508973	-2.266406	0.000000	1.792009	0.000000	0.000000	0.000000	0.932751	0.388169	-0.615519	0.000000	0.000000	3.000000	74.000000	0.000000
3943.102483	-0.142219	0.564341	0.033788	74.006058	-10.100079	-11.508973	-2.266406	0.000000	1.792009	0.000000	0.000000	0.000000	0.932751	0.388169	-0.615519	0.000000	0.000000	3.000000	74.000000	0.000000
3943.105817	-0.138746	0.565624	0.031861	74.027863	-10.522855	-10.659823	-2.110947	0.000000	1.689423	0.000000	0.000000	0.000000	1.041783	0.384741	-0.578211	0.000000	0.000000	3.000000	74.000000	0.000000
3943.109150	-0.138746	0.565624	0.031861	74.027863	-10.522855	-10.659823	-2.110947	0.000000	1.689423	0.000000	0.000000	0.000000	1.041783	0.384741	-0.578211	0.000000	0.000000	3.000000	74.000000	0.000000
3943.112483	-0.138746	0.565624	0.031861	74.027863	-10.522855	-10.659823	-2.110947	0.000000	1.689423	0.000000	0.000000	0.000000	1.041783	0.384741	-0.578211	0.000000	0.000000	3.000000	74.000000	0.000000
3943.115817	-0.135104	0.566913	0.030016	74.052849	-11.557933	-11.090567	-1.937317	0.000000	1.593054	0.000000	0.000000	0.000000	1.092604	0.386925	-0.553650	0.000000	0.000000	3.000000	74.000000	0.000000
3943.119150	-0.135104	0.566913	0.030016	74.052849	-11.557933	-11.090567	-1.937317	0.000000	1.593054	0.000000	0.000000	0.000000	1.092604	0.386925	-0.553650	0.000000	0.000000	3.000000	74.000000	0.000000
3943.122483	-0.135104	0.566913	0.030016	74.052849	-11.557933	-11.090567	-1.937317	0.000000	1.593054	0.000000	0.000000	0.000000	1.092604	0.386925	-0.553650	0.000000	0.000000	3.000000	74.000000	0.000000
3943.125817	-0.131209	0.568265	0.028390	74.060722	-13.319239	-13.040731	-1.755216	0.000000	1.500779	0.000000	0.000000	0.000000	1.168480	0.405494	-0.487650	0.000000	0.000000	3.000000	74.000000	0.000000
3943.129150	-0.131209	0.568265	0.028390	74.060722	-13.319239	-13.040731	-1.755216	0.000000	1.500779	0.000000	0.000000	0.000000	1.168480	0.405494	-0.487650	0.000000	0.000000	3.000000	74.000000	0.000000
3943.132483	-0.131209	0.568265	0.028390	74.060722	-13.319239	-13.040731	-1.755216	0.000000	1.500779	0.000000	0.000000	0.000000	1.168480	0.405494	-0.487650	0.000000	0.000000	3.000000	74.000000	0.000000
3943.135817	-0.127001	0.569643	0.027025	74.016243	-15.655540	-16.405287	-1.560470	0.000000	1.419504	0.000000	0.000000	0.000000	1.262658	0.413560	-0.409547	0.000000	0.000000	3.000000	74.000000	0.000000
3943.139150	-0.127001	0.569643	0.027025	74.016243	-15.655540	-16.405287	-1.560470	0.000000	1.419504	0.000000	0.000000	0.000000	1.262658	0.413560	-0.409547	0.000000	0.000000	3.000000	74.000000	0.000000
3943.142483	-0.127001	0.569643	0.027025	74.016243	-15.655540	-16.405287	-1.560470	0.000000	1.419504	0.000000	0.000000	0.000000	1.262658	0.413560	-0.409547	0.000000	0.000000	3.000000	74.000000	0.000000
3943.145817	-0.122552	0.571042	0.025917	73.896454	-18.230473	-19.709702	-1.350027	0.000000	1.351246	0.000000	0.000000	0.000000	1.334600	0.419640	-0.332316	0.000000	0.000000	3.000000	74.000000	0.000000
3943.149150	-0.122552	0.571042	0.025917	73.896454	-18.230473	-19.709702	-1.350027	0.000000	1.351246	0.000000	0.000000	0.000000	1.334600	0.419640	-0.332316	0.000000	0.000000	3.000000	74.000000	0.000000
3943.152483	-0.122552	0.571042	0.025917	73.896454	-18.230473	-19.709702	-1.350027	0.000000	1.351246	0.000000	0.000000	0.000000	1.334600	0.419640	-0.332316	0.000000	0.000000	3.000000	74.000000	0.000000
3943.155817	-0.117896	0.572382	0.025006	73.704437	-20.839956	-22.136307	-1.127594	0.000000	1.295860	0.000000	0.000000	0.000000	1.396711	0.402026	-0.273462	0.000000	0.000000	3.000000	74.000000	0.000000
3943.159150	-0.117896	0.572382	0.025006	73.704437	-20.839956	-22.136307	-1.127594	0.000000	1.295860	0.000000	0.000000	0.000000	1.396711	0.402026	-0.273462	0.000000	0.000000	3.000000	74.000000	0.000000
3943.162483	-0.117896	0.572382	0.025006	73.704437	-20.839956	-22.136307	-1.127594	0.000000	1.295860	0.000000	0.000000	0.000000	1.396711	0.402026	-0.273462	0.000000	0.000000	3.000000	74.000000	0.000000
3943.165817	-0.113107	0.573693	0.024195	73.438141	-23.395575	-24.260666	-0.894808	0.000000	1.250283	0.000000	0.000000	0.000000	1.436860	0.393071	-0.243190	0.000000	0.000000	3.000000	74.000000	0.000000
3943.169150	-0.113107	0.573693	0.024195	73.438141	-23.395575	-24.260666	-0.894808	0.000000	1.250283	0.000000	0.000000	0.000000	1.436860	0.393071	-0.243190	0.000000	0.000000	3.000000	74.000000	0.000000
3943.172483	-0.113107	0.573693	0.024195	73.438141	-23.395575	-24.260666	-0.894808	0.000000	1.250283	0.000000	0.000000	0.000000	1.436860	0.393071	-0.243190	0.000000	0.000000	3.000000	74.000000	0.000000
3943.175817	-0.108111	0.574930	0.023487	73.096458	-25.926182	-26.873320	-0.655332	0.000000	1.209752	0.000000	0.000000	0.000000	1.498616	0.371084	-0.212554	0.000000	0.000000	3.000000	74.000000	0.000000
3943.179150	-0.108111	0.574930	0.023487	73.096458	-25.926182	-26.873320	-0.655332	0.000000	1.209752	0.000000	0.000000	0.000000	1.498616	0.371084	-0.212554	0.000000	0.000000	3.000000	74.000000	0.000000
3943.182483	-0.108111	0.574930	0.023487	73.096458	-25.926182	-26.873320	-0.655332	0.000000	1.209752	0.000000	0.000000	0.000000	1.498616	0.371084	-0.212554	0.000000	0.000000	3.000000	74.000000	0.000000
3943.185817	-0.103015	0.576085	0.022810	72.678383	-28.396261	-29.567776	-0.405563	0.000000	1.174326	0.000000	0.000000	0.000000	1.528989	0.346628	-0.202937	0.000000	0.000000	3.000000	74.000000	0.000000
3943.189150	-0.103015	0.576085	0.022810	72.678383	-28.396261	-29.567776	-0.405563	0.000000	1.174326	0.000000	0.000000	0.000000	1.528989	0.346628	-0.202937	0.000000	0.000000	3.000000	74.000000	0.000000
3943.192483	-0.103015	0.576085	0.022810	72.678383	-28.396261	-29.567776	-0.405563	0.000000	1.174326	0.000000	0.000000	0.000000	1.528989	0.346628	-0.202937	0.000000	0.000000	3.000000	74.000000	0.000000
3943.195817	-0.097910	0.577163	0.022274	72.174225	-30.781973	-31.510893	-0.150731	0.000000	1.140503	0.000000	0.000000	0.000000	1.531293	0.323471	-0.160752	0.000000	0.000000	3.000000	74.000000	0.000000
3943.199150	-0.097910	0.577163	0.022274	72.174225	-30.781973	-31.510893	-0.150731	0.000000	1.140503	0.000000	0.000000	0.000000	1.531293	0.323471	-0.160752	0.000000	0.000000	3.000000	74.000000	0.000000
3943.202483	-0.097910	0.577163	0.022274	72.174225	-30.781973	-31.510893	-0.150731	0.000000	1.140503	0.000000	0.000000	0.000000	1.531293	0.323471	-0.160752	0.000000	0.000000	3.000000	74.000000	0.000000
3943.205817	-0.092755	0.578203	0.021921	71.578453	-33.045757	-32.965157	0.104484	0.000000	1.113711	0.000000	0.000000	0.000000	1.546630	0.312064	-0.105872	0.000000	0.000000	3.000000	74.000000	0.000000
3943.209150	-0.092755	0.578203	0.021921	71.578453	-33.045757	-32.965157	0.104484	0.000000	1.113711	0.000000	0.000000	0.000000	1.546630	0.312064	-0.105872	0.000000	0.000000	3.000000	74.000000	0.000000
3943.212483	-0.092755	0.578203	0.021921	71.578453	-33.045757	-32.965157	0.104484	0.000000	1.113711	0.000000	0.000000	0.000000	1.546630	0.312064	-0.105872	0.000000	0.000000	3.000000	74.000000	0.000000
3943.215817	-0.087579	0.579255	0.021819	70.874664	-35.137886	-34.647232	0.362256	0.000000	1.096066	0.000000	0.000000	0.000000	1.552815	0.315488	-0.030710	0.000000	0.000000	3.000000	74.000000	0.000000
3943.219150	-0.087579	0.579255	0.021819	70.874664	-35.137886	-34.647232	0.362256	0.000000	1.096066	0.000000	0.000000	0.000000	1.552815	0.315488	-0.030710	0.000000	0.000000	3.000000	74.000000	0.000000
3943.222483	-0.087579	0.579255	0.021819	70.874664	-35.137886	-34.647232	0.362256	0.000000	1.096066	0.000000	0.000000	0.000000	1.552815	0.315488	-0.030710	0.000000	0.000000	3.000000	74.000000	0.000000
3943.225817	-0.082484	0.580307	0.022061	70.096153	-36.952274	-37.072811	0.621058	0.000000	1.090947	0.000000	0.000000	0.000000	1.528527	0.315424	0.072477	0.000000	0.000000	3.000000	74.000000	0.000000
3943.229150	-0.082484	0.580307	0.022061	70.096153	-36.952274	-37.072811	0.621058	0.000000	1.090947	0.000000	0.000000	0.000000	1.528527	0.315424	0.072477	0.000000	0.000000	3.000000	74.000000	0.000000
3943.232483	-0.082484	0.580307	0.022061	70.096153	-36.952274	-37.072811	0.621058	0.000000	1.090947	0.000000	0.000000	0.000000	1.528527	0.315424	0.072477	0.000000	0.000000	3.000000	74.000000	0.000000
3943.235817	-0.077654	0.581332	0.022559	69.303986	-38.367474	-39.778358	0.875813	0.000000	1.103027	0.000000	0.000000	0.000000	1.449036	0.307650	0.149538	0.000000	0.000000	3.000000	74.000000	0.000000
3943.239150	-0.077654	0.581332	0.022559	69.303986	-38.367474	-39.778358	0.875813	0.000000	1.103027	0.000000	0.000000	0.000000	1.449036	0.307650	0.149538	0.000000	0.000000	3.000000	74.000000	0.000000
3943.242483	-0.077654	0.581332	0.022559	69.303986	-38.367474	-39.778358	0.875813	0.000000	1.103027	0.000000	0.000000	0.000000	1.449036	0.307650	0.149538	0.000000	0.000000	3.000000	74.000000	0.000000
3943.245817	-0.073211	0.582297	0.023268	68.672821	-39.092659	-41.133095	1.117319	0.000000	1.127950	0.000000	0.000000	0.000000	1.332742	0.289491	0.212811	0.000000	0.000000	3.000000	74.000000	0.000000
3943.249150	-0.073211	0.582297	0.023268	68.672821	-39.092659	-41.133095	1.117319	0.000000	1.127950	0.000000	0.000000	0.000000	1.332742	0.289491	0.212811	0.000000	0.000000	3.000000	74.000000	0.000000
3943.252483	-0.073211	0.582297	0.023268	68.672821	-39.092659	-41.133095	1.117319	0.000000	1.127950	0.000000	0.000000	0.000000	1.332742	0.289491	0.212811	0.000000	0.000000	3.000000	74.000000	0.000000
3943.255817	-0.069135	0.583190	0.024096	68.284225	-39.249802	-41.225327	1.339443	0.000000	1.163418	0.000000	0.000000	0.000000	1.222922	0.267947	0.248364	0.000000	0.000000	3.000000	74.000000	0.000000
3943.259150	-0.069135	0.583190	0.024096	68.284225	-39.249802	-41.225327	1.339443	0.000000	1.163418	0.000000	0.000000	0.000000	1.222922	0.267947	0.248364	0.000000	0.000000	3.000000	74.000000	0.000000
3943.262483	-0.069135	0.583190	0.024096	68.284225	-39.249802	-41.225327	1.339443	0.000000	1.163418	0.000000	0.000000	0.000000	1.222922	0.267947	0.248364	0.000000	0.000000	3.000000	74.000000	0.000000
3943.265817	-0.065442	0.583978	0.024863	68.231873	-39.176033	-41.256248	1.543263	0.000000	1.204812	0.000000	0.000000	0.000000	1.107811	0.236310	0.229900	0.000000	0.000000	3.000000	74.000000	0.000000
3943.269150	-0.065442	0.583978	0.024863	68.231873	-39.176033	-41.256248	1.543263	0.000000	1.204812	0.000000	0.000000	0.000000	1.107811	0.236310	0.229900	0.000000	0.000000	3.000000	74.000000	0.000000
3943.272483	-0.065442	0.583978	0.024863	68.231873	-39.176033	-41.256248	1.543263	0.000000	1.204812	0.000000	0.000000	0.000000	1.107811	0.236310	0.229900	0.000000	0.000000	3.000000	74.000000	0.000000
3943.275817	-0.062291	0.584623	0.025523	68.461349	-39.322956	-41.610126	1.727898	0.000000	1.243129	0.000000	0.000000	0.000000	0.945393	0.193550	0.198137	0.000000	0.000000	3.000000	74.000000	0.000000
3943.279150	-0.062291	0.584623	0.025523	68.461349	-39.322956	-41.610126	1.727898	0.000000	1.243129	0.000000	0.000000	0.000000	0.945393	0.193550	0.198137	0.000000	0.000000	3.000000	74.000000	0.000000
3943.282483	-0.062291	0.584623	0.025523	68.461349	-39.322956	-41.610126	1.727898	0.000000	1.243129	0.000000	0.000000	0.000000	0.945393	0.193550	0.198137	0.000000	0.000000	3.000000	74.000000	0.000000
3943.285817	-0.059676	0.585301	0.026217	68.772667	-39.654793	-42.014469	1.885464	0.000000	1.276152	0.000000	0.000000	0.000000	0.784434	0.203286	0.208231	0.000000	0.000000	3.000000	74.000000	0.000000
3943.289150	-0.059676	0.585301	0.026217	68.772667	-39.654793	-42.014469	1.885464	0.000000	1.276152	0.000000	0.000000	0.000000	0.784434	0.203286	0.208231	0.000000	0.000000	3.000000	74.000000	0.000000
3943.292483	-0.059676	0.585301	0.026217	68.772667	-39.654793	-42.014469	1.885464	0.000000	1.276152	0.000000	0.000000	0.000000	0.784434	0.203286	0.208231	0.000000	0.000000	3.000000	74.000000	0.000000
3943.295817	-0.057461	0.585833	0.026778	69.179245	-39.875439	-42.106693	2.016203	0.000000	1.310857	0.000000	0.000000	0.000000	0.664560	0.159623	0.168378	0.000000	0.000000	3.000000	74.000000	0.000000
3943.299150	-0.057461	0.585833	0.026778	69.179245	-39.875439	-42.106693	2.016203	0.000000	1.310857	0.000000	0.000000	0.000000	0.664560	0.159623	0.168378	0.000000	0.000000	3.000000	74.000000	0.000000
3943.302483	-0.057461	0.585833	0.026778	69.179245	-39.875439	-42.106693	2.016203	0.000000	1.310857	0.000000	0.000000	0.000000	0.664560	0.159623	0.168378	0.000000	0.000000	3.000000	74.000000	0.000000
3943.305817	-0.055432	0.586197	0.027157	69.699066	-39.830776	-41.711338	2.126963	0.000000	1.338920	0.000000	0.000000	0.000000	0.608765	0.109438	0.113461	0.000000	0.000000	3.000000	74.000000	0.000000
3943.309150	-0.055432	0.586197	0.027157	69.699066	-39.830776	-41.711338	2.126963	0.000000	1.338920	0.000000	0.000000	0.000000	0.608765	0.109438	0.113461	0.000000	0.000000	3.000000	74.000000	0.000000
3943.312483	-0.055432	0.586197	0.027157	69.699066	-39.830776	-41.711338	2.126963	0.000000	1.338920	0.000000	0.000000	0.000000	0.608765	0.109438	0.113461	0.000000	0.000000	3.000000	74.000000	0.000000
3943.315817	-0.053632	0.586384	0.027309	70.295883	-39.563778	-40.939468	2.228424	0.000000	1.357830	0.000000	0.000000	0.000000	0.539758	0.055943	0.045856	0.000000	0.000000	3.000000	74.000000	0.000000
3943.319150	-0.053632	0.586384	0.027309	70.295883	-39.563778	-40.939468	2.228424	0.000000	1.357830	0.000000	0.000000	0.000000	0.539758	0.055943	0.045856	0.000000	0.000000	3.000000	74.000000	0.000000
3943.322483	-0.053632	0.586384	0.027309	70.295883	-39.563778	-40.939468	2.228424	0.000000	1.357830	0.000000	0.000000	0.000000	0.539758	0.055943	0.045856	0.000000	0.000000	3.000000	74.000000	0.000000
3943.325817	-0.052257	0.586440	0.027293	70.971329	-38.997066	-39.665226	2.318383	0.000000	1.365473	0.000000	0.000000	0.000000	0.412482	0.016728	-0.004929	0.000000	0.000000	3.000000	74.000000	0.000000
3943.329150	-0.052257	0.586440	0.027293	70.971329	-38.997066	-39.665226	2.318383	0.000000	1.365473	0.000000	0.000000	0.000000	0.412482	0.016728	-0.004929	0.000000	0.000000	3.000000	74.000000	0.000000
3943.332483	-0.052257	0.586440	0.027293	70.971329	-38.997066	-39.665226	2.318383	0.000000	1.365473	0.000000	0.000000	0.000000	0.412482	0.016728	-0.004929	0.000000	0.000000	3.000000	74.000000	0.000000
3943.335817	-0.051275	0.586442	0.027246	71.716820	-38.068043	-37.825821	2.387130	0.000000	1.364652	0.000000	0.000000	0.000000	0.294601	0.000778	-0.014258	0.000000	0.000000	3.000000	74.000000	0.000000
3943.339150	-0.051275	0.586442	0.027246	71.716820	-38.068043	-37.825821	2.387130	0.000000	1.364652	0.000000	0.000000	0.000000	0.294601	0.000778	-0.014258	0.000000	0.000000	3.000000	74.000000	0.000000
3943.342483	-0.051275	0.586442	0.027246	71.716820	-38.068043	-37.825821	2.387130	0.000000	1.364652	0.000000	0.000000	0.000000	0.294601	0.000778	-0.014258	0.000000	0.000000	3.000000	74.000000	0.000000
3943.345817	-0.050740	0.586341	0.027242	72.517021	-36.685661	-35.329571	2.436231	0.000000	1.362275	0.000000	0.000000	0.000000	0.160540	-0.030386	-0.001017	0.000000	0.000000	3.000000	74.000000	0.000000
3943.349150	-0.050740	0.586341	0.027242	72.517021	-36.685661	-35.329571	2.436231	0.000000	1.362275	0.000000	0.000000	0.000000	0.160540	-0.030386	-0.001017	0.000000	0.000000	3.000000	74.000000	0.000000
3943.352483	-0.050740	0.586341	0.027242	72.517021	-36.685661	-35.329571	2.436231	0.000000	1.362275	0.000000	0.000000	0.000000	0.160540	-0.030386	-0.001017	0.000000	0.000000	3.000000	74.000000	0.000000
3943.355817	-0.050741	0.586144	0.027251	73.346504	-34.756691	-32.413078	2.462987	0.000000	1.362106	0.000000	0.000000	0.000000	-0.000283	-0.059075	0.002701	0.000000	0.000000	3.000000	74.000000	0.000000
3943.359150	-0.050741	0.586144	0.027251	73.346504	-34.756691	-32.413078	2.462987	0.000000	1.362106	0.000000	0.000000	0.000000	-0.000283	-0.059075	0.002701	0.000000	0.000000	3.000000	74.000000	0.000000
3943.362483	-0.050741	0.586144	0.027251	73.346504	-34.756691	-32.413078	2.462987	0.000000	1.362106	0.000000	0.000000	0.000000	-0.000283	-0.059075	0.002701	0.000000	0.000000	3.000000	74.000000	0.000000
3943.365817	-0.050741	0.586144	0.027251	74.112762	-32.287151	-29.823837	2.462940	0.000000	1.362556	0.000000	0.000000	0.000000	-0.000283	-0.059075	0.002701	0.000000	0.000000	3.000000	74.000000	0.000000
3943.369150	-0.051146	0.585881	0.027344	74.112762	-32.287151	-29.823837	2.462940	0.000000	1.362556	0.000000	0.000000	0.000000	-0.121509	-0.079042	0.027748	0.000000	0.000000	3.000000	74.000000	0.000000
3943.372483	-0.051146	0.585881	0.027344	74.112762	-32.287151	-29.823837	2.462940	0.000000	1.362556	0.000000	0.000000	0.000000	-0.121509	-0.079042	0.027748	0.000000	0.000000	3.000000	74.000000	0.000000
3943.375817	-0.051904	0.585521	0.027467	74.735229	-29.246147	-27.264240	2.462940	0.000000	1.362556	0.000000	0.000000	0.000000	-0.227263	-0.107855	0.036946	0.000000	0.000000	3.000000	74.000000	0.000000
3943.379150	-0.051904	0.585521	0.027467	74.735229	-29.246147	-27.264240	2.462940	0.000000	1.362556	0.000000	0.000000	0.000000	-0.227263	-0.107855	0.036946	0.000000	0.000000	3.000000	74.000000	0.000000
3943.382483	-0.051904	0.585521	0.027467	74.735229	-29.246147	-27.264240	2.462940	0.000000	1.362556	0.000000	0.000000	0.000000	-0.227263	-0.107855	0.036946	0.000000	0.000000	3.000000	74.000000	0.000000
3943.385817	-0.053231	0.585132	0.027686	75.207878	-25.786524	-24.260506	2.404812	0.000000	1.373338	0.000000	0.000000	0.000000	-0.398273	-0.116798	0.065699	0.000000	0.000000	3.000000	74.000000	0.000000
3943.389150	-0.053231	0.585132	0.027686	75.207878	-25.786524	-24.260506	2.404812	0.000000	1.373338	0.000000	0.000000	0.000000	-0.398273	-0.116798	0.065699	0.000000	0.000000	3.000000	74.000000	0.000000
3943.392483	-0.053231	0.585132	0.027686	75.207878	-25.786524	-24.260506	2.404812	0.000000	1.373338	0.000000	0.000000	0.000000	-0.398273	-0.116798	0.065699	0.000000	0.000000	3.000000	74.000000	0.000000
3943.395817	-0.054959	0.584673	0.027917	75.493851	-22.147484	-21.233219	2.338433	0.000000	1.384288	0.000000	0.000000	0.000000	-0.518222	-0.137802	0.069493	0.000000	0.000000	3.000000	74.000000	0.000000
3943.399150	-0.054959	0.584673	0.027917	75.493851	-22.147484	-21.233219	2.338433	0.000000	1.384288	0.000000	0.000000	0.000000	-0.518222	-0.137802	0.069493	0.000000	0.000000	3.000000	74.000000	0.000000
3943.402483	-0.054959	0.584673	0.027917	75.493851	-22.147484	-21.233219	2.338433	0.000000	1.384288	0.000000	0.000000	0.000000	-0.518222	-0.137802	0.069493	0.000000	0.000000	3.000000	74.000000	0.000000
3943.405817	-0.057000	0.584126	0.028215	75.629364	-18.505430	-18.578264	2.252062	0.000000	1.395870	0.000000	0.000000	0.000000	-0.612517	-0.163814	0.089265	0.000000	0.000000	3.000000	74.000000	0.000000
3943.409150	-0.057000	0.584126	0.028215	75.629364	-18.505430	-18.578264	2.252062	0.000000	1.395870	0.000000	0.000000	0.000000	-0.612517	-0.163814	0.089265	0.000000	0.000000	3.000000	74.000000	0.000000
3943.412483	-0.057000	0.584126	0.028215	75.629364	-18.505430	-18.578264	2.252062	0.000000	1.395870	0.000000	0.000000	0.000000	-0.612517	-0.163814	0.089265	0.000000	0.000000	3.000000	74.000000	0.000000
3943.415817	-0.059304	0.583491	0.028516	75.658691	-14.878727	-16.018755	2.149976	0.000000	1.410748	0.000000	0.000000	0.000000	-0.691190	-0.190670	0.090401	0.000000	0.000000	3.000000	74.000000	0.000000
3943.419150	-0.059304	0.583491	0.028516	75.658691	-14.878727	-16.018755	2.149976	0.000000	1.410748	0.000000	0.000000	0.000000	-0.691190	-0.190670	0.090401	0.000000	0.000000	3.000000	74.000000	0.000000
3943.422483	-0.059304	0.583491	0.028516	75.658691	-14.878727	-16.018755	2.149976	0.000000	1.410748	0.000000	0.000000	0.000000	-0.691190	-0.190670	0.090401	0.000000	0.000000	3.000000	74.000000	0.000000
3943.425817	-0.061804	0.582811	0.028836	75.604111	-11.292632	-13.122052	2.034778	0.000000	1.425814	0.000000	0.000000	0.000000	-0.749762	-0.204072	0.095892	0.000000	0.000000	3.000000	74.000000	0.000000
3943.429150	-0.061804	0.582811	0.028836	75.604111	-11.292632	-13.122052	2.034778	0.000000	1.425814	0.000000	0.000000	0.000000	-0.749762	-0.204072	0.095892	0.000000	0.000000	3.000000	74.000000	0.000000
3943.432483	-0.061804	0.582811	0.028836	75.604111	-11.292632	-13.122052	2.034778	0.000000	1.425814	0.000000	0.000000	0.000000	-0.749762	-0.204072	0.095892	0.000000	0.000000	3.000000	74.000000	0.000000
3943.435817	-0.064352	0.582083	0.029126	75.504852	-7.791024	-9.739600	1.909817	0.000000	1.441796	0.000000	0.000000	0.000000	-0.764577	-0.218180	0.086929	0.000000	0.000000	3.000000	74.000000	0.000000
3943.439150	-0.064352	0.582083	0.029126	75.504852	-7.791024	-9.739600	1.909817	0.000000	1.441796	0.000000	0.000000	0.000000	-0.764577	-0.218180	0.086929	0.000000	0.000000	3.000000	74.000000	0.000000
3943.442483	-0.064352	0.582083	0.029126	75.504852	-7.791024	-9.739600	1.909817	0.000000	1.441796	0.000000	0.000000	0.000000	-0.764577	-0.218180	0.086929	0.000000	0.000000	3.000000	74.000000	0.000000
3943.445817	-0.066856	0.581363	0.029384	75.382538	-4.460833	-6.307127	1.782388	0.000000	1.456285	0.000000	0.000000	0.000000	-0.751068	-0.216220	0.077466	0.000000	0.000000	3.000000	74.000000	0.000000
3943.449150	-0.066856	0.581363	0.029384	75.382538	-4.460833	-6.307127	1.782388	0.000000	1.456285	0.000000	0.000000	0.000000	-0.751068	-0.216220	0.077466	0.000000	0.000000	3.000000	74.000000	0.000000
3943.452483	-0.066856	0.581363	0.029384	75.382538	-4.460833	-6.307127	1.782388	0.000000	1.456285	0.000000	0.000000	0.000000	-0.751068	-0.216220	0.077466	0.000000	0.000000	3.000000	74.000000	0.000000
3943.455817	-0.069175	0.580649	0.029631	75.256264	-1.604145	-3.509513	1.657210	0.000000	1.469195	0.000000	0.000000	0.000000	-0.695813	-0.214195	0.074153	0.000000	0.000000	3.000000	74.000000	0.000000
3943.459150	-0.069175	0.580649	0.029631	75.256264	-1.604145	-3.509513	1.657210	0.000000	1.469195	0.000000	0.000000	0.000000	-0.695813	-0.214195	0.074153	0.000000	0.000000	3.000000	74.000000	0.000000
3943.462483	-0.069175	0.580649	0.029631	75.256264	-1.604145	-3.509513	1.657210	0.000000	1.469195	0.000000	0.000000	0.000000	-0.695813	-0.214195	0.074153	0.000000	0.000000	3.000000	74.000000	0.000000
3943.465817	-0.071474	0.579960	0.029863	75.184555	0.525821	-1.579770	1.541241	0.000000	1.481554	0.000000	0.000000	0.000000	-0.689642	-0.206610	0.069525	0.000000	0.000000	3.000000	74.000000	0.000000
3943.469150	-0.071474	0.579960	0.029863	75.184555	0.525821	-1.579770	1.541241	0.000000	1.481554	0.000000	0.000000	0.000000	-0.689642	-0.206610	0.069525	0.000000	0.000000	3.000000	74.000000	0.000000
3943.472483	-0.071474	0.579960	0.029863	75.184555	0.525821	-1.579770	1.541241	0.000000	1.481554	0.000000	0.000000	0.000000	-0.689642	-0.206610	0.069525	0.000000	0.000000	3.000000	74.000000	0.000000
3943.475817	-0.073842	0.579278	0.030049	75.160385	1.746663	-0.518073	1.426301	0.000000	1.493142	0.000000	0.000000	0.000000	-0.710419	-0.204501	0.055829	0.000000	0.000000	3.000000	74.000000	0.000000
3943.479150	-0.073842	0.579278	0.030049	75.160385	1.746663	-0.518073	1.426301	0.000000	1.493142	0.000000	0.000000	0.000000	-0.710419	-0.204501	0.055829	0.000000	0.000000	3.000000	74.000000	0.000000
3943.482483	-0.073842	0.579278	0.030049	75.160385	1.746663	-0.518073	1.426301	0.000000	1.493142	0.000000	0.000000	0.000000	-0.710419	-0.204501	0.055829	0.000000	0.000000	3.000000	74.000000	0.000000
3943.485817	-0.076283	0.578595	0.030212	75.188850	2.018663	-0.341401	1.307898	0.000000	1.502447	0.000000	0.000000	0.000000	-0.732191	-0.204923	0.048811	0.000000	0.000000	3.000000	74.000000	0.000000
3943.489150	-0.076283	0.578595	0.030212	75.188850	2.018663	-0.341401	1.307898	0.000000	1.502447	0.000000	0.000000	0.000000	-0.732191	-0.204923	0.048811	0.000000	0.000000	3.000000	74.000000	0.000000
3943.492483	-0.076283	0.578595	0.030212	75.188850	2.018663	-0.341401	1.307898	0.000000	1.502447	0.000000	0.000000	0.000000	-0.732191	-0.204923	0.048811	0.000000	0.000000	3.000000	74.000000	0.000000
3943.495817	-0.078722	0.577946	0.030331	75.248207	1.766743	-0.859558	1.185866	0.000000	1.510582	0.000000	0.000000	0.000000	-0.731698	-0.194680	0.035933	0.000000	0.000000	3.000000	74.000000	0.000000
3943.499150	-0.078722	0.577946	0.030331	75.248207	1.766743	-0.859558	1.185866	0.000000	1.510582	0.000000	0.000000	0.000000	-0.731698	-0.194680	0.035933	0.000000	0.000000	3.000000	74.000000	0.000000
3943.502483	-0.078722	0.577946	0.030331	75.248207	1.766743	-0.859558	1.185866	0.000000	1.510582	0.000000	0.000000	0.000000	-0.731698	-0.194680	0.035933	0.000000	0.000000	3.000000	74.000000	0.000000
3943.505817	-0.081115	0.577350	0.030433	75.303192	1.537528	-1.640606	1.063916	0.000000	1.516570	0.000000	0.000000	0.000000	-0.718000	-0.178863	0.030422	0.000000	0.000000	3.000000	74.000000	0.000000
3943.509150	-0.081115	0.577350	0.030433	75.303192	1.537528	-1.640606	1.063916	0.000000	1.516570	0.000000	0.000000	0.000000	-0.718000	-0.178863	0.030422	0.000000	0.000000	3.000000	74.000000	0.000000
3943.512483	-0.081115	0.577350	0.030433	75.303192	1.537528	-1.640606	1.063916	0.000000	1.516570	0.000000	0.000000	0.000000	-0.718000	-0.178863	0.030422	0.000000	0.000000	3.000000	74.000000	0.000000
3943.515817	-0.083519	0.576760	0.030432	75.358536	1.306536	-2.563556	0.944249	0.000000	1.521641	0.000000	0.000000	0.000000	-0.721307	-0.176912	-0.000316	0.000000	0.000000	3.000000	74.000000	0.000000
3943.519150	-0.083519	0.576760	0.030432	75.358536	1.306536	-2.563556	0.944249	0.000000	1.521641	0.000000	0.000000	0.000000	-0.721307	-0.176912	-0.000316	0.000000	0.000000	3.000000	74.000000	0.000000
3943.522483	-0.083519	0.576760	0.030432	75.358536	1.306536	-2.563556	0.944249	0.000000	1.521641	0.000000	0.000000	0.000000	-0.721307	-0.176912	-0.000316	0.000000	0.000000	3.000000	74.000000	0.000000
3943.525817	-0.086102	0.576187	0.030339	75.414787	1.042246	-3.482177	0.824032	0.000000	1.521588	0.000000	0.000000	0.000000	-0.774933	-0.171984	-0.027734	0.000000	0.000000	3.000000	74.000000	0.000000
3943.529150	-0.086102	0.576187	0.030339	75.414787	1.042246	-3.482177	0.824032	0.000000	1.521588	0.000000	0.000000	0.000000	-0.774933	-0.171984	-0.027734	0.000000	0.000000	3.000000	74.000000	0.000000
3943.532483	-0.086102	0.576187	0.030339	75.414787	1.042246	-3.482177	0.824032	0.000000	1.521588	0.000000	0.000000	0.000000	-0.774933	-0.171984	-0.027734	0.000000	0.000000	3.000000	74.000000	0.000000
3943.535817	-0.088820	0.575649	0.030178	75.467216	0.714942	-4.116914	0.694876	0.000000	1.516966	0.000000	0.000000	0.000000	-0.815318	-0.161445	-0.048447	0.000000	0.000000	3.000000	74.000000	0.000000
3943.539150	-0.088820	0.575649	0.030178	75.467216	0.714942	-4.116914	0.694876	0.000000	1.516966	0.000000	0.000000	0.000000	-0.815318	-0.161445	-0.048447	0.000000	0.000000	3.000000	74.000000	0.000000
3943.542483	-0.088820	0.575649	0.030178	75.467216	0.714942	-4.116914	0.694876	0.000000	1.516966	0.000000	0.000000	0.000000	-0.815318	-0.161445	-0.048447	0.000000	0.000000	3.000000	74.000000	0.000000
3943.545817	-0.091683	0.575246	0.030005	75.490891	0.375196	-4.392899	0.558990	0.000000	1.508891	0.000000	0.000000	0.000000	-0.858902	-0.120752	-0.051707	0.000000	0.000000	3.000000	74.000000	0.000000
3943.549150	-0.091683	0.575246	0.030005	75.490891	0.375196	-4.392899	0.558990	0.000000	1.508891	0.000000	0.000000	0.000000	-0.858902	-0.120752	-0.051707	0.000000	0.000000	3.000000	74.000000	0.000000
3943.552483	-0.091683	0.575246	0.030005	75.490891	0.375196	-4.392899	0.558990	0.000000	1.508891	0.000000	0.000000	0.000000	-0.858902	-0.120752	-0.051707	0.000000	0.000000	3.000000	74.000000	0.000000
3943.555817	-0.094574	0.574963	0.029955	75.435989	-0.015599	-4.531803	0.415840	0.000000	1.500273	0.000000	0.000000	0.000000	-0.867289	-0.085033	-0.015016	0.000000	0.000000	3.000000	74.000000	0.000000
3943.559150	-0.094574	0.574963	0.029955	75.435989	-0.015599	-4.531803	0.415840	0.000000	1.500273	0.000000	0.000000	0.000000	-0.867289	-0.085033	-0.015016	0.000000	0.000000	3.000000	74.000000	0.000000
3943.562483	-0.094574	0.574963	0.029955	75.435989	-0.015599	-4.531803	0.415840	0.000000	1.500273	0.000000	0.000000	0.000000	-0.867289	-0.085033	-0.015016	0.000000	0.000000	3.000000	74.000000	0.000000
3943.565817	-0.097448	0.574825	0.030030	75.320656	-0.455776	-4.748860	0.271291	0.000000	1.497771	0.000000	0.000000	0.000000	-0.862110	-0.041242	0.022427	0.000000	0.000000	3.000000	74.000000	0.000000
3943.569150	-0.097448	0.574825	0.030030	75.320656	-0.455776	-4.748860	0.271291	0.000000	1.497771	0.000000	0.000000	0.000000	-0.862110	-0.041242	0.022427	0.000000	0.000000	3.000000	74.000000	0.000000
3943.572483	-0.097448	0.574825	0.030030	75.320656	-0.455776	-4.748860	0.271291	0.000000	1.497771	0.000000	0.000000	0.000000	-0.862110	-0.041242	0.022427	0.000000	0.000000	3.000000	74.000000	0.000000
3943.575817	-0.100308	0.574807	0.030236	75.194359	-0.895162	-5.090756	0.127606	0.000000	1.501508	0.000000	0.000000	0.000000	-0.857958	-0.005556	0.061830	0.000000	0.000000	3.000000	74.000000	0.000000
3943.579150	-0.100308	0.574807	0.030236	75.194359	-0.895162	-5.090756	0.127606	0.000000	1.501508	0.000000	0.000000	0.000000	-0.857958	-0.005556	0.061830	0.000000	0.000000	3.000000	74.000000	0.000000
3943.582483	-0.100308	0.574807	0.030236	75.194359	-0.895162	-5.090756	0.127606	0.000000	1.501508	0.000000	0.000000	0.000000	-0.857958	-0.005556	0.061830	0.000000	0.000000	3.000000	74.000000	0.000000
3943.585817	-0.103152	0.574816	0.030553	75.073135	-1.322373	-5.540453	-0.015387	0.000000	1.511813	0.000000	0.000000	0.000000	-0.853129	0.002788	0.095082	0.000000	0.000000	3.000000	74.000000	0.000000
3943.589150	-0.103152	0.574816	0.030553	75.073135	-1.322373	-5.540453	-0.015387	0.000000	1.511813	0.000000	0.000000	0.000000	-0.853129	0.002788	0.095082	0.000000	0.000000	3.000000	74.000000	0.000000
3943.592483	-0.103152	0.574816	0.030553	75.073135	-1.322373	-5.540453	-0.015387	0.000000	1.511813	0.000000	0.000000	0.000000	-0.853129	0.002788	0.095082	0.000000	0.000000	3.000000	74.000000	0.000000
3943.595817	-0.105982	0.574843	0.030875	74.990250	-1.702967	-6.007229	-0.157575	0.000000	1.527660	0.000000	0.000000	0.000000	-0.849151	0.008055	0.096415	0.000000	0.000000	3.000000	74.000000	0.000000
3943.599150	-0.105982	0.574843	0.030875	74.990250	-1.702967	-6.007229	-0.157575	0.000000	1.527660	0.000000	0.000000	0.000000	-0.849151	0.008055	0.096415	0.000000	0.000000	3.000000	74.000000	0.000000
3943.602483	-0.105982	0.574843	0.030875	74.990250	-1.702967	-6.007229	-0.157575	0.000000	1.527660	0.000000	0.000000	0.000000	-0.849151	0.008055	0.096415	0.000000	0.000000	3.000000	74.000000	0.000000
3943.605817	-0.108878	0.574897	0.031224	74.943275	-2.050238	-6.510977	-0.299101	0.000000	1.543729	0.000000	0.000000	0.000000	-0.868699	0.016195	0.104948	0.000000	0.000000	3.000000	74.000000	0.000000
3943.609150	-0.108878	0.574897	0.031224	74.943275	-2.050238	-6.510977	-0.299101	0.000000	1.543729	0.000000	0.000000	0.000000	-0.868699	0.016195	0.104948	0.000000	0.000000	3.000000	74.000000	0.000000
3943.612483	-0.108878	0.574897	0.031224	74.943275	-2.050238	-6.510977	-0.299101	0.000000	1.543729	0.000000	0.000000	0.000000	-0.868699	0.016195	0.104948	0.000000	0.000000	3.000000	74.000000	0.000000
3943.615817	-0.111800	0.574932	0.031535	74.890923	-2.401611	-7.066689	-0.443884	0.000000	1.561221	0.000000	0.000000	0.000000	-0.876600	0.010395	0.093078	0.000000	0.000000	3.000000	74.000000	0.000000
3943.619150	-0.111800	0.574932	0.031535	74.890923	-2.401611	-7.066689	-0.443884	0.000000	1.561221	0.000000	0.000000	0.000000	-0.876600	0.010395	0.093078	0.000000	0.000000	3.000000	74.000000	0.000000
3943.622483	-0.111800	0.574932	0.031535	74.890923	-2.401611	-7.066689	-0.443884	0.000000	1.561221	0.000000	0.000000	0.000000	-0.876600	0.010395	0.093078	0.000000	0.000000	3.000000	74.000000	0.000000
3943.625817	-0.114719	0.574956	0.031788	74.844757	-2.751276	-7.713562	-0.589984	0.000000	1.576734	0.000000	0.000000	0.000000	-0.875842	0.007349	0.075929	0.000000	0.000000	3.000000	74.000000	0.000000
3943.629150	-0.114719	0.574956	0.031788	74.844757	-2.751276	-7.713562	-0.589984	0.000000	1.576734	0.000000	0.000000	0.000000	-0.875842	0.007349	0.075929	0.000000	0.000000	3.000000	74.000000	0.000000
3943.632483	-0.114719	0.574956	0.031788	74.844757	-2.751276	-7.713562	-0.589984	0.000000	1.576734	0.000000	0.000000	0.000000	-0.875842	0.007349	0.075929	0.000000	0.000000	3.000000	74.000000	0.000000
3943.635817	-0.117608	0.574952	0.031973	74.804718	-3.096586	-8.443684	-0.735958	0.000000	1.589389	0.000000	0.000000	0.000000	-0.866714	-0.001246	0.055592	0.000000	0.000000	3.000000	74.000000	0.000000
3943.639150	-0.117608	0.574952	0.031973	74.804718	-3.096586	-8.443684	-0.735958	0.000000	1.589389	0.000000	0.000000	0.000000	-0.866714	-0.001246	0.055592	0.000000	0.000000	3.000000	74.000000	0.000000
3943.642483	-0.117608	0.574952	0.031973	74.804718	-3.096586	-8.443684	-0.735958	0.000000	1.589389	0.000000	0.000000	0.000000	-0.866714	-0.001246	0.055592	0.000000	0.000000	3.000000	74.000000	0.000000
3943.645817	-0.120441	0.574947	0.032091	74.767494	-3.426913	-9.029499	-0.880410	0.000000	1.598654	0.000000	0.000000	0.000000	-0.849848	-0.001569	0.035303	0.000000	0.000000	3.000000	74.000000	0.000000
3943.649150	-0.120441	0.574947	0.032091	74.767494	-3.426913	-9.029499	-0.880410	0.000000	1.598654	0.000000	0.000000	0.000000	-0.849848	-0.001569	0.035303	0.000000	0.000000	3.000000	74.000000	0.000000
3943.652483	-0.120441	0.574947	0.032091	74.767494	-3.426913	-9.029499	-0.880410	0.000000	1.598654	0.000000	0.000000	0.000000	-0.849848	-0.001569	0.035303	0.000000	0.000000	3.000000	74.000000	0.000000
3943.655817	-0.123114	0.574931	0.032126	74.732986	-3.736865	-9.295536	-1.022051	0.000000	1.604538	0.000000	0.000000	0.000000	-0.801839	-0.004646	0.010701	0.000000	0.000000	3.000000	74.000000	0.000000
3943.659150	-0.123114	0.574931	0.032126	74.732986	-3.736865	-9.295536	-1.022051	0.000000	1.604538	0.000000	0.000000	0.000000	-0.801839	-0.004646	0.010701	0.000000	0.000000	3.000000	74.000000	0.000000
3943.662483	-0.123114	0.574931	0.032126	74.732986	-3.736865	-9.295536	-1.022051	0.000000	1.604538	0.000000	0.000000	0.000000	-0.801839	-0.004646	0.010701	0.000000	0.000000	3.000000	74.000000	0.000000
3943.665817	-0.125600	0.574933	0.032083	74.707741	-4.018830	-9.371636	-1.155691	0.000000	1.606321	0.000000	0.000000	0.000000	-0.745898	0.000626	-0.013144	0.000000	0.000000	3.000000	74.000000	0.000000
3943.669150	-0.125600	0.574933	0.032083	74.707741	-4.018830	-9.371636	-1.155691	0.000000	1.606321	0.000000	0.000000	0.000000	-0.745898	0.000626	-0.013144	0.000000	0.000000	3.000000	74.000000	0.000000
3943.672483	-0.125600	0.574933	0.032083	74.707741	-4.018830	-9.371636	-1.155691	0.000000	1.606321	0.000000	0.000000	0.000000	-0.745898	0.000626	-0.013144	0.000000	0.000000	3.000000	74.000000	0.000000
3943.675817	-0.127839	0.574962	0.032019	74.679703	-4.282937	-9.392393	-1.280007	0.000000	1.604131	0.000000	0.000000	0.000000	-0.671642	0.008752	-0.019008	0.000000	0.000000	3.000000	74.000000	0.000000
3943.679150	-0.127839	0.574962	0.032019	74.679703	-4.282937	-9.392393	-1.280007	0.000000	1.604131	0.000000	0.000000	0.000000	-0.671642	0.008752	-0.019008	0.000000	0.000000	3.000000	74.000000	0.000000
3943.682483	-0.127839	0.574962	0.032019	74.679703	-4.282937	-9.392393	-1.280007	0.000000	1.604131	0.000000	0.000000	0.000000	-0.671642	0.008752	-0.019008	0.000000	0.000000	3.000000	74.000000	0.000000
3943.685817	-0.129815	0.574991	0.031885	74.657555	-4.511118	-9.394509	-1.391948	0.000000	1.600963	0.000000	0.000000	0.000000	-0.592759	0.008596	-0.040317	0.000000	0.000000	3.000000	74.000000	0.000000
3943.689150	-0.129815	0.574991	0.031885	74.657555	-4.511118	-9.394509	-1.391948	0.000000	1.600963	0.000000	0.000000	0.000000	-0.592759	0.008596	-0.040317	0.000000	0.000000	3.000000	74.000000	0.000000
3943.692483	-0.129815	0.574991	0.031885	74.657555	-4.511118	-9.394509	-1.391948	0.000000	1.600963	0.000000	0.000000	0.000000	-0.592759	0.008596	-0.040317	0.000000	0.000000	3.000000	74.000000	0.000000
3943.695817	-0.131619	0.575019	0.031658	74.639069	-4.730083	-9.407223	-1.490741	0.000000	1.594243	0.000000	0.000000	0.000000	-0.541361	0.008473	-0.068133	0.000000	0.000000	3.000000	74.000000	0.000000
3943.699150	-0.131619	0.575019	0.031658	74.639069	-4.730083	-9.407223	-1.490741	0.000000	1.594243	0.000000	0.000000	0.000000	-0.541361	0.008473	-0.068133	0.000000	0.000000	3.000000	74.000000	0.000000
3943.702483	-0.131619	0.575019	0.031658	74.639069	-4.730083	-9.407223	-1.490741	0.000000	1.594243	0.000000	0.000000	0.000000	-0.541361	0.008473	-0.068133	0.000000	0.000000	3.000000	74.000000	0.000000
3943.705817	-0.133286	0.575066	0.031282	74.629845	-4.929312	-9.413573	-1.580967	0.000000	1.582888	0.000000	0.000000	0.000000	-0.499875	0.013876	-0.112606	0.000000	0.000000	3.000000	74.000000	0.000000
3943.709150	-0.133286	0.575066	0.031282	74.629845	-4.929312	-9.413573	-1.580967	0.000000	1.582888	0.000000	0.000000	0.000000	-0.499875	0.013876	-0.112606	0.000000	0.000000	3.000000	74.000000	0.000000
3943.712483	-0.133286	0.575066	0.031282	74.629845	-4.929312	-9.413573	-1.580967	0.000000	1.582888	0.000000	0.000000	0.000000	-0.499875	0.013876	-0.112606	0.000000	0.000000	3.000000	74.000000	0.000000
3943.715817	-0.134872	0.575084	0.030798	74.629845	-5.116979	-9.413574	-1.664280	0.000000	1.564120	0.000000	0.000000	0.000000	-0.476066	0.005512	-0.145191	0.000000	0.000000	3.000000	74.000000	0.000000
3943.719150	-0.134872	0.575084	0.030798	74.629845	-5.116979	-9.413574	-1.664280	0.000000	1.564120	0.000000	0.000000	0.000000	-0.476066	0.005512	-0.145191	0.000000	0.000000	3.000000	74.000000	0.000000
3943.722483	-0.134872	0.575084	0.030798	74.629845	-5.116979	-9.413574	-1.664280	0.000000	1.564120	0.000000	0.000000	0.000000	-0.476066	0.005512	-0.145191	0.000000	0.000000	3.000000	74.000000	0.000000
3943.725817	-0.136314	0.575102	0.030152	74.635994	-5.292405	-9.417318	-1.743624	0.000000	1.539922	0.000000	0.000000	0.000000	-0.432431	0.005351	-0.193803	0.000000	0.000000	3.000000	74.000000	0.000000
3943.729150	-0.136314	0.575102	0.030152	74.635994	-5.292405	-9.417318	-1.743624	0.000000	1.539922	0.000000	0.000000	0.000000	-0.432431	0.005351	-0.193803	0.000000	0.000000	3.000000	74.000000	0.000000
3943.732483	-0.136314	0.575102	0.030152	74.635994	-5.292405	-9.417318	-1.743624	0.000000	1.539922	0.000000	0.000000	0.000000	-0.432431	0.005351	-0.193803	0.000000	0.000000	3.000000	74.000000	0.000000
3943.735817	-0.137573	0.575128	0.029397	74.651390	-5.442660	-9.422683	-1.815696	0.000000	1.507621	0.000000	0.000000	0.000000	-0.377803	0.007970	-0.226573	0.000000	0.000000	3.000000	74.000000	0.000000
3943.739150	-0.137573	0.575128	0.029397	74.651390	-5.442660	-9.422683	-1.815696	0.000000	1.507621	0.000000	0.000000	0.000000	-0.377803	0.007970	-0.226573	0.000000	0.000000	3.000000	74.000000	0.000000
3943.742483	-0.137573	0.575128	0.029397	74.651390	-5.442660	-9.422683	-1.815696	0.000000	1.507621	0.000000	0.000000	0.000000	-0.377803	0.007970	-0.226573	0.000000	0.000000	3.000000	74.000000	0.000000
3943.745817	-0.138570	0.575145	0.028605	74.676025	-5.564985	-9.437606	-1.878663	0.000000	1.469859	0.000000	0.000000	0.000000	-0.299149	0.005030	-0.237640	0.000000	0.000000	3.000000	74.000000	0.000000
3943.749150	-0.138570	0.575145	0.028605	74.676025	-5.564985	-9.437606	-1.878663	0.000000	1.469859	0.000000	0.000000	0.000000	-0.299149	0.005030	-0.237640	0.000000	0.000000	3.000000	74.000000	0.000000
3943.752483	-0.138570	0.575145	0.028605	74.676025	-5.564985	-9.437606	-1.878663	0.000000	1.469859	0.000000	0.000000	0.000000	-0.299149	0.005030	-0.237640	0.000000	0.000000	3.000000	74.000000	0.000000
3943.755817	-0.139306	0.575152	0.027778	74.700661	-5.654624	-9.460457	-1.928521	0.000000	1.430252	0.000000	0.000000	0.000000	-0.220612	0.002074	-0.248252	0.000000	0.000000	3.000000	74.000000	0.000000
3943.759150	-0.139306	0.575152	0.027778	74.700661	-5.654624	-9.460457	-1.928521	0.000000	1.430252	0.000000	0.000000	0.000000	-0.220612	0.002074	-0.248252	0.000000	0.000000	3.000000	74.000000	0.000000
3943.762483	-0.139306	0.575152	0.027778	74.700661	-5.654624	-9.460457	-1.928521	0.000000	1.430252	0.000000	0.000000	0.000000	-0.220612	0.002074	-0.248252	0.000000	0.000000	3.000000	74.000000	0.000000
3943.765817	-0.139306	0.575152	0.027778	74.725601	-5.724335	-9.457732	-1.965289	0.000000	1.388877	0.000000	0.000000	0.000000	-0.220612	0.002074	-0.248252	0.000000	0.000000	3.000000	74.000000	0.000000
3943.769150	-0.139771	0.575204	0.026971	74.725601	-5.724335	-9.457732	-1.965289	0.000000	1.388877	0.000000	0.000000	0.000000	-0.139559	0.015637	-0.241999	0.000000	0.000000	3.000000	74.000000	0.000000
3943.772483	-0.139771	0.575204	0.026971	74.725601	-5.724335	-9.457732	-1.965289	0.000000	1.388877	0.000000	0.000000	0.000000	-0.139559	0.015637	-0.241999	0.000000	0.000000	3.000000	74.000000	0.000000
3943.775817	-0.140037	0.575293	0.026256	74.747467	-5.768875	-9.449133	-1.988549	0.000000	1.348544	0.000000	0.000000	0.000000	-0.079815	0.026541	-0.214541	0.000000	0.000000	3.000000	74.000000	0.000000
3943.779150	-0.140037	0.575293	0.026256	74.747467	-5.768875	-9.449133	-1.988549	0.000000	1.348544	0.000000	0.000000	0.000000	-0.079815	0.026541	-0.214541	0.000000	0.000000	3.000000	74.000000	0.000000
3943.782483	-0.140037	0.575293	0.026256	74.747467	-5.768875	-9.449133	-1.988549	0.000000	1.348544	0.000000	0.000000	0.000000	-0.079815	0.026541	-0.214541	0.000000	0.000000	3.000000	74.000000	0.000000
3943.785817	-0.140037	0.575293	0.026256	74.760086	-5.789689	-9.446954	-2.001852	0.000000	1.312787	0.000000	0.000000	0.000000	-0.079815	0.026541	-0.214541	0.000000	0.000000	3.000000	74.000000	0.000000
3943.789150	-0.140053	0.575427	0.025623	74.760086	-5.789689	-9.446954	-2.001852	0.000000	1.312787	0.000000	0.000000	0.000000	-0.004679	0.040160	-0.189696	0.000000	0.000000	3.000000	74.000000	0.000000
3943.792483	-0.140053	0.575427	0.025623	74.760086	-5.789689	-9.446954	-2.001852	0.000000	1.312787	0.000000	0.000000	0.000000	-0.004679	0.040160	-0.189696	0.000000	0.000000	3.000000	74.000000	0.000000
3943.795817	-0.139899	0.575615	0.025093	74.763779	-5.796850	-9.457613	-2.002632	0.000000	1.281171	0.000000	0.000000	0.000000	0.046194	0.056560	-0.159258	0.000000	0.000000	3.000000	74.000000	0.000000
3943.799150	-0.139899	0.575615	0.025093	74.763779	-5.796850	-9.457613	-2.002632	0.000000	1.281171	0.000000	0.000000	0.000000	0.046194	0.056560	-0.159258	0.000000	0.000000	3.000000	74.000000	0.000000
3943.802483	-0.139899	0.575615	0.025093	74.763779	-5.796850	-9.457613	-2.002632	0.000000	1.281171	0.000000	0.000000	0.000000	0.046194	0.056560	-0.159258	0.000000	0.000000	3.000000	74.000000	0.000000
3943.805817	-0.139899	0.575615	0.025093	74.761604	-5.791010	-9.478964	-1.994933	0.000000	1.254628	0.000000	0.000000	0.000000	0.046194	0.056560	-0.159258	0.000000	0.000000	3.000000	74.000000	0.000000
3943.809150	-0.139548	0.575840	0.024653	74.761604	-5.791010	-9.478964	-1.994933	0.000000	1.254628	0.000000	0.000000	0.000000	0.105159	0.067421	-0.131731	0.000000	0.000000	3.000000	74.000000	0.000000
3943.812483	-0.139548	0.575840	0.024653	74.761604	-5.791010	-9.478964	-1.994933	0.000000	1.254628	0.000000	0.000000	0.000000	0.105159	0.067421	-0.131731	0.000000	0.000000	3.000000	74.000000	0.000000
3943.815817	-0.139040	0.576037	0.024266	74.764381	-5.791781	-9.536608	-1.977406	0.000000	1.232673	0.000000	0.000000	0.000000	0.152512	0.059023	-0.116131	0.000000	0.000000	3.000000	74.000000	0.000000
3943.819150	-0.139040	0.576037	0.024266	74.764381	-5.791781	-9.536608	-1.977406	0.000000	1.232673	0.000000	0.000000	0.000000	0.152512	0.059023	-0.116131	0.000000	0.000000	3.000000	74.000000	0.000000
3943.822483	-0.139040	0.576037	0.024266	74.764381	-5.791781	-9.536608	-1.977406	0.000000	1.232673	0.000000	0.000000	0.000000	0.152512	0.059023	-0.116131	0.000000	0.000000	3.000000	74.000000	0.000000
3943.825817	-0.139040	0.576037	0.024266	74.768974	-5.806701	-9.632723	-1.951988	0.000000	1.213318	0.000000	0.000000	0.000000	0.152512	0.059023	-0.116131	0.000000	0.000000	3.000000	74.000000	0.000000
3943.829150	-0.138441	0.576233	0.023905	74.768974	-5.806701	-9.632723	-1.951988	0.000000	1.213318	0.000000	0.000000	0.000000	0.179738	0.058828	-0.108458	0.000000	0.000000	3.000000	74.000000	0.000000
3943.832483	-0.138441	0.576233	0.023905	74.768974	-5.806701	-9.632723	-1.951988	0.000000	1.213318	0.000000	0.000000	0.000000	0.179738	0.058828	-0.108458	0.000000	0.000000	3.000000	74.000000	0.000000
3943.835817	-0.137737	0.576373	0.023520	74.782410	-5.851100	-9.782402	-1.922031	0.000000	1.195241	0.000000	0.000000	0.000000	0.211064	0.042021	-0.115455	0.000000	0.000000	3.000000	74.000000	0.000000
3943.839150	-0.137737	0.576373	0.023520	74.782410	-5.851100	-9.782402	-1.922031	0.000000	1.195241	0.000000	0.000000	0.000000	0.211064	0.042021	-0.115455	0.000000	0.000000	3.000000	74.000000	0.000000
3943.842483	-0.137737	0.576373	0.023520	74.782410	-5.851100	-9.782402	-1.922031	0.000000	1.195241	0.000000	0.000000	0.000000	0.211064	0.042021	-0.115455	0.000000	0.000000	3.000000	74.000000	0.000000
3943.845817	-0.137737	0.576373	0.023520	74.803429	-5.901288	-9.960258	-1.886854	0.000000	1.175999	0.000000	0.000000	0.000000	0.211064	0.042021	-0.115455	0.000000	0.000000	3.000000	74.000000	0.000000
3943.849150	-0.136932	0.576503	0.023121	74.803429	-5.901288	-9.960258	-1.886854	0.000000	1.175999	0.000000	0.000000	0.000000	0.241444	0.038983	-0.119614	0.000000	0.000000	3.000000	74.000000	0.000000
3943.852483	-0.136932	0.576503	0.023121	74.803429	-5.901288	-9.960258	-1.886854	0.000000	1.175999	0.000000	0.000000	0.000000	0.241444	0.038983	-0.119614	0.000000	0.000000	3.000000	74.000000	0.000000
3943.855817	-0.136012	0.576586	0.022743	74.827255	-5.885849	-10.063577	-1.846613	0.000000	1.156063	0.000000	0.000000	0.000000	0.276092	0.025069	-0.113370	0.000000	0.000000	3.000000	74.000000	0.000000
3943.859150	-0.136012	0.576586	0.022743	74.827255	-5.885849	-10.063577	-1.846613	0.000000	1.156063	0.000000	0.000000	0.000000	0.276092	0.025069	-0.113370	0.000000	0.000000	3.000000	74.000000	0.000000
3943.862483	-0.136012	0.576586	0.022743	74.827255	-5.885849	-10.063577	-1.846613	0.000000	1.156063	0.000000	0.000000	0.000000	0.276092	0.025069	-0.113370	0.000000	0.000000	3.000000	74.000000	0.000000
3943.865817	-0.134952	0.576651	0.022386	74.850304	-5.789072	-10.081302	-1.800598	0.000000	1.137168	0.000000	0.000000	0.000000	0.318002	0.019353	-0.107289	0.000000	0.000000	3.000000	74.000000	0.000000
3943.869150	-0.134952	0.576651	0.022386	74.850304	-5.789072	-10.081302	-1.800598	0.000000	1.137168	0.000000	0.000000	0.000000	0.318002	0.019353	-0.107289	0.000000	0.000000	3.000000	74.000000	0.000000
3943.872483	-0.134952	0.576651	0.022386	74.850304	-5.789072	-10.081302	-1.800598	0.000000	1.137168	0.000000	0.000000	0.000000	0.318002	0.019353	-0.107289	0.000000	0.000000	3.000000	74.000000	0.000000
3943.875817	-0.133748	0.576678	0.022031	74.878372	-5.656079	-10.069123	-1.747597	0.000000	1.119287	0.000000	0.000000	0.000000	0.361157	0.008135	-0.106364	0.000000	0.000000	3.000000	74.000000	0.000000
3943.879150	-0.133748	0.576678	0.022031	74.878372	-5.656079	-10.069123	-1.747597	0.000000	1.119287	0.000000	0.000000	0.000000	0.361157	0.008135	-0.106364	0.000000	0.000000	3.000000	74.000000	0.000000
3943.882483	-0.133748	0.576678	0.022031	74.878372	-5.656079	-10.069123	-1.747597	0.000000	1.119287	0.000000	0.000000	0.000000	0.361157	0.008135	-0.106364	0.000000	0.000000	3.000000	74.000000	0.000000
3943.885817	-0.132480	0.576677	0.021699	74.910667	-5.528836	-10.080649	-1.687405	0.000000	1.101559	0.000000	0.000000	0.000000	0.380486	-0.000166	-0.099792	0.000000	0.000000	3.000000	74.000000	0.000000
3943.889150	-0.132480	0.576677	0.021699	74.910667	-5.528836	-10.080649	-1.687405	0.000000	1.101559	0.000000	0.000000	0.000000	0.380486	-0.000166	-0.099792	0.000000	0.000000	3.000000	74.000000	0.000000
3943.892483	-0.132480	0.576677	0.021699	74.910667	-5.528836	-10.080649	-1.687405	0.000000	1.101559	0.000000	0.000000	0.000000	0.380486	-0.000166	-0.099792	0.000000	0.000000	3.000000	74.000000	0.000000
3943.895817	-0.131125	0.576649	0.021394	74.951042	-5.468389	-10.200179	-1.623991	0.000000	1.084927	0.000000	0.000000	0.000000	0.406587	-0.008446	-0.091508	0.000000	0.000000	3.000000	74.000000	0.000000
3943.899150	-0.131125	0.576649	0.021394	74.951042	-5.468389	-10.200179	-1.623991	0.000000	1.084927	0.000000	0.000000	0.000000	0.406587	-0.008446	-0.091508	0.000000	0.000000	3.000000	74.000000	0.000000
3943.902483	-0.131125	0.576649	0.021394	74.951042	-5.468389	-10.200179	-1.623991	0.000000	1.084927	0.000000	0.000000	0.000000	0.406587	-0.008446	-0.091508	0.000000	0.000000	3.000000	74.000000	0.000000
3943.905817	-0.129709	0.576612	0.021125	74.996025	-5.515218	-10.478008	-1.556226	0.000000	1.069676	0.000000	0.000000	0.000000	0.424511	-0.011193	-0.080405	0.000000	0.000000	3.000000	74.000000	0.000000
3943.909150	-0.129709	0.576612	0.021125	74.996025	-5.515218	-10.478008	-1.556226	0.000000	1.069676	0.000000	0.000000	0.000000	0.424511	-0.011193	-0.080405	0.000000	0.000000	3.000000	74.000000	0.000000
3943.912483	-0.129709	0.576612	0.021125	74.996025	-5.515218	-10.478008	-1.556226	0.000000	1.069676	0.000000	0.000000	0.000000	0.424511	-0.011193	-0.080405	0.000000	0.000000	3.000000	74.000000	0.000000
3943.915817	-0.128242	0.576629	0.020920	75.028618	-5.675499	-10.914046	-1.485474	0.000000	1.056275	0.000000	0.000000	0.000000	0.440326	0.005274	-0.061551	0.000000	0.000000	3.000000	74.000000	0.000000
3943.919150	-0.128242	0.576629	0.020920	75.028618	-5.675499	-10.914046	-1.485474	0.000000	1.056275	0.000000	0.000000	0.000000	0.440326	0.005274	-0.061551	0.000000	0.000000	3.000000	74.000000	0.000000
3943.922483	-0.128242	0.576629	0.020920	75.028618	-5.675499	-10.914046	-1.485474	0.000000	1.056275	0.000000	0.000000	0.000000	0.440326	0.005274	-0.061551	0.000000	0.000000	3.000000	74.000000	0.000000
3943.925817	-0.126716	0.576676	0.020852	75.048798	-5.896421	-11.447509	-1.412087	0.000000	1.046017	0.000000	0.000000	0.000000	0.457632	0.013933	-0.020633	0.000000	0.000000	3.000000	74.000000	0.000000
3943.929150	-0.126716	0.576676	0.020852	75.048798	-5.896421	-11.447509	-1.412087	0.000000	1.046017	0.000000	0.000000	0.000000	0.457632	0.013933	-0.020633	0.000000	0.000000	3.000000	74.000000	0.000000
3943.932483	-0.126716	0.576676	0.020852	75.048798	-5.896421	-11.447509	-1.412087	0.000000	1.046017	0.000000	0.000000	0.000000	0.457632	0.013933	-0.020633	0.000000	0.000000	3.000000	74.000000	0.000000
3943.935817	-0.125086	0.576786	0.020834	75.069756	-6.112798	-11.991578	-1.335814	0.000000	1.042578	0.000000	0.000000	0.000000	0.489148	0.032962	-0.005293	0.000000	0.000000	3.000000	74.000000	0.000000
3943.939150	-0.125086	0.576786	0.020834	75.069756	-6.112798	-11.991578	-1.335814	0.000000	1.042578	0.000000	0.000000	0.000000	0.489148	0.032962	-0.005293	0.000000	0.000000	3.000000	74.000000	0.000000
3943.942483	-0.125086	0.576786	0.020834	75.069756	-6.112798	-11.991578	-1.335814	0.000000	1.042578	0.000000	0.000000	0.000000	0.489148	0.032962	-0.005293	0.000000	0.000000	3.000000	74.000000	0.000000
3943.945817	-0.123353	0.576905	0.020879	75.090790	-6.257992	-12.413488	-1.254289	0.000000	1.041695	0.000000	0.000000	0.000000	0.519752	0.035786	0.013519	0.000000	0.000000	3.000000	74.000000	0.000000
3943.949150	-0.123353	0.576905	0.020879	75.090790	-6.257992	-12.413488	-1.254289	0.000000	1.041695	0.000000	0.000000	0.000000	0.519752	0.035786	0.013519	0.000000	0.000000	3.000000	74.000000	0.000000
3943.952483	-0.123353	0.576905	0.020879	75.090790	-6.257992	-12.413488	-1.254289	0.000000	1.041695	0.000000	0.000000	0.000000	0.519752	0.035786	0.013519	0.000000	0.000000	3.000000	74.000000	0.000000
3943.955817	-0.121542	0.577041	0.020890	75.108032	-6.333970	-12.775020	-1.167664	0.000000	1.043949	0.000000	0.000000	0.000000	0.543311	0.040838	0.003160	0.000000	0.000000	3.000000	74.000000	0.000000
3943.959150	-0.121542	0.577041	0.020890	75.108032	-6.333970	-12.775020	-1.167664	0.000000	1.043949	0.000000	0.000000	0.000000	0.543311	0.040838	0.003160	0.000000	0.000000	3.000000	74.000000	0.000000
3943.962483	-0.121542	0.577041	0.020890	75.108032	-6.333970	-12.775020	-1.167664	0.000000	1.043949	0.000000	0.000000	0.000000	0.543311	0.040838	0.003160	0.000000	0.000000	3.000000	74.000000	0.000000
3943.965817	-0.119672	0.577176	0.020842	75.128113	-6.411180	-13.150211	-1.077112	0.000000	1.044475	0.000000	0.000000	0.000000	0.561145	0.040316	-0.014108	0.000000	0.000000	3.000000	74.000000	0.000000
3943.969150	-0.119672	0.577176	0.020842	75.128113	-6.411180	-13.150211	-1.077112	0.000000	1.044475	0.000000	0.000000	0.000000	0.561145	0.040316	-0.014108	0.000000	0.000000	3.000000	74.000000	0.000000
3943.972483	-0.119672	0.577176	0.020842	75.128113	-6.411180	-13.150211	-1.077112	0.000000	1.044475	0.000000	0.000000	0.000000	0.561145	0.040316	-0.014108	0.000000	0.000000	3.000000	74.000000	0.000000
3943.975817	-0.117791	0.577288	0.020642	75.154366	-6.493103	-13.536323	-0.983588	0.000000	1.042124	0.000000	0.000000	0.000000	0.564151	0.033832	-0.060168	0.000000	0.000000	3.000000	74.000000	0.000000
3943.979150	-0.117791	0.577288	0.020642	75.154366	-6.493103	-13.536323	-0.983588	0.000000	1.042124	0.000000	0.000000	0.000000	0.564151	0.033832	-0.060168	0.000000	0.000000	3.000000	74.000000	0.000000
3943.982483	-0.117791	0.577288	0.020642	75.154366	-6.493103	-13.536323	-0.983588	0.000000	1.042124	0.000000	0.000000	0.000000	0.564151	0.033832	-0.060168	0.000000	0.000000	3.000000	74.000000	0.000000
3943.985817	-0.115834	0.577379	0.020304	75.191452	-6.546176	-13.860509	-0.889563	0.000000	1.032096	0.000000	0.000000	0.000000	0.587109	0.027283	-0.101357	0.000000	0.000000	3.000000	74.000000	0.000000
3943.989150	-0.115834	0.577379	0.020304	75.191452	-6.546176	-13.860509	-0.889563	0.000000	1.032096	0.000000	0.000000	0.000000	0.587109	0.027283	-0.101357	0.000000	0.000000	3.000000	74.000000	0.000000
3943.992483	-0.115834	0.577379	0.020304	75.191452	-6.546176	-13.860509	-0.889563	0.000000	1.032096	0.000000	0.000000	0.000000	0.587109	0.027283	-0.101357	0.000000	0.000000	3.000000	74.000000	0.000000
3943.995817	-0.113880	0.577458	0.019851	75.230545	-6.620093	-14.100848	-0.791711	0.000000	1.015203	0.000000	0.000000	0.000000	0.586382	0.023580	-0.135948	0.000000	0.000000	3.000000	74.000000	0.000000
3943.999150	-0.113880	0.577458	0.019851	75.230545	-6.620093	-14.100848	-0.791711	0.000000	1.015203	0.000000	0.000000	0.000000	0.586382	0.023580	-0.135948	0.000000	0.000000	3.000000	74.000000	0.000000
3944.002483	-0.113880	0.577458	0.019851	75.230545	-6.620093	-14.100848	-0.791711	0.000000	1.015203	0.000000	0.000000	0.000000	0.586382	0.023580	-0.135948	0.000000	0.000000	3.000000	74.000000	0.000000
3944.005817	-0.111951	0.577524	0.019277	75.244682	-6.811447	-14.103532	-0.693981	0.000000	0.992545	0.000000	0.000000	0.000000	0.578553	0.019788	-0.172176	0.000000	0.000000	3.000000	74.000000	0.000000
3944.009150	-0.111951	0.577524	0.019277	75.244682	-6.811447	-14.103532	-0.693981	0.000000	0.992545	0.000000	0.000000	0.000000	0.578553	0.019788	-0.172176	0.000000	0.000000	3.000000	74.000000	0.000000
3944.012483	-0.111951	0.577524	0.019277	75.244682	-6.811447	-14.103532	-0.693981	0.000000	0.992545	0.000000	0.000000	0.000000	0.578553	0.019788	-0.172176	0.000000	0.000000	3.000000	74.000000	0.000000
3944.015817	-0.110096	0.577588	0.018679	75.203529	-7.186917	-13.547903	-0.597556	0.000000	0.963849	0.000000	0.000000	0.000000	0.556609	0.019366	-0.179377	0.000000	0.000000	3.000000	74.000000	0.000000
3944.019150	-0.110096	0.577588	0.018679	75.203529	-7.186917	-13.547903	-0.597556	0.000000	0.963849	0.000000	0.000000	0.000000	0.556609	0.019366	-0.179377	0.000000	0.000000	3.000000	74.000000	0.000000
3944.022483	-0.110096	0.577588	0.018679	75.203529	-7.186917	-13.547903	-0.597556	0.000000	0.963849	0.000000	0.000000	0.000000	0.556609	0.019366	-0.179377	0.000000	0.000000	3.000000	74.000000	0.000000
3944.025817	-0.108291	0.577652	0.018063	75.125443	-7.786665	-12.924516	-0.504787	0.000000	0.933953	0.000000	0.000000	0.000000	0.541497	0.018970	-0.184788	0.000000	0.000000	3.000000	74.000000	0.000000
3944.029150	-0.108291	0.577652	0.018063	75.125443	-7.786665	-12.924516	-0.504787	0.000000	0.933953	0.000000	0.000000	0.000000	0.541497	0.018970	-0.184788	0.000000	0.000000	3.000000	74.000000	0.000000
3944.032483	-0.108291	0.577652	0.018063	75.125443	-7.786665	-12.924516	-0.504787	0.000000	0.933953	0.000000	0.000000	0.000000	0.541497	0.018970	-0.184788	0.000000	0.000000	3.000000	74.000000	0.000000
3944.035817	-0.106454	0.577712	0.017382	75.033417	-8.576623	-12.745559	-0.414538	0.000000	0.903155	0.000000	0.000000	0.000000	0.550918	0.018034	-0.204259	0.000000	0.000000	3.000000	74.000000	0.000000
3944.039150	-0.106454	0.577712	0.017382	75.033417	-8.576623	-12.745559	-0.414538	0.000000	0.903155	0.000000	0.000000	0.000000	0.550918	0.018034	-0.204259	0.000000	0.000000	3.000000	74.000000	0.000000
3944.042483	-0.106454	0.577712	0.017382	75.033417	-8.576623	-12.745559	-0.414538	0.000000	0.903155	0.000000	0.000000	0.000000	0.550918	0.018034	-0.204259	0.000000	0.000000	3.000000	74.000000	0.000000
3944.045817	-0.104580	0.577732	0.016603	74.962143	-9.436930	-13.021753	-0.322718	0.000000	0.869112	0.000000	0.000000	0.000000	0.562318	0.006034	-0.233844	0.000000	0.000000	3.000000	74.000000	0.000000
3944.049150	-0.104580	0.577732	0.016603	74.962143	-9.436930	-13.021753	-0.322718	0.000000	0.869112	0.000000	0.000000	0.000000	0.562318	0.006034	-0.233844	0.000000	0.000000	3.000000	74.000000	0.000000
3944.052483	-0.104580	0.577732	0.016603	74.962143	-9.436930	-13.021753	-0.322718	0.000000	0.869112	0.000000	0.000000	0.000000	0.562318	0.006034	-0.233844	0.000000	0.000000	3.000000	74.000000	0.000000
3944.055817	-0.102593	0.577702	0.015699	74.920311	-10.256181	-13.685450	-0.228998	0.000000	0.830138	0.000000	0.000000	0.000000	0.596182	-0.009038	-0.271163	0.000000	0.000000	3.000000	74.000000	0.000000
3944.059150	-0.102593	0.577702	0.015699	74.920311	-10.256181	-13.685450	-0.228998	0.000000	0.830138	0.000000	0.000000	0.000000	0.596182	-0.009038	-0.271163	0.000000	0.000000	3.000000	74.000000	0.000000
3944.062483	-0.102593	0.577702	0.015699	74.920311	-10.256181	-13.685450	-0.228998	0.000000	0.830138	0.000000	0.000000	0.000000	0.596182	-0.009038	-0.271163	0.000000	0.000000	3.000000	74.000000	0.000000
3944.065817	-0.100455	0.577601	0.014594	74.898903	-11.000504	-14.741512	-0.129635	0.000000	0.784944	0.000000	0.000000	0.000000	0.641268	-0.030293	-0.331462	0.000000	0.000000	3.000000	74.000000	0.000000
3944.069150	-0.100455	0.577601	0.014594	74.898903	-11.000504	-14.741512	-0.129635	0.000000	0.784944	0.000000	0.000000	0.000000	0.641268	-0.030293	-0.331462	0.000000	0.000000	3.000000	74.000000	0.000000
3944.072483	-0.100455	0.577601	0.014594	74.898903	-11.000504	-14.741512	-0.129635	0.000000	0.784944	0.000000	0.000000	0.000000	0.641268	-0.030293	-0.331462	0.000000	0.000000	3.000000	74.000000	0.000000
3944.075817	-0.098268	0.577439	0.013307	74.837227	-11.784189	-15.931611	-0.022757	0.000000	0.729700	0.000000	0.000000	0.000000	0.656107	-0.048598	-0.386218	0.000000	0.000000	3.000000	74.000000	0.000000
3944.079150	-0.098268	0.577439	0.013307	74.837227	-11.784189	-15.931611	-0.022757	0.000000	0.729700	0.000000	0.000000	0.000000	0.656107	-0.048598	-0.386218	0.000000	0.000000	3.000000	74.000000	0.000000
3944.082483	-0.098268	0.577439	0.013307	74.837227	-11.784189	-15.931611	-0.022757	0.000000	0.729700	0.000000	0.000000	0.000000	0.656107	-0.048598	-0.386218	0.000000	0.000000	3.000000	74.000000	0.000000
3944.085817	-0.096128	0.577207	0.011840	74.637970	-12.699615	-16.929478	0.086594	0.000000	0.665331	0.000000	0.000000	0.000000	0.642149	-0.069430	-0.439904	0.000000	0.000000	3.000000	74.000000	0.000000
3944.089150	-0.096128	0.577207	0.011840	74.637970	-12.699615	-16.929478	0.086594	0.000000	0.665331	0.000000	0.000000	0.000000	0.642149	-0.069430	-0.439904	0.000000	0.000000	3.000000	74.000000	0.000000
3944.092483	-0.096128	0.577207	0.011840	74.637970	-12.699615	-16.929478	0.086594	0.000000	0.665331	0.000000	0.000000	0.000000	0.642149	-0.069430	-0.439904	0.000000	0.000000	3.000000	74.000000	0.000000
3944.095817	-0.094116	0.576953	0.010255	74.192863	-13.725038	-17.869320	0.193619	0.000000	0.592013	0.000000	0.000000	0.000000	0.603469	-0.076297	-0.475531	0.000000	0.000000	3.000000	74.000000	0.000000
3944.099150	-0.094116	0.576953	0.010255	74.192863	-13.725038	-17.869320	0.193619	0.000000	0.592013	0.000000	0.000000	0.000000	0.603469	-0.076297	-0.475531	0.000000	0.000000	3.000000	74.000000	0.000000
3944.102483	-0.094116	0.576953	0.010255	74.192863	-13.725038	-17.869320	0.193619	0.000000	0.592013	0.000000	0.000000	0.000000	0.603469	-0.076297	-0.475531	0.000000	0.000000	3.000000	74.000000	0.000000
3944.105817	-0.092231	0.576631	0.008542	73.522606	-14.777883	-18.927277	0.294198	0.000000	0.512758	0.000000	0.000000	0.000000	0.565570	-0.096475	-0.513920	0.000000	0.000000	3.000000	74.000000	0.000000
3944.109150	-0.092231	0.576631	0.008542	73.522606	-14.777883	-18.927277	0.294198	0.000000	0.512758	0.000000	0.000000	0.000000	0.565570	-0.096475	-0.513920	0.000000	0.000000	3.000000	74.000000	0.000000
3944.112483	-0.092231	0.576631	0.008542	73.522606	-14.777883	-18.927277	0.294198	0.000000	0.512758	0.000000	0.000000	0.000000	0.565570	-0.096475	-0.513920	0.000000	0.000000	3.000000	74.000000	0.000000
3944.115817	-0.090520	0.576235	0.006717	72.709389	-15.760602	-20.059881	0.388459	0.000000	0.427105	0.000000	0.000000	0.000000	0.513293	-0.118877	-0.547611	0.000000	0.000000	3.000000	74.000000	0.000000
3944.119150	-0.090520	0.576235	0.006717	72.709389	-15.760602	-20.059881	0.388459	0.000000	0.427105	0.000000	0.000000	0.000000	0.513293	-0.118877	-0.547611	0.000000	0.000000	3.000000	74.000000	0.000000
3944.122483	-0.090520	0.576235	0.006717	72.709389	-15.760602	-20.059881	0.388459	0.000000	0.427105	0.000000	0.000000	0.000000	0.513293	-0.118877	-0.547611	0.000000	0.000000	3.000000	74.000000	0.000000
3944.125817	-0.088885	0.575780	0.004751	71.836639	-16.596348	-21.244656	0.474008	0.000000	0.335836	0.000000	0.000000	0.000000	0.490494	-0.136543	-0.589831	0.000000	0.000000	3.000000	74.000000	0.000000
3944.129150	-0.088885	0.575780	0.004751	71.836639	-16.596348	-21.244656	0.474008	0.000000	0.335836	0.000000	0.000000	0.000000	0.490494	-0.136543	-0.589831	0.000000	0.000000	3.000000	74.000000	0.000000
3944.132483	-0.088885	0.575780	0.004751	71.836639	-16.596348	-21.244656	0.474008	0.000000	0.335836	0.000000	0.000000	0.000000	0.490494	-0.136543	-0.589831	0.000000	0.000000	3.000000	74.000000	0.000000
3944.135817	-0.087306	0.575215	0.002661	70.964478	-17.229065	-22.583611	0.555757	0.000000	0.237531	0.000000	0.000000	0.000000	0.473617	-0.169483	-0.626979	0.000000	0.000000	3.000000	74.000000	0.000000
3944.139150	-0.087306	0.575215	0.002661	70.964478	-17.229065	-22.583611	0.555757	0.000000	0.237531	0.000000	0.000000	0.000000	0.473617	-0.169483	-0.626979	0.000000	0.000000	3.000000	74.000000	0.000000
3944.142483	-0.087306	0.575215	0.002661	70.964478	-17.229065	-22.583611	0.555757	0.000000	0.237531	0.000000	0.000000	0.000000	0.473617	-0.169483	-0.626979	0.000000	0.000000	3.000000	74.000000	0.000000
3944.145817	-0.085842	0.574562	0.000519	70.120506	-17.643837	-23.704258	0.634693	0.000000	0.133034	0.000000	0.000000	0.000000	0.439226	-0.195926	-0.642378	0.000000	0.000000	3.000000	74.000000	0.000000
3944.149150	-0.085842	0.574562	0.000519	70.120506	-17.643837	-23.704258	0.634693	0.000000	0.133034	0.000000	0.000000	0.000000	0.439226	-0.195926	-0.642378	0.000000	0.000000	3.000000	74.000000	0.000000
3944.152483	-0.085842	0.574562	0.000519	70.120506	-17.643837	-23.704258	0.634693	0.000000	0.133034	0.000000	0.000000	0.000000	0.439226	-0.195926	-0.642378	0.000000	0.000000	3.000000	74.000000	0.000000
3944.155817	-0.084558	0.573865	-0.001674	69.300415	-17.853418	-24.064299	0.707897	0.000000	0.025972	0.000000	0.000000	0.000000	0.385202	-0.209070	-0.657962	0.000000	0.000000	3.000000	74.000000	0.000000
3944.159150	-0.084558	0.573865	-0.001674	69.300415	-17.853418	-24.064299	0.707897	0.000000	0.025972	0.000000	0.000000	0.000000	0.385202	-0.209070	-0.657962	0.000000	0.000000	3.000000	74.000000	0.000000
3944.162483	-0.084558	0.573865	-0.001674	69.300415	-17.853418	-24.064299	0.707897	0.000000	0.025972	0.000000	0.000000	0.000000	0.385202	-0.209070	-0.657962	0.000000	0.000000	3.000000	74.000000	0.000000
3944.165817	-0.083473	0.573181	-0.003802	68.484711	-17.916885	-23.513721	0.772098	0.000000	-0.083689	0.000000	0.000000	0.000000	0.325510	-0.205115	-0.638422	0.000000	0.000000	3.000000	74.000000	0.000000
3944.169150	-0.083473	0.573181	-0.003802	68.484711	-17.916885	-23.513721	0.772098	0.000000	-0.083689	0.000000	0.000000	0.000000	0.325510	-0.205115	-0.638422	0.000000	0.000000	3.000000	74.000000	0.000000
3944.172483	-0.083473	0.573181	-0.003802	68.484711	-17.916885	-23.513721	0.772098	0.000000	-0.083689	0.000000	0.000000	0.000000	0.325510	-0.205115	-0.638422	0.000000	0.000000	3.000000	74.000000	0.000000
3944.175817	-0.082556	0.572532	-0.005774	67.681755	-17.894381	-22.763254	0.826349	0.000000	-0.190092	0.000000	0.000000	0.000000	0.275026	-0.194840	-0.591496	0.000000	0.000000	3.000000	74.000000	0.000000
3944.179150	-0.082556	0.572532	-0.005774	67.681755	-17.894381	-22.763254	0.826349	0.000000	-0.190092	0.000000	0.000000	0.000000	0.275026	-0.194840	-0.591496	0.000000	0.000000	3.000000	74.000000	0.000000
3944.182483	-0.082556	0.572532	-0.005774	67.681755	-17.894381	-22.763254	0.826349	0.000000	-0.190092	0.000000	0.000000	0.000000	0.275026	-0.194840	-0.591496	0.000000	0.000000	3.000000	74.000000	0.000000
3944.185817	-0.081829	0.571960	-0.007580	66.896637	-17.796518	-22.586449	0.872187	0.000000	-0.288675	0.000000	0.000000	0.000000	0.218178	-0.171666	-0.541827	0.000000	0.000000	3.000000	74.000000	0.000000
3944.189150	-0.081829	0.571960	-0.007580	66.896637	-17.796518	-22.586449	0.872187	0.000000	-0.288675	0.000000	0.000000	0.000000	0.218178	-0.171666	-0.541827	0.000000	0.000000	3.000000	74.000000	0.000000
3944.192483	-0.081829	0.571960	-0.007580	66.896637	-17.796518	-22.586449	0.872187	0.000000	-0.288675	0.000000	0.000000	0.000000	0.218178	-0.171666	-0.541827	0.000000	0.000000	3.000000	74.000000	0.000000
3944.195817	-0.081347	0.571485	-0.009144	66.148682	-17.596006	-22.755114	0.908550	0.000000	-0.378980	0.000000	0.000000	0.000000	0.144745	-0.142296	-0.469360	0.000000	0.000000	3.000000	74.000000	0.000000
3944.199150	-0.081347	0.571485	-0.009144	66.148682	-17.596006	-22.755114	0.908550	0.000000	-0.378980	0.000000	0.000000	0.000000	0.144745	-0.142296	-0.469360	0.000000	0.000000	3.000000	74.000000	0.000000
3944.202483	-0.081347	0.571485	-0.009144	66.148682	-17.596006	-22.755114	0.908550	0.000000	-0.378980	0.000000	0.000000	0.000000	0.144745	-0.142296	-0.469360	0.000000	0.000000	3.000000	74.000000	0.000000
3944.205817	-0.081082	0.571035	-0.010599	65.457039	-17.242994	-22.553858	0.932674	0.000000	-0.457206	0.000000	0.000000	0.000000	0.079262	-0.135091	-0.436571	0.000000	0.000000	3.000000	74.000000	0.000000
3944.209150	-0.081082	0.571035	-0.010599	65.457039	-17.242994	-22.553858	0.932674	0.000000	-0.457206	0.000000	0.000000	0.000000	0.079262	-0.135091	-0.436571	0.000000	0.000000	3.000000	74.000000	0.000000
3944.212483	-0.081082	0.571035	-0.010599	65.457039	-17.242994	-22.553858	0.932674	0.000000	-0.457206	0.000000	0.000000	0.000000	0.079262	-0.135091	-0.436571	0.000000	0.000000	3.000000	74.000000	0.000000
3944.215817	-0.080909	0.570584	-0.011915	64.844170	-16.799181	-22.086426	0.945884	0.000000	-0.529968	0.000000	0.000000	0.000000	0.052025	-0.135221	-0.394784	0.000000	0.000000	3.000000	74.000000	0.000000
3944.219150	-0.080909	0.570584	-0.011915	64.844170	-16.799181	-22.086426	0.945884	0.000000	-0.529968	0.000000	0.000000	0.000000	0.052025	-0.135221	-0.394784	0.000000	0.000000	3.000000	74.000000	0.000000
3944.222483	-0.080909	0.570584	-0.011915	64.844170	-16.799181	-22.086426	0.945884	0.000000	-0.529968	0.000000	0.000000	0.000000	0.052025	-0.135221	-0.394784	0.000000	0.000000	3.000000	74.000000	0.000000
3944.225817	-0.080814	0.570074	-0.013277	64.414055	-16.421368	-21.598751	0.954555	0.000000	-0.595766	0.000000	0.000000	0.000000	0.028511	-0.153041	-0.408520	0.000000	0.000000	3.000000	74.000000	0.000000
3944.229150	-0.080814	0.570074	-0.013277	64.414055	-16.421368	-21.598751	0.954555	0.000000	-0.595766	0.000000	0.000000	0.000000	0.028511	-0.153041	-0.408520	0.000000	0.000000	3.000000	74.000000	0.000000
3944.232483	-0.080814	0.570074	-0.013277	64.414055	-16.421368	-21.598751	0.954555	0.000000	-0.595766	0.000000	0.000000	0.000000	0.028511	-0.153041	-0.408520	0.000000	0.000000	3.000000	74.000000	0.000000
3944.235817	-0.080791	0.569445	-0.014714	64.363731	-16.220360	-21.202236	0.959307	0.000000	-0.663852	0.000000	0.000000	0.000000	0.006847	-0.188629	-0.431038	0.000000	0.000000	3.000000	74.000000	0.000000
3944.239150	-0.080791	0.569445	-0.014714	64.363731	-16.220360	-21.202236	0.959307	0.000000	-0.663852	0.000000	0.000000	0.000000	0.006847	-0.188629	-0.431038	0.000000	0.000000	3.000000	74.000000	0.000000
3944.242483	-0.080791	0.569445	-0.014714	64.363731	-16.220360	-21.202236	0.959307	0.000000	-0.663852	0.000000	0.000000	0.000000	0.006847	-0.188629	-0.431038	0.000000	0.000000	3.000000	74.000000	0.000000
3944.245817	-0.080784	0.568801	-0.016174	64.549599	-16.118559	-20.861979	0.960448	0.000000	-0.735692	0.000000	0.000000	0.000000	0.002102	-0.193486	-0.438085	0.000000	0.000000	3.000000	74.000000	0.000000
3944.249150	-0.080784	0.568801	-0.016174	64.549599	-16.118559	-20.861979	0.960448	0.000000	-0.735692	0.000000	0.000000	0.000000	0.002102	-0.193486	-0.438085	0.000000	0.000000	3.000000	74.000000	0.000000
3944.252483	-0.080784	0.568801	-0.016174	64.549599	-16.118559	-20.861979	0.960448	0.000000	-0.735692	0.000000	0.000000	0.000000	0.002102	-0.193486	-0.438085	0.000000	0.000000	3.000000	74.000000	0.000000
3944.255817	-0.080821	0.568150	-0.017621	64.720024	-16.000547	-20.493320	0.960799	0.000000	-0.808706	0.000000	0.000000	0.000000	-0.011102	-0.195182	-0.433959	0.000000	0.000000	3.000000	74.000000	0.000000
3944.259150	-0.080821	0.568150	-0.017621	64.720024	-16.000547	-20.493320	0.960799	0.000000	-0.808706	0.000000	0.000000	0.000000	-0.011102	-0.195182	-0.433959	0.000000	0.000000	3.000000	74.000000	0.000000
3944.262483	-0.080821	0.568150	-0.017621	64.720024	-16.000547	-20.493320	0.960799	0.000000	-0.808706	0.000000	0.000000	0.000000	-0.011102	-0.195182	-0.433959	0.000000	0.000000	3.000000	74.000000	0.000000
3944.265817	-0.080986	0.567549	-0.018947	64.874146	-15.887980	-20.109673	0.958948	0.000000	-0.881033	0.000000	0.000000	0.000000	-0.049443	-0.180201	-0.397949	0.000000	0.000000	3.000000	74.000000	0.000000
3944.269150	-0.080986	0.567549	-0.018947	64.874146	-15.887980	-20.109673	0.958948	0.000000	-0.881033	0.000000	0.000000	0.000000	-0.049443	-0.180201	-0.397949	0.000000	0.000000	3.000000	74.000000	0.000000
3944.272483	-0.080986	0.567549	-0.018947	64.874146	-15.887980	-20.109673	0.958948	0.000000	-0.881033	0.000000	0.000000	0.000000	-0.049443	-0.180201	-0.397949	0.000000	0.000000	3.000000	74.000000	0.000000
3944.275817	-0.081271	0.566964	-0.020189	65.018234	-15.786906	-19.725552	0.950708	0.000000	-0.947358	0.000000	0.000000	0.000000	-0.085671	-0.175700	-0.372440	0.000000	0.000000	3.000000	74.000000	0.000000
3944.279150	-0.081271	0.566964	-0.020189	65.018234	-15.786906	-19.725552	0.950708	0.000000	-0.947358	0.000000	0.000000	0.000000	-0.085671	-0.175700	-0.372440	0.000000	0.000000	3.000000	74.000000	0.000000
3944.282483	-0.081271	0.566964	-0.020189	65.018234	-15.786906	-19.725552	0.950708	0.000000	-0.947358	0.000000	0.000000	0.000000	-0.085671	-0.175700	-0.372440	0.000000	0.000000	3.000000	74.000000	0.000000
3944.285817	-0.081677	0.566393	-0.021345	65.155609	-15.693591	-19.338007	0.936429	0.000000	-1.009431	0.000000	0.000000	0.000000	-0.121755	-0.171219	-0.346921	0.000000	0.000000	3.000000	74.000000	0.000000
3944.289150	-0.081677	0.566393	-0.021345	65.155609	-15.693591	-19.338007	0.936429	0.000000	-1.009431	0.000000	0.000000	0.000000	-0.121755	-0.171219	-0.346921	0.000000	0.000000	3.000000	74.000000	0.000000
3944.292483	-0.081677	0.566393	-0.021345	65.155609	-15.693591	-19.338007	0.936429	0.000000	-1.009431	0.000000	0.000000	0.000000	-0.121755	-0.171219	-0.346921	0.000000	0.000000	3.000000	74.000000	0.000000
3944.295817	-0.082161	0.565861	-0.022414	65.283905	-15.596785	-18.923601	0.916137	0.000000	-1.067251	0.000000	0.000000	0.000000	-0.145030	-0.159472	-0.320839	0.000000	0.000000	3.000000	74.000000	0.000000
3944.299150	-0.082161	0.565861	-0.022414	65.283905	-15.596785	-18.923601	0.916137	0.000000	-1.067251	0.000000	0.000000	0.000000	-0.145030	-0.159472	-0.320839	0.000000	0.000000	3.000000	74.000000	0.000000
3944.302483	-0.082161	0.565861	-0.022414	65.283905	-15.596785	-18.923601	0.916137	0.000000	-1.067251	0.000000	0.000000	0.000000	-0.145030	-0.159472	-0.320839	0.000000	0.000000	3.000000	74.000000	0.000000
3944.305817	-0.082715	0.565334	-0.023433	65.410950	-15.515199	-18.526213	0.891965	0.000000	-1.120724	0.000000	0.000000	0.000000	-0.166281	-0.158153	-0.305408	0.000000	0.000000	3.000000	74.000000	0.000000
3944.309150	-0.082715	0.565334	-0.023433	65.410950	-15.515199	-18.526213	0.891965	0.000000	-1.120724	0.000000	0.000000	0.000000	-0.166281	-0.158153	-0.305408	0.000000	0.000000	3.000000	74.000000	0.000000
3944.312483	-0.082715	0.565334	-0.023433	65.410950	-15.515199	-18.526213	0.891965	0.000000	-1.120724	0.000000	0.000000	0.000000	-0.166281	-0.158153	-0.305408	0.000000	0.000000	3.000000	74.000000	0.000000
3944.315817	-0.083295	0.564794	-0.024409	65.533699	-15.440282	-18.145403	0.864252	0.000000	-1.171625	0.000000	0.000000	0.000000	-0.174151	-0.161949	-0.292993	0.000000	0.000000	3.000000	74.000000	0.000000
3944.319150	-0.083295	0.564794	-0.024409	65.533699	-15.440282	-18.145403	0.864252	0.000000	-1.171625	0.000000	0.000000	0.000000	-0.174151	-0.161949	-0.292993	0.000000	0.000000	3.000000	74.000000	0.000000
3944.322483	-0.083295	0.564794	-0.024409	65.533699	-15.440282	-18.145403	0.864252	0.000000	-1.171625	0.000000	0.000000	0.000000	-0.174151	-0.161949	-0.292993	0.000000	0.000000	3.000000	74.000000	0.000000
3944.325817	-0.083873	0.564255	-0.025388	65.654984	-15.383657	-17.793510	0.835226	0.000000	-1.220458	0.000000	0.000000	0.000000	-0.173156	-0.161625	-0.293556	0.000000	0.000000	3.000000	74.000000	0.000000
3944.329150	-0.083873	0.564255	-0.025388	65.654984	-15.383657	-17.793510	0.835226	0.000000	-1.220458	0.000000	0.000000	0.000000	-0.173156	-0.161625	-0.293556	0.000000	0.000000	3.000000	74.000000	0.000000
3944.332483	-0.083873	0.564255	-0.025388	65.654984	-15.383657	-17.793510	0.835226	0.000000	-1.220458	0.000000	0.000000	0.000000	-0.173156	-0.161625	-0.293556	0.000000	0.000000	3.000000	74.000000	0.000000
3944.335817	-0.084500	0.563721	-0.026311	65.770943	-15.352414	-17.497208	0.806367	0.000000	-1.269384	0.000000	0.000000	0.000000	-0.188247	-0.160285	-0.277025	0.000000	0.000000	3.000000	74.000000	0.000000
3944.339150	-0.084500	0.563721	-0.026311	65.770943	-15.352414	-17.497208	0.806367	0.000000	-1.269384	0.000000	0.000000	0.000000	-0.188247	-0.160285	-0.277025	0.000000	0.000000	3.000000	74.000000	0.000000
3944.342483	-0.084500	0.563721	-0.026311	65.770943	-15.352414	-17.497208	0.806367	0.000000	-1.269384	0.000000	0.000000	0.000000	-0.188247	-0.160285	-0.277025	0.000000	0.000000	3.000000	74.000000	0.000000
3944.345817	-0.085241	0.563270	-0.027075	65.868607	-15.369619	-17.277969	0.774993	0.000000	-1.315554	0.000000	0.000000	0.000000	-0.222342	-0.135385	-0.229082	0.000000	0.000000	3.000000	74.000000	0.000000
3944.349150	-0.085241	0.563270	-0.027075	65.868607	-15.369619	-17.277969	0.774993	0.000000	-1.315554	0.000000	0.000000	0.000000	-0.222342	-0.135385	-0.229082	0.000000	0.000000	3.000000	74.000000	0.000000
3944.352483	-0.085241	0.563270	-0.027075	65.868607	-15.369619	-17.277969	0.774993	0.000000	-1.315554	0.000000	0.000000	0.000000	-0.222342	-0.135385	-0.229082	0.000000	0.000000	3.000000	74.000000	0.000000
3944.355817	-0.086097	0.562901	-0.027679	65.941406	-15.439566	-17.150879	0.737936	0.000000	-1.353735	0.000000	0.000000	0.000000	-0.256640	-0.110637	-0.181181	0.000000	0.000000	3.000000	74.000000	0.000000
3944.359150	-0.086097	0.562901	-0.027679	65.941406	-15.439566	-17.150879	0.737936	0.000000	-1.353735	0.000000	0.000000	0.000000	-0.256640	-0.110637	-0.181181	0.000000	0.000000	3.000000	74.000000	0.000000
3944.362483	-0.086097	0.562901	-0.027679	65.941406	-15.439566	-17.150879	0.737936	0.000000	-1.353735	0.000000	0.000000	0.000000	-0.256640	-0.110637	-0.181181	0.000000	0.000000	3.000000	74.000000	0.000000
3944.365817	-0.087030	0.562632	-0.028097	65.994064	-15.531108	-17.066681	0.695162	0.000000	-1.383932	0.000000	0.000000	0.000000	-0.280080	-0.080883	-0.125539	0.000000	0.000000	3.000000	74.000000	0.000000
3944.369150	-0.087030	0.562632	-0.028097	65.994064	-15.531108	-17.066681	0.695162	0.000000	-1.383932	0.000000	0.000000	0.000000	-0.280080	-0.080883	-0.125539	0.000000	0.000000	3.000000	74.000000	0.000000
3944.372483	-0.087030	0.562632	-0.028097	65.994064	-15.531108	-17.066681	0.695162	0.000000	-1.383932	0.000000	0.000000	0.000000	-0.280080	-0.080883	-0.125539	0.000000	0.000000	3.000000	74.000000	0.000000
3944.375817	-0.088043	0.562461	-0.028330	66.026848	-15.593850	-16.908676	0.648482	0.000000	-1.404855	0.000000	0.000000	0.000000	-0.303895	-0.051220	-0.069972	0.000000	0.000000	3.000000	74.000000	0.000000
3944.379150	-0.088043	0.562461	-0.028330	66.026848	-15.593850	-16.908676	0.648482	0.000000	-1.404855	0.000000	0.000000	0.000000	-0.303895	-0.051220	-0.069972	0.000000	0.000000	3.000000	74.000000	0.000000
3944.382483	-0.088043	0.562461	-0.028330	66.026848	-15.593850	-16.908676	0.648482	0.000000	-1.404855	0.000000	0.000000	0.000000	-0.303895	-0.051220	-0.069972	0.000000	0.000000	3.000000	74.000000	0.000000
3944.385817	-0.089082	0.562321	-0.028442	66.049591	-15.555698	-16.542042	0.597833	0.000000	-1.416517	0.000000	0.000000	0.000000	-0.311450	-0.042085	-0.033455	0.000000	0.000000	3.000000	74.000000	0.000000
3944.389150	-0.089082	0.562321	-0.028442	66.049591	-15.555698	-16.542042	0.597833	0.000000	-1.416517	0.000000	0.000000	0.000000	-0.311450	-0.042085	-0.033455	0.000000	0.000000	3.000000	74.000000	0.000000
3944.392483	-0.089082	0.562321	-0.028442	66.049591	-15.555698	-16.542042	0.597833	0.000000	-1.416517	0.000000	0.000000	0.000000	-0.311450	-0.042085	-0.033455	0.000000	0.000000	3.000000	74.000000	0.000000
3944.395817	-0.090197	0.562224	-0.028492	66.074532	-15.414322	-15.949059	0.545925	0.000000	-1.422093	0.000000	0.000000	0.000000	-0.334617	-0.028831	-0.014937	0.000000	0.000000	3.000000	74.000000	0.000000
3944.399150	-0.090197	0.562224	-0.028492	66.074532	-15.414322	-15.949059	0.545925	0.000000	-1.422093	0.000000	0.000000	0.000000	-0.334617	-0.028831	-0.014937	0.000000	0.000000	3.000000	74.000000	0.000000
3944.402483	-0.090197	0.562224	-0.028492	66.074532	-15.414322	-15.949059	0.545925	0.000000	-1.422093	0.000000	0.000000	0.000000	-0.334617	-0.028831	-0.014937	0.000000	0.000000	3.000000	74.000000	0.000000
3944.405817	-0.091352	0.562152	-0.028559	66.097054	-15.173308	-15.132604	0.490155	0.000000	-1.424582	0.000000	0.000000	0.000000	-0.346557	-0.021686	-0.020100	0.000000	0.000000	3.000000	74.000000	0.000000
3944.409150	-0.091352	0.562152	-0.028559	66.097054	-15.173308	-15.132604	0.490155	0.000000	-1.424582	0.000000	0.000000	0.000000	-0.346557	-0.021686	-0.020100	0.000000	0.000000	3.000000	74.000000	0.000000
3944.412483	-0.091352	0.562152	-0.028559	66.097054	-15.173308	-15.132604	0.490155	0.000000	-1.424582	0.000000	0.000000	0.000000	-0.346557	-0.021686	-0.020100	0.000000	0.000000	3.000000	74.000000	0.000000
3944.415817	-0.092524	0.562063	-0.028651	66.125374	-14.813664	-14.058292	0.432396	0.000000	-1.427932	0.000000	0.000000	0.000000	-0.351580	-0.026821	-0.027716	0.000000	0.000000	3.000000	74.000000	0.000000
3944.419150	-0.092524	0.562063	-0.028651	66.125374	-14.813664	-14.058292	0.432396	0.000000	-1.427932	0.000000	0.000000	0.000000	-0.351580	-0.026821	-0.027716	0.000000	0.000000	3.000000	74.000000	0.000000
3944.422483	-0.092524	0.562063	-0.028651	66.125374	-14.813664	-14.058292	0.432396	0.000000	-1.427932	0.000000	0.000000	0.000000	-0.351580	-0.026821	-0.027716	0.000000	0.000000	3.000000	74.000000	0.000000
3944.425817	-0.093706	0.561987	-0.028798	66.153427	-14.329682	-12.732600	0.373799	0.000000	-1.432551	0.000000	0.000000	0.000000	-0.354653	-0.022667	-0.044085	0.000000	0.000000	3.000000	74.000000	0.000000
3944.429150	-0.093706	0.561987	-0.028798	66.153427	-14.329682	-12.732600	0.373799	0.000000	-1.432551	0.000000	0.000000	0.000000	-0.354653	-0.022667	-0.044085	0.000000	0.000000	3.000000	74.000000	0.000000
3944.432483	-0.093706	0.561987	-0.028798	66.153427	-14.329682	-12.732600	0.373799	0.000000	-1.432551	0.000000	0.000000	0.000000	-0.354653	-0.022667	-0.044085	0.000000	0.000000	3.000000	74.000000	0.000000
3944.435817	-0.094924	0.561918	-0.028981	66.176506	-13.801218	-11.331451	0.314690	0.000000	-1.439899	0.000000	0.000000	0.000000	-0.365252	-0.020611	-0.054800	0.000000	0.000000	3.000000	74.000000	0.000000
3944.439150	-0.094924	0.561918	-0.028981	66.176506	-13.801218	-11.331451	0.314690	0.000000	-1.439899	0.000000	0.000000	0.000000	-0.365252	-0.020611	-0.054800	0.000000	0.000000	3.000000	74.000000	0.000000
3944.442483	-0.094924	0.561918	-0.028981	66.176506	-13.801218	-11.331451	0.314690	0.000000	-1.439899	0.000000	0.000000	0.000000	-0.365252	-0.020611	-0.054800	0.000000	0.000000	3.000000	74.000000	0.000000
3944.445817	-0.096190	0.561884	-0.029140	66.186028	-13.310396	-10.294173	0.253815	0.000000	-1.449032	0.000000	0.000000	0.000000	-0.379763	-0.010413	-0.047881	0.000000	0.000000	3.000000	74.000000	0.000000
3944.449150	-0.096190	0.561884	-0.029140	66.186028	-13.310396	-10.294173	0.253815	0.000000	-1.449032	0.000000	0.000000	0.000000	-0.379763	-0.010413	-0.047881	0.000000	0.000000	3.000000	74.000000	0.000000
3944.452483	-0.096190	0.561884	-0.029140	66.186028	-13.310396	-10.294173	0.253815	0.000000	-1.449032	0.000000	0.000000	0.000000	-0.379763	-0.010413	-0.047881	0.000000	0.000000	3.000000	74.000000	0.000000
3944.455817	-0.097495	0.561873	-0.029318	66.186081	-12.897927	-9.887568	0.190521	0.000000	-1.457012	0.000000	0.000000	0.000000	-0.391528	-0.003229	-0.053456	0.000000	0.000000	3.000000	74.000000	0.000000
3944.459150	-0.097495	0.561873	-0.029318	66.186081	-12.897927	-9.887568	0.190521	0.000000	-1.457012	0.000000	0.000000	0.000000	-0.391528	-0.003229	-0.053456	0.000000	0.000000	3.000000	74.000000	0.000000
3944.462483	-0.097495	0.561873	-0.029318	66.186081	-12.897927	-9.887568	0.190521	0.000000	-1.457012	0.000000	0.000000	0.000000	-0.391528	-0.003229	-0.053456	0.000000	0.000000	3.000000	74.000000	0.000000
3944.465817	-0.098844	0.561879	-0.029492	66.178413	-12.553169	-9.921298	0.125267	0.000000	-1.465922	0.000000	0.000000	0.000000	-0.404882	0.001894	-0.052125	0.000000	0.000000	3.000000	74.000000	0.000000
3944.469150	-0.098844	0.561879	-0.029492	66.178413	-12.553169	-9.921298	0.125267	0.000000	-1.465922	0.000000	0.000000	0.000000	-0.404882	0.001894	-0.052125	0.000000	0.000000	3.000000	74.000000	0.000000
3944.472483	-0.098844	0.561879	-0.029492	66.178413	-12.553169	-9.921298	0.125267	0.000000	-1.465922	0.000000	0.000000	0.000000	-0.404882	0.001894	-0.052125	0.000000	0.000000	3.000000	74.000000	0.000000
3944.475817	-0.100229	0.561892	-0.029703	66.167068	-12.232311	-9.982572	0.057786	0.000000	-1.474609	0.000000	0.000000	0.000000	-0.415371	0.003954	-0.063266	0.000000	0.000000	3.000000	74.000000	0.000000
3944.479150	-0.100229	0.561892	-0.029703	66.167068	-12.232311	-9.982572	0.057786	0.000000	-1.474609	0.000000	0.000000	0.000000	-0.415371	0.003954	-0.063266	0.000000	0.000000	3.000000	74.000000	0.000000
3944.482483	-0.100229	0.561892	-0.029703	66.167068	-12.232311	-9.982572	0.057786	0.000000	-1.474609	0.000000	0.000000	0.000000	-0.415371	0.003954	-0.063266	0.000000	0.000000	3.000000	74.000000	0.000000
3944.485817	-0.101590	0.561865	-0.029926	66.158112	-11.902395	-9.793268	-0.011442	0.000000	-1.485154	0.000000	0.000000	0.000000	-0.408313	-0.008348	-0.066828	0.000000	0.000000	3.000000	74.000000	0.000000
3944.489150	-0.101590	0.561865	-0.029926	66.158112	-11.902395	-9.793268	-0.011442	0.000000	-1.485154	0.000000	0.000000	0.000000	-0.408313	-0.008348	-0.066828	0.000000	0.000000	3.000000	74.000000	0.000000
3944.492483	-0.101590	0.561865	-0.029926	66.158112	-11.902395	-9.793268	-0.011442	0.000000	-1.485154	0.000000	0.000000	0.000000	-0.408313	-0.008348	-0.066828	0.000000	0.000000	3.000000	74.000000	0.000000
3944.495817	-0.102894	0.561834	-0.030208	66.147949	-11.551475	-9.318047	-0.079494	0.000000	-1.496292	0.000000	0.000000	0.000000	-0.391370	-0.009281	-0.084519	0.000000	0.000000	3.000000	74.000000	0.000000
3944.499150	-0.102894	0.561834	-0.030208	66.147949	-11.551475	-9.318047	-0.079494	0.000000	-1.496292	0.000000	0.000000	0.000000	-0.391370	-0.009281	-0.084519	0.000000	0.000000	3.000000	74.000000	0.000000
3944.502483	-0.102894	0.561834	-0.030208	66.147949	-11.551475	-9.318047	-0.079494	0.000000	-1.496292	0.000000	0.000000	0.000000	-0.391370	-0.009281	-0.084519	0.000000	0.000000	3.000000	74.000000	0.000000
3944.505817	-0.104158	0.561783	-0.030570	66.139473	-11.179587	-8.799764	-0.144723	0.000000	-1.510378	0.000000	0.000000	0.000000	-0.379047	-0.015326	-0.108863	0.000000	0.000000	3.000000	74.000000	0.000000
3944.509150	-0.104158	0.561783	-0.030570	66.139473	-11.179587	-8.799764	-0.144723	0.000000	-1.510378	0.000000	0.000000	0.000000	-0.379047	-0.015326	-0.108863	0.000000	0.000000	3.000000	74.000000	0.000000
3944.512483	-0.104158	0.561783	-0.030570	66.139473	-11.179587	-8.799764	-0.144723	0.000000	-1.510378	0.000000	0.000000	0.000000	-0.379047	-0.015326	-0.108863	0.000000	0.000000	3.000000	74.000000	0.000000
3944.515817	-0.105406	0.561704	-0.030996	66.130424	-10.826831	-8.428923	-0.207897	0.000000	-1.528522	0.000000	0.000000	0.000000	-0.374310	-0.023458	-0.127618	0.000000	0.000000	3.000000	74.000000	0.000000
3944.519150	-0.105406	0.561704	-0.030996	66.130424	-10.826831	-8.428923	-0.207897	0.000000	-1.528522	0.000000	0.000000	0.000000	-0.374310	-0.023458	-0.127618	0.000000	0.000000	3.000000	74.000000	0.000000
3944.522483	-0.105406	0.561704	-0.030996	66.130424	-10.826831	-8.428923	-0.207897	0.000000	-1.528522	0.000000	0.000000	0.000000	-0.374310	-0.023458	-0.127618	0.000000	0.000000	3.000000	74.000000	0.000000
3944.525817	-0.106676	0.561623	-0.031499	66.125122	-10.506810	-8.120368	-0.270282	0.000000	-1.549791	0.000000	0.000000	0.000000	-0.381121	-0.024368	-0.151038	0.000000	0.000000	3.000000	74.000000	0.000000
3944.529150	-0.106676	0.561623	-0.031499	66.125122	-10.506810	-8.120368	-0.270282	0.000000	-1.549791	0.000000	0.000000	0.000000	-0.381121	-0.024368	-0.151038	0.000000	0.000000	3.000000	74.000000	0.000000
3944.532483	-0.106676	0.561623	-0.031499	66.125122	-10.506810	-8.120368	-0.270282	0.000000	-1.549791	0.000000	0.000000	0.000000	-0.381121	-0.024368	-0.151038	0.000000	0.000000	3.000000	74.000000	0.000000
3944.535817	-0.107948	0.561539	-0.032076	66.124878	-10.227605	-8.024699	-0.333802	0.000000	-1.574964	0.000000	0.000000	0.000000	-0.381649	-0.025283	-0.172990	0.000000	0.000000	3.000000	74.000000	0.000000
3944.539150	-0.107948	0.561539	-0.032076	66.124878	-10.227605	-8.024699	-0.333802	0.000000	-1.574964	0.000000	0.000000	0.000000	-0.381649	-0.025283	-0.172990	0.000000	0.000000	3.000000	74.000000	0.000000
3944.542483	-0.107948	0.561539	-0.032076	66.124878	-10.227605	-8.024699	-0.333802	0.000000	-1.574964	0.000000	0.000000	0.000000	-0.381649	-0.025283	-0.172990	0.000000	0.000000	3.000000	74.000000	0.000000
3944.545817	-0.109207	0.561445	-0.032697	66.120544	-9.986588	-7.972258	-0.397411	0.000000	-1.603796	0.000000	0.000000	0.000000	-0.377714	-0.028307	-0.186430	0.000000	0.000000	3.000000	74.000000	0.000000
3944.549150	-0.109207	0.561445	-0.032697	66.120544	-9.986588	-7.972258	-0.397411	0.000000	-1.603796	0.000000	0.000000	0.000000	-0.377714	-0.028307	-0.186430	0.000000	0.000000	3.000000	74.000000	0.000000
3944.552483	-0.109207	0.561445	-0.032697	66.120544	-9.986588	-7.972258	-0.397411	0.000000	-1.603796	0.000000	0.000000	0.000000	-0.377714	-0.028307	-0.186430	0.000000	0.000000	3.000000	74.000000	0.000000
3944.555817	-0.110457	0.561357	-0.033346	66.116852	-9.744879	-7.740214	-0.460363	0.000000	-1.634868	0.000000	0.000000	0.000000	-0.375044	-0.026221	-0.194531	0.000000	0.000000	3.000000	74.000000	0.000000
3944.559150	-0.110457	0.561357	-0.033346	66.116852	-9.744879	-7.740214	-0.460363	0.000000	-1.634868	0.000000	0.000000	0.000000	-0.375044	-0.026221	-0.194531	0.000000	0.000000	3.000000	74.000000	0.000000
3944.562483	-0.110457	0.561357	-0.033346	66.116852	-9.744879	-7.740214	-0.460363	0.000000	-1.634868	0.000000	0.000000	0.000000	-0.375044	-0.026221	-0.194531	0.000000	0.000000	3.000000	74.000000	0.000000
3944.565817	-0.111680	0.561253	-0.034010	66.113655	-9.497879	-7.316660	-0.522870	0.000000	-1.667290	0.000000	0.000000	0.000000	-0.366712	-0.031336	-0.199375	0.000000	0.000000	3.000000	74.000000	0.000000
3944.569150	-0.111680	0.561253	-0.034010	66.113655	-9.497879	-7.316660	-0.522870	0.000000	-1.667290	0.000000	0.000000	0.000000	-0.366712	-0.031336	-0.199375	0.000000	0.000000	3.000000	74.000000	0.000000
3944.572483	-0.111680	0.561253	-0.034010	66.113655	-9.497879	-7.316660	-0.522870	0.000000	-1.667290	0.000000	0.000000	0.000000	-0.366712	-0.031336	-0.199375	0.000000	0.000000	3.000000	74.000000	0.000000
3944.575817	-0.112843	0.561121	-0.034726	66.115990	-9.272381	-6.890835	-0.583989	0.000000	-1.700519	0.000000	0.000000	0.000000	-0.349059	-0.039431	-0.214816	0.000000	0.000000	3.000000	74.000000	0.000000
3944.579150	-0.112843	0.561121	-0.034726	66.115990	-9.272381	-6.890835	-0.583989	0.000000	-1.700519	0.000000	0.000000	0.000000	-0.349059	-0.039431	-0.214816	0.000000	0.000000	3.000000	74.000000	0.000000
3944.582483	-0.112843	0.561121	-0.034726	66.115990	-9.272381	-6.890835	-0.583989	0.000000	-1.700519	0.000000	0.000000	0.000000	-0.349059	-0.039431	-0.214816	0.000000	0.000000	3.000000	74.000000	0.000000
3944.585817	-0.113988	0.560963	-0.035504	66.124527	-9.068967	-6.637621	-0.642165	0.000000	-1.736322	0.000000	0.000000	0.000000	-0.343317	-0.047518	-0.233378	0.000000	0.000000	3.000000	74.000000	0.000000
3944.589150	-0.113988	0.560963	-0.035504	66.124527	-9.068967	-6.637621	-0.642165	0.000000	-1.736322	0.000000	0.000000	0.000000	-0.343317	-0.047518	-0.233378	0.000000	0.000000	3.000000	74.000000	0.000000
3944.592483	-0.113988	0.560963	-0.035504	66.124527	-9.068967	-6.637621	-0.642165	0.000000	-1.736322	0.000000	0.000000	0.000000	-0.343317	-0.047518	-0.233378	0.000000	0.000000	3.000000	74.000000	0.000000
3944.595817	-0.115147	0.560761	-0.036373	66.139198	-8.889930	-6.529095	-0.699385	0.000000	-1.775218	0.000000	0.000000	0.000000	-0.347938	-0.060689	-0.260508	0.000000	0.000000	3.000000	74.000000	0.000000
3944.599150	-0.115147	0.560761	-0.036373	66.139198	-8.889930	-6.529095	-0.699385	0.000000	-1.775218	0.000000	0.000000	0.000000	-0.347938	-0.060689	-0.260508	0.000000	0.000000	3.000000	74.000000	0.000000
3944.602483	-0.115147	0.560761	-0.036373	66.139198	-8.889930	-6.529095	-0.699385	0.000000	-1.775218	0.000000	0.000000	0.000000	-0.347938	-0.060689	-0.260508	0.000000	0.000000	3.000000	74.000000	0.000000
3944.605817	-0.116330	0.560504	-0.037378	66.166298	-8.731456	-6.375756	-0.757374	0.000000	-1.818636	0.000000	0.000000	0.000000	-0.354839	-0.076830	-0.301622	0.000000	0.000000	3.000000	74.000000	0.000000
3944.609150	-0.116330	0.560504	-0.037378	66.166298	-8.731456	-6.375756	-0.757374	0.000000	-1.818636	0.000000	0.000000	0.000000	-0.354839	-0.076830	-0.301622	0.000000	0.000000	3.000000	74.000000	0.000000
3944.612483	-0.116330	0.560504	-0.037378	66.166298	-8.731456	-6.375756	-0.757374	0.000000	-1.818636	0.000000	0.000000	0.000000	-0.354839	-0.076830	-0.301622	0.000000	0.000000	3.000000	74.000000	0.000000
3944.615817	-0.117534	0.560195	-0.038521	66.210197	-8.606685	-6.155472	-0.816514	0.000000	-1.868906	0.000000	0.000000	0.000000	-0.361254	-0.092938	-0.342860	0.000000	0.000000	3.000000	74.000000	0.000000
3944.619150	-0.117534	0.560195	-0.038521	66.210197	-8.606685	-6.155472	-0.816514	0.000000	-1.868906	0.000000	0.000000	0.000000	-0.361254	-0.092938	-0.342860	0.000000	0.000000	3.000000	74.000000	0.000000
3944.622483	-0.117534	0.560195	-0.038521	66.210197	-8.606685	-6.155472	-0.816514	0.000000	-1.868906	0.000000	0.000000	0.000000	-0.361254	-0.092938	-0.342860	0.000000	0.000000	3.000000	74.000000	0.000000
3944.625817	-0.118692	0.559838	-0.039808	66.266876	-8.494050	-5.781596	-0.876723	0.000000	-1.926050	0.000000	0.000000	0.000000	-0.347331	-0.106942	-0.386089	0.000000	0.000000	3.000000	74.000000	0.000000
3944.629150	-0.118692	0.559838	-0.039808	66.266876	-8.494050	-5.781596	-0.876723	0.000000	-1.926050	0.000000	0.000000	0.000000	-0.347331	-0.106942	-0.386089	0.000000	0.000000	3.000000	74.000000	0.000000
3944.632483	-0.118692	0.559838	-0.039808	66.266876	-8.494050	-5.781596	-0.876723	0.000000	-1.926050	0.000000	0.000000	0.000000	-0.347331	-0.106942	-0.386089	0.000000	0.000000	3.000000	74.000000	0.000000
3944.635817	-0.119731	0.559425	-0.041263	66.336349	-8.383104	-5.305630	-0.934611	0.000000	-1.990398	0.000000	0.000000	0.000000	-0.311653	-0.123901	-0.436422	0.000000	0.000000	3.000000	74.000000	0.000000
3944.639150	-0.119731	0.559425	-0.041263	66.336349	-8.383104	-5.305630	-0.934611	0.000000	-1.990398	0.000000	0.000000	0.000000	-0.311653	-0.123901	-0.436422	0.000000	0.000000	3.000000	74.000000	0.000000
3944.642483	-0.119731	0.559425	-0.041263	66.336349	-8.383104	-5.305630	-0.934611	0.000000	-1.990398	0.000000	0.000000	0.000000	-0.311653	-0.123901	-0.436422	0.000000	0.000000	3.000000	74.000000	0.000000
3944.645817	-0.120644	0.559009	-0.042756	66.410179	-8.252617	-4.774592	-0.986553	0.000000	-2.063135	0.000000	0.000000	0.000000	-0.274016	-0.124732	-0.448040	0.000000	0.000000	3.000000	74.000000	0.000000
3944.649150	-0.120644	0.559009	-0.042756	66.410179	-8.252617	-4.774592	-0.986553	0.000000	-2.063135	0.000000	0.000000	0.000000	-0.274016	-0.124732	-0.448040	0.000000	0.000000	3.000000	74.000000	0.000000
3944.652483	-0.120644	0.559009	-0.042756	66.410179	-8.252617	-4.774592	-0.986553	0.000000	-2.063135	0.000000	0.000000	0.000000	-0.274016	-0.124732	-0.448040	0.000000	0.000000	3.000000	74.000000	0.000000
3944.655817	-0.121451	0.558614	-0.044299	66.483688	-8.107865	-4.202511	-1.032223	0.000000	-2.137808	0.000000	0.000000	0.000000	-0.241918	-0.118498	-0.462763	0.000000	0.000000	3.000000	74.000000	0.000000
3944.659150	-0.121451	0.558614	-0.044299	66.483688	-8.107865	-4.202511	-1.032223	0.000000	-2.137808	0.000000	0.000000	0.000000	-0.241918	-0.118498	-0.462763	0.000000	0.000000	3.000000	74.000000	0.000000
3944.662483	-0.121451	0.558614	-0.044299	66.483688	-8.107865	-4.202511	-1.032223	0.000000	-2.137808	0.000000	0.000000	0.000000	-0.241918	-0.118498	-0.462763	0.000000	0.000000	3.000000	74.000000	0.000000
3944.665817	-0.122152	0.558216	-0.045884	66.519493	-8.014781	-3.711052	-1.072542	0.000000	-2.214935	0.000000	0.000000	0.000000	-0.210375	-0.119437	-0.475727	0.000000	0.000000	3.000000	74.000000	0.000000
3944.669150	-0.122152	0.558216	-0.045884	66.519493	-8.014781	-3.711052	-1.072542	0.000000	-2.214935	0.000000	0.000000	0.000000	-0.210375	-0.119437	-0.475727	0.000000	0.000000	3.000000	74.000000	0.000000
3944.672483	-0.122152	0.558216	-0.045884	66.519493	-8.014781	-3.711052	-1.072542	0.000000	-2.214935	0.000000	0.000000	0.000000	-0.210375	-0.119437	-0.475727	0.000000	0.000000	3.000000	74.000000	0.000000
3944.675817	-0.122796	0.557875	-0.047425	66.425652	-8.080901	-3.414601	-1.107605	0.000000	-2.294223	0.000000	0.000000	0.000000	-0.193239	-0.102327	-0.462042	0.000000	0.000000	3.000000	74.000000	0.000000
3944.679150	-0.122796	0.557875	-0.047425	66.425652	-8.080901	-3.414601	-1.107605	0.000000	-2.294223	0.000000	0.000000	0.000000	-0.193239	-0.102327	-0.462042	0.000000	0.000000	3.000000	74.000000	0.000000
3944.682483	-0.122796	0.557875	-0.047425	66.425652	-8.080901	-3.414601	-1.107605	0.000000	-2.294223	0.000000	0.000000	0.000000	-0.193239	-0.102327	-0.462042	0.000000	0.000000	3.000000	74.000000	0.000000
3944.685817	-0.123451	0.557557	-0.048978	66.223068	-8.302895	-3.337681	-1.139812	0.000000	-2.371230	0.000000	0.000000	0.000000	-0.196409	-0.095353	-0.465930	0.000000	0.000000	3.000000	74.000000	0.000000
3944.689150	-0.123451	0.557557	-0.048978	66.223068	-8.302895	-3.337681	-1.139812	0.000000	-2.371230	0.000000	0.000000	0.000000	-0.196409	-0.095353	-0.465930	0.000000	0.000000	3.000000	74.000000	0.000000
3944.692483	-0.123451	0.557557	-0.048978	66.223068	-8.302895	-3.337681	-1.139812	0.000000	-2.371230	0.000000	0.000000	0.000000	-0.196409	-0.095353	-0.465930	0.000000	0.000000	3.000000	74.000000	0.000000
3944.695817	-0.124054	0.557223	-0.050539	65.948898	-8.652770	-3.466744	-1.172546	0.000000	-2.448885	0.000000	0.000000	0.000000	-0.180982	-0.100406	-0.468293	0.000000	0.000000	3.000000	74.000000	0.000000
3944.699150	-0.124054	0.557223	-0.050539	65.948898	-8.652770	-3.466744	-1.172546	0.000000	-2.448885	0.000000	0.000000	0.000000	-0.180982	-0.100406	-0.468293	0.000000	0.000000	3.000000	74.000000	0.000000
3944.702483	-0.124054	0.557223	-0.050539	65.948898	-8.652770	-3.466744	-1.172546	0.000000	-2.448885	0.000000	0.000000	0.000000	-0.180982	-0.100406	-0.468293	0.000000	0.000000	3.000000	74.000000	0.000000
3944.705817	-0.124578	0.556897	-0.052200	65.646126	-9.071055	-3.744454	-1.202710	0.000000	-2.526934	0.000000	0.000000	0.000000	-0.157131	-0.097598	-0.498256	0.000000	0.000000	3.000000	74.000000	0.000000
3944.709150	-0.124578	0.556897	-0.052200	65.646126	-9.071055	-3.744454	-1.202710	0.000000	-2.526934	0.000000	0.000000	0.000000	-0.157131	-0.097598	-0.498256	0.000000	0.000000	3.000000	74.000000	0.000000
3944.712483	-0.124578	0.556897	-0.052200	65.646126	-9.071055	-3.744454	-1.202710	0.000000	-2.526934	0.000000	0.000000	0.000000	-0.157131	-0.097598	-0.498256	0.000000	0.000000	3.000000	74.000000	0.000000
3944.715817	-0.124968	0.556535	-0.053932	65.331398	-9.483482	-4.025886	-1.228899	0.000000	-2.609977	0.000000	0.000000	0.000000	-0.116911	-0.108729	-0.519713	0.000000	0.000000	3.000000	74.000000	0.000000
3944.719150	-0.124968	0.556535	-0.053932	65.331398	-9.483482	-4.025886	-1.228899	0.000000	-2.609977	0.000000	0.000000	0.000000	-0.116911	-0.108729	-0.519713	0.000000	0.000000	3.000000	74.000000	0.000000
3944.722483	-0.124968	0.556535	-0.053932	65.331398	-9.483482	-4.025886	-1.228899	0.000000	-2.609977	0.000000	0.000000	0.000000	-0.116911	-0.108729	-0.519713	0.000000	0.000000	3.000000	74.000000	0.000000
3944.725817	-0.125302	0.556198	-0.055752	65.000641	-9.895093	-4.287060	-1.248384	0.000000	-2.696595	0.000000	0.000000	0.000000	-0.100411	-0.101085	-0.545993	0.000000	0.000000	3.000000	74.000000	0.000000
3944.729150	-0.125302	0.556198	-0.055752	65.000641	-9.895093	-4.287060	-1.248384	0.000000	-2.696595	0.000000	0.000000	0.000000	-0.100411	-0.101085	-0.545993	0.000000	0.000000	3.000000	74.000000	0.000000
3944.732483	-0.125302	0.556198	-0.055752	65.000641	-9.895093	-4.287060	-1.248384	0.000000	-2.696595	0.000000	0.000000	0.000000	-0.100411	-0.101085	-0.545993	0.000000	0.000000	3.000000	74.000000	0.000000
3944.735817	-0.125615	0.555900	-0.057554	64.642982	-10.311247	-4.552345	-1.265119	0.000000	-2.787594	0.000000	0.000000	0.000000	-0.093693	-0.089540	-0.540781	0.000000	0.000000	3.000000	74.000000	0.000000
3944.739150	-0.125615	0.555900	-0.057554	64.642982	-10.311247	-4.552345	-1.265119	0.000000	-2.787594	0.000000	0.000000	0.000000	-0.093693	-0.089540	-0.540781	0.000000	0.000000	3.000000	74.000000	0.000000
3944.742483	-0.125615	0.555900	-0.057554	64.642982	-10.311247	-4.552345	-1.265119	0.000000	-2.787594	0.000000	0.000000	0.000000	-0.093693	-0.089540	-0.540781	0.000000	0.000000	3.000000	74.000000	0.000000
3944.745817	-0.125918	0.555623	-0.059363	64.272072	-10.724615	-4.819455	-1.280734	0.000000	-2.877725	0.000000	0.000000	0.000000	-0.091053	-0.082991	-0.542676	0.000000	0.000000	3.000000	74.000000	0.000000
3944.749150	-0.125918	0.555623	-0.059363	64.272072	-10.724615	-4.819455	-1.280734	0.000000	-2.877725	0.000000	0.000000	0.000000	-0.091053	-0.082991	-0.542676	0.000000	0.000000	3.000000	74.000000	0.000000
3944.752483	-0.125918	0.555623	-0.059363	64.272072	-10.724615	-4.819455	-1.280734	0.000000	-2.877725	0.000000	0.000000	0.000000	-0.091053	-0.082991	-0.542676	0.000000	0.000000	3.000000	74.000000	0.000000
3944.755817	-0.126232	0.555394	-0.061120	63.916595	-11.116249	-5.050454	-1.295910	0.000000	-2.968170	0.000000	0.000000	0.000000	-0.094037	-0.068577	-0.526884	0.000000	0.000000	3.000000	74.000000	0.000000
3944.759150	-0.126232	0.555394	-0.061120	63.916595	-11.116249	-5.050454	-1.295910	0.000000	-2.968170	0.000000	0.000000	0.000000	-0.094037	-0.068577	-0.526884	0.000000	0.000000	3.000000	74.000000	0.000000
3944.762483	-0.126232	0.555394	-0.061120	63.916595	-11.116249	-5.050454	-1.295910	0.000000	-2.968170	0.000000	0.000000	0.000000	-0.094037	-0.068577	-0.526884	0.000000	0.000000	3.000000	74.000000	0.000000
3944.765817	-0.126562	0.555154	-0.062930	63.596363	-11.460097	-5.208930	-1.311583	0.000000	-3.055984	0.000000	0.000000	0.000000	-0.099240	-0.072053	-0.543083	0.000000	0.000000	3.000000	74.000000	0.000000
3944.769150	-0.126562	0.555154	-0.062930	63.596363	-11.460097	-5.208930	-1.311583	0.000000	-3.055984	0.000000	0.000000	0.000000	-0.099240	-0.072053	-0.543083	0.000000	0.000000	3.000000	74.000000	0.000000
3944.772483	-0.126562	0.555154	-0.062930	63.596363	-11.460097	-5.208930	-1.311583	0.000000	-3.055984	0.000000	0.000000	0.000000	-0.099240	-0.072053	-0.543083	0.000000	0.000000	3.000000	74.000000	0.000000
3944.775817	-0.126897	0.554919	-0.064770	63.310539	-11.756487	-5.274797	-1.328123	0.000000	-3.146498	0.000000	0.000000	0.000000	-0.100353	-0.070634	-0.552117	0.000000	0.000000	3.000000	74.000000	0.000000
3944.779150	-0.126897	0.554919	-0.064770	63.310539	-11.756487	-5.274797	-1.328123	0.000000	-3.146498	0.000000	0.000000	0.000000	-0.100353	-0.070634	-0.552117	0.000000	0.000000	3.000000	74.000000	0.000000
3944.782483	-0.126897	0.554919	-0.064770	63.310539	-11.756487	-5.274797	-1.328123	0.000000	-3.146498	0.000000	0.000000	0.000000	-0.100353	-0.070634	-0.552117	0.000000	0.000000	3.000000	74.000000	0.000000
3944.785817	-0.127173	0.554645	-0.066706	63.083435	-11.984576	-5.220514	-1.344849	0.000000	-3.238518	0.000000	0.000000	0.000000	-0.082703	-0.082143	-0.580614	0.000000	0.000000	3.000000	74.000000	0.000000
3944.789150	-0.127173	0.554645	-0.066706	63.083435	-11.984576	-5.220514	-1.344849	0.000000	-3.238518	0.000000	0.000000	0.000000	-0.082703	-0.082143	-0.580614	0.000000	0.000000	3.000000	74.000000	0.000000
3944.792483	-0.127173	0.554645	-0.066706	63.083435	-11.984576	-5.220514	-1.344849	0.000000	-3.238518	0.000000	0.000000	0.000000	-0.082703	-0.082143	-0.580614	0.000000	0.000000	3.000000	74.000000	0.000000
3944.795817	-0.127354	0.554310	-0.068719	62.918118	-12.122348	-5.013816	-1.358632	0.000000	-3.335287	0.000000	0.000000	0.000000	-0.054340	-0.100356	-0.603987	0.000000	0.000000	3.000000	74.000000	0.000000
3944.799150	-0.127354	0.554310	-0.068719	62.918118	-12.122348	-5.013816	-1.358632	0.000000	-3.335287	0.000000	0.000000	0.000000	-0.054340	-0.100356	-0.603987	0.000000	0.000000	3.000000	74.000000	0.000000
3944.802483	-0.127354	0.554310	-0.068719	62.918118	-12.122348	-5.013816	-1.358632	0.000000	-3.335287	0.000000	0.000000	0.000000	-0.054340	-0.100356	-0.603987	0.000000	0.000000	3.000000	74.000000	0.000000
3944.805817	-0.127438	0.553986	-0.070755	62.808960	-12.181047	-4.671618	-1.367689	0.000000	-3.435951	0.000000	0.000000	0.000000	-0.025370	-0.097216	-0.610884	0.000000	0.000000	3.000000	74.000000	0.000000
3944.809150	-0.127438	0.553986	-0.070755	62.808960	-12.181047	-4.671618	-1.367689	0.000000	-3.435951	0.000000	0.000000	0.000000	-0.025370	-0.097216	-0.610884	0.000000	0.000000	3.000000	74.000000	0.000000
3944.812483	-0.127438	0.553986	-0.070755	62.808960	-12.181047	-4.671618	-1.367689	0.000000	-3.435951	0.000000	0.000000	0.000000	-0.025370	-0.097216	-0.610884	0.000000	0.000000	3.000000	74.000000	0.000000
3944.815817	-0.127478	0.553634	-0.072846	62.733719	-12.189751	-4.242115	-1.371918	0.000000	-3.537765	0.000000	0.000000	0.000000	-0.011797	-0.105665	-0.627113	0.000000	0.000000	3.000000	74.000000	0.000000
3944.819150	-0.127478	0.553634	-0.072846	62.733719	-12.189751	-4.242115	-1.371918	0.000000	-3.537765	0.000000	0.000000	0.000000	-0.011797	-0.105665	-0.627113	0.000000	0.000000	3.000000	74.000000	0.000000
3944.822483	-0.127478	0.553634	-0.072846	62.733719	-12.189751	-4.242115	-1.371918	0.000000	-3.537765	0.000000	0.000000	0.000000	-0.011797	-0.105665	-0.627113	0.000000	0.000000	3.000000	74.000000	0.000000
3944.825817	-0.127528	0.553329	-0.074883	62.629890	-12.225622	-3.857194	-1.373884	0.000000	-3.642284	0.000000	0.000000	0.000000	-0.014971	-0.091630	-0.611198	0.000000	0.000000	3.000000	74.000000	0.000000
3944.829150	-0.127528	0.553329	-0.074883	62.629890	-12.225622	-3.857194	-1.373884	0.000000	-3.642284	0.000000	0.000000	0.000000	-0.014971	-0.091630	-0.611198	0.000000	0.000000	3.000000	74.000000	0.000000
3944.832483	-0.127528	0.553329	-0.074883	62.629890	-12.225622	-3.857194	-1.373884	0.000000	-3.642284	0.000000	0.000000	0.000000	-0.014971	-0.091630	-0.611198	0.000000	0.000000	3.000000	74.000000	0.000000
3944.835817	-0.127637	0.553102	-0.076843	62.446671	-12.330791	-3.545012	-1.376379	0.000000	-3.744151	0.000000	0.000000	0.000000	-0.032733	-0.067975	-0.588003	0.000000	0.000000	3.000000	74.000000	0.000000
3944.839150	-0.127637	0.553102	-0.076843	62.446671	-12.330791	-3.545012	-1.376379	0.000000	-3.744151	0.000000	0.000000	0.000000	-0.032733	-0.067975	-0.588003	0.000000	0.000000	3.000000	74.000000	0.000000
3944.842483	-0.127637	0.553102	-0.076843	62.446671	-12.330791	-3.545012	-1.376379	0.000000	-3.744151	0.000000	0.000000	0.000000	-0.032733	-0.067975	-0.588003	0.000000	0.000000	3.000000	74.000000	0.000000
3944.845817	-0.127805	0.552954	-0.078726	62.194691	-12.498494	-3.317768	-1.381834	0.000000	-3.842151	0.000000	0.000000	0.000000	-0.050513	-0.044484	-0.564744	0.000000	0.000000	3.000000	74.000000	0.000000
3944.849150	-0.127805	0.552954	-0.078726	62.194691	-12.498494	-3.317768	-1.381834	0.000000	-3.842151	0.000000	0.000000	0.000000	-0.050513	-0.044484	-0.564744	0.000000	0.000000	3.000000	74.000000	0.000000
3944.852483	-0.127805	0.552954	-0.078726	62.194691	-12.498494	-3.317768	-1.381834	0.000000	-3.842151	0.000000	0.000000	0.000000	-0.050513	-0.044484	-0.564744	0.000000	0.000000	3.000000	74.000000	0.000000
3944.855817	-0.127953	0.552841	-0.080589	61.913574	-12.685985	-3.168600	-1.390253	0.000000	-3.936275	0.000000	0.000000	0.000000	-0.044348	-0.033906	-0.559158	0.000000	0.000000	3.000000	74.000000	0.000000
3944.859150	-0.127953	0.552841	-0.080589	61.913574	-12.685985	-3.168600	-1.390253	0.000000	-3.936275	0.000000	0.000000	0.000000	-0.044348	-0.033906	-0.559158	0.000000	0.000000	3.000000	74.000000	0.000000
3944.862483	-0.127953	0.552841	-0.080589	61.913574	-12.685985	-3.168600	-1.390253	0.000000	-3.936275	0.000000	0.000000	0.000000	-0.044348	-0.033906	-0.559158	0.000000	0.000000	3.000000	74.000000	0.000000
3944.865817	-0.128057	0.552747	-0.082447	61.664158	-12.838362	-3.059033	-1.397644	0.000000	-4.029468	0.000000	0.000000	0.000000	-0.031098	-0.028256	-0.557151	0.000000	0.000000	3.000000	74.000000	0.000000
3944.869150	-0.128057	0.552747	-0.082447	61.664158	-12.838362	-3.059033	-1.397644	0.000000	-4.029468	0.000000	0.000000	0.000000	-0.031098	-0.028256	-0.557151	0.000000	0.000000	3.000000	74.000000	0.000000
3944.872483	-0.128057	0.552747	-0.082447	61.664158	-12.838362	-3.059033	-1.397644	0.000000	-4.029468	0.000000	0.000000	0.000000	-0.031098	-0.028256	-0.557151	0.000000	0.000000	3.000000	74.000000	0.000000
3944.875817	-0.128080	0.552623	-0.084345	61.462898	-12.940715	-3.008976	-1.402827	0.000000	-4.122326	0.000000	0.000000	0.000000	-0.007084	-0.037137	-0.569592	0.000000	0.000000	3.000000	74.000000	0.000000
3944.879150	-0.128080	0.552623	-0.084345	61.462898	-12.940715	-3.008976	-1.402827	0.000000	-4.122326	0.000000	0.000000	0.000000	-0.007084	-0.037137	-0.569592	0.000000	0.000000	3.000000	74.000000	0.000000
3944.882483	-0.128080	0.552623	-0.084345	61.462898	-12.940715	-3.008976	-1.402827	0.000000	-4.122326	0.000000	0.000000	0.000000	-0.007084	-0.037137	-0.569592	0.000000	0.000000	3.000000	74.000000	0.000000
3944.885817	-0.128010	0.552427	-0.086269	61.315025	-12.987469	-2.938173	-1.404008	0.000000	-4.217258	0.000000	0.000000	0.000000	0.021040	-0.058866	-0.577270	0.000000	0.000000	3.000000	74.000000	0.000000
3944.889150	-0.128010	0.552427	-0.086269	61.315025	-12.987469	-2.938173	-1.404008	0.000000	-4.217258	0.000000	0.000000	0.000000	0.021040	-0.058866	-0.577270	0.000000	0.000000	3.000000	74.000000	0.000000
3944.892483	-0.128010	0.552427	-0.086269	61.315025	-12.987469	-2.938173	-1.404008	0.000000	-4.217258	0.000000	0.000000	0.000000	0.021040	-0.058866	-0.577270	0.000000	0.000000	3.000000	74.000000	0.000000
3944.895817	-0.127879	0.552201	-0.088241	61.194023	-12.992633	-2.703155	-1.400501	0.000000	-4.313470	0.000000	0.000000	0.000000	0.039444	-0.067640	-0.591593	0.000000	0.000000	3.000000	74.000000	0.000000
3944.899150	-0.127879	0.552201	-0.088241	61.194023	-12.992633	-2.703155	-1.400501	0.000000	-4.313470	0.000000	0.000000	0.000000	0.039444	-0.067640	-0.591593	0.000000	0.000000	3.000000	74.000000	0.000000
3944.902483	-0.127879	0.552201	-0.088241	61.194023	-12.992633	-2.703155	-1.400501	0.000000	-4.313470	0.000000	0.000000	0.000000	0.039444	-0.067640	-0.591593	0.000000	0.000000	3.000000	74.000000	0.000000
3944.905817	-0.127699	0.551978	-0.090225	61.036716	-13.006713	-2.387223	-1.393927	0.000000	-4.412069	0.000000	0.000000	0.000000	0.053979	-0.066846	-0.595055	0.000000	0.000000	3.000000	74.000000	0.000000
3944.909150	-0.127699	0.551978	-0.090225	61.036716	-13.006713	-2.387223	-1.393927	0.000000	-4.412069	0.000000	0.000000	0.000000	0.053979	-0.066846	-0.595055	0.000000	0.000000	3.000000	74.000000	0.000000
3944.912483	-0.127699	0.551978	-0.090225	61.036716	-13.006713	-2.387223	-1.393927	0.000000	-4.412069	0.000000	0.000000	0.000000	0.053979	-0.066846	-0.595055	0.000000	0.000000	3.000000	74.000000	0.000000
3944.915817	-0.127541	0.551795	-0.092131	60.794796	-13.096091	-2.200628	-1.384931	0.000000	-4.511245	0.000000	0.000000	0.000000	0.047426	-0.054956	-0.571962	0.000000	0.000000	3.000000	74.000000	0.000000
3944.919150	-0.127541	0.551795	-0.092131	60.794796	-13.096091	-2.200628	-1.384931	0.000000	-4.511245	0.000000	0.000000	0.000000	0.047426	-0.054956	-0.571962	0.000000	0.000000	3.000000	74.000000	0.000000
3944.922483	-0.127541	0.551795	-0.092131	60.794796	-13.096091	-2.200628	-1.384931	0.000000	-4.511245	0.000000	0.000000	0.000000	0.047426	-0.054956	-0.571962	0.000000	0.000000	3.000000	74.000000	0.000000
3944.925817	-0.127376	0.551630	-0.094043	60.452843	-13.288477	-2.192192	-1.377026	0.000000	-4.606571	0.000000	0.000000	0.000000	0.049443	-0.049518	-0.573570	0.000000	0.000000	3.000000	74.000000	0.000000
3944.929150	-0.127376	0.551630	-0.094043	60.452843	-13.288477	-2.192192	-1.377026	0.000000	-4.606571	0.000000	0.000000	0.000000	0.049443	-0.049518	-0.573570	0.000000	0.000000	3.000000	74.000000	0.000000
3944.932483	-0.127376	0.551630	-0.094043	60.452843	-13.288477	-2.192192	-1.377026	0.000000	-4.606571	0.000000	0.000000	0.000000	0.049443	-0.049518	-0.573570	0.000000	0.000000	3.000000	74.000000	0.000000
3944.935817	-0.127197	0.551457	-0.095927	60.071877	-13.529881	-2.367997	-1.368786	0.000000	-4.702167	0.000000	0.000000	0.000000	0.053658	-0.051951	-0.564974	0.000000	0.000000	3.000000	74.000000	0.000000
3944.939150	-0.127197	0.551457	-0.095927	60.071877	-13.529881	-2.367997	-1.368786	0.000000	-4.702167	0.000000	0.000000	0.000000	0.053658	-0.051951	-0.564974	0.000000	0.000000	3.000000	74.000000	0.000000
3944.942483	-0.127197	0.551457	-0.095927	60.071877	-13.529881	-2.367997	-1.368786	0.000000	-4.702167	0.000000	0.000000	0.000000	0.053658	-0.051951	-0.564974	0.000000	0.000000	3.000000	74.000000	0.000000
3944.945817	-0.126915	0.551249	-0.097817	59.680561	-13.804179	-2.647391	-1.359843	0.000000	-4.796329	0.000000	0.000000	0.000000	0.084545	-0.062317	-0.567000	0.000000	0.000000	3.000000	74.000000	0.000000
3944.949150	-0.126915	0.551249	-0.097817	59.680561	-13.804179	-2.647391	-1.359843	0.000000	-4.796329	0.000000	0.000000	0.000000	0.084545	-0.062317	-0.567000	0.000000	0.000000	3.000000	74.000000	0.000000
3944.952483	-0.126915	0.551249	-0.097817	59.680561	-13.804179	-2.647391	-1.359843	0.000000	-4.796329	0.000000	0.000000	0.000000	0.084545	-0.062317	-0.567000	0.000000	0.000000	3.000000	74.000000	0.000000
3944.955817	-0.126586	0.551024	-0.099614	59.298466	-14.087383	-2.801443	-1.326492	0.000000	-4.820832	0.000000	0.000000	0.000000	0.098753	-0.067602	-0.539196	0.000000	0.000000	3.000000	74.000000	0.000000
3944.959150	-0.126586	0.551024	-0.099614	59.298466	-14.087383	-2.801443	-1.326492	0.000000	-4.820832	0.000000	0.000000	0.000000	0.098753	-0.067602	-0.539196	0.000000	0.000000	3.000000	74.000000	0.000000
3944.962483	-0.126586	0.551024	-0.099614	59.298466	-14.087383	-2.801443	-1.326492	0.000000	-4.820832	0.000000	0.000000	0.000000	0.098753	-0.067602	-0.539196	0.000000	0.000000	3.000000	74.000000	0.000000
3944.965817	-0.126203	0.550796	-0.101394	58.927063	-14.373485	-2.716771	-1.289317	0.000000	-4.830907	0.000000	0.000000	0.000000	0.114892	-0.068310	-0.533998	0.000000	0.000000	3.000000	74.000000	0.000000
3944.969150	-0.126203	0.550796	-0.101394	58.927063	-14.373485	-2.716771	-1.289317	0.000000	-4.830907	0.000000	0.000000	0.000000	0.114892	-0.068310	-0.533998	0.000000	0.000000	3.000000	74.000000	0.000000
3944.972483	-0.126203	0.550796	-0.101394	58.927063	-14.373485	-2.716771	-1.289317	0.000000	-4.830907	0.000000	0.000000	0.000000	0.114892	-0.068310	-0.533998	0.000000	0.000000	3.000000	74.000000	0.000000
3944.975817	-0.125868	0.550614	-0.103032	58.562386	-14.667485	-2.659153	-1.251034	0.000000	-4.840961	0.000000	0.000000	0.000000	0.100497	-0.054495	-0.491491	0.000000	0.000000	3.000000	74.000000	0.000000
3944.979150	-0.125868	0.550614	-0.103032	58.562386	-14.667485	-2.659153	-1.251034	0.000000	-4.840961	0.000000	0.000000	0.000000	0.100497	-0.054495	-0.491491	0.000000	0.000000	3.000000	74.000000	0.000000
3944.982483	-0.125868	0.550614	-0.103032	58.562386	-14.667485	-2.659153	-1.251034	0.000000	-4.840961	0.000000	0.000000	0.000000	0.100497	-0.054495	-0.491491	0.000000	0.000000	3.000000	74.000000	0.000000
3944.985817	-0.125622	0.550504	-0.104574	58.220573	-14.967796	-2.686734	-1.217544	0.000000	-4.849493	0.000000	0.000000	0.000000	0.073899	-0.033043	-0.462639	0.000000	0.000000	3.000000	74.000000	0.000000
3944.989150	-0.125622	0.550504	-0.104574	58.220573	-14.967796	-2.686734	-1.217544	0.000000	-4.849493	0.000000	0.000000	0.000000	0.073899	-0.033043	-0.462639	0.000000	0.000000	3.000000	74.000000	0.000000
3944.992483	-0.125622	0.550504	-0.104574	58.220573	-14.967796	-2.686734	-1.217544	0.000000	-4.849493	0.000000	0.000000	0.000000	0.073899	-0.033043	-0.462639	0.000000	0.000000	3.000000	74.000000	0.000000
3944.995817	-0.125449	0.550445	-0.106009	57.909370	-15.269783	-2.811983	-1.189849	0.000000	-4.856363	0.000000	0.000000	0.000000	0.051873	-0.017741	-0.430468	0.000000	0.000000	3.000000	74.000000	0.000000
3944.999150	-0.125449	0.550445	-0.106009	57.909370	-15.269783	-2.811983	-1.189849	0.000000	-4.856363	0.000000	0.000000	0.000000	0.051873	-0.017741	-0.430468	0.000000	0.000000	3.000000	74.000000	0.000000
3945.002483	-0.125449	0.550445	-0.106009	57.909370	-15.269783	-2.811983	-1.189849	0.000000	-4.856363	0.000000	0.000000	0.000000	0.051873	-0.017741	-0.430468	0.000000	0.000000	3.000000	74.000000	0.000000
3945.005817	-0.125318	0.550417	-0.107320	57.644886	-15.552346	-2.998553	-1.167144	0.000000	-4.861869	0.000000	0.000000	0.000000	0.039303	-0.008499	-0.393233	0.000000	0.000000	3.000000	74.000000	0.000000
3945.009150	-0.125318	0.550417	-0.107320	57.644886	-15.552346	-2.998553	-1.167144	0.000000	-4.861869	0.000000	0.000000	0.000000	0.039303	-0.008499	-0.393233	0.000000	0.000000	3.000000	74.000000	0.000000
3945.012483	-0.125318	0.550417	-0.107320	57.644886	-15.552346	-2.998553	-1.167144	0.000000	-4.861869	0.000000	0.000000	0.000000	0.039303	-0.008499	-0.393233	0.000000	0.000000	3.000000	74.000000	0.000000
3945.015817	-0.125239	0.550404	-0.108531	57.418232	-15.796093	-3.161468	-1.148027	0.000000	-4.866419	0.000000	0.000000	0.000000	0.023627	-0.003850	-0.363250	0.000000	0.000000	3.000000	74.000000	0.000000
3945.019150	-0.125239	0.550404	-0.108531	57.418232	-15.796093	-3.161468	-1.148027	0.000000	-4.866419	0.000000	0.000000	0.000000	0.023627	-0.003850	-0.363250	0.000000	0.000000	3.000000	74.000000	0.000000
3945.022483	-0.125239	0.550404	-0.108531	57.418232	-15.796093	-3.161468	-1.148027	0.000000	-4.866419	0.000000	0.000000	0.000000	0.023627	-0.003850	-0.363250	0.000000	0.000000	3.000000	74.000000	0.000000
3945.025817	-0.125189	0.550391	-0.109654	57.239780	-16.002390	-3.290369	-1.132532	0.000000	-4.870048	0.000000	0.000000	0.000000	0.014833	-0.003778	-0.336965	0.000000	0.000000	3.000000	74.000000	0.000000
3945.029150	-0.125189	0.550391	-0.109654	57.239780	-16.002390	-3.290369	-1.132532	0.000000	-4.870048	0.000000	0.000000	0.000000	0.014833	-0.003778	-0.336965	0.000000	0.000000	3.000000	74.000000	0.000000
3945.032483	-0.125189	0.550391	-0.109654	57.239780	-16.002390	-3.290369	-1.132532	0.000000	-4.870048	0.000000	0.000000	0.000000	0.014833	-0.003778	-0.336965	0.000000	0.000000	3.000000	74.000000	0.000000
3945.035817	-0.125219	0.550380	-0.110707	57.110641	-16.179127	-3.387387	-1.119431	0.000000	-4.873076	0.000000	0.000000	0.000000	-0.008853	-0.003575	-0.316023	0.000000	0.000000	3.000000	74.000000	0.000000
3945.039150	-0.125219	0.550380	-0.110707	57.110641	-16.179127	-3.387387	-1.119431	0.000000	-4.873076	0.000000	0.000000	0.000000	-0.008853	-0.003575	-0.316023	0.000000	0.000000	3.000000	74.000000	0.000000
3945.042483	-0.125219	0.550380	-0.110707	57.110641	-16.179127	-3.387387	-1.119431	0.000000	-4.873076	0.000000	0.000000	0.000000	-0.008853	-0.003575	-0.316023	0.000000	0.000000	3.000000	74.000000	0.000000
3945.045817	-0.125219	0.550380	-0.110707	57.003574	-16.329815	-3.460809	-1.110541	0.000000	-4.875111	0.000000	0.000000	0.000000	-0.008853	-0.003575	-0.316023	0.000000	0.000000	3.000000	74.000000	0.000000
3945.049150	-0.125323	0.550411	-0.111601	57.003574	-16.329815	-3.460809	-1.110541	0.000000	-4.875111	0.000000	0.000000	0.000000	-0.031146	0.009449	-0.268093	0.000000	0.000000	3.000000	74.000000	0.000000
3945.052483	-0.125323	0.550411	-0.111601	57.003574	-16.329815	-3.460809	-1.110541	0.000000	-4.875111	0.000000	0.000000	0.000000	-0.031146	0.009449	-0.268093	0.000000	0.000000	3.000000	74.000000	0.000000
3945.055817	-0.125521	0.550533	-0.112280	56.932518	-16.444031	-3.504116	-1.106397	0.000000	-4.876052	0.000000	0.000000	0.000000	-0.059574	0.036666	-0.203713	0.000000	0.000000	3.000000	74.000000	0.000000
3945.059150	-0.125521	0.550533	-0.112280	56.932518	-16.444031	-3.504116	-1.106397	0.000000	-4.876052	0.000000	0.000000	0.000000	-0.059574	0.036666	-0.203713	0.000000	0.000000	3.000000	74.000000	0.000000
3945.062483	-0.125521	0.550533	-0.112280	56.932518	-16.444031	-3.504116	-1.106397	0.000000	-4.876052	0.000000	0.000000	0.000000	-0.059574	0.036666	-0.203713	0.000000	0.000000	3.000000	74.000000	0.000000
3945.065817	-0.125521	0.550533	-0.112280	56.901810	-16.524433	-3.523020	-1.108235	0.000000	-4.875635	0.000000	0.000000	0.000000	-0.059574	0.036666	-0.203713	0.000000	0.000000	3.000000	74.000000	0.000000
3945.069150	-0.125787	0.550704	-0.112823	56.901810	-16.524433	-3.523020	-1.108235	0.000000	-4.875635	0.000000	0.000000	0.000000	-0.079656	0.051223	-0.162796	0.000000	0.000000	3.000000	74.000000	0.000000
3945.072483	-0.125787	0.550704	-0.112823	56.901810	-16.524433	-3.523020	-1.108235	0.000000	-4.875635	0.000000	0.000000	0.000000	-0.079656	0.051223	-0.162796	0.000000	0.000000	3.000000	74.000000	0.000000
3945.075817	-0.126179	0.550899	-0.113219	56.879944	-16.605379	-3.525493	-1.114076	0.000000	-4.874304	0.000000	0.000000	0.000000	-0.117635	0.058569	-0.118975	0.000000	0.000000	3.000000	74.000000	0.000000
3945.079150	-0.126179	0.550899	-0.113219	56.879944	-16.605379	-3.525493	-1.114076	0.000000	-4.874304	0.000000	0.000000	0.000000	-0.117635	0.058569	-0.118975	0.000000	0.000000	3.000000	74.000000	0.000000
3945.082483	-0.126179	0.550899	-0.113219	56.879944	-16.605379	-3.525493	-1.114076	0.000000	-4.874304	0.000000	0.000000	0.000000	-0.117635	0.058569	-0.118975	0.000000	0.000000	3.000000	74.000000	0.000000
3945.085817	-0.126179	0.550899	-0.113219	56.848701	-16.706244	-3.560927	-1.126399	0.000000	-4.871470	0.000000	0.000000	0.000000	-0.117635	0.058569	-0.118975	0.000000	0.000000	3.000000	74.000000	0.000000
3945.089150	-0.126748	0.551108	-0.113536	56.848701	-16.706244	-3.560927	-1.126399	0.000000	-4.871470	0.000000	0.000000	0.000000	-0.170766	0.062684	-0.094914	0.000000	0.000000	3.000000	74.000000	0.000000
3945.092483	-0.126748	0.551108	-0.113536	56.848701	-16.706244	-3.560927	-1.126399	0.000000	-4.871470	0.000000	0.000000	0.000000	-0.170766	0.062684	-0.094914	0.000000	0.000000	3.000000	74.000000	0.000000
3945.095817	-0.127450	0.551280	-0.113792	56.820583	-16.825846	-3.771519	-1.146574	0.000000	-4.866762	0.000000	0.000000	0.000000	-0.210673	0.051408	-0.076990	0.000000	0.000000	3.000000	74.000000	0.000000
3945.099150	-0.127450	0.551280	-0.113792	56.820583	-16.825846	-3.771519	-1.146574	0.000000	-4.866762	0.000000	0.000000	0.000000	-0.210673	0.051408	-0.076990	0.000000	0.000000	3.000000	74.000000	0.000000
3945.102483	-0.127450	0.551280	-0.113792	56.820583	-16.825846	-3.771519	-1.146574	0.000000	-4.866762	0.000000	0.000000	0.000000	-0.210673	0.051408	-0.076990	0.000000	0.000000	3.000000	74.000000	0.000000
3945.105817	-0.127450	0.551280	-0.113792	56.789337	-16.951178	-4.325504	-1.172530	0.000000	-4.860573	0.000000	0.000000	0.000000	-0.210673	0.051408	-0.076990	0.000000	0.000000	3.000000	74.000000	0.000000
3945.109150	-0.128235	0.551445	-0.113929	56.789337	-16.951178	-4.325504	-1.172530	0.000000	-4.860573	0.000000	0.000000	0.000000	-0.235237	0.049602	-0.041068	0.000000	0.000000	3.000000	74.000000	0.000000
3945.112483	-0.128235	0.551445	-0.113929	56.789337	-16.951178	-4.325504	-1.172530	0.000000	-4.860573	0.000000	0.000000	0.000000	-0.235237	0.049602	-0.041068	0.000000	0.000000	3.000000	74.000000	0.000000
3945.115817	-0.129060	0.551609	-0.113958	56.754700	-17.072838	-5.055377	-1.202744	0.000000	-4.853186	0.000000	0.000000	0.000000	-0.247667	0.049145	-0.008541	0.000000	0.000000	3.000000	74.000000	0.000000
3945.119150	-0.129060	0.551609	-0.113958	56.754700	-17.072838	-5.055377	-1.202744	0.000000	-4.853186	0.000000	0.000000	0.000000	-0.247667	0.049145	-0.008541	0.000000	0.000000	3.000000	74.000000	0.000000
3945.122483	-0.129060	0.551609	-0.113958	56.754700	-17.072838	-5.055377	-1.202744	0.000000	-4.853186	0.000000	0.000000	0.000000	-0.247667	0.049145	-0.008541	0.000000	0.000000	3.000000	74.000000	0.000000
3945.125817	-0.129060	0.551609	-0.113958	56.712570	-17.189323	-5.493593	-1.235501	0.000000	-4.844950	0.000000	0.000000	0.000000	-0.247667	0.049145	-0.008541	0.000000	0.000000	3.000000	74.000000	0.000000
3945.129150	-0.129925	0.551802	-0.113836	56.712570	-17.189323	-5.493593	-1.235501	0.000000	-4.844950	0.000000	0.000000	0.000000	-0.259543	0.058069	0.036648	0.000000	0.000000	3.000000	74.000000	0.000000
3945.132483	-0.129925	0.551802	-0.113836	56.712570	-17.189323	-5.493593	-1.235501	0.000000	-4.844950	0.000000	0.000000	0.000000	-0.259543	0.058069	0.036648	0.000000	0.000000	3.000000	74.000000	0.000000
3945.135817	-0.130855	0.552030	-0.113599	56.654007	-17.306301	-5.510859	-1.271217	0.000000	-4.835701	0.000000	0.000000	0.000000	-0.278832	0.068343	0.071112	0.000000	0.000000	3.000000	74.000000	0.000000
3945.139150	-0.130855	0.552030	-0.113599	56.654007	-17.306301	-5.510859	-1.271217	0.000000	-4.835701	0.000000	0.000000	0.000000	-0.278832	0.068343	0.071112	0.000000	0.000000	3.000000	74.000000	0.000000
3945.142483	-0.130855	0.552030	-0.113599	56.654007	-17.306301	-5.510859	-1.271217	0.000000	-4.835701	0.000000	0.000000	0.000000	-0.278832	0.068343	0.071112	0.000000	0.000000	3.000000	74.000000	0.000000
3945.145817	-0.131915	0.552292	-0.113272	56.593750	-17.443745	-5.514986	-1.310578	0.000000	-4.825182	0.000000	0.000000	0.000000	-0.317943	0.078626	0.097890	0.000000	0.000000	3.000000	74.000000	0.000000
3945.149150	-0.131915	0.552292	-0.113272	56.593750	-17.443745	-5.514986	-1.310578	0.000000	-4.825182	0.000000	0.000000	0.000000	-0.317943	0.078626	0.097890	0.000000	0.000000	3.000000	74.000000	0.000000
3945.152483	-0.131915	0.552292	-0.113272	56.593750	-17.443745	-5.514986	-1.310578	0.000000	-4.825182	0.000000	0.000000	0.000000	-0.317943	0.078626	0.097890	0.000000	0.000000	3.000000	74.000000	0.000000
3945.155817	-0.133115	0.552573	-0.112882	56.525009	-17.599741	-5.682222	-1.355962	0.000000	-4.812626	0.000000	0.000000	0.000000	-0.360167	0.084175	0.116973	0.000000	0.000000	3.000000	74.000000	0.000000
3945.159150	-0.133115	0.552573	-0.112882	56.525009	-17.599741	-5.682222	-1.355962	0.000000	-4.812626	0.000000	0.000000	0.000000	-0.360167	0.084175	0.116973	0.000000	0.000000	3.000000	74.000000	0.000000
3945.162483	-0.133115	0.552573	-0.112882	56.525009	-17.599741	-5.682222	-1.355962	0.000000	-4.812626	0.000000	0.000000	0.000000	-0.360167	0.084175	0.116973	0.000000	0.000000	3.000000	74.000000	0.000000
3945.165817	-0.134352	0.552856	-0.112410	56.463837	-17.753288	-6.135861	-1.407484	0.000000	-4.797811	0.000000	0.000000	0.000000	-0.371164	0.085005	0.141677	0.000000	0.000000	3.000000	74.000000	0.000000
3945.169150	-0.134352	0.552856	-0.112410	56.463837	-17.753288	-6.135861	-1.407484	0.000000	-4.797811	0.000000	0.000000	0.000000	-0.371164	0.085005	0.141677	0.000000	0.000000	3.000000	74.000000	0.000000
3945.172483	-0.134352	0.552856	-0.112410	56.463837	-17.753288	-6.135861	-1.407484	0.000000	-4.797811	0.000000	0.000000	0.000000	-0.371164	0.085005	0.141677	0.000000	0.000000	3.000000	74.000000	0.000000
3945.175817	-0.135552	0.553146	-0.111853	56.475792	-17.835033	-6.899817	-1.461279	0.000000	-4.781701	0.000000	0.000000	0.000000	-0.359976	0.087100	0.167133	0.000000	0.000000	3.000000	74.000000	0.000000
3945.179150	-0.135552	0.553146	-0.111853	56.475792	-17.835033	-6.899817	-1.461279	0.000000	-4.781701	0.000000	0.000000	0.000000	-0.359976	0.087100	0.167133	0.000000	0.000000	3.000000	74.000000	0.000000
3945.182483	-0.135552	0.553146	-0.111853	56.475792	-17.835033	-6.899817	-1.461279	0.000000	-4.781701	0.000000	0.000000	0.000000	-0.359976	0.087100	0.167133	0.000000	0.000000	3.000000	74.000000	0.000000
3945.185817	-0.136705	0.553371	-0.111237	56.682087	-17.742821	-7.507006	-1.514574	0.000000	-4.765089	0.000000	0.000000	0.000000	-0.345727	0.067493	0.184861	0.000000	0.000000	3.000000	74.000000	0.000000
3945.189150	-0.136705	0.553371	-0.111237	56.682087	-17.742821	-7.507006	-1.514574	0.000000	-4.765089	0.000000	0.000000	0.000000	-0.345727	0.067493	0.184861	0.000000	0.000000	3.000000	74.000000	0.000000
3945.192483	-0.136705	0.553371	-0.111237	56.682087	-17.742821	-7.507006	-1.514574	0.000000	-4.765089	0.000000	0.000000	0.000000	-0.345727	0.067493	0.184861	0.000000	0.000000	3.000000	74.000000	0.000000
3945.195817	-0.137845	0.553598	-0.110518	57.015503	-17.513966	-7.707806	-1.566754	0.000000	-4.748188	0.000000	0.000000	0.000000	-0.342219	0.068087	0.215488	0.000000	0.000000	3.000000	74.000000	0.000000
3945.199150	-0.137845	0.553598	-0.110518	57.015503	-17.513966	-7.707806	-1.566754	0.000000	-4.748188	0.000000	0.000000	0.000000	-0.342219	0.068087	0.215488	0.000000	0.000000	3.000000	74.000000	0.000000
3945.202483	-0.137845	0.553598	-0.110518	57.015503	-17.513966	-7.707806	-1.566754	0.000000	-4.748188	0.000000	0.000000	0.000000	-0.342219	0.068087	0.215488	0.000000	0.000000	3.000000	74.000000	0.000000
3945.205817	-0.139112	0.553863	-0.109738	57.358986	-17.240526	-7.707006	-1.619835	0.000000	-4.730342	0.000000	0.000000	0.000000	-0.379921	0.079499	0.234217	0.000000	0.000000	3.000000	74.000000	0.000000
3945.209150	-0.139112	0.553863	-0.109738	57.358986	-17.240526	-7.707006	-1.619835	0.000000	-4.730342	0.000000	0.000000	0.000000	-0.379921	0.079499	0.234217	0.000000	0.000000	3.000000	74.000000	0.000000
3945.212483	-0.139112	0.553863	-0.109738	57.358986	-17.240526	-7.707006	-1.619835	0.000000	-4.730342	0.000000	0.000000	0.000000	-0.379921	0.079499	0.234217	0.000000	0.000000	3.000000	74.000000	0.000000
3945.215817	-0.140533	0.554141	-0.108875	57.675838	-16.959208	-7.679207	-1.678627	0.000000	-4.709800	0.000000	0.000000	0.000000	-0.426283	0.083385	0.258822	0.000000	0.000000	3.000000	74.000000	0.000000
3945.219150	-0.140533	0.554141	-0.108875	57.675838	-16.959208	-7.679207	-1.678627	0.000000	-4.709800	0.000000	0.000000	0.000000	-0.426283	0.083385	0.258822	0.000000	0.000000	3.000000	74.000000	0.000000
3945.222483	-0.140533	0.554141	-0.108875	57.675838	-16.959208	-7.679207	-1.678627	0.000000	-4.709800	0.000000	0.000000	0.000000	-0.426283	0.083385	0.258822	0.000000	0.000000	3.000000	74.000000	0.000000
3945.225817	-0.142112	0.554400	-0.107974	57.988708	-16.639597	-7.821613	-1.744467	0.000000	-4.685812	0.000000	0.000000	0.000000	-0.473748	0.077585	0.270158	0.000000	0.000000	3.000000	74.000000	0.000000
3945.229150	-0.142112	0.554400	-0.107974	57.988708	-16.639597	-7.821613	-1.744467	0.000000	-4.685812	0.000000	0.000000	0.000000	-0.473748	0.077585	0.270158	0.000000	0.000000	3.000000	74.000000	0.000000
3945.232483	-0.142112	0.554400	-0.107974	57.988708	-16.639597	-7.821613	-1.744467	0.000000	-4.685812	0.000000	0.000000	0.000000	-0.473748	0.077585	0.270158	0.000000	0.000000	3.000000	74.000000	0.000000
3945.235817	-0.143766	0.554659	-0.107009	58.311451	-16.227961	-7.860801	-1.816796	0.000000	-4.658246	0.000000	0.000000	0.000000	-0.496178	0.077818	0.289640	0.000000	0.000000	3.000000	74.000000	0.000000
3945.239150	-0.143766	0.554659	-0.107009	58.311451	-16.227961	-7.860801	-1.816796	0.000000	-4.658246	0.000000	0.000000	0.000000	-0.496178	0.077818	0.289640	0.000000	0.000000	3.000000	74.000000	0.000000
3945.242483	-0.143766	0.554659	-0.107009	58.311451	-16.227961	-7.860801	-1.816796	0.000000	-4.658246	0.000000	0.000000	0.000000	-0.496178	0.077818	0.289640	0.000000	0.000000	3.000000	74.000000	0.000000
3945.245817	-0.145488	0.554914	-0.105950	58.625359	-15.716713	-7.535095	-1.892772	0.000000	-4.627895	0.000000	0.000000	0.000000	-0.516701	0.076499	0.317694	0.000000	0.000000	3.000000	74.000000	0.000000
3945.249150	-0.145488	0.554914	-0.105950	58.625359	-15.716713	-7.535095	-1.892772	0.000000	-4.627895	0.000000	0.000000	0.000000	-0.516701	0.076499	0.317694	0.000000	0.000000	3.000000	74.000000	0.000000
3945.252483	-0.145488	0.554914	-0.105950	58.625359	-15.716713	-7.535095	-1.892772	0.000000	-4.627895	0.000000	0.000000	0.000000	-0.516701	0.076499	0.317694	0.000000	0.000000	3.000000	74.000000	0.000000
3945.255817	-0.147302	0.555201	-0.104793	58.910110	-15.111973	-6.989333	-1.972564	0.000000	-4.594452	0.000000	0.000000	0.000000	-0.544163	0.086081	0.347202	0.000000	0.000000	3.000000	74.000000	0.000000
3945.259150	-0.147302	0.555201	-0.104793	58.910110	-15.111973	-6.989333	-1.972564	0.000000	-4.594452	0.000000	0.000000	0.000000	-0.544163	0.086081	0.347202	0.000000	0.000000	3.000000	74.000000	0.000000
3945.262483	-0.147302	0.555201	-0.104793	58.910110	-15.111973	-6.989333	-1.972564	0.000000	-4.594452	0.000000	0.000000	0.000000	-0.544163	0.086081	0.347202	0.000000	0.000000	3.000000	74.000000	0.000000
3945.265817	-0.149211	0.555488	-0.103581	59.149765	-14.450329	-6.522078	-2.057078	0.000000	-4.557239	0.000000	0.000000	0.000000	-0.572585	0.085913	0.363596	0.000000	0.000000	3.000000	74.000000	0.000000
3945.269150	-0.149211	0.555488	-0.103581	59.149765	-14.450329	-6.522078	-2.057078	0.000000	-4.557239	0.000000	0.000000	0.000000	-0.572585	0.085913	0.363596	0.000000	0.000000	3.000000	74.000000	0.000000
3945.272483	-0.149211	0.555488	-0.103581	59.149765	-14.450329	-6.522078	-2.057078	0.000000	-4.557239	0.000000	0.000000	0.000000	-0.572585	0.085913	0.363596	0.000000	0.000000	3.000000	74.000000	0.000000
3945.275817	-0.151225	0.555790	-0.102198	59.340683	-13.733750	-6.043896	-2.145634	0.000000	-4.516222	0.000000	0.000000	0.000000	-0.604399	0.090795	0.414675	0.000000	0.000000	3.000000	74.000000	0.000000
3945.279150	-0.151225	0.555790	-0.102198	59.340683	-13.733750	-6.043896	-2.145634	0.000000	-4.516222	0.000000	0.000000	0.000000	-0.604399	0.090795	0.414675	0.000000	0.000000	3.000000	74.000000	0.000000
3945.282483	-0.151225	0.555790	-0.102198	59.340683	-13.733750	-6.043896	-2.145634	0.000000	-4.516222	0.000000	0.000000	0.000000	-0.604399	0.090795	0.414675	0.000000	0.000000	3.000000	74.000000	0.000000
3945.285817	-0.153366	0.556188	-0.100652	59.491821	-12.951867	-5.302765	-2.240479	0.000000	-4.469928	0.000000	0.000000	0.000000	-0.642178	0.119305	0.463848	0.000000	0.000000	3.000000	74.000000	0.000000
3945.289150	-0.153366	0.556188	-0.100652	59.491821	-12.951867	-5.302765	-2.240479	0.000000	-4.469928	0.000000	0.000000	0.000000	-0.642178	0.119305	0.463848	0.000000	0.000000	3.000000	74.000000	0.000000
3945.292483	-0.153366	0.556188	-0.100652	59.491821	-12.951867	-5.302765	-2.240479	0.000000	-4.469928	0.000000	0.000000	0.000000	-0.642178	0.119305	0.463848	0.000000	0.000000	3.000000	74.000000	0.000000
3945.295817	-0.155553	0.556616	-0.098992	59.671505	-12.010160	-4.488276	-2.342160	0.000000	-4.417498	0.000000	0.000000	0.000000	-0.656162	0.128448	0.498020	0.000000	0.000000	3.000000	74.000000	0.000000
3945.299150	-0.155553	0.556616	-0.098992	59.671505	-12.010160	-4.488276	-2.342160	0.000000	-4.417498	0.000000	0.000000	0.000000	-0.656162	0.128448	0.498020	0.000000	0.000000	3.000000	74.000000	0.000000
3945.302483	-0.155553	0.556616	-0.098992	59.671505	-12.010160	-4.488276	-2.342160	0.000000	-4.417498	0.000000	0.000000	0.000000	-0.656162	0.128448	0.498020	0.000000	0.000000	3.000000	74.000000	0.000000
3945.305817	-0.157866	0.557080	-0.097179	59.940838	-10.822850	-3.836806	-2.446955	0.000000	-4.360322	0.000000	0.000000	0.000000	-0.693914	0.139240	0.543847	0.000000	0.000000	3.000000	74.000000	0.000000
3945.309150	-0.157866	0.557080	-0.097179	59.940838	-10.822850	-3.836806	-2.446955	0.000000	-4.360322	0.000000	0.000000	0.000000	-0.693914	0.139240	0.543847	0.000000	0.000000	3.000000	74.000000	0.000000
3945.312483	-0.157866	0.557080	-0.097179	59.940838	-10.822850	-3.836806	-2.446955	0.000000	-4.360322	0.000000	0.000000	0.000000	-0.693914	0.139240	0.543847	0.000000	0.000000	3.000000	74.000000	0.000000
3945.315817	-0.160270	0.557601	-0.095206	60.267399	-9.412034	-3.242502	-2.558114	0.000000	-4.296051	0.000000	0.000000	0.000000	-0.721294	0.156296	0.592028	0.000000	0.000000	3.000000	74.000000	0.000000
3945.319150	-0.160270	0.557601	-0.095206	60.267399	-9.412034	-3.242502	-2.558114	0.000000	-4.296051	0.000000	0.000000	0.000000	-0.721294	0.156296	0.592028	0.000000	0.000000	3.000000	74.000000	0.000000
3945.322483	-0.160270	0.557601	-0.095206	60.267399	-9.412034	-3.242502	-2.558114	0.000000	-4.296051	0.000000	0.000000	0.000000	-0.721294	0.156296	0.592028	0.000000	0.000000	3.000000	74.000000	0.000000
3945.325817	-0.162758	0.558206	-0.093002	60.590221	-7.842031	-2.350732	-2.674417	0.000000	-4.224629	0.000000	0.000000	0.000000	-0.746318	0.181452	0.661310	0.000000	0.000000	3.000000	74.000000	0.000000
3945.329150	-0.162758	0.558206	-0.093002	60.590221	-7.842031	-2.350732	-2.674417	0.000000	-4.224629	0.000000	0.000000	0.000000	-0.746318	0.181452	0.661310	0.000000	0.000000	3.000000	74.000000	0.000000
3945.332483	-0.162758	0.558206	-0.093002	60.590221	-7.842031	-2.350732	-2.674417	0.000000	-4.224629	0.000000	0.000000	0.000000	-0.746318	0.181452	0.661310	0.000000	0.000000	3.000000	74.000000	0.000000
3945.335817	-0.165320	0.558818	-0.090592	60.880455	-6.193922	-1.377448	-2.796817	0.000000	-4.144612	0.000000	0.000000	0.000000	-0.768391	0.183519	0.722791	0.000000	0.000000	3.000000	74.000000	0.000000
3945.339150	-0.165320	0.558818	-0.090592	60.880455	-6.193922	-1.377448	-2.796817	0.000000	-4.144612	0.000000	0.000000	0.000000	-0.768391	0.183519	0.722791	0.000000	0.000000	3.000000	74.000000	0.000000
3945.342483	-0.165320	0.558818	-0.090592	60.880455	-6.193922	-1.377448	-2.796817	0.000000	-4.144612	0.000000	0.000000	0.000000	-0.768391	0.183519	0.722791	0.000000	0.000000	3.000000	74.000000	0.000000
3945.345817	-0.167915	0.559468	-0.088021	61.163506	-4.483185	-0.405809	-2.924266	0.000000	-4.055695	0.000000	0.000000	0.000000	-0.778716	0.195119	0.771465	0.000000	0.000000	3.000000	74.000000	0.000000
3945.349150	-0.167915	0.559468	-0.088021	61.163506	-4.483185	-0.405809	-2.924266	0.000000	-4.055695	0.000000	0.000000	0.000000	-0.778716	0.195119	0.771465	0.000000	0.000000	3.000000	74.000000	0.000000
3945.352483	-0.167915	0.559468	-0.088021	61.163506	-4.483185	-0.405809	-2.924266	0.000000	-4.055695	0.000000	0.000000	0.000000	-0.778716	0.195119	0.771465	0.000000	0.000000	3.000000	74.000000	0.000000
3945.355817	-0.170550	0.560112	-0.085277	61.454319	-2.755722	0.588226	-3.054398	0.000000	-3.958617	0.000000	0.000000	0.000000	-0.790406	0.193119	0.822999	0.000000	0.000000	3.000000	74.000000	0.000000
3945.359150	-0.170550	0.560112	-0.085277	61.454319	-2.755722	0.588226	-3.054398	0.000000	-3.958617	0.000000	0.000000	0.000000	-0.790406	0.193119	0.822999	0.000000	0.000000	3.000000	74.000000	0.000000
3945.362483	-0.170550	0.560112	-0.085277	61.454319	-2.755722	0.588226	-3.054398	0.000000	-3.958617	0.000000	0.000000	0.000000	-0.790406	0.193119	0.822999	0.000000	0.000000	3.000000	74.000000	0.000000
3945.365817	-0.173154	0.560703	-0.082419	61.787598	-1.070554	1.454472	-3.187182	0.000000	-3.852515	0.000000	0.000000	0.000000	-0.781292	0.177374	0.857493	0.000000	0.000000	3.000000	74.000000	0.000000
3945.369150	-0.173154	0.560703	-0.082419	61.787598	-1.070554	1.454472	-3.187182	0.000000	-3.852515	0.000000	0.000000	0.000000	-0.781292	0.177374	0.857493	0.000000	0.000000	3.000000	74.000000	0.000000
3945.372483	-0.173154	0.560703	-0.082419	61.787598	-1.070554	1.454472	-3.187182	0.000000	-3.852515	0.000000	0.000000	0.000000	-0.781292	0.177374	0.857493	0.000000	0.000000	3.000000	74.000000	0.000000
3945.375817	-0.175747	0.561228	-0.079401	62.184830	0.547693	2.257402	-3.319101	0.000000	-3.739461	0.000000	0.000000	0.000000	-0.777864	0.157387	0.905500	0.000000	0.000000	3.000000	74.000000	0.000000
3945.379150	-0.175747	0.561228	-0.079401	62.184830	0.547693	2.257402	-3.319101	0.000000	-3.739461	0.000000	0.000000	0.000000	-0.777864	0.157387	0.905500	0.000000	0.000000	3.000000	74.000000	0.000000
3945.382483	-0.175747	0.561228	-0.079401	62.184830	0.547693	2.257402	-3.319101	0.000000	-3.739461	0.000000	0.000000	0.000000	-0.777864	0.157387	0.905500	0.000000	0.000000	3.000000	74.000000	0.000000
3945.385817	-0.178276	0.561735	-0.076237	62.583099	2.163808	3.501070	-3.451317	0.000000	-3.617792	0.000000	0.000000	0.000000	-0.758621	0.152046	0.949124	0.000000	0.000000	3.000000	74.000000	0.000000
3945.389150	-0.178276	0.561735	-0.076237	62.583099	2.163808	3.501070	-3.451317	0.000000	-3.617792	0.000000	0.000000	0.000000	-0.758621	0.152046	0.949124	0.000000	0.000000	3.000000	74.000000	0.000000
3945.392483	-0.178276	0.561735	-0.076237	62.583099	2.163808	3.501070	-3.451317	0.000000	-3.617792	0.000000	0.000000	0.000000	-0.758621	0.152046	0.949124	0.000000	0.000000	3.000000	74.000000	0.000000
3945.395817	-0.180758	0.562189	-0.072977	62.968567	3.819097	4.945428	-3.581874	0.000000	-3.488579	0.000000	0.000000	0.000000	-0.744766	0.136158	0.978049	0.000000	0.000000	3.000000	74.000000	0.000000
3945.399150	-0.180758	0.562189	-0.072977	62.968567	3.819097	4.945428	-3.581874	0.000000	-3.488579	0.000000	0.000000	0.000000	-0.744766	0.136158	0.978049	0.000000	0.000000	3.000000	74.000000	0.000000
3945.402483	-0.180758	0.562189	-0.072977	62.968567	3.819097	4.945428	-3.581874	0.000000	-3.488579	0.000000	0.000000	0.000000	-0.744766	0.136158	0.978049	0.000000	0.000000	3.000000	74.000000	0.000000
3945.405817	-0.183133	0.562613	-0.069698	63.333935	5.424600	6.226151	-3.709741	0.000000	-3.352286	0.000000	0.000000	0.000000	-0.712392	0.127451	0.983763	0.000000	0.000000	3.000000	74.000000	0.000000
3945.409150	-0.183133	0.562613	-0.069698	63.333935	5.424600	6.226151	-3.709741	0.000000	-3.352286	0.000000	0.000000	0.000000	-0.712392	0.127451	0.983763	0.000000	0.000000	3.000000	74.000000	0.000000
3945.412483	-0.183133	0.562613	-0.069698	63.333935	5.424600	6.226151	-3.709741	0.000000	-3.352286	0.000000	0.000000	0.000000	-0.712392	0.127451	0.983763	0.000000	0.000000	3.000000	74.000000	0.000000
3945.415817	-0.185452	0.563019	-0.066377	63.695988	6.974433	7.193732	-3.831566	0.000000	-3.212336	0.000000	0.000000	0.000000	-0.695716	0.121831	0.996320	0.000000	0.000000	3.000000	74.000000	0.000000
3945.419150	-0.185452	0.563019	-0.066377	63.695988	6.974433	7.193732	-3.831566	0.000000	-3.212336	0.000000	0.000000	0.000000	-0.695716	0.121831	0.996320	0.000000	0.000000	3.000000	74.000000	0.000000
3945.422483	-0.185452	0.563019	-0.066377	63.695988	6.974433	7.193732	-3.831566	0.000000	-3.212336	0.000000	0.000000	0.000000	-0.695716	0.121831	0.996320	0.000000	0.000000	3.000000	74.000000	0.000000
3945.425817	-0.187610	0.563403	-0.063037	64.046036	8.470031	7.869232	-3.948689	0.000000	-3.067223	0.000000	0.000000	0.000000	-0.647452	0.114995	1.001920	0.000000	0.000000	3.000000	74.000000	0.000000
3945.429150	-0.187610	0.563403	-0.063037	64.046036	8.470031	7.869232	-3.948689	0.000000	-3.067223	0.000000	0.000000	0.000000	-0.647452	0.114995	1.001920	0.000000	0.000000	3.000000	74.000000	0.000000
3945.432483	-0.187610	0.563403	-0.063037	64.046036	8.470031	7.869232	-3.948689	0.000000	-3.067223	0.000000	0.000000	0.000000	-0.647452	0.114995	1.001920	0.000000	0.000000	3.000000	74.000000	0.000000
3945.435817	-0.189574	0.563781	-0.059641	64.373711	9.910805	8.421721	-4.058605	0.000000	-2.920227	0.000000	0.000000	0.000000	-0.589048	0.113379	1.018643	0.000000	0.000000	3.000000	74.000000	0.000000
3945.439150	-0.189574	0.563781	-0.059641	64.373711	9.910805	8.421721	-4.058605	0.000000	-2.920227	0.000000	0.000000	0.000000	-0.589048	0.113379	1.018643	0.000000	0.000000	3.000000	74.000000	0.000000
3945.442483	-0.189574	0.563781	-0.059641	64.373711	9.910805	8.421721	-4.058605	0.000000	-2.920227	0.000000	0.000000	0.000000	-0.589048	0.113379	1.018643	0.000000	0.000000	3.000000	74.000000	0.000000
3945.445817	-0.191376	0.564154	-0.056205	64.686829	11.264386	9.086047	-4.161847	0.000000	-2.771106	0.000000	0.000000	0.000000	-0.540586	0.111907	1.030770	0.000000	0.000000	3.000000	74.000000	0.000000
3945.449150	-0.191376	0.564154	-0.056205	64.686829	11.264386	9.086047	-4.161847	0.000000	-2.771106	0.000000	0.000000	0.000000	-0.540586	0.111907	1.030770	0.000000	0.000000	3.000000	74.000000	0.000000
3945.452483	-0.191376	0.564154	-0.056205	64.686829	11.264386	9.086047	-4.161847	0.000000	-2.771106	0.000000	0.000000	0.000000	-0.540586	0.111907	1.030770	0.000000	0.000000	3.000000	74.000000	0.000000
3945.455817	-0.192992	0.564537	-0.052770	64.994232	12.507997	9.795985	-4.258826	0.000000	-2.619617	0.000000	0.000000	0.000000	-0.484772	0.114904	1.030569	0.000000	0.000000	3.000000	74.000000	0.000000
3945.459150	-0.192992	0.564537	-0.052770	64.994232	12.507997	9.795985	-4.258826	0.000000	-2.619617	0.000000	0.000000	0.000000	-0.484772	0.114904	1.030569	0.000000	0.000000	3.000000	74.000000	0.000000
3945.462483	-0.192992	0.564537	-0.052770	64.994232	12.507997	9.795985	-4.258826	0.000000	-2.619617	0.000000	0.000000	0.000000	-0.484772	0.114904	1.030569	0.000000	0.000000	3.000000	74.000000	0.000000
3945.465817	-0.194512	0.564951	-0.049286	65.310883	13.612115	10.325983	-4.348606	0.000000	-2.467718	0.000000	0.000000	0.000000	-0.456050	0.124253	1.045354	0.000000	0.000000	3.000000	74.000000	0.000000
3945.469150	-0.194512	0.564951	-0.049286	65.310883	13.612115	10.325983	-4.348606	0.000000	-2.467718	0.000000	0.000000	0.000000	-0.456050	0.124253	1.045354	0.000000	0.000000	3.000000	74.000000	0.000000
3945.472483	-0.194512	0.564951	-0.049286	65.310883	13.612115	10.325983	-4.348606	0.000000	-2.467718	0.000000	0.000000	0.000000	-0.456050	0.124253	1.045354	0.000000	0.000000	3.000000	74.000000	0.000000
3945.475817	-0.195890	0.565360	-0.045843	65.674034	14.577953	10.608181	-4.433401	0.000000	-2.311917	0.000000	0.000000	0.000000	-0.413455	0.122713	1.032896	0.000000	0.000000	3.000000	74.000000	0.000000
3945.479150	-0.195890	0.565360	-0.045843	65.674034	14.577953	10.608181	-4.433401	0.000000	-2.311917	0.000000	0.000000	0.000000	-0.413455	0.122713	1.032896	0.000000	0.000000	3.000000	74.000000	0.000000
3945.482483	-0.195890	0.565360	-0.045843	65.674034	14.577953	10.608181	-4.433401	0.000000	-2.311917	0.000000	0.000000	0.000000	-0.413455	0.122713	1.032896	0.000000	0.000000	3.000000	74.000000	0.000000
3945.485817	-0.197209	0.565792	-0.042414	66.068321	15.376594	10.640331	-4.510995	0.000000	-2.156601	0.000000	0.000000	0.000000	-0.395619	0.129650	1.028537	0.000000	0.000000	3.000000	74.000000	0.000000
3945.489150	-0.197209	0.565792	-0.042414	66.068321	15.376594	10.640331	-4.510995	0.000000	-2.156601	0.000000	0.000000	0.000000	-0.395619	0.129650	1.028537	0.000000	0.000000	3.000000	74.000000	0.000000
3945.492483	-0.197209	0.565792	-0.042414	66.068321	15.376594	10.640331	-4.510995	0.000000	-2.156601	0.000000	0.000000	0.000000	-0.395619	0.129650	1.028537	0.000000	0.000000	3.000000	74.000000	0.000000
3945.495817	-0.198444	0.566196	-0.039048	66.483070	16.040758	10.502296	-4.582767	0.000000	-1.999563	0.000000	0.000000	0.000000	-0.370640	0.121116	1.009807	0.000000	0.000000	3.000000	74.000000	0.000000
3945.499150	-0.198444	0.566196	-0.039048	66.483070	16.040758	10.502296	-4.582767	0.000000	-1.999563	0.000000	0.000000	0.000000	-0.370640	0.121116	1.009807	0.000000	0.000000	3.000000	74.000000	0.000000
3945.502483	-0.198444	0.566196	-0.039048	66.483070	16.040758	10.502296	-4.582767	0.000000	-1.999563	0.000000	0.000000	0.000000	-0.370640	0.121116	1.009807	0.000000	0.000000	3.000000	74.000000	0.000000
3945.505817	-0.199596	0.566572	-0.035744	66.892746	16.606213	10.269014	-4.647727	0.000000	-1.843540	0.000000	0.000000	0.000000	-0.345482	0.112725	0.991306	0.000000	0.000000	3.000000	74.000000	0.000000
3945.509150	-0.199596	0.566572	-0.035744	66.892746	16.606213	10.269014	-4.647727	0.000000	-1.843540	0.000000	0.000000	0.000000	-0.345482	0.112725	0.991306	0.000000	0.000000	3.000000	74.000000	0.000000
3945.512483	-0.199596	0.566572	-0.035744	66.892746	16.606213	10.269014	-4.647727	0.000000	-1.843540	0.000000	0.000000	0.000000	-0.345482	0.112725	0.991306	0.000000	0.000000	3.000000	74.000000	0.000000
3945.515817	-0.200653	0.566928	-0.032522	67.254845	17.090803	10.034622	-4.706100	0.000000	-1.688972	0.000000	0.000000	0.000000	-0.317148	0.106824	0.966600	0.000000	0.000000	3.000000	74.000000	0.000000
3945.519150	-0.200653	0.566928	-0.032522	67.254845	17.090803	10.034622	-4.706100	0.000000	-1.688972	0.000000	0.000000	0.000000	-0.317148	0.106824	0.966600	0.000000	0.000000	3.000000	74.000000	0.000000
3945.522483	-0.200653	0.566928	-0.032522	67.254845	17.090803	10.034622	-4.706100	0.000000	-1.688972	0.000000	0.000000	0.000000	-0.317148	0.106824	0.966600	0.000000	0.000000	3.000000	74.000000	0.000000
3945.525817	-0.201646	0.567257	-0.029370	67.548698	17.530670	9.866997	-4.757807	0.000000	-1.537293	0.000000	0.000000	0.000000	-0.297820	0.098713	0.945663	0.000000	0.000000	3.000000	74.000000	0.000000
3945.529150	-0.201646	0.567257	-0.029370	67.548698	17.530670	9.866997	-4.757807	0.000000	-1.537293	0.000000	0.000000	0.000000	-0.297820	0.098713	0.945663	0.000000	0.000000	3.000000	74.000000	0.000000
3945.532483	-0.201646	0.567257	-0.029370	67.548698	17.530670	9.866997	-4.757807	0.000000	-1.537293	0.000000	0.000000	0.000000	-0.297820	0.098713	0.945663	0.000000	0.000000	3.000000	74.000000	0.000000
3945.535817	-0.202543	0.567567	-0.026299	67.779678	17.911770	9.732973	-4.803503	0.000000	-1.387935	0.000000	0.000000	0.000000	-0.269349	0.093190	0.921359	0.000000	0.000000	3.000000	74.000000	0.000000
3945.539150	-0.202543	0.567567	-0.026299	67.779678	17.911770	9.732973	-4.803503	0.000000	-1.387935	0.000000	0.000000	0.000000	-0.269349	0.093190	0.921359	0.000000	0.000000	3.000000	74.000000	0.000000
3945.542483	-0.202543	0.567567	-0.026299	67.779678	17.911770	9.732973	-4.803503	0.000000	-1.387935	0.000000	0.000000	0.000000	-0.269349	0.093190	0.921359	0.000000	0.000000	3.000000	74.000000	0.000000
3945.545817	-0.203418	0.567852	-0.023315	67.964676	18.217611	9.591404	-4.843259	0.000000	-1.242113	0.000000	0.000000	0.000000	-0.262323	0.085374	0.894963	0.000000	0.000000	3.000000	74.000000	0.000000
3945.549150	-0.203418	0.567852	-0.023315	67.964676	18.217611	9.591404	-4.843259	0.000000	-1.242113	0.000000	0.000000	0.000000	-0.262323	0.085374	0.894963	0.000000	0.000000	3.000000	74.000000	0.000000
3945.552483	-0.203418	0.567852	-0.023315	67.964676	18.217611	9.591404	-4.843259	0.000000	-1.242113	0.000000	0.000000	0.000000	-0.262323	0.085374	0.894963	0.000000	0.000000	3.000000	74.000000	0.000000
3945.555817	-0.204218	0.568119	-0.020422	68.122894	18.452595	9.416763	-4.877581	0.000000	-1.099639	0.000000	0.000000	0.000000	-0.240132	0.080227	0.868064	0.000000	0.000000	3.000000	74.000000	0.000000
3945.559150	-0.204218	0.568119	-0.020422	68.122894	18.452595	9.416763	-4.877581	0.000000	-1.099639	0.000000	0.000000	0.000000	-0.240132	0.080227	0.868064	0.000000	0.000000	3.000000	74.000000	0.000000
3945.562483	-0.204218	0.568119	-0.020422	68.122894	18.452595	9.416763	-4.877581	0.000000	-1.099639	0.000000	0.000000	0.000000	-0.240132	0.080227	0.868064	0.000000	0.000000	3.000000	74.000000	0.000000
3945.565817	-0.204971	0.568317	-0.017616	68.260201	18.620991	9.209984	-4.906686	0.000000	-0.961474	0.000000	0.000000	0.000000	-0.225800	0.059338	0.841704	0.000000	0.000000	3.000000	74.000000	0.000000
3945.569150	-0.204971	0.568317	-0.017616	68.260201	18.620991	9.209984	-4.906686	0.000000	-0.961474	0.000000	0.000000	0.000000	-0.225800	0.059338	0.841704	0.000000	0.000000	3.000000	74.000000	0.000000
3945.572483	-0.204971	0.568317	-0.017616	68.260201	18.620991	9.209984	-4.906686	0.000000	-0.961474	0.000000	0.000000	0.000000	-0.225800	0.059338	0.841704	0.000000	0.000000	3.000000	74.000000	0.000000
3945.575817	-0.205685	0.568481	-0.014934	68.372383	18.715162	8.964502	-4.931045	0.000000	-0.827521	0.000000	0.000000	0.000000	-0.214190	0.049025	0.804530	0.000000	0.000000	3.000000	74.000000	0.000000
3945.579150	-0.205685	0.568481	-0.014934	68.372383	18.715162	8.964502	-4.931045	0.000000	-0.827521	0.000000	0.000000	0.000000	-0.214190	0.049025	0.804530	0.000000	0.000000	3.000000	74.000000	0.000000
3945.582483	-0.205685	0.568481	-0.014934	68.372383	18.715162	8.964502	-4.931045	0.000000	-0.827521	0.000000	0.000000	0.000000	-0.214190	0.049025	0.804530	0.000000	0.000000	3.000000	74.000000	0.000000
3945.585817	-0.206346	0.568610	-0.012298	68.458412	18.763664	8.710022	-4.950815	0.000000	-0.699598	0.000000	0.000000	0.000000	-0.198315	0.038941	0.790785	0.000000	0.000000	3.000000	74.000000	0.000000
3945.589150	-0.206346	0.568610	-0.012298	68.458412	18.763664	8.710022	-4.950815	0.000000	-0.699598	0.000000	0.000000	0.000000	-0.198315	0.038941	0.790785	0.000000	0.000000	3.000000	74.000000	0.000000
3945.592483	-0.206346	0.568610	-0.012298	68.458412	18.763664	8.710022	-4.950815	0.000000	-0.699598	0.000000	0.000000	0.000000	-0.198315	0.038941	0.790785	0.000000	0.000000	3.000000	74.000000	0.000000
3945.595817	-0.206916	0.568698	-0.009735	68.523346	18.721056	8.382115	-4.966897	0.000000	-0.574396	0.000000	0.000000	0.000000	-0.170944	0.026179	0.769025	0.000000	0.000000	3.000000	74.000000	0.000000
3945.599150	-0.206916	0.568698	-0.009735	68.523346	18.721056	8.382115	-4.966897	0.000000	-0.574396	0.000000	0.000000	0.000000	-0.170944	0.026179	0.769025	0.000000	0.000000	3.000000	74.000000	0.000000
3945.602483	-0.206916	0.568698	-0.009735	68.523346	18.721056	8.382115	-4.966897	0.000000	-0.574396	0.000000	0.000000	0.000000	-0.170944	0.026179	0.769025	0.000000	0.000000	3.000000	74.000000	0.000000
3945.605817	-0.207433	0.568752	-0.007217	68.569656	18.583834	7.975799	-4.979402	0.000000	-0.453387	0.000000	0.000000	0.000000	-0.155006	0.016224	0.755510	0.000000	0.000000	3.000000	74.000000	0.000000
3945.609150	-0.207433	0.568752	-0.007217	68.569656	18.583834	7.975799	-4.979402	0.000000	-0.453387	0.000000	0.000000	0.000000	-0.155006	0.016224	0.755510	0.000000	0.000000	3.000000	74.000000	0.000000
3945.612483	-0.207433	0.568752	-0.007217	68.569656	18.583834	7.975799	-4.979402	0.000000	-0.453387	0.000000	0.000000	0.000000	-0.155006	0.016224	0.755510	0.000000	0.000000	3.000000	74.000000	0.000000
3945.615817	-0.207896	0.568773	-0.004743	68.602379	18.343193	7.466089	-4.988757	0.000000	-0.335111	0.000000	0.000000	0.000000	-0.139069	0.006268	0.742073	0.000000	0.000000	3.000000	74.000000	0.000000
3945.619150	-0.207896	0.568773	-0.004743	68.602379	18.343193	7.466089	-4.988757	0.000000	-0.335111	0.000000	0.000000	0.000000	-0.139069	0.006268	0.742073	0.000000	0.000000	3.000000	74.000000	0.000000
3945.622483	-0.207896	0.568773	-0.004743	68.602379	18.343193	7.466089	-4.988757	0.000000	-0.335111	0.000000	0.000000	0.000000	-0.139069	0.006268	0.742073	0.000000	0.000000	3.000000	74.000000	0.000000
3945.625817	-0.208299	0.568742	-0.002330	68.637642	18.060228	6.907298	-4.995176	0.000000	-0.219583	0.000000	0.000000	0.000000	-0.120979	-0.009128	0.724033	0.000000	0.000000	3.000000	74.000000	0.000000
3945.629150	-0.208299	0.568742	-0.002330	68.637642	18.060228	6.907298	-4.995176	0.000000	-0.219583	0.000000	0.000000	0.000000	-0.120979	-0.009128	0.724033	0.000000	0.000000	3.000000	74.000000	0.000000
3945.632483	-0.208299	0.568742	-0.002330	68.637642	18.060228	6.907298	-4.995176	0.000000	-0.219583	0.000000	0.000000	0.000000	-0.120979	-0.009128	0.724033	0.000000	0.000000	3.000000	74.000000	0.000000
3945.635817	-0.208683	0.568642	0.000056	68.689018	17.776535	6.332896	-4.998844	0.000000	-0.107527	0.000000	0.000000	0.000000	-0.115213	-0.030074	0.715769	0.000000	0.000000	3.000000	74.000000	0.000000
3945.639150	-0.208683	0.568642	0.000056	68.689018	17.776535	6.332896	-4.998844	0.000000	-0.107527	0.000000	0.000000	0.000000	-0.115213	-0.030074	0.715769	0.000000	0.000000	3.000000	74.000000	0.000000
3945.642483	-0.208683	0.568642	0.000056	68.689018	17.776535	6.332896	-4.998844	0.000000	-0.107527	0.000000	0.000000	0.000000	-0.115213	-0.030074	0.715769	0.000000	0.000000	3.000000	74.000000	0.000000
3945.645817	-0.209051	0.568490	0.002363	68.751869	17.488909	5.742932	-5.000000	0.000000	0.002591	0.000000	0.000000	0.000000	-0.110287	-0.045536	0.691902	0.000000	0.000000	3.000000	74.000000	0.000000
3945.649150	-0.209051	0.568490	0.002363	68.751869	17.488909	5.742932	-5.000000	0.000000	0.002591	0.000000	0.000000	0.000000	-0.110287	-0.045536	0.691902	0.000000	0.000000	3.000000	74.000000	0.000000
3945.652483	-0.209051	0.568490	0.002363	68.751869	17.488909	5.742932	-5.000000	0.000000	0.002591	0.000000	0.000000	0.000000	-0.110287	-0.045536	0.691902	0.000000	0.000000	3.000000	74.000000	0.000000
3945.655817	-0.209436	0.568304	0.004663	68.813751	17.209553	5.175077	-4.998827	0.000000	0.108303	0.000000	0.000000	0.000000	-0.115534	-0.055711	0.690029	0.000000	0.000000	3.000000	74.000000	0.000000
3945.659150	-0.209436	0.568304	0.004663	68.813751	17.209553	5.175077	-4.998827	0.000000	0.108303	0.000000	0.000000	0.000000	-0.115534	-0.055711	0.690029	0.000000	0.000000	3.000000	74.000000	0.000000
3945.662483	-0.209436	0.568304	0.004663	68.813751	17.209553	5.175077	-4.998827	0.000000	0.108303	0.000000	0.000000	0.000000	-0.115534	-0.055711	0.690029	0.000000	0.000000	3.000000	74.000000	0.000000
3945.665817	-0.209867	0.568076	0.006900	68.845634	16.971891	4.708631	-4.995468	0.000000	0.212843	0.000000	0.000000	0.000000	-0.129133	-0.068657	0.671180	0.000000	0.000000	3.000000	74.000000	0.000000
3945.669150	-0.209867	0.568076	0.006900	68.845634	16.971891	4.708631	-4.995468	0.000000	0.212843	0.000000	0.000000	0.000000	-0.129133	-0.068657	0.671180	0.000000	0.000000	3.000000	74.000000	0.000000
3945.672483	-0.209867	0.568076	0.006900	68.845634	16.971891	4.708631	-4.995468	0.000000	0.212843	0.000000	0.000000	0.000000	-0.129133	-0.068657	0.671180	0.000000	0.000000	3.000000	74.000000	0.000000
3945.675817	-0.210244	0.567868	0.009150	68.826744	16.821915	4.413057	-4.990168	0.000000	0.313401	0.000000	0.000000	0.000000	-0.113313	-0.062248	0.674913	0.000000	0.000000	3.000000	74.000000	0.000000
3945.679150	-0.210244	0.567868	0.009150	68.826744	16.821915	4.413057	-4.990168	0.000000	0.313401	0.000000	0.000000	0.000000	-0.113313	-0.062248	0.674913	0.000000	0.000000	3.000000	74.000000	0.000000
3945.682483	-0.210244	0.567868	0.009150	68.826744	16.821915	4.413057	-4.990168	0.000000	0.313401	0.000000	0.000000	0.000000	-0.113313	-0.062248	0.674913	0.000000	0.000000	3.000000	74.000000	0.000000
3945.685817	-0.210527	0.567654	0.011437	68.763954	16.744616	4.243391	-4.982868	0.000000	0.413554	0.000000	0.000000	0.000000	-0.084699	-0.064163	0.686320	0.000000	0.000000	3.000000	74.000000	0.000000
3945.689150	-0.210527	0.567654	0.011437	68.763954	16.744616	4.243391	-4.982868	0.000000	0.413554	0.000000	0.000000	0.000000	-0.084699	-0.064163	0.686320	0.000000	0.000000	3.000000	74.000000	0.000000
3945.692483	-0.210527	0.567654	0.011437	68.763954	16.744616	4.243391	-4.982868	0.000000	0.413554	0.000000	0.000000	0.000000	-0.084699	-0.064163	0.686320	0.000000	0.000000	3.000000	74.000000	0.000000
3945.695817	-0.210668	0.567434	0.013783	68.696411	16.682775	4.076114	-4.973442	0.000000	0.514660	0.000000	0.000000	0.000000	-0.042287	-0.066069	0.703763	0.000000	0.000000	3.000000	74.000000	0.000000
3945.699150	-0.210668	0.567434	0.013783	68.696411	16.682775	4.076114	-4.973442	0.000000	0.514660	0.000000	0.000000	0.000000	-0.042287	-0.066069	0.703763	0.000000	0.000000	3.000000	74.000000	0.000000
3945.702483	-0.210668	0.567434	0.013783	68.696411	16.682775	4.076114	-4.973442	0.000000	0.514660	0.000000	0.000000	0.000000	-0.042287	-0.066069	0.703763	0.000000	0.000000	3.000000	74.000000	0.000000
3945.705817	-0.210633	0.567217	0.016177	68.639023	16.637276	3.903280	-4.961665	0.000000	0.617962	0.000000	0.000000	0.000000	0.010274	-0.064982	0.717945	0.000000	0.000000	3.000000	74.000000	0.000000
3945.709150	-0.210633	0.567217	0.016177	68.639023	16.637276	3.903280	-4.961665	0.000000	0.617962	0.000000	0.000000	0.000000	0.010274	-0.064982	0.717945	0.000000	0.000000	3.000000	74.000000	0.000000
3945.712483	-0.210633	0.567217	0.016177	68.639023	16.637276	3.903280	-4.961665	0.000000	0.617962	0.000000	0.000000	0.000000	0.010274	-0.064982	0.717945	0.000000	0.000000	3.000000	74.000000	0.000000
3945.715817	-0.210485	0.566958	0.018577	68.610435	16.572184	3.651458	-4.947393	0.000000	0.723394	0.000000	0.000000	0.000000	0.044487	-0.077857	0.720136	0.000000	0.000000	3.000000	74.000000	0.000000
3945.719150	-0.210485	0.566958	0.018577	68.610435	16.572184	3.651458	-4.947393	0.000000	0.723394	0.000000	0.000000	0.000000	0.044487	-0.077857	0.720136	0.000000	0.000000	3.000000	74.000000	0.000000
3945.722483	-0.210485	0.566958	0.018577	68.610435	16.572184	3.651458	-4.947393	0.000000	0.723394	0.000000	0.000000	0.000000	0.044487	-0.077857	0.720136	0.000000	0.000000	3.000000	74.000000	0.000000
3945.725817	-0.210206	0.566647	0.020948	68.642654	16.438538	3.228705	-4.930786	0.000000	0.829062	0.000000	0.000000	0.000000	0.083819	-0.093294	0.711396	0.000000	0.000000	3.000000	74.000000	0.000000
3945.729150	-0.210206	0.566647	0.020948	68.642654	16.438538	3.228705	-4.930786	0.000000	0.829062	0.000000	0.000000	0.000000	0.083819	-0.093294	0.711396	0.000000	0.000000	3.000000	74.000000	0.000000
3945.732483	-0.210206	0.566647	0.020948	68.642654	16.438538	3.228705	-4.930786	0.000000	0.829062	0.000000	0.000000	0.000000	0.083819	-0.093294	0.711396	0.000000	0.000000	3.000000	74.000000	0.000000
3945.735817	-0.209817	0.566311	0.023342	68.730827	16.248444	2.658541	-4.912047	0.000000	0.933699	0.000000	0.000000	0.000000	0.116602	-0.100678	0.718146	0.000000	0.000000	3.000000	74.000000	0.000000
3945.739150	-0.209817	0.566311	0.023342	68.730827	16.248444	2.658541	-4.912047	0.000000	0.933699	0.000000	0.000000	0.000000	0.116602	-0.100678	0.718146	0.000000	0.000000	3.000000	74.000000	0.000000
3945.742483	-0.209817	0.566311	0.023342	68.730827	16.248444	2.658541	-4.912047	0.000000	0.933699	0.000000	0.000000	0.000000	0.116602	-0.100678	0.718146	0.000000	0.000000	3.000000	74.000000	0.000000
3945.745817	-0.209279	0.565943	0.025732	68.851662	16.007339	1.970765	-4.890740	0.000000	1.039548	0.000000	0.000000	0.000000	0.161350	-0.110528	0.716895	0.000000	0.000000	3.000000	74.000000	0.000000
3945.749150	-0.209279	0.565943	0.025732	68.851662	16.007339	1.970765	-4.890740	0.000000	1.039548	0.000000	0.000000	0.000000	0.161350	-0.110528	0.716895	0.000000	0.000000	3.000000	74.000000	0.000000
3945.752483	-0.209279	0.565943	0.025732	68.851662	16.007339	1.970765	-4.890740	0.000000	1.039548	0.000000	0.000000	0.000000	0.161350	-0.110528	0.716895	0.000000	0.000000	3.000000	74.000000	0.000000
3945.755817	-0.208657	0.565597	0.028143	68.994965	15.737055	1.207576	-4.866897	0.000000	1.145998	0.000000	0.000000	0.000000	0.186650	-0.103678	0.723465	0.000000	0.000000	3.000000	74.000000	0.000000
3945.759150	-0.208657	0.565597	0.028143	68.994965	15.737055	1.207576	-4.866897	0.000000	1.145998	0.000000	0.000000	0.000000	0.186650	-0.103678	0.723465	0.000000	0.000000	3.000000	74.000000	0.000000
3945.762483	-0.208657	0.565597	0.028143	68.994965	15.737055	1.207576	-4.866897	0.000000	1.145998	0.000000	0.000000	0.000000	0.186650	-0.103678	0.723465	0.000000	0.000000	3.000000	74.000000	0.000000
3945.765817	-0.207954	0.565217	0.030587	69.143501	15.443013	0.396324	-4.840278	0.000000	1.253682	0.000000	0.000000	0.000000	0.210845	-0.114149	0.733197	0.000000	0.000000	3.000000	74.000000	0.000000
3945.769150	-0.207954	0.565217	0.030587	69.143501	15.443013	0.396324	-4.840278	0.000000	1.253682	0.000000	0.000000	0.000000	0.210845	-0.114149	0.733197	0.000000	0.000000	3.000000	74.000000	0.000000
3945.772483	-0.207954	0.565217	0.030587	69.143501	15.443013	0.396324	-4.840278	0.000000	1.253682	0.000000	0.000000	0.000000	0.210845	-0.114149	0.733197	0.000000	0.000000	3.000000	74.000000	0.000000
3945.775817	-0.207184	0.564812	0.033033	69.287048	15.159486	-0.400020	-4.810631	0.000000	1.363023	0.000000	0.000000	0.000000	0.231044	-0.121485	0.733594	0.000000	0.000000	3.000000	74.000000	0.000000
3945.779150	-0.207184	0.564812	0.033033	69.287048	15.159486	-0.400020	-4.810631	0.000000	1.363023	0.000000	0.000000	0.000000	0.231044	-0.121485	0.733594	0.000000	0.000000	3.000000	74.000000	0.000000
3945.782483	-0.207184	0.564812	0.033033	69.287048	15.159486	-0.400020	-4.810631	0.000000	1.363023	0.000000	0.000000	0.000000	0.231044	-0.121485	0.733594	0.000000	0.000000	3.000000	74.000000	0.000000
3945.785817	-0.206297	0.564411	0.035493	69.422882	14.905352	-1.155985	-4.778232	0.000000	1.472583	0.000000	0.000000	0.000000	0.266096	-0.120153	0.738152	0.000000	0.000000	3.000000	74.000000	0.000000
3945.789150	-0.206297	0.564411	0.035493	69.422882	14.905352	-1.155985	-4.778232	0.000000	1.472583	0.000000	0.000000	0.000000	0.266096	-0.120153	0.738152	0.000000	0.000000	3.000000	74.000000	0.000000
3945.792483	-0.206297	0.564411	0.035493	69.422882	14.905352	-1.155985	-4.778232	0.000000	1.472583	0.000000	0.000000	0.000000	0.266096	-0.120153	0.738152	0.000000	0.000000	3.000000	74.000000	0.000000
3945.795817	-0.205309	0.563997	0.037943	69.548103	14.658329	-1.902169	-4.742603	0.000000	1.583578	0.000000	0.000000	0.000000	0.296369	-0.124244	0.734978	0.000000	0.000000	3.000000	74.000000	0.000000
3945.799150	-0.205309	0.563997	0.037943	69.548103	14.658329	-1.902169	-4.742603	0.000000	1.583578	0.000000	0.000000	0.000000	0.296369	-0.124244	0.734978	0.000000	0.000000	3.000000	74.000000	0.000000
3945.802483	-0.205309	0.563997	0.037943	69.548103	14.658329	-1.902169	-4.742603	0.000000	1.583578	0.000000	0.000000	0.000000	0.296369	-0.124244	0.734978	0.000000	0.000000	3.000000	74.000000	0.000000
3945.805817	-0.204271	0.563617	0.040373	69.682175	14.396272	-2.682493	-4.703985	0.000000	1.694852	0.000000	0.000000	0.000000	0.311396	-0.113933	0.728850	0.000000	0.000000	3.000000	74.000000	0.000000
3945.809150	-0.204271	0.563617	0.040373	69.682175	14.396272	-2.682493	-4.703985	0.000000	1.694852	0.000000	0.000000	0.000000	0.311396	-0.113933	0.728850	0.000000	0.000000	3.000000	74.000000	0.000000
3945.812483	-0.204271	0.563617	0.040373	69.682175	14.396272	-2.682493	-4.703985	0.000000	1.694852	0.000000	0.000000	0.000000	0.311396	-0.113933	0.728850	0.000000	0.000000	3.000000	74.000000	0.000000
3945.815817	-0.203256	0.563240	0.042825	69.832573	14.063660	-3.574917	-4.662698	0.000000	1.805339	0.000000	0.000000	0.000000	0.304569	-0.113207	0.735617	0.000000	0.000000	3.000000	74.000000	0.000000
3945.819150	-0.203256	0.563240	0.042825	69.832573	14.063660	-3.574917	-4.662698	0.000000	1.805339	0.000000	0.000000	0.000000	0.304569	-0.113207	0.735617	0.000000	0.000000	3.000000	74.000000	0.000000
3945.822483	-0.203256	0.563240	0.042825	69.832573	14.063660	-3.574917	-4.662698	0.000000	1.805339	0.000000	0.000000	0.000000	0.304569	-0.113207	0.735617	0.000000	0.000000	3.000000	74.000000	0.000000
3945.825817	-0.202292	0.562916	0.045233	70.001289	13.638490	-4.595781	-4.618535	0.000000	1.915500	0.000000	0.000000	0.000000	0.289124	-0.097100	0.722537	0.000000	0.000000	3.000000	74.000000	0.000000
3945.829150	-0.202292	0.562916	0.045233	70.001289	13.638490	-4.595781	-4.618535	0.000000	1.915500	0.000000	0.000000	0.000000	0.289124	-0.097100	0.722537	0.000000	0.000000	3.000000	74.000000	0.000000
3945.832483	-0.202292	0.562916	0.045233	70.001289	13.638490	-4.595781	-4.618535	0.000000	1.915500	0.000000	0.000000	0.000000	0.289124	-0.097100	0.722537	0.000000	0.000000	3.000000	74.000000	0.000000
3945.835817	-0.201376	0.562595	0.047655	70.175728	13.161888	-5.686543	-4.572868	0.000000	2.022097	0.000000	0.000000	0.000000	0.274891	-0.096355	0.726519	0.000000	0.000000	3.000000	74.000000	0.000000
3945.839150	-0.201376	0.562595	0.047655	70.175728	13.161888	-5.686543	-4.572868	0.000000	2.022097	0.000000	0.000000	0.000000	0.274891	-0.096355	0.726519	0.000000	0.000000	3.000000	74.000000	0.000000
3945.842483	-0.201376	0.562595	0.047655	70.175728	13.161888	-5.686543	-4.572868	0.000000	2.022097	0.000000	0.000000	0.000000	0.274891	-0.096355	0.726519	0.000000	0.000000	3.000000	74.000000	0.000000
3945.845817	-0.200455	0.562336	0.050098	70.335014	12.667850	-6.778516	-4.524980	0.000000	2.127102	0.000000	0.000000	0.000000	0.276288	-0.077775	0.733047	0.000000	0.000000	3.000000	74.000000	0.000000
3945.849150	-0.200455	0.562336	0.050098	70.335014	12.667850	-6.778516	-4.524980	0.000000	2.127102	0.000000	0.000000	0.000000	0.276288	-0.077775	0.733047	0.000000	0.000000	3.000000	74.000000	0.000000
3945.852483	-0.200455	0.562336	0.050098	70.335014	12.667850	-6.778516	-4.524980	0.000000	2.127102	0.000000	0.000000	0.000000	0.276288	-0.077775	0.733047	0.000000	0.000000	3.000000	74.000000	0.000000
3945.855817	-0.199513	0.562053	0.052522	70.450104	12.284809	-7.625922	-4.474435	0.000000	2.231462	0.000000	0.000000	0.000000	0.282585	-0.084841	0.727247	0.000000	0.000000	3.000000	74.000000	0.000000
3945.859150	-0.199513	0.562053	0.052522	70.450104	12.284809	-7.625922	-4.474435	0.000000	2.231462	0.000000	0.000000	0.000000	0.282585	-0.084841	0.727247	0.000000	0.000000	3.000000	74.000000	0.000000
3945.862483	-0.199513	0.562053	0.052522	70.450104	12.284809	-7.625922	-4.474435	0.000000	2.231462	0.000000	0.000000	0.000000	0.282585	-0.084841	0.727247	0.000000	0.000000	3.000000	74.000000	0.000000
3945.865817	-0.198538	0.561743	0.054825	70.545876	12.185001	-8.117343	-4.421893	0.000000	2.333851	0.000000	0.000000	0.000000	0.292361	-0.092957	0.690641	0.000000	0.000000	3.000000	74.000000	0.000000
3945.869150	-0.198538	0.561743	0.054825	70.545876	12.185001	-8.117343	-4.421893	0.000000	2.333851	0.000000	0.000000	0.000000	0.292361	-0.092957	0.690641	0.000000	0.000000	3.000000	74.000000	0.000000
3945.872483	-0.198538	0.561743	0.054825	70.545876	12.185001	-8.117343	-4.421893	0.000000	2.333851	0.000000	0.000000	0.000000	0.292361	-0.092957	0.690641	0.000000	0.000000	3.000000	74.000000	0.000000
3945.875817	-0.197432	0.561392	0.056961	70.717117	12.611516	-8.026737	-4.369261	0.000000	2.430957	0.000000	0.000000	0.000000	0.331979	-0.105332	0.640804	0.000000	0.000000	3.000000	74.000000	0.000000
3945.879150	-0.197432	0.561392	0.056961	70.717117	12.611516	-8.026737	-4.369261	0.000000	2.430957	0.000000	0.000000	0.000000	0.331979	-0.105332	0.640804	0.000000	0.000000	3.000000	74.000000	0.000000
3945.882483	-0.197432	0.561392	0.056961	70.717117	12.611516	-8.026737	-4.369261	0.000000	2.430957	0.000000	0.000000	0.000000	0.331979	-0.105332	0.640804	0.000000	0.000000	3.000000	74.000000	0.000000
3945.885817	-0.196299	0.561019	0.058908	70.927612	13.379319	-7.542613	-4.316476	0.000000	2.523496	0.000000	0.000000	0.000000	0.339979	-0.111815	0.584324	0.000000	0.000000	3.000000	74.000000	0.000000
3945.889150	-0.196299	0.561019	0.058908	70.927612	13.379319	-7.542613	-4.316476	0.000000	2.523496	0.000000	0.000000	0.000000	0.339979	-0.111815	0.584324	0.000000	0.000000	3.000000	74.000000	0.000000
3945.892483	-0.196299	0.561019	0.058908	70.927612	13.379319	-7.542613	-4.316476	0.000000	2.523496	0.000000	0.000000	0.000000	0.339979	-0.111815	0.584324	0.000000	0.000000	3.000000	74.000000	0.000000
3945.895817	-0.195164	0.560656	0.060654	71.121887	14.124372	-7.060768	-4.265243	0.000000	2.609158	0.000000	0.000000	0.000000	0.340503	-0.108987	0.523563	0.000000	0.000000	3.000000	74.000000	0.000000
3945.899150	-0.195164	0.560656	0.060654	71.121887	14.124372	-7.060768	-4.265243	0.000000	2.609158	0.000000	0.000000	0.000000	0.340503	-0.108987	0.523563	0.000000	0.000000	3.000000	74.000000	0.000000
3945.902483	-0.195164	0.560656	0.060654	71.121887	14.124372	-7.060768	-4.265243	0.000000	2.609158	0.000000	0.000000	0.000000	0.340503	-0.108987	0.523563	0.000000	0.000000	3.000000	74.000000	0.000000
3945.905817	-0.193996	0.560280	0.062257	71.303032	14.685520	-6.777517	-4.216403	0.000000	2.687369	0.000000	0.000000	0.000000	0.350396	-0.112812	0.480907	0.000000	0.000000	3.000000	74.000000	0.000000
3945.909150	-0.193996	0.560280	0.062257	71.303032	14.685520	-6.777517	-4.216403	0.000000	2.687369	0.000000	0.000000	0.000000	0.350396	-0.112812	0.480907	0.000000	0.000000	3.000000	74.000000	0.000000
3945.912483	-0.193996	0.560280	0.062257	71.303032	14.685520	-6.777517	-4.216403	0.000000	2.687369	0.000000	0.000000	0.000000	0.350396	-0.112812	0.480907	0.000000	0.000000	3.000000	74.000000	0.000000
3945.915817	-0.192789	0.559948	0.063773	71.477669	15.029644	-6.766308	-4.168567	0.000000	2.760987	0.000000	0.000000	0.000000	0.362097	-0.099571	0.454948	0.000000	0.000000	3.000000	74.000000	0.000000
3945.919150	-0.192789	0.559948	0.063773	71.477669	15.029644	-6.766308	-4.168567	0.000000	2.760987	0.000000	0.000000	0.000000	0.362097	-0.099571	0.454948	0.000000	0.000000	3.000000	74.000000	0.000000
3945.922483	-0.192789	0.559948	0.063773	71.477669	15.029644	-6.766308	-4.168567	0.000000	2.760987	0.000000	0.000000	0.000000	0.362097	-0.099571	0.454948	0.000000	0.000000	3.000000	74.000000	0.000000
3945.925817	-0.191509	0.559638	0.065263	71.640236	15.168857	-6.991168	-4.120606	0.000000	2.832067	0.000000	0.000000	0.000000	0.383852	-0.093153	0.446882	0.000000	0.000000	3.000000	74.000000	0.000000
3945.929150	-0.191509	0.559638	0.065263	71.640236	15.168857	-6.991168	-4.120606	0.000000	2.832067	0.000000	0.000000	0.000000	0.383852	-0.093153	0.446882	0.000000	0.000000	3.000000	74.000000	0.000000
3945.932483	-0.191509	0.559638	0.065263	71.640236	15.168857	-6.991168	-4.120606	0.000000	2.832067	0.000000	0.000000	0.000000	0.383852	-0.093153	0.446882	0.000000	0.000000	3.000000	74.000000	0.000000
3945.935817	-0.190148	0.559391	0.066699	71.779587	15.142266	-7.410685	-4.070791	0.000000	2.903215	0.000000	0.000000	0.000000	0.408431	-0.074002	0.430892	0.000000	0.000000	3.000000	74.000000	0.000000
3945.939150	-0.190148	0.559391	0.066699	71.779587	15.142266	-7.410685	-4.070791	0.000000	2.903215	0.000000	0.000000	0.000000	0.408431	-0.074002	0.430892	0.000000	0.000000	3.000000	74.000000	0.000000
3945.942483	-0.190148	0.559391	0.066699	71.779587	15.142266	-7.410685	-4.070791	0.000000	2.903215	0.000000	0.000000	0.000000	0.408431	-0.074002	0.430892	0.000000	0.000000	3.000000	74.000000	0.000000
3945.945817	-0.188687	0.559197	0.068111	71.891289	14.978631	-7.950980	-4.019430	0.000000	2.973918	0.000000	0.000000	0.000000	0.438151	-0.058236	0.423689	0.000000	0.000000	3.000000	74.000000	0.000000
3945.949150	-0.188687	0.559197	0.068111	71.891289	14.978631	-7.950980	-4.019430	0.000000	2.973918	0.000000	0.000000	0.000000	0.438151	-0.058236	0.423689	0.000000	0.000000	3.000000	74.000000	0.000000
3945.952483	-0.188687	0.559197	0.068111	71.891289	14.978631	-7.950980	-4.019430	0.000000	2.973918	0.000000	0.000000	0.000000	0.438151	-0.058236	0.423689	0.000000	0.000000	3.000000	74.000000	0.000000
3945.955817	-0.187207	0.559061	0.069406	71.992493	14.758492	-8.369885	-3.965488	0.000000	3.045473	0.000000	0.000000	0.000000	0.443984	-0.040884	0.388505	0.000000	0.000000	3.000000	74.000000	0.000000
3945.959150	-0.187207	0.559061	0.069406	71.992493	14.758492	-8.369885	-3.965488	0.000000	3.045473	0.000000	0.000000	0.000000	0.443984	-0.040884	0.388505	0.000000	0.000000	3.000000	74.000000	0.000000
3945.962483	-0.187207	0.559061	0.069406	71.992493	14.758492	-8.369885	-3.965488	0.000000	3.045473	0.000000	0.000000	0.000000	0.443984	-0.040884	0.388505	0.000000	0.000000	3.000000	74.000000	0.000000
3945.965817	-0.185691	0.558957	0.070532	72.105270	14.511232	-7.999363	-3.912199	0.000000	3.113631	0.000000	0.000000	0.000000	0.454887	-0.031190	0.337780	0.000000	0.000000	3.000000	74.000000	0.000000
3945.969150	-0.185691	0.558957	0.070532	72.105270	14.511232	-7.999363	-3.912199	0.000000	3.113631	0.000000	0.000000	0.000000	0.454887	-0.031190	0.337780	0.000000	0.000000	3.000000	74.000000	0.000000
3945.972483	-0.185691	0.558957	0.070532	72.105270	14.511232	-7.999363	-3.912199	0.000000	3.113631	0.000000	0.000000	0.000000	0.454887	-0.031190	0.337780	0.000000	0.000000	3.000000	74.000000	0.000000
3945.975817	-0.184216	0.558900	0.071544	72.253960	14.136586	-7.087783	-3.860465	0.000000	3.177548	0.000000	0.000000	0.000000	0.442618	-0.017161	0.303587	0.000000	0.000000	3.000000	74.000000	0.000000
3945.979150	-0.184216	0.558900	0.071544	72.253960	14.136586	-7.087783	-3.860465	0.000000	3.177548	0.000000	0.000000	0.000000	0.442618	-0.017161	0.303587	0.000000	0.000000	3.000000	74.000000	0.000000
3945.982483	-0.184216	0.558900	0.071544	72.253960	14.136586	-7.087783	-3.860465	0.000000	3.177548	0.000000	0.000000	0.000000	0.442618	-0.017161	0.303587	0.000000	0.000000	3.000000	74.000000	0.000000
3945.985817	-0.182587	0.558894	0.072446	72.473518	13.512662	-6.734913	-3.810568	0.000000	3.237216	0.000000	0.000000	0.000000	0.488672	-0.001588	0.270592	0.000000	0.000000	3.000000	74.000000	0.000000
3945.989150	-0.182587	0.558894	0.072446	72.473518	13.512662	-6.734913	-3.810568	0.000000	3.237216	0.000000	0.000000	0.000000	0.488672	-0.001588	0.270592	0.000000	0.000000	3.000000	74.000000	0.000000
3945.992483	-0.182587	0.558894	0.072446	72.473518	13.512662	-6.734913	-3.810568	0.000000	3.237216	0.000000	0.000000	0.000000	0.488672	-0.001588	0.270592	0.000000	0.000000	3.000000	74.000000	0.000000
3945.995817	-0.180828	0.558986	0.073304	72.759865	12.619293	-7.185917	-3.758757	0.000000	3.297233	0.000000	0.000000	0.000000	0.527555	0.027396	0.257469	0.000000	0.000000	3.000000	74.000000	0.000000
3945.999150	-0.180828	0.558986	0.073304	72.759865	12.619293	-7.185917	-3.758757	0.000000	3.297233	0.000000	0.000000	0.000000	0.527555	0.027396	0.257469	0.000000	0.000000	3.000000	74.000000	0.000000
3946.002483	-0.180828	0.558986	0.073304	72.759865	12.619293	-7.185917	-3.758757	0.000000	3.297233	0.000000	0.000000	0.000000	0.527555	0.027396	0.257469	0.000000	0.000000	3.000000	74.000000	0.000000
3946.005817	-0.178949	0.559131	0.074144	73.083771	11.471807	-8.386892	-3.703706	0.000000	3.358953	0.000000	0.000000	0.000000	0.563704	0.043690	0.251796	0.000000	0.000000	3.000000	74.000000	0.000000
3946.009150	-0.178949	0.559131	0.074144	73.083771	11.471807	-8.386892	-3.703706	0.000000	3.358953	0.000000	0.000000	0.000000	0.563704	0.043690	0.251796	0.000000	0.000000	3.000000	74.000000	0.000000
3946.012483	-0.178949	0.559131	0.074144	73.083771	11.471807	-8.386892	-3.703706	0.000000	3.358953	0.000000	0.000000	0.000000	0.563704	0.043690	0.251796	0.000000	0.000000	3.000000	74.000000	0.000000
3946.015817	-0.176899	0.559331	0.074980	73.428070	10.107033	-10.322256	-3.644716	0.000000	3.422871	0.000000	0.000000	0.000000	0.614994	0.059992	0.250785	0.000000	0.000000	3.000000	74.000000	0.000000
3946.019150	-0.176899	0.559331	0.074980	73.428070	10.107033	-10.322256	-3.644716	0.000000	3.422871	0.000000	0.000000	0.000000	0.614994	0.059992	0.250785	0.000000	0.000000	3.000000	74.000000	0.000000
3946.022483	-0.176899	0.559331	0.074980	73.428070	10.107033	-10.322256	-3.644716	0.000000	3.422871	0.000000	0.000000	0.000000	0.614994	0.059992	0.250785	0.000000	0.000000	3.000000	74.000000	0.000000
3946.025817	-0.174736	0.559574	0.075815	73.751175	8.667483	-12.158175	-3.579931	0.000000	3.490572	0.000000	0.000000	0.000000	0.649085	0.072747	0.250473	0.000000	0.000000	3.000000	74.000000	0.000000
3946.029150	-0.174736	0.559574	0.075815	73.751175	8.667483	-12.158175	-3.579931	0.000000	3.490572	0.000000	0.000000	0.000000	0.649085	0.072747	0.250473	0.000000	0.000000	3.000000	74.000000	0.000000
3946.032483	-0.174736	0.559574	0.075815	73.751175	8.667483	-12.158175	-3.579931	0.000000	3.490572	0.000000	0.000000	0.000000	0.649085	0.072747	0.250473	0.000000	0.000000	3.000000	74.000000	0.000000
3946.035817	-0.172500	0.559901	0.076604	74.031586	7.224569	-13.392058	-3.510103	0.000000	3.560783	0.000000	0.000000	0.000000	0.670563	0.098260	0.236945	0.000000	0.000000	3.000000	74.000000	0.000000
3946.039150	-0.172500	0.559901	0.076604	74.031586	7.224569	-13.392058	-3.510103	0.000000	3.560783	0.000000	0.000000	0.000000	0.670563	0.098260	0.236945	0.000000	0.000000	3.000000	74.000000	0.000000
3946.042483	-0.172500	0.559901	0.076604	74.031586	7.224569	-13.392058	-3.510103	0.000000	3.560783	0.000000	0.000000	0.000000	0.670563	0.098260	0.236945	0.000000	0.000000	3.000000	74.000000	0.000000
3946.045817	-0.170216	0.560264	0.077330	74.287285	5.765364	-14.451910	-3.436917	0.000000	3.631474	0.000000	0.000000	0.000000	0.685270	0.108913	0.217620	0.000000	0.000000	3.000000	74.000000	0.000000
3946.049150	-0.170216	0.560264	0.077330	74.287285	5.765364	-14.451910	-3.436917	0.000000	3.631474	0.000000	0.000000	0.000000	0.685270	0.108913	0.217620	0.000000	0.000000	3.000000	74.000000	0.000000
3946.052483	-0.170216	0.560264	0.077330	74.287285	5.765364	-14.451910	-3.436917	0.000000	3.631474	0.000000	0.000000	0.000000	0.685270	0.108913	0.217620	0.000000	0.000000	3.000000	74.000000	0.000000
3946.055817	-0.167879	0.560644	0.077974	74.517563	4.255190	-16.012552	-3.361169	0.000000	3.701694	0.000000	0.000000	0.000000	0.701240	0.113852	0.193411	0.000000	0.000000	3.000000	74.000000	0.000000
3946.059150	-0.167879	0.560644	0.077974	74.517563	4.255190	-16.012552	-3.361169	0.000000	3.701694	0.000000	0.000000	0.000000	0.701240	0.113852	0.193411	0.000000	0.000000	3.000000	74.000000	0.000000
3946.062483	-0.167879	0.560644	0.077974	74.517563	4.255190	-16.012552	-3.361169	0.000000	3.701694	0.000000	0.000000	0.000000	0.701240	0.113852	0.193411	0.000000	0.000000	3.000000	74.000000	0.000000
3946.065817	-0.165540	0.561040	0.078522	74.726654	2.739945	-17.693684	-3.282950	0.000000	3.771238	0.000000	0.000000	0.000000	0.701646	0.118764	0.164276	0.000000	0.000000	3.000000	74.000000	0.000000
3946.069150	-0.165540	0.561040	0.078522	74.726654	2.739945	-17.693684	-3.282950	0.000000	3.771238	0.000000	0.000000	0.000000	0.701646	0.118764	0.164276	0.000000	0.000000	3.000000	74.000000	0.000000
3946.072483	-0.165540	0.561040	0.078522	74.726654	2.739945	-17.693684	-3.282950	0.000000	3.771238	0.000000	0.000000	0.000000	0.701646	0.118764	0.164276	0.000000	0.000000	3.000000	74.000000	0.000000
3946.075817	-0.163175	0.561452	0.078980	74.905403	1.277637	-18.906971	-3.203943	0.000000	3.838587	0.000000	0.000000	0.000000	0.709366	0.123592	0.137453	0.000000	0.000000	3.000000	74.000000	0.000000
3946.079150	-0.163175	0.561452	0.078980	74.905403	1.277637	-18.906971	-3.203943	0.000000	3.838587	0.000000	0.000000	0.000000	0.709366	0.123592	0.137453	0.000000	0.000000	3.000000	74.000000	0.000000
3946.082483	-0.163175	0.561452	0.078980	74.905403	1.277637	-18.906971	-3.203943	0.000000	3.838587	0.000000	0.000000	0.000000	0.709366	0.123592	0.137453	0.000000	0.000000	3.000000	74.000000	0.000000
3946.085817	-0.160794	0.561837	0.079375	75.063202	-0.141196	-19.809858	-3.123205	0.000000	3.904560	0.000000	0.000000	0.000000	0.714375	0.115682	0.118497	0.000000	0.000000	3.000000	74.000000	0.000000
3946.089150	-0.160794	0.561837	0.079375	75.063202	-0.141196	-19.809858	-3.123205	0.000000	3.904560	0.000000	0.000000	0.000000	0.714375	0.115682	0.118497	0.000000	0.000000	3.000000	74.000000	0.000000
3946.092483	-0.160794	0.561837	0.079375	75.063202	-0.141196	-19.809858	-3.123205	0.000000	3.904560	0.000000	0.000000	0.000000	0.714375	0.115682	0.118497	0.000000	0.000000	3.000000	74.000000	0.000000
3946.095817	-0.158427	0.562215	0.079715	75.202850	-1.590868	-20.620012	-3.039698	0.000000	3.968760	0.000000	0.000000	0.000000	0.710138	0.113386	0.101930	0.000000	0.000000	3.000000	74.000000	0.000000
3946.099150	-0.158427	0.562215	0.079715	75.202850	-1.590868	-20.620012	-3.039698	0.000000	3.968760	0.000000	0.000000	0.000000	0.710138	0.113386	0.101930	0.000000	0.000000	3.000000	74.000000	0.000000
3946.102483	-0.158427	0.562215	0.079715	75.202850	-1.590868	-20.620012	-3.039698	0.000000	3.968760	0.000000	0.000000	0.000000	0.710138	0.113386	0.101930	0.000000	0.000000	3.000000	74.000000	0.000000
3946.105817	-0.156012	0.562642	0.080069	75.330055	-3.144899	-21.561909	-2.921342	0.000000	3.985749	0.000000	0.000000	0.000000	0.724581	0.128082	0.106198	0.000000	0.000000	3.000000	74.000000	0.000000
3946.109150	-0.156012	0.562642	0.080069	75.330055	-3.144899	-21.561909	-2.921342	0.000000	3.985749	0.000000	0.000000	0.000000	0.724581	0.128082	0.106198	0.000000	0.000000	3.000000	74.000000	0.000000
3946.112483	-0.156012	0.562642	0.080069	75.330055	-3.144899	-21.561909	-2.921342	0.000000	3.985749	0.000000	0.000000	0.000000	0.724581	0.128082	0.106198	0.000000	0.000000	3.000000	74.000000	0.000000
3946.115817	-0.153551	0.563057	0.080448	75.442558	-4.842988	-22.570627	-2.800578	0.000000	4.003448	0.000000	0.000000	0.000000	0.738135	0.124436	0.113585	0.000000	0.000000	3.000000	74.000000	0.000000
3946.119150	-0.153551	0.563057	0.080448	75.442558	-4.842988	-22.570627	-2.800578	0.000000	4.003448	0.000000	0.000000	0.000000	0.738135	0.124436	0.113585	0.000000	0.000000	3.000000	74.000000	0.000000
3946.122483	-0.153551	0.563057	0.080448	75.442558	-4.842988	-22.570627	-2.800578	0.000000	4.003448	0.000000	0.000000	0.000000	0.738135	0.124436	0.113585	0.000000	0.000000	3.000000	74.000000	0.000000
3946.125817	-0.151102	0.563448	0.080857	75.539047	-6.696465	-23.499371	-2.677556	0.000000	4.022379	0.000000	0.000000	0.000000	0.734665	0.117334	0.122878	0.000000	0.000000	3.000000	74.000000	0.000000
3946.129150	-0.151102	0.563448	0.080857	75.539047	-6.696465	-23.499371	-2.677556	0.000000	4.022379	0.000000	0.000000	0.000000	0.734665	0.117334	0.122878	0.000000	0.000000	3.000000	74.000000	0.000000
3946.132483	-0.151102	0.563448	0.080857	75.539047	-6.696465	-23.499371	-2.677556	0.000000	4.022379	0.000000	0.000000	0.000000	0.734665	0.117334	0.122878	0.000000	0.000000	3.000000	74.000000	0.000000
3946.135817	-0.148660	0.563797	0.081282	75.618095	-8.723799	-24.509884	-2.555111	0.000000	4.042859	0.000000	0.000000	0.000000	0.732645	0.104586	0.127528	0.000000	0.000000	3.000000	74.000000	0.000000
3946.139150	-0.148660	0.563797	0.081282	75.618095	-8.723799	-24.509884	-2.555111	0.000000	4.042859	0.000000	0.000000	0.000000	0.732645	0.104586	0.127528	0.000000	0.000000	3.000000	74.000000	0.000000
3946.142483	-0.148660	0.563797	0.081282	75.618095	-8.723799	-24.509884	-2.555111	0.000000	4.042859	0.000000	0.000000	0.000000	0.732645	0.104586	0.127528	0.000000	0.000000	3.000000	74.000000	0.000000
3946.145817	-0.146293	0.564065	0.081671	75.675720	-10.883987	-25.861013	-2.433004	0.000000	4.064114	0.000000	0.000000	0.000000	0.710252	0.080527	0.116549	0.000000	0.000000	3.000000	74.000000	0.000000
3946.149150	-0.146293	0.564065	0.081671	75.675720	-10.883987	-25.861013	-2.433004	0.000000	4.064114	0.000000	0.000000	0.000000	0.710252	0.080527	0.116549	0.000000	0.000000	3.000000	74.000000	0.000000
3946.152483	-0.146293	0.564065	0.081671	75.675720	-10.883987	-25.861013	-2.433004	0.000000	4.064114	0.000000	0.000000	0.000000	0.710252	0.080527	0.116549	0.000000	0.000000	3.000000	74.000000	0.000000
3946.155817	-0.144034	0.564288	0.081946	75.764961	-12.985325	-27.509048	-2.314628	0.000000	4.083539	0.000000	0.000000	0.000000	0.677544	0.066877	0.082549	0.000000	0.000000	3.000000	74.000000	0.000000
3946.159150	-0.144034	0.564288	0.081946	75.764961	-12.985325	-27.509048	-2.314628	0.000000	4.083539	0.000000	0.000000	0.000000	0.677544	0.066877	0.082549	0.000000	0.000000	3.000000	74.000000	0.000000
3946.162483	-0.144034	0.564288	0.081946	75.764961	-12.985325	-27.509048	-2.314628	0.000000	4.083539	0.000000	0.000000	0.000000	0.677544	0.066877	0.082549	0.000000	0.000000	3.000000	74.000000	0.000000
3946.165817	-0.141817	0.564417	0.081951	76.129990	-14.890795	-29.172031	-2.201705	0.000000	4.097297	0.000000	0.000000	0.000000	0.665185	0.038636	0.001622	0.000000	0.000000	3.000000	74.000000	0.000000
3946.169150	-0.141817	0.564417	0.081951	76.129990	-14.890795	-29.172031	-2.201705	0.000000	4.097297	0.000000	0.000000	0.000000	0.665185	0.038636	0.001622	0.000000	0.000000	3.000000	74.000000	0.000000
3946.172483	-0.141817	0.564417	0.081951	76.129990	-14.890795	-29.172031	-2.201705	0.000000	4.097297	0.000000	0.000000	0.000000	0.665185	0.038636	0.001622	0.000000	0.000000	3.000000	74.000000	0.000000
3946.175817	-0.139647	0.564470	0.081703	76.690979	-16.528267	-30.575953	-2.090841	0.000000	4.097567	0.000000	0.000000	0.000000	0.650814	0.016035	-0.074495	0.000000	0.000000	3.000000	74.000000	0.000000
3946.179150	-0.139647	0.564470	0.081703	76.690979	-16.528267	-30.575953	-2.090841	0.000000	4.097567	0.000000	0.000000	0.000000	0.650814	0.016035	-0.074495	0.000000	0.000000	3.000000	74.000000	0.000000
3946.182483	-0.139647	0.564470	0.081703	76.690979	-16.528267	-30.575953	-2.090841	0.000000	4.097567	0.000000	0.000000	0.000000	0.650814	0.016035	-0.074495	0.000000	0.000000	3.000000	74.000000	0.000000
3946.185817	-0.137440	0.564474	0.081280	77.235756	-17.863821	-31.599573	-1.982371	0.000000	4.085151	0.000000	0.000000	0.000000	0.662378	0.001222	-0.126795	0.000000	0.000000	3.000000	74.000000	0.000000
3946.189150	-0.137440	0.564474	0.081280	77.235756	-17.863821	-31.599573	-1.982371	0.000000	4.085151	0.000000	0.000000	0.000000	0.662378	0.001222	-0.126795	0.000000	0.000000	3.000000	74.000000	0.000000
3946.192483	-0.137440	0.564474	0.081280	77.235756	-17.863821	-31.599573	-1.982371	0.000000	4.085151	0.000000	0.000000	0.000000	0.662378	0.001222	-0.126795	0.000000	0.000000	3.000000	74.000000	0.000000
3946.195817	-0.135226	0.564417	0.080698	77.744331	-19.047401	-32.640293	-1.871975	0.000000	4.064019	0.000000	0.000000	0.000000	0.664153	-0.017041	-0.174838	0.000000	0.000000	3.000000	74.000000	0.000000
3946.199150	-0.135226	0.564417	0.080698	77.744331	-19.047401	-32.640293	-1.871975	0.000000	4.064019	0.000000	0.000000	0.000000	0.664153	-0.017041	-0.174838	0.000000	0.000000	3.000000	74.000000	0.000000
3946.202483	-0.135226	0.564417	0.080698	77.744331	-19.047401	-32.640293	-1.871975	0.000000	4.064019	0.000000	0.000000	0.000000	0.664153	-0.017041	-0.174838	0.000000	0.000000	3.000000	74.000000	0.000000
3946.205817	-0.133099	0.564322	0.079886	78.213730	-20.277815	-33.169533	-1.761283	0.000000	4.034879	0.000000	0.000000	0.000000	0.638120	-0.028528	-0.243581	0.000000	0.000000	3.000000	74.000000	0.000000
3946.209150	-0.133099	0.564322	0.079886	78.213730	-20.277815	-33.169533	-1.761283	0.000000	4.034879	0.000000	0.000000	0.000000	0.638120	-0.028528	-0.243581	0.000000	0.000000	3.000000	74.000000	0.000000
3946.212483	-0.133099	0.564322	0.079886	78.213730	-20.277815	-33.169533	-1.761283	0.000000	4.034879	0.000000	0.000000	0.000000	0.638120	-0.028528	-0.243581	0.000000	0.000000	3.000000	74.000000	0.000000
3946.215817	-0.131099	0.564185	0.078898	78.630531	-21.772581	-33.409958	-1.654930	0.000000	3.994282	0.000000	0.000000	0.000000	0.599753	-0.041243	-0.296337	0.000000	0.000000	3.000000	74.000000	0.000000
3946.219150	-0.131099	0.564185	0.078898	78.630531	-21.772581	-33.409958	-1.654930	0.000000	3.994282	0.000000	0.000000	0.000000	0.599753	-0.041243	-0.296337	0.000000	0.000000	3.000000	74.000000	0.000000
3946.222483	-0.131099	0.564185	0.078898	78.630531	-21.772581	-33.409958	-1.654930	0.000000	3.994282	0.000000	0.000000	0.000000	0.599753	-0.041243	-0.296337	0.000000	0.000000	3.000000	74.000000	0.000000
3946.225817	-0.129177	0.564088	0.077855	78.916351	-23.740364	-33.646217	-1.554972	0.000000	3.944893	0.000000	0.000000	0.000000	0.576812	-0.029159	-0.312826	0.000000	0.000000	3.000000	74.000000	0.000000
3946.229150	-0.129177	0.564088	0.077855	78.916351	-23.740364	-33.646217	-1.554972	0.000000	3.944893	0.000000	0.000000	0.000000	0.576812	-0.029159	-0.312826	0.000000	0.000000	3.000000	74.000000	0.000000
3946.232483	-0.129177	0.564088	0.077855	78.916351	-23.740364	-33.646217	-1.554972	0.000000	3.944893	0.000000	0.000000	0.000000	0.576812	-0.029159	-0.312826	0.000000	0.000000	3.000000	74.000000	0.000000
3946.235817	-0.127343	0.564057	0.076812	78.985138	-26.170008	-34.406818	-1.458836	0.000000	3.892755	0.000000	0.000000	0.000000	0.550072	-0.009314	-0.312971	0.000000	0.000000	3.000000	74.000000	0.000000
3946.239150	-0.127343	0.564057	0.076812	78.985138	-26.170008	-34.406818	-1.458836	0.000000	3.892755	0.000000	0.000000	0.000000	0.550072	-0.009314	-0.312971	0.000000	0.000000	3.000000	74.000000	0.000000
3946.242483	-0.127343	0.564057	0.076812	78.985138	-26.170008	-34.406818	-1.458836	0.000000	3.892755	0.000000	0.000000	0.000000	0.550072	-0.009314	-0.312971	0.000000	0.000000	3.000000	74.000000	0.000000
3946.245817	-0.125352	0.564050	0.075856	78.880150	-28.873068	-35.827469	-1.367157	0.000000	3.840593	0.000000	0.000000	0.000000	0.597483	-0.001920	-0.286701	0.000000	0.000000	3.000000	74.000000	0.000000
3946.249150	-0.125352	0.564050	0.075856	78.880150	-28.873068	-35.827469	-1.367157	0.000000	3.840593	0.000000	0.000000	0.000000	0.597483	-0.001920	-0.286701	0.000000	0.000000	3.000000	74.000000	0.000000
3946.252483	-0.125352	0.564050	0.075856	78.880150	-28.873068	-35.827469	-1.367157	0.000000	3.840593	0.000000	0.000000	0.000000	0.597483	-0.001920	-0.286701	0.000000	0.000000	3.000000	74.000000	0.000000
3946.255817	-0.123086	0.563994	0.074945	78.738060	-31.724068	-37.990826	-1.267577	0.000000	3.792810	0.000000	0.000000	0.000000	0.679512	-0.016999	-0.273226	0.000000	0.000000	3.000000	74.000000	0.000000
3946.259150	-0.123086	0.563994	0.074945	78.738060	-31.724068	-37.990826	-1.267577	0.000000	3.792810	0.000000	0.000000	0.000000	0.679512	-0.016999	-0.273226	0.000000	0.000000	3.000000	74.000000	0.000000
3946.262483	-0.123086	0.563994	0.074945	78.738060	-31.724068	-37.990826	-1.267577	0.000000	3.792810	0.000000	0.000000	0.000000	0.679512	-0.016999	-0.273226	0.000000	0.000000	3.000000	74.000000	0.000000
3946.265817	-0.120658	0.563872	0.073971	78.575249	-34.495872	-40.817928	-1.154325	0.000000	3.747272	0.000000	0.000000	0.000000	0.728420	-0.036524	-0.292213	0.000000	0.000000	3.000000	74.000000	0.000000
3946.269150	-0.120658	0.563872	0.073971	78.575249	-34.495872	-40.817928	-1.154325	0.000000	3.747272	0.000000	0.000000	0.000000	0.728420	-0.036524	-0.292213	0.000000	0.000000	3.000000	74.000000	0.000000
3946.272483	-0.120658	0.563872	0.073971	78.575249	-34.495872	-40.817928	-1.154325	0.000000	3.747272	0.000000	0.000000	0.000000	0.728420	-0.036524	-0.292213	0.000000	0.000000	3.000000	74.000000	0.000000
3946.275817	-0.118101	0.563700	0.072838	78.402679	-37.036011	-43.468586	-1.032922	0.000000	3.698570	0.000000	0.000000	0.000000	0.767153	-0.051701	-0.339936	0.000000	0.000000	3.000000	74.000000	0.000000
3946.279150	-0.118101	0.563700	0.072838	78.402679	-37.036011	-43.468586	-1.032922	0.000000	3.698570	0.000000	0.000000	0.000000	0.767153	-0.051701	-0.339936	0.000000	0.000000	3.000000	74.000000	0.000000
3946.282483	-0.118101	0.563700	0.072838	78.402679	-37.036011	-43.468586	-1.032922	0.000000	3.698570	0.000000	0.000000	0.000000	0.767153	-0.051701	-0.339936	0.000000	0.000000	3.000000	74.000000	0.000000
3946.285817	-0.115572	0.563472	0.071407	78.233940	-39.400463	-45.474117	-0.905063	0.000000	3.641914	0.000000	0.000000	0.000000	0.758841	-0.068286	-0.429491	0.000000	0.000000	3.000000	74.000000	0.000000
3946.289150	-0.115572	0.563472	0.071407	78.233940	-39.400463	-45.474117	-0.905063	0.000000	3.641914	0.000000	0.000000	0.000000	0.758841	-0.068286	-0.429491	0.000000	0.000000	3.000000	74.000000	0.000000
3946.292483	-0.115572	0.563472	0.071407	78.233940	-39.400463	-45.474117	-0.905063	0.000000	3.641914	0.000000	0.000000	0.000000	0.758841	-0.068286	-0.429491	0.000000	0.000000	3.000000	74.000000	0.000000
3946.295817	-0.113222	0.563189	0.069643	78.047638	-41.746326	-47.199612	-0.778589	0.000000	3.570332	0.000000	0.000000	0.000000	0.704811	-0.085013	-0.529051	0.000000	0.000000	3.000000	74.000000	0.000000
3946.299150	-0.113222	0.563189	0.069643	78.047638	-41.746326	-47.199612	-0.778589	0.000000	3.570332	0.000000	0.000000	0.000000	0.704811	-0.085013	-0.529051	0.000000	0.000000	3.000000	74.000000	0.000000
3946.302483	-0.113222	0.563189	0.069643	78.047638	-41.746326	-47.199612	-0.778589	0.000000	3.570332	0.000000	0.000000	0.000000	0.704811	-0.085013	-0.529051	0.000000	0.000000	3.000000	74.000000	0.000000
3946.305817	-0.111024	0.562860	0.067532	77.774078	-43.987476	-48.786964	-0.661121	0.000000	3.482157	0.000000	0.000000	0.000000	0.659564	-0.098680	-0.633439	0.000000	0.000000	3.000000	74.000000	0.000000
3946.309150	-0.111024	0.562860	0.067532	77.774078	-43.987476	-48.786964	-0.661121	0.000000	3.482157	0.000000	0.000000	0.000000	0.659564	-0.098680	-0.633439	0.000000	0.000000	3.000000	74.000000	0.000000
3946.312483	-0.111024	0.562860	0.067532	77.774078	-43.987476	-48.786964	-0.661121	0.000000	3.482157	0.000000	0.000000	0.000000	0.659564	-0.098680	-0.633439	0.000000	0.000000	3.000000	74.000000	0.000000
3946.315817	-0.108984	0.562515	0.065232	77.311043	-45.830032	-50.140762	-0.551193	0.000000	3.376583	0.000000	0.000000	0.000000	0.612097	-0.103301	-0.690044	0.000000	0.000000	3.000000	74.000000	0.000000
3946.319150	-0.108984	0.562515	0.065232	77.311043	-45.830032	-50.140762	-0.551193	0.000000	3.376583	0.000000	0.000000	0.000000	0.612097	-0.103301	-0.690044	0.000000	0.000000	3.000000	74.000000	0.000000
3946.322483	-0.108984	0.562515	0.065232	77.311043	-45.830032	-50.140762	-0.551193	0.000000	3.376583	0.000000	0.000000	0.000000	0.612097	-0.103301	-0.690044	0.000000	0.000000	3.000000	74.000000	0.000000
3946.325817	-0.107107	0.562192	0.062777	76.614479	-46.936745	-50.410213	-0.449177	0.000000	3.261576	0.000000	0.000000	0.000000	0.562961	-0.097046	-0.736482	0.000000	0.000000	3.000000	74.000000	0.000000
3946.329150	-0.107107	0.562192	0.062777	76.614479	-46.936745	-50.410213	-0.449177	0.000000	3.261576	0.000000	0.000000	0.000000	0.562961	-0.097046	-0.736482	0.000000	0.000000	3.000000	74.000000	0.000000
3946.332483	-0.107107	0.562192	0.062777	76.614479	-46.936745	-50.410213	-0.449177	0.000000	3.261576	0.000000	0.000000	0.000000	0.562961	-0.097046	-0.736482	0.000000	0.000000	3.000000	74.000000	0.000000
3946.335817	-0.105360	0.561875	0.060261	75.739227	-47.367058	-49.509647	-0.355351	0.000000	3.138829	0.000000	0.000000	0.000000	0.523994	-0.095054	-0.754622	0.000000	0.000000	3.000000	74.000000	0.000000
3946.339150	-0.105360	0.561875	0.060261	75.739227	-47.367058	-49.509647	-0.355351	0.000000	3.138829	0.000000	0.000000	0.000000	0.523994	-0.095054	-0.754622	0.000000	0.000000	3.000000	74.000000	0.000000
3946.342483	-0.105360	0.561875	0.060261	75.739227	-47.367058	-49.509647	-0.355351	0.000000	3.138829	0.000000	0.000000	0.000000	0.523994	-0.095054	-0.754622	0.000000	0.000000	3.000000	74.000000	0.000000
3946.345817	-0.103706	0.561538	0.057636	74.794945	-47.388882	-48.234570	-0.268018	0.000000	3.013059	0.000000	0.000000	0.000000	0.496193	-0.100960	-0.787623	0.000000	0.000000	3.000000	74.000000	0.000000
3946.349150	-0.103706	0.561538	0.057636	74.794945	-47.388882	-48.234570	-0.268018	0.000000	3.013059	0.000000	0.000000	0.000000	0.496193	-0.100960	-0.787623	0.000000	0.000000	3.000000	74.000000	0.000000
3946.352483	-0.103706	0.561538	0.057636	74.794945	-47.388882	-48.234570	-0.268018	0.000000	3.013059	0.000000	0.000000	0.000000	0.496193	-0.100960	-0.787623	0.000000	0.000000	3.000000	74.000000	0.000000
3946.355817	-0.102098	0.561229	0.054922	73.870972	-47.228420	-47.229015	-0.185319	0.000000	2.881789	0.000000	0.000000	0.000000	0.482634	-0.092946	-0.814279	0.000000	0.000000	3.000000	74.000000	0.000000
3946.359150	-0.102098	0.561229	0.054922	73.870972	-47.228420	-47.229015	-0.185319	0.000000	2.881789	0.000000	0.000000	0.000000	0.482634	-0.092946	-0.814279	0.000000	0.000000	3.000000	74.000000	0.000000
3946.362483	-0.102098	0.561229	0.054922	73.870972	-47.228420	-47.229015	-0.185319	0.000000	2.881789	0.000000	0.000000	0.000000	0.482634	-0.092946	-0.814279	0.000000	0.000000	3.000000	74.000000	0.000000
3946.365817	-0.100461	0.560945	0.052133	73.017715	-46.955727	-46.936123	-0.104880	0.000000	2.746075	0.000000	0.000000	0.000000	0.490951	-0.085180	-0.836633	0.000000	0.000000	3.000000	74.000000	0.000000
3946.369150	-0.100461	0.560945	0.052133	73.017715	-46.955727	-46.936123	-0.104880	0.000000	2.746075	0.000000	0.000000	0.000000	0.490951	-0.085180	-0.836633	0.000000	0.000000	3.000000	74.000000	0.000000
3946.372483	-0.100461	0.560945	0.052133	73.017715	-46.955727	-46.936123	-0.104880	0.000000	2.746075	0.000000	0.000000	0.000000	0.490951	-0.085180	-0.836633	0.000000	0.000000	3.000000	74.000000	0.000000
3946.375817	-0.098723	0.560639	0.049272	72.261284	-46.557308	-46.854481	-0.023055	0.000000	2.606637	0.000000	0.000000	0.000000	0.521328	-0.091619	-0.858364	0.000000	0.000000	3.000000	74.000000	0.000000
3946.379150	-0.098723	0.560639	0.049272	72.261284	-46.557308	-46.854481	-0.023055	0.000000	2.606637	0.000000	0.000000	0.000000	0.521328	-0.091619	-0.858364	0.000000	0.000000	3.000000	74.000000	0.000000
3946.382483	-0.098723	0.560639	0.049272	72.261284	-46.557308	-46.854481	-0.023055	0.000000	2.606637	0.000000	0.000000	0.000000	0.521328	-0.091619	-0.858364	0.000000	0.000000	3.000000	74.000000	0.000000
3946.385817	-0.096947	0.560384	0.046395	71.609329	-46.050262	-46.138428	0.063833	0.000000	2.463576	0.000000	0.000000	0.000000	0.532819	-0.076478	-0.863010	0.000000	0.000000	3.000000	74.000000	0.000000
3946.389150	-0.096947	0.560384	0.046395	71.609329	-46.050262	-46.138428	0.063833	0.000000	2.463576	0.000000	0.000000	0.000000	0.532819	-0.076478	-0.863010	0.000000	0.000000	3.000000	74.000000	0.000000
3946.392483	-0.096947	0.560384	0.046395	71.609329	-46.050262	-46.138428	0.063833	0.000000	2.463576	0.000000	0.000000	0.000000	0.532819	-0.076478	-0.863010	0.000000	0.000000	3.000000	74.000000	0.000000
3946.395817	-0.095238	0.560159	0.043529	71.037727	-45.524014	-44.903194	0.152636	0.000000	2.319741	0.000000	0.000000	0.000000	0.512911	-0.067565	-0.859649	0.000000	0.000000	3.000000	74.000000	0.000000
3946.399150	-0.095238	0.560159	0.043529	71.037727	-45.524014	-44.903194	0.152636	0.000000	2.319741	0.000000	0.000000	0.000000	0.512911	-0.067565	-0.859649	0.000000	0.000000	3.000000	74.000000	0.000000
3946.402483	-0.095238	0.560159	0.043529	71.037727	-45.524014	-44.903194	0.152636	0.000000	2.319741	0.000000	0.000000	0.000000	0.512911	-0.067565	-0.859649	0.000000	0.000000	3.000000	74.000000	0.000000
3946.405817	-0.093775	0.560053	0.040730	70.471909	-45.119560	-43.521667	0.238121	0.000000	2.176466	0.000000	0.000000	0.000000	0.438820	-0.031869	-0.839709	0.000000	0.000000	3.000000	74.000000	0.000000
3946.409150	-0.093775	0.560053	0.040730	70.471909	-45.119560	-43.521667	0.238121	0.000000	2.176466	0.000000	0.000000	0.000000	0.438820	-0.031869	-0.839709	0.000000	0.000000	3.000000	74.000000	0.000000
3946.412483	-0.093775	0.560053	0.040730	70.471909	-45.119560	-43.521667	0.238121	0.000000	2.176466	0.000000	0.000000	0.000000	0.438820	-0.031869	-0.839709	0.000000	0.000000	3.000000	74.000000	0.000000
3946.415817	-0.092618	0.560056	0.037948	69.888535	-44.905746	-42.381287	0.311258	0.000000	2.036515	0.000000	0.000000	0.000000	0.346991	0.001039	-0.834701	0.000000	0.000000	3.000000	74.000000	0.000000
3946.419150	-0.092618	0.560056	0.037948	69.888535	-44.905746	-42.381287	0.311258	0.000000	2.036515	0.000000	0.000000	0.000000	0.346991	0.001039	-0.834701	0.000000	0.000000	3.000000	74.000000	0.000000
3946.422483	-0.092618	0.560056	0.037948	69.888535	-44.905746	-42.381287	0.311258	0.000000	2.036515	0.000000	0.000000	0.000000	0.346991	0.001039	-0.834701	0.000000	0.000000	3.000000	74.000000	0.000000
3946.425817	-0.091787	0.560141	0.035186	69.310127	-44.838535	-41.533684	0.369089	0.000000	1.897398	0.000000	0.000000	0.000000	0.249308	0.025362	-0.828501	0.000000	0.000000	3.000000	74.000000	0.000000
3946.429150	-0.091787	0.560141	0.035186	69.310127	-44.838535	-41.533684	0.369089	0.000000	1.897398	0.000000	0.000000	0.000000	0.249308	0.025362	-0.828501	0.000000	0.000000	3.000000	74.000000	0.000000
3946.432483	-0.091787	0.560141	0.035186	69.310127	-44.838535	-41.533684	0.369089	0.000000	1.897398	0.000000	0.000000	0.000000	0.249308	0.025362	-0.828501	0.000000	0.000000	3.000000	74.000000	0.000000
3946.435817	-0.091138	0.560281	0.032349	68.779282	-44.871437	-40.855808	0.410641	0.000000	1.759314	0.000000	0.000000	0.000000	0.194725	0.041937	-0.851097	0.000000	0.000000	3.000000	74.000000	0.000000
3946.439150	-0.091138	0.560281	0.032349	68.779282	-44.871437	-40.855808	0.410641	0.000000	1.759314	0.000000	0.000000	0.000000	0.194725	0.041937	-0.851097	0.000000	0.000000	3.000000	74.000000	0.000000
3946.442483	-0.091138	0.560281	0.032349	68.779282	-44.871437	-40.855808	0.410641	0.000000	1.759314	0.000000	0.000000	0.000000	0.194725	0.041937	-0.851097	0.000000	0.000000	3.000000	74.000000	0.000000
3946.445817	-0.090645	0.560474	0.029442	68.332726	-44.940727	-40.241062	0.443095	0.000000	1.617465	0.000000	0.000000	0.000000	0.148037	0.058105	-0.872221	0.000000	0.000000	3.000000	74.000000	0.000000
3946.449150	-0.090645	0.560474	0.029442	68.332726	-44.940727	-40.241062	0.443095	0.000000	1.617465	0.000000	0.000000	0.000000	0.148037	0.058105	-0.872221	0.000000	0.000000	3.000000	74.000000	0.000000
3946.452483	-0.090645	0.560474	0.029442	68.332726	-44.940727	-40.241062	0.443095	0.000000	1.617465	0.000000	0.000000	0.000000	0.148037	0.058105	-0.872221	0.000000	0.000000	3.000000	74.000000	0.000000
3946.455817	-0.090293	0.560694	0.026407	68.007286	-45.006298	-39.706223	0.467767	0.000000	1.472095	0.000000	0.000000	0.000000	0.105449	0.065963	-0.910468	0.000000	0.000000	3.000000	74.000000	0.000000
3946.459150	-0.090293	0.560694	0.026407	68.007286	-45.006298	-39.706223	0.467767	0.000000	1.472095	0.000000	0.000000	0.000000	0.105449	0.065963	-0.910468	0.000000	0.000000	3.000000	74.000000	0.000000
3946.462483	-0.090293	0.560694	0.026407	68.007286	-45.006298	-39.706223	0.467767	0.000000	1.472095	0.000000	0.000000	0.000000	0.105449	0.065963	-0.910468	0.000000	0.000000	3.000000	74.000000	0.000000
3946.465817	-0.090003	0.560885	0.023336	67.811516	-45.023270	-39.275368	0.485342	0.000000	1.320350	0.000000	0.000000	0.000000	0.087035	0.057219	-0.921352	0.000000	0.000000	3.000000	74.000000	0.000000
3946.469150	-0.090003	0.560885	0.023336	67.811516	-45.023270	-39.275368	0.485342	0.000000	1.320350	0.000000	0.000000	0.000000	0.087035	0.057219	-0.921352	0.000000	0.000000	3.000000	74.000000	0.000000
3946.472483	-0.090003	0.560885	0.023336	67.811516	-45.023270	-39.275368	0.485342	0.000000	1.320350	0.000000	0.000000	0.000000	0.087035	0.057219	-0.921352	0.000000	0.000000	3.000000	74.000000	0.000000
3946.475817	-0.089798	0.561091	0.020236	67.712105	-45.010105	-38.996311	0.499848	0.000000	1.166791	0.000000	0.000000	0.000000	0.061560	0.061760	-0.929953	0.000000	0.000000	3.000000	74.000000	0.000000
3946.479150	-0.089798	0.561091	0.020236	67.712105	-45.010105	-38.996311	0.499848	0.000000	1.166791	0.000000	0.000000	0.000000	0.061560	0.061760	-0.929953	0.000000	0.000000	3.000000	74.000000	0.000000
3946.482483	-0.089798	0.561091	0.020236	67.712105	-45.010105	-38.996311	0.499848	0.000000	1.166791	0.000000	0.000000	0.000000	0.061560	0.061760	-0.929953	0.000000	0.000000	3.000000	74.000000	0.000000
3946.485817	-0.089791	0.561382	0.017224	67.677185	-45.022594	-38.745464	0.510108	0.000000	1.011799	0.000000	0.000000	0.000000	0.002056	0.087339	-0.903729	0.000000	0.000000	3.000000	74.000000	0.000000
3946.489150	-0.089791	0.561382	0.017224	67.677185	-45.022594	-38.745464	0.510108	0.000000	1.011799	0.000000	0.000000	0.000000	0.002056	0.087339	-0.903729	0.000000	0.000000	3.000000	74.000000	0.000000
3946.492483	-0.089791	0.561382	0.017224	67.677185	-45.022594	-38.745464	0.510108	0.000000	1.011799	0.000000	0.000000	0.000000	0.002056	0.087339	-0.903729	0.000000	0.000000	3.000000	74.000000	0.000000
3946.495817	-0.090049	0.561802	0.014298	67.697250	-45.066628	-38.430279	0.510451	0.000000	0.861178	0.000000	0.000000	0.000000	-0.077408	0.126001	-0.877589	0.000000	0.000000	3.000000	74.000000	0.000000
3946.499150	-0.090049	0.561802	0.014298	67.697250	-45.066628	-38.430279	0.510451	0.000000	0.861178	0.000000	0.000000	0.000000	-0.077408	0.126001	-0.877589	0.000000	0.000000	3.000000	74.000000	0.000000
3946.502483	-0.090049	0.561802	0.014298	67.697250	-45.066628	-38.430279	0.510451	0.000000	0.861178	0.000000	0.000000	0.000000	-0.077408	0.126001	-0.877589	0.000000	0.000000	3.000000	74.000000	0.000000
3946.505817	-0.090456	0.562280	0.011476	67.735565	-45.201130	-38.144440	0.497549	0.000000	0.714913	0.000000	0.000000	0.000000	-0.122009	0.143545	-0.846803	0.000000	0.000000	3.000000	74.000000	0.000000
3946.509150	-0.090456	0.562280	0.011476	67.735565	-45.201130	-38.144440	0.497549	0.000000	0.714913	0.000000	0.000000	0.000000	-0.122009	0.143545	-0.846803	0.000000	0.000000	3.000000	74.000000	0.000000
3946.512483	-0.090456	0.562280	0.011476	67.735565	-45.201130	-38.144440	0.497549	0.000000	0.714913	0.000000	0.000000	0.000000	-0.122009	0.143545	-0.846803	0.000000	0.000000	3.000000	74.000000	0.000000
3946.515817	-0.091005	0.562826	0.008733	67.779701	-45.390366	-37.977028	0.477214	0.000000	0.573779	0.000000	0.000000	0.000000	-0.164793	0.163708	-0.822892	0.000000	0.000000	3.000000	74.000000	0.000000
3946.519150	-0.091005	0.562826	0.008733	67.779701	-45.390366	-37.977028	0.477214	0.000000	0.573779	0.000000	0.000000	0.000000	-0.164793	0.163708	-0.822892	0.000000	0.000000	3.000000	74.000000	0.000000
3946.522483	-0.091005	0.562826	0.008733	67.779701	-45.390366	-37.977028	0.477214	0.000000	0.573779	0.000000	0.000000	0.000000	-0.164793	0.163708	-0.822892	0.000000	0.000000	3.000000	74.000000	0.000000
3946.525817	-0.091625	0.563273	0.005944	67.858009	-45.567966	-37.959446	0.449749	0.000000	0.436630	0.000000	0.000000	0.000000	-0.185978	0.134092	-0.836558	0.000000	0.000000	3.000000	74.000000	0.000000
3946.529150	-0.091625	0.563273	0.005944	67.858009	-45.567966	-37.959446	0.449749	0.000000	0.436630	0.000000	0.000000	0.000000	-0.185978	0.134092	-0.836558	0.000000	0.000000	3.000000	74.000000	0.000000
3946.532483	-0.091625	0.563273	0.005944	67.858009	-45.567966	-37.959446	0.449749	0.000000	0.436630	0.000000	0.000000	0.000000	-0.185978	0.134092	-0.836558	0.000000	0.000000	3.000000	74.000000	0.000000
3946.535817	-0.092181	0.563568	0.003016	67.990372	-45.699581	-37.828316	0.418753	0.000000	0.297204	0.000000	0.000000	0.000000	-0.166871	0.088586	-0.878553	0.000000	0.000000	3.000000	74.000000	0.000000
3946.539150	-0.092181	0.563568	0.003016	67.990372	-45.699581	-37.828316	0.418753	0.000000	0.297204	0.000000	0.000000	0.000000	-0.166871	0.088586	-0.878553	0.000000	0.000000	3.000000	74.000000	0.000000
3946.542483	-0.092181	0.563568	0.003016	67.990372	-45.699581	-37.828316	0.418753	0.000000	0.297204	0.000000	0.000000	0.000000	-0.166871	0.088586	-0.878553	0.000000	0.000000	3.000000	74.000000	0.000000
3946.545817	-0.092733	0.563721	-0.000090	68.150307	-45.877007	-37.737061	0.390941	0.000000	0.150779	0.000000	0.000000	0.000000	-0.165671	0.045704	-0.931536	0.000000	0.000000	3.000000	74.000000	0.000000
3946.549150	-0.092733	0.563721	-0.000090	68.150307	-45.877007	-37.737061	0.390941	0.000000	0.150779	0.000000	0.000000	0.000000	-0.165671	0.045704	-0.931536	0.000000	0.000000	3.000000	74.000000	0.000000
3946.552483	-0.092733	0.563721	-0.000090	68.150307	-45.877007	-37.737061	0.390941	0.000000	0.150779	0.000000	0.000000	0.000000	-0.165671	0.045704	-0.931536	0.000000	0.000000	3.000000	74.000000	0.000000
3946.555817	-0.093363	0.563688	-0.003402	68.313347	-46.136166	-37.705029	0.363329	0.000000	-0.004477	0.000000	0.000000	0.000000	-0.188899	-0.009906	-0.993597	0.000000	0.000000	3.000000	74.000000	0.000000
3946.559150	-0.093363	0.563688	-0.003402	68.313347	-46.136166	-37.705029	0.363329	0.000000	-0.004477	0.000000	0.000000	0.000000	-0.188899	-0.009906	-0.993597	0.000000	0.000000	3.000000	74.000000	0.000000
3946.562483	-0.093363	0.563688	-0.003402	68.313347	-46.136166	-37.705029	0.363329	0.000000	-0.004477	0.000000	0.000000	0.000000	-0.188899	-0.009906	-0.993597	0.000000	0.000000	3.000000	74.000000	0.000000
3946.565817	-0.094059	0.563540	-0.006847	68.469856	-46.491703	-37.681953	0.331846	0.000000	-0.170077	0.000000	0.000000	0.000000	-0.208745	-0.044220	-1.033664	0.000000	0.000000	3.000000	74.000000	0.000000
3946.569150	-0.094059	0.563540	-0.006847	68.469856	-46.491703	-37.681953	0.331846	0.000000	-0.170077	0.000000	0.000000	0.000000	-0.208745	-0.044220	-1.033664	0.000000	0.000000	3.000000	74.000000	0.000000
3946.572483	-0.094059	0.563540	-0.006847	68.469856	-46.491703	-37.681953	0.331846	0.000000	-0.170077	0.000000	0.000000	0.000000	-0.208745	-0.044220	-1.033664	0.000000	0.000000	3.000000	74.000000	0.000000
3946.575817	-0.094868	0.563289	-0.010395	68.591339	-46.831638	-37.651455	0.297055	0.000000	-0.342354	0.000000	0.000000	0.000000	-0.242832	-0.075384	-1.064472	0.000000	0.000000	3.000000	74.000000	0.000000
3946.579150	-0.094868	0.563289	-0.010395	68.591339	-46.831638	-37.651455	0.297055	0.000000	-0.342354	0.000000	0.000000	0.000000	-0.242832	-0.075384	-1.064472	0.000000	0.000000	3.000000	74.000000	0.000000
3946.582483	-0.094868	0.563289	-0.010395	68.591339	-46.831638	-37.651455	0.297055	0.000000	-0.342354	0.000000	0.000000	0.000000	-0.242832	-0.075384	-1.064472	0.000000	0.000000	3.000000	74.000000	0.000000
3946.585817	-0.095794	0.563031	-0.013914	68.586052	-46.685959	-37.099079	0.256583	0.000000	-0.519766	0.000000	0.000000	0.000000	-0.277670	-0.077321	-1.055527	0.000000	0.000000	3.000000	74.000000	0.000000
3946.589150	-0.095794	0.563031	-0.013914	68.586052	-46.685959	-37.099079	0.256583	0.000000	-0.519766	0.000000	0.000000	0.000000	-0.277670	-0.077321	-1.055527	0.000000	0.000000	3.000000	74.000000	0.000000
3946.592483	-0.095794	0.563031	-0.013914	68.586052	-46.685959	-37.099079	0.256583	0.000000	-0.519766	0.000000	0.000000	0.000000	-0.277670	-0.077321	-1.055527	0.000000	0.000000	3.000000	74.000000	0.000000
3946.595817	-0.096817	0.562822	-0.017276	68.362915	-45.728962	-35.728600	0.210304	0.000000	-0.695687	0.000000	0.000000	0.000000	-0.307039	-0.062881	-1.008743	0.000000	0.000000	3.000000	74.000000	0.000000
3946.599150	-0.096817	0.562822	-0.017276	68.362915	-45.728962	-35.728600	0.210304	0.000000	-0.695687	0.000000	0.000000	0.000000	-0.307039	-0.062881	-1.008743	0.000000	0.000000	3.000000	74.000000	0.000000
3946.602483	-0.096817	0.562822	-0.017276	68.362915	-45.728962	-35.728600	0.210304	0.000000	-0.695687	0.000000	0.000000	0.000000	-0.307039	-0.062881	-1.008743	0.000000	0.000000	3.000000	74.000000	0.000000
3946.605817	-0.097877	0.562599	-0.020567	67.980751	-44.255810	-33.981697	0.159131	0.000000	-0.863811	0.000000	0.000000	0.000000	-0.317750	-0.066661	-0.987309	0.000000	0.000000	3.000000	74.000000	0.000000
3946.609150	-0.097877	0.562599	-0.020567	67.980751	-44.255810	-33.981697	0.159131	0.000000	-0.863811	0.000000	0.000000	0.000000	-0.317750	-0.066661	-0.987309	0.000000	0.000000	3.000000	74.000000	0.000000
3946.612483	-0.097877	0.562599	-0.020567	67.980751	-44.255810	-33.981697	0.159131	0.000000	-0.863811	0.000000	0.000000	0.000000	-0.317750	-0.066661	-0.987309	0.000000	0.000000	3.000000	74.000000	0.000000
3946.615817	-0.098876	0.562338	-0.023827	67.548676	-42.697456	-32.343651	0.106173	0.000000	-1.028363	0.000000	0.000000	0.000000	-0.299785	-0.078331	-0.977840	0.000000	0.000000	3.000000	74.000000	0.000000
3946.619150	-0.098876	0.562338	-0.023827	67.548676	-42.697456	-32.343651	0.106173	0.000000	-1.028363	0.000000	0.000000	0.000000	-0.299785	-0.078331	-0.977840	0.000000	0.000000	3.000000	74.000000	0.000000
3946.622483	-0.098876	0.562338	-0.023827	67.548676	-42.697456	-32.343651	0.106173	0.000000	-1.028363	0.000000	0.000000	0.000000	-0.299785	-0.078331	-0.977840	0.000000	0.000000	3.000000	74.000000	0.000000
3946.625817	-0.099833	0.562022	-0.027077	67.108192	-41.172058	-30.729055	0.056209	0.000000	-1.191336	0.000000	0.000000	0.000000	-0.287083	-0.094860	-0.974982	0.000000	0.000000	3.000000	74.000000	0.000000
3946.629150	-0.099833	0.562022	-0.027077	67.108192	-41.172058	-30.729055	0.056209	0.000000	-1.191336	0.000000	0.000000	0.000000	-0.287083	-0.094860	-0.974982	0.000000	0.000000	3.000000	74.000000	0.000000
3946.632483	-0.099833	0.562022	-0.027077	67.108192	-41.172058	-30.729055	0.056209	0.000000	-1.191336	0.000000	0.000000	0.000000	-0.287083	-0.094860	-0.974982	0.000000	0.000000	3.000000	74.000000	0.000000
3946.635817	-0.100779	0.561638	-0.030275	66.672813	-39.774162	-29.240669	0.008362	0.000000	-1.353833	0.000000	0.000000	0.000000	-0.283918	-0.115264	-0.959492	0.000000	0.000000	3.000000	74.000000	0.000000
3946.639150	-0.100779	0.561638	-0.030275	66.672813	-39.774162	-29.240669	0.008362	0.000000	-1.353833	0.000000	0.000000	0.000000	-0.283918	-0.115264	-0.959492	0.000000	0.000000	3.000000	74.000000	0.000000
3946.642483	-0.100779	0.561638	-0.030275	66.672813	-39.774162	-29.240669	0.008362	0.000000	-1.353833	0.000000	0.000000	0.000000	-0.283918	-0.115264	-0.959492	0.000000	0.000000	3.000000	74.000000	0.000000
3946.645817	-0.101769	0.561238	-0.033378	66.238220	-38.533642	-27.926929	-0.038958	0.000000	-1.513748	0.000000	0.000000	0.000000	-0.296866	-0.119953	-0.930827	0.000000	0.000000	3.000000	74.000000	0.000000
3946.649150	-0.101769	0.561238	-0.033378	66.238220	-38.533642	-27.926929	-0.038958	0.000000	-1.513748	0.000000	0.000000	0.000000	-0.296866	-0.119953	-0.930827	0.000000	0.000000	3.000000	74.000000	0.000000
3946.652483	-0.101769	0.561238	-0.033378	66.238220	-38.533642	-27.926929	-0.038958	0.000000	-1.513748	0.000000	0.000000	0.000000	-0.296866	-0.119953	-0.930827	0.000000	0.000000	3.000000	74.000000	0.000000
3946.655817	-0.102905	0.560884	-0.036310	65.813988	-37.449375	-26.748367	-0.088436	0.000000	-1.668886	0.000000	0.000000	0.000000	-0.340880	-0.106059	-0.879566	0.000000	0.000000	3.000000	74.000000	0.000000
3946.659150	-0.102905	0.560884	-0.036310	65.813988	-37.449375	-26.748367	-0.088436	0.000000	-1.668886	0.000000	0.000000	0.000000	-0.340880	-0.106059	-0.879566	0.000000	0.000000	3.000000	74.000000	0.000000
3946.662483	-0.102905	0.560884	-0.036310	65.813988	-37.449375	-26.748367	-0.088436	0.000000	-1.668886	0.000000	0.000000	0.000000	-0.340880	-0.106059	-0.879566	0.000000	0.000000	3.000000	74.000000	0.000000
3946.665817	-0.104187	0.560601	-0.039076	65.401978	-36.497795	-25.668184	-0.145249	0.000000	-1.815480	0.000000	0.000000	0.000000	-0.384558	-0.084911	-0.830059	0.000000	0.000000	3.000000	74.000000	0.000000
3946.669150	-0.104187	0.560601	-0.039076	65.401978	-36.497795	-25.668184	-0.145249	0.000000	-1.815480	0.000000	0.000000	0.000000	-0.384558	-0.084911	-0.830059	0.000000	0.000000	3.000000	74.000000	0.000000
3946.672483	-0.104187	0.560601	-0.039076	65.401978	-36.497795	-25.668184	-0.145249	0.000000	-1.815480	0.000000	0.000000	0.000000	-0.384558	-0.084911	-0.830059	0.000000	0.000000	3.000000	74.000000	0.000000
3946.675817	-0.105603	0.560402	-0.041726	65.004913	-35.667496	-24.677862	-0.209342	0.000000	-1.953823	0.000000	0.000000	0.000000	-0.424826	-0.059721	-0.794739	0.000000	0.000000	3.000000	74.000000	0.000000
3946.679150	-0.105603	0.560402	-0.041726	65.004913	-35.667496	-24.677862	-0.209342	0.000000	-1.953823	0.000000	0.000000	0.000000	-0.424826	-0.059721	-0.794739	0.000000	0.000000	3.000000	74.000000	0.000000
3946.682483	-0.105603	0.560402	-0.041726	65.004913	-35.667496	-24.677862	-0.209342	0.000000	-1.953823	0.000000	0.000000	0.000000	-0.424826	-0.059721	-0.794739	0.000000	0.000000	3.000000	74.000000	0.000000
3946.685817	-0.107118	0.560217	-0.044231	64.639366	-34.925743	-23.710632	-0.280146	0.000000	-2.086280	0.000000	0.000000	0.000000	-0.454619	-0.055570	-0.751721	0.000000	0.000000	3.000000	74.000000	0.000000
3946.689150	-0.107118	0.560217	-0.044231	64.639366	-34.925743	-23.710632	-0.280146	0.000000	-2.086280	0.000000	0.000000	0.000000	-0.454619	-0.055570	-0.751721	0.000000	0.000000	3.000000	74.000000	0.000000
3946.692483	-0.107118	0.560217	-0.044231	64.639366	-34.925743	-23.710632	-0.280146	0.000000	-2.086280	0.000000	0.000000	0.000000	-0.454619	-0.055570	-0.751721	0.000000	0.000000	3.000000	74.000000	0.000000
3946.695817	-0.108647	0.559988	-0.046767	64.338539	-34.231777	-22.668663	-0.355916	0.000000	-2.211567	0.000000	0.000000	0.000000	-0.458551	-0.068585	-0.760673	0.000000	0.000000	3.000000	74.000000	0.000000
3946.699150	-0.108647	0.559988	-0.046767	64.338539	-34.231777	-22.668663	-0.355916	0.000000	-2.211567	0.000000	0.000000	0.000000	-0.458551	-0.068585	-0.760673	0.000000	0.000000	3.000000	74.000000	0.000000
3946.702483	-0.108647	0.559988	-0.046767	64.338539	-34.231777	-22.668663	-0.355916	0.000000	-2.211567	0.000000	0.000000	0.000000	-0.458551	-0.068585	-0.760673	0.000000	0.000000	3.000000	74.000000	0.000000
3946.705817	-0.110081	0.559683	-0.049342	64.112442	-33.568768	-21.526575	-0.432341	0.000000	-2.338346	0.000000	0.000000	0.000000	-0.430248	-0.091509	-0.772633	0.000000	0.000000	3.000000	74.000000	0.000000
3946.709150	-0.110081	0.559683	-0.049342	64.112442	-33.568768	-21.526575	-0.432341	0.000000	-2.338346	0.000000	0.000000	0.000000	-0.430248	-0.091509	-0.772633	0.000000	0.000000	3.000000	74.000000	0.000000
3946.712483	-0.110081	0.559683	-0.049342	64.112442	-33.568768	-21.526575	-0.432341	0.000000	-2.338346	0.000000	0.000000	0.000000	-0.430248	-0.091509	-0.772633	0.000000	0.000000	3.000000	74.000000	0.000000
3946.715817	-0.111447	0.559363	-0.051862	63.949245	-32.950256	-20.326534	-0.504049	0.000000	-2.467118	0.000000	0.000000	0.000000	-0.409856	-0.096067	-0.755901	0.000000	0.000000	3.000000	74.000000	0.000000
3946.719150	-0.111447	0.559363	-0.051862	63.949245	-32.950256	-20.326534	-0.504049	0.000000	-2.467118	0.000000	0.000000	0.000000	-0.409856	-0.096067	-0.755901	0.000000	0.000000	3.000000	74.000000	0.000000
3946.722483	-0.111447	0.559363	-0.051862	63.949245	-32.950256	-20.326534	-0.504049	0.000000	-2.467118	0.000000	0.000000	0.000000	-0.409856	-0.096067	-0.755901	0.000000	0.000000	3.000000	74.000000	0.000000
3946.725817	-0.112844	0.559095	-0.054275	63.824627	-32.376652	-19.076117	-0.572358	0.000000	-2.593102	0.000000	0.000000	0.000000	-0.418965	-0.080538	-0.723864	0.000000	0.000000	3.000000	74.000000	0.000000
3946.729150	-0.112844	0.559095	-0.054275	63.824627	-32.376652	-19.076117	-0.572358	0.000000	-2.593102	0.000000	0.000000	0.000000	-0.418965	-0.080538	-0.723864	0.000000	0.000000	3.000000	74.000000	0.000000
3946.732483	-0.112844	0.559095	-0.054275	63.824627	-32.376652	-19.076117	-0.572358	0.000000	-2.593102	0.000000	0.000000	0.000000	-0.418965	-0.080538	-0.723864	0.000000	0.000000	3.000000	74.000000	0.000000
3946.735817	-0.114337	0.558943	-0.056427	63.716419	-31.845316	-17.797651	-0.642186	0.000000	-2.713745	0.000000	0.000000	0.000000	-0.447857	-0.045648	-0.645605	0.000000	0.000000	3.000000	74.000000	0.000000
3946.739150	-0.114337	0.558943	-0.056427	63.716419	-31.845316	-17.797651	-0.642186	0.000000	-2.713745	0.000000	0.000000	0.000000	-0.447857	-0.045648	-0.645605	0.000000	0.000000	3.000000	74.000000	0.000000
3946.742483	-0.114337	0.558943	-0.056427	63.716419	-31.845316	-17.797651	-0.642186	0.000000	-2.713745	0.000000	0.000000	0.000000	-0.447857	-0.045648	-0.645605	0.000000	0.000000	3.000000	74.000000	0.000000
3946.745817	-0.115898	0.558896	-0.058354	63.630310	-31.327080	-16.417719	-0.716829	0.000000	-2.821346	0.000000	0.000000	0.000000	-0.468573	-0.013822	-0.578218	0.000000	0.000000	3.000000	74.000000	0.000000
3946.749150	-0.115898	0.558896	-0.058354	63.630310	-31.327080	-16.417719	-0.716829	0.000000	-2.821346	0.000000	0.000000	0.000000	-0.468573	-0.013822	-0.578218	0.000000	0.000000	3.000000	74.000000	0.000000
3946.752483	-0.115898	0.558896	-0.058354	63.630310	-31.327080	-16.417719	-0.716829	0.000000	-2.821346	0.000000	0.000000	0.000000	-0.468573	-0.013822	-0.578218	0.000000	0.000000	3.000000	74.000000	0.000000
3946.755817	-0.117521	0.558951	-0.060029	63.595207	-30.789141	-14.835168	-0.794924	0.000000	-2.917716	0.000000	0.000000	0.000000	-0.486697	0.016260	-0.502344	0.000000	0.000000	3.000000	74.000000	0.000000
3946.759150	-0.117521	0.558951	-0.060029	63.595207	-30.789141	-14.835168	-0.794924	0.000000	-2.917716	0.000000	0.000000	0.000000	-0.486697	0.016260	-0.502344	0.000000	0.000000	3.000000	74.000000	0.000000
3946.762483	-0.117521	0.558951	-0.060029	63.595207	-30.789141	-14.835168	-0.794924	0.000000	-2.917716	0.000000	0.000000	0.000000	-0.486697	0.016260	-0.502344	0.000000	0.000000	3.000000	74.000000	0.000000
3946.765817	-0.119173	0.559029	-0.061564	63.651497	-30.223000	-12.983461	-0.876041	0.000000	-3.001440	0.000000	0.000000	0.000000	-0.495805	0.023425	-0.460448	0.000000	0.000000	3.000000	74.000000	0.000000
3946.769150	-0.119173	0.559029	-0.061564	63.651497	-30.223000	-12.983461	-0.876041	0.000000	-3.001440	0.000000	0.000000	0.000000	-0.495805	0.023425	-0.460448	0.000000	0.000000	3.000000	74.000000	0.000000
3946.772483	-0.119173	0.559029	-0.061564	63.651497	-30.223000	-12.983461	-0.876041	0.000000	-3.001440	0.000000	0.000000	0.000000	-0.495805	0.023425	-0.460448	0.000000	0.000000	3.000000	74.000000	0.000000
3946.775817	-0.120871	0.559110	-0.063053	63.828754	-29.702660	-11.003567	-0.958675	0.000000	-3.078182	0.000000	0.000000	0.000000	-0.509245	0.024354	-0.446739	0.000000	0.000000	3.000000	74.000000	0.000000
3946.779150	-0.120871	0.559110	-0.063053	63.828754	-29.702660	-11.003567	-0.958675	0.000000	-3.078182	0.000000	0.000000	0.000000	-0.509245	0.024354	-0.446739	0.000000	0.000000	3.000000	74.000000	0.000000
3946.782483	-0.120871	0.559110	-0.063053	63.828754	-29.702660	-11.003567	-0.958675	0.000000	-3.078182	0.000000	0.000000	0.000000	-0.509245	0.024354	-0.446739	0.000000	0.000000	3.000000	74.000000	0.000000
3946.785817	-0.122672	0.559145	-0.064574	64.065498	-29.212521	-9.743550	-1.043549	0.000000	-3.152638	0.000000	0.000000	0.000000	-0.540191	0.010436	-0.456260	0.000000	0.000000	3.000000	74.000000	0.000000
3946.789150	-0.122672	0.559145	-0.064574	64.065498	-29.212521	-9.743550	-1.043549	0.000000	-3.152638	0.000000	0.000000	0.000000	-0.540191	0.010436	-0.456260	0.000000	0.000000	3.000000	74.000000	0.000000
3946.792483	-0.122672	0.559145	-0.064574	64.065498	-29.212521	-9.743550	-1.043549	0.000000	-3.152638	0.000000	0.000000	0.000000	-0.540191	0.010436	-0.456260	0.000000	0.000000	3.000000	74.000000	0.000000
3946.795817	-0.124581	0.559100	-0.066169	64.300491	-28.695482	-9.619224	-1.133581	0.000000	-3.228681	0.000000	0.000000	0.000000	-0.572947	-0.013300	-0.478697	0.000000	0.000000	3.000000	74.000000	0.000000
3946.799150	-0.124581	0.559100	-0.066169	64.300491	-28.695482	-9.619224	-1.133581	0.000000	-3.228681	0.000000	0.000000	0.000000	-0.572947	-0.013300	-0.478697	0.000000	0.000000	3.000000	74.000000	0.000000
3946.802483	-0.124581	0.559100	-0.066169	64.300491	-28.695482	-9.619224	-1.133581	0.000000	-3.228681	0.000000	0.000000	0.000000	-0.572947	-0.013300	-0.478697	0.000000	0.000000	3.000000	74.000000	0.000000
3946.805817	-0.126733	0.558910	-0.067868	64.541039	-28.143263	-9.602407	-1.229072	0.000000	-3.308464	0.000000	0.000000	0.000000	-0.645441	-0.057033	-0.509527	0.000000	0.000000	3.000000	74.000000	0.000000
3946.809150	-0.126733	0.558910	-0.067868	64.541039	-28.143263	-9.602407	-1.229072	0.000000	-3.308464	0.000000	0.000000	0.000000	-0.645441	-0.057033	-0.509527	0.000000	0.000000	3.000000	74.000000	0.000000
3946.812483	-0.126733	0.558910	-0.067868	64.541039	-28.143263	-9.602407	-1.229072	0.000000	-3.308464	0.000000	0.000000	0.000000	-0.645441	-0.057033	-0.509527	0.000000	0.000000	3.000000	74.000000	0.000000
3946.815817	-0.129058	0.558680	-0.069559	64.791000	-27.518488	-9.081574	-1.336646	0.000000	-3.393385	0.000000	0.000000	0.000000	-0.697580	-0.069077	-0.507359	0.000000	0.000000	3.000000	74.000000	0.000000
3946.819150	-0.129058	0.558680	-0.069559	64.791000	-27.518488	-9.081574	-1.336646	0.000000	-3.393385	0.000000	0.000000	0.000000	-0.697580	-0.069077	-0.507359	0.000000	0.000000	3.000000	74.000000	0.000000
3946.822483	-0.129058	0.558680	-0.069559	64.791000	-27.518488	-9.081574	-1.336646	0.000000	-3.393385	0.000000	0.000000	0.000000	-0.697580	-0.069077	-0.507359	0.000000	0.000000	3.000000	74.000000	0.000000
3946.825817	-0.131448	0.558388	-0.071203	65.035439	-26.802357	-7.958418	-1.452909	0.000000	-3.477945	0.000000	0.000000	0.000000	-0.717055	-0.087672	-0.493376	0.000000	0.000000	3.000000	74.000000	0.000000
3946.829150	-0.131448	0.558388	-0.071203	65.035439	-26.802357	-7.958418	-1.452909	0.000000	-3.477945	0.000000	0.000000	0.000000	-0.717055	-0.087672	-0.493376	0.000000	0.000000	3.000000	74.000000	0.000000
3946.832483	-0.131448	0.558388	-0.071203	65.035439	-26.802357	-7.958418	-1.452909	0.000000	-3.477945	0.000000	0.000000	0.000000	-0.717055	-0.087672	-0.493376	0.000000	0.000000	3.000000	74.000000	0.000000
3946.835817	-0.133755	0.558078	-0.072763	65.266312	-25.968733	-6.523607	-1.572418	0.000000	-3.560174	0.000000	0.000000	0.000000	-0.691889	-0.092816	-0.467708	0.000000	0.000000	3.000000	74.000000	0.000000
3946.839150	-0.133755	0.558078	-0.072763	65.266312	-25.968733	-6.523607	-1.572418	0.000000	-3.560174	0.000000	0.000000	0.000000	-0.691889	-0.092816	-0.467708	0.000000	0.000000	3.000000	74.000000	0.000000
3946.842483	-0.133755	0.558078	-0.072763	65.266312	-25.968733	-6.523607	-1.572418	0.000000	-3.560174	0.000000	0.000000	0.000000	-0.691889	-0.092816	-0.467708	0.000000	0.000000	3.000000	74.000000	0.000000
3946.845817	-0.136016	0.557768	-0.074130	65.471252	-25.017910	-5.266935	-1.687733	0.000000	-3.638126	0.000000	0.000000	0.000000	-0.678529	-0.093213	-0.410394	0.000000	0.000000	3.000000	74.000000	0.000000
3946.849150	-0.136016	0.557768	-0.074130	65.471252	-25.017910	-5.266935	-1.687733	0.000000	-3.638126	0.000000	0.000000	0.000000	-0.678529	-0.093213	-0.410394	0.000000	0.000000	3.000000	74.000000	0.000000
3946.852483	-0.136016	0.557768	-0.074130	65.471252	-25.017910	-5.266935	-1.687733	0.000000	-3.638126	0.000000	0.000000	0.000000	-0.678529	-0.093213	-0.410394	0.000000	0.000000	3.000000	74.000000	0.000000
3946.855817	-0.138309	0.557478	-0.075338	65.642403	-23.994446	-4.326230	-1.800821	0.000000	-3.706525	0.000000	0.000000	0.000000	-0.687649	-0.086972	-0.362293	0.000000	0.000000	3.000000	74.000000	0.000000
3946.859150	-0.138309	0.557478	-0.075338	65.642403	-23.994446	-4.326230	-1.800821	0.000000	-3.706525	0.000000	0.000000	0.000000	-0.687649	-0.086972	-0.362293	0.000000	0.000000	3.000000	74.000000	0.000000
3946.862483	-0.138309	0.557478	-0.075338	65.642403	-23.994446	-4.326230	-1.800821	0.000000	-3.706525	0.000000	0.000000	0.000000	-0.687649	-0.086972	-0.362293	0.000000	0.000000	3.000000	74.000000	0.000000
3946.865817	-0.140630	0.557170	-0.076399	65.773949	-22.892241	-3.277075	-1.915429	0.000000	-3.766907	0.000000	0.000000	0.000000	-0.696353	-0.092356	-0.318137	0.000000	0.000000	3.000000	74.000000	0.000000
3946.869150	-0.140630	0.557170	-0.076399	65.773949	-22.892241	-3.277075	-1.915429	0.000000	-3.766907	0.000000	0.000000	0.000000	-0.696353	-0.092356	-0.318137	0.000000	0.000000	3.000000	74.000000	0.000000
3946.872483	-0.140630	0.557170	-0.076399	65.773949	-22.892241	-3.277075	-1.915429	0.000000	-3.766907	0.000000	0.000000	0.000000	-0.696353	-0.092356	-0.318137	0.000000	0.000000	3.000000	74.000000	0.000000
3946.875817	-0.143045	0.556872	-0.077367	65.868019	-21.725384	-2.102545	-2.031488	0.000000	-3.819929	0.000000	0.000000	0.000000	-0.724464	-0.089372	-0.290673	0.000000	0.000000	3.000000	74.000000	0.000000
3946.879150	-0.143045	0.556872	-0.077367	65.868019	-21.725384	-2.102545	-2.031488	0.000000	-3.819929	0.000000	0.000000	0.000000	-0.724464	-0.089372	-0.290673	0.000000	0.000000	3.000000	74.000000	0.000000
3946.882483	-0.143045	0.556872	-0.077367	65.868019	-21.725384	-2.102545	-2.031488	0.000000	-3.819929	0.000000	0.000000	0.000000	-0.724464	-0.089372	-0.290673	0.000000	0.000000	3.000000	74.000000	0.000000
3946.885817	-0.145535	0.556546	-0.078352	65.926575	-20.512312	-1.154459	-2.152232	0.000000	-3.868375	0.000000	0.000000	0.000000	-0.747216	-0.097742	-0.295292	0.000000	0.000000	3.000000	74.000000	0.000000
3946.889150	-0.145535	0.556546	-0.078352	65.926575	-20.512312	-1.154459	-2.152232	0.000000	-3.868375	0.000000	0.000000	0.000000	-0.747216	-0.097742	-0.295292	0.000000	0.000000	3.000000	74.000000	0.000000
3946.892483	-0.145535	0.556546	-0.078352	65.926575	-20.512312	-1.154459	-2.152232	0.000000	-3.868375	0.000000	0.000000	0.000000	-0.747216	-0.097742	-0.295292	0.000000	0.000000	3.000000	74.000000	0.000000
3946.895817	-0.148073	0.556209	-0.079322	65.942802	-19.254412	-0.289942	-2.276767	0.000000	-3.917590	0.000000	0.000000	0.000000	-0.761240	-0.101187	-0.290914	0.000000	0.000000	3.000000	74.000000	0.000000
3946.899150	-0.148073	0.556209	-0.079322	65.942802	-19.254412	-0.289942	-2.276767	0.000000	-3.917590	0.000000	0.000000	0.000000	-0.761240	-0.101187	-0.290914	0.000000	0.000000	3.000000	74.000000	0.000000
3946.902483	-0.148073	0.556209	-0.079322	65.942802	-19.254412	-0.289942	-2.276767	0.000000	-3.917590	0.000000	0.000000	0.000000	-0.761240	-0.101187	-0.290914	0.000000	0.000000	3.000000	74.000000	0.000000
3946.905817	-0.150574	0.555805	-0.080279	65.921356	-17.932030	0.723666	-2.403641	0.000000	-3.966076	0.000000	0.000000	0.000000	-0.750341	-0.121139	-0.287299	0.000000	0.000000	3.000000	74.000000	0.000000
3946.909150	-0.150574	0.555805	-0.080279	65.921356	-17.932030	0.723666	-2.403641	0.000000	-3.966076	0.000000	0.000000	0.000000	-0.750341	-0.121139	-0.287299	0.000000	0.000000	3.000000	74.000000	0.000000
3946.912483	-0.150574	0.555805	-0.080279	65.921356	-17.932030	0.723666	-2.403641	0.000000	-3.966076	0.000000	0.000000	0.000000	-0.750341	-0.121139	-0.287299	0.000000	0.000000	3.000000	74.000000	0.000000
3946.915817	-0.153098	0.555373	-0.081234	65.852959	-16.584442	2.070221	-2.528697	0.000000	-4.013959	0.000000	0.000000	0.000000	-0.757138	-0.129539	-0.286321	0.000000	0.000000	3.000000	74.000000	0.000000
3946.919150	-0.153098	0.555373	-0.081234	65.852959	-16.584442	2.070221	-2.528697	0.000000	-4.013959	0.000000	0.000000	0.000000	-0.757138	-0.129539	-0.286321	0.000000	0.000000	3.000000	74.000000	0.000000
3946.922483	-0.153098	0.555373	-0.081234	65.852959	-16.584442	2.070221	-2.528697	0.000000	-4.013959	0.000000	0.000000	0.000000	-0.757138	-0.129539	-0.286321	0.000000	0.000000	3.000000	74.000000	0.000000
3946.925817	-0.155561	0.554940	-0.082084	65.732468	-15.245292	3.467762	-2.654887	0.000000	-4.061679	0.000000	0.000000	0.000000	-0.739119	-0.129956	-0.255015	0.000000	0.000000	3.000000	74.000000	0.000000
3946.929150	-0.155561	0.554940	-0.082084	65.732468	-15.245292	3.467762	-2.654887	0.000000	-4.061679	0.000000	0.000000	0.000000	-0.739119	-0.129956	-0.255015	0.000000	0.000000	3.000000	74.000000	0.000000
3946.932483	-0.155561	0.554940	-0.082084	65.732468	-15.245292	3.467762	-2.654887	0.000000	-4.061679	0.000000	0.000000	0.000000	-0.739119	-0.129956	-0.255015	0.000000	0.000000	3.000000	74.000000	0.000000
3946.935817	-0.157992	0.554521	-0.082818	65.561470	-13.952244	4.719075	-2.778073	0.000000	-4.104182	0.000000	0.000000	0.000000	-0.729273	-0.125586	-0.220392	0.000000	0.000000	3.000000	74.000000	0.000000
3946.939150	-0.157992	0.554521	-0.082818	65.561470	-13.952244	4.719075	-2.778073	0.000000	-4.104182	0.000000	0.000000	0.000000	-0.729273	-0.125586	-0.220392	0.000000	0.000000	3.000000	74.000000	0.000000
3946.942483	-0.157992	0.554521	-0.082818	65.561470	-13.952244	4.719075	-2.778073	0.000000	-4.104182	0.000000	0.000000	0.000000	-0.729273	-0.125586	-0.220392	0.000000	0.000000	3.000000	74.000000	0.000000
3946.945817	-0.160468	0.554166	-0.083407	65.338737	-12.737848	5.803800	-2.867962	0.000000	-4.095705	0.000000	0.000000	0.000000	-0.742788	-0.106719	-0.176753	0.000000	0.000000	3.000000	74.000000	0.000000
3946.949150	-0.160468	0.554166	-0.083407	65.338737	-12.737848	5.803800	-2.867962	0.000000	-4.095705	0.000000	0.000000	0.000000	-0.742788	-0.106719	-0.176753	0.000000	0.000000	3.000000	74.000000	0.000000
3946.952483	-0.160468	0.554166	-0.083407	65.338737	-12.737848	5.803800	-2.867962	0.000000	-4.095705	0.000000	0.000000	0.000000	-0.742788	-0.106719	-0.176753	0.000000	0.000000	3.000000	74.000000	0.000000
3946.955817	-0.162949	0.553856	-0.083854	65.072777	-11.626018	6.721966	-2.934772	0.000000	-4.048100	0.000000	0.000000	0.000000	-0.744259	-0.092856	-0.133931	0.000000	0.000000	3.000000	74.000000	0.000000
3946.959150	-0.162949	0.553856	-0.083854	65.072777	-11.626018	6.721966	-2.934772	0.000000	-4.048100	0.000000	0.000000	0.000000	-0.744259	-0.092856	-0.133931	0.000000	0.000000	3.000000	74.000000	0.000000
3946.962483	-0.162949	0.553856	-0.083854	65.072777	-11.626018	6.721966	-2.934772	0.000000	-4.048100	0.000000	0.000000	0.000000	-0.744259	-0.092856	-0.133931	0.000000	0.000000	3.000000	74.000000	0.000000
3946.965817	-0.165518	0.553586	-0.084167	64.770592	-10.640650	7.640357	-3.001794	0.000000	-3.998654	0.000000	0.000000	0.000000	-0.770686	-0.080930	-0.093893	0.000000	0.000000	3.000000	74.000000	0.000000
3946.969150	-0.165518	0.553586	-0.084167	64.770592	-10.640650	7.640357	-3.001794	0.000000	-3.998654	0.000000	0.000000	0.000000	-0.770686	-0.080930	-0.093893	0.000000	0.000000	3.000000	74.000000	0.000000
3946.972483	-0.165518	0.553586	-0.084167	64.770592	-10.640650	7.640357	-3.001794	0.000000	-3.998654	0.000000	0.000000	0.000000	-0.770686	-0.080930	-0.093893	0.000000	0.000000	3.000000	74.000000	0.000000
3946.975817	-0.168172	0.553317	-0.084361	64.456459	-9.824485	8.571301	-3.071311	0.000000	-3.945510	0.000000	0.000000	0.000000	-0.796228	-0.080785	-0.058138	0.000000	0.000000	3.000000	74.000000	0.000000
3946.979150	-0.168172	0.553317	-0.084361	64.456459	-9.824485	8.571301	-3.071311	0.000000	-3.945510	0.000000	0.000000	0.000000	-0.796228	-0.080785	-0.058138	0.000000	0.000000	3.000000	74.000000	0.000000
3946.982483	-0.168172	0.553317	-0.084361	64.456459	-9.824485	8.571301	-3.071311	0.000000	-3.945510	0.000000	0.000000	0.000000	-0.796228	-0.080785	-0.058138	0.000000	0.000000	3.000000	74.000000	0.000000
3946.985817	-0.170876	0.553060	-0.084473	64.170921	-9.174924	9.247889	-3.142656	0.000000	-3.888921	0.000000	0.000000	0.000000	-0.811130	-0.077176	-0.033688	0.000000	0.000000	3.000000	74.000000	0.000000
3946.989150	-0.170876	0.553060	-0.084473	64.170921	-9.174924	9.247889	-3.142656	0.000000	-3.888921	0.000000	0.000000	0.000000	-0.811130	-0.077176	-0.033688	0.000000	0.000000	3.000000	74.000000	0.000000
3946.992483	-0.170876	0.553060	-0.084473	64.170921	-9.174924	9.247889	-3.142656	0.000000	-3.888921	0.000000	0.000000	0.000000	-0.811130	-0.077176	-0.033688	0.000000	0.000000	3.000000	74.000000	0.000000
3946.995817	-0.173608	0.552775	-0.084509	63.994080	-8.551496	9.741402	-3.213800	0.000000	-3.830339	0.000000	0.000000	0.000000	-0.819483	-0.085327	-0.010810	0.000000	0.000000	3.000000	74.000000	0.000000
3946.999150	-0.173608	0.552775	-0.084509	63.994080	-8.551496	9.741402	-3.213800	0.000000	-3.830339	0.000000	0.000000	0.000000	-0.819483	-0.085327	-0.010810	0.000000	0.000000	3.000000	74.000000	0.000000
3947.002483	-0.173608	0.552775	-0.084509	63.994080	-8.551496	9.741402	-3.213800	0.000000	-3.830339	0.000000	0.000000	0.000000	-0.819483	-0.085327	-0.010810	0.000000	0.000000	3.000000	74.000000	0.000000
3947.005817	-0.176269	0.552459	-0.084497	64.007996	-7.770245	10.154010	-3.283980	0.000000	-3.770341	0.000000	0.000000	0.000000	-0.798387	-0.094809	0.003673	0.000000	0.000000	3.000000	74.000000	0.000000
3947.009150	-0.176269	0.552459	-0.084497	64.007996	-7.770245	10.154010	-3.283980	0.000000	-3.770341	0.000000	0.000000	0.000000	-0.798387	-0.094809	0.003673	0.000000	0.000000	3.000000	74.000000	0.000000
3947.012483	-0.176269	0.552459	-0.084497	64.007996	-7.770245	10.154010	-3.283980	0.000000	-3.770341	0.000000	0.000000	0.000000	-0.798387	-0.094809	0.003673	0.000000	0.000000	3.000000	74.000000	0.000000
3947.015817	-0.178832	0.552160	-0.084358	64.124542	-6.884567	10.379632	-3.350204	0.000000	-3.711622	0.000000	0.000000	0.000000	-0.768819	-0.089779	0.041650	0.000000	0.000000	3.000000	74.000000	0.000000
3947.019150	-0.178832	0.552160	-0.084358	64.124542	-6.884567	10.379632	-3.350204	0.000000	-3.711622	0.000000	0.000000	0.000000	-0.768819	-0.089779	0.041650	0.000000	0.000000	3.000000	74.000000	0.000000
3947.022483	-0.178832	0.552160	-0.084358	64.124542	-6.884567	10.379632	-3.350204	0.000000	-3.711622	0.000000	0.000000	0.000000	-0.768819	-0.089779	0.041650	0.000000	0.000000	3.000000	74.000000	0.000000
3947.025817	-0.181350	0.551920	-0.084026	64.240143	-5.951026	10.806335	-3.413849	0.000000	-3.653167	0.000000	0.000000	0.000000	-0.755483	-0.072158	0.099550	0.000000	0.000000	3.000000	74.000000	0.000000
3947.029150	-0.181350	0.551920	-0.084026	64.240143	-5.951026	10.806335	-3.413849	0.000000	-3.653167	0.000000	0.000000	0.000000	-0.755483	-0.072158	0.099550	0.000000	0.000000	3.000000	74.000000	0.000000
3947.032483	-0.181350	0.551920	-0.084026	64.240143	-5.951026	10.806335	-3.413849	0.000000	-3.653167	0.000000	0.000000	0.000000	-0.755483	-0.072158	0.099550	0.000000	0.000000	3.000000	74.000000	0.000000
3947.035817	-0.183799	0.551721	-0.083508	64.338036	-5.011595	11.609809	-3.477866	0.000000	-3.592276	0.000000	0.000000	0.000000	-0.734838	-0.059589	0.155296	0.000000	0.000000	3.000000	74.000000	0.000000
3947.039150	-0.183799	0.551721	-0.083508	64.338036	-5.011595	11.609809	-3.477866	0.000000	-3.592276	0.000000	0.000000	0.000000	-0.734838	-0.059589	0.155296	0.000000	0.000000	3.000000	74.000000	0.000000
3947.042483	-0.183799	0.551721	-0.083508	64.338036	-5.011595	11.609809	-3.477866	0.000000	-3.592276	0.000000	0.000000	0.000000	-0.734838	-0.059589	0.155296	0.000000	0.000000	3.000000	74.000000	0.000000
3947.045817	-0.186169	0.551561	-0.082872	64.444298	-4.089597	12.468252	-3.541677	0.000000	-3.529380	0.000000	0.000000	0.000000	-0.710886	-0.048129	0.190815	0.000000	0.000000	3.000000	74.000000	0.000000
3947.049150	-0.186169	0.551561	-0.082872	64.444298	-4.089597	12.468252	-3.541677	0.000000	-3.529380	0.000000	0.000000	0.000000	-0.710886	-0.048129	0.190815	0.000000	0.000000	3.000000	74.000000	0.000000
3947.052483	-0.186169	0.551561	-0.082872	64.444298	-4.089597	12.468252	-3.541677	0.000000	-3.529380	0.000000	0.000000	0.000000	-0.710886	-0.048129	0.190815	0.000000	0.000000	3.000000	74.000000	0.000000
3947.055817	-0.188513	0.551406	-0.082186	64.583961	-3.249616	13.095560	-3.603798	0.000000	-3.465925	0.000000	0.000000	0.000000	-0.703237	-0.046427	0.205946	0.000000	0.000000	3.000000	74.000000	0.000000
3947.059150	-0.188513	0.551406	-0.082186	64.583961	-3.249616	13.095560	-3.603798	0.000000	-3.465925	0.000000	0.000000	0.000000	-0.703237	-0.046427	0.205946	0.000000	0.000000	3.000000	74.000000	0.000000
3947.062483	-0.188513	0.551406	-0.082186	64.583961	-3.249616	13.095560	-3.603798	0.000000	-3.465925	0.000000	0.000000	0.000000	-0.703237	-0.046427	0.205946	0.000000	0.000000	3.000000	74.000000	0.000000
3947.065817	-0.190861	0.551250	-0.081436	64.766068	-2.505200	13.539545	-3.664068	0.000000	-3.402147	0.000000	0.000000	0.000000	-0.704231	-0.046864	0.224967	0.000000	0.000000	3.000000	74.000000	0.000000
3947.069150	-0.190861	0.551250	-0.081436	64.766068	-2.505200	13.539545	-3.664068	0.000000	-3.402147	0.000000	0.000000	0.000000	-0.704231	-0.046864	0.224967	0.000000	0.000000	3.000000	74.000000	0.000000
3947.072483	-0.190861	0.551250	-0.081436	64.766068	-2.505200	13.539545	-3.664068	0.000000	-3.402147	0.000000	0.000000	0.000000	-0.704231	-0.046864	0.224967	0.000000	0.000000	3.000000	74.000000	0.000000
3947.075817	-0.193148	0.551066	-0.080659	64.974861	-1.869096	13.967113	-3.723361	0.000000	-3.337152	0.000000	0.000000	0.000000	-0.686136	-0.055130	0.233010	0.000000	0.000000	3.000000	74.000000	0.000000
3947.079150	-0.193148	0.551066	-0.080659	64.974861	-1.869096	13.967113	-3.723361	0.000000	-3.337152	0.000000	0.000000	0.000000	-0.686136	-0.055130	0.233010	0.000000	0.000000	3.000000	74.000000	0.000000
3947.082483	-0.193148	0.551066	-0.080659	64.974861	-1.869096	13.967113	-3.723361	0.000000	-3.337152	0.000000	0.000000	0.000000	-0.686136	-0.055130	0.233010	0.000000	0.000000	3.000000	74.000000	0.000000
3947.085817	-0.195336	0.550877	-0.079841	65.192390	-1.317841	14.355107	-3.779825	0.000000	-3.273060	0.000000	0.000000	0.000000	-0.656452	-0.056545	0.245603	0.000000	0.000000	3.000000	74.000000	0.000000
3947.089150	-0.195336	0.550877	-0.079841	65.192390	-1.317841	14.355107	-3.779825	0.000000	-3.273060	0.000000	0.000000	0.000000	-0.656452	-0.056545	0.245603	0.000000	0.000000	3.000000	74.000000	0.000000
3947.092483	-0.195336	0.550877	-0.079841	65.192390	-1.317841	14.355107	-3.779825	0.000000	-3.273060	0.000000	0.000000	0.000000	-0.656452	-0.056545	0.245603	0.000000	0.000000	3.000000	74.000000	0.000000
3947.095817	-0.197444	0.550694	-0.078940	65.385452	-0.809190	14.739623	-3.833302	0.000000	-3.210263	0.000000	0.000000	0.000000	-0.632477	-0.055137	0.270138	0.000000	0.000000	3.000000	74.000000	0.000000
3947.099150	-0.197444	0.550694	-0.078940	65.385452	-0.809190	14.739623	-3.833302	0.000000	-3.210263	0.000000	0.000000	0.000000	-0.632477	-0.055137	0.270138	0.000000	0.000000	3.000000	74.000000	0.000000
3947.102483	-0.197444	0.550694	-0.078940	65.385452	-0.809190	14.739623	-3.833302	0.000000	-3.210263	0.000000	0.000000	0.000000	-0.632477	-0.055137	0.270138	0.000000	0.000000	3.000000	74.000000	0.000000
3947.105817	-0.199389	0.550489	-0.077983	65.546059	-0.356879	14.991603	-3.885116	0.000000	-3.147359	0.000000	0.000000	0.000000	-0.583533	-0.061477	0.287248	0.000000	0.000000	3.000000	74.000000	0.000000
3947.109150	-0.199389	0.550489	-0.077983	65.546059	-0.356879	14.991603	-3.885116	0.000000	-3.147359	0.000000	0.000000	0.000000	-0.583533	-0.061477	0.287248	0.000000	0.000000	3.000000	74.000000	0.000000
3947.112483	-0.199389	0.550489	-0.077983	65.546059	-0.356879	14.991603	-3.885116	0.000000	-3.147359	0.000000	0.000000	0.000000	-0.583533	-0.061477	0.287248	0.000000	0.000000	3.000000	74.000000	0.000000
3947.115817	-0.201230	0.550302	-0.076982	65.676857	0.018426	15.035419	-3.933684	0.000000	-3.086443	0.000000	0.000000	0.000000	-0.552357	-0.055884	0.300182	0.000000	0.000000	3.000000	74.000000	0.000000
3947.119150	-0.201230	0.550302	-0.076982	65.676857	0.018426	15.035419	-3.933684	0.000000	-3.086443	0.000000	0.000000	0.000000	-0.552357	-0.055884	0.300182	0.000000	0.000000	3.000000	74.000000	0.000000
3947.122483	-0.201230	0.550302	-0.076982	65.676857	0.018426	15.035419	-3.933684	0.000000	-3.086443	0.000000	0.000000	0.000000	-0.552357	-0.055884	0.300182	0.000000	0.000000	3.000000	74.000000	0.000000
3947.125817	-0.202979	0.550062	-0.076001	65.778175	0.303836	15.118448	-3.979922	0.000000	-3.026586	0.000000	0.000000	0.000000	-0.524492	-0.072039	0.294183	0.000000	0.000000	3.000000	74.000000	0.000000
3947.129150	-0.202979	0.550062	-0.076001	65.778175	0.303836	15.118448	-3.979922	0.000000	-3.026586	0.000000	0.000000	0.000000	-0.524492	-0.072039	0.294183	0.000000	0.000000	3.000000	74.000000	0.000000
3947.132483	-0.202979	0.550062	-0.076001	65.778175	0.303836	15.118448	-3.979922	0.000000	-3.026586	0.000000	0.000000	0.000000	-0.524492	-0.072039	0.294183	0.000000	0.000000	3.000000	74.000000	0.000000
3947.135817	-0.204735	0.549794	-0.075024	65.854881	0.499358	15.230111	-4.022995	0.000000	-2.969093	0.000000	0.000000	0.000000	-0.526845	-0.080524	0.293180	0.000000	0.000000	3.000000	74.000000	0.000000
3947.139150	-0.204735	0.549794	-0.075024	65.854881	0.499358	15.230111	-4.022995	0.000000	-2.969093	0.000000	0.000000	0.000000	-0.526845	-0.080524	0.293180	0.000000	0.000000	3.000000	74.000000	0.000000
3947.142483	-0.204735	0.549794	-0.075024	65.854881	0.499358	15.230111	-4.022995	0.000000	-2.969093	0.000000	0.000000	0.000000	-0.526845	-0.080524	0.293180	0.000000	0.000000	3.000000	74.000000	0.000000
3947.145817	-0.206467	0.549495	-0.074109	65.908905	0.605208	15.141607	-4.064744	0.000000	-2.911676	0.000000	0.000000	0.000000	-0.519718	-0.089671	0.274570	0.000000	0.000000	3.000000	74.000000	0.000000
3947.149150	-0.206467	0.549495	-0.074109	65.908905	0.605208	15.141607	-4.064744	0.000000	-2.911676	0.000000	0.000000	0.000000	-0.519718	-0.089671	0.274570	0.000000	0.000000	3.000000	74.000000	0.000000
3947.152483	-0.206467	0.549495	-0.074109	65.908905	0.605208	15.141607	-4.064744	0.000000	-2.911676	0.000000	0.000000	0.000000	-0.519718	-0.089671	0.274570	0.000000	0.000000	3.000000	74.000000	0.000000
3947.155817	-0.208171	0.549168	-0.073177	65.941109	0.637546	14.800335	-4.103717	0.000000	-2.856485	0.000000	0.000000	0.000000	-0.511043	-0.098232	0.279520	0.000000	0.000000	3.000000	74.000000	0.000000
3947.159150	-0.208171	0.549168	-0.073177	65.941109	0.637546	14.800335	-4.103717	0.000000	-2.856485	0.000000	0.000000	0.000000	-0.511043	-0.098232	0.279520	0.000000	0.000000	3.000000	74.000000	0.000000
3947.162483	-0.208171	0.549168	-0.073177	65.941109	0.637546	14.800335	-4.103717	0.000000	-2.856485	0.000000	0.000000	0.000000	-0.511043	-0.098232	0.279520	0.000000	0.000000	3.000000	74.000000	0.000000
3947.165817	-0.209881	0.548844	-0.072206	65.941231	0.615046	14.377799	-4.141366	0.000000	-2.801623	0.000000	0.000000	0.000000	-0.513164	-0.097038	0.291507	0.000000	0.000000	3.000000	74.000000	0.000000
3947.169150	-0.209881	0.548844	-0.072206	65.941231	0.615046	14.377799	-4.141366	0.000000	-2.801623	0.000000	0.000000	0.000000	-0.513164	-0.097038	0.291507	0.000000	0.000000	3.000000	74.000000	0.000000
3947.172483	-0.209881	0.548844	-0.072206	65.941231	0.615046	14.377799	-4.141366	0.000000	-2.801623	0.000000	0.000000	0.000000	-0.513164	-0.097038	0.291507	0.000000	0.000000	3.000000	74.000000	0.000000
3947.175817	-0.211599	0.548491	-0.071237	65.903969	0.524123	14.064678	-4.178565	0.000000	-2.745831	0.000000	0.000000	0.000000	-0.515368	-0.105794	0.290582	0.000000	0.000000	3.000000	74.000000	0.000000
3947.179150	-0.211599	0.548491	-0.071237	65.903969	0.524123	14.064678	-4.178565	0.000000	-2.745831	0.000000	0.000000	0.000000	-0.515368	-0.105794	0.290582	0.000000	0.000000	3.000000	74.000000	0.000000
3947.182483	-0.211599	0.548491	-0.071237	65.903969	0.524123	14.064678	-4.178565	0.000000	-2.745831	0.000000	0.000000	0.000000	-0.515368	-0.105794	0.290582	0.000000	0.000000	3.000000	74.000000	0.000000
3947.185817	-0.213363	0.548151	-0.070201	65.845299	0.406704	13.707221	-4.214553	0.000000	-2.690269	0.000000	0.000000	0.000000	-0.529178	-0.102125	0.310684	0.000000	0.000000	3.000000	74.000000	0.000000
3947.189150	-0.213363	0.548151	-0.070201	65.845299	0.406704	13.707221	-4.214553	0.000000	-2.690269	0.000000	0.000000	0.000000	-0.529178	-0.102125	0.310684	0.000000	0.000000	3.000000	74.000000	0.000000
3947.192483	-0.213363	0.548151	-0.070201	65.845299	0.406704	13.707221	-4.214553	0.000000	-2.690269	0.000000	0.000000	0.000000	-0.529178	-0.102125	0.310684	0.000000	0.000000	3.000000	74.000000	0.000000
3947.195817	-0.215086	0.547822	-0.069127	65.765259	0.323111	13.229533	-4.250920	0.000000	-2.632428	0.000000	0.000000	0.000000	-0.516885	-0.098845	0.322434	0.000000	0.000000	3.000000	74.000000	0.000000
3947.199150	-0.215086	0.547822	-0.069127	65.765259	0.323111	13.229533	-4.250920	0.000000	-2.632428	0.000000	0.000000	0.000000	-0.516885	-0.098845	0.322434	0.000000	0.000000	3.000000	74.000000	0.000000
3947.202483	-0.215086	0.547822	-0.069127	65.765259	0.323111	13.229533	-4.250920	0.000000	-2.632428	0.000000	0.000000	0.000000	-0.516885	-0.098845	0.322434	0.000000	0.000000	3.000000	74.000000	0.000000
3947.205817	-0.216791	0.547487	-0.067971	65.662178	0.276243	12.707182	-4.286234	0.000000	-2.574530	0.000000	0.000000	0.000000	-0.511391	-0.100265	0.346801	0.000000	0.000000	3.000000	74.000000	0.000000
3947.209150	-0.216791	0.547487	-0.067971	65.662178	0.276243	12.707182	-4.286234	0.000000	-2.574530	0.000000	0.000000	0.000000	-0.511391	-0.100265	0.346801	0.000000	0.000000	3.000000	74.000000	0.000000
3947.212483	-0.216791	0.547487	-0.067971	65.662178	0.276243	12.707182	-4.286234	0.000000	-2.574530	0.000000	0.000000	0.000000	-0.511391	-0.100265	0.346801	0.000000	0.000000	3.000000	74.000000	0.000000
3947.215817	-0.218456	0.547139	-0.066770	65.533340	0.274044	12.348875	-4.321427	0.000000	-2.515009	0.000000	0.000000	0.000000	-0.499600	-0.104429	0.360148	0.000000	0.000000	3.000000	74.000000	0.000000
3947.219150	-0.218456	0.547139	-0.066770	65.533340	0.274044	12.348875	-4.321427	0.000000	-2.515009	0.000000	0.000000	0.000000	-0.499600	-0.104429	0.360148	0.000000	0.000000	3.000000	74.000000	0.000000
3947.222483	-0.218456	0.547139	-0.066770	65.533340	0.274044	12.348875	-4.321427	0.000000	-2.515009	0.000000	0.000000	0.000000	-0.499600	-0.104429	0.360148	0.000000	0.000000	3.000000	74.000000	0.000000
3947.225817	-0.220112	0.546769	-0.065514	65.385704	0.312849	12.147563	-4.355700	0.000000	-2.455174	0.000000	0.000000	0.000000	-0.496713	-0.111037	0.376707	0.000000	0.000000	3.000000	74.000000	0.000000
3947.229150	-0.220112	0.546769	-0.065514	65.385704	0.312849	12.147563	-4.355700	0.000000	-2.455174	0.000000	0.000000	0.000000	-0.496713	-0.111037	0.376707	0.000000	0.000000	3.000000	74.000000	0.000000
3947.232483	-0.220112	0.546769	-0.065514	65.385704	0.312849	12.147563	-4.355700	0.000000	-2.455174	0.000000	0.000000	0.000000	-0.496713	-0.111037	0.376707	0.000000	0.000000	3.000000	74.000000	0.000000
3947.235817	-0.221800	0.546409	-0.064260	65.241951	0.411047	12.171638	-4.389495	0.000000	-2.394228	0.000000	0.000000	0.000000	-0.506350	-0.107989	0.376391	0.000000	0.000000	3.000000	74.000000	0.000000
3947.239150	-0.221800	0.546409	-0.064260	65.241951	0.411047	12.171638	-4.389495	0.000000	-2.394228	0.000000	0.000000	0.000000	-0.506350	-0.107989	0.376391	0.000000	0.000000	3.000000	74.000000	0.000000
3947.242483	-0.221800	0.546409	-0.064260	65.241951	0.411047	12.171638	-4.389495	0.000000	-2.394228	0.000000	0.000000	0.000000	-0.506350	-0.107989	0.376391	0.000000	0.000000	3.000000	74.000000	0.000000
3947.245817	-0.223438	0.546018	-0.062976	65.160500	0.760249	12.598807	-4.422275	0.000000	-2.333128	0.000000	0.000000	0.000000	-0.491540	-0.117337	0.385082	0.000000	0.000000	3.000000	74.000000	0.000000
3947.249150	-0.223438	0.546018	-0.062976	65.160500	0.760249	12.598807	-4.422275	0.000000	-2.333128	0.000000	0.000000	0.000000	-0.491540	-0.117337	0.385082	0.000000	0.000000	3.000000	74.000000	0.000000
3947.252483	-0.223438	0.546018	-0.062976	65.160500	0.760249	12.598807	-4.422275	0.000000	-2.333128	0.000000	0.000000	0.000000	-0.491540	-0.117337	0.385082	0.000000	0.000000	3.000000	74.000000	0.000000
3947.255817	-0.225003	0.545645	-0.061661	65.170547	1.422448	13.128698	-4.453846	0.000000	-2.272280	0.000000	0.000000	0.000000	-0.469481	-0.111822	0.394633	0.000000	0.000000	3.000000	74.000000	0.000000
3947.259150	-0.225003	0.545645	-0.061661	65.170547	1.422448	13.128698	-4.453846	0.000000	-2.272280	0.000000	0.000000	0.000000	-0.469481	-0.111822	0.394633	0.000000	0.000000	3.000000	74.000000	0.000000
3947.262483	-0.225003	0.545645	-0.061661	65.170547	1.422448	13.128698	-4.453846	0.000000	-2.272280	0.000000	0.000000	0.000000	-0.469481	-0.111822	0.394633	0.000000	0.000000	3.000000	74.000000	0.000000
3947.265817	-0.226507	0.545291	-0.060245	65.231544	2.262696	13.423867	-4.484136	0.000000	-2.211905	0.000000	0.000000	0.000000	-0.451324	-0.106303	0.424820	0.000000	0.000000	3.000000	74.000000	0.000000
3947.269150	-0.226507	0.545291	-0.060245	65.231544	2.262696	13.423867	-4.484136	0.000000	-2.211905	0.000000	0.000000	0.000000	-0.451324	-0.106303	0.424820	0.000000	0.000000	3.000000	74.000000	0.000000
3947.272483	-0.226507	0.545291	-0.060245	65.231544	2.262696	13.423867	-4.484136	0.000000	-2.211905	0.000000	0.000000	0.000000	-0.451324	-0.106303	0.424820	0.000000	0.000000	3.000000	74.000000	0.000000
3947.275817	-0.227995	0.544963	-0.058780	65.314972	3.140882	13.609040	-4.514261	0.000000	-2.149755	0.000000	0.000000	0.000000	-0.446408	-0.098307	0.439382	0.000000	0.000000	3.000000	74.000000	0.000000
3947.279150	-0.227995	0.544963	-0.058780	65.314972	3.140882	13.609040	-4.514261	0.000000	-2.149755	0.000000	0.000000	0.000000	-0.446408	-0.098307	0.439382	0.000000	0.000000	3.000000	74.000000	0.000000
3947.282483	-0.227995	0.544963	-0.058780	65.314972	3.140882	13.609040	-4.514261	0.000000	-2.149755	0.000000	0.000000	0.000000	-0.446408	-0.098307	0.439382	0.000000	0.000000	3.000000	74.000000	0.000000
3947.285817	-0.229446	0.544654	-0.057303	65.417236	4.050098	13.846132	-4.543771	0.000000	-2.086659	0.000000	0.000000	0.000000	-0.435090	-0.092647	0.443059	0.000000	0.000000	3.000000	74.000000	0.000000
3947.289150	-0.229446	0.544654	-0.057303	65.417236	4.050098	13.846132	-4.543771	0.000000	-2.086659	0.000000	0.000000	0.000000	-0.435090	-0.092647	0.443059	0.000000	0.000000	3.000000	74.000000	0.000000
3947.292483	-0.229446	0.544654	-0.057303	65.417236	4.050098	13.846132	-4.543771	0.000000	-2.086659	0.000000	0.000000	0.000000	-0.435090	-0.092647	0.443059	0.000000	0.000000	3.000000	74.000000	0.000000
3947.295817	-0.230810	0.544381	-0.055765	65.503510	4.946324	14.410099	-4.572046	0.000000	-2.023956	0.000000	0.000000	0.000000	-0.409291	-0.081907	0.461580	0.000000	0.000000	3.000000	74.000000	0.000000
3947.299150	-0.230810	0.544381	-0.055765	65.503510	4.946324	14.410099	-4.572046	0.000000	-2.023956	0.000000	0.000000	0.000000	-0.409291	-0.081907	0.461580	0.000000	0.000000	3.000000	74.000000	0.000000
3947.302483	-0.230810	0.544381	-0.055765	65.503510	4.946324	14.410099	-4.572046	0.000000	-2.023956	0.000000	0.000000	0.000000	-0.409291	-0.081907	0.461580	0.000000	0.000000	3.000000	74.000000	0.000000
3947.305817	-0.232037	0.544153	-0.054161	65.572464	5.827263	15.207524	-4.599497	0.000000	-1.960773	0.000000	0.000000	0.000000	-0.368178	-0.068437	0.480909	0.000000	0.000000	3.000000	74.000000	0.000000
3947.309150	-0.232037	0.544153	-0.054161	65.572464	5.827263	15.207524	-4.599497	0.000000	-1.960773	0.000000	0.000000	0.000000	-0.368178	-0.068437	0.480909	0.000000	0.000000	3.000000	74.000000	0.000000
3947.312483	-0.232037	0.544153	-0.054161	65.572464	5.827263	15.207524	-4.599497	0.000000	-1.960773	0.000000	0.000000	0.000000	-0.368178	-0.068437	0.480909	0.000000	0.000000	3.000000	74.000000	0.000000
3947.315817	-0.233095	0.543980	-0.052502	65.637245	6.650563	15.852154	-4.625937	0.000000	-1.897552	0.000000	0.000000	0.000000	-0.317331	-0.052080	0.497870	0.000000	0.000000	3.000000	74.000000	0.000000
3947.319150	-0.233095	0.543980	-0.052502	65.637245	6.650563	15.852154	-4.625937	0.000000	-1.897552	0.000000	0.000000	0.000000	-0.317331	-0.052080	0.497870	0.000000	0.000000	3.000000	74.000000	0.000000
3947.322483	-0.233095	0.543980	-0.052502	65.637245	6.650563	15.852154	-4.625937	0.000000	-1.897552	0.000000	0.000000	0.000000	-0.317331	-0.052080	0.497870	0.000000	0.000000	3.000000	74.000000	0.000000
3947.325817	-0.233982	0.543861	-0.050784	65.710266	7.388854	16.172939	-4.651201	0.000000	-1.834756	0.000000	0.000000	0.000000	-0.265928	-0.035477	0.515228	0.000000	0.000000	3.000000	74.000000	0.000000
3947.329150	-0.233982	0.543861	-0.050784	65.710266	7.388854	16.172939	-4.651201	0.000000	-1.834756	0.000000	0.000000	0.000000	-0.265928	-0.035477	0.515228	0.000000	0.000000	3.000000	74.000000	0.000000
3947.332483	-0.233982	0.543861	-0.050784	65.710266	7.388854	16.172939	-4.651201	0.000000	-1.834756	0.000000	0.000000	0.000000	-0.265928	-0.035477	0.515228	0.000000	0.000000	3.000000	74.000000	0.000000
3947.335817	-0.234716	0.543774	-0.049015	65.776047	8.040217	16.375677	-4.675405	0.000000	-1.772171	0.000000	0.000000	0.000000	-0.220482	-0.026313	0.530804	0.000000	0.000000	3.000000	74.000000	0.000000
3947.339150	-0.234716	0.543774	-0.049015	65.776047	8.040217	16.375677	-4.675405	0.000000	-1.772171	0.000000	0.000000	0.000000	-0.220482	-0.026313	0.530804	0.000000	0.000000	3.000000	74.000000	0.000000
3947.342483	-0.234716	0.543774	-0.049015	65.776047	8.040217	16.375677	-4.675405	0.000000	-1.772171	0.000000	0.000000	0.000000	-0.220482	-0.026313	0.530804	0.000000	0.000000	3.000000	74.000000	0.000000
3947.345817	-0.235353	0.543735	-0.047278	65.822800	8.614805	16.707602	-4.698661	0.000000	-1.709558	0.000000	0.000000	0.000000	-0.190938	-0.011545	0.521102	0.000000	0.000000	3.000000	74.000000	0.000000
3947.349150	-0.235353	0.543735	-0.047278	65.822800	8.614805	16.707602	-4.698661	0.000000	-1.709558	0.000000	0.000000	0.000000	-0.190938	-0.011545	0.521102	0.000000	0.000000	3.000000	74.000000	0.000000
3947.352483	-0.235353	0.543735	-0.047278	65.822800	8.614805	16.707602	-4.698661	0.000000	-1.709558	0.000000	0.000000	0.000000	-0.190938	-0.011545	0.521102	0.000000	0.000000	3.000000	74.000000	0.000000
3947.355817	-0.235951	0.543762	-0.045512	65.846603	9.096070	17.070047	-4.720328	0.000000	-1.648789	0.000000	0.000000	0.000000	-0.179567	0.008099	0.529895	0.000000	0.000000	3.000000	74.000000	0.000000
3947.359150	-0.235951	0.543762	-0.045512	65.846603	9.096070	17.070047	-4.720328	0.000000	-1.648789	0.000000	0.000000	0.000000	-0.179567	0.008099	0.529895	0.000000	0.000000	3.000000	74.000000	0.000000
3947.362483	-0.235951	0.543762	-0.045512	65.846603	9.096070	17.070047	-4.720328	0.000000	-1.648789	0.000000	0.000000	0.000000	-0.179567	0.008099	0.529895	0.000000	0.000000	3.000000	74.000000	0.000000
3947.365817	-0.236464	0.543805	-0.043753	65.861511	9.490011	17.322849	-4.741376	0.000000	-1.587248	0.000000	0.000000	0.000000	-0.153866	0.012798	0.527645	0.000000	0.000000	3.000000	74.000000	0.000000
3947.369150	-0.236464	0.543805	-0.043753	65.861511	9.490011	17.322849	-4.741376	0.000000	-1.587248	0.000000	0.000000	0.000000	-0.153866	0.012798	0.527645	0.000000	0.000000	3.000000	74.000000	0.000000
3947.372483	-0.236464	0.543805	-0.043753	65.861511	9.490011	17.322849	-4.741376	0.000000	-1.587248	0.000000	0.000000	0.000000	-0.153866	0.012798	0.527645	0.000000	0.000000	3.000000	74.000000	0.000000
3947.375817	-0.236878	0.543906	-0.041978	65.865738	9.818086	17.437765	-4.761265	0.000000	-1.526550	0.000000	0.000000	0.000000	-0.124138	0.030501	0.532424	0.000000	0.000000	3.000000	74.000000	0.000000
3947.379150	-0.236878	0.543906	-0.041978	65.865738	9.818086	17.437765	-4.761265	0.000000	-1.526550	0.000000	0.000000	0.000000	-0.124138	0.030501	0.532424	0.000000	0.000000	3.000000	74.000000	0.000000
3947.382483	-0.236878	0.543906	-0.041978	65.865738	9.818086	17.437765	-4.761265	0.000000	-1.526550	0.000000	0.000000	0.000000	-0.124138	0.030501	0.532424	0.000000	0.000000	3.000000	74.000000	0.000000
3947.385817	-0.237165	0.544025	-0.040188	65.862091	10.109469	17.421423	-4.780249	0.000000	-1.466023	0.000000	0.000000	0.000000	-0.086165	0.035536	0.537074	0.000000	0.000000	3.000000	74.000000	0.000000
3947.389150	-0.237165	0.544025	-0.040188	65.862091	10.109469	17.421423	-4.780249	0.000000	-1.466023	0.000000	0.000000	0.000000	-0.086165	0.035536	0.537074	0.000000	0.000000	3.000000	74.000000	0.000000
3947.392483	-0.237165	0.544025	-0.040188	65.862091	10.109469	17.421423	-4.780249	0.000000	-1.466023	0.000000	0.000000	0.000000	-0.086165	0.035536	0.537074	0.000000	0.000000	3.000000	74.000000	0.000000
3947.395817	-0.237305	0.544160	-0.038371	65.844849	10.369092	17.379339	-4.798290	0.000000	-1.405849	0.000000	0.000000	0.000000	-0.041912	0.040673	0.545170	0.000000	0.000000	3.000000	74.000000	0.000000
3947.399150	-0.237305	0.544160	-0.038371	65.844849	10.369092	17.379339	-4.798290	0.000000	-1.405849	0.000000	0.000000	0.000000	-0.041912	0.040673	0.545170	0.000000	0.000000	3.000000	74.000000	0.000000
3947.402483	-0.237305	0.544160	-0.038371	65.844849	10.369092	17.379339	-4.798290	0.000000	-1.405849	0.000000	0.000000	0.000000	-0.041912	0.040673	0.545170	0.000000	0.000000	3.000000	74.000000	0.000000
3947.405817	-0.237334	0.544340	-0.036553	65.825905	10.631418	17.383049	-4.815499	0.000000	-1.345722	0.000000	0.000000	0.000000	-0.008549	0.053808	0.545294	0.000000	0.000000	3.000000	74.000000	0.000000
3947.409150	-0.237334	0.544340	-0.036553	65.825905	10.631418	17.383049	-4.815499	0.000000	-1.345722	0.000000	0.000000	0.000000	-0.008549	0.053808	0.545294	0.000000	0.000000	3.000000	74.000000	0.000000
3947.412483	-0.237334	0.544340	-0.036553	65.825905	10.631418	17.383049	-4.815499	0.000000	-1.345722	0.000000	0.000000	0.000000	-0.008549	0.053808	0.545294	0.000000	0.000000	3.000000	74.000000	0.000000
3947.415817	-0.237210	0.544564	-0.034713	65.805229	10.858624	17.348148	-4.831780	0.000000	-1.286042	0.000000	0.000000	0.000000	0.037054	0.067129	0.552156	0.000000	0.000000	3.000000	74.000000	0.000000
3947.419150	-0.237210	0.544564	-0.034713	65.805229	10.858624	17.348148	-4.831780	0.000000	-1.286042	0.000000	0.000000	0.000000	0.037054	0.067129	0.552156	0.000000	0.000000	3.000000	74.000000	0.000000
3947.422483	-0.237210	0.544564	-0.034713	65.805229	10.858624	17.348148	-4.831780	0.000000	-1.286042	0.000000	0.000000	0.000000	0.037054	0.067129	0.552156	0.000000	0.000000	3.000000	74.000000	0.000000
3947.425817	-0.236931	0.544859	-0.032854	65.794624	10.990210	17.111940	-4.847284	0.000000	-1.226309	0.000000	0.000000	0.000000	0.083747	0.088589	0.557699	0.000000	0.000000	3.000000	74.000000	0.000000
3947.429150	-0.236931	0.544859	-0.032854	65.794624	10.990210	17.111940	-4.847284	0.000000	-1.226309	0.000000	0.000000	0.000000	0.083747	0.088589	0.557699	0.000000	0.000000	3.000000	74.000000	0.000000
3947.432483	-0.236931	0.544859	-0.032854	65.794624	10.990210	17.111940	-4.847284	0.000000	-1.226309	0.000000	0.000000	0.000000	0.083747	0.088589	0.557699	0.000000	0.000000	3.000000	74.000000	0.000000
3947.435817	-0.236515	0.545234	-0.030940	65.811607	11.014699	16.689432	-4.862016	0.000000	-1.166536	0.000000	0.000000	0.000000	0.124795	0.112522	0.573943	0.000000	0.000000	3.000000	74.000000	0.000000
3947.439150	-0.236515	0.545234	-0.030940	65.811607	11.014699	16.689432	-4.862016	0.000000	-1.166536	0.000000	0.000000	0.000000	0.124795	0.112522	0.573943	0.000000	0.000000	3.000000	74.000000	0.000000
3947.442483	-0.236515	0.545234	-0.030940	65.811607	11.014699	16.689432	-4.862016	0.000000	-1.166536	0.000000	0.000000	0.000000	0.124795	0.112522	0.573943	0.000000	0.000000	3.000000	74.000000	0.000000
3947.445817	-0.235940	0.545689	-0.028963	65.866753	10.924375	16.126091	-4.876325	0.000000	-1.105196	0.000000	0.000000	0.000000	0.172422	0.136628	0.593363	0.000000	0.000000	3.000000	74.000000	0.000000
3947.449150	-0.235940	0.545689	-0.028963	65.866753	10.924375	16.126091	-4.876325	0.000000	-1.105196	0.000000	0.000000	0.000000	0.172422	0.136628	0.593363	0.000000	0.000000	3.000000	74.000000	0.000000
3947.452483	-0.235940	0.545689	-0.028963	65.866753	10.924375	16.126091	-4.876325	0.000000	-1.105196	0.000000	0.000000	0.000000	0.172422	0.136628	0.593363	0.000000	0.000000	3.000000	74.000000	0.000000
3947.455817	-0.235124	0.546219	-0.026924	65.964844	10.780373	15.388438	-4.890243	0.000000	-1.041886	0.000000	0.000000	0.000000	0.244950	0.158731	0.611715	0.000000	0.000000	3.000000	74.000000	0.000000
3947.459150	-0.235124	0.546219	-0.026924	65.964844	10.780373	15.388438	-4.890243	0.000000	-1.041886	0.000000	0.000000	0.000000	0.244950	0.158731	0.611715	0.000000	0.000000	3.000000	74.000000	0.000000
3947.462483	-0.235124	0.546219	-0.026924	65.964844	10.780373	15.388438	-4.890243	0.000000	-1.041886	0.000000	0.000000	0.000000	0.244950	0.158731	0.611715	0.000000	0.000000	3.000000	74.000000	0.000000
3947.465817	-0.234138	0.546785	-0.024834	66.104187	10.584266	14.484067	-4.903608	0.000000	-0.977049	0.000000	0.000000	0.000000	0.295754	0.170066	0.626953	0.000000	0.000000	3.000000	74.000000	0.000000
3947.469150	-0.234138	0.546785	-0.024834	66.104187	10.584266	14.484067	-4.903608	0.000000	-0.977049	0.000000	0.000000	0.000000	0.295754	0.170066	0.626953	0.000000	0.000000	3.000000	74.000000	0.000000
3947.472483	-0.234138	0.546785	-0.024834	66.104187	10.584266	14.484067	-4.903608	0.000000	-0.977049	0.000000	0.000000	0.000000	0.295754	0.170066	0.626953	0.000000	0.000000	3.000000	74.000000	0.000000
3947.475817	-0.232891	0.547366	-0.022713	66.312309	10.370453	13.412915	-4.916454	0.000000	-0.910211	0.000000	0.000000	0.000000	0.374043	0.174056	0.636112	0.000000	0.000000	3.000000	74.000000	0.000000
3947.479150	-0.232891	0.547366	-0.022713	66.312309	10.370453	13.412915	-4.916454	0.000000	-0.910211	0.000000	0.000000	0.000000	0.374043	0.174056	0.636112	0.000000	0.000000	3.000000	74.000000	0.000000
3947.482483	-0.232891	0.547366	-0.022713	66.312309	10.370453	13.412915	-4.916454	0.000000	-0.910211	0.000000	0.000000	0.000000	0.374043	0.174056	0.636112	0.000000	0.000000	3.000000	74.000000	0.000000
3947.485817	-0.231452	0.547977	-0.020582	66.591248	10.088476	12.125039	-4.928531	0.000000	-0.842369	0.000000	0.000000	0.000000	0.431722	0.183287	0.639507	0.000000	0.000000	3.000000	74.000000	0.000000
3947.489150	-0.231452	0.547977	-0.020582	66.591248	10.088476	12.125039	-4.928531	0.000000	-0.842369	0.000000	0.000000	0.000000	0.431722	0.183287	0.639507	0.000000	0.000000	3.000000	74.000000	0.000000
3947.492483	-0.231452	0.547977	-0.020582	66.591248	10.088476	12.125039	-4.928531	0.000000	-0.842369	0.000000	0.000000	0.000000	0.431722	0.183287	0.639507	0.000000	0.000000	3.000000	74.000000	0.000000
3947.495817	-0.229843	0.548591	-0.018447	66.916710	9.688261	10.595390	-4.939818	0.000000	-0.773435	0.000000	0.000000	0.000000	0.482820	0.184408	0.640380	0.000000	0.000000	3.000000	74.000000	0.000000
3947.499150	-0.229843	0.548591	-0.018447	66.916710	9.688261	10.595390	-4.939818	0.000000	-0.773435	0.000000	0.000000	0.000000	0.482820	0.184408	0.640380	0.000000	0.000000	3.000000	74.000000	0.000000
3947.502483	-0.229843	0.548591	-0.018447	66.916710	9.688261	10.595390	-4.939818	0.000000	-0.773435	0.000000	0.000000	0.000000	0.482820	0.184408	0.640380	0.000000	0.000000	3.000000	74.000000	0.000000
3947.505817	-0.228123	0.549217	-0.016297	67.258919	9.148632	8.847010	-4.950290	0.000000	-0.703299	0.000000	0.000000	0.000000	0.515982	0.187845	0.645134	0.000000	0.000000	3.000000	74.000000	0.000000
3947.509150	-0.228123	0.549217	-0.016297	67.258919	9.148632	8.847010	-4.950290	0.000000	-0.703299	0.000000	0.000000	0.000000	0.515982	0.187845	0.645134	0.000000	0.000000	3.000000	74.000000	0.000000
3947.512483	-0.228123	0.549217	-0.016297	67.258919	9.148632	8.847010	-4.950290	0.000000	-0.703299	0.000000	0.000000	0.000000	0.515982	0.187845	0.645134	0.000000	0.000000	3.000000	74.000000	0.000000
3947.515817	-0.226344	0.549865	-0.014184	67.619095	8.516565	6.980732	-4.960038	0.000000	-0.630893	0.000000	0.000000	0.000000	0.533611	0.194185	0.633707	0.000000	0.000000	3.000000	74.000000	0.000000
3947.519150	-0.226344	0.549865	-0.014184	67.619095	8.516565	6.980732	-4.960038	0.000000	-0.630893	0.000000	0.000000	0.000000	0.533611	0.194185	0.633707	0.000000	0.000000	3.000000	74.000000	0.000000
3947.522483	-0.226344	0.549865	-0.014184	67.619095	8.516565	6.980732	-4.960038	0.000000	-0.630893	0.000000	0.000000	0.000000	0.533611	0.194185	0.633707	0.000000	0.000000	3.000000	74.000000	0.000000
3947.525817	-0.224562	0.550496	-0.012107	67.968262	7.833092	5.392935	-4.968785	0.000000	-0.557830	0.000000	0.000000	0.000000	0.534644	0.189489	0.623204	0.000000	0.000000	3.000000	74.000000	0.000000
3947.529150	-0.224562	0.550496	-0.012107	67.968262	7.833092	5.392935	-4.968785	0.000000	-0.557830	0.000000	0.000000	0.000000	0.534644	0.189489	0.623204	0.000000	0.000000	3.000000	74.000000	0.000000
3947.532483	-0.224562	0.550496	-0.012107	67.968262	7.833092	5.392935	-4.968785	0.000000	-0.557830	0.000000	0.000000	0.000000	0.534644	0.189489	0.623204	0.000000	0.000000	3.000000	74.000000	0.000000
3947.535817	-0.222801	0.551165	-0.010017	68.284058	7.133550	4.369711	-4.976548	0.000000	-0.483700	0.000000	0.000000	0.000000	0.528337	0.200463	0.627108	0.000000	0.000000	3.000000	74.000000	0.000000
3947.539150	-0.222801	0.551165	-0.010017	68.284058	7.133550	4.369711	-4.976548	0.000000	-0.483700	0.000000	0.000000	0.000000	0.528337	0.200463	0.627108	0.000000	0.000000	3.000000	74.000000	0.000000
3947.542483	-0.222801	0.551165	-0.010017	68.284058	7.133550	4.369711	-4.976548	0.000000	-0.483700	0.000000	0.000000	0.000000	0.528337	0.200463	0.627108	0.000000	0.000000	3.000000	74.000000	0.000000
3947.545817	-0.221039	0.551870	-0.007903	68.564606	6.403709	3.705841	-4.983449	0.000000	-0.406487	0.000000	0.000000	0.000000	0.528497	0.211500	0.634202	0.000000	0.000000	3.000000	74.000000	0.000000
3947.549150	-0.221039	0.551870	-0.007903	68.564606	6.403709	3.705841	-4.983449	0.000000	-0.406487	0.000000	0.000000	0.000000	0.528497	0.211500	0.634202	0.000000	0.000000	3.000000	74.000000	0.000000
3947.552483	-0.221039	0.551870	-0.007903	68.564606	6.403709	3.705841	-4.983449	0.000000	-0.406487	0.000000	0.000000	0.000000	0.528497	0.211500	0.634202	0.000000	0.000000	3.000000	74.000000	0.000000
3947.555817	-0.219258	0.552604	-0.005802	68.819733	5.656359	2.966105	-4.989377	0.000000	-0.325752	0.000000	0.000000	0.000000	0.534159	0.220330	0.630275	0.000000	0.000000	3.000000	74.000000	0.000000
3947.559150	-0.219258	0.552604	-0.005802	68.819733	5.656359	2.966105	-4.989377	0.000000	-0.325752	0.000000	0.000000	0.000000	0.534159	0.220330	0.630275	0.000000	0.000000	3.000000	74.000000	0.000000
3947.562483	-0.219258	0.552604	-0.005802	68.819733	5.656359	2.966105	-4.989377	0.000000	-0.325752	0.000000	0.000000	0.000000	0.534159	0.220330	0.630275	0.000000	0.000000	3.000000	74.000000	0.000000
3947.565817	-0.217484	0.553393	-0.003661	69.043343	4.881295	1.926244	-4.994094	0.000000	-0.242949	0.000000	0.000000	0.000000	0.532239	0.236806	0.642051	0.000000	0.000000	3.000000	74.000000	0.000000
3947.569150	-0.217484	0.553393	-0.003661	69.043343	4.881295	1.926244	-4.994094	0.000000	-0.242949	0.000000	0.000000	0.000000	0.532239	0.236806	0.642051	0.000000	0.000000	3.000000	74.000000	0.000000
3947.572483	-0.217484	0.553393	-0.003661	69.043343	4.881295	1.926244	-4.994094	0.000000	-0.242949	0.000000	0.000000	0.000000	0.532239	0.236806	0.642051	0.000000	0.000000	3.000000	74.000000	0.000000
3947.575817	-0.215694	0.554238	-0.001472	69.238319	4.093262	0.667569	-4.997574	0.000000	-0.155751	0.000000	0.000000	0.000000	0.537061	0.253439	0.656845	0.000000	0.000000	3.000000	74.000000	0.000000
3947.579150	-0.215694	0.554238	-0.001472	69.238319	4.093262	0.667569	-4.997574	0.000000	-0.155751	0.000000	0.000000	0.000000	0.537061	0.253439	0.656845	0.000000	0.000000	3.000000	74.000000	0.000000
3947.582483	-0.215694	0.554238	-0.001472	69.238319	4.093262	0.667569	-4.997574	0.000000	-0.155751	0.000000	0.000000	0.000000	0.537061	0.253439	0.656845	0.000000	0.000000	3.000000	74.000000	0.000000
3947.585817	-0.213847	0.555078	0.000682	69.395195	3.334135	-0.567314	-4.999595	0.000000	-0.063609	0.000000	0.000000	0.000000	0.554084	0.251885	0.646136	0.000000	0.000000	3.000000	74.000000	0.000000
3947.589150	-0.213847	0.555078	0.000682	69.395195	3.334135	-0.567314	-4.999595	0.000000	-0.063609	0.000000	0.000000	0.000000	0.554084	0.251885	0.646136	0.000000	0.000000	3.000000	74.000000	0.000000
3947.592483	-0.213847	0.555078	0.000682	69.395195	3.334135	-0.567314	-4.999595	0.000000	-0.063609	0.000000	0.000000	0.000000	0.554084	0.251885	0.646136	0.000000	0.000000	3.000000	74.000000	0.000000
3947.595817	-0.212055	0.555938	0.002812	69.531090	2.587959	-1.488920	-4.999910	0.000000	0.029945	0.000000	0.000000	0.000000	0.537508	0.258004	0.639005	0.000000	0.000000	3.000000	74.000000	0.000000
3947.599150	-0.212055	0.555938	0.002812	69.531090	2.587959	-1.488920	-4.999910	0.000000	0.029945	0.000000	0.000000	0.000000	0.537508	0.258004	0.639005	0.000000	0.000000	3.000000	74.000000	0.000000
3947.602483	-0.212055	0.555938	0.002812	69.531090	2.587959	-1.488920	-4.999910	0.000000	0.029945	0.000000	0.000000	0.000000	0.537508	0.258004	0.639005	0.000000	0.000000	3.000000	74.000000	0.000000
3947.605817	-0.210329	0.556755	0.004882	69.663399	1.792279	-2.242757	-4.998427	0.000000	0.125428	0.000000	0.000000	0.000000	0.517821	0.245098	0.620994	0.000000	0.000000	3.000000	74.000000	0.000000
3947.609150	-0.210329	0.556755	0.004882	69.663399	1.792279	-2.242757	-4.998427	0.000000	0.125428	0.000000	0.000000	0.000000	0.517821	0.245098	0.620994	0.000000	0.000000	3.000000	74.000000	0.000000
3947.612483	-0.210329	0.556755	0.004882	69.663399	1.792279	-2.242757	-4.998427	0.000000	0.125428	0.000000	0.000000	0.000000	0.517821	0.245098	0.620994	0.000000	0.000000	3.000000	74.000000	0.000000
3947.615817	-0.208644	0.557584	0.006893	69.829414	0.985215	-3.217153	-4.995112	0.000000	0.221023	0.000000	0.000000	0.000000	0.505639	0.248820	0.603270	0.000000	0.000000	3.000000	74.000000	0.000000
3947.619150	-0.208644	0.557584	0.006893	69.829414	0.985215	-3.217153	-4.995112	0.000000	0.221023	0.000000	0.000000	0.000000	0.505639	0.248820	0.603270	0.000000	0.000000	3.000000	74.000000	0.000000
3947.622483	-0.208644	0.557584	0.006893	69.829414	0.985215	-3.217153	-4.995112	0.000000	0.221023	0.000000	0.000000	0.000000	0.505639	0.248820	0.603270	0.000000	0.000000	3.000000	74.000000	0.000000
3947.625817	-0.206976	0.558352	0.008849	70.061394	0.283295	-4.194223	-4.989967	0.000000	0.316580	0.000000	0.000000	0.000000	0.500507	0.230439	0.586905	0.000000	0.000000	3.000000	74.000000	0.000000
3947.629150	-0.206976	0.558352	0.008849	70.061394	0.283295	-4.194223	-4.989967	0.000000	0.316580	0.000000	0.000000	0.000000	0.500507	0.230439	0.586905	0.000000	0.000000	3.000000	74.000000	0.000000
3947.632483	-0.206976	0.558352	0.008849	70.061394	0.283295	-4.194223	-4.989967	0.000000	0.316580	0.000000	0.000000	0.000000	0.500507	0.230439	0.586905	0.000000	0.000000	3.000000	74.000000	0.000000
3947.635817	-0.205284	0.559133	0.010777	70.375809	-0.234446	-4.794392	-4.982980	0.000000	0.412195	0.000000	0.000000	0.000000	0.507612	0.234065	0.578269	0.000000	0.000000	3.000000	74.000000	0.000000
3947.639150	-0.205284	0.559133	0.010777	70.375809	-0.234446	-4.794392	-4.982980	0.000000	0.412195	0.000000	0.000000	0.000000	0.507612	0.234065	0.578269	0.000000	0.000000	3.000000	74.000000	0.000000
3947.642483	-0.205284	0.559133	0.010777	70.375809	-0.234446	-4.794392	-4.982980	0.000000	0.412195	0.000000	0.000000	0.000000	0.507612	0.234065	0.578269	0.000000	0.000000	3.000000	74.000000	0.000000
3947.645817	-0.203503	0.559897	0.012709	70.759422	-0.599377	-5.065425	-4.974011	0.000000	0.509132	0.000000	0.000000	0.000000	0.534018	0.229300	0.579810	0.000000	0.000000	3.000000	74.000000	0.000000
3947.649150	-0.203503	0.559897	0.012709	70.759422	-0.599377	-5.065425	-4.974011	0.000000	0.509132	0.000000	0.000000	0.000000	0.534018	0.229300	0.579810	0.000000	0.000000	3.000000	74.000000	0.000000
3947.652483	-0.203503	0.559897	0.012709	70.759422	-0.599377	-5.065425	-4.974011	0.000000	0.509132	0.000000	0.000000	0.000000	0.534018	0.229300	0.579810	0.000000	0.000000	3.000000	74.000000	0.000000
3947.655817	-0.201646	0.560709	0.014673	71.175713	-0.918215	-5.374094	-4.962727	0.000000	0.609381	0.000000	0.000000	0.000000	0.557175	0.243757	0.589059	0.000000	0.000000	3.000000	74.000000	0.000000
3947.659150	-0.201646	0.560709	0.014673	71.175713	-0.918215	-5.374094	-4.962727	0.000000	0.609381	0.000000	0.000000	0.000000	0.557175	0.243757	0.589059	0.000000	0.000000	3.000000	74.000000	0.000000
3947.662483	-0.201646	0.560709	0.014673	71.175713	-0.918215	-5.374094	-4.962727	0.000000	0.609381	0.000000	0.000000	0.000000	0.557175	0.243757	0.589059	0.000000	0.000000	3.000000	74.000000	0.000000
3947.665817	-0.199792	0.561504	0.016669	71.604019	-1.276037	-5.568083	-4.948706	0.000000	0.714358	0.000000	0.000000	0.000000	0.556407	0.238438	0.598927	0.000000	0.000000	3.000000	74.000000	0.000000
3947.669150	-0.199792	0.561504	0.016669	71.604019	-1.276037	-5.568083	-4.948706	0.000000	0.714358	0.000000	0.000000	0.000000	0.556407	0.238438	0.598927	0.000000	0.000000	3.000000	74.000000	0.000000
3947.672483	-0.199792	0.561504	0.016669	71.604019	-1.276037	-5.568083	-4.948706	0.000000	0.714358	0.000000	0.000000	0.000000	0.556407	0.238438	0.598927	0.000000	0.000000	3.000000	74.000000	0.000000
3947.675817	-0.197896	0.562329	0.018661	72.064957	-1.715936	-5.599218	-4.931670	0.000000	0.823792	0.000000	0.000000	0.000000	0.568525	0.247548	0.597374	0.000000	0.000000	3.000000	74.000000	0.000000
3947.679150	-0.197896	0.562329	0.018661	72.064957	-1.715936	-5.599218	-4.931670	0.000000	0.823792	0.000000	0.000000	0.000000	0.568525	0.247548	0.597374	0.000000	0.000000	3.000000	74.000000	0.000000
3947.682483	-0.197896	0.562329	0.018661	72.064957	-1.715936	-5.599218	-4.931670	0.000000	0.823792	0.000000	0.000000	0.000000	0.568525	0.247548	0.597374	0.000000	0.000000	3.000000	74.000000	0.000000
3947.685817	-0.195936	0.563110	0.020650	72.568878	-2.320574	-5.798931	-4.894822	0.000000	0.933027	0.000000	0.000000	0.000000	0.588134	0.234299	0.596916	0.000000	0.000000	3.000000	74.000000	0.000000
3947.689150	-0.195936	0.563110	0.020650	72.568878	-2.320574	-5.798931	-4.894822	0.000000	0.933027	0.000000	0.000000	0.000000	0.588134	0.234299	0.596916	0.000000	0.000000	3.000000	74.000000	0.000000
3947.692483	-0.195936	0.563110	0.020650	72.568878	-2.320574	-5.798931	-4.894822	0.000000	0.933027	0.000000	0.000000	0.000000	0.588134	0.234299	0.596916	0.000000	0.000000	3.000000	74.000000	0.000000
3947.695817	-0.193887	0.563847	0.022647	73.079842	-3.180678	-6.445506	-4.796800	0.000000	1.032514	0.000000	0.000000	0.000000	0.614650	0.220971	0.599073	0.000000	0.000000	3.000000	74.000000	0.000000
3947.699150	-0.193887	0.563847	0.022647	73.079842	-3.180678	-6.445506	-4.796800	0.000000	1.032514	0.000000	0.000000	0.000000	0.614650	0.220971	0.599073	0.000000	0.000000	3.000000	74.000000	0.000000
3947.702483	-0.193887	0.563847	0.022647	73.079842	-3.180678	-6.445506	-4.796800	0.000000	1.032514	0.000000	0.000000	0.000000	0.614650	0.220971	0.599073	0.000000	0.000000	3.000000	74.000000	0.000000
3947.705817	-0.191780	0.564530	0.024595	73.570770	-4.342381	-7.727540	-4.694358	0.000000	1.132359	0.000000	0.000000	0.000000	0.632025	0.205071	0.584405	0.000000	0.000000	3.000000	74.000000	0.000000
3947.709150	-0.191780	0.564530	0.024595	73.570770	-4.342381	-7.727540	-4.694358	0.000000	1.132359	0.000000	0.000000	0.000000	0.632025	0.205071	0.584405	0.000000	0.000000	3.000000	74.000000	0.000000
3947.712483	-0.191780	0.564530	0.024595	73.570770	-4.342381	-7.727540	-4.694358	0.000000	1.132359	0.000000	0.000000	0.000000	0.632025	0.205071	0.584405	0.000000	0.000000	3.000000	74.000000	0.000000
3947.715817	-0.189625	0.565151	0.026515	74.019684	-5.806003	-9.607634	-4.589021	0.000000	1.229760	0.000000	0.000000	0.000000	0.646699	0.186061	0.576020	0.000000	0.000000	3.000000	74.000000	0.000000
3947.719150	-0.189625	0.565151	0.026515	74.019684	-5.806003	-9.607634	-4.589021	0.000000	1.229760	0.000000	0.000000	0.000000	0.646699	0.186061	0.576020	0.000000	0.000000	3.000000	74.000000	0.000000
3947.722483	-0.189625	0.565151	0.026515	74.019684	-5.806003	-9.607634	-4.589021	0.000000	1.229760	0.000000	0.000000	0.000000	0.646699	0.186061	0.576020	0.000000	0.000000	3.000000	74.000000	0.000000
3947.725817	-0.187388	0.565747	0.028322	74.409111	-7.494886	-11.768732	-4.481238	0.000000	1.325763	0.000000	0.000000	0.000000	0.671150	0.178990	0.541967	0.000000	0.000000	3.000000	74.000000	0.000000
3947.729150	-0.187388	0.565747	0.028322	74.409111	-7.494886	-11.768732	-4.481238	0.000000	1.325763	0.000000	0.000000	0.000000	0.671150	0.178990	0.541967	0.000000	0.000000	3.000000	74.000000	0.000000
3947.732483	-0.187388	0.565747	0.028322	74.409111	-7.494886	-11.768732	-4.481238	0.000000	1.325763	0.000000	0.000000	0.000000	0.671150	0.178990	0.541967	0.000000	0.000000	3.000000	74.000000	0.000000
3947.735817	-0.185064	0.566300	0.030066	74.717934	-9.289833	-13.964696	-4.369379	0.000000	1.416091	0.000000	0.000000	0.000000	0.697150	0.165800	0.523144	0.000000	0.000000	3.000000	74.000000	0.000000
3947.739150	-0.185064	0.566300	0.030066	74.717934	-9.289833	-13.964696	-4.369379	0.000000	1.416091	0.000000	0.000000	0.000000	0.697150	0.165800	0.523144	0.000000	0.000000	3.000000	74.000000	0.000000
3947.742483	-0.185064	0.566300	0.030066	74.717934	-9.289833	-13.964696	-4.369379	0.000000	1.416091	0.000000	0.000000	0.000000	0.697150	0.165800	0.523144	0.000000	0.000000	3.000000	74.000000	0.000000
3947.745817	-0.182644	0.566847	0.031719	74.956764	-11.170159	-16.124088	-4.253188	0.000000	1.503282	0.000000	0.000000	0.000000	0.725953	0.164157	0.495954	0.000000	0.000000	3.000000	74.000000	0.000000
3947.749150	-0.182644	0.566847	0.031719	74.956764	-11.170159	-16.124088	-4.253188	0.000000	1.503282	0.000000	0.000000	0.000000	0.725953	0.164157	0.495954	0.000000	0.000000	3.000000	74.000000	0.000000
3947.752483	-0.182644	0.566847	0.031719	74.956764	-11.170159	-16.124088	-4.253188	0.000000	1.503282	0.000000	0.000000	0.000000	0.725953	0.164157	0.495954	0.000000	0.000000	3.000000	74.000000	0.000000
3947.755817	-0.180149	0.567415	0.033333	75.115601	-13.153829	-18.407169	-4.132195	0.000000	1.585941	0.000000	0.000000	0.000000	0.748526	0.170477	0.484327	0.000000	0.000000	3.000000	74.000000	0.000000
3947.759150	-0.180149	0.567415	0.033333	75.115601	-13.153829	-18.407169	-4.132195	0.000000	1.585941	0.000000	0.000000	0.000000	0.748526	0.170477	0.484327	0.000000	0.000000	3.000000	74.000000	0.000000
3947.762483	-0.180149	0.567415	0.033333	75.115601	-13.153829	-18.407169	-4.132195	0.000000	1.585941	0.000000	0.000000	0.000000	0.748526	0.170477	0.484327	0.000000	0.000000	3.000000	74.000000	0.000000
3947.765817	-0.177727	0.567995	0.034879	75.192497	-15.327018	-20.991764	-4.007441	0.000000	1.666662	0.000000	0.000000	0.000000	0.726628	0.173800	0.463651	0.000000	0.000000	3.000000	74.000000	0.000000
3947.769150	-0.177727	0.567995	0.034879	75.192497	-15.327018	-20.991764	-4.007441	0.000000	1.666662	0.000000	0.000000	0.000000	0.726628	0.173800	0.463651	0.000000	0.000000	3.000000	74.000000	0.000000
3947.772483	-0.177727	0.567995	0.034879	75.192497	-15.327018	-20.991764	-4.007441	0.000000	1.666662	0.000000	0.000000	0.000000	0.726628	0.173800	0.463651	0.000000	0.000000	3.000000	74.000000	0.000000
3947.775817	-0.175429	0.568602	0.036423	75.182060	-17.678555	-24.131638	-3.886337	0.000000	1.743937	0.000000	0.000000	0.000000	0.689351	0.182183	0.463220	0.000000	0.000000	3.000000	74.000000	0.000000
3947.779150	-0.175429	0.568602	0.036423	75.182060	-17.678555	-24.131638	-3.886337	0.000000	1.743937	0.000000	0.000000	0.000000	0.689351	0.182183	0.463220	0.000000	0.000000	3.000000	74.000000	0.000000
3947.782483	-0.175429	0.568602	0.036423	75.182060	-17.678555	-24.131638	-3.886337	0.000000	1.743937	0.000000	0.000000	0.000000	0.689351	0.182183	0.463220	0.000000	0.000000	3.000000	74.000000	0.000000
3947.785817	-0.173231	0.569192	0.037898	75.094528	-20.007048	-26.842773	-3.771445	0.000000	1.821141	0.000000	0.000000	0.000000	0.659226	0.176960	0.442605	0.000000	0.000000	3.000000	74.000000	0.000000
3947.789150	-0.173231	0.569192	0.037898	75.094528	-20.007048	-26.842773	-3.771445	0.000000	1.821141	0.000000	0.000000	0.000000	0.659226	0.176960	0.442605	0.000000	0.000000	3.000000	74.000000	0.000000
3947.792483	-0.173231	0.569192	0.037898	75.094528	-20.007048	-26.842773	-3.771445	0.000000	1.821141	0.000000	0.000000	0.000000	0.659226	0.176960	0.442605	0.000000	0.000000	3.000000	74.000000	0.000000
3947.795817	-0.171092	0.569766	0.039255	74.962845	-22.152821	-28.664005	-3.661574	0.000000	1.894908	0.000000	0.000000	0.000000	0.641855	0.172180	0.407191	0.000000	0.000000	3.000000	74.000000	0.000000
3947.799150	-0.171092	0.569766	0.039255	74.962845	-22.152821	-28.664005	-3.661574	0.000000	1.894908	0.000000	0.000000	0.000000	0.641855	0.172180	0.407191	0.000000	0.000000	3.000000	74.000000	0.000000
3947.802483	-0.171092	0.569766	0.039255	74.962845	-22.152821	-28.664005	-3.661574	0.000000	1.894908	0.000000	0.000000	0.000000	0.641855	0.172180	0.407191	0.000000	0.000000	3.000000	74.000000	0.000000
3947.805817	-0.168896	0.570295	0.040542	74.817657	-24.036802	-29.826265	-3.554598	0.000000	1.962773	0.000000	0.000000	0.000000	0.658743	0.158734	0.385857	0.000000	0.000000	3.000000	74.000000	0.000000
3947.809150	-0.168896	0.570295	0.040542	74.817657	-24.036802	-29.826265	-3.554598	0.000000	1.962773	0.000000	0.000000	0.000000	0.658743	0.158734	0.385857	0.000000	0.000000	3.000000	74.000000	0.000000
3947.812483	-0.168896	0.570295	0.040542	74.817657	-24.036802	-29.826265	-3.554598	0.000000	1.962773	0.000000	0.000000	0.000000	0.658743	0.158734	0.385857	0.000000	0.000000	3.000000	74.000000	0.000000
3947.815817	-0.166595	0.570745	0.041606	74.703522	-25.705345	-30.545761	-3.444808	0.000000	2.027083	0.000000	0.000000	0.000000	0.690364	0.135005	0.319450	0.000000	0.000000	3.000000	74.000000	0.000000
3947.819150	-0.166595	0.570745	0.041606	74.703522	-25.705345	-30.545761	-3.444808	0.000000	2.027083	0.000000	0.000000	0.000000	0.690364	0.135005	0.319450	0.000000	0.000000	3.000000	74.000000	0.000000
3947.822483	-0.166595	0.570745	0.041606	74.703522	-25.705345	-30.545761	-3.444808	0.000000	2.027083	0.000000	0.000000	0.000000	0.690364	0.135005	0.319450	0.000000	0.000000	3.000000	74.000000	0.000000
3947.825817	-0.164129	0.571059	0.042417	74.692467	-27.275116	-31.369423	-3.329747	0.000000	2.080324	0.000000	0.000000	0.000000	0.739924	0.094336	0.243200	0.000000	0.000000	3.000000	74.000000	0.000000
3947.829150	-0.164129	0.571059	0.042417	74.692467	-27.275116	-31.369423	-3.329747	0.000000	2.080324	0.000000	0.000000	0.000000	0.739924	0.094336	0.243200	0.000000	0.000000	3.000000	74.000000	0.000000
3947.832483	-0.164129	0.571059	0.042417	74.692467	-27.275116	-31.369423	-3.329747	0.000000	2.080324	0.000000	0.000000	0.000000	0.739924	0.094336	0.243200	0.000000	0.000000	3.000000	74.000000	0.000000
3947.835817	-0.161582	0.571275	0.042980	74.746490	-28.888136	-32.599575	-3.206426	0.000000	2.120858	0.000000	0.000000	0.000000	0.763926	0.064722	0.168908	0.000000	0.000000	3.000000	74.000000	0.000000
3947.839150	-0.161582	0.571275	0.042980	74.746490	-28.888136	-32.599575	-3.206426	0.000000	2.120858	0.000000	0.000000	0.000000	0.763926	0.064722	0.168908	0.000000	0.000000	3.000000	74.000000	0.000000
3947.842483	-0.161582	0.571275	0.042980	74.746490	-28.888136	-32.599575	-3.206426	0.000000	2.120858	0.000000	0.000000	0.000000	0.763926	0.064722	0.168908	0.000000	0.000000	3.000000	74.000000	0.000000
3947.845817	-0.159088	0.571429	0.043288	74.759193	-30.628525	-34.315205	-3.079106	0.000000	2.149009	0.000000	0.000000	0.000000	0.748207	0.046152	0.092456	0.000000	0.000000	3.000000	74.000000	0.000000
3947.849150	-0.159088	0.571429	0.043288	74.759193	-30.628525	-34.315205	-3.079106	0.000000	2.149009	0.000000	0.000000	0.000000	0.748207	0.046152	0.092456	0.000000	0.000000	3.000000	74.000000	0.000000
3947.852483	-0.159088	0.571429	0.043288	74.759193	-30.628525	-34.315205	-3.079106	0.000000	2.149009	0.000000	0.000000	0.000000	0.748207	0.046152	0.092456	0.000000	0.000000	3.000000	74.000000	0.000000
3947.855817	-0.156728	0.571511	0.043342	74.707985	-32.597794	-36.492069	-2.954405	0.000000	2.164418	0.000000	0.000000	0.000000	0.708120	0.024518	0.016064	0.000000	0.000000	3.000000	74.000000	0.000000
3947.859150	-0.156728	0.571511	0.043342	74.707985	-32.597794	-36.492069	-2.954405	0.000000	2.164418	0.000000	0.000000	0.000000	0.708120	0.024518	0.016064	0.000000	0.000000	3.000000	74.000000	0.000000
3947.862483	-0.156728	0.571511	0.043342	74.707985	-32.597794	-36.492069	-2.954405	0.000000	2.164418	0.000000	0.000000	0.000000	0.708120	0.024518	0.016064	0.000000	0.000000	3.000000	74.000000	0.000000
3947.865817	-0.154568	0.571530	0.043099	74.579094	-34.642548	-38.765587	-2.836384	0.000000	2.167096	0.000000	0.000000	0.000000	0.647968	0.005807	-0.072988	0.000000	0.000000	3.000000	74.000000	0.000000
3947.869150	-0.154568	0.571530	0.043099	74.579094	-34.642548	-38.765587	-2.836384	0.000000	2.167096	0.000000	0.000000	0.000000	0.647968	0.005807	-0.072988	0.000000	0.000000	3.000000	74.000000	0.000000
3947.872483	-0.154568	0.571530	0.043099	74.579094	-34.642548	-38.765587	-2.836384	0.000000	2.167096	0.000000	0.000000	0.000000	0.647968	0.005807	-0.072988	0.000000	0.000000	3.000000	74.000000	0.000000
3947.875817	-0.152538	0.571504	0.042665	74.391594	-36.524841	-40.797848	-2.728390	0.000000	2.154931	0.000000	0.000000	0.000000	0.608798	-0.007805	-0.129970	0.000000	0.000000	3.000000	74.000000	0.000000
3947.879150	-0.152538	0.571504	0.042665	74.391594	-36.524841	-40.797848	-2.728390	0.000000	2.154931	0.000000	0.000000	0.000000	0.608798	-0.007805	-0.129970	0.000000	0.000000	3.000000	74.000000	0.000000
3947.882483	-0.152538	0.571504	0.042665	74.391594	-36.524841	-40.797848	-2.728390	0.000000	2.154931	0.000000	0.000000	0.000000	0.608798	-0.007805	-0.129970	0.000000	0.000000	3.000000	74.000000	0.000000
3947.885817	-0.150591	0.571461	0.042052	74.207512	-38.136368	-42.473640	-2.626923	0.000000	2.133269	0.000000	0.000000	0.000000	0.584137	-0.012936	-0.184070	0.000000	0.000000	3.000000	74.000000	0.000000
3947.889150	-0.150591	0.571461	0.042052	74.207512	-38.136368	-42.473640	-2.626923	0.000000	2.133269	0.000000	0.000000	0.000000	0.584137	-0.012936	-0.184070	0.000000	0.000000	3.000000	74.000000	0.000000
3947.892483	-0.150591	0.571461	0.042052	74.207512	-38.136368	-42.473640	-2.626923	0.000000	2.133269	0.000000	0.000000	0.000000	0.584137	-0.012936	-0.184070	0.000000	0.000000	3.000000	74.000000	0.000000
3947.895817	-0.148686	0.571391	0.041295	74.072327	-39.346996	-43.575443	-2.529567	0.000000	2.102591	0.000000	0.000000	0.000000	0.571469	-0.021101	-0.227152	0.000000	0.000000	3.000000	74.000000	0.000000
3947.899150	-0.148686	0.571391	0.041295	74.072327	-39.346996	-43.575443	-2.529567	0.000000	2.102591	0.000000	0.000000	0.000000	0.571469	-0.021101	-0.227152	0.000000	0.000000	3.000000	74.000000	0.000000
3947.902483	-0.148686	0.571391	0.041295	74.072327	-39.346996	-43.575443	-2.529567	0.000000	2.102591	0.000000	0.000000	0.000000	0.571469	-0.021101	-0.227152	0.000000	0.000000	3.000000	74.000000	0.000000
3947.905817	-0.146738	0.571347	0.040537	73.987343	-40.136738	-44.188873	-2.434323	0.000000	2.064732	0.000000	0.000000	0.000000	0.584456	-0.012983	-0.227255	0.000000	0.000000	3.000000	74.000000	0.000000
3947.909150	-0.146738	0.571347	0.040537	73.987343	-40.136738	-44.188873	-2.434323	0.000000	2.064732	0.000000	0.000000	0.000000	0.584456	-0.012983	-0.227255	0.000000	0.000000	3.000000	74.000000	0.000000
3947.912483	-0.146738	0.571347	0.040537	73.987343	-40.136738	-44.188873	-2.434323	0.000000	2.064732	0.000000	0.000000	0.000000	0.584456	-0.012983	-0.227255	0.000000	0.000000	3.000000	74.000000	0.000000
3947.915817	-0.144870	0.571339	0.039850	73.936768	-40.586643	-44.294422	-2.336913	0.000000	2.026856	0.000000	0.000000	0.000000	0.560434	-0.002602	-0.206248	0.000000	0.000000	3.000000	74.000000	0.000000
3947.919150	-0.144870	0.571339	0.039850	73.936768	-40.586643	-44.294422	-2.336913	0.000000	2.026856	0.000000	0.000000	0.000000	0.560434	-0.002602	-0.206248	0.000000	0.000000	3.000000	74.000000	0.000000
3947.922483	-0.144870	0.571339	0.039850	73.936768	-40.586643	-44.294422	-2.336913	0.000000	2.026856	0.000000	0.000000	0.000000	0.560434	-0.002602	-0.206248	0.000000	0.000000	3.000000	74.000000	0.000000
3947.925817	-0.143177	0.571337	0.039212	73.907524	-40.838272	-44.415237	-2.243507	0.000000	1.992482	0.000000	0.000000	0.000000	0.507898	-0.000650	-0.191264	0.000000	0.000000	3.000000	74.000000	0.000000
3947.929150	-0.143177	0.571337	0.039212	73.907524	-40.838272	-44.415237	-2.243507	0.000000	1.992482	0.000000	0.000000	0.000000	0.507898	-0.000650	-0.191264	0.000000	0.000000	3.000000	74.000000	0.000000
3947.932483	-0.143177	0.571337	0.039212	73.907524	-40.838272	-44.415237	-2.243507	0.000000	1.992482	0.000000	0.000000	0.000000	0.507898	-0.000650	-0.191264	0.000000	0.000000	3.000000	74.000000	0.000000
3947.935817	-0.141771	0.571323	0.038577	73.910042	-41.013111	-44.536755	-2.158858	0.000000	1.960604	0.000000	0.000000	0.000000	0.421828	-0.004144	-0.190624	0.000000	0.000000	3.000000	74.000000	0.000000
3947.939150	-0.141771	0.571323	0.038577	73.910042	-41.013111	-44.536755	-2.158858	0.000000	1.960604	0.000000	0.000000	0.000000	0.421828	-0.004144	-0.190624	0.000000	0.000000	3.000000	74.000000	0.000000
3947.942483	-0.141771	0.571323	0.038577	73.910042	-41.013111	-44.536755	-2.158858	0.000000	1.960604	0.000000	0.000000	0.000000	0.421828	-0.004144	-0.190624	0.000000	0.000000	3.000000	74.000000	0.000000
3947.945817	-0.140665	0.571271	0.037818	73.953049	-41.040318	-44.246014	-2.088553	0.000000	1.928833	0.000000	0.000000	0.000000	0.331899	-0.015523	-0.227719	0.000000	0.000000	3.000000	74.000000	0.000000
3947.949150	-0.140665	0.571271	0.037818	73.953049	-41.040318	-44.246014	-2.088553	0.000000	1.928833	0.000000	0.000000	0.000000	0.331899	-0.015523	-0.227719	0.000000	0.000000	3.000000	74.000000	0.000000
3947.952483	-0.140665	0.571271	0.037818	73.953049	-41.040318	-44.246014	-2.088553	0.000000	1.928833	0.000000	0.000000	0.000000	0.331899	-0.015523	-0.227719	0.000000	0.000000	3.000000	74.000000	0.000000
3947.955817	-0.139852	0.571173	0.036831	74.022652	-41.044258	-43.793533	-2.033236	0.000000	1.890880	0.000000	0.000000	0.000000	0.243716	-0.029280	-0.295923	0.000000	0.000000	3.000000	74.000000	0.000000
3947.959150	-0.139852	0.571173	0.036831	74.022652	-41.044258	-43.793533	-2.033236	0.000000	1.890880	0.000000	0.000000	0.000000	0.243716	-0.029280	-0.295923	0.000000	0.000000	3.000000	74.000000	0.000000
3947.962483	-0.139852	0.571173	0.036831	74.022652	-41.044258	-43.793533	-2.033236	0.000000	1.890880	0.000000	0.000000	0.000000	0.243716	-0.029280	-0.295923	0.000000	0.000000	3.000000	74.000000	0.000000
3947.965817	-0.139145	0.571030	0.035671	74.113701	-41.049961	-43.716488	-1.992617	0.000000	1.841560	0.000000	0.000000	0.000000	0.212193	-0.043112	-0.347935	0.000000	0.000000	3.000000	74.000000	0.000000
3947.969150	-0.139145	0.571030	0.035671	74.113701	-41.049961	-43.716488	-1.992617	0.000000	1.841560	0.000000	0.000000	0.000000	0.212193	-0.043112	-0.347935	0.000000	0.000000	3.000000	74.000000	0.000000
3947.972483	-0.139145	0.571030	0.035671	74.113701	-41.049961	-43.716488	-1.992617	0.000000	1.841560	0.000000	0.000000	0.000000	0.212193	-0.043112	-0.347935	0.000000	0.000000	3.000000	74.000000	0.000000
3947.975817	-0.138499	0.570794	0.034274	74.245728	-40.972343	-43.577888	-1.957252	0.000000	1.783571	0.000000	0.000000	0.000000	0.193921	-0.070642	-0.419264	0.000000	0.000000	3.000000	74.000000	0.000000
3947.979150	-0.138499	0.570794	0.034274	74.245728	-40.972343	-43.577888	-1.957252	0.000000	1.783571	0.000000	0.000000	0.000000	0.193921	-0.070642	-0.419264	0.000000	0.000000	3.000000	74.000000	0.000000
3947.982483	-0.138499	0.570794	0.034274	74.245728	-40.972343	-43.577888	-1.957252	0.000000	1.783571	0.000000	0.000000	0.000000	0.193921	-0.070642	-0.419264	0.000000	0.000000	3.000000	74.000000	0.000000
3947.985817	-0.137960	0.570531	0.032719	74.392929	-40.843864	-43.347656	-1.924932	0.000000	1.713693	0.000000	0.000000	0.000000	0.161584	-0.078984	-0.466486	0.000000	0.000000	3.000000	74.000000	0.000000
3947.989150	-0.137960	0.570531	0.032719	74.392929	-40.843864	-43.347656	-1.924932	0.000000	1.713693	0.000000	0.000000	0.000000	0.161584	-0.078984	-0.466486	0.000000	0.000000	3.000000	74.000000	0.000000
3947.992483	-0.137960	0.570531	0.032719	74.392929	-40.843864	-43.347656	-1.924932	0.000000	1.713693	0.000000	0.000000	0.000000	0.161584	-0.078984	-0.466486	0.000000	0.000000	3.000000	74.000000	0.000000
3947.995817	-0.137553	0.570202	0.031096	74.459824	-40.584377	-42.997448	-1.898001	0.000000	1.635946	0.000000	0.000000	0.000000	0.122121	-0.098659	-0.486993	0.000000	0.000000	3.000000	74.000000	0.000000
3947.999150	-0.137553	0.570202	0.031096	74.459824	-40.584377	-42.997448	-1.898001	0.000000	1.635946	0.000000	0.000000	0.000000	0.122121	-0.098659	-0.486993	0.000000	0.000000	3.000000	74.000000	0.000000
3948.002483	-0.137553	0.570202	0.031096	74.459824	-40.584377	-42.997448	-1.898001	0.000000	1.635946	0.000000	0.000000	0.000000	0.122121	-0.098659	-0.486993	0.000000	0.000000	3.000000	74.000000	0.000000
3948.005817	-0.137220	0.569954	0.029561	74.305511	-39.881073	-42.237152	-1.877647	0.000000	1.554780	0.000000	0.000000	0.000000	0.099756	-0.074293	-0.460364	0.000000	0.000000	3.000000	74.000000	0.000000
3948.009150	-0.137220	0.569954	0.029561	74.305511	-39.881073	-42.237152	-1.877647	0.000000	1.554780	0.000000	0.000000	0.000000	0.099756	-0.074293	-0.460364	0.000000	0.000000	3.000000	74.000000	0.000000
3948.012483	-0.137220	0.569954	0.029561	74.305511	-39.881073	-42.237152	-1.877647	0.000000	1.554780	0.000000	0.000000	0.000000	0.099756	-0.074293	-0.460364	0.000000	0.000000	3.000000	74.000000	0.000000
3948.015817	-0.136966	0.569733	0.028128	73.980164	-38.761494	-41.043999	-1.861021	0.000000	1.478053	0.000000	0.000000	0.000000	0.076451	-0.066518	-0.429989	0.000000	0.000000	3.000000	74.000000	0.000000
3948.019150	-0.136966	0.569733	0.028128	73.980164	-38.761494	-41.043999	-1.861021	0.000000	1.478053	0.000000	0.000000	0.000000	0.076451	-0.066518	-0.429989	0.000000	0.000000	3.000000	74.000000	0.000000
3948.022483	-0.136966	0.569733	0.028128	73.980164	-38.761494	-41.043999	-1.861021	0.000000	1.478053	0.000000	0.000000	0.000000	0.076451	-0.066518	-0.429989	0.000000	0.000000	3.000000	74.000000	0.000000
3948.025817	-0.136727	0.569601	0.026843	73.589722	-37.490807	-39.681595	-1.848279	0.000000	1.406388	0.000000	0.000000	0.000000	0.071589	-0.039532	-0.385539	0.000000	0.000000	3.000000	74.000000	0.000000
3948.029150	-0.136727	0.569601	0.026843	73.589722	-37.490807	-39.681595	-1.848279	0.000000	1.406388	0.000000	0.000000	0.000000	0.071589	-0.039532	-0.385539	0.000000	0.000000	3.000000	74.000000	0.000000
3948.032483	-0.136727	0.569601	0.026843	73.589722	-37.490807	-39.681595	-1.848279	0.000000	1.406388	0.000000	0.000000	0.000000	0.071589	-0.039532	-0.385539	0.000000	0.000000	3.000000	74.000000	0.000000
3948.035817	-0.136384	0.569477	0.025628	73.224701	-36.219437	-38.273746	-1.836348	0.000000	1.342131	0.000000	0.000000	0.000000	0.102970	-0.037167	-0.364538	0.000000	0.000000	3.000000	74.000000	0.000000
3948.039150	-0.136384	0.569477	0.025628	73.224701	-36.219437	-38.273746	-1.836348	0.000000	1.342131	0.000000	0.000000	0.000000	0.102970	-0.037167	-0.364538	0.000000	0.000000	3.000000	74.000000	0.000000
3948.042483	-0.136384	0.569477	0.025628	73.224701	-36.219437	-38.273746	-1.836348	0.000000	1.342131	0.000000	0.000000	0.000000	0.102970	-0.037167	-0.364538	0.000000	0.000000	3.000000	74.000000	0.000000
3948.045817	-0.135996	0.569325	0.024430	72.916489	-34.980671	-36.844250	-1.819186	0.000000	1.281375	0.000000	0.000000	0.000000	0.116290	-0.045676	-0.359263	0.000000	0.000000	3.000000	74.000000	0.000000
3948.049150	-0.135996	0.569325	0.024430	72.916489	-34.980671	-36.844250	-1.819186	0.000000	1.281375	0.000000	0.000000	0.000000	0.116290	-0.045676	-0.359263	0.000000	0.000000	3.000000	74.000000	0.000000
3948.052483	-0.135996	0.569325	0.024430	72.916489	-34.980671	-36.844250	-1.819186	0.000000	1.281375	0.000000	0.000000	0.000000	0.116290	-0.045676	-0.359263	0.000000	0.000000	3.000000	74.000000	0.000000
3948.055817	-0.135558	0.569153	0.023227	72.654236	-33.845730	-35.503937	-1.799804	0.000000	1.221498	0.000000	0.000000	0.000000	0.131409	-0.051405	-0.360742	0.000000	0.000000	3.000000	74.000000	0.000000
3948.059150	-0.135558	0.569153	0.023227	72.654236	-33.845730	-35.503937	-1.799804	0.000000	1.221498	0.000000	0.000000	0.000000	0.131409	-0.051405	-0.360742	0.000000	0.000000	3.000000	74.000000	0.000000
3948.062483	-0.135558	0.569153	0.023227	72.654236	-33.845730	-35.503937	-1.799804	0.000000	1.221498	0.000000	0.000000	0.000000	0.131409	-0.051405	-0.360742	0.000000	0.000000	3.000000	74.000000	0.000000
3948.065817	-0.135111	0.568945	0.021991	72.422981	-32.902943	-34.389332	-1.777903	0.000000	1.161374	0.000000	0.000000	0.000000	0.134173	-0.062563	-0.371087	0.000000	0.000000	3.000000	74.000000	0.000000
3948.069150	-0.135111	0.568945	0.021991	72.422981	-32.902943	-34.389332	-1.777903	0.000000	1.161374	0.000000	0.000000	0.000000	0.134173	-0.062563	-0.371087	0.000000	0.000000	3.000000	74.000000	0.000000
3948.072483	-0.135111	0.568945	0.021991	72.422981	-32.902943	-34.389332	-1.777903	0.000000	1.161374	0.000000	0.000000	0.000000	0.134173	-0.062563	-0.371087	0.000000	0.000000	3.000000	74.000000	0.000000
3948.075817	-0.134700	0.568681	0.020622	72.217400	-32.246681	-33.643593	-1.755540	0.000000	1.099527	0.000000	0.000000	0.000000	0.123125	-0.079097	-0.410624	0.000000	0.000000	3.000000	74.000000	0.000000
3948.079150	-0.134700	0.568681	0.020622	72.217400	-32.246681	-33.643593	-1.755540	0.000000	1.099527	0.000000	0.000000	0.000000	0.123125	-0.079097	-0.410624	0.000000	0.000000	3.000000	74.000000	0.000000
3948.082483	-0.134700	0.568681	0.020622	72.217400	-32.246681	-33.643593	-1.755540	0.000000	1.099527	0.000000	0.000000	0.000000	0.123125	-0.079097	-0.410624	0.000000	0.000000	3.000000	74.000000	0.000000
3948.085817	-0.134355	0.568353	0.019137	72.035957	-31.936312	-33.356480	-1.735019	0.000000	1.031089	0.000000	0.000000	0.000000	0.103599	-0.098336	-0.445434	0.000000	0.000000	3.000000	74.000000	0.000000
3948.089150	-0.134355	0.568353	0.019137	72.035957	-31.936312	-33.356480	-1.735019	0.000000	1.031089	0.000000	0.000000	0.000000	0.103599	-0.098336	-0.445434	0.000000	0.000000	3.000000	74.000000	0.000000
3948.092483	-0.134355	0.568353	0.019137	72.035957	-31.936312	-33.356480	-1.735019	0.000000	1.031089	0.000000	0.000000	0.000000	0.103599	-0.098336	-0.445434	0.000000	0.000000	3.000000	74.000000	0.000000
3948.095817	-0.134041	0.567944	0.017594	71.901169	-31.702135	-33.135067	-1.717753	0.000000	0.956850	0.000000	0.000000	0.000000	0.094101	-0.122815	-0.463032	0.000000	0.000000	3.000000	74.000000	0.000000
3948.099150	-0.134041	0.567944	0.017594	71.901169	-31.702135	-33.135067	-1.717753	0.000000	0.956850	0.000000	0.000000	0.000000	0.094101	-0.122815	-0.463032	0.000000	0.000000	3.000000	74.000000	0.000000
3948.102483	-0.134041	0.567944	0.017594	71.901169	-31.702135	-33.135067	-1.717753	0.000000	0.956850	0.000000	0.000000	0.000000	0.094101	-0.122815	-0.463032	0.000000	0.000000	3.000000	74.000000	0.000000
3948.105817	-0.133773	0.567489	0.015957	71.816498	-31.524797	-32.960423	-1.702069	0.000000	0.879678	0.000000	0.000000	0.000000	0.080439	-0.136401	-0.491108	0.000000	0.000000	3.000000	74.000000	0.000000
3948.109150	-0.133773	0.567489	0.015957	71.816498	-31.524797	-32.960423	-1.702069	0.000000	0.879678	0.000000	0.000000	0.000000	0.080439	-0.136401	-0.491108	0.000000	0.000000	3.000000	74.000000	0.000000
3948.112483	-0.133773	0.567489	0.015957	71.816498	-31.524797	-32.960423	-1.702069	0.000000	0.879678	0.000000	0.000000	0.000000	0.080439	-0.136401	-0.491108	0.000000	0.000000	3.000000	74.000000	0.000000
3948.115817	-0.133519	0.566945	0.014289	71.769501	-31.404140	-32.834969	-1.688663	0.000000	0.797827	0.000000	0.000000	0.000000	0.076162	-0.163222	-0.500243	0.000000	0.000000	3.000000	74.000000	0.000000
3948.119150	-0.133519	0.566945	0.014289	71.769501	-31.404140	-32.834969	-1.688663	0.000000	0.797827	0.000000	0.000000	0.000000	0.076162	-0.163222	-0.500243	0.000000	0.000000	3.000000	74.000000	0.000000
3948.122483	-0.133519	0.566945	0.014289	71.769501	-31.404140	-32.834969	-1.688663	0.000000	0.797827	0.000000	0.000000	0.000000	0.076162	-0.163222	-0.500243	0.000000	0.000000	3.000000	74.000000	0.000000
3948.125817	-0.133265	0.566375	0.012625	71.727547	-31.295530	-32.725502	-1.675969	0.000000	0.714453	0.000000	0.000000	0.000000	0.076333	-0.171076	-0.499263	0.000000	0.000000	3.000000	74.000000	0.000000
3948.129150	-0.133265	0.566375	0.012625	71.727547	-31.295530	-32.725502	-1.675969	0.000000	0.714453	0.000000	0.000000	0.000000	0.076333	-0.171076	-0.499263	0.000000	0.000000	3.000000	74.000000	0.000000
3948.132483	-0.133265	0.566375	0.012625	71.727547	-31.295530	-32.725502	-1.675969	0.000000	0.714453	0.000000	0.000000	0.000000	0.076333	-0.171076	-0.499263	0.000000	0.000000	3.000000	74.000000	0.000000
3948.135817	-0.133029	0.565869	0.011116	71.571411	-31.055944	-32.500862	-1.663247	0.000000	0.631243	0.000000	0.000000	0.000000	0.070749	-0.151945	-0.452666	0.000000	0.000000	3.000000	74.000000	0.000000
3948.139150	-0.133029	0.565869	0.011116	71.571411	-31.055944	-32.500862	-1.663247	0.000000	0.631243	0.000000	0.000000	0.000000	0.070749	-0.151945	-0.452666	0.000000	0.000000	3.000000	74.000000	0.000000
3948.142483	-0.133029	0.565869	0.011116	71.571411	-31.055944	-32.500862	-1.663247	0.000000	0.631243	0.000000	0.000000	0.000000	0.070749	-0.151945	-0.452666	0.000000	0.000000	3.000000	74.000000	0.000000
3948.145817	-0.132873	0.565453	0.009807	71.229271	-30.598244	-32.078480	-1.651456	0.000000	0.555798	0.000000	0.000000	0.000000	0.046885	-0.124793	-0.392794	0.000000	0.000000	3.000000	74.000000	0.000000
3948.149150	-0.132873	0.565453	0.009807	71.229271	-30.598244	-32.078480	-1.651456	0.000000	0.555798	0.000000	0.000000	0.000000	0.046885	-0.124793	-0.392794	0.000000	0.000000	3.000000	74.000000	0.000000
3948.152483	-0.132873	0.565453	0.009807	71.229271	-30.598244	-32.078480	-1.651456	0.000000	0.555798	0.000000	0.000000	0.000000	0.046885	-0.124793	-0.392794	0.000000	0.000000	3.000000	74.000000	0.000000
3948.155817	-0.132763	0.565136	0.008750	70.775688	-30.003450	-31.511333	-1.643642	0.000000	0.490332	0.000000	0.000000	0.000000	0.032827	-0.094994	-0.317076	0.000000	0.000000	3.000000	74.000000	0.000000
3948.159150	-0.132763	0.565136	0.008750	70.775688	-30.003450	-31.511333	-1.643642	0.000000	0.490332	0.000000	0.000000	0.000000	0.032827	-0.094994	-0.317076	0.000000	0.000000	3.000000	74.000000	0.000000
3948.162483	-0.132763	0.565136	0.008750	70.775688	-30.003450	-31.511333	-1.643642	0.000000	0.490332	0.000000	0.000000	0.000000	0.032827	-0.094994	-0.317076	0.000000	0.000000	3.000000	74.000000	0.000000
3948.165817	-0.132763	0.565136	0.008750	70.313911	-29.412594	-30.947851	-1.638171	0.000000	0.437486	0.000000	0.000000	0.000000	0.032827	-0.094994	-0.317076	0.000000	0.000000	3.000000	74.000000	0.000000
3948.169150	-0.132610	0.564856	0.007875	70.313911	-29.412594	-30.947851	-1.638171	0.000000	0.437486	0.000000	0.000000	0.000000	0.046148	-0.084017	-0.262486	0.000000	0.000000	3.000000	74.000000	0.000000
3948.172483	-0.132610	0.564856	0.007875	70.313911	-29.412594	-30.947851	-1.638171	0.000000	0.437486	0.000000	0.000000	0.000000	0.046148	-0.084017	-0.262486	0.000000	0.000000	3.000000	74.000000	0.000000
3948.175817	-0.132491	0.564577	0.007123	69.882088	-28.886089	-30.448164	-1.630480	0.000000	0.393739	0.000000	0.000000	0.000000	0.035697	-0.083672	-0.225499	0.000000	0.000000	3.000000	74.000000	0.000000
3948.179150	-0.132491	0.564577	0.007123	69.882088	-28.886089	-30.448164	-1.630480	0.000000	0.393739	0.000000	0.000000	0.000000	0.035697	-0.083672	-0.225499	0.000000	0.000000	3.000000	74.000000	0.000000
3948.182483	-0.132491	0.564577	0.007123	69.882088	-28.886089	-30.448164	-1.630480	0.000000	0.393739	0.000000	0.000000	0.000000	0.035697	-0.083672	-0.225499	0.000000	0.000000	3.000000	74.000000	0.000000
3948.185817	-0.132424	0.564282	0.006472	69.491150	-28.428621	-30.014212	-1.624530	0.000000	0.356155	0.000000	0.000000	0.000000	0.020056	-0.088628	-0.195416	0.000000	0.000000	3.000000	74.000000	0.000000
3948.189150	-0.132424	0.564282	0.006472	69.491150	-28.428621	-30.014212	-1.624530	0.000000	0.356155	0.000000	0.000000	0.000000	0.020056	-0.088628	-0.195416	0.000000	0.000000	3.000000	74.000000	0.000000
3948.192483	-0.132424	0.564282	0.006472	69.491150	-28.428621	-30.014212	-1.624530	0.000000	0.356155	0.000000	0.000000	0.000000	0.020056	-0.088628	-0.195416	0.000000	0.000000	3.000000	74.000000	0.000000
3948.195817	-0.132344	0.563925	0.005860	69.149818	-28.042259	-29.645426	-1.621188	0.000000	0.323586	0.000000	0.000000	0.000000	0.023888	-0.106904	-0.183537	0.000000	0.000000	3.000000	74.000000	0.000000
3948.199150	-0.132344	0.563925	0.005860	69.149818	-28.042259	-29.645426	-1.621188	0.000000	0.323586	0.000000	0.000000	0.000000	0.023888	-0.106904	-0.183537	0.000000	0.000000	3.000000	74.000000	0.000000
3948.202483	-0.132344	0.563925	0.005860	69.149818	-28.042259	-29.645426	-1.621188	0.000000	0.323586	0.000000	0.000000	0.000000	0.023888	-0.106904	-0.183537	0.000000	0.000000	3.000000	74.000000	0.000000
3948.205817	-0.132344	0.563925	0.005860	68.861565	-27.720018	-29.337671	-1.617206	0.000000	0.292997	0.000000	0.000000	0.000000	0.023888	-0.106904	-0.183537	0.000000	0.000000	3.000000	74.000000	0.000000
3948.209150	-0.132329	0.563517	0.005308	68.861565	-27.720018	-29.337671	-1.617206	0.000000	0.292997	0.000000	0.000000	0.000000	0.004544	-0.122379	-0.165492	0.000000	0.000000	3.000000	74.000000	0.000000
3948.212483	-0.132329	0.563517	0.005308	68.861565	-27.720018	-29.337671	-1.617206	0.000000	0.292997	0.000000	0.000000	0.000000	0.004544	-0.122379	-0.165492	0.000000	0.000000	3.000000	74.000000	0.000000
3948.215817	-0.132299	0.563075	0.004791	68.619331	-27.453817	-29.080320	-1.616449	0.000000	0.265415	0.000000	0.000000	0.000000	0.008851	-0.132659	-0.155338	0.000000	0.000000	3.000000	74.000000	0.000000
3948.219150	-0.132299	0.563075	0.004791	68.619331	-27.453817	-29.080320	-1.616449	0.000000	0.265415	0.000000	0.000000	0.000000	0.008851	-0.132659	-0.155338	0.000000	0.000000	3.000000	74.000000	0.000000
3948.222483	-0.132299	0.563075	0.004791	68.619331	-27.453817	-29.080320	-1.616449	0.000000	0.265415	0.000000	0.000000	0.000000	0.008851	-0.132659	-0.155338	0.000000	0.000000	3.000000	74.000000	0.000000
3948.225817	-0.132333	0.562608	0.004327	68.420242	-27.235970	-28.868282	-1.614973	0.000000	0.239525	0.000000	0.000000	0.000000	-0.009980	-0.140182	-0.138994	0.000000	0.000000	3.000000	74.000000	0.000000
3948.229150	-0.132333	0.562608	0.004327	68.420242	-27.235970	-28.868282	-1.614973	0.000000	0.239525	0.000000	0.000000	0.000000	-0.009980	-0.140182	-0.138994	0.000000	0.000000	3.000000	74.000000	0.000000
3948.232483	-0.132333	0.562608	0.004327	68.420242	-27.235970	-28.868282	-1.614973	0.000000	0.239525	0.000000	0.000000	0.000000	-0.009980	-0.140182	-0.138994	0.000000	0.000000	3.000000	74.000000	0.000000
3948.235817	-0.132411	0.562177	0.004022	68.257484	-27.064194	-28.696077	-1.616636	0.000000	0.216359	0.000000	0.000000	0.000000	-0.023476	-0.129191	-0.091693	0.000000	0.000000	3.000000	74.000000	0.000000
3948.239150	-0.132411	0.562177	0.004022	68.257484	-27.064194	-28.696077	-1.616636	0.000000	0.216359	0.000000	0.000000	0.000000	-0.023476	-0.129191	-0.091693	0.000000	0.000000	3.000000	74.000000	0.000000
3948.242483	-0.132411	0.562177	0.004022	68.257484	-27.064194	-28.696077	-1.616636	0.000000	0.216359	0.000000	0.000000	0.000000	-0.023476	-0.129191	-0.091693	0.000000	0.000000	3.000000	74.000000	0.000000
3948.245817	-0.132411	0.562177	0.004022	68.120651	-26.935064	-28.554926	-1.620549	0.000000	0.201077	0.000000	0.000000	0.000000	-0.023476	-0.129191	-0.091693	0.000000	0.000000	3.000000	74.000000	0.000000
3948.249150	-0.132633	0.561792	0.003888	68.120651	-26.935064	-28.554926	-1.620549	0.000000	0.201077	0.000000	0.000000	0.000000	-0.066703	-0.115611	-0.040022	0.000000	0.000000	3.000000	74.000000	0.000000
3948.252483	-0.132633	0.561792	0.003888	68.120651	-26.935064	-28.554926	-1.620549	0.000000	0.201077	0.000000	0.000000	0.000000	-0.066703	-0.115611	-0.040022	0.000000	0.000000	3.000000	74.000000	0.000000
3948.255817	-0.132633	0.561792	0.003888	68.016502	-26.861914	-28.456291	-1.631666	0.000000	0.194407	0.000000	0.000000	0.000000	-0.066703	-0.115611	-0.040022	0.000000	0.000000	3.000000	74.000000	0.000000
3948.259150	-0.132633	0.561792	0.003888	68.016502	-26.861914	-28.456291	-1.631666	0.000000	0.194407	0.000000	0.000000	0.000000	-0.066703	-0.115611	-0.040022	0.000000	0.000000	3.000000	74.000000	0.000000
3948.262483	-0.132983	0.561469	0.003950	68.016502	-26.861914	-28.456291	-1.631666	0.000000	0.194407	0.000000	0.000000	0.000000	-0.104934	-0.096871	0.018643	0.000000	0.000000	3.000000	74.000000	0.000000
3948.265817	-0.133471	0.561243	0.004242	67.936974	-26.828203	-28.383049	-1.631666	0.000000	0.194407	0.000000	0.000000	0.000000	-0.146257	-0.067738	0.087478	0.000000	0.000000	3.000000	74.000000	0.000000
3948.269150	-0.133471	0.561243	0.004242	67.936974	-26.828203	-28.383049	-1.631666	0.000000	0.194407	0.000000	0.000000	0.000000	-0.146257	-0.067738	0.087478	0.000000	0.000000	3.000000	74.000000	0.000000
3948.272483	-0.133471	0.561243	0.004242	67.936974	-26.828203	-28.383049	-1.631666	0.000000	0.194407	0.000000	0.000000	0.000000	-0.146257	-0.067738	0.087478	0.000000	0.000000	3.000000	74.000000	0.000000
3948.275817	-0.133471	0.561243	0.004242	67.873085	-26.824892	-28.331450	-1.673530	0.000000	0.212094	0.000000	0.000000	0.000000	-0.146257	-0.067738	0.087478	0.000000	0.000000	3.000000	74.000000	0.000000
3948.279150	-0.134076	0.561088	0.004774	67.873085	-26.824892	-28.331450	-1.673530	0.000000	0.212094	0.000000	0.000000	0.000000	-0.181692	-0.046604	0.159721	0.000000	0.000000	3.000000	74.000000	0.000000
3948.282483	-0.134076	0.561088	0.004774	67.873085	-26.824892	-28.331450	-1.673530	0.000000	0.212094	0.000000	0.000000	0.000000	-0.181692	-0.046604	0.159721	0.000000	0.000000	3.000000	74.000000	0.000000
3948.285817	-0.134713	0.560958	0.005492	67.833458	-26.848780	-28.301838	-1.703813	0.000000	0.238714	0.000000	0.000000	0.000000	-0.191156	-0.038841	0.215461	0.000000	0.000000	3.000000	74.000000	0.000000
3948.289150	-0.134713	0.560958	0.005492	67.833458	-26.848780	-28.301838	-1.703813	0.000000	0.238714	0.000000	0.000000	0.000000	-0.191156	-0.038841	0.215461	0.000000	0.000000	3.000000	74.000000	0.000000
3948.292483	-0.134713	0.560958	0.005492	67.833458	-26.848780	-28.301838	-1.703813	0.000000	0.238714	0.000000	0.000000	0.000000	-0.191156	-0.038841	0.215461	0.000000	0.000000	3.000000	74.000000	0.000000
3948.295817	-0.135327	0.560845	0.006370	67.800232	-26.869461	-28.276566	-1.735672	0.000000	0.274624	0.000000	0.000000	0.000000	-0.184048	-0.033896	0.263115	0.000000	0.000000	3.000000	74.000000	0.000000
3948.299150	-0.135327	0.560845	0.006370	67.800232	-26.869461	-28.276566	-1.735672	0.000000	0.274624	0.000000	0.000000	0.000000	-0.184048	-0.033896	0.263115	0.000000	0.000000	3.000000	74.000000	0.000000
3948.302483	-0.135327	0.560845	0.006370	67.800232	-26.869461	-28.276566	-1.735672	0.000000	0.274624	0.000000	0.000000	0.000000	-0.184048	-0.033896	0.263115	0.000000	0.000000	3.000000	74.000000	0.000000
3948.305817	-0.135897	0.560678	0.007337	67.774719	-26.885164	-28.252331	-1.766347	0.000000	0.318477	0.000000	0.000000	0.000000	-0.170919	-0.050182	0.290338	0.000000	0.000000	3.000000	74.000000	0.000000
3948.309150	-0.135897	0.560678	0.007337	67.774719	-26.885164	-28.252331	-1.766347	0.000000	0.318477	0.000000	0.000000	0.000000	-0.170919	-0.050182	0.290338	0.000000	0.000000	3.000000	74.000000	0.000000
3948.312483	-0.135897	0.560678	0.007337	67.774719	-26.885164	-28.252331	-1.766347	0.000000	0.318477	0.000000	0.000000	0.000000	-0.170919	-0.050182	0.290338	0.000000	0.000000	3.000000	74.000000	0.000000
3948.315817	-0.136358	0.560483	0.008342	67.759270	-26.904175	-28.250126	-1.794833	0.000000	0.366866	0.000000	0.000000	0.000000	-0.138524	-0.058710	0.301288	0.000000	0.000000	3.000000	74.000000	0.000000
3948.319150	-0.136358	0.560483	0.008342	67.759270	-26.904175	-28.250126	-1.794833	0.000000	0.366866	0.000000	0.000000	0.000000	-0.138524	-0.058710	0.301288	0.000000	0.000000	3.000000	74.000000	0.000000
3948.322483	-0.136358	0.560483	0.008342	67.759270	-26.904175	-28.250126	-1.794833	0.000000	0.366866	0.000000	0.000000	0.000000	-0.138524	-0.058710	0.301288	0.000000	0.000000	3.000000	74.000000	0.000000
3948.325817	-0.136795	0.560241	0.009340	67.799896	-26.966272	-28.291201	-1.817920	0.000000	0.417081	0.000000	0.000000	0.000000	-0.130995	-0.072570	0.299440	0.000000	0.000000	3.000000	74.000000	0.000000
3948.329150	-0.136795	0.560241	0.009340	67.799896	-26.966272	-28.291201	-1.817920	0.000000	0.417081	0.000000	0.000000	0.000000	-0.130995	-0.072570	0.299440	0.000000	0.000000	3.000000	74.000000	0.000000
3948.332483	-0.136795	0.560241	0.009340	67.799896	-26.966272	-28.291201	-1.817920	0.000000	0.417081	0.000000	0.000000	0.000000	-0.130995	-0.072570	0.299440	0.000000	0.000000	3.000000	74.000000	0.000000
3948.335817	-0.137251	0.559952	0.010319	67.896065	-27.081257	-28.378971	-1.839753	0.000000	0.466988	0.000000	0.000000	0.000000	-0.136734	-0.086452	0.293696	0.000000	0.000000	3.000000	74.000000	0.000000
3948.339150	-0.137251	0.559952	0.010319	67.896065	-27.081257	-28.378971	-1.839753	0.000000	0.466988	0.000000	0.000000	0.000000	-0.136734	-0.086452	0.293696	0.000000	0.000000	3.000000	74.000000	0.000000
3948.342483	-0.137251	0.559952	0.010319	67.896065	-27.081257	-28.378971	-1.839753	0.000000	0.466988	0.000000	0.000000	0.000000	-0.136734	-0.086452	0.293696	0.000000	0.000000	3.000000	74.000000	0.000000
3948.345817	-0.137712	0.559680	0.011314	68.015335	-27.220171	-28.488764	-1.862542	0.000000	0.515937	0.000000	0.000000	0.000000	-0.138349	-0.081825	0.298455	0.000000	0.000000	3.000000	74.000000	0.000000
3948.349150	-0.137712	0.559680	0.011314	68.015335	-27.220171	-28.488764	-1.862542	0.000000	0.515937	0.000000	0.000000	0.000000	-0.138349	-0.081825	0.298455	0.000000	0.000000	3.000000	74.000000	0.000000
3948.352483	-0.137712	0.559680	0.011314	68.015335	-27.220171	-28.488764	-1.862542	0.000000	0.515937	0.000000	0.000000	0.000000	-0.138349	-0.081825	0.298455	0.000000	0.000000	3.000000	74.000000	0.000000
3948.355817	-0.138147	0.559404	0.012382	68.156387	-27.371819	-28.606407	-1.885600	0.000000	0.565680	0.000000	0.000000	0.000000	-0.130546	-0.082654	0.320531	0.000000	0.000000	3.000000	74.000000	0.000000
3948.359150	-0.138147	0.559404	0.012382	68.156387	-27.371819	-28.606407	-1.885600	0.000000	0.565680	0.000000	0.000000	0.000000	-0.130546	-0.082654	0.320531	0.000000	0.000000	3.000000	74.000000	0.000000
3948.362483	-0.138147	0.559404	0.012382	68.156387	-27.371819	-28.606407	-1.885600	0.000000	0.565680	0.000000	0.000000	0.000000	-0.130546	-0.082654	0.320531	0.000000	0.000000	3.000000	74.000000	0.000000
3948.365817	-0.138555	0.559109	0.013439	68.305756	-27.499229	-28.685757	-1.907358	0.000000	0.619102	0.000000	0.000000	0.000000	-0.122409	-0.088684	0.317074	0.000000	0.000000	3.000000	74.000000	0.000000
3948.369150	-0.138555	0.559109	0.013439	68.305756	-27.499229	-28.685757	-1.907358	0.000000	0.619102	0.000000	0.000000	0.000000	-0.122409	-0.088684	0.317074	0.000000	0.000000	3.000000	74.000000	0.000000
3948.372483	-0.138555	0.559109	0.013439	68.305756	-27.499229	-28.685757	-1.907358	0.000000	0.619102	0.000000	0.000000	0.000000	-0.122409	-0.088684	0.317074	0.000000	0.000000	3.000000	74.000000	0.000000
3948.375817	-0.138910	0.558748	0.014479	68.465393	-27.593779	-28.712715	-1.927759	0.000000	0.671947	0.000000	0.000000	0.000000	-0.106492	-0.108043	0.312129	0.000000	0.000000	3.000000	74.000000	0.000000
3948.379150	-0.138910	0.558748	0.014479	68.465393	-27.593779	-28.712715	-1.927759	0.000000	0.671947	0.000000	0.000000	0.000000	-0.106492	-0.108043	0.312129	0.000000	0.000000	3.000000	74.000000	0.000000
3948.382483	-0.138910	0.558748	0.014479	68.465393	-27.593779	-28.712715	-1.927759	0.000000	0.671947	0.000000	0.000000	0.000000	-0.106492	-0.108043	0.312129	0.000000	0.000000	3.000000	74.000000	0.000000
3948.385817	-0.139209	0.558377	0.015493	68.634972	-27.676180	-28.723484	-1.945508	0.000000	0.723969	0.000000	0.000000	0.000000	-0.089533	-0.111350	0.304021	0.000000	0.000000	3.000000	74.000000	0.000000
3948.389150	-0.139209	0.558377	0.015493	68.634972	-27.676180	-28.723484	-1.945508	0.000000	0.723969	0.000000	0.000000	0.000000	-0.089533	-0.111350	0.304021	0.000000	0.000000	3.000000	74.000000	0.000000
3948.392483	-0.139209	0.558377	0.015493	68.634972	-27.676180	-28.723484	-1.945508	0.000000	0.723969	0.000000	0.000000	0.000000	-0.089533	-0.111350	0.304021	0.000000	0.000000	3.000000	74.000000	0.000000
3948.395817	-0.139497	0.557968	0.016471	68.783951	-27.741159	-28.722851	-1.960430	0.000000	0.774639	0.000000	0.000000	0.000000	-0.086459	-0.122665	0.293569	0.000000	0.000000	3.000000	74.000000	0.000000
3948.399150	-0.139497	0.557968	0.016471	68.783951	-27.741159	-28.722851	-1.960430	0.000000	0.774639	0.000000	0.000000	0.000000	-0.086459	-0.122665	0.293569	0.000000	0.000000	3.000000	74.000000	0.000000
3948.402483	-0.139497	0.557968	0.016471	68.783951	-27.741159	-28.722851	-1.960430	0.000000	0.774639	0.000000	0.000000	0.000000	-0.086459	-0.122665	0.293569	0.000000	0.000000	3.000000	74.000000	0.000000
3948.405817	-0.139772	0.557576	0.017405	68.895126	-27.794298	-28.730255	-1.974839	0.000000	0.823567	0.000000	0.000000	0.000000	-0.082450	-0.117772	0.279961	0.000000	0.000000	3.000000	74.000000	0.000000
3948.409150	-0.139772	0.557576	0.017405	68.895126	-27.794298	-28.730255	-1.974839	0.000000	0.823567	0.000000	0.000000	0.000000	-0.082450	-0.117772	0.279961	0.000000	0.000000	3.000000	74.000000	0.000000
3948.412483	-0.139772	0.557576	0.017405	68.895126	-27.794298	-28.730255	-1.974839	0.000000	0.823567	0.000000	0.000000	0.000000	-0.082450	-0.117772	0.279961	0.000000	0.000000	3.000000	74.000000	0.000000
3948.415817	-0.139772	0.557576	0.017405	68.982407	-27.849775	-28.770704	-1.988581	0.000000	0.870227	0.000000	0.000000	0.000000	-0.082450	-0.117772	0.279961	0.000000	0.000000	3.000000	74.000000	0.000000
3948.419150	-0.139978	0.557164	0.018272	68.982407	-27.849775	-28.770704	-1.988581	0.000000	0.870227	0.000000	0.000000	0.000000	-0.061911	-0.123400	0.260205	0.000000	0.000000	3.000000	74.000000	0.000000
3948.422483	-0.139978	0.557164	0.018272	68.982407	-27.849775	-28.770704	-1.988581	0.000000	0.870227	0.000000	0.000000	0.000000	-0.061911	-0.123400	0.260205	0.000000	0.000000	3.000000	74.000000	0.000000
3948.425817	-0.140138	0.556735	0.019067	69.039925	-27.891819	-28.816141	-1.998900	0.000000	0.913595	0.000000	0.000000	0.000000	-0.048108	-0.128888	0.238501	0.000000	0.000000	3.000000	74.000000	0.000000
3948.429150	-0.140138	0.556735	0.019067	69.039925	-27.891819	-28.816141	-1.998900	0.000000	0.913595	0.000000	0.000000	0.000000	-0.048108	-0.128888	0.238501	0.000000	0.000000	3.000000	74.000000	0.000000
3948.432483	-0.140138	0.556735	0.019067	69.039925	-27.891819	-28.816141	-1.998900	0.000000	0.913595	0.000000	0.000000	0.000000	-0.048108	-0.128888	0.238501	0.000000	0.000000	3.000000	74.000000	0.000000
3948.435817	-0.140138	0.556735	0.019067	69.053467	-27.892908	-28.825447	-2.006918	0.000000	0.953345	0.000000	0.000000	0.000000	-0.048108	-0.128888	0.238501	0.000000	0.000000	3.000000	74.000000	0.000000
3948.439150	-0.140266	0.556367	0.019835	69.053467	-27.892908	-28.825447	-2.006918	0.000000	0.953345	0.000000	0.000000	0.000000	-0.038304	-0.110283	0.230532	0.000000	0.000000	3.000000	74.000000	0.000000
3948.442483	-0.140266	0.556367	0.019835	69.053467	-27.892908	-28.825447	-2.006918	0.000000	0.953345	0.000000	0.000000	0.000000	-0.038304	-0.110283	0.230532	0.000000	0.000000	3.000000	74.000000	0.000000
3948.445817	-0.140346	0.556009	0.020527	69.062668	-27.884209	-28.830690	-2.013302	0.000000	0.991767	0.000000	0.000000	0.000000	-0.024021	-0.107437	0.207352	0.000000	0.000000	3.000000	74.000000	0.000000
3948.449150	-0.140346	0.556009	0.020527	69.062668	-27.884209	-28.830690	-2.013302	0.000000	0.991767	0.000000	0.000000	0.000000	-0.024021	-0.107437	0.207352	0.000000	0.000000	3.000000	74.000000	0.000000
3948.452483	-0.140346	0.556009	0.020527	69.062668	-27.884209	-28.830690	-2.013302	0.000000	0.991767	0.000000	0.000000	0.000000	-0.024021	-0.107437	0.207352	0.000000	0.000000	3.000000	74.000000	0.000000
3948.455817	-0.140346	0.556009	0.020527	69.065750	-27.874968	-28.832445	-2.017305	0.000000	1.026326	0.000000	0.000000	0.000000	-0.024021	-0.107437	0.207352	0.000000	0.000000	3.000000	74.000000	0.000000
3948.459150	-0.140439	0.555714	0.021178	69.065750	-27.874968	-28.832445	-2.017305	0.000000	1.026326	0.000000	0.000000	0.000000	-0.027829	-0.088610	0.195479	0.000000	0.000000	3.000000	74.000000	0.000000
3948.462483	-0.140439	0.555714	0.021178	69.065750	-27.874968	-28.832445	-2.017305	0.000000	1.026326	0.000000	0.000000	0.000000	-0.027829	-0.088610	0.195479	0.000000	0.000000	3.000000	74.000000	0.000000
3948.465817	-0.140580	0.555446	0.021743	69.068817	-27.871157	-28.834190	-2.021943	0.000000	1.058905	0.000000	0.000000	0.000000	-0.042340	-0.080263	0.169459	0.000000	0.000000	3.000000	74.000000	0.000000
3948.469150	-0.140580	0.555446	0.021743	69.068817	-27.871157	-28.834190	-2.021943	0.000000	1.058905	0.000000	0.000000	0.000000	-0.042340	-0.080263	0.169459	0.000000	0.000000	3.000000	74.000000	0.000000
3948.472483	-0.140580	0.555446	0.021743	69.068817	-27.871157	-28.834190	-2.021943	0.000000	1.058905	0.000000	0.000000	0.000000	-0.042340	-0.080263	0.169459	0.000000	0.000000	3.000000	74.000000	0.000000
3948.475817	-0.140580	0.555446	0.021743	69.065750	-27.866806	-28.832445	-2.028999	0.000000	1.087149	0.000000	0.000000	0.000000	-0.042340	-0.080263	0.169459	0.000000	0.000000	3.000000	74.000000	0.000000
3948.479150	-0.140711	0.555242	0.022275	69.065750	-27.866806	-28.832445	-2.028999	0.000000	1.087149	0.000000	0.000000	0.000000	-0.039442	-0.061224	0.159647	0.000000	0.000000	3.000000	74.000000	0.000000
3948.482483	-0.140711	0.555242	0.022275	69.065750	-27.866806	-28.832445	-2.028999	0.000000	1.087149	0.000000	0.000000	0.000000	-0.039442	-0.061224	0.159647	0.000000	0.000000	3.000000	74.000000	0.000000
3948.485817	-0.140879	0.555086	0.022677	69.062668	-27.870604	-28.830687	-2.035573	0.000000	1.113756	0.000000	0.000000	0.000000	-0.050185	-0.046891	0.120413	0.000000	0.000000	3.000000	74.000000	0.000000
3948.489150	-0.140879	0.555086	0.022677	69.062668	-27.870604	-28.830687	-2.035573	0.000000	1.113756	0.000000	0.000000	0.000000	-0.050185	-0.046891	0.120413	0.000000	0.000000	3.000000	74.000000	0.000000
3948.492483	-0.140879	0.555086	0.022677	69.062668	-27.870604	-28.830687	-2.035573	0.000000	1.113756	0.000000	0.000000	0.000000	-0.050185	-0.046891	0.120413	0.000000	0.000000	3.000000	74.000000	0.000000
3948.495817	-0.140879	0.555086	0.022677	69.052917	-27.869165	-28.821268	-2.043937	0.000000	1.133825	0.000000	0.000000	0.000000	-0.050185	-0.046891	0.120413	0.000000	0.000000	3.000000	74.000000	0.000000
3948.499150	-0.141048	0.555001	0.023084	69.052917	-27.869165	-28.821268	-2.043937	0.000000	1.133825	0.000000	0.000000	0.000000	-0.050785	-0.025348	0.122369	0.000000	0.000000	3.000000	74.000000	0.000000
3948.502483	-0.141048	0.555001	0.023084	69.052917	-27.869165	-28.821268	-2.043937	0.000000	1.133825	0.000000	0.000000	0.000000	-0.050785	-0.025348	0.122369	0.000000	0.000000	3.000000	74.000000	0.000000
3948.505817	-0.141048	0.555001	0.023084	69.045013	-27.872444	-28.818354	-2.052401	0.000000	1.154220	0.000000	0.000000	0.000000	-0.050785	-0.025348	0.122369	0.000000	0.000000	3.000000	74.000000	0.000000
3948.509150	-0.141048	0.555001	0.023084	69.045013	-27.872444	-28.818354	-2.052401	0.000000	1.154220	0.000000	0.000000	0.000000	-0.050785	-0.025348	0.122369	0.000000	0.000000	3.000000	74.000000	0.000000
3948.512483	-0.141191	0.554956	0.023404	69.045013	-27.872444	-28.818354	-2.052401	0.000000	1.154220	0.000000	0.000000	0.000000	-0.043013	-0.013743	0.095824	0.000000	0.000000	3.000000	74.000000	0.000000
3948.515817	-0.141315	0.554939	0.023657	69.032738	-27.871365	-28.811375	-2.052401	0.000000	1.154220	0.000000	0.000000	0.000000	-0.037179	-0.005046	0.075925	0.000000	0.000000	3.000000	74.000000	0.000000
3948.519150	-0.141315	0.554939	0.023657	69.032738	-27.871365	-28.811375	-2.052401	0.000000	1.154220	0.000000	0.000000	0.000000	-0.037179	-0.005046	0.075925	0.000000	0.000000	3.000000	74.000000	0.000000
3948.522483	-0.141315	0.554939	0.023657	69.032738	-27.871365	-28.811375	-2.052401	0.000000	1.154220	0.000000	0.000000	0.000000	-0.037179	-0.005046	0.075925	0.000000	0.000000	3.000000	74.000000	0.000000
3948.525817	-0.141315	0.554939	0.023657	69.017403	-27.868668	-28.802662	-2.065766	0.000000	1.182845	0.000000	0.000000	0.000000	-0.037179	-0.005046	0.075925	0.000000	0.000000	3.000000	74.000000	0.000000
3948.529150	-0.141431	0.554959	0.023883	69.017403	-27.868668	-28.802662	-2.065766	0.000000	1.182845	0.000000	0.000000	0.000000	-0.034794	0.006057	0.067745	0.000000	0.000000	3.000000	74.000000	0.000000
3948.532483	-0.141431	0.554959	0.023883	69.017403	-27.868668	-28.802662	-2.065766	0.000000	1.182845	0.000000	0.000000	0.000000	-0.034794	0.006057	0.067745	0.000000	0.000000	3.000000	74.000000	0.000000
3948.535817	-0.141431	0.554959	0.023883	69.005112	-27.870333	-28.795706	-2.071565	0.000000	1.194136	0.000000	0.000000	0.000000	-0.034794	0.006057	0.067745	0.000000	0.000000	3.000000	74.000000	0.000000
3948.539150	-0.141431	0.554959	0.023883	69.005112	-27.870333	-28.795706	-2.071565	0.000000	1.194136	0.000000	0.000000	0.000000	-0.034794	0.006057	0.067745	0.000000	0.000000	3.000000	74.000000	0.000000
3948.542483	-0.141564	0.554989	0.024080	69.005112	-27.870333	-28.795706	-2.071565	0.000000	1.194136	0.000000	0.000000	0.000000	-0.039712	0.008967	0.059090	0.000000	0.000000	3.000000	74.000000	0.000000
3948.545817	-0.141564	0.554989	0.024080	68.992851	-27.869282	-28.788755	-2.071565	0.000000	1.194136	0.000000	0.000000	0.000000	-0.039712	0.008967	0.059090	0.000000	0.000000	3.000000	74.000000	0.000000
3948.549150	-0.141564	0.554989	0.024080	68.992851	-27.869282	-28.788755	-2.071565	0.000000	1.194136	0.000000	0.000000	0.000000	-0.039712	0.008967	0.059090	0.000000	0.000000	3.000000	74.000000	0.000000
3948.552483	-0.141564	0.554989	0.024080	68.992851	-27.869282	-28.788755	-2.071565	0.000000	1.194136	0.000000	0.000000	0.000000	-0.039712	0.008967	0.059090	0.000000	0.000000	3.000000	74.000000	0.000000
3948.555817	-0.141760	0.555117	0.024326	68.974457	-27.867729	-28.778347	-2.078183	0.000000	1.203984	0.000000	0.000000	0.000000	-0.058971	0.038406	0.073812	0.000000	0.000000	3.000000	74.000000	0.000000
3948.559150	-0.141760	0.555117	0.024326	68.974457	-27.867729	-28.778347	-2.078183	0.000000	1.203984	0.000000	0.000000	0.000000	-0.058971	0.038406	0.073812	0.000000	0.000000	3.000000	74.000000	0.000000
3948.562483	-0.141760	0.555117	0.024326	68.974457	-27.867729	-28.778347	-2.078183	0.000000	1.203984	0.000000	0.000000	0.000000	-0.058971	0.038406	0.073812	0.000000	0.000000	3.000000	74.000000	0.000000
3948.565817	-0.141760	0.555117	0.024326	68.949905	-27.857513	-28.764488	-2.088012	0.000000	1.216286	0.000000	0.000000	0.000000	-0.058971	0.038406	0.073812	0.000000	0.000000	3.000000	74.000000	0.000000
3948.569150	-0.141810	0.555278	0.024410	68.949905	-27.857513	-28.764488	-2.088012	0.000000	1.216286	0.000000	0.000000	0.000000	-0.014917	0.048263	0.025365	0.000000	0.000000	3.000000	74.000000	0.000000
3948.572483	-0.141810	0.555278	0.024410	68.949905	-27.857513	-28.764488	-2.088012	0.000000	1.216286	0.000000	0.000000	0.000000	-0.014917	0.048263	0.025365	0.000000	0.000000	3.000000	74.000000	0.000000
3948.575817	-0.141839	0.555511	0.024508	68.916176	-27.839792	-28.745497	-2.090498	0.000000	1.220513	0.000000	0.000000	0.000000	-0.008642	0.070076	0.029350	0.000000	0.000000	3.000000	74.000000	0.000000
3948.579150	-0.141839	0.555511	0.024508	68.916176	-27.839792	-28.745497	-2.090498	0.000000	1.220513	0.000000	0.000000	0.000000	-0.008642	0.070076	0.029350	0.000000	0.000000	3.000000	74.000000	0.000000
3948.582483	-0.141839	0.555511	0.024508	68.916176	-27.839792	-28.745497	-2.090498	0.000000	1.220513	0.000000	0.000000	0.000000	-0.008642	0.070076	0.029350	0.000000	0.000000	3.000000	74.000000	0.000000
3948.585817	-0.141839	0.555511	0.024508	68.873207	-27.814577	-28.721390	-2.091939	0.000000	1.225405	0.000000	0.000000	0.000000	-0.008642	0.070076	0.029350	0.000000	0.000000	3.000000	74.000000	0.000000
3948.589150	-0.141839	0.555855	0.024592	68.873207	-27.814577	-28.721390	-2.091939	0.000000	1.225405	0.000000	0.000000	0.000000	0.000054	0.103014	0.025133	0.000000	0.000000	3.000000	74.000000	0.000000
3948.592483	-0.141839	0.555855	0.024592	68.873207	-27.814577	-28.721390	-2.091939	0.000000	1.225405	0.000000	0.000000	0.000000	0.000054	0.103014	0.025133	0.000000	0.000000	3.000000	74.000000	0.000000
3948.595817	-0.141839	0.555855	0.024592	68.817978	-27.783091	-28.690540	-2.091930	0.000000	1.229594	0.000000	0.000000	0.000000	0.000054	0.103014	0.025133	0.000000	0.000000	3.000000	74.000000	0.000000
3948.599150	-0.141839	0.555855	0.024592	68.817978	-27.783091	-28.690540	-2.091930	0.000000	1.229594	0.000000	0.000000	0.000000	0.000054	0.103014	0.025133	0.000000	0.000000	3.000000	74.000000	0.000000
3948.602483	-0.141842	0.556243	0.024687	68.817978	-27.783091	-28.690540	-2.091930	0.000000	1.229594	0.000000	0.000000	0.000000	-0.000951	0.116601	0.028569	0.000000	0.000000	3.000000	74.000000	0.000000
3948.605817	-0.141855	0.556668	0.024816	68.762741	-27.751755	-28.659849	-2.091930	0.000000	1.229594	0.000000	0.000000	0.000000	-0.003904	0.127309	0.038596	0.000000	0.000000	3.000000	74.000000	0.000000
[truncated: 7,891 more rows]
