# Supplementary material for: Haptic Guidance Needs to Be Intuitive Not Just Informative to Improve Human Motor Accuracy
Source: PLoS One. 2016 Mar 16;11(3):e0150912. doi: 10.1371/journal.pone.0150912 (PMC4794196; doi:10.1371/journal.pone.0150912)
Supplement: S2 Data — (ZIP) [file pone.0150912.s002.zip › Subject1/exp2_0005.txt]

Time	PosX	PosY	PosZ	RotX	RotY	RotZ	ForceX	ForceY	ForceZ	MomentX	MomentY	MomentZ	VelocityX	VelocityY	VelocityZ	CalibratedWeight	ButtonDown	Condition	Trial	Visual
1941.949201	0.000923	0.545789	0.248820	81.283463	48.785351	38.394169	0.000000	0.000000	0.000000	0.000000	0.000000	0.000000	-0.030200	0.014433	-0.025478	0.000000	1.000000	3.000000	5.000000	0.000000
1941.952534	0.000923	0.545789	0.248820	81.267471	48.655502	38.294308	-1.847520	0.000000	4.646145	0.000000	0.000000	0.000000	-0.030200	0.014433	-0.025478	0.000000	1.000000	3.000000	5.000000	0.000000
1941.955867	0.000923	0.545789	0.248820	81.267471	48.655502	38.294308	-1.847520	0.000000	4.646145	0.000000	0.000000	0.000000	-0.030200	0.014433	-0.025478	0.000000	1.000000	3.000000	5.000000	0.000000
1941.959201	0.000923	0.545789	0.248820	81.267471	48.655502	38.294308	-1.847520	0.000000	4.646145	0.000000	0.000000	0.000000	-0.030200	0.014433	-0.025478	0.000000	1.000000	3.000000	5.000000	0.000000
1941.962534	-0.000350	0.546267	0.249345	81.225975	48.291359	37.986412	-1.849687	0.000000	4.645284	0.000000	0.000000	0.000000	-0.382142	0.143264	0.157529	0.000000	1.000000	3.000000	5.000000	0.000000
1941.965867	-0.000350	0.546267	0.249345	81.225975	48.291359	37.986412	-1.849687	0.000000	4.645284	0.000000	0.000000	0.000000	-0.382142	0.143264	0.157529	0.000000	1.000000	3.000000	5.000000	0.000000
1941.969201	-0.000350	0.546267	0.249345	81.225975	48.291359	37.986412	-1.849687	0.000000	4.645284	0.000000	0.000000	0.000000	-0.382142	0.143264	0.157529	0.000000	1.000000	3.000000	5.000000	0.000000
1941.972534	-0.000350	0.546267	0.249345	81.174164	47.915703	37.685501	-1.866770	0.000000	4.638445	0.000000	0.000000	0.000000	-0.382142	0.143264	0.157529	0.000000	1.000000	3.000000	5.000000	0.000000
1941.975867	-0.001089	0.546457	0.249920	81.174164	47.915703	37.685501	-1.866770	0.000000	4.638445	0.000000	0.000000	0.000000	-0.221625	0.057091	0.172479	0.000000	1.000000	3.000000	5.000000	0.000000
1941.979201	-0.001089	0.546457	0.249920	81.174164	47.915703	37.685501	-1.866770	0.000000	4.638445	0.000000	0.000000	0.000000	-0.221625	0.057091	0.172479	0.000000	1.000000	3.000000	5.000000	0.000000
1941.982534	-0.001864	0.546660	0.250901	81.017006	47.799458	37.702015	-1.866770	0.000000	4.638445	0.000000	0.000000	0.000000	-0.232385	0.060786	0.294328	0.000000	1.000000	3.000000	5.000000	0.000000
1941.985867	-0.001864	0.546660	0.250901	81.017006	47.799458	37.702015	-1.866770	0.000000	4.638445	0.000000	0.000000	0.000000	-0.232385	0.060786	0.294328	0.000000	1.000000	3.000000	5.000000	0.000000
1941.989201	-0.001864	0.546660	0.250901	81.017006	47.799458	37.702015	-1.866770	0.000000	4.638445	0.000000	0.000000	0.000000	-0.232385	0.060786	0.294328	0.000000	1.000000	3.000000	5.000000	0.000000
1941.992534	-0.002978	0.547144	0.252077	80.652458	48.363148	38.584732	-1.880859	0.000000	4.632750	0.000000	0.000000	0.000000	-0.334256	0.145137	0.352977	0.000000	1.000000	3.000000	5.000000	0.000000
1941.995867	-0.002978	0.547144	0.252077	80.652458	48.363148	38.584732	-1.880859	0.000000	4.632750	0.000000	0.000000	0.000000	-0.334256	0.145137	0.352977	0.000000	1.000000	3.000000	5.000000	0.000000
1941.999201	-0.002978	0.547144	0.252077	80.652458	48.363148	38.584732	-1.880859	0.000000	4.632750	0.000000	0.000000	0.000000	-0.334256	0.145137	0.352977	0.000000	1.000000	3.000000	5.000000	0.000000
1942.002534	-0.003894	0.547615	0.253299	80.190712	49.401127	40.019985	-1.890888	0.000000	4.628665	0.000000	0.000000	0.000000	-0.274733	0.141278	0.366319	0.000000	1.000000	3.000000	5.000000	0.000000
1942.005867	-0.003894	0.547615	0.253299	80.190712	49.401127	40.019985	-1.890888	0.000000	4.628665	0.000000	0.000000	0.000000	-0.274733	0.141278	0.366319	0.000000	1.000000	3.000000	5.000000	0.000000
1942.009201	-0.003894	0.547615	0.253299	80.190712	49.401127	40.019985	-1.890888	0.000000	4.628665	0.000000	0.000000	0.000000	-0.274733	0.141278	0.366319	0.000000	1.000000	3.000000	5.000000	0.000000
1942.012534	-0.004981	0.548082	0.254483	79.860283	51.698711	42.716030	-1.897412	0.000000	4.625995	0.000000	0.000000	0.000000	-0.326278	0.140292	0.355244	0.000000	1.000000	3.000000	5.000000	0.000000
1942.015867	-0.004981	0.548082	0.254483	79.860283	51.698711	42.716030	-1.897412	0.000000	4.625995	0.000000	0.000000	0.000000	-0.326278	0.140292	0.355244	0.000000	1.000000	3.000000	5.000000	0.000000
1942.019201	-0.004981	0.548082	0.254483	79.860283	51.698711	42.716030	-1.897412	0.000000	4.625995	0.000000	0.000000	0.000000	-0.326278	0.140292	0.355244	0.000000	1.000000	3.000000	5.000000	0.000000
1942.022534	-0.006444	0.548508	0.255633	79.808517	56.004459	47.355640	-1.906766	0.000000	4.622147	0.000000	0.000000	0.000000	-0.438950	0.127620	0.344974	0.000000	1.000000	3.000000	5.000000	0.000000
1942.025867	-0.006444	0.548508	0.255633	79.808517	56.004459	47.355640	-1.906766	0.000000	4.622147	0.000000	0.000000	0.000000	-0.438950	0.127620	0.344974	0.000000	1.000000	3.000000	5.000000	0.000000
1942.029201	-0.006444	0.548508	0.255633	79.808517	56.004459	47.355640	-1.906766	0.000000	4.622147	0.000000	0.000000	0.000000	-0.438950	0.127620	0.344974	0.000000	1.000000	3.000000	5.000000	0.000000
1942.032534	-0.007912	0.548873	0.256768	79.892593	60.935589	52.506878	-1.922013	0.000000	4.615828	0.000000	0.000000	0.000000	-0.440327	0.109625	0.340701	0.000000	1.000000	3.000000	5.000000	0.000000
1942.035867	-0.007912	0.548873	0.256768	79.892593	60.935589	52.506878	-1.922013	0.000000	4.615828	0.000000	0.000000	0.000000	-0.440327	0.109625	0.340701	0.000000	1.000000	3.000000	5.000000	0.000000
1942.039201	-0.007912	0.548873	0.256768	79.892593	60.935589	52.506878	-1.922013	0.000000	4.615828	0.000000	0.000000	0.000000	-0.440327	0.109625	0.340701	0.000000	1.000000	3.000000	5.000000	0.000000
1942.042534	-0.009486	0.549170	0.257828	80.000107	65.573563	57.295849	-1.937223	0.000000	4.609465	0.000000	0.000000	0.000000	-0.471991	0.089185	0.317805	0.000000	1.000000	3.000000	5.000000	0.000000
1942.045867	-0.009486	0.549170	0.257828	80.000107	65.573563	57.295849	-1.937223	0.000000	4.609465	0.000000	0.000000	0.000000	-0.471991	0.089185	0.317805	0.000000	1.000000	3.000000	5.000000	0.000000
1942.049201	-0.009486	0.549170	0.257828	80.000107	65.573563	57.295849	-1.937223	0.000000	4.609465	0.000000	0.000000	0.000000	-0.471991	0.089185	0.317805	0.000000	1.000000	3.000000	5.000000	0.000000
1942.052534	-0.011234	0.549411	0.258901	80.066071	69.840843	61.702885	-1.954324	0.000000	4.602241	0.000000	0.000000	0.000000	-0.524472	0.072209	0.321935	0.000000	1.000000	3.000000	5.000000	0.000000
1942.055867	-0.011234	0.549411	0.258901	80.066071	69.840843	61.702885	-1.954324	0.000000	4.602241	0.000000	0.000000	0.000000	-0.524472	0.072209	0.321935	0.000000	1.000000	3.000000	5.000000	0.000000
1942.059201	-0.011234	0.549411	0.258901	80.066071	69.840843	61.702885	-1.954324	0.000000	4.602241	0.000000	0.000000	0.000000	-0.524472	0.072209	0.321935	0.000000	1.000000	3.000000	5.000000	0.000000
1942.062534	-0.012918	0.549544	0.259905	80.057114	73.981781	65.985550	-1.973737	0.000000	4.593948	0.000000	0.000000	0.000000	-0.505264	0.039866	0.301198	0.000000	1.000000	3.000000	5.000000	0.000000
1942.065867	-0.012918	0.549544	0.259905	80.057114	73.981781	65.985550	-1.973737	0.000000	4.593948	0.000000	0.000000	0.000000	-0.505264	0.039866	0.301198	0.000000	1.000000	3.000000	5.000000	0.000000
1942.069201	-0.012918	0.549544	0.259905	80.057114	73.981781	65.985550	-1.973737	0.000000	4.593948	0.000000	0.000000	0.000000	-0.505264	0.039866	0.301198	0.000000	1.000000	3.000000	5.000000	0.000000
1942.072534	-0.014297	0.549618	0.260762	79.925728	78.019287	70.184418	-1.992382	0.000000	4.585893	0.000000	0.000000	0.000000	-0.413757	0.022165	0.257267	0.000000	1.000000	3.000000	5.000000	0.000000
1942.075867	-0.014297	0.549618	0.260762	79.925728	78.019287	70.184418	-1.992382	0.000000	4.585893	0.000000	0.000000	0.000000	-0.413757	0.022165	0.257267	0.000000	1.000000	3.000000	5.000000	0.000000
1942.079201	-0.014297	0.549618	0.260762	79.925728	78.019287	70.184418	-1.992382	0.000000	4.585893	0.000000	0.000000	0.000000	-0.413757	0.022165	0.257267	0.000000	1.000000	3.000000	5.000000	0.000000
1942.082534	-0.015335	0.549711	0.261467	79.707993	81.752792	74.077187	-2.007243	0.000000	4.579408	0.000000	0.000000	0.000000	-0.311371	0.028025	0.211320	0.000000	1.000000	3.000000	5.000000	0.000000
1942.085867	-0.015335	0.549711	0.261467	79.707993	81.752792	74.077187	-2.007243	0.000000	4.579408	0.000000	0.000000	0.000000	-0.311371	0.028025	0.211320	0.000000	1.000000	3.000000	5.000000	0.000000
1942.089201	-0.015335	0.549711	0.261467	79.707993	81.752792	74.077187	-2.007243	0.000000	4.579408	0.000000	0.000000	0.000000	-0.311371	0.028025	0.211320	0.000000	1.000000	3.000000	5.000000	0.000000
1942.092534	-0.015335	0.549711	0.261467	79.551453	84.932106	77.331131	-2.017939	0.000000	4.574705	0.000000	0.000000	0.000000	-0.311371	0.028025	0.211320	0.000000	1.000000	3.000000	5.000000	0.000000
1942.095867	-0.016032	0.549854	0.262093	79.551453	84.932106	77.331131	-2.017939	0.000000	4.574705	0.000000	0.000000	0.000000	-0.208974	0.042742	0.187919	0.000000	1.000000	3.000000	5.000000	0.000000
1942.099201	-0.016032	0.549854	0.262093	79.551453	84.932106	77.331131	-2.017939	0.000000	4.574705	0.000000	0.000000	0.000000	-0.208974	0.042742	0.187919	0.000000	1.000000	3.000000	5.000000	0.000000
1942.102534	-0.016422	0.550079	0.262745	79.630081	87.401909	79.754730	-2.017939	0.000000	4.574705	0.000000	0.000000	0.000000	-0.117194	0.067516	0.195524	0.000000	1.000000	3.000000	5.000000	0.000000
1942.105867	-0.016422	0.550079	0.262745	79.630081	87.401909	79.754730	-2.017939	0.000000	4.574705	0.000000	0.000000	0.000000	-0.117194	0.067516	0.195524	0.000000	1.000000	3.000000	5.000000	0.000000
1942.109201	-0.016422	0.550079	0.262745	79.630081	87.401909	79.754730	-2.017939	0.000000	4.574705	0.000000	0.000000	0.000000	-0.117194	0.067516	0.195524	0.000000	1.000000	3.000000	5.000000	0.000000
1942.112534	-0.016678	0.550312	0.263459	79.963303	88.726349	81.259468	-2.025559	0.000000	4.571336	0.000000	0.000000	0.000000	-0.076761	0.069869	0.214105	0.000000	1.000000	3.000000	5.000000	0.000000
1942.115867	-0.016678	0.550312	0.263459	79.963303	88.726349	81.259468	-2.025559	0.000000	4.571336	0.000000	0.000000	0.000000	-0.076761	0.069869	0.214105	0.000000	1.000000	3.000000	5.000000	0.000000
1942.119201	-0.016678	0.550312	0.263459	79.963303	88.726349	81.259468	-2.025559	0.000000	4.571336	0.000000	0.000000	0.000000	-0.076761	0.069869	0.214105	0.000000	1.000000	3.000000	5.000000	0.000000
1942.122534	-0.016868	0.550556	0.264262	80.504669	88.992760	82.467445	-2.024684	0.000000	4.571723	0.000000	0.000000	0.000000	-0.056979	0.073414	0.241152	0.000000	1.000000	3.000000	5.000000	0.000000
1942.125867	-0.016868	0.550556	0.264262	80.504669	88.992760	82.467445	-2.024684	0.000000	4.571723	0.000000	0.000000	0.000000	-0.056979	0.073414	0.241152	0.000000	1.000000	3.000000	5.000000	0.000000
1942.129201	-0.016868	0.550556	0.264262	80.504669	88.992760	82.467445	-2.024684	0.000000	4.571723	0.000000	0.000000	0.000000	-0.056979	0.073414	0.241152	0.000000	1.000000	3.000000	5.000000	0.000000
1942.132534	-0.016821	0.550777	0.265195	81.167358	88.772789	83.166451	-2.022281	0.000000	4.572787	0.000000	0.000000	0.000000	0.014046	0.066222	0.279770	0.000000	1.000000	3.000000	5.000000	0.000000
1942.135867	-0.016821	0.550777	0.265195	81.167358	88.772789	83.166451	-2.022281	0.000000	4.572787	0.000000	0.000000	0.000000	0.014046	0.066222	0.279770	0.000000	1.000000	3.000000	5.000000	0.000000
1942.139201	-0.016821	0.550777	0.265195	81.167358	88.772789	83.166451	-2.022281	0.000000	4.572787	0.000000	0.000000	0.000000	0.014046	0.066222	0.279770	0.000000	1.000000	3.000000	5.000000	0.000000
1942.142534	-0.016568	0.550854	0.266103	81.822884	88.561737	82.711685	-2.015651	0.000000	4.575713	0.000000	0.000000	0.000000	0.076102	0.023005	0.272468	0.000000	0.000000	3.000000	5.000000	0.000000
1942.145867	-0.016568	0.550854	0.266103	81.822884	88.561737	82.711685	-2.015651	0.000000	4.575713	0.000000	0.000000	0.000000	0.076102	0.023005	0.272468	0.000000	0.000000	3.000000	5.000000	0.000000
1942.149201	-0.016568	0.550854	0.266103	81.822884	88.561737	82.711685	-2.015651	0.000000	4.575713	0.000000	0.000000	0.000000	0.076102	0.023005	0.272468	0.000000	0.000000	3.000000	5.000000	0.000000
1942.152534	-0.015902	0.551060	0.267093	82.353577	88.125626	81.913727	-2.006224	0.000000	4.579854	0.000000	0.000000	0.000000	0.199596	0.061973	0.296814	0.000000	0.000000	3.000000	5.000000	0.000000
1942.155867	-0.015902	0.551060	0.267093	82.353577	88.125626	81.913727	-2.006224	0.000000	4.579854	0.000000	0.000000	0.000000	0.199596	0.061973	0.296814	0.000000	0.000000	3.000000	5.000000	0.000000
1942.159201	-0.015902	0.551060	0.267093	82.353577	88.125626	81.913727	-2.006224	0.000000	4.579854	0.000000	0.000000	0.000000	0.199596	0.061973	0.296814	0.000000	0.000000	3.000000	5.000000	0.000000
1942.162534	-0.015200	0.551425	0.268059	82.700050	87.403503	80.928543	-1.990381	0.000000	4.586761	0.000000	0.000000	0.000000	0.210628	0.109493	0.289967	0.000000	0.000000	3.000000	5.000000	0.000000
1942.165867	-0.015200	0.551425	0.268059	82.700050	87.403503	80.928543	-1.990381	0.000000	4.586761	0.000000	0.000000	0.000000	0.210628	0.109493	0.289967	0.000000	0.000000	3.000000	5.000000	0.000000
1942.169201	-0.015200	0.551425	0.268059	82.700050	87.403503	80.928543	-1.990381	0.000000	4.586761	0.000000	0.000000	0.000000	0.210628	0.109493	0.289967	0.000000	0.000000	3.000000	5.000000	0.000000
1942.172534	-0.014425	0.551819	0.268930	82.978706	86.630257	79.928352	-1.974195	0.000000	4.593751	0.000000	0.000000	0.000000	0.232461	0.118053	0.261184	0.000000	0.000000	3.000000	5.000000	0.000000
1942.175867	-0.014425	0.551819	0.268930	82.978706	86.630257	79.928352	-1.974195	0.000000	4.593751	0.000000	0.000000	0.000000	0.232461	0.118053	0.261184	0.000000	0.000000	3.000000	5.000000	0.000000
1942.179201	-0.014425	0.551819	0.268930	82.978706	86.630257	79.928352	-1.974195	0.000000	4.593751	0.000000	0.000000	0.000000	0.232461	0.118053	0.261184	0.000000	0.000000	3.000000	5.000000	0.000000
1942.182534	-0.013783	0.552190	0.269617	83.286827	85.931038	78.991951	-1.957590	0.000000	4.600852	0.000000	0.000000	0.000000	0.192636	0.111200	0.206249	0.000000	0.000000	3.000000	5.000000	0.000000
1942.185867	-0.013783	0.552190	0.269617	83.286827	85.931038	78.991951	-1.957590	0.000000	4.600852	0.000000	0.000000	0.000000	0.192636	0.111200	0.206249	0.000000	0.000000	3.000000	5.000000	0.000000
1942.189201	-0.013783	0.552190	0.269617	83.286827	85.931038	78.991951	-1.957590	0.000000	4.600852	0.000000	0.000000	0.000000	0.192636	0.111200	0.206249	0.000000	0.000000	3.000000	5.000000	0.000000
1942.192534	-0.013783	0.552190	0.269617	83.621758	85.349823	78.191025	-1.944060	0.000000	4.606586	0.000000	0.000000	0.000000	0.192636	0.111200	0.206249	0.000000	0.000000	3.000000	5.000000	0.000000
1942.195867	-0.013549	0.552486	0.270034	83.621758	85.349823	78.191025	-1.944060	0.000000	4.606586	0.000000	0.000000	0.000000	0.070148	0.088912	0.125121	0.000000	0.000000	3.000000	5.000000	0.000000
1942.199201	-0.013549	0.552486	0.270034	83.621758	85.349823	78.191025	-1.944060	0.000000	4.606586	0.000000	0.000000	0.000000	0.070148	0.088912	0.125121	0.000000	0.000000	3.000000	5.000000	0.000000
1942.202534	-0.013549	0.552486	0.270034	83.920006	84.999062	77.663467	-1.944060	0.000000	4.606586	0.000000	0.000000	0.000000	0.070148	0.088912	0.125121	0.000000	0.000000	3.000000	5.000000	0.000000
1942.205867	-0.013549	0.552486	0.270034	83.920006	84.999062	77.663467	-1.944060	0.000000	4.606586	0.000000	0.000000	0.000000	0.070148	0.088912	0.125121	0.000000	0.000000	3.000000	5.000000	0.000000
1942.209201	-0.013484	0.552712	0.270216	83.920006	84.999062	77.663467	-1.944060	0.000000	4.606586	0.000000	0.000000	0.000000	0.019707	0.067755	0.054635	0.000000	0.000000	3.000000	5.000000	0.000000
1942.212534	-0.013484	0.552712	0.270216	83.987938	84.895622	77.529068	-1.938120	0.000000	4.609087	0.000000	0.000000	0.000000	0.019707	0.067755	0.054635	0.000000	0.000000	3.000000	5.000000	0.000000
1942.215867	-0.013484	0.552712	0.270216	83.987938	84.895622	77.529068	-1.938120	0.000000	4.609087	0.000000	0.000000	0.000000	0.019707	0.067755	0.054635	0.000000	0.000000	3.000000	5.000000	0.000000
1942.219201	-0.013484	0.552712	0.270216	83.987938	84.895622	77.529068	-1.938120	0.000000	4.609087	0.000000	0.000000	0.000000	0.019707	0.067755	0.054635	0.000000	0.000000	3.000000	5.000000	0.000000
1942.222534	-0.013685	0.553074	0.269894	83.739944	84.939552	77.721031	-1.936058	0.000000	4.609955	0.000000	0.000000	0.000000	-0.060357	0.108730	-0.096654	0.000000	0.000000	3.000000	5.000000	0.000000
1942.225867	-0.013685	0.553074	0.269894	83.739944	84.939552	77.721031	-1.936058	0.000000	4.609955	0.000000	0.000000	0.000000	-0.060357	0.108730	-0.096654	0.000000	0.000000	3.000000	5.000000	0.000000
1942.229201	-0.013685	0.553074	0.269894	83.739944	84.939552	77.721031	-1.936058	0.000000	4.609955	0.000000	0.000000	0.000000	-0.060357	0.108730	-0.096654	0.000000	0.000000	3.000000	5.000000	0.000000
1942.232534	-0.013505	0.553266	0.269511	83.288986	85.109093	78.132401	-1.940940	0.000000	4.607901	0.000000	0.000000	0.000000	0.053926	0.057415	-0.114940	0.000000	0.000000	3.000000	5.000000	0.000000
1942.235867	-0.013505	0.553266	0.269511	83.288986	85.109093	78.132401	-1.940940	0.000000	4.607901	0.000000	0.000000	0.000000	0.053926	0.057415	-0.114940	0.000000	0.000000	3.000000	5.000000	0.000000
1942.239201	-0.013505	0.553266	0.269511	83.288986	85.109093	78.132401	-1.940940	0.000000	4.607901	0.000000	0.000000	0.000000	0.053926	0.057415	-0.114940	0.000000	0.000000	3.000000	5.000000	0.000000
1942.242534	-0.013505	0.553266	0.269511	82.775803	85.305420	78.590141	-1.940674	0.000000	4.608014	0.000000	0.000000	0.000000	0.053926	0.057415	-0.114940	0.000000	0.000000	3.000000	5.000000	0.000000
1942.245867	-0.013083	0.553489	0.269067	82.775803	85.305420	78.590141	-1.940674	0.000000	4.608014	0.000000	0.000000	0.000000	0.126627	0.066905	-0.133107	0.000000	0.000000	3.000000	5.000000	0.000000
1942.249201	-0.013083	0.553489	0.269067	82.775803	85.305420	78.590141	-1.940674	0.000000	4.608014	0.000000	0.000000	0.000000	0.126627	0.066905	-0.133107	0.000000	0.000000	3.000000	5.000000	0.000000
1942.252534	-0.012523	0.553787	0.268585	82.409866	85.488747	78.938507	-1.940674	0.000000	4.608014	0.000000	0.000000	0.000000	0.168030	0.089385	-0.144661	0.000000	0.000000	3.000000	5.000000	0.000000
1942.255867	-0.012523	0.553787	0.268585	82.409866	85.488747	78.938507	-1.940674	0.000000	4.608014	0.000000	0.000000	0.000000	0.168030	0.089385	-0.144661	0.000000	0.000000	3.000000	5.000000	0.000000
1942.259201	-0.012523	0.553787	0.268585	82.409866	85.488747	78.938507	-1.940674	0.000000	4.608014	0.000000	0.000000	0.000000	0.168030	0.089385	-0.144661	0.000000	0.000000	3.000000	5.000000	0.000000
1942.262534	-0.012523	0.553787	0.268585	82.359070	85.744781	79.174355	-1.932033	0.000000	4.611643	0.000000	0.000000	0.000000	0.168030	0.089385	-0.144661	0.000000	0.000000	3.000000	5.000000	0.000000
1942.265867	-0.011825	0.553979	0.268073	82.359070	85.744781	79.174355	-1.932033	0.000000	4.611643	0.000000	0.000000	0.000000	0.209280	0.057729	-0.153690	0.000000	0.000000	3.000000	5.000000	0.000000
1942.269201	-0.011825	0.553979	0.268073	82.359070	85.744781	79.174355	-1.932033	0.000000	4.611643	0.000000	0.000000	0.000000	0.209280	0.057729	-0.153690	0.000000	0.000000	3.000000	5.000000	0.000000
1942.272534	-0.011095	0.554175	0.267590	82.463547	86.027496	79.343704	-1.932033	0.000000	4.611643	0.000000	0.000000	0.000000	0.219172	0.058803	-0.145010	0.000000	0.000000	3.000000	5.000000	0.000000
1942.275867	-0.011095	0.554175	0.267590	82.463547	86.027496	79.343704	-1.932033	0.000000	4.611643	0.000000	0.000000	0.000000	0.219172	0.058803	-0.145010	0.000000	0.000000	3.000000	5.000000	0.000000
1942.279201	-0.011095	0.554175	0.267590	82.463547	86.027496	79.343704	-1.932033	0.000000	4.611643	0.000000	0.000000	0.000000	0.219172	0.058803	-0.145010	0.000000	0.000000	3.000000	5.000000	0.000000
1942.282534	-0.011095	0.554175	0.267590	82.630310	86.302826	79.470093	-1.917180	0.000000	4.617837	0.000000	0.000000	0.000000	0.219172	0.058803	-0.145010	0.000000	0.000000	3.000000	5.000000	0.000000
1942.285867	-0.010365	0.554392	0.267117	82.630310	86.302826	79.470093	-1.917180	0.000000	4.617837	0.000000	0.000000	0.000000	0.218830	0.065213	-0.141733	0.000000	0.000000	3.000000	5.000000	0.000000
1942.289201	-0.010365	0.554392	0.267117	82.630310	86.302826	79.470093	-1.917180	0.000000	4.617837	0.000000	0.000000	0.000000	0.218830	0.065213	-0.141733	0.000000	0.000000	3.000000	5.000000	0.000000
1942.292534	-0.009603	0.554613	0.266674	82.794975	86.588509	79.605209	-1.917180	0.000000	4.617837	0.000000	0.000000	0.000000	0.228735	0.066283	-0.133041	0.000000	0.000000	3.000000	5.000000	0.000000
1942.295867	-0.009603	0.554613	0.266674	82.794975	86.588509	79.605209	-1.917180	0.000000	4.617837	0.000000	0.000000	0.000000	0.228735	0.066283	-0.133041	0.000000	0.000000	3.000000	5.000000	0.000000
1942.299201	-0.009603	0.554613	0.266674	82.794975	86.588509	79.605209	-1.917180	0.000000	4.617837	0.000000	0.000000	0.000000	0.228735	0.066283	-0.133041	0.000000	0.000000	3.000000	5.000000	0.000000
1942.302534	-0.009603	0.554613	0.266674	82.878365	86.784218	79.700760	-1.900725	0.000000	4.624635	0.000000	0.000000	0.000000	0.228735	0.066283	-0.133041	0.000000	0.000000	3.000000	5.000000	0.000000
1942.305867	-0.008910	0.554838	0.266258	82.878365	86.784218	79.700760	-1.900725	0.000000	4.624635	0.000000	0.000000	0.000000	0.207742	0.067362	-0.124744	0.000000	0.000000	3.000000	5.000000	0.000000
1942.309201	-0.008910	0.554838	0.266258	82.878365	86.784218	79.700760	-1.900725	0.000000	4.624635	0.000000	0.000000	0.000000	0.207742	0.067362	-0.124744	0.000000	0.000000	3.000000	5.000000	0.000000
1942.312534	-0.008151	0.555048	0.265889	82.878975	86.969147	79.826828	-1.900725	0.000000	4.624635	0.000000	0.000000	0.000000	0.227937	0.063174	-0.110617	0.000000	0.000000	3.000000	5.000000	0.000000
1942.315867	-0.008151	0.555048	0.265889	82.878975	86.969147	79.826828	-1.900725	0.000000	4.624635	0.000000	0.000000	0.000000	0.227937	0.063174	-0.110617	0.000000	0.000000	3.000000	5.000000	0.000000
1942.319201	-0.008151	0.555048	0.265889	82.878975	86.969147	79.826828	-1.900725	0.000000	4.624635	0.000000	0.000000	0.000000	0.227937	0.063174	-0.110617	0.000000	0.000000	3.000000	5.000000	0.000000
1942.322534	-0.008151	0.555048	0.265889	82.877785	87.184158	79.978867	-1.883876	0.000000	4.631524	0.000000	0.000000	0.000000	0.227937	0.063174	-0.110617	0.000000	0.000000	3.000000	5.000000	0.000000
1942.325867	-0.007289	0.555259	0.265520	82.877785	87.184158	79.978867	-1.883876	0.000000	4.631524	0.000000	0.000000	0.000000	0.258580	0.063060	-0.110635	0.000000	0.000000	3.000000	5.000000	0.000000
1942.329201	-0.007289	0.555259	0.265520	82.877785	87.184158	79.978867	-1.883876	0.000000	4.631524	0.000000	0.000000	0.000000	0.258580	0.063060	-0.110635	0.000000	0.000000	3.000000	5.000000	0.000000
1942.332534	-0.006496	0.555390	0.265160	82.870407	87.397476	80.212418	-1.883876	0.000000	4.631524	0.000000	0.000000	0.000000	0.237712	0.039287	-0.108026	0.000000	0.000000	3.000000	5.000000	0.000000
1942.335867	-0.006496	0.555390	0.265160	82.870407	87.397476	80.212418	-1.883876	0.000000	4.631524	0.000000	0.000000	0.000000	0.237712	0.039287	-0.108026	0.000000	0.000000	3.000000	5.000000	0.000000
1942.339201	-0.006496	0.555390	0.265160	82.870407	87.397476	80.212418	-1.883876	0.000000	4.631524	0.000000	0.000000	0.000000	0.237712	0.039287	-0.108026	0.000000	0.000000	3.000000	5.000000	0.000000
1942.342534	-0.006496	0.555390	0.265160	82.844971	87.630020	80.675117	-1.863471	0.000000	4.639771	0.000000	0.000000	0.000000	0.237712	0.039287	-0.108026	0.000000	0.000000	3.000000	5.000000	0.000000
1942.345867	-0.005636	0.555556	0.264764	82.844971	87.630020	80.675117	-1.863471	0.000000	4.639771	0.000000	0.000000	0.000000	0.258121	0.049843	-0.118776	0.000000	0.000000	3.000000	5.000000	0.000000
1942.349201	-0.005636	0.555556	0.264764	82.844971	87.630020	80.675117	-1.863471	0.000000	4.639771	0.000000	0.000000	0.000000	0.258121	0.049843	-0.118776	0.000000	0.000000	3.000000	5.000000	0.000000
1942.352534	-0.004708	0.555761	0.264362	82.809258	87.841415	81.074150	-1.863471	0.000000	4.639771	0.000000	0.000000	0.000000	0.278399	0.061604	-0.120693	0.000000	0.000000	3.000000	5.000000	0.000000
1942.355867	-0.004708	0.555761	0.264362	82.809258	87.841415	81.074150	-1.863471	0.000000	4.639771	0.000000	0.000000	0.000000	0.278399	0.061604	-0.120693	0.000000	0.000000	3.000000	5.000000	0.000000
1942.359201	-0.004708	0.555761	0.264362	82.809258	87.841415	81.074150	-1.863471	0.000000	4.639771	0.000000	0.000000	0.000000	0.278399	0.061604	-0.120693	0.000000	0.000000	3.000000	5.000000	0.000000
1942.362534	-0.003747	0.555970	0.263988	82.779579	88.015747	81.187859	-1.841224	0.000000	4.648644	0.000000	0.000000	0.000000	0.288311	0.062716	-0.112118	0.000000	0.000000	3.000000	5.000000	0.000000
1942.365867	-0.003747	0.555970	0.263988	82.779579	88.015747	81.187859	-1.841224	0.000000	4.648644	0.000000	0.000000	0.000000	0.288311	0.062716	-0.112118	0.000000	0.000000	3.000000	5.000000	0.000000
1942.369201	-0.003747	0.555970	0.263988	82.779579	88.015747	81.187859	-1.841224	0.000000	4.648644	0.000000	0.000000	0.000000	0.288311	0.062716	-0.112118	0.000000	0.000000	3.000000	5.000000	0.000000
1942.372534	-0.002787	0.556144	0.263648	82.776260	88.155975	81.258362	-1.828830	0.000000	4.653534	0.000000	0.000000	0.000000	0.287969	0.052063	-0.102001	0.000000	0.000000	3.000000	5.000000	0.000000
1942.375867	-0.002787	0.556144	0.263648	82.776260	88.155975	81.258362	-1.828830	0.000000	4.653534	0.000000	0.000000	0.000000	0.287969	0.052063	-0.102001	0.000000	0.000000	3.000000	5.000000	0.000000
1942.379201	-0.002787	0.556144	0.263648	82.776260	88.155975	81.258362	-1.828830	0.000000	4.653534	0.000000	0.000000	0.000000	0.287969	0.052063	-0.102001	0.000000	0.000000	3.000000	5.000000	0.000000
1942.382534	-0.001828	0.556329	0.263397	82.780006	88.030762	81.074593	-1.816176	0.000000	4.658487	0.000000	0.000000	0.000000	0.287628	0.055693	-0.075463	0.000000	0.000000	3.000000	5.000000	0.000000
1942.385867	-0.001828	0.556329	0.263397	82.780006	88.030762	81.074593	-1.816176	0.000000	4.658487	0.000000	0.000000	0.000000	0.287628	0.055693	-0.075463	0.000000	0.000000	3.000000	5.000000	0.000000
1942.389201	-0.001828	0.556329	0.263397	82.780006	88.030762	81.074593	-1.816176	0.000000	4.658487	0.000000	0.000000	0.000000	0.287628	0.055693	-0.075463	0.000000	0.000000	3.000000	5.000000	0.000000
1942.392534	-0.001828	0.556329	0.263397	82.784988	87.471581	80.472755	-1.802940	0.000000	4.663626	0.000000	0.000000	0.000000	0.287628	0.055693	-0.075463	0.000000	0.000000	3.000000	5.000000	0.000000
1942.395867	-0.000870	0.556501	0.263191	82.784988	87.471581	80.472755	-1.802940	0.000000	4.663626	0.000000	0.000000	0.000000	0.287409	0.051610	-0.061582	0.000000	0.000000	3.000000	5.000000	0.000000
1942.399201	-0.000870	0.556501	0.263191	82.784988	87.471581	80.472755	-1.802940	0.000000	4.663626	0.000000	0.000000	0.000000	0.287409	0.051610	-0.061582	0.000000	0.000000	3.000000	5.000000	0.000000
1942.402534	0.000019	0.556682	0.263045	82.787079	86.669312	79.646172	-1.802940	0.000000	4.663626	0.000000	0.000000	0.000000	0.266732	0.054057	-0.043999	0.000000	0.000000	3.000000	5.000000	0.000000
1942.405867	0.000019	0.556682	0.263045	82.787079	86.669312	79.646172	-1.802940	0.000000	4.663626	0.000000	0.000000	0.000000	0.266732	0.054057	-0.043999	0.000000	0.000000	3.000000	5.000000	0.000000
1942.409201	0.000019	0.556682	0.263045	82.787079	86.669312	79.646172	-1.802940	0.000000	4.663626	0.000000	0.000000	0.000000	0.266732	0.054057	-0.043999	0.000000	0.000000	3.000000	5.000000	0.000000
1942.412534	0.000019	0.556682	0.263045	82.787270	85.791573	78.757828	-1.776462	0.000000	4.673777	0.000000	0.000000	0.000000	0.266732	0.054057	-0.043999	0.000000	0.000000	3.000000	5.000000	0.000000
1942.415867	0.000737	0.556866	0.262927	82.787270	85.791573	78.757828	-1.776462	0.000000	4.673777	0.000000	0.000000	0.000000	0.215359	0.055281	-0.035277	0.000000	0.000000	3.000000	5.000000	0.000000
1942.419201	0.000737	0.556866	0.262927	82.787270	85.791573	78.757828	-1.776462	0.000000	4.673777	0.000000	0.000000	0.000000	0.215359	0.055281	-0.035277	0.000000	0.000000	3.000000	5.000000	0.000000
1942.422534	0.001181	0.556950	0.262808	82.786263	85.015266	77.952591	-1.776462	0.000000	4.673777	0.000000	0.000000	0.000000	0.133259	0.025133	-0.035785	0.000000	0.000000	3.000000	5.000000	0.000000
1942.425867	0.001181	0.556950	0.262808	82.786263	85.015266	77.952591	-1.776462	0.000000	4.673777	0.000000	0.000000	0.000000	0.133259	0.025133	-0.035785	0.000000	0.000000	3.000000	5.000000	0.000000
1942.429201	0.001181	0.556950	0.262808	82.786263	85.015266	77.952591	-1.776462	0.000000	4.673777	0.000000	0.000000	0.000000	0.133259	0.025133	-0.035785	0.000000	0.000000	3.000000	5.000000	0.000000
1942.432534	0.001181	0.556950	0.262808	82.778679	84.602341	77.528709	-1.759770	0.000000	4.680086	0.000000	0.000000	0.000000	0.133259	0.025133	-0.035785	0.000000	0.000000	3.000000	5.000000	0.000000
1942.435867	0.001420	0.556903	0.262615	82.778679	84.602341	77.528709	-1.759770	0.000000	4.680086	0.000000	0.000000	0.000000	0.071661	-0.014016	-0.057865	0.000000	0.000000	3.000000	5.000000	0.000000
1942.439201	0.001420	0.556903	0.262615	82.778679	84.602341	77.528709	-1.759770	0.000000	4.680086	0.000000	0.000000	0.000000	0.071661	-0.014016	-0.057865	0.000000	0.000000	3.000000	5.000000	0.000000
1942.442534	0.001420	0.556903	0.262615	82.686752	84.452583	77.431526	-1.759770	0.000000	4.680086	0.000000	0.000000	0.000000	0.071661	-0.014016	-0.057865	0.000000	0.000000	3.000000	5.000000	0.000000
1942.445867	0.001420	0.556903	0.262615	82.686752	84.452583	77.431526	-1.759770	0.000000	4.680086	0.000000	0.000000	0.000000	0.071661	-0.014016	-0.057865	0.000000	0.000000	3.000000	5.000000	0.000000
1942.449201	0.001488	0.556779	0.262295	82.686752	84.452583	77.431526	-1.759770	0.000000	4.680086	0.000000	0.000000	0.000000	0.020303	-0.037314	-0.095939	0.000000	0.000000	3.000000	5.000000	0.000000
1942.452534	0.001488	0.556779	0.262295	82.419434	84.163330	77.304428	-1.757172	0.000000	4.681063	0.000000	0.000000	0.000000	0.020303	-0.037314	-0.095939	0.000000	0.000000	3.000000	5.000000	0.000000
1942.455867	0.001488	0.556779	0.262295	82.419434	84.163330	77.304428	-1.757172	0.000000	4.681063	0.000000	0.000000	0.000000	0.020303	-0.037314	-0.095939	0.000000	0.000000	3.000000	5.000000	0.000000
1942.459201	0.001488	0.556779	0.262295	82.419434	84.163330	77.304428	-1.757172	0.000000	4.681063	0.000000	0.000000	0.000000	0.020303	-0.037314	-0.095939	0.000000	0.000000	3.000000	5.000000	0.000000
1942.462534	0.001657	0.556836	0.261551	82.081779	83.468208	76.801270	-1.757991	0.000000	4.680755	0.000000	0.000000	0.000000	0.050717	0.017143	-0.223239	0.000000	0.000000	3.000000	5.000000	0.000000
1942.465867	0.001657	0.556836	0.261551	82.081779	83.468208	76.801270	-1.757991	0.000000	4.680755	0.000000	0.000000	0.000000	0.050717	0.017143	-0.223239	0.000000	0.000000	3.000000	5.000000	0.000000
1942.469201	0.001657	0.556836	0.261551	82.081779	83.468208	76.801270	-1.757991	0.000000	4.680755	0.000000	0.000000	0.000000	0.050717	0.017143	-0.223239	0.000000	0.000000	3.000000	5.000000	0.000000
1942.472534	0.001657	0.556836	0.261551	81.797852	82.474464	75.982536	-1.759722	0.000000	4.680104	0.000000	0.000000	0.000000	0.050717	0.017143	-0.223239	0.000000	0.000000	3.000000	5.000000	0.000000
1942.475867	0.001690	0.556847	0.261196	81.797852	82.474464	75.982536	-1.759722	0.000000	4.680104	0.000000	0.000000	0.000000	0.009985	0.003254	-0.106392	0.000000	0.000000	3.000000	5.000000	0.000000
1942.479201	0.001690	0.556847	0.261196	81.797852	82.474464	75.982536	-1.759722	0.000000	4.680104	0.000000	0.000000	0.000000	0.009985	0.003254	-0.106392	0.000000	0.000000	3.000000	5.000000	0.000000
1942.482534	0.001690	0.556847	0.261196	81.624100	81.302521	74.929741	-1.759722	0.000000	4.680104	0.000000	0.000000	0.000000	0.009985	0.003254	-0.106392	0.000000	0.000000	3.000000	5.000000	0.000000
1942.485867	0.001690	0.556847	0.261196	81.624100	81.302521	74.929741	-1.759722	0.000000	4.680104	0.000000	0.000000	0.000000	0.009985	0.003254	-0.106392	0.000000	0.000000	3.000000	5.000000	0.000000
1942.489201	0.001621	0.556791	0.260943	81.624100	81.302521	74.929741	-1.759722	0.000000	4.680104	0.000000	0.000000	0.000000	-0.020633	-0.016553	-0.076005	0.000000	0.000000	3.000000	5.000000	0.000000
1942.492534	0.001621	0.556791	0.260943	81.545593	80.051178	73.737190	-1.761293	0.000000	4.679513	0.000000	0.000000	0.000000	-0.020633	-0.016553	-0.076005	0.000000	0.000000	3.000000	5.000000	0.000000
1942.495867	0.001621	0.556791	0.260943	81.545593	80.051178	73.737190	-1.761293	0.000000	4.679513	0.000000	0.000000	0.000000	-0.020633	-0.016553	-0.076005	0.000000	0.000000	3.000000	5.000000	0.000000
1942.499201	0.001621	0.556791	0.260943	81.545593	80.051178	73.737190	-1.761293	0.000000	4.679513	0.000000	0.000000	0.000000	-0.020633	-0.016553	-0.076005	0.000000	0.000000	3.000000	5.000000	0.000000
1942.502534	0.001518	0.556645	0.260610	81.515366	78.949203	72.665298	-1.763871	0.000000	4.678543	0.000000	0.000000	0.000000	-0.030892	-0.043830	-0.099921	0.000000	0.000000	3.000000	5.000000	0.000000
1942.505867	0.001518	0.556645	0.260610	81.515366	78.949203	72.665298	-1.763871	0.000000	4.678543	0.000000	0.000000	0.000000	-0.030892	-0.043830	-0.099921	0.000000	0.000000	3.000000	5.000000	0.000000
1942.509201	0.001518	0.556645	0.260610	81.515366	78.949203	72.665298	-1.763871	0.000000	4.678543	0.000000	0.000000	0.000000	-0.030892	-0.043830	-0.099921	0.000000	0.000000	3.000000	5.000000	0.000000
1942.512534	0.001450	0.556533	0.260518	81.481590	78.068771	71.811440	-1.767461	0.000000	4.677187	0.000000	0.000000	0.000000	-0.020500	-0.033804	-0.027575	0.000000	0.000000	3.000000	5.000000	0.000000
1942.515867	0.001450	0.556533	0.260518	81.481590	78.068771	71.811440	-1.767461	0.000000	4.677187	0.000000	0.000000	0.000000	-0.020500	-0.033804	-0.027575	0.000000	0.000000	3.000000	5.000000	0.000000
1942.519201	0.001450	0.556533	0.260518	81.481590	78.068771	71.811440	-1.767461	0.000000	4.677187	0.000000	0.000000	0.000000	-0.020500	-0.033804	-0.027575	0.000000	0.000000	3.000000	5.000000	0.000000
1942.522534	0.001450	0.556381	0.260431	81.410667	77.598534	71.390686	-1.769080	0.000000	4.676575	0.000000	0.000000	0.000000	-0.000053	-0.045565	-0.026012	0.000000	0.000000	3.000000	5.000000	0.000000
1942.525867	0.001450	0.556381	0.260431	81.410667	77.598534	71.390686	-1.769080	0.000000	4.676575	0.000000	0.000000	0.000000	-0.000053	-0.045565	-0.026012	0.000000	0.000000	3.000000	5.000000	0.000000
1942.529201	0.001450	0.556381	0.260431	81.410667	77.598534	71.390686	-1.769080	0.000000	4.676575	0.000000	0.000000	0.000000	-0.000053	-0.045565	-0.026012	0.000000	0.000000	3.000000	5.000000	0.000000
1942.532534	0.001450	0.556381	0.260431	81.301712	77.602608	71.469292	-1.769598	0.000000	4.676379	0.000000	0.000000	0.000000	-0.000053	-0.045565	-0.026012	0.000000	0.000000	3.000000	5.000000	0.000000
1942.535867	0.001415	0.556129	0.260343	81.301712	77.602608	71.469292	-1.769598	0.000000	4.676379	0.000000	0.000000	0.000000	-0.010272	-0.075571	-0.026481	0.000000	0.000000	3.000000	5.000000	0.000000
1942.539201	0.001415	0.556129	0.260343	81.301712	77.602608	71.469292	-1.769598	0.000000	4.676379	0.000000	0.000000	0.000000	-0.010272	-0.075571	-0.026481	0.000000	0.000000	3.000000	5.000000	0.000000
1942.542534	0.001415	0.556129	0.260343	81.162178	78.005951	71.968987	-1.769598	0.000000	4.676379	0.000000	0.000000	0.000000	-0.010272	-0.075571	-0.026481	0.000000	0.000000	3.000000	5.000000	0.000000
1942.545867	0.001415	0.556129	0.260343	81.162178	78.005951	71.968987	-1.769598	0.000000	4.676379	0.000000	0.000000	0.000000	-0.010272	-0.075571	-0.026481	0.000000	0.000000	3.000000	5.000000	0.000000
1942.549201	0.001381	0.555747	0.260180	81.162178	78.005951	71.968987	-1.769598	0.000000	4.676379	0.000000	0.000000	0.000000	-0.010312	-0.114555	-0.048860	0.000000	0.000000	3.000000	5.000000	0.000000
1942.552534	0.001278	0.555253	0.259925	80.969780	78.582962	72.681099	-1.770661	0.000000	4.675977	0.000000	0.000000	0.000000	-0.030785	-0.148249	-0.076647	0.000000	0.000000	3.000000	5.000000	0.000000
1942.555867	0.001278	0.555253	0.259925	80.969780	78.582962	72.681099	-1.770661	0.000000	4.675977	0.000000	0.000000	0.000000	-0.030785	-0.148249	-0.076647	0.000000	0.000000	3.000000	5.000000	0.000000
1942.559201	0.001278	0.555253	0.259925	80.969780	78.582962	72.681099	-1.770661	0.000000	4.675977	0.000000	0.000000	0.000000	-0.030785	-0.148249	-0.076647	0.000000	0.000000	3.000000	5.000000	0.000000
1942.562534	0.001278	0.555253	0.259925	80.734093	79.076073	73.336082	-1.775306	0.000000	4.674215	0.000000	0.000000	0.000000	-0.030785	-0.148249	-0.076647	0.000000	0.000000	3.000000	5.000000	0.000000
1942.565867	0.001244	0.554843	0.259549	80.734093	79.076073	73.336082	-1.775306	0.000000	4.674215	0.000000	0.000000	0.000000	-0.010408	-0.123096	-0.112654	0.000000	0.000000	3.000000	5.000000	0.000000
1942.569201	0.001244	0.554843	0.259549	80.734093	79.076073	73.336082	-1.775306	0.000000	4.674215	0.000000	0.000000	0.000000	-0.010408	-0.123096	-0.112654	0.000000	0.000000	3.000000	5.000000	0.000000
1942.572534	0.001175	0.554493	0.259180	80.524185	78.968491	73.373238	-1.775306	0.000000	4.674215	0.000000	0.000000	0.000000	-0.020596	-0.104774	-0.110670	0.000000	0.000000	3.000000	5.000000	0.000000
1942.575867	0.001175	0.554493	0.259180	80.524185	78.968491	73.373238	-1.775306	0.000000	4.674215	0.000000	0.000000	0.000000	-0.020596	-0.104774	-0.110670	0.000000	0.000000	3.000000	5.000000	0.000000
1942.579201	0.001175	0.554493	0.259180	80.524185	78.968491	73.373238	-1.775306	0.000000	4.674215	0.000000	0.000000	0.000000	-0.020596	-0.104774	-0.110670	0.000000	0.000000	3.000000	5.000000	0.000000
1942.582534	0.000936	0.554119	0.258768	80.366714	78.142700	72.681374	-1.781386	0.000000	4.671902	0.000000	0.000000	0.000000	-0.071575	-0.112415	-0.123626	0.000000	0.000000	3.000000	5.000000	0.000000
1942.585867	0.000936	0.554119	0.258768	80.366714	78.142700	72.681374	-1.781386	0.000000	4.671902	0.000000	0.000000	0.000000	-0.071575	-0.112415	-0.123626	0.000000	0.000000	3.000000	5.000000	0.000000
1942.589201	0.000936	0.554119	0.258768	80.366714	78.142700	72.681374	-1.781386	0.000000	4.671902	0.000000	0.000000	0.000000	-0.071575	-0.112415	-0.123626	0.000000	0.000000	3.000000	5.000000	0.000000
1942.592534	0.000664	0.553731	0.258404	80.223907	76.882034	71.548340	-1.787619	0.000000	4.669520	0.000000	0.000000	0.000000	-0.081670	-0.116322	-0.109390	0.000000	0.000000	3.000000	5.000000	0.000000
1942.595867	0.000664	0.553731	0.258404	80.223907	76.882034	71.548340	-1.787619	0.000000	4.669520	0.000000	0.000000	0.000000	-0.081670	-0.116322	-0.109390	0.000000	0.000000	3.000000	5.000000	0.000000
1942.599201	0.000664	0.553731	0.258404	80.223907	76.882034	71.548340	-1.787619	0.000000	4.669520	0.000000	0.000000	0.000000	-0.081670	-0.116322	-0.109390	0.000000	0.000000	3.000000	5.000000	0.000000
1942.602534	0.000664	0.553731	0.258404	80.053566	75.616638	70.415886	-1.794104	0.000000	4.667032	0.000000	0.000000	0.000000	-0.081670	-0.116322	-0.109390	0.000000	0.000000	3.000000	5.000000	0.000000
1942.605867	0.000494	0.553377	0.258142	80.053566	75.616638	70.415886	-1.794104	0.000000	4.667032	0.000000	0.000000	0.000000	-0.051008	-0.106094	-0.078480	0.000000	0.000000	3.000000	5.000000	0.000000
1942.609201	0.000494	0.553377	0.258142	80.053566	75.616638	70.415886	-1.794104	0.000000	4.667032	0.000000	0.000000	0.000000	-0.051008	-0.106094	-0.078480	0.000000	0.000000	3.000000	5.000000	0.000000
1942.612534	0.000494	0.553377	0.258142	79.846634	74.527962	69.476501	-1.794104	0.000000	4.667032	0.000000	0.000000	0.000000	-0.051008	-0.106094	-0.078480	0.000000	0.000000	3.000000	5.000000	0.000000
1942.615867	0.000494	0.553377	0.258142	79.846634	74.527962	69.476501	-1.794104	0.000000	4.667032	0.000000	0.000000	0.000000	-0.051008	-0.106094	-0.078480	0.000000	0.000000	3.000000	5.000000	0.000000
1942.619201	0.000392	0.553053	0.257953	79.846634	74.527962	69.476501	-1.794104	0.000000	4.667032	0.000000	0.000000	0.000000	-0.030592	-0.097105	-0.056587	0.000000	0.000000	3.000000	5.000000	0.000000
1942.622534	0.000392	0.552795	0.257802	79.616737	73.680763	68.780258	-1.798365	0.000000	4.665392	0.000000	0.000000	0.000000	-0.000025	-0.077628	-0.045348	0.000000	0.000000	3.000000	5.000000	0.000000
1942.625867	0.000392	0.552795	0.257802	79.616737	73.680763	68.780258	-1.798365	0.000000	4.665392	0.000000	0.000000	0.000000	-0.000025	-0.077628	-0.045348	0.000000	0.000000	3.000000	5.000000	0.000000
1942.629201	0.000392	0.552795	0.257802	79.616737	73.680763	68.780258	-1.798365	0.000000	4.665392	0.000000	0.000000	0.000000	-0.000025	-0.077628	-0.045348	0.000000	0.000000	3.000000	5.000000	0.000000
1942.632534	0.000392	0.552795	0.257802	79.424225	73.130302	68.357819	-1.802034	0.000000	4.663976	0.000000	0.000000	0.000000	-0.000025	-0.077628	-0.045348	0.000000	0.000000	3.000000	5.000000	0.000000
1942.635867	0.000358	0.552540	0.257681	79.424225	73.130302	68.357819	-1.802034	0.000000	4.663976	0.000000	0.000000	0.000000	-0.010200	-0.076415	-0.036255	0.000000	0.000000	3.000000	5.000000	0.000000
1942.639201	0.000358	0.552540	0.257681	79.424225	73.130302	68.357819	-1.802034	0.000000	4.663976	0.000000	0.000000	0.000000	-0.010200	-0.076415	-0.036255	0.000000	0.000000	3.000000	5.000000	0.000000
1942.642534	0.000358	0.552540	0.257681	79.285721	72.841652	68.167206	-1.802034	0.000000	4.663976	0.000000	0.000000	0.000000	-0.010200	-0.076415	-0.036255	0.000000	0.000000	3.000000	5.000000	0.000000
1942.645867	0.000358	0.552540	0.257681	79.285721	72.841652	68.167206	-1.802034	0.000000	4.663976	0.000000	0.000000	0.000000	-0.010200	-0.076415	-0.036255	0.000000	0.000000	3.000000	5.000000	0.000000
1942.649201	0.000358	0.552303	0.257543	79.285721	72.841652	68.167206	-1.802034	0.000000	4.663976	0.000000	0.000000	0.000000	-0.000021	-0.071126	-0.041657	0.000000	0.000000	3.000000	5.000000	0.000000
1942.652534	0.000358	0.552303	0.257543	79.214111	72.763718	68.141342	-1.803305	0.000000	4.663485	0.000000	0.000000	0.000000	-0.000021	-0.071126	-0.041657	0.000000	0.000000	3.000000	5.000000	0.000000
1942.655867	0.000358	0.552303	0.257543	79.214111	72.763718	68.141342	-1.803305	0.000000	4.663485	0.000000	0.000000	0.000000	-0.000021	-0.071126	-0.041657	0.000000	0.000000	3.000000	5.000000	0.000000
1942.659201	0.000358	0.552303	0.257543	79.214111	72.763718	68.141342	-1.803305	0.000000	4.663485	0.000000	0.000000	0.000000	-0.000021	-0.071126	-0.041657	0.000000	0.000000	3.000000	5.000000	0.000000
1942.662534	0.000460	0.551916	0.257175	79.198494	72.837830	68.228287	-1.804152	0.000000	4.663157	0.000000	0.000000	0.000000	0.030465	-0.115936	-0.110195	0.000000	0.000000	3.000000	5.000000	0.000000
1942.665867	0.000460	0.551916	0.257175	79.198494	72.837830	68.228287	-1.804152	0.000000	4.663157	0.000000	0.000000	0.000000	0.030465	-0.115936	-0.110195	0.000000	0.000000	3.000000	5.000000	0.000000
1942.669201	0.000460	0.551916	0.257175	79.198494	72.837830	68.228287	-1.804152	0.000000	4.663157	0.000000	0.000000	0.000000	0.030465	-0.115936	-0.110195	0.000000	0.000000	3.000000	5.000000	0.000000
1942.672534	0.000460	0.551916	0.257175	79.200180	72.979897	68.365417	-1.804792	0.000000	4.662910	0.000000	0.000000	0.000000	0.030465	-0.115936	-0.110195	0.000000	0.000000	3.000000	5.000000	0.000000
1942.675867	0.000595	0.551779	0.257038	79.200180	72.979897	68.365417	-1.804792	0.000000	4.662910	0.000000	0.000000	0.000000	0.040659	-0.041173	-0.041108	0.000000	0.000000	3.000000	5.000000	0.000000
1942.679201	0.000595	0.551779	0.257038	79.200180	72.979897	68.365417	-1.804792	0.000000	4.662910	0.000000	0.000000	0.000000	0.040659	-0.041173	-0.041108	0.000000	0.000000	3.000000	5.000000	0.000000
1942.682534	0.000595	0.551779	0.257038	79.196060	73.135765	68.511902	-1.804792	0.000000	4.662910	0.000000	0.000000	0.000000	0.040659	-0.041173	-0.041108	0.000000	0.000000	3.000000	5.000000	0.000000
1942.685867	0.000595	0.551779	0.257038	79.196060	73.135765	68.511902	-1.804792	0.000000	4.662910	0.000000	0.000000	0.000000	0.040659	-0.041173	-0.041108	0.000000	0.000000	3.000000	5.000000	0.000000
1942.689201	0.000866	0.551664	0.256914	79.196060	73.135765	68.511902	-1.804792	0.000000	4.662910	0.000000	0.000000	0.000000	0.081326	-0.034709	-0.037389	0.000000	0.000000	3.000000	5.000000	0.000000
1942.692534	0.000866	0.551664	0.256914	79.190140	73.235046	68.591263	-1.803490	0.000000	4.663414	0.000000	0.000000	0.000000	0.081326	-0.034709	-0.037389	0.000000	0.000000	3.000000	5.000000	0.000000
1942.695867	0.000866	0.551664	0.256914	79.190140	73.235046	68.591263	-1.803490	0.000000	4.663414	0.000000	0.000000	0.000000	0.081326	-0.034709	-0.037389	0.000000	0.000000	3.000000	5.000000	0.000000
1942.699201	0.000866	0.551664	0.256914	79.190140	73.235046	68.591263	-1.803490	0.000000	4.663414	0.000000	0.000000	0.000000	0.081326	-0.034709	-0.037389	0.000000	0.000000	3.000000	5.000000	0.000000
1942.702534	0.001544	0.551513	0.256824	79.192856	73.309326	68.639191	-1.799969	0.000000	4.664773	0.000000	0.000000	0.000000	0.203334	-0.045192	-0.026962	0.000000	0.000000	3.000000	5.000000	0.000000
1942.705867	0.001544	0.551513	0.256824	79.192856	73.309326	68.639191	-1.799969	0.000000	4.664773	0.000000	0.000000	0.000000	0.203334	-0.045192	-0.026962	0.000000	0.000000	3.000000	5.000000	0.000000
1942.709201	0.001544	0.551513	0.256824	79.192856	73.309326	68.639191	-1.799969	0.000000	4.664773	0.000000	0.000000	0.000000	0.203334	-0.045192	-0.026962	0.000000	0.000000	3.000000	5.000000	0.000000
1942.712534	0.001544	0.551513	0.256824	79.195564	73.386337	68.687134	-1.789789	0.000000	4.668689	0.000000	0.000000	0.000000	0.203334	-0.045192	-0.026962	0.000000	0.000000	3.000000	5.000000	0.000000
1942.715867	0.001917	0.551466	0.256767	79.195564	73.386337	68.687134	-1.789789	0.000000	4.668689	0.000000	0.000000	0.000000	0.111806	-0.014123	-0.017034	0.000000	0.000000	3.000000	5.000000	0.000000
1942.719201	0.001917	0.551466	0.256767	79.195564	73.386337	68.687134	-1.789789	0.000000	4.668689	0.000000	0.000000	0.000000	0.111806	-0.014123	-0.017034	0.000000	0.000000	3.000000	5.000000	0.000000
1942.722534	0.001917	0.551466	0.256767	79.197372	73.450394	68.719124	-1.789789	0.000000	4.668689	0.000000	0.000000	0.000000	0.111806	-0.014123	-0.017034	0.000000	0.000000	3.000000	5.000000	0.000000
1942.725867	0.001917	0.551466	0.256767	79.197372	73.450394	68.719124	-1.789789	0.000000	4.668689	0.000000	0.000000	0.000000	0.111806	-0.014123	-0.017034	0.000000	0.000000	3.000000	5.000000	0.000000
1942.729201	0.002323	0.551475	0.256687	79.197372	73.450394	68.719124	-1.789789	0.000000	4.668689	0.000000	0.000000	0.000000	0.121933	0.002823	-0.024026	0.000000	0.000000	3.000000	5.000000	0.000000
1942.732534	0.002695	0.551537	0.256553	79.191521	73.519043	68.763344	-1.784222	0.000000	4.670819	0.000000	0.000000	0.000000	0.111680	0.018565	-0.040121	0.000000	0.000000	3.000000	5.000000	0.000000
1942.735867	0.002695	0.551537	0.256553	79.191521	73.519043	68.763344	-1.784222	0.000000	4.670819	0.000000	0.000000	0.000000	0.111680	0.018565	-0.040121	0.000000	0.000000	3.000000	5.000000	0.000000
1942.739201	0.002695	0.551537	0.256553	79.191521	73.519043	68.763344	-1.784222	0.000000	4.670819	0.000000	0.000000	0.000000	0.111680	0.018565	-0.040121	0.000000	0.000000	3.000000	5.000000	0.000000
1942.742534	0.002695	0.551537	0.256553	79.172203	73.636253	68.863823	-1.773133	0.000000	4.675040	0.000000	0.000000	0.000000	0.111680	0.018565	-0.040121	0.000000	0.000000	3.000000	5.000000	0.000000
1942.745867	0.003101	0.551591	0.256358	79.172203	73.636253	68.863823	-1.773133	0.000000	4.675040	0.000000	0.000000	0.000000	0.121721	0.016117	-0.058561	0.000000	0.000000	3.000000	5.000000	0.000000
1942.749201	0.003101	0.551591	0.256358	79.172203	73.636253	68.863823	-1.773133	0.000000	4.675040	0.000000	0.000000	0.000000	0.121721	0.016117	-0.058561	0.000000	0.000000	3.000000	5.000000	0.000000
1942.752534	0.003101	0.551591	0.256358	79.123100	73.799858	69.027977	-1.773133	0.000000	4.675040	0.000000	0.000000	0.000000	0.121721	0.016117	-0.058561	0.000000	0.000000	3.000000	5.000000	0.000000
1942.755867	0.003101	0.551591	0.256358	79.123100	73.799858	69.027977	-1.773133	0.000000	4.675040	0.000000	0.000000	0.000000	0.121721	0.016117	-0.058561	0.000000	0.000000	3.000000	5.000000	0.000000
1942.759201	0.003540	0.551675	0.256096	79.123100	73.799858	69.027977	-1.773133	0.000000	4.675040	0.000000	0.000000	0.000000	0.131714	0.025384	-0.078579	0.000000	0.000000	3.000000	5.000000	0.000000
1942.762534	0.003978	0.551787	0.255737	79.049950	74.000084	69.245071	-1.767841	0.000000	4.677043	0.000000	0.000000	0.000000	0.131455	0.033373	-0.107775	0.000000	0.000000	3.000000	5.000000	0.000000
1942.765867	0.003978	0.551787	0.255737	79.049950	74.000084	69.245071	-1.767841	0.000000	4.677043	0.000000	0.000000	0.000000	0.131455	0.033373	-0.107775	0.000000	0.000000	3.000000	5.000000	0.000000
1942.769201	0.003978	0.551787	0.255737	79.049950	74.000084	69.245071	-1.767841	0.000000	4.677043	0.000000	0.000000	0.000000	0.131455	0.033373	-0.107775	0.000000	0.000000	3.000000	5.000000	0.000000
1942.772534	0.003978	0.551787	0.255737	78.963112	74.233734	69.514214	-1.757548	0.000000	4.680922	0.000000	0.000000	0.000000	0.131455	0.033373	-0.107775	0.000000	0.000000	3.000000	5.000000	0.000000
1942.775867	0.004280	0.551963	0.255276	78.963112	74.233734	69.514214	-1.757548	0.000000	4.680922	0.000000	0.000000	0.000000	0.090547	0.053015	-0.138345	0.000000	0.000000	3.000000	5.000000	0.000000
1942.779201	0.004280	0.551963	0.255276	78.963112	74.233734	69.514214	-1.757548	0.000000	4.680922	0.000000	0.000000	0.000000	0.090547	0.053015	-0.138345	0.000000	0.000000	3.000000	5.000000	0.000000
1942.782534	0.004479	0.552162	0.254687	78.886383	74.492287	69.815147	-1.757548	0.000000	4.680922	0.000000	0.000000	0.000000	0.059768	0.059671	-0.176652	0.000000	0.000000	3.000000	5.000000	0.000000
1942.785867	0.004479	0.552162	0.254687	78.886383	74.492287	69.815147	-1.757548	0.000000	4.680922	0.000000	0.000000	0.000000	0.059768	0.059671	-0.176652	0.000000	0.000000	3.000000	5.000000	0.000000
1942.789201	0.004479	0.552162	0.254687	78.886383	74.492287	69.815147	-1.757548	0.000000	4.680922	0.000000	0.000000	0.000000	0.059768	0.059671	-0.176652	0.000000	0.000000	3.000000	5.000000	0.000000
1942.792534	0.004479	0.552162	0.254687	78.834122	74.753654	70.110168	-1.755827	0.000000	4.681567	0.000000	0.000000	0.000000	0.059768	0.059671	-0.176652	0.000000	0.000000	3.000000	5.000000	0.000000
1942.795867	0.004610	0.552387	0.254000	78.834122	74.753654	70.110168	-1.755827	0.000000	4.681567	0.000000	0.000000	0.000000	0.039218	0.067494	-0.205936	0.000000	0.000000	3.000000	5.000000	0.000000
1942.799201	0.004610	0.552387	0.254000	78.834122	74.753654	70.110168	-1.755827	0.000000	4.681567	0.000000	0.000000	0.000000	0.039218	0.067494	-0.205936	0.000000	0.000000	3.000000	5.000000	0.000000
1942.802534	0.004673	0.552659	0.253229	78.767143	75.034027	70.439865	-1.755827	0.000000	4.681567	0.000000	0.000000	0.000000	0.018734	0.081620	-0.231501	0.000000	0.000000	3.000000	5.000000	0.000000
1942.805867	0.004673	0.552659	0.253229	78.767143	75.034027	70.439865	-1.755827	0.000000	4.681567	0.000000	0.000000	0.000000	0.018734	0.081620	-0.231501	0.000000	0.000000	3.000000	5.000000	0.000000
1942.809201	0.004673	0.552659	0.253229	78.767143	75.034027	70.439865	-1.755827	0.000000	4.681567	0.000000	0.000000	0.000000	0.018734	0.081620	-0.231501	0.000000	0.000000	3.000000	5.000000	0.000000
1942.812534	0.004673	0.552659	0.253229	78.625748	75.385437	70.883728	-1.761556	0.000000	4.679414	0.000000	0.000000	0.000000	0.018734	0.081620	-0.231501	0.000000	0.000000	3.000000	5.000000	0.000000
1942.815867	0.004802	0.552909	0.252442	78.625748	75.385437	70.883728	-1.761556	0.000000	4.679414	0.000000	0.000000	0.000000	0.038874	0.074918	-0.235853	0.000000	0.000000	3.000000	5.000000	0.000000
1942.819201	0.004802	0.552909	0.252442	78.625748	75.385437	70.883728	-1.761556	0.000000	4.679414	0.000000	0.000000	0.000000	0.038874	0.074918	-0.235853	0.000000	0.000000	3.000000	5.000000	0.000000
1942.822534	0.005066	0.553175	0.251636	78.389572	75.797371	71.448738	-1.761556	0.000000	4.679414	0.000000	0.000000	0.000000	0.079122	0.079829	-0.241943	0.000000	0.000000	3.000000	5.000000	0.000000
1942.825867	0.005066	0.553175	0.251636	78.389572	75.797371	71.448738	-1.761556	0.000000	4.679414	0.000000	0.000000	0.000000	0.079122	0.079829	-0.241943	0.000000	0.000000	3.000000	5.000000	0.000000
1942.829201	0.005066	0.553175	0.251636	78.389572	75.797371	71.448738	-1.761556	0.000000	4.679414	0.000000	0.000000	0.000000	0.079122	0.079829	-0.241943	0.000000	0.000000	3.000000	5.000000	0.000000
1942.832534	0.005066	0.553175	0.251636	78.105759	76.208336	72.045006	-1.764914	0.000000	4.678149	0.000000	0.000000	0.000000	0.079122	0.079829	-0.241943	0.000000	0.000000	3.000000	5.000000	0.000000
1942.835867	0.005363	0.553462	0.250841	78.105759	76.208336	72.045006	-1.764914	0.000000	4.678149	0.000000	0.000000	0.000000	0.089047	0.085974	-0.238613	0.000000	0.000000	3.000000	5.000000	0.000000
1942.839201	0.005363	0.553462	0.250841	78.105759	76.208336	72.045006	-1.764914	0.000000	4.678149	0.000000	0.000000	0.000000	0.089047	0.085974	-0.238613	0.000000	0.000000	3.000000	5.000000	0.000000
1942.842534	0.005793	0.553850	0.250076	77.858841	76.526558	72.648994	-1.764914	0.000000	4.678149	0.000000	0.000000	0.000000	0.129209	0.116547	-0.229417	0.000000	0.000000	3.000000	5.000000	0.000000
1942.845867	0.005793	0.553850	0.250076	77.858841	76.526558	72.648994	-1.764914	0.000000	4.678149	0.000000	0.000000	0.000000	0.129209	0.116547	-0.229417	0.000000	0.000000	3.000000	5.000000	0.000000
1942.849201	0.005793	0.553850	0.250076	77.858841	76.526558	72.648994	-1.764914	0.000000	4.678149	0.000000	0.000000	0.000000	0.129209	0.116547	-0.229417	0.000000	0.000000	3.000000	5.000000	0.000000
1942.852534	0.006291	0.554225	0.249358	77.761375	76.751358	73.506493	-1.762637	0.000000	4.679008	0.000000	0.000000	0.000000	0.149177	0.112313	-0.215317	0.000000	0.000000	3.000000	5.000000	0.000000
1942.855867	0.006291	0.554225	0.249358	77.761375	76.751358	73.506493	-1.762637	0.000000	4.679008	0.000000	0.000000	0.000000	0.149177	0.112313	-0.215317	0.000000	0.000000	3.000000	5.000000	0.000000
1942.859201	0.006291	0.554225	0.249358	77.761375	76.751358	73.506493	-1.762637	0.000000	4.679008	0.000000	0.000000	0.000000	0.149177	0.112313	-0.215317	0.000000	0.000000	3.000000	5.000000	0.000000
1942.862534	0.006821	0.554658	0.248646	77.820641	76.865631	74.581902	-1.758908	0.000000	4.680411	0.000000	0.000000	0.000000	0.158942	0.130023	-0.213595	0.000000	0.000000	3.000000	5.000000	0.000000
1942.865867	0.006821	0.554658	0.248646	77.820641	76.865631	74.581902	-1.758908	0.000000	4.680411	0.000000	0.000000	0.000000	0.158942	0.130023	-0.213595	0.000000	0.000000	3.000000	5.000000	0.000000
1942.869201	0.006821	0.554658	0.248646	77.820641	76.865631	74.581902	-1.758908	0.000000	4.680411	0.000000	0.000000	0.000000	0.158942	0.130023	-0.213595	0.000000	0.000000	3.000000	5.000000	0.000000
1942.872534	0.007316	0.555172	0.247953	77.947853	76.913383	75.061516	-1.754580	0.000000	4.682034	0.000000	0.000000	0.000000	0.148636	0.154091	-0.207849	0.000000	0.000000	3.000000	5.000000	0.000000
1942.875867	0.007316	0.555172	0.247953	77.947853	76.913383	75.061516	-1.754580	0.000000	4.682034	0.000000	0.000000	0.000000	0.148636	0.154091	-0.207849	0.000000	0.000000	3.000000	5.000000	0.000000
1942.879201	0.007316	0.555172	0.247953	77.947853	76.913383	75.061516	-1.754580	0.000000	4.682034	0.000000	0.000000	0.000000	0.148636	0.154091	-0.207849	0.000000	0.000000	3.000000	5.000000	0.000000
1942.882534	0.007776	0.555671	0.247166	78.129837	76.940514	75.252151	-1.750674	0.000000	4.683497	0.000000	0.000000	0.000000	0.137997	0.149824	-0.236175	0.000000	0.000000	3.000000	5.000000	0.000000
1942.885867	0.007776	0.555671	0.247166	78.129837	76.940514	75.252151	-1.750674	0.000000	4.683497	0.000000	0.000000	0.000000	0.137997	0.149824	-0.236175	0.000000	0.000000	3.000000	5.000000	0.000000
1942.889201	0.007776	0.555671	0.247166	78.129837	76.940514	75.252151	-1.750674	0.000000	4.683497	0.000000	0.000000	0.000000	0.137997	0.149824	-0.236175	0.000000	0.000000	3.000000	5.000000	0.000000
1942.892534	0.008101	0.556182	0.246329	78.288139	77.003586	75.548790	-1.747917	0.000000	4.684526	0.000000	0.000000	0.000000	0.097430	0.153200	-0.251039	0.000000	0.000000	3.000000	5.000000	0.000000
1942.895867	0.008101	0.556182	0.246329	78.288139	77.003586	75.548790	-1.747917	0.000000	4.684526	0.000000	0.000000	0.000000	0.097430	0.153200	-0.251039	0.000000	0.000000	3.000000	5.000000	0.000000
1942.899201	0.008101	0.556182	0.246329	78.288139	77.003586	75.548790	-1.747917	0.000000	4.684526	0.000000	0.000000	0.000000	0.097430	0.153200	-0.251039	0.000000	0.000000	3.000000	5.000000	0.000000
1942.902534	0.008357	0.556699	0.245411	78.368851	77.132141	75.978508	-1.747708	0.000000	4.684605	0.000000	0.000000	0.000000	0.076885	0.155156	-0.275512	0.000000	0.000000	3.000000	5.000000	0.000000
1942.905867	0.008357	0.556699	0.245411	78.368851	77.132141	75.978508	-1.747708	0.000000	4.684605	0.000000	0.000000	0.000000	0.076885	0.155156	-0.275512	0.000000	0.000000	3.000000	5.000000	0.000000
1942.909201	0.008357	0.556699	0.245411	78.368851	77.132141	75.978508	-1.747708	0.000000	4.684605	0.000000	0.000000	0.000000	0.076885	0.155156	-0.275512	0.000000	0.000000	3.000000	5.000000	0.000000
1942.912534	0.008611	0.557180	0.244384	78.366753	77.352455	76.188538	-1.749155	0.000000	4.684064	0.000000	0.000000	0.000000	0.076276	0.144213	-0.308084	0.000000	0.000000	3.000000	5.000000	0.000000
1942.915867	0.008611	0.557180	0.244384	78.366753	77.352455	76.188538	-1.749155	0.000000	4.684064	0.000000	0.000000	0.000000	0.076276	0.144213	-0.308084	0.000000	0.000000	3.000000	5.000000	0.000000
1942.919201	0.008611	0.557180	0.244384	78.366753	77.352455	76.188538	-1.749155	0.000000	4.684064	0.000000	0.000000	0.000000	0.076276	0.144213	-0.308084	0.000000	0.000000	3.000000	5.000000	0.000000
1942.922534	0.008797	0.557688	0.243287	78.355034	77.617531	76.457176	-1.751328	0.000000	4.683252	0.000000	0.000000	0.000000	0.055825	0.152398	-0.328946	0.000000	0.000000	3.000000	5.000000	0.000000
1942.925867	0.008797	0.557688	0.243287	78.355034	77.617531	76.457176	-1.751328	0.000000	4.683252	0.000000	0.000000	0.000000	0.055825	0.152398	-0.328946	0.000000	0.000000	3.000000	5.000000	0.000000
1942.929201	0.008797	0.557688	0.243287	78.355034	77.617531	76.457176	-1.751328	0.000000	4.683252	0.000000	0.000000	0.000000	0.055825	0.152398	-0.328946	0.000000	0.000000	3.000000	5.000000	0.000000
1942.932534	0.009048	0.558201	0.242106	78.316742	77.915344	76.770859	-1.755108	0.000000	4.681837	0.000000	0.000000	0.000000	0.075233	0.154060	-0.354318	0.000000	0.000000	3.000000	5.000000	0.000000
1942.935867	0.009048	0.558201	0.242106	78.316742	77.915344	76.770859	-1.755108	0.000000	4.681837	0.000000	0.000000	0.000000	0.075233	0.154060	-0.354318	0.000000	0.000000	3.000000	5.000000	0.000000
1942.939201	0.009048	0.558201	0.242106	78.316742	77.915344	76.770859	-1.755108	0.000000	4.681837	0.000000	0.000000	0.000000	0.075233	0.154060	-0.354318	0.000000	0.000000	3.000000	5.000000	0.000000
1942.942534	0.009529	0.558763	0.240864	78.291016	78.206589	77.060661	-1.758362	0.000000	4.680615	0.000000	0.000000	0.000000	0.144318	0.168414	-0.372778	0.000000	0.000000	3.000000	5.000000	0.000000
1942.945867	0.009529	0.558763	0.240864	78.291016	78.206589	77.060661	-1.758362	0.000000	4.680615	0.000000	0.000000	0.000000	0.144318	0.168414	-0.372778	0.000000	0.000000	3.000000	5.000000	0.000000
1942.949201	0.009529	0.558763	0.240864	78.291016	78.206589	77.060661	-1.758362	0.000000	4.680615	0.000000	0.000000	0.000000	0.144318	0.168414	-0.372778	0.000000	0.000000	3.000000	5.000000	0.000000
1942.952534	0.010107	0.559338	0.239598	78.296692	78.508888	77.331039	-1.758119	0.000000	4.680707	0.000000	0.000000	0.000000	0.173464	0.172566	-0.379806	0.000000	0.000000	3.000000	5.000000	0.000000
1942.955867	0.010107	0.559338	0.239598	78.296692	78.508888	77.331039	-1.758119	0.000000	4.680707	0.000000	0.000000	0.000000	0.173464	0.172566	-0.379806	0.000000	0.000000	3.000000	5.000000	0.000000
1942.959201	0.010107	0.559338	0.239598	78.296692	78.508888	77.331039	-1.758119	0.000000	4.680707	0.000000	0.000000	0.000000	0.173464	0.172566	-0.379806	0.000000	0.000000	3.000000	5.000000	0.000000
1942.962534	0.010749	0.559905	0.238296	78.308586	78.829285	77.626617	-1.756361	0.000000	4.681367	0.000000	0.000000	0.000000	0.192466	0.170281	-0.390689	0.000000	0.000000	3.000000	5.000000	0.000000
1942.965867	0.010749	0.559905	0.238296	78.308586	78.829285	77.626617	-1.756361	0.000000	4.681367	0.000000	0.000000	0.000000	0.192466	0.170281	-0.390689	0.000000	0.000000	3.000000	5.000000	0.000000
1942.969201	0.010749	0.559905	0.238296	78.308586	78.829285	77.626617	-1.756361	0.000000	4.681367	0.000000	0.000000	0.000000	0.192466	0.170281	-0.390689	0.000000	0.000000	3.000000	5.000000	0.000000
1942.972534	0.011419	0.560418	0.236899	78.322105	79.197411	78.000053	-1.753726	0.000000	4.682355	0.000000	0.000000	0.000000	0.201155	0.153731	-0.418838	0.000000	0.000000	3.000000	5.000000	0.000000
1942.975867	0.011419	0.560418	0.236899	78.322105	79.197411	78.000053	-1.753726	0.000000	4.682355	0.000000	0.000000	0.000000	0.201155	0.153731	-0.418838	0.000000	0.000000	3.000000	5.000000	0.000000
1942.979201	0.011419	0.560418	0.236899	78.322105	79.197411	78.000053	-1.753726	0.000000	4.682355	0.000000	0.000000	0.000000	0.201155	0.153731	-0.418838	0.000000	0.000000	3.000000	5.000000	0.000000
1942.982534	0.012021	0.560901	0.235455	78.337204	79.605446	78.683052	-1.751166	0.000000	4.683313	0.000000	0.000000	0.000000	0.180342	0.144970	-0.433243	0.000000	0.000000	3.000000	5.000000	0.000000
1942.985867	0.012021	0.560901	0.235455	78.337204	79.605446	78.683052	-1.751166	0.000000	4.683313	0.000000	0.000000	0.000000	0.180342	0.144970	-0.433243	0.000000	0.000000	3.000000	5.000000	0.000000
1942.989201	0.012021	0.560901	0.235455	78.337204	79.605446	78.683052	-1.751166	0.000000	4.683313	0.000000	0.000000	0.000000	0.180342	0.144970	-0.433243	0.000000	0.000000	3.000000	5.000000	0.000000
1942.992534	0.012585	0.561350	0.233931	78.349686	80.057587	80.477356	-1.750099	0.000000	4.683711	0.000000	0.000000	0.000000	0.169279	0.134734	-0.457420	0.000000	0.000000	3.000000	5.000000	0.000000
1942.995867	0.012585	0.561350	0.233931	78.349686	80.057587	80.477356	-1.750099	0.000000	4.683711	0.000000	0.000000	0.000000	0.169279	0.134734	-0.457420	0.000000	0.000000	3.000000	5.000000	0.000000
1942.999201	0.012585	0.561350	0.233931	78.349686	80.057587	80.477356	-1.750099	0.000000	4.683711	0.000000	0.000000	0.000000	0.169279	0.134734	-0.457420	0.000000	0.000000	3.000000	5.000000	0.000000
1943.002534	0.013243	0.561819	0.232298	78.353088	80.551292	82.623108	-1.750195	0.000000	4.683675	0.000000	0.000000	0.000000	0.197352	0.140641	-0.489863	0.000000	0.000000	3.000000	5.000000	0.000000
1943.005867	0.013243	0.561819	0.232298	78.353088	80.551292	82.623108	-1.750195	0.000000	4.683675	0.000000	0.000000	0.000000	0.197352	0.140641	-0.489863	0.000000	0.000000	3.000000	5.000000	0.000000
1943.009201	0.013243	0.561819	0.232298	78.353088	80.551292	82.623108	-1.750195	0.000000	4.683675	0.000000	0.000000	0.000000	0.197352	0.140641	-0.489863	0.000000	0.000000	3.000000	5.000000	0.000000
1943.012534	0.014058	0.562307	0.230554	78.308380	81.097176	84.219879	-1.749352	0.000000	4.683991	0.000000	0.000000	0.000000	0.244703	0.146342	-0.523056	0.000000	0.000000	3.000000	5.000000	0.000000
1943.015867	0.014058	0.562307	0.230554	78.308380	81.097176	84.219879	-1.749352	0.000000	4.683991	0.000000	0.000000	0.000000	0.244703	0.146342	-0.523056	0.000000	0.000000	3.000000	5.000000	0.000000
1943.019201	0.014058	0.562307	0.230554	78.308380	81.097176	84.219879	-1.749352	0.000000	4.683991	0.000000	0.000000	0.000000	0.244703	0.146342	-0.523056	0.000000	0.000000	3.000000	5.000000	0.000000
1943.022534	0.015064	0.562802	0.228749	78.201332	81.681435	85.376732	-1.746417	0.000000	4.685085	0.000000	0.000000	0.000000	0.301662	0.148444	-0.541588	0.000000	0.000000	3.000000	5.000000	0.000000
1943.025867	0.015064	0.562802	0.228749	78.201332	81.681435	85.376732	-1.746417	0.000000	4.685085	0.000000	0.000000	0.000000	0.301662	0.148444	-0.541588	0.000000	0.000000	3.000000	5.000000	0.000000
1943.029201	0.015064	0.562802	0.228749	78.201332	81.681435	85.376732	-1.746417	0.000000	4.685085	0.000000	0.000000	0.000000	0.301662	0.148444	-0.541588	0.000000	0.000000	3.000000	5.000000	0.000000
1943.032534	0.016257	0.563239	0.226841	78.085129	82.319733	86.121330	-1.740432	0.000000	4.687312	0.000000	0.000000	0.000000	0.357793	0.131316	-0.572421	0.000000	0.000000	3.000000	5.000000	0.000000
1943.035867	0.016257	0.563239	0.226841	78.085129	82.319733	86.121330	-1.740432	0.000000	4.687312	0.000000	0.000000	0.000000	0.357793	0.131316	-0.572421	0.000000	0.000000	3.000000	5.000000	0.000000
1943.039201	0.016257	0.563239	0.226841	78.085129	82.319733	86.121330	-1.740432	0.000000	4.687312	0.000000	0.000000	0.000000	0.357793	0.131316	-0.572421	0.000000	0.000000	3.000000	5.000000	0.000000
1943.042534	0.017666	0.563711	0.224797	78.021675	82.991577	86.738937	-1.731631	0.000000	4.690571	0.000000	0.000000	0.000000	0.422744	0.141371	-0.613267	0.000000	0.000000	3.000000	5.000000	0.000000
1943.045867	0.017666	0.563711	0.224797	78.021675	82.991577	86.738937	-1.731631	0.000000	4.690571	0.000000	0.000000	0.000000	0.422744	0.141371	-0.613267	0.000000	0.000000	3.000000	5.000000	0.000000
1943.049201	0.017666	0.563711	0.224797	78.021675	82.991577	86.738937	-1.731631	0.000000	4.690571	0.000000	0.000000	0.000000	0.422744	0.141371	-0.613267	0.000000	0.000000	3.000000	5.000000	0.000000
1943.052534	0.019161	0.564187	0.222688	78.050667	83.647102	87.269974	-1.719595	0.000000	4.694996	0.000000	0.000000	0.000000	0.448699	0.143024	-0.632582	0.000000	0.000000	3.000000	5.000000	0.000000
1943.055867	0.019161	0.564187	0.222688	78.050667	83.647102	87.269974	-1.719595	0.000000	4.694996	0.000000	0.000000	0.000000	0.448699	0.143024	-0.632582	0.000000	0.000000	3.000000	5.000000	0.000000
1943.059201	0.019161	0.564187	0.222688	78.050667	83.647102	87.269974	-1.719595	0.000000	4.694996	0.000000	0.000000	0.000000	0.448699	0.143024	-0.632582	0.000000	0.000000	3.000000	5.000000	0.000000
1943.062534	0.020774	0.564627	0.220486	78.118736	84.234581	87.703102	-1.706127	0.000000	4.699907	0.000000	0.000000	0.000000	0.483661	0.131845	-0.660545	0.000000	0.000000	3.000000	5.000000	0.000000
1943.065867	0.020774	0.564627	0.220486	78.118736	84.234581	87.703102	-1.706127	0.000000	4.699907	0.000000	0.000000	0.000000	0.483661	0.131845	-0.660545	0.000000	0.000000	3.000000	5.000000	0.000000
1943.069201	0.020774	0.564627	0.220486	78.118736	84.234581	87.703102	-1.706127	0.000000	4.699907	0.000000	0.000000	0.000000	0.483661	0.131845	-0.660545	0.000000	0.000000	3.000000	5.000000	0.000000
1943.072534	0.022276	0.565050	0.218210	78.272659	84.505272	87.814117	-1.690790	0.000000	4.705447	0.000000	0.000000	0.000000	0.450850	0.126953	-0.682761	0.000000	0.000000	3.000000	5.000000	0.000000
1943.075867	0.022276	0.565050	0.218210	78.272659	84.505272	87.814117	-1.690790	0.000000	4.705447	0.000000	0.000000	0.000000	0.450850	0.126953	-0.682761	0.000000	0.000000	3.000000	5.000000	0.000000
1943.079201	0.022276	0.565050	0.218210	78.272659	84.505272	87.814117	-1.690790	0.000000	4.705447	0.000000	0.000000	0.000000	0.450850	0.126953	-0.682761	0.000000	0.000000	3.000000	5.000000	0.000000
1943.082534	0.023734	0.565456	0.215858	78.508408	84.387589	87.760422	-1.677687	0.000000	4.710135	0.000000	0.000000	0.000000	0.437338	0.121907	-0.705652	0.000000	0.000000	3.000000	5.000000	0.000000
1943.085867	0.023734	0.565456	0.215858	78.508408	84.387589	87.760422	-1.677687	0.000000	4.710135	0.000000	0.000000	0.000000	0.437338	0.121907	-0.705652	0.000000	0.000000	3.000000	5.000000	0.000000
1943.089201	0.023734	0.565456	0.215858	78.508408	84.387589	87.760422	-1.677687	0.000000	4.710135	0.000000	0.000000	0.000000	0.437338	0.121907	-0.705652	0.000000	0.000000	3.000000	5.000000	0.000000
1943.092534	0.025245	0.565856	0.213491	78.770912	83.833931	87.396629	-1.665665	0.000000	4.714399	0.000000	0.000000	0.000000	0.453158	0.119962	-0.709985	0.000000	0.000000	3.000000	5.000000	0.000000
1943.095867	0.025245	0.565856	0.213491	78.770912	83.833931	87.396629	-1.665665	0.000000	4.714399	0.000000	0.000000	0.000000	0.453158	0.119962	-0.709985	0.000000	0.000000	3.000000	5.000000	0.000000
1943.099201	0.025245	0.565856	0.213491	78.770912	83.833931	87.396629	-1.665665	0.000000	4.714399	0.000000	0.000000	0.000000	0.453158	0.119962	-0.709985	0.000000	0.000000	3.000000	5.000000	0.000000
1943.102534	0.026743	0.566265	0.211093	78.992661	82.823151	86.803810	-1.652407	0.000000	4.719063	0.000000	0.000000	0.000000	0.449488	0.122695	-0.719522	0.000000	0.000000	3.000000	5.000000	0.000000
1943.105867	0.026743	0.566265	0.211093	78.992661	82.823151	86.803810	-1.652407	0.000000	4.719063	0.000000	0.000000	0.000000	0.449488	0.122695	-0.719522	0.000000	0.000000	3.000000	5.000000	0.000000
1943.109201	0.026743	0.566265	0.211093	78.992661	82.823151	86.803810	-1.652407	0.000000	4.719063	0.000000	0.000000	0.000000	0.449488	0.122695	-0.719522	0.000000	0.000000	3.000000	5.000000	0.000000
1943.112534	0.028231	0.566730	0.208723	79.154907	81.482384	85.766014	-1.639275	0.000000	4.723640	0.000000	0.000000	0.000000	0.446520	0.139519	-0.710973	0.000000	0.000000	3.000000	5.000000	0.000000
1943.115867	0.028231	0.566730	0.208723	79.154907	81.482384	85.766014	-1.639275	0.000000	4.723640	0.000000	0.000000	0.000000	0.446520	0.139519	-0.710973	0.000000	0.000000	3.000000	5.000000	0.000000
1943.119201	0.028231	0.566730	0.208723	79.154907	81.482384	85.766014	-1.639275	0.000000	4.723640	0.000000	0.000000	0.000000	0.446520	0.139519	-0.710973	0.000000	0.000000	3.000000	5.000000	0.000000
1943.122534	0.029772	0.567173	0.206358	79.271194	79.843208	84.162025	-1.625804	0.000000	4.728294	0.000000	0.000000	0.000000	0.462237	0.132851	-0.709506	0.000000	0.000000	3.000000	5.000000	0.000000
1943.125867	0.029772	0.567173	0.206358	79.271194	79.843208	84.162025	-1.625804	0.000000	4.728294	0.000000	0.000000	0.000000	0.462237	0.132851	-0.709506	0.000000	0.000000	3.000000	5.000000	0.000000
1943.129201	0.029772	0.567173	0.206358	79.271194	79.843208	84.162025	-1.625804	0.000000	4.728294	0.000000	0.000000	0.000000	0.462237	0.132851	-0.709506	0.000000	0.000000	3.000000	5.000000	0.000000
1943.132534	0.031273	0.567620	0.204049	79.375290	77.929153	82.115807	-1.610871	0.000000	4.733402	0.000000	0.000000	0.000000	0.450199	0.134154	-0.692595	0.000000	0.000000	3.000000	5.000000	0.000000
1943.135867	0.031273	0.567620	0.204049	79.375290	77.929153	82.115807	-1.610871	0.000000	4.733402	0.000000	0.000000	0.000000	0.450199	0.134154	-0.692595	0.000000	0.000000	3.000000	5.000000	0.000000
1943.139201	0.031273	0.567620	0.204049	79.375290	77.929153	82.115807	-1.610871	0.000000	4.733402	0.000000	0.000000	0.000000	0.450199	0.134154	-0.692595	0.000000	0.000000	3.000000	5.000000	0.000000
1943.142534	0.032705	0.568078	0.201833	79.495392	75.767921	80.032867	-1.595983	0.000000	4.738442	0.000000	0.000000	0.000000	0.429511	0.137300	-0.664869	0.000000	0.000000	3.000000	5.000000	0.000000
1943.145867	0.032705	0.568078	0.201833	79.495392	75.767921	80.032867	-1.595983	0.000000	4.738442	0.000000	0.000000	0.000000	0.429511	0.137300	-0.664869	0.000000	0.000000	3.000000	5.000000	0.000000
1943.149201	0.032705	0.568078	0.201833	79.495392	75.767921	80.032867	-1.595983	0.000000	4.738442	0.000000	0.000000	0.000000	0.429511	0.137300	-0.664869	0.000000	0.000000	3.000000	5.000000	0.000000
1943.152534	0.034071	0.568573	0.199758	79.622162	73.486656	78.141632	-1.581512	0.000000	4.743292	0.000000	0.000000	0.000000	0.409955	0.148524	-0.622484	0.000000	0.000000	3.000000	5.000000	0.000000
1943.155867	0.034071	0.568573	0.199758	79.622162	73.486656	78.141632	-1.581512	0.000000	4.743292	0.000000	0.000000	0.000000	0.409955	0.148524	-0.622484	0.000000	0.000000	3.000000	5.000000	0.000000
1943.159201	0.034071	0.568573	0.199758	79.622162	73.486656	78.141632	-1.581512	0.000000	4.743292	0.000000	0.000000	0.000000	0.409955	0.148524	-0.622484	0.000000	0.000000	3.000000	5.000000	0.000000
1943.162534	0.035378	0.569174	0.197902	79.733826	71.165298	76.121140	-1.567073	0.000000	4.748083	0.000000	0.000000	0.000000	0.392101	0.180378	-0.557036	0.000000	0.000000	3.000000	5.000000	0.000000
1943.165867	0.035378	0.569174	0.197902	79.733826	71.165298	76.121140	-1.567073	0.000000	4.748083	0.000000	0.000000	0.000000	0.392101	0.180378	-0.557036	0.000000	0.000000	3.000000	5.000000	0.000000
1943.169201	0.035378	0.569174	0.197902	79.733826	71.165298	76.121140	-1.567073	0.000000	4.748083	0.000000	0.000000	0.000000	0.392101	0.180378	-0.557036	0.000000	0.000000	3.000000	5.000000	0.000000
1943.172534	0.036569	0.569838	0.196328	79.792847	68.945351	74.209198	-1.552030	0.000000	4.753020	0.000000	0.000000	0.000000	0.357243	0.198989	-0.471977	0.000000	0.000000	3.000000	5.000000	0.000000
1943.175867	0.036569	0.569838	0.196328	79.792847	68.945351	74.209198	-1.552030	0.000000	4.753020	0.000000	0.000000	0.000000	0.357243	0.198989	-0.471977	0.000000	0.000000	3.000000	5.000000	0.000000
1943.179201	0.036569	0.569838	0.196328	79.792847	68.945351	74.209198	-1.552030	0.000000	4.753020	0.000000	0.000000	0.000000	0.357243	0.198989	-0.471977	0.000000	0.000000	3.000000	5.000000	0.000000
1943.182534	0.037675	0.570558	0.195005	79.792496	66.874718	72.484093	-1.537195	0.000000	4.757839	0.000000	0.000000	0.000000	0.331875	0.216253	-0.396901	0.000000	0.000000	3.000000	5.000000	0.000000
1943.185867	0.037675	0.570558	0.195005	79.792496	66.874718	72.484093	-1.537195	0.000000	4.757839	0.000000	0.000000	0.000000	0.331875	0.216253	-0.396901	0.000000	0.000000	3.000000	5.000000	0.000000
1943.189201	0.037675	0.570558	0.195005	79.792496	66.874718	72.484093	-1.537195	0.000000	4.757839	0.000000	0.000000	0.000000	0.331875	0.216253	-0.396901	0.000000	0.000000	3.000000	5.000000	0.000000
1943.192534	0.038637	0.571282	0.193930	79.728638	65.148514	71.164734	-1.522176	0.000000	4.762665	0.000000	0.000000	0.000000	0.288415	0.216920	-0.322519	0.000000	0.000000	3.000000	5.000000	0.000000
1943.195867	0.038637	0.571282	0.193930	79.728638	65.148514	71.164734	-1.522176	0.000000	4.762665	0.000000	0.000000	0.000000	0.288415	0.216920	-0.322519	0.000000	0.000000	3.000000	5.000000	0.000000
1943.199201	0.038637	0.571282	0.193930	79.728638	65.148514	71.164734	-1.522176	0.000000	4.762665	0.000000	0.000000	0.000000	0.288415	0.216920	-0.322519	0.000000	0.000000	3.000000	5.000000	0.000000
1943.202534	0.039483	0.571946	0.193061	79.622192	63.757637	69.987602	-1.508391	0.000000	4.767049	0.000000	0.000000	0.000000	0.254049	0.199275	-0.260656	0.000000	0.000000	3.000000	5.000000	0.000000
1943.205867	0.039483	0.571946	0.193061	79.622192	63.757637	69.987602	-1.508391	0.000000	4.767049	0.000000	0.000000	0.000000	0.254049	0.199275	-0.260656	0.000000	0.000000	3.000000	5.000000	0.000000
1943.209201	0.039483	0.571946	0.193061	79.622192	63.757637	69.987602	-1.508391	0.000000	4.767049	0.000000	0.000000	0.000000	0.254049	0.199275	-0.260656	0.000000	0.000000	3.000000	5.000000	0.000000
1943.212534	0.040211	0.572591	0.192306	79.544128	62.852528	69.129616	-1.495538	0.000000	4.771097	0.000000	0.000000	0.000000	0.218343	0.193492	-0.226688	0.000000	0.000000	3.000000	5.000000	0.000000
1943.215867	0.040211	0.572591	0.192306	79.544128	62.852528	69.129616	-1.495538	0.000000	4.771097	0.000000	0.000000	0.000000	0.218343	0.193492	-0.226688	0.000000	0.000000	3.000000	5.000000	0.000000
1943.219201	0.040211	0.572591	0.192306	79.544128	62.852528	69.129616	-1.495538	0.000000	4.771097	0.000000	0.000000	0.000000	0.218343	0.193492	-0.226688	0.000000	0.000000	3.000000	5.000000	0.000000
1943.222534	0.040816	0.573184	0.191582	79.539734	62.939278	69.433365	-1.484435	0.000000	4.774563	0.000000	0.000000	0.000000	0.181343	0.177921	-0.217022	0.000000	0.000000	3.000000	5.000000	0.000000
1943.225867	0.040816	0.573184	0.191582	79.539734	62.939278	69.433365	-1.484435	0.000000	4.774563	0.000000	0.000000	0.000000	0.181343	0.177921	-0.217022	0.000000	0.000000	3.000000	5.000000	0.000000
1943.229201	0.040816	0.573184	0.191582	79.539734	62.939278	69.433365	-1.484435	0.000000	4.774563	0.000000	0.000000	0.000000	0.181343	0.177921	-0.217022	0.000000	0.000000	3.000000	5.000000	0.000000
1943.232534	0.041320	0.573722	0.190768	79.575188	63.920048	70.656273	-1.475802	0.000000	4.777238	0.000000	0.000000	0.000000	0.151387	0.161354	-0.244410	0.000000	0.000000	3.000000	5.000000	0.000000
1943.235867	0.041320	0.573722	0.190768	79.575188	63.920048	70.656273	-1.475802	0.000000	4.777238	0.000000	0.000000	0.000000	0.151387	0.161354	-0.244410	0.000000	0.000000	3.000000	5.000000	0.000000
1943.239201	0.041320	0.573722	0.190768	79.575188	63.920048	70.656273	-1.475802	0.000000	4.777238	0.000000	0.000000	0.000000	0.151387	0.161354	-0.244410	0.000000	0.000000	3.000000	5.000000	0.000000
1943.242534	0.041788	0.574246	0.189885	79.566681	65.572975	72.538376	-1.470017	0.000000	4.779022	0.000000	0.000000	0.000000	0.140422	0.157188	-0.264686	0.000000	0.000000	3.000000	5.000000	0.000000
1943.245867	0.041788	0.574246	0.189885	79.566681	65.572975	72.538376	-1.470017	0.000000	4.779022	0.000000	0.000000	0.000000	0.140422	0.157188	-0.264686	0.000000	0.000000	3.000000	5.000000	0.000000
1943.249201	0.041788	0.574246	0.189885	79.566681	65.572975	72.538376	-1.470017	0.000000	4.779022	0.000000	0.000000	0.000000	0.140422	0.157188	-0.264686	0.000000	0.000000	3.000000	5.000000	0.000000
1943.252534	0.042253	0.574726	0.188974	79.503334	67.316551	74.571800	-1.465492	0.000000	4.780411	0.000000	0.000000	0.000000	0.139436	0.144170	-0.273469	0.000000	0.000000	3.000000	5.000000	0.000000
1943.255867	0.042253	0.574726	0.188974	79.503334	67.316551	74.571800	-1.465492	0.000000	4.780411	0.000000	0.000000	0.000000	0.139436	0.144170	-0.273469	0.000000	0.000000	3.000000	5.000000	0.000000
1943.259201	0.042253	0.574726	0.188974	79.503334	67.316551	74.571800	-1.465492	0.000000	4.780411	0.000000	0.000000	0.000000	0.139436	0.144170	-0.273469	0.000000	0.000000	3.000000	5.000000	0.000000
1943.262534	0.042714	0.575234	0.188020	79.429581	68.888405	76.614235	-1.461205	0.000000	4.781723	0.000000	0.000000	0.000000	0.138171	0.152391	-0.286107	0.000000	0.000000	3.000000	5.000000	0.000000
1943.265867	0.042714	0.575234	0.188020	79.429581	68.888405	76.614235	-1.461205	0.000000	4.781723	0.000000	0.000000	0.000000	0.138171	0.152391	-0.286107	0.000000	0.000000	3.000000	5.000000	0.000000
1943.269201	0.042714	0.575234	0.188020	79.429581	68.888405	76.614235	-1.461205	0.000000	4.781723	0.000000	0.000000	0.000000	0.138171	0.152391	-0.286107	0.000000	0.000000	3.000000	5.000000	0.000000
1943.272534	0.043206	0.575711	0.187103	79.361771	70.178726	78.490356	-1.457269	0.000000	4.782925	0.000000	0.000000	0.000000	0.147680	0.143102	-0.275075	0.000000	0.000000	3.000000	5.000000	0.000000
1943.275867	0.043206	0.575711	0.187103	79.361771	70.178726	78.490356	-1.457269	0.000000	4.782925	0.000000	0.000000	0.000000	0.147680	0.143102	-0.275075	0.000000	0.000000	3.000000	5.000000	0.000000
1943.279201	0.043206	0.575711	0.187103	79.361771	70.178726	78.490356	-1.457269	0.000000	4.782925	0.000000	0.000000	0.000000	0.147680	0.143102	-0.275075	0.000000	0.000000	3.000000	5.000000	0.000000
1943.282534	0.043821	0.576193	0.186210	79.338921	71.112366	79.802071	-1.452287	0.000000	4.784440	0.000000	0.000000	0.000000	0.184541	0.144486	-0.267815	0.000000	0.000000	3.000000	5.000000	0.000000
1943.285867	0.043821	0.576193	0.186210	79.338921	71.112366	79.802071	-1.452287	0.000000	4.784440	0.000000	0.000000	0.000000	0.184541	0.144486	-0.267815	0.000000	0.000000	3.000000	5.000000	0.000000
1943.289201	0.043821	0.576193	0.186210	79.338921	71.112366	79.802071	-1.452287	0.000000	4.784440	0.000000	0.000000	0.000000	0.184541	0.144486	-0.267815	0.000000	0.000000	3.000000	5.000000	0.000000
1943.292534	0.044407	0.576644	0.185359	79.361626	71.698257	80.399887	-1.444184	0.000000	4.786891	0.000000	0.000000	0.000000	0.175663	0.135320	-0.255516	0.000000	0.000000	3.000000	5.000000	0.000000
1943.295867	0.044407	0.576644	0.185359	79.361626	71.698257	80.399887	-1.444184	0.000000	4.786891	0.000000	0.000000	0.000000	0.175663	0.135320	-0.255516	0.000000	0.000000	3.000000	5.000000	0.000000
1943.299201	0.044407	0.576644	0.185359	79.361626	71.698257	80.399887	-1.444184	0.000000	4.786891	0.000000	0.000000	0.000000	0.175663	0.135320	-0.255516	0.000000	0.000000	3.000000	5.000000	0.000000
1943.302534	0.045024	0.577065	0.184544	79.374718	71.987038	80.645668	-1.436400	0.000000	4.789233	0.000000	0.000000	0.000000	0.185141	0.126244	-0.244418	0.000000	0.000000	3.000000	5.000000	0.000000
1943.305867	0.045024	0.577065	0.184544	79.374718	71.987038	80.645668	-1.436400	0.000000	4.789233	0.000000	0.000000	0.000000	0.185141	0.126244	-0.244418	0.000000	0.000000	3.000000	5.000000	0.000000
1943.309201	0.045024	0.577065	0.184544	79.374718	71.987038	80.645668	-1.436400	0.000000	4.789233	0.000000	0.000000	0.000000	0.185141	0.126244	-0.244418	0.000000	0.000000	3.000000	5.000000	0.000000
1943.312534	0.045612	0.577420	0.183777	79.380547	72.124222	80.732346	-1.427517	0.000000	4.791889	0.000000	0.000000	0.000000	0.176508	0.106697	-0.230033	0.000000	0.000000	3.000000	5.000000	0.000000
1943.315867	0.045612	0.577420	0.183777	79.380547	72.124222	80.732346	-1.427517	0.000000	4.791889	0.000000	0.000000	0.000000	0.176508	0.106697	-0.230033	0.000000	0.000000	3.000000	5.000000	0.000000
1943.319201	0.045612	0.577420	0.183777	79.380547	72.124222	80.732346	-1.427517	0.000000	4.791889	0.000000	0.000000	0.000000	0.176508	0.106697	-0.230033	0.000000	0.000000	3.000000	5.000000	0.000000
1943.322534	0.046231	0.577761	0.183027	79.375656	72.276741	80.834496	-1.418890	0.000000	4.794450	0.000000	0.000000	0.000000	0.185604	0.102062	-0.224970	0.000000	0.000000	3.000000	5.000000	0.000000
1943.325867	0.046231	0.577761	0.183027	79.375656	72.276741	80.834496	-1.418890	0.000000	4.794450	0.000000	0.000000	0.000000	0.185604	0.102062	-0.224970	0.000000	0.000000	3.000000	5.000000	0.000000
1943.329201	0.046231	0.577761	0.183027	79.375656	72.276741	80.834496	-1.418890	0.000000	4.794450	0.000000	0.000000	0.000000	0.185604	0.102062	-0.224970	0.000000	0.000000	3.000000	5.000000	0.000000
1943.332534	0.046906	0.578093	0.182237	79.349297	72.461952	80.982887	-1.409325	0.000000	4.797270	0.000000	0.000000	0.000000	0.202591	0.099806	-0.237007	0.000000	0.000000	3.000000	5.000000	0.000000
1943.335867	0.046906	0.578093	0.182237	79.349297	72.461952	80.982887	-1.409325	0.000000	4.797270	0.000000	0.000000	0.000000	0.202591	0.099806	-0.237007	0.000000	0.000000	3.000000	5.000000	0.000000
1943.339201	0.046906	0.578093	0.182237	79.349297	72.461952	80.982887	-1.409325	0.000000	4.797270	0.000000	0.000000	0.000000	0.202591	0.099806	-0.237007	0.000000	0.000000	3.000000	5.000000	0.000000
1943.342534	0.047612	0.578501	0.181465	79.291283	72.678329	81.235634	-1.398575	0.000000	4.800416	0.000000	0.000000	0.000000	0.211617	0.122416	-0.231818	0.000000	0.000000	3.000000	5.000000	0.000000
1943.345867	0.047612	0.578501	0.181465	79.291283	72.678329	81.235634	-1.398575	0.000000	4.800416	0.000000	0.000000	0.000000	0.211617	0.122416	-0.231818	0.000000	0.000000	3.000000	5.000000	0.000000
1943.349201	0.047612	0.578501	0.181465	79.291283	72.678329	81.235634	-1.398575	0.000000	4.800416	0.000000	0.000000	0.000000	0.211617	0.122416	-0.231818	0.000000	0.000000	3.000000	5.000000	0.000000
1943.352534	0.048378	0.578950	0.180713	79.217262	72.869247	81.833130	-1.386851	0.000000	4.803815	0.000000	0.000000	0.000000	0.229865	0.134509	-0.225361	0.000000	0.000000	3.000000	5.000000	0.000000
1943.355867	0.048378	0.578950	0.180713	79.217262	72.869247	81.833130	-1.386851	0.000000	4.803815	0.000000	0.000000	0.000000	0.229865	0.134509	-0.225361	0.000000	0.000000	3.000000	5.000000	0.000000
1943.359201	0.048378	0.578950	0.180713	79.217262	72.869247	81.833130	-1.386851	0.000000	4.803815	0.000000	0.000000	0.000000	0.229865	0.134509	-0.225361	0.000000	0.000000	3.000000	5.000000	0.000000
1943.362534	0.049207	0.579445	0.180018	79.168404	72.979904	82.577721	-1.373355	0.000000	4.807691	0.000000	0.000000	0.000000	0.248878	0.148577	-0.208664	0.000000	0.000000	3.000000	5.000000	0.000000
1943.365867	0.049207	0.579445	0.180018	79.168404	72.979904	82.577721	-1.373355	0.000000	4.807691	0.000000	0.000000	0.000000	0.248878	0.148577	-0.208664	0.000000	0.000000	3.000000	5.000000	0.000000
1943.369201	0.049207	0.579445	0.180018	79.168404	72.979904	82.577721	-1.373355	0.000000	4.807691	0.000000	0.000000	0.000000	0.248878	0.148577	-0.208664	0.000000	0.000000	3.000000	5.000000	0.000000
1943.372534	0.050158	0.579981	0.179339	79.163818	73.008774	82.842827	-1.357756	0.000000	4.812120	0.000000	0.000000	0.000000	0.285224	0.160694	-0.203771	0.000000	0.000000	3.000000	5.000000	0.000000
1943.375867	0.050158	0.579981	0.179339	79.163818	73.008774	82.842827	-1.357756	0.000000	4.812120	0.000000	0.000000	0.000000	0.285224	0.160694	-0.203771	0.000000	0.000000	3.000000	5.000000	0.000000
1943.379201	0.050158	0.579981	0.179339	79.163818	73.008774	82.842827	-1.357756	0.000000	4.812120	0.000000	0.000000	0.000000	0.285224	0.160694	-0.203771	0.000000	0.000000	3.000000	5.000000	0.000000
1943.382534	0.051144	0.580514	0.178744	79.159882	73.022820	82.769630	-1.338858	0.000000	4.817412	0.000000	0.000000	0.000000	0.295814	0.160102	-0.178357	0.000000	0.000000	3.000000	5.000000	0.000000
1943.385867	0.051144	0.580514	0.178744	79.159882	73.022820	82.769630	-1.338858	0.000000	4.817412	0.000000	0.000000	0.000000	0.295814	0.160102	-0.178357	0.000000	0.000000	3.000000	5.000000	0.000000
1943.389201	0.051144	0.580514	0.178744	79.159882	73.022820	82.769630	-1.338858	0.000000	4.817412	0.000000	0.000000	0.000000	0.295814	0.160102	-0.178357	0.000000	0.000000	3.000000	5.000000	0.000000
1943.392534	0.052068	0.581047	0.178152	79.170853	72.994415	82.646980	-1.318285	0.000000	4.823082	0.000000	0.000000	0.000000	0.277165	0.159824	-0.177529	0.000000	0.000000	3.000000	5.000000	0.000000
1943.395867	0.052068	0.581047	0.178152	79.170853	72.994415	82.646980	-1.318285	0.000000	4.823082	0.000000	0.000000	0.000000	0.277165	0.159824	-0.177529	0.000000	0.000000	3.000000	5.000000	0.000000
1943.399201	0.052068	0.581047	0.178152	79.170853	72.994415	82.646980	-1.318285	0.000000	4.823082	0.000000	0.000000	0.000000	0.277165	0.159824	-0.177529	0.000000	0.000000	3.000000	5.000000	0.000000
1943.402534	0.052928	0.581503	0.177543	79.224609	72.951782	82.486557	-1.299055	0.000000	4.828297	0.000000	0.000000	0.000000	0.258043	0.136670	-0.182898	0.000000	0.000000	3.000000	5.000000	0.000000
1943.405867	0.052928	0.581503	0.177543	79.224609	72.951782	82.486557	-1.299055	0.000000	4.828297	0.000000	0.000000	0.000000	0.258043	0.136670	-0.182898	0.000000	0.000000	3.000000	5.000000	0.000000
1943.409201	0.052928	0.581503	0.177543	79.224609	72.951782	82.486557	-1.299055	0.000000	4.828297	0.000000	0.000000	0.000000	0.258043	0.136670	-0.182898	0.000000	0.000000	3.000000	5.000000	0.000000
1943.412534	0.053814	0.581916	0.176901	79.279488	72.925819	82.372292	-1.281376	0.000000	4.833019	0.000000	0.000000	0.000000	0.265865	0.123929	-0.192488	0.000000	0.000000	3.000000	5.000000	0.000000
1943.415867	0.053814	0.581916	0.176901	79.279488	72.925819	82.372292	-1.281376	0.000000	4.833019	0.000000	0.000000	0.000000	0.265865	0.123929	-0.192488	0.000000	0.000000	3.000000	5.000000	0.000000
1943.419201	0.053814	0.581916	0.176901	79.279488	72.925819	82.372292	-1.281376	0.000000	4.833019	0.000000	0.000000	0.000000	0.265865	0.123929	-0.192488	0.000000	0.000000	3.000000	5.000000	0.000000
1943.422534	0.054666	0.582377	0.176233	79.294983	72.951500	82.366119	-1.263070	0.000000	4.837836	0.000000	0.000000	0.000000	0.255585	0.138274	-0.200490	0.000000	0.000000	3.000000	5.000000	0.000000
1943.425867	0.054666	0.582377	0.176233	79.294983	72.951500	82.366119	-1.263070	0.000000	4.837836	0.000000	0.000000	0.000000	0.255585	0.138274	-0.200490	0.000000	0.000000	3.000000	5.000000	0.000000
1943.429201	0.054666	0.582377	0.176233	79.294983	72.951500	82.366119	-1.263070	0.000000	4.837836	0.000000	0.000000	0.000000	0.255585	0.138274	-0.200490	0.000000	0.000000	3.000000	5.000000	0.000000
1943.432534	0.055613	0.582816	0.175630	79.291466	72.995216	82.391060	-1.245635	0.000000	4.842354	0.000000	0.000000	0.000000	0.284059	0.131668	-0.180679	0.000000	0.000000	3.000000	5.000000	0.000000
1943.435867	0.055613	0.582816	0.175630	79.291466	72.995216	82.391060	-1.245635	0.000000	4.842354	0.000000	0.000000	0.000000	0.284059	0.131668	-0.180679	0.000000	0.000000	3.000000	5.000000	0.000000
1943.439201	0.055613	0.582816	0.175630	79.291466	72.995216	82.391060	-1.245635	0.000000	4.842354	0.000000	0.000000	0.000000	0.284059	0.131668	-0.180679	0.000000	0.000000	3.000000	5.000000	0.000000
1943.442534	0.056655	0.583233	0.175094	79.286781	73.029053	82.551994	-1.225121	0.000000	4.847585	0.000000	0.000000	0.000000	0.312567	0.125160	-0.160950	0.000000	0.000000	3.000000	5.000000	0.000000
1943.445867	0.056655	0.583233	0.175094	79.286781	73.029053	82.551994	-1.225121	0.000000	4.847585	0.000000	0.000000	0.000000	0.312567	0.125160	-0.160950	0.000000	0.000000	3.000000	5.000000	0.000000
1943.449201	0.056655	0.583233	0.175094	79.286781	73.029053	82.551994	-1.225121	0.000000	4.847585	0.000000	0.000000	0.000000	0.312567	0.125160	-0.160950	0.000000	0.000000	3.000000	5.000000	0.000000
1943.452534	0.057702	0.583628	0.174631	79.299904	73.040092	83.304131	-1.201493	0.000000	4.853496	0.000000	0.000000	0.000000	0.314131	0.118697	-0.138844	0.000000	0.000000	3.000000	5.000000	0.000000
1943.455867	0.057702	0.583628	0.174631	79.299904	73.040092	83.304131	-1.201493	0.000000	4.853496	0.000000	0.000000	0.000000	0.314131	0.118697	-0.138844	0.000000	0.000000	3.000000	5.000000	0.000000
1943.459201	0.057702	0.583628	0.174631	79.299904	73.040092	83.304131	-1.201493	0.000000	4.853496	0.000000	0.000000	0.000000	0.314131	0.118697	-0.138844	0.000000	0.000000	3.000000	5.000000	0.000000
1943.462534	0.058775	0.583982	0.174136	79.362938	72.980827	84.200645	-1.177027	0.000000	4.859486	0.000000	0.000000	0.000000	0.321917	0.106074	-0.148590	0.000000	0.000000	3.000000	5.000000	0.000000
1943.465867	0.058775	0.583982	0.174136	79.362938	72.980827	84.200645	-1.177027	0.000000	4.859486	0.000000	0.000000	0.000000	0.321917	0.106074	-0.148590	0.000000	0.000000	3.000000	5.000000	0.000000
1943.469201	0.058775	0.583982	0.174136	79.362938	72.980827	84.200645	-1.177027	0.000000	4.859486	0.000000	0.000000	0.000000	0.321917	0.106074	-0.148590	0.000000	0.000000	3.000000	5.000000	0.000000
1943.472534	0.059900	0.584321	0.173564	79.498894	72.866753	84.235069	-1.151856	0.000000	4.865514	0.000000	0.000000	0.000000	0.337441	0.101771	-0.171638	0.000000	0.000000	3.000000	5.000000	0.000000
1943.475867	0.059900	0.584321	0.173564	79.498894	72.866753	84.235069	-1.151856	0.000000	4.865514	0.000000	0.000000	0.000000	0.337441	0.101771	-0.171638	0.000000	0.000000	3.000000	5.000000	0.000000
1943.479201	0.059900	0.584321	0.173564	79.498894	72.866753	84.235069	-1.151856	0.000000	4.865514	0.000000	0.000000	0.000000	0.337441	0.101771	-0.171638	0.000000	0.000000	3.000000	5.000000	0.000000
1943.482534	0.060948	0.584646	0.172836	79.672058	72.734276	83.872658	-1.125544	0.000000	4.871668	0.000000	0.000000	0.000000	0.314297	0.097347	-0.218247	0.000000	0.000000	3.000000	5.000000	0.000000
1943.485867	0.060948	0.584646	0.172836	79.672058	72.734276	83.872658	-1.125544	0.000000	4.871668	0.000000	0.000000	0.000000	0.314297	0.097347	-0.218247	0.000000	0.000000	3.000000	5.000000	0.000000
1943.489201	0.060948	0.584646	0.172836	79.672058	72.734276	83.872658	-1.125544	0.000000	4.871668	0.000000	0.000000	0.000000	0.314297	0.097347	-0.218247	0.000000	0.000000	3.000000	5.000000	0.000000
1943.492534	0.061981	0.584962	0.171982	79.792999	72.748657	83.757248	-1.101968	0.000000	4.877055	0.000000	0.000000	0.000000	0.309893	0.094904	-0.256257	0.000000	0.000000	3.000000	5.000000	0.000000
1943.495867	0.061981	0.584962	0.171982	79.792999	72.748657	83.757248	-1.101968	0.000000	4.877055	0.000000	0.000000	0.000000	0.309893	0.094904	-0.256257	0.000000	0.000000	3.000000	5.000000	0.000000
1943.499201	0.061981	0.584962	0.171982	79.792999	72.748657	83.757248	-1.101968	0.000000	4.877055	0.000000	0.000000	0.000000	0.309893	0.094904	-0.256257	0.000000	0.000000	3.000000	5.000000	0.000000
1943.502534	0.063029	0.585235	0.171005	79.828224	72.975273	84.064941	-1.079270	0.000000	4.882129	0.000000	0.000000	0.000000	0.314435	0.081984	-0.293150	0.000000	0.000000	3.000000	5.000000	0.000000
1943.505867	0.063029	0.585235	0.171005	79.828224	72.975273	84.064941	-1.079270	0.000000	4.882129	0.000000	0.000000	0.000000	0.314435	0.081984	-0.293150	0.000000	0.000000	3.000000	5.000000	0.000000
1943.509201	0.063029	0.585235	0.171005	79.828224	72.975273	84.064941	-1.079270	0.000000	4.882129	0.000000	0.000000	0.000000	0.314435	0.081984	-0.293150	0.000000	0.000000	3.000000	5.000000	0.000000
1943.512534	0.064128	0.585479	0.169970	79.839699	73.264091	84.687935	-1.056586	0.000000	4.887088	0.000000	0.000000	0.000000	0.329786	0.073240	-0.310330	0.000000	0.000000	3.000000	5.000000	0.000000
1943.515867	0.064128	0.585479	0.169970	79.839699	73.264091	84.687935	-1.056586	0.000000	4.887088	0.000000	0.000000	0.000000	0.329786	0.073240	-0.310330	0.000000	0.000000	3.000000	5.000000	0.000000
1943.519201	0.064128	0.585479	0.169970	79.839699	73.264091	84.687935	-1.056586	0.000000	4.887088	0.000000	0.000000	0.000000	0.329786	0.073240	-0.310330	0.000000	0.000000	3.000000	5.000000	0.000000
1943.522534	0.065313	0.585722	0.168924	79.855278	73.588364	85.332115	-1.032495	0.000000	4.892234	0.000000	0.000000	0.000000	0.355391	0.072819	-0.314029	0.000000	0.000000	3.000000	5.000000	0.000000
1943.525867	0.065313	0.585722	0.168924	79.855278	73.588364	85.332115	-1.032495	0.000000	4.892234	0.000000	0.000000	0.000000	0.355391	0.072819	-0.314029	0.000000	0.000000	3.000000	5.000000	0.000000
1943.529201	0.065313	0.585722	0.168924	79.855278	73.588364	85.332115	-1.032495	0.000000	4.892234	0.000000	0.000000	0.000000	0.355391	0.072819	-0.314029	0.000000	0.000000	3.000000	5.000000	0.000000
1943.532534	0.066644	0.585950	0.167879	79.869499	73.913322	85.673218	-1.005729	0.000000	4.897807	0.000000	0.000000	0.000000	0.399328	0.068341	-0.313523	0.000000	0.000000	3.000000	5.000000	0.000000
1943.535867	0.066644	0.585950	0.167879	79.869499	73.913322	85.673218	-1.005729	0.000000	4.897807	0.000000	0.000000	0.000000	0.399328	0.068341	-0.313523	0.000000	0.000000	3.000000	5.000000	0.000000
1943.539201	0.066644	0.585950	0.167879	79.869499	73.913322	85.673218	-1.005729	0.000000	4.897807	0.000000	0.000000	0.000000	0.399328	0.068341	-0.313523	0.000000	0.000000	3.000000	5.000000	0.000000
1943.542534	0.068093	0.586149	0.166858	79.885391	74.244263	86.098518	-0.974413	0.000000	4.904133	0.000000	0.000000	0.000000	0.434876	0.059800	-0.306046	0.000000	0.000000	3.000000	5.000000	0.000000
1943.545867	0.068093	0.586149	0.166858	79.885391	74.244263	86.098518	-0.974413	0.000000	4.904133	0.000000	0.000000	0.000000	0.434876	0.059800	-0.306046	0.000000	0.000000	3.000000	5.000000	0.000000
1943.549201	0.068093	0.586149	0.166858	79.885391	74.244263	86.098518	-0.974413	0.000000	4.904133	0.000000	0.000000	0.000000	0.434876	0.059800	-0.306046	0.000000	0.000000	3.000000	5.000000	0.000000
1943.552534	0.069591	0.586354	0.165772	79.902931	74.583984	86.943214	-0.939083	0.000000	4.911021	0.000000	0.000000	0.000000	0.449339	0.061364	-0.326007	0.000000	0.000000	3.000000	5.000000	0.000000
1943.555867	0.069591	0.586354	0.165772	79.902931	74.583984	86.943214	-0.939083	0.000000	4.911021	0.000000	0.000000	0.000000	0.449339	0.061364	-0.326007	0.000000	0.000000	3.000000	5.000000	0.000000
1943.559201	0.069591	0.586354	0.165772	79.902931	74.583984	86.943214	-0.939083	0.000000	4.911021	0.000000	0.000000	0.000000	0.449339	0.061364	-0.326007	0.000000	0.000000	3.000000	5.000000	0.000000
1943.562534	0.071225	0.586563	0.164608	79.954842	74.916931	87.972427	-0.902136	0.000000	4.917942	0.000000	0.000000	0.000000	0.490130	0.062855	-0.349162	0.000000	0.000000	3.000000	5.000000	0.000000
1943.565867	0.071225	0.586563	0.164608	79.954842	74.916931	87.972427	-0.902136	0.000000	4.917942	0.000000	0.000000	0.000000	0.490130	0.062855	-0.349162	0.000000	0.000000	3.000000	5.000000	0.000000
1943.569201	0.071225	0.586563	0.164608	79.954842	74.916931	87.972427	-0.902136	0.000000	4.917942	0.000000	0.000000	0.000000	0.490130	0.062855	-0.349162	0.000000	0.000000	3.000000	5.000000	0.000000
1943.572534	0.072928	0.586784	0.163317	80.061897	75.234016	88.609207	-0.860991	0.000000	4.925312	0.000000	0.000000	0.000000	0.510886	0.066121	-0.387342	0.000000	0.000000	3.000000	5.000000	0.000000
1943.575867	0.072928	0.586784	0.163317	80.061897	75.234016	88.609207	-0.860991	0.000000	4.925312	0.000000	0.000000	0.000000	0.510886	0.066121	-0.387342	0.000000	0.000000	3.000000	5.000000	0.000000
1943.579201	0.072928	0.586784	0.163317	80.061897	75.234016	88.609207	-0.860991	0.000000	4.925312	0.000000	0.000000	0.000000	0.510886	0.066121	-0.387342	0.000000	0.000000	3.000000	5.000000	0.000000
1943.582534	0.074642	0.587001	0.161925	80.197456	75.512856	88.999718	-0.817663	0.000000	4.932690	0.000000	0.000000	0.000000	0.514276	0.065236	-0.417430	0.000000	0.000000	3.000000	5.000000	0.000000
1943.585867	0.074642	0.587001	0.161925	80.197456	75.512856	88.999718	-0.817663	0.000000	4.932690	0.000000	0.000000	0.000000	0.514276	0.065236	-0.417430	0.000000	0.000000	3.000000	5.000000	0.000000
1943.589201	0.074642	0.587001	0.161925	80.197456	75.512856	88.999718	-0.817663	0.000000	4.932690	0.000000	0.000000	0.000000	0.514276	0.065236	-0.417430	0.000000	0.000000	3.000000	5.000000	0.000000
1943.592534	0.076404	0.587264	0.160492	80.352600	75.768639	89.522202	-0.773581	0.000000	4.939795	0.000000	0.000000	0.000000	0.528463	0.078868	-0.429948	0.000000	0.000000	3.000000	5.000000	0.000000
1943.595867	0.076404	0.587264	0.160492	80.352600	75.768639	89.522202	-0.773581	0.000000	4.939795	0.000000	0.000000	0.000000	0.528463	0.078868	-0.429948	0.000000	0.000000	3.000000	5.000000	0.000000
1943.599201	0.076404	0.587264	0.160492	80.352600	75.768639	89.522202	-0.773581	0.000000	4.939795	0.000000	0.000000	0.000000	0.528463	0.078868	-0.429948	0.000000	0.000000	3.000000	5.000000	0.000000
1943.602534	0.078304	0.587491	0.159041	80.549232	75.972000	90.088799	-0.727304	0.000000	4.946820	0.000000	0.000000	0.000000	0.570102	0.067981	-0.435446	0.000000	0.000000	3.000000	5.000000	0.000000
1943.605867	0.078304	0.587491	0.159041	80.549232	75.972000	90.088799	-0.727304	0.000000	4.946820	0.000000	0.000000	0.000000	0.570102	0.067981	-0.435446	0.000000	0.000000	3.000000	5.000000	0.000000
1943.609201	0.078304	0.587491	0.159041	80.549232	75.972000	90.088799	-0.727304	0.000000	4.946820	0.000000	0.000000	0.000000	0.570102	0.067981	-0.435446	0.000000	0.000000	3.000000	5.000000	0.000000
1943.612534	0.080248	0.587742	0.157532	80.812416	76.046318	90.469261	-0.675828	0.000000	4.954115	0.000000	0.000000	0.000000	0.583253	0.075307	-0.452622	0.000000	0.000000	3.000000	5.000000	0.000000
1943.615867	0.080248	0.587742	0.157532	80.812416	76.046318	90.469261	-0.675828	0.000000	4.954115	0.000000	0.000000	0.000000	0.583253	0.075307	-0.452622	0.000000	0.000000	3.000000	5.000000	0.000000
1943.619201	0.080248	0.587742	0.157532	80.812416	76.046318	90.469261	-0.675828	0.000000	4.954115	0.000000	0.000000	0.000000	0.583253	0.075307	-0.452622	0.000000	0.000000	3.000000	5.000000	0.000000
1943.622534	0.082301	0.588011	0.156013	81.140800	75.856010	90.367058	-0.622043	0.000000	4.961155	0.000000	0.000000	0.000000	0.615850	0.080813	-0.455524	0.000000	0.000000	3.000000	5.000000	0.000000
1943.625867	0.082301	0.588011	0.156013	81.140800	75.856010	90.367058	-0.622043	0.000000	4.961155	0.000000	0.000000	0.000000	0.615850	0.080813	-0.455524	0.000000	0.000000	3.000000	5.000000	0.000000
1943.629201	0.082301	0.588011	0.156013	81.140800	75.856010	90.367058	-0.622043	0.000000	4.961155	0.000000	0.000000	0.000000	0.615850	0.080813	-0.455524	0.000000	0.000000	3.000000	5.000000	0.000000
1943.632534	0.084427	0.588237	0.154446	81.513237	75.220726	89.862694	-0.563609	0.000000	4.968132	0.000000	0.000000	0.000000	0.637772	0.067737	-0.470119	0.000000	0.000000	3.000000	5.000000	0.000000
1943.635867	0.084427	0.588237	0.154446	81.513237	75.220726	89.862694	-0.563609	0.000000	4.968132	0.000000	0.000000	0.000000	0.637772	0.067737	-0.470119	0.000000	0.000000	3.000000	5.000000	0.000000
1943.639201	0.084427	0.588237	0.154446	81.513237	75.220726	89.862694	-0.563609	0.000000	4.968132	0.000000	0.000000	0.000000	0.637772	0.067737	-0.470119	0.000000	0.000000	3.000000	5.000000	0.000000
1943.642534	0.086622	0.588520	0.152808	81.909904	73.973221	88.991776	-0.501612	0.000000	4.974775	0.000000	0.000000	0.000000	0.658478	0.084982	-0.491376	0.000000	0.000000	3.000000	5.000000	0.000000
1943.645867	0.086622	0.588520	0.152808	81.909904	73.973221	88.991776	-0.501612	0.000000	4.974775	0.000000	0.000000	0.000000	0.658478	0.084982	-0.491376	0.000000	0.000000	3.000000	5.000000	0.000000
1943.649201	0.086622	0.588520	0.152808	81.909904	73.973221	88.991776	-0.501612	0.000000	4.974775	0.000000	0.000000	0.000000	0.658478	0.084982	-0.491376	0.000000	0.000000	3.000000	5.000000	0.000000
1943.652534	0.088831	0.588814	0.151135	82.303490	72.200554	87.530113	-0.436072	0.000000	4.980947	0.000000	0.000000	0.000000	0.662682	0.088084	-0.501956	0.000000	0.000000	3.000000	5.000000	0.000000
1943.655867	0.088831	0.588814	0.151135	82.303490	72.200554	87.530113	-0.436072	0.000000	4.980947	0.000000	0.000000	0.000000	0.662682	0.088084	-0.501956	0.000000	0.000000	3.000000	5.000000	0.000000
1943.659201	0.088831	0.588814	0.151135	82.303490	72.200554	87.530113	-0.436072	0.000000	4.980947	0.000000	0.000000	0.000000	0.662682	0.088084	-0.501956	0.000000	0.000000	3.000000	5.000000	0.000000
1943.662534	0.091108	0.589130	0.149397	82.662407	70.183601	85.536156	-0.368503	0.000000	4.986402	0.000000	0.000000	0.000000	0.683044	0.094995	-0.521552	0.000000	0.000000	3.000000	5.000000	0.000000
1943.665867	0.091108	0.589130	0.149397	82.662407	70.183601	85.536156	-0.368503	0.000000	4.986402	0.000000	0.000000	0.000000	0.683044	0.094995	-0.521552	0.000000	0.000000	3.000000	5.000000	0.000000
1943.669201	0.091108	0.589130	0.149397	82.662407	70.183601	85.536156	-0.368503	0.000000	4.986402	0.000000	0.000000	0.000000	0.683044	0.094995	-0.521552	0.000000	0.000000	3.000000	5.000000	0.000000
1943.672534	0.093314	0.589444	0.147656	82.932953	67.971130	83.261597	-0.297082	0.000000	4.991166	0.000000	0.000000	0.000000	0.661896	0.094089	-0.522121	0.000000	0.000000	3.000000	5.000000	0.000000
1943.675867	0.093314	0.589444	0.147656	82.932953	67.971130	83.261597	-0.297082	0.000000	4.991166	0.000000	0.000000	0.000000	0.661896	0.094089	-0.522121	0.000000	0.000000	3.000000	5.000000	0.000000
1943.679201	0.093314	0.589444	0.147656	82.932953	67.971130	83.261597	-0.297082	0.000000	4.991166	0.000000	0.000000	0.000000	0.661896	0.094089	-0.522121	0.000000	0.000000	3.000000	5.000000	0.000000
1943.682534	0.095472	0.589780	0.145868	83.104630	65.919662	81.166351	-0.226173	0.000000	4.994883	0.000000	0.000000	0.000000	0.647460	0.100888	-0.536534	0.000000	0.000000	3.000000	5.000000	0.000000
1943.685867	0.095472	0.589780	0.145868	83.104630	65.919662	81.166351	-0.226173	0.000000	4.994883	0.000000	0.000000	0.000000	0.647460	0.100888	-0.536534	0.000000	0.000000	3.000000	5.000000	0.000000
1943.689201	0.095472	0.589780	0.145868	83.104630	65.919662	81.166351	-0.226173	0.000000	4.994883	0.000000	0.000000	0.000000	0.647460	0.100888	-0.536534	0.000000	0.000000	3.000000	5.000000	0.000000
1943.692534	0.097588	0.590147	0.144067	83.171768	64.139503	79.503830	-0.155128	0.000000	4.997593	0.000000	0.000000	0.000000	0.634636	0.109865	-0.540310	0.000000	0.000000	3.000000	5.000000	0.000000
1943.695867	0.097588	0.590147	0.144067	83.171768	64.139503	79.503830	-0.155128	0.000000	4.997593	0.000000	0.000000	0.000000	0.634636	0.109865	-0.540310	0.000000	0.000000	3.000000	5.000000	0.000000
1943.699201	0.097588	0.590147	0.144067	83.171768	64.139503	79.503830	-0.155128	0.000000	4.997593	0.000000	0.000000	0.000000	0.634636	0.109865	-0.540310	0.000000	0.000000	3.000000	5.000000	0.000000
1943.702534	0.099591	0.590560	0.142185	83.158432	62.660511	78.366608	-0.083712	0.000000	4.999300	0.000000	0.000000	0.000000	0.600898	0.124037	-0.564470	0.000000	0.000000	3.000000	5.000000	0.000000
1943.705867	0.099591	0.590560	0.142185	83.158432	62.660511	78.366608	-0.083712	0.000000	4.999300	0.000000	0.000000	0.000000	0.600898	0.124037	-0.564470	0.000000	0.000000	3.000000	5.000000	0.000000
1943.709201	0.099591	0.590560	0.142185	83.158432	62.660511	78.366608	-0.083712	0.000000	4.999300	0.000000	0.000000	0.000000	0.600898	0.124037	-0.564470	0.000000	0.000000	3.000000	5.000000	0.000000
1943.712534	0.101579	0.591003	0.140287	83.116013	61.075504	77.166748	-0.014396	0.000000	4.999979	0.000000	0.000000	0.000000	0.596567	0.132782	-0.569425	0.000000	0.000000	3.000000	5.000000	0.000000
1943.715867	0.101579	0.591003	0.140287	83.116013	61.075504	77.166748	-0.014396	0.000000	4.999979	0.000000	0.000000	0.000000	0.596567	0.132782	-0.569425	0.000000	0.000000	3.000000	5.000000	0.000000
1943.719201	0.101579	0.591003	0.140287	83.116013	61.075504	77.166748	-0.014396	0.000000	4.999979	0.000000	0.000000	0.000000	0.596567	0.132782	-0.569425	0.000000	0.000000	3.000000	5.000000	0.000000
1943.722534	0.103551	0.591454	0.138359	83.059319	59.306343	75.481628	0.056280	0.000000	4.999683	0.000000	0.000000	0.000000	0.591464	0.135273	-0.578596	0.000000	0.000000	3.000000	5.000000	0.000000
1943.725867	0.103551	0.591454	0.138359	83.059319	59.306343	75.481628	0.056280	0.000000	4.999683	0.000000	0.000000	0.000000	0.591464	0.135273	-0.578596	0.000000	0.000000	3.000000	5.000000	0.000000
1943.729201	0.103551	0.591454	0.138359	83.059319	59.306343	75.481628	0.056280	0.000000	4.999683	0.000000	0.000000	0.000000	0.591464	0.135273	-0.578596	0.000000	0.000000	3.000000	5.000000	0.000000
1943.732534	0.105474	0.591892	0.136390	82.961960	57.456753	73.835777	0.128274	0.000000	4.998354	0.000000	0.000000	0.000000	0.577058	0.131562	-0.590477	0.000000	0.000000	3.000000	5.000000	0.000000
1943.735867	0.105474	0.591892	0.136390	82.961960	57.456753	73.835777	0.128274	0.000000	4.998354	0.000000	0.000000	0.000000	0.577058	0.131562	-0.590477	0.000000	0.000000	3.000000	5.000000	0.000000
1943.739201	0.105474	0.591892	0.136390	82.961960	57.456753	73.835777	0.128274	0.000000	4.998354	0.000000	0.000000	0.000000	0.577058	0.131562	-0.590477	0.000000	0.000000	3.000000	5.000000	0.000000
1943.742534	0.107221	0.592281	0.134472	82.821022	55.832596	72.733002	0.200522	0.000000	4.995977	0.000000	0.000000	0.000000	0.523955	0.116665	-0.575439	0.000000	0.000000	3.000000	5.000000	0.000000
1943.745867	0.107221	0.592281	0.134472	82.821022	55.832596	72.733002	0.200522	0.000000	4.995977	0.000000	0.000000	0.000000	0.523955	0.116665	-0.575439	0.000000	0.000000	3.000000	5.000000	0.000000
1943.749201	0.107221	0.592281	0.134472	82.821022	55.832596	72.733002	0.200522	0.000000	4.995977	0.000000	0.000000	0.000000	0.523955	0.116665	-0.575439	0.000000	0.000000	3.000000	5.000000	0.000000
1943.752534	0.108914	0.592649	0.132480	82.653404	54.431000	71.514175	0.268099	0.000000	4.992807	0.000000	0.000000	0.000000	0.507906	0.110529	-0.597512	0.000000	0.000000	3.000000	5.000000	0.000000
1943.755867	0.108914	0.592649	0.132480	82.653404	54.431000	71.514175	0.268099	0.000000	4.992807	0.000000	0.000000	0.000000	0.507906	0.110529	-0.597512	0.000000	0.000000	3.000000	5.000000	0.000000
1943.759201	0.108914	0.592649	0.132480	82.653404	54.431000	71.514175	0.268099	0.000000	4.992807	0.000000	0.000000	0.000000	0.507906	0.110529	-0.597512	0.000000	0.000000	3.000000	5.000000	0.000000
1943.762534	0.110563	0.592993	0.130472	82.475403	53.094387	70.015312	0.335660	0.000000	4.988721	0.000000	0.000000	0.000000	0.494905	0.103074	-0.602491	0.000000	0.000000	3.000000	5.000000	0.000000
1943.765867	0.110563	0.592993	0.130472	82.475403	53.094387	70.015312	0.335660	0.000000	4.988721	0.000000	0.000000	0.000000	0.494905	0.103074	-0.602491	0.000000	0.000000	3.000000	5.000000	0.000000
1943.769201	0.110563	0.592993	0.130472	82.475403	53.094387	70.015312	0.335660	0.000000	4.988721	0.000000	0.000000	0.000000	0.494905	0.103074	-0.602491	0.000000	0.000000	3.000000	5.000000	0.000000
1943.772534	0.112149	0.593320	0.128488	82.290367	51.792057	68.544258	0.403496	0.000000	4.983693	0.000000	0.000000	0.000000	0.475634	0.098114	-0.595125	0.000000	0.000000	3.000000	5.000000	0.000000
1943.775867	0.112149	0.593320	0.128488	82.290367	51.792057	68.544258	0.403496	0.000000	4.983693	0.000000	0.000000	0.000000	0.475634	0.098114	-0.595125	0.000000	0.000000	3.000000	5.000000	0.000000
1943.779201	0.112149	0.593320	0.128488	82.290367	51.792057	68.544258	0.403496	0.000000	4.983693	0.000000	0.000000	0.000000	0.475634	0.098114	-0.595125	0.000000	0.000000	3.000000	5.000000	0.000000
1943.782534	0.113755	0.593684	0.126520	82.095627	50.528275	67.122154	0.470664	0.000000	4.977798	0.000000	0.000000	0.000000	0.481931	0.109093	-0.590390	0.000000	0.000000	3.000000	5.000000	0.000000
1943.785867	0.113755	0.593684	0.126520	82.095627	50.528275	67.122154	0.470664	0.000000	4.977798	0.000000	0.000000	0.000000	0.481931	0.109093	-0.590390	0.000000	0.000000	3.000000	5.000000	0.000000
1943.789201	0.113755	0.593684	0.126520	82.095627	50.528275	67.122154	0.470664	0.000000	4.977798	0.000000	0.000000	0.000000	0.481931	0.109093	-0.590390	0.000000	0.000000	3.000000	5.000000	0.000000
1943.792534	0.115361	0.594039	0.124603	81.903526	49.369667	65.808327	0.540417	0.000000	4.970709	0.000000	0.000000	0.000000	0.481653	0.106694	-0.575386	0.000000	0.000000	3.000000	5.000000	0.000000
1943.795867	0.115361	0.594039	0.124603	81.903526	49.369667	65.808327	0.540417	0.000000	4.970709	0.000000	0.000000	0.000000	0.481653	0.106694	-0.575386	0.000000	0.000000	3.000000	5.000000	0.000000
1943.799201	0.115361	0.594039	0.124603	81.903526	49.369667	65.808327	0.540417	0.000000	4.970709	0.000000	0.000000	0.000000	0.481653	0.106694	-0.575386	0.000000	0.000000	3.000000	5.000000	0.000000
1943.802534	0.116943	0.594375	0.122762	81.717484	48.354134	64.733704	0.611763	0.000000	4.962434	0.000000	0.000000	0.000000	0.474588	0.100850	-0.552190	0.000000	0.000000	3.000000	5.000000	0.000000
1943.805867	0.116943	0.594375	0.122762	81.717484	48.354134	64.733704	0.611763	0.000000	4.962434	0.000000	0.000000	0.000000	0.474588	0.100850	-0.552190	0.000000	0.000000	3.000000	5.000000	0.000000
1943.809201	0.116943	0.594375	0.122762	81.717484	48.354134	64.733704	0.611763	0.000000	4.962434	0.000000	0.000000	0.000000	0.474588	0.100850	-0.552190	0.000000	0.000000	3.000000	5.000000	0.000000
1943.812534	0.118554	0.594757	0.120973	81.551971	47.545181	64.442078	0.683589	0.000000	4.953050	0.000000	0.000000	0.000000	0.483411	0.114513	-0.536631	0.000000	0.000000	3.000000	5.000000	0.000000
1943.815867	0.118554	0.594757	0.120973	81.551971	47.545181	64.442078	0.683589	0.000000	4.953050	0.000000	0.000000	0.000000	0.483411	0.114513	-0.536631	0.000000	0.000000	3.000000	5.000000	0.000000
1943.819201	0.118554	0.594757	0.120973	81.551971	47.545181	64.442078	0.683589	0.000000	4.953050	0.000000	0.000000	0.000000	0.483411	0.114513	-0.536631	0.000000	0.000000	3.000000	5.000000	0.000000
1943.822534	0.120168	0.595100	0.119242	81.412331	46.920753	64.807205	0.758008	0.000000	4.942209	0.000000	0.000000	0.000000	0.484177	0.102815	-0.519197	0.000000	0.000000	3.000000	5.000000	0.000000
1943.825867	0.120168	0.595100	0.119242	81.412331	46.920753	64.807205	0.758008	0.000000	4.942209	0.000000	0.000000	0.000000	0.484177	0.102815	-0.519197	0.000000	0.000000	3.000000	5.000000	0.000000
1943.829201	0.120168	0.595100	0.119242	81.412331	46.920753	64.807205	0.758008	0.000000	4.942209	0.000000	0.000000	0.000000	0.484177	0.102815	-0.519197	0.000000	0.000000	3.000000	5.000000	0.000000
1943.832534	0.121799	0.595439	0.117500	81.323250	46.597046	64.725792	0.833834	0.000000	4.929982	0.000000	0.000000	0.000000	0.489215	0.101840	-0.522834	0.000000	0.000000	3.000000	5.000000	0.000000
1943.835867	0.121799	0.595439	0.117500	81.323250	46.597046	64.725792	0.833834	0.000000	4.929982	0.000000	0.000000	0.000000	0.489215	0.101840	-0.522834	0.000000	0.000000	3.000000	5.000000	0.000000
1943.839201	0.121799	0.595439	0.117500	81.323250	46.597046	64.725792	0.833834	0.000000	4.929982	0.000000	0.000000	0.000000	0.489215	0.101840	-0.522834	0.000000	0.000000	3.000000	5.000000	0.000000
1943.842534	0.123417	0.595723	0.115744	81.272354	46.484501	64.438622	0.912049	0.000000	4.916113	0.000000	0.000000	0.000000	0.485575	0.085168	-0.526797	0.000000	0.000000	3.000000	5.000000	0.000000
1943.845867	0.123417	0.595723	0.115744	81.272354	46.484501	64.438622	0.912049	0.000000	4.916113	0.000000	0.000000	0.000000	0.485575	0.085168	-0.526797	0.000000	0.000000	3.000000	5.000000	0.000000
1943.849201	0.123417	0.595723	0.115744	81.272354	46.484501	64.438622	0.912049	0.000000	4.916113	0.000000	0.000000	0.000000	0.485575	0.085168	-0.526797	0.000000	0.000000	3.000000	5.000000	0.000000
1943.852534	0.124990	0.595995	0.113951	81.262978	46.589901	64.401489	0.991516	0.000000	4.900703	0.000000	0.000000	0.000000	0.471862	0.081645	-0.537661	0.000000	0.000000	3.000000	5.000000	0.000000
1943.855867	0.124990	0.595995	0.113951	81.262978	46.589901	64.401489	0.991516	0.000000	4.900703	0.000000	0.000000	0.000000	0.471862	0.081645	-0.537661	0.000000	0.000000	3.000000	5.000000	0.000000
1943.859201	0.124990	0.595995	0.113951	81.262978	46.589901	64.401489	0.991516	0.000000	4.900703	0.000000	0.000000	0.000000	0.471862	0.081645	-0.537661	0.000000	0.000000	3.000000	5.000000	0.000000
1943.862534	0.126660	0.596264	0.112129	81.300713	46.934559	64.958450	1.071077	0.000000	4.883932	0.000000	0.000000	0.000000	0.501037	0.080693	-0.546731	0.000000	0.000000	3.000000	5.000000	0.000000
1943.865867	0.126660	0.596264	0.112129	81.300713	46.934559	64.958450	1.071077	0.000000	4.883932	0.000000	0.000000	0.000000	0.501037	0.080693	-0.546731	0.000000	0.000000	3.000000	5.000000	0.000000
1943.869201	0.126660	0.596264	0.112129	81.300713	46.934559	64.958450	1.071077	0.000000	4.883932	0.000000	0.000000	0.000000	0.501037	0.080693	-0.546731	0.000000	0.000000	3.000000	5.000000	0.000000
1943.872534	0.128384	0.596559	0.110338	81.343697	47.280178	65.787582	1.156584	0.000000	4.864393	0.000000	0.000000	0.000000	0.517115	0.088453	-0.537397	0.000000	0.000000	3.000000	5.000000	0.000000
1943.875867	0.128384	0.596559	0.110338	81.343697	47.280178	65.787582	1.156584	0.000000	4.864393	0.000000	0.000000	0.000000	0.517115	0.088453	-0.537397	0.000000	0.000000	3.000000	5.000000	0.000000
1943.879201	0.128384	0.596559	0.110338	81.343697	47.280178	65.787582	1.156584	0.000000	4.864393	0.000000	0.000000	0.000000	0.517115	0.088453	-0.537397	0.000000	0.000000	3.000000	5.000000	0.000000
1943.882534	0.130170	0.596889	0.108613	81.403877	47.417152	66.169540	1.245682	0.000000	4.842342	0.000000	0.000000	0.000000	0.535683	0.098926	-0.517416	0.000000	0.000000	3.000000	5.000000	0.000000
1943.885867	0.130170	0.596889	0.108613	81.403877	47.417152	66.169540	1.245682	0.000000	4.842342	0.000000	0.000000	0.000000	0.535683	0.098926	-0.517416	0.000000	0.000000	3.000000	5.000000	0.000000
1943.889201	0.130170	0.596889	0.108613	81.403877	47.417152	66.169540	1.245682	0.000000	4.842342	0.000000	0.000000	0.000000	0.535683	0.098926	-0.517416	0.000000	0.000000	3.000000	5.000000	0.000000
1943.892534	0.132041	0.597234	0.106934	81.504860	47.113087	66.310837	1.338197	0.000000	4.817596	0.000000	0.000000	0.000000	0.561439	0.103405	-0.503682	0.000000	0.000000	3.000000	5.000000	0.000000
1943.895867	0.132041	0.597234	0.106934	81.504860	47.113087	66.310837	1.338197	0.000000	4.817596	0.000000	0.000000	0.000000	0.561439	0.103405	-0.503682	0.000000	0.000000	3.000000	5.000000	0.000000
1943.899201	0.132041	0.597234	0.106934	81.504860	47.113087	66.310837	1.338197	0.000000	4.817596	0.000000	0.000000	0.000000	0.561439	0.103405	-0.503682	0.000000	0.000000	3.000000	5.000000	0.000000
1943.902534	0.133974	0.597562	0.105314	81.659904	46.266205	66.028877	1.435136	0.000000	4.789612	0.000000	0.000000	0.000000	0.579739	0.098471	-0.486002	0.000000	0.000000	3.000000	5.000000	0.000000
1943.905867	0.133974	0.597562	0.105314	81.659904	46.266205	66.028877	1.435136	0.000000	4.789612	0.000000	0.000000	0.000000	0.579739	0.098471	-0.486002	0.000000	0.000000	3.000000	5.000000	0.000000
1943.909201	0.133974	0.597562	0.105314	81.659904	46.266205	66.028877	1.435136	0.000000	4.789612	0.000000	0.000000	0.000000	0.579739	0.098471	-0.486002	0.000000	0.000000	3.000000	5.000000	0.000000
1943.912534	0.135932	0.597949	0.103722	81.851265	44.902725	65.050766	1.535071	0.000000	4.758525	0.000000	0.000000	0.000000	0.587550	0.115996	-0.477499	0.000000	0.000000	3.000000	5.000000	0.000000
1943.915867	0.135932	0.597949	0.103722	81.851265	44.902725	65.050766	1.535071	0.000000	4.758525	0.000000	0.000000	0.000000	0.587550	0.115996	-0.477499	0.000000	0.000000	3.000000	5.000000	0.000000
1943.919201	0.135932	0.597949	0.103722	81.851265	44.902725	65.050766	1.535071	0.000000	4.758525	0.000000	0.000000	0.000000	0.587550	0.115996	-0.477499	0.000000	0.000000	3.000000	5.000000	0.000000
1943.922534	0.137970	0.598310	0.102146	82.051765	43.199886	63.607109	1.636702	0.000000	4.724532	0.000000	0.000000	0.000000	0.611420	0.108526	-0.472771	0.000000	0.000000	3.000000	5.000000	0.000000
1943.925867	0.137970	0.598310	0.102146	82.051765	43.199886	63.607109	1.636702	0.000000	4.724532	0.000000	0.000000	0.000000	0.611420	0.108526	-0.472771	0.000000	0.000000	3.000000	5.000000	0.000000
1943.929201	0.137970	0.598310	0.102146	82.051765	43.199886	63.607109	1.636702	0.000000	4.724532	0.000000	0.000000	0.000000	0.611420	0.108526	-0.472771	0.000000	0.000000	3.000000	5.000000	0.000000
1943.932534	0.140059	0.598679	0.100585	82.250954	41.321808	61.875374	1.742146	0.000000	4.686675	0.000000	0.000000	0.000000	0.626744	0.110599	-0.468528	0.000000	0.000000	3.000000	5.000000	0.000000
1943.935867	0.140059	0.598679	0.100585	82.250954	41.321808	61.875374	1.742146	0.000000	4.686675	0.000000	0.000000	0.000000	0.626744	0.110599	-0.468528	0.000000	0.000000	3.000000	5.000000	0.000000
1943.939201	0.140059	0.598679	0.100585	82.250954	41.321808	61.875374	1.742146	0.000000	4.686675	0.000000	0.000000	0.000000	0.626744	0.110599	-0.468528	0.000000	0.000000	3.000000	5.000000	0.000000
1943.942534	0.142085	0.599046	0.099028	82.435455	39.302059	59.846241	1.850003	0.000000	4.645157	0.000000	0.000000	0.000000	0.607632	0.109958	-0.467104	0.000000	0.000000	3.000000	5.000000	0.000000
1943.945867	0.142085	0.599046	0.099028	82.435455	39.302059	59.846241	1.850003	0.000000	4.645157	0.000000	0.000000	0.000000	0.607632	0.109958	-0.467104	0.000000	0.000000	3.000000	5.000000	0.000000
1943.949201	0.142085	0.599046	0.099028	82.435455	39.302059	59.846241	1.850003	0.000000	4.645157	0.000000	0.000000	0.000000	0.607632	0.109958	-0.467104	0.000000	0.000000	3.000000	5.000000	0.000000
1943.952534	0.144111	0.599388	0.097506	82.605270	37.122265	57.572758	1.955626	0.000000	4.601687	0.000000	0.000000	0.000000	0.607810	0.102691	-0.456587	0.000000	0.000000	3.000000	5.000000	0.000000
1943.955867	0.144111	0.599388	0.097506	82.605270	37.122265	57.572758	1.955626	0.000000	4.601687	0.000000	0.000000	0.000000	0.607810	0.102691	-0.456587	0.000000	0.000000	3.000000	5.000000	0.000000
1943.959201	0.144111	0.599388	0.097506	82.605270	37.122265	57.572758	1.955626	0.000000	4.601687	0.000000	0.000000	0.000000	0.607810	0.102691	-0.456587	0.000000	0.000000	3.000000	5.000000	0.000000
1943.962534	0.146112	0.599706	0.096026	82.767494	34.689026	55.000587	2.060882	0.000000	4.555520	0.000000	0.000000	0.000000	0.600274	0.095469	-0.443965	0.000000	0.000000	3.000000	5.000000	0.000000
1943.965867	0.146112	0.599706	0.096026	82.767494	34.689026	55.000587	2.060882	0.000000	4.555520	0.000000	0.000000	0.000000	0.600274	0.095469	-0.443965	0.000000	0.000000	3.000000	5.000000	0.000000
1943.969201	0.146112	0.599706	0.096026	82.767494	34.689026	55.000587	2.060882	0.000000	4.555520	0.000000	0.000000	0.000000	0.600274	0.095469	-0.443965	0.000000	0.000000	3.000000	5.000000	0.000000
1943.972534	0.148148	0.600041	0.094603	82.913933	32.057499	52.401913	2.164393	0.000000	4.507261	0.000000	0.000000	0.000000	0.610954	0.100525	-0.426981	0.000000	0.000000	3.000000	5.000000	0.000000
1943.975867	0.148148	0.600041	0.094603	82.913933	32.057499	52.401913	2.164393	0.000000	4.507261	0.000000	0.000000	0.000000	0.610954	0.100525	-0.426981	0.000000	0.000000	3.000000	5.000000	0.000000
1943.979201	0.148148	0.600041	0.094603	82.913933	32.057499	52.401913	2.164393	0.000000	4.507261	0.000000	0.000000	0.000000	0.610954	0.100525	-0.426981	0.000000	0.000000	3.000000	5.000000	0.000000
1943.982534	0.150221	0.600393	0.093236	83.034378	29.183733	49.666023	2.267927	0.000000	4.456064	0.000000	0.000000	0.000000	0.621836	0.105630	-0.410094	0.000000	0.000000	3.000000	5.000000	0.000000
1943.985867	0.150221	0.600393	0.093236	83.034378	29.183733	49.666023	2.267927	0.000000	4.456064	0.000000	0.000000	0.000000	0.621836	0.105630	-0.410094	0.000000	0.000000	3.000000	5.000000	0.000000
1943.989201	0.150221	0.600393	0.093236	83.034378	29.183733	49.666023	2.267927	0.000000	4.456064	0.000000	0.000000	0.000000	0.621836	0.105630	-0.410094	0.000000	0.000000	3.000000	5.000000	0.000000
1943.992534	0.152389	0.600752	0.091932	83.123970	26.156252	46.646881	2.371131	0.000000	4.402015	0.000000	0.000000	0.000000	0.650364	0.107560	-0.391155	0.000000	0.000000	3.000000	5.000000	0.000000
1943.995867	0.152389	0.600752	0.091932	83.123970	26.156252	46.646881	2.371131	0.000000	4.402015	0.000000	0.000000	0.000000	0.650364	0.107560	-0.391155	0.000000	0.000000	3.000000	5.000000	0.000000
1943.999201	0.152389	0.600752	0.091932	83.123970	26.156252	46.646881	2.371131	0.000000	4.402015	0.000000	0.000000	0.000000	0.650364	0.107560	-0.391155	0.000000	0.000000	3.000000	5.000000	0.000000
1944.002534	0.154516	0.601128	0.090705	83.183502	23.277821	43.640717	2.475581	0.000000	4.344134	0.000000	0.000000	0.000000	0.638246	0.112833	-0.368018	0.000000	0.000000	3.000000	5.000000	0.000000
1944.005867	0.154516	0.601128	0.090705	83.183502	23.277821	43.640717	2.475581	0.000000	4.344134	0.000000	0.000000	0.000000	0.638246	0.112833	-0.368018	0.000000	0.000000	3.000000	5.000000	0.000000
1944.009201	0.154516	0.601128	0.090705	83.183502	23.277821	43.640717	2.475581	0.000000	4.344134	0.000000	0.000000	0.000000	0.638246	0.112833	-0.368018	0.000000	0.000000	3.000000	5.000000	0.000000
1944.012534	0.156457	0.601562	0.089629	83.198273	20.940014	41.313148	2.575723	0.000000	4.285517	0.000000	0.000000	0.000000	0.582185	0.130318	-0.322924	0.000000	0.000000	3.000000	5.000000	0.000000
1944.015867	0.156457	0.601562	0.089629	83.198273	20.940014	41.313148	2.575723	0.000000	4.285517	0.000000	0.000000	0.000000	0.582185	0.130318	-0.322924	0.000000	0.000000	3.000000	5.000000	0.000000
1944.019201	0.156457	0.601562	0.089629	83.198273	20.940014	41.313148	2.575723	0.000000	4.285517	0.000000	0.000000	0.000000	0.582185	0.130318	-0.322924	0.000000	0.000000	3.000000	5.000000	0.000000
1944.022534	0.158157	0.602035	0.088705	83.181374	19.635233	40.113476	2.664885	0.000000	4.230649	0.000000	0.000000	0.000000	0.510057	0.141832	-0.276962	0.000000	0.000000	3.000000	5.000000	0.000000
1944.025867	0.158157	0.602035	0.088705	83.181374	19.635233	40.113476	2.664885	0.000000	4.230649	0.000000	0.000000	0.000000	0.510057	0.141832	-0.276962	0.000000	0.000000	3.000000	5.000000	0.000000
1944.029201	0.158157	0.602035	0.088705	83.181374	19.635233	40.113476	2.664885	0.000000	4.230649	0.000000	0.000000	0.000000	0.510057	0.141832	-0.276962	0.000000	0.000000	3.000000	5.000000	0.000000
1944.032534	0.159621	0.602515	0.087945	83.143852	19.782074	40.357548	2.741447	0.000000	4.181443	0.000000	0.000000	0.000000	0.439242	0.144082	-0.228055	0.000000	0.000000	3.000000	5.000000	0.000000
1944.035867	0.159621	0.602515	0.087945	83.143852	19.782074	40.357548	2.741447	0.000000	4.181443	0.000000	0.000000	0.000000	0.439242	0.144082	-0.228055	0.000000	0.000000	3.000000	5.000000	0.000000
1944.039201	0.159621	0.602515	0.087945	83.143852	19.782074	40.357548	2.741447	0.000000	4.181443	0.000000	0.000000	0.000000	0.439242	0.144082	-0.228055	0.000000	0.000000	3.000000	5.000000	0.000000
1944.042534	0.160893	0.602994	0.087299	83.093254	20.980732	41.666901	2.805710	0.000000	4.138597	0.000000	0.000000	0.000000	0.381343	0.143567	-0.193845	0.000000	0.000000	3.000000	5.000000	0.000000
1944.045867	0.160893	0.602994	0.087299	83.093254	20.980732	41.666901	2.805710	0.000000	4.138597	0.000000	0.000000	0.000000	0.381343	0.143567	-0.193845	0.000000	0.000000	3.000000	5.000000	0.000000
1944.049201	0.160893	0.602994	0.087299	83.093254	20.980732	41.666901	2.805710	0.000000	4.138597	0.000000	0.000000	0.000000	0.381343	0.143567	-0.193845	0.000000	0.000000	3.000000	5.000000	0.000000
1944.052534	0.162094	0.603482	0.086708	83.024422	23.043301	43.840992	2.860472	0.000000	4.100939	0.000000	0.000000	0.000000	0.360590	0.146353	-0.177250	0.000000	0.000000	3.000000	5.000000	0.000000
1944.055867	0.162094	0.603482	0.086708	83.024422	23.043301	43.840992	2.860472	0.000000	4.100939	0.000000	0.000000	0.000000	0.360590	0.146353	-0.177250	0.000000	0.000000	3.000000	5.000000	0.000000
1944.059201	0.162094	0.603482	0.086708	83.024422	23.043301	43.840992	2.860472	0.000000	4.100939	0.000000	0.000000	0.000000	0.360590	0.146353	-0.177250	0.000000	0.000000	3.000000	5.000000	0.000000
1944.062534	0.163301	0.603876	0.086137	82.946091	25.569323	46.491287	2.911157	0.000000	4.065115	0.000000	0.000000	0.000000	0.362062	0.118354	-0.171260	0.000000	0.000000	3.000000	5.000000	0.000000
1944.065867	0.163301	0.603876	0.086137	82.946091	25.569323	46.491287	2.911157	0.000000	4.065115	0.000000	0.000000	0.000000	0.362062	0.118354	-0.171260	0.000000	0.000000	3.000000	5.000000	0.000000
1944.069201	0.163301	0.603876	0.086137	82.946091	25.569323	46.491287	2.911157	0.000000	4.065115	0.000000	0.000000	0.000000	0.362062	0.118354	-0.171260	0.000000	0.000000	3.000000	5.000000	0.000000
1944.072534	0.164629	0.604199	0.085504	82.861053	28.043995	49.077797	2.960891	0.000000	4.029035	0.000000	0.000000	0.000000	0.398318	0.096823	-0.189904	0.000000	0.000000	3.000000	5.000000	0.000000
1944.075867	0.164629	0.604199	0.085504	82.861053	28.043995	49.077797	2.960891	0.000000	4.029035	0.000000	0.000000	0.000000	0.398318	0.096823	-0.189904	0.000000	0.000000	3.000000	5.000000	0.000000
1944.079201	0.164629	0.604199	0.085504	82.861053	28.043995	49.077797	2.960891	0.000000	4.029035	0.000000	0.000000	0.000000	0.398318	0.096823	-0.189904	0.000000	0.000000	3.000000	5.000000	0.000000
1944.082534	0.166039	0.604389	0.084775	82.805931	29.853722	50.912731	3.014931	0.000000	3.988758	0.000000	0.000000	0.000000	0.422842	0.056996	-0.218938	0.000000	0.000000	3.000000	5.000000	0.000000
1944.085867	0.166039	0.604389	0.084775	82.805931	29.853722	50.912731	3.014931	0.000000	3.988758	0.000000	0.000000	0.000000	0.422842	0.056996	-0.218938	0.000000	0.000000	3.000000	5.000000	0.000000
1944.089201	0.166039	0.604389	0.084775	82.805931	29.853722	50.912731	3.014931	0.000000	3.988758	0.000000	0.000000	0.000000	0.422842	0.056996	-0.218938	0.000000	0.000000	3.000000	5.000000	0.000000
1944.092534	0.167515	0.604428	0.083811	82.822853	29.999756	50.881783	3.072682	0.000000	3.944442	0.000000	0.000000	0.000000	0.442905	0.011690	-0.288948	0.000000	0.000000	3.000000	5.000000	0.000000
1944.095867	0.167515	0.604428	0.083811	82.822853	29.999756	50.881783	3.072682	0.000000	3.944442	0.000000	0.000000	0.000000	0.442905	0.011690	-0.288948	0.000000	0.000000	3.000000	5.000000	0.000000
1944.099201	0.167515	0.604428	0.083811	82.822853	29.999756	50.881783	3.072682	0.000000	3.944442	0.000000	0.000000	0.000000	0.442905	0.011690	-0.288948	0.000000	0.000000	3.000000	5.000000	0.000000
1944.102534	0.168866	0.604346	0.082728	82.916862	28.487034	49.011826	3.136652	0.000000	3.893766	0.000000	0.000000	0.000000	0.405350	-0.024650	-0.325125	0.000000	0.000000	3.000000	5.000000	0.000000
1944.105867	0.168866	0.604346	0.082728	82.916862	28.487034	49.011826	3.136652	0.000000	3.893766	0.000000	0.000000	0.000000	0.405350	-0.024650	-0.325125	0.000000	0.000000	3.000000	5.000000	0.000000
1944.109201	0.168866	0.604346	0.082728	82.916862	28.487034	49.011826	3.136652	0.000000	3.893766	0.000000	0.000000	0.000000	0.405350	-0.024650	-0.325125	0.000000	0.000000	3.000000	5.000000	0.000000
1944.112534	0.169941	0.604123	0.081493	83.054176	25.590080	45.640018	3.198902	0.000000	3.842788	0.000000	0.000000	0.000000	0.322455	-0.066752	-0.370313	0.000000	0.000000	3.000000	5.000000	0.000000
1944.115867	0.169941	0.604123	0.081493	83.054176	25.590080	45.640018	3.198902	0.000000	3.842788	0.000000	0.000000	0.000000	0.322455	-0.066752	-0.370313	0.000000	0.000000	3.000000	5.000000	0.000000
1944.119201	0.169941	0.604123	0.081493	83.054176	25.590080	45.640018	3.198902	0.000000	3.842788	0.000000	0.000000	0.000000	0.322455	-0.066752	-0.370313	0.000000	0.000000	3.000000	5.000000	0.000000
1944.122534	0.170674	0.603770	0.080169	83.176048	22.154264	41.712547	3.256359	0.000000	3.794223	0.000000	0.000000	0.000000	0.219868	-0.105909	-0.397275	0.000000	0.000000	3.000000	5.000000	0.000000
1944.125867	0.170674	0.603770	0.080169	83.176048	22.154264	41.712547	3.256359	0.000000	3.794223	0.000000	0.000000	0.000000	0.219868	-0.105909	-0.397275	0.000000	0.000000	3.000000	5.000000	0.000000
1944.129201	0.170674	0.603770	0.080169	83.176048	22.154264	41.712547	3.256359	0.000000	3.794223	0.000000	0.000000	0.000000	0.219868	-0.105909	-0.397275	0.000000	0.000000	3.000000	5.000000	0.000000
1944.132534	0.171241	0.603306	0.078778	83.212616	19.155783	38.307377	3.306436	0.000000	3.750664	0.000000	0.000000	0.000000	0.170104	-0.139176	-0.417355	0.000000	0.000000	3.000000	5.000000	0.000000
1944.135867	0.171241	0.603306	0.078778	83.212616	19.155783	38.307377	3.306436	0.000000	3.750664	0.000000	0.000000	0.000000	0.170104	-0.139176	-0.417355	0.000000	0.000000	3.000000	5.000000	0.000000
1944.139201	0.171241	0.603306	0.078778	83.212616	19.155783	38.307377	3.306436	0.000000	3.750664	0.000000	0.000000	0.000000	0.170104	-0.139176	-0.417355	0.000000	0.000000	3.000000	5.000000	0.000000
1944.142534	0.171681	0.602793	0.077353	83.117638	18.269991	37.244160	3.353677	0.000000	3.708484	0.000000	0.000000	0.000000	0.132072	-0.154143	-0.427314	0.000000	0.000000	3.000000	5.000000	0.000000
1944.145867	0.171681	0.602793	0.077353	83.117638	18.269991	37.244160	3.353677	0.000000	3.708484	0.000000	0.000000	0.000000	0.132072	-0.154143	-0.427314	0.000000	0.000000	3.000000	5.000000	0.000000
1944.149201	0.171681	0.602793	0.077353	83.117638	18.269991	37.244160	3.353677	0.000000	3.708484	0.000000	0.000000	0.000000	0.132072	-0.154143	-0.427314	0.000000	0.000000	3.000000	5.000000	0.000000
1944.152534	0.172112	0.602259	0.075913	82.868179	19.409918	38.462490	3.398508	0.000000	3.667445	0.000000	0.000000	0.000000	0.129327	-0.160095	-0.432186	0.000000	0.000000	3.000000	5.000000	0.000000
1944.155867	0.172112	0.602259	0.075913	82.868179	19.409918	38.462490	3.398508	0.000000	3.667445	0.000000	0.000000	0.000000	0.129327	-0.160095	-0.432186	0.000000	0.000000	3.000000	5.000000	0.000000
1944.159201	0.172112	0.602259	0.075913	82.868179	19.409918	38.462490	3.398508	0.000000	3.667445	0.000000	0.000000	0.000000	0.129327	-0.160095	-0.432186	0.000000	0.000000	3.000000	5.000000	0.000000
1944.162534	0.172539	0.601726	0.074470	82.482010	21.080870	40.243362	3.443621	0.000000	3.625118	0.000000	0.000000	0.000000	0.127922	-0.159982	-0.432865	0.000000	0.000000	3.000000	5.000000	0.000000
1944.165867	0.172539	0.601726	0.074470	82.482010	21.080870	40.243362	3.443621	0.000000	3.625118	0.000000	0.000000	0.000000	0.127922	-0.159982	-0.432865	0.000000	0.000000	3.000000	5.000000	0.000000
1944.169201	0.172539	0.601726	0.074470	82.482010	21.080870	40.243362	3.443621	0.000000	3.625118	0.000000	0.000000	0.000000	0.127922	-0.159982	-0.432865	0.000000	0.000000	3.000000	5.000000	0.000000
1944.172534	0.172777	0.601203	0.073061	82.007607	22.655687	41.975151	3.488783	0.000000	3.581674	0.000000	0.000000	0.000000	0.071543	-0.156736	-0.422785	0.000000	0.000000	3.000000	5.000000	0.000000
1944.175867	0.172777	0.601203	0.073061	82.007607	22.655687	41.975151	3.488783	0.000000	3.581674	0.000000	0.000000	0.000000	0.071543	-0.156736	-0.422785	0.000000	0.000000	3.000000	5.000000	0.000000
1944.179201	0.172777	0.601203	0.073061	82.007607	22.655687	41.975151	3.488783	0.000000	3.581674	0.000000	0.000000	0.000000	0.071543	-0.156736	-0.422785	0.000000	0.000000	3.000000	5.000000	0.000000
1944.182534	0.172841	0.600701	0.071721	81.506180	23.867561	43.344517	3.528651	0.000000	3.542403	0.000000	0.000000	0.000000	0.019060	-0.150628	-0.401907	0.000000	0.000000	3.000000	5.000000	0.000000
1944.185867	0.172841	0.600701	0.071721	81.506180	23.867561	43.344517	3.528651	0.000000	3.542403	0.000000	0.000000	0.000000	0.019060	-0.150628	-0.401907	0.000000	0.000000	3.000000	5.000000	0.000000
1944.189201	0.172841	0.600701	0.071721	81.506180	23.867561	43.344517	3.528651	0.000000	3.542403	0.000000	0.000000	0.000000	0.019060	-0.150628	-0.401907	0.000000	0.000000	3.000000	5.000000	0.000000
1944.192534	0.172740	0.600259	0.070479	81.007698	24.711685	44.344254	3.562809	0.000000	3.508047	0.000000	0.000000	0.000000	-0.030209	-0.132527	-0.372455	0.000000	0.000000	3.000000	5.000000	0.000000
1944.195867	0.172740	0.600259	0.070479	81.007698	24.711685	44.344254	3.562809	0.000000	3.508047	0.000000	0.000000	0.000000	-0.030209	-0.132527	-0.372455	0.000000	0.000000	3.000000	5.000000	0.000000
1944.199201	0.172740	0.600259	0.070479	81.007698	24.711685	44.344254	3.562809	0.000000	3.508047	0.000000	0.000000	0.000000	-0.030209	-0.132527	-0.372455	0.000000	0.000000	3.000000	5.000000	0.000000
1944.202534	0.172513	0.599887	0.069364	80.530083	25.334244	45.114342	3.590888	0.000000	3.479300	0.000000	0.000000	0.000000	-0.068027	-0.111610	-0.334634	0.000000	0.000000	3.000000	5.000000	0.000000
1944.205867	0.172513	0.599887	0.069364	80.530083	25.334244	45.114342	3.590888	0.000000	3.479300	0.000000	0.000000	0.000000	-0.068027	-0.111610	-0.334634	0.000000	0.000000	3.000000	5.000000	0.000000
1944.209201	0.172513	0.599887	0.069364	80.530083	25.334244	45.114342	3.590888	0.000000	3.479300	0.000000	0.000000	0.000000	-0.068027	-0.111610	-0.334634	0.000000	0.000000	3.000000	5.000000	0.000000
1944.212534	0.172292	0.599585	0.068268	80.095116	25.849457	45.773094	3.613119	0.000000	3.456208	0.000000	0.000000	0.000000	-0.066263	-0.090577	-0.328719	0.000000	0.000000	3.000000	5.000000	0.000000
1944.215867	0.172292	0.599585	0.068268	80.095116	25.849457	45.773094	3.613119	0.000000	3.456208	0.000000	0.000000	0.000000	-0.066263	-0.090577	-0.328719	0.000000	0.000000	3.000000	5.000000	0.000000
1944.219201	0.172292	0.599585	0.068268	80.095116	25.849457	45.773094	3.613119	0.000000	3.456208	0.000000	0.000000	0.000000	-0.066263	-0.090577	-0.328719	0.000000	0.000000	3.000000	5.000000	0.000000
1944.222534	0.172096	0.599353	0.067250	79.694427	26.212729	46.252094	3.614613	0.000000	3.413414	0.000000	0.000000	0.000000	-0.058789	-0.069826	-0.305453	0.000000	0.000000	3.000000	5.000000	0.000000
1944.225867	0.172096	0.599353	0.067250	79.694427	26.212729	46.252094	3.614613	0.000000	3.413414	0.000000	0.000000	0.000000	-0.058789	-0.069826	-0.305453	0.000000	0.000000	3.000000	5.000000	0.000000
1944.229201	0.172096	0.599353	0.067250	79.694427	26.212729	46.252094	3.614613	0.000000	3.413414	0.000000	0.000000	0.000000	-0.058789	-0.069826	-0.305453	0.000000	0.000000	3.000000	5.000000	0.000000
1944.232534	0.171921	0.599169	0.066296	79.342789	26.360998	46.478416	3.604815	0.000000	3.362506	0.000000	0.000000	0.000000	-0.052684	-0.055041	-0.286378	0.000000	0.000000	3.000000	5.000000	0.000000
1944.235867	0.171921	0.599169	0.066296	79.342789	26.360998	46.478416	3.604815	0.000000	3.362506	0.000000	0.000000	0.000000	-0.052684	-0.055041	-0.286378	0.000000	0.000000	3.000000	5.000000	0.000000
1944.239201	0.171921	0.599169	0.066296	79.342789	26.360998	46.478416	3.604815	0.000000	3.362506	0.000000	0.000000	0.000000	-0.052684	-0.055041	-0.286378	0.000000	0.000000	3.000000	5.000000	0.000000
1944.242534	0.171722	0.599035	0.065355	79.042152	26.174425	46.303360	3.596034	0.000000	3.314776	0.000000	0.000000	0.000000	-0.059661	-0.040193	-0.282084	0.000000	0.000000	3.000000	5.000000	0.000000
1944.245867	0.171722	0.599035	0.065355	79.042152	26.174425	46.303360	3.596034	0.000000	3.314776	0.000000	0.000000	0.000000	-0.059661	-0.040193	-0.282084	0.000000	0.000000	3.000000	5.000000	0.000000
1944.249201	0.171722	0.599035	0.065355	79.042152	26.174425	46.303360	3.596034	0.000000	3.314776	0.000000	0.000000	0.000000	-0.059661	-0.040193	-0.282084	0.000000	0.000000	3.000000	5.000000	0.000000
1944.252534	0.171722	0.599035	0.065355	78.792244	25.939646	46.065639	3.586091	0.000000	3.267762	0.000000	0.000000	0.000000	-0.059661	-0.040193	-0.282084	0.000000	0.000000	3.000000	5.000000	0.000000
1944.255867	0.171473	0.598980	0.064430	78.792244	25.939646	46.065639	3.586091	0.000000	3.267762	0.000000	0.000000	0.000000	-0.074743	-0.016420	-0.277545	0.000000	0.000000	3.000000	5.000000	0.000000
1944.259201	0.171473	0.598980	0.064430	78.792244	25.939646	46.065639	3.586091	0.000000	3.267762	0.000000	0.000000	0.000000	-0.074743	-0.016420	-0.277545	0.000000	0.000000	3.000000	5.000000	0.000000
1944.262534	0.171099	0.599005	0.063544	78.583504	25.751665	45.890629	3.586091	0.000000	3.267762	0.000000	0.000000	0.000000	-0.111986	0.007264	-0.265688	0.000000	0.000000	3.000000	5.000000	0.000000
1944.265867	0.171099	0.599005	0.063544	78.583504	25.751665	45.890629	3.586091	0.000000	3.267762	0.000000	0.000000	0.000000	-0.111986	0.007264	-0.265688	0.000000	0.000000	3.000000	5.000000	0.000000
1944.269201	0.171099	0.599005	0.063544	78.583504	25.751665	45.890629	3.586091	0.000000	3.267762	0.000000	0.000000	0.000000	-0.111986	0.007264	-0.265688	0.000000	0.000000	3.000000	5.000000	0.000000
1944.272534	0.170586	0.599078	0.062648	78.417747	25.601969	45.765392	3.554969	0.000000	3.177224	0.000000	0.000000	0.000000	-0.154010	0.021904	-0.269048	0.000000	0.000000	3.000000	5.000000	0.000000
1944.275867	0.170586	0.599078	0.062648	78.417747	25.601969	45.765392	3.554969	0.000000	3.177224	0.000000	0.000000	0.000000	-0.154010	0.021904	-0.269048	0.000000	0.000000	3.000000	5.000000	0.000000
1944.279201	0.170586	0.599078	0.062648	78.417747	25.601969	45.765392	3.554969	0.000000	3.177224	0.000000	0.000000	0.000000	-0.154010	0.021904	-0.269048	0.000000	0.000000	3.000000	5.000000	0.000000
1944.282534	0.169992	0.599239	0.061752	78.303497	25.492649	45.692074	3.529301	0.000000	3.132382	0.000000	0.000000	0.000000	-0.178227	0.048357	-0.268765	0.000000	0.000000	3.000000	5.000000	0.000000
1944.285867	0.169992	0.599239	0.061752	78.303497	25.492649	45.692074	3.529301	0.000000	3.132382	0.000000	0.000000	0.000000	-0.178227	0.048357	-0.268765	0.000000	0.000000	3.000000	5.000000	0.000000
1944.289201	0.169992	0.599239	0.061752	78.303497	25.492649	45.692074	3.529301	0.000000	3.132382	0.000000	0.000000	0.000000	-0.178227	0.048357	-0.268765	0.000000	0.000000	3.000000	5.000000	0.000000
1944.292534	0.169374	0.599398	0.060863	78.234261	25.560169	45.827717	3.499596	0.000000	3.087588	0.000000	0.000000	0.000000	-0.185393	0.047851	-0.266758	0.000000	0.000000	3.000000	5.000000	0.000000
1944.295867	0.169374	0.599398	0.060863	78.234261	25.560169	45.827717	3.499596	0.000000	3.087588	0.000000	0.000000	0.000000	-0.185393	0.047851	-0.266758	0.000000	0.000000	3.000000	5.000000	0.000000
1944.299201	0.169374	0.599398	0.060863	78.234261	25.560169	45.827717	3.499596	0.000000	3.087588	0.000000	0.000000	0.000000	-0.185393	0.047851	-0.266758	0.000000	0.000000	3.000000	5.000000	0.000000
1944.302534	0.168855	0.599635	0.059940	78.196121	26.031406	46.433414	3.468697	0.000000	3.043129	0.000000	0.000000	0.000000	-0.155735	0.071100	-0.276906	0.000000	0.000000	3.000000	5.000000	0.000000
1944.305867	0.168855	0.599635	0.059940	78.196121	26.031406	46.433414	3.468697	0.000000	3.043129	0.000000	0.000000	0.000000	-0.155735	0.071100	-0.276906	0.000000	0.000000	3.000000	5.000000	0.000000
1944.309201	0.168855	0.599635	0.059940	78.196121	26.031406	46.433414	3.468697	0.000000	3.043129	0.000000	0.000000	0.000000	-0.155735	0.071100	-0.276906	0.000000	0.000000	3.000000	5.000000	0.000000
1944.312534	0.168454	0.599930	0.058961	78.179619	26.861904	47.456951	3.442742	0.000000	2.996978	0.000000	0.000000	0.000000	-0.120302	0.088334	-0.293707	0.000000	0.000000	3.000000	5.000000	0.000000
1944.315867	0.168454	0.599930	0.058961	78.179619	26.861904	47.456951	3.442742	0.000000	2.996978	0.000000	0.000000	0.000000	-0.120302	0.088334	-0.293707	0.000000	0.000000	3.000000	5.000000	0.000000
1944.319201	0.168454	0.599930	0.058961	78.179619	26.861904	47.456951	3.442742	0.000000	2.996978	0.000000	0.000000	0.000000	-0.120302	0.088334	-0.293707	0.000000	0.000000	3.000000	5.000000	0.000000
1944.322534	0.168111	0.600262	0.057993	78.160576	27.721134	48.505783	3.422691	0.000000	2.948027	0.000000	0.000000	0.000000	-0.102814	0.099573	-0.290149	0.000000	0.000000	3.000000	5.000000	0.000000
1944.325867	0.168111	0.600262	0.057993	78.160576	27.721134	48.505783	3.422691	0.000000	2.948027	0.000000	0.000000	0.000000	-0.102814	0.099573	-0.290149	0.000000	0.000000	3.000000	5.000000	0.000000
1944.329201	0.168111	0.600262	0.057993	78.160576	27.721134	48.505783	3.422691	0.000000	2.948027	0.000000	0.000000	0.000000	-0.102814	0.099573	-0.290149	0.000000	0.000000	3.000000	5.000000	0.000000
1944.332534	0.167741	0.600621	0.057026	78.142784	28.340721	49.263863	3.405556	0.000000	2.899668	0.000000	0.000000	0.000000	-0.110926	0.107767	-0.290277	0.000000	0.000000	3.000000	5.000000	0.000000
1944.335867	0.167741	0.600621	0.057026	78.142784	28.340721	49.263863	3.405556	0.000000	2.899668	0.000000	0.000000	0.000000	-0.110926	0.107767	-0.290277	0.000000	0.000000	3.000000	5.000000	0.000000
1944.339201	0.167741	0.600621	0.057026	78.142784	28.340721	49.263863	3.405556	0.000000	2.899668	0.000000	0.000000	0.000000	-0.110926	0.107767	-0.290277	0.000000	0.000000	3.000000	5.000000	0.000000
1944.342534	0.167274	0.601057	0.056088	78.134155	28.511805	49.492729	3.387068	0.000000	2.851289	0.000000	0.000000	0.000000	-0.140243	0.130733	-0.281202	0.000000	0.000000	3.000000	5.000000	0.000000
1944.345867	0.167274	0.601057	0.056088	78.134155	28.511805	49.492729	3.387068	0.000000	2.851289	0.000000	0.000000	0.000000	-0.140243	0.130733	-0.281202	0.000000	0.000000	3.000000	5.000000	0.000000
1944.349201	0.167274	0.601057	0.056088	78.134155	28.511805	49.492729	3.387068	0.000000	2.851289	0.000000	0.000000	0.000000	-0.140243	0.130733	-0.281202	0.000000	0.000000	3.000000	5.000000	0.000000
1944.352534	0.166617	0.601489	0.055147	78.137573	28.474672	49.486702	3.363694	0.000000	2.804422	0.000000	0.000000	0.000000	-0.196948	0.129769	-0.282441	0.000000	0.000000	3.000000	5.000000	0.000000
1944.355867	0.166617	0.601489	0.055147	78.137573	28.474672	49.486702	3.363694	0.000000	2.804422	0.000000	0.000000	0.000000	-0.196948	0.129769	-0.282441	0.000000	0.000000	3.000000	5.000000	0.000000
1944.359201	0.166617	0.601489	0.055147	78.137573	28.474672	49.486702	3.363694	0.000000	2.804422	0.000000	0.000000	0.000000	-0.196948	0.129769	-0.282441	0.000000	0.000000	3.000000	5.000000	0.000000
1944.362534	0.165765	0.601948	0.054259	78.137230	28.427490	49.495514	3.330869	0.000000	2.757349	0.000000	0.000000	0.000000	-0.255682	0.137754	-0.266317	0.000000	0.000000	3.000000	5.000000	0.000000
1944.365867	0.165765	0.601948	0.054259	78.137230	28.427490	49.495514	3.330869	0.000000	2.757349	0.000000	0.000000	0.000000	-0.255682	0.137754	-0.266317	0.000000	0.000000	3.000000	5.000000	0.000000
1944.369201	0.165765	0.601948	0.054259	78.137230	28.427490	49.495514	3.330869	0.000000	2.757349	0.000000	0.000000	0.000000	-0.255682	0.137754	-0.266317	0.000000	0.000000	3.000000	5.000000	0.000000
1944.372534	0.164702	0.602404	0.053373	78.133926	28.488169	49.665440	3.288255	0.000000	2.712962	0.000000	0.000000	0.000000	-0.319043	0.136593	-0.265770	0.000000	0.000000	3.000000	5.000000	0.000000
1944.375867	0.164702	0.602404	0.053373	78.133926	28.488169	49.665440	3.288255	0.000000	2.712962	0.000000	0.000000	0.000000	-0.319043	0.136593	-0.265770	0.000000	0.000000	3.000000	5.000000	0.000000
1944.379201	0.164702	0.602404	0.053373	78.133926	28.488169	49.665440	3.288255	0.000000	2.712962	0.000000	0.000000	0.000000	-0.319043	0.136593	-0.265770	0.000000	0.000000	3.000000	5.000000	0.000000
1944.382534	0.163494	0.602864	0.052443	78.116165	28.896946	50.276905	3.235081	0.000000	2.668667	0.000000	0.000000	0.000000	-0.362378	0.138186	-0.279245	0.000000	0.000000	3.000000	5.000000	0.000000
1944.385867	0.163494	0.602864	0.052443	78.116165	28.896946	50.276905	3.235081	0.000000	2.668667	0.000000	0.000000	0.000000	-0.362378	0.138186	-0.279245	0.000000	0.000000	3.000000	5.000000	0.000000
1944.389201	0.163494	0.602864	0.052443	78.116165	28.896946	50.276905	3.235081	0.000000	2.668667	0.000000	0.000000	0.000000	-0.362378	0.138186	-0.279245	0.000000	0.000000	3.000000	5.000000	0.000000
1944.392534	0.162268	0.603350	0.051442	78.058128	29.979542	51.711037	3.174685	0.000000	2.622127	0.000000	0.000000	0.000000	-0.367816	0.145513	-0.300292	0.000000	0.000000	3.000000	5.000000	0.000000
1944.395867	0.162268	0.603350	0.051442	78.058128	29.979542	51.711037	3.174685	0.000000	2.622127	0.000000	0.000000	0.000000	-0.367816	0.145513	-0.300292	0.000000	0.000000	3.000000	5.000000	0.000000
1944.399201	0.162268	0.603350	0.051442	78.058128	29.979542	51.711037	3.174685	0.000000	2.622127	0.000000	0.000000	0.000000	-0.367816	0.145513	-0.300292	0.000000	0.000000	3.000000	5.000000	0.000000
1944.402534	0.161175	0.603849	0.050346	77.958572	31.729664	53.953644	3.113382	0.000000	2.572078	0.000000	0.000000	0.000000	-0.327704	0.149884	-0.328571	0.000000	0.000000	3.000000	5.000000	0.000000
1944.405867	0.161175	0.603849	0.050346	77.958572	31.729664	53.953644	3.113382	0.000000	2.572078	0.000000	0.000000	0.000000	-0.327704	0.149884	-0.328571	0.000000	0.000000	3.000000	5.000000	0.000000
1944.409201	0.161175	0.603849	0.050346	77.958572	31.729664	53.953644	3.113382	0.000000	2.572078	0.000000	0.000000	0.000000	-0.327704	0.149884	-0.328571	0.000000	0.000000	3.000000	5.000000	0.000000
1944.412534	0.160108	0.604352	0.049151	77.829132	33.652901	56.411976	3.058765	0.000000	2.517316	0.000000	0.000000	0.000000	-0.320152	0.150936	-0.358496	0.000000	0.000000	3.000000	5.000000	0.000000
1944.415867	0.160108	0.604352	0.049151	77.829132	33.652901	56.411976	3.058765	0.000000	2.517316	0.000000	0.000000	0.000000	-0.320152	0.150936	-0.358496	0.000000	0.000000	3.000000	5.000000	0.000000
1944.419201	0.160108	0.604352	0.049151	77.829132	33.652901	56.411976	3.058765	0.000000	2.517316	0.000000	0.000000	0.000000	-0.320152	0.150936	-0.358496	0.000000	0.000000	3.000000	5.000000	0.000000
1944.422534	0.159137	0.604879	0.047915	77.692116	35.383156	58.619114	3.005406	0.000000	2.457567	0.000000	0.000000	0.000000	-0.291315	0.158184	-0.370961	0.000000	0.000000	3.000000	5.000000	0.000000
1944.425867	0.159137	0.604879	0.047915	77.692116	35.383156	58.619114	3.005406	0.000000	2.457567	0.000000	0.000000	0.000000	-0.291315	0.158184	-0.370961	0.000000	0.000000	3.000000	5.000000	0.000000
1944.429201	0.159137	0.604879	0.047915	77.692116	35.383156	58.619114	3.005406	0.000000	2.457567	0.000000	0.000000	0.000000	-0.291315	0.158184	-0.370961	0.000000	0.000000	3.000000	5.000000	0.000000
1944.432534	0.158301	0.605370	0.046512	77.583382	36.708393	60.115261	2.956853	0.000000	2.395740	0.000000	0.000000	0.000000	-0.250813	0.147021	-0.420771	0.000000	0.000000	3.000000	5.000000	0.000000
1944.435867	0.158301	0.605370	0.046512	77.583382	36.708393	60.115261	2.956853	0.000000	2.395740	0.000000	0.000000	0.000000	-0.250813	0.147021	-0.420771	0.000000	0.000000	3.000000	5.000000	0.000000
1944.439201	0.158301	0.605370	0.046512	77.583382	36.708393	60.115261	2.956853	0.000000	2.395740	0.000000	0.000000	0.000000	-0.250813	0.147021	-0.420771	0.000000	0.000000	3.000000	5.000000	0.000000
1944.442534	0.157615	0.605852	0.044995	77.542358	37.361446	60.474735	2.915051	0.000000	2.325612	0.000000	0.000000	0.000000	-0.205870	0.144818	-0.455064	0.000000	0.000000	3.000000	5.000000	0.000000
1944.445867	0.157615	0.605852	0.044995	77.542358	37.361446	60.474735	2.915051	0.000000	2.325612	0.000000	0.000000	0.000000	-0.205870	0.144818	-0.455064	0.000000	0.000000	3.000000	5.000000	0.000000
1944.449201	0.157615	0.605852	0.044995	77.542358	37.361446	60.474735	2.915051	0.000000	2.325612	0.000000	0.000000	0.000000	-0.205870	0.144818	-0.455064	0.000000	0.000000	3.000000	5.000000	0.000000
1944.452534	0.156933	0.606257	0.043322	77.568634	37.422916	60.364952	2.880740	0.000000	2.249768	0.000000	0.000000	0.000000	-0.204576	0.121359	-0.502138	0.000000	0.000000	3.000000	5.000000	0.000000
1944.455867	0.156933	0.606257	0.043322	77.568634	37.422916	60.364952	2.880740	0.000000	2.249768	0.000000	0.000000	0.000000	-0.204576	0.121359	-0.502138	0.000000	0.000000	3.000000	5.000000	0.000000
1944.459201	0.156933	0.606257	0.043322	77.568634	37.422916	60.364952	2.880740	0.000000	2.249768	0.000000	0.000000	0.000000	-0.204576	0.121359	-0.502138	0.000000	0.000000	3.000000	5.000000	0.000000
1944.462534	0.156268	0.606642	0.041534	77.608124	37.462555	60.413795	2.846644	0.000000	2.166078	0.000000	0.000000	0.000000	-0.199324	0.115501	-0.536219	0.000000	0.000000	3.000000	5.000000	0.000000
1944.465867	0.156268	0.606642	0.041534	77.608124	37.462555	60.413795	2.846644	0.000000	2.166078	0.000000	0.000000	0.000000	-0.199324	0.115501	-0.536219	0.000000	0.000000	3.000000	5.000000	0.000000
1944.469201	0.156268	0.606642	0.041534	77.608124	37.462555	60.413795	2.846644	0.000000	2.166078	0.000000	0.000000	0.000000	-0.199324	0.115501	-0.536219	0.000000	0.000000	3.000000	5.000000	0.000000
1944.472534	0.155702	0.606947	0.039560	77.657455	37.557880	60.507259	2.813423	0.000000	2.076708	0.000000	0.000000	0.000000	-0.170054	0.091649	-0.592314	0.000000	0.000000	3.000000	5.000000	0.000000
1944.475867	0.155702	0.606947	0.039560	77.657455	37.557880	60.507259	2.813423	0.000000	2.076708	0.000000	0.000000	0.000000	-0.170054	0.091649	-0.592314	0.000000	0.000000	3.000000	5.000000	0.000000
1944.479201	0.155702	0.606947	0.039560	77.657455	37.557880	60.507259	2.813423	0.000000	2.076708	0.000000	0.000000	0.000000	-0.170054	0.091649	-0.592314	0.000000	0.000000	3.000000	5.000000	0.000000
1944.482534	0.155174	0.607232	0.037464	77.714317	37.687260	60.632900	2.785080	0.000000	1.977989	0.000000	0.000000	0.000000	-0.158361	0.085334	-0.628684	0.000000	0.000000	3.000000	5.000000	0.000000
1944.485867	0.155174	0.607232	0.037464	77.714317	37.687260	60.632900	2.785080	0.000000	1.977989	0.000000	0.000000	0.000000	-0.158361	0.085334	-0.628684	0.000000	0.000000	3.000000	5.000000	0.000000
1944.489201	0.155174	0.607232	0.037464	77.714317	37.687260	60.632900	2.785080	0.000000	1.977989	0.000000	0.000000	0.000000	-0.158361	0.085334	-0.628684	0.000000	0.000000	3.000000	5.000000	0.000000
1944.492534	0.154658	0.607469	0.035329	77.770020	37.825962	60.764572	2.758687	0.000000	1.873208	0.000000	0.000000	0.000000	-0.154696	0.071196	-0.640515	0.000000	0.000000	3.000000	5.000000	0.000000
1944.495867	0.154658	0.607469	0.035329	77.770020	37.825962	60.764572	2.758687	0.000000	1.873208	0.000000	0.000000	0.000000	-0.154696	0.071196	-0.640515	0.000000	0.000000	3.000000	5.000000	0.000000
1944.499201	0.154658	0.607469	0.035329	77.770020	37.825962	60.764572	2.758687	0.000000	1.873208	0.000000	0.000000	0.000000	-0.154696	0.071196	-0.640515	0.000000	0.000000	3.000000	5.000000	0.000000
1944.502534	0.154198	0.607687	0.033132	77.791901	37.875763	60.796150	2.732904	0.000000	1.766456	0.000000	0.000000	0.000000	-0.137910	0.065489	-0.659098	0.000000	0.000000	3.000000	5.000000	0.000000
1944.505867	0.154198	0.607687	0.033132	77.791901	37.875763	60.796150	2.732904	0.000000	1.766456	0.000000	0.000000	0.000000	-0.137910	0.065489	-0.659098	0.000000	0.000000	3.000000	5.000000	0.000000
1944.509201	0.154198	0.607687	0.033132	77.791901	37.875763	60.796150	2.732904	0.000000	1.766456	0.000000	0.000000	0.000000	-0.137910	0.065489	-0.659098	0.000000	0.000000	3.000000	5.000000	0.000000
1944.512534	0.153831	0.607968	0.030991	77.723839	37.740078	60.638023	2.709919	0.000000	1.656606	0.000000	0.000000	0.000000	-0.110270	0.084327	-0.642215	0.000000	0.000000	3.000000	5.000000	0.000000
1944.515867	0.153831	0.607968	0.030991	77.723839	37.740078	60.638023	2.709919	0.000000	1.656606	0.000000	0.000000	0.000000	-0.110270	0.084327	-0.642215	0.000000	0.000000	3.000000	5.000000	0.000000
1944.519201	0.153831	0.607968	0.030991	77.723839	37.740078	60.638023	2.709919	0.000000	1.656606	0.000000	0.000000	0.000000	-0.110270	0.084327	-0.642215	0.000000	0.000000	3.000000	5.000000	0.000000
1944.522534	0.153613	0.608249	0.028931	77.552589	37.394844	60.262184	2.691540	0.000000	1.549570	0.000000	0.000000	0.000000	-0.065355	0.084062	-0.618088	0.000000	0.000000	3.000000	5.000000	0.000000
1944.525867	0.153613	0.608249	0.028931	77.552589	37.394844	60.262184	2.691540	0.000000	1.549570	0.000000	0.000000	0.000000	-0.065355	0.084062	-0.618088	0.000000	0.000000	3.000000	5.000000	0.000000
1944.529201	0.153613	0.608249	0.028931	77.552589	37.394844	60.262184	2.691540	0.000000	1.549570	0.000000	0.000000	0.000000	-0.065355	0.084062	-0.618088	0.000000	0.000000	3.000000	5.000000	0.000000
1944.532534	0.153495	0.608557	0.026959	77.322601	36.947964	59.774578	2.680648	0.000000	1.446556	0.000000	0.000000	0.000000	-0.035279	0.092397	-0.591774	0.000000	0.000000	3.000000	5.000000	0.000000
1944.535867	0.153495	0.608557	0.026959	77.322601	36.947964	59.774578	2.680648	0.000000	1.446556	0.000000	0.000000	0.000000	-0.035279	0.092397	-0.591774	0.000000	0.000000	3.000000	5.000000	0.000000
1944.539201	0.153495	0.608557	0.026959	77.322601	36.947964	59.774578	2.680648	0.000000	1.446556	0.000000	0.000000	0.000000	-0.035279	0.092397	-0.591774	0.000000	0.000000	3.000000	5.000000	0.000000
1944.542534	0.153470	0.608901	0.025051	77.074081	36.490746	59.266674	2.674768	0.000000	1.347927	0.000000	0.000000	0.000000	-0.007488	0.103385	-0.572113	0.000000	0.000000	3.000000	5.000000	0.000000
1944.545867	0.153470	0.608901	0.025051	77.074081	36.490746	59.266674	2.674768	0.000000	1.347927	0.000000	0.000000	0.000000	-0.007488	0.103385	-0.572113	0.000000	0.000000	3.000000	5.000000	0.000000
1944.549201	0.153470	0.608901	0.025051	77.074081	36.490746	59.266674	2.674768	0.000000	1.347927	0.000000	0.000000	0.000000	-0.007488	0.103385	-0.572113	0.000000	0.000000	3.000000	5.000000	0.000000
1944.552534	0.153486	0.609314	0.023284	76.837212	36.033451	58.745571	2.673520	0.000000	1.252575	0.000000	0.000000	0.000000	0.004628	0.123921	-0.530255	0.000000	0.000000	3.000000	5.000000	0.000000
1944.555867	0.153486	0.609314	0.023284	76.837212	36.033451	58.745571	2.673520	0.000000	1.252575	0.000000	0.000000	0.000000	0.004628	0.123921	-0.530255	0.000000	0.000000	3.000000	5.000000	0.000000
1944.559201	0.153486	0.609314	0.023284	76.837212	36.033451	58.745571	2.673520	0.000000	1.252575	0.000000	0.000000	0.000000	0.004628	0.123921	-0.530255	0.000000	0.000000	3.000000	5.000000	0.000000
1944.562534	0.153492	0.609777	0.021656	76.649605	35.558960	58.180542	2.674291	0.000000	1.164199	0.000000	0.000000	0.000000	0.001869	0.138778	-0.488355	0.000000	0.000000	3.000000	5.000000	0.000000
1944.565867	0.153492	0.609777	0.021656	76.649605	35.558960	58.180542	2.674291	0.000000	1.164199	0.000000	0.000000	0.000000	0.001869	0.138778	-0.488355	0.000000	0.000000	3.000000	5.000000	0.000000
1944.569201	0.153492	0.609777	0.021656	76.649605	35.558960	58.180542	2.674291	0.000000	1.164199	0.000000	0.000000	0.000000	0.001869	0.138778	-0.488355	0.000000	0.000000	3.000000	5.000000	0.000000
1944.572534	0.153493	0.610262	0.020176	76.513458	35.054756	57.555382	2.674603	0.000000	1.082806	0.000000	0.000000	0.000000	0.000156	0.145606	-0.444018	0.000000	0.000000	3.000000	5.000000	0.000000
1944.575867	0.153493	0.610262	0.020176	76.513458	35.054756	57.555382	2.674603	0.000000	1.082806	0.000000	0.000000	0.000000	0.000156	0.145606	-0.444018	0.000000	0.000000	3.000000	5.000000	0.000000
1944.579201	0.153493	0.610262	0.020176	76.513458	35.054756	57.555382	2.674603	0.000000	1.082806	0.000000	0.000000	0.000000	0.000156	0.145606	-0.444018	0.000000	0.000000	3.000000	5.000000	0.000000
1944.582534	0.153469	0.610767	0.018784	76.442451	34.515945	56.860214	2.674628	0.000000	1.008803	0.000000	0.000000	0.000000	-0.007091	0.151426	-0.417597	0.000000	0.000000	3.000000	5.000000	0.000000
1944.585867	0.153469	0.610767	0.018784	76.442451	34.515945	56.860214	2.674628	0.000000	1.008803	0.000000	0.000000	0.000000	-0.007091	0.151426	-0.417597	0.000000	0.000000	3.000000	5.000000	0.000000
1944.589201	0.153469	0.610767	0.018784	76.442451	34.515945	56.860214	2.674628	0.000000	1.008803	0.000000	0.000000	0.000000	-0.007091	0.151426	-0.417597	0.000000	0.000000	3.000000	5.000000	0.000000
1944.592534	0.153402	0.611264	0.017496	76.439819	33.910542	56.057045	2.673447	0.000000	0.939204	0.000000	0.000000	0.000000	-0.020138	0.149219	-0.386567	0.000000	0.000000	3.000000	5.000000	0.000000
1944.595867	0.153402	0.611264	0.017496	76.439819	33.910542	56.057045	2.673447	0.000000	0.939204	0.000000	0.000000	0.000000	-0.020138	0.149219	-0.386567	0.000000	0.000000	3.000000	5.000000	0.000000
1944.599201	0.153402	0.611264	0.017496	76.439819	33.910542	56.057045	2.673447	0.000000	0.939204	0.000000	0.000000	0.000000	-0.020138	0.149219	-0.386567	0.000000	0.000000	3.000000	5.000000	0.000000
1944.602534	0.153203	0.611726	0.016190	76.482849	33.275440	55.217396	2.670090	0.000000	0.874776	0.000000	0.000000	0.000000	-0.059499	0.138482	-0.391506	0.000000	0.000000	3.000000	5.000000	0.000000
1944.605867	0.153203	0.611726	0.016190	76.482849	33.275440	55.217396	2.670090	0.000000	0.874776	0.000000	0.000000	0.000000	-0.059499	0.138482	-0.391506	0.000000	0.000000	3.000000	5.000000	0.000000
1944.609201	0.153203	0.611726	0.016190	76.482849	33.275440	55.217396	2.670090	0.000000	0.874776	0.000000	0.000000	0.000000	-0.059499	0.138482	-0.391506	0.000000	0.000000	3.000000	5.000000	0.000000
1944.612534	0.152864	0.612164	0.014913	76.526711	32.697117	54.466236	2.660174	0.000000	0.809525	0.000000	0.000000	0.000000	-0.101705	0.131350	-0.383119	0.000000	0.000000	3.000000	5.000000	0.000000
1944.615867	0.152864	0.612164	0.014913	76.526711	32.697117	54.466236	2.660174	0.000000	0.809525	0.000000	0.000000	0.000000	-0.101705	0.131350	-0.383119	0.000000	0.000000	3.000000	5.000000	0.000000
1944.619201	0.152864	0.612164	0.014913	76.526711	32.697117	54.466236	2.660174	0.000000	0.809525	0.000000	0.000000	0.000000	-0.101705	0.131350	-0.383119	0.000000	0.000000	3.000000	5.000000	0.000000
1944.622534	0.152462	0.612617	0.013672	76.554420	32.294872	53.954384	2.643223	0.000000	0.745672	0.000000	0.000000	0.000000	-0.120625	0.136022	-0.372546	0.000000	0.000000	3.000000	5.000000	0.000000
1944.625867	0.152462	0.612617	0.013672	76.554420	32.294872	53.954384	2.643223	0.000000	0.745672	0.000000	0.000000	0.000000	-0.120625	0.136022	-0.372546	0.000000	0.000000	3.000000	5.000000	0.000000
1944.629201	0.152462	0.612617	0.013672	76.554420	32.294872	53.954384	2.643223	0.000000	0.745672	0.000000	0.000000	0.000000	-0.120625	0.136022	-0.372546	0.000000	0.000000	3.000000	5.000000	0.000000
1944.632534	0.151944	0.613047	0.012450	76.565857	32.044437	53.650890	2.623119	0.000000	0.683581	0.000000	0.000000	0.000000	-0.155605	0.128905	-0.366473	0.000000	0.000000	3.000000	5.000000	0.000000
1944.635867	0.151944	0.613047	0.012450	76.565857	32.044437	53.650890	2.623119	0.000000	0.683581	0.000000	0.000000	0.000000	-0.155605	0.128905	-0.366473	0.000000	0.000000	3.000000	5.000000	0.000000
1944.639201	0.151944	0.613047	0.012450	76.565857	32.044437	53.650890	2.623119	0.000000	0.683581	0.000000	0.000000	0.000000	-0.155605	0.128905	-0.366473	0.000000	0.000000	3.000000	5.000000	0.000000
1944.642534	0.151346	0.613490	0.011361	76.567810	31.857994	53.450520	2.597185	0.000000	0.622502	0.000000	0.000000	0.000000	-0.179449	0.132987	-0.326858	0.000000	0.000000	3.000000	5.000000	0.000000
1944.645867	0.151346	0.613490	0.011361	76.567810	31.857994	53.450520	2.597185	0.000000	0.622502	0.000000	0.000000	0.000000	-0.179449	0.132987	-0.326858	0.000000	0.000000	3.000000	5.000000	0.000000
1944.649201	0.151346	0.613490	0.011361	76.567810	31.857994	53.450520	2.597185	0.000000	0.622502	0.000000	0.000000	0.000000	-0.179449	0.132987	-0.326858	0.000000	0.000000	3.000000	5.000000	0.000000
1944.652534	0.150701	0.613914	0.010427	76.567062	31.651468	53.239223	2.567277	0.000000	0.568025	0.000000	0.000000	0.000000	-0.193433	0.127060	-0.280174	0.000000	0.000000	3.000000	5.000000	0.000000
1944.655867	0.150701	0.613914	0.010427	76.567062	31.651468	53.239223	2.567277	0.000000	0.568025	0.000000	0.000000	0.000000	-0.193433	0.127060	-0.280174	0.000000	0.000000	3.000000	5.000000	0.000000
1944.659201	0.150701	0.613914	0.010427	76.567062	31.651468	53.239223	2.567277	0.000000	0.568025	0.000000	0.000000	0.000000	-0.193433	0.127060	-0.280174	0.000000	0.000000	3.000000	5.000000	0.000000
1944.662534	0.150044	0.614331	0.009679	76.563072	31.436399	53.024750	2.535038	0.000000	0.521330	0.000000	0.000000	0.000000	-0.197054	0.125221	-0.224404	0.000000	0.000000	3.000000	5.000000	0.000000
1944.665867	0.150044	0.614331	0.009679	76.563072	31.436399	53.024750	2.535038	0.000000	0.521330	0.000000	0.000000	0.000000	-0.197054	0.125221	-0.224404	0.000000	0.000000	3.000000	5.000000	0.000000
1944.669201	0.150044	0.614331	0.009679	76.563072	31.436399	53.024750	2.535038	0.000000	0.521330	0.000000	0.000000	0.000000	-0.197054	0.125221	-0.224404	0.000000	0.000000	3.000000	5.000000	0.000000
1944.672534	0.150044	0.614331	0.009679	76.547287	31.231962	52.846783	2.502196	0.000000	0.483929	0.000000	0.000000	0.000000	-0.197054	0.125221	-0.224404	0.000000	0.000000	3.000000	5.000000	0.000000
1944.675867	0.149343	0.614756	0.009168	76.547287	31.231962	52.846783	2.502196	0.000000	0.483929	0.000000	0.000000	0.000000	-0.210358	0.127457	-0.153117	0.000000	0.000000	3.000000	5.000000	0.000000
1944.679201	0.149343	0.614756	0.009168	76.547287	31.231962	52.846783	2.502196	0.000000	0.483929	0.000000	0.000000	0.000000	-0.210358	0.127457	-0.153117	0.000000	0.000000	3.000000	5.000000	0.000000
1944.682534	0.148568	0.615196	0.008880	76.519203	31.002205	52.656769	2.502196	0.000000	0.483929	0.000000	0.000000	0.000000	-0.232549	0.132127	-0.086598	0.000000	0.000000	3.000000	5.000000	0.000000
1944.685867	0.148568	0.615196	0.008880	76.519203	31.002205	52.656769	2.502196	0.000000	0.483929	0.000000	0.000000	0.000000	-0.232549	0.132127	-0.086598	0.000000	0.000000	3.000000	5.000000	0.000000
1944.689201	0.148568	0.615196	0.008880	76.519203	31.002205	52.656769	2.502196	0.000000	0.483929	0.000000	0.000000	0.000000	-0.232549	0.132127	-0.086598	0.000000	0.000000	3.000000	5.000000	0.000000
1944.692534	0.147666	0.615660	0.008803	76.477150	30.763378	52.477673	2.428379	0.000000	0.443977	0.000000	0.000000	0.000000	-0.270321	0.139125	-0.022834	0.000000	0.000000	3.000000	5.000000	0.000000
1944.695867	0.147666	0.615660	0.008803	76.477150	30.763378	52.477673	2.428379	0.000000	0.443977	0.000000	0.000000	0.000000	-0.270321	0.139125	-0.022834	0.000000	0.000000	3.000000	5.000000	0.000000
1944.699201	0.147666	0.615660	0.008803	76.477150	30.763378	52.477673	2.428379	0.000000	0.443977	0.000000	0.000000	0.000000	-0.270321	0.139125	-0.022834	0.000000	0.000000	3.000000	5.000000	0.000000
1944.702534	0.146644	0.616094	0.008956	76.428810	30.593197	52.413483	2.383325	0.000000	0.440171	0.000000	0.000000	0.000000	-0.306737	0.130269	0.045666	0.000000	0.000000	3.000000	5.000000	0.000000
1944.705867	0.146644	0.616094	0.008956	76.428810	30.593197	52.413483	2.383325	0.000000	0.440171	0.000000	0.000000	0.000000	-0.306737	0.130269	0.045666	0.000000	0.000000	3.000000	5.000000	0.000000
1944.709201	0.146644	0.616094	0.008956	76.428810	30.593197	52.413483	2.383325	0.000000	0.440171	0.000000	0.000000	0.000000	-0.306737	0.130269	0.045666	0.000000	0.000000	3.000000	5.000000	0.000000
1944.712534	0.145589	0.616447	0.009234	76.386131	30.424307	52.315392	2.332202	0.000000	0.447782	0.000000	0.000000	0.000000	-0.316557	0.105857	0.083572	0.000000	0.000000	3.000000	5.000000	0.000000
1944.715867	0.145589	0.616447	0.009234	76.386131	30.424307	52.315392	2.332202	0.000000	0.447782	0.000000	0.000000	0.000000	-0.316557	0.105857	0.083572	0.000000	0.000000	3.000000	5.000000	0.000000
1944.719201	0.145589	0.616447	0.009234	76.386131	30.424307	52.315392	2.332202	0.000000	0.447782	0.000000	0.000000	0.000000	-0.316557	0.105857	0.083572	0.000000	0.000000	3.000000	5.000000	0.000000
1944.722534	0.144511	0.616706	0.009595	76.352554	30.258934	52.011108	2.279442	0.000000	0.461711	0.000000	0.000000	0.000000	-0.323449	0.077690	0.108146	0.000000	0.000000	3.000000	5.000000	0.000000
1944.725867	0.144511	0.616706	0.009595	76.352554	30.258934	52.011108	2.279442	0.000000	0.461711	0.000000	0.000000	0.000000	-0.323449	0.077690	0.108146	0.000000	0.000000	3.000000	5.000000	0.000000
1944.729201	0.144511	0.616706	0.009595	76.352554	30.258934	52.011108	2.279442	0.000000	0.461711	0.000000	0.000000	0.000000	-0.323449	0.077690	0.108146	0.000000	0.000000	3.000000	5.000000	0.000000
1944.732534	0.143461	0.616885	0.009971	76.328186	30.105148	51.372910	2.225534	0.000000	0.479735	0.000000	0.000000	0.000000	-0.314769	0.053664	0.112822	0.000000	0.000000	3.000000	5.000000	0.000000
1944.735867	0.143461	0.616885	0.009971	76.328186	30.105148	51.372910	2.225534	0.000000	0.479735	0.000000	0.000000	0.000000	-0.314769	0.053664	0.112822	0.000000	0.000000	3.000000	5.000000	0.000000
1944.739201	0.143461	0.616885	0.009971	76.328186	30.105148	51.372910	2.225534	0.000000	0.479735	0.000000	0.000000	0.000000	-0.314769	0.053664	0.112822	0.000000	0.000000	3.000000	5.000000	0.000000
1944.742534	0.142492	0.616951	0.010290	76.319023	29.974064	50.574150	2.173073	0.000000	0.498539	0.000000	0.000000	0.000000	-0.290912	0.019869	0.095847	0.000000	0.000000	3.000000	5.000000	0.000000
1944.745867	0.142492	0.616951	0.010290	76.319023	29.974064	50.574150	2.173073	0.000000	0.498539	0.000000	0.000000	0.000000	-0.290912	0.019869	0.095847	0.000000	0.000000	3.000000	5.000000	0.000000
1944.749201	0.142492	0.616951	0.010290	76.319023	29.974064	50.574150	2.173073	0.000000	0.498539	0.000000	0.000000	0.000000	-0.290912	0.019869	0.095847	0.000000	0.000000	3.000000	5.000000	0.000000
1944.752534	0.141511	0.616932	0.010572	76.320656	29.833427	49.969543	2.124587	0.000000	0.514513	0.000000	0.000000	0.000000	-0.294351	-0.005930	0.084594	0.000000	0.000000	3.000000	5.000000	0.000000
1944.755867	0.141511	0.616932	0.010572	76.320656	29.833427	49.969543	2.124587	0.000000	0.514513	0.000000	0.000000	0.000000	-0.294351	-0.005930	0.084594	0.000000	0.000000	3.000000	5.000000	0.000000
1944.759201	0.141511	0.616932	0.010572	76.320656	29.833427	49.969543	2.124587	0.000000	0.514513	0.000000	0.000000	0.000000	-0.294351	-0.005930	0.084594	0.000000	0.000000	3.000000	5.000000	0.000000
1944.762534	0.141511	0.616932	0.010572	76.346748	29.599810	49.573513	2.075529	0.000000	0.528612	0.000000	0.000000	0.000000	-0.294351	-0.005930	0.084594	0.000000	0.000000	3.000000	5.000000	0.000000
1944.765867	0.140605	0.616853	0.010782	76.346748	29.599810	49.573513	2.075529	0.000000	0.528612	0.000000	0.000000	0.000000	-0.271807	-0.023706	0.062805	0.000000	0.000000	3.000000	5.000000	0.000000
1944.769201	0.140605	0.616853	0.010782	76.346748	29.599810	49.573513	2.075529	0.000000	0.528612	0.000000	0.000000	0.000000	-0.271807	-0.023706	0.062805	0.000000	0.000000	3.000000	5.000000	0.000000
1944.772534	0.139747	0.616669	0.010829	76.424767	29.208321	49.167618	2.075529	0.000000	0.528612	0.000000	0.000000	0.000000	-0.257218	-0.055110	0.014160	0.000000	0.000000	3.000000	5.000000	0.000000
1944.775867	0.139747	0.616669	0.010829	76.424767	29.208321	49.167618	2.075529	0.000000	0.528612	0.000000	0.000000	0.000000	-0.257218	-0.055110	0.014160	0.000000	0.000000	3.000000	5.000000	0.000000
1944.779201	0.139747	0.616669	0.010829	76.424767	29.208321	49.167618	2.075529	0.000000	0.528612	0.000000	0.000000	0.000000	-0.257218	-0.055110	0.014160	0.000000	0.000000	3.000000	5.000000	0.000000
1944.782534	0.139747	0.616669	0.010829	76.559868	28.572866	48.446793	1.987358	0.000000	0.541440	0.000000	0.000000	0.000000	-0.257218	-0.055110	0.014160	0.000000	0.000000	3.000000	5.000000	0.000000
1944.785867	0.138908	0.616440	0.010771	76.559868	28.572866	48.446793	1.987358	0.000000	0.541440	0.000000	0.000000	0.000000	-0.251833	-0.068719	-0.017299	0.000000	0.000000	3.000000	5.000000	0.000000
1944.789201	0.138908	0.616440	0.010771	76.559868	28.572866	48.446793	1.987358	0.000000	0.541440	0.000000	0.000000	0.000000	-0.251833	-0.068719	-0.017299	0.000000	0.000000	3.000000	5.000000	0.000000
1944.792534	0.138038	0.616146	0.010607	76.718376	27.657927	47.377819	1.987358	0.000000	0.541440	0.000000	0.000000	0.000000	-0.260958	-0.088202	-0.049238	0.000000	0.000000	3.000000	5.000000	0.000000
1944.795867	0.138038	0.616146	0.010607	76.718376	27.657927	47.377819	1.987358	0.000000	0.541440	0.000000	0.000000	0.000000	-0.260958	-0.088202	-0.049238	0.000000	0.000000	3.000000	5.000000	0.000000
1944.799201	0.138038	0.616146	0.010607	76.718376	27.657927	47.377819	1.987358	0.000000	0.541440	0.000000	0.000000	0.000000	-0.260958	-0.088202	-0.049238	0.000000	0.000000	3.000000	5.000000	0.000000
1944.802534	0.137116	0.615787	0.010343	76.874931	26.490730	46.005001	1.901893	0.000000	0.530350	0.000000	0.000000	0.000000	-0.276618	-0.107641	-0.079337	0.000000	0.000000	3.000000	5.000000	0.000000
1944.805867	0.137116	0.615787	0.010343	76.874931	26.490730	46.005001	1.901893	0.000000	0.530350	0.000000	0.000000	0.000000	-0.276618	-0.107641	-0.079337	0.000000	0.000000	3.000000	5.000000	0.000000
1944.809201	0.137116	0.615787	0.010343	76.874931	26.490730	46.005001	1.901893	0.000000	0.530350	0.000000	0.000000	0.000000	-0.276618	-0.107641	-0.079337	0.000000	0.000000	3.000000	5.000000	0.000000
1944.812534	0.136127	0.615357	0.010007	77.014610	25.165640	44.452652	1.855790	0.000000	0.517127	0.000000	0.000000	0.000000	-0.296761	-0.129121	-0.100750	0.000000	0.000000	3.000000	5.000000	0.000000
1944.815867	0.136127	0.615357	0.010007	77.014610	25.165640	44.452652	1.855790	0.000000	0.517127	0.000000	0.000000	0.000000	-0.296761	-0.129121	-0.100750	0.000000	0.000000	3.000000	5.000000	0.000000
1944.819201	0.136127	0.615357	0.010007	77.014610	25.165640	44.452652	1.855790	0.000000	0.517127	0.000000	0.000000	0.000000	-0.296761	-0.129121	-0.100750	0.000000	0.000000	3.000000	5.000000	0.000000
1944.822534	0.135059	0.614868	0.009643	77.150345	23.922167	43.015041	1.806330	0.000000	0.500336	0.000000	0.000000	0.000000	-0.320134	-0.146704	-0.109099	0.000000	0.000000	3.000000	5.000000	0.000000
1944.825867	0.135059	0.614868	0.009643	77.150345	23.922167	43.015041	1.806330	0.000000	0.500336	0.000000	0.000000	0.000000	-0.320134	-0.146704	-0.109099	0.000000	0.000000	3.000000	5.000000	0.000000
1944.829201	0.135059	0.614868	0.009643	77.150345	23.922167	43.015041	1.806330	0.000000	0.500336	0.000000	0.000000	0.000000	-0.320134	-0.146704	-0.109099	0.000000	0.000000	3.000000	5.000000	0.000000
1944.832534	0.134001	0.614347	0.009217	77.277840	22.895653	41.851929	1.752975	0.000000	0.482152	0.000000	0.000000	0.000000	-0.317545	-0.156285	-0.127790	0.000000	0.000000	3.000000	5.000000	0.000000
1944.835867	0.134001	0.614347	0.009217	77.277840	22.895653	41.851929	1.752975	0.000000	0.482152	0.000000	0.000000	0.000000	-0.317545	-0.156285	-0.127790	0.000000	0.000000	3.000000	5.000000	0.000000
1944.839201	0.134001	0.614347	0.009217	77.277840	22.895653	41.851929	1.752975	0.000000	0.482152	0.000000	0.000000	0.000000	-0.317545	-0.156285	-0.127790	0.000000	0.000000	3.000000	5.000000	0.000000
1944.842534	0.132907	0.613794	0.008741	77.395943	22.251839	41.146210	1.700050	0.000000	0.460854	0.000000	0.000000	0.000000	-0.328169	-0.165786	-0.142732	0.000000	0.000000	3.000000	5.000000	0.000000
1944.845867	0.132907	0.613794	0.008741	77.395943	22.251839	41.146210	1.700050	0.000000	0.460854	0.000000	0.000000	0.000000	-0.328169	-0.165786	-0.142732	0.000000	0.000000	3.000000	5.000000	0.000000
1944.849201	0.132907	0.613794	0.008741	77.395943	22.251839	41.146210	1.700050	0.000000	0.460854	0.000000	0.000000	0.000000	-0.328169	-0.165786	-0.142732	0.000000	0.000000	3.000000	5.000000	0.000000
1944.852534	0.131767	0.613197	0.008177	77.508667	21.958258	40.812492	1.645355	0.000000	0.437065	0.000000	0.000000	0.000000	-0.341937	-0.179121	-0.169216	0.000000	0.000000	3.000000	5.000000	0.000000
1944.855867	0.131767	0.613197	0.008177	77.508667	21.958258	40.812492	1.645355	0.000000	0.437065	0.000000	0.000000	0.000000	-0.341937	-0.179121	-0.169216	0.000000	0.000000	3.000000	5.000000	0.000000
1944.859201	0.131767	0.613197	0.008177	77.508667	21.958258	40.812492	1.645355	0.000000	0.437065	0.000000	0.000000	0.000000	-0.341937	-0.179121	-0.169216	0.000000	0.000000	3.000000	5.000000	0.000000
1944.862534	0.130648	0.612581	0.007588	77.624557	21.878777	40.629181	1.588366	0.000000	0.408863	0.000000	0.000000	0.000000	-0.335879	-0.184720	-0.176762	0.000000	0.000000	3.000000	5.000000	0.000000
1944.865867	0.130648	0.612581	0.007588	77.624557	21.878777	40.629181	1.588366	0.000000	0.408863	0.000000	0.000000	0.000000	-0.335879	-0.184720	-0.176762	0.000000	0.000000	3.000000	5.000000	0.000000
1944.869201	0.130648	0.612581	0.007588	77.624557	21.878777	40.629181	1.588366	0.000000	0.408863	0.000000	0.000000	0.000000	-0.335879	-0.184720	-0.176762	0.000000	0.000000	3.000000	5.000000	0.000000
1944.872534	0.129454	0.611954	0.006975	77.739731	21.819088	40.456440	1.532386	0.000000	0.379402	0.000000	0.000000	0.000000	-0.358209	-0.188292	-0.183866	0.000000	0.000000	3.000000	5.000000	0.000000
1944.875867	0.129454	0.611954	0.006975	77.739731	21.819088	40.456440	1.532386	0.000000	0.379402	0.000000	0.000000	0.000000	-0.358209	-0.188292	-0.183866	0.000000	0.000000	3.000000	5.000000	0.000000
1944.879201	0.129454	0.611954	0.006975	77.739731	21.819088	40.456440	1.532386	0.000000	0.379402	0.000000	0.000000	0.000000	-0.358209	-0.188292	-0.183866	0.000000	0.000000	3.000000	5.000000	0.000000
1944.882534	0.128076	0.611314	0.006368	77.854836	21.744152	40.316677	1.472684	0.000000	0.348758	0.000000	0.000000	0.000000	-0.413397	-0.191804	-0.182054	0.000000	0.000000	3.000000	5.000000	0.000000
1944.885867	0.128076	0.611314	0.006368	77.854836	21.744152	40.316677	1.472684	0.000000	0.348758	0.000000	0.000000	0.000000	-0.413397	-0.191804	-0.182054	0.000000	0.000000	3.000000	5.000000	0.000000
1944.889201	0.128076	0.611314	0.006368	77.854836	21.744152	40.316677	1.472684	0.000000	0.348758	0.000000	0.000000	0.000000	-0.413397	-0.191804	-0.182054	0.000000	0.000000	3.000000	5.000000	0.000000
1944.892534	0.126550	0.610624	0.005724	77.979080	21.660427	40.255451	1.403785	0.000000	0.318416	0.000000	0.000000	0.000000	-0.457596	-0.207027	-0.193442	0.000000	0.000000	3.000000	5.000000	0.000000
1944.895867	0.126550	0.610624	0.005724	77.979080	21.660427	40.255451	1.403785	0.000000	0.318416	0.000000	0.000000	0.000000	-0.457596	-0.207027	-0.193442	0.000000	0.000000	3.000000	5.000000	0.000000
1944.899201	0.126550	0.610624	0.005724	77.979080	21.660427	40.255451	1.403785	0.000000	0.318416	0.000000	0.000000	0.000000	-0.457596	-0.207027	-0.193442	0.000000	0.000000	3.000000	5.000000	0.000000
1944.902534	0.124895	0.609890	0.005101	78.114944	21.596737	40.125622	1.327520	0.000000	0.286175	0.000000	0.000000	0.000000	-0.496490	-0.220364	-0.186898	0.000000	0.000000	3.000000	5.000000	0.000000
1944.905867	0.124895	0.609890	0.005101	78.114944	21.596737	40.125622	1.327520	0.000000	0.286175	0.000000	0.000000	0.000000	-0.496490	-0.220364	-0.186898	0.000000	0.000000	3.000000	5.000000	0.000000
1944.909201	0.124895	0.609890	0.005101	78.114944	21.596737	40.125622	1.327520	0.000000	0.286175	0.000000	0.000000	0.000000	-0.496490	-0.220364	-0.186898	0.000000	0.000000	3.000000	5.000000	0.000000
1944.912534	0.123159	0.609131	0.004410	78.244507	21.743752	40.045879	1.244771	0.000000	0.255026	0.000000	0.000000	0.000000	-0.521072	-0.227576	-0.207031	0.000000	0.000000	3.000000	5.000000	0.000000
1944.915867	0.123159	0.609131	0.004410	78.244507	21.743752	40.045879	1.244771	0.000000	0.255026	0.000000	0.000000	0.000000	-0.521072	-0.227576	-0.207031	0.000000	0.000000	3.000000	5.000000	0.000000
1944.919201	0.123159	0.609131	0.004410	78.244507	21.743752	40.045879	1.244771	0.000000	0.255026	0.000000	0.000000	0.000000	-0.521072	-0.227576	-0.207031	0.000000	0.000000	3.000000	5.000000	0.000000
1944.922534	0.121405	0.608374	0.003718	78.367531	22.207777	40.356003	1.157926	0.000000	0.220521	0.000000	0.000000	0.000000	-0.526139	-0.227160	-0.207855	0.000000	0.000000	3.000000	5.000000	0.000000
1944.925867	0.121405	0.608374	0.003718	78.367531	22.207777	40.356003	1.157926	0.000000	0.220521	0.000000	0.000000	0.000000	-0.526139	-0.227160	-0.207855	0.000000	0.000000	3.000000	5.000000	0.000000
1944.929201	0.121405	0.608374	0.003718	78.367531	22.207777	40.356003	1.157926	0.000000	0.220521	0.000000	0.000000	0.000000	-0.526139	-0.227160	-0.207855	0.000000	0.000000	3.000000	5.000000	0.000000
1944.932534	0.119602	0.607605	0.002989	78.455269	22.812437	41.065472	1.070236	0.000000	0.185878	0.000000	0.000000	0.000000	-0.540735	-0.230543	-0.218634	0.000000	0.000000	3.000000	5.000000	0.000000
1944.935867	0.119602	0.607605	0.002989	78.455269	22.812437	41.065472	1.070236	0.000000	0.185878	0.000000	0.000000	0.000000	-0.540735	-0.230543	-0.218634	0.000000	0.000000	3.000000	5.000000	0.000000
1944.939201	0.119602	0.607605	0.002989	78.455269	22.812437	41.065472	1.070236	0.000000	0.185878	0.000000	0.000000	0.000000	-0.540735	-0.230543	-0.218634	0.000000	0.000000	3.000000	5.000000	0.000000
1944.942534	0.117756	0.606844	0.002330	78.441742	23.342974	41.774857	0.980113	0.000000	0.149439	0.000000	0.000000	0.000000	-0.553944	-0.228330	-0.197726	0.000000	0.000000	3.000000	5.000000	0.000000
1944.945867	0.117756	0.606844	0.002330	78.441742	23.342974	41.774857	0.980113	0.000000	0.149439	0.000000	0.000000	0.000000	-0.553944	-0.228330	-0.197726	0.000000	0.000000	3.000000	5.000000	0.000000
1944.949201	0.117756	0.606844	0.002330	78.441742	23.342974	41.774857	0.980113	0.000000	0.149439	0.000000	0.000000	0.000000	-0.553944	-0.228330	-0.197726	0.000000	0.000000	3.000000	5.000000	0.000000
1944.952534	0.115837	0.606097	0.001722	78.306816	23.545044	42.068466	0.887789	0.000000	0.116485	0.000000	0.000000	0.000000	-0.575538	-0.224124	-0.182300	0.000000	0.000000	3.000000	5.000000	0.000000
1944.955867	0.115837	0.606097	0.001722	78.306816	23.545044	42.068466	0.887789	0.000000	0.116485	0.000000	0.000000	0.000000	-0.575538	-0.224124	-0.182300	0.000000	0.000000	3.000000	5.000000	0.000000
1944.959201	0.115837	0.606097	0.001722	78.306816	23.545044	42.068466	0.887789	0.000000	0.116485	0.000000	0.000000	0.000000	-0.575538	-0.224124	-0.182300	0.000000	0.000000	3.000000	5.000000	0.000000
1944.962534	0.113861	0.605326	0.001129	78.063431	23.367563	41.940239	0.791866	0.000000	0.086102	0.000000	0.000000	0.000000	-0.592910	-0.231462	-0.178048	0.000000	0.000000	3.000000	5.000000	0.000000
1944.965867	0.113861	0.605326	0.001129	78.063431	23.367563	41.940239	0.791866	0.000000	0.086102	0.000000	0.000000	0.000000	-0.592910	-0.231462	-0.178048	0.000000	0.000000	3.000000	5.000000	0.000000
1944.969201	0.113861	0.605326	0.001129	78.063431	23.367563	41.940239	0.791866	0.000000	0.086102	0.000000	0.000000	0.000000	-0.592910	-0.231462	-0.178048	0.000000	0.000000	3.000000	5.000000	0.000000
1944.972534	0.111851	0.604504	0.000551	77.752701	22.953455	41.472870	0.693048	0.000000	0.056427	0.000000	0.000000	0.000000	-0.603132	-0.246447	-0.173316	0.000000	0.000000	3.000000	5.000000	0.000000
1944.975867	0.111851	0.604504	0.000551	77.752701	22.953455	41.472870	0.693048	0.000000	0.056427	0.000000	0.000000	0.000000	-0.603132	-0.246447	-0.173316	0.000000	0.000000	3.000000	5.000000	0.000000
1944.979201	0.111851	0.604504	0.000551	77.752701	22.953455	41.472870	0.693048	0.000000	0.056427	0.000000	0.000000	0.000000	-0.603132	-0.246447	-0.173316	0.000000	0.000000	3.000000	5.000000	0.000000
1944.982534	0.109781	0.603684	-0.000022	77.428474	22.451267	40.620789	0.592526	0.000000	0.027541	0.000000	0.000000	0.000000	-0.620988	-0.245916	-0.171914	0.000000	0.000000	3.000000	5.000000	0.000000
1944.985867	0.109781	0.603684	-0.000022	77.428474	22.451267	40.620789	0.592526	0.000000	0.027541	0.000000	0.000000	0.000000	-0.620988	-0.245916	-0.171914	0.000000	0.000000	3.000000	5.000000	0.000000
1944.989201	0.109781	0.603684	-0.000022	77.428474	22.451267	40.620789	0.592526	0.000000	0.027541	0.000000	0.000000	0.000000	-0.620988	-0.245916	-0.171914	0.000000	0.000000	3.000000	5.000000	0.000000
1944.992534	0.107687	0.602828	-0.000633	77.109024	22.010038	39.753754	0.489028	0.000000	-0.001111	0.000000	0.000000	0.000000	-0.627970	-0.256817	-0.183259	0.000000	0.000000	3.000000	5.000000	0.000000
1944.995867	0.107687	0.602828	-0.000633	77.109024	22.010038	39.753754	0.489028	0.000000	-0.001111	0.000000	0.000000	0.000000	-0.627970	-0.256817	-0.183259	0.000000	0.000000	3.000000	5.000000	0.000000
1944.999201	0.107687	0.602828	-0.000633	77.109024	22.010038	39.753754	0.489028	0.000000	-0.001111	0.000000	0.000000	0.000000	-0.627970	-0.256817	-0.183259	0.000000	0.000000	3.000000	5.000000	0.000000
1945.002534	0.105622	0.601974	-0.001261	76.802864	21.787144	39.251717	0.384367	0.000000	-0.031654	0.000000	0.000000	0.000000	-0.619633	-0.256261	-0.188338	0.000000	0.000000	3.000000	5.000000	0.000000
1945.005867	0.105622	0.601974	-0.001261	76.802864	21.787144	39.251717	0.384367	0.000000	-0.031654	0.000000	0.000000	0.000000	-0.619633	-0.256261	-0.188338	0.000000	0.000000	3.000000	5.000000	0.000000
1945.009201	0.105622	0.601974	-0.001261	76.802864	21.787144	39.251717	0.384367	0.000000	-0.031654	0.000000	0.000000	0.000000	-0.619633	-0.256261	-0.188338	0.000000	0.000000	3.000000	5.000000	0.000000
1945.012534	0.103590	0.601115	-0.001882	76.506569	21.823380	39.218956	0.281094	0.000000	-0.063044	0.000000	0.000000	0.000000	-0.609701	-0.257632	-0.186265	0.000000	0.000000	3.000000	5.000000	0.000000
1945.015867	0.103590	0.601115	-0.001882	76.506569	21.823380	39.218956	0.281094	0.000000	-0.063044	0.000000	0.000000	0.000000	-0.609701	-0.257632	-0.186265	0.000000	0.000000	3.000000	5.000000	0.000000
1945.019201	0.103590	0.601115	-0.001882	76.506569	21.823380	39.218956	0.281094	0.000000	-0.063044	0.000000	0.000000	0.000000	-0.609701	-0.257632	-0.186265	0.000000	0.000000	3.000000	5.000000	0.000000
1945.022534	0.101624	0.600283	-0.002445	76.219460	22.061209	39.540852	0.179478	0.000000	-0.094088	0.000000	0.000000	0.000000	-0.589667	-0.249606	-0.168916	0.000000	0.000000	3.000000	5.000000	0.000000
1945.025867	0.101624	0.600283	-0.002445	76.219460	22.061209	39.540852	0.179478	0.000000	-0.094088	0.000000	0.000000	0.000000	-0.589667	-0.249606	-0.168916	0.000000	0.000000	3.000000	5.000000	0.000000
1945.029201	0.101624	0.600283	-0.002445	76.219460	22.061209	39.540852	0.179478	0.000000	-0.094088	0.000000	0.000000	0.000000	-0.589667	-0.249606	-0.168916	0.000000	0.000000	3.000000	5.000000	0.000000
1945.032534	0.099690	0.599490	-0.002900	75.943573	22.403738	40.094391	0.081200	0.000000	-0.122241	0.000000	0.000000	0.000000	-0.580251	-0.237890	-0.136543	0.000000	0.000000	3.000000	5.000000	0.000000
1945.035867	0.099690	0.599490	-0.002900	75.943573	22.403738	40.094391	0.081200	0.000000	-0.122241	0.000000	0.000000	0.000000	-0.580251	-0.237890	-0.136543	0.000000	0.000000	3.000000	5.000000	0.000000
1945.039201	0.099690	0.599490	-0.002900	75.943573	22.403738	40.094391	0.081200	0.000000	-0.122241	0.000000	0.000000	0.000000	-0.580251	-0.237890	-0.136543	0.000000	0.000000	3.000000	5.000000	0.000000
1945.042534	0.097799	0.598724	-0.003291	75.684723	22.721712	40.602409	-0.015509	0.000000	-0.144998	0.000000	0.000000	0.000000	-0.567297	-0.229995	-0.117214	0.000000	0.000000	3.000000	5.000000	0.000000
1945.045867	0.097799	0.598724	-0.003291	75.684723	22.721712	40.602409	-0.015509	0.000000	-0.144998	0.000000	0.000000	0.000000	-0.567297	-0.229995	-0.117214	0.000000	0.000000	3.000000	5.000000	0.000000
1945.049201	0.097799	0.598724	-0.003291	75.684723	22.721712	40.602409	-0.015509	0.000000	-0.144998	0.000000	0.000000	0.000000	-0.567297	-0.229995	-0.117214	0.000000	0.000000	3.000000	5.000000	0.000000
1945.052534	0.095997	0.598002	-0.003609	75.459099	22.938553	40.885551	-0.110058	0.000000	-0.164534	0.000000	0.000000	0.000000	-0.540657	-0.216490	-0.095571	0.000000	0.000000	3.000000	5.000000	0.000000
1945.055867	0.095997	0.598002	-0.003609	75.459099	22.938553	40.885551	-0.110058	0.000000	-0.164534	0.000000	0.000000	0.000000	-0.540657	-0.216490	-0.095571	0.000000	0.000000	3.000000	5.000000	0.000000
1945.059201	0.095997	0.598002	-0.003609	75.459099	22.938553	40.885551	-0.110058	0.000000	-0.164534	0.000000	0.000000	0.000000	-0.540657	-0.216490	-0.095571	0.000000	0.000000	3.000000	5.000000	0.000000
1945.062534	0.094251	0.597356	-0.003790	75.243637	23.007824	41.131176	-0.200168	0.000000	-0.180462	0.000000	0.000000	0.000000	-0.523763	-0.193762	-0.054081	0.000000	0.000000	3.000000	5.000000	0.000000
1945.065867	0.094251	0.597356	-0.003790	75.243637	23.007824	41.131176	-0.200168	0.000000	-0.180462	0.000000	0.000000	0.000000	-0.523763	-0.193762	-0.054081	0.000000	0.000000	3.000000	5.000000	0.000000
1945.069201	0.094251	0.597356	-0.003790	75.243637	23.007824	41.131176	-0.200168	0.000000	-0.180462	0.000000	0.000000	0.000000	-0.523763	-0.193762	-0.054081	0.000000	0.000000	3.000000	5.000000	0.000000
1945.072534	0.092586	0.596779	-0.003811	75.052864	22.962408	41.378239	-0.287462	0.000000	-0.189476	0.000000	0.000000	0.000000	-0.499424	-0.173126	-0.006486	0.000000	0.000000	3.000000	5.000000	0.000000
1945.075867	0.092586	0.596779	-0.003811	75.052864	22.962408	41.378239	-0.287462	0.000000	-0.189476	0.000000	0.000000	0.000000	-0.499424	-0.173126	-0.006486	0.000000	0.000000	3.000000	5.000000	0.000000
1945.079201	0.092586	0.596779	-0.003811	75.052864	22.962408	41.378239	-0.287462	0.000000	-0.189476	0.000000	0.000000	0.000000	-0.499424	-0.173126	-0.006486	0.000000	0.000000	3.000000	5.000000	0.000000
1945.082534	0.091024	0.596314	-0.003668	74.897858	22.782473	41.408306	-0.370699	0.000000	-0.190557	0.000000	0.000000	0.000000	-0.468616	-0.139433	0.042817	0.000000	0.000000	3.000000	5.000000	0.000000
1945.085867	0.091024	0.596314	-0.003668	74.897858	22.782473	41.408306	-0.370699	0.000000	-0.190557	0.000000	0.000000	0.000000	-0.468616	-0.139433	0.042817	0.000000	0.000000	3.000000	5.000000	0.000000
1945.089201	0.091024	0.596314	-0.003668	74.897858	22.782473	41.408306	-0.370699	0.000000	-0.190557	0.000000	0.000000	0.000000	-0.468616	-0.139433	0.042817	0.000000	0.000000	3.000000	5.000000	0.000000
1945.092534	0.089495	0.595873	-0.003365	74.785248	22.503782	41.156540	-0.448802	0.000000	-0.183421	0.000000	0.000000	0.000000	-0.458749	-0.132269	0.091123	0.000000	0.000000	3.000000	5.000000	0.000000
1945.095867	0.089495	0.595873	-0.003365	74.785248	22.503782	41.156540	-0.448802	0.000000	-0.183421	0.000000	0.000000	0.000000	-0.458749	-0.132269	0.091123	0.000000	0.000000	3.000000	5.000000	0.000000
1945.099201	0.089495	0.595873	-0.003365	74.785248	22.503782	41.156540	-0.448802	0.000000	-0.183421	0.000000	0.000000	0.000000	-0.458749	-0.132269	0.091123	0.000000	0.000000	3.000000	5.000000	0.000000
1945.102534	0.088006	0.595512	-0.002851	74.700882	22.209484	40.598454	-0.525260	0.000000	-0.168234	0.000000	0.000000	0.000000	-0.446536	-0.108417	0.154177	0.000000	0.000000	3.000000	5.000000	0.000000
1945.105867	0.088006	0.595512	-0.002851	74.700882	22.209484	40.598454	-0.525260	0.000000	-0.168234	0.000000	0.000000	0.000000	-0.446536	-0.108417	0.154177	0.000000	0.000000	3.000000	5.000000	0.000000
1945.109201	0.088006	0.595512	-0.002851	74.700882	22.209484	40.598454	-0.525260	0.000000	-0.168234	0.000000	0.000000	0.000000	-0.446536	-0.108417	0.154177	0.000000	0.000000	3.000000	5.000000	0.000000
1945.112534	0.086586	0.595180	-0.002207	74.656738	22.016901	39.888645	-0.599683	0.000000	-0.142538	0.000000	0.000000	0.000000	-0.426146	-0.099575	0.193198	0.000000	0.000000	3.000000	5.000000	0.000000
1945.115867	0.086586	0.595180	-0.002207	74.656738	22.016901	39.888645	-0.599683	0.000000	-0.142538	0.000000	0.000000	0.000000	-0.426146	-0.099575	0.193198	0.000000	0.000000	3.000000	5.000000	0.000000
1945.119201	0.086586	0.595180	-0.002207	74.656738	22.016901	39.888645	-0.599683	0.000000	-0.142538	0.000000	0.000000	0.000000	-0.426146	-0.099575	0.193198	0.000000	0.000000	3.000000	5.000000	0.000000
1945.122534	0.085246	0.594927	-0.001360	74.644188	21.994659	39.326046	-0.670707	0.000000	-0.110338	0.000000	0.000000	0.000000	-0.402046	-0.076019	0.254166	0.000000	0.000000	3.000000	5.000000	0.000000
1945.125867	0.085246	0.594927	-0.001360	74.644188	21.994659	39.326046	-0.670707	0.000000	-0.110338	0.000000	0.000000	0.000000	-0.402046	-0.076019	0.254166	0.000000	0.000000	3.000000	5.000000	0.000000
1945.129201	0.085246	0.594927	-0.001360	74.644188	21.994659	39.326046	-0.670707	0.000000	-0.110338	0.000000	0.000000	0.000000	-0.402046	-0.076019	0.254166	0.000000	0.000000	3.000000	5.000000	0.000000
1945.132534	0.084023	0.594722	-0.000464	74.626930	22.132828	39.181114	-0.737714	0.000000	-0.067977	0.000000	0.000000	0.000000	-0.366896	-0.061492	0.268687	0.000000	0.000000	3.000000	5.000000	0.000000
1945.135867	0.084023	0.594722	-0.000464	74.626930	22.132828	39.181114	-0.737714	0.000000	-0.067977	0.000000	0.000000	0.000000	-0.366896	-0.061492	0.268687	0.000000	0.000000	3.000000	5.000000	0.000000
1945.139201	0.084023	0.594722	-0.000464	74.626930	22.132828	39.181114	-0.737714	0.000000	-0.067977	0.000000	0.000000	0.000000	-0.366896	-0.061492	0.268687	0.000000	0.000000	3.000000	5.000000	0.000000
1945.142534	0.082950	0.594570	0.000541	74.588844	22.345795	39.452450	-0.798863	0.000000	-0.023196	0.000000	0.000000	0.000000	-0.321767	-0.045390	0.301401	0.000000	0.000000	3.000000	5.000000	0.000000
1945.145867	0.082950	0.594570	0.000541	74.588844	22.345795	39.452450	-0.798863	0.000000	-0.023196	0.000000	0.000000	0.000000	-0.321767	-0.045390	0.301401	0.000000	0.000000	3.000000	5.000000	0.000000
1945.149201	0.082950	0.594570	0.000541	74.588844	22.345795	39.452450	-0.798863	0.000000	-0.023196	0.000000	0.000000	0.000000	-0.321767	-0.045390	0.301401	0.000000	0.000000	3.000000	5.000000	0.000000
1945.152534	0.082056	0.594474	0.001560	74.545250	22.555170	39.874680	-0.852491	0.000000	0.027038	0.000000	0.000000	0.000000	-0.268326	-0.028938	0.305875	0.000000	0.000000	3.000000	5.000000	0.000000
1945.155867	0.082056	0.594474	0.001560	74.545250	22.555170	39.874680	-0.852491	0.000000	0.027038	0.000000	0.000000	0.000000	-0.268326	-0.028938	0.305875	0.000000	0.000000	3.000000	5.000000	0.000000
1945.159201	0.082056	0.594474	0.001560	74.545250	22.555170	39.874680	-0.852491	0.000000	0.027038	0.000000	0.000000	0.000000	-0.268326	-0.028938	0.305875	0.000000	0.000000	3.000000	5.000000	0.000000
1945.162534	0.081262	0.594383	0.002535	74.499741	22.717039	40.199234	-0.897212	0.000000	0.078017	0.000000	0.000000	0.000000	-0.238128	-0.027252	0.292365	0.000000	0.000000	3.000000	5.000000	0.000000
1945.165867	0.081262	0.594383	0.002535	74.499741	22.717039	40.199234	-0.897212	0.000000	0.078017	0.000000	0.000000	0.000000	-0.238128	-0.027252	0.292365	0.000000	0.000000	3.000000	5.000000	0.000000
1945.169201	0.081262	0.594383	0.002535	74.499741	22.717039	40.199234	-0.897212	0.000000	0.078017	0.000000	0.000000	0.000000	-0.238128	-0.027252	0.292365	0.000000	0.000000	3.000000	5.000000	0.000000
1945.172534	0.080575	0.594335	0.003498	74.460747	22.761728	40.283386	-0.936900	0.000000	0.126745	0.000000	0.000000	0.000000	-0.205968	-0.014338	0.288795	0.000000	0.000000	3.000000	5.000000	0.000000
1945.175867	0.080575	0.594335	0.003498	74.460747	22.761728	40.283386	-0.936900	0.000000	0.126745	0.000000	0.000000	0.000000	-0.205968	-0.014338	0.288795	0.000000	0.000000	3.000000	5.000000	0.000000
1945.179201	0.080575	0.594335	0.003498	74.460747	22.761728	40.283386	-0.936900	0.000000	0.126745	0.000000	0.000000	0.000000	-0.205968	-0.014338	0.288795	0.000000	0.000000	3.000000	5.000000	0.000000
1945.182534	0.080001	0.594324	0.004472	74.429817	22.690434	40.181248	-0.971229	0.000000	0.174877	0.000000	0.000000	0.000000	-0.172384	-0.003384	0.292465	0.000000	0.000000	3.000000	5.000000	0.000000
1945.185867	0.080001	0.594324	0.004472	74.429817	22.690434	40.181248	-0.971229	0.000000	0.174877	0.000000	0.000000	0.000000	-0.172384	-0.003384	0.292465	0.000000	0.000000	3.000000	5.000000	0.000000
1945.189201	0.080001	0.594324	0.004472	74.429817	22.690434	40.181248	-0.971229	0.000000	0.174877	0.000000	0.000000	0.000000	-0.172384	-0.003384	0.292465	0.000000	0.000000	3.000000	5.000000	0.000000
1945.192534	0.079548	0.594300	0.005384	74.401505	22.591944	40.078087	-0.999959	0.000000	0.223621	0.000000	0.000000	0.000000	-0.135796	-0.007256	0.273368	0.000000	0.000000	3.000000	5.000000	0.000000
1945.195867	0.079548	0.594300	0.005384	74.401505	22.591944	40.078087	-0.999959	0.000000	0.223621	0.000000	0.000000	0.000000	-0.135796	-0.007256	0.273368	0.000000	0.000000	3.000000	5.000000	0.000000
1945.199201	0.079548	0.594300	0.005384	74.401505	22.591944	40.078087	-0.999959	0.000000	0.223621	0.000000	0.000000	0.000000	-0.135796	-0.007256	0.273368	0.000000	0.000000	3.000000	5.000000	0.000000
1945.202534	0.079548	0.594300	0.005384	74.400925	22.536329	40.030670	-1.022592	0.000000	0.269183	0.000000	0.000000	0.000000	-0.135796	-0.007256	0.273368	0.000000	0.000000	3.000000	5.000000	0.000000
1945.205867	0.079203	0.594275	0.006275	74.400925	22.536329	40.030670	-1.022592	0.000000	0.269183	0.000000	0.000000	0.000000	-0.103473	-0.007540	0.267500	0.000000	0.000000	3.000000	5.000000	0.000000
1945.209201	0.079203	0.594275	0.006275	74.400925	22.536329	40.030670	-1.022592	0.000000	0.269183	0.000000	0.000000	0.000000	-0.103473	-0.007540	0.267500	0.000000	0.000000	3.000000	5.000000	0.000000
1945.212534	0.078932	0.594199	0.007079	74.451050	22.553139	40.029076	-1.022592	0.000000	0.269183	0.000000	0.000000	0.000000	-0.081267	-0.022607	0.241097	0.000000	0.000000	3.000000	5.000000	0.000000
1945.215867	0.078932	0.594199	0.007079	74.451050	22.553139	40.029076	-1.022592	0.000000	0.269183	0.000000	0.000000	0.000000	-0.081267	-0.022607	0.241097	0.000000	0.000000	3.000000	5.000000	0.000000
1945.219201	0.078932	0.594199	0.007079	74.451050	22.553139	40.029076	-1.022592	0.000000	0.269183	0.000000	0.000000	0.000000	-0.081267	-0.022607	0.241097	0.000000	0.000000	3.000000	5.000000	0.000000
1945.222534	0.078932	0.594199	0.007079	74.538498	22.606827	40.041607	-1.053382	0.000000	0.353949	0.000000	0.000000	0.000000	-0.081267	-0.022607	0.241097	0.000000	0.000000	3.000000	5.000000	0.000000
1945.225867	0.078748	0.594123	0.007867	74.538498	22.606827	40.041607	-1.053382	0.000000	0.353949	0.000000	0.000000	0.000000	-0.055186	-0.022893	0.236483	0.000000	0.000000	3.000000	5.000000	0.000000
1945.229201	0.078748	0.594123	0.007867	74.538498	22.606827	40.041607	-1.053382	0.000000	0.353949	0.000000	0.000000	0.000000	-0.055186	-0.022893	0.236483	0.000000	0.000000	3.000000	5.000000	0.000000
1945.232534	0.078594	0.594022	0.008568	74.619652	22.609907	39.986435	-1.053382	0.000000	0.353949	0.000000	0.000000	0.000000	-0.046275	-0.030199	0.210207	0.000000	0.000000	3.000000	5.000000	0.000000
1945.235867	0.078594	0.594022	0.008568	74.619652	22.609907	39.986435	-1.053382	0.000000	0.353949	0.000000	0.000000	0.000000	-0.046275	-0.030199	0.210207	0.000000	0.000000	3.000000	5.000000	0.000000
1945.239201	0.078594	0.594022	0.008568	74.619652	22.609907	39.986435	-1.053382	0.000000	0.353949	0.000000	0.000000	0.000000	-0.046275	-0.030199	0.210207	0.000000	0.000000	3.000000	5.000000	0.000000
1945.242534	0.078594	0.594022	0.008568	74.684189	22.522762	39.842743	-1.070292	0.000000	0.428397	0.000000	0.000000	0.000000	-0.046275	-0.030199	0.210207	0.000000	0.000000	3.000000	5.000000	0.000000
1945.245867	0.078553	0.593940	0.009266	74.684189	22.522762	39.842743	-1.070292	0.000000	0.428397	0.000000	0.000000	0.000000	-0.012486	-0.024808	0.209411	0.000000	0.000000	3.000000	5.000000	0.000000
1945.249201	0.078553	0.593940	0.009266	74.684189	22.522762	39.842743	-1.070292	0.000000	0.428397	0.000000	0.000000	0.000000	-0.012486	-0.024808	0.209411	0.000000	0.000000	3.000000	5.000000	0.000000
1945.252534	0.078624	0.593875	0.009961	74.722832	22.313011	39.548473	-1.070292	0.000000	0.428397	0.000000	0.000000	0.000000	0.021448	-0.019416	0.208620	0.000000	0.000000	3.000000	5.000000	0.000000
1945.255867	0.078624	0.593875	0.009961	74.722832	22.313011	39.548473	-1.070292	0.000000	0.428397	0.000000	0.000000	0.000000	0.021448	-0.019416	0.208620	0.000000	0.000000	3.000000	5.000000	0.000000
1945.259201	0.078624	0.593875	0.009961	74.722832	22.313011	39.548473	-1.070292	0.000000	0.428397	0.000000	0.000000	0.000000	0.021448	-0.019416	0.208620	0.000000	0.000000	3.000000	5.000000	0.000000
1945.262534	0.078624	0.593875	0.009961	74.730698	22.016548	39.124783	-1.068798	0.000000	0.498069	0.000000	0.000000	0.000000	0.021448	-0.019416	0.208620	0.000000	0.000000	3.000000	5.000000	0.000000
1945.265867	0.078889	0.593852	0.010723	74.730698	22.016548	39.124783	-1.068798	0.000000	0.498069	0.000000	0.000000	0.000000	0.079548	-0.007028	0.228344	0.000000	0.000000	3.000000	5.000000	0.000000
1945.269201	0.078889	0.593852	0.010723	74.730698	22.016548	39.124783	-1.068798	0.000000	0.498069	0.000000	0.000000	0.000000	0.079548	-0.007028	0.228344	0.000000	0.000000	3.000000	5.000000	0.000000
1945.272534	0.079228	0.593839	0.011512	74.732307	21.668566	38.619625	-1.068798	0.000000	0.498069	0.000000	0.000000	0.000000	0.101701	-0.003828	0.236763	0.000000	0.000000	3.000000	5.000000	0.000000
1945.275867	0.079228	0.593839	0.011512	74.732307	21.668566	38.619625	-1.068798	0.000000	0.498069	0.000000	0.000000	0.000000	0.101701	-0.003828	0.236763	0.000000	0.000000	3.000000	5.000000	0.000000
1945.279201	0.079228	0.593839	0.011512	74.732307	21.668566	38.619625	-1.068798	0.000000	0.498069	0.000000	0.000000	0.000000	0.101701	-0.003828	0.236763	0.000000	0.000000	3.000000	5.000000	0.000000
1945.282534	0.079228	0.593839	0.011512	74.775520	21.326357	38.097416	-1.038590	0.000000	0.575587	0.000000	0.000000	0.000000	0.101701	-0.003828	0.236763	0.000000	0.000000	3.000000	5.000000	0.000000
1945.285867	0.079624	0.593804	0.012364	74.775520	21.326357	38.097416	-1.038590	0.000000	0.575587	0.000000	0.000000	0.000000	0.118859	-0.010584	0.255531	0.000000	0.000000	3.000000	5.000000	0.000000
1945.289201	0.079624	0.593804	0.012364	74.775520	21.326357	38.097416	-1.038590	0.000000	0.575587	0.000000	0.000000	0.000000	0.118859	-0.010584	0.255531	0.000000	0.000000	3.000000	5.000000	0.000000
1945.292534	0.079999	0.593767	0.013218	74.925911	21.069159	37.652618	-1.038590	0.000000	0.575587	0.000000	0.000000	0.000000	0.112408	-0.010948	0.256442	0.000000	0.000000	3.000000	5.000000	0.000000
1945.295867	0.079999	0.593767	0.013218	74.925911	21.069159	37.652618	-1.038590	0.000000	0.575587	0.000000	0.000000	0.000000	0.112408	-0.010948	0.256442	0.000000	0.000000	3.000000	5.000000	0.000000
1945.299201	0.079999	0.593767	0.013218	74.925911	21.069159	37.652618	-1.038590	0.000000	0.575587	0.000000	0.000000	0.000000	0.112408	-0.010948	0.256442	0.000000	0.000000	3.000000	5.000000	0.000000
1945.302534	0.079999	0.593767	0.013218	75.157806	20.930206	37.344730	-1.000046	0.000000	0.660916	0.000000	0.000000	0.000000	0.112408	-0.010948	0.256442	0.000000	0.000000	3.000000	5.000000	0.000000
1945.305867	0.080331	0.593703	0.014087	75.157806	20.930206	37.344730	-1.000046	0.000000	0.660916	0.000000	0.000000	0.000000	0.099587	-0.019140	0.260718	0.000000	0.000000	3.000000	5.000000	0.000000
1945.309201	0.080331	0.593703	0.014087	75.157806	20.930206	37.344730	-1.000046	0.000000	0.660916	0.000000	0.000000	0.000000	0.099587	-0.019140	0.260718	0.000000	0.000000	3.000000	5.000000	0.000000
1945.312534	0.080648	0.593650	0.014999	75.397781	20.968927	37.271809	-1.000046	0.000000	0.660916	0.000000	0.000000	0.000000	0.095074	-0.016065	0.273581	0.000000	0.000000	3.000000	5.000000	0.000000
1945.315867	0.080648	0.593650	0.014999	75.397781	20.968927	37.271809	-1.000046	0.000000	0.660916	0.000000	0.000000	0.000000	0.095074	-0.016065	0.273581	0.000000	0.000000	3.000000	5.000000	0.000000
1945.319201	0.080648	0.593650	0.014999	75.397781	20.968927	37.271809	-1.000046	0.000000	0.660916	0.000000	0.000000	0.000000	0.095074	-0.016065	0.273581	0.000000	0.000000	3.000000	5.000000	0.000000
1945.322534	0.081038	0.593561	0.015930	75.609055	21.235413	37.506615	-0.967602	0.000000	0.749965	0.000000	0.000000	0.000000	0.117026	-0.026558	0.279171	0.000000	0.000000	3.000000	5.000000	0.000000
1945.325867	0.081038	0.593561	0.015930	75.609055	21.235413	37.506615	-0.967602	0.000000	0.749965	0.000000	0.000000	0.000000	0.117026	-0.026558	0.279171	0.000000	0.000000	3.000000	5.000000	0.000000
1945.329201	0.081038	0.593561	0.015930	75.609055	21.235413	37.506615	-0.967602	0.000000	0.749965	0.000000	0.000000	0.000000	0.117026	-0.026558	0.279171	0.000000	0.000000	3.000000	5.000000	0.000000
1945.332534	0.081496	0.593471	0.016848	75.790741	21.489609	37.723717	-0.948097	0.000000	0.796494	0.000000	0.000000	0.000000	0.137523	-0.027012	0.275441	0.000000	0.000000	3.000000	5.000000	0.000000
1945.335867	0.081496	0.593471	0.016848	75.790741	21.489609	37.723717	-0.948097	0.000000	0.796494	0.000000	0.000000	0.000000	0.137523	-0.027012	0.275441	0.000000	0.000000	3.000000	5.000000	0.000000
1945.339201	0.081496	0.593471	0.016848	75.790741	21.489609	37.723717	-0.948097	0.000000	0.796494	0.000000	0.000000	0.000000	0.137523	-0.027012	0.275441	0.000000	0.000000	3.000000	5.000000	0.000000
1945.342534	0.082024	0.593380	0.017754	75.936028	21.713808	37.899246	-0.925177	0.000000	0.842401	0.000000	0.000000	0.000000	0.158134	-0.027459	0.271651	0.000000	0.000000	3.000000	5.000000	0.000000
1945.345867	0.082024	0.593380	0.017754	75.936028	21.713808	37.899246	-0.925177	0.000000	0.842401	0.000000	0.000000	0.000000	0.158134	-0.027459	0.271651	0.000000	0.000000	3.000000	5.000000	0.000000
1945.349201	0.082024	0.593380	0.017754	75.936028	21.713808	37.899246	-0.925177	0.000000	0.842401	0.000000	0.000000	0.000000	0.158134	-0.027459	0.271651	0.000000	0.000000	3.000000	5.000000	0.000000
1945.352534	0.082649	0.593298	0.018682	76.046333	21.910700	38.037975	-0.898821	0.000000	0.887676	0.000000	0.000000	0.000000	0.187699	-0.024511	0.278495	0.000000	0.000000	3.000000	5.000000	0.000000
1945.355867	0.082649	0.593298	0.018682	76.046333	21.910700	38.037975	-0.898821	0.000000	0.887676	0.000000	0.000000	0.000000	0.187699	-0.024511	0.278495	0.000000	0.000000	3.000000	5.000000	0.000000
1945.359201	0.082649	0.593298	0.018682	76.046333	21.910700	38.037975	-0.898821	0.000000	0.887676	0.000000	0.000000	0.000000	0.187699	-0.024511	0.278495	0.000000	0.000000	3.000000	5.000000	0.000000
1945.362534	0.083299	0.593215	0.019605	76.129402	22.075325	38.140743	-0.867538	0.000000	0.934092	0.000000	0.000000	0.000000	0.195007	-0.024989	0.276893	0.000000	0.000000	3.000000	5.000000	0.000000
1945.365867	0.083299	0.593215	0.019605	76.129402	22.075325	38.140743	-0.867538	0.000000	0.934092	0.000000	0.000000	0.000000	0.195007	-0.024989	0.276893	0.000000	0.000000	3.000000	5.000000	0.000000
1945.369201	0.083299	0.593215	0.019605	76.129402	22.075325	38.140743	-0.867538	0.000000	0.934092	0.000000	0.000000	0.000000	0.195007	-0.024989	0.276893	0.000000	0.000000	3.000000	5.000000	0.000000
1945.372534	0.084003	0.593141	0.020558	76.184448	22.219982	38.220600	-0.835036	0.000000	0.980240	0.000000	0.000000	0.000000	0.211244	-0.022110	0.285926	0.000000	0.000000	3.000000	5.000000	0.000000
1945.375867	0.084003	0.593141	0.020558	76.184448	22.219982	38.220600	-0.835036	0.000000	0.980240	0.000000	0.000000	0.000000	0.211244	-0.022110	0.285926	0.000000	0.000000	3.000000	5.000000	0.000000
1945.379201	0.084003	0.593141	0.020558	76.184448	22.219982	38.220600	-0.835036	0.000000	0.980240	0.000000	0.000000	0.000000	0.211244	-0.022110	0.285926	0.000000	0.000000	3.000000	5.000000	0.000000
1945.382534	0.084724	0.593081	0.021458	76.221024	22.368387	38.309147	-0.799829	0.000000	1.027895	0.000000	0.000000	0.000000	0.216192	-0.018008	0.270179	0.000000	0.000000	3.000000	5.000000	0.000000
1945.385867	0.084724	0.593081	0.021458	76.221024	22.368387	38.309147	-0.799829	0.000000	1.027895	0.000000	0.000000	0.000000	0.216192	-0.018008	0.270179	0.000000	0.000000	3.000000	5.000000	0.000000
1945.389201	0.084724	0.593081	0.021458	76.221024	22.368387	38.309147	-0.799829	0.000000	1.027895	0.000000	0.000000	0.000000	0.216192	-0.018008	0.270179	0.000000	0.000000	3.000000	5.000000	0.000000
1945.392534	0.085437	0.592989	0.022302	76.269058	22.561024	38.450050	-0.763797	0.000000	1.072925	0.000000	0.000000	0.000000	0.213837	-0.027467	0.253018	0.000000	0.000000	3.000000	5.000000	0.000000
1945.395867	0.085437	0.592989	0.022302	76.269058	22.561024	38.450050	-0.763797	0.000000	1.072925	0.000000	0.000000	0.000000	0.213837	-0.027467	0.253018	0.000000	0.000000	3.000000	5.000000	0.000000
1945.399201	0.085437	0.592989	0.022302	76.269058	22.561024	38.450050	-0.763797	0.000000	1.072925	0.000000	0.000000	0.000000	0.213837	-0.027467	0.253018	0.000000	0.000000	3.000000	5.000000	0.000000
1945.402534	0.086202	0.592882	0.023029	76.365295	22.818304	38.648792	-0.728157	0.000000	1.115094	0.000000	0.000000	0.000000	0.229434	-0.032265	0.218190	0.000000	0.000000	3.000000	5.000000	0.000000
1945.405867	0.086202	0.592882	0.023029	76.365295	22.818304	38.648792	-0.728157	0.000000	1.115094	0.000000	0.000000	0.000000	0.229434	-0.032265	0.218190	0.000000	0.000000	3.000000	5.000000	0.000000
1945.409201	0.086202	0.592882	0.023029	76.365295	22.818304	38.648792	-0.728157	0.000000	1.115094	0.000000	0.000000	0.000000	0.229434	-0.032265	0.218190	0.000000	0.000000	3.000000	5.000000	0.000000
1945.412534	0.087051	0.592789	0.023692	76.496384	23.086988	38.830631	-0.689918	0.000000	1.151459	0.000000	0.000000	0.000000	0.254869	-0.027930	0.198736	0.000000	0.000000	3.000000	5.000000	0.000000
1945.415867	0.087051	0.592789	0.023692	76.496384	23.086988	38.830631	-0.689918	0.000000	1.151459	0.000000	0.000000	0.000000	0.254869	-0.027930	0.198736	0.000000	0.000000	3.000000	5.000000	0.000000
1945.419201	0.087051	0.592789	0.023692	76.496384	23.086988	38.830631	-0.689918	0.000000	1.151459	0.000000	0.000000	0.000000	0.254869	-0.027930	0.198736	0.000000	0.000000	3.000000	5.000000	0.000000
1945.422534	0.088027	0.592718	0.024257	76.617897	23.347195	38.987511	-0.647440	0.000000	1.184582	0.000000	0.000000	0.000000	0.292793	-0.021221	0.169660	0.000000	0.000000	3.000000	5.000000	0.000000
1945.425867	0.088027	0.592718	0.024257	76.617897	23.347195	38.987511	-0.647440	0.000000	1.184582	0.000000	0.000000	0.000000	0.292793	-0.021221	0.169660	0.000000	0.000000	3.000000	5.000000	0.000000
1945.429201	0.088027	0.592718	0.024257	76.617897	23.347195	38.987511	-0.647440	0.000000	1.184582	0.000000	0.000000	0.000000	0.292793	-0.021221	0.169660	0.000000	0.000000	3.000000	5.000000	0.000000
1945.432534	0.089088	0.592662	0.024757	76.704781	23.574123	39.096638	-0.598641	0.000000	1.212859	0.000000	0.000000	0.000000	0.318323	-0.016732	0.149916	0.000000	0.000000	3.000000	5.000000	0.000000
1945.435867	0.089088	0.592662	0.024757	76.704781	23.574123	39.096638	-0.598641	0.000000	1.212859	0.000000	0.000000	0.000000	0.318323	-0.016732	0.149916	0.000000	0.000000	3.000000	5.000000	0.000000
1945.439201	0.089088	0.592662	0.024757	76.704781	23.574123	39.096638	-0.598641	0.000000	1.212859	0.000000	0.000000	0.000000	0.318323	-0.016732	0.149916	0.000000	0.000000	3.000000	5.000000	0.000000
1945.442534	0.090205	0.592689	0.025286	76.772652	23.789976	39.191429	-0.545588	0.000000	1.237845	0.000000	0.000000	0.000000	0.335020	0.008135	0.158804	0.000000	0.000000	3.000000	5.000000	0.000000
1945.445867	0.090205	0.592689	0.025286	76.772652	23.789976	39.191429	-0.545588	0.000000	1.237845	0.000000	0.000000	0.000000	0.335020	0.008135	0.158804	0.000000	0.000000	3.000000	5.000000	0.000000
1945.449201	0.090205	0.592689	0.025286	76.772652	23.789976	39.191429	-0.545588	0.000000	1.237845	0.000000	0.000000	0.000000	0.335020	0.008135	0.158804	0.000000	0.000000	3.000000	5.000000	0.000000
1945.452534	0.091304	0.592735	0.025833	76.825485	23.962664	39.238766	-0.489751	0.000000	1.264312	0.000000	0.000000	0.000000	0.329787	0.013622	0.164035	0.000000	0.000000	3.000000	5.000000	0.000000
1945.455867	0.091304	0.592735	0.025833	76.825485	23.962664	39.238766	-0.489751	0.000000	1.264312	0.000000	0.000000	0.000000	0.329787	0.013622	0.164035	0.000000	0.000000	3.000000	5.000000	0.000000
1945.459201	0.091304	0.592735	0.025833	76.825485	23.962664	39.238766	-0.489751	0.000000	1.264312	0.000000	0.000000	0.000000	0.329787	0.013622	0.164035	0.000000	0.000000	3.000000	5.000000	0.000000
1945.462534	0.092391	0.592791	0.026421	76.864197	24.126684	39.284050	-0.434787	0.000000	1.291651	0.000000	0.000000	0.000000	0.325890	0.016769	0.176271	0.000000	0.000000	3.000000	5.000000	0.000000
1945.465867	0.092391	0.592791	0.026421	76.864197	24.126684	39.284050	-0.434787	0.000000	1.291651	0.000000	0.000000	0.000000	0.325890	0.016769	0.176271	0.000000	0.000000	3.000000	5.000000	0.000000
1945.469201	0.092391	0.592791	0.026421	76.864197	24.126684	39.284050	-0.434787	0.000000	1.291651	0.000000	0.000000	0.000000	0.325890	0.016769	0.176271	0.000000	0.000000	3.000000	5.000000	0.000000
1945.472534	0.093447	0.592895	0.027085	76.880112	24.264059	39.310055	-0.380472	0.000000	1.321030	0.000000	0.000000	0.000000	0.316982	0.031252	0.199425	0.000000	0.000000	3.000000	5.000000	0.000000
1945.475867	0.093447	0.592895	0.027085	76.880112	24.264059	39.310055	-0.380472	0.000000	1.321030	0.000000	0.000000	0.000000	0.316982	0.031252	0.199425	0.000000	0.000000	3.000000	5.000000	0.000000
1945.479201	0.093447	0.592895	0.027085	76.880112	24.264059	39.310055	-0.380472	0.000000	1.321030	0.000000	0.000000	0.000000	0.316982	0.031252	0.199425	0.000000	0.000000	3.000000	5.000000	0.000000
1945.482534	0.094438	0.593071	0.027762	76.891731	24.395927	39.340164	-0.327641	0.000000	1.354267	0.000000	0.000000	0.000000	0.297147	0.052968	0.203037	0.000000	0.000000	3.000000	5.000000	0.000000
1945.485867	0.094438	0.593071	0.027762	76.891731	24.395927	39.340164	-0.327641	0.000000	1.354267	0.000000	0.000000	0.000000	0.297147	0.052968	0.203037	0.000000	0.000000	3.000000	5.000000	0.000000
1945.489201	0.094438	0.593071	0.027762	76.891731	24.395927	39.340164	-0.327641	0.000000	1.354267	0.000000	0.000000	0.000000	0.297147	0.052968	0.203037	0.000000	0.000000	3.000000	5.000000	0.000000
1945.492534	0.095386	0.593294	0.028454	76.915901	24.551710	39.397575	-0.278117	0.000000	1.388107	0.000000	0.000000	0.000000	0.284562	0.066690	0.207568	0.000000	0.000000	3.000000	5.000000	0.000000
1945.495867	0.095386	0.593294	0.028454	76.915901	24.551710	39.397575	-0.278117	0.000000	1.388107	0.000000	0.000000	0.000000	0.284562	0.066690	0.207568	0.000000	0.000000	3.000000	5.000000	0.000000
1945.499201	0.095386	0.593294	0.028454	76.915901	24.551710	39.397575	-0.278117	0.000000	1.388107	0.000000	0.000000	0.000000	0.284562	0.066690	0.207568	0.000000	0.000000	3.000000	5.000000	0.000000
1945.502534	0.096369	0.593540	0.029065	76.991425	24.774498	39.515762	-0.230690	0.000000	1.422702	0.000000	0.000000	0.000000	0.294983	0.073857	0.183216	0.000000	0.000000	3.000000	5.000000	0.000000
1945.505867	0.096369	0.593540	0.029065	76.991425	24.774498	39.515762	-0.230690	0.000000	1.422702	0.000000	0.000000	0.000000	0.294983	0.073857	0.183216	0.000000	0.000000	3.000000	5.000000	0.000000
1945.509201	0.096369	0.593540	0.029065	76.991425	24.774498	39.515762	-0.230690	0.000000	1.422702	0.000000	0.000000	0.000000	0.294983	0.073857	0.183216	0.000000	0.000000	3.000000	5.000000	0.000000
1945.512534	0.097403	0.593799	0.029551	77.100410	25.056698	39.688595	-0.181526	0.000000	1.453238	0.000000	0.000000	0.000000	0.309941	0.077845	0.145726	0.000000	0.000000	3.000000	5.000000	0.000000
1945.515867	0.097403	0.593799	0.029551	77.100410	25.056698	39.688595	-0.181526	0.000000	1.453238	0.000000	0.000000	0.000000	0.309941	0.077845	0.145726	0.000000	0.000000	3.000000	5.000000	0.000000
1945.519201	0.097403	0.593799	0.029551	77.100410	25.056698	39.688595	-0.181526	0.000000	1.453238	0.000000	0.000000	0.000000	0.309941	0.077845	0.145726	0.000000	0.000000	3.000000	5.000000	0.000000
1945.522534	0.098468	0.594110	0.029947	77.193436	25.321701	39.834743	-0.129870	0.000000	1.477525	0.000000	0.000000	0.000000	0.319766	0.093300	0.119080	0.000000	0.000000	3.000000	5.000000	0.000000
1945.525867	0.098468	0.594110	0.029947	77.193436	25.321701	39.834743	-0.129870	0.000000	1.477525	0.000000	0.000000	0.000000	0.319766	0.093300	0.119080	0.000000	0.000000	3.000000	5.000000	0.000000
1945.529201	0.098468	0.594110	0.029947	77.193436	25.321701	39.834743	-0.129870	0.000000	1.477525	0.000000	0.000000	0.000000	0.319766	0.093300	0.119080	0.000000	0.000000	3.000000	5.000000	0.000000
1945.532534	0.099627	0.594416	0.030194	77.281845	25.587063	39.966518	-0.076575	0.000000	1.497372	0.000000	0.000000	0.000000	0.347409	0.091639	0.073889	0.000000	0.000000	3.000000	5.000000	0.000000
1945.535867	0.099627	0.594416	0.030194	77.281845	25.587063	39.966518	-0.076575	0.000000	1.497372	0.000000	0.000000	0.000000	0.347409	0.091639	0.073889	0.000000	0.000000	3.000000	5.000000	0.000000
1945.539201	0.099627	0.594416	0.030194	77.281845	25.587063	39.966518	-0.076575	0.000000	1.497372	0.000000	0.000000	0.000000	0.347409	0.091639	0.073889	0.000000	0.000000	3.000000	5.000000	0.000000
1945.542534	0.100823	0.594738	0.030381	77.341034	25.787052	40.024559	-0.018674	0.000000	1.509687	0.000000	0.000000	0.000000	0.358866	0.096585	0.056200	0.000000	0.000000	3.000000	5.000000	0.000000
1945.545867	0.100823	0.594738	0.030381	77.341034	25.787052	40.024559	-0.018674	0.000000	1.509687	0.000000	0.000000	0.000000	0.358866	0.096585	0.056200	0.000000	0.000000	3.000000	5.000000	0.000000
1945.549201	0.100823	0.594738	0.030381	77.341034	25.787052	40.024559	-0.018674	0.000000	1.509687	0.000000	0.000000	0.000000	0.358866	0.096585	0.056200	0.000000	0.000000	3.000000	5.000000	0.000000
1945.552534	0.102011	0.595076	0.030519	77.374382	25.802462	39.859562	0.041137	0.000000	1.519053	0.000000	0.000000	0.000000	0.356353	0.101558	0.041336	0.000000	0.000000	3.000000	5.000000	0.000000
1945.555867	0.102011	0.595076	0.030519	77.374382	25.802462	39.859562	0.041137	0.000000	1.519053	0.000000	0.000000	0.000000	0.356353	0.101558	0.041336	0.000000	0.000000	3.000000	5.000000	0.000000
1945.559201	0.102011	0.595076	0.030519	77.374382	25.802462	39.859562	0.041137	0.000000	1.519053	0.000000	0.000000	0.000000	0.356353	0.101558	0.041336	0.000000	0.000000	3.000000	5.000000	0.000000
1945.562534	0.103152	0.595442	0.030656	77.388741	25.505802	39.320187	0.100530	0.000000	1.525943	0.000000	0.000000	0.000000	0.342310	0.109800	0.041081	0.000000	0.000000	3.000000	5.000000	0.000000
1945.565867	0.103152	0.595442	0.030656	77.388741	25.505802	39.320187	0.100530	0.000000	1.525943	0.000000	0.000000	0.000000	0.342310	0.109800	0.041081	0.000000	0.000000	3.000000	5.000000	0.000000
1945.569201	0.103152	0.595442	0.030656	77.388741	25.505802	39.320187	0.100530	0.000000	1.525943	0.000000	0.000000	0.000000	0.342310	0.109800	0.041081	0.000000	0.000000	3.000000	5.000000	0.000000
1945.572534	0.104127	0.595817	0.030801	77.395020	24.889223	38.406010	0.157581	0.000000	1.532790	0.000000	0.000000	0.000000	0.292483	0.112362	0.043619	0.000000	0.000000	3.000000	5.000000	0.000000
1945.575867	0.104127	0.595817	0.030801	77.395020	24.889223	38.406010	0.157581	0.000000	1.532790	0.000000	0.000000	0.000000	0.292483	0.112362	0.043619	0.000000	0.000000	3.000000	5.000000	0.000000
1945.579201	0.104127	0.595817	0.030801	77.395020	24.889223	38.406010	0.157581	0.000000	1.532790	0.000000	0.000000	0.000000	0.292483	0.112362	0.043619	0.000000	0.000000	3.000000	5.000000	0.000000
1945.582534	0.104127	0.595817	0.030801	77.389526	24.065355	37.251114	0.206329	0.000000	1.540059	0.000000	0.000000	0.000000	0.292483	0.112362	0.043619	0.000000	0.000000	3.000000	5.000000	0.000000
1945.585867	0.105006	0.596173	0.030949	77.389526	24.065355	37.251114	0.206329	0.000000	1.540059	0.000000	0.000000	0.000000	0.263905	0.106709	0.044197	0.000000	0.000000	3.000000	5.000000	0.000000
1945.589201	0.105006	0.596173	0.030949	77.389526	24.065355	37.251114	0.206329	0.000000	1.540059	0.000000	0.000000	0.000000	0.263905	0.106709	0.044197	0.000000	0.000000	3.000000	5.000000	0.000000
1945.592534	0.105827	0.596526	0.031042	77.390060	23.150156	35.989788	0.206329	0.000000	1.540059	0.000000	0.000000	0.000000	0.246188	0.105919	0.028085	0.000000	0.000000	3.000000	5.000000	0.000000
1945.595867	0.105827	0.596526	0.031042	77.390060	23.150156	35.989788	0.206329	0.000000	1.540059	0.000000	0.000000	0.000000	0.246188	0.105919	0.028085	0.000000	0.000000	3.000000	5.000000	0.000000
1945.599201	0.105827	0.596526	0.031042	77.390060	23.150156	35.989788	0.206329	0.000000	1.540059	0.000000	0.000000	0.000000	0.246188	0.105919	0.028085	0.000000	0.000000	3.000000	5.000000	0.000000
1945.602534	0.106599	0.596846	0.031023	77.388214	22.265574	34.770618	0.291344	0.000000	1.552106	0.000000	0.000000	0.000000	0.231772	0.096046	-0.005740	0.000000	0.000000	3.000000	5.000000	0.000000
1945.605867	0.106599	0.596846	0.031023	77.388214	22.265574	34.770618	0.291344	0.000000	1.552106	0.000000	0.000000	0.000000	0.231772	0.096046	-0.005740	0.000000	0.000000	3.000000	5.000000	0.000000
1945.609201	0.106599	0.596846	0.031023	77.388214	22.265574	34.770618	0.291344	0.000000	1.552106	0.000000	0.000000	0.000000	0.231772	0.096046	-0.005740	0.000000	0.000000	3.000000	5.000000	0.000000
1945.612534	0.107294	0.597168	0.030866	77.384384	21.534729	33.751217	0.329973	0.000000	1.551150	0.000000	0.000000	0.000000	0.208239	0.096758	-0.047095	0.000000	0.000000	3.000000	5.000000	0.000000
1945.615867	0.107294	0.597168	0.030866	77.384384	21.534729	33.751217	0.329973	0.000000	1.551150	0.000000	0.000000	0.000000	0.208239	0.096758	-0.047095	0.000000	0.000000	3.000000	5.000000	0.000000
1945.619201	0.107294	0.597168	0.030866	77.384384	21.534729	33.751217	0.329973	0.000000	1.551150	0.000000	0.000000	0.000000	0.208239	0.096758	-0.047095	0.000000	0.000000	3.000000	5.000000	0.000000
1945.622534	0.107294	0.597168	0.030866	77.378891	20.998983	32.980194	0.364679	0.000000	1.543301	0.000000	0.000000	0.000000	0.208239	0.096758	-0.047095	0.000000	0.000000	3.000000	5.000000	0.000000
1945.625867	0.107934	0.597466	0.030574	77.378891	20.998983	32.980194	0.364679	0.000000	1.543301	0.000000	0.000000	0.000000	0.191978	0.089175	-0.087635	0.000000	0.000000	3.000000	5.000000	0.000000
1945.629201	0.107934	0.597466	0.030574	77.378891	20.998983	32.980194	0.364679	0.000000	1.543301	0.000000	0.000000	0.000000	0.191978	0.089175	-0.087635	0.000000	0.000000	3.000000	5.000000	0.000000
1945.632534	0.108549	0.597776	0.030173	77.367676	20.565840	32.338665	0.364679	0.000000	1.543301	0.000000	0.000000	0.000000	0.184578	0.093054	-0.120301	0.000000	0.000000	3.000000	5.000000	0.000000
1945.635867	0.108549	0.597776	0.030173	77.367676	20.565840	32.338665	0.364679	0.000000	1.543301	0.000000	0.000000	0.000000	0.184578	0.093054	-0.120301	0.000000	0.000000	3.000000	5.000000	0.000000
1945.639201	0.108549	0.597776	0.030173	77.367676	20.565840	32.338665	0.364679	0.000000	1.543301	0.000000	0.000000	0.000000	0.184578	0.093054	-0.120301	0.000000	0.000000	3.000000	5.000000	0.000000
1945.642534	0.108549	0.597776	0.030173	77.355644	20.126047	31.697714	0.427438	0.000000	1.508645	0.000000	0.000000	0.000000	0.184578	0.093054	-0.120301	0.000000	0.000000	3.000000	5.000000	0.000000
1945.645867	0.109201	0.598148	0.029722	77.355644	20.126047	31.697714	0.427438	0.000000	1.508645	0.000000	0.000000	0.000000	0.195600	0.111730	-0.135133	0.000000	0.000000	3.000000	5.000000	0.000000
1945.649201	0.109201	0.598148	0.029722	77.355644	20.126047	31.697714	0.427438	0.000000	1.508645	0.000000	0.000000	0.000000	0.195600	0.111730	-0.135133	0.000000	0.000000	3.000000	5.000000	0.000000
1945.652534	0.109786	0.598613	0.029303	77.329391	19.593700	30.936182	0.427438	0.000000	1.508645	0.000000	0.000000	0.000000	0.175554	0.139497	-0.125983	0.000000	0.000000	3.000000	5.000000	0.000000
1945.655867	0.109786	0.598613	0.029303	77.329391	19.593700	30.936182	0.427438	0.000000	1.508645	0.000000	0.000000	0.000000	0.175554	0.139497	-0.125983	0.000000	0.000000	3.000000	5.000000	0.000000
1945.659201	0.109786	0.598613	0.029303	77.329391	19.593700	30.936182	0.427438	0.000000	1.508645	0.000000	0.000000	0.000000	0.175554	0.139497	-0.125983	0.000000	0.000000	3.000000	5.000000	0.000000
1945.662534	0.109786	0.598613	0.029303	77.279572	19.042164	30.166180	0.489298	0.000000	1.465125	0.000000	0.000000	0.000000	0.175554	0.139497	-0.125983	0.000000	0.000000	3.000000	5.000000	0.000000
1945.665867	0.110286	0.599251	0.029047	77.279572	19.042164	30.166180	0.489298	0.000000	1.465125	0.000000	0.000000	0.000000	0.150137	0.191350	-0.076569	0.000000	0.000000	3.000000	5.000000	0.000000
1945.669201	0.110286	0.599251	0.029047	77.279572	19.042164	30.166180	0.489298	0.000000	1.465125	0.000000	0.000000	0.000000	0.150137	0.191350	-0.076569	0.000000	0.000000	3.000000	5.000000	0.000000
1945.672534	0.110646	0.600078	0.028921	77.208878	18.586191	29.548376	0.489298	0.000000	1.465125	0.000000	0.000000	0.000000	0.107868	0.248164	-0.037979	0.000000	0.000000	3.000000	5.000000	0.000000
1945.675867	0.110646	0.600078	0.028921	77.208878	18.586191	29.548376	0.489298	0.000000	1.465125	0.000000	0.000000	0.000000	0.107868	0.248164	-0.037979	0.000000	0.000000	3.000000	5.000000	0.000000
1945.679201	0.110646	0.600078	0.028921	77.208878	18.586191	29.548376	0.489298	0.000000	1.465125	0.000000	0.000000	0.000000	0.107868	0.248164	-0.037979	0.000000	0.000000	3.000000	5.000000	0.000000
1945.682534	0.110819	0.601095	0.028933	77.211746	18.418377	29.302267	0.532298	0.000000	1.446034	0.000000	0.000000	0.000000	0.051789	0.305114	0.003569	0.000000	0.000000	3.000000	5.000000	0.000000
1945.685867	0.110819	0.601095	0.028933	77.211746	18.418377	29.302267	0.532298	0.000000	1.446034	0.000000	0.000000	0.000000	0.051789	0.305114	0.003569	0.000000	0.000000	3.000000	5.000000	0.000000
1945.689201	0.110819	0.601095	0.028933	77.211746	18.418377	29.302267	0.532298	0.000000	1.446034	0.000000	0.000000	0.000000	0.051789	0.305114	0.003569	0.000000	0.000000	3.000000	5.000000	0.000000
1945.692534	0.110811	0.602253	0.029007	77.362312	18.559067	29.449846	0.540930	0.000000	1.446629	0.000000	0.000000	0.000000	-0.002167	0.347264	0.022452	0.000000	0.000000	3.000000	5.000000	0.000000
1945.695867	0.110811	0.602253	0.029007	77.362312	18.559067	29.449846	0.540930	0.000000	1.446629	0.000000	0.000000	0.000000	-0.002167	0.347264	0.022452	0.000000	0.000000	3.000000	5.000000	0.000000
1945.699201	0.110811	0.602253	0.029007	77.362312	18.559067	29.449846	0.540930	0.000000	1.446629	0.000000	0.000000	0.000000	-0.002167	0.347264	0.022452	0.000000	0.000000	3.000000	5.000000	0.000000
1945.702534	0.110665	0.603559	0.029111	77.639267	18.863441	29.795527	0.540568	0.000000	1.450371	0.000000	0.000000	0.000000	-0.043937	0.391871	0.030942	0.000000	0.000000	3.000000	5.000000	0.000000
1945.705867	0.110665	0.603559	0.029111	77.639267	18.863441	29.795527	0.540568	0.000000	1.450371	0.000000	0.000000	0.000000	-0.043937	0.391871	0.030942	0.000000	0.000000	3.000000	5.000000	0.000000
1945.709201	0.110665	0.603559	0.029111	77.639267	18.863441	29.795527	0.540568	0.000000	1.450371	0.000000	0.000000	0.000000	-0.043937	0.391871	0.030942	0.000000	0.000000	3.000000	5.000000	0.000000
1945.712534	0.110478	0.604979	0.029251	77.956032	19.415293	30.447327	0.533246	0.000000	1.455528	0.000000	0.000000	0.000000	-0.056001	0.426050	0.042058	0.000000	0.000000	3.000000	5.000000	0.000000
1945.715867	0.110478	0.604979	0.029251	77.956032	19.415293	30.447327	0.533246	0.000000	1.455528	0.000000	0.000000	0.000000	-0.056001	0.426050	0.042058	0.000000	0.000000	3.000000	5.000000	0.000000
1945.719201	0.110478	0.604979	0.029251	77.956032	19.415293	30.447327	0.533246	0.000000	1.455528	0.000000	0.000000	0.000000	-0.056001	0.426050	0.042058	0.000000	0.000000	3.000000	5.000000	0.000000
1945.722534	0.110285	0.606482	0.029363	78.244164	20.136829	31.297543	0.523912	0.000000	1.462538	0.000000	0.000000	0.000000	-0.057929	0.451015	0.033645	0.000000	0.000000	3.000000	5.000000	0.000000
1945.725867	0.110285	0.606482	0.029363	78.244164	20.136829	31.297543	0.523912	0.000000	1.462538	0.000000	0.000000	0.000000	-0.057929	0.451015	0.033645	0.000000	0.000000	3.000000	5.000000	0.000000
1945.729201	0.110285	0.606482	0.029363	78.244164	20.136829	31.297543	0.523912	0.000000	1.462538	0.000000	0.000000	0.000000	-0.057929	0.451015	0.033645	0.000000	0.000000	3.000000	5.000000	0.000000
1945.732534	0.110114	0.608061	0.029464	78.490662	20.793674	32.058895	0.514257	0.000000	1.468145	0.000000	0.000000	0.000000	-0.051398	0.473650	0.030397	0.000000	0.000000	3.000000	5.000000	0.000000
1945.735867	0.110114	0.608061	0.029464	78.490662	20.793674	32.058895	0.514257	0.000000	1.468145	0.000000	0.000000	0.000000	-0.051398	0.473650	0.030397	0.000000	0.000000	3.000000	5.000000	0.000000
1945.739201	0.110114	0.608061	0.029464	78.490662	20.793674	32.058895	0.514257	0.000000	1.468145	0.000000	0.000000	0.000000	-0.051398	0.473650	0.030397	0.000000	0.000000	3.000000	5.000000	0.000000
1945.742534	0.109972	0.609665	0.029480	78.695511	21.255049	32.584000	0.505691	0.000000	1.473211	0.000000	0.000000	0.000000	-0.042613	0.480989	0.004852	0.000000	0.000000	3.000000	5.000000	0.000000
1945.745867	0.109972	0.609665	0.029480	78.695511	21.255049	32.584000	0.505691	0.000000	1.473211	0.000000	0.000000	0.000000	-0.042613	0.480989	0.004852	0.000000	0.000000	3.000000	5.000000	0.000000
1945.749201	0.109972	0.609665	0.029480	78.695511	21.255049	32.584000	0.505691	0.000000	1.473211	0.000000	0.000000	0.000000	-0.042613	0.480989	0.004852	0.000000	0.000000	3.000000	5.000000	0.000000
1945.752534	0.109882	0.611292	0.029406	78.854118	21.480684	32.817802	0.498588	0.000000	1.474020	0.000000	0.000000	0.000000	-0.026888	0.488138	-0.022300	0.000000	0.000000	3.000000	5.000000	0.000000
1945.755867	0.109882	0.611292	0.029406	78.854118	21.480684	32.817802	0.498588	0.000000	1.474020	0.000000	0.000000	0.000000	-0.026888	0.488138	-0.022300	0.000000	0.000000	3.000000	5.000000	0.000000
1945.759201	0.109882	0.611292	0.029406	78.854118	21.480684	32.817802	0.498588	0.000000	1.474020	0.000000	0.000000	0.000000	-0.026888	0.488138	-0.022300	0.000000	0.000000	3.000000	5.000000	0.000000
1945.762534	0.109923	0.612954	0.029264	78.967537	21.627512	32.946140	0.494107	0.000000	1.470303	0.000000	0.000000	0.000000	0.012193	0.498810	-0.042737	0.000000	0.000000	3.000000	5.000000	0.000000
1945.765867	0.109923	0.612954	0.029264	78.967537	21.627512	32.946140	0.494107	0.000000	1.470303	0.000000	0.000000	0.000000	0.012193	0.498810	-0.042737	0.000000	0.000000	3.000000	5.000000	0.000000
1945.769201	0.109923	0.612954	0.029264	78.967537	21.627512	32.946140	0.494107	0.000000	1.470303	0.000000	0.000000	0.000000	0.012193	0.498810	-0.042737	0.000000	0.000000	3.000000	5.000000	0.000000
1945.772534	0.110083	0.614593	0.029008	79.045296	21.754148	33.041416	0.496139	0.000000	1.463180	0.000000	0.000000	0.000000	0.048182	0.491610	-0.076661	0.000000	0.000000	3.000000	5.000000	0.000000
1945.775867	0.110083	0.614593	0.029008	79.045296	21.754148	33.041416	0.496139	0.000000	1.463180	0.000000	0.000000	0.000000	0.048182	0.491610	-0.076661	0.000000	0.000000	3.000000	5.000000	0.000000
1945.779201	0.110083	0.614593	0.029008	79.045296	21.754148	33.041416	0.496139	0.000000	1.463180	0.000000	0.000000	0.000000	0.048182	0.491610	-0.076661	0.000000	0.000000	3.000000	5.000000	0.000000
1945.782534	0.110278	0.616247	0.028690	79.087540	21.829254	33.072906	0.504169	0.000000	1.450403	0.000000	0.000000	0.000000	0.058434	0.496066	-0.095372	0.000000	0.000000	3.000000	5.000000	0.000000
1945.785867	0.110278	0.616247	0.028690	79.087540	21.829254	33.072906	0.504169	0.000000	1.450403	0.000000	0.000000	0.000000	0.058434	0.496066	-0.095372	0.000000	0.000000	3.000000	5.000000	0.000000
1945.789201	0.110278	0.616247	0.028690	79.087540	21.829254	33.072906	0.504169	0.000000	1.450403	0.000000	0.000000	0.000000	0.058434	0.496066	-0.095372	0.000000	0.000000	3.000000	5.000000	0.000000
1945.792534	0.110420	0.617907	0.028354	79.106262	21.741932	32.922638	0.513908	0.000000	1.434508	0.000000	0.000000	0.000000	0.042554	0.498231	-0.100852	0.000000	0.000000	3.000000	5.000000	0.000000
1945.795867	0.110420	0.617907	0.028354	79.106262	21.741932	32.922638	0.513908	0.000000	1.434508	0.000000	0.000000	0.000000	0.042554	0.498231	-0.100852	0.000000	0.000000	3.000000	5.000000	0.000000
1945.799201	0.110420	0.617907	0.028354	79.106262	21.741932	32.922638	0.513908	0.000000	1.434508	0.000000	0.000000	0.000000	0.042554	0.498231	-0.100852	0.000000	0.000000	3.000000	5.000000	0.000000
1945.802534	0.110424	0.619615	0.028050	79.134384	21.548058	32.660633	0.521001	0.000000	1.417699	0.000000	0.000000	0.000000	0.001054	0.512294	-0.091248	0.000000	0.000000	3.000000	5.000000	0.000000
1945.805867	0.110424	0.619615	0.028050	79.134384	21.548058	32.660633	0.521001	0.000000	1.417699	0.000000	0.000000	0.000000	0.001054	0.512294	-0.091248	0.000000	0.000000	3.000000	5.000000	0.000000
1945.809201	0.110424	0.619615	0.028050	79.134384	21.548058	32.660633	0.521001	0.000000	1.417699	0.000000	0.000000	0.000000	0.001054	0.512294	-0.091248	0.000000	0.000000	3.000000	5.000000	0.000000
1945.812534	0.110317	0.621362	0.027795	79.219490	21.499975	32.580288	0.521176	0.000000	1.402491	0.000000	0.000000	0.000000	-0.031903	0.524205	-0.076362	0.000000	0.000000	3.000000	5.000000	0.000000
1945.815867	0.110317	0.621362	0.027795	79.219490	21.499975	32.580288	0.521176	0.000000	1.402491	0.000000	0.000000	0.000000	-0.031903	0.524205	-0.076362	0.000000	0.000000	3.000000	5.000000	0.000000
1945.819201	0.110317	0.621362	0.027795	79.219490	21.499975	32.580288	0.521176	0.000000	1.402491	0.000000	0.000000	0.000000	-0.031903	0.524205	-0.076362	0.000000	0.000000	3.000000	5.000000	0.000000
1945.822534	0.110218	0.623123	0.027573	79.377159	21.695166	32.773010	0.515859	0.000000	1.389765	0.000000	0.000000	0.000000	-0.029721	0.528088	-0.066819	0.000000	0.000000	3.000000	5.000000	0.000000
1945.825867	0.110218	0.623123	0.027573	79.377159	21.695166	32.773010	0.515859	0.000000	1.389765	0.000000	0.000000	0.000000	-0.029721	0.528088	-0.066819	0.000000	0.000000	3.000000	5.000000	0.000000
1945.829201	0.110218	0.623123	0.027573	79.377159	21.695166	32.773010	0.515859	0.000000	1.389765	0.000000	0.000000	0.000000	-0.029721	0.528088	-0.066819	0.000000	0.000000	3.000000	5.000000	0.000000
1945.832534	0.110147	0.624924	0.027367	79.603844	21.966034	33.032978	0.510905	0.000000	1.378628	0.000000	0.000000	0.000000	-0.021256	0.540231	-0.061574	0.000000	0.000000	3.000000	5.000000	0.000000
1945.835867	0.110147	0.624924	0.027367	79.603844	21.966034	33.032978	0.510905	0.000000	1.378628	0.000000	0.000000	0.000000	-0.021256	0.540231	-0.061574	0.000000	0.000000	3.000000	5.000000	0.000000
1945.839201	0.110147	0.624924	0.027367	79.603844	21.966034	33.032978	0.510905	0.000000	1.378628	0.000000	0.000000	0.000000	-0.021256	0.540231	-0.061574	0.000000	0.000000	3.000000	5.000000	0.000000
1945.842534	0.110115	0.626751	0.027226	79.846909	22.265120	33.323357	0.507363	0.000000	1.368366	0.000000	0.000000	0.000000	-0.009644	0.548271	-0.042429	0.000000	0.000000	3.000000	5.000000	0.000000
1945.845867	0.110115	0.626751	0.027226	79.846909	22.265120	33.323357	0.507363	0.000000	1.368366	0.000000	0.000000	0.000000	-0.009644	0.548271	-0.042429	0.000000	0.000000	3.000000	5.000000	0.000000
1945.849201	0.110115	0.626751	0.027226	79.846909	22.265120	33.323357	0.507363	0.000000	1.368366	0.000000	0.000000	0.000000	-0.009644	0.548271	-0.042429	0.000000	0.000000	3.000000	5.000000	0.000000
1945.852534	0.110143	0.628559	0.027138	80.085159	22.578491	33.622612	0.505755	0.000000	1.361294	0.000000	0.000000	0.000000	0.008483	0.542314	-0.026506	0.000000	0.000000	3.000000	5.000000	0.000000
1945.855867	0.110143	0.628559	0.027138	80.085159	22.578491	33.622612	0.505755	0.000000	1.361294	0.000000	0.000000	0.000000	0.008483	0.542314	-0.026506	0.000000	0.000000	3.000000	5.000000	0.000000
1945.859201	0.110143	0.628559	0.027138	80.085159	22.578491	33.622612	0.505755	0.000000	1.361294	0.000000	0.000000	0.000000	0.008483	0.542314	-0.026506	0.000000	0.000000	3.000000	5.000000	0.000000
1945.862534	0.110135	0.630354	0.027100	80.291695	22.858204	33.887199	0.507169	0.000000	1.356876	0.000000	0.000000	0.000000	-0.002568	0.538612	-0.011292	0.000000	0.000000	3.000000	5.000000	0.000000
1945.865867	0.110135	0.630354	0.027100	80.291695	22.858204	33.887199	0.507169	0.000000	1.356876	0.000000	0.000000	0.000000	-0.002568	0.538612	-0.011292	0.000000	0.000000	3.000000	5.000000	0.000000
1945.869201	0.110135	0.630354	0.027100	80.291695	22.858204	33.887199	0.507169	0.000000	1.356876	0.000000	0.000000	0.000000	-0.002568	0.538612	-0.011292	0.000000	0.000000	3.000000	5.000000	0.000000
1945.872534	0.110089	0.632137	0.027113	80.459152	23.104578	34.126045	0.506741	0.000000	1.354994	0.000000	0.000000	0.000000	-0.013609	0.534967	0.003949	0.000000	0.000000	3.000000	5.000000	0.000000
1945.875867	0.110089	0.632137	0.027113	80.459152	23.104578	34.126045	0.506741	0.000000	1.354994	0.000000	0.000000	0.000000	-0.013609	0.534967	0.003949	0.000000	0.000000	3.000000	5.000000	0.000000
1945.879201	0.110089	0.632137	0.027113	80.459152	23.104578	34.126045	0.506741	0.000000	1.354994	0.000000	0.000000	0.000000	-0.013609	0.534967	0.003949	0.000000	0.000000	3.000000	5.000000	0.000000
1945.882534	0.110046	0.633820	0.027134	80.599411	23.316769	34.336876	0.504473	0.000000	1.355653	0.000000	0.000000	0.000000	-0.013082	0.504923	0.006262	0.000000	0.000000	3.000000	5.000000	0.000000
1945.885867	0.110046	0.633820	0.027134	80.599411	23.316769	34.336876	0.504473	0.000000	1.355653	0.000000	0.000000	0.000000	-0.013082	0.504923	0.006262	0.000000	0.000000	3.000000	5.000000	0.000000
1945.889201	0.110046	0.633820	0.027134	80.599411	23.316769	34.336876	0.504473	0.000000	1.355653	0.000000	0.000000	0.000000	-0.013082	0.504923	0.006262	0.000000	0.000000	3.000000	5.000000	0.000000
1945.892534	0.109959	0.635451	0.027178	80.706543	23.488491	34.508198	0.502292	0.000000	1.356696	0.000000	0.000000	0.000000	-0.025980	0.489099	0.013359	0.000000	0.000000	3.000000	5.000000	0.000000
1945.895867	0.109959	0.635451	0.027178	80.706543	23.488491	34.508198	0.502292	0.000000	1.356696	0.000000	0.000000	0.000000	-0.025980	0.489099	0.013359	0.000000	0.000000	3.000000	5.000000	0.000000
1945.899201	0.109959	0.635451	0.027178	80.706543	23.488491	34.508198	0.502292	0.000000	1.356696	0.000000	0.000000	0.000000	-0.025980	0.489099	0.013359	0.000000	0.000000	3.000000	5.000000	0.000000
1945.902534	0.109898	0.636981	0.027227	80.781326	23.615906	34.638668	0.497962	0.000000	1.358923	0.000000	0.000000	0.000000	-0.018446	0.458998	0.014611	0.000000	0.000000	3.000000	5.000000	0.000000
1945.905867	0.109898	0.636981	0.027227	80.781326	23.615906	34.638668	0.497962	0.000000	1.358923	0.000000	0.000000	0.000000	-0.018446	0.458998	0.014611	0.000000	0.000000	3.000000	5.000000	0.000000
1945.909201	0.109898	0.636981	0.027227	80.781326	23.615906	34.638668	0.497962	0.000000	1.358923	0.000000	0.000000	0.000000	-0.018446	0.458998	0.014611	0.000000	0.000000	3.000000	5.000000	0.000000
1945.912534	0.109925	0.638417	0.027242	80.827675	23.714390	34.730228	0.494888	0.000000	1.361358	0.000000	0.000000	0.000000	0.008254	0.430775	0.004401	0.000000	0.000000	3.000000	5.000000	0.000000
1945.915867	0.109925	0.638417	0.027242	80.827675	23.714390	34.730228	0.494888	0.000000	1.361358	0.000000	0.000000	0.000000	0.008254	0.430775	0.004401	0.000000	0.000000	3.000000	5.000000	0.000000
1945.919201	0.109925	0.638417	0.027242	80.827675	23.714390	34.730228	0.494888	0.000000	1.361358	0.000000	0.000000	0.000000	0.008254	0.430775	0.004401	0.000000	0.000000	3.000000	5.000000	0.000000
1945.922534	0.110050	0.639772	0.027261	80.859131	23.804188	34.800144	0.496264	0.000000	1.362092	0.000000	0.000000	0.000000	0.037550	0.406708	0.005626	0.000000	0.000000	3.000000	5.000000	0.000000
1945.925867	0.110050	0.639772	0.027261	80.859131	23.804188	34.800144	0.496264	0.000000	1.362092	0.000000	0.000000	0.000000	0.037550	0.406708	0.005626	0.000000	0.000000	3.000000	5.000000	0.000000
1945.929201	0.110050	0.639772	0.027261	80.859131	23.804188	34.800144	0.496264	0.000000	1.362092	0.000000	0.000000	0.000000	0.037550	0.406708	0.005626	0.000000	0.000000	3.000000	5.000000	0.000000
1945.932534	0.110271	0.641075	0.027274	80.872559	23.856977	34.819786	0.502522	0.000000	1.363029	0.000000	0.000000	0.000000	0.066231	0.390779	0.004082	0.000000	0.000000	3.000000	5.000000	0.000000
1945.935867	0.110271	0.641075	0.027274	80.872559	23.856977	34.819786	0.502522	0.000000	1.363029	0.000000	0.000000	0.000000	0.066231	0.390779	0.004082	0.000000	0.000000	3.000000	5.000000	0.000000
1945.939201	0.110271	0.641075	0.027274	80.872559	23.856977	34.819786	0.502522	0.000000	1.363029	0.000000	0.000000	0.000000	0.066231	0.390779	0.004082	0.000000	0.000000	3.000000	5.000000	0.000000
1945.942534	0.110556	0.642332	0.027354	80.876930	23.792397	34.702461	0.513560	0.000000	1.363710	0.000000	0.000000	0.000000	0.085307	0.377141	0.023983	0.000000	0.000000	3.000000	5.000000	0.000000
1945.945867	0.110556	0.642332	0.027354	80.876930	23.792397	34.702461	0.513560	0.000000	1.363710	0.000000	0.000000	0.000000	0.085307	0.377141	0.023983	0.000000	0.000000	3.000000	5.000000	0.000000
1945.949201	0.110556	0.642332	0.027354	80.876930	23.792397	34.702461	0.513560	0.000000	1.363710	0.000000	0.000000	0.000000	0.085307	0.377141	0.023983	0.000000	0.000000	3.000000	5.000000	0.000000
1945.952534	0.110892	0.643509	0.027450	80.893471	23.517204	34.339066	0.527778	0.000000	1.367707	0.000000	0.000000	0.000000	0.100957	0.353087	0.028715	0.000000	0.000000	3.000000	5.000000	0.000000
1945.955867	0.110892	0.643509	0.027450	80.893471	23.517204	34.339066	0.527778	0.000000	1.367707	0.000000	0.000000	0.000000	0.100957	0.353087	0.028715	0.000000	0.000000	3.000000	5.000000	0.000000
1945.959201	0.110892	0.643509	0.027450	80.893471	23.517204	34.339066	0.527778	0.000000	1.367707	0.000000	0.000000	0.000000	0.100957	0.353087	0.028715	0.000000	0.000000	3.000000	5.000000	0.000000
1945.962534	0.111224	0.644619	0.027525	80.905991	22.892555	33.582325	0.544604	0.000000	1.372493	0.000000	0.000000	0.000000	0.099631	0.332887	0.022635	0.000000	0.000000	3.000000	5.000000	0.000000
1945.965867	0.111224	0.644619	0.027525	80.905991	22.892555	33.582325	0.544604	0.000000	1.372493	0.000000	0.000000	0.000000	0.099631	0.332887	0.022635	0.000000	0.000000	3.000000	5.000000	0.000000
1945.969201	0.111224	0.644619	0.027525	80.905991	22.892555	33.582325	0.544604	0.000000	1.372493	0.000000	0.000000	0.000000	0.099631	0.332887	0.022635	0.000000	0.000000	3.000000	5.000000	0.000000
1945.972534	0.111533	0.645729	0.027603	80.913147	22.024399	32.555481	0.561209	0.000000	1.376265	0.000000	0.000000	0.000000	0.092585	0.333204	0.023379	0.000000	0.000000	3.000000	5.000000	0.000000
1945.975867	0.111533	0.645729	0.027603	80.913147	22.024399	32.555481	0.561209	0.000000	1.376265	0.000000	0.000000	0.000000	0.092585	0.333204	0.023379	0.000000	0.000000	3.000000	5.000000	0.000000
1945.979201	0.111533	0.645729	0.027603	80.913147	22.024399	32.555481	0.561209	0.000000	1.376265	0.000000	0.000000	0.000000	0.092585	0.333204	0.023379	0.000000	0.000000	3.000000	5.000000	0.000000
1945.982534	0.111869	0.646835	0.027697	80.929398	20.910185	31.250391	0.576640	0.000000	1.380161	0.000000	0.000000	0.000000	0.100978	0.331624	0.028009	0.000000	0.000000	3.000000	5.000000	0.000000
1945.985867	0.111869	0.646835	0.027697	80.929398	20.910185	31.250391	0.576640	0.000000	1.380161	0.000000	0.000000	0.000000	0.100978	0.331624	0.028009	0.000000	0.000000	3.000000	5.000000	0.000000
1945.989201	0.111869	0.646835	0.027697	80.929398	20.910185	31.250391	0.576640	0.000000	1.380161	0.000000	0.000000	0.000000	0.100978	0.331624	0.028009	0.000000	0.000000	3.000000	5.000000	0.000000
1945.992534	0.112231	0.647914	0.027792	80.935532	19.524382	29.635096	0.593470	0.000000	1.384830	0.000000	0.000000	0.000000	0.108457	0.323800	0.028612	0.000000	0.000000	3.000000	5.000000	0.000000
1945.995867	0.112231	0.647914	0.027792	80.935532	19.524382	29.635096	0.593470	0.000000	1.384830	0.000000	0.000000	0.000000	0.108457	0.323800	0.028612	0.000000	0.000000	3.000000	5.000000	0.000000
1945.999201	0.112231	0.647914	0.027792	80.935532	19.524382	29.635096	0.593470	0.000000	1.384830	0.000000	0.000000	0.000000	0.108457	0.323800	0.028612	0.000000	0.000000	3.000000	5.000000	0.000000
1946.002534	0.112591	0.648946	0.027881	80.930313	17.912340	27.763594	0.611546	0.000000	1.389598	0.000000	0.000000	0.000000	0.108119	0.309708	0.026852	0.000000	0.000000	3.000000	5.000000	0.000000
1946.005867	0.112591	0.648946	0.027881	80.930313	17.912340	27.763594	0.611546	0.000000	1.389598	0.000000	0.000000	0.000000	0.108119	0.309708	0.026852	0.000000	0.000000	3.000000	5.000000	0.000000
1946.009201	0.112591	0.648946	0.027881	80.930313	17.912340	27.763594	0.611546	0.000000	1.389598	0.000000	0.000000	0.000000	0.108119	0.309708	0.026852	0.000000	0.000000	3.000000	5.000000	0.000000
1946.012534	0.113014	0.649961	0.028028	80.921883	16.171162	25.744434	0.629566	0.000000	1.394074	0.000000	0.000000	0.000000	0.126765	0.304342	0.044065	0.000000	0.000000	3.000000	5.000000	0.000000
1946.015867	0.113014	0.649961	0.028028	80.921883	16.171162	25.744434	0.629566	0.000000	1.394074	0.000000	0.000000	0.000000	0.126765	0.304342	0.044065	0.000000	0.000000	3.000000	5.000000	0.000000
1946.019201	0.113014	0.649961	0.028028	80.921883	16.171162	25.744434	0.629566	0.000000	1.394074	0.000000	0.000000	0.000000	0.126765	0.304342	0.044065	0.000000	0.000000	3.000000	5.000000	0.000000
1946.022534	0.113481	0.650880	0.028156	80.914597	14.400517	23.690105	0.650694	0.000000	1.401418	0.000000	0.000000	0.000000	0.140108	0.275794	0.038298	0.000000	0.000000	3.000000	5.000000	0.000000
1946.025867	0.113481	0.650880	0.028156	80.914597	14.400517	23.690105	0.650694	0.000000	1.401418	0.000000	0.000000	0.000000	0.140108	0.275794	0.038298	0.000000	0.000000	3.000000	5.000000	0.000000
1946.029201	0.113481	0.650880	0.028156	80.914597	14.400517	23.690105	0.650694	0.000000	1.401418	0.000000	0.000000	0.000000	0.140108	0.275794	0.038298	0.000000	0.000000	3.000000	5.000000	0.000000
1946.032534	0.113481	0.650880	0.028156	80.915848	12.725287	21.745165	0.674045	0.000000	1.407801	0.000000	0.000000	0.000000	0.140108	0.275794	0.038298	0.000000	0.000000	3.000000	5.000000	0.000000
1946.035867	0.113935	0.651740	0.028331	80.915848	12.725287	21.745165	0.674045	0.000000	1.407801	0.000000	0.000000	0.000000	0.136270	0.257822	0.052506	0.000000	0.000000	3.000000	5.000000	0.000000
1946.039201	0.113935	0.651740	0.028331	80.915848	12.725287	21.745165	0.674045	0.000000	1.407801	0.000000	0.000000	0.000000	0.136270	0.257822	0.052506	0.000000	0.000000	3.000000	5.000000	0.000000
1946.042534	0.114429	0.652510	0.028464	80.933083	11.350782	20.136148	0.674045	0.000000	1.407801	0.000000	0.000000	0.000000	0.148041	0.231051	0.039911	0.000000	0.000000	3.000000	5.000000	0.000000
1946.045867	0.114429	0.652510	0.028464	80.933083	11.350782	20.136148	0.674045	0.000000	1.407801	0.000000	0.000000	0.000000	0.148041	0.231051	0.039911	0.000000	0.000000	3.000000	5.000000	0.000000
1946.049201	0.114429	0.652510	0.028464	80.933083	11.350782	20.136148	0.674045	0.000000	1.407801	0.000000	0.000000	0.000000	0.148041	0.231051	0.039911	0.000000	0.000000	3.000000	5.000000	0.000000
1946.052534	0.114429	0.652510	0.028464	80.983063	10.478798	19.100798	0.721430	0.000000	1.423204	0.000000	0.000000	0.000000	0.148041	0.231051	0.039911	0.000000	0.000000	3.000000	5.000000	0.000000
1946.055867	0.114872	0.653163	0.028588	80.983063	10.478798	19.100798	0.721430	0.000000	1.423204	0.000000	0.000000	0.000000	0.132899	0.195983	0.037089	0.000000	0.000000	3.000000	5.000000	0.000000
1946.059201	0.114872	0.653163	0.028588	80.983063	10.478798	19.100798	0.721430	0.000000	1.423204	0.000000	0.000000	0.000000	0.132899	0.195983	0.037089	0.000000	0.000000	3.000000	5.000000	0.000000
1946.062534	0.115302	0.653733	0.028658	81.067612	10.320735	18.879248	0.721430	0.000000	1.423204	0.000000	0.000000	0.000000	0.129185	0.170877	0.020981	0.000000	0.000000	3.000000	5.000000	0.000000
1946.065867	0.115302	0.653733	0.028658	81.067612	10.320735	18.879248	0.721430	0.000000	1.423204	0.000000	0.000000	0.000000	0.129185	0.170877	0.020981	0.000000	0.000000	3.000000	5.000000	0.000000
1946.069201	0.115302	0.653733	0.028658	81.067612	10.320735	18.879248	0.721430	0.000000	1.423204	0.000000	0.000000	0.000000	0.129185	0.170877	0.020981	0.000000	0.000000	3.000000	5.000000	0.000000
1946.072534	0.115302	0.653733	0.028658	81.158081	10.374333	18.893156	0.765111	0.000000	1.432882	0.000000	0.000000	0.000000	0.129185	0.170877	0.020981	0.000000	0.000000	3.000000	5.000000	0.000000
1946.075867	0.115700	0.654191	0.028690	81.158081	10.374333	18.893156	0.765111	0.000000	1.432882	0.000000	0.000000	0.000000	0.119287	0.137551	0.009771	0.000000	0.000000	3.000000	5.000000	0.000000
1946.079201	0.115700	0.654191	0.028690	81.158081	10.374333	18.893156	0.765111	0.000000	1.432882	0.000000	0.000000	0.000000	0.119287	0.137551	0.009771	0.000000	0.000000	3.000000	5.000000	0.000000
1946.082534	0.116174	0.654544	0.028635	81.232941	10.394600	18.862526	0.765111	0.000000	1.432882	0.000000	0.000000	0.000000	0.142292	0.106007	-0.016639	0.000000	0.000000	3.000000	5.000000	0.000000
1946.085867	0.116174	0.654544	0.028635	81.232941	10.394600	18.862526	0.765111	0.000000	1.432882	0.000000	0.000000	0.000000	0.142292	0.106007	-0.016639	0.000000	0.000000	3.000000	5.000000	0.000000
1946.089201	0.116174	0.654544	0.028635	81.232941	10.394600	18.862526	0.765111	0.000000	1.432882	0.000000	0.000000	0.000000	0.142292	0.106007	-0.016639	0.000000	0.000000	3.000000	5.000000	0.000000
1946.092534	0.116757	0.654856	0.028525	81.296356	10.432919	18.836208	0.808707	0.000000	1.431737	0.000000	0.000000	0.000000	0.174981	0.093390	-0.032980	0.000000	0.000000	3.000000	5.000000	0.000000
1946.095867	0.116757	0.654856	0.028525	81.296356	10.432919	18.836208	0.808707	0.000000	1.431737	0.000000	0.000000	0.000000	0.174981	0.093390	-0.032980	0.000000	0.000000	3.000000	5.000000	0.000000
1946.099201	0.116757	0.654856	0.028525	81.296356	10.432919	18.836208	0.808707	0.000000	1.431737	0.000000	0.000000	0.000000	0.174981	0.093390	-0.032980	0.000000	0.000000	3.000000	5.000000	0.000000
1946.102534	0.117409	0.655119	0.028395	81.326584	10.483770	18.809959	0.837870	0.000000	1.426241	0.000000	0.000000	0.000000	0.195504	0.078896	-0.039015	0.000000	0.000000	3.000000	5.000000	0.000000
1946.105867	0.117409	0.655119	0.028395	81.326584	10.483770	18.809959	0.837870	0.000000	1.426241	0.000000	0.000000	0.000000	0.195504	0.078896	-0.039015	0.000000	0.000000	3.000000	5.000000	0.000000
1946.109201	0.117409	0.655119	0.028395	81.326584	10.483770	18.809959	0.837870	0.000000	1.426241	0.000000	0.000000	0.000000	0.195504	0.078896	-0.039015	0.000000	0.000000	3.000000	5.000000	0.000000
1946.112534	0.117409	0.655119	0.028395	81.322975	10.559180	18.797199	0.870454	0.000000	1.419738	0.000000	0.000000	0.000000	0.195504	0.078896	-0.039015	0.000000	0.000000	3.000000	5.000000	0.000000
1946.115867	0.118144	0.655367	0.028205	81.322975	10.559180	18.797199	0.870454	0.000000	1.419738	0.000000	0.000000	0.000000	0.220439	0.074436	-0.056998	0.000000	0.000000	3.000000	5.000000	0.000000
1946.119201	0.118144	0.655367	0.028205	81.322975	10.559180	18.797199	0.870454	0.000000	1.419738	0.000000	0.000000	0.000000	0.220439	0.074436	-0.056998	0.000000	0.000000	3.000000	5.000000	0.000000
1946.122534	0.118927	0.655588	0.028013	81.295387	10.557173	18.690382	0.870454	0.000000	1.419738	0.000000	0.000000	0.000000	0.234930	0.066261	-0.057597	0.000000	0.000000	3.000000	5.000000	0.000000
1946.125867	0.118927	0.655588	0.028013	81.295387	10.557173	18.690382	0.870454	0.000000	1.419738	0.000000	0.000000	0.000000	0.234930	0.066261	-0.057597	0.000000	0.000000	3.000000	5.000000	0.000000
1946.129201	0.118927	0.655588	0.028013	81.295387	10.557173	18.690382	0.870454	0.000000	1.419738	0.000000	0.000000	0.000000	0.234930	0.066261	-0.057597	0.000000	0.000000	3.000000	5.000000	0.000000
1946.132534	0.118927	0.655588	0.028013	81.263329	10.272258	18.263229	0.946349	0.000000	1.400639	0.000000	0.000000	0.000000	0.234930	0.066261	-0.057597	0.000000	0.000000	3.000000	5.000000	0.000000
1946.135867	0.119744	0.655796	0.027861	81.263329	10.272258	18.263229	0.946349	0.000000	1.400639	0.000000	0.000000	0.000000	0.245217	0.062542	-0.045614	0.000000	0.000000	3.000000	5.000000	0.000000
1946.139201	0.119744	0.655796	0.027861	81.263329	10.272258	18.263229	0.946349	0.000000	1.400639	0.000000	0.000000	0.000000	0.245217	0.062542	-0.045614	0.000000	0.000000	3.000000	5.000000	0.000000
1946.142534	0.120496	0.656026	0.027737	81.232925	9.589802	17.399612	0.946349	0.000000	1.400639	0.000000	0.000000	0.000000	0.225408	0.068913	-0.037022	0.000000	0.000000	3.000000	5.000000	0.000000
1946.145867	0.120496	0.656026	0.027737	81.232925	9.589802	17.399612	0.946349	0.000000	1.400639	0.000000	0.000000	0.000000	0.225408	0.068913	-0.037022	0.000000	0.000000	3.000000	5.000000	0.000000
1946.149201	0.120496	0.656026	0.027737	81.232925	9.589802	17.399612	0.946349	0.000000	1.400639	0.000000	0.000000	0.000000	0.225408	0.068913	-0.037022	0.000000	0.000000	3.000000	5.000000	0.000000
1946.152534	0.120496	0.656026	0.027737	81.199577	8.442877	16.027138	1.024787	0.000000	1.386866	0.000000	0.000000	0.000000	0.225408	0.068913	-0.037022	0.000000	0.000000	3.000000	5.000000	0.000000
1946.155867	0.121161	0.656250	0.027659	81.199577	8.442877	16.027138	1.024787	0.000000	1.386866	0.000000	0.000000	0.000000	0.199509	0.067070	-0.023457	0.000000	0.000000	3.000000	5.000000	0.000000
1946.159201	0.121161	0.656250	0.027659	81.199577	8.442877	16.027138	1.024787	0.000000	1.386866	0.000000	0.000000	0.000000	0.199509	0.067070	-0.023457	0.000000	0.000000	3.000000	5.000000	0.000000
1946.162534	0.121786	0.656515	0.027617	81.170471	7.015793	14.347130	1.024787	0.000000	1.386866	0.000000	0.000000	0.000000	0.187642	0.079758	-0.012548	0.000000	0.000000	3.000000	5.000000	0.000000
1946.165867	0.121786	0.656515	0.027617	81.170471	7.015793	14.347130	1.024787	0.000000	1.386866	0.000000	0.000000	0.000000	0.187642	0.079758	-0.012548	0.000000	0.000000	3.000000	5.000000	0.000000
1946.169201	0.121786	0.656515	0.027617	81.170471	7.015793	14.347130	1.024787	0.000000	1.386866	0.000000	0.000000	0.000000	0.187642	0.079758	-0.012548	0.000000	0.000000	3.000000	5.000000	0.000000
1946.172534	0.121786	0.656515	0.027617	81.163872	5.583094	12.658229	1.089312	0.000000	1.380865	0.000000	0.000000	0.000000	0.187642	0.079758	-0.012548	0.000000	0.000000	3.000000	5.000000	0.000000
1946.175867	0.122464	0.656824	0.027589	81.163872	5.583094	12.658229	1.089312	0.000000	1.380865	0.000000	0.000000	0.000000	0.203417	0.092493	-0.008589	0.000000	0.000000	3.000000	5.000000	0.000000
1946.179201	0.122464	0.656824	0.027589	81.163872	5.583094	12.658229	1.089312	0.000000	1.380865	0.000000	0.000000	0.000000	0.203417	0.092493	-0.008589	0.000000	0.000000	3.000000	5.000000	0.000000
1946.182534	0.123194	0.657126	0.027571	81.184296	4.240100	11.069888	1.089312	0.000000	1.380865	0.000000	0.000000	0.000000	0.219034	0.090667	-0.005410	0.000000	0.000000	3.000000	5.000000	0.000000
1946.185867	0.123194	0.657126	0.027571	81.184296	4.240100	11.069888	1.089312	0.000000	1.380865	0.000000	0.000000	0.000000	0.219034	0.090667	-0.005410	0.000000	0.000000	3.000000	5.000000	0.000000
1946.189201	0.123194	0.657126	0.027571	81.184296	4.240100	11.069888	1.089312	0.000000	1.380865	0.000000	0.000000	0.000000	0.219034	0.090667	-0.005410	0.000000	0.000000	3.000000	5.000000	0.000000
1946.192534	0.123194	0.657126	0.027571	81.226868	2.962995	9.549999	1.159720	0.000000	1.378532	0.000000	0.000000	0.000000	0.219034	0.090667	-0.005410	0.000000	0.000000	3.000000	5.000000	0.000000
1946.195867	0.124017	0.657477	0.027530	81.226868	2.962995	9.549999	1.159720	0.000000	1.378532	0.000000	0.000000	0.000000	0.246863	0.105294	-0.012192	0.000000	0.000000	3.000000	5.000000	0.000000
1946.199201	0.124017	0.657477	0.027530	81.226868	2.962995	9.549999	1.159720	0.000000	1.378532	0.000000	0.000000	0.000000	0.246863	0.105294	-0.012192	0.000000	0.000000	3.000000	5.000000	0.000000
1946.202534	0.124872	0.657794	0.027516	81.280304	1.725640	8.080407	1.159720	0.000000	1.378532	0.000000	0.000000	0.000000	0.256432	0.095278	-0.004259	0.000000	0.000000	3.000000	5.000000	0.000000
1946.205867	0.124872	0.657794	0.027516	81.280304	1.725640	8.080407	1.159720	0.000000	1.378532	0.000000	0.000000	0.000000	0.256432	0.095278	-0.004259	0.000000	0.000000	3.000000	5.000000	0.000000
1946.209201	0.124872	0.657794	0.027516	81.280304	1.725640	8.080407	1.159720	0.000000	1.378532	0.000000	0.000000	0.000000	0.256432	0.095278	-0.004259	0.000000	0.000000	3.000000	5.000000	0.000000
1946.212534	0.124872	0.657794	0.027516	81.314789	0.395983	6.508120	1.243603	0.000000	1.375790	0.000000	0.000000	0.000000	0.256432	0.095278	-0.004259	0.000000	0.000000	3.000000	5.000000	0.000000
1946.215867	0.125707	0.658133	0.027519	81.314789	0.395983	6.508120	1.243603	0.000000	1.375790	0.000000	0.000000	0.000000	0.250592	0.101666	0.000846	0.000000	0.000000	3.000000	5.000000	0.000000
1946.219201	0.125707	0.658133	0.027519	81.314789	0.395983	6.508120	1.243603	0.000000	1.375790	0.000000	0.000000	0.000000	0.250592	0.101666	0.000846	0.000000	0.000000	3.000000	5.000000	0.000000
1946.222534	0.126434	0.658466	0.027573	81.335281	-1.004858	4.869402	1.243603	0.000000	1.375790	0.000000	0.000000	0.000000	0.217988	0.099876	0.016362	0.000000	0.000000	3.000000	5.000000	0.000000
1946.225867	0.126434	0.658466	0.027573	81.335281	-1.004858	4.869402	1.243603	0.000000	1.375790	0.000000	0.000000	0.000000	0.217988	0.099876	0.016362	0.000000	0.000000	3.000000	5.000000	0.000000
1946.229201	0.126434	0.658466	0.027573	81.335281	-1.004858	4.869402	1.243603	0.000000	1.375790	0.000000	0.000000	0.000000	0.217988	0.099876	0.016362	0.000000	0.000000	3.000000	5.000000	0.000000
1946.232534	0.126434	0.658466	0.027573	81.346581	-2.282649	3.392510	1.321700	0.000000	1.378659	0.000000	0.000000	0.000000	0.217988	0.099876	0.016362	0.000000	0.000000	3.000000	5.000000	0.000000
1946.235867	0.126983	0.658842	0.027700	81.346581	-2.282649	3.392510	1.321700	0.000000	1.378659	0.000000	0.000000	0.000000	0.164850	0.112674	0.038083	0.000000	0.000000	3.000000	5.000000	0.000000
1946.239201	0.126983	0.658842	0.027700	81.346581	-2.282649	3.392510	1.321700	0.000000	1.378659	0.000000	0.000000	0.000000	0.164850	0.112674	0.038083	0.000000	0.000000	3.000000	5.000000	0.000000
1946.242534	0.127392	0.659196	0.027850	81.366661	-3.025278	2.539206	1.321700	0.000000	1.378659	0.000000	0.000000	0.000000	0.122487	0.106369	0.044860	0.000000	0.000000	3.000000	5.000000	0.000000
1946.245867	0.127392	0.659196	0.027850	81.366661	-3.025278	2.539206	1.321700	0.000000	1.378659	0.000000	0.000000	0.000000	0.122487	0.106369	0.044860	0.000000	0.000000	3.000000	5.000000	0.000000
1946.249201	0.127392	0.659196	0.027850	81.366661	-3.025278	2.539206	1.321700	0.000000	1.378659	0.000000	0.000000	0.000000	0.122487	0.106369	0.044860	0.000000	0.000000	3.000000	5.000000	0.000000
1946.252534	0.127392	0.659196	0.027850	81.422768	-2.905339	2.661298	1.369589	0.000000	1.392482	0.000000	0.000000	0.000000	0.122487	0.106369	0.044860	0.000000	0.000000	3.000000	5.000000	0.000000
1946.255867	0.127653	0.659536	0.027999	81.422768	-2.905339	2.661298	1.369589	0.000000	1.392482	0.000000	0.000000	0.000000	0.078234	0.101909	0.044740	0.000000	0.000000	3.000000	5.000000	0.000000
1946.259201	0.127653	0.659536	0.027999	81.422768	-2.905339	2.661298	1.369589	0.000000	1.392482	0.000000	0.000000	0.000000	0.078234	0.101909	0.044740	0.000000	0.000000	3.000000	5.000000	0.000000
1946.262534	0.127653	0.659536	0.027999	81.508980	-1.938260	3.752988	1.369589	0.000000	1.392482	0.000000	0.000000	0.000000	0.078234	0.101909	0.044740	0.000000	0.000000	3.000000	5.000000	0.000000
1946.265867	0.127653	0.659536	0.027999	81.508980	-1.938260	3.752988	1.369589	0.000000	1.392482	0.000000	0.000000	0.000000	0.078234	0.101909	0.044740	0.000000	0.000000	3.000000	5.000000	0.000000
1946.269201	0.127807	0.659742	0.028119	81.508980	-1.938260	3.752988	1.369589	0.000000	1.392482	0.000000	0.000000	0.000000	0.046436	0.061856	0.036057	0.000000	0.000000	3.000000	5.000000	0.000000
1946.272534	0.127807	0.659742	0.028119	81.639046	0.051918	5.980645	1.382629	0.000000	1.399939	0.000000	0.000000	0.000000	0.046436	0.061856	0.036057	0.000000	0.000000	3.000000	5.000000	0.000000
1946.275867	0.127807	0.659742	0.028119	81.639046	0.051918	5.980645	1.382629	0.000000	1.399939	0.000000	0.000000	0.000000	0.046436	0.061856	0.036057	0.000000	0.000000	3.000000	5.000000	0.000000
1946.279201	0.127807	0.659742	0.028119	81.639046	0.051918	5.980645	1.382629	0.000000	1.399939	0.000000	0.000000	0.000000	0.046436	0.061856	0.036057	0.000000	0.000000	3.000000	5.000000	0.000000
1946.282534	0.127849	0.659624	0.028090	81.783028	2.617000	8.843102	1.390368	0.000000	1.405949	0.000000	0.000000	0.000000	0.012497	-0.035555	-0.008659	0.000000	0.000000	3.000000	5.000000	0.000000
1946.285867	0.127849	0.659624	0.028090	81.783028	2.617000	8.843102	1.390368	0.000000	1.405949	0.000000	0.000000	0.000000	0.012497	-0.035555	-0.008659	0.000000	0.000000	3.000000	5.000000	0.000000
1946.289201	0.127849	0.659624	0.028090	81.783028	2.617000	8.843102	1.390368	0.000000	1.405949	0.000000	0.000000	0.000000	0.012497	-0.035555	-0.008659	0.000000	0.000000	3.000000	5.000000	0.000000
1946.292534	0.127849	0.659624	0.028090	81.920120	5.259171	11.784502	1.392451	0.000000	1.404505	0.000000	0.000000	0.000000	0.012497	-0.035555	-0.008659	0.000000	0.000000	3.000000	5.000000	0.000000
1946.295867	0.127804	0.659202	0.027919	81.920120	5.259171	11.784502	1.392451	0.000000	1.404505	0.000000	0.000000	0.000000	-0.013554	-0.126606	-0.051442	0.000000	0.000000	3.000000	5.000000	0.000000
1946.299201	0.127804	0.659202	0.027919	81.920120	5.259171	11.784502	1.392451	0.000000	1.404505	0.000000	0.000000	0.000000	-0.013554	-0.126606	-0.051442	0.000000	0.000000	3.000000	5.000000	0.000000
1946.302534	0.127718	0.658526	0.027594	82.063255	7.511611	14.288678	1.392451	0.000000	1.404505	0.000000	0.000000	0.000000	-0.025685	-0.202868	-0.097496	0.000000	0.000000	3.000000	5.000000	0.000000
1946.305867	0.127718	0.658526	0.027594	82.063255	7.511611	14.288678	1.392451	0.000000	1.404505	0.000000	0.000000	0.000000	-0.025685	-0.202868	-0.097496	0.000000	0.000000	3.000000	5.000000	0.000000
1946.309201	0.127718	0.658526	0.027594	82.063255	7.511611	14.288678	1.392451	0.000000	1.404505	0.000000	0.000000	0.000000	-0.025685	-0.202868	-0.097496	0.000000	0.000000	3.000000	5.000000	0.000000
1946.312534	0.127604	0.657584	0.027161	82.220322	8.927741	15.864276	1.385911	0.000000	1.379683	0.000000	0.000000	0.000000	-0.034216	-0.282609	-0.129884	0.000000	0.000000	3.000000	5.000000	0.000000
1946.315867	0.127604	0.657584	0.027161	82.220322	8.927741	15.864276	1.385911	0.000000	1.379683	0.000000	0.000000	0.000000	-0.034216	-0.282609	-0.129884	0.000000	0.000000	3.000000	5.000000	0.000000
1946.319201	0.127604	0.657584	0.027161	82.220322	8.927741	15.864276	1.385911	0.000000	1.379683	0.000000	0.000000	0.000000	-0.034216	-0.282609	-0.129884	0.000000	0.000000	3.000000	5.000000	0.000000
1946.322534	0.127481	0.656356	0.026599	82.395706	9.080271	16.041536	1.380209	0.000000	1.358035	0.000000	0.000000	0.000000	-0.037015	-0.368383	-0.168473	0.000000	0.000000	3.000000	5.000000	0.000000
1946.325867	0.127481	0.656356	0.026599	82.395706	9.080271	16.041536	1.380209	0.000000	1.358035	0.000000	0.000000	0.000000	-0.037015	-0.368383	-0.168473	0.000000	0.000000	3.000000	5.000000	0.000000
1946.329201	0.127481	0.656356	0.026599	82.395706	9.080271	16.041536	1.380209	0.000000	1.358035	0.000000	0.000000	0.000000	-0.037015	-0.368383	-0.168473	0.000000	0.000000	3.000000	5.000000	0.000000
1946.332534	0.127251	0.654825	0.026007	82.602570	8.579907	15.515120	1.374040	0.000000	1.329956	0.000000	0.000000	0.000000	-0.068894	-0.459274	-0.177670	0.000000	0.000000	3.000000	5.000000	0.000000
1946.335867	0.127251	0.654825	0.026007	82.602570	8.579907	15.515120	1.374040	0.000000	1.329956	0.000000	0.000000	0.000000	-0.068894	-0.459274	-0.177670	0.000000	0.000000	3.000000	5.000000	0.000000
1946.339201	0.127251	0.654825	0.026007	82.602570	8.579907	15.515120	1.374040	0.000000	1.329956	0.000000	0.000000	0.000000	-0.068894	-0.459274	-0.177670	0.000000	0.000000	3.000000	5.000000	0.000000
1946.342534	0.126898	0.652986	0.025410	82.839737	7.897065	14.805665	1.362557	0.000000	1.300345	0.000000	0.000000	0.000000	-0.105928	-0.551522	-0.178998	0.000000	0.000000	3.000000	5.000000	0.000000
1946.345867	0.126898	0.652986	0.025410	82.839737	7.897065	14.805665	1.362557	0.000000	1.300345	0.000000	0.000000	0.000000	-0.105928	-0.551522	-0.178998	0.000000	0.000000	3.000000	5.000000	0.000000
1946.349201	0.126898	0.652986	0.025410	82.839737	7.897065	14.805665	1.362557	0.000000	1.300345	0.000000	0.000000	0.000000	-0.105928	-0.551522	-0.178998	0.000000	0.000000	3.000000	5.000000	0.000000
1946.352534	0.126389	0.650755	0.024871	83.109406	7.205228	14.113651	1.344903	0.000000	1.270512	0.000000	0.000000	0.000000	-0.152585	-0.669549	-0.161673	0.000000	0.000000	3.000000	5.000000	0.000000
1946.355867	0.126389	0.650755	0.024871	83.109406	7.205228	14.113651	1.344903	0.000000	1.270512	0.000000	0.000000	0.000000	-0.152585	-0.669549	-0.161673	0.000000	0.000000	3.000000	5.000000	0.000000
1946.359201	0.126389	0.650755	0.024871	83.109406	7.205228	14.113651	1.344903	0.000000	1.270512	0.000000	0.000000	0.000000	-0.152585	-0.669549	-0.161673	0.000000	0.000000	3.000000	5.000000	0.000000
1946.362534	0.125764	0.648138	0.024349	83.298492	6.941877	13.899196	1.319471	0.000000	1.243566	0.000000	0.000000	0.000000	-0.187636	-0.784953	-0.156731	0.000000	0.000000	3.000000	5.000000	0.000000
1946.365867	0.125764	0.648138	0.024349	83.298492	6.941877	13.899196	1.319471	0.000000	1.243566	0.000000	0.000000	0.000000	-0.187636	-0.784953	-0.156731	0.000000	0.000000	3.000000	5.000000	0.000000
1946.369201	0.125764	0.648138	0.024349	83.298492	6.941877	13.899196	1.319471	0.000000	1.243566	0.000000	0.000000	0.000000	-0.187636	-0.784953	-0.156731	0.000000	0.000000	3.000000	5.000000	0.000000
1946.372534	0.125055	0.645127	0.023877	83.266525	7.208328	14.243711	1.288199	0.000000	1.217444	0.000000	0.000000	0.000000	-0.212562	-0.903347	-0.141581	0.000000	0.000000	3.000000	5.000000	0.000000
1946.375867	0.125055	0.645127	0.023877	83.266525	7.208328	14.243711	1.288199	0.000000	1.217444	0.000000	0.000000	0.000000	-0.212562	-0.903347	-0.141581	0.000000	0.000000	3.000000	5.000000	0.000000
1946.379201	0.125055	0.645127	0.023877	83.266525	7.208328	14.243711	1.288199	0.000000	1.217444	0.000000	0.000000	0.000000	-0.212562	-0.903347	-0.141581	0.000000	0.000000	3.000000	5.000000	0.000000
1946.382534	0.124372	0.641777	0.023309	83.012253	8.444125	15.626264	1.252772	0.000000	1.193848	0.000000	0.000000	0.000000	-0.204947	-1.005008	-0.170320	0.000000	0.000000	3.000000	5.000000	0.000000
1946.385867	0.124372	0.641777	0.023309	83.012253	8.444125	15.626264	1.252772	0.000000	1.193848	0.000000	0.000000	0.000000	-0.204947	-1.005008	-0.170320	0.000000	0.000000	3.000000	5.000000	0.000000
1946.389201	0.124372	0.641777	0.023309	83.012253	8.444125	15.626264	1.252772	0.000000	1.193848	0.000000	0.000000	0.000000	-0.204947	-1.005008	-0.170320	0.000000	0.000000	3.000000	5.000000	0.000000
1946.392534	0.123813	0.638057	0.022558	82.608055	10.317158	17.694351	1.218614	0.000000	1.165461	0.000000	0.000000	0.000000	-0.167646	-1.115865	-0.225309	0.000000	0.000000	3.000000	5.000000	0.000000
1946.395867	0.123813	0.638057	0.022558	82.608055	10.317158	17.694351	1.218614	0.000000	1.165461	0.000000	0.000000	0.000000	-0.167646	-1.115865	-0.225309	0.000000	0.000000	3.000000	5.000000	0.000000
1946.399201	0.123813	0.638057	0.022558	82.608055	10.317158	17.694351	1.218614	0.000000	1.165461	0.000000	0.000000	0.000000	-0.167646	-1.115865	-0.225309	0.000000	0.000000	3.000000	5.000000	0.000000
1946.402534	0.123406	0.634014	0.021637	82.110863	12.265979	19.849154	1.190673	0.000000	1.127910	0.000000	0.000000	0.000000	-0.122206	-1.212830	-0.276274	0.000000	0.000000	3.000000	5.000000	0.000000
1946.405867	0.123406	0.634014	0.021637	82.110863	12.265979	19.849154	1.190673	0.000000	1.127910	0.000000	0.000000	0.000000	-0.122206	-1.212830	-0.276274	0.000000	0.000000	3.000000	5.000000	0.000000
1946.409201	0.123406	0.634014	0.021637	82.110863	12.265979	19.849154	1.190673	0.000000	1.127910	0.000000	0.000000	0.000000	-0.122206	-1.212830	-0.276274	0.000000	0.000000	3.000000	5.000000	0.000000
1946.412534	0.123222	0.629694	0.020549	81.580414	13.909348	21.674881	1.170306	0.000000	1.081864	0.000000	0.000000	0.000000	-0.055119	-1.296082	-0.326490	0.000000	0.000000	3.000000	5.000000	0.000000
1946.415867	0.123222	0.629694	0.020549	81.580414	13.909348	21.674881	1.170306	0.000000	1.081864	0.000000	0.000000	0.000000	-0.055119	-1.296082	-0.326490	0.000000	0.000000	3.000000	5.000000	0.000000
1946.419201	0.123222	0.629694	0.020549	81.580414	13.909348	21.674881	1.170306	0.000000	1.081864	0.000000	0.000000	0.000000	-0.055119	-1.296082	-0.326490	0.000000	0.000000	3.000000	5.000000	0.000000
1946.422534	0.123179	0.625162	0.019352	81.056839	14.986300	22.866606	1.161119	0.000000	1.027449	0.000000	0.000000	0.000000	-0.012984	-1.359762	-0.359069	0.000000	0.000000	3.000000	5.000000	0.000000
1946.425867	0.123179	0.625162	0.019352	81.056839	14.986300	22.866606	1.161119	0.000000	1.027449	0.000000	0.000000	0.000000	-0.012984	-1.359762	-0.359069	0.000000	0.000000	3.000000	5.000000	0.000000
1946.429201	0.123179	0.625162	0.019352	81.056839	14.986300	22.866606	1.161119	0.000000	1.027449	0.000000	0.000000	0.000000	-0.012984	-1.359762	-0.359069	0.000000	0.000000	3.000000	5.000000	0.000000
1946.432534	0.123265	0.620499	0.018195	80.554939	15.392374	23.293980	1.158955	0.000000	0.967604	0.000000	0.000000	0.000000	0.025822	-1.398659	-0.347252	0.000000	0.000000	3.000000	5.000000	0.000000
1946.435867	0.123265	0.620499	0.018195	80.554939	15.392374	23.293980	1.158955	0.000000	0.967604	0.000000	0.000000	0.000000	0.025822	-1.398659	-0.347252	0.000000	0.000000	3.000000	5.000000	0.000000
1946.439201	0.123265	0.620499	0.018195	80.554939	15.392374	23.293980	1.158955	0.000000	0.967604	0.000000	0.000000	0.000000	0.025822	-1.398659	-0.347252	0.000000	0.000000	3.000000	5.000000	0.000000
1946.442534	0.123436	0.615873	0.017186	80.081009	15.362950	23.217535	1.163259	0.000000	0.909729	0.000000	0.000000	0.000000	0.051319	-1.387879	-0.302698	0.000000	0.000000	3.000000	5.000000	0.000000
1946.445867	0.123436	0.615873	0.017186	80.081009	15.362950	23.217535	1.163259	0.000000	0.909729	0.000000	0.000000	0.000000	0.051319	-1.387879	-0.302698	0.000000	0.000000	3.000000	5.000000	0.000000
1946.449201	0.123436	0.615873	0.017186	80.081009	15.362950	23.217535	1.163259	0.000000	0.909729	0.000000	0.000000	0.000000	0.051319	-1.387879	-0.302698	0.000000	0.000000	3.000000	5.000000	0.000000
1946.452534	0.123584	0.611299	0.016371	79.633026	15.354790	23.170784	1.171812	0.000000	0.859279	0.000000	0.000000	0.000000	0.044430	-1.372298	-0.244423	0.000000	0.000000	3.000000	5.000000	0.000000
1946.455867	0.123584	0.611299	0.016371	79.633026	15.354790	23.170784	1.171812	0.000000	0.859279	0.000000	0.000000	0.000000	0.044430	-1.372298	-0.244423	0.000000	0.000000	3.000000	5.000000	0.000000
1946.459201	0.123584	0.611299	0.016371	79.633026	15.354790	23.170784	1.171812	0.000000	0.859279	0.000000	0.000000	0.000000	0.044430	-1.372298	-0.244423	0.000000	0.000000	3.000000	5.000000	0.000000
1946.462534	0.123678	0.606830	0.015810	79.214912	15.358168	23.149593	1.179217	0.000000	0.818542	0.000000	0.000000	0.000000	0.028021	-1.340524	-0.168354	0.000000	0.000000	3.000000	5.000000	0.000000
1946.465867	0.123678	0.606830	0.015810	79.214912	15.358168	23.149593	1.179217	0.000000	0.818542	0.000000	0.000000	0.000000	0.028021	-1.340524	-0.168354	0.000000	0.000000	3.000000	5.000000	0.000000
1946.469201	0.123678	0.606830	0.015810	79.214912	15.358168	23.149593	1.179217	0.000000	0.818542	0.000000	0.000000	0.000000	0.028021	-1.340524	-0.168354	0.000000	0.000000	3.000000	5.000000	0.000000
1946.472534	0.123661	0.602335	0.015381	78.851181	15.464368	23.280224	1.183888	0.000000	0.790483	0.000000	0.000000	0.000000	-0.004894	-1.348618	-0.128711	0.000000	0.000000	3.000000	5.000000	0.000000
1946.475867	0.123661	0.602335	0.015381	78.851181	15.464368	23.280224	1.183888	0.000000	0.790483	0.000000	0.000000	0.000000	-0.004894	-1.348618	-0.128711	0.000000	0.000000	3.000000	5.000000	0.000000
1946.479201	0.123661	0.602335	0.015381	78.851181	15.464368	23.280224	1.183888	0.000000	0.790483	0.000000	0.000000	0.000000	-0.004894	-1.348618	-0.128711	0.000000	0.000000	3.000000	5.000000	0.000000
1946.482534	0.123548	0.597730	0.014947	78.592964	15.971091	23.912773	1.183072	0.000000	0.769031	0.000000	0.000000	0.000000	-0.034007	-1.381498	-0.129961	0.000000	0.000000	3.000000	5.000000	0.000000
1946.485867	0.123548	0.597730	0.014947	78.592964	15.971091	23.912773	1.183072	0.000000	0.769031	0.000000	0.000000	0.000000	-0.034007	-1.381498	-0.129961	0.000000	0.000000	3.000000	5.000000	0.000000
1946.489201	0.123548	0.597730	0.014947	78.592964	15.971091	23.912773	1.183072	0.000000	0.769031	0.000000	0.000000	0.000000	-0.034007	-1.381498	-0.129961	0.000000	0.000000	3.000000	5.000000	0.000000
1946.492534	0.123405	0.593093	0.014400	78.509819	17.074579	25.288095	1.177404	0.000000	0.747371	0.000000	0.000000	0.000000	-0.042973	-1.390997	-0.164225	0.000000	0.000000	3.000000	5.000000	0.000000
1946.495867	0.123405	0.593093	0.014400	78.509819	17.074579	25.288095	1.177404	0.000000	0.747371	0.000000	0.000000	0.000000	-0.042973	-1.390997	-0.164225	0.000000	0.000000	3.000000	5.000000	0.000000
1946.499201	0.123405	0.593093	0.014400	78.509819	17.074579	25.288095	1.177404	0.000000	0.747371	0.000000	0.000000	0.000000	-0.042973	-1.390997	-0.164225	0.000000	0.000000	3.000000	5.000000	0.000000
1946.502534	0.123299	0.588499	0.013722	78.566582	18.671427	27.269203	1.170242	0.000000	0.720000	0.000000	0.000000	0.000000	-0.031762	-1.378220	-0.203536	0.000000	0.000000	3.000000	5.000000	0.000000
1946.505867	0.123299	0.588499	0.013722	78.566582	18.671427	27.269203	1.170242	0.000000	0.720000	0.000000	0.000000	0.000000	-0.031762	-1.378220	-0.203536	0.000000	0.000000	3.000000	5.000000	0.000000
1946.509201	0.123299	0.588499	0.013722	78.566582	18.671427	27.269203	1.170242	0.000000	0.720000	0.000000	0.000000	0.000000	-0.031762	-1.378220	-0.203536	0.000000	0.000000	3.000000	5.000000	0.000000
1946.512534	0.123259	0.584019	0.012842	78.697723	20.390129	29.388002	1.164948	0.000000	0.686078	0.000000	0.000000	0.000000	-0.011865	-1.344152	-0.263885	0.000000	0.000000	3.000000	5.000000	0.000000
1946.515867	0.123259	0.584019	0.012842	78.697723	20.390129	29.388002	1.164948	0.000000	0.686078	0.000000	0.000000	0.000000	-0.011865	-1.344152	-0.263885	0.000000	0.000000	3.000000	5.000000	0.000000
1946.519201	0.123259	0.584019	0.012842	78.697723	20.390129	29.388002	1.164948	0.000000	0.686078	0.000000	0.000000	0.000000	-0.011865	-1.344152	-0.263885	0.000000	0.000000	3.000000	5.000000	0.000000
1946.522534	0.123266	0.579693	0.011870	78.872482	21.686142	30.962774	1.162971	0.000000	0.642097	0.000000	0.000000	0.000000	0.002089	-1.297804	-0.291553	0.000000	0.000000	3.000000	5.000000	0.000000
1946.525867	0.123266	0.579693	0.011870	78.872482	21.686142	30.962774	1.162971	0.000000	0.642097	0.000000	0.000000	0.000000	0.002089	-1.297804	-0.291553	0.000000	0.000000	3.000000	5.000000	0.000000
1946.529201	0.123266	0.579693	0.011870	78.872482	21.686142	30.962774	1.162971	0.000000	0.642097	0.000000	0.000000	0.000000	0.002089	-1.297804	-0.291553	0.000000	0.000000	3.000000	5.000000	0.000000
1946.532534	0.123345	0.575657	0.010903	79.110489	21.896664	31.168623	1.163319	0.000000	0.593505	0.000000	0.000000	0.000000	0.023528	-1.210867	-0.290194	0.000000	0.000000	3.000000	5.000000	0.000000
1946.535867	0.123345	0.575657	0.010903	79.110489	21.896664	31.168623	1.163319	0.000000	0.593505	0.000000	0.000000	0.000000	0.023528	-1.210867	-0.290194	0.000000	0.000000	3.000000	5.000000	0.000000
1946.539201	0.123345	0.575657	0.010903	79.110489	21.896664	31.168623	1.163319	0.000000	0.593505	0.000000	0.000000	0.000000	0.023528	-1.210867	-0.290194	0.000000	0.000000	3.000000	5.000000	0.000000
1946.542534	0.123427	0.571952	0.010043	79.371284	21.236574	30.288624	1.167240	0.000000	0.545139	0.000000	0.000000	0.000000	0.024592	-1.111260	-0.257800	0.000000	0.000000	3.000000	5.000000	0.000000
1946.545867	0.123427	0.571952	0.010043	79.371284	21.236574	30.288624	1.167240	0.000000	0.545139	0.000000	0.000000	0.000000	0.024592	-1.111260	-0.257800	0.000000	0.000000	3.000000	5.000000	0.000000
1946.549201	0.123427	0.571952	0.010043	79.371284	21.236574	30.288624	1.167240	0.000000	0.545139	0.000000	0.000000	0.000000	0.024592	-1.111260	-0.257800	0.000000	0.000000	3.000000	5.000000	0.000000
1946.552534	0.123548	0.568667	0.009514	79.604332	19.948727	28.640984	1.171339	0.000000	0.502172	0.000000	0.000000	0.000000	0.036305	-0.985751	-0.158691	0.000000	0.000000	3.000000	5.000000	0.000000
1946.555867	0.123548	0.568667	0.009514	79.604332	19.948727	28.640984	1.171339	0.000000	0.502172	0.000000	0.000000	0.000000	0.036305	-0.985751	-0.158691	0.000000	0.000000	3.000000	5.000000	0.000000
1946.559201	0.123548	0.568667	0.009514	79.604332	19.948727	28.640984	1.171339	0.000000	0.502172	0.000000	0.000000	0.000000	0.036305	-0.985751	-0.158691	0.000000	0.000000	3.000000	5.000000	0.000000
1946.562534	0.123612	0.565782	0.009309	79.773781	18.287945	26.563757	1.177390	0.000000	0.475724	0.000000	0.000000	0.000000	0.019214	-0.865506	-0.061698	0.000000	0.000000	3.000000	5.000000	0.000000
1946.565867	0.123612	0.565782	0.009309	79.773781	18.287945	26.563757	1.177390	0.000000	0.475724	0.000000	0.000000	0.000000	0.019214	-0.865506	-0.061698	0.000000	0.000000	3.000000	5.000000	0.000000
1946.569201	0.123612	0.565782	0.009309	79.773781	18.287945	26.563757	1.177390	0.000000	0.475724	0.000000	0.000000	0.000000	0.019214	-0.865506	-0.061698	0.000000	0.000000	3.000000	5.000000	0.000000
1946.572534	0.123620	0.563220	0.009428	79.874062	16.681135	24.579573	1.180592	0.000000	0.465441	0.000000	0.000000	0.000000	0.002374	-0.768359	0.035801	0.000000	0.000000	3.000000	5.000000	0.000000
1946.575867	0.123620	0.563220	0.009428	79.874062	16.681135	24.579573	1.180592	0.000000	0.465441	0.000000	0.000000	0.000000	0.002374	-0.768359	0.035801	0.000000	0.000000	3.000000	5.000000	0.000000
1946.579201	0.123620	0.563220	0.009428	79.874062	16.681135	24.579573	1.180592	0.000000	0.465441	0.000000	0.000000	0.000000	0.002374	-0.768359	0.035801	0.000000	0.000000	3.000000	5.000000	0.000000
1946.582534	0.123676	0.560925	0.009729	79.938484	15.678254	23.347969	1.180988	0.000000	0.471408	0.000000	0.000000	0.000000	0.016784	-0.688710	0.090216	0.000000	0.000000	3.000000	5.000000	0.000000
1946.585867	0.123676	0.560925	0.009729	79.938484	15.678254	23.347969	1.180988	0.000000	0.471408	0.000000	0.000000	0.000000	0.016784	-0.688710	0.090216	0.000000	0.000000	3.000000	5.000000	0.000000
1946.589201	0.123676	0.560925	0.009729	79.938484	15.678254	23.347969	1.180988	0.000000	0.471408	0.000000	0.000000	0.000000	0.016784	-0.688710	0.090216	0.000000	0.000000	3.000000	5.000000	0.000000
1946.592534	0.123822	0.558954	0.010101	79.999680	15.677318	23.348392	1.183785	0.000000	0.486444	0.000000	0.000000	0.000000	0.043852	-0.591347	0.111777	0.000000	0.000000	3.000000	5.000000	0.000000
1946.595867	0.123822	0.558954	0.010101	79.999680	15.677318	23.348392	1.183785	0.000000	0.486444	0.000000	0.000000	0.000000	0.043852	-0.591347	0.111777	0.000000	0.000000	3.000000	5.000000	0.000000
1946.599201	0.123822	0.558954	0.010101	79.999680	15.677318	23.348392	1.183785	0.000000	0.486444	0.000000	0.000000	0.000000	0.043852	-0.591347	0.111777	0.000000	0.000000	3.000000	5.000000	0.000000
1946.602534	0.124098	0.557315	0.010515	80.059090	15.969357	23.689178	1.191094	0.000000	0.505073	0.000000	0.000000	0.000000	0.082805	-0.491666	0.124177	0.000000	0.000000	3.000000	5.000000	0.000000
1946.605867	0.124098	0.557315	0.010515	80.059090	15.969357	23.689178	1.191094	0.000000	0.505073	0.000000	0.000000	0.000000	0.082805	-0.491666	0.124177	0.000000	0.000000	3.000000	5.000000	0.000000
1946.609201	0.124098	0.557315	0.010515	80.059090	15.969357	23.689178	1.191094	0.000000	0.505073	0.000000	0.000000	0.000000	0.082805	-0.491666	0.124177	0.000000	0.000000	3.000000	5.000000	0.000000
1946.612534	0.124471	0.556025	0.010935	80.136238	16.120548	23.837814	1.204895	0.000000	0.525769	0.000000	0.000000	0.000000	0.111873	-0.386755	0.125753	0.000000	0.000000	3.000000	5.000000	0.000000
1946.615867	0.124471	0.556025	0.010935	80.136238	16.120548	23.837814	1.204895	0.000000	0.525769	0.000000	0.000000	0.000000	0.111873	-0.386755	0.125753	0.000000	0.000000	3.000000	5.000000	0.000000
1946.619201	0.124471	0.556025	0.010935	80.136238	16.120548	23.837814	1.204895	0.000000	0.525769	0.000000	0.000000	0.000000	0.111873	-0.386755	0.125753	0.000000	0.000000	3.000000	5.000000	0.000000
1946.622534	0.124938	0.555042	0.011349	80.223404	16.148605	23.843842	1.223540	0.000000	0.546728	0.000000	0.000000	0.000000	0.140264	-0.294963	0.124413	0.000000	0.000000	3.000000	5.000000	0.000000
1946.625867	0.124938	0.555042	0.011349	80.223404	16.148605	23.843842	1.223540	0.000000	0.546728	0.000000	0.000000	0.000000	0.140264	-0.294963	0.124413	0.000000	0.000000	3.000000	5.000000	0.000000
1946.629201	0.124938	0.555042	0.011349	80.223404	16.148605	23.843842	1.223540	0.000000	0.546728	0.000000	0.000000	0.000000	0.140264	-0.294963	0.124413	0.000000	0.000000	3.000000	5.000000	0.000000
1946.632534	0.124938	0.555042	0.011349	80.289551	16.099499	23.799738	1.246917	0.000000	0.567464	0.000000	0.000000	0.000000	0.140264	-0.294963	0.124413	0.000000	0.000000	3.000000	5.000000	0.000000
1946.635867	0.125458	0.554339	0.011778	80.289551	16.099499	23.799738	1.246917	0.000000	0.567464	0.000000	0.000000	0.000000	0.155935	-0.210984	0.128627	0.000000	0.000000	3.000000	5.000000	0.000000
1946.639201	0.125458	0.554339	0.011778	80.289551	16.099499	23.799738	1.246917	0.000000	0.567464	0.000000	0.000000	0.000000	0.155935	-0.210984	0.128627	0.000000	0.000000	3.000000	5.000000	0.000000
1946.642534	0.125992	0.553917	0.012166	80.325653	15.618037	23.309954	1.246917	0.000000	0.567464	0.000000	0.000000	0.000000	0.160053	-0.126619	0.116257	0.000000	0.000000	3.000000	5.000000	0.000000
1946.645867	0.125992	0.553917	0.012166	80.325653	15.618037	23.309954	1.246917	0.000000	0.567464	0.000000	0.000000	0.000000	0.160053	-0.126619	0.116257	0.000000	0.000000	3.000000	5.000000	0.000000
1946.649201	0.125992	0.553917	0.012166	80.325653	15.618037	23.309954	1.246917	0.000000	0.567464	0.000000	0.000000	0.000000	0.160053	-0.126619	0.116257	0.000000	0.000000	3.000000	5.000000	0.000000
1946.652534	0.126493	0.553706	0.012517	80.328987	14.563535	22.109631	1.299582	0.000000	0.608278	0.000000	0.000000	0.000000	0.150266	-0.063117	0.105539	0.000000	0.000000	3.000000	5.000000	0.000000
1946.655867	0.126493	0.553706	0.012517	80.328987	14.563535	22.109631	1.299582	0.000000	0.608278	0.000000	0.000000	0.000000	0.150266	-0.063117	0.105539	0.000000	0.000000	3.000000	5.000000	0.000000
1946.659201	0.126493	0.553706	0.012517	80.328987	14.563535	22.109631	1.299582	0.000000	0.608278	0.000000	0.000000	0.000000	0.150266	-0.063117	0.105539	0.000000	0.000000	3.000000	5.000000	0.000000
1946.662534	0.126935	0.553664	0.012828	80.309570	13.096922	20.316753	1.324626	0.000000	0.625867	0.000000	0.000000	0.000000	0.132768	-0.012630	0.093067	0.000000	0.000000	3.000000	5.000000	0.000000
1946.665867	0.126935	0.553664	0.012828	80.309570	13.096922	20.316753	1.324626	0.000000	0.625867	0.000000	0.000000	0.000000	0.132768	-0.012630	0.093067	0.000000	0.000000	3.000000	5.000000	0.000000
1946.669201	0.126935	0.553664	0.012828	80.309570	13.096922	20.316753	1.324626	0.000000	0.625867	0.000000	0.000000	0.000000	0.132768	-0.012630	0.093067	0.000000	0.000000	3.000000	5.000000	0.000000
1946.672534	0.126935	0.553664	0.012828	80.261665	11.529390	18.386150	1.346755	0.000000	0.641379	0.000000	0.000000	0.000000	0.132768	-0.012630	0.093067	0.000000	0.000000	3.000000	5.000000	0.000000
1946.675867	0.127432	0.553764	0.013071	80.261665	11.529390	18.386150	1.346755	0.000000	0.641379	0.000000	0.000000	0.000000	0.149113	0.030005	0.073119	0.000000	0.000000	3.000000	5.000000	0.000000
1946.679201	0.127432	0.553764	0.013071	80.261665	11.529390	18.386150	1.346755	0.000000	0.641379	0.000000	0.000000	0.000000	0.149113	0.030005	0.073119	0.000000	0.000000	3.000000	5.000000	0.000000
1946.682534	0.127963	0.553964	0.013174	80.198532	10.011605	16.577242	1.346755	0.000000	0.641379	0.000000	0.000000	0.000000	0.159388	0.059839	0.030815	0.000000	0.000000	3.000000	5.000000	0.000000
1946.685867	0.127963	0.553964	0.013174	80.198532	10.011605	16.577242	1.346755	0.000000	0.641379	0.000000	0.000000	0.000000	0.159388	0.059839	0.030815	0.000000	0.000000	3.000000	5.000000	0.000000
1946.689201	0.127963	0.553964	0.013174	80.198532	10.011605	16.577242	1.346755	0.000000	0.641379	0.000000	0.000000	0.000000	0.159388	0.059839	0.030815	0.000000	0.000000	3.000000	5.000000	0.000000
1946.692534	0.127963	0.553964	0.013174	80.126839	8.667391	15.130401	1.398172	0.000000	0.658701	0.000000	0.000000	0.000000	0.159388	0.059839	0.030815	0.000000	0.000000	3.000000	5.000000	0.000000
1946.695867	0.128475	0.554218	0.013204	80.126839	8.667391	15.130401	1.398172	0.000000	0.658701	0.000000	0.000000	0.000000	0.153553	0.076198	0.008914	0.000000	0.000000	3.000000	5.000000	0.000000
1946.699201	0.128475	0.554218	0.013204	80.126839	8.667391	15.130401	1.398172	0.000000	0.658701	0.000000	0.000000	0.000000	0.153553	0.076198	0.008914	0.000000	0.000000	3.000000	5.000000	0.000000
1946.702534	0.129024	0.554518	0.013102	80.054100	7.559896	13.678173	1.398172	0.000000	0.658701	0.000000	0.000000	0.000000	0.164484	0.090057	-0.030390	0.000000	0.000000	3.000000	5.000000	0.000000
1946.705867	0.129024	0.554518	0.013102	80.054100	7.559896	13.678173	1.398172	0.000000	0.658701	0.000000	0.000000	0.000000	0.164484	0.090057	-0.030390	0.000000	0.000000	3.000000	5.000000	0.000000
1946.709201	0.129024	0.554518	0.013102	80.054100	7.559896	13.678173	1.398172	0.000000	0.658701	0.000000	0.000000	0.000000	0.164484	0.090057	-0.030390	0.000000	0.000000	3.000000	5.000000	0.000000
1946.712534	0.129024	0.554518	0.013102	79.986412	6.776464	12.613187	1.451178	0.000000	0.655122	0.000000	0.000000	0.000000	0.164484	0.090057	-0.030390	0.000000	0.000000	3.000000	5.000000	0.000000
1946.715867	0.129593	0.554845	0.012989	79.986412	6.776464	12.613187	1.451178	0.000000	0.655122	0.000000	0.000000	0.000000	0.170721	0.098096	-0.034025	0.000000	0.000000	3.000000	5.000000	0.000000
1946.719201	0.129593	0.554845	0.012989	79.986412	6.776464	12.613187	1.451178	0.000000	0.655122	0.000000	0.000000	0.000000	0.170721	0.098096	-0.034025	0.000000	0.000000	3.000000	5.000000	0.000000
1946.722534	0.130201	0.555155	0.012845	79.927231	6.322960	11.952840	1.451178	0.000000	0.655122	0.000000	0.000000	0.000000	0.182632	0.092870	-0.043172	0.000000	0.000000	3.000000	5.000000	0.000000
1946.725867	0.130201	0.555155	0.012845	79.927231	6.322960	11.952840	1.451178	0.000000	0.655122	0.000000	0.000000	0.000000	0.182632	0.092870	-0.043172	0.000000	0.000000	3.000000	5.000000	0.000000
1946.729201	0.130201	0.555155	0.012845	79.927231	6.322960	11.952840	1.451178	0.000000	0.655122	0.000000	0.000000	0.000000	0.182632	0.092870	-0.043172	0.000000	0.000000	3.000000	5.000000	0.000000
1946.732534	0.130201	0.555155	0.012845	79.875793	6.124300	11.606547	1.510071	0.000000	0.642255	0.000000	0.000000	0.000000	0.182632	0.092870	-0.043172	0.000000	0.000000	3.000000	5.000000	0.000000
1946.735867	0.130878	0.555438	0.012687	79.875793	6.124300	11.606547	1.510071	0.000000	0.642255	0.000000	0.000000	0.000000	0.203074	0.084900	-0.047506	0.000000	0.000000	3.000000	5.000000	0.000000
1946.739201	0.130878	0.555438	0.012687	79.875793	6.124300	11.606547	1.510071	0.000000	0.642255	0.000000	0.000000	0.000000	0.203074	0.084900	-0.047506	0.000000	0.000000	3.000000	5.000000	0.000000
1946.742534	0.131630	0.555685	0.012536	79.834656	6.049522	11.393987	1.510071	0.000000	0.642255	0.000000	0.000000	0.000000	0.225393	0.074175	-0.045204	0.000000	0.000000	3.000000	5.000000	0.000000
1946.745867	0.131630	0.555685	0.012536	79.834656	6.049522	11.393987	1.510071	0.000000	0.642255	0.000000	0.000000	0.000000	0.225393	0.074175	-0.045204	0.000000	0.000000	3.000000	5.000000	0.000000
1946.749201	0.131630	0.555685	0.012536	79.834656	6.049522	11.393987	1.510071	0.000000	0.642255	0.000000	0.000000	0.000000	0.225393	0.074175	-0.045204	0.000000	0.000000	3.000000	5.000000	0.000000
1946.752534	0.131630	0.555685	0.012536	79.788086	5.849875	11.011555	1.581482	0.000000	0.626804	0.000000	0.000000	0.000000	0.225393	0.074175	-0.045204	0.000000	0.000000	3.000000	5.000000	0.000000
1946.755867	0.132487	0.555931	0.012421	79.788086	5.849875	11.011555	1.581482	0.000000	0.626804	0.000000	0.000000	0.000000	0.257316	0.073923	-0.034580	0.000000	0.000000	3.000000	5.000000	0.000000
1946.759201	0.132487	0.555931	0.012421	79.788086	5.849875	11.011555	1.581482	0.000000	0.626804	0.000000	0.000000	0.000000	0.257316	0.073923	-0.034580	0.000000	0.000000	3.000000	5.000000	0.000000
1946.762534	0.133401	0.556186	0.012331	79.721893	5.342690	10.243403	1.581482	0.000000	0.626804	0.000000	0.000000	0.000000	0.274048	0.076466	-0.027041	0.000000	0.000000	3.000000	5.000000	0.000000
1946.765867	0.133401	0.556186	0.012331	79.721893	5.342690	10.243403	1.581482	0.000000	0.626804	0.000000	0.000000	0.000000	0.274048	0.076466	-0.027041	0.000000	0.000000	3.000000	5.000000	0.000000
1946.769201	0.133401	0.556186	0.012331	79.721893	5.342690	10.243403	1.581482	0.000000	0.626804	0.000000	0.000000	0.000000	0.274048	0.076466	-0.027041	0.000000	0.000000	3.000000	5.000000	0.000000
1946.772534	0.134313	0.556485	0.012319	79.625893	4.427737	8.962676	1.670043	0.000000	0.616534	0.000000	0.000000	0.000000	0.273712	0.089525	-0.003594	0.000000	0.000000	3.000000	5.000000	0.000000
1946.775867	0.134313	0.556485	0.012319	79.625893	4.427737	8.962676	1.670043	0.000000	0.616534	0.000000	0.000000	0.000000	0.273712	0.089525	-0.003594	0.000000	0.000000	3.000000	5.000000	0.000000
1946.779201	0.134313	0.556485	0.012319	79.625893	4.427737	8.962676	1.670043	0.000000	0.616534	0.000000	0.000000	0.000000	0.273712	0.089525	-0.003594	0.000000	0.000000	3.000000	5.000000	0.000000
1946.782534	0.135209	0.556817	0.012413	79.494080	3.103267	7.165081	1.715661	0.000000	0.615935	0.000000	0.000000	0.000000	0.268723	0.099877	0.028442	0.000000	0.000000	3.000000	5.000000	0.000000
1946.785867	0.135209	0.556817	0.012413	79.494080	3.103267	7.165081	1.715661	0.000000	0.615935	0.000000	0.000000	0.000000	0.268723	0.099877	0.028442	0.000000	0.000000	3.000000	5.000000	0.000000
1946.789201	0.135209	0.556817	0.012413	79.494080	3.103267	7.165081	1.715661	0.000000	0.615935	0.000000	0.000000	0.000000	0.268723	0.099877	0.028442	0.000000	0.000000	3.000000	5.000000	0.000000
1946.792534	0.136123	0.557150	0.012568	79.331627	1.501798	5.001908	1.760448	0.000000	0.620675	0.000000	0.000000	0.000000	0.274275	0.099729	0.046346	0.000000	0.000000	3.000000	5.000000	0.000000
1946.795867	0.136123	0.557150	0.012568	79.331627	1.501798	5.001908	1.760448	0.000000	0.620675	0.000000	0.000000	0.000000	0.274275	0.099729	0.046346	0.000000	0.000000	3.000000	5.000000	0.000000
1946.799201	0.136123	0.557150	0.012568	79.331627	1.501798	5.001908	1.760448	0.000000	0.620675	0.000000	0.000000	0.000000	0.274275	0.099729	0.046346	0.000000	0.000000	3.000000	5.000000	0.000000
1946.802534	0.137077	0.557509	0.012770	79.136734	-0.244170	2.663914	1.806160	0.000000	0.628399	0.000000	0.000000	0.000000	0.286145	0.107652	0.060673	0.000000	0.000000	3.000000	5.000000	0.000000
1946.805867	0.137077	0.557509	0.012770	79.136734	-0.244170	2.663914	1.806160	0.000000	0.628399	0.000000	0.000000	0.000000	0.286145	0.107652	0.060673	0.000000	0.000000	3.000000	5.000000	0.000000
1946.809201	0.137077	0.557509	0.012770	79.136734	-0.244170	2.663914	1.806160	0.000000	0.628399	0.000000	0.000000	0.000000	0.286145	0.107652	0.060673	0.000000	0.000000	3.000000	5.000000	0.000000
1946.812534	0.138086	0.557903	0.012991	78.913651	-1.998866	0.448392	1.853852	0.000000	0.638511	0.000000	0.000000	0.000000	0.302827	0.118347	0.066243	0.000000	0.000000	3.000000	5.000000	0.000000
1946.815867	0.138086	0.557903	0.012991	78.913651	-1.998866	0.448392	1.853852	0.000000	0.638511	0.000000	0.000000	0.000000	0.302827	0.118347	0.066243	0.000000	0.000000	3.000000	5.000000	0.000000
1946.819201	0.138086	0.557903	0.012991	78.913651	-1.998866	0.448392	1.853852	0.000000	0.638511	0.000000	0.000000	0.000000	0.302827	0.118347	0.066243	0.000000	0.000000	3.000000	5.000000	0.000000
1946.822534	0.139138	0.558297	0.013264	78.667717	-3.745640	-0.587985	1.904323	0.000000	0.649552	0.000000	0.000000	0.000000	0.315331	0.118276	0.081921	0.000000	0.000000	3.000000	5.000000	0.000000
1946.825867	0.139138	0.558297	0.013264	78.667717	-3.745640	-0.587985	1.904323	0.000000	0.649552	0.000000	0.000000	0.000000	0.315331	0.118276	0.081921	0.000000	0.000000	3.000000	5.000000	0.000000
1946.829201	0.139138	0.558297	0.013264	78.667717	-3.745640	-0.587985	1.904323	0.000000	0.649552	0.000000	0.000000	0.000000	0.315331	0.118276	0.081921	0.000000	0.000000	3.000000	5.000000	0.000000
1946.832534	0.140183	0.558701	0.013512	78.393219	-5.586440	-0.359716	1.956878	0.000000	0.663205	0.000000	0.000000	0.000000	0.313749	0.121224	0.074377	0.000000	0.000000	3.000000	5.000000	0.000000
1946.835867	0.140183	0.558701	0.013512	78.393219	-5.586440	-0.359716	1.956878	0.000000	0.663205	0.000000	0.000000	0.000000	0.313749	0.121224	0.074377	0.000000	0.000000	3.000000	5.000000	0.000000
1946.839201	0.140183	0.558701	0.013512	78.393219	-5.586440	-0.359716	1.956878	0.000000	0.663205	0.000000	0.000000	0.000000	0.313749	0.121224	0.074377	0.000000	0.000000	3.000000	5.000000	0.000000
1946.842534	0.141291	0.559115	0.013715	78.067810	-7.604366	-0.018300	2.009169	0.000000	0.675601	0.000000	0.000000	0.000000	0.332247	0.124152	0.060810	0.000000	0.000000	3.000000	5.000000	0.000000
1946.845867	0.141291	0.559115	0.013715	78.067810	-7.604366	-0.018300	2.009169	0.000000	0.675601	0.000000	0.000000	0.000000	0.332247	0.124152	0.060810	0.000000	0.000000	3.000000	5.000000	0.000000
1946.849201	0.141291	0.559115	0.013715	78.067810	-7.604366	-0.018300	2.009169	0.000000	0.675601	0.000000	0.000000	0.000000	0.332247	0.124152	0.060810	0.000000	0.000000	3.000000	5.000000	0.000000
1946.852534	0.142531	0.559583	0.013863	77.673149	-9.760435	-0.187165	2.064543	0.000000	0.685736	0.000000	0.000000	0.000000	0.371898	0.140443	0.044482	0.000000	0.000000	3.000000	5.000000	0.000000
1946.855867	0.142531	0.559583	0.013863	77.673149	-9.760435	-0.187165	2.064543	0.000000	0.685736	0.000000	0.000000	0.000000	0.371898	0.140443	0.044482	0.000000	0.000000	3.000000	5.000000	0.000000
1946.859201	0.142531	0.559583	0.013863	77.673149	-9.760435	-0.187165	2.064543	0.000000	0.685736	0.000000	0.000000	0.000000	0.371898	0.140443	0.044482	0.000000	0.000000	3.000000	5.000000	0.000000
1946.862534	0.143815	0.560035	0.013909	77.245071	-11.937301	-1.144271	2.126526	0.000000	0.693150	0.000000	0.000000	0.000000	0.385245	0.135556	0.013739	0.000000	0.000000	3.000000	5.000000	0.000000
1946.865867	0.143815	0.560035	0.013909	77.245071	-11.937301	-1.144271	2.126526	0.000000	0.693150	0.000000	0.000000	0.000000	0.385245	0.135556	0.013739	0.000000	0.000000	3.000000	5.000000	0.000000
1946.869201	0.143815	0.560035	0.013909	77.245071	-11.937301	-1.144271	2.126526	0.000000	0.693150	0.000000	0.000000	0.000000	0.385245	0.135556	0.013739	0.000000	0.000000	3.000000	5.000000	0.000000
1946.872534	0.145079	0.560461	0.013963	76.803955	-14.068294	-3.384259	2.190733	0.000000	0.695440	0.000000	0.000000	0.000000	0.379312	0.127640	0.016208	0.000000	0.000000	3.000000	5.000000	0.000000
1946.875867	0.145079	0.560461	0.013963	76.803955	-14.068294	-3.384259	2.190733	0.000000	0.695440	0.000000	0.000000	0.000000	0.379312	0.127640	0.016208	0.000000	0.000000	3.000000	5.000000	0.000000
1946.879201	0.145079	0.560461	0.013963	76.803955	-14.068294	-3.384259	2.190733	0.000000	0.695440	0.000000	0.000000	0.000000	0.379312	0.127640	0.016208	0.000000	0.000000	3.000000	5.000000	0.000000
1946.882534	0.146296	0.560842	0.014015	76.393951	-16.066833	-6.355456	2.253952	0.000000	0.698141	0.000000	0.000000	0.000000	0.365115	0.114388	0.015798	0.000000	0.000000	3.000000	5.000000	0.000000
1946.885867	0.146296	0.560842	0.014015	76.393951	-16.066833	-6.355456	2.253952	0.000000	0.698141	0.000000	0.000000	0.000000	0.365115	0.114388	0.015798	0.000000	0.000000	3.000000	5.000000	0.000000
1946.889201	0.146296	0.560842	0.014015	76.393951	-16.066833	-6.355456	2.253952	0.000000	0.698141	0.000000	0.000000	0.000000	0.365115	0.114388	0.015798	0.000000	0.000000	3.000000	5.000000	0.000000
1946.892534	0.147562	0.561170	0.014061	76.047012	-17.834597	-9.000829	2.314805	0.000000	0.700774	0.000000	0.000000	0.000000	0.379820	0.098365	0.013780	0.000000	0.000000	3.000000	5.000000	0.000000
1946.895867	0.147562	0.561170	0.014061	76.047012	-17.834597	-9.000829	2.314805	0.000000	0.700774	0.000000	0.000000	0.000000	0.379820	0.098365	0.013780	0.000000	0.000000	3.000000	5.000000	0.000000
1946.899201	0.147562	0.561170	0.014061	76.047012	-17.834597	-9.000829	2.314805	0.000000	0.700774	0.000000	0.000000	0.000000	0.379820	0.098365	0.013780	0.000000	0.000000	3.000000	5.000000	0.000000
1946.902534	0.148834	0.561516	0.014120	75.793251	-19.355886	-11.244303	2.378108	0.000000	0.703071	0.000000	0.000000	0.000000	0.381693	0.103802	0.017669	0.000000	0.000000	3.000000	5.000000	0.000000
1946.905867	0.148834	0.561516	0.014120	75.793251	-19.355886	-11.244303	2.378108	0.000000	0.703071	0.000000	0.000000	0.000000	0.381693	0.103802	0.017669	0.000000	0.000000	3.000000	5.000000	0.000000
1946.909201	0.148834	0.561516	0.014120	75.793251	-19.355886	-11.244303	2.378108	0.000000	0.703071	0.000000	0.000000	0.000000	0.381693	0.103802	0.017669	0.000000	0.000000	3.000000	5.000000	0.000000
1946.912534	0.150117	0.561826	0.014203	75.672562	-20.801661	-13.244553	2.441723	0.000000	0.706016	0.000000	0.000000	0.000000	0.384633	0.093055	0.024797	0.000000	0.000000	3.000000	5.000000	0.000000
1946.915867	0.150117	0.561826	0.014203	75.672562	-20.801661	-13.244553	2.441723	0.000000	0.706016	0.000000	0.000000	0.000000	0.384633	0.093055	0.024797	0.000000	0.000000	3.000000	5.000000	0.000000
1946.919201	0.150117	0.561826	0.014203	75.672562	-20.801661	-13.244553	2.441723	0.000000	0.706016	0.000000	0.000000	0.000000	0.384633	0.093055	0.024797	0.000000	0.000000	3.000000	5.000000	0.000000
1946.922534	0.151393	0.562146	0.014260	75.673195	-22.173632	-15.008238	2.505829	0.000000	0.710149	0.000000	0.000000	0.000000	0.382846	0.095911	0.017016	0.000000	0.000000	3.000000	5.000000	0.000000
1946.925867	0.151393	0.562146	0.014260	75.673195	-22.173632	-15.008238	2.505829	0.000000	0.710149	0.000000	0.000000	0.000000	0.382846	0.095911	0.017016	0.000000	0.000000	3.000000	5.000000	0.000000
1946.929201	0.151393	0.562146	0.014260	75.673195	-22.173632	-15.008238	2.505829	0.000000	0.710149	0.000000	0.000000	0.000000	0.382846	0.095911	0.017016	0.000000	0.000000	3.000000	5.000000	0.000000
1946.932534	0.152555	0.562449	0.014264	75.771278	-23.340382	-16.399342	2.569636	0.000000	0.712985	0.000000	0.000000	0.000000	0.348785	0.090852	0.001349	0.000000	0.000000	3.000000	5.000000	0.000000
1946.935867	0.152555	0.562449	0.014264	75.771278	-23.340382	-16.399342	2.569636	0.000000	0.712985	0.000000	0.000000	0.000000	0.348785	0.090852	0.001349	0.000000	0.000000	3.000000	5.000000	0.000000
1946.939201	0.152555	0.562449	0.014264	75.771278	-23.340382	-16.399342	2.569636	0.000000	0.712985	0.000000	0.000000	0.000000	0.348785	0.090852	0.001349	0.000000	0.000000	3.000000	5.000000	0.000000
1946.942534	0.153530	0.562744	0.014217	75.926178	-24.234999	-17.378016	2.627767	0.000000	0.713209	0.000000	0.000000	0.000000	0.292268	0.088510	-0.014100	0.000000	0.000000	3.000000	5.000000	0.000000
1946.945867	0.153530	0.562744	0.014217	75.926178	-24.234999	-17.378016	2.627767	0.000000	0.713209	0.000000	0.000000	0.000000	0.292268	0.088510	-0.014100	0.000000	0.000000	3.000000	5.000000	0.000000
1946.949201	0.153530	0.562744	0.014217	75.926178	-24.234999	-17.378016	2.627767	0.000000	0.713209	0.000000	0.000000	0.000000	0.292268	0.088510	-0.014100	0.000000	0.000000	3.000000	5.000000	0.000000
1946.952534	0.153530	0.562744	0.014217	76.060577	-25.001896	-18.204641	2.676478	0.000000	0.710859	0.000000	0.000000	0.000000	0.292268	0.088510	-0.014100	0.000000	0.000000	3.000000	5.000000	0.000000
1946.955867	0.154323	0.563049	0.014068	76.060577	-25.001896	-18.204641	2.676478	0.000000	0.710859	0.000000	0.000000	0.000000	0.237992	0.091660	-0.044615	0.000000	0.000000	3.000000	5.000000	0.000000
1946.959201	0.154323	0.563049	0.014068	76.060577	-25.001896	-18.204641	2.676478	0.000000	0.710859	0.000000	0.000000	0.000000	0.237992	0.091660	-0.044615	0.000000	0.000000	3.000000	5.000000	0.000000
1946.962534	0.154977	0.563365	0.013872	76.165718	-25.614988	-18.865437	2.676478	0.000000	0.710859	0.000000	0.000000	0.000000	0.196229	0.094610	-0.058852	0.000000	0.000000	3.000000	5.000000	0.000000
1946.965867	0.154977	0.563365	0.013872	76.165718	-25.614988	-18.865437	2.676478	0.000000	0.710859	0.000000	0.000000	0.000000	0.196229	0.094610	-0.058852	0.000000	0.000000	3.000000	5.000000	0.000000
1946.969201	0.154977	0.563365	0.013872	76.165718	-25.614988	-18.865437	2.676478	0.000000	0.710859	0.000000	0.000000	0.000000	0.196229	0.094610	-0.058852	0.000000	0.000000	3.000000	5.000000	0.000000
1946.972534	0.155551	0.563699	0.013585	76.256905	-26.038839	-19.318073	2.748849	0.000000	0.693615	0.000000	0.000000	0.000000	0.172342	0.100287	-0.086178	0.000000	0.000000	3.000000	5.000000	0.000000
1946.975867	0.155551	0.563699	0.013585	76.256905	-26.038839	-19.318073	2.748849	0.000000	0.693615	0.000000	0.000000	0.000000	0.172342	0.100287	-0.086178	0.000000	0.000000	3.000000	5.000000	0.000000
1946.979201	0.155551	0.563699	0.013585	76.256905	-26.038839	-19.318073	2.748849	0.000000	0.693615	0.000000	0.000000	0.000000	0.172342	0.100287	-0.086178	0.000000	0.000000	3.000000	5.000000	0.000000
1946.982534	0.156152	0.564006	0.013227	76.362770	-26.250793	-19.519642	2.777572	0.000000	0.679252	0.000000	0.000000	0.000000	0.180095	0.092256	-0.107424	0.000000	0.000000	3.000000	5.000000	0.000000
1946.985867	0.156152	0.564006	0.013227	76.362770	-26.250793	-19.519642	2.777572	0.000000	0.679252	0.000000	0.000000	0.000000	0.180095	0.092256	-0.107424	0.000000	0.000000	3.000000	5.000000	0.000000
1946.989201	0.156152	0.564006	0.013227	76.362770	-26.250793	-19.519642	2.777572	0.000000	0.679252	0.000000	0.000000	0.000000	0.180095	0.092256	-0.107424	0.000000	0.000000	3.000000	5.000000	0.000000
1946.992534	0.156152	0.564006	0.013227	76.477844	-26.177319	-19.392609	2.807588	0.000000	0.661348	0.000000	0.000000	0.000000	0.180095	0.092256	-0.107424	0.000000	0.000000	3.000000	5.000000	0.000000
1946.995867	0.156776	0.564314	0.012792	76.477844	-26.177319	-19.392609	2.807588	0.000000	0.661348	0.000000	0.000000	0.000000	0.187191	0.092328	-0.130353	0.000000	0.000000	3.000000	5.000000	0.000000
1946.999201	0.156776	0.564314	0.012792	76.477844	-26.177319	-19.392609	2.807588	0.000000	0.661348	0.000000	0.000000	0.000000	0.187191	0.092328	-0.130353	0.000000	0.000000	3.000000	5.000000	0.000000
1947.002534	0.157361	0.564684	0.012467	76.544235	-25.921806	-19.099833	2.807588	0.000000	0.661348	0.000000	0.000000	0.000000	0.175671	0.111023	-0.097542	0.000000	0.000000	3.000000	5.000000	0.000000
1947.005867	0.157361	0.564684	0.012467	76.544235	-25.921806	-19.099833	2.807588	0.000000	0.661348	0.000000	0.000000	0.000000	0.175671	0.111023	-0.097542	0.000000	0.000000	3.000000	5.000000	0.000000
1947.009201	0.157361	0.564684	0.012467	76.544235	-25.921806	-19.099833	2.807588	0.000000	0.661348	0.000000	0.000000	0.000000	0.175671	0.111023	-0.097542	0.000000	0.000000	3.000000	5.000000	0.000000
1947.012534	0.157361	0.564684	0.012467	76.539932	-25.639244	-18.824490	2.868065	0.000000	0.623365	0.000000	0.000000	0.000000	0.175671	0.111023	-0.097542	0.000000	0.000000	3.000000	5.000000	0.000000
1947.015867	0.157797	0.565117	0.012289	76.539932	-25.639244	-18.824490	2.868065	0.000000	0.623365	0.000000	0.000000	0.000000	0.130856	0.129801	-0.053487	0.000000	0.000000	3.000000	5.000000	0.000000
1947.019201	0.157797	0.565117	0.012289	76.539932	-25.639244	-18.824490	2.868065	0.000000	0.623365	0.000000	0.000000	0.000000	0.130856	0.129801	-0.053487	0.000000	0.000000	3.000000	5.000000	0.000000
1947.022534	0.157949	0.565639	0.012297	76.498535	-25.412460	-18.602583	2.868065	0.000000	0.623365	0.000000	0.000000	0.000000	0.045479	0.156775	0.002458	0.000000	0.000000	3.000000	5.000000	0.000000
1947.025867	0.157949	0.565639	0.012297	76.498535	-25.412460	-18.602583	2.868065	0.000000	0.623365	0.000000	0.000000	0.000000	0.045479	0.156775	0.002458	0.000000	0.000000	3.000000	5.000000	0.000000
1947.029201	0.157949	0.565639	0.012297	76.498535	-25.412460	-18.602583	2.868065	0.000000	0.623365	0.000000	0.000000	0.000000	0.045479	0.156775	0.002458	0.000000	0.000000	3.000000	5.000000	0.000000
1947.032534	0.157949	0.565639	0.012297	76.479141	-25.057358	-18.166672	2.897454	0.000000	0.614860	0.000000	0.000000	0.000000	0.045479	0.156775	0.002458	0.000000	0.000000	3.000000	5.000000	0.000000
1947.035867	0.157883	0.566252	0.012469	76.479141	-25.057358	-18.166672	2.897454	0.000000	0.614860	0.000000	0.000000	0.000000	-0.019847	0.183847	0.051651	0.000000	0.000000	3.000000	5.000000	0.000000
1947.039201	0.157883	0.566252	0.012469	76.479141	-25.057358	-18.166672	2.897454	0.000000	0.614860	0.000000	0.000000	0.000000	-0.019847	0.183847	0.051651	0.000000	0.000000	3.000000	5.000000	0.000000
1947.042534	0.157632	0.566920	0.012757	76.590370	-24.277998	-17.069881	2.897454	0.000000	0.614860	0.000000	0.000000	0.000000	-0.075218	0.200197	0.086383	0.000000	0.000000	3.000000	5.000000	0.000000
1947.045867	0.157632	0.566920	0.012757	76.590370	-24.277998	-17.069881	2.897454	0.000000	0.614860	0.000000	0.000000	0.000000	-0.075218	0.200197	0.086383	0.000000	0.000000	3.000000	5.000000	0.000000
1947.049201	0.157632	0.566920	0.012757	76.590370	-24.277998	-17.069881	2.897454	0.000000	0.614860	0.000000	0.000000	0.000000	-0.075218	0.200197	0.086383	0.000000	0.000000	3.000000	5.000000	0.000000
1947.052534	0.157290	0.567615	0.013068	76.871796	-22.897602	-15.082912	2.881609	0.000000	0.637866	0.000000	0.000000	0.000000	-0.102773	0.208499	0.093312	0.000000	0.000000	3.000000	5.000000	0.000000
1947.055867	0.157290	0.567615	0.013068	76.871796	-22.897602	-15.082912	2.881609	0.000000	0.637866	0.000000	0.000000	0.000000	-0.102773	0.208499	0.093312	0.000000	0.000000	3.000000	5.000000	0.000000
1947.059201	0.157290	0.567615	0.013068	76.871796	-22.897602	-15.082912	2.881609	0.000000	0.637866	0.000000	0.000000	0.000000	-0.102773	0.208499	0.093312	0.000000	0.000000	3.000000	5.000000	0.000000
1947.062534	0.156898	0.568265	0.013382	77.273178	-20.980932	-12.350199	2.864480	0.000000	0.653418	0.000000	0.000000	0.000000	-0.117457	0.195119	0.094232	0.000000	0.000000	3.000000	5.000000	0.000000
1947.065867	0.156898	0.568265	0.013382	77.273178	-20.980932	-12.350199	2.864480	0.000000	0.653418	0.000000	0.000000	0.000000	-0.117457	0.195119	0.094232	0.000000	0.000000	3.000000	5.000000	0.000000
1947.069201	0.156898	0.568265	0.013382	77.273178	-20.980932	-12.350199	2.864480	0.000000	0.653418	0.000000	0.000000	0.000000	-0.117457	0.195119	0.094232	0.000000	0.000000	3.000000	5.000000	0.000000
1947.072534	0.156406	0.568880	0.013692	77.739212	-18.572639	-8.980575	2.844904	0.000000	0.669124	0.000000	0.000000	0.000000	-0.147760	0.184422	0.092992	0.000000	0.000000	3.000000	5.000000	0.000000
1947.075867	0.156406	0.568880	0.013692	77.739212	-18.572639	-8.980575	2.844904	0.000000	0.669124	0.000000	0.000000	0.000000	-0.147760	0.184422	0.092992	0.000000	0.000000	3.000000	5.000000	0.000000
1947.079201	0.156406	0.568880	0.013692	77.739212	-18.572639	-8.980575	2.844904	0.000000	0.669124	0.000000	0.000000	0.000000	-0.147760	0.184422	0.092992	0.000000	0.000000	3.000000	5.000000	0.000000
1947.082534	0.155755	0.569449	0.013974	78.212708	-15.782456	-5.150782	2.820278	0.000000	0.684622	0.000000	0.000000	0.000000	-0.195302	0.170922	0.084605	0.000000	0.000000	3.000000	5.000000	0.000000
1947.085867	0.155755	0.569449	0.013974	78.212708	-15.782456	-5.150782	2.820278	0.000000	0.684622	0.000000	0.000000	0.000000	-0.195302	0.170922	0.084605	0.000000	0.000000	3.000000	5.000000	0.000000
1947.089201	0.155755	0.569449	0.013974	78.212708	-15.782456	-5.150782	2.820278	0.000000	0.684622	0.000000	0.000000	0.000000	-0.195302	0.170922	0.084605	0.000000	0.000000	3.000000	5.000000	0.000000
1947.092534	0.154971	0.570019	0.014231	78.640274	-12.815934	-1.146946	2.787728	0.000000	0.698723	0.000000	0.000000	0.000000	-0.235054	0.170923	0.077003	0.000000	0.000000	3.000000	5.000000	0.000000
1947.095867	0.154971	0.570019	0.014231	78.640274	-12.815934	-1.146946	2.787728	0.000000	0.698723	0.000000	0.000000	0.000000	-0.235054	0.170923	0.077003	0.000000	0.000000	3.000000	5.000000	0.000000
1947.099201	0.154971	0.570019	0.014231	78.640274	-12.815934	-1.146946	2.787728	0.000000	0.698723	0.000000	0.000000	0.000000	-0.235054	0.170923	0.077003	0.000000	0.000000	3.000000	5.000000	0.000000
1947.102534	0.153995	0.570580	0.014506	79.010742	-9.722505	2.965356	2.748552	0.000000	0.711557	0.000000	0.000000	0.000000	-0.292747	0.168177	0.082440	0.000000	0.000000	3.000000	5.000000	0.000000
1947.105867	0.153995	0.570580	0.014506	79.010742	-9.722505	2.965356	2.748552	0.000000	0.711557	0.000000	0.000000	0.000000	-0.292747	0.168177	0.082440	0.000000	0.000000	3.000000	5.000000	0.000000
1947.109201	0.153995	0.570580	0.014506	79.010742	-9.722505	2.965356	2.748552	0.000000	0.711557	0.000000	0.000000	0.000000	-0.292747	0.168177	0.082440	0.000000	0.000000	3.000000	5.000000	0.000000
1947.112534	0.152855	0.571149	0.014807	79.336815	-6.384449	7.345006	2.699761	0.000000	0.725297	0.000000	0.000000	0.000000	-0.342167	0.170876	0.090238	0.000000	0.000000	3.000000	5.000000	0.000000
1947.115867	0.152855	0.571149	0.014807	79.336815	-6.384449	7.345006	2.699761	0.000000	0.725297	0.000000	0.000000	0.000000	-0.342167	0.170876	0.090238	0.000000	0.000000	3.000000	5.000000	0.000000
1947.119201	0.152855	0.571149	0.014807	79.336815	-6.384449	7.345006	2.699761	0.000000	0.725297	0.000000	0.000000	0.000000	-0.342167	0.170876	0.090238	0.000000	0.000000	3.000000	5.000000	0.000000
1947.122534	0.151618	0.571655	0.015038	79.645958	-2.573115	12.266437	2.642733	0.000000	0.740337	0.000000	0.000000	0.000000	-0.370978	0.151686	0.069509	0.000000	0.000000	3.000000	5.000000	0.000000
1947.125867	0.151618	0.571655	0.015038	79.645958	-2.573115	12.266437	2.642733	0.000000	0.740337	0.000000	0.000000	0.000000	-0.370978	0.151686	0.069509	0.000000	0.000000	3.000000	5.000000	0.000000
1947.129201	0.151618	0.571655	0.015038	79.645958	-2.573115	12.266437	2.642733	0.000000	0.740337	0.000000	0.000000	0.000000	-0.370978	0.151686	0.069509	0.000000	0.000000	3.000000	5.000000	0.000000
1947.132534	0.150407	0.572060	0.015193	79.935143	2.002039	18.033659	2.580904	0.000000	0.751921	0.000000	0.000000	0.000000	-0.363278	0.121617	0.046376	0.000000	0.000000	3.000000	5.000000	0.000000
1947.135867	0.150407	0.572060	0.015193	79.935143	2.002039	18.033659	2.580904	0.000000	0.751921	0.000000	0.000000	0.000000	-0.363278	0.121617	0.046376	0.000000	0.000000	3.000000	5.000000	0.000000
1947.139201	0.150407	0.572060	0.015193	79.935143	2.002039	18.033659	2.580904	0.000000	0.751921	0.000000	0.000000	0.000000	-0.363278	0.121617	0.046376	0.000000	0.000000	3.000000	5.000000	0.000000
1947.142534	0.149215	0.572329	0.015170	80.175133	7.252956	24.223284	2.520358	0.000000	0.759651	0.000000	0.000000	0.000000	-0.357527	0.080426	-0.006775	0.000000	0.000000	3.000000	5.000000	0.000000
1947.145867	0.149215	0.572329	0.015170	80.175133	7.252956	24.223284	2.520358	0.000000	0.759651	0.000000	0.000000	0.000000	-0.357527	0.080426	-0.006775	0.000000	0.000000	3.000000	5.000000	0.000000
1947.149201	0.149215	0.572329	0.015170	80.175133	7.252956	24.223284	2.520358	0.000000	0.759651	0.000000	0.000000	0.000000	-0.357527	0.080426	-0.006775	0.000000	0.000000	3.000000	5.000000	0.000000
1947.152534	0.148066	0.572505	0.015042	80.317505	12.759951	30.332830	2.460770	0.000000	0.758522	0.000000	0.000000	0.000000	-0.344762	0.052912	-0.038490	0.000000	0.000000	3.000000	5.000000	0.000000
1947.155867	0.148066	0.572505	0.015042	80.317505	12.759951	30.332830	2.460770	0.000000	0.758522	0.000000	0.000000	0.000000	-0.344762	0.052912	-0.038490	0.000000	0.000000	3.000000	5.000000	0.000000
1947.159201	0.148066	0.572505	0.015042	80.317505	12.759951	30.332830	2.460770	0.000000	0.758522	0.000000	0.000000	0.000000	-0.344762	0.052912	-0.038490	0.000000	0.000000	3.000000	5.000000	0.000000
1947.162534	0.146886	0.572598	0.014807	80.319824	17.974586	36.016682	2.403310	0.000000	0.752107	0.000000	0.000000	0.000000	-0.354108	0.028053	-0.070527	0.000000	0.000000	3.000000	5.000000	0.000000
1947.165867	0.146886	0.572598	0.014807	80.319824	17.974586	36.016682	2.403310	0.000000	0.752107	0.000000	0.000000	0.000000	-0.354108	0.028053	-0.070527	0.000000	0.000000	3.000000	5.000000	0.000000
1947.169201	0.146886	0.572598	0.014807	80.319824	17.974586	36.016682	2.403310	0.000000	0.752107	0.000000	0.000000	0.000000	-0.354108	0.028053	-0.070527	0.000000	0.000000	3.000000	5.000000	0.000000
1947.172534	0.145770	0.572627	0.014454	80.161789	22.044514	40.247810	2.344291	0.000000	0.740352	0.000000	0.000000	0.000000	-0.334875	0.008658	-0.106057	0.000000	0.000000	3.000000	5.000000	0.000000
1947.175867	0.145770	0.572627	0.014454	80.161789	22.044514	40.247810	2.344291	0.000000	0.740352	0.000000	0.000000	0.000000	-0.334875	0.008658	-0.106057	0.000000	0.000000	3.000000	5.000000	0.000000
1947.179201	0.145770	0.572627	0.014454	80.161789	22.044514	40.247810	2.344291	0.000000	0.740352	0.000000	0.000000	0.000000	-0.334875	0.008658	-0.106057	0.000000	0.000000	3.000000	5.000000	0.000000
1947.182534	0.144625	0.572592	0.014077	79.900848	24.294899	42.282307	2.288479	0.000000	0.722676	0.000000	0.000000	0.000000	-0.343493	-0.010507	-0.112852	0.000000	0.000000	3.000000	5.000000	0.000000
1947.185867	0.144625	0.572592	0.014077	79.900848	24.294899	42.282307	2.288479	0.000000	0.722676	0.000000	0.000000	0.000000	-0.343493	-0.010507	-0.112852	0.000000	0.000000	3.000000	5.000000	0.000000
1947.189201	0.144625	0.572592	0.014077	79.900848	24.294899	42.282307	2.288479	0.000000	0.722676	0.000000	0.000000	0.000000	-0.343493	-0.010507	-0.112852	0.000000	0.000000	3.000000	5.000000	0.000000
1947.192534	0.143514	0.572547	0.013646	79.614822	25.092340	42.658707	2.231230	0.000000	0.703868	0.000000	0.000000	0.000000	-0.333033	-0.013469	-0.129477	0.000000	0.000000	3.000000	5.000000	0.000000
1947.195867	0.143514	0.572547	0.013646	79.614822	25.092340	42.658707	2.231230	0.000000	0.703868	0.000000	0.000000	0.000000	-0.333033	-0.013469	-0.129477	0.000000	0.000000	3.000000	5.000000	0.000000
1947.199201	0.143514	0.572547	0.013646	79.614822	25.092340	42.658707	2.231230	0.000000	0.703868	0.000000	0.000000	0.000000	-0.333033	-0.013469	-0.129477	0.000000	0.000000	3.000000	5.000000	0.000000
1947.202534	0.142553	0.572466	0.013131	79.335762	25.160378	42.447369	2.175725	0.000000	0.682288	0.000000	0.000000	0.000000	-0.288507	-0.024540	-0.154383	0.000000	0.000000	3.000000	5.000000	0.000000
1947.205867	0.142553	0.572466	0.013131	79.335762	25.160378	42.447369	2.175725	0.000000	0.682288	0.000000	0.000000	0.000000	-0.288507	-0.024540	-0.154383	0.000000	0.000000	3.000000	5.000000	0.000000
1947.209201	0.142553	0.572466	0.013131	79.335762	25.160378	42.447369	2.175725	0.000000	0.682288	0.000000	0.000000	0.000000	-0.288507	-0.024540	-0.154383	0.000000	0.000000	3.000000	5.000000	0.000000
1947.212534	0.142553	0.572466	0.013131	79.080032	25.063774	42.303257	2.127640	0.000000	0.656558	0.000000	0.000000	0.000000	-0.288507	-0.024540	-0.154383	0.000000	0.000000	3.000000	5.000000	0.000000
1947.215867	0.141803	0.572302	0.012504	79.080032	25.063774	42.303257	2.127640	0.000000	0.656558	0.000000	0.000000	0.000000	-0.224967	-0.049061	-0.188215	0.000000	0.000000	3.000000	5.000000	0.000000
1947.219201	0.141803	0.572302	0.012504	79.080032	25.063774	42.303257	2.127640	0.000000	0.656558	0.000000	0.000000	0.000000	-0.224967	-0.049061	-0.188215	0.000000	0.000000	3.000000	5.000000	0.000000
1947.222534	0.141277	0.572138	0.011808	78.868935	24.938507	42.240700	2.127640	0.000000	0.656558	0.000000	0.000000	0.000000	-0.157765	-0.049103	-0.208804	0.000000	0.000000	3.000000	5.000000	0.000000
1947.225867	0.141277	0.572138	0.011808	78.868935	24.938507	42.240700	2.127640	0.000000	0.656558	0.000000	0.000000	0.000000	-0.157765	-0.049103	-0.208804	0.000000	0.000000	3.000000	5.000000	0.000000
1947.229201	0.141277	0.572138	0.011808	78.868935	24.938507	42.240700	2.127640	0.000000	0.656558	0.000000	0.000000	0.000000	-0.157765	-0.049103	-0.208804	0.000000	0.000000	3.000000	5.000000	0.000000
1947.232534	0.141277	0.572138	0.011808	78.697754	24.751448	42.067635	2.063852	0.000000	0.590388	0.000000	0.000000	0.000000	-0.157765	-0.049103	-0.208804	0.000000	0.000000	3.000000	5.000000	0.000000
1947.235867	0.140986	0.571984	0.011083	78.697754	24.751448	42.067635	2.063852	0.000000	0.590388	0.000000	0.000000	0.000000	-0.087339	-0.046327	-0.217493	0.000000	0.000000	3.000000	5.000000	0.000000
1947.239201	0.140986	0.571984	0.011083	78.697754	24.751448	42.067635	2.063852	0.000000	0.590388	0.000000	0.000000	0.000000	-0.087339	-0.046327	-0.217493	0.000000	0.000000	3.000000	5.000000	0.000000
1947.242534	0.140720	0.571874	0.010361	78.569626	24.617535	41.938477	2.063852	0.000000	0.590388	0.000000	0.000000	0.000000	-0.079712	-0.032937	-0.216524	0.000000	0.000000	3.000000	5.000000	0.000000
1947.245867	0.140720	0.571874	0.010361	78.569626	24.617535	41.938477	2.063852	0.000000	0.590388	0.000000	0.000000	0.000000	-0.079712	-0.032937	-0.216524	0.000000	0.000000	3.000000	5.000000	0.000000
1947.249201	0.140720	0.571874	0.010361	78.569626	24.617535	41.938477	2.063852	0.000000	0.590388	0.000000	0.000000	0.000000	-0.079712	-0.032937	-0.216524	0.000000	0.000000	3.000000	5.000000	0.000000
1947.252534	0.140720	0.571874	0.010361	78.491814	24.498127	41.821247	2.036011	0.000000	0.518052	0.000000	0.000000	0.000000	-0.079712	-0.032937	-0.216524	0.000000	0.000000	3.000000	5.000000	0.000000
1947.255867	0.140432	0.571764	0.009645	78.491814	24.498127	41.821247	2.036011	0.000000	0.518052	0.000000	0.000000	0.000000	-0.086358	-0.033050	-0.214669	0.000000	0.000000	3.000000	5.000000	0.000000
1947.259201	0.140432	0.571764	0.009645	78.491814	24.498127	41.821247	2.036011	0.000000	0.518052	0.000000	0.000000	0.000000	-0.086358	-0.033050	-0.214669	0.000000	0.000000	3.000000	5.000000	0.000000
1947.262534	0.140161	0.571681	0.008985	78.479111	24.325405	41.624081	2.036011	0.000000	0.518052	0.000000	0.000000	0.000000	-0.081335	-0.024852	-0.198176	0.000000	0.000000	3.000000	5.000000	0.000000
1947.265867	0.140161	0.571681	0.008985	78.479111	24.325405	41.624081	2.036011	0.000000	0.518052	0.000000	0.000000	0.000000	-0.081335	-0.024852	-0.198176	0.000000	0.000000	3.000000	5.000000	0.000000
1947.269201	0.140161	0.571681	0.008985	78.479111	24.325405	41.624081	2.036011	0.000000	0.518052	0.000000	0.000000	0.000000	-0.081335	-0.024852	-0.198176	0.000000	0.000000	3.000000	5.000000	0.000000
1947.272534	0.140161	0.571681	0.008985	78.515030	24.123535	41.374599	2.008062	0.000000	0.449244	0.000000	0.000000	0.000000	-0.081335	-0.024852	-0.198176	0.000000	0.000000	3.000000	5.000000	0.000000
1947.275867	0.139888	0.571625	0.008318	78.515030	24.123535	41.374599	2.008062	0.000000	0.449244	0.000000	0.000000	0.000000	-0.081845	-0.016971	-0.200101	0.000000	0.000000	3.000000	5.000000	0.000000
1947.279201	0.139888	0.571625	0.008318	78.515030	24.123535	41.374599	2.008062	0.000000	0.449244	0.000000	0.000000	0.000000	-0.081845	-0.016971	-0.200101	0.000000	0.000000	3.000000	5.000000	0.000000
1947.282534	0.139626	0.571604	0.007683	78.561600	23.821938	40.996792	2.008062	0.000000	0.449244	0.000000	0.000000	0.000000	-0.078843	-0.006264	-0.190314	0.000000	0.000000	3.000000	5.000000	0.000000
1947.285867	0.139626	0.571604	0.007683	78.561600	23.821938	40.996792	2.008062	0.000000	0.449244	0.000000	0.000000	0.000000	-0.078843	-0.006264	-0.190314	0.000000	0.000000	3.000000	5.000000	0.000000
1947.289201	0.139626	0.571604	0.007683	78.561600	23.821938	40.996792	2.008062	0.000000	0.449244	0.000000	0.000000	0.000000	-0.078843	-0.006264	-0.190314	0.000000	0.000000	3.000000	5.000000	0.000000
1947.292534	0.139626	0.571604	0.007683	78.600533	23.369881	40.424103	1.981280	0.000000	0.384175	0.000000	0.000000	0.000000	-0.078843	-0.006264	-0.190314	0.000000	0.000000	3.000000	5.000000	0.000000
1947.295867	0.139427	0.571655	0.007102	78.600533	23.369881	40.424103	1.981280	0.000000	0.384175	0.000000	0.000000	0.000000	-0.059632	0.015266	-0.174558	0.000000	0.000000	3.000000	5.000000	0.000000
1947.299201	0.139427	0.571655	0.007102	78.600533	23.369881	40.424103	1.981280	0.000000	0.384175	0.000000	0.000000	0.000000	-0.059632	0.015266	-0.174558	0.000000	0.000000	3.000000	5.000000	0.000000
1947.302534	0.139226	0.571777	0.006592	78.630722	22.612505	39.468163	1.981280	0.000000	0.384175	0.000000	0.000000	0.000000	-0.060290	0.036762	-0.152810	0.000000	0.000000	3.000000	5.000000	0.000000
1947.305867	0.139226	0.571777	0.006592	78.630722	22.612505	39.468163	1.981280	0.000000	0.384175	0.000000	0.000000	0.000000	-0.060290	0.036762	-0.152810	0.000000	0.000000	3.000000	5.000000	0.000000
1947.309201	0.139226	0.571777	0.006592	78.630722	22.612505	39.468163	1.981280	0.000000	0.384175	0.000000	0.000000	0.000000	-0.060290	0.036762	-0.152810	0.000000	0.000000	3.000000	5.000000	0.000000
1947.312534	0.139016	0.571980	0.006133	78.654953	21.570267	38.164753	1.961293	0.000000	0.329613	0.000000	0.000000	0.000000	-0.062946	0.060789	-0.137821	0.000000	0.000000	3.000000	5.000000	0.000000
1947.315867	0.139016	0.571980	0.006133	78.654953	21.570267	38.164753	1.961293	0.000000	0.329613	0.000000	0.000000	0.000000	-0.062946	0.060789	-0.137821	0.000000	0.000000	3.000000	5.000000	0.000000
1947.319201	0.139016	0.571980	0.006133	78.654953	21.570267	38.164753	1.961293	0.000000	0.329613	0.000000	0.000000	0.000000	-0.062946	0.060789	-0.137821	0.000000	0.000000	3.000000	5.000000	0.000000
1947.322534	0.138784	0.572227	0.005759	78.662766	20.275915	36.545567	1.950802	0.000000	0.306643	0.000000	0.000000	0.000000	-0.069624	0.074315	-0.112303	0.000000	0.000000	3.000000	5.000000	0.000000
1947.325867	0.138784	0.572227	0.005759	78.662766	20.275915	36.545567	1.950802	0.000000	0.306643	0.000000	0.000000	0.000000	-0.069624	0.074315	-0.112303	0.000000	0.000000	3.000000	5.000000	0.000000
1947.329201	0.138784	0.572227	0.005759	78.662766	20.275915	36.545567	1.950802	0.000000	0.306643	0.000000	0.000000	0.000000	-0.069624	0.074315	-0.112303	0.000000	0.000000	3.000000	5.000000	0.000000
1947.332534	0.138784	0.572227	0.005759	78.658722	18.812727	34.727856	1.939197	0.000000	0.287926	0.000000	0.000000	0.000000	-0.069624	0.074315	-0.112303	0.000000	0.000000	3.000000	5.000000	0.000000
1947.335867	0.138519	0.572530	0.005515	78.658722	18.812727	34.727856	1.939197	0.000000	0.287926	0.000000	0.000000	0.000000	-0.079361	0.090857	-0.073104	0.000000	0.000000	3.000000	5.000000	0.000000
1947.339201	0.138519	0.572530	0.005515	78.658722	18.812727	34.727856	1.939197	0.000000	0.287926	0.000000	0.000000	0.000000	-0.079361	0.090857	-0.073104	0.000000	0.000000	3.000000	5.000000	0.000000
1947.342534	0.138172	0.572897	0.005392	78.633430	17.245188	32.792057	1.939197	0.000000	0.287926	0.000000	0.000000	0.000000	-0.104305	0.109938	-0.036775	0.000000	0.000000	3.000000	5.000000	0.000000
1947.345867	0.138172	0.572897	0.005392	78.633430	17.245188	32.792057	1.939197	0.000000	0.287926	0.000000	0.000000	0.000000	-0.104305	0.109938	-0.036775	0.000000	0.000000	3.000000	5.000000	0.000000
1947.349201	0.138172	0.572897	0.005392	78.633430	17.245188	32.792057	1.939197	0.000000	0.287926	0.000000	0.000000	0.000000	-0.104305	0.109938	-0.036775	0.000000	0.000000	3.000000	5.000000	0.000000
1947.352534	0.137758	0.573263	0.005289	78.592186	15.809472	31.034443	1.908586	0.000000	0.269613	0.000000	0.000000	0.000000	-0.124025	0.109848	-0.031047	0.000000	0.000000	3.000000	5.000000	0.000000
1947.355867	0.137758	0.573263	0.005289	78.592186	15.809472	31.034443	1.908586	0.000000	0.269613	0.000000	0.000000	0.000000	-0.124025	0.109848	-0.031047	0.000000	0.000000	3.000000	5.000000	0.000000
1947.359201	0.137758	0.573263	0.005289	78.592186	15.809472	31.034443	1.908586	0.000000	0.269613	0.000000	0.000000	0.000000	-0.124025	0.109848	-0.031047	0.000000	0.000000	3.000000	5.000000	0.000000
1947.362534	0.137758	0.573263	0.005289	78.545341	14.696093	29.685030	1.887915	0.000000	0.264438	0.000000	0.000000	0.000000	-0.124025	0.109848	-0.031047	0.000000	0.000000	3.000000	5.000000	0.000000
1947.365867	0.137335	0.573639	0.005230	78.545341	14.696093	29.685030	1.887915	0.000000	0.264438	0.000000	0.000000	0.000000	-0.127084	0.112723	-0.017552	0.000000	0.000000	3.000000	5.000000	0.000000
1947.369201	0.137335	0.573639	0.005230	78.545341	14.696093	29.685030	1.887915	0.000000	0.264438	0.000000	0.000000	0.000000	-0.127084	0.112723	-0.017552	0.000000	0.000000	3.000000	5.000000	0.000000
1947.372534	0.136835	0.574024	0.005236	78.498009	13.953324	28.816046	1.887915	0.000000	0.264438	0.000000	0.000000	0.000000	-0.149923	0.115611	0.001775	0.000000	0.000000	3.000000	5.000000	0.000000
1947.375867	0.136835	0.574024	0.005236	78.498009	13.953324	28.816046	1.887915	0.000000	0.264438	0.000000	0.000000	0.000000	-0.149923	0.115611	0.001775	0.000000	0.000000	3.000000	5.000000	0.000000
1947.379201	0.136835	0.574024	0.005236	78.498009	13.953324	28.816046	1.887915	0.000000	0.264438	0.000000	0.000000	0.000000	-0.149923	0.115611	0.001775	0.000000	0.000000	3.000000	5.000000	0.000000
1947.382534	0.136835	0.574024	0.005236	78.454735	13.425795	28.228739	1.841748	0.000000	0.261809	0.000000	0.000000	0.000000	-0.149923	0.115611	0.001775	0.000000	0.000000	3.000000	5.000000	0.000000
1947.385867	0.136246	0.574338	0.005263	78.454735	13.425795	28.228739	1.841748	0.000000	0.261809	0.000000	0.000000	0.000000	-0.176625	0.094344	0.008027	0.000000	0.000000	3.000000	5.000000	0.000000
1947.389201	0.136246	0.574338	0.005263	78.454735	13.425795	28.228739	1.841748	0.000000	0.261809	0.000000	0.000000	0.000000	-0.176625	0.094344	0.008027	0.000000	0.000000	3.000000	5.000000	0.000000
1947.392534	0.135605	0.574636	0.005353	78.413536	12.883385	27.563906	1.841748	0.000000	0.261809	0.000000	0.000000	0.000000	-0.192381	0.089375	0.027122	0.000000	0.000000	3.000000	5.000000	0.000000
1947.395867	0.135605	0.574636	0.005353	78.413536	12.883385	27.563906	1.841748	0.000000	0.261809	0.000000	0.000000	0.000000	-0.192381	0.089375	0.027122	0.000000	0.000000	3.000000	5.000000	0.000000
1947.399201	0.135605	0.574636	0.005353	78.413536	12.883385	27.563906	1.841748	0.000000	0.261809	0.000000	0.000000	0.000000	-0.192381	0.089375	0.027122	0.000000	0.000000	3.000000	5.000000	0.000000
1947.402534	0.135605	0.574636	0.005353	78.372498	12.231704	26.600311	1.780247	0.000000	0.267667	0.000000	0.000000	0.000000	-0.192381	0.089375	0.027122	0.000000	0.000000	3.000000	5.000000	0.000000
1947.405867	0.134979	0.574892	0.005494	78.372498	12.231704	26.600311	1.780247	0.000000	0.267667	0.000000	0.000000	0.000000	-0.187889	0.076542	0.042247	0.000000	0.000000	3.000000	5.000000	0.000000
1947.409201	0.134979	0.574892	0.005494	78.372498	12.231704	26.600311	1.780247	0.000000	0.267667	0.000000	0.000000	0.000000	-0.187889	0.076542	0.042247	0.000000	0.000000	3.000000	5.000000	0.000000
1947.412534	0.134336	0.575068	0.005659	78.334602	11.500668	25.618713	1.780247	0.000000	0.267667	0.000000	0.000000	0.000000	-0.192915	0.052836	0.049435	0.000000	0.000000	3.000000	5.000000	0.000000
1947.415867	0.134336	0.575068	0.005659	78.334602	11.500668	25.618713	1.780247	0.000000	0.267667	0.000000	0.000000	0.000000	-0.192915	0.052836	0.049435	0.000000	0.000000	3.000000	5.000000	0.000000
1947.419201	0.134336	0.575068	0.005659	78.334602	11.500668	25.618713	1.780247	0.000000	0.267667	0.000000	0.000000	0.000000	-0.192915	0.052836	0.049435	0.000000	0.000000	3.000000	5.000000	0.000000
1947.422534	0.134336	0.575068	0.005659	78.299316	10.833986	24.866230	1.716780	0.000000	0.282947	0.000000	0.000000	0.000000	-0.192915	0.052836	0.049435	0.000000	0.000000	3.000000	5.000000	0.000000
1947.425867	0.133774	0.575221	0.005940	78.299316	10.833986	24.866230	1.716780	0.000000	0.282947	0.000000	0.000000	0.000000	-0.168546	0.046011	0.084295	0.000000	0.000000	3.000000	5.000000	0.000000
1947.429201	0.133774	0.575221	0.005940	78.299316	10.833986	24.866230	1.716780	0.000000	0.282947	0.000000	0.000000	0.000000	-0.168546	0.046011	0.084295	0.000000	0.000000	3.000000	5.000000	0.000000
1947.432534	0.133385	0.575350	0.006244	78.263588	10.356261	24.325069	1.716780	0.000000	0.282947	0.000000	0.000000	0.000000	-0.116629	0.038692	0.091197	0.000000	0.000000	3.000000	5.000000	0.000000
1947.435867	0.133385	0.575350	0.006244	78.263588	10.356261	24.325069	1.716780	0.000000	0.282947	0.000000	0.000000	0.000000	-0.116629	0.038692	0.091197	0.000000	0.000000	3.000000	5.000000	0.000000
1947.439201	0.133385	0.575350	0.006244	78.263588	10.356261	24.325069	1.716780	0.000000	0.282947	0.000000	0.000000	0.000000	-0.116629	0.038692	0.091197	0.000000	0.000000	3.000000	5.000000	0.000000
1947.442534	0.133385	0.575350	0.006244	78.234947	10.067469	24.006815	1.669250	0.000000	0.312196	0.000000	0.000000	0.000000	-0.116629	0.038692	0.091197	0.000000	0.000000	3.000000	5.000000	0.000000
1947.445867	0.133122	0.575410	0.006574	78.234947	10.067469	24.006815	1.669250	0.000000	0.312196	0.000000	0.000000	0.000000	-0.078774	0.017960	0.098943	0.000000	0.000000	3.000000	5.000000	0.000000
1947.449201	0.133122	0.575410	0.006574	78.234947	10.067469	24.006815	1.669250	0.000000	0.312196	0.000000	0.000000	0.000000	-0.078774	0.017960	0.098943	0.000000	0.000000	3.000000	5.000000	0.000000
1947.452534	0.133122	0.575410	0.006574	78.211937	9.997897	23.960505	1.669250	0.000000	0.312196	0.000000	0.000000	0.000000	-0.078774	0.017960	0.098943	0.000000	0.000000	3.000000	5.000000	0.000000
1947.455867	0.133122	0.575410	0.006574	78.211937	9.997897	23.960505	1.669250	0.000000	0.312196	0.000000	0.000000	0.000000	-0.078774	0.017960	0.098943	0.000000	0.000000	3.000000	5.000000	0.000000
1947.459201	0.132950	0.575463	0.006969	78.211937	9.997897	23.960505	1.669250	0.000000	0.312196	0.000000	0.000000	0.000000	-0.051808	0.016029	0.118563	0.000000	0.000000	3.000000	5.000000	0.000000
1947.462534	0.132950	0.575492	0.007388	78.192894	9.978080	23.953682	1.656121	0.000000	0.328686	0.000000	0.000000	0.000000	0.000210	0.008631	0.125691	0.000000	0.000000	3.000000	5.000000	0.000000
1947.465867	0.132950	0.575492	0.007388	78.192894	9.978080	23.953682	1.656121	0.000000	0.328686	0.000000	0.000000	0.000000	0.000210	0.008631	0.125691	0.000000	0.000000	3.000000	5.000000	0.000000
1947.469201	0.132950	0.575492	0.007388	78.192894	9.978080	23.953682	1.656121	0.000000	0.328686	0.000000	0.000000	0.000000	0.000210	0.008631	0.125691	0.000000	0.000000	3.000000	5.000000	0.000000
1947.472534	0.132950	0.575492	0.007388	78.174667	9.884089	23.838881	1.647521	0.000000	0.369395	0.000000	0.000000	0.000000	0.000210	0.008631	0.125691	0.000000	0.000000	3.000000	5.000000	0.000000
1947.475867	0.133027	0.575460	0.007823	78.174667	9.884089	23.838881	1.647521	0.000000	0.369395	0.000000	0.000000	0.000000	0.023021	-0.009747	0.130514	0.000000	0.000000	3.000000	5.000000	0.000000
1947.479201	0.133027	0.575460	0.007823	78.174667	9.884089	23.838881	1.647521	0.000000	0.369395	0.000000	0.000000	0.000000	0.023021	-0.009747	0.130514	0.000000	0.000000	3.000000	5.000000	0.000000
1947.482534	0.133027	0.575460	0.007823	78.163002	9.644701	23.530014	1.647521	0.000000	0.369395	0.000000	0.000000	0.000000	0.023021	-0.009747	0.130514	0.000000	0.000000	3.000000	5.000000	0.000000
1947.485867	0.133027	0.575460	0.007823	78.163002	9.644701	23.530014	1.647521	0.000000	0.369395	0.000000	0.000000	0.000000	0.023021	-0.009747	0.130514	0.000000	0.000000	3.000000	5.000000	0.000000
1947.489201	0.133191	0.575356	0.008229	78.163002	9.644701	23.530014	1.647521	0.000000	0.369395	0.000000	0.000000	0.000000	0.049148	-0.031148	0.121686	0.000000	0.000000	3.000000	5.000000	0.000000
1947.492534	0.133380	0.575179	0.008556	78.177315	9.069727	22.789497	1.651358	0.000000	0.391148	0.000000	0.000000	0.000000	0.056778	-0.053081	0.098093	0.000000	0.000000	3.000000	5.000000	0.000000
1947.495867	0.133380	0.575179	0.008556	78.177315	9.069727	22.789497	1.651358	0.000000	0.391148	0.000000	0.000000	0.000000	0.056778	-0.053081	0.098093	0.000000	0.000000	3.000000	5.000000	0.000000
1947.499201	0.133380	0.575179	0.008556	78.177315	9.069727	22.789497	1.651358	0.000000	0.391148	0.000000	0.000000	0.000000	0.056778	-0.053081	0.098093	0.000000	0.000000	3.000000	5.000000	0.000000
1947.502534	0.133380	0.575179	0.008556	78.213058	8.032304	21.469110	1.669012	0.000000	0.427778	0.000000	0.000000	0.000000	0.056778	-0.053081	0.098093	0.000000	0.000000	3.000000	5.000000	0.000000
1947.505867	0.133549	0.574955	0.008810	78.213058	8.032304	21.469110	1.669012	0.000000	0.427778	0.000000	0.000000	0.000000	0.050610	-0.067080	0.076429	0.000000	0.000000	3.000000	5.000000	0.000000
1947.509201	0.133549	0.574955	0.008810	78.213058	8.032304	21.469110	1.669012	0.000000	0.427778	0.000000	0.000000	0.000000	0.050610	-0.067080	0.076429	0.000000	0.000000	3.000000	5.000000	0.000000
1947.512534	0.133549	0.574955	0.008810	78.253738	6.652923	19.728069	1.669012	0.000000	0.427778	0.000000	0.000000	0.000000	0.050610	-0.067080	0.076429	0.000000	0.000000	3.000000	5.000000	0.000000
1947.515867	0.133549	0.574955	0.008810	78.253738	6.652923	19.728069	1.669012	0.000000	0.427778	0.000000	0.000000	0.000000	0.050610	-0.067080	0.076429	0.000000	0.000000	3.000000	5.000000	0.000000
1947.519201	0.133629	0.574712	0.009006	78.253738	6.652923	19.728069	1.669012	0.000000	0.427778	0.000000	0.000000	0.000000	0.023988	-0.073084	0.058621	0.000000	0.000000	3.000000	5.000000	0.000000
1947.522534	0.133731	0.574468	0.009195	78.237328	5.151258	17.820040	1.677447	0.000000	0.440516	0.000000	0.000000	0.000000	0.030620	-0.073135	0.056676	0.000000	0.000000	3.000000	5.000000	0.000000
1947.525867	0.133731	0.574468	0.009195	78.237328	5.151258	17.820040	1.677447	0.000000	0.440516	0.000000	0.000000	0.000000	0.030620	-0.073135	0.056676	0.000000	0.000000	3.000000	5.000000	0.000000
1947.529201	0.133731	0.574468	0.009195	78.237328	5.151258	17.820040	1.677447	0.000000	0.440516	0.000000	0.000000	0.000000	0.030620	-0.073135	0.056676	0.000000	0.000000	3.000000	5.000000	0.000000
1947.532534	0.133731	0.574468	0.009195	78.188324	3.752086	16.033960	1.686549	0.000000	0.459732	0.000000	0.000000	0.000000	0.030620	-0.073135	0.056676	0.000000	0.000000	3.000000	5.000000	0.000000
1947.535867	0.133795	0.574216	0.009419	78.188324	3.752086	16.033960	1.686549	0.000000	0.459732	0.000000	0.000000	0.000000	0.019275	-0.075715	0.067230	0.000000	0.000000	3.000000	5.000000	0.000000
1947.539201	0.133795	0.574216	0.009419	78.188324	3.752086	16.033960	1.686549	0.000000	0.459732	0.000000	0.000000	0.000000	0.019275	-0.075715	0.067230	0.000000	0.000000	3.000000	5.000000	0.000000
1947.542534	0.133795	0.574216	0.009419	78.146721	2.723334	14.724059	1.686549	0.000000	0.459732	0.000000	0.000000	0.000000	0.019275	-0.075715	0.067230	0.000000	0.000000	3.000000	5.000000	0.000000
1947.545867	0.133795	0.574216	0.009419	78.146721	2.723334	14.724059	1.686549	0.000000	0.459732	0.000000	0.000000	0.000000	0.019275	-0.075715	0.067230	0.000000	0.000000	3.000000	5.000000	0.000000
1947.549201	0.133866	0.573955	0.009665	78.146721	2.723334	14.724059	1.686549	0.000000	0.459732	0.000000	0.000000	0.000000	0.021207	-0.078301	0.073973	0.000000	0.000000	3.000000	5.000000	0.000000
1947.552534	0.134010	0.573704	0.010000	78.138824	2.342438	14.236181	1.689762	0.000000	0.470937	0.000000	0.000000	0.000000	0.043176	-0.075053	0.100356	0.000000	0.000000	3.000000	5.000000	0.000000
1947.555867	0.134010	0.573704	0.010000	78.138824	2.342438	14.236181	1.689762	0.000000	0.470937	0.000000	0.000000	0.000000	0.043176	-0.075053	0.100356	0.000000	0.000000	3.000000	5.000000	0.000000
1947.559201	0.134010	0.573704	0.010000	78.138824	2.342438	14.236181	1.689762	0.000000	0.470937	0.000000	0.000000	0.000000	0.043176	-0.075053	0.100356	0.000000	0.000000	3.000000	5.000000	0.000000
1947.562534	0.134010	0.573704	0.010000	78.163803	2.432298	14.350082	1.700492	0.000000	0.499992	0.000000	0.000000	0.000000	0.043176	-0.075053	0.100356	0.000000	0.000000	3.000000	5.000000	0.000000
1947.565867	0.134175	0.573402	0.010408	78.163803	2.432298	14.350082	1.700492	0.000000	0.499992	0.000000	0.000000	0.000000	0.049545	-0.090734	0.122466	0.000000	0.000000	3.000000	5.000000	0.000000
1947.569201	0.134175	0.573402	0.010408	78.163803	2.432298	14.350082	1.700492	0.000000	0.499992	0.000000	0.000000	0.000000	0.049545	-0.090734	0.122466	0.000000	0.000000	3.000000	5.000000	0.000000
1947.572534	0.134336	0.573100	0.010884	78.191978	2.625758	14.595840	1.700492	0.000000	0.499992	0.000000	0.000000	0.000000	0.048189	-0.090567	0.142794	0.000000	0.000000	3.000000	5.000000	0.000000
1947.575867	0.134336	0.573100	0.010884	78.191978	2.625758	14.595840	1.700492	0.000000	0.499992	0.000000	0.000000	0.000000	0.048189	-0.090567	0.142794	0.000000	0.000000	3.000000	5.000000	0.000000
1947.579201	0.134336	0.573100	0.010884	78.191978	2.625758	14.595840	1.700492	0.000000	0.499992	0.000000	0.000000	0.000000	0.048189	-0.090567	0.142794	0.000000	0.000000	3.000000	5.000000	0.000000
1947.582534	0.134336	0.573100	0.010884	78.218460	2.843187	14.878141	1.716781	0.000000	0.544202	0.000000	0.000000	0.000000	0.048189	-0.090567	0.142794	0.000000	0.000000	3.000000	5.000000	0.000000
1947.585867	0.134519	0.572817	0.011438	78.218460	2.843187	14.878141	1.716781	0.000000	0.544202	0.000000	0.000000	0.000000	0.054903	-0.085014	0.166149	0.000000	0.000000	3.000000	5.000000	0.000000
1947.589201	0.134519	0.572817	0.011438	78.218460	2.843187	14.878141	1.716781	0.000000	0.544202	0.000000	0.000000	0.000000	0.054903	-0.085014	0.166149	0.000000	0.000000	3.000000	5.000000	0.000000
1947.592534	0.134730	0.572524	0.012008	78.242432	3.085753	15.181028	1.716781	0.000000	0.544202	0.000000	0.000000	0.000000	0.063517	-0.087860	0.170894	0.000000	0.000000	3.000000	5.000000	0.000000
1947.595867	0.134730	0.572524	0.012008	78.242432	3.085753	15.181028	1.716781	0.000000	0.544202	0.000000	0.000000	0.000000	0.063517	-0.087860	0.170894	0.000000	0.000000	3.000000	5.000000	0.000000
1947.599201	0.134730	0.572524	0.012008	78.242432	3.085753	15.181028	1.716781	0.000000	0.544202	0.000000	0.000000	0.000000	0.063517	-0.087860	0.170894	0.000000	0.000000	3.000000	5.000000	0.000000
1947.602534	0.134730	0.572524	0.012008	78.258820	3.373510	15.535404	1.736518	0.000000	0.600376	0.000000	0.000000	0.000000	0.063517	-0.087860	0.170894	0.000000	0.000000	3.000000	5.000000	0.000000
1947.605867	0.135007	0.572276	0.012636	78.258820	3.373510	15.535404	1.736518	0.000000	0.600376	0.000000	0.000000	0.000000	0.083114	-0.074404	0.188553	0.000000	0.000000	3.000000	5.000000	0.000000
1947.609201	0.135007	0.572276	0.012636	78.258820	3.373510	15.535404	1.736518	0.000000	0.600376	0.000000	0.000000	0.000000	0.083114	-0.074404	0.188553	0.000000	0.000000	3.000000	5.000000	0.000000
1947.612534	0.135307	0.572027	0.013258	78.275932	3.683830	15.914909	1.736518	0.000000	0.600376	0.000000	0.000000	0.000000	0.089856	-0.074725	0.186487	0.000000	0.000000	3.000000	5.000000	0.000000
1947.615867	0.135307	0.572027	0.013258	78.275932	3.683830	15.914909	1.736518	0.000000	0.600376	0.000000	0.000000	0.000000	0.089856	-0.074725	0.186487	0.000000	0.000000	3.000000	5.000000	0.000000
1947.619201	0.135307	0.572027	0.013258	78.275932	3.683830	15.914909	1.736518	0.000000	0.600376	0.000000	0.000000	0.000000	0.089856	-0.074725	0.186487	0.000000	0.000000	3.000000	5.000000	0.000000
1947.622534	0.135307	0.572027	0.013258	78.288651	4.036771	16.350451	1.765346	0.000000	0.662882	0.000000	0.000000	0.000000	0.089856	-0.074725	0.186487	0.000000	0.000000	3.000000	5.000000	0.000000
1947.625867	0.135600	0.571804	0.013941	78.288651	4.036771	16.350451	1.765346	0.000000	0.662882	0.000000	0.000000	0.000000	0.087998	-0.066759	0.204927	0.000000	0.000000	3.000000	5.000000	0.000000
1947.629201	0.135600	0.571804	0.013941	78.288651	4.036771	16.350451	1.765346	0.000000	0.662882	0.000000	0.000000	0.000000	0.087998	-0.066759	0.204927	0.000000	0.000000	3.000000	5.000000	0.000000
1947.632534	0.135932	0.571608	0.014672	78.303848	4.508214	16.936247	1.765346	0.000000	0.662882	0.000000	0.000000	0.000000	0.099558	-0.058840	0.219490	0.000000	0.000000	3.000000	5.000000	0.000000
1947.635867	0.135932	0.571608	0.014672	78.303848	4.508214	16.936247	1.765346	0.000000	0.662882	0.000000	0.000000	0.000000	0.099558	-0.058840	0.219490	0.000000	0.000000	3.000000	5.000000	0.000000
1947.639201	0.135932	0.571608	0.014672	78.303848	4.508214	16.936247	1.765346	0.000000	0.662882	0.000000	0.000000	0.000000	0.099558	-0.058840	0.219490	0.000000	0.000000	3.000000	5.000000	0.000000
1947.642534	0.135932	0.571608	0.014672	78.319344	5.136720	17.716988	1.796606	0.000000	0.733618	0.000000	0.000000	0.000000	0.099558	-0.058840	0.219490	0.000000	0.000000	3.000000	5.000000	0.000000
1947.645867	0.136277	0.571393	0.015448	78.319344	5.136720	17.716988	1.796606	0.000000	0.733618	0.000000	0.000000	0.000000	0.103513	-0.064408	0.232807	0.000000	0.000000	3.000000	5.000000	0.000000
1947.649201	0.136277	0.571393	0.015448	78.319344	5.136720	17.716988	1.796606	0.000000	0.733618	0.000000	0.000000	0.000000	0.103513	-0.064408	0.232807	0.000000	0.000000	3.000000	5.000000	0.000000
1947.652534	0.136624	0.571169	0.016314	78.336174	5.831506	18.581573	1.796606	0.000000	0.733618	0.000000	0.000000	0.000000	0.104102	-0.067291	0.259726	0.000000	0.000000	3.000000	5.000000	0.000000
1947.655867	0.136624	0.571169	0.016314	78.336174	5.831506	18.581573	1.796606	0.000000	0.733618	0.000000	0.000000	0.000000	0.104102	-0.067291	0.259726	0.000000	0.000000	3.000000	5.000000	0.000000
1947.659201	0.136624	0.571169	0.016314	78.336174	5.831506	18.581573	1.796606	0.000000	0.733618	0.000000	0.000000	0.000000	0.104102	-0.067291	0.259726	0.000000	0.000000	3.000000	5.000000	0.000000
1947.662534	0.136624	0.571169	0.016314	78.353477	6.510486	19.429447	1.831208	0.000000	0.815707	0.000000	0.000000	0.000000	0.104102	-0.067291	0.259726	0.000000	0.000000	3.000000	5.000000	0.000000
1947.665867	0.136971	0.570943	0.017179	78.353477	6.510486	19.429447	1.831208	0.000000	0.815707	0.000000	0.000000	0.000000	0.104151	-0.067789	0.259505	0.000000	0.000000	3.000000	5.000000	0.000000
1947.669201	0.136971	0.570943	0.017179	78.353477	6.510486	19.429447	1.831208	0.000000	0.815707	0.000000	0.000000	0.000000	0.104151	-0.067789	0.259505	0.000000	0.000000	3.000000	5.000000	0.000000
1947.672534	0.137295	0.570643	0.018045	78.366798	7.063395	20.120441	1.831208	0.000000	0.815707	0.000000	0.000000	0.000000	0.097033	-0.089924	0.259870	0.000000	0.000000	3.000000	5.000000	0.000000
1947.675867	0.137295	0.570643	0.018045	78.366798	7.063395	20.120441	1.831208	0.000000	0.815707	0.000000	0.000000	0.000000	0.097033	-0.089924	0.259870	0.000000	0.000000	3.000000	5.000000	0.000000
1947.679201	0.137295	0.570643	0.018045	78.366798	7.063395	20.120441	1.831208	0.000000	0.815707	0.000000	0.000000	0.000000	0.097033	-0.089924	0.259870	0.000000	0.000000	3.000000	5.000000	0.000000
1947.682534	0.137295	0.570643	0.018045	78.378273	7.434879	20.585093	1.864738	0.000000	0.902270	0.000000	0.000000	0.000000	0.097033	-0.089924	0.259870	0.000000	0.000000	3.000000	5.000000	0.000000
1947.685867	0.137591	0.570324	0.018901	78.378273	7.434879	20.585093	1.864738	0.000000	0.902270	0.000000	0.000000	0.000000	0.088838	-0.095927	0.256658	0.000000	0.000000	3.000000	5.000000	0.000000
1947.689201	0.137591	0.570324	0.018901	78.378273	7.434879	20.585093	1.864738	0.000000	0.902270	0.000000	0.000000	0.000000	0.088838	-0.095927	0.256658	0.000000	0.000000	3.000000	5.000000	0.000000
1947.692534	0.137850	0.569947	0.019713	78.391014	7.602271	20.795429	1.864738	0.000000	0.902270	0.000000	0.000000	0.000000	0.077750	-0.112823	0.243574	0.000000	0.000000	3.000000	5.000000	0.000000
1947.695867	0.137850	0.569947	0.019713	78.391014	7.602271	20.795429	1.864738	0.000000	0.902270	0.000000	0.000000	0.000000	0.077750	-0.112823	0.243574	0.000000	0.000000	3.000000	5.000000	0.000000
1947.699201	0.137850	0.569947	0.019713	78.391014	7.602271	20.795429	1.864738	0.000000	0.902270	0.000000	0.000000	0.000000	0.077750	-0.112823	0.243574	0.000000	0.000000	3.000000	5.000000	0.000000
1947.702534	0.137850	0.569947	0.019713	78.403145	7.589431	20.777924	1.892503	0.000000	0.985642	0.000000	0.000000	0.000000	0.077750	-0.112823	0.243574	0.000000	0.000000	3.000000	5.000000	0.000000
1947.705867	0.138087	0.569551	0.020446	78.403145	7.589431	20.777924	1.892503	0.000000	0.985642	0.000000	0.000000	0.000000	0.070978	-0.118845	0.220046	0.000000	0.000000	3.000000	5.000000	0.000000
1947.709201	0.138087	0.569551	0.020446	78.403145	7.589431	20.777924	1.892503	0.000000	0.985642	0.000000	0.000000	0.000000	0.070978	-0.118845	0.220046	0.000000	0.000000	3.000000	5.000000	0.000000
1947.712534	0.138296	0.569117	0.021085	78.421936	7.585075	20.772318	1.892503	0.000000	0.985642	0.000000	0.000000	0.000000	0.062766	-0.130248	0.191595	0.000000	0.000000	3.000000	5.000000	0.000000
1947.715867	0.138296	0.569117	0.021085	78.421936	7.585075	20.772318	1.892503	0.000000	0.985642	0.000000	0.000000	0.000000	0.062766	-0.130248	0.191595	0.000000	0.000000	3.000000	5.000000	0.000000
1947.719201	0.138296	0.569117	0.021085	78.421936	7.585075	20.772318	1.892503	0.000000	0.985642	0.000000	0.000000	0.000000	0.062766	-0.130248	0.191595	0.000000	0.000000	3.000000	5.000000	0.000000
1947.722534	0.138296	0.569117	0.021085	78.445137	7.613864	20.805906	1.914794	0.000000	1.054249	0.000000	0.000000	0.000000	0.062766	-0.130248	0.191595	0.000000	0.000000	3.000000	5.000000	0.000000
1947.725867	0.138534	0.568672	0.021739	78.445137	7.613864	20.805906	1.914794	0.000000	1.054249	0.000000	0.000000	0.000000	0.071492	-0.133411	0.196142	0.000000	0.000000	3.000000	5.000000	0.000000
1947.729201	0.138534	0.568672	0.021739	78.445137	7.613864	20.805906	1.914794	0.000000	1.054249	0.000000	0.000000	0.000000	0.071492	-0.133411	0.196142	0.000000	0.000000	3.000000	5.000000	0.000000
1947.732534	0.138760	0.568245	0.022347	78.474701	7.813375	21.055994	1.914794	0.000000	1.054249	0.000000	0.000000	0.000000	0.067605	-0.128373	0.182543	0.000000	0.000000	3.000000	5.000000	0.000000
1947.735867	0.138760	0.568245	0.022347	78.474701	7.813375	21.055994	1.914794	0.000000	1.054249	0.000000	0.000000	0.000000	0.067605	-0.128373	0.182543	0.000000	0.000000	3.000000	5.000000	0.000000
1947.739201	0.138760	0.568245	0.022347	78.474701	7.813375	21.055994	1.914794	0.000000	1.054249	0.000000	0.000000	0.000000	0.067605	-0.128373	0.182543	0.000000	0.000000	3.000000	5.000000	0.000000
1947.742534	0.138760	0.568245	0.022347	78.510773	8.287553	21.660210	1.937977	0.000000	1.117363	0.000000	0.000000	0.000000	0.067605	-0.128373	0.182543	0.000000	0.000000	3.000000	5.000000	0.000000
1947.745867	0.138949	0.567852	0.023001	78.510773	8.287553	21.660210	1.937977	0.000000	1.117363	0.000000	0.000000	0.000000	0.056780	-0.117886	0.196222	0.000000	0.000000	3.000000	5.000000	0.000000
1947.749201	0.138949	0.567852	0.023001	78.510773	8.287553	21.660210	1.937977	0.000000	1.117363	0.000000	0.000000	0.000000	0.056780	-0.117886	0.196222	0.000000	0.000000	3.000000	5.000000	0.000000
1947.752534	0.139141	0.567403	0.023666	78.558067	9.048353	22.626772	1.937977	0.000000	1.117363	0.000000	0.000000	0.000000	0.057731	-0.134705	0.199529	0.000000	0.000000	3.000000	5.000000	0.000000
1947.755867	0.139141	0.567403	0.023666	78.558067	9.048353	22.626772	1.937977	0.000000	1.117363	0.000000	0.000000	0.000000	0.057731	-0.134705	0.199529	0.000000	0.000000	3.000000	5.000000	0.000000
1947.759201	0.139141	0.567403	0.023666	78.558067	9.048353	22.626772	1.937977	0.000000	1.117363	0.000000	0.000000	0.000000	0.057731	-0.134705	0.199529	0.000000	0.000000	3.000000	5.000000	0.000000
1947.762534	0.139141	0.567403	0.023666	78.606995	9.966841	23.794304	1.957062	0.000000	1.183321	0.000000	0.000000	0.000000	0.057731	-0.134705	0.199529	0.000000	0.000000	3.000000	5.000000	0.000000
1947.765867	0.139293	0.566952	0.024276	78.606995	9.966841	23.794304	1.957062	0.000000	1.183321	0.000000	0.000000	0.000000	0.045521	-0.135044	0.182996	0.000000	0.000000	3.000000	5.000000	0.000000
1947.769201	0.139293	0.566952	0.024276	78.606995	9.966841	23.794304	1.957062	0.000000	1.183321	0.000000	0.000000	0.000000	0.045521	-0.135044	0.182996	0.000000	0.000000	3.000000	5.000000	0.000000
1947.772534	0.139366	0.566465	0.024873	78.663498	10.971415	25.076244	1.957062	0.000000	1.183321	0.000000	0.000000	0.000000	0.021991	-0.146305	0.178862	0.000000	0.000000	3.000000	5.000000	0.000000
1947.775867	0.139366	0.566465	0.024873	78.663498	10.971415	25.076244	1.957062	0.000000	1.183321	0.000000	0.000000	0.000000	0.021991	-0.146305	0.178862	0.000000	0.000000	3.000000	5.000000	0.000000
1947.779201	0.139366	0.566465	0.024873	78.663498	10.971415	25.076244	1.957062	0.000000	1.183321	0.000000	0.000000	0.000000	0.021991	-0.146305	0.178862	0.000000	0.000000	3.000000	5.000000	0.000000
1947.782534	0.139366	0.566465	0.024873	78.720520	11.910548	26.280609	1.968314	0.000000	1.243631	0.000000	0.000000	0.000000	0.021991	-0.146305	0.178862	0.000000	0.000000	3.000000	5.000000	0.000000
1947.785867	0.139400	0.565949	0.025420	78.720520	11.910548	26.280609	1.968314	0.000000	1.243631	0.000000	0.000000	0.000000	0.010200	-0.154724	0.164072	0.000000	0.000000	3.000000	5.000000	0.000000
1947.789201	0.139400	0.565949	0.025420	78.720520	11.910548	26.280609	1.968314	0.000000	1.243631	0.000000	0.000000	0.000000	0.010200	-0.154724	0.164072	0.000000	0.000000	3.000000	5.000000	0.000000
1947.792534	0.139418	0.565405	0.025910	78.774475	12.701180	27.296055	1.968314	0.000000	1.243631	0.000000	0.000000	0.000000	0.005272	-0.163106	0.147288	0.000000	0.000000	3.000000	5.000000	0.000000
1947.795867	0.139418	0.565405	0.025910	78.774475	12.701180	27.296055	1.968314	0.000000	1.243631	0.000000	0.000000	0.000000	0.005272	-0.163106	0.147288	0.000000	0.000000	3.000000	5.000000	0.000000
1947.799201	0.139418	0.565405	0.025910	78.774475	12.701180	27.296055	1.968314	0.000000	1.243631	0.000000	0.000000	0.000000	0.005272	-0.163106	0.147288	0.000000	0.000000	3.000000	5.000000	0.000000
1947.802534	0.139418	0.565405	0.025910	78.833641	13.383123	28.170170	1.970893	0.000000	1.295524	0.000000	0.000000	0.000000	0.005272	-0.163106	0.147288	0.000000	0.000000	3.000000	5.000000	0.000000
1947.805867	0.139476	0.564843	0.026371	78.833641	13.383123	28.170170	1.970893	0.000000	1.295524	0.000000	0.000000	0.000000	0.017493	-0.168834	0.138157	0.000000	0.000000	3.000000	5.000000	0.000000
1947.809201	0.139476	0.564843	0.026371	78.833641	13.383123	28.170170	1.970893	0.000000	1.295524	0.000000	0.000000	0.000000	0.017493	-0.168834	0.138157	0.000000	0.000000	3.000000	5.000000	0.000000
1947.812534	0.139578	0.564216	0.026722	78.895638	13.922938	28.850819	1.970893	0.000000	1.295524	0.000000	0.000000	0.000000	0.030409	-0.187956	0.105426	0.000000	0.000000	3.000000	5.000000	0.000000
1947.815867	0.139578	0.564216	0.026722	78.895638	13.922938	28.850819	1.970893	0.000000	1.295524	0.000000	0.000000	0.000000	0.030409	-0.187956	0.105426	0.000000	0.000000	3.000000	5.000000	0.000000
1947.819201	0.139578	0.564216	0.026722	78.895638	13.922938	28.850819	1.970893	0.000000	1.295524	0.000000	0.000000	0.000000	0.030409	-0.187956	0.105426	0.000000	0.000000	3.000000	5.000000	0.000000
1947.822534	0.139578	0.564216	0.026722	78.964577	14.311063	29.326633	1.978876	0.000000	1.336121	0.000000	0.000000	0.000000	0.030409	-0.187956	0.105426	0.000000	0.000000	3.000000	5.000000	0.000000
1947.825867	0.139778	0.563562	0.026984	78.964577	14.311063	29.326633	1.978876	0.000000	1.336121	0.000000	0.000000	0.000000	0.060024	-0.196183	0.078616	0.000000	0.000000	3.000000	5.000000	0.000000
1947.829201	0.139778	0.563562	0.026984	78.964577	14.311063	29.326633	1.978876	0.000000	1.336121	0.000000	0.000000	0.000000	0.060024	-0.196183	0.078616	0.000000	0.000000	3.000000	5.000000	0.000000
1947.832534	0.139975	0.562845	0.027150	79.040878	14.483609	29.525003	1.978876	0.000000	1.336121	0.000000	0.000000	0.000000	0.059199	-0.215101	0.049743	0.000000	0.000000	3.000000	5.000000	0.000000
1947.835867	0.139975	0.562845	0.027150	79.040878	14.483609	29.525003	1.978876	0.000000	1.336121	0.000000	0.000000	0.000000	0.059199	-0.215101	0.049743	0.000000	0.000000	3.000000	5.000000	0.000000
1947.839201	0.139975	0.562845	0.027150	79.040878	14.483609	29.525003	1.978876	0.000000	1.336121	0.000000	0.000000	0.000000	0.059199	-0.215101	0.049743	0.000000	0.000000	3.000000	5.000000	0.000000
1947.842534	0.139975	0.562845	0.027150	79.122253	14.493310	29.512726	1.998747	0.000000	1.357515	0.000000	0.000000	0.000000	0.059199	-0.215101	0.049743	0.000000	0.000000	3.000000	5.000000	0.000000
1947.845867	0.140212	0.562137	0.027280	79.122253	14.493310	29.512726	1.998747	0.000000	1.357515	0.000000	0.000000	0.000000	0.071015	-0.212353	0.038784	0.000000	0.000000	3.000000	5.000000	0.000000
1947.849201	0.140212	0.562137	0.027280	79.122253	14.493310	29.512726	1.998747	0.000000	1.357515	0.000000	0.000000	0.000000	0.071015	-0.212353	0.038784	0.000000	0.000000	3.000000	5.000000	0.000000
1947.852534	0.140425	0.561429	0.027414	79.200447	14.503296	29.500731	1.998747	0.000000	1.357515	0.000000	0.000000	0.000000	0.064073	-0.212451	0.040465	0.000000	0.000000	3.000000	5.000000	0.000000
1947.855867	0.140425	0.561429	0.027414	79.200447	14.503296	29.500731	1.998747	0.000000	1.357515	0.000000	0.000000	0.000000	0.064073	-0.212451	0.040465	0.000000	0.000000	3.000000	5.000000	0.000000
1947.859201	0.140425	0.561429	0.027414	79.200447	14.503296	29.500731	1.998747	0.000000	1.357515	0.000000	0.000000	0.000000	0.064073	-0.212451	0.040465	0.000000	0.000000	3.000000	5.000000	0.000000
1947.862534	0.140425	0.561429	0.027414	79.272408	14.516787	29.489557	2.021262	0.000000	1.370723	0.000000	0.000000	0.000000	0.064073	-0.212451	0.040465	0.000000	0.000000	3.000000	5.000000	0.000000
1947.865867	0.140717	0.560756	0.027562	79.272408	14.516787	29.489557	2.021262	0.000000	1.370723	0.000000	0.000000	0.000000	0.087633	-0.201784	0.044159	0.000000	0.000000	3.000000	5.000000	0.000000
1947.869201	0.140717	0.560756	0.027562	79.272408	14.516787	29.489557	2.021262	0.000000	1.370723	0.000000	0.000000	0.000000	0.087633	-0.201784	0.044159	0.000000	0.000000	3.000000	5.000000	0.000000
1947.872534	0.141083	0.560118	0.027789	79.332672	14.540219	29.480173	2.021262	0.000000	1.370723	0.000000	0.000000	0.000000	0.109663	-0.191594	0.068139	0.000000	0.000000	3.000000	5.000000	0.000000
1947.875867	0.141083	0.560118	0.027789	79.332672	14.540219	29.480173	2.021262	0.000000	1.370723	0.000000	0.000000	0.000000	0.109663	-0.191594	0.068139	0.000000	0.000000	3.000000	5.000000	0.000000
1947.879201	0.141083	0.560118	0.027789	79.332672	14.540219	29.480173	2.021262	0.000000	1.370723	0.000000	0.000000	0.000000	0.109663	-0.191594	0.068139	0.000000	0.000000	3.000000	5.000000	0.000000
1947.882534	0.141083	0.560118	0.027789	79.382751	14.567752	29.472216	2.054144	0.000000	1.389439	0.000000	0.000000	0.000000	0.109663	-0.191594	0.068139	0.000000	0.000000	3.000000	5.000000	0.000000
1947.885867	0.141491	0.559550	0.028075	79.382751	14.567752	29.472216	2.054144	0.000000	1.389439	0.000000	0.000000	0.000000	0.122439	-0.170301	0.085876	0.000000	0.000000	3.000000	5.000000	0.000000
1947.889201	0.141491	0.559550	0.028075	79.382751	14.567752	29.472216	2.054144	0.000000	1.389439	0.000000	0.000000	0.000000	0.122439	-0.170301	0.085876	0.000000	0.000000	3.000000	5.000000	0.000000
1947.892534	0.141948	0.559043	0.028443	79.418716	14.593087	29.457567	2.054144	0.000000	1.389439	0.000000	0.000000	0.000000	0.137224	-0.152031	0.110260	0.000000	0.000000	3.000000	5.000000	0.000000
1947.895867	0.141948	0.559043	0.028443	79.418716	14.593087	29.457567	2.054144	0.000000	1.389439	0.000000	0.000000	0.000000	0.137224	-0.152031	0.110260	0.000000	0.000000	3.000000	5.000000	0.000000
1947.899201	0.141948	0.559043	0.028443	79.418716	14.593087	29.457567	2.054144	0.000000	1.389439	0.000000	0.000000	0.000000	0.137224	-0.152031	0.110260	0.000000	0.000000	3.000000	5.000000	0.000000
1947.902534	0.141948	0.559043	0.028443	79.443710	14.622625	29.444475	2.097422	0.000000	1.422128	0.000000	0.000000	0.000000	0.137224	-0.152031	0.110260	0.000000	0.000000	3.000000	5.000000	0.000000
1947.905867	0.142454	0.558625	0.028886	79.443710	14.622625	29.444475	2.097422	0.000000	1.422128	0.000000	0.000000	0.000000	0.151614	-0.125504	0.133041	0.000000	0.000000	3.000000	5.000000	0.000000
1947.909201	0.142454	0.558625	0.028886	79.443710	14.622625	29.444475	2.097422	0.000000	1.422128	0.000000	0.000000	0.000000	0.151614	-0.125504	0.133041	0.000000	0.000000	3.000000	5.000000	0.000000
1947.912534	0.142951	0.558259	0.029386	79.455994	14.622255	29.397139	2.097422	0.000000	1.422128	0.000000	0.000000	0.000000	0.149279	-0.109730	0.149844	0.000000	0.000000	3.000000	5.000000	0.000000
1947.915867	0.142951	0.558259	0.029386	79.455994	14.622255	29.397139	2.097422	0.000000	1.422128	0.000000	0.000000	0.000000	0.149279	-0.109730	0.149844	0.000000	0.000000	3.000000	5.000000	0.000000
1947.919201	0.142951	0.558259	0.029386	79.455994	14.622255	29.397139	2.097422	0.000000	1.422128	0.000000	0.000000	0.000000	0.149279	-0.109730	0.149844	0.000000	0.000000	3.000000	5.000000	0.000000
1947.922534	0.142951	0.558259	0.029386	79.448982	14.553977	29.271452	2.147570	0.000000	1.469276	0.000000	0.000000	0.000000	0.149279	-0.109730	0.149844	0.000000	0.000000	3.000000	5.000000	0.000000
1947.925867	0.143433	0.558000	0.029998	79.448982	14.553977	29.271452	2.147570	0.000000	1.469276	0.000000	0.000000	0.000000	0.144448	-0.077867	0.183771	0.000000	0.000000	3.000000	5.000000	0.000000
1947.929201	0.143433	0.558000	0.029998	79.448982	14.553977	29.271452	2.147570	0.000000	1.469276	0.000000	0.000000	0.000000	0.144448	-0.077867	0.183771	0.000000	0.000000	3.000000	5.000000	0.000000
1947.932534	0.143842	0.557810	0.030704	79.432159	14.418538	29.075365	2.147570	0.000000	1.469276	0.000000	0.000000	0.000000	0.122760	-0.056756	0.211778	0.000000	0.000000	3.000000	5.000000	0.000000
1947.935867	0.143842	0.557810	0.030704	79.432159	14.418538	29.075365	2.147570	0.000000	1.469276	0.000000	0.000000	0.000000	0.122760	-0.056756	0.211778	0.000000	0.000000	3.000000	5.000000	0.000000
1947.939201	0.143842	0.557810	0.030704	79.432159	14.418538	29.075365	2.147570	0.000000	1.469276	0.000000	0.000000	0.000000	0.122760	-0.056756	0.211778	0.000000	0.000000	3.000000	5.000000	0.000000
1947.942534	0.143842	0.557810	0.030704	79.402122	14.222702	28.810200	2.192104	0.000000	1.535200	0.000000	0.000000	0.000000	0.122760	-0.056756	0.211778	0.000000	0.000000	3.000000	5.000000	0.000000
1947.945867	0.144190	0.557684	0.031458	79.402122	14.222702	28.810200	2.192104	0.000000	1.535200	0.000000	0.000000	0.000000	0.104498	-0.038013	0.226165	0.000000	0.000000	3.000000	5.000000	0.000000
1947.949201	0.144190	0.557684	0.031458	79.402122	14.222702	28.810200	2.192104	0.000000	1.535200	0.000000	0.000000	0.000000	0.104498	-0.038013	0.226165	0.000000	0.000000	3.000000	5.000000	0.000000
1947.952534	0.144473	0.557602	0.032243	79.365921	14.040251	28.574665	2.192104	0.000000	1.535200	0.000000	0.000000	0.000000	0.084668	-0.024570	0.235577	0.000000	0.000000	3.000000	5.000000	0.000000
1947.955867	0.144473	0.557602	0.032243	79.365921	14.040251	28.574665	2.192104	0.000000	1.535200	0.000000	0.000000	0.000000	0.084668	-0.024570	0.235577	0.000000	0.000000	3.000000	5.000000	0.000000
1947.959201	0.144473	0.557602	0.032243	79.365921	14.040251	28.574665	2.192104	0.000000	1.535200	0.000000	0.000000	0.000000	0.084668	-0.024570	0.235577	0.000000	0.000000	3.000000	5.000000	0.000000
1947.962534	0.144473	0.557602	0.032243	79.320282	13.863084	28.351679	2.223632	0.000000	1.612157	0.000000	0.000000	0.000000	0.084668	-0.024570	0.235577	0.000000	0.000000	3.000000	5.000000	0.000000
1947.965867	0.144735	0.557581	0.033130	79.320282	13.863084	28.351679	2.223632	0.000000	1.612157	0.000000	0.000000	0.000000	0.078556	-0.006318	0.266141	0.000000	0.000000	3.000000	5.000000	0.000000
1947.969201	0.144735	0.557581	0.033130	79.320282	13.863084	28.351679	2.223632	0.000000	1.612157	0.000000	0.000000	0.000000	0.078556	-0.006318	0.266141	0.000000	0.000000	3.000000	5.000000	0.000000
1947.972534	0.144938	0.557551	0.033992	79.274223	13.660497	28.103426	2.223632	0.000000	1.612157	0.000000	0.000000	0.000000	0.061092	-0.008941	0.258490	0.000000	0.000000	3.000000	5.000000	0.000000
1947.975867	0.144938	0.557551	0.033992	79.274223	13.660497	28.103426	2.223632	0.000000	1.612157	0.000000	0.000000	0.000000	0.061092	-0.008941	0.258490	0.000000	0.000000	3.000000	5.000000	0.000000
1947.979201	0.144938	0.557551	0.033992	79.274223	13.660497	28.103426	2.223632	0.000000	1.612157	0.000000	0.000000	0.000000	0.061092	-0.008941	0.258490	0.000000	0.000000	3.000000	5.000000	0.000000
1947.982534	0.144938	0.557551	0.033992	79.221794	13.458578	27.858637	2.246907	0.000000	1.699596	0.000000	0.000000	0.000000	0.061092	-0.008941	0.258490	0.000000	0.000000	3.000000	5.000000	0.000000
1947.985867	0.145098	0.557566	0.034878	79.221794	13.458578	27.858637	2.246907	0.000000	1.699596	0.000000	0.000000	0.000000	0.047983	0.004614	0.265878	0.000000	0.000000	3.000000	5.000000	0.000000
1947.989201	0.145098	0.557566	0.034878	79.221794	13.458578	27.858637	2.246907	0.000000	1.699596	0.000000	0.000000	0.000000	0.047983	0.004614	0.265878	0.000000	0.000000	3.000000	5.000000	0.000000
1947.992534	0.145234	0.557581	0.035771	79.165802	13.232753	27.590117	2.246907	0.000000	1.699596	0.000000	0.000000	0.000000	0.040808	0.004413	0.267784	0.000000	0.000000	3.000000	5.000000	0.000000
1947.995867	0.145234	0.557581	0.035771	79.165802	13.232753	27.590117	2.246907	0.000000	1.699596	0.000000	0.000000	0.000000	0.040808	0.004413	0.267784	0.000000	0.000000	3.000000	5.000000	0.000000
1947.999201	0.145234	0.557581	0.035771	79.165802	13.232753	27.590117	2.246907	0.000000	1.699596	0.000000	0.000000	0.000000	0.040808	0.004413	0.267784	0.000000	0.000000	3.000000	5.000000	0.000000
1948.002534	0.145234	0.557581	0.035771	79.108894	12.959798	27.262136	2.261706	0.000000	1.788539	0.000000	0.000000	0.000000	0.040808	0.004413	0.267784	0.000000	0.000000	3.000000	5.000000	0.000000
1948.005867	0.145391	0.557623	0.036651	79.108894	12.959798	27.262136	2.261706	0.000000	1.788539	0.000000	0.000000	0.000000	0.047198	0.012631	0.263973	0.000000	0.000000	3.000000	5.000000	0.000000
1948.009201	0.145391	0.557623	0.036651	79.108894	12.959798	27.262136	2.261706	0.000000	1.788539	0.000000	0.000000	0.000000	0.047198	0.012631	0.263973	0.000000	0.000000	3.000000	5.000000	0.000000
1948.012534	0.145548	0.557665	0.037530	79.055183	12.712224	26.962162	2.261706	0.000000	1.788539	0.000000	0.000000	0.000000	0.047044	0.012494	0.263808	0.000000	0.000000	3.000000	5.000000	0.000000
1948.015867	0.145548	0.557665	0.037530	79.055183	12.712224	26.962162	2.261706	0.000000	1.788539	0.000000	0.000000	0.000000	0.047044	0.012494	0.263808	0.000000	0.000000	3.000000	5.000000	0.000000
1948.019201	0.145548	0.557665	0.037530	79.055183	12.712224	26.962162	2.261706	0.000000	1.788539	0.000000	0.000000	0.000000	0.047044	0.012494	0.263808	0.000000	0.000000	3.000000	5.000000	0.000000
1948.022534	0.145548	0.557665	0.037530	78.996681	12.576367	26.797741	2.277413	0.000000	1.876503	0.000000	0.000000	0.000000	0.047044	0.012494	0.263808	0.000000	0.000000	3.000000	5.000000	0.000000
1948.025867	0.145709	0.557724	0.038425	78.996681	12.576367	26.797741	2.277413	0.000000	1.876503	0.000000	0.000000	0.000000	0.048347	0.017701	0.268620	0.000000	0.000000	3.000000	5.000000	0.000000
1948.029201	0.145709	0.557724	0.038425	78.996681	12.576367	26.797741	2.277413	0.000000	1.876503	0.000000	0.000000	0.000000	0.048347	0.017701	0.268620	0.000000	0.000000	3.000000	5.000000	0.000000
1948.032534	0.145876	0.557785	0.039253	78.943024	12.548898	26.772667	2.277413	0.000000	1.876503	0.000000	0.000000	0.000000	0.049952	0.018291	0.248277	0.000000	0.000000	3.000000	5.000000	0.000000
1948.035867	0.145876	0.557785	0.039253	78.943024	12.548898	26.772667	2.277413	0.000000	1.876503	0.000000	0.000000	0.000000	0.049952	0.018291	0.248277	0.000000	0.000000	3.000000	5.000000	0.000000
1948.039201	0.145876	0.557785	0.039253	78.943024	12.548898	26.772667	2.277413	0.000000	1.876503	0.000000	0.000000	0.000000	0.049952	0.018291	0.248277	0.000000	0.000000	3.000000	5.000000	0.000000
1948.042534	0.145876	0.557785	0.039253	78.889961	12.561556	26.791107	2.293797	0.000000	1.962652	0.000000	0.000000	0.000000	0.049952	0.018291	0.248277	0.000000	0.000000	3.000000	5.000000	0.000000
1948.045867	0.146042	0.557845	0.040080	78.889961	12.561556	26.791107	2.293797	0.000000	1.962652	0.000000	0.000000	0.000000	0.049828	0.018144	0.248119	0.000000	0.000000	3.000000	5.000000	0.000000
1948.049201	0.146042	0.557845	0.040080	78.889961	12.561556	26.791107	2.293797	0.000000	1.962652	0.000000	0.000000	0.000000	0.049828	0.018144	0.248119	0.000000	0.000000	3.000000	5.000000	0.000000
1948.052534	0.146222	0.557869	0.040867	78.843094	12.569208	26.807220	2.293797	0.000000	1.962652	0.000000	0.000000	0.000000	0.053884	0.007190	0.235945	0.000000	0.000000	3.000000	5.000000	0.000000
1948.055867	0.146222	0.557869	0.040867	78.843094	12.569208	26.807220	2.293797	0.000000	1.962652	0.000000	0.000000	0.000000	0.053884	0.007190	0.235945	0.000000	0.000000	3.000000	5.000000	0.000000
1948.059201	0.146222	0.557869	0.040867	78.843094	12.569208	26.807220	2.293797	0.000000	1.962652	0.000000	0.000000	0.000000	0.053884	0.007190	0.235945	0.000000	0.000000	3.000000	5.000000	0.000000
1948.062534	0.146222	0.557869	0.040867	78.793030	12.570921	26.815655	2.311082	0.000000	2.043330	0.000000	0.000000	0.000000	0.053884	0.007190	0.235945	0.000000	0.000000	3.000000	5.000000	0.000000
1948.065867	0.146376	0.557921	0.041654	78.793030	12.570921	26.815655	2.311082	0.000000	2.043330	0.000000	0.000000	0.000000	0.046224	0.015548	0.236301	0.000000	0.000000	3.000000	5.000000	0.000000
1948.069201	0.146376	0.557921	0.041654	78.793030	12.570921	26.815655	2.311082	0.000000	2.043330	0.000000	0.000000	0.000000	0.046224	0.015548	0.236301	0.000000	0.000000	3.000000	5.000000	0.000000
1948.072534	0.146525	0.557954	0.042425	78.742462	12.545299	26.789703	2.311082	0.000000	2.043330	0.000000	0.000000	0.000000	0.044660	0.010006	0.231200	0.000000	0.000000	3.000000	5.000000	0.000000
1948.075867	0.146525	0.557954	0.042425	78.742462	12.545299	26.789703	2.311082	0.000000	2.043330	0.000000	0.000000	0.000000	0.044660	0.010006	0.231200	0.000000	0.000000	3.000000	5.000000	0.000000
1948.079201	0.146525	0.557954	0.042425	78.742462	12.545299	26.789703	2.311082	0.000000	2.043330	0.000000	0.000000	0.000000	0.044660	0.010006	0.231200	0.000000	0.000000	3.000000	5.000000	0.000000
1948.082534	0.146525	0.557954	0.042425	78.693611	12.430649	26.651806	2.326229	0.000000	2.121247	0.000000	0.000000	0.000000	0.044660	0.010006	0.231200	0.000000	0.000000	3.000000	5.000000	0.000000
1948.085867	0.146667	0.557998	0.043173	78.693611	12.430649	26.651806	2.326229	0.000000	2.121247	0.000000	0.000000	0.000000	0.042633	0.012993	0.224525	0.000000	0.000000	3.000000	5.000000	0.000000
1948.089201	0.146667	0.557998	0.043173	78.693611	12.430649	26.651806	2.326229	0.000000	2.121247	0.000000	0.000000	0.000000	0.042633	0.012993	0.224525	0.000000	0.000000	3.000000	5.000000	0.000000
1948.092534	0.146756	0.558022	0.043919	78.646019	12.209089	26.386019	2.326229	0.000000	2.121247	0.000000	0.000000	0.000000	0.026801	0.007409	0.223628	0.000000	0.000000	3.000000	5.000000	0.000000
1948.095867	0.146756	0.558022	0.043919	78.646019	12.209089	26.386019	2.326229	0.000000	2.121247	0.000000	0.000000	0.000000	0.026801	0.007409	0.223628	0.000000	0.000000	3.000000	5.000000	0.000000
1948.099201	0.146756	0.558022	0.043919	78.646019	12.209089	26.386019	2.326229	0.000000	2.121247	0.000000	0.000000	0.000000	0.026801	0.007409	0.223628	0.000000	0.000000	3.000000	5.000000	0.000000
1948.102534	0.146756	0.558022	0.043919	78.603767	11.871614	25.974434	2.337801	0.000000	2.195939	0.000000	0.000000	0.000000	0.026801	0.007409	0.223628	0.000000	0.000000	3.000000	5.000000	0.000000
1948.105867	0.146810	0.558039	0.044633	78.603767	11.871614	25.974434	2.337801	0.000000	2.195939	0.000000	0.000000	0.000000	0.016156	0.005024	0.214124	0.000000	0.000000	3.000000	5.000000	0.000000
1948.109201	0.146810	0.558039	0.044633	78.603767	11.871614	25.974434	2.337801	0.000000	2.195939	0.000000	0.000000	0.000000	0.016156	0.005024	0.214124	0.000000	0.000000	3.000000	5.000000	0.000000
1948.112534	0.146823	0.558030	0.045298	78.578018	11.373639	25.369217	2.337801	0.000000	2.195939	0.000000	0.000000	0.000000	0.004046	-0.002876	0.199695	0.000000	0.000000	3.000000	5.000000	0.000000
1948.115867	0.146823	0.558030	0.045298	78.578018	11.373639	25.369217	2.337801	0.000000	2.195939	0.000000	0.000000	0.000000	0.004046	-0.002876	0.199695	0.000000	0.000000	3.000000	5.000000	0.000000
1948.119201	0.146823	0.558030	0.045298	78.578018	11.373639	25.369217	2.337801	0.000000	2.195939	0.000000	0.000000	0.000000	0.004046	-0.002876	0.199695	0.000000	0.000000	3.000000	5.000000	0.000000
1948.122534	0.146823	0.558030	0.045298	78.581200	10.786897	24.663420	2.341168	0.000000	2.264909	0.000000	0.000000	0.000000	0.004046	-0.002876	0.199695	0.000000	0.000000	3.000000	5.000000	0.000000
1948.125867	0.146766	0.558004	0.045901	78.581200	10.786897	24.663420	2.341168	0.000000	2.264909	0.000000	0.000000	0.000000	-0.017133	-0.007559	0.180853	0.000000	0.000000	3.000000	5.000000	0.000000
1948.129201	0.146766	0.558004	0.045901	78.581200	10.786897	24.663420	2.341168	0.000000	2.264909	0.000000	0.000000	0.000000	-0.017133	-0.007559	0.180853	0.000000	0.000000	3.000000	5.000000	0.000000
1948.132534	0.146672	0.557909	0.046378	78.638695	10.146553	23.903831	2.341168	0.000000	2.264909	0.000000	0.000000	0.000000	-0.028302	-0.028596	0.143026	0.000000	0.000000	3.000000	5.000000	0.000000
1948.135867	0.146672	0.557909	0.046378	78.638695	10.146553	23.903831	2.341168	0.000000	2.264909	0.000000	0.000000	0.000000	-0.028302	-0.028596	0.143026	0.000000	0.000000	3.000000	5.000000	0.000000
1948.139201	0.146672	0.557909	0.046378	78.638695	10.146553	23.903831	2.341168	0.000000	2.264909	0.000000	0.000000	0.000000	-0.028302	-0.028596	0.143026	0.000000	0.000000	3.000000	5.000000	0.000000
1948.142534	0.146525	0.557809	0.046763	78.739059	9.579618	23.243639	2.333595	0.000000	2.318888	0.000000	0.000000	0.000000	-0.044174	-0.030107	0.115607	0.000000	0.000000	3.000000	5.000000	0.000000
1948.145867	0.146525	0.557809	0.046763	78.739059	9.579618	23.243639	2.333595	0.000000	2.318888	0.000000	0.000000	0.000000	-0.044174	-0.030107	0.115607	0.000000	0.000000	3.000000	5.000000	0.000000
1948.149201	0.146525	0.557809	0.046763	78.739059	9.579618	23.243639	2.333595	0.000000	2.318888	0.000000	0.000000	0.000000	-0.044174	-0.030107	0.115607	0.000000	0.000000	3.000000	5.000000	0.000000
1948.152534	0.146525	0.557809	0.046763	78.861786	9.234268	22.871134	2.326233	0.000000	2.338156	0.000000	0.000000	0.000000	-0.044174	-0.030107	0.115607	0.000000	0.000000	3.000000	5.000000	0.000000
1948.155867	0.146339	0.557667	0.047017	78.861786	9.234268	22.871134	2.326233	0.000000	2.338156	0.000000	0.000000	0.000000	-0.055699	-0.042457	0.076222	0.000000	0.000000	3.000000	5.000000	0.000000
1948.159201	0.146339	0.557667	0.047017	78.861786	9.234268	22.871134	2.326233	0.000000	2.338156	0.000000	0.000000	0.000000	-0.055699	-0.042457	0.076222	0.000000	0.000000	3.000000	5.000000	0.000000
1948.162534	0.146339	0.557667	0.047017	78.974289	9.125748	22.785551	2.326233	0.000000	2.338156	0.000000	0.000000	0.000000	-0.055699	-0.042457	0.076222	0.000000	0.000000	3.000000	5.000000	0.000000
1948.165867	0.146339	0.557667	0.047017	78.974289	9.125748	22.785551	2.326233	0.000000	2.338156	0.000000	0.000000	0.000000	-0.055699	-0.042457	0.076222	0.000000	0.000000	3.000000	5.000000	0.000000
1948.169201	0.146155	0.557524	0.047099	78.974289	9.125748	22.785551	2.326233	0.000000	2.338156	0.000000	0.000000	0.000000	-0.055154	-0.043036	0.024563	0.000000	0.000000	3.000000	5.000000	0.000000
1948.172534	0.145962	0.557357	0.047059	79.041794	9.055624	22.734890	2.316949	0.000000	2.350860	0.000000	0.000000	0.000000	-0.057952	-0.049873	-0.011967	0.000000	0.000000	3.000000	5.000000	0.000000
1948.175867	0.145962	0.557357	0.047059	79.041794	9.055624	22.734890	2.316949	0.000000	2.350860	0.000000	0.000000	0.000000	-0.057952	-0.049873	-0.011967	0.000000	0.000000	3.000000	5.000000	0.000000
1948.179201	0.145962	0.557357	0.047059	79.041794	9.055624	22.734890	2.316949	0.000000	2.350860	0.000000	0.000000	0.000000	-0.057952	-0.049873	-0.011967	0.000000	0.000000	3.000000	5.000000	0.000000
1948.182534	0.145962	0.557357	0.047059	79.079750	9.005495	22.708971	2.298098	0.000000	2.352959	0.000000	0.000000	0.000000	-0.057952	-0.049873	-0.011967	0.000000	0.000000	3.000000	5.000000	0.000000
1948.185867	0.145710	0.557197	0.046906	79.079750	9.005495	22.708971	2.298098	0.000000	2.352959	0.000000	0.000000	0.000000	-0.075534	-0.048067	-0.045940	0.000000	0.000000	3.000000	5.000000	0.000000
1948.189201	0.145710	0.557197	0.046906	79.079750	9.005495	22.708971	2.298098	0.000000	2.352959	0.000000	0.000000	0.000000	-0.075534	-0.048067	-0.045940	0.000000	0.000000	3.000000	5.000000	0.000000
1948.192534	0.145710	0.557197	0.046906	79.110596	8.951072	22.679628	2.298098	0.000000	2.352959	0.000000	0.000000	0.000000	-0.075534	-0.048067	-0.045940	0.000000	0.000000	3.000000	5.000000	0.000000
1948.195867	0.145710	0.557197	0.046906	79.110596	8.951072	22.679628	2.298098	0.000000	2.352959	0.000000	0.000000	0.000000	-0.075534	-0.048067	-0.045940	0.000000	0.000000	3.000000	5.000000	0.000000
1948.199201	0.145374	0.557058	0.046730	79.110596	8.951072	22.679628	2.298098	0.000000	2.352959	0.000000	0.000000	0.000000	-0.100798	-0.041732	-0.052847	0.000000	0.000000	3.000000	5.000000	0.000000
1948.202534	0.144973	0.556922	0.046507	79.144730	8.896099	22.656868	2.285509	0.000000	2.345303	0.000000	0.000000	0.000000	-0.120274	-0.040811	-0.066833	0.000000	0.000000	3.000000	5.000000	0.000000
1948.205867	0.144973	0.556922	0.046507	79.144730	8.896099	22.656868	2.285509	0.000000	2.345303	0.000000	0.000000	0.000000	-0.120274	-0.040811	-0.066833	0.000000	0.000000	3.000000	5.000000	0.000000
1948.209201	0.144973	0.556922	0.046507	79.144730	8.896099	22.656868	2.285509	0.000000	2.345303	0.000000	0.000000	0.000000	-0.120274	-0.040811	-0.066833	0.000000	0.000000	3.000000	5.000000	0.000000
1948.212534	0.144973	0.556922	0.046507	79.181999	8.828065	22.631910	2.248663	0.000000	2.325356	0.000000	0.000000	0.000000	-0.120274	-0.040811	-0.066833	0.000000	0.000000	3.000000	5.000000	0.000000
1948.215867	0.144490	0.556778	0.046266	79.181999	8.828065	22.631910	2.248663	0.000000	2.325356	0.000000	0.000000	0.000000	-0.144996	-0.043090	-0.072285	0.000000	0.000000	3.000000	5.000000	0.000000
1948.219201	0.144490	0.556778	0.046266	79.181999	8.828065	22.631910	2.248663	0.000000	2.325356	0.000000	0.000000	0.000000	-0.144996	-0.043090	-0.072285	0.000000	0.000000	3.000000	5.000000	0.000000
1948.222534	0.143880	0.556674	0.046032	79.213074	8.750381	22.610975	2.248663	0.000000	2.325356	0.000000	0.000000	0.000000	-0.183023	-0.031325	-0.070321	0.000000	0.000000	3.000000	5.000000	0.000000
1948.225867	0.143880	0.556674	0.046032	79.213074	8.750381	22.610975	2.248663	0.000000	2.325356	0.000000	0.000000	0.000000	-0.183023	-0.031325	-0.070321	0.000000	0.000000	3.000000	5.000000	0.000000
1948.229201	0.143880	0.556674	0.046032	79.213074	8.750381	22.610975	2.248663	0.000000	2.325356	0.000000	0.000000	0.000000	-0.183023	-0.031325	-0.070321	0.000000	0.000000	3.000000	5.000000	0.000000
1948.232534	0.143880	0.556674	0.046032	79.247231	8.662355	22.587816	2.193993	0.000000	2.301588	0.000000	0.000000	0.000000	-0.183023	-0.031325	-0.070321	0.000000	0.000000	3.000000	5.000000	0.000000
1948.235867	0.143169	0.556580	0.045802	79.247231	8.662355	22.587816	2.193993	0.000000	2.301588	0.000000	0.000000	0.000000	-0.213371	-0.028159	-0.068966	0.000000	0.000000	3.000000	5.000000	0.000000
1948.239201	0.143169	0.556580	0.045802	79.247231	8.662355	22.587816	2.193993	0.000000	2.301588	0.000000	0.000000	0.000000	-0.213371	-0.028159	-0.068966	0.000000	0.000000	3.000000	5.000000	0.000000
1948.242534	0.142369	0.556489	0.045531	79.284485	8.561201	22.562374	2.193993	0.000000	2.301588	0.000000	0.000000	0.000000	-0.239759	-0.027297	-0.081294	0.000000	0.000000	3.000000	5.000000	0.000000
1948.245867	0.142369	0.556489	0.045531	79.284485	8.561201	22.562374	2.193993	0.000000	2.301588	0.000000	0.000000	0.000000	-0.239759	-0.027297	-0.081294	0.000000	0.000000	3.000000	5.000000	0.000000
1948.249201	0.142369	0.556489	0.045531	79.284485	8.561201	22.562374	2.193993	0.000000	2.301588	0.000000	0.000000	0.000000	-0.239759	-0.027297	-0.081294	0.000000	0.000000	3.000000	5.000000	0.000000
1948.252534	0.142369	0.556489	0.045531	79.327980	8.447513	22.532480	2.118472	0.000000	2.276545	0.000000	0.000000	0.000000	-0.239759	-0.027297	-0.081294	0.000000	0.000000	3.000000	5.000000	0.000000
1948.255867	0.141483	0.556401	0.045218	79.327980	8.447513	22.532480	2.118472	0.000000	2.276545	0.000000	0.000000	0.000000	-0.266040	-0.026451	-0.093765	0.000000	0.000000	3.000000	5.000000	0.000000
1948.259201	0.141483	0.556401	0.045218	79.327980	8.447513	22.532480	2.118472	0.000000	2.276545	0.000000	0.000000	0.000000	-0.266040	-0.026451	-0.093765	0.000000	0.000000	3.000000	5.000000	0.000000
1948.262534	0.140475	0.556280	0.044837	79.374542	8.320577	22.500177	2.118472	0.000000	2.276545	0.000000	0.000000	0.000000	-0.302161	-0.036442	-0.114378	0.000000	0.000000	3.000000	5.000000	0.000000
1948.265867	0.140475	0.556280	0.044837	79.374542	8.320577	22.500177	2.118472	0.000000	2.276545	0.000000	0.000000	0.000000	-0.302161	-0.036442	-0.114378	0.000000	0.000000	3.000000	5.000000	0.000000
1948.269201	0.140475	0.556280	0.044837	79.374542	8.320577	22.500177	2.118472	0.000000	2.276545	0.000000	0.000000	0.000000	-0.302161	-0.036442	-0.114378	0.000000	0.000000	3.000000	5.000000	0.000000
1948.272534	0.139352	0.556171	0.044398	79.430420	8.178752	22.461044	2.023772	0.000000	2.241855	0.000000	0.000000	0.000000	-0.337126	-0.032501	-0.131822	0.000000	0.000000	3.000000	5.000000	0.000000
1948.275867	0.139352	0.556171	0.044398	79.430420	8.178752	22.461044	2.023772	0.000000	2.241855	0.000000	0.000000	0.000000	-0.337126	-0.032501	-0.131822	0.000000	0.000000	3.000000	5.000000	0.000000
1948.279201	0.139352	0.556171	0.044398	79.430420	8.178752	22.461044	2.023772	0.000000	2.241855	0.000000	0.000000	0.000000	-0.337126	-0.032501	-0.131822	0.000000	0.000000	3.000000	5.000000	0.000000
1948.282534	0.138090	0.556047	0.043911	79.486290	8.020200	22.421488	1.967584	0.000000	2.219884	0.000000	0.000000	0.000000	-0.378592	-0.037126	-0.146008	0.000000	0.000000	3.000000	5.000000	0.000000
1948.285867	0.138090	0.556047	0.043911	79.486290	8.020200	22.421488	1.967584	0.000000	2.219884	0.000000	0.000000	0.000000	-0.378592	-0.037126	-0.146008	0.000000	0.000000	3.000000	5.000000	0.000000
1948.289201	0.138090	0.556047	0.043911	79.486290	8.020200	22.421488	1.967584	0.000000	2.219884	0.000000	0.000000	0.000000	-0.378592	-0.037126	-0.146008	0.000000	0.000000	3.000000	5.000000	0.000000
1948.292534	0.136668	0.555880	0.043388	79.554810	7.846215	22.381720	1.904485	0.000000	2.195550	0.000000	0.000000	0.000000	-0.426534	-0.050249	-0.157047	0.000000	0.000000	3.000000	5.000000	0.000000
1948.295867	0.136668	0.555880	0.043388	79.554810	7.846215	22.381720	1.904485	0.000000	2.195550	0.000000	0.000000	0.000000	-0.426534	-0.050249	-0.157047	0.000000	0.000000	3.000000	5.000000	0.000000
1948.299201	0.136668	0.555880	0.043388	79.554810	7.846215	22.381720	1.904485	0.000000	2.195550	0.000000	0.000000	0.000000	-0.426534	-0.050249	-0.157047	0.000000	0.000000	3.000000	5.000000	0.000000
1948.302534	0.135190	0.555733	0.042828	79.623291	7.663526	22.341404	1.833396	0.000000	2.169375	0.000000	0.000000	0.000000	-0.443417	-0.044112	-0.167761	0.000000	0.000000	3.000000	5.000000	0.000000
1948.305867	0.135190	0.555733	0.042828	79.623291	7.663526	22.341404	1.833396	0.000000	2.169375	0.000000	0.000000	0.000000	-0.443417	-0.044112	-0.167761	0.000000	0.000000	3.000000	5.000000	0.000000
1948.309201	0.135190	0.555733	0.042828	79.623291	7.663526	22.341404	1.833396	0.000000	2.169375	0.000000	0.000000	0.000000	-0.443417	-0.044112	-0.167761	0.000000	0.000000	3.000000	5.000000	0.000000
1948.312534	0.133641	0.555539	0.042272	79.699951	7.537506	22.370991	1.759493	0.000000	2.141415	0.000000	0.000000	0.000000	-0.464670	-0.058025	-0.167032	0.000000	0.000000	3.000000	5.000000	0.000000
1948.315867	0.133641	0.555539	0.042272	79.699951	7.537506	22.370991	1.759493	0.000000	2.141415	0.000000	0.000000	0.000000	-0.464670	-0.058025	-0.167032	0.000000	0.000000	3.000000	5.000000	0.000000
1948.319201	0.133641	0.555539	0.042272	79.699951	7.537506	22.370991	1.759493	0.000000	2.141415	0.000000	0.000000	0.000000	-0.464670	-0.058025	-0.167032	0.000000	0.000000	3.000000	5.000000	0.000000
1948.322534	0.132137	0.555356	0.041675	79.781059	7.569844	22.524130	1.682048	0.000000	2.113576	0.000000	0.000000	0.000000	-0.451121	-0.054986	-0.179048	0.000000	0.000000	3.000000	5.000000	0.000000
1948.325867	0.132137	0.555356	0.041675	79.781059	7.569844	22.524130	1.682048	0.000000	2.113576	0.000000	0.000000	0.000000	-0.451121	-0.054986	-0.179048	0.000000	0.000000	3.000000	5.000000	0.000000
1948.329201	0.132137	0.555356	0.041675	79.781059	7.569844	22.524130	1.682048	0.000000	2.113576	0.000000	0.000000	0.000000	-0.451121	-0.054986	-0.179048	0.000000	0.000000	3.000000	5.000000	0.000000
1948.332534	0.130699	0.555137	0.041020	79.874702	7.854928	22.815952	1.606861	0.000000	2.083735	0.000000	0.000000	0.000000	-0.431406	-0.065772	-0.196323	0.000000	0.000000	3.000000	5.000000	0.000000
1948.335867	0.130699	0.555137	0.041020	79.874702	7.854928	22.815952	1.606861	0.000000	2.083735	0.000000	0.000000	0.000000	-0.431406	-0.065772	-0.196323	0.000000	0.000000	3.000000	5.000000	0.000000
1948.339201	0.130699	0.555137	0.041020	79.874702	7.854928	22.815952	1.606861	0.000000	2.083735	0.000000	0.000000	0.000000	-0.431406	-0.065772	-0.196323	0.000000	0.000000	3.000000	5.000000	0.000000
1948.342534	0.129308	0.554900	0.040332	79.971809	8.330256	23.261438	1.534960	0.000000	2.051015	0.000000	0.000000	0.000000	-0.417471	-0.071141	-0.206562	0.000000	0.000000	3.000000	5.000000	0.000000
1948.345867	0.129308	0.554900	0.040332	79.971809	8.330256	23.261438	1.534960	0.000000	2.051015	0.000000	0.000000	0.000000	-0.417471	-0.071141	-0.206562	0.000000	0.000000	3.000000	5.000000	0.000000
1948.349201	0.129308	0.554900	0.040332	79.971809	8.330256	23.261438	1.534960	0.000000	2.051015	0.000000	0.000000	0.000000	-0.417471	-0.071141	-0.206562	0.000000	0.000000	3.000000	5.000000	0.000000
1948.352534	0.127862	0.554655	0.039612	80.070633	8.771214	23.757034	1.465381	0.000000	2.016587	0.000000	0.000000	0.000000	-0.433560	-0.073453	-0.216048	0.000000	0.000000	3.000000	5.000000	0.000000
1948.355867	0.127862	0.554655	0.039612	80.070633	8.771214	23.757034	1.465381	0.000000	2.016587	0.000000	0.000000	0.000000	-0.433560	-0.073453	-0.216048	0.000000	0.000000	3.000000	5.000000	0.000000
1948.359201	0.127862	0.554655	0.039612	80.070633	8.771214	23.757034	1.465381	0.000000	2.016587	0.000000	0.000000	0.000000	-0.433560	-0.073453	-0.216048	0.000000	0.000000	3.000000	5.000000	0.000000
1948.362534	0.126346	0.554392	0.038887	80.168304	9.056492	24.189610	1.393121	0.000000	1.980580	0.000000	0.000000	0.000000	-0.454893	-0.078805	-0.217279	0.000000	0.000000	3.000000	5.000000	0.000000
1948.365867	0.126346	0.554392	0.038887	80.168304	9.056492	24.189610	1.393121	0.000000	1.980580	0.000000	0.000000	0.000000	-0.454893	-0.078805	-0.217279	0.000000	0.000000	3.000000	5.000000	0.000000
1948.369201	0.126346	0.554392	0.038887	80.168304	9.056492	24.189610	1.393121	0.000000	1.980580	0.000000	0.000000	0.000000	-0.454893	-0.078805	-0.217279	0.000000	0.000000	3.000000	5.000000	0.000000
1948.372534	0.124824	0.554122	0.038118	80.251129	9.038151	24.192074	1.317306	0.000000	1.944366	0.000000	0.000000	0.000000	-0.456600	-0.081099	-0.230706	0.000000	0.000000	3.000000	5.000000	0.000000
1948.375867	0.124824	0.554122	0.038118	80.251129	9.038151	24.192074	1.317306	0.000000	1.944366	0.000000	0.000000	0.000000	-0.456600	-0.081099	-0.230706	0.000000	0.000000	3.000000	5.000000	0.000000
1948.379201	0.124824	0.554122	0.038118	80.251129	9.038151	24.192074	1.317306	0.000000	1.944366	0.000000	0.000000	0.000000	-0.456600	-0.081099	-0.230706	0.000000	0.000000	3.000000	5.000000	0.000000
1948.382534	0.123268	0.553854	0.037288	80.294830	8.877786	24.054964	1.241206	0.000000	1.905915	0.000000	0.000000	0.000000	-0.466926	-0.080372	-0.249083	0.000000	0.000000	3.000000	5.000000	0.000000
1948.385867	0.123268	0.553854	0.037288	80.294830	8.877786	24.054964	1.241206	0.000000	1.905915	0.000000	0.000000	0.000000	-0.466926	-0.080372	-0.249083	0.000000	0.000000	3.000000	5.000000	0.000000
1948.389201	0.123268	0.553854	0.037288	80.294830	8.877786	24.054964	1.241206	0.000000	1.905915	0.000000	0.000000	0.000000	-0.466926	-0.080372	-0.249083	0.000000	0.000000	3.000000	5.000000	0.000000
1948.392534	0.121730	0.553578	0.036407	80.263344	8.763912	23.934397	1.163385	0.000000	1.864402	0.000000	0.000000	0.000000	-0.461376	-0.082667	-0.264416	0.000000	0.000000	3.000000	5.000000	0.000000
1948.395867	0.121730	0.553578	0.036407	80.263344	8.763912	23.934397	1.163385	0.000000	1.864402	0.000000	0.000000	0.000000	-0.461376	-0.082667	-0.264416	0.000000	0.000000	3.000000	5.000000	0.000000
1948.399201	0.121730	0.553578	0.036407	80.263344	8.763912	23.934397	1.163385	0.000000	1.864402	0.000000	0.000000	0.000000	-0.461376	-0.082667	-0.264416	0.000000	0.000000	3.000000	5.000000	0.000000
1948.402534	0.120167	0.553340	0.035498	80.145851	8.706832	23.771427	1.086489	0.000000	1.820332	0.000000	0.000000	0.000000	-0.468931	-0.071394	-0.272708	0.000000	0.000000	3.000000	5.000000	0.000000
1948.405867	0.120167	0.553340	0.035498	80.145851	8.706832	23.771427	1.086489	0.000000	1.820332	0.000000	0.000000	0.000000	-0.468931	-0.071394	-0.272708	0.000000	0.000000	3.000000	5.000000	0.000000
1948.409201	0.120167	0.553340	0.035498	80.145851	8.706832	23.771427	1.086489	0.000000	1.820332	0.000000	0.000000	0.000000	-0.468931	-0.071394	-0.272708	0.000000	0.000000	3.000000	5.000000	0.000000
1948.412534	0.118462	0.553140	0.034589	79.939987	8.682154	23.539474	1.008334	0.000000	1.774881	0.000000	0.000000	0.000000	-0.511394	-0.060181	-0.272640	0.000000	0.000000	3.000000	5.000000	0.000000
1948.415867	0.118462	0.553140	0.034589	79.939987	8.682154	23.539474	1.008334	0.000000	1.774881	0.000000	0.000000	0.000000	-0.511394	-0.060181	-0.272640	0.000000	0.000000	3.000000	5.000000	0.000000
1948.419201	0.118462	0.553140	0.034589	79.939987	8.682154	23.539474	1.008334	0.000000	1.774881	0.000000	0.000000	0.000000	-0.511394	-0.060181	-0.272640	0.000000	0.000000	3.000000	5.000000	0.000000
1948.422534	0.116532	0.553012	0.033735	79.678619	8.658354	23.276678	0.923101	0.000000	1.729441	0.000000	0.000000	0.000000	-0.579054	-0.038481	-0.256058	0.000000	0.000000	3.000000	5.000000	0.000000
1948.425867	0.116532	0.553012	0.033735	79.678619	8.658354	23.276678	0.923101	0.000000	1.729441	0.000000	0.000000	0.000000	-0.579054	-0.038481	-0.256058	0.000000	0.000000	3.000000	5.000000	0.000000
1948.429201	0.116532	0.553012	0.033735	79.678619	8.658354	23.276678	0.923101	0.000000	1.729441	0.000000	0.000000	0.000000	-0.579054	-0.038481	-0.256058	0.000000	0.000000	3.000000	5.000000	0.000000
1948.432534	0.114480	0.552963	0.032952	79.383400	8.677345	23.021576	0.826592	0.000000	1.686765	0.000000	0.000000	0.000000	-0.615661	-0.014648	-0.234892	0.000000	0.000000	3.000000	5.000000	0.000000
1948.435867	0.114480	0.552963	0.032952	79.383400	8.677345	23.021576	0.826592	0.000000	1.686765	0.000000	0.000000	0.000000	-0.615661	-0.014648	-0.234892	0.000000	0.000000	3.000000	5.000000	0.000000
1948.439201	0.114480	0.552963	0.032952	79.383400	8.677345	23.021576	0.826592	0.000000	1.686765	0.000000	0.000000	0.000000	-0.615661	-0.014648	-0.234892	0.000000	0.000000	3.000000	5.000000	0.000000
1948.442534	0.112334	0.552983	0.032256	79.095985	8.963470	23.001797	0.723982	0.000000	1.647616	0.000000	0.000000	0.000000	-0.643680	0.006112	-0.209030	0.000000	0.000000	3.000000	5.000000	0.000000
1948.445867	0.112334	0.552983	0.032256	79.095985	8.963470	23.001797	0.723982	0.000000	1.647616	0.000000	0.000000	0.000000	-0.643680	0.006112	-0.209030	0.000000	0.000000	3.000000	5.000000	0.000000
1948.449201	0.112334	0.552983	0.032256	79.095985	8.963470	23.001797	0.723982	0.000000	1.647616	0.000000	0.000000	0.000000	-0.643680	0.006112	-0.209030	0.000000	0.000000	3.000000	5.000000	0.000000
1948.452534	0.110123	0.553063	0.031661	78.838356	9.578759	23.292000	0.616702	0.000000	1.612778	0.000000	0.000000	0.000000	-0.663278	0.023910	-0.178337	0.000000	0.000000	3.000000	5.000000	0.000000
1948.455867	0.110123	0.553063	0.031661	78.838356	9.578759	23.292000	0.616702	0.000000	1.612778	0.000000	0.000000	0.000000	-0.663278	0.023910	-0.178337	0.000000	0.000000	3.000000	5.000000	0.000000
1948.459201	0.110123	0.553063	0.031661	78.838356	9.578759	23.292000	0.616702	0.000000	1.612778	0.000000	0.000000	0.000000	-0.663278	0.023910	-0.178337	0.000000	0.000000	3.000000	5.000000	0.000000
1948.462534	0.107880	0.553176	0.031101	78.622864	10.497509	23.984919	0.506155	0.000000	1.583055	0.000000	0.000000	0.000000	-0.672953	0.034061	-0.168074	0.000000	0.000000	3.000000	5.000000	0.000000
1948.465867	0.107880	0.553176	0.031101	78.622864	10.497509	23.984919	0.506155	0.000000	1.583055	0.000000	0.000000	0.000000	-0.672953	0.034061	-0.168074	0.000000	0.000000	3.000000	5.000000	0.000000
1948.469201	0.107880	0.553176	0.031101	78.622864	10.497509	23.984919	0.506155	0.000000	1.583055	0.000000	0.000000	0.000000	-0.672953	0.034061	-0.168074	0.000000	0.000000	3.000000	5.000000	0.000000
1948.472534	0.105609	0.553314	0.030597	78.451981	11.610998	25.078047	0.393996	0.000000	1.555042	0.000000	0.000000	0.000000	-0.681230	0.041250	-0.151192	0.000000	0.000000	3.000000	5.000000	0.000000
1948.475867	0.105609	0.553314	0.030597	78.451981	11.610998	25.078047	0.393996	0.000000	1.555042	0.000000	0.000000	0.000000	-0.681230	0.041250	-0.151192	0.000000	0.000000	3.000000	5.000000	0.000000
1948.479201	0.105609	0.553314	0.030597	78.451981	11.610998	25.078047	0.393996	0.000000	1.555042	0.000000	0.000000	0.000000	-0.681230	0.041250	-0.151192	0.000000	0.000000	3.000000	5.000000	0.000000
1948.482534	0.103278	0.553495	0.030109	78.321548	12.923610	26.666868	0.280458	0.000000	1.529844	0.000000	0.000000	0.000000	-0.699459	0.054289	-0.146456	0.000000	0.000000	3.000000	5.000000	0.000000
1948.485867	0.103278	0.553495	0.030109	78.321548	12.923610	26.666868	0.280458	0.000000	1.529844	0.000000	0.000000	0.000000	-0.699459	0.054289	-0.146456	0.000000	0.000000	3.000000	5.000000	0.000000
1948.489201	0.103278	0.553495	0.030109	78.321548	12.923610	26.666868	0.280458	0.000000	1.529844	0.000000	0.000000	0.000000	-0.699459	0.054289	-0.146456	0.000000	0.000000	3.000000	5.000000	0.000000
1948.492534	0.100937	0.553682	0.029654	78.233543	14.323724	28.334583	0.163882	0.000000	1.505434	0.000000	0.000000	0.000000	-0.702062	0.056232	-0.136550	0.000000	0.000000	3.000000	5.000000	0.000000
1948.495867	0.100937	0.553682	0.029654	78.233543	14.323724	28.334583	0.163882	0.000000	1.505434	0.000000	0.000000	0.000000	-0.702062	0.056232	-0.136550	0.000000	0.000000	3.000000	5.000000	0.000000
1948.499201	0.100937	0.553682	0.029654	78.233543	14.323724	28.334583	0.163882	0.000000	1.505434	0.000000	0.000000	0.000000	-0.702062	0.056232	-0.136550	0.000000	0.000000	3.000000	5.000000	0.000000
1948.502534	0.098541	0.553903	0.029235	78.175102	15.760725	29.643871	0.046871	0.000000	1.482676	0.000000	0.000000	0.000000	-0.718955	0.066335	-0.125421	0.000000	0.000000	3.000000	5.000000	0.000000
1948.505867	0.098541	0.553903	0.029235	78.175102	15.760725	29.643871	0.046871	0.000000	1.482676	0.000000	0.000000	0.000000	-0.718955	0.066335	-0.125421	0.000000	0.000000	3.000000	5.000000	0.000000
1948.509201	0.098541	0.553903	0.029235	78.175102	15.760725	29.643871	0.046871	0.000000	1.482676	0.000000	0.000000	0.000000	-0.718955	0.066335	-0.125421	0.000000	0.000000	3.000000	5.000000	0.000000
1948.512534	0.096126	0.554150	0.028804	78.136032	17.172087	30.648197	-0.072955	0.000000	1.461773	0.000000	0.000000	0.000000	-0.724448	0.074024	-0.129312	0.000000	0.000000	3.000000	5.000000	0.000000
1948.515867	0.096126	0.554150	0.028804	78.136032	17.172087	30.648197	-0.072955	0.000000	1.461773	0.000000	0.000000	0.000000	-0.724448	0.074024	-0.129312	0.000000	0.000000	3.000000	5.000000	0.000000
1948.519201	0.096126	0.554150	0.028804	78.136032	17.172087	30.648197	-0.072955	0.000000	1.461773	0.000000	0.000000	0.000000	-0.724448	0.074024	-0.129312	0.000000	0.000000	3.000000	5.000000	0.000000
1948.522534	0.093686	0.554439	0.028445	78.094002	18.521938	31.629725	-0.193696	0.000000	1.440221	0.000000	0.000000	0.000000	-0.732151	0.086494	-0.107880	0.000000	0.000000	3.000000	5.000000	0.000000
1948.525867	0.093686	0.554439	0.028445	78.094002	18.521938	31.629725	-0.193696	0.000000	1.440221	0.000000	0.000000	0.000000	-0.732151	0.086494	-0.107880	0.000000	0.000000	3.000000	5.000000	0.000000
1948.529201	0.093686	0.554439	0.028445	78.094002	18.521938	31.629725	-0.193696	0.000000	1.440221	0.000000	0.000000	0.000000	-0.732151	0.086494	-0.107880	0.000000	0.000000	3.000000	5.000000	0.000000
1948.532534	0.091230	0.554770	0.028089	78.034424	19.757816	32.656170	-0.315721	0.000000	1.422241	0.000000	0.000000	0.000000	-0.736751	0.099410	-0.106740	0.000000	0.000000	3.000000	5.000000	0.000000
1948.535867	0.091230	0.554770	0.028089	78.034424	19.757816	32.656170	-0.315721	0.000000	1.422241	0.000000	0.000000	0.000000	-0.736751	0.099410	-0.106740	0.000000	0.000000	3.000000	5.000000	0.000000
1948.539201	0.091230	0.554770	0.028089	78.034424	19.757816	32.656170	-0.315721	0.000000	1.422241	0.000000	0.000000	0.000000	-0.736751	0.099410	-0.106740	0.000000	0.000000	3.000000	5.000000	0.000000
1948.542534	0.088759	0.555117	0.027742	77.967934	20.835054	33.636440	-0.438513	0.000000	1.404451	0.000000	0.000000	0.000000	-0.741083	0.104231	-0.104119	0.000000	0.000000	3.000000	5.000000	0.000000
1948.545867	0.088759	0.555117	0.027742	77.967934	20.835054	33.636440	-0.438513	0.000000	1.404451	0.000000	0.000000	0.000000	-0.741083	0.104231	-0.104119	0.000000	0.000000	3.000000	5.000000	0.000000
1948.549201	0.088759	0.555117	0.027742	77.967934	20.835054	33.636440	-0.438513	0.000000	1.404451	0.000000	0.000000	0.000000	-0.741083	0.104231	-0.104119	0.000000	0.000000	3.000000	5.000000	0.000000
1948.552534	0.086297	0.555507	0.027394	77.895279	21.740894	34.514889	-0.562027	0.000000	1.387098	0.000000	0.000000	0.000000	-0.738833	0.117059	-0.104390	0.000000	0.000000	3.000000	5.000000	0.000000
1948.555867	0.086297	0.555507	0.027394	77.895279	21.740894	34.514889	-0.562027	0.000000	1.387098	0.000000	0.000000	0.000000	-0.738833	0.117059	-0.104390	0.000000	0.000000	3.000000	5.000000	0.000000
1948.559201	0.086297	0.555507	0.027394	77.895279	21.740894	34.514889	-0.562027	0.000000	1.387098	0.000000	0.000000	0.000000	-0.738833	0.117059	-0.104390	0.000000	0.000000	3.000000	5.000000	0.000000
1948.562534	0.083888	0.555914	0.027042	77.824966	22.487522	35.244507	-0.685165	0.000000	1.369699	0.000000	0.000000	0.000000	-0.722553	0.121865	-0.105456	0.000000	0.000000	3.000000	5.000000	0.000000
1948.565867	0.083888	0.555914	0.027042	77.824966	22.487522	35.244507	-0.685165	0.000000	1.369699	0.000000	0.000000	0.000000	-0.722553	0.121865	-0.105456	0.000000	0.000000	3.000000	5.000000	0.000000
1948.569201	0.083888	0.555914	0.027042	77.824966	22.487522	35.244507	-0.685165	0.000000	1.369699	0.000000	0.000000	0.000000	-0.722553	0.121865	-0.105456	0.000000	0.000000	3.000000	5.000000	0.000000
1948.572534	0.081511	0.556336	0.026692	77.747795	23.108700	35.537205	-0.805591	0.000000	1.352123	0.000000	0.000000	0.000000	-0.713245	0.126620	-0.105131	0.000000	0.000000	3.000000	5.000000	0.000000
1948.575867	0.081511	0.556336	0.026692	77.747795	23.108700	35.537205	-0.805591	0.000000	1.352123	0.000000	0.000000	0.000000	-0.713245	0.126620	-0.105131	0.000000	0.000000	3.000000	5.000000	0.000000
1948.579201	0.081511	0.556336	0.026692	77.747795	23.108700	35.537205	-0.805591	0.000000	1.352123	0.000000	0.000000	0.000000	-0.713245	0.126620	-0.105131	0.000000	0.000000	3.000000	5.000000	0.000000
1948.582534	0.079171	0.556782	0.026384	77.669983	23.675322	35.542633	-0.924465	0.000000	1.334602	0.000000	0.000000	0.000000	-0.702018	0.133907	-0.092550	0.000000	0.000000	3.000000	5.000000	0.000000
1948.585867	0.079171	0.556782	0.026384	77.669983	23.675322	35.542633	-0.924465	0.000000	1.334602	0.000000	0.000000	0.000000	-0.702018	0.133907	-0.092550	0.000000	0.000000	3.000000	5.000000	0.000000
1948.589201	0.079171	0.556782	0.026384	77.669983	23.675322	35.542633	-0.924465	0.000000	1.334602	0.000000	0.000000	0.000000	-0.702018	0.133907	-0.092550	0.000000	0.000000	3.000000	5.000000	0.000000
1948.592534	0.076864	0.557235	0.026100	77.577629	24.288395	35.576244	-1.041469	0.000000	1.319177	0.000000	0.000000	0.000000	-0.691866	0.135949	-0.085077	0.000000	0.000000	3.000000	5.000000	0.000000
1948.595867	0.076864	0.557235	0.026100	77.577629	24.288395	35.576244	-1.041469	0.000000	1.319177	0.000000	0.000000	0.000000	-0.691866	0.135949	-0.085077	0.000000	0.000000	3.000000	5.000000	0.000000
1948.599201	0.076864	0.557235	0.026100	77.577629	24.288395	35.576244	-1.041469	0.000000	1.319177	0.000000	0.000000	0.000000	-0.691866	0.135949	-0.085077	0.000000	0.000000	3.000000	5.000000	0.000000
1948.602534	0.074548	0.557713	0.025866	77.461388	25.046061	36.010025	-1.156779	0.000000	1.304997	0.000000	0.000000	0.000000	-0.694818	0.143332	-0.070073	0.000000	0.000000	3.000000	5.000000	0.000000
1948.605867	0.074548	0.557713	0.025866	77.461388	25.046061	36.010025	-1.156779	0.000000	1.304997	0.000000	0.000000	0.000000	-0.694818	0.143332	-0.070073	0.000000	0.000000	3.000000	5.000000	0.000000
1948.609201	0.074548	0.557713	0.025866	77.461388	25.046061	36.010025	-1.156779	0.000000	1.304997	0.000000	0.000000	0.000000	-0.694818	0.143332	-0.070073	0.000000	0.000000	3.000000	5.000000	0.000000
[truncated: 19,075 more rows]
