# Supplementary material for: Haptic Guidance Needs to Be Intuitive Not Just Informative to Improve Human Motor Accuracy
Source: PLoS One. 2016 Mar 16;11(3):e0150912. doi: 10.1371/journal.pone.0150912 (PMC4794196; doi:10.1371/journal.pone.0150912)
Supplement: S2 Data — (ZIP) [file pone.0150912.s002.zip › Subject1/exp2_0006.txt]

Time	PosX	PosY	PosZ	RotX	RotY	RotZ	ForceX	ForceY	ForceZ	MomentX	MomentY	MomentZ	VelocityX	VelocityY	VelocityZ	CalibratedWeight	ButtonDown	Condition	Trial	Visual
2017.175867	0.003936	0.580023	0.242229	81.552269	-1.618714	48.768406	0.000000	0.000000	0.000000	0.000000	0.000000	0.000000	-0.029914	0.004905	-0.005485	0.000000	1.000000	3.000000	6.000000	0.000000
2017.179201	0.004005	0.580055	0.242639	81.530373	-1.602867	48.773418	1.971577	0.000000	4.594875	0.000000	0.000000	0.000000	0.020624	0.009765	0.122727	0.000000	1.000000	3.000000	6.000000	0.000000
2017.182534	0.004005	0.580055	0.242639	81.530373	-1.602867	48.773418	1.971577	0.000000	4.594875	0.000000	0.000000	0.000000	0.020624	0.009765	0.122727	0.000000	1.000000	3.000000	6.000000	0.000000
2017.185867	0.004005	0.580055	0.242639	81.530373	-1.602867	48.773418	1.971577	0.000000	4.594875	0.000000	0.000000	0.000000	0.020624	0.009765	0.122727	0.000000	1.000000	3.000000	6.000000	0.000000
2017.189201	0.004439	0.580153	0.242970	81.470924	-1.551452	48.786900	1.969869	0.000000	4.595608	0.000000	0.000000	0.000000	0.130196	0.029408	0.099364	0.000000	1.000000	3.000000	6.000000	0.000000
2017.192534	0.004439	0.580153	0.242970	81.470924	-1.551452	48.786900	1.969869	0.000000	4.595608	0.000000	0.000000	0.000000	0.130196	0.029408	0.099364	0.000000	1.000000	3.000000	6.000000	0.000000
2017.195867	0.004439	0.580153	0.242970	81.470924	-1.551452	48.786900	1.969869	0.000000	4.595608	0.000000	0.000000	0.000000	0.130196	0.029408	0.099364	0.000000	1.000000	3.000000	6.000000	0.000000
2017.199201	0.004439	0.580153	0.242970	81.391685	-1.532779	48.763885	1.974532	0.000000	4.593607	0.000000	0.000000	0.000000	0.130196	0.029408	0.099364	0.000000	1.000000	3.000000	6.000000	0.000000
2017.202534	0.004943	0.580431	0.243762	81.391685	-1.532779	48.763885	1.974532	0.000000	4.593607	0.000000	0.000000	0.000000	0.151248	0.083361	0.237728	0.000000	1.000000	3.000000	6.000000	0.000000
2017.205867	0.004943	0.580431	0.243762	81.391685	-1.532779	48.763885	1.974532	0.000000	4.593607	0.000000	0.000000	0.000000	0.151248	0.083361	0.237728	0.000000	1.000000	3.000000	6.000000	0.000000
2017.209201	0.005418	0.580604	0.244969	81.270081	-1.906642	48.309200	1.974532	0.000000	4.593607	0.000000	0.000000	0.000000	0.142552	0.051945	0.361907	0.000000	1.000000	3.000000	6.000000	0.000000
2017.212534	0.005418	0.580604	0.244969	81.270081	-1.906642	48.309200	1.974532	0.000000	4.593607	0.000000	0.000000	0.000000	0.142552	0.051945	0.361907	0.000000	1.000000	3.000000	6.000000	0.000000
2017.215867	0.005418	0.580604	0.244969	81.270081	-1.906642	48.309200	1.974532	0.000000	4.593607	0.000000	0.000000	0.000000	0.142552	0.051945	0.361907	0.000000	1.000000	3.000000	6.000000	0.000000
2017.219201	0.006230	0.581062	0.246324	81.110222	-2.944729	47.087284	1.976433	0.000000	4.592789	0.000000	0.000000	0.000000	0.243606	0.137219	0.406719	0.000000	1.000000	3.000000	6.000000	0.000000
2017.222534	0.006230	0.581062	0.246324	81.110222	-2.944729	47.087284	1.976433	0.000000	4.592789	0.000000	0.000000	0.000000	0.243606	0.137219	0.406719	0.000000	1.000000	3.000000	6.000000	0.000000
2017.225867	0.006230	0.581062	0.246324	81.110222	-2.944729	47.087284	1.976433	0.000000	4.592789	0.000000	0.000000	0.000000	0.243606	0.137219	0.406719	0.000000	1.000000	3.000000	6.000000	0.000000
2017.229201	0.006711	0.581387	0.247717	80.962952	-4.453324	45.362591	1.980028	0.000000	4.591241	0.000000	0.000000	0.000000	0.144252	0.097592	0.417762	0.000000	1.000000	3.000000	6.000000	0.000000
2017.232534	0.006711	0.581387	0.247717	80.962952	-4.453324	45.362591	1.980028	0.000000	4.591241	0.000000	0.000000	0.000000	0.144252	0.097592	0.417762	0.000000	1.000000	3.000000	6.000000	0.000000
2017.235867	0.006711	0.581387	0.247717	80.962952	-4.453324	45.362591	1.980028	0.000000	4.591241	0.000000	0.000000	0.000000	0.144252	0.097592	0.417762	0.000000	1.000000	3.000000	6.000000	0.000000
2017.239201	0.007228	0.581855	0.249126	81.020729	-6.591664	42.964081	1.978156	0.000000	4.592047	0.000000	0.000000	0.000000	0.154920	0.140401	0.422795	0.000000	1.000000	3.000000	6.000000	0.000000
2017.242534	0.007228	0.581855	0.249126	81.020729	-6.591664	42.964081	1.978156	0.000000	4.592047	0.000000	0.000000	0.000000	0.154920	0.140401	0.422795	0.000000	1.000000	3.000000	6.000000	0.000000
2017.245867	0.007228	0.581855	0.249126	81.020729	-6.591664	42.964081	1.978156	0.000000	4.592047	0.000000	0.000000	0.000000	0.154920	0.140401	0.422795	0.000000	1.000000	3.000000	6.000000	0.000000
2017.249201	0.007744	0.582192	0.250349	81.637260	-9.585391	39.705082	1.976746	0.000000	4.592655	0.000000	0.000000	0.000000	0.154914	0.100924	0.367001	0.000000	1.000000	3.000000	6.000000	0.000000
2017.252534	0.007744	0.582192	0.250349	81.637260	-9.585391	39.705082	1.976746	0.000000	4.592655	0.000000	0.000000	0.000000	0.154914	0.100924	0.367001	0.000000	1.000000	3.000000	6.000000	0.000000
2017.255867	0.007744	0.582192	0.250349	81.637260	-9.585391	39.705082	1.976746	0.000000	4.592655	0.000000	0.000000	0.000000	0.154914	0.100924	0.367001	0.000000	1.000000	3.000000	6.000000	0.000000
2017.259201	0.008228	0.582644	0.251549	82.519424	-13.394480	35.673351	1.976588	0.000000	4.592722	0.000000	0.000000	0.000000	0.145260	0.135701	0.359746	0.000000	1.000000	3.000000	6.000000	0.000000
2017.262534	0.008228	0.582644	0.251549	82.519424	-13.394480	35.673351	1.976588	0.000000	4.592722	0.000000	0.000000	0.000000	0.145260	0.135701	0.359746	0.000000	1.000000	3.000000	6.000000	0.000000
2017.265867	0.008228	0.582644	0.251549	82.519424	-13.394480	35.673351	1.976588	0.000000	4.592722	0.000000	0.000000	0.000000	0.145260	0.135701	0.359746	0.000000	1.000000	3.000000	6.000000	0.000000
2017.269201	0.008675	0.582501	0.252319	83.441391	-17.831951	31.071280	1.976097	0.000000	4.592934	0.000000	0.000000	0.000000	0.134055	-0.042775	0.231046	0.000000	1.000000	3.000000	6.000000	0.000000
2017.272534	0.008675	0.582501	0.252319	83.441391	-17.831951	31.071280	1.976097	0.000000	4.592934	0.000000	0.000000	0.000000	0.134055	-0.042775	0.231046	0.000000	1.000000	3.000000	6.000000	0.000000
2017.275867	0.008675	0.582501	0.252319	83.441391	-17.831951	31.071280	1.976097	0.000000	4.592934	0.000000	0.000000	0.000000	0.134055	-0.042775	0.231046	0.000000	1.000000	3.000000	6.000000	0.000000
2017.279201	0.008850	0.582410	0.252817	84.314453	-22.832287	25.973814	1.977871	0.000000	4.592170	0.000000	0.000000	0.000000	0.052390	-0.027505	0.149369	0.000000	1.000000	3.000000	6.000000	0.000000
2017.282534	0.008850	0.582410	0.252817	84.314453	-22.832287	25.973814	1.977871	0.000000	4.592170	0.000000	0.000000	0.000000	0.052390	-0.027505	0.149369	0.000000	1.000000	3.000000	6.000000	0.000000
2017.285867	0.008850	0.582410	0.252817	84.314453	-22.832287	25.973814	1.977871	0.000000	4.592170	0.000000	0.000000	0.000000	0.052390	-0.027505	0.149369	0.000000	1.000000	3.000000	6.000000	0.000000
2017.289201	0.008953	0.582320	0.252987	85.151276	-28.405525	20.374817	1.977261	0.000000	4.592433	0.000000	0.000000	0.000000	0.030983	-0.026938	0.051143	0.000000	1.000000	3.000000	6.000000	0.000000
2017.292534	0.008953	0.582320	0.252987	85.151276	-28.405525	20.374817	1.977261	0.000000	4.592433	0.000000	0.000000	0.000000	0.030983	-0.026938	0.051143	0.000000	1.000000	3.000000	6.000000	0.000000
2017.295867	0.008953	0.582320	0.252987	85.151276	-28.405525	20.374817	1.977261	0.000000	4.592433	0.000000	0.000000	0.000000	0.030983	-0.026938	0.051143	0.000000	1.000000	3.000000	6.000000	0.000000
2017.299201	0.008953	0.582320	0.252987	85.863838	-34.361500	14.439713	1.977718	0.000000	4.592236	0.000000	0.000000	0.000000	0.030983	-0.026938	0.051143	0.000000	1.000000	3.000000	6.000000	0.000000
2017.302534	0.008954	0.582319	0.253096	85.863838	-34.361500	14.439713	1.977718	0.000000	4.592236	0.000000	0.000000	0.000000	0.000413	-0.000228	0.032778	0.000000	1.000000	3.000000	6.000000	0.000000
2017.305867	0.008954	0.582319	0.253096	85.863838	-34.361500	14.439713	1.977718	0.000000	4.592236	0.000000	0.000000	0.000000	0.000413	-0.000228	0.032778	0.000000	1.000000	3.000000	6.000000	0.000000
2017.309201	0.008955	0.582296	0.253194	86.151726	-37.605480	11.203959	1.977718	0.000000	4.592236	0.000000	0.000000	0.000000	0.000369	-0.006844	0.029261	0.000000	1.000000	3.000000	6.000000	0.000000
2017.312534	0.008955	0.582296	0.253194	86.151726	-37.605480	11.203959	1.977718	0.000000	4.592236	0.000000	0.000000	0.000000	0.000369	-0.006844	0.029261	0.000000	1.000000	3.000000	6.000000	0.000000
2017.315867	0.008955	0.582296	0.253194	86.151726	-37.605480	11.203959	1.977718	0.000000	4.592236	0.000000	0.000000	0.000000	0.000369	-0.006844	0.029261	0.000000	1.000000	3.000000	6.000000	0.000000
2017.319201	0.008955	0.582296	0.253194	86.013802	-35.985531	12.823352	1.976395	0.000000	4.592805	0.000000	0.000000	0.000000	0.000369	-0.006844	0.029261	0.000000	1.000000	3.000000	6.000000	0.000000
2017.322534	0.008924	0.582323	0.253346	86.013802	-35.985531	12.823352	1.976395	0.000000	4.592805	0.000000	0.000000	0.000000	-0.009547	0.007988	0.045464	0.000000	1.000000	3.000000	6.000000	0.000000
2017.325867	0.008924	0.582323	0.253346	86.013802	-35.985531	12.823352	1.976395	0.000000	4.592805	0.000000	0.000000	0.000000	-0.009547	0.007988	0.045464	0.000000	1.000000	3.000000	6.000000	0.000000
2017.329201	0.008924	0.582323	0.253346	85.757393	-33.329731	15.480822	1.976395	0.000000	4.592805	0.000000	0.000000	0.000000	-0.009547	0.007988	0.045464	0.000000	1.000000	3.000000	6.000000	0.000000
2017.332534	0.008924	0.582323	0.253346	85.757393	-33.329731	15.480822	1.976395	0.000000	4.592805	0.000000	0.000000	0.000000	-0.009547	0.007988	0.045464	0.000000	1.000000	3.000000	6.000000	0.000000
2017.335867	0.008824	0.582300	0.253444	85.757393	-33.329731	15.480822	1.976395	0.000000	4.592805	0.000000	0.000000	0.000000	-0.029993	-0.006871	0.029627	0.000000	1.000000	3.000000	6.000000	0.000000
2017.339201	0.008824	0.582300	0.253444	85.516991	-31.084061	17.726507	1.974911	0.000000	4.593444	0.000000	0.000000	0.000000	-0.029993	-0.006871	0.029627	0.000000	1.000000	3.000000	6.000000	0.000000
2017.342534	0.008824	0.582300	0.253444	85.516991	-31.084061	17.726507	1.974911	0.000000	4.593444	0.000000	0.000000	0.000000	-0.029993	-0.006871	0.029627	0.000000	1.000000	3.000000	6.000000	0.000000
2017.345867	0.008824	0.582300	0.253444	85.516991	-31.084061	17.726507	1.974911	0.000000	4.593444	0.000000	0.000000	0.000000	-0.029993	-0.006871	0.029627	0.000000	1.000000	3.000000	6.000000	0.000000
2017.349201	0.008858	0.582250	0.253499	85.336708	-29.016228	19.809067	1.972731	0.000000	4.594380	0.000000	0.000000	0.000000	0.010328	-0.015075	0.016541	0.000000	1.000000	3.000000	6.000000	0.000000
2017.352534	0.008858	0.582250	0.253499	85.336708	-29.016228	19.809067	1.972731	0.000000	4.594380	0.000000	0.000000	0.000000	0.010328	-0.015075	0.016541	0.000000	1.000000	3.000000	6.000000	0.000000
2017.355867	0.008858	0.582250	0.253499	85.336708	-29.016228	19.809067	1.972731	0.000000	4.594380	0.000000	0.000000	0.000000	0.010328	-0.015075	0.016541	0.000000	1.000000	3.000000	6.000000	0.000000
2017.359201	0.008993	0.582228	0.253486	85.221115	-26.764322	22.106386	1.972896	0.000000	4.594310	0.000000	0.000000	0.000000	0.040439	-0.006629	-0.004014	0.000000	1.000000	3.000000	6.000000	0.000000
2017.362534	0.008993	0.582228	0.253486	85.221115	-26.764322	22.106386	1.972896	0.000000	4.594310	0.000000	0.000000	0.000000	0.040439	-0.006629	-0.004014	0.000000	1.000000	3.000000	6.000000	0.000000
2017.365867	0.008993	0.582228	0.253486	85.221115	-26.764322	22.106386	1.972896	0.000000	4.594310	0.000000	0.000000	0.000000	0.040439	-0.006629	-0.004014	0.000000	1.000000	3.000000	6.000000	0.000000
2017.369201	0.008993	0.582228	0.253486	85.162964	-24.637180	24.288383	1.975046	0.000000	4.593386	0.000000	0.000000	0.000000	0.040439	-0.006629	-0.004014	0.000000	1.000000	3.000000	6.000000	0.000000
2017.372534	0.009263	0.582228	0.253483	85.162964	-24.637180	24.288383	1.975046	0.000000	4.593386	0.000000	0.000000	0.000000	0.080966	0.000005	-0.001039	0.000000	1.000000	3.000000	6.000000	0.000000
2017.375867	0.009263	0.582228	0.253483	85.162964	-24.637180	24.288383	1.975046	0.000000	4.593386	0.000000	0.000000	0.000000	0.080966	0.000005	-0.001039	0.000000	1.000000	3.000000	6.000000	0.000000
2017.379201	0.009668	0.582172	0.253503	85.137238	-23.120907	25.833639	1.975046	0.000000	4.593386	0.000000	0.000000	0.000000	0.121551	-0.016676	0.005981	0.000000	0.000000	3.000000	6.000000	0.000000
2017.382534	0.009668	0.582172	0.253503	85.137238	-23.120907	25.833639	1.975046	0.000000	4.593386	0.000000	0.000000	0.000000	0.121551	-0.016676	0.005981	0.000000	0.000000	3.000000	6.000000	0.000000
2017.385867	0.009668	0.582172	0.253503	85.137238	-23.120907	25.833639	1.975046	0.000000	4.593386	0.000000	0.000000	0.000000	0.121551	-0.016676	0.005981	0.000000	0.000000	3.000000	6.000000	0.000000
2017.389201	0.009668	0.582172	0.253503	85.123077	-22.577801	26.360773	1.985246	0.000000	4.588986	0.000000	0.000000	0.000000	0.121551	-0.016676	0.005981	0.000000	0.000000	3.000000	6.000000	0.000000
2017.392534	0.010108	0.582127	0.253582	85.123077	-22.577801	26.360773	1.985246	0.000000	4.588986	0.000000	0.000000	0.000000	0.131938	-0.013487	0.023900	0.000000	0.000000	3.000000	6.000000	0.000000
2017.395867	0.010108	0.582127	0.253582	85.123077	-22.577801	26.360773	1.985246	0.000000	4.588986	0.000000	0.000000	0.000000	0.131938	-0.013487	0.023900	0.000000	0.000000	3.000000	6.000000	0.000000
2017.399201	0.010751	0.582010	0.253702	85.122269	-22.549732	26.338718	1.985246	0.000000	4.588986	0.000000	0.000000	0.000000	0.192907	-0.035198	0.036055	0.000000	0.000000	3.000000	6.000000	0.000000
2017.402534	0.010751	0.582010	0.253702	85.122269	-22.549732	26.338718	1.985246	0.000000	4.588986	0.000000	0.000000	0.000000	0.192907	-0.035198	0.036055	0.000000	0.000000	3.000000	6.000000	0.000000
2017.405867	0.010751	0.582010	0.253702	85.122269	-22.549732	26.338718	1.985246	0.000000	4.588986	0.000000	0.000000	0.000000	0.192907	-0.035198	0.036055	0.000000	0.000000	3.000000	6.000000	0.000000
2017.409201	0.010751	0.582010	0.253702	85.113602	-22.435377	26.382496	2.000394	0.000000	4.582403	0.000000	0.000000	0.000000	0.192907	-0.035198	0.036055	0.000000	0.000000	3.000000	6.000000	0.000000
2017.412534	0.011631	0.581942	0.253872	85.113602	-22.435377	26.382496	2.000394	0.000000	4.582403	0.000000	0.000000	0.000000	0.264116	-0.020405	0.050781	0.000000	0.000000	3.000000	6.000000	0.000000
2017.415867	0.011631	0.581942	0.253872	85.113602	-22.435377	26.382496	2.000394	0.000000	4.582403	0.000000	0.000000	0.000000	0.264116	-0.020405	0.050781	0.000000	0.000000	3.000000	6.000000	0.000000
2017.419201	0.012614	0.581901	0.254080	85.096870	-22.346600	26.389191	2.000394	0.000000	4.582403	0.000000	0.000000	0.000000	0.294855	-0.012197	0.062460	0.000000	0.000000	3.000000	6.000000	0.000000
2017.422534	0.012614	0.581901	0.254080	85.096870	-22.346600	26.389191	2.000394	0.000000	4.582403	0.000000	0.000000	0.000000	0.294855	-0.012197	0.062460	0.000000	0.000000	3.000000	6.000000	0.000000
2017.425867	0.012614	0.581901	0.254080	85.096870	-22.346600	26.389191	2.000394	0.000000	4.582403	0.000000	0.000000	0.000000	0.294855	-0.012197	0.062460	0.000000	0.000000	3.000000	6.000000	0.000000
2017.429201	0.013664	0.581855	0.254255	85.059143	-22.868895	25.748295	2.026029	0.000000	4.571127	0.000000	0.000000	0.000000	0.315123	-0.013808	0.052584	0.000000	0.000000	3.000000	6.000000	0.000000
2017.432534	0.013664	0.581855	0.254255	85.059143	-22.868895	25.748295	2.026029	0.000000	4.571127	0.000000	0.000000	0.000000	0.315123	-0.013808	0.052584	0.000000	0.000000	3.000000	6.000000	0.000000
2017.435867	0.013664	0.581855	0.254255	85.059143	-22.868895	25.748295	2.026029	0.000000	4.571127	0.000000	0.000000	0.000000	0.315123	-0.013808	0.052584	0.000000	0.000000	3.000000	6.000000	0.000000
2017.439201	0.013664	0.581855	0.254255	84.964249	-24.763609	23.658491	2.040615	0.000000	4.564635	0.000000	0.000000	0.000000	0.315123	-0.013808	0.052584	0.000000	0.000000	3.000000	6.000000	0.000000
2017.442534	0.014580	0.581843	0.254395	84.964249	-24.763609	23.658491	2.040615	0.000000	4.564635	0.000000	0.000000	0.000000	0.274521	-0.003758	0.041847	0.000000	0.000000	3.000000	6.000000	0.000000
2017.445867	0.014580	0.581843	0.254395	84.964249	-24.763609	23.658491	2.040615	0.000000	4.564635	0.000000	0.000000	0.000000	0.274521	-0.003758	0.041847	0.000000	0.000000	3.000000	6.000000	0.000000
2017.449201	0.015223	0.581820	0.254478	84.784889	-28.109957	20.051216	2.040615	0.000000	4.564635	0.000000	0.000000	0.000000	0.193163	-0.006906	0.025136	0.000000	0.000000	3.000000	6.000000	0.000000
2017.452534	0.015223	0.581820	0.254478	84.784889	-28.109957	20.051216	2.040615	0.000000	4.564635	0.000000	0.000000	0.000000	0.193163	-0.006906	0.025136	0.000000	0.000000	3.000000	6.000000	0.000000
2017.455867	0.015223	0.581820	0.254478	84.784889	-28.109957	20.051216	2.040615	0.000000	4.564635	0.000000	0.000000	0.000000	0.193163	-0.006906	0.025136	0.000000	0.000000	3.000000	6.000000	0.000000
2017.459201	0.015697	0.581825	0.254498	84.525681	-32.275795	15.565378	2.062358	0.000000	4.554852	0.000000	0.000000	0.000000	0.142087	0.001571	0.005964	0.000000	0.000000	3.000000	6.000000	0.000000
2017.462534	0.015697	0.581825	0.254498	84.525681	-32.275795	15.565378	2.062358	0.000000	4.554852	0.000000	0.000000	0.000000	0.142087	0.001571	0.005964	0.000000	0.000000	3.000000	6.000000	0.000000
2017.465867	0.015697	0.581825	0.254498	84.525681	-32.275795	15.565378	2.062358	0.000000	4.554852	0.000000	0.000000	0.000000	0.142087	0.001571	0.005964	0.000000	0.000000	3.000000	6.000000	0.000000
2017.469201	0.015697	0.581825	0.254498	84.247902	-35.929920	11.622324	2.069252	0.000000	4.551725	0.000000	0.000000	0.000000	0.142087	0.001571	0.005964	0.000000	0.000000	3.000000	6.000000	0.000000
2017.472534	0.015934	0.581847	0.254505	84.247902	-35.929920	11.622324	2.069252	0.000000	4.551725	0.000000	0.000000	0.000000	0.071025	0.006626	0.001923	0.000000	0.000000	3.000000	6.000000	0.000000
2017.475867	0.015934	0.581847	0.254505	84.247902	-35.929920	11.622324	2.069252	0.000000	4.551725	0.000000	0.000000	0.000000	0.071025	0.006626	0.001923	0.000000	0.000000	3.000000	6.000000	0.000000
2017.479201	0.015934	0.581847	0.254505	84.084671	-37.815594	9.578351	2.069252	0.000000	4.551725	0.000000	0.000000	0.000000	0.071025	0.006626	0.001923	0.000000	0.000000	3.000000	6.000000	0.000000
2017.482534	0.015934	0.581847	0.254505	84.084671	-37.815594	9.578351	2.069252	0.000000	4.551725	0.000000	0.000000	0.000000	0.071025	0.006626	0.001923	0.000000	0.000000	3.000000	6.000000	0.000000
2017.485867	0.016001	0.581847	0.254503	84.084671	-37.815594	9.578351	2.069252	0.000000	4.551725	0.000000	0.000000	0.000000	0.020270	-0.000008	-0.000452	0.000000	0.000000	3.000000	6.000000	0.000000
2017.489201	0.016001	0.581847	0.254503	84.124504	-37.365047	10.059496	2.072716	0.000000	4.550148	0.000000	0.000000	0.000000	0.020270	-0.000008	-0.000452	0.000000	0.000000	3.000000	6.000000	0.000000
2017.492534	0.016001	0.581847	0.254503	84.124504	-37.365047	10.059496	2.072716	0.000000	4.550148	0.000000	0.000000	0.000000	0.020270	-0.000008	-0.000452	0.000000	0.000000	3.000000	6.000000	0.000000
2017.495867	0.016001	0.581847	0.254503	84.124504	-37.365047	10.059496	2.072716	0.000000	4.550148	0.000000	0.000000	0.000000	0.020270	-0.000008	-0.000452	0.000000	0.000000	3.000000	6.000000	0.000000
2017.499201	0.016068	0.581864	0.254483	84.276321	-35.567017	11.998425	2.073726	0.000000	4.549688	0.000000	0.000000	0.000000	0.020145	0.005028	-0.005993	0.000000	0.000000	3.000000	6.000000	0.000000
2017.502534	0.016068	0.581864	0.254483	84.276321	-35.567017	11.998425	2.073726	0.000000	4.549688	0.000000	0.000000	0.000000	0.020145	0.005028	-0.005993	0.000000	0.000000	3.000000	6.000000	0.000000
2017.505867	0.016068	0.581864	0.254483	84.276321	-35.567017	11.998425	2.073726	0.000000	4.549688	0.000000	0.000000	0.000000	0.020145	0.005028	-0.005993	0.000000	0.000000	3.000000	6.000000	0.000000
2017.509201	0.016068	0.581864	0.254483	84.491814	-32.795780	14.978199	2.074855	0.000000	4.549173	0.000000	0.000000	0.000000	0.020145	0.005028	-0.005993	0.000000	0.000000	3.000000	6.000000	0.000000
2017.512534	0.016033	0.581853	0.254424	84.491814	-32.795780	14.978199	2.074855	0.000000	4.549173	0.000000	0.000000	0.000000	-0.010542	-0.003165	-0.017860	0.000000	0.000000	3.000000	6.000000	0.000000
2017.515867	0.016033	0.581853	0.254424	84.491814	-32.795780	14.978199	2.074855	0.000000	4.549173	0.000000	0.000000	0.000000	-0.010542	-0.003165	-0.017860	0.000000	0.000000	3.000000	6.000000	0.000000
2017.519201	0.016033	0.581853	0.254424	84.710274	-29.492859	18.506737	2.074855	0.000000	4.549173	0.000000	0.000000	0.000000	-0.010542	-0.003165	-0.017860	0.000000	0.000000	3.000000	6.000000	0.000000
2017.522534	0.016033	0.581853	0.254424	84.710274	-29.492859	18.506737	2.074855	0.000000	4.549173	0.000000	0.000000	0.000000	-0.010542	-0.003165	-0.017860	0.000000	0.000000	3.000000	6.000000	0.000000
2017.525867	0.016032	0.581860	0.254345	84.710274	-29.492859	18.506737	2.074855	0.000000	4.549173	0.000000	0.000000	0.000000	-0.000533	0.001886	-0.023626	0.000000	0.000000	3.000000	6.000000	0.000000
2017.529201	0.016032	0.581860	0.254345	84.903610	-26.160837	22.056849	2.074736	0.000000	4.549227	0.000000	0.000000	0.000000	-0.000533	0.001886	-0.023626	0.000000	0.000000	3.000000	6.000000	0.000000
2017.532534	0.016032	0.581860	0.254345	84.903610	-26.160837	22.056849	2.074736	0.000000	4.549227	0.000000	0.000000	0.000000	-0.000533	0.001886	-0.023626	0.000000	0.000000	3.000000	6.000000	0.000000
2017.535867	0.016032	0.581860	0.254345	84.903610	-26.160837	22.056849	2.074736	0.000000	4.549227	0.000000	0.000000	0.000000	-0.000533	0.001886	-0.023626	0.000000	0.000000	3.000000	6.000000	0.000000
2017.539201	0.015785	0.581919	0.253889	85.070816	-22.969345	25.452152	2.075242	0.000000	4.548996	0.000000	0.000000	0.000000	-0.074003	0.017807	-0.136771	0.000000	0.000000	3.000000	6.000000	0.000000
2017.542534	0.015785	0.581919	0.253889	85.070816	-22.969345	25.452152	2.075242	0.000000	4.548996	0.000000	0.000000	0.000000	-0.074003	0.017807	-0.136771	0.000000	0.000000	3.000000	6.000000	0.000000
2017.545867	0.015785	0.581919	0.253889	85.070816	-22.969345	25.452152	2.075242	0.000000	4.548996	0.000000	0.000000	0.000000	-0.074003	0.017807	-0.136771	0.000000	0.000000	3.000000	6.000000	0.000000
2017.549201	0.015540	0.582011	0.253505	85.213287	-19.913155	28.705435	2.074668	0.000000	4.549259	0.000000	0.000000	0.000000	-0.073441	0.027554	-0.115298	0.000000	0.000000	3.000000	6.000000	0.000000
2017.552534	0.015540	0.582011	0.253505	85.213287	-19.913155	28.705435	2.074668	0.000000	4.549259	0.000000	0.000000	0.000000	-0.073441	0.027554	-0.115298	0.000000	0.000000	3.000000	6.000000	0.000000
2017.555867	0.015540	0.582011	0.253505	85.213287	-19.913155	28.705435	2.074668	0.000000	4.549259	0.000000	0.000000	0.000000	-0.073441	0.027554	-0.115298	0.000000	0.000000	3.000000	6.000000	0.000000
2017.559201	0.015540	0.582011	0.253505	85.340027	-16.800570	32.009342	2.073635	0.000000	4.549729	0.000000	0.000000	0.000000	-0.073441	0.027554	-0.115298	0.000000	0.000000	3.000000	6.000000	0.000000
2017.562534	0.015226	0.582147	0.253036	85.340027	-16.800570	32.009342	2.073635	0.000000	4.549729	0.000000	0.000000	0.000000	-0.094149	0.040941	-0.140729	0.000000	0.000000	3.000000	6.000000	0.000000
2017.565867	0.015226	0.582147	0.253036	85.340027	-16.800570	32.009342	2.073635	0.000000	4.549729	0.000000	0.000000	0.000000	-0.094149	0.040941	-0.140729	0.000000	0.000000	3.000000	6.000000	0.000000
2017.569201	0.014879	0.582322	0.252560	85.440132	-13.563908	35.439449	2.073635	0.000000	4.549729	0.000000	0.000000	0.000000	-0.104181	0.052489	-0.142747	0.000000	0.000000	3.000000	6.000000	0.000000
2017.572534	0.014879	0.582322	0.252560	85.440132	-13.563908	35.439449	2.073635	0.000000	4.549729	0.000000	0.000000	0.000000	-0.104181	0.052489	-0.142747	0.000000	0.000000	3.000000	6.000000	0.000000
2017.575867	0.014879	0.582322	0.252560	85.440132	-13.563908	35.439449	2.073635	0.000000	4.549729	0.000000	0.000000	0.000000	-0.104181	0.052489	-0.142747	0.000000	0.000000	3.000000	6.000000	0.000000
2017.579201	0.014500	0.582507	0.252145	85.491417	-10.053666	39.145458	2.070196	0.000000	4.551295	0.000000	0.000000	0.000000	-0.113777	0.055580	-0.124562	0.000000	0.000000	3.000000	6.000000	0.000000
2017.582534	0.014500	0.582507	0.252145	85.491417	-10.053666	39.145458	2.070196	0.000000	4.551295	0.000000	0.000000	0.000000	-0.113777	0.055580	-0.124562	0.000000	0.000000	3.000000	6.000000	0.000000
2017.585867	0.014500	0.582507	0.252145	85.491417	-10.053666	39.145458	2.070196	0.000000	4.551295	0.000000	0.000000	0.000000	-0.113777	0.055580	-0.124562	0.000000	0.000000	3.000000	6.000000	0.000000
2017.589201	0.014256	0.582681	0.251775	85.483345	-5.926151	43.488171	2.067348	0.000000	4.552590	0.000000	0.000000	0.000000	-0.072971	0.052061	-0.110875	0.000000	0.000000	3.000000	6.000000	0.000000
2017.592534	0.014256	0.582681	0.251775	85.483345	-5.926151	43.488171	2.067348	0.000000	4.552590	0.000000	0.000000	0.000000	-0.072971	0.052061	-0.110875	0.000000	0.000000	3.000000	6.000000	0.000000
2017.595867	0.014256	0.582681	0.251775	85.483345	-5.926151	43.488171	2.067348	0.000000	4.552590	0.000000	0.000000	0.000000	-0.072971	0.052061	-0.110875	0.000000	0.000000	3.000000	6.000000	0.000000
2017.599201	0.014256	0.582681	0.251775	85.421867	-1.462765	48.167316	2.066216	0.000000	4.553103	0.000000	0.000000	0.000000	-0.072971	0.052061	-0.110875	0.000000	0.000000	3.000000	6.000000	0.000000
2017.602534	0.014149	0.582865	0.251463	85.421867	-1.462765	48.167316	2.066216	0.000000	4.553103	0.000000	0.000000	0.000000	-0.032170	0.055233	-0.093596	0.000000	0.000000	3.000000	6.000000	0.000000
2017.605867	0.014149	0.582865	0.251463	85.421867	-1.462765	48.167316	2.066216	0.000000	4.553103	0.000000	0.000000	0.000000	-0.032170	0.055233	-0.093596	0.000000	0.000000	3.000000	6.000000	0.000000
2017.609201	0.014111	0.582988	0.251254	85.338013	2.926598	52.771236	2.066216	0.000000	4.553103	0.000000	0.000000	0.000000	-0.011344	0.036765	-0.062640	0.000000	0.000000	3.000000	6.000000	0.000000
2017.612534	0.014111	0.582988	0.251254	85.338013	2.926598	52.771236	2.066216	0.000000	4.553103	0.000000	0.000000	0.000000	-0.011344	0.036765	-0.062640	0.000000	0.000000	3.000000	6.000000	0.000000
2017.615867	0.014111	0.582988	0.251254	85.338013	2.926598	52.771236	2.066216	0.000000	4.553103	0.000000	0.000000	0.000000	-0.011344	0.036765	-0.062640	0.000000	0.000000	3.000000	6.000000	0.000000
2017.619201	0.014111	0.582988	0.251254	85.263023	6.703825	56.737335	2.067588	0.000000	4.552481	0.000000	0.000000	0.000000	-0.011344	0.036765	-0.062640	0.000000	0.000000	3.000000	6.000000	0.000000
2017.622534	0.014108	0.583077	0.251082	85.263023	6.703825	56.737335	2.067588	0.000000	4.552481	0.000000	0.000000	0.000000	-0.001030	0.026753	-0.051701	0.000000	0.000000	3.000000	6.000000	0.000000
2017.625867	0.014108	0.583077	0.251082	85.263023	6.703825	56.737335	2.067588	0.000000	4.552481	0.000000	0.000000	0.000000	-0.001030	0.026753	-0.051701	0.000000	0.000000	3.000000	6.000000	0.000000
2017.629201	0.014108	0.583077	0.251082	85.202042	9.512851	59.693626	2.067588	0.000000	4.552481	0.000000	0.000000	0.000000	-0.001030	0.026753	-0.051701	0.000000	0.000000	3.000000	6.000000	0.000000
2017.632534	0.014108	0.583077	0.251082	85.202042	9.512851	59.693626	2.067588	0.000000	4.552481	0.000000	0.000000	0.000000	-0.001030	0.026753	-0.051701	0.000000	0.000000	3.000000	6.000000	0.000000
2017.635867	0.014072	0.583133	0.250947	85.202042	9.512851	59.693626	2.067588	0.000000	4.552481	0.000000	0.000000	0.000000	-0.010892	0.016756	-0.040345	0.000000	0.000000	3.000000	6.000000	0.000000
2017.639201	0.013934	0.583205	0.250796	85.142715	11.284529	61.568897	2.068713	0.000000	4.551970	0.000000	0.000000	0.000000	-0.041247	0.021718	-0.045350	0.000000	0.000000	3.000000	6.000000	0.000000
2017.642534	0.013934	0.583205	0.250796	85.142715	11.284529	61.568897	2.068713	0.000000	4.551970	0.000000	0.000000	0.000000	-0.041247	0.021718	-0.045350	0.000000	0.000000	3.000000	6.000000	0.000000
2017.645867	0.013934	0.583205	0.250796	85.142715	11.284529	61.568897	2.068713	0.000000	4.551970	0.000000	0.000000	0.000000	-0.041247	0.021718	-0.045350	0.000000	0.000000	3.000000	6.000000	0.000000
2017.649201	0.013934	0.583205	0.250796	85.078644	12.009595	62.350018	2.068051	0.000000	4.552270	0.000000	0.000000	0.000000	-0.041247	0.021718	-0.045350	0.000000	0.000000	3.000000	6.000000	0.000000
2017.652534	0.013831	0.583239	0.250651	85.078644	12.009595	62.350018	2.068051	0.000000	4.552270	0.000000	0.000000	0.000000	-0.031109	0.010099	-0.043504	0.000000	0.000000	3.000000	6.000000	0.000000
2017.655867	0.013831	0.583239	0.250651	85.078644	12.009595	62.350018	2.068051	0.000000	4.552270	0.000000	0.000000	0.000000	-0.031109	0.010099	-0.043504	0.000000	0.000000	3.000000	6.000000	0.000000
2017.659201	0.013831	0.583239	0.250651	85.000336	12.159547	62.526577	2.068051	0.000000	4.552270	0.000000	0.000000	0.000000	-0.031109	0.010099	-0.043504	0.000000	0.000000	3.000000	6.000000	0.000000
2017.662534	0.013831	0.583239	0.250651	85.000336	12.159547	62.526577	2.068051	0.000000	4.552270	0.000000	0.000000	0.000000	-0.031109	0.010099	-0.043504	0.000000	0.000000	3.000000	6.000000	0.000000
2017.665867	0.013727	0.583272	0.250506	85.000336	12.159547	62.526577	2.068051	0.000000	4.552270	0.000000	0.000000	0.000000	-0.031097	0.010104	-0.043519	0.000000	0.000000	3.000000	6.000000	0.000000
2017.669201	0.013727	0.583272	0.250506	84.891747	12.230699	62.627365	2.067482	0.000000	4.552529	0.000000	0.000000	0.000000	-0.031097	0.010104	-0.043519	0.000000	0.000000	3.000000	6.000000	0.000000
2017.672534	0.013727	0.583272	0.250506	84.891747	12.230699	62.627365	2.067482	0.000000	4.552529	0.000000	0.000000	0.000000	-0.031097	0.010104	-0.043519	0.000000	0.000000	3.000000	6.000000	0.000000
2017.675867	0.013727	0.583272	0.250506	84.891747	12.230699	62.627365	2.067482	0.000000	4.552529	0.000000	0.000000	0.000000	-0.031097	0.010104	-0.043519	0.000000	0.000000	3.000000	6.000000	0.000000
2017.679201	0.013486	0.583318	0.250205	84.776932	12.459494	62.892643	2.066912	0.000000	4.552787	0.000000	0.000000	0.000000	-0.072298	0.013569	-0.090426	0.000000	0.000000	3.000000	6.000000	0.000000
2017.682534	0.013486	0.583318	0.250205	84.776932	12.459494	62.892643	2.066912	0.000000	4.552787	0.000000	0.000000	0.000000	-0.072298	0.013569	-0.090426	0.000000	0.000000	3.000000	6.000000	0.000000
2017.685867	0.013486	0.583318	0.250205	84.776932	12.459494	62.892643	2.066912	0.000000	4.552787	0.000000	0.000000	0.000000	-0.072298	0.013569	-0.090426	0.000000	0.000000	3.000000	6.000000	0.000000
2017.689201	0.013486	0.583318	0.250205	84.685440	12.773569	63.245621	2.065341	0.000000	4.553500	0.000000	0.000000	0.000000	-0.072298	0.013569	-0.090426	0.000000	0.000000	3.000000	6.000000	0.000000
2017.692534	0.013348	0.583340	0.249999	84.685440	12.773569	63.245621	2.065341	0.000000	4.553500	0.000000	0.000000	0.000000	-0.041474	0.006808	-0.061633	0.000000	0.000000	3.000000	6.000000	0.000000
2017.695867	0.013348	0.583340	0.249999	84.685440	12.773569	63.245621	2.065341	0.000000	4.553500	0.000000	0.000000	0.000000	-0.041474	0.006808	-0.061633	0.000000	0.000000	3.000000	6.000000	0.000000
2017.699201	0.013243	0.583363	0.249793	84.607765	12.937725	63.441853	2.065341	0.000000	4.553500	0.000000	0.000000	0.000000	-0.031383	0.006789	-0.061854	0.000000	0.000000	3.000000	6.000000	0.000000
2017.702534	0.013243	0.583363	0.249793	84.607765	12.937725	63.441853	2.065341	0.000000	4.553500	0.000000	0.000000	0.000000	-0.031383	0.006789	-0.061854	0.000000	0.000000	3.000000	6.000000	0.000000
2017.705867	0.013243	0.583363	0.249793	84.607765	12.937725	63.441853	2.065341	0.000000	4.553500	0.000000	0.000000	0.000000	-0.031383	0.006789	-0.061854	0.000000	0.000000	3.000000	6.000000	0.000000
2017.709201	0.013243	0.583363	0.249793	84.549927	12.983056	63.504059	2.064492	0.000000	4.553885	0.000000	0.000000	0.000000	-0.031383	0.006789	-0.061854	0.000000	0.000000	3.000000	6.000000	0.000000
2017.712534	0.013173	0.583413	0.249628	84.549927	12.983056	63.504059	2.064492	0.000000	4.553885	0.000000	0.000000	0.000000	-0.021064	0.015027	-0.049408	0.000000	0.000000	3.000000	6.000000	0.000000
2017.715867	0.013173	0.583413	0.249628	84.549927	12.983056	63.504059	2.064492	0.000000	4.553885	0.000000	0.000000	0.000000	-0.021064	0.015027	-0.049408	0.000000	0.000000	3.000000	6.000000	0.000000
2017.719201	0.013173	0.583413	0.249628	84.496048	13.164433	63.706486	2.064492	0.000000	4.553885	0.000000	0.000000	0.000000	-0.021064	0.015027	-0.049408	0.000000	0.000000	3.000000	6.000000	0.000000
2017.722534	0.013173	0.583413	0.249628	84.496048	13.164433	63.706486	2.064492	0.000000	4.553885	0.000000	0.000000	0.000000	-0.021064	0.015027	-0.049408	0.000000	0.000000	3.000000	6.000000	0.000000
2017.725867	0.013138	0.583496	0.249536	84.496048	13.164433	63.706486	2.064492	0.000000	4.553885	0.000000	0.000000	0.000000	-0.010586	0.024890	-0.027820	0.000000	0.000000	3.000000	6.000000	0.000000
2017.729201	0.013138	0.583496	0.249536	84.457085	13.770097	64.352844	2.064559	0.000000	4.553855	0.000000	0.000000	0.000000	-0.010586	0.024890	-0.027820	0.000000	0.000000	3.000000	6.000000	0.000000
2017.732534	0.013138	0.583496	0.249536	84.457085	13.770097	64.352844	2.064559	0.000000	4.553855	0.000000	0.000000	0.000000	-0.010586	0.024890	-0.027820	0.000000	0.000000	3.000000	6.000000	0.000000
2017.735867	0.013138	0.583496	0.249536	84.457085	13.770097	64.352844	2.064559	0.000000	4.553855	0.000000	0.000000	0.000000	-0.010586	0.024890	-0.027820	0.000000	0.000000	3.000000	6.000000	0.000000
2017.739201	0.013170	0.583524	0.249467	84.427574	14.703649	65.342033	2.064661	0.000000	4.553809	0.000000	0.000000	0.000000	0.009686	0.008331	-0.020523	0.000000	0.000000	3.000000	6.000000	0.000000
2017.742534	0.013170	0.583524	0.249467	84.427574	14.703649	65.342033	2.064661	0.000000	4.553809	0.000000	0.000000	0.000000	0.009686	0.008331	-0.020523	0.000000	0.000000	3.000000	6.000000	0.000000
2017.745867	0.013170	0.583524	0.249467	84.427574	14.703649	65.342033	2.064661	0.000000	4.553809	0.000000	0.000000	0.000000	0.009686	0.008331	-0.020523	0.000000	0.000000	3.000000	6.000000	0.000000
2017.749201	0.013170	0.583524	0.249467	84.397545	15.727486	66.432701	2.065619	0.000000	4.553374	0.000000	0.000000	0.000000	0.009686	0.008331	-0.020523	0.000000	0.000000	3.000000	6.000000	0.000000
2017.752534	0.013137	0.583529	0.249498	84.397545	15.727486	66.432701	2.065619	0.000000	4.553374	0.000000	0.000000	0.000000	-0.009894	0.001628	0.009320	0.000000	0.000000	3.000000	6.000000	0.000000
2017.755867	0.013137	0.583529	0.249498	84.397545	15.727486	66.432701	2.065619	0.000000	4.553374	0.000000	0.000000	0.000000	-0.009894	0.001628	0.009320	0.000000	0.000000	3.000000	6.000000	0.000000
2017.759201	0.013137	0.583529	0.249498	84.376602	16.587049	67.348503	2.065619	0.000000	4.553374	0.000000	0.000000	0.000000	-0.009894	0.001628	0.009320	0.000000	0.000000	3.000000	6.000000	0.000000
2017.762534	0.013137	0.583529	0.249498	84.376602	16.587049	67.348503	2.065619	0.000000	4.553374	0.000000	0.000000	0.000000	-0.009894	0.001628	0.009320	0.000000	0.000000	3.000000	6.000000	0.000000
2017.765867	0.013103	0.583507	0.249487	84.376602	16.587049	67.348503	2.065619	0.000000	4.553374	0.000000	0.000000	0.000000	-0.010129	-0.006610	-0.003346	0.000000	0.000000	3.000000	6.000000	0.000000
2017.769201	0.013103	0.583507	0.249487	84.367439	16.999735	67.798271	2.064907	0.000000	4.553697	0.000000	0.000000	0.000000	-0.010129	-0.006610	-0.003346	0.000000	0.000000	3.000000	6.000000	0.000000
2017.772534	0.013103	0.583507	0.249487	84.367439	16.999735	67.798271	2.064907	0.000000	4.553697	0.000000	0.000000	0.000000	-0.010129	-0.006610	-0.003346	0.000000	0.000000	3.000000	6.000000	0.000000
2017.775867	0.013103	0.583507	0.249487	84.367439	16.999735	67.798271	2.064907	0.000000	4.553697	0.000000	0.000000	0.000000	-0.010129	-0.006610	-0.003346	0.000000	0.000000	3.000000	6.000000	0.000000
2017.779201	0.012700	0.583403	0.249466	84.373116	17.117147	67.936760	2.064472	0.000000	4.553895	0.000000	0.000000	0.000000	-0.120920	-0.031396	-0.006320	0.000000	0.000000	3.000000	6.000000	0.000000
2017.782534	0.012700	0.583403	0.249466	84.373116	17.117147	67.936760	2.064472	0.000000	4.553895	0.000000	0.000000	0.000000	-0.120920	-0.031396	-0.006320	0.000000	0.000000	3.000000	6.000000	0.000000
2017.785867	0.012700	0.583403	0.249466	84.373116	17.117147	67.936760	2.064472	0.000000	4.553895	0.000000	0.000000	0.000000	-0.120920	-0.031396	-0.006320	0.000000	0.000000	3.000000	6.000000	0.000000
2017.789201	0.012700	0.583403	0.249466	84.376564	17.410519	68.232719	2.058508	0.000000	4.556593	0.000000	0.000000	0.000000	-0.120920	-0.031396	-0.006320	0.000000	0.000000	3.000000	6.000000	0.000000
2017.792534	0.012363	0.583309	0.249394	84.376564	17.410519	68.232719	2.058508	0.000000	4.556593	0.000000	0.000000	0.000000	-0.101043	-0.028066	-0.021491	0.000000	0.000000	3.000000	6.000000	0.000000
2017.795867	0.012363	0.583309	0.249394	84.376564	17.410519	68.232719	2.058508	0.000000	4.556593	0.000000	0.000000	0.000000	-0.101043	-0.028066	-0.021491	0.000000	0.000000	3.000000	6.000000	0.000000
2017.799201	0.011992	0.583205	0.249262	84.365395	18.459269	69.285416	2.058508	0.000000	4.556593	0.000000	0.000000	0.000000	-0.111394	-0.031304	-0.039653	0.000000	0.000000	3.000000	6.000000	0.000000
2017.802534	0.011992	0.583205	0.249262	84.365395	18.459269	69.285416	2.058508	0.000000	4.556593	0.000000	0.000000	0.000000	-0.111394	-0.031304	-0.039653	0.000000	0.000000	3.000000	6.000000	0.000000
2017.805867	0.011992	0.583205	0.249262	84.365395	18.459269	69.285416	2.058508	0.000000	4.556593	0.000000	0.000000	0.000000	-0.111394	-0.031304	-0.039653	0.000000	0.000000	3.000000	6.000000	0.000000
2017.809201	0.011992	0.583205	0.249262	84.317482	20.723679	71.689934	2.049142	0.000000	4.560813	0.000000	0.000000	0.000000	-0.111394	-0.031304	-0.039653	0.000000	0.000000	3.000000	6.000000	0.000000
2017.812534	0.011653	0.583067	0.249057	84.317482	20.723679	71.689934	2.049142	0.000000	4.560813	0.000000	0.000000	0.000000	-0.101653	-0.041174	-0.061731	0.000000	0.000000	3.000000	6.000000	0.000000
2017.815867	0.011653	0.583067	0.249057	84.317482	20.723679	71.689934	2.049142	0.000000	4.560813	0.000000	0.000000	0.000000	-0.101653	-0.041174	-0.061731	0.000000	0.000000	3.000000	6.000000	0.000000
2017.819201	0.011246	0.582919	0.248791	84.223892	23.836002	75.033958	2.049142	0.000000	4.560813	0.000000	0.000000	0.000000	-0.121995	-0.044414	-0.079802	0.000000	0.000000	3.000000	6.000000	0.000000
2017.822534	0.011246	0.582919	0.248791	84.223892	23.836002	75.033958	2.049142	0.000000	4.560813	0.000000	0.000000	0.000000	-0.121995	-0.044414	-0.079802	0.000000	0.000000	3.000000	6.000000	0.000000
2017.825867	0.011246	0.582919	0.248791	84.223892	23.836002	75.033958	2.049142	0.000000	4.560813	0.000000	0.000000	0.000000	-0.121995	-0.044414	-0.079802	0.000000	0.000000	3.000000	6.000000	0.000000
2017.829201	0.010738	0.582794	0.248427	84.094948	27.345613	78.821213	2.040995	0.000000	4.564465	0.000000	0.000000	0.000000	-0.152504	-0.037717	-0.109013	0.000000	0.000000	3.000000	6.000000	0.000000
2017.832534	0.010738	0.582794	0.248427	84.094948	27.345613	78.821213	2.040995	0.000000	4.564465	0.000000	0.000000	0.000000	-0.152504	-0.037717	-0.109013	0.000000	0.000000	3.000000	6.000000	0.000000
2017.835867	0.010738	0.582794	0.248427	84.094948	27.345613	78.821213	2.040995	0.000000	4.564465	0.000000	0.000000	0.000000	-0.152504	-0.037717	-0.109013	0.000000	0.000000	3.000000	6.000000	0.000000
2017.839201	0.010738	0.582794	0.248427	83.944984	30.815248	82.581596	2.035695	0.000000	4.566831	0.000000	0.000000	0.000000	-0.152504	-0.037717	-0.109013	0.000000	0.000000	3.000000	6.000000	0.000000
2017.842534	0.010162	0.582635	0.247991	83.944984	30.815248	82.581596	2.035695	0.000000	4.566831	0.000000	0.000000	0.000000	-0.172751	-0.047594	-0.130828	0.000000	0.000000	3.000000	6.000000	0.000000
2017.845867	0.010162	0.582635	0.247991	83.944984	30.815248	82.581596	2.035695	0.000000	4.566831	0.000000	0.000000	0.000000	-0.172751	-0.047594	-0.130828	0.000000	0.000000	3.000000	6.000000	0.000000
2017.849201	0.009453	0.582531	0.247530	83.778992	33.868526	85.922668	2.035695	0.000000	4.566831	0.000000	0.000000	0.000000	-0.212788	-0.031067	-0.138248	0.000000	0.000000	3.000000	6.000000	0.000000
2017.852534	0.009453	0.582531	0.247530	83.778992	33.868526	85.922668	2.035695	0.000000	4.566831	0.000000	0.000000	0.000000	-0.212788	-0.031067	-0.138248	0.000000	0.000000	3.000000	6.000000	0.000000
2017.855867	0.009453	0.582531	0.247530	83.778992	33.868526	85.922668	2.035695	0.000000	4.566831	0.000000	0.000000	0.000000	-0.212788	-0.031067	-0.138248	0.000000	0.000000	3.000000	6.000000	0.000000
2017.859201	0.009453	0.582531	0.247530	83.622589	36.302608	88.608078	2.022042	0.000000	4.572893	0.000000	0.000000	0.000000	-0.212788	-0.031067	-0.138248	0.000000	0.000000	3.000000	6.000000	0.000000
2017.862534	0.008779	0.582340	0.247131	83.622589	36.302608	88.608078	2.022042	0.000000	4.572893	0.000000	0.000000	0.000000	-0.202246	-0.057502	-0.119827	0.000000	0.000000	3.000000	6.000000	0.000000
2017.865867	0.008779	0.582340	0.247131	83.622589	36.302608	88.608078	2.022042	0.000000	4.572893	0.000000	0.000000	0.000000	-0.202246	-0.057502	-0.119827	0.000000	0.000000	3.000000	6.000000	0.000000
2017.869201	0.008140	0.582164	0.246822	83.479019	37.934990	90.419281	2.022042	0.000000	4.572893	0.000000	0.000000	0.000000	-0.191674	-0.052583	-0.092678	0.000000	0.000000	3.000000	6.000000	0.000000
2017.872534	0.008140	0.582164	0.246822	83.479019	37.934990	90.419281	2.022042	0.000000	4.572893	0.000000	0.000000	0.000000	-0.191674	-0.052583	-0.092678	0.000000	0.000000	3.000000	6.000000	0.000000
2017.875867	0.008140	0.582164	0.246822	83.479019	37.934990	90.419281	2.022042	0.000000	4.572893	0.000000	0.000000	0.000000	-0.191674	-0.052583	-0.092678	0.000000	0.000000	3.000000	6.000000	0.000000
2017.879201	0.008140	0.582164	0.246822	83.381088	38.967945	91.473137	2.006512	0.000000	4.579728	0.000000	0.000000	0.000000	-0.191674	-0.052583	-0.092678	0.000000	0.000000	3.000000	6.000000	0.000000
2017.882534	0.007436	0.581984	0.246593	83.381088	38.967945	91.473137	2.006512	0.000000	4.579728	0.000000	0.000000	0.000000	-0.211295	-0.054248	-0.068700	0.000000	0.000000	3.000000	6.000000	0.000000
2017.885867	0.007436	0.581984	0.246593	83.381088	38.967945	91.473137	2.006512	0.000000	4.579728	0.000000	0.000000	0.000000	-0.211295	-0.054248	-0.068700	0.000000	0.000000	3.000000	6.000000	0.000000
2017.889201	0.006832	0.581786	0.246381	83.332848	39.727909	91.888596	2.006512	0.000000	4.579728	0.000000	0.000000	0.000000	-0.181043	-0.059176	-0.063634	0.000000	0.000000	3.000000	6.000000	0.000000
2017.892534	0.006832	0.581786	0.246381	83.332848	39.727909	91.888596	2.006512	0.000000	4.579728	0.000000	0.000000	0.000000	-0.181043	-0.059176	-0.063634	0.000000	0.000000	3.000000	6.000000	0.000000
2017.895867	0.006832	0.581786	0.246381	83.332848	39.727909	91.888596	2.006512	0.000000	4.579728	0.000000	0.000000	0.000000	-0.181043	-0.059176	-0.063634	0.000000	0.000000	3.000000	6.000000	0.000000
2017.899201	0.006832	0.581786	0.246381	83.310768	40.484451	92.122307	1.989088	0.000000	4.587322	0.000000	0.000000	0.000000	-0.181043	-0.059176	-0.063634	0.000000	0.000000	3.000000	6.000000	0.000000
2017.902534	0.006162	0.581501	0.246121	83.310768	40.484451	92.122307	1.989088	0.000000	4.587322	0.000000	0.000000	0.000000	-0.201092	-0.085480	-0.078019	0.000000	0.000000	3.000000	6.000000	0.000000
2017.905867	0.006162	0.581501	0.246121	83.310768	40.484451	92.122307	1.989088	0.000000	4.587322	0.000000	0.000000	0.000000	-0.201092	-0.085480	-0.078019	0.000000	0.000000	3.000000	6.000000	0.000000
2017.909201	0.005391	0.581206	0.245799	83.253029	41.644836	92.952019	1.989088	0.000000	4.587322	0.000000	0.000000	0.000000	-0.231121	-0.088685	-0.096522	0.000000	0.000000	3.000000	6.000000	0.000000
2017.912534	0.005391	0.581206	0.245799	83.253029	41.644836	92.952019	1.989088	0.000000	4.587322	0.000000	0.000000	0.000000	-0.231121	-0.088685	-0.096522	0.000000	0.000000	3.000000	6.000000	0.000000
2017.915867	0.005391	0.581206	0.245799	83.253029	41.644836	92.952019	1.989088	0.000000	4.587322	0.000000	0.000000	0.000000	-0.231121	-0.088685	-0.096522	0.000000	0.000000	3.000000	6.000000	0.000000
2017.919201	0.004487	0.580878	0.245292	83.108322	43.638935	95.077057	1.970369	0.000000	4.595394	0.000000	0.000000	0.000000	-0.271289	-0.098375	-0.152036	0.000000	0.000000	3.000000	6.000000	0.000000
2017.922534	0.004487	0.580878	0.245292	83.108322	43.638935	95.077057	1.970369	0.000000	4.595394	0.000000	0.000000	0.000000	-0.271289	-0.098375	-0.152036	0.000000	0.000000	3.000000	6.000000	0.000000
2017.925867	0.004487	0.580878	0.245292	83.108322	43.638935	95.077057	1.970369	0.000000	4.595394	0.000000	0.000000	0.000000	-0.271289	-0.098375	-0.152036	0.000000	0.000000	3.000000	6.000000	0.000000
2017.929201	0.003517	0.580578	0.244715	82.827690	46.323780	98.103378	1.959481	0.000000	4.600047	0.000000	0.000000	0.000000	-0.290995	-0.090043	-0.173043	0.000000	0.000000	3.000000	6.000000	0.000000
2017.932534	0.003517	0.580578	0.244715	82.827690	46.323780	98.103378	1.959481	0.000000	4.600047	0.000000	0.000000	0.000000	-0.290995	-0.090043	-0.173043	0.000000	0.000000	3.000000	6.000000	0.000000
2017.935867	0.003517	0.580578	0.244715	82.827690	46.323780	98.103378	1.959481	0.000000	4.600047	0.000000	0.000000	0.000000	-0.290995	-0.090043	-0.173043	0.000000	0.000000	3.000000	6.000000	0.000000
2017.939201	0.002549	0.580310	0.244099	82.421715	48.911411	101.024651	1.947939	0.000000	4.604946	0.000000	0.000000	0.000000	-0.290558	-0.080138	-0.185010	0.000000	0.000000	3.000000	6.000000	0.000000
2017.942534	0.002549	0.580310	0.244099	82.421715	48.911411	101.024651	1.947939	0.000000	4.604946	0.000000	0.000000	0.000000	-0.290558	-0.080138	-0.185010	0.000000	0.000000	3.000000	6.000000	0.000000
2017.945867	0.002549	0.580310	0.244099	82.421715	48.911411	101.024651	1.947939	0.000000	4.604946	0.000000	0.000000	0.000000	-0.290558	-0.080138	-0.185010	0.000000	0.000000	3.000000	6.000000	0.000000
2017.949201	0.001548	0.580065	0.243492	81.963318	50.732319	102.999413	1.936598	0.000000	4.609728	0.000000	0.000000	0.000000	-0.300017	-0.073529	-0.182057	0.000000	0.000000	3.000000	6.000000	0.000000
2017.952534	0.001548	0.580065	0.243492	81.963318	50.732319	102.999413	1.936598	0.000000	4.609728	0.000000	0.000000	0.000000	-0.300017	-0.073529	-0.182057	0.000000	0.000000	3.000000	6.000000	0.000000
2017.955867	0.001548	0.580065	0.243492	81.963318	50.732319	102.999413	1.936598	0.000000	4.609728	0.000000	0.000000	0.000000	-0.300017	-0.073529	-0.182057	0.000000	0.000000	3.000000	6.000000	0.000000
2017.959201	0.000517	0.579848	0.242926	81.582542	51.604713	103.853462	1.924588	0.000000	4.614755	0.000000	0.000000	0.000000	-0.309458	-0.065351	-0.169837	0.000000	0.000000	3.000000	6.000000	0.000000
2017.962534	0.000517	0.579848	0.242926	81.582542	51.604713	103.853462	1.924588	0.000000	4.614755	0.000000	0.000000	0.000000	-0.309458	-0.065351	-0.169837	0.000000	0.000000	3.000000	6.000000	0.000000
2017.965867	0.000517	0.579848	0.242926	81.582542	51.604713	103.853462	1.924588	0.000000	4.614755	0.000000	0.000000	0.000000	-0.309458	-0.065351	-0.169837	0.000000	0.000000	3.000000	6.000000	0.000000
2017.969201	-0.000513	0.579690	0.242363	81.383545	51.468491	103.726997	1.911694	0.000000	4.620111	0.000000	0.000000	0.000000	-0.308958	-0.047309	-0.168896	0.000000	0.000000	3.000000	6.000000	0.000000
2017.972534	-0.000513	0.579690	0.242363	81.383545	51.468491	103.726997	1.911694	0.000000	4.620111	0.000000	0.000000	0.000000	-0.308958	-0.047309	-0.168896	0.000000	0.000000	3.000000	6.000000	0.000000
2017.975867	-0.000513	0.579690	0.242363	81.383545	51.468491	103.726997	1.911694	0.000000	4.620111	0.000000	0.000000	0.000000	-0.308958	-0.047309	-0.168896	0.000000	0.000000	3.000000	6.000000	0.000000
2017.979201	-0.001574	0.579559	0.241841	81.326515	50.821033	103.158211	1.898700	0.000000	4.625466	0.000000	0.000000	0.000000	-0.318444	-0.039142	-0.156631	0.000000	0.000000	3.000000	6.000000	0.000000
2017.982534	-0.001574	0.579559	0.241841	81.326515	50.821033	103.158211	1.898700	0.000000	4.625466	0.000000	0.000000	0.000000	-0.318444	-0.039142	-0.156631	0.000000	0.000000	3.000000	6.000000	0.000000
2017.985867	-0.001574	0.579559	0.241841	81.326515	50.821033	103.158211	1.898700	0.000000	4.625466	0.000000	0.000000	0.000000	-0.318444	-0.039142	-0.156631	0.000000	0.000000	3.000000	6.000000	0.000000
2017.989201	-0.002601	0.579489	0.241322	81.284294	50.307419	102.712166	1.884809	0.000000	4.631144	0.000000	0.000000	0.000000	-0.308026	-0.021167	-0.155606	0.000000	0.000000	3.000000	6.000000	0.000000
2017.992534	-0.002601	0.579489	0.241322	81.284294	50.307419	102.712166	1.884809	0.000000	4.631144	0.000000	0.000000	0.000000	-0.308026	-0.021167	-0.155606	0.000000	0.000000	3.000000	6.000000	0.000000
2017.995867	-0.002601	0.579489	0.241322	81.284294	50.307419	102.712166	1.884809	0.000000	4.631144	0.000000	0.000000	0.000000	-0.308026	-0.021167	-0.155606	0.000000	0.000000	3.000000	6.000000	0.000000
2017.999201	-0.003692	0.579391	0.240757	81.257179	50.133461	102.472794	1.871356	0.000000	4.636597	0.000000	0.000000	0.000000	-0.327380	-0.029384	-0.169325	0.000000	0.000000	3.000000	6.000000	0.000000
2018.002534	-0.003692	0.579391	0.240757	81.257179	50.133461	102.472794	1.871356	0.000000	4.636597	0.000000	0.000000	0.000000	-0.327380	-0.029384	-0.169325	0.000000	0.000000	3.000000	6.000000	0.000000
2018.005867	-0.003692	0.579391	0.240757	81.257179	50.133461	102.472794	1.871356	0.000000	4.636597	0.000000	0.000000	0.000000	-0.327380	-0.029384	-0.169325	0.000000	0.000000	3.000000	6.000000	0.000000
2018.009201	-0.004848	0.579298	0.240109	81.232735	50.474220	102.634956	1.857030	0.000000	4.642353	0.000000	0.000000	0.000000	-0.346543	-0.027800	-0.194533	0.000000	0.000000	3.000000	6.000000	0.000000
2018.012534	-0.004848	0.579298	0.240109	81.232735	50.474220	102.634956	1.857030	0.000000	4.642353	0.000000	0.000000	0.000000	-0.346543	-0.027800	-0.194533	0.000000	0.000000	3.000000	6.000000	0.000000
2018.015867	-0.004848	0.579298	0.240109	81.232735	50.474220	102.634956	1.857030	0.000000	4.642353	0.000000	0.000000	0.000000	-0.346543	-0.027800	-0.194533	0.000000	0.000000	3.000000	6.000000	0.000000
2018.019201	-0.006066	0.579227	0.239357	81.143700	51.333858	103.374535	1.842071	0.000000	4.648308	0.000000	0.000000	0.000000	-0.365478	-0.021345	-0.225610	0.000000	0.000000	3.000000	6.000000	0.000000
2018.022534	-0.006066	0.579227	0.239357	81.143700	51.333858	103.374535	1.842071	0.000000	4.648308	0.000000	0.000000	0.000000	-0.365478	-0.021345	-0.225610	0.000000	0.000000	3.000000	6.000000	0.000000
2018.025867	-0.006066	0.579227	0.239357	81.143700	51.333858	103.374535	1.842071	0.000000	4.648308	0.000000	0.000000	0.000000	-0.365478	-0.021345	-0.225610	0.000000	0.000000	3.000000	6.000000	0.000000
2018.029201	-0.007346	0.579134	0.238476	80.967560	52.577724	104.704140	1.826595	0.000000	4.654412	0.000000	0.000000	0.000000	-0.384108	-0.028009	-0.264286	0.000000	0.000000	3.000000	6.000000	0.000000
2018.032534	-0.007346	0.579134	0.238476	80.967560	52.577724	104.704140	1.826595	0.000000	4.654412	0.000000	0.000000	0.000000	-0.384108	-0.028009	-0.264286	0.000000	0.000000	3.000000	6.000000	0.000000
2018.035867	-0.007346	0.579134	0.238476	80.967560	52.577724	104.704140	1.826595	0.000000	4.654412	0.000000	0.000000	0.000000	-0.384108	-0.028009	-0.264286	0.000000	0.000000	3.000000	6.000000	0.000000
2018.039201	-0.008720	0.579034	0.237446	80.737488	54.005360	106.400459	1.810757	0.000000	4.660596	0.000000	0.000000	0.000000	-0.412270	-0.029872	-0.309090	0.000000	0.000000	3.000000	6.000000	0.000000
2018.042534	-0.008720	0.579034	0.237446	80.737488	54.005360	106.400459	1.810757	0.000000	4.660596	0.000000	0.000000	0.000000	-0.412270	-0.029872	-0.309090	0.000000	0.000000	3.000000	6.000000	0.000000
2018.045867	-0.008720	0.579034	0.237446	80.737488	54.005360	106.400459	1.810757	0.000000	4.660596	0.000000	0.000000	0.000000	-0.412270	-0.029872	-0.309090	0.000000	0.000000	3.000000	6.000000	0.000000
2018.049201	-0.010155	0.578955	0.236309	80.498909	55.410931	108.144928	1.794113	0.000000	4.667029	0.000000	0.000000	0.000000	-0.430350	-0.023631	-0.341062	0.000000	0.000000	3.000000	6.000000	0.000000
2018.052534	-0.010155	0.578955	0.236309	80.498909	55.410931	108.144928	1.794113	0.000000	4.667029	0.000000	0.000000	0.000000	-0.430350	-0.023631	-0.341062	0.000000	0.000000	3.000000	6.000000	0.000000
2018.055867	-0.010155	0.578955	0.236309	80.498909	55.410931	108.144928	1.794113	0.000000	4.667029	0.000000	0.000000	0.000000	-0.430350	-0.023631	-0.341062	0.000000	0.000000	3.000000	6.000000	0.000000
2018.059201	-0.011551	0.578827	0.235111	80.295784	56.646397	109.659966	1.776914	0.000000	4.673604	0.000000	0.000000	0.000000	-0.418782	-0.038517	-0.359410	0.000000	0.000000	3.000000	6.000000	0.000000
2018.062534	-0.011551	0.578827	0.235111	80.295784	56.646397	109.659966	1.776914	0.000000	4.673604	0.000000	0.000000	0.000000	-0.418782	-0.038517	-0.359410	0.000000	0.000000	3.000000	6.000000	0.000000
2018.065867	-0.011551	0.578827	0.235111	80.295784	56.646397	109.659966	1.776914	0.000000	4.673604	0.000000	0.000000	0.000000	-0.418782	-0.038517	-0.359410	0.000000	0.000000	3.000000	6.000000	0.000000
2018.069201	-0.012907	0.578681	0.233813	80.173203	57.647877	110.671410	1.760548	0.000000	4.679794	0.000000	0.000000	0.000000	-0.406940	-0.043763	-0.389285	0.000000	0.000000	3.000000	6.000000	0.000000
2018.072534	-0.012907	0.578681	0.233813	80.173203	57.647877	110.671410	1.760548	0.000000	4.679794	0.000000	0.000000	0.000000	-0.406940	-0.043763	-0.389285	0.000000	0.000000	3.000000	6.000000	0.000000
2018.075867	-0.012907	0.578681	0.233813	80.173203	57.647877	110.671410	1.760548	0.000000	4.679794	0.000000	0.000000	0.000000	-0.406940	-0.043763	-0.389285	0.000000	0.000000	3.000000	6.000000	0.000000
2018.079201	-0.014225	0.578529	0.232479	80.119110	58.417755	111.261635	1.745295	0.000000	4.685504	0.000000	0.000000	0.000000	-0.395364	-0.045673	-0.400340	0.000000	0.000000	3.000000	6.000000	0.000000
2018.082534	-0.014225	0.578529	0.232479	80.119110	58.417755	111.261635	1.745295	0.000000	4.685504	0.000000	0.000000	0.000000	-0.395364	-0.045673	-0.400340	0.000000	0.000000	3.000000	6.000000	0.000000
2018.085867	-0.014225	0.578529	0.232479	80.119110	58.417755	111.261635	1.745295	0.000000	4.685504	0.000000	0.000000	0.000000	-0.395364	-0.045673	-0.400340	0.000000	0.000000	3.000000	6.000000	0.000000
2018.089201	-0.015537	0.578424	0.231081	80.133705	58.933140	111.568611	1.730743	0.000000	4.690899	0.000000	0.000000	0.000000	-0.393407	-0.031535	-0.419369	0.000000	0.000000	3.000000	6.000000	0.000000
2018.092534	-0.015537	0.578424	0.231081	80.133705	58.933140	111.568611	1.730743	0.000000	4.690899	0.000000	0.000000	0.000000	-0.393407	-0.031535	-0.419369	0.000000	0.000000	3.000000	6.000000	0.000000
2018.095867	-0.015537	0.578424	0.231081	80.133705	58.933140	111.568611	1.730743	0.000000	4.690899	0.000000	0.000000	0.000000	-0.393407	-0.031535	-0.419369	0.000000	0.000000	3.000000	6.000000	0.000000
2018.099201	-0.016807	0.578295	0.229550	80.186783	59.296764	111.590065	1.716504	0.000000	4.696128	0.000000	0.000000	0.000000	-0.381049	-0.038609	-0.459125	0.000000	0.000000	3.000000	6.000000	0.000000
2018.102534	-0.016807	0.578295	0.229550	80.186783	59.296764	111.590065	1.716504	0.000000	4.696128	0.000000	0.000000	0.000000	-0.381049	-0.038609	-0.459125	0.000000	0.000000	3.000000	6.000000	0.000000
2018.105867	-0.016807	0.578295	0.229550	80.186783	59.296764	111.590065	1.716504	0.000000	4.696128	0.000000	0.000000	0.000000	-0.381049	-0.038609	-0.459125	0.000000	0.000000	3.000000	6.000000	0.000000
2018.109201	-0.018034	0.578174	0.227848	80.227303	59.519718	111.401169	1.703658	0.000000	4.700803	0.000000	0.000000	0.000000	-0.368219	-0.036240	-0.510701	0.000000	0.000000	3.000000	6.000000	0.000000
2018.112534	-0.018034	0.578174	0.227848	80.227303	59.519718	111.401169	1.703658	0.000000	4.700803	0.000000	0.000000	0.000000	-0.368219	-0.036240	-0.510701	0.000000	0.000000	3.000000	6.000000	0.000000
2018.115867	-0.018034	0.578174	0.227848	80.227303	59.519718	111.401169	1.703658	0.000000	4.700803	0.000000	0.000000	0.000000	-0.368219	-0.036240	-0.510701	0.000000	0.000000	3.000000	6.000000	0.000000
2018.119201	-0.019315	0.578076	0.225950	80.245003	59.407341	110.966591	1.692511	0.000000	4.704828	0.000000	0.000000	0.000000	-0.384184	-0.029309	-0.569289	0.000000	0.000000	3.000000	6.000000	0.000000
2018.122534	-0.019315	0.578076	0.225950	80.245003	59.407341	110.966591	1.692511	0.000000	4.704828	0.000000	0.000000	0.000000	-0.384184	-0.029309	-0.569289	0.000000	0.000000	3.000000	6.000000	0.000000
2018.125867	-0.019315	0.578076	0.225950	80.245003	59.407341	110.966591	1.692511	0.000000	4.704828	0.000000	0.000000	0.000000	-0.384184	-0.029309	-0.569289	0.000000	0.000000	3.000000	6.000000	0.000000
2018.129201	-0.020615	0.578007	0.223888	80.219421	58.695171	110.250275	1.681473	0.000000	4.708784	0.000000	0.000000	0.000000	-0.390229	-0.020949	-0.618593	0.000000	0.000000	3.000000	6.000000	0.000000
2018.132534	-0.020615	0.578007	0.223888	80.219421	58.695171	110.250275	1.681473	0.000000	4.708784	0.000000	0.000000	0.000000	-0.390229	-0.020949	-0.618593	0.000000	0.000000	3.000000	6.000000	0.000000
2018.135867	-0.020615	0.578007	0.223888	80.219421	58.695171	110.250275	1.681473	0.000000	4.708784	0.000000	0.000000	0.000000	-0.390229	-0.020949	-0.618593	0.000000	0.000000	3.000000	6.000000	0.000000
2018.139201	-0.021906	0.578018	0.221752	80.139130	57.296906	109.004677	1.670932	0.000000	4.712535	0.000000	0.000000	0.000000	-0.387085	0.003395	-0.641043	0.000000	0.000000	3.000000	6.000000	0.000000
2018.142534	-0.021906	0.578018	0.221752	80.139130	57.296906	109.004677	1.670932	0.000000	4.712535	0.000000	0.000000	0.000000	-0.387085	0.003395	-0.641043	0.000000	0.000000	3.000000	6.000000	0.000000
2018.145867	-0.021906	0.578018	0.221752	80.139130	57.296906	109.004677	1.670932	0.000000	4.712535	0.000000	0.000000	0.000000	-0.387085	0.003395	-0.641043	0.000000	0.000000	3.000000	6.000000	0.000000
2018.149201	-0.023251	0.578078	0.219576	80.012589	55.446175	107.320686	1.660865	0.000000	4.716092	0.000000	0.000000	0.000000	-0.403481	0.018070	-0.652619	0.000000	0.000000	3.000000	6.000000	0.000000
2018.152534	-0.023251	0.578078	0.219576	80.012589	55.446175	107.320686	1.660865	0.000000	4.716092	0.000000	0.000000	0.000000	-0.403481	0.018070	-0.652619	0.000000	0.000000	3.000000	6.000000	0.000000
2018.155867	-0.023251	0.578078	0.219576	80.012589	55.446175	107.320686	1.660865	0.000000	4.716092	0.000000	0.000000	0.000000	-0.403481	0.018070	-0.652619	0.000000	0.000000	3.000000	6.000000	0.000000
2018.159201	-0.024523	0.578214	0.217412	79.870682	53.558567	105.579582	1.649791	0.000000	4.719978	0.000000	0.000000	0.000000	-0.381693	0.040715	-0.649312	0.000000	0.000000	3.000000	6.000000	0.000000
2018.162534	-0.024523	0.578214	0.217412	79.870682	53.558567	105.579582	1.649791	0.000000	4.719978	0.000000	0.000000	0.000000	-0.381693	0.040715	-0.649312	0.000000	0.000000	3.000000	6.000000	0.000000
2018.165867	-0.024523	0.578214	0.217412	79.870682	53.558567	105.579582	1.649791	0.000000	4.719978	0.000000	0.000000	0.000000	-0.381693	0.040715	-0.649312	0.000000	0.000000	3.000000	6.000000	0.000000
2018.169201	-0.025627	0.578382	0.215237	79.742935	51.873207	104.024063	1.639801	0.000000	4.723457	0.000000	0.000000	0.000000	-0.331087	0.050390	-0.652481	0.000000	0.000000	3.000000	6.000000	0.000000
2018.172534	-0.025627	0.578382	0.215237	79.742935	51.873207	104.024063	1.639801	0.000000	4.723457	0.000000	0.000000	0.000000	-0.331087	0.050390	-0.652481	0.000000	0.000000	3.000000	6.000000	0.000000
2018.175867	-0.025627	0.578382	0.215237	79.742935	51.873207	104.024063	1.639801	0.000000	4.723457	0.000000	0.000000	0.000000	-0.331087	0.050390	-0.652481	0.000000	0.000000	3.000000	6.000000	0.000000
2018.179201	-0.026692	0.578682	0.213080	79.647842	50.398891	102.664551	1.632970	0.000000	4.725824	0.000000	0.000000	0.000000	-0.319490	0.090143	-0.647171	0.000000	0.000000	3.000000	6.000000	0.000000
2018.182534	-0.026692	0.578682	0.213080	79.647842	50.398891	102.664551	1.632970	0.000000	4.725824	0.000000	0.000000	0.000000	-0.319490	0.090143	-0.647171	0.000000	0.000000	3.000000	6.000000	0.000000
2018.185867	-0.026692	0.578682	0.213080	79.647842	50.398891	102.664551	1.632970	0.000000	4.725824	0.000000	0.000000	0.000000	-0.319490	0.090143	-0.647171	0.000000	0.000000	3.000000	6.000000	0.000000
2018.189201	-0.027841	0.579038	0.210830	79.606682	49.067261	101.425438	1.626634	0.000000	4.728008	0.000000	0.000000	0.000000	-0.344765	0.106845	-0.674774	0.000000	0.000000	3.000000	6.000000	0.000000
2018.192534	-0.027841	0.579038	0.210830	79.606682	49.067261	101.425438	1.626634	0.000000	4.728008	0.000000	0.000000	0.000000	-0.344765	0.106845	-0.674774	0.000000	0.000000	3.000000	6.000000	0.000000
2018.195867	-0.027841	0.579038	0.210830	79.606682	49.067261	101.425438	1.626634	0.000000	4.728008	0.000000	0.000000	0.000000	-0.344765	0.106845	-0.674774	0.000000	0.000000	3.000000	6.000000	0.000000
2018.199201	-0.029012	0.579440	0.208544	79.635727	47.871651	100.284241	1.619101	0.000000	4.730594	0.000000	0.000000	0.000000	-0.351325	0.120487	-0.686084	0.000000	0.000000	3.000000	6.000000	0.000000
2018.202534	-0.029012	0.579440	0.208544	79.635727	47.871651	100.284241	1.619101	0.000000	4.730594	0.000000	0.000000	0.000000	-0.351325	0.120487	-0.686084	0.000000	0.000000	3.000000	6.000000	0.000000
2018.205867	-0.029012	0.579440	0.208544	79.635727	47.871651	100.284241	1.619101	0.000000	4.730594	0.000000	0.000000	0.000000	-0.351325	0.120487	-0.686084	0.000000	0.000000	3.000000	6.000000	0.000000
2018.209201	-0.030233	0.579817	0.206144	79.732559	46.835453	99.268997	1.611208	0.000000	4.733287	0.000000	0.000000	0.000000	-0.366180	0.112996	-0.719744	0.000000	0.000000	3.000000	6.000000	0.000000
2018.212534	-0.030233	0.579817	0.206144	79.732559	46.835453	99.268997	1.611208	0.000000	4.733287	0.000000	0.000000	0.000000	-0.366180	0.112996	-0.719744	0.000000	0.000000	3.000000	6.000000	0.000000
2018.215867	-0.030233	0.579817	0.206144	79.732559	46.835453	99.268997	1.611208	0.000000	4.733287	0.000000	0.000000	0.000000	-0.366180	0.112996	-0.719744	0.000000	0.000000	3.000000	6.000000	0.000000
2018.219201	-0.031599	0.580259	0.203713	79.868568	45.997917	98.455429	1.602889	0.000000	4.736111	0.000000	0.000000	0.000000	-0.410089	0.132609	-0.729291	0.000000	0.000000	3.000000	6.000000	0.000000
2018.222534	-0.031599	0.580259	0.203713	79.868568	45.997917	98.455429	1.602889	0.000000	4.736111	0.000000	0.000000	0.000000	-0.410089	0.132609	-0.729291	0.000000	0.000000	3.000000	6.000000	0.000000
2018.225867	-0.031599	0.580259	0.203713	79.868568	45.997917	98.455429	1.602889	0.000000	4.736111	0.000000	0.000000	0.000000	-0.410089	0.132609	-0.729291	0.000000	0.000000	3.000000	6.000000	0.000000
2018.229201	-0.033044	0.580732	0.201173	80.006996	45.577591	98.084747	1.591523	0.000000	4.739943	0.000000	0.000000	0.000000	-0.433473	0.141889	-0.762193	0.000000	0.000000	3.000000	6.000000	0.000000
2018.232534	-0.033044	0.580732	0.201173	80.006996	45.577591	98.084747	1.591523	0.000000	4.739943	0.000000	0.000000	0.000000	-0.433473	0.141889	-0.762193	0.000000	0.000000	3.000000	6.000000	0.000000
2018.235867	-0.033044	0.580732	0.201173	80.006996	45.577591	98.084747	1.591523	0.000000	4.739943	0.000000	0.000000	0.000000	-0.433473	0.141889	-0.762193	0.000000	0.000000	3.000000	6.000000	0.000000
2018.239201	-0.034506	0.581262	0.198571	80.116722	45.696266	98.300804	1.578975	0.000000	4.744138	0.000000	0.000000	0.000000	-0.438358	0.159009	-0.780540	0.000000	0.000000	3.000000	6.000000	0.000000
2018.242534	-0.034506	0.581262	0.198571	80.116722	45.696266	98.300804	1.578975	0.000000	4.744138	0.000000	0.000000	0.000000	-0.438358	0.159009	-0.780540	0.000000	0.000000	3.000000	6.000000	0.000000
2018.245867	-0.034506	0.581262	0.198571	80.116722	45.696266	98.300804	1.578975	0.000000	4.744138	0.000000	0.000000	0.000000	-0.438358	0.159009	-0.780540	0.000000	0.000000	3.000000	6.000000	0.000000
2018.249201	-0.035986	0.581896	0.195968	80.200378	46.093105	98.790016	1.566154	0.000000	4.748385	0.000000	0.000000	0.000000	-0.443996	0.190419	-0.780972	0.000000	0.000000	3.000000	6.000000	0.000000
2018.252534	-0.035986	0.581896	0.195968	80.200378	46.093105	98.790016	1.566154	0.000000	4.748385	0.000000	0.000000	0.000000	-0.443996	0.190419	-0.780972	0.000000	0.000000	3.000000	6.000000	0.000000
2018.255867	-0.035986	0.581896	0.195968	80.200378	46.093105	98.790016	1.566154	0.000000	4.748385	0.000000	0.000000	0.000000	-0.443996	0.190419	-0.780972	0.000000	0.000000	3.000000	6.000000	0.000000
2018.259201	-0.037516	0.582563	0.193375	80.278099	46.428490	99.240898	1.552556	0.000000	4.752848	0.000000	0.000000	0.000000	-0.459031	0.200116	-0.777848	0.000000	0.000000	3.000000	6.000000	0.000000
2018.262534	-0.037516	0.582563	0.193375	80.278099	46.428490	99.240898	1.552556	0.000000	4.752848	0.000000	0.000000	0.000000	-0.459031	0.200116	-0.777848	0.000000	0.000000	3.000000	6.000000	0.000000
2018.265867	-0.037516	0.582563	0.193375	80.278099	46.428490	99.240898	1.552556	0.000000	4.752848	0.000000	0.000000	0.000000	-0.459031	0.200116	-0.777848	0.000000	0.000000	3.000000	6.000000	0.000000
2018.269201	-0.039163	0.583282	0.190890	80.361015	46.666710	99.628654	1.537361	0.000000	4.757785	0.000000	0.000000	0.000000	-0.494184	0.215685	-0.745434	0.000000	0.000000	3.000000	6.000000	0.000000
2018.272534	-0.039163	0.583282	0.190890	80.361015	46.666710	99.628654	1.537361	0.000000	4.757785	0.000000	0.000000	0.000000	-0.494184	0.215685	-0.745434	0.000000	0.000000	3.000000	6.000000	0.000000
2018.275867	-0.039163	0.583282	0.190890	80.361015	46.666710	99.628654	1.537361	0.000000	4.757785	0.000000	0.000000	0.000000	-0.494184	0.215685	-0.745434	0.000000	0.000000	3.000000	6.000000	0.000000
2018.279201	-0.040987	0.584012	0.188483	80.423508	46.886978	100.024788	1.518268	0.000000	4.763913	0.000000	0.000000	0.000000	-0.547103	0.218829	-0.722181	0.000000	0.000000	3.000000	6.000000	0.000000
2018.282534	-0.040987	0.584012	0.188483	80.423508	46.886978	100.024788	1.518268	0.000000	4.763913	0.000000	0.000000	0.000000	-0.547103	0.218829	-0.722181	0.000000	0.000000	3.000000	6.000000	0.000000
2018.285867	-0.040987	0.584012	0.188483	80.423508	46.886978	100.024788	1.518268	0.000000	4.763913	0.000000	0.000000	0.000000	-0.547103	0.218829	-0.722181	0.000000	0.000000	3.000000	6.000000	0.000000
2018.289201	-0.042922	0.584746	0.186123	80.474037	47.105625	100.433838	1.493969	0.000000	4.771588	0.000000	0.000000	0.000000	-0.580672	0.220162	-0.708070	0.000000	0.000000	3.000000	6.000000	0.000000
2018.292534	-0.042922	0.584746	0.186123	80.474037	47.105625	100.433838	1.493969	0.000000	4.771588	0.000000	0.000000	0.000000	-0.580672	0.220162	-0.708070	0.000000	0.000000	3.000000	6.000000	0.000000
2018.295867	-0.042922	0.584746	0.186123	80.474037	47.105625	100.433838	1.493969	0.000000	4.771588	0.000000	0.000000	0.000000	-0.580672	0.220162	-0.708070	0.000000	0.000000	3.000000	6.000000	0.000000
2018.299201	-0.044939	0.585485	0.183811	80.500816	47.389786	100.935410	1.465955	0.000000	4.780270	0.000000	0.000000	0.000000	-0.604895	0.221638	-0.693436	0.000000	0.000000	3.000000	6.000000	0.000000
2018.302534	-0.044939	0.585485	0.183811	80.500816	47.389786	100.935410	1.465955	0.000000	4.780270	0.000000	0.000000	0.000000	-0.604895	0.221638	-0.693436	0.000000	0.000000	3.000000	6.000000	0.000000
2018.305867	-0.044939	0.585485	0.183811	80.500816	47.389786	100.935410	1.465955	0.000000	4.780270	0.000000	0.000000	0.000000	-0.604895	0.221638	-0.693436	0.000000	0.000000	3.000000	6.000000	0.000000
2018.309201	-0.047059	0.586229	0.181457	80.443954	47.959557	101.808182	1.434782	0.000000	4.789718	0.000000	0.000000	0.000000	-0.636142	0.223313	-0.706215	0.000000	0.000000	3.000000	6.000000	0.000000
2018.312534	-0.047059	0.586229	0.181457	80.443954	47.959557	101.808182	1.434782	0.000000	4.789718	0.000000	0.000000	0.000000	-0.636142	0.223313	-0.706215	0.000000	0.000000	3.000000	6.000000	0.000000
2018.315867	-0.047059	0.586229	0.181457	80.443954	47.959557	101.808182	1.434782	0.000000	4.789718	0.000000	0.000000	0.000000	-0.636142	0.223313	-0.706215	0.000000	0.000000	3.000000	6.000000	0.000000
2018.319201	-0.049217	0.586895	0.179009	80.277512	48.963882	103.221252	1.400391	0.000000	4.799886	0.000000	0.000000	0.000000	-0.647506	0.199779	-0.734288	0.000000	0.000000	3.000000	6.000000	0.000000
2018.322534	-0.049217	0.586895	0.179009	80.277512	48.963882	103.221252	1.400391	0.000000	4.799886	0.000000	0.000000	0.000000	-0.647506	0.199779	-0.734288	0.000000	0.000000	3.000000	6.000000	0.000000
2018.325867	-0.049217	0.586895	0.179009	80.277512	48.963882	103.221252	1.400391	0.000000	4.799886	0.000000	0.000000	0.000000	-0.647506	0.199779	-0.734288	0.000000	0.000000	3.000000	6.000000	0.000000
2018.329201	-0.051439	0.587510	0.176423	80.055351	50.182411	104.910141	1.364587	0.000000	4.810187	0.000000	0.000000	0.000000	-0.666384	0.184523	-0.775843	0.000000	0.000000	3.000000	6.000000	0.000000
2018.332534	-0.051439	0.587510	0.176423	80.055351	50.182411	104.910141	1.364587	0.000000	4.810187	0.000000	0.000000	0.000000	-0.666384	0.184523	-0.775843	0.000000	0.000000	3.000000	6.000000	0.000000
2018.335867	-0.051439	0.587510	0.176423	80.055351	50.182411	104.910141	1.364587	0.000000	4.810187	0.000000	0.000000	0.000000	-0.666384	0.184523	-0.775843	0.000000	0.000000	3.000000	6.000000	0.000000
2018.339201	-0.053809	0.588053	0.173676	79.830315	51.383686	106.599731	1.326924	0.000000	4.820713	0.000000	0.000000	0.000000	-0.711076	0.162804	-0.824318	0.000000	0.000000	3.000000	6.000000	0.000000
2018.342534	-0.053809	0.588053	0.173676	79.830315	51.383686	106.599731	1.326924	0.000000	4.820713	0.000000	0.000000	0.000000	-0.711076	0.162804	-0.824318	0.000000	0.000000	3.000000	6.000000	0.000000
2018.345867	-0.053809	0.588053	0.173676	79.830315	51.383686	106.599731	1.326924	0.000000	4.820713	0.000000	0.000000	0.000000	-0.711076	0.162804	-0.824318	0.000000	0.000000	3.000000	6.000000	0.000000
2018.349201	-0.056210	0.588571	0.170836	79.663910	52.386986	108.050301	1.285134	0.000000	4.832021	0.000000	0.000000	0.000000	-0.720403	0.155561	-0.851889	0.000000	0.000000	3.000000	6.000000	0.000000
2018.352534	-0.056210	0.588571	0.170836	79.663910	52.386986	108.050301	1.285134	0.000000	4.832021	0.000000	0.000000	0.000000	-0.720403	0.155561	-0.851889	0.000000	0.000000	3.000000	6.000000	0.000000
2018.355867	-0.056210	0.588571	0.170836	79.663910	52.386986	108.050301	1.285134	0.000000	4.832021	0.000000	0.000000	0.000000	-0.720403	0.155561	-0.851889	0.000000	0.000000	3.000000	6.000000	0.000000
2018.359201	-0.058556	0.589093	0.167960	79.601082	53.069389	109.066078	1.241496	0.000000	4.843417	0.000000	0.000000	0.000000	-0.703824	0.156603	-0.862753	0.000000	0.000000	3.000000	6.000000	0.000000
2018.362534	-0.058556	0.589093	0.167960	79.601082	53.069389	109.066078	1.241496	0.000000	4.843417	0.000000	0.000000	0.000000	-0.703824	0.156603	-0.862753	0.000000	0.000000	3.000000	6.000000	0.000000
2018.365867	-0.058556	0.589093	0.167960	79.601082	53.069389	109.066078	1.241496	0.000000	4.843417	0.000000	0.000000	0.000000	-0.703824	0.156603	-0.862753	0.000000	0.000000	3.000000	6.000000	0.000000
2018.369201	-0.060971	0.589578	0.165100	79.654587	53.443928	109.619507	1.197811	0.000000	4.854405	0.000000	0.000000	0.000000	-0.724537	0.145511	-0.858090	0.000000	0.000000	3.000000	6.000000	0.000000
2018.372534	-0.060971	0.589578	0.165100	79.654587	53.443928	109.619507	1.197811	0.000000	4.854405	0.000000	0.000000	0.000000	-0.724537	0.145511	-0.858090	0.000000	0.000000	3.000000	6.000000	0.000000
2018.375867	-0.060971	0.589578	0.165100	79.654587	53.443928	109.619507	1.197811	0.000000	4.854405	0.000000	0.000000	0.000000	-0.724537	0.145511	-0.858090	0.000000	0.000000	3.000000	6.000000	0.000000
2018.379201	-0.063341	0.590089	0.162308	79.712044	53.750263	110.133125	1.150266	0.000000	4.865891	0.000000	0.000000	0.000000	-0.711001	0.153252	-0.837503	0.000000	0.000000	3.000000	6.000000	0.000000
2018.382534	-0.063341	0.590089	0.162308	79.712044	53.750263	110.133125	1.150266	0.000000	4.865891	0.000000	0.000000	0.000000	-0.711001	0.153252	-0.837503	0.000000	0.000000	3.000000	6.000000	0.000000
2018.385867	-0.063341	0.590089	0.162308	79.712044	53.750263	110.133125	1.150266	0.000000	4.865891	0.000000	0.000000	0.000000	-0.711001	0.153252	-0.837503	0.000000	0.000000	3.000000	6.000000	0.000000
2018.389201	-0.065610	0.590592	0.159600	79.758698	54.078671	110.712456	1.101543	0.000000	4.877151	0.000000	0.000000	0.000000	-0.680548	0.150960	-0.812495	0.000000	0.000000	3.000000	6.000000	0.000000
2018.392534	-0.065610	0.590592	0.159600	79.758698	54.078671	110.712456	1.101543	0.000000	4.877151	0.000000	0.000000	0.000000	-0.680548	0.150960	-0.812495	0.000000	0.000000	3.000000	6.000000	0.000000
2018.395867	-0.065610	0.590592	0.159600	79.758698	54.078671	110.712456	1.101543	0.000000	4.877151	0.000000	0.000000	0.000000	-0.680548	0.150960	-0.812495	0.000000	0.000000	3.000000	6.000000	0.000000
2018.399201	-0.067865	0.591068	0.156953	79.737762	54.511162	111.446220	1.053211	0.000000	4.887816	0.000000	0.000000	0.000000	-0.676547	0.142700	-0.793996	0.000000	0.000000	3.000000	6.000000	0.000000
2018.402534	-0.067865	0.591068	0.156953	79.737762	54.511162	111.446220	1.053211	0.000000	4.887816	0.000000	0.000000	0.000000	-0.676547	0.142700	-0.793996	0.000000	0.000000	3.000000	6.000000	0.000000
2018.405867	-0.067865	0.591068	0.156953	79.737762	54.511162	111.446220	1.053211	0.000000	4.887816	0.000000	0.000000	0.000000	-0.676547	0.142700	-0.793996	0.000000	0.000000	3.000000	6.000000	0.000000
2018.409201	-0.070106	0.591496	0.154355	79.622253	55.179092	112.497551	1.002906	0.000000	4.898386	0.000000	0.000000	0.000000	-0.672343	0.128491	-0.779439	0.000000	0.000000	3.000000	6.000000	0.000000
2018.412534	-0.070106	0.591496	0.154355	79.622253	55.179092	112.497551	1.002906	0.000000	4.898386	0.000000	0.000000	0.000000	-0.672343	0.128491	-0.779439	0.000000	0.000000	3.000000	6.000000	0.000000
2018.415867	-0.070106	0.591496	0.154355	79.622253	55.179092	112.497551	1.002906	0.000000	4.898386	0.000000	0.000000	0.000000	-0.672343	0.128491	-0.779439	0.000000	0.000000	3.000000	6.000000	0.000000
2018.419201	-0.072350	0.591800	0.151690	79.431709	56.053101	113.816681	0.950680	0.000000	4.908789	0.000000	0.000000	0.000000	-0.673023	0.091255	-0.799427	0.000000	0.000000	3.000000	6.000000	0.000000
2018.422534	-0.072350	0.591800	0.151690	79.431709	56.053101	113.816681	0.950680	0.000000	4.908789	0.000000	0.000000	0.000000	-0.673023	0.091255	-0.799427	0.000000	0.000000	3.000000	6.000000	0.000000
2018.425867	-0.072350	0.591800	0.151690	79.431709	56.053101	113.816681	0.950680	0.000000	4.908789	0.000000	0.000000	0.000000	-0.673023	0.091255	-0.799427	0.000000	0.000000	3.000000	6.000000	0.000000
2018.429201	-0.074593	0.592102	0.148950	79.195549	57.207722	115.465248	0.896634	0.000000	4.918948	0.000000	0.000000	0.000000	-0.673071	0.090497	-0.821946	0.000000	0.000000	3.000000	6.000000	0.000000
2018.432534	-0.074593	0.592102	0.148950	79.195549	57.207722	115.465248	0.896634	0.000000	4.918948	0.000000	0.000000	0.000000	-0.673071	0.090497	-0.821946	0.000000	0.000000	3.000000	6.000000	0.000000
2018.435867	-0.074593	0.592102	0.148950	79.195549	57.207722	115.465248	0.896634	0.000000	4.918948	0.000000	0.000000	0.000000	-0.673071	0.090497	-0.821946	0.000000	0.000000	3.000000	6.000000	0.000000
2018.439201	-0.076803	0.592359	0.146111	78.953323	58.684063	117.439819	0.840718	0.000000	4.928813	0.000000	0.000000	0.000000	-0.663070	0.077197	-0.851972	0.000000	0.000000	3.000000	6.000000	0.000000
2018.442534	-0.076803	0.592359	0.146111	78.953323	58.684063	117.439819	0.840718	0.000000	4.928813	0.000000	0.000000	0.000000	-0.663070	0.077197	-0.851972	0.000000	0.000000	3.000000	6.000000	0.000000
2018.445867	-0.076803	0.592359	0.146111	78.953323	58.684063	117.439819	0.840718	0.000000	4.928813	0.000000	0.000000	0.000000	-0.663070	0.077197	-0.851972	0.000000	0.000000	3.000000	6.000000	0.000000
2018.449201	-0.078900	0.592601	0.143231	78.761200	60.168728	119.362869	0.783983	0.000000	4.938154	0.000000	0.000000	0.000000	-0.628992	0.072384	-0.863887	0.000000	0.000000	3.000000	6.000000	0.000000
2018.452534	-0.078900	0.592601	0.143231	78.761200	60.168728	119.362869	0.783983	0.000000	4.938154	0.000000	0.000000	0.000000	-0.628992	0.072384	-0.863887	0.000000	0.000000	3.000000	6.000000	0.000000
2018.455867	-0.078900	0.592601	0.143231	78.761200	60.168728	119.362869	0.783983	0.000000	4.938154	0.000000	0.000000	0.000000	-0.628992	0.072384	-0.863887	0.000000	0.000000	3.000000	6.000000	0.000000
2018.459201	-0.080884	0.592825	0.140312	78.710884	61.241287	120.659668	0.728705	0.000000	4.946614	0.000000	0.000000	0.000000	-0.595107	0.067457	-0.875552	0.000000	0.000000	3.000000	6.000000	0.000000
2018.462534	-0.080884	0.592825	0.140312	78.710884	61.241287	120.659668	0.728705	0.000000	4.946614	0.000000	0.000000	0.000000	-0.595107	0.067457	-0.875552	0.000000	0.000000	3.000000	6.000000	0.000000
2018.465867	-0.080884	0.592825	0.140312	78.710884	61.241287	120.659668	0.728705	0.000000	4.946614	0.000000	0.000000	0.000000	-0.595107	0.067457	-0.875552	0.000000	0.000000	3.000000	6.000000	0.000000
2018.469201	-0.082795	0.593071	0.137437	78.805092	61.871468	121.415314	0.674967	0.000000	4.954233	0.000000	0.000000	0.000000	-0.573466	0.073525	-0.862512	0.000000	0.000000	3.000000	6.000000	0.000000
2018.472534	-0.082795	0.593071	0.137437	78.805092	61.871468	121.415314	0.674967	0.000000	4.954233	0.000000	0.000000	0.000000	-0.573466	0.073525	-0.862512	0.000000	0.000000	3.000000	6.000000	0.000000
2018.475867	-0.082795	0.593071	0.137437	78.805092	61.871468	121.415314	0.674967	0.000000	4.954233	0.000000	0.000000	0.000000	-0.573466	0.073525	-0.862512	0.000000	0.000000	3.000000	6.000000	0.000000
2018.479201	-0.084585	0.593344	0.134651	78.909866	62.228214	121.945007	0.621062	0.000000	4.961278	0.000000	0.000000	0.000000	-0.536910	0.082083	-0.835994	0.000000	0.000000	3.000000	6.000000	0.000000
2018.482534	-0.084585	0.593344	0.134651	78.909866	62.228214	121.945007	0.621062	0.000000	4.961278	0.000000	0.000000	0.000000	-0.536910	0.082083	-0.835994	0.000000	0.000000	3.000000	6.000000	0.000000
2018.485867	-0.084585	0.593344	0.134651	78.909866	62.228214	121.945007	0.621062	0.000000	4.961278	0.000000	0.000000	0.000000	-0.536910	0.082083	-0.835994	0.000000	0.000000	3.000000	6.000000	0.000000
2018.489201	-0.086287	0.593634	0.131972	78.995865	62.555195	122.445160	0.568692	0.000000	4.967554	0.000000	0.000000	0.000000	-0.510456	0.087092	-0.803680	0.000000	0.000000	3.000000	6.000000	0.000000
2018.492534	-0.086287	0.593634	0.131972	78.995865	62.555195	122.445160	0.568692	0.000000	4.967554	0.000000	0.000000	0.000000	-0.510456	0.087092	-0.803680	0.000000	0.000000	3.000000	6.000000	0.000000
2018.495867	-0.086287	0.593634	0.131972	78.995865	62.555195	122.445160	0.568692	0.000000	4.967554	0.000000	0.000000	0.000000	-0.510456	0.087092	-0.803680	0.000000	0.000000	3.000000	6.000000	0.000000
2018.499201	-0.087988	0.593877	0.129404	79.058167	62.863976	122.941536	0.516778	0.000000	4.973223	0.000000	0.000000	0.000000	-0.510420	0.072850	-0.770221	0.000000	0.000000	3.000000	6.000000	0.000000
2018.502534	-0.087988	0.593877	0.129404	79.058167	62.863976	122.941536	0.516778	0.000000	4.973223	0.000000	0.000000	0.000000	-0.510420	0.072850	-0.770221	0.000000	0.000000	3.000000	6.000000	0.000000
2018.505867	-0.087988	0.593877	0.129404	79.058167	62.863976	122.941536	0.516778	0.000000	4.973223	0.000000	0.000000	0.000000	-0.510420	0.072850	-0.770221	0.000000	0.000000	3.000000	6.000000	0.000000
2018.509201	-0.089744	0.594139	0.126926	79.112282	63.150059	123.421494	0.462142	0.000000	4.978597	0.000000	0.000000	0.000000	-0.526744	0.078425	-0.743497	0.000000	0.000000	3.000000	6.000000	0.000000
2018.512534	-0.089744	0.594139	0.126926	79.112282	63.150059	123.421494	0.462142	0.000000	4.978597	0.000000	0.000000	0.000000	-0.526744	0.078425	-0.743497	0.000000	0.000000	3.000000	6.000000	0.000000
2018.515867	-0.089744	0.594139	0.126926	79.112282	63.150059	123.421494	0.462142	0.000000	4.978597	0.000000	0.000000	0.000000	-0.526744	0.078425	-0.743497	0.000000	0.000000	3.000000	6.000000	0.000000
2018.519201	-0.091489	0.594370	0.124481	79.158356	63.444817	123.918404	0.402712	0.000000	4.983756	0.000000	0.000000	0.000000	-0.523593	0.069376	-0.733498	0.000000	0.000000	3.000000	6.000000	0.000000
2018.522534	-0.091489	0.594370	0.124481	79.158356	63.444817	123.918404	0.402712	0.000000	4.983756	0.000000	0.000000	0.000000	-0.523593	0.069376	-0.733498	0.000000	0.000000	3.000000	6.000000	0.000000
2018.525867	-0.091489	0.594370	0.124481	79.158356	63.444817	123.918404	0.402712	0.000000	4.983756	0.000000	0.000000	0.000000	-0.523593	0.069376	-0.733498	0.000000	0.000000	3.000000	6.000000	0.000000
2018.529201	-0.093374	0.594566	0.121949	79.194656	63.770962	124.469231	0.341060	0.000000	4.988354	0.000000	0.000000	0.000000	-0.565527	0.058883	-0.759579	0.000000	0.000000	3.000000	6.000000	0.000000
2018.532534	-0.093374	0.594566	0.121949	79.194656	63.770962	124.469231	0.341060	0.000000	4.988354	0.000000	0.000000	0.000000	-0.565527	0.058883	-0.759579	0.000000	0.000000	3.000000	6.000000	0.000000
2018.535867	-0.093374	0.594566	0.121949	79.194656	63.770962	124.469231	0.341060	0.000000	4.988354	0.000000	0.000000	0.000000	-0.565527	0.058883	-0.759579	0.000000	0.000000	3.000000	6.000000	0.000000
2018.539201	-0.095422	0.594675	0.119317	79.229919	64.144997	125.093643	0.271264	0.000000	4.992636	0.000000	0.000000	0.000000	-0.614462	0.032720	-0.789633	0.000000	0.000000	3.000000	6.000000	0.000000
2018.542534	-0.095422	0.594675	0.119317	79.229919	64.144997	125.093643	0.271264	0.000000	4.992636	0.000000	0.000000	0.000000	-0.614462	0.032720	-0.789633	0.000000	0.000000	3.000000	6.000000	0.000000
2018.545867	-0.095422	0.594675	0.119317	79.229919	64.144997	125.093643	0.271264	0.000000	4.992636	0.000000	0.000000	0.000000	-0.614462	0.032720	-0.789633	0.000000	0.000000	3.000000	6.000000	0.000000
2018.549201	-0.097500	0.594706	0.116642	79.262894	64.567947	125.776062	0.191685	0.000000	4.996325	0.000000	0.000000	0.000000	-0.623334	0.009226	-0.802544	0.000000	0.000000	3.000000	6.000000	0.000000
2018.552534	-0.097500	0.594706	0.116642	79.262894	64.567947	125.776062	0.191685	0.000000	4.996325	0.000000	0.000000	0.000000	-0.623334	0.009226	-0.802544	0.000000	0.000000	3.000000	6.000000	0.000000
2018.555867	-0.097500	0.594706	0.116642	79.262894	64.567947	125.776062	0.191685	0.000000	4.996325	0.000000	0.000000	0.000000	-0.623334	0.009226	-0.802544	0.000000	0.000000	3.000000	6.000000	0.000000
2018.559201	-0.099561	0.594688	0.113983	79.287918	65.015762	126.489273	0.107135	0.000000	4.998852	0.000000	0.000000	0.000000	-0.618242	-0.005366	-0.797578	0.000000	0.000000	3.000000	6.000000	0.000000
2018.562534	-0.099561	0.594688	0.113983	79.287918	65.015762	126.489273	0.107135	0.000000	4.998852	0.000000	0.000000	0.000000	-0.618242	-0.005366	-0.797578	0.000000	0.000000	3.000000	6.000000	0.000000
2018.565867	-0.099561	0.594688	0.113983	79.287918	65.015762	126.489273	0.107135	0.000000	4.998852	0.000000	0.000000	0.000000	-0.618242	-0.005366	-0.797578	0.000000	0.000000	3.000000	6.000000	0.000000
2018.569201	-0.101623	0.594763	0.111443	79.262177	65.414230	127.186951	0.019259	0.000000	4.999963	0.000000	0.000000	0.000000	-0.618683	0.022557	-0.762102	0.000000	0.000000	3.000000	6.000000	0.000000
2018.572534	-0.101623	0.594763	0.111443	79.262177	65.414230	127.186951	0.019259	0.000000	4.999963	0.000000	0.000000	0.000000	-0.618683	0.022557	-0.762102	0.000000	0.000000	3.000000	6.000000	0.000000
2018.575867	-0.101623	0.594763	0.111443	79.262177	65.414230	127.186951	0.019259	0.000000	4.999963	0.000000	0.000000	0.000000	-0.618683	0.022557	-0.762102	0.000000	0.000000	3.000000	6.000000	0.000000
2018.579201	-0.103679	0.594938	0.109121	79.168419	65.701004	127.814301	-0.072820	0.000000	4.999470	0.000000	0.000000	0.000000	-0.616798	0.052450	-0.696459	0.000000	0.000000	3.000000	6.000000	0.000000
2018.582534	-0.103679	0.594938	0.109121	79.168419	65.701004	127.814301	-0.072820	0.000000	4.999470	0.000000	0.000000	0.000000	-0.616798	0.052450	-0.696459	0.000000	0.000000	3.000000	6.000000	0.000000
2018.585867	-0.103679	0.594938	0.109121	79.168419	65.701004	127.814301	-0.072820	0.000000	4.999470	0.000000	0.000000	0.000000	-0.616798	0.052450	-0.696459	0.000000	0.000000	3.000000	6.000000	0.000000
2018.589201	-0.105684	0.595253	0.107059	79.040627	65.870186	128.337692	-0.168488	0.000000	4.997160	0.000000	0.000000	0.000000	-0.601485	0.094578	-0.618712	0.000000	0.000000	3.000000	6.000000	0.000000
2018.592534	-0.105684	0.595253	0.107059	79.040627	65.870186	128.337692	-0.168488	0.000000	4.997160	0.000000	0.000000	0.000000	-0.601485	0.094578	-0.618712	0.000000	0.000000	3.000000	6.000000	0.000000
2018.595867	-0.105684	0.595253	0.107059	79.040627	65.870186	128.337692	-0.168488	0.000000	4.997160	0.000000	0.000000	0.000000	-0.601485	0.094578	-0.618712	0.000000	0.000000	3.000000	6.000000	0.000000
2018.599201	-0.107675	0.595667	0.105282	78.926208	65.858337	128.649124	-0.265096	0.000000	4.992967	0.000000	0.000000	0.000000	-0.597115	0.124203	-0.533215	0.000000	0.000000	3.000000	6.000000	0.000000
2018.602534	-0.107675	0.595667	0.105282	78.926208	65.858337	128.649124	-0.265096	0.000000	4.992967	0.000000	0.000000	0.000000	-0.597115	0.124203	-0.533215	0.000000	0.000000	3.000000	6.000000	0.000000
2018.605867	-0.107675	0.595667	0.105282	78.926208	65.858337	128.649124	-0.265096	0.000000	4.992967	0.000000	0.000000	0.000000	-0.597115	0.124203	-0.533215	0.000000	0.000000	3.000000	6.000000	0.000000
2018.609201	-0.109546	0.596213	0.103804	78.857880	65.690056	128.749695	-0.363513	0.000000	4.986768	0.000000	0.000000	0.000000	-0.561570	0.163531	-0.443407	0.000000	0.000000	3.000000	6.000000	0.000000
2018.612534	-0.109546	0.596213	0.103804	78.857880	65.690056	128.749695	-0.363513	0.000000	4.986768	0.000000	0.000000	0.000000	-0.561570	0.163531	-0.443407	0.000000	0.000000	3.000000	6.000000	0.000000
2018.615867	-0.109546	0.596213	0.103804	78.857880	65.690056	128.749695	-0.363513	0.000000	4.986768	0.000000	0.000000	0.000000	-0.561570	0.163531	-0.443407	0.000000	0.000000	3.000000	6.000000	0.000000
2018.619201	-0.111290	0.596872	0.102554	78.843964	65.399361	128.686234	-0.457900	0.000000	4.978989	0.000000	0.000000	0.000000	-0.522998	0.197741	-0.375002	0.000000	0.000000	3.000000	6.000000	0.000000
2018.622534	-0.111290	0.596872	0.102554	78.843964	65.399361	128.686234	-0.457900	0.000000	4.978989	0.000000	0.000000	0.000000	-0.522998	0.197741	-0.375002	0.000000	0.000000	3.000000	6.000000	0.000000
2018.625867	-0.111290	0.596872	0.102554	78.843964	65.399361	128.686234	-0.457900	0.000000	4.978989	0.000000	0.000000	0.000000	-0.522998	0.197741	-0.375002	0.000000	0.000000	3.000000	6.000000	0.000000
2018.629201	-0.112877	0.597574	0.101517	78.840187	65.136711	128.594147	-0.547128	0.000000	4.969975	0.000000	0.000000	0.000000	-0.476112	0.210763	-0.311044	0.000000	0.000000	3.000000	6.000000	0.000000
2018.632534	-0.112877	0.597574	0.101517	78.840187	65.136711	128.594147	-0.547128	0.000000	4.969975	0.000000	0.000000	0.000000	-0.476112	0.210763	-0.311044	0.000000	0.000000	3.000000	6.000000	0.000000
2018.635867	-0.112877	0.597574	0.101517	78.840187	65.136711	128.594147	-0.547128	0.000000	4.969975	0.000000	0.000000	0.000000	-0.476112	0.210763	-0.311044	0.000000	0.000000	3.000000	6.000000	0.000000
2018.639201	-0.114320	0.598251	0.100609	78.863213	65.515800	129.102859	-0.629180	0.000000	4.960255	0.000000	0.000000	0.000000	-0.433087	0.203114	-0.272217	0.000000	0.000000	3.000000	6.000000	0.000000
2018.642534	-0.114320	0.598251	0.100609	78.863213	65.515800	129.102859	-0.629180	0.000000	4.960255	0.000000	0.000000	0.000000	-0.433087	0.203114	-0.272217	0.000000	0.000000	3.000000	6.000000	0.000000
2018.645867	-0.114320	0.598251	0.100609	78.863213	65.515800	129.102859	-0.629180	0.000000	4.960255	0.000000	0.000000	0.000000	-0.433087	0.203114	-0.272217	0.000000	0.000000	3.000000	6.000000	0.000000
2018.649201	-0.115708	0.598896	0.099716	78.969917	66.685226	130.317993	-0.704584	0.000000	4.950108	0.000000	0.000000	0.000000	-0.416380	0.193359	-0.268048	0.000000	0.000000	3.000000	6.000000	0.000000
2018.652534	-0.115708	0.598896	0.099716	78.969917	66.685226	130.317993	-0.704584	0.000000	4.950108	0.000000	0.000000	0.000000	-0.416380	0.193359	-0.268048	0.000000	0.000000	3.000000	6.000000	0.000000
2018.655867	-0.115708	0.598896	0.099716	78.969917	66.685226	130.317993	-0.704584	0.000000	4.950108	0.000000	0.000000	0.000000	-0.416380	0.193359	-0.268048	0.000000	0.000000	3.000000	6.000000	0.000000
2018.659201	-0.117049	0.599517	0.098873	79.203331	68.192604	131.773743	-0.778061	0.000000	4.939091	0.000000	0.000000	0.000000	-0.402068	0.186445	-0.252802	0.000000	0.000000	3.000000	6.000000	0.000000
2018.662534	-0.117049	0.599517	0.098873	79.203331	68.192604	131.773743	-0.778061	0.000000	4.939091	0.000000	0.000000	0.000000	-0.402068	0.186445	-0.252802	0.000000	0.000000	3.000000	6.000000	0.000000
2018.665867	-0.117049	0.599517	0.098873	79.203331	68.192604	131.773743	-0.778061	0.000000	4.939091	0.000000	0.000000	0.000000	-0.402068	0.186445	-0.252802	0.000000	0.000000	3.000000	6.000000	0.000000
2018.669201	-0.118522	0.600127	0.098021	79.538963	69.662010	133.115662	-0.849607	0.000000	4.927289	0.000000	0.000000	0.000000	-0.441875	0.182808	-0.255836	0.000000	0.000000	3.000000	6.000000	0.000000
2018.672534	-0.118522	0.600127	0.098021	79.538963	69.662010	133.115662	-0.849607	0.000000	4.927289	0.000000	0.000000	0.000000	-0.441875	0.182808	-0.255836	0.000000	0.000000	3.000000	6.000000	0.000000
2018.675867	-0.118522	0.600127	0.098021	79.538963	69.662010	133.115662	-0.849607	0.000000	4.927289	0.000000	0.000000	0.000000	-0.441875	0.182808	-0.255836	0.000000	0.000000	3.000000	6.000000	0.000000
2018.679201	-0.120161	0.600734	0.097187	79.910065	70.944069	134.304764	-0.926076	0.000000	4.901025	0.000000	0.000000	0.000000	-0.491815	0.182087	-0.249976	0.000000	0.000000	3.000000	6.000000	0.000000
2018.682534	-0.120161	0.600734	0.097187	79.910065	70.944069	134.304764	-0.926076	0.000000	4.901025	0.000000	0.000000	0.000000	-0.491815	0.182087	-0.249976	0.000000	0.000000	3.000000	6.000000	0.000000
2018.685867	-0.120161	0.600734	0.097187	79.910065	70.944069	134.304764	-0.926076	0.000000	4.901025	0.000000	0.000000	0.000000	-0.491815	0.182087	-0.249976	0.000000	0.000000	3.000000	6.000000	0.000000
2018.689201	-0.121937	0.601318	0.096364	80.249115	71.993698	135.285355	-1.008045	0.000000	4.859363	0.000000	0.000000	0.000000	-0.532875	0.175342	-0.247104	0.000000	0.000000	3.000000	6.000000	0.000000
2018.692534	-0.121937	0.601318	0.096364	80.249115	71.993698	135.285355	-1.008045	0.000000	4.859363	0.000000	0.000000	0.000000	-0.532875	0.175342	-0.247104	0.000000	0.000000	3.000000	6.000000	0.000000
2018.695867	-0.121937	0.601318	0.096364	80.249115	71.993698	135.285355	-1.008045	0.000000	4.859363	0.000000	0.000000	0.000000	-0.532875	0.175342	-0.247104	0.000000	0.000000	3.000000	6.000000	0.000000
2018.699201	-0.123873	0.601860	0.095528	80.502388	72.747055	136.034790	-1.096858	0.000000	4.818179	0.000000	0.000000	0.000000	-0.580799	0.162613	-0.250665	0.000000	0.000000	3.000000	6.000000	0.000000
2018.702534	-0.123873	0.601860	0.095528	80.502388	72.747055	136.034790	-1.096858	0.000000	4.818179	0.000000	0.000000	0.000000	-0.580799	0.162613	-0.250665	0.000000	0.000000	3.000000	6.000000	0.000000
2018.705867	-0.123873	0.601860	0.095528	80.502388	72.747055	136.034790	-1.096858	0.000000	4.818179	0.000000	0.000000	0.000000	-0.580799	0.162613	-0.250665	0.000000	0.000000	3.000000	6.000000	0.000000
2018.709201	-0.125972	0.602380	0.094693	80.651703	73.227692	136.606445	-1.193658	0.000000	4.776401	0.000000	0.000000	0.000000	-0.629586	0.155969	-0.250410	0.000000	0.000000	3.000000	6.000000	0.000000
2018.712534	-0.125972	0.602380	0.094693	80.651703	73.227692	136.606445	-1.193658	0.000000	4.776401	0.000000	0.000000	0.000000	-0.629586	0.155969	-0.250410	0.000000	0.000000	3.000000	6.000000	0.000000
2018.715867	-0.125972	0.602380	0.094693	80.651703	73.227692	136.606445	-1.193658	0.000000	4.776401	0.000000	0.000000	0.000000	-0.629586	0.155969	-0.250410	0.000000	0.000000	3.000000	6.000000	0.000000
2018.719201	-0.128129	0.602849	0.093767	80.667435	73.519775	137.102219	-1.298588	0.000000	4.734666	0.000000	0.000000	0.000000	-0.647179	0.140798	-0.277846	0.000000	0.000000	3.000000	6.000000	0.000000
2018.722534	-0.128129	0.602849	0.093767	80.667435	73.519775	137.102219	-1.298588	0.000000	4.734666	0.000000	0.000000	0.000000	-0.647179	0.140798	-0.277846	0.000000	0.000000	3.000000	6.000000	0.000000
2018.725867	-0.128129	0.602849	0.093767	80.667435	73.519775	137.102219	-1.298588	0.000000	4.734666	0.000000	0.000000	0.000000	-0.647179	0.140798	-0.277846	0.000000	0.000000	3.000000	6.000000	0.000000
2018.729201	-0.130368	0.603299	0.092735	80.625748	73.612328	137.457291	-1.406452	0.000000	4.688358	0.000000	0.000000	0.000000	-0.671684	0.134802	-0.309663	0.000000	0.000000	3.000000	6.000000	0.000000
2018.732534	-0.130368	0.603299	0.092735	80.625748	73.612328	137.457291	-1.406452	0.000000	4.688358	0.000000	0.000000	0.000000	-0.671684	0.134802	-0.309663	0.000000	0.000000	3.000000	6.000000	0.000000
2018.735867	-0.130368	0.603299	0.092735	80.625748	73.612328	137.457291	-1.406452	0.000000	4.688358	0.000000	0.000000	0.000000	-0.671684	0.134802	-0.309663	0.000000	0.000000	3.000000	6.000000	0.000000
2018.739201	-0.132626	0.603718	0.091572	80.534485	73.446869	137.599289	-1.518399	0.000000	4.636748	0.000000	0.000000	0.000000	-0.677472	0.125842	-0.348882	0.000000	0.000000	3.000000	6.000000	0.000000
2018.742534	-0.132626	0.603718	0.091572	80.534485	73.446869	137.599289	-1.518399	0.000000	4.636748	0.000000	0.000000	0.000000	-0.677472	0.125842	-0.348882	0.000000	0.000000	3.000000	6.000000	0.000000
2018.745867	-0.132626	0.603718	0.091572	80.534485	73.446869	137.599289	-1.518399	0.000000	4.636748	0.000000	0.000000	0.000000	-0.677472	0.125842	-0.348882	0.000000	0.000000	3.000000	6.000000	0.000000
2018.749201	-0.134802	0.604150	0.090209	80.402527	73.104149	137.598541	-1.631311	0.000000	4.578601	0.000000	0.000000	0.000000	-0.652817	0.129430	-0.408825	0.000000	0.000000	3.000000	6.000000	0.000000
2018.752534	-0.134802	0.604150	0.090209	80.402527	73.104149	137.598541	-1.631311	0.000000	4.578601	0.000000	0.000000	0.000000	-0.652817	0.129430	-0.408825	0.000000	0.000000	3.000000	6.000000	0.000000
2018.755867	-0.134802	0.604150	0.090209	80.402527	73.104149	137.598541	-1.631311	0.000000	4.578601	0.000000	0.000000	0.000000	-0.652817	0.129430	-0.408825	0.000000	0.000000	3.000000	6.000000	0.000000
2018.759201	-0.136875	0.604551	0.088684	80.271423	72.824692	137.659607	-1.740114	0.000000	4.510463	0.000000	0.000000	0.000000	-0.621880	0.120378	-0.457709	0.000000	0.000000	3.000000	6.000000	0.000000
2018.762534	-0.136875	0.604551	0.088684	80.271423	72.824692	137.659607	-1.740114	0.000000	4.510463	0.000000	0.000000	0.000000	-0.621880	0.120378	-0.457709	0.000000	0.000000	3.000000	6.000000	0.000000
2018.765867	-0.136875	0.604551	0.088684	80.271423	72.824692	137.659607	-1.740114	0.000000	4.510463	0.000000	0.000000	0.000000	-0.621880	0.120378	-0.457709	0.000000	0.000000	3.000000	6.000000	0.000000
2018.769201	-0.138801	0.604931	0.087045	80.150345	72.631538	137.790375	-1.843761	0.000000	4.434178	0.000000	0.000000	0.000000	-0.577675	0.114020	-0.491546	0.000000	0.000000	3.000000	6.000000	0.000000
2018.772534	-0.138801	0.604931	0.087045	80.150345	72.631538	137.790375	-1.843761	0.000000	4.434178	0.000000	0.000000	0.000000	-0.577675	0.114020	-0.491546	0.000000	0.000000	3.000000	6.000000	0.000000
2018.775867	-0.138801	0.604931	0.087045	80.150345	72.631538	137.790375	-1.843761	0.000000	4.434178	0.000000	0.000000	0.000000	-0.577675	0.114020	-0.491546	0.000000	0.000000	3.000000	6.000000	0.000000
2018.779201	-0.140637	0.605248	0.085311	80.026230	72.513985	137.992462	-1.940040	0.000000	4.352254	0.000000	0.000000	0.000000	-0.551000	0.095187	-0.520079	0.000000	0.000000	3.000000	6.000000	0.000000
2018.782534	-0.140637	0.605248	0.085311	80.026230	72.513985	137.992462	-1.940040	0.000000	4.352254	0.000000	0.000000	0.000000	-0.551000	0.095187	-0.520079	0.000000	0.000000	3.000000	6.000000	0.000000
2018.785867	-0.140637	0.605248	0.085311	80.026230	72.513985	137.992462	-1.940040	0.000000	4.352254	0.000000	0.000000	0.000000	-0.551000	0.095187	-0.520079	0.000000	0.000000	3.000000	6.000000	0.000000
2018.789201	-0.142368	0.605512	0.083526	79.904396	72.454140	138.243652	-2.031874	0.000000	4.265574	0.000000	0.000000	0.000000	-0.519249	0.079216	-0.535545	0.000000	0.000000	3.000000	6.000000	0.000000
2018.792534	-0.142368	0.605512	0.083526	79.904396	72.454140	138.243652	-2.031874	0.000000	4.265574	0.000000	0.000000	0.000000	-0.519249	0.079216	-0.535545	0.000000	0.000000	3.000000	6.000000	0.000000
2018.795867	-0.142368	0.605512	0.083526	79.904396	72.454140	138.243652	-2.031874	0.000000	4.265574	0.000000	0.000000	0.000000	-0.519249	0.079216	-0.535545	0.000000	0.000000	3.000000	6.000000	0.000000
2018.799201	-0.144034	0.605723	0.081742	79.769722	72.423325	138.528625	-2.118415	0.000000	4.176317	0.000000	0.000000	0.000000	-0.499818	0.063136	-0.535370	0.000000	0.000000	3.000000	6.000000	0.000000
2018.802534	-0.144034	0.605723	0.081742	79.769722	72.423325	138.528625	-2.118415	0.000000	4.176317	0.000000	0.000000	0.000000	-0.499818	0.063136	-0.535370	0.000000	0.000000	3.000000	6.000000	0.000000
2018.805867	-0.144034	0.605723	0.081742	79.769722	72.423325	138.528625	-2.118415	0.000000	4.176317	0.000000	0.000000	0.000000	-0.499818	0.063136	-0.535370	0.000000	0.000000	3.000000	6.000000	0.000000
2018.809201	-0.145597	0.605931	0.079913	79.627434	72.390808	138.809357	-2.201718	0.000000	4.087088	0.000000	0.000000	0.000000	-0.468647	0.062381	-0.548510	0.000000	0.000000	3.000000	6.000000	0.000000
2018.812534	-0.145597	0.605931	0.079913	79.627434	72.390808	138.809357	-2.201718	0.000000	4.087088	0.000000	0.000000	0.000000	-0.468647	0.062381	-0.548510	0.000000	0.000000	3.000000	6.000000	0.000000
2018.815867	-0.145597	0.605931	0.079913	79.627434	72.390808	138.809357	-2.201718	0.000000	4.087088	0.000000	0.000000	0.000000	-0.468647	0.062381	-0.548510	0.000000	0.000000	3.000000	6.000000	0.000000
2018.819201	-0.147041	0.606196	0.078091	79.513206	72.374580	139.077820	-2.279826	0.000000	3.995670	0.000000	0.000000	0.000000	-0.433363	0.079698	-0.546598	0.000000	0.000000	3.000000	6.000000	0.000000
2018.822534	-0.147041	0.606196	0.078091	79.513206	72.374580	139.077820	-2.279826	0.000000	3.995670	0.000000	0.000000	0.000000	-0.433363	0.079698	-0.546598	0.000000	0.000000	3.000000	6.000000	0.000000
2018.825867	-0.147041	0.606196	0.078091	79.513206	72.374580	139.077820	-2.279826	0.000000	3.995670	0.000000	0.000000	0.000000	-0.433363	0.079698	-0.546598	0.000000	0.000000	3.000000	6.000000	0.000000
2018.829201	-0.148345	0.606479	0.076190	79.425049	72.380943	139.336182	-2.352053	0.000000	3.904570	0.000000	0.000000	0.000000	-0.391125	0.084742	-0.570396	0.000000	0.000000	3.000000	6.000000	0.000000
2018.832534	-0.148345	0.606479	0.076190	79.425049	72.380943	139.336182	-2.352053	0.000000	3.904570	0.000000	0.000000	0.000000	-0.391125	0.084742	-0.570396	0.000000	0.000000	3.000000	6.000000	0.000000
2018.835867	-0.148345	0.606479	0.076190	79.425049	72.380943	139.336182	-2.352053	0.000000	3.904570	0.000000	0.000000	0.000000	-0.391125	0.084742	-0.570396	0.000000	0.000000	3.000000	6.000000	0.000000
2018.839201	-0.149434	0.606827	0.074238	79.347893	72.389465	139.571960	-2.417241	0.000000	3.809504	0.000000	0.000000	0.000000	-0.326702	0.104647	-0.585715	0.000000	0.000000	3.000000	6.000000	0.000000
2018.842534	-0.149434	0.606827	0.074238	79.347893	72.389465	139.571960	-2.417241	0.000000	3.809504	0.000000	0.000000	0.000000	-0.326702	0.104647	-0.585715	0.000000	0.000000	3.000000	6.000000	0.000000
2018.845867	-0.149434	0.606827	0.074238	79.347893	72.389465	139.571960	-2.417241	0.000000	3.809504	0.000000	0.000000	0.000000	-0.326702	0.104647	-0.585715	0.000000	0.000000	3.000000	6.000000	0.000000
2018.849201	-0.150209	0.607161	0.072265	79.296631	72.394691	139.761368	-2.471691	0.000000	3.711885	0.000000	0.000000	0.000000	-0.232553	0.100109	-0.591722	0.000000	0.000000	3.000000	6.000000	0.000000
2018.852534	-0.150209	0.607161	0.072265	79.296631	72.394691	139.761368	-2.471691	0.000000	3.711885	0.000000	0.000000	0.000000	-0.232553	0.100109	-0.591722	0.000000	0.000000	3.000000	6.000000	0.000000
2018.855867	-0.150209	0.607161	0.072265	79.296631	72.394691	139.761368	-2.471691	0.000000	3.711885	0.000000	0.000000	0.000000	-0.232553	0.100109	-0.591722	0.000000	0.000000	3.000000	6.000000	0.000000
2018.859201	-0.150695	0.607509	0.070259	79.301834	71.762772	139.264740	-2.510450	0.000000	3.613265	0.000000	0.000000	0.000000	-0.145927	0.104361	-0.601920	0.000000	0.000000	3.000000	6.000000	0.000000
2018.862534	-0.150695	0.607509	0.070259	79.301834	71.762772	139.264740	-2.510450	0.000000	3.613265	0.000000	0.000000	0.000000	-0.145927	0.104361	-0.601920	0.000000	0.000000	3.000000	6.000000	0.000000
2018.865867	-0.150695	0.607509	0.070259	79.301834	71.762772	139.264740	-2.510450	0.000000	3.613265	0.000000	0.000000	0.000000	-0.145927	0.104361	-0.601920	0.000000	0.000000	3.000000	6.000000	0.000000
2018.869201	-0.150995	0.607911	0.068284	79.347351	69.065941	136.705475	-2.534771	0.000000	3.512945	0.000000	0.000000	0.000000	-0.089879	0.120616	-0.592396	0.000000	0.000000	3.000000	6.000000	0.000000
2018.872534	-0.150995	0.607911	0.068284	79.347351	69.065941	136.705475	-2.534771	0.000000	3.512945	0.000000	0.000000	0.000000	-0.089879	0.120616	-0.592396	0.000000	0.000000	3.000000	6.000000	0.000000
2018.875867	-0.150995	0.607911	0.068284	79.347351	69.065941	136.705475	-2.534771	0.000000	3.512945	0.000000	0.000000	0.000000	-0.089879	0.120616	-0.592396	0.000000	0.000000	3.000000	6.000000	0.000000
2018.879201	-0.151195	0.608377	0.066356	79.382515	64.025642	131.816101	-2.549751	0.000000	3.414212	0.000000	0.000000	0.000000	-0.059897	0.139807	-0.578360	0.000000	0.000000	3.000000	6.000000	0.000000
2018.882534	-0.151195	0.608377	0.066356	79.382515	64.025642	131.816101	-2.549751	0.000000	3.414212	0.000000	0.000000	0.000000	-0.059897	0.139807	-0.578360	0.000000	0.000000	3.000000	6.000000	0.000000
2018.885867	-0.151195	0.608377	0.066356	79.382515	64.025642	131.816101	-2.549751	0.000000	3.414212	0.000000	0.000000	0.000000	-0.059897	0.139807	-0.578360	0.000000	0.000000	3.000000	6.000000	0.000000
2018.889201	-0.151326	0.608856	0.064396	79.354187	57.932785	125.857574	-2.559734	0.000000	3.317819	0.000000	0.000000	0.000000	-0.039494	0.143657	-0.588032	0.000000	0.000000	3.000000	6.000000	0.000000
2018.892534	-0.151326	0.608856	0.064396	79.354187	57.932785	125.857574	-2.559734	0.000000	3.317819	0.000000	0.000000	0.000000	-0.039494	0.143657	-0.588032	0.000000	0.000000	3.000000	6.000000	0.000000
2018.895867	-0.151326	0.608856	0.064396	79.354187	57.932785	125.857574	-2.559734	0.000000	3.317819	0.000000	0.000000	0.000000	-0.039494	0.143657	-0.588032	0.000000	0.000000	3.000000	6.000000	0.000000
2018.899201	-0.151329	0.609328	0.062470	79.205376	51.679092	119.719421	-2.566316	0.000000	3.219814	0.000000	0.000000	0.000000	-0.000864	0.141667	-0.577946	0.000000	0.000000	3.000000	6.000000	0.000000
2018.902534	-0.151329	0.609328	0.062470	79.205376	51.679092	119.719421	-2.566316	0.000000	3.219814	0.000000	0.000000	0.000000	-0.000864	0.141667	-0.577946	0.000000	0.000000	3.000000	6.000000	0.000000
2018.905867	-0.151329	0.609328	0.062470	79.205376	51.679092	119.719421	-2.566316	0.000000	3.219814	0.000000	0.000000	0.000000	-0.000864	0.141667	-0.577946	0.000000	0.000000	3.000000	6.000000	0.000000
2018.909201	-0.151149	0.609803	0.060569	78.932709	45.745895	113.888710	-2.566460	0.000000	3.123489	0.000000	0.000000	0.000000	0.054042	0.142504	-0.570216	0.000000	0.000000	3.000000	6.000000	0.000000
2018.912534	-0.151149	0.609803	0.060569	78.932709	45.745895	113.888710	-2.566460	0.000000	3.123489	0.000000	0.000000	0.000000	0.054042	0.142504	-0.570216	0.000000	0.000000	3.000000	6.000000	0.000000
2018.915867	-0.151149	0.609803	0.060569	78.932709	45.745895	113.888710	-2.566460	0.000000	3.123489	0.000000	0.000000	0.000000	0.054042	0.142504	-0.570216	0.000000	0.000000	3.000000	6.000000	0.000000
2018.919201	-0.150756	0.610203	0.058769	78.590118	40.345970	108.544403	-2.557453	0.000000	3.028453	0.000000	0.000000	0.000000	0.117792	0.120051	-0.540091	0.000000	0.000000	3.000000	6.000000	0.000000
2018.922534	-0.150756	0.610203	0.058769	78.590118	40.345970	108.544403	-2.557453	0.000000	3.028453	0.000000	0.000000	0.000000	0.117792	0.120051	-0.540091	0.000000	0.000000	3.000000	6.000000	0.000000
2018.925867	-0.150756	0.610203	0.058769	78.590118	40.345970	108.544403	-2.557453	0.000000	3.028453	0.000000	0.000000	0.000000	0.117792	0.120051	-0.540091	0.000000	0.000000	3.000000	6.000000	0.000000
2018.929201	-0.150114	0.610577	0.057023	78.216255	35.398483	103.577736	-2.537821	0.000000	2.938438	0.000000	0.000000	0.000000	0.192754	0.112129	-0.523695	0.000000	0.000000	3.000000	6.000000	0.000000
2018.932534	-0.150114	0.610577	0.057023	78.216255	35.398483	103.577736	-2.537821	0.000000	2.938438	0.000000	0.000000	0.000000	0.192754	0.112129	-0.523695	0.000000	0.000000	3.000000	6.000000	0.000000
2018.935867	-0.150114	0.610577	0.057023	78.216255	35.398483	103.577736	-2.537821	0.000000	2.938438	0.000000	0.000000	0.000000	0.192754	0.112129	-0.523695	0.000000	0.000000	3.000000	6.000000	0.000000
2018.939201	-0.149317	0.610897	0.055377	77.835487	30.887899	98.973778	-2.505696	0.000000	2.851156	0.000000	0.000000	0.000000	0.239210	0.096070	-0.493857	0.000000	0.000000	3.000000	6.000000	0.000000
2018.942534	-0.149317	0.610897	0.055377	77.835487	30.887899	98.973778	-2.505696	0.000000	2.851156	0.000000	0.000000	0.000000	0.239210	0.096070	-0.493857	0.000000	0.000000	3.000000	6.000000	0.000000
2018.945867	-0.149317	0.610897	0.055377	77.835487	30.887899	98.973778	-2.505696	0.000000	2.851156	0.000000	0.000000	0.000000	0.239210	0.096070	-0.493857	0.000000	0.000000	3.000000	6.000000	0.000000
2018.949201	-0.148294	0.611172	0.053762	77.448151	26.852114	94.781136	-2.465827	0.000000	2.768846	0.000000	0.000000	0.000000	0.306827	0.082318	-0.484365	0.000000	0.000000	3.000000	6.000000	0.000000
2018.952534	-0.148294	0.611172	0.053762	77.448151	26.852114	94.781136	-2.465827	0.000000	2.768846	0.000000	0.000000	0.000000	0.306827	0.082318	-0.484365	0.000000	0.000000	3.000000	6.000000	0.000000
2018.955867	-0.148294	0.611172	0.053762	77.448151	26.852114	94.781136	-2.465827	0.000000	2.768846	0.000000	0.000000	0.000000	0.306827	0.082318	-0.484365	0.000000	0.000000	3.000000	6.000000	0.000000
2018.959201	-0.147127	0.611392	0.052179	77.094749	23.111448	90.787804	-2.414690	0.000000	2.688119	0.000000	0.000000	0.000000	0.350093	0.065928	-0.474863	0.000000	0.000000	3.000000	6.000000	0.000000
2018.962534	-0.147127	0.611392	0.052179	77.094749	23.111448	90.787804	-2.414690	0.000000	2.688119	0.000000	0.000000	0.000000	0.350093	0.065928	-0.474863	0.000000	0.000000	3.000000	6.000000	0.000000
2018.965867	-0.147127	0.611392	0.052179	77.094749	23.111448	90.787804	-2.414690	0.000000	2.688119	0.000000	0.000000	0.000000	0.350093	0.065928	-0.474863	0.000000	0.000000	3.000000	6.000000	0.000000
2018.969201	-0.145898	0.611597	0.050635	76.796356	19.603308	86.927536	-2.356340	0.000000	2.608975	0.000000	0.000000	0.000000	0.368772	0.061651	-0.463281	0.000000	0.000000	3.000000	6.000000	0.000000
2018.972534	-0.145898	0.611597	0.050635	76.796356	19.603308	86.927536	-2.356340	0.000000	2.608975	0.000000	0.000000	0.000000	0.368772	0.061651	-0.463281	0.000000	0.000000	3.000000	6.000000	0.000000
2018.975867	-0.145898	0.611597	0.050635	76.796356	19.603308	86.927536	-2.356340	0.000000	2.608975	0.000000	0.000000	0.000000	0.368772	0.061651	-0.463281	0.000000	0.000000	3.000000	6.000000	0.000000
2018.979201	-0.144763	0.611842	0.049220	76.573433	16.338299	83.220345	-2.294878	0.000000	2.531761	0.000000	0.000000	0.000000	0.340507	0.073568	-0.424629	0.000000	0.000000	3.000000	6.000000	0.000000
2018.982534	-0.144763	0.611842	0.049220	76.573433	16.338299	83.220345	-2.294878	0.000000	2.531761	0.000000	0.000000	0.000000	0.340507	0.073568	-0.424629	0.000000	0.000000	3.000000	6.000000	0.000000
2018.985867	-0.144763	0.611842	0.049220	76.573433	16.338299	83.220345	-2.294878	0.000000	2.531761	0.000000	0.000000	0.000000	0.340507	0.073568	-0.424629	0.000000	0.000000	3.000000	6.000000	0.000000
2018.989201	-0.143552	0.612086	0.047887	76.527916	13.697399	80.062195	-2.238127	0.000000	2.460990	0.000000	0.000000	0.000000	0.363177	0.072953	-0.399854	0.000000	0.000000	3.000000	6.000000	0.000000
2018.992534	-0.143552	0.612086	0.047887	76.527916	13.697399	80.062195	-2.238127	0.000000	2.460990	0.000000	0.000000	0.000000	0.363177	0.072953	-0.399854	0.000000	0.000000	3.000000	6.000000	0.000000
2018.995867	-0.143552	0.612086	0.047887	76.527916	13.697399	80.062195	-2.238127	0.000000	2.460990	0.000000	0.000000	0.000000	0.363177	0.072953	-0.399854	0.000000	0.000000	3.000000	6.000000	0.000000
2018.999201	-0.142258	0.612281	0.046696	76.649635	11.740280	77.555733	-2.177598	0.000000	2.394347	0.000000	0.000000	0.000000	0.388327	0.058700	-0.357183	0.000000	0.000000	3.000000	6.000000	0.000000
2019.002534	-0.142258	0.612281	0.046696	76.649635	11.740280	77.555733	-2.177598	0.000000	2.394347	0.000000	0.000000	0.000000	0.388327	0.058700	-0.357183	0.000000	0.000000	3.000000	6.000000	0.000000
2019.005867	-0.142258	0.612281	0.046696	76.649635	11.740280	77.555733	-2.177598	0.000000	2.394347	0.000000	0.000000	0.000000	0.388327	0.058700	-0.357183	0.000000	0.000000	3.000000	6.000000	0.000000
2019.009201	-0.140858	0.612479	0.045661	76.811493	10.271108	75.579994	-2.112877	0.000000	2.334817	0.000000	0.000000	0.000000	0.420008	0.059304	-0.310731	0.000000	0.000000	3.000000	6.000000	0.000000
2019.012534	-0.140858	0.612479	0.045661	76.811493	10.271108	75.579994	-2.112877	0.000000	2.334817	0.000000	0.000000	0.000000	0.420008	0.059304	-0.310731	0.000000	0.000000	3.000000	6.000000	0.000000
2019.015867	-0.140858	0.612479	0.045661	76.811493	10.271108	75.579994	-2.112877	0.000000	2.334817	0.000000	0.000000	0.000000	0.420008	0.059304	-0.310731	0.000000	0.000000	3.000000	6.000000	0.000000
2019.019201	-0.139424	0.612679	0.044759	76.976715	9.241749	74.113976	-2.042876	0.000000	2.283028	0.000000	0.000000	0.000000	0.430157	0.060177	-0.270421	0.000000	0.000000	3.000000	6.000000	0.000000
2019.022534	-0.139424	0.612679	0.044759	76.976715	9.241749	74.113976	-2.042876	0.000000	2.283028	0.000000	0.000000	0.000000	0.430157	0.060177	-0.270421	0.000000	0.000000	3.000000	6.000000	0.000000
2019.025867	-0.139424	0.612679	0.044759	76.976715	9.241749	74.113976	-2.042876	0.000000	2.283028	0.000000	0.000000	0.000000	0.430157	0.060177	-0.270421	0.000000	0.000000	3.000000	6.000000	0.000000
2019.029201	-0.137959	0.612860	0.043911	77.123352	8.529800	73.040230	-1.971183	0.000000	2.237958	0.000000	0.000000	0.000000	0.439387	0.054279	-0.254375	0.000000	0.000000	3.000000	6.000000	0.000000
2019.032534	-0.137959	0.612860	0.043911	77.123352	8.529800	73.040230	-1.971183	0.000000	2.237958	0.000000	0.000000	0.000000	0.439387	0.054279	-0.254375	0.000000	0.000000	3.000000	6.000000	0.000000
2019.035867	-0.137959	0.612860	0.043911	77.123352	8.529800	73.040230	-1.971183	0.000000	2.237958	0.000000	0.000000	0.000000	0.439387	0.054279	-0.254375	0.000000	0.000000	3.000000	6.000000	0.000000
2019.039201	-0.136416	0.613022	0.043130	77.230728	8.081491	72.318764	-1.897952	0.000000	2.195562	0.000000	0.000000	0.000000	0.462878	0.048514	-0.234500	0.000000	0.000000	3.000000	6.000000	0.000000
2019.042534	-0.136416	0.613022	0.043130	77.230728	8.081491	72.318764	-1.897952	0.000000	2.195562	0.000000	0.000000	0.000000	0.462878	0.048514	-0.234500	0.000000	0.000000	3.000000	6.000000	0.000000
2019.045867	-0.136416	0.613022	0.043130	77.230728	8.081491	72.318764	-1.897952	0.000000	2.195562	0.000000	0.000000	0.000000	0.462878	0.048514	-0.234500	0.000000	0.000000	3.000000	6.000000	0.000000
2019.049201	-0.134864	0.613193	0.042386	77.298141	7.957987	72.085533	-1.820805	0.000000	2.156479	0.000000	0.000000	0.000000	0.465637	0.051289	-0.223050	0.000000	0.000000	3.000000	6.000000	0.000000
2019.052534	-0.134864	0.613193	0.042386	77.298141	7.957987	72.085533	-1.820805	0.000000	2.156479	0.000000	0.000000	0.000000	0.465637	0.051289	-0.223050	0.000000	0.000000	3.000000	6.000000	0.000000
2019.055867	-0.134864	0.613193	0.042386	77.298141	7.957987	72.085533	-1.820805	0.000000	2.156479	0.000000	0.000000	0.000000	0.465637	0.051289	-0.223050	0.000000	0.000000	3.000000	6.000000	0.000000
2019.059201	-0.133340	0.613405	0.041726	77.318352	8.080057	72.107315	-1.743199	0.000000	2.119304	0.000000	0.000000	0.000000	0.457184	0.063634	-0.197961	0.000000	0.000000	3.000000	6.000000	0.000000
2019.062534	-0.133340	0.613405	0.041726	77.318352	8.080057	72.107315	-1.743199	0.000000	2.119304	0.000000	0.000000	0.000000	0.457184	0.063634	-0.197961	0.000000	0.000000	3.000000	6.000000	0.000000
2019.065867	-0.133340	0.613405	0.041726	77.318352	8.080057	72.107315	-1.743199	0.000000	2.119304	0.000000	0.000000	0.000000	0.457184	0.063634	-0.197961	0.000000	0.000000	3.000000	6.000000	0.000000
2019.069201	-0.131895	0.613678	0.041152	77.326981	8.235126	72.140038	-1.667002	0.000000	2.086310	0.000000	0.000000	0.000000	0.433558	0.082008	-0.172160	0.000000	0.000000	3.000000	6.000000	0.000000
2019.072534	-0.131895	0.613678	0.041152	77.326981	8.235126	72.140038	-1.667002	0.000000	2.086310	0.000000	0.000000	0.000000	0.433558	0.082008	-0.172160	0.000000	0.000000	3.000000	6.000000	0.000000
2019.075867	-0.131895	0.613678	0.041152	77.326981	8.235126	72.140038	-1.667002	0.000000	2.086310	0.000000	0.000000	0.000000	0.433558	0.082008	-0.172160	0.000000	0.000000	3.000000	6.000000	0.000000
2019.079201	-0.130544	0.613974	0.040630	77.326996	8.365688	72.148026	-1.594743	0.000000	2.057617	0.000000	0.000000	0.000000	0.405392	0.088535	-0.156716	0.000000	0.000000	3.000000	6.000000	0.000000
2019.082534	-0.130544	0.613974	0.040630	77.326996	8.365688	72.148026	-1.594743	0.000000	2.057617	0.000000	0.000000	0.000000	0.405392	0.088535	-0.156716	0.000000	0.000000	3.000000	6.000000	0.000000
2019.085867	-0.130544	0.613974	0.040630	77.326996	8.365688	72.148026	-1.594743	0.000000	2.057617	0.000000	0.000000	0.000000	0.405392	0.088535	-0.156716	0.000000	0.000000	3.000000	6.000000	0.000000
2019.089201	-0.129212	0.614319	0.040170	77.322533	8.496469	72.157417	-1.527177	0.000000	2.031498	0.000000	0.000000	0.000000	0.399329	0.103532	-0.138000	0.000000	0.000000	3.000000	6.000000	0.000000
2019.092534	-0.129212	0.614319	0.040170	77.322533	8.496469	72.157417	-1.527177	0.000000	2.031498	0.000000	0.000000	0.000000	0.399329	0.103532	-0.138000	0.000000	0.000000	3.000000	6.000000	0.000000
2019.095867	-0.129212	0.614319	0.040170	77.322533	8.496469	72.157417	-1.527177	0.000000	2.031498	0.000000	0.000000	0.000000	0.399329	0.103532	-0.138000	0.000000	0.000000	3.000000	6.000000	0.000000
2019.099201	-0.127791	0.614678	0.039834	77.328545	8.660457	72.186050	-1.460623	0.000000	2.008498	0.000000	0.000000	0.000000	0.426381	0.107756	-0.100768	0.000000	0.000000	3.000000	6.000000	0.000000
2019.102534	-0.127791	0.614678	0.039834	77.328545	8.660457	72.186050	-1.460623	0.000000	2.008498	0.000000	0.000000	0.000000	0.426381	0.107756	-0.100768	0.000000	0.000000	3.000000	6.000000	0.000000
2019.105867	-0.127791	0.614678	0.039834	77.328545	8.660457	72.186050	-1.460623	0.000000	2.008498	0.000000	0.000000	0.000000	0.426381	0.107756	-0.100768	0.000000	0.000000	3.000000	6.000000	0.000000
2019.109201	-0.126215	0.615000	0.039567	77.405975	9.021924	72.386162	-1.389559	0.000000	1.991703	0.000000	0.000000	0.000000	0.472796	0.096536	-0.080135	0.000000	0.000000	3.000000	6.000000	0.000000
2019.112534	-0.126215	0.615000	0.039567	77.405975	9.021924	72.386162	-1.389559	0.000000	1.991703	0.000000	0.000000	0.000000	0.472796	0.096536	-0.080135	0.000000	0.000000	3.000000	6.000000	0.000000
2019.115867	-0.126215	0.615000	0.039567	77.405975	9.021924	72.386162	-1.389559	0.000000	1.991703	0.000000	0.000000	0.000000	0.472796	0.096536	-0.080135	0.000000	0.000000	3.000000	6.000000	0.000000
2019.119201	-0.124537	0.615276	0.039378	77.598656	9.686501	72.888168	-1.310760	0.000000	1.978347	0.000000	0.000000	0.000000	0.503326	0.083015	-0.056586	0.000000	0.000000	3.000000	6.000000	0.000000
2019.122534	-0.124537	0.615276	0.039378	77.598656	9.686501	72.888168	-1.310760	0.000000	1.978347	0.000000	0.000000	0.000000	0.503326	0.083015	-0.056586	0.000000	0.000000	3.000000	6.000000	0.000000
2019.125867	-0.124537	0.615276	0.039378	77.598656	9.686501	72.888168	-1.310760	0.000000	1.978347	0.000000	0.000000	0.000000	0.503326	0.083015	-0.056586	0.000000	0.000000	3.000000	6.000000	0.000000
2019.129201	-0.122788	0.615548	0.039291	77.848976	10.533528	73.590157	-1.226872	0.000000	1.968917	0.000000	0.000000	0.000000	0.524721	0.081510	-0.026319	0.000000	0.000000	3.000000	6.000000	0.000000
2019.132534	-0.122788	0.615548	0.039291	77.848976	10.533528	73.590157	-1.226872	0.000000	1.968917	0.000000	0.000000	0.000000	0.524721	0.081510	-0.026319	0.000000	0.000000	3.000000	6.000000	0.000000
2019.135867	-0.122788	0.615548	0.039291	77.848976	10.533528	73.590157	-1.226872	0.000000	1.968917	0.000000	0.000000	0.000000	0.524721	0.081510	-0.026319	0.000000	0.000000	3.000000	6.000000	0.000000
2019.139201	-0.121042	0.615759	0.039303	78.129623	11.496592	74.550522	-1.139418	0.000000	1.964530	0.000000	0.000000	0.000000	0.523893	0.063398	0.003619	0.000000	0.000000	3.000000	6.000000	0.000000
2019.142534	-0.121042	0.615759	0.039303	78.129623	11.496592	74.550522	-1.139418	0.000000	1.964530	0.000000	0.000000	0.000000	0.523893	0.063398	0.003619	0.000000	0.000000	3.000000	6.000000	0.000000
2019.145867	-0.121042	0.615759	0.039303	78.129623	11.496592	74.550522	-1.139418	0.000000	1.964530	0.000000	0.000000	0.000000	0.523893	0.063398	0.003619	0.000000	0.000000	3.000000	6.000000	0.000000
2019.149201	-0.119346	0.615959	0.039409	78.426880	12.497528	76.248611	-1.052103	0.000000	1.965133	0.000000	0.000000	0.000000	0.508755	0.059737	0.032047	0.000000	0.000000	3.000000	6.000000	0.000000
2019.152534	-0.119346	0.615959	0.039409	78.426880	12.497528	76.248611	-1.052103	0.000000	1.965133	0.000000	0.000000	0.000000	0.508755	0.059737	0.032047	0.000000	0.000000	3.000000	6.000000	0.000000
2019.155867	-0.119346	0.615959	0.039409	78.426880	12.497528	76.248611	-1.052103	0.000000	1.965133	0.000000	0.000000	0.000000	0.508755	0.059737	0.032047	0.000000	0.000000	3.000000	6.000000	0.000000
2019.159201	-0.117762	0.616134	0.039557	78.730820	13.318899	78.745140	-0.967310	0.000000	1.970474	0.000000	0.000000	0.000000	0.475372	0.052510	0.044320	0.000000	0.000000	3.000000	6.000000	0.000000
2019.162534	-0.117762	0.616134	0.039557	78.730820	13.318899	78.745140	-0.967310	0.000000	1.970474	0.000000	0.000000	0.000000	0.475372	0.052510	0.044320	0.000000	0.000000	3.000000	6.000000	0.000000
2019.165867	-0.117762	0.616134	0.039557	78.730820	13.318899	78.745140	-0.967310	0.000000	1.970474	0.000000	0.000000	0.000000	0.475372	0.052510	0.044320	0.000000	0.000000	3.000000	6.000000	0.000000
2019.169201	-0.116277	0.616300	0.039701	79.030731	13.870151	81.350967	-0.888082	0.000000	1.977861	0.000000	0.000000	0.000000	0.445388	0.050072	0.043083	0.000000	0.000000	3.000000	6.000000	0.000000
2019.172534	-0.116277	0.616300	0.039701	79.030731	13.870151	81.350967	-0.888082	0.000000	1.977861	0.000000	0.000000	0.000000	0.445388	0.050072	0.043083	0.000000	0.000000	3.000000	6.000000	0.000000
2019.175867	-0.116277	0.616300	0.039701	79.030731	13.870151	81.350967	-0.888082	0.000000	1.977861	0.000000	0.000000	0.000000	0.445388	0.050072	0.043083	0.000000	0.000000	3.000000	6.000000	0.000000
2019.179201	-0.114752	0.616443	0.039770	79.306259	14.225361	83.301811	-0.813850	0.000000	1.985041	0.000000	0.000000	0.000000	0.457647	0.042795	0.020745	0.000000	0.000000	3.000000	6.000000	0.000000
2019.182534	-0.114752	0.616443	0.039770	79.306259	14.225361	83.301811	-0.813850	0.000000	1.985041	0.000000	0.000000	0.000000	0.457647	0.042795	0.020745	0.000000	0.000000	3.000000	6.000000	0.000000
2019.185867	-0.114752	0.616443	0.039770	79.306259	14.225361	83.301811	-0.813850	0.000000	1.985041	0.000000	0.000000	0.000000	0.457647	0.042795	0.020745	0.000000	0.000000	3.000000	6.000000	0.000000
2019.189201	-0.113213	0.616581	0.039774	79.522545	14.592740	84.314278	-0.737576	0.000000	1.988499	0.000000	0.000000	0.000000	0.461629	0.041460	0.001067	0.000000	0.000000	3.000000	6.000000	0.000000
2019.192534	-0.113213	0.616581	0.039774	79.522545	14.592740	84.314278	-0.737576	0.000000	1.988499	0.000000	0.000000	0.000000	0.461629	0.041460	0.001067	0.000000	0.000000	3.000000	6.000000	0.000000
2019.195867	-0.113213	0.616581	0.039774	79.522545	14.592740	84.314278	-0.737576	0.000000	1.988499	0.000000	0.000000	0.000000	0.461629	0.041460	0.001067	0.000000	0.000000	3.000000	6.000000	0.000000
2019.199201	-0.111621	0.616691	0.039641	79.681572	15.010338	84.540398	-0.660638	0.000000	1.988676	0.000000	0.000000	0.000000	0.477618	0.032824	-0.039728	0.000000	0.000000	3.000000	6.000000	0.000000
2019.202534	-0.111621	0.616691	0.039641	79.681572	15.010338	84.540398	-0.660638	0.000000	1.988676	0.000000	0.000000	0.000000	0.477618	0.032824	-0.039728	0.000000	0.000000	3.000000	6.000000	0.000000
2019.205867	-0.111621	0.616691	0.039641	79.681572	15.010338	84.540398	-0.660638	0.000000	1.988676	0.000000	0.000000	0.000000	0.477618	0.032824	-0.039728	0.000000	0.000000	3.000000	6.000000	0.000000
2019.209201	-0.109876	0.616731	0.039364	79.810570	15.275580	84.564751	-0.581035	0.000000	1.982055	0.000000	0.000000	0.000000	0.523466	0.012097	-0.083236	0.000000	0.000000	3.000000	6.000000	0.000000
2019.212534	-0.109876	0.616731	0.039364	79.810570	15.275580	84.564751	-0.581035	0.000000	1.982055	0.000000	0.000000	0.000000	0.523466	0.012097	-0.083236	0.000000	0.000000	3.000000	6.000000	0.000000
2019.215867	-0.109876	0.616731	0.039364	79.810570	15.275580	84.564751	-0.581035	0.000000	1.982055	0.000000	0.000000	0.000000	0.523466	0.012097	-0.083236	0.000000	0.000000	3.000000	6.000000	0.000000
2019.219201	-0.108037	0.616687	0.038975	79.934494	15.131362	84.119377	-0.493790	0.000000	1.968182	0.000000	0.000000	0.000000	0.551620	-0.013357	-0.116450	0.000000	0.000000	3.000000	6.000000	0.000000
2019.222534	-0.108037	0.616687	0.038975	79.934494	15.131362	84.119377	-0.493790	0.000000	1.968182	0.000000	0.000000	0.000000	0.551620	-0.013357	-0.116450	0.000000	0.000000	3.000000	6.000000	0.000000
2019.225867	-0.108037	0.616687	0.038975	79.934494	15.131362	84.119377	-0.493790	0.000000	1.968182	0.000000	0.000000	0.000000	0.551620	-0.013357	-0.116450	0.000000	0.000000	3.000000	6.000000	0.000000
2019.229201	-0.106167	0.616609	0.038533	80.083824	14.419251	83.046646	-0.401853	0.000000	1.948774	0.000000	0.000000	0.000000	0.560932	-0.023199	-0.132870	0.000000	0.000000	3.000000	6.000000	0.000000
2019.232534	-0.106167	0.616609	0.038533	80.083824	14.419251	83.046646	-0.401853	0.000000	1.948774	0.000000	0.000000	0.000000	0.560932	-0.023199	-0.132870	0.000000	0.000000	3.000000	6.000000	0.000000
2019.235867	-0.106167	0.616609	0.038533	80.083824	14.419251	83.046646	-0.401853	0.000000	1.948774	0.000000	0.000000	0.000000	0.560932	-0.023199	-0.132870	0.000000	0.000000	3.000000	6.000000	0.000000
2019.239201	-0.104318	0.616556	0.038158	80.281975	13.062751	81.394150	-0.308365	0.000000	1.926629	0.000000	0.000000	0.000000	0.554875	-0.016102	-0.112326	0.000000	0.000000	3.000000	6.000000	0.000000
2019.242534	-0.104318	0.616556	0.038158	80.281975	13.062751	81.394150	-0.308365	0.000000	1.926629	0.000000	0.000000	0.000000	0.554875	-0.016102	-0.112326	0.000000	0.000000	3.000000	6.000000	0.000000
2019.245867	-0.104318	0.616556	0.038158	80.281975	13.062751	81.394150	-0.308365	0.000000	1.926629	0.000000	0.000000	0.000000	0.554875	-0.016102	-0.112326	0.000000	0.000000	3.000000	6.000000	0.000000
2019.249201	-0.102603	0.616590	0.037939	80.489563	11.122718	79.335670	-0.215885	0.000000	1.907908	0.000000	0.000000	0.000000	0.514277	0.010355	-0.065872	0.000000	0.000000	3.000000	6.000000	0.000000
2019.252534	-0.102603	0.616590	0.037939	80.489563	11.122718	79.335670	-0.215885	0.000000	1.907908	0.000000	0.000000	0.000000	0.514277	0.010355	-0.065872	0.000000	0.000000	3.000000	6.000000	0.000000
2019.255867	-0.102603	0.616590	0.037939	80.489563	11.122718	79.335670	-0.215885	0.000000	1.907908	0.000000	0.000000	0.000000	0.514277	0.010355	-0.065872	0.000000	0.000000	3.000000	6.000000	0.000000
2019.259201	-0.101079	0.616698	0.037912	80.678780	8.801147	77.029587	-0.130173	0.000000	1.896930	0.000000	0.000000	0.000000	0.457275	0.032283	-0.007851	0.000000	0.000000	3.000000	6.000000	0.000000
2019.262534	-0.101079	0.616698	0.037912	80.678780	8.801147	77.029587	-0.130173	0.000000	1.896930	0.000000	0.000000	0.000000	0.457275	0.032283	-0.007851	0.000000	0.000000	3.000000	6.000000	0.000000
2019.265867	-0.101079	0.616698	0.037912	80.678780	8.801147	77.029587	-0.130173	0.000000	1.896930	0.000000	0.000000	0.000000	0.457275	0.032283	-0.007851	0.000000	0.000000	3.000000	6.000000	0.000000
2019.269201	-0.099779	0.616883	0.038138	80.832130	6.262500	74.531868	-0.053961	0.000000	1.895621	0.000000	0.000000	0.000000	0.390105	0.055690	0.067706	0.000000	0.000000	3.000000	6.000000	0.000000
2019.272534	-0.099779	0.616883	0.038138	80.832130	6.262500	74.531868	-0.053961	0.000000	1.895621	0.000000	0.000000	0.000000	0.390105	0.055690	0.067706	0.000000	0.000000	3.000000	6.000000	0.000000
2019.275867	-0.099779	0.616883	0.038138	80.832130	6.262500	74.531868	-0.053961	0.000000	1.895621	0.000000	0.000000	0.000000	0.390105	0.055690	0.067706	0.000000	0.000000	3.000000	6.000000	0.000000
2019.279201	-0.098693	0.617135	0.038579	80.932625	3.795830	71.746689	0.011057	0.000000	1.906905	0.000000	0.000000	0.000000	0.325827	0.075465	0.132342	0.000000	0.000000	3.000000	6.000000	0.000000
2019.282534	-0.098693	0.617135	0.038579	80.932625	3.795830	71.746689	0.011057	0.000000	1.906905	0.000000	0.000000	0.000000	0.325827	0.075465	0.132342	0.000000	0.000000	3.000000	6.000000	0.000000
2019.285867	-0.098693	0.617135	0.038579	80.932625	3.795830	71.746689	0.011057	0.000000	1.906905	0.000000	0.000000	0.000000	0.325827	0.075465	0.132342	0.000000	0.000000	3.000000	6.000000	0.000000
2019.289201	-0.097887	0.617433	0.039208	80.967300	1.853253	69.396675	0.065361	0.000000	1.928962	0.000000	0.000000	0.000000	0.241609	0.089343	0.188729	0.000000	0.000000	3.000000	6.000000	0.000000
2019.292534	-0.097887	0.617433	0.039208	80.967300	1.853253	69.396675	0.065361	0.000000	1.928962	0.000000	0.000000	0.000000	0.241609	0.089343	0.188729	0.000000	0.000000	3.000000	6.000000	0.000000
2019.295867	-0.097887	0.617433	0.039208	80.967300	1.853253	69.396675	0.065361	0.000000	1.928962	0.000000	0.000000	0.000000	0.241609	0.089343	0.188729	0.000000	0.000000	3.000000	6.000000	0.000000
2019.299201	-0.097319	0.617760	0.039932	80.934639	1.068310	68.409340	0.105629	0.000000	1.960417	0.000000	0.000000	0.000000	0.170443	0.098152	0.216998	0.000000	0.000000	3.000000	6.000000	0.000000
2019.302534	-0.097319	0.617760	0.039932	80.934639	1.068310	68.409340	0.105629	0.000000	1.960417	0.000000	0.000000	0.000000	0.170443	0.098152	0.216998	0.000000	0.000000	3.000000	6.000000	0.000000
2019.305867	-0.097319	0.617760	0.039932	80.934639	1.068310	68.409340	0.105629	0.000000	1.960417	0.000000	0.000000	0.000000	0.170443	0.098152	0.216998	0.000000	0.000000	3.000000	6.000000	0.000000
2019.309201	-0.096940	0.618144	0.040750	80.848351	1.272581	68.590790	0.134037	0.000000	1.996583	0.000000	0.000000	0.000000	0.113871	0.115229	0.245615	0.000000	0.000000	3.000000	6.000000	0.000000
2019.312534	-0.096940	0.618144	0.040750	80.848351	1.272581	68.590790	0.134037	0.000000	1.996583	0.000000	0.000000	0.000000	0.113871	0.115229	0.245615	0.000000	0.000000	3.000000	6.000000	0.000000
2019.315867	-0.096940	0.618144	0.040750	80.848351	1.272581	68.590790	0.134037	0.000000	1.996583	0.000000	0.000000	0.000000	0.113871	0.115229	0.245615	0.000000	0.000000	3.000000	6.000000	0.000000
2019.319201	-0.096940	0.618144	0.040750	80.747147	1.847837	69.223297	0.153015	0.000000	2.037519	0.000000	0.000000	0.000000	0.113871	0.115229	0.245615	0.000000	0.000000	3.000000	6.000000	0.000000
2019.322534	-0.096763	0.618553	0.041607	80.747147	1.847837	69.223297	0.153015	0.000000	2.037519	0.000000	0.000000	0.000000	0.053156	0.122682	0.257085	0.000000	0.000000	3.000000	6.000000	0.000000
2019.325867	-0.096763	0.618553	0.041607	80.747147	1.847837	69.223297	0.153015	0.000000	2.037519	0.000000	0.000000	0.000000	0.053156	0.122682	0.257085	0.000000	0.000000	3.000000	6.000000	0.000000
2019.329201	-0.096747	0.618942	0.042417	80.668030	2.628249	70.108261	0.153015	0.000000	2.037519	0.000000	0.000000	0.000000	0.004579	0.116746	0.242783	0.000000	0.000000	3.000000	6.000000	0.000000
2019.332534	-0.096747	0.618942	0.042417	80.668030	2.628249	70.108261	0.153015	0.000000	2.037519	0.000000	0.000000	0.000000	0.004579	0.116746	0.242783	0.000000	0.000000	3.000000	6.000000	0.000000
2019.335867	-0.096747	0.618942	0.042417	80.668030	2.628249	70.108261	0.153015	0.000000	2.037519	0.000000	0.000000	0.000000	0.004579	0.116746	0.242783	0.000000	0.000000	3.000000	6.000000	0.000000
2019.339201	-0.096747	0.618942	0.042417	80.697243	3.668314	71.275726	0.162637	0.000000	2.120831	0.000000	0.000000	0.000000	0.004579	0.116746	0.242783	0.000000	0.000000	3.000000	6.000000	0.000000
2019.342534	-0.096819	0.619319	0.043169	80.697243	3.668314	71.275726	0.162637	0.000000	2.120831	0.000000	0.000000	0.000000	-0.021516	0.113084	0.225656	0.000000	0.000000	3.000000	6.000000	0.000000
2019.345867	-0.096819	0.619319	0.043169	80.697243	3.668314	71.275726	0.162637	0.000000	2.120831	0.000000	0.000000	0.000000	-0.021516	0.113084	0.225656	0.000000	0.000000	3.000000	6.000000	0.000000
2019.349201	-0.096958	0.619628	0.043886	80.881905	4.979724	72.710732	0.162637	0.000000	2.120831	0.000000	0.000000	0.000000	-0.041634	0.092745	0.215155	0.000000	0.000000	3.000000	6.000000	0.000000
2019.352534	-0.096958	0.619628	0.043886	80.881905	4.979724	72.710732	0.162637	0.000000	2.120831	0.000000	0.000000	0.000000	-0.041634	0.092745	0.215155	0.000000	0.000000	3.000000	6.000000	0.000000
2019.355867	-0.096958	0.619628	0.043886	80.881905	4.979724	72.710732	0.162637	0.000000	2.120831	0.000000	0.000000	0.000000	-0.041634	0.092745	0.215155	0.000000	0.000000	3.000000	6.000000	0.000000
2019.359201	-0.096958	0.619628	0.043886	81.147141	6.594935	74.457367	0.152112	0.000000	2.194299	0.000000	0.000000	0.000000	-0.041634	0.092745	0.215155	0.000000	0.000000	3.000000	6.000000	0.000000
2019.362534	-0.097144	0.619937	0.044593	81.147141	6.594935	74.457367	0.152112	0.000000	2.194299	0.000000	0.000000	0.000000	-0.055885	0.092737	0.212197	0.000000	0.000000	3.000000	6.000000	0.000000
2019.365867	-0.097144	0.619937	0.044593	81.147141	6.594935	74.457367	0.152112	0.000000	2.194299	0.000000	0.000000	0.000000	-0.055885	0.092737	0.212197	0.000000	0.000000	3.000000	6.000000	0.000000
2019.369201	-0.097455	0.620287	0.045306	81.411308	8.461504	76.480774	0.152112	0.000000	2.194299	0.000000	0.000000	0.000000	-0.093358	0.104832	0.213780	0.000000	0.000000	3.000000	6.000000	0.000000
2019.372534	-0.097455	0.620287	0.045306	81.411308	8.461504	76.480774	0.152112	0.000000	2.194299	0.000000	0.000000	0.000000	-0.093358	0.104832	0.213780	0.000000	0.000000	3.000000	6.000000	0.000000
2019.375867	-0.097455	0.620287	0.045306	81.411308	8.461504	76.480774	0.152112	0.000000	2.194299	0.000000	0.000000	0.000000	-0.093358	0.104832	0.213780	0.000000	0.000000	3.000000	6.000000	0.000000
2019.379201	-0.097455	0.620287	0.045306	81.632050	10.445477	78.661308	0.127238	0.000000	2.265296	0.000000	0.000000	0.000000	-0.093358	0.104832	0.213780	0.000000	0.000000	3.000000	6.000000	0.000000
2019.382534	-0.098016	0.620669	0.046023	81.632050	10.445477	78.661308	0.127238	0.000000	2.265296	0.000000	0.000000	0.000000	-0.168175	0.114563	0.215254	0.000000	0.000000	3.000000	6.000000	0.000000
2019.385867	-0.098016	0.620669	0.046023	81.632050	10.445477	78.661308	0.127238	0.000000	2.265296	0.000000	0.000000	0.000000	-0.168175	0.114563	0.215254	0.000000	0.000000	3.000000	6.000000	0.000000
2019.389201	-0.098853	0.621055	0.046749	81.812111	12.347179	80.776863	0.127238	0.000000	2.265296	0.000000	0.000000	0.000000	-0.251020	0.115921	0.217653	0.000000	0.000000	3.000000	6.000000	0.000000
2019.392534	-0.098853	0.621055	0.046749	81.812111	12.347179	80.776863	0.127238	0.000000	2.265296	0.000000	0.000000	0.000000	-0.251020	0.115921	0.217653	0.000000	0.000000	3.000000	6.000000	0.000000
2019.395867	-0.098853	0.621055	0.046749	81.812111	12.347179	80.776863	0.127238	0.000000	2.265296	0.000000	0.000000	0.000000	-0.251020	0.115921	0.217653	0.000000	0.000000	3.000000	6.000000	0.000000
2019.399201	-0.099922	0.621466	0.047505	81.954262	14.120248	82.782661	0.057372	0.000000	2.337447	0.000000	0.000000	0.000000	-0.320746	0.123281	0.226775	0.000000	0.000000	3.000000	6.000000	0.000000
2019.402534	-0.099922	0.621466	0.047505	81.954262	14.120248	82.782661	0.057372	0.000000	2.337447	0.000000	0.000000	0.000000	-0.320746	0.123281	0.226775	0.000000	0.000000	3.000000	6.000000	0.000000
2019.405867	-0.099922	0.621466	0.047505	81.954262	14.120248	82.782661	0.057372	0.000000	2.337447	0.000000	0.000000	0.000000	-0.320746	0.123281	0.226775	0.000000	0.000000	3.000000	6.000000	0.000000
2019.409201	-0.101126	0.621881	0.048294	82.057892	15.962794	84.884079	0.003914	0.000000	2.375242	0.000000	0.000000	0.000000	-0.361204	0.124610	0.236834	0.000000	0.000000	3.000000	6.000000	0.000000
2019.412534	-0.101126	0.621881	0.048294	82.057892	15.962794	84.884079	0.003914	0.000000	2.375242	0.000000	0.000000	0.000000	-0.361204	0.124610	0.236834	0.000000	0.000000	3.000000	6.000000	0.000000
2019.415867	-0.101126	0.621881	0.048294	82.057892	15.962794	84.884079	0.003914	0.000000	2.375242	0.000000	0.000000	0.000000	-0.361204	0.124610	0.236834	0.000000	0.000000	3.000000	6.000000	0.000000
2019.419201	-0.102342	0.622281	0.049126	82.115341	18.171043	87.397095	-0.056286	0.000000	2.414715	0.000000	0.000000	0.000000	-0.365012	0.119800	0.249547	0.000000	0.000000	3.000000	6.000000	0.000000
2019.422534	-0.102342	0.622281	0.049126	82.115341	18.171043	87.397095	-0.056286	0.000000	2.414715	0.000000	0.000000	0.000000	-0.365012	0.119800	0.249547	0.000000	0.000000	3.000000	6.000000	0.000000
2019.425867	-0.102342	0.622281	0.049126	82.115341	18.171043	87.397095	-0.056286	0.000000	2.414715	0.000000	0.000000	0.000000	-0.365012	0.119800	0.249547	0.000000	0.000000	3.000000	6.000000	0.000000
2019.429201	-0.103476	0.622664	0.050020	82.162506	21.134142	90.717018	-0.117121	0.000000	2.456306	0.000000	0.000000	0.000000	-0.339996	0.114948	0.268115	0.000000	0.000000	3.000000	6.000000	0.000000
2019.432534	-0.103476	0.622664	0.050020	82.162506	21.134142	90.717018	-0.117121	0.000000	2.456306	0.000000	0.000000	0.000000	-0.339996	0.114948	0.268115	0.000000	0.000000	3.000000	6.000000	0.000000
2019.435867	-0.103476	0.622664	0.050020	82.162506	21.134142	90.717018	-0.117121	0.000000	2.456306	0.000000	0.000000	0.000000	-0.339996	0.114948	0.268115	0.000000	0.000000	3.000000	6.000000	0.000000
2019.439201	-0.104529	0.623014	0.050873	82.237724	24.995771	94.962494	-0.173787	0.000000	2.500992	0.000000	0.000000	0.000000	-0.316080	0.105109	0.255940	0.000000	0.000000	3.000000	6.000000	0.000000
2019.442534	-0.104529	0.623014	0.050873	82.237724	24.995771	94.962494	-0.173787	0.000000	2.500992	0.000000	0.000000	0.000000	-0.316080	0.105109	0.255940	0.000000	0.000000	3.000000	6.000000	0.000000
2019.445867	-0.104529	0.623014	0.050873	82.237724	24.995771	94.962494	-0.173787	0.000000	2.500992	0.000000	0.000000	0.000000	-0.316080	0.105109	0.255940	0.000000	0.000000	3.000000	6.000000	0.000000
2019.449201	-0.105485	0.623295	0.051723	82.319008	29.242838	99.572159	-0.226468	0.000000	2.543648	0.000000	0.000000	0.000000	-0.286734	0.084304	0.255088	0.000000	0.000000	3.000000	6.000000	0.000000
2019.452534	-0.105485	0.623295	0.051723	82.319008	29.242838	99.572159	-0.226468	0.000000	2.543648	0.000000	0.000000	0.000000	-0.286734	0.084304	0.255088	0.000000	0.000000	3.000000	6.000000	0.000000
2019.455867	-0.105485	0.623295	0.051723	82.319008	29.242838	99.572159	-0.226468	0.000000	2.543648	0.000000	0.000000	0.000000	-0.286734	0.084304	0.255088	0.000000	0.000000	3.000000	6.000000	0.000000
2019.459201	-0.106398	0.623511	0.052473	82.406273	33.287670	103.918716	-0.274257	0.000000	2.586163	0.000000	0.000000	0.000000	-0.273769	0.064648	0.224844	0.000000	0.000000	3.000000	6.000000	0.000000
2019.462534	-0.106398	0.623511	0.052473	82.406273	33.287670	103.918716	-0.274257	0.000000	2.586163	0.000000	0.000000	0.000000	-0.273769	0.064648	0.224844	0.000000	0.000000	3.000000	6.000000	0.000000
2019.465867	-0.106398	0.623511	0.052473	82.406273	33.287670	103.918716	-0.274257	0.000000	2.586163	0.000000	0.000000	0.000000	-0.273769	0.064648	0.224844	0.000000	0.000000	3.000000	6.000000	0.000000
2019.469201	-0.107175	0.623653	0.053165	82.539177	36.730431	107.549988	-0.319885	0.000000	2.623637	0.000000	0.000000	0.000000	-0.233048	0.042560	0.207806	0.000000	0.000000	3.000000	6.000000	0.000000
2019.472534	-0.107175	0.623653	0.053165	82.539177	36.730431	107.549988	-0.319885	0.000000	2.623637	0.000000	0.000000	0.000000	-0.233048	0.042560	0.207806	0.000000	0.000000	3.000000	6.000000	0.000000
2019.475867	-0.107175	0.623653	0.053165	82.539177	36.730431	107.549988	-0.319885	0.000000	2.623637	0.000000	0.000000	0.000000	-0.233048	0.042560	0.207806	0.000000	0.000000	3.000000	6.000000	0.000000
2019.479201	-0.107175	0.623653	0.053165	82.745422	39.426056	110.304398	-0.358726	0.000000	2.658272	0.000000	0.000000	0.000000	-0.233048	0.042560	0.207806	0.000000	0.000000	3.000000	6.000000	0.000000
2019.482534	-0.107805	0.623737	0.053756	82.745422	39.426056	110.304398	-0.358726	0.000000	2.658272	0.000000	0.000000	0.000000	-0.189182	0.025345	0.177175	0.000000	0.000000	3.000000	6.000000	0.000000
2019.485867	-0.107805	0.623737	0.053756	82.745422	39.426056	110.304398	-0.358726	0.000000	2.658272	0.000000	0.000000	0.000000	-0.189182	0.025345	0.177175	0.000000	0.000000	3.000000	6.000000	0.000000
2019.489201	-0.108273	0.623740	0.054171	82.970444	41.781155	112.653229	-0.358726	0.000000	2.658272	0.000000	0.000000	0.000000	-0.140368	0.000904	0.124424	0.000000	0.000000	3.000000	6.000000	0.000000
2019.492534	-0.108273	0.623740	0.054171	82.970444	41.781155	112.653229	-0.358726	0.000000	2.658272	0.000000	0.000000	0.000000	-0.140368	0.000904	0.124424	0.000000	0.000000	3.000000	6.000000	0.000000
2019.495867	-0.108273	0.623740	0.054171	82.970444	41.781155	112.653229	-0.358726	0.000000	2.658272	0.000000	0.000000	0.000000	-0.140368	0.000904	0.124424	0.000000	0.000000	3.000000	6.000000	0.000000
2019.499201	-0.108273	0.623740	0.054171	83.180252	43.905796	114.743805	-0.413651	0.000000	2.708538	0.000000	0.000000	0.000000	-0.140368	0.000904	0.124424	0.000000	0.000000	3.000000	6.000000	0.000000
2019.502534	-0.108485	0.623653	0.054454	83.180252	43.905796	114.743805	-0.413651	0.000000	2.708538	0.000000	0.000000	0.000000	-0.063674	-0.025973	0.084980	0.000000	0.000000	3.000000	6.000000	0.000000
2019.505867	-0.108485	0.623653	0.054454	83.180252	43.905796	114.743805	-0.413651	0.000000	2.708538	0.000000	0.000000	0.000000	-0.063674	-0.025973	0.084980	0.000000	0.000000	3.000000	6.000000	0.000000
2019.509201	-0.108507	0.623514	0.054559	83.403938	45.734570	116.487045	-0.413651	0.000000	2.708538	0.000000	0.000000	0.000000	-0.006665	-0.041702	0.031433	0.000000	0.000000	3.000000	6.000000	0.000000
2019.512534	-0.108507	0.623514	0.054559	83.403938	45.734570	116.487045	-0.413651	0.000000	2.708538	0.000000	0.000000	0.000000	-0.006665	-0.041702	0.031433	0.000000	0.000000	3.000000	6.000000	0.000000
2019.515867	-0.108507	0.623514	0.054559	83.403938	45.734570	116.487045	-0.413651	0.000000	2.708538	0.000000	0.000000	0.000000	-0.006665	-0.041702	0.031433	0.000000	0.000000	3.000000	6.000000	0.000000
2019.519201	-0.108507	0.623514	0.054559	83.665871	47.167027	117.770973	-0.425374	0.000000	2.727940	0.000000	0.000000	0.000000	-0.006665	-0.041702	0.031433	0.000000	0.000000	3.000000	6.000000	0.000000
2019.522534	-0.108327	0.623278	0.054545	83.665871	47.167027	117.770973	-0.425374	0.000000	2.727940	0.000000	0.000000	0.000000	0.054165	-0.070901	-0.004066	0.000000	0.000000	3.000000	6.000000	0.000000
2019.525867	-0.108327	0.623278	0.054545	83.665871	47.167027	117.770973	-0.425374	0.000000	2.727940	0.000000	0.000000	0.000000	0.054165	-0.070901	-0.004066	0.000000	0.000000	3.000000	6.000000	0.000000
2019.529201	-0.108327	0.623278	0.054545	83.963432	48.057331	118.449646	-0.425374	0.000000	2.727940	0.000000	0.000000	0.000000	0.054165	-0.070901	-0.004066	0.000000	0.000000	3.000000	6.000000	0.000000
2019.532534	-0.108327	0.623278	0.054545	83.963432	48.057331	118.449646	-0.425374	0.000000	2.727940	0.000000	0.000000	0.000000	0.054165	-0.070901	-0.004066	0.000000	0.000000	3.000000	6.000000	0.000000
2019.535867	-0.107990	0.623009	0.054511	83.963432	48.057331	118.449646	-0.425374	0.000000	2.727940	0.000000	0.000000	0.000000	0.101152	-0.080622	-0.010328	0.000000	0.000000	3.000000	6.000000	0.000000
2019.539201	-0.107638	0.622724	0.054527	84.281525	48.123905	118.256287	-0.416347	0.000000	2.727263	0.000000	0.000000	0.000000	0.105511	-0.085524	0.004933	0.000000	0.000000	3.000000	6.000000	0.000000
2019.542534	-0.107638	0.622724	0.054527	84.281525	48.123905	118.256287	-0.416347	0.000000	2.727263	0.000000	0.000000	0.000000	0.105511	-0.085524	0.004933	0.000000	0.000000	3.000000	6.000000	0.000000
2019.545867	-0.107638	0.622724	0.054527	84.281525	48.123905	118.256287	-0.416347	0.000000	2.727263	0.000000	0.000000	0.000000	0.105511	-0.085524	0.004933	0.000000	0.000000	3.000000	6.000000	0.000000
2019.549201	-0.107214	0.622362	0.054562	84.604790	46.624317	116.445900	-0.381903	0.000000	2.726363	0.000000	0.000000	0.000000	0.127162	-0.108725	0.010420	0.000000	0.000000	3.000000	6.000000	0.000000
2019.552534	-0.107214	0.622362	0.054562	84.604790	46.624317	116.445900	-0.381903	0.000000	2.726363	0.000000	0.000000	0.000000	0.127162	-0.108725	0.010420	0.000000	0.000000	3.000000	6.000000	0.000000
2019.555867	-0.107214	0.622362	0.054562	84.604790	46.624317	116.445900	-0.381903	0.000000	2.726363	0.000000	0.000000	0.000000	0.127162	-0.108725	0.010420	0.000000	0.000000	3.000000	6.000000	0.000000
2019.559201	-0.106785	0.621966	0.054693	84.908073	43.681065	113.156364	-0.360709	0.000000	2.728100	0.000000	0.000000	0.000000	0.128690	-0.118622	0.039440	0.000000	0.000000	3.000000	6.000000	0.000000
2019.562534	-0.106785	0.621966	0.054693	84.908073	43.681065	113.156364	-0.360709	0.000000	2.728100	0.000000	0.000000	0.000000	0.128690	-0.118622	0.039440	0.000000	0.000000	3.000000	6.000000	0.000000
2019.565867	-0.106785	0.621966	0.054693	84.908073	43.681065	113.156364	-0.360709	0.000000	2.728100	0.000000	0.000000	0.000000	0.128690	-0.118622	0.039440	0.000000	0.000000	3.000000	6.000000	0.000000
2019.569201	-0.106785	0.621966	0.054693	85.147484	39.706059	108.835091	-0.339261	0.000000	2.734674	0.000000	0.000000	0.000000	0.128690	-0.118622	0.039440	0.000000	0.000000	3.000000	6.000000	0.000000
2019.572534	-0.106317	0.621554	0.054881	85.147484	39.706059	108.835091	-0.339261	0.000000	2.734674	0.000000	0.000000	0.000000	0.140460	-0.123593	0.056113	0.000000	0.000000	3.000000	6.000000	0.000000
2019.575867	-0.106317	0.621554	0.054881	85.147484	39.706059	108.835091	-0.339261	0.000000	2.734674	0.000000	0.000000	0.000000	0.140460	-0.123593	0.056113	0.000000	0.000000	3.000000	6.000000	0.000000
2019.579201	-0.105790	0.621118	0.055151	85.278229	35.227009	104.043739	-0.339261	0.000000	2.734674	0.000000	0.000000	0.000000	0.158156	-0.131082	0.081171	0.000000	0.000000	3.000000	6.000000	0.000000
2019.582534	-0.105790	0.621118	0.055151	85.278229	35.227009	104.043739	-0.339261	0.000000	2.734674	0.000000	0.000000	0.000000	0.158156	-0.131082	0.081171	0.000000	0.000000	3.000000	6.000000	0.000000
2019.585867	-0.105790	0.621118	0.055151	85.278229	35.227009	104.043739	-0.339261	0.000000	2.734674	0.000000	0.000000	0.000000	0.158156	-0.131082	0.081171	0.000000	0.000000	3.000000	6.000000	0.000000
2019.589201	-0.105790	0.621118	0.055151	85.310242	31.141869	99.705917	-0.289491	0.000000	2.757554	0.000000	0.000000	0.000000	0.158156	-0.131082	0.081171	0.000000	0.000000	3.000000	6.000000	0.000000
2019.592534	-0.105144	0.620623	0.055463	85.310242	31.141869	99.705917	-0.289491	0.000000	2.757554	0.000000	0.000000	0.000000	0.193744	-0.148291	0.093640	0.000000	0.000000	3.000000	6.000000	0.000000
2019.595867	-0.105144	0.620623	0.055463	85.310242	31.141869	99.705917	-0.289491	0.000000	2.757554	0.000000	0.000000	0.000000	0.193744	-0.148291	0.093640	0.000000	0.000000	3.000000	6.000000	0.000000
2019.599201	-0.104429	0.620120	0.055812	85.265633	27.960051	96.321724	-0.289491	0.000000	2.757554	0.000000	0.000000	0.000000	0.214470	-0.150843	0.104642	0.000000	0.000000	3.000000	6.000000	0.000000
2019.602534	-0.104429	0.620120	0.055812	85.265633	27.960051	96.321724	-0.289491	0.000000	2.757554	0.000000	0.000000	0.000000	0.214470	-0.150843	0.104642	0.000000	0.000000	3.000000	6.000000	0.000000
2019.605867	-0.104429	0.620120	0.055812	85.265633	27.960051	96.321724	-0.289491	0.000000	2.757554	0.000000	0.000000	0.000000	0.214470	-0.150843	0.104642	0.000000	0.000000	3.000000	6.000000	0.000000
2019.609201	-0.103640	0.619617	0.056174	85.169815	25.676092	93.893494	-0.221456	0.000000	2.790601	0.000000	0.000000	0.000000	0.236672	-0.150911	0.108629	0.000000	0.000000	3.000000	6.000000	0.000000
2019.612534	-0.103640	0.619617	0.056174	85.169815	25.676092	93.893494	-0.221456	0.000000	2.790601	0.000000	0.000000	0.000000	0.236672	-0.150911	0.108629	0.000000	0.000000	3.000000	6.000000	0.000000
2019.615867	-0.103640	0.619617	0.056174	85.169815	25.676092	93.893494	-0.221456	0.000000	2.790601	0.000000	0.000000	0.000000	0.236672	-0.150911	0.108629	0.000000	0.000000	3.000000	6.000000	0.000000
2019.619201	-0.102790	0.619166	0.056615	85.052643	23.959860	92.065491	-0.182010	0.000000	2.808706	0.000000	0.000000	0.000000	0.254945	-0.135307	0.132383	0.000000	0.000000	3.000000	6.000000	0.000000
2019.622534	-0.102790	0.619166	0.056615	85.052643	23.959860	92.065491	-0.182010	0.000000	2.808706	0.000000	0.000000	0.000000	0.254945	-0.135307	0.132383	0.000000	0.000000	3.000000	6.000000	0.000000
2019.625867	-0.102790	0.619166	0.056615	85.052643	23.959860	92.065491	-0.182010	0.000000	2.808706	0.000000	0.000000	0.000000	0.254945	-0.135307	0.132383	0.000000	0.000000	3.000000	6.000000	0.000000
2019.629201	-0.102790	0.619166	0.056615	84.939026	22.401512	90.631073	-0.139520	0.000000	2.830770	0.000000	0.000000	0.000000	0.254945	-0.135307	0.132383	0.000000	0.000000	3.000000	6.000000	0.000000
2019.632534	-0.102053	0.618787	0.057116	84.939026	22.401512	90.631073	-0.139520	0.000000	2.830770	0.000000	0.000000	0.000000	0.221243	-0.113725	0.150236	0.000000	0.000000	3.000000	6.000000	0.000000
2019.635867	-0.102053	0.618787	0.057116	84.939026	22.401512	90.631073	-0.139520	0.000000	2.830770	0.000000	0.000000	0.000000	0.221243	-0.113725	0.150236	0.000000	0.000000	3.000000	6.000000	0.000000
2019.639201	-0.101462	0.618512	0.057724	84.846794	20.678160	89.507576	-0.139520	0.000000	2.830770	0.000000	0.000000	0.000000	0.177160	-0.082562	0.182386	0.000000	0.000000	3.000000	6.000000	0.000000
2019.642534	-0.101462	0.618512	0.057724	84.846794	20.678160	89.507576	-0.139520	0.000000	2.830770	0.000000	0.000000	0.000000	0.177160	-0.082562	0.182386	0.000000	0.000000	3.000000	6.000000	0.000000
2019.645867	-0.101462	0.618512	0.057724	84.846794	20.678160	89.507576	-0.139520	0.000000	2.830770	0.000000	0.000000	0.000000	0.177160	-0.082562	0.182386	0.000000	0.000000	3.000000	6.000000	0.000000
2019.649201	-0.100984	0.618308	0.058393	84.789169	18.954628	88.384735	-0.073119	0.000000	2.886207	0.000000	0.000000	0.000000	0.143500	-0.061087	0.200572	0.000000	0.000000	3.000000	6.000000	0.000000
2019.652534	-0.100984	0.618308	0.058393	84.789169	18.954628	88.384735	-0.073119	0.000000	2.886207	0.000000	0.000000	0.000000	0.143500	-0.061087	0.200572	0.000000	0.000000	3.000000	6.000000	0.000000
2019.655867	-0.100984	0.618308	0.058393	84.789169	18.954628	88.384735	-0.073119	0.000000	2.886207	0.000000	0.000000	0.000000	0.143500	-0.061087	0.200572	0.000000	0.000000	3.000000	6.000000	0.000000
2019.659201	-0.100549	0.618168	0.059160	84.756783	17.447588	86.818703	-0.049203	0.000000	2.919635	0.000000	0.000000	0.000000	0.130519	-0.042173	0.230056	0.000000	0.000000	3.000000	6.000000	0.000000
2019.662534	-0.100549	0.618168	0.059160	84.756783	17.447588	86.818703	-0.049203	0.000000	2.919635	0.000000	0.000000	0.000000	0.130519	-0.042173	0.230056	0.000000	0.000000	3.000000	6.000000	0.000000
2019.665867	-0.100549	0.618168	0.059160	84.756783	17.447588	86.818703	-0.049203	0.000000	2.919635	0.000000	0.000000	0.000000	0.130519	-0.042173	0.230056	0.000000	0.000000	3.000000	6.000000	0.000000
2019.669201	-0.100549	0.618168	0.059160	84.723518	16.427633	85.679352	-0.027450	0.000000	2.957978	0.000000	0.000000	0.000000	0.130519	-0.042173	0.230056	0.000000	0.000000	3.000000	6.000000	0.000000
2019.672534	-0.100103	0.618099	0.060011	84.723518	16.427633	85.679352	-0.027450	0.000000	2.957978	0.000000	0.000000	0.000000	0.133686	-0.020737	0.255482	0.000000	0.000000	3.000000	6.000000	0.000000
2019.675867	-0.100103	0.618099	0.060011	84.723518	16.427633	85.679352	-0.027450	0.000000	2.957978	0.000000	0.000000	0.000000	0.133686	-0.020737	0.255482	0.000000	0.000000	3.000000	6.000000	0.000000
2019.679201	-0.099615	0.618089	0.060915	84.679024	16.135414	85.316956	-0.027450	0.000000	2.957978	0.000000	0.000000	0.000000	0.146516	-0.002796	0.271053	0.000000	0.000000	3.000000	6.000000	0.000000
2019.682534	-0.099615	0.618089	0.060915	84.679024	16.135414	85.316956	-0.027450	0.000000	2.957978	0.000000	0.000000	0.000000	0.146516	-0.002796	0.271053	0.000000	0.000000	3.000000	6.000000	0.000000
2019.685867	-0.099615	0.618089	0.060915	84.679024	16.135414	85.316956	-0.027450	0.000000	2.957978	0.000000	0.000000	0.000000	0.146516	-0.002796	0.271053	0.000000	0.000000	3.000000	6.000000	0.000000
2019.689201	-0.098921	0.618117	0.061823	84.642143	16.109026	85.213753	0.019251	0.000000	3.045734	0.000000	0.000000	0.000000	0.208109	0.008178	0.272572	0.000000	0.000000	3.000000	6.000000	0.000000
2019.692534	-0.098921	0.618117	0.061823	84.642143	16.109026	85.213753	0.019251	0.000000	3.045734	0.000000	0.000000	0.000000	0.208109	0.008178	0.272572	0.000000	0.000000	3.000000	6.000000	0.000000
2019.695867	-0.098921	0.618117	0.061823	84.642143	16.109026	85.213753	0.019251	0.000000	3.045734	0.000000	0.000000	0.000000	0.208109	0.008178	0.272572	0.000000	0.000000	3.000000	6.000000	0.000000
2019.699201	-0.097977	0.618195	0.062634	84.597603	16.255981	85.328140	0.053936	0.000000	3.091163	0.000000	0.000000	0.000000	0.283384	0.023572	0.243305	0.000000	0.000000	3.000000	6.000000	0.000000
2019.702534	-0.097977	0.618195	0.062634	84.597603	16.255981	85.328140	0.053936	0.000000	3.091163	0.000000	0.000000	0.000000	0.283384	0.023572	0.243305	0.000000	0.000000	3.000000	6.000000	0.000000
2019.705867	-0.097977	0.618195	0.062634	84.597603	16.255981	85.328140	0.053936	0.000000	3.091163	0.000000	0.000000	0.000000	0.283384	0.023572	0.243305	0.000000	0.000000	3.000000	6.000000	0.000000
2019.709201	-0.096725	0.618314	0.063318	84.553276	16.495735	85.701294	0.101167	0.000000	3.131713	0.000000	0.000000	0.000000	0.375625	0.035637	0.205207	0.000000	0.000000	3.000000	6.000000	0.000000
2019.712534	-0.096725	0.618314	0.063318	84.553276	16.495735	85.701294	0.101167	0.000000	3.131713	0.000000	0.000000	0.000000	0.375625	0.035637	0.205207	0.000000	0.000000	3.000000	6.000000	0.000000
2019.715867	-0.096725	0.618314	0.063318	84.553276	16.495735	85.701294	0.101167	0.000000	3.131713	0.000000	0.000000	0.000000	0.375625	0.035637	0.205207	0.000000	0.000000	3.000000	6.000000	0.000000
2019.719201	-0.095152	0.618450	0.063798	84.529297	16.583200	85.640961	0.163771	0.000000	3.165915	0.000000	0.000000	0.000000	0.471867	0.040795	0.144039	0.000000	0.000000	3.000000	6.000000	0.000000
2019.722534	-0.095152	0.618450	0.063798	84.529297	16.583200	85.640961	0.163771	0.000000	3.165915	0.000000	0.000000	0.000000	0.471867	0.040795	0.144039	0.000000	0.000000	3.000000	6.000000	0.000000
2019.725867	-0.095152	0.618450	0.063798	84.529297	16.583200	85.640961	0.163771	0.000000	3.165915	0.000000	0.000000	0.000000	0.471867	0.040795	0.144039	0.000000	0.000000	3.000000	6.000000	0.000000
2019.729201	-0.093300	0.618571	0.064011	84.519806	16.690338	85.562378	0.242415	0.000000	3.189921	0.000000	0.000000	0.000000	0.555566	0.036445	0.063832	0.000000	0.000000	3.000000	6.000000	0.000000
2019.732534	-0.093300	0.618571	0.064011	84.519806	16.690338	85.562378	0.242415	0.000000	3.189921	0.000000	0.000000	0.000000	0.555566	0.036445	0.063832	0.000000	0.000000	3.000000	6.000000	0.000000
2019.735867	-0.093300	0.618571	0.064011	84.519806	16.690338	85.562378	0.242415	0.000000	3.189921	0.000000	0.000000	0.000000	0.555566	0.036445	0.063832	0.000000	0.000000	3.000000	6.000000	0.000000
2019.739201	-0.091281	0.618681	0.063997	84.538620	16.609993	85.258629	0.335010	0.000000	3.200560	0.000000	0.000000	0.000000	0.605514	0.032889	-0.004302	0.000000	0.000000	3.000000	6.000000	0.000000
2019.742534	-0.091281	0.618681	0.063997	84.538620	16.609993	85.258629	0.335010	0.000000	3.200560	0.000000	0.000000	0.000000	0.605514	0.032889	-0.004302	0.000000	0.000000	3.000000	6.000000	0.000000
2019.745867	-0.091281	0.618681	0.063997	84.538620	16.609993	85.258629	0.335010	0.000000	3.200560	0.000000	0.000000	0.000000	0.605514	0.032889	-0.004302	0.000000	0.000000	3.000000	6.000000	0.000000
2019.749201	-0.089140	0.618746	0.063693	84.634071	15.336479	83.672569	0.435929	0.000000	3.199842	0.000000	0.000000	0.000000	0.642477	0.019634	-0.091178	0.000000	0.000000	3.000000	6.000000	0.000000
2019.752534	-0.089140	0.618746	0.063693	84.634071	15.336479	83.672569	0.435929	0.000000	3.199842	0.000000	0.000000	0.000000	0.642477	0.019634	-0.091178	0.000000	0.000000	3.000000	6.000000	0.000000
2019.755867	-0.089140	0.618746	0.063693	84.634071	15.336479	83.672569	0.435929	0.000000	3.199842	0.000000	0.000000	0.000000	0.642477	0.019634	-0.091178	0.000000	0.000000	3.000000	6.000000	0.000000
2019.759201	-0.086987	0.618721	0.063136	84.825012	12.164133	80.109894	0.543008	0.000000	3.184646	0.000000	0.000000	0.000000	0.645981	-0.007654	-0.167090	0.000000	0.000000	3.000000	6.000000	0.000000
2019.762534	-0.086987	0.618721	0.063136	84.825012	12.164133	80.109894	0.543008	0.000000	3.184646	0.000000	0.000000	0.000000	0.645981	-0.007654	-0.167090	0.000000	0.000000	3.000000	6.000000	0.000000
2019.765867	-0.086987	0.618721	0.063136	84.825012	12.164133	80.109894	0.543008	0.000000	3.184646	0.000000	0.000000	0.000000	0.645981	-0.007654	-0.167090	0.000000	0.000000	3.000000	6.000000	0.000000
2019.769201	-0.084721	0.618564	0.062312	85.075661	6.861350	74.762367	0.650671	0.000000	3.156798	0.000000	0.000000	0.000000	0.679703	-0.047205	-0.247060	0.000000	0.000000	3.000000	6.000000	0.000000
2019.772534	-0.084721	0.618564	0.062312	85.075661	6.861350	74.762367	0.650671	0.000000	3.156798	0.000000	0.000000	0.000000	0.679703	-0.047205	-0.247060	0.000000	0.000000	3.000000	6.000000	0.000000
2019.775867	-0.084721	0.618564	0.062312	85.075661	6.861350	74.762367	0.650671	0.000000	3.156798	0.000000	0.000000	0.000000	0.679703	-0.047205	-0.247060	0.000000	0.000000	3.000000	6.000000	0.000000
2019.779201	-0.082229	0.618286	0.061277	85.293640	-0.802340	67.880119	0.763955	0.000000	3.115621	0.000000	0.000000	0.000000	0.747510	-0.083311	-0.310585	0.000000	0.000000	3.000000	6.000000	0.000000
2019.782534	-0.082229	0.618286	0.061277	85.293640	-0.802340	67.880119	0.763955	0.000000	3.115621	0.000000	0.000000	0.000000	0.747510	-0.083311	-0.310585	0.000000	0.000000	3.000000	6.000000	0.000000
2019.785867	-0.082229	0.618286	0.061277	85.293640	-0.802340	67.880119	0.763955	0.000000	3.115621	0.000000	0.000000	0.000000	0.747510	-0.083311	-0.310585	0.000000	0.000000	3.000000	6.000000	0.000000
2019.789201	-0.079350	0.617881	0.059926	85.297142	-10.903433	59.589058	0.888540	0.000000	3.063857	0.000000	0.000000	0.000000	0.863895	-0.121529	-0.405257	0.000000	0.000000	3.000000	6.000000	0.000000
2019.792534	-0.079350	0.617881	0.059926	85.297142	-10.903433	59.589058	0.888540	0.000000	3.063857	0.000000	0.000000	0.000000	0.863895	-0.121529	-0.405257	0.000000	0.000000	3.000000	6.000000	0.000000
2019.795867	-0.079350	0.617881	0.059926	85.297142	-10.903433	59.589058	0.888540	0.000000	3.063857	0.000000	0.000000	0.000000	0.863895	-0.121529	-0.405257	0.000000	0.000000	3.000000	6.000000	0.000000
2019.799201	-0.076034	0.617509	0.058379	84.772804	-21.624434	51.256363	1.032523	0.000000	2.996315	0.000000	0.000000	0.000000	0.994757	-0.111610	-0.464082	0.000000	0.000000	3.000000	6.000000	0.000000
2019.802534	-0.076034	0.617509	0.058379	84.772804	-21.624434	51.256363	1.032523	0.000000	2.996315	0.000000	0.000000	0.000000	0.994757	-0.111610	-0.464082	0.000000	0.000000	3.000000	6.000000	0.000000
2019.805867	-0.076034	0.617509	0.058379	84.772804	-21.624434	51.256363	1.032523	0.000000	2.996315	0.000000	0.000000	0.000000	0.994757	-0.111610	-0.464082	0.000000	0.000000	3.000000	6.000000	0.000000
2019.809201	-0.072529	0.617195	0.056733	83.669647	-29.841707	44.896835	1.198316	0.000000	2.918967	0.000000	0.000000	0.000000	1.051556	-0.094092	-0.493794	0.000000	0.000000	3.000000	6.000000	0.000000
2019.812534	-0.072529	0.617195	0.056733	83.669647	-29.841707	44.896835	1.198316	0.000000	2.918967	0.000000	0.000000	0.000000	1.051556	-0.094092	-0.493794	0.000000	0.000000	3.000000	6.000000	0.000000
2019.815867	-0.072529	0.617195	0.056733	83.669647	-29.841707	44.896835	1.198316	0.000000	2.918967	0.000000	0.000000	0.000000	1.051556	-0.094092	-0.493794	0.000000	0.000000	3.000000	6.000000	0.000000
2019.819201	-0.069031	0.616842	0.054946	82.168594	-34.922512	40.535049	1.373575	0.000000	2.836668	0.000000	0.000000	0.000000	1.049307	-0.105927	-0.536313	0.000000	0.000000	3.000000	6.000000	0.000000
2019.822534	-0.069031	0.616842	0.054946	82.168594	-34.922512	40.535049	1.373575	0.000000	2.836668	0.000000	0.000000	0.000000	1.049307	-0.105927	-0.536313	0.000000	0.000000	3.000000	6.000000	0.000000
2019.825867	-0.069031	0.616842	0.054946	82.168594	-34.922512	40.535049	1.373575	0.000000	2.836668	0.000000	0.000000	0.000000	1.049307	-0.105927	-0.536313	0.000000	0.000000	3.000000	6.000000	0.000000
2019.829201	-0.065674	0.616473	0.053076	80.542580	-37.811852	37.017303	1.548459	0.000000	2.747283	0.000000	0.000000	0.000000	1.007093	-0.110758	-0.560781	0.000000	0.000000	3.000000	6.000000	0.000000
2019.832534	-0.065674	0.616473	0.053076	80.542580	-37.811852	37.017303	1.548459	0.000000	2.747283	0.000000	0.000000	0.000000	1.007093	-0.110758	-0.560781	0.000000	0.000000	3.000000	6.000000	0.000000
2019.835867	-0.065674	0.616473	0.053076	80.542580	-37.811852	37.017303	1.548459	0.000000	2.747283	0.000000	0.000000	0.000000	1.007093	-0.110758	-0.560781	0.000000	0.000000	3.000000	6.000000	0.000000
2019.839201	-0.062380	0.616075	0.051098	78.953613	-39.363724	34.431469	1.716308	0.000000	2.653819	0.000000	0.000000	0.000000	0.988144	-0.119239	-0.593396	0.000000	0.000000	3.000000	6.000000	0.000000
2019.842534	-0.062380	0.616075	0.051098	78.953613	-39.363724	34.431469	1.716308	0.000000	2.653819	0.000000	0.000000	0.000000	0.988144	-0.119239	-0.593396	0.000000	0.000000	3.000000	6.000000	0.000000
2019.845867	-0.062380	0.616075	0.051098	78.953613	-39.363724	34.431469	1.716308	0.000000	2.653819	0.000000	0.000000	0.000000	0.988144	-0.119239	-0.593396	0.000000	0.000000	3.000000	6.000000	0.000000
2019.849201	-0.059342	0.615677	0.048981	77.493393	-39.931313	33.181545	1.880999	0.000000	2.554920	0.000000	0.000000	0.000000	0.911546	-0.119445	-0.635182	0.000000	0.000000	3.000000	6.000000	0.000000
2019.852534	-0.059342	0.615677	0.048981	77.493393	-39.931313	33.181545	1.880999	0.000000	2.554920	0.000000	0.000000	0.000000	0.911546	-0.119445	-0.635182	0.000000	0.000000	3.000000	6.000000	0.000000
2019.855867	-0.059342	0.615677	0.048981	77.493393	-39.931313	33.181545	1.880999	0.000000	2.554920	0.000000	0.000000	0.000000	0.911546	-0.119445	-0.635182	0.000000	0.000000	3.000000	6.000000	0.000000
2019.859201	-0.056631	0.615270	0.046744	76.243080	-39.583969	33.967136	2.032923	0.000000	2.449056	0.000000	0.000000	0.000000	0.813070	-0.122202	-0.671131	0.000000	0.000000	3.000000	6.000000	0.000000
2019.862534	-0.056631	0.615270	0.046744	76.243080	-39.583969	33.967136	2.032923	0.000000	2.449056	0.000000	0.000000	0.000000	0.813070	-0.122202	-0.671131	0.000000	0.000000	3.000000	6.000000	0.000000
2019.865867	-0.056631	0.615270	0.046744	76.243080	-39.583969	33.967136	2.032923	0.000000	2.449056	0.000000	0.000000	0.000000	0.813070	-0.122202	-0.671131	0.000000	0.000000	3.000000	6.000000	0.000000
2019.869201	-0.053939	0.614845	0.044449	75.174446	-38.695797	35.725281	2.168435	0.000000	2.337201	0.000000	0.000000	0.000000	0.807634	-0.127424	-0.688550	0.000000	0.000000	3.000000	6.000000	0.000000
2019.872534	-0.053939	0.614845	0.044449	75.174446	-38.695797	35.725281	2.168435	0.000000	2.337201	0.000000	0.000000	0.000000	0.807634	-0.127424	-0.688550	0.000000	0.000000	3.000000	6.000000	0.000000
2019.875867	-0.053939	0.614845	0.044449	75.174446	-38.695797	35.725281	2.168435	0.000000	2.337201	0.000000	0.000000	0.000000	0.807634	-0.127424	-0.688550	0.000000	0.000000	3.000000	6.000000	0.000000
2019.879201	-0.051367	0.614482	0.042146	74.253693	-37.586388	37.463356	2.303041	0.000000	2.222443	0.000000	0.000000	0.000000	0.771688	-0.108894	-0.690783	0.000000	0.000000	3.000000	6.000000	0.000000
2019.882534	-0.051367	0.614482	0.042146	74.253693	-37.586388	37.463356	2.303041	0.000000	2.222443	0.000000	0.000000	0.000000	0.771688	-0.108894	-0.690783	0.000000	0.000000	3.000000	6.000000	0.000000
2019.885867	-0.051367	0.614482	0.042146	74.253693	-37.586388	37.463356	2.303041	0.000000	2.222443	0.000000	0.000000	0.000000	0.771688	-0.108894	-0.690783	0.000000	0.000000	3.000000	6.000000	0.000000
2019.889201	-0.049017	0.614225	0.039922	73.463867	-36.445427	39.073200	2.431655	0.000000	2.107312	0.000000	0.000000	0.000000	0.705109	-0.077285	-0.667308	0.000000	0.000000	3.000000	6.000000	0.000000
2019.892534	-0.049017	0.614225	0.039922	73.463867	-36.445427	39.073200	2.431655	0.000000	2.107312	0.000000	0.000000	0.000000	0.705109	-0.077285	-0.667308	0.000000	0.000000	3.000000	6.000000	0.000000
2019.895867	-0.049017	0.614225	0.039922	73.463867	-36.445427	39.073200	2.431655	0.000000	2.107312	0.000000	0.000000	0.000000	0.705109	-0.077285	-0.667308	0.000000	0.000000	3.000000	6.000000	0.000000
2019.899201	-0.046961	0.614198	0.037841	72.893272	-35.632156	40.459095	2.549173	0.000000	1.996094	0.000000	0.000000	0.000000	0.616597	-0.007985	-0.624414	0.000000	0.000000	3.000000	6.000000	0.000000
2019.902534	-0.046961	0.614198	0.037841	72.893272	-35.632156	40.459095	2.549173	0.000000	1.996094	0.000000	0.000000	0.000000	0.616597	-0.007985	-0.624414	0.000000	0.000000	3.000000	6.000000	0.000000
2019.905867	-0.046961	0.614198	0.037841	72.893272	-35.632156	40.459095	2.549173	0.000000	1.996094	0.000000	0.000000	0.000000	0.616597	-0.007985	-0.624414	0.000000	0.000000	3.000000	6.000000	0.000000
2019.909201	-0.045366	0.614453	0.035961	72.775864	-35.609776	41.309101	2.651939	0.000000	1.892025	0.000000	0.000000	0.000000	0.478542	0.076638	-0.563780	0.000000	0.000000	3.000000	6.000000	0.000000
2019.912534	-0.045366	0.614453	0.035961	72.775864	-35.609776	41.309101	2.651939	0.000000	1.892025	0.000000	0.000000	0.000000	0.478542	0.076638	-0.563780	0.000000	0.000000	3.000000	6.000000	0.000000
2019.915867	-0.045366	0.614453	0.035961	72.775864	-35.609776	41.309101	2.651939	0.000000	1.892025	0.000000	0.000000	0.000000	0.478542	0.076638	-0.563780	0.000000	0.000000	3.000000	6.000000	0.000000
2019.919201	-0.044458	0.614991	0.034268	72.939362	-35.583897	42.181435	2.731696	0.000000	1.798062	0.000000	0.000000	0.000000	0.272552	0.161168	-0.507904	0.000000	0.000000	3.000000	6.000000	0.000000
2019.922534	-0.044458	0.614991	0.034268	72.939362	-35.583897	42.181435	2.731696	0.000000	1.798062	0.000000	0.000000	0.000000	0.272552	0.161168	-0.507904	0.000000	0.000000	3.000000	6.000000	0.000000
2019.925867	-0.044458	0.614991	0.034268	72.939362	-35.583897	42.181435	2.731696	0.000000	1.798062	0.000000	0.000000	0.000000	0.272552	0.161168	-0.507904	0.000000	0.000000	3.000000	6.000000	0.000000
2019.929201	-0.044015	0.615724	0.032747	73.270470	-35.337086	42.972595	2.777122	0.000000	1.713412	0.000000	0.000000	0.000000	0.132720	0.219931	-0.456325	0.000000	0.000000	3.000000	6.000000	0.000000
2019.932534	-0.044015	0.615724	0.032747	73.270470	-35.337086	42.972595	2.777122	0.000000	1.713412	0.000000	0.000000	0.000000	0.132720	0.219931	-0.456325	0.000000	0.000000	3.000000	6.000000	0.000000
2019.935867	-0.044015	0.615724	0.032747	73.270470	-35.337086	42.972595	2.777122	0.000000	1.713412	0.000000	0.000000	0.000000	0.132720	0.219931	-0.456325	0.000000	0.000000	3.000000	6.000000	0.000000
2019.939201	-0.043999	0.616522	0.031271	73.798866	-34.798939	44.079662	2.799242	0.000000	1.637357	0.000000	0.000000	0.000000	0.004725	0.239546	-0.442886	0.000000	0.000000	3.000000	6.000000	0.000000
2019.942534	-0.043999	0.616522	0.031271	73.798866	-34.798939	44.079662	2.799242	0.000000	1.637357	0.000000	0.000000	0.000000	0.004725	0.239546	-0.442886	0.000000	0.000000	3.000000	6.000000	0.000000
2019.945867	-0.043999	0.616522	0.031271	73.798866	-34.798939	44.079662	2.799242	0.000000	1.637357	0.000000	0.000000	0.000000	0.004725	0.239546	-0.442886	0.000000	0.000000	3.000000	6.000000	0.000000
2019.949201	-0.044352	0.617341	0.029750	74.521355	-33.479694	46.327137	2.800029	0.000000	1.563543	0.000000	0.000000	0.000000	-0.105729	0.245643	-0.456204	0.000000	0.000000	3.000000	6.000000	0.000000
2019.952534	-0.044352	0.617341	0.029750	74.521355	-33.479694	46.327137	2.800029	0.000000	1.563543	0.000000	0.000000	0.000000	-0.105729	0.245643	-0.456204	0.000000	0.000000	3.000000	6.000000	0.000000
2019.955867	-0.044352	0.617341	0.029750	74.521355	-33.479694	46.327137	2.800029	0.000000	1.563543	0.000000	0.000000	0.000000	-0.105729	0.245643	-0.456204	0.000000	0.000000	3.000000	6.000000	0.000000
2019.959201	-0.044815	0.618180	0.028208	75.363564	-31.060081	49.974224	2.782408	0.000000	1.487509	0.000000	0.000000	0.000000	-0.139091	0.251648	-0.462752	0.000000	0.000000	3.000000	6.000000	0.000000
2019.962534	-0.044815	0.618180	0.028208	75.363564	-31.060081	49.974224	2.782408	0.000000	1.487509	0.000000	0.000000	0.000000	-0.139091	0.251648	-0.462752	0.000000	0.000000	3.000000	6.000000	0.000000
2019.965867	-0.044815	0.618180	0.028208	75.363564	-31.060081	49.974224	2.782408	0.000000	1.487509	0.000000	0.000000	0.000000	-0.139091	0.251648	-0.462752	0.000000	0.000000	3.000000	6.000000	0.000000
2019.969201	-0.045501	0.618999	0.026602	76.225700	-27.524933	54.943115	2.759226	0.000000	1.410384	0.000000	0.000000	0.000000	-0.205706	0.245712	-0.481751	0.000000	0.000000	3.000000	6.000000	0.000000
2019.972534	-0.045501	0.618999	0.026602	76.225700	-27.524933	54.943115	2.759226	0.000000	1.410384	0.000000	0.000000	0.000000	-0.205706	0.245712	-0.481751	0.000000	0.000000	3.000000	6.000000	0.000000
2019.975867	-0.045501	0.618999	0.026602	76.225700	-27.524933	54.943115	2.759226	0.000000	1.410384	0.000000	0.000000	0.000000	-0.205706	0.245712	-0.481751	0.000000	0.000000	3.000000	6.000000	0.000000
2019.979201	-0.046455	0.619764	0.024960	76.978325	-23.220268	60.394009	2.724941	0.000000	1.330092	0.000000	0.000000	0.000000	-0.286252	0.229710	-0.492513	0.000000	0.000000	3.000000	6.000000	0.000000
2019.982534	-0.046455	0.619764	0.024960	76.978325	-23.220268	60.394009	2.724941	0.000000	1.330092	0.000000	0.000000	0.000000	-0.286252	0.229710	-0.492513	0.000000	0.000000	3.000000	6.000000	0.000000
2019.985867	-0.046455	0.619764	0.024960	76.978325	-23.220268	60.394009	2.724941	0.000000	1.330092	0.000000	0.000000	0.000000	-0.286252	0.229710	-0.492513	0.000000	0.000000	3.000000	6.000000	0.000000
2019.989201	-0.047395	0.620470	0.023245	77.571060	-18.600613	65.273048	2.677233	0.000000	1.248006	0.000000	0.000000	0.000000	-0.281964	0.211785	-0.514498	0.000000	0.000000	3.000000	6.000000	0.000000
2019.992534	-0.047395	0.620470	0.023245	77.571060	-18.600613	65.273048	2.677233	0.000000	1.248006	0.000000	0.000000	0.000000	-0.281964	0.211785	-0.514498	0.000000	0.000000	3.000000	6.000000	0.000000
2019.995867	-0.047395	0.620470	0.023245	77.571060	-18.600613	65.273048	2.677233	0.000000	1.248006	0.000000	0.000000	0.000000	-0.281964	0.211785	-0.514498	0.000000	0.000000	3.000000	6.000000	0.000000
2019.999201	-0.048258	0.621077	0.021521	77.980263	-14.352647	68.886810	2.630239	0.000000	1.162256	0.000000	0.000000	0.000000	-0.258802	0.181968	-0.517303	0.000000	0.000000	3.000000	6.000000	0.000000
2020.002534	-0.048258	0.621077	0.021521	77.980263	-14.352647	68.886810	2.630239	0.000000	1.162256	0.000000	0.000000	0.000000	-0.258802	0.181968	-0.517303	0.000000	0.000000	3.000000	6.000000	0.000000
2020.005867	-0.048258	0.621077	0.021521	77.980263	-14.352647	68.886810	2.630239	0.000000	1.162256	0.000000	0.000000	0.000000	-0.258802	0.181968	-0.517303	0.000000	0.000000	3.000000	6.000000	0.000000
2020.009201	-0.049198	0.621525	0.019726	78.255814	-10.899398	71.549873	2.587105	0.000000	1.076039	0.000000	0.000000	0.000000	-0.281989	0.134461	-0.538391	0.000000	0.000000	3.000000	6.000000	0.000000
2020.012534	-0.049198	0.621525	0.019726	78.255814	-10.899398	71.549873	2.587105	0.000000	1.076039	0.000000	0.000000	0.000000	-0.281989	0.134461	-0.538391	0.000000	0.000000	3.000000	6.000000	0.000000
2020.015867	-0.049198	0.621525	0.019726	78.255814	-10.899398	71.549873	2.587105	0.000000	1.076039	0.000000	0.000000	0.000000	-0.281989	0.134461	-0.538391	0.000000	0.000000	3.000000	6.000000	0.000000
2020.019201	-0.050031	0.621868	0.017862	78.428169	-8.210654	73.833054	2.540107	0.000000	0.986308	0.000000	0.000000	0.000000	-0.250058	0.102752	-0.559223	0.000000	0.000000	3.000000	6.000000	0.000000
2020.022534	-0.050031	0.621868	0.017862	78.428169	-8.210654	73.833054	2.540107	0.000000	0.986308	0.000000	0.000000	0.000000	-0.250058	0.102752	-0.559223	0.000000	0.000000	3.000000	6.000000	0.000000
2020.025867	-0.050031	0.621868	0.017862	78.428169	-8.210654	73.833054	2.540107	0.000000	0.986308	0.000000	0.000000	0.000000	-0.250058	0.102752	-0.559223	0.000000	0.000000	3.000000	6.000000	0.000000
2020.029201	-0.050687	0.622091	0.015897	78.540131	-6.065591	76.126831	2.498431	0.000000	0.893104	0.000000	0.000000	0.000000	-0.196824	0.067004	-0.589492	0.000000	0.000000	3.000000	6.000000	0.000000
2020.032534	-0.050687	0.622091	0.015897	78.540131	-6.065591	76.126831	2.498431	0.000000	0.893104	0.000000	0.000000	0.000000	-0.196824	0.067004	-0.589492	0.000000	0.000000	3.000000	6.000000	0.000000
2020.035867	-0.050687	0.622091	0.015897	78.540131	-6.065591	76.126831	2.498431	0.000000	0.893104	0.000000	0.000000	0.000000	-0.196824	0.067004	-0.589492	0.000000	0.000000	3.000000	6.000000	0.000000
2020.039201	-0.051341	0.622207	0.013764	78.599113	-4.335543	78.307678	2.465627	0.000000	0.794855	0.000000	0.000000	0.000000	-0.196066	0.034829	-0.639908	0.000000	0.000000	3.000000	6.000000	0.000000
2020.042534	-0.051341	0.622207	0.013764	78.599113	-4.335543	78.307678	2.465627	0.000000	0.794855	0.000000	0.000000	0.000000	-0.196066	0.034829	-0.639908	0.000000	0.000000	3.000000	6.000000	0.000000
2020.045867	-0.051341	0.622207	0.013764	78.599113	-4.335543	78.307678	2.465627	0.000000	0.794855	0.000000	0.000000	0.000000	-0.196066	0.034829	-0.639908	0.000000	0.000000	3.000000	6.000000	0.000000
2020.049201	-0.052085	0.622275	0.011498	78.644295	-3.098597	79.859444	2.432949	0.000000	0.688204	0.000000	0.000000	0.000000	-0.223135	0.020284	-0.679806	0.000000	0.000000	3.000000	6.000000	0.000000
2020.052534	-0.052085	0.622275	0.011498	78.644295	-3.098597	79.859444	2.432949	0.000000	0.688204	0.000000	0.000000	0.000000	-0.223135	0.020284	-0.679806	0.000000	0.000000	3.000000	6.000000	0.000000
2020.055867	-0.052085	0.622275	0.011498	78.644295	-3.098597	79.859444	2.432949	0.000000	0.688204	0.000000	0.000000	0.000000	-0.223135	0.020284	-0.679806	0.000000	0.000000	3.000000	6.000000	0.000000
2020.059201	-0.052897	0.622287	0.009125	78.704643	-2.254274	80.751801	2.395760	0.000000	0.574903	0.000000	0.000000	0.000000	-0.243663	0.003742	-0.711956	0.000000	0.000000	3.000000	6.000000	0.000000
2020.062534	-0.052897	0.622287	0.009125	78.704643	-2.254274	80.751801	2.395760	0.000000	0.574903	0.000000	0.000000	0.000000	-0.243663	0.003742	-0.711956	0.000000	0.000000	3.000000	6.000000	0.000000
2020.065867	-0.052897	0.622287	0.009125	78.704643	-2.254274	80.751801	2.395760	0.000000	0.574903	0.000000	0.000000	0.000000	-0.243663	0.003742	-0.711956	0.000000	0.000000	3.000000	6.000000	0.000000
2020.069201	-0.053850	0.622227	0.006709	78.761971	-1.605243	81.203873	2.355149	0.000000	0.456243	0.000000	0.000000	0.000000	-0.285914	-0.018104	-0.724883	0.000000	0.000000	3.000000	6.000000	0.000000
2020.072534	-0.053850	0.622227	0.006709	78.761971	-1.605243	81.203873	2.355149	0.000000	0.456243	0.000000	0.000000	0.000000	-0.285914	-0.018104	-0.724883	0.000000	0.000000	3.000000	6.000000	0.000000
2020.075867	-0.053850	0.622227	0.006709	78.761971	-1.605243	81.203873	2.355149	0.000000	0.456243	0.000000	0.000000	0.000000	-0.285914	-0.018104	-0.724883	0.000000	0.000000	3.000000	6.000000	0.000000
2020.079201	-0.054887	0.622142	0.004350	78.739632	-0.861852	81.755554	2.307497	0.000000	0.335430	0.000000	0.000000	0.000000	-0.311018	-0.025460	-0.707587	0.000000	0.000000	3.000000	6.000000	0.000000
2020.082534	-0.054887	0.622142	0.004350	78.739632	-0.861852	81.755554	2.307497	0.000000	0.335430	0.000000	0.000000	0.000000	-0.311018	-0.025460	-0.707587	0.000000	0.000000	3.000000	6.000000	0.000000
2020.085867	-0.054887	0.622142	0.004350	78.739632	-0.861852	81.755554	2.307497	0.000000	0.335430	0.000000	0.000000	0.000000	-0.311018	-0.025460	-0.707587	0.000000	0.000000	3.000000	6.000000	0.000000
2020.089201	-0.055881	0.622093	0.002110	78.521118	0.148106	82.839798	2.255661	0.000000	0.217498	0.000000	0.000000	0.000000	-0.298327	-0.014792	-0.671914	0.000000	0.000000	3.000000	6.000000	0.000000
2020.092534	-0.055881	0.622093	0.002110	78.521118	0.148106	82.839798	2.255661	0.000000	0.217498	0.000000	0.000000	0.000000	-0.298327	-0.014792	-0.671914	0.000000	0.000000	3.000000	6.000000	0.000000
2020.095867	-0.055881	0.622093	0.002110	78.521118	0.148106	82.839798	2.255661	0.000000	0.217498	0.000000	0.000000	0.000000	-0.298327	-0.014792	-0.671914	0.000000	0.000000	3.000000	6.000000	0.000000
2020.099201	-0.056871	0.622122	0.000106	78.091019	1.395558	84.320847	2.205940	0.000000	0.105513	0.000000	0.000000	0.000000	-0.297050	0.008840	-0.601367	0.000000	0.000000	3.000000	6.000000	0.000000
2020.102534	-0.056871	0.622122	0.000106	78.091019	1.395558	84.320847	2.205940	0.000000	0.105513	0.000000	0.000000	0.000000	-0.297050	0.008840	-0.601367	0.000000	0.000000	3.000000	6.000000	0.000000
2020.105867	-0.056871	0.622122	0.000106	78.091019	1.395558	84.320847	2.205940	0.000000	0.105513	0.000000	0.000000	0.000000	-0.297050	0.008840	-0.601367	0.000000	0.000000	3.000000	6.000000	0.000000
2020.109201	-0.057916	0.622178	-0.001741	77.570236	2.527585	85.360748	2.156431	0.000000	0.005285	0.000000	0.000000	0.000000	-0.313238	0.016834	-0.554080	0.000000	0.000000	3.000000	6.000000	0.000000
2020.112534	-0.057916	0.622178	-0.001741	77.570236	2.527585	85.360748	2.156431	0.000000	0.005285	0.000000	0.000000	0.000000	-0.313238	0.016834	-0.554080	0.000000	0.000000	3.000000	6.000000	0.000000
2020.115867	-0.057916	0.622178	-0.001741	77.570236	2.527585	85.360748	2.156431	0.000000	0.005285	0.000000	0.000000	0.000000	-0.313238	0.016834	-0.554080	0.000000	0.000000	3.000000	6.000000	0.000000
2020.119201	-0.059124	0.622282	-0.003429	77.050117	3.380654	85.654297	2.104225	0.000000	-0.087062	0.000000	0.000000	0.000000	-0.362599	0.031007	-0.506424	0.000000	0.000000	3.000000	6.000000	0.000000
2020.122534	-0.059124	0.622282	-0.003429	77.050117	3.380654	85.654297	2.104225	0.000000	-0.087062	0.000000	0.000000	0.000000	-0.362599	0.031007	-0.506424	0.000000	0.000000	3.000000	6.000000	0.000000
2020.125867	-0.059124	0.622282	-0.003429	77.050117	3.380654	85.654297	2.104225	0.000000	-0.087062	0.000000	0.000000	0.000000	-0.362599	0.031007	-0.506424	0.000000	0.000000	3.000000	6.000000	0.000000
2020.129201	-0.060568	0.622423	-0.004920	76.571953	4.029393	85.693665	2.043792	0.000000	-0.171466	0.000000	0.000000	0.000000	-0.433236	0.042372	-0.447130	0.000000	0.000000	3.000000	6.000000	0.000000
2020.132534	-0.060568	0.622423	-0.004920	76.571953	4.029393	85.693665	2.043792	0.000000	-0.171466	0.000000	0.000000	0.000000	-0.433236	0.042372	-0.447130	0.000000	0.000000	3.000000	6.000000	0.000000
2020.135867	-0.060568	0.622423	-0.004920	76.571953	4.029393	85.693665	2.043792	0.000000	-0.171466	0.000000	0.000000	0.000000	-0.433236	0.042372	-0.447130	0.000000	0.000000	3.000000	6.000000	0.000000
2020.139201	-0.062312	0.622603	-0.006223	76.140953	4.637094	85.968018	1.971586	0.000000	-0.245988	0.000000	0.000000	0.000000	-0.523249	0.054082	-0.391082	0.000000	0.000000	3.000000	6.000000	0.000000
2020.142534	-0.062312	0.622603	-0.006223	76.140953	4.637094	85.968018	1.971586	0.000000	-0.245988	0.000000	0.000000	0.000000	-0.523249	0.054082	-0.391082	0.000000	0.000000	3.000000	6.000000	0.000000
2020.145867	-0.062312	0.622603	-0.006223	76.140953	4.637094	85.968018	1.971586	0.000000	-0.245988	0.000000	0.000000	0.000000	-0.523249	0.054082	-0.391082	0.000000	0.000000	3.000000	6.000000	0.000000
2020.149201	-0.064186	0.622824	-0.007319	75.727631	5.408714	86.853790	1.884378	0.000000	-0.311168	0.000000	0.000000	0.000000	-0.562154	0.066183	-0.328696	0.000000	0.000000	3.000000	6.000000	0.000000
2020.152534	-0.064186	0.622824	-0.007319	75.727631	5.408714	86.853790	1.884378	0.000000	-0.311168	0.000000	0.000000	0.000000	-0.562154	0.066183	-0.328696	0.000000	0.000000	3.000000	6.000000	0.000000
2020.155867	-0.064186	0.622824	-0.007319	75.727631	5.408714	86.853790	1.884378	0.000000	-0.311168	0.000000	0.000000	0.000000	-0.562154	0.066183	-0.328696	0.000000	0.000000	3.000000	6.000000	0.000000
2020.159201	-0.066064	0.623085	-0.008189	75.312576	6.509620	88.035797	1.790685	0.000000	-0.365951	0.000000	0.000000	0.000000	-0.563371	0.078556	-0.261118	0.000000	0.000000	3.000000	6.000000	0.000000
2020.162534	-0.066064	0.623085	-0.008189	75.312576	6.509620	88.035797	1.790685	0.000000	-0.365951	0.000000	0.000000	0.000000	-0.563371	0.078556	-0.261118	0.000000	0.000000	3.000000	6.000000	0.000000
2020.165867	-0.066064	0.623085	-0.008189	75.312576	6.509620	88.035797	1.790685	0.000000	-0.365951	0.000000	0.000000	0.000000	-0.563371	0.078556	-0.261118	0.000000	0.000000	3.000000	6.000000	0.000000
2020.169201	-0.067974	0.623384	-0.008814	74.908096	7.862071	89.133072	1.696790	0.000000	-0.409470	0.000000	0.000000	0.000000	-0.573013	0.089670	-0.187267	0.000000	0.000000	3.000000	6.000000	0.000000
2020.172534	-0.067974	0.623384	-0.008814	74.908096	7.862071	89.133072	1.696790	0.000000	-0.409470	0.000000	0.000000	0.000000	-0.573013	0.089670	-0.187267	0.000000	0.000000	3.000000	6.000000	0.000000
2020.175867	-0.067974	0.623384	-0.008814	74.908096	7.862071	89.133072	1.696790	0.000000	-0.409470	0.000000	0.000000	0.000000	-0.573013	0.089670	-0.187267	0.000000	0.000000	3.000000	6.000000	0.000000
2020.179201	-0.069991	0.623647	-0.009290	74.535461	9.278728	89.988411	1.601288	0.000000	-0.440681	0.000000	0.000000	0.000000	-0.605178	0.078877	-0.143003	0.000000	0.000000	3.000000	6.000000	0.000000
2020.182534	-0.069991	0.623647	-0.009290	74.535461	9.278728	89.988411	1.601288	0.000000	-0.440681	0.000000	0.000000	0.000000	-0.605178	0.078877	-0.143003	0.000000	0.000000	3.000000	6.000000	0.000000
2020.185867	-0.069991	0.623647	-0.009290	74.535461	9.278728	89.988411	1.601288	0.000000	-0.440681	0.000000	0.000000	0.000000	-0.605178	0.078877	-0.143003	0.000000	0.000000	3.000000	6.000000	0.000000
2020.189201	-0.072192	0.623884	-0.009568	74.241058	10.631848	90.801796	1.500425	0.000000	-0.464515	0.000000	0.000000	0.000000	-0.660139	0.071102	-0.083210	0.000000	0.000000	3.000000	6.000000	0.000000
2020.192534	-0.072192	0.623884	-0.009568	74.241058	10.631848	90.801796	1.500425	0.000000	-0.464515	0.000000	0.000000	0.000000	-0.660139	0.071102	-0.083210	0.000000	0.000000	3.000000	6.000000	0.000000
2020.195867	-0.072192	0.623884	-0.009568	74.241058	10.631848	90.801796	1.500425	0.000000	-0.464515	0.000000	0.000000	0.000000	-0.660139	0.071102	-0.083210	0.000000	0.000000	3.000000	6.000000	0.000000
2020.199201	-0.074620	0.624120	-0.009665	74.042984	11.881494	91.808113	1.390402	0.000000	-0.478384	0.000000	0.000000	0.000000	-0.728323	0.070776	-0.029063	0.000000	0.000000	3.000000	6.000000	0.000000
2020.202534	-0.074620	0.624120	-0.009665	74.042984	11.881494	91.808113	1.390402	0.000000	-0.478384	0.000000	0.000000	0.000000	-0.728323	0.070776	-0.029063	0.000000	0.000000	3.000000	6.000000	0.000000
2020.205867	-0.074620	0.624120	-0.009665	74.042984	11.881494	91.808113	1.390402	0.000000	-0.478384	0.000000	0.000000	0.000000	-0.728323	0.070776	-0.029063	0.000000	0.000000	3.000000	6.000000	0.000000
2020.209201	-0.077347	0.624395	-0.009566	73.933281	13.080991	92.914787	1.269015	0.000000	-0.483227	0.000000	0.000000	0.000000	-0.818196	0.082289	0.029694	0.000000	0.000000	3.000000	6.000000	0.000000
2020.212534	-0.077347	0.624395	-0.009566	73.933281	13.080991	92.914787	1.269015	0.000000	-0.483227	0.000000	0.000000	0.000000	-0.818196	0.082289	0.029694	0.000000	0.000000	3.000000	6.000000	0.000000
2020.215867	-0.077347	0.624395	-0.009566	73.933281	13.080991	92.914787	1.269015	0.000000	-0.483227	0.000000	0.000000	0.000000	-0.818196	0.082289	0.029694	0.000000	0.000000	3.000000	6.000000	0.000000
2020.219201	-0.080308	0.624692	-0.009304	73.963158	14.460721	93.919144	1.132649	0.000000	-0.478278	0.000000	0.000000	0.000000	-0.888173	0.089336	0.078420	0.000000	0.000000	3.000000	6.000000	0.000000
2020.222534	-0.080308	0.624692	-0.009304	73.963158	14.460721	93.919144	1.132649	0.000000	-0.478278	0.000000	0.000000	0.000000	-0.888173	0.089336	0.078420	0.000000	0.000000	3.000000	6.000000	0.000000
2020.225867	-0.080308	0.624692	-0.009304	73.963158	14.460721	93.919144	1.132649	0.000000	-0.478278	0.000000	0.000000	0.000000	-0.888173	0.089336	0.078420	0.000000	0.000000	3.000000	6.000000	0.000000
2020.229201	-0.083427	0.624983	-0.008836	74.109558	16.282351	94.989006	0.984620	0.000000	-0.465208	0.000000	0.000000	0.000000	-0.935712	0.087250	0.140348	0.000000	0.000000	3.000000	6.000000	0.000000
2020.232534	-0.083427	0.624983	-0.008836	74.109558	16.282351	94.989006	0.984620	0.000000	-0.465208	0.000000	0.000000	0.000000	-0.935712	0.087250	0.140348	0.000000	0.000000	3.000000	6.000000	0.000000
2020.235867	-0.083427	0.624983	-0.008836	74.109558	16.282351	94.989006	0.984620	0.000000	-0.465208	0.000000	0.000000	0.000000	-0.935712	0.087250	0.140348	0.000000	0.000000	3.000000	6.000000	0.000000
2020.239201	-0.086686	0.625291	-0.008171	74.275253	18.735561	96.668594	0.828668	0.000000	-0.441817	0.000000	0.000000	0.000000	-0.977823	0.092402	0.199738	0.000000	0.000000	3.000000	6.000000	0.000000
2020.242534	-0.086686	0.625291	-0.008171	74.275253	18.735561	96.668594	0.828668	0.000000	-0.441817	0.000000	0.000000	0.000000	-0.977823	0.092402	0.199738	0.000000	0.000000	3.000000	6.000000	0.000000
2020.245867	-0.086686	0.625291	-0.008171	74.275253	18.735561	96.668594	0.828668	0.000000	-0.441817	0.000000	0.000000	0.000000	-0.977823	0.092402	0.199738	0.000000	0.000000	3.000000	6.000000	0.000000
2020.249201	-0.089992	0.625561	-0.007362	74.367950	21.749859	99.293289	0.665697	0.000000	-0.408527	0.000000	0.000000	0.000000	-0.991648	0.081014	0.242627	0.000000	0.000000	3.000000	6.000000	0.000000
2020.252534	-0.089992	0.625561	-0.007362	74.367950	21.749859	99.293289	0.665697	0.000000	-0.408527	0.000000	0.000000	0.000000	-0.991648	0.081014	0.242627	0.000000	0.000000	3.000000	6.000000	0.000000
2020.255867	-0.089992	0.625561	-0.007362	74.367950	21.749859	99.293289	0.665697	0.000000	-0.408527	0.000000	0.000000	0.000000	-0.991648	0.081014	0.242627	0.000000	0.000000	3.000000	6.000000	0.000000
2020.259201	-0.093331	0.625832	-0.006377	74.351196	25.061661	102.634987	0.500422	0.000000	-0.368089	0.000000	0.000000	0.000000	-1.001843	0.081146	0.295445	0.000000	0.000000	3.000000	6.000000	0.000000
2020.262534	-0.093331	0.625832	-0.006377	74.351196	25.061661	102.634987	0.500422	0.000000	-0.368089	0.000000	0.000000	0.000000	-1.001843	0.081146	0.295445	0.000000	0.000000	3.000000	6.000000	0.000000
2020.265867	-0.093331	0.625832	-0.006377	74.351196	25.061661	102.634987	0.500422	0.000000	-0.368089	0.000000	0.000000	0.000000	-1.001843	0.081146	0.295445	0.000000	0.000000	3.000000	6.000000	0.000000
2020.269201	-0.096697	0.626067	-0.005271	74.241615	28.299490	105.921791	0.333448	0.000000	-0.318849	0.000000	0.000000	0.000000	-1.009660	0.070606	0.331917	0.000000	0.000000	3.000000	6.000000	0.000000
2020.272534	-0.096697	0.626067	-0.005271	74.241615	28.299490	105.921791	0.333448	0.000000	-0.318849	0.000000	0.000000	0.000000	-1.009660	0.070606	0.331917	0.000000	0.000000	3.000000	6.000000	0.000000
2020.275867	-0.096697	0.626067	-0.005271	74.241615	28.299490	105.921791	0.333448	0.000000	-0.318849	0.000000	0.000000	0.000000	-1.009660	0.070606	0.331917	0.000000	0.000000	3.000000	6.000000	0.000000
2020.279201	-0.100098	0.626257	-0.004110	74.109596	31.222147	108.631325	0.165172	0.000000	-0.263529	0.000000	0.000000	0.000000	-1.020520	0.057011	0.348067	0.000000	0.000000	3.000000	6.000000	0.000000
2020.282534	-0.100098	0.626257	-0.004110	74.109596	31.222147	108.631325	0.165172	0.000000	-0.263529	0.000000	0.000000	0.000000	-1.020520	0.057011	0.348067	0.000000	0.000000	3.000000	6.000000	0.000000
2020.285867	-0.100098	0.626257	-0.004110	74.109596	31.222147	108.631325	0.165172	0.000000	-0.263529	0.000000	0.000000	0.000000	-1.020520	0.057011	0.348067	0.000000	0.000000	3.000000	6.000000	0.000000
2020.289201	-0.103491	0.626381	-0.002902	74.028336	33.784145	110.776711	-0.004915	0.000000	-0.205518	0.000000	0.000000	0.000000	-1.017842	0.037139	0.362538	0.000000	0.000000	3.000000	6.000000	0.000000
2020.292534	-0.103491	0.626381	-0.002902	74.028336	33.784145	110.776711	-0.004915	0.000000	-0.205518	0.000000	0.000000	0.000000	-1.017842	0.037139	0.362538	0.000000	0.000000	3.000000	6.000000	0.000000
2020.295867	-0.103491	0.626381	-0.002902	74.028336	33.784145	110.776711	-0.004915	0.000000	-0.205518	0.000000	0.000000	0.000000	-1.017842	0.037139	0.362538	0.000000	0.000000	3.000000	6.000000	0.000000
2020.299201	-0.106818	0.626429	-0.001697	74.015717	36.094261	112.703568	-0.174555	0.000000	-0.145095	0.000000	0.000000	0.000000	-0.998034	0.014318	0.361549	0.000000	0.000000	3.000000	6.000000	0.000000
2020.302534	-0.106818	0.626429	-0.001697	74.015717	36.094261	112.703568	-0.174555	0.000000	-0.145095	0.000000	0.000000	0.000000	-0.998034	0.014318	0.361549	0.000000	0.000000	3.000000	6.000000	0.000000
2020.305867	-0.106818	0.626429	-0.001697	74.015717	36.094261	112.703568	-0.174555	0.000000	-0.145095	0.000000	0.000000	0.000000	-0.998034	0.014318	0.361549	0.000000	0.000000	3.000000	6.000000	0.000000
2020.309201	-0.110016	0.626420	-0.000463	74.026672	38.249119	114.635574	-0.340894	0.000000	-0.084837	0.000000	0.000000	0.000000	-0.959530	-0.002696	0.370180	0.000000	0.000000	3.000000	6.000000	0.000000
2020.312534	-0.110016	0.626420	-0.000463	74.026672	38.249119	114.635574	-0.340894	0.000000	-0.084837	0.000000	0.000000	0.000000	-0.959530	-0.002696	0.370180	0.000000	0.000000	3.000000	6.000000	0.000000
2020.315867	-0.110016	0.626420	-0.000463	74.026672	38.249119	114.635574	-0.340894	0.000000	-0.084837	0.000000	0.000000	0.000000	-0.959530	-0.002696	0.370180	0.000000	0.000000	3.000000	6.000000	0.000000
2020.319201	-0.112936	0.626325	0.000759	74.029053	40.274120	116.442841	-0.500816	0.000000	-0.023140	0.000000	0.000000	0.000000	-0.875909	-0.028377	0.366427	0.000000	0.000000	3.000000	6.000000	0.000000
2020.322534	-0.112936	0.626325	0.000759	74.029053	40.274120	116.442841	-0.500816	0.000000	-0.023140	0.000000	0.000000	0.000000	-0.875909	-0.028377	0.366427	0.000000	0.000000	3.000000	6.000000	0.000000
2020.325867	-0.112936	0.626325	0.000759	74.029053	40.274120	116.442841	-0.500816	0.000000	-0.023140	0.000000	0.000000	0.000000	-0.875909	-0.028377	0.366427	0.000000	0.000000	3.000000	6.000000	0.000000
2020.329201	-0.115606	0.626205	0.002011	74.056030	42.119473	117.828880	-0.646801	0.000000	0.037931	0.000000	0.000000	0.000000	-0.801139	-0.036126	0.375850	0.000000	0.000000	3.000000	6.000000	0.000000
2020.332534	-0.115606	0.626205	0.002011	74.056030	42.119473	117.828880	-0.646801	0.000000	0.037931	0.000000	0.000000	0.000000	-0.801139	-0.036126	0.375850	0.000000	0.000000	3.000000	6.000000	0.000000
2020.335867	-0.115606	0.626205	0.002011	74.056030	42.119473	117.828880	-0.646801	0.000000	0.037931	0.000000	0.000000	0.000000	-0.801139	-0.036126	0.375850	0.000000	0.000000	3.000000	6.000000	0.000000
2020.339201	-0.118043	0.626038	0.003280	74.153221	43.675251	118.704453	-0.780324	0.000000	0.100573	0.000000	0.000000	0.000000	-0.731070	-0.049921	0.380586	0.000000	0.000000	3.000000	6.000000	0.000000
2020.342534	-0.118043	0.626038	0.003280	74.153221	43.675251	118.704453	-0.780324	0.000000	0.100573	0.000000	0.000000	0.000000	-0.731070	-0.049921	0.380586	0.000000	0.000000	3.000000	6.000000	0.000000
2020.345867	-0.118043	0.626038	0.003280	74.153221	43.675251	118.704453	-0.780324	0.000000	0.100573	0.000000	0.000000	0.000000	-0.731070	-0.049921	0.380586	0.000000	0.000000	3.000000	6.000000	0.000000
2020.349201	-0.120355	0.625872	0.004545	74.302483	44.961517	119.394333	-0.902169	0.000000	0.164004	0.000000	0.000000	0.000000	-0.693591	-0.049874	0.379603	0.000000	0.000000	3.000000	6.000000	0.000000
2020.352534	-0.120355	0.625872	0.004545	74.302483	44.961517	119.394333	-0.902169	0.000000	0.164004	0.000000	0.000000	0.000000	-0.693591	-0.049874	0.379603	0.000000	0.000000	3.000000	6.000000	0.000000
2020.355867	-0.120355	0.625872	0.004545	74.302483	44.961517	119.394333	-0.902169	0.000000	0.164004	0.000000	0.000000	0.000000	-0.693591	-0.049874	0.379603	0.000000	0.000000	3.000000	6.000000	0.000000
2020.359201	-0.122481	0.625700	0.005850	74.447762	46.084599	120.198166	-1.017767	0.000000	0.227271	0.000000	0.000000	0.000000	-0.637757	-0.051638	0.391477	0.000000	0.000000	3.000000	6.000000	0.000000
2020.362534	-0.122481	0.625700	0.005850	74.447762	46.084599	120.198166	-1.017767	0.000000	0.227271	0.000000	0.000000	0.000000	-0.637757	-0.051638	0.391477	0.000000	0.000000	3.000000	6.000000	0.000000
2020.365867	-0.122481	0.625700	0.005850	74.447762	46.084599	120.198166	-1.017767	0.000000	0.227271	0.000000	0.000000	0.000000	-0.637757	-0.051638	0.391477	0.000000	0.000000	3.000000	6.000000	0.000000
2020.369201	-0.124347	0.625528	0.007192	74.621559	47.022137	120.975029	-1.124060	0.000000	0.292517	0.000000	0.000000	0.000000	-0.559684	-0.051486	0.402454	0.000000	0.000000	3.000000	6.000000	0.000000
2020.372534	-0.124347	0.625528	0.007192	74.621559	47.022137	120.975029	-1.124060	0.000000	0.292517	0.000000	0.000000	0.000000	-0.559684	-0.051486	0.402454	0.000000	0.000000	3.000000	6.000000	0.000000
2020.375867	-0.124347	0.625528	0.007192	74.621559	47.022137	120.975029	-1.124060	0.000000	0.292517	0.000000	0.000000	0.000000	-0.559684	-0.051486	0.402454	0.000000	0.000000	3.000000	6.000000	0.000000
2020.379201	-0.126048	0.625371	0.008587	74.841423	47.773876	121.552330	-1.217341	0.000000	0.359592	0.000000	0.000000	0.000000	-0.510451	-0.047192	0.418556	0.000000	0.000000	3.000000	6.000000	0.000000
2020.382534	-0.126048	0.625371	0.008587	74.841423	47.773876	121.552330	-1.217341	0.000000	0.359592	0.000000	0.000000	0.000000	-0.510451	-0.047192	0.418556	0.000000	0.000000	3.000000	6.000000	0.000000
2020.385867	-0.126048	0.625371	0.008587	74.841423	47.773876	121.552330	-1.217341	0.000000	0.359592	0.000000	0.000000	0.000000	-0.510451	-0.047192	0.418556	0.000000	0.000000	3.000000	6.000000	0.000000
2020.389201	-0.127479	0.625221	0.010001	75.113098	48.331421	121.894646	-1.302416	0.000000	0.429352	0.000000	0.000000	0.000000	-0.429153	-0.044992	0.424174	0.000000	0.000000	3.000000	6.000000	0.000000
2020.392534	-0.127479	0.625221	0.010001	75.113098	48.331421	121.894646	-1.302416	0.000000	0.429352	0.000000	0.000000	0.000000	-0.429153	-0.044992	0.424174	0.000000	0.000000	3.000000	6.000000	0.000000
2020.395867	-0.127479	0.625221	0.010001	75.113098	48.331421	121.894646	-1.302416	0.000000	0.429352	0.000000	0.000000	0.000000	-0.429153	-0.044992	0.424174	0.000000	0.000000	3.000000	6.000000	0.000000
2020.399201	-0.128654	0.625059	0.011416	75.405663	48.719837	122.108566	-1.373941	0.000000	0.500047	0.000000	0.000000	0.000000	-0.352528	-0.048653	0.424423	0.000000	0.000000	3.000000	6.000000	0.000000
2020.402534	-0.128654	0.625059	0.011416	75.405663	48.719837	122.108566	-1.373941	0.000000	0.500047	0.000000	0.000000	0.000000	-0.352528	-0.048653	0.424423	0.000000	0.000000	3.000000	6.000000	0.000000
2020.405867	-0.128654	0.625059	0.011416	75.405663	48.719837	122.108566	-1.373941	0.000000	0.500047	0.000000	0.000000	0.000000	-0.352528	-0.048653	0.424423	0.000000	0.000000	3.000000	6.000000	0.000000
2020.409201	-0.129546	0.624911	0.012740	75.704422	48.966663	122.153633	-1.432696	0.000000	0.570785	0.000000	0.000000	0.000000	-0.267481	-0.044255	0.397422	0.000000	0.000000	3.000000	6.000000	0.000000
2020.412534	-0.129546	0.624911	0.012740	75.704422	48.966663	122.153633	-1.432696	0.000000	0.570785	0.000000	0.000000	0.000000	-0.267481	-0.044255	0.397422	0.000000	0.000000	3.000000	6.000000	0.000000
2020.415867	-0.129546	0.624911	0.012740	75.704422	48.966663	122.153633	-1.432696	0.000000	0.570785	0.000000	0.000000	0.000000	-0.267481	-0.044255	0.397422	0.000000	0.000000	3.000000	6.000000	0.000000
2020.419201	-0.130213	0.624713	0.013939	76.039452	49.063084	121.996727	-1.477275	0.000000	0.637022	0.000000	0.000000	0.000000	-0.200178	-0.059507	0.359449	0.000000	0.000000	3.000000	6.000000	0.000000
2020.422534	-0.130213	0.624713	0.013939	76.039452	49.063084	121.996727	-1.477275	0.000000	0.637022	0.000000	0.000000	0.000000	-0.200178	-0.059507	0.359449	0.000000	0.000000	3.000000	6.000000	0.000000
2020.425867	-0.130213	0.624713	0.013939	76.039452	49.063084	121.996727	-1.477275	0.000000	0.637022	0.000000	0.000000	0.000000	-0.200178	-0.059507	0.359449	0.000000	0.000000	3.000000	6.000000	0.000000
2020.429201	-0.130741	0.624492	0.014978	76.421638	48.813969	121.437828	-1.510638	0.000000	0.696930	0.000000	0.000000	0.000000	-0.158551	-0.066410	0.311749	0.000000	0.000000	3.000000	6.000000	0.000000
2020.432534	-0.130741	0.624492	0.014978	76.421638	48.813969	121.437828	-1.510638	0.000000	0.696930	0.000000	0.000000	0.000000	-0.158551	-0.066410	0.311749	0.000000	0.000000	3.000000	6.000000	0.000000
2020.435867	-0.130741	0.624492	0.014978	76.421638	48.813969	121.437828	-1.510638	0.000000	0.696930	0.000000	0.000000	0.000000	-0.158551	-0.066410	0.311749	0.000000	0.000000	3.000000	6.000000	0.000000
2020.439201	-0.131108	0.624248	0.015865	76.845642	48.202106	120.463554	-1.537063	0.000000	0.748888	0.000000	0.000000	0.000000	-0.109956	-0.073040	0.266123	0.000000	0.000000	3.000000	6.000000	0.000000
2020.442534	-0.131108	0.624248	0.015865	76.845642	48.202106	120.463554	-1.537063	0.000000	0.748888	0.000000	0.000000	0.000000	-0.109956	-0.073040	0.266123	0.000000	0.000000	3.000000	6.000000	0.000000
2020.445867	-0.131108	0.624248	0.015865	76.845642	48.202106	120.463554	-1.537063	0.000000	0.748888	0.000000	0.000000	0.000000	-0.109956	-0.073040	0.266123	0.000000	0.000000	3.000000	6.000000	0.000000
2020.449201	-0.131332	0.624010	0.016675	77.285881	47.266483	119.124878	-1.555390	0.000000	0.793242	0.000000	0.000000	0.000000	-0.067395	-0.071442	0.243178	0.000000	0.000000	3.000000	6.000000	0.000000
2020.452534	-0.131332	0.624010	0.016675	77.285881	47.266483	119.124878	-1.555390	0.000000	0.793242	0.000000	0.000000	0.000000	-0.067395	-0.071442	0.243178	0.000000	0.000000	3.000000	6.000000	0.000000
2020.455867	-0.131332	0.624010	0.016675	77.285881	47.266483	119.124878	-1.555390	0.000000	0.793242	0.000000	0.000000	0.000000	-0.067395	-0.071442	0.243178	0.000000	0.000000	3.000000	6.000000	0.000000
2020.459201	-0.131384	0.623811	0.017474	77.673981	45.798534	117.256699	-1.566622	0.000000	0.833771	0.000000	0.000000	0.000000	-0.015464	-0.059735	0.239636	0.000000	0.000000	3.000000	6.000000	0.000000
2020.462534	-0.131384	0.623811	0.017474	77.673981	45.798534	117.256699	-1.566622	0.000000	0.833771	0.000000	0.000000	0.000000	-0.015464	-0.059735	0.239636	0.000000	0.000000	3.000000	6.000000	0.000000
2020.465867	-0.131384	0.623811	0.017474	77.673981	45.798534	117.256699	-1.566622	0.000000	0.833771	0.000000	0.000000	0.000000	-0.015464	-0.059735	0.239636	0.000000	0.000000	3.000000	6.000000	0.000000
2020.469201	-0.131292	0.623691	0.018284	77.977020	43.821873	114.901299	-1.569199	0.000000	0.873711	0.000000	0.000000	0.000000	0.027525	-0.035882	0.242885	0.000000	0.000000	3.000000	6.000000	0.000000
2020.472534	-0.131292	0.623691	0.018284	77.977020	43.821873	114.901299	-1.569199	0.000000	0.873711	0.000000	0.000000	0.000000	0.027525	-0.035882	0.242885	0.000000	0.000000	3.000000	6.000000	0.000000
2020.475867	-0.131292	0.623691	0.018284	77.977020	43.821873	114.901299	-1.569199	0.000000	0.873711	0.000000	0.000000	0.000000	0.027525	-0.035882	0.242885	0.000000	0.000000	3.000000	6.000000	0.000000
2020.479201	-0.130991	0.623624	0.019132	78.180832	41.493080	112.215134	-1.564612	0.000000	0.914192	0.000000	0.000000	0.000000	0.090331	-0.020007	0.254352	0.000000	0.000000	3.000000	6.000000	0.000000
2020.482534	-0.130991	0.623624	0.019132	78.180832	41.493080	112.215134	-1.564612	0.000000	0.914192	0.000000	0.000000	0.000000	0.090331	-0.020007	0.254352	0.000000	0.000000	3.000000	6.000000	0.000000
2020.485867	-0.130991	0.623624	0.019132	78.180832	41.493080	112.215134	-1.564612	0.000000	0.914192	0.000000	0.000000	0.000000	0.090331	-0.020007	0.254352	0.000000	0.000000	3.000000	6.000000	0.000000
2020.489201	-0.130479	0.623612	0.019927	78.324707	39.113331	109.481674	-1.549556	0.000000	0.956584	0.000000	0.000000	0.000000	0.153524	-0.003807	0.238714	0.000000	0.000000	3.000000	6.000000	0.000000
2020.492534	-0.130479	0.623612	0.019927	78.324707	39.113331	109.481674	-1.549556	0.000000	0.956584	0.000000	0.000000	0.000000	0.153524	-0.003807	0.238714	0.000000	0.000000	3.000000	6.000000	0.000000
2020.495867	-0.130479	0.623612	0.019927	78.324707	39.113331	109.481674	-1.549556	0.000000	0.956584	0.000000	0.000000	0.000000	0.153524	-0.003807	0.238714	0.000000	0.000000	3.000000	6.000000	0.000000
2020.499201	-0.129759	0.623626	0.020679	78.449471	36.830772	106.822556	-1.523969	0.000000	0.996369	0.000000	0.000000	0.000000	0.216132	0.004397	0.225526	0.000000	0.000000	3.000000	6.000000	0.000000
2020.502534	-0.129759	0.623626	0.020679	78.449471	36.830772	106.822556	-1.523969	0.000000	0.996369	0.000000	0.000000	0.000000	0.216132	0.004397	0.225526	0.000000	0.000000	3.000000	6.000000	0.000000
2020.505867	-0.129759	0.623626	0.020679	78.449471	36.830772	106.822556	-1.523969	0.000000	0.996369	0.000000	0.000000	0.000000	0.216132	0.004397	0.225526	0.000000	0.000000	3.000000	6.000000	0.000000
2020.509201	-0.128832	0.623643	0.021305	78.592072	34.721188	104.301933	-1.487947	0.000000	1.033957	0.000000	0.000000	0.000000	0.278091	0.004868	0.187729	0.000000	0.000000	3.000000	6.000000	0.000000
2020.512534	-0.128832	0.623643	0.021305	78.592072	34.721188	104.301933	-1.487947	0.000000	1.033957	0.000000	0.000000	0.000000	0.278091	0.004868	0.187729	0.000000	0.000000	3.000000	6.000000	0.000000
2020.515867	-0.128832	0.623643	0.021305	78.592072	34.721188	104.301933	-1.487947	0.000000	1.033957	0.000000	0.000000	0.000000	0.278091	0.004868	0.187729	0.000000	0.000000	3.000000	6.000000	0.000000
2020.519201	-0.127823	0.623675	0.021721	78.769547	32.770065	101.909340	-1.441598	0.000000	1.065245	0.000000	0.000000	0.000000	0.302677	0.009654	0.124785	0.000000	0.000000	3.000000	6.000000	0.000000
2020.522534	-0.127823	0.623675	0.021721	78.769547	32.770065	101.909340	-1.441598	0.000000	1.065245	0.000000	0.000000	0.000000	0.302677	0.009654	0.124785	0.000000	0.000000	3.000000	6.000000	0.000000
2020.525867	-0.127823	0.623675	0.021721	78.769547	32.770065	101.909340	-1.441598	0.000000	1.065245	0.000000	0.000000	0.000000	0.302677	0.009654	0.124785	0.000000	0.000000	3.000000	6.000000	0.000000
2020.529201	-0.126765	0.623689	0.021952	78.990242	30.996092	99.670036	-1.391152	0.000000	1.086043	0.000000	0.000000	0.000000	0.317499	0.004210	0.069486	0.000000	0.000000	3.000000	6.000000	0.000000
2020.532534	-0.126765	0.623689	0.021952	78.990242	30.996092	99.670036	-1.391152	0.000000	1.086043	0.000000	0.000000	0.000000	0.317499	0.004210	0.069486	0.000000	0.000000	3.000000	6.000000	0.000000
2020.535867	-0.126765	0.623689	0.021952	78.990242	30.996092	99.670036	-1.391152	0.000000	1.086043	0.000000	0.000000	0.000000	0.317499	0.004210	0.069486	0.000000	0.000000	3.000000	6.000000	0.000000
2020.539201	-0.125601	0.623625	0.021968	79.240662	29.457743	97.683594	-1.338236	0.000000	1.097624	0.000000	0.000000	0.000000	0.349010	-0.019292	0.004712	0.000000	0.000000	3.000000	6.000000	0.000000
2020.542534	-0.125601	0.623625	0.021968	79.240662	29.457743	97.683594	-1.338236	0.000000	1.097624	0.000000	0.000000	0.000000	0.349010	-0.019292	0.004712	0.000000	0.000000	3.000000	6.000000	0.000000
2020.545867	-0.125601	0.623625	0.021968	79.240662	29.457743	97.683594	-1.338236	0.000000	1.097624	0.000000	0.000000	0.000000	0.349010	-0.019292	0.004712	0.000000	0.000000	3.000000	6.000000	0.000000
2020.549201	-0.124366	0.623494	0.021889	79.476570	28.284998	96.145576	-1.280068	0.000000	1.098409	0.000000	0.000000	0.000000	0.370592	-0.039164	-0.023831	0.000000	0.000000	3.000000	6.000000	0.000000
2020.552534	-0.124366	0.623494	0.021889	79.476570	28.284998	96.145576	-1.280068	0.000000	1.098409	0.000000	0.000000	0.000000	0.370592	-0.039164	-0.023831	0.000000	0.000000	3.000000	6.000000	0.000000
2020.555867	-0.124366	0.623494	0.021889	79.476570	28.284998	96.145576	-1.280068	0.000000	1.098409	0.000000	0.000000	0.000000	0.370592	-0.039164	-0.023831	0.000000	0.000000	3.000000	6.000000	0.000000
2020.559201	-0.123092	0.623310	0.021745	79.671410	27.500765	95.191574	-1.218302	0.000000	1.094437	0.000000	0.000000	0.000000	0.382229	-0.055137	-0.043033	0.000000	0.000000	3.000000	6.000000	0.000000
2020.562534	-0.123092	0.623310	0.021745	79.671410	27.500765	95.191574	-1.218302	0.000000	1.094437	0.000000	0.000000	0.000000	0.382229	-0.055137	-0.043033	0.000000	0.000000	3.000000	6.000000	0.000000
2020.565867	-0.123092	0.623310	0.021745	79.671410	27.500765	95.191574	-1.218302	0.000000	1.094437	0.000000	0.000000	0.000000	0.382229	-0.055137	-0.043033	0.000000	0.000000	3.000000	6.000000	0.000000
2020.569201	-0.121771	0.623032	0.021598	79.804474	27.164612	95.205093	-1.154598	0.000000	1.087265	0.000000	0.000000	0.000000	0.396323	-0.083358	-0.044047	0.000000	0.000000	3.000000	6.000000	0.000000
2020.572534	-0.121771	0.623032	0.021598	79.804474	27.164612	95.205093	-1.154598	0.000000	1.087265	0.000000	0.000000	0.000000	0.396323	-0.083358	-0.044047	0.000000	0.000000	3.000000	6.000000	0.000000
2020.575867	-0.121771	0.623032	0.021598	79.804474	27.164612	95.205093	-1.154598	0.000000	1.087265	0.000000	0.000000	0.000000	0.396323	-0.083358	-0.044047	0.000000	0.000000	3.000000	6.000000	0.000000
2020.579201	-0.120341	0.622654	0.021488	79.894196	27.281063	96.206627	-1.088544	0.000000	1.079924	0.000000	0.000000	0.000000	0.429085	-0.113575	-0.033117	0.000000	0.000000	3.000000	6.000000	0.000000
2020.582534	-0.120341	0.622654	0.021488	79.894196	27.281063	96.206627	-1.088544	0.000000	1.079924	0.000000	0.000000	0.000000	0.429085	-0.113575	-0.033117	0.000000	0.000000	3.000000	6.000000	0.000000
2020.585867	-0.120341	0.622654	0.021488	79.894196	27.281063	96.206627	-1.088544	0.000000	1.079924	0.000000	0.000000	0.000000	0.429085	-0.113575	-0.033117	0.000000	0.000000	3.000000	6.000000	0.000000
2020.589201	-0.118796	0.622108	0.021393	79.966614	27.684072	97.345871	-1.017030	0.000000	1.074404	0.000000	0.000000	0.000000	0.463379	-0.163799	-0.028656	0.000000	0.000000	3.000000	6.000000	0.000000
2020.592534	-0.118796	0.622108	0.021393	79.966614	27.684072	97.345871	-1.017030	0.000000	1.074404	0.000000	0.000000	0.000000	0.463379	-0.163799	-0.028656	0.000000	0.000000	3.000000	6.000000	0.000000
2020.595867	-0.118796	0.622108	0.021393	79.966614	27.684072	97.345871	-1.017030	0.000000	1.074404	0.000000	0.000000	0.000000	0.463379	-0.163799	-0.028656	0.000000	0.000000	3.000000	6.000000	0.000000
2020.599201	-0.117198	0.621355	0.021264	80.057663	28.160393	98.009529	-0.939800	0.000000	1.069629	0.000000	0.000000	0.000000	0.479373	-0.225866	-0.038471	0.000000	0.000000	3.000000	6.000000	0.000000
2020.602534	-0.117198	0.621355	0.021264	80.057663	28.160393	98.009529	-0.939800	0.000000	1.069629	0.000000	0.000000	0.000000	0.479373	-0.225866	-0.038471	0.000000	0.000000	3.000000	6.000000	0.000000
2020.605867	-0.117198	0.621355	0.021264	80.057663	28.160393	98.009529	-0.939800	0.000000	1.069629	0.000000	0.000000	0.000000	0.479373	-0.225866	-0.038471	0.000000	0.000000	3.000000	6.000000	0.000000
2020.609201	-0.115622	0.620343	0.021013	80.184219	28.445730	98.073250	-0.859904	0.000000	1.063217	0.000000	0.000000	0.000000	0.472949	-0.303503	-0.075531	0.000000	0.000000	3.000000	6.000000	0.000000
2020.612534	-0.115622	0.620343	0.021013	80.184219	28.445730	98.073250	-0.859904	0.000000	1.063217	0.000000	0.000000	0.000000	0.472949	-0.303503	-0.075531	0.000000	0.000000	3.000000	6.000000	0.000000
2020.615867	-0.115622	0.620343	0.021013	80.184219	28.445730	98.073250	-0.859904	0.000000	1.063217	0.000000	0.000000	0.000000	0.472949	-0.303503	-0.075531	0.000000	0.000000	3.000000	6.000000	0.000000
2020.619201	-0.114133	0.619101	0.020611	80.328255	28.254869	97.625305	-0.781079	0.000000	1.050628	0.000000	0.000000	0.000000	0.446596	-0.372659	-0.120543	0.000000	0.000000	3.000000	6.000000	0.000000
2020.622534	-0.114133	0.619101	0.020611	80.328255	28.254869	97.625305	-0.781079	0.000000	1.050628	0.000000	0.000000	0.000000	0.446596	-0.372659	-0.120543	0.000000	0.000000	3.000000	6.000000	0.000000
2020.625867	-0.114133	0.619101	0.020611	80.328255	28.254869	97.625305	-0.781079	0.000000	1.050628	0.000000	0.000000	0.000000	0.446596	-0.372659	-0.120543	0.000000	0.000000	3.000000	6.000000	0.000000
2020.629201	-0.112723	0.617589	0.020118	80.440269	27.410105	96.508064	-0.706647	0.000000	1.030538	0.000000	0.000000	0.000000	0.423063	-0.453600	-0.147765	0.000000	0.000000	3.000000	6.000000	0.000000
2020.632534	-0.112723	0.617589	0.020118	80.440269	27.410105	96.508064	-0.706647	0.000000	1.030538	0.000000	0.000000	0.000000	0.423063	-0.453600	-0.147765	0.000000	0.000000	3.000000	6.000000	0.000000
2020.635867	-0.112723	0.617589	0.020118	80.440269	27.410105	96.508064	-0.706647	0.000000	1.030538	0.000000	0.000000	0.000000	0.423063	-0.453600	-0.147765	0.000000	0.000000	3.000000	6.000000	0.000000
2020.639201	-0.111385	0.615816	0.019509	80.454414	25.939346	94.780838	-0.636136	0.000000	1.005910	0.000000	0.000000	0.000000	0.401294	-0.531832	-0.182616	0.000000	0.000000	3.000000	6.000000	0.000000
2020.642534	-0.111385	0.615816	0.019509	80.454414	25.939346	94.780838	-0.636136	0.000000	1.005910	0.000000	0.000000	0.000000	0.401294	-0.531832	-0.182616	0.000000	0.000000	3.000000	6.000000	0.000000
2020.645867	-0.111385	0.615816	0.019509	80.454414	25.939346	94.780838	-0.636136	0.000000	1.005910	0.000000	0.000000	0.000000	0.401294	-0.531832	-0.182616	0.000000	0.000000	3.000000	6.000000	0.000000
2020.649201	-0.110113	0.613855	0.018961	80.300690	24.015991	92.671738	-0.569254	0.000000	0.975474	0.000000	0.000000	0.000000	0.381525	-0.588340	-0.164574	0.000000	0.000000	3.000000	6.000000	0.000000
2020.652534	-0.110113	0.613855	0.018961	80.300690	24.015991	92.671738	-0.569254	0.000000	0.975474	0.000000	0.000000	0.000000	0.381525	-0.588340	-0.164574	0.000000	0.000000	3.000000	6.000000	0.000000
2020.655867	-0.110113	0.613855	0.018961	80.300690	24.015991	92.671738	-0.569254	0.000000	0.975474	0.000000	0.000000	0.000000	0.381525	-0.588340	-0.164574	0.000000	0.000000	3.000000	6.000000	0.000000
2020.659201	-0.108878	0.611714	0.018453	79.961349	22.054728	90.629799	-0.505666	0.000000	0.948045	0.000000	0.000000	0.000000	0.370483	-0.642450	-0.152495	0.000000	0.000000	3.000000	6.000000	0.000000
2020.662534	-0.108878	0.611714	0.018453	79.961349	22.054728	90.629799	-0.505666	0.000000	0.948045	0.000000	0.000000	0.000000	0.370483	-0.642450	-0.152495	0.000000	0.000000	3.000000	6.000000	0.000000
2020.665867	-0.108878	0.611714	0.018453	79.961349	22.054728	90.629799	-0.505666	0.000000	0.948045	0.000000	0.000000	0.000000	0.370483	-0.642450	-0.152495	0.000000	0.000000	3.000000	6.000000	0.000000
2020.669201	-0.107638	0.609412	0.018008	79.567078	20.134762	88.651604	-0.443919	0.000000	0.922629	0.000000	0.000000	0.000000	0.372213	-0.690443	-0.133407	0.000000	0.000000	3.000000	6.000000	0.000000
2020.672534	-0.107638	0.609412	0.018008	79.567078	20.134762	88.651604	-0.443919	0.000000	0.922629	0.000000	0.000000	0.000000	0.372213	-0.690443	-0.133407	0.000000	0.000000	3.000000	6.000000	0.000000
2020.675867	-0.107638	0.609412	0.018008	79.567078	20.134762	88.651604	-0.443919	0.000000	0.922629	0.000000	0.000000	0.000000	0.372213	-0.690443	-0.133407	0.000000	0.000000	3.000000	6.000000	0.000000
2020.679201	-0.106456	0.606978	0.017601	79.191269	18.433062	86.889374	-0.381884	0.000000	0.900395	0.000000	0.000000	0.000000	0.354449	-0.730268	-0.121943	0.000000	0.000000	3.000000	6.000000	0.000000
2020.682534	-0.106456	0.606978	0.017601	79.191269	18.433062	86.889374	-0.381884	0.000000	0.900395	0.000000	0.000000	0.000000	0.354449	-0.730268	-0.121943	0.000000	0.000000	3.000000	6.000000	0.000000
2020.685867	-0.106456	0.606978	0.017601	79.191269	18.433062	86.889374	-0.381884	0.000000	0.900395	0.000000	0.000000	0.000000	0.354449	-0.730268	-0.121943	0.000000	0.000000	3.000000	6.000000	0.000000
2020.689201	-0.105357	0.604441	0.017128	78.852737	17.005260	85.406868	-0.322809	0.000000	0.880071	0.000000	0.000000	0.000000	0.329656	-0.761235	-0.141936	0.000000	0.000000	3.000000	6.000000	0.000000
2020.692534	-0.105357	0.604441	0.017128	78.852737	17.005260	85.406868	-0.322809	0.000000	0.880071	0.000000	0.000000	0.000000	0.329656	-0.761235	-0.141936	0.000000	0.000000	3.000000	6.000000	0.000000
2020.695867	-0.105357	0.604441	0.017128	78.852737	17.005260	85.406868	-0.322809	0.000000	0.880071	0.000000	0.000000	0.000000	0.329656	-0.761235	-0.141936	0.000000	0.000000	3.000000	6.000000	0.000000
2020.699201	-0.104348	0.601839	0.016619	78.571098	15.870020	84.228615	-0.267867	0.000000	0.856415	0.000000	0.000000	0.000000	0.302922	-0.780365	-0.152936	0.000000	0.000000	3.000000	6.000000	0.000000
2020.702534	-0.104348	0.601839	0.016619	78.571098	15.870020	84.228615	-0.267867	0.000000	0.856415	0.000000	0.000000	0.000000	0.302922	-0.780365	-0.152936	0.000000	0.000000	3.000000	6.000000	0.000000
2020.705867	-0.104348	0.601839	0.016619	78.571098	15.870020	84.228615	-0.267867	0.000000	0.856415	0.000000	0.000000	0.000000	0.302922	-0.780365	-0.152936	0.000000	0.000000	3.000000	6.000000	0.000000
2020.709201	-0.103407	0.599194	0.016092	78.331917	14.965163	83.292465	-0.217380	0.000000	0.830926	0.000000	0.000000	0.000000	0.282030	-0.793564	-0.157910	0.000000	0.000000	3.000000	6.000000	0.000000
2020.712534	-0.103407	0.599194	0.016092	78.331917	14.965163	83.292465	-0.217380	0.000000	0.830926	0.000000	0.000000	0.000000	0.282030	-0.793564	-0.157910	0.000000	0.000000	3.000000	6.000000	0.000000
2020.715867	-0.103407	0.599194	0.016092	78.331917	14.965163	83.292465	-0.217380	0.000000	0.830926	0.000000	0.000000	0.000000	0.282030	-0.793564	-0.157910	0.000000	0.000000	3.000000	6.000000	0.000000
2020.719201	-0.102535	0.596532	0.015541	78.135582	14.314894	82.629501	-0.170375	0.000000	0.804607	0.000000	0.000000	0.000000	0.261740	-0.798730	-0.165227	0.000000	0.000000	3.000000	6.000000	0.000000
2020.722534	-0.102535	0.596532	0.015541	78.135582	14.314894	82.629501	-0.170375	0.000000	0.804607	0.000000	0.000000	0.000000	0.261740	-0.798730	-0.165227	0.000000	0.000000	3.000000	6.000000	0.000000
2020.725867	-0.102535	0.596532	0.015541	78.135582	14.314894	82.629501	-0.170375	0.000000	0.804607	0.000000	0.000000	0.000000	0.261740	-0.798730	-0.165227	0.000000	0.000000	3.000000	6.000000	0.000000
2020.729201	-0.101657	0.593875	0.015064	77.969887	13.871611	82.189034	-0.126751	0.000000	0.777069	0.000000	0.000000	0.000000	0.263355	-0.797007	-0.143181	0.000000	0.000000	3.000000	6.000000	0.000000
2020.732534	-0.101657	0.593875	0.015064	77.969887	13.871611	82.189034	-0.126751	0.000000	0.777069	0.000000	0.000000	0.000000	0.263355	-0.797007	-0.143181	0.000000	0.000000	3.000000	6.000000	0.000000
2020.735867	-0.101657	0.593875	0.015064	77.969887	13.871611	82.189034	-0.126751	0.000000	0.777069	0.000000	0.000000	0.000000	0.263355	-0.797007	-0.143181	0.000000	0.000000	3.000000	6.000000	0.000000
2020.739201	-0.100779	0.591287	0.014686	77.820290	13.596430	81.935982	-0.082859	0.000000	0.753206	0.000000	0.000000	0.000000	0.263432	-0.776383	-0.113561	0.000000	0.000000	3.000000	6.000000	0.000000
2020.742534	-0.100779	0.591287	0.014686	77.820290	13.596430	81.935982	-0.082859	0.000000	0.753206	0.000000	0.000000	0.000000	0.263432	-0.776383	-0.113561	0.000000	0.000000	3.000000	6.000000	0.000000
2020.745867	-0.100779	0.591287	0.014686	77.820290	13.596430	81.935982	-0.082859	0.000000	0.753206	0.000000	0.000000	0.000000	0.263432	-0.776383	-0.113561	0.000000	0.000000	3.000000	6.000000	0.000000
2020.749201	-0.099966	0.588721	0.014384	77.702011	13.487034	81.861511	-0.038954	0.000000	0.734279	0.000000	0.000000	0.000000	0.243980	-0.769711	-0.090582	0.000000	0.000000	3.000000	6.000000	0.000000
2020.752534	-0.099966	0.588721	0.014384	77.702011	13.487034	81.861511	-0.038954	0.000000	0.734279	0.000000	0.000000	0.000000	0.243980	-0.769711	-0.090582	0.000000	0.000000	3.000000	6.000000	0.000000
2020.755867	-0.099966	0.588721	0.014384	77.702011	13.487034	81.861511	-0.038954	0.000000	0.734279	0.000000	0.000000	0.000000	0.243980	-0.769711	-0.090582	0.000000	0.000000	3.000000	6.000000	0.000000
2020.759201	-0.099185	0.586192	0.014117	77.629745	13.470884	81.876472	0.001710	0.000000	0.719182	0.000000	0.000000	0.000000	0.234285	-0.758795	-0.079882	0.000000	0.000000	3.000000	6.000000	0.000000
2020.762534	-0.099185	0.586192	0.014117	77.629745	13.470884	81.876472	0.001710	0.000000	0.719182	0.000000	0.000000	0.000000	0.234285	-0.758795	-0.079882	0.000000	0.000000	3.000000	6.000000	0.000000
2020.765867	-0.099185	0.586192	0.014117	77.629745	13.470884	81.876472	0.001710	0.000000	0.719182	0.000000	0.000000	0.000000	0.234285	-0.758795	-0.079882	0.000000	0.000000	3.000000	6.000000	0.000000
2020.769201	-0.098442	0.583677	0.013804	77.609619	13.542150	81.969391	0.040757	0.000000	0.705868	0.000000	0.000000	0.000000	0.222886	-0.754448	-0.094153	0.000000	0.000000	3.000000	6.000000	0.000000
2020.772534	-0.098442	0.583677	0.013804	77.609619	13.542150	81.969391	0.040757	0.000000	0.705868	0.000000	0.000000	0.000000	0.222886	-0.754448	-0.094153	0.000000	0.000000	3.000000	6.000000	0.000000
2020.775867	-0.098442	0.583677	0.013804	77.609619	13.542150	81.969391	0.040757	0.000000	0.705868	0.000000	0.000000	0.000000	0.222886	-0.754448	-0.094153	0.000000	0.000000	3.000000	6.000000	0.000000
2020.779201	-0.097737	0.581177	0.013442	77.642097	13.697120	82.134552	0.077905	0.000000	0.690176	0.000000	0.000000	0.000000	0.211458	-0.750051	-0.108332	0.000000	0.000000	3.000000	6.000000	0.000000
2020.782534	-0.097737	0.581177	0.013442	77.642097	13.697120	82.134552	0.077905	0.000000	0.690176	0.000000	0.000000	0.000000	0.211458	-0.750051	-0.108332	0.000000	0.000000	3.000000	6.000000	0.000000
2020.785867	-0.097737	0.581177	0.013442	77.642097	13.697120	82.134552	0.077905	0.000000	0.690176	0.000000	0.000000	0.000000	0.211458	-0.750051	-0.108332	0.000000	0.000000	3.000000	6.000000	0.000000
2020.789201	-0.097015	0.578734	0.012991	77.732224	13.918550	82.340889	0.113148	0.000000	0.672121	0.000000	0.000000	0.000000	0.216680	-0.732914	-0.135517	0.000000	0.000000	3.000000	6.000000	0.000000
2020.792534	-0.097015	0.578734	0.012991	77.732224	13.918550	82.340889	0.113148	0.000000	0.672121	0.000000	0.000000	0.000000	0.216680	-0.732914	-0.135517	0.000000	0.000000	3.000000	6.000000	0.000000
2020.795867	-0.097015	0.578734	0.012991	77.732224	13.918550	82.340889	0.113148	0.000000	0.672121	0.000000	0.000000	0.000000	0.216680	-0.732914	-0.135517	0.000000	0.000000	3.000000	6.000000	0.000000
2020.799201	-0.096295	0.576401	0.012432	77.840019	14.184578	82.588669	0.149262	0.000000	0.649534	0.000000	0.000000	0.000000	0.215849	-0.699839	-0.167726	0.000000	0.000000	3.000000	6.000000	0.000000
2020.802534	-0.096295	0.576401	0.012432	77.840019	14.184578	82.588669	0.149262	0.000000	0.649534	0.000000	0.000000	0.000000	0.215849	-0.699839	-0.167726	0.000000	0.000000	3.000000	6.000000	0.000000
2020.805867	-0.096295	0.576401	0.012432	77.840019	14.184578	82.588669	0.149262	0.000000	0.649534	0.000000	0.000000	0.000000	0.215849	-0.699839	-0.167726	0.000000	0.000000	3.000000	6.000000	0.000000
2020.809201	-0.095583	0.574253	0.011902	77.913475	14.396706	82.786713	0.185236	0.000000	0.621580	0.000000	0.000000	0.000000	0.213534	-0.644473	-0.158919	0.000000	0.000000	3.000000	6.000000	0.000000
2020.812534	-0.095583	0.574253	0.011902	77.913475	14.396706	82.786713	0.185236	0.000000	0.621580	0.000000	0.000000	0.000000	0.213534	-0.644473	-0.158919	0.000000	0.000000	3.000000	6.000000	0.000000
2020.815867	-0.095583	0.574253	0.011902	77.913475	14.396706	82.786713	0.185236	0.000000	0.621580	0.000000	0.000000	0.000000	0.213534	-0.644473	-0.158919	0.000000	0.000000	3.000000	6.000000	0.000000
2020.819201	-0.094873	0.572334	0.011483	77.877090	14.354160	82.747978	0.220825	0.000000	0.595094	0.000000	0.000000	0.000000	0.213266	-0.575767	-0.125750	0.000000	0.000000	3.000000	6.000000	0.000000
2020.822534	-0.094873	0.572334	0.011483	77.877090	14.354160	82.747978	0.220825	0.000000	0.595094	0.000000	0.000000	0.000000	0.213266	-0.575767	-0.125750	0.000000	0.000000	3.000000	6.000000	0.000000
2020.825867	-0.094873	0.572334	0.011483	77.877090	14.354160	82.747978	0.220825	0.000000	0.595094	0.000000	0.000000	0.000000	0.213266	-0.575767	-0.125750	0.000000	0.000000	3.000000	6.000000	0.000000
2020.829201	-0.094213	0.570703	0.011196	77.719788	13.980650	82.436798	0.256370	0.000000	0.574135	0.000000	0.000000	0.000000	0.197890	-0.489171	-0.085959	0.000000	0.000000	3.000000	6.000000	0.000000
2020.832534	-0.094213	0.570703	0.011196	77.719788	13.980650	82.436798	0.256370	0.000000	0.574135	0.000000	0.000000	0.000000	0.197890	-0.489171	-0.085959	0.000000	0.000000	3.000000	6.000000	0.000000
2020.835867	-0.094213	0.570703	0.011196	77.719788	13.980650	82.436798	0.256370	0.000000	0.574135	0.000000	0.000000	0.000000	0.197890	-0.489171	-0.085959	0.000000	0.000000	3.000000	6.000000	0.000000
2020.839201	-0.093666	0.569297	0.011004	77.524811	13.467743	82.056656	0.289351	0.000000	0.559809	0.000000	0.000000	0.000000	0.164178	-0.421809	-0.057617	0.000000	0.000000	3.000000	6.000000	0.000000
2020.842534	-0.093666	0.569297	0.011004	77.524811	13.467743	82.056656	0.289351	0.000000	0.559809	0.000000	0.000000	0.000000	0.164178	-0.421809	-0.057617	0.000000	0.000000	3.000000	6.000000	0.000000
2020.845867	-0.093666	0.569297	0.011004	77.524811	13.467743	82.056656	0.289351	0.000000	0.559809	0.000000	0.000000	0.000000	0.164178	-0.421809	-0.057617	0.000000	0.000000	3.000000	6.000000	0.000000
2020.849201	-0.093207	0.568140	0.010908	77.327499	12.895086	81.579346	0.316714	0.000000	0.550206	0.000000	0.000000	0.000000	0.137501	-0.347099	-0.028975	0.000000	0.000000	3.000000	6.000000	0.000000
2020.852534	-0.093207	0.568140	0.010908	77.327499	12.895086	81.579346	0.316714	0.000000	0.550206	0.000000	0.000000	0.000000	0.137501	-0.347099	-0.028975	0.000000	0.000000	3.000000	6.000000	0.000000
2020.855867	-0.093207	0.568140	0.010908	77.327499	12.895086	81.579346	0.316714	0.000000	0.550206	0.000000	0.000000	0.000000	0.137501	-0.347099	-0.028975	0.000000	0.000000	3.000000	6.000000	0.000000
2020.859201	-0.092890	0.567186	0.010821	77.153145	12.374257	81.079826	0.339631	0.000000	0.545377	0.000000	0.000000	0.000000	0.095261	-0.286289	-0.026072	0.000000	0.000000	3.000000	6.000000	0.000000
2020.862534	-0.092890	0.567186	0.010821	77.153145	12.374257	81.079826	0.339631	0.000000	0.545377	0.000000	0.000000	0.000000	0.095261	-0.286289	-0.026072	0.000000	0.000000	3.000000	6.000000	0.000000
2020.865867	-0.092890	0.567186	0.010821	77.153145	12.374257	81.079826	0.339631	0.000000	0.545377	0.000000	0.000000	0.000000	0.095261	-0.286289	-0.026072	0.000000	0.000000	3.000000	6.000000	0.000000
2020.869201	-0.092637	0.566355	0.010712	77.012047	11.969696	80.675041	0.355508	0.000000	0.541032	0.000000	0.000000	0.000000	0.075707	-0.249416	-0.032519	0.000000	0.000000	3.000000	6.000000	0.000000
2020.872534	-0.092637	0.566355	0.010712	77.012047	11.969696	80.675041	0.355508	0.000000	0.541032	0.000000	0.000000	0.000000	0.075707	-0.249416	-0.032519	0.000000	0.000000	3.000000	6.000000	0.000000
2020.875867	-0.092637	0.566355	0.010712	77.012047	11.969696	80.675041	0.355508	0.000000	0.541032	0.000000	0.000000	0.000000	0.075707	-0.249416	-0.032519	0.000000	0.000000	3.000000	6.000000	0.000000
2020.879201	-0.092446	0.565654	0.010560	76.912193	11.670343	80.373238	0.368126	0.000000	0.535612	0.000000	0.000000	0.000000	0.057494	-0.210120	-0.045671	0.000000	0.000000	3.000000	6.000000	0.000000
2020.882534	-0.092446	0.565654	0.010560	76.912193	11.670343	80.373238	0.368126	0.000000	0.535612	0.000000	0.000000	0.000000	0.057494	-0.210120	-0.045671	0.000000	0.000000	3.000000	6.000000	0.000000
2020.885867	-0.092446	0.565654	0.010560	76.912193	11.670343	80.373238	0.368126	0.000000	0.535612	0.000000	0.000000	0.000000	0.057494	-0.210120	-0.045671	0.000000	0.000000	3.000000	6.000000	0.000000
2020.889201	-0.092446	0.565654	0.010560	76.846466	11.457921	80.160820	0.377709	0.000000	0.528000	0.000000	0.000000	0.000000	0.057494	-0.210120	-0.045671	0.000000	0.000000	3.000000	6.000000	0.000000
2020.892534	-0.092293	0.565085	0.010369	76.846466	11.457921	80.160820	0.377709	0.000000	0.528000	0.000000	0.000000	0.000000	0.045917	-0.170870	-0.057316	0.000000	0.000000	3.000000	6.000000	0.000000
2020.895867	-0.092293	0.565085	0.010369	76.846466	11.457921	80.160820	0.377709	0.000000	0.528000	0.000000	0.000000	0.000000	0.045917	-0.170870	-0.057316	0.000000	0.000000	3.000000	6.000000	0.000000
2020.899201	-0.092183	0.564637	0.010163	76.809494	11.324181	80.031303	0.377709	0.000000	0.528000	0.000000	0.000000	0.000000	0.032961	-0.134175	-0.061885	0.000000	0.000000	3.000000	6.000000	0.000000
2020.902534	-0.092183	0.564637	0.010163	76.809494	11.324181	80.031303	0.377709	0.000000	0.528000	0.000000	0.000000	0.000000	0.032961	-0.134175	-0.061885	0.000000	0.000000	3.000000	6.000000	0.000000
2020.905867	-0.092183	0.564637	0.010163	76.809494	11.324181	80.031303	0.377709	0.000000	0.528000	0.000000	0.000000	0.000000	0.032961	-0.134175	-0.061885	0.000000	0.000000	3.000000	6.000000	0.000000
2020.909201	-0.092183	0.564637	0.010163	76.808617	11.295697	80.002388	0.390855	0.000000	0.508133	0.000000	0.000000	0.000000	0.032961	-0.134175	-0.061885	0.000000	0.000000	3.000000	6.000000	0.000000
2020.912534	-0.092122	0.564373	0.009970	76.808617	11.295697	80.002388	0.390855	0.000000	0.508133	0.000000	0.000000	0.000000	0.018282	-0.079149	-0.057654	0.000000	0.000000	3.000000	6.000000	0.000000
2020.915867	-0.092122	0.564373	0.009970	76.808617	11.295697	80.002388	0.390855	0.000000	0.508133	0.000000	0.000000	0.000000	0.018282	-0.079149	-0.057654	0.000000	0.000000	3.000000	6.000000	0.000000
2020.919201	-0.092122	0.564373	0.009970	76.821907	11.316270	80.024025	0.390855	0.000000	0.508133	0.000000	0.000000	0.000000	0.018282	-0.079149	-0.057654	0.000000	0.000000	3.000000	6.000000	0.000000
2020.922534	-0.092122	0.564373	0.009970	76.821907	11.316270	80.024025	0.390855	0.000000	0.508133	0.000000	0.000000	0.000000	0.018282	-0.079149	-0.057654	0.000000	0.000000	3.000000	6.000000	0.000000
2020.925867	-0.092109	0.564277	0.009907	76.821907	11.316270	80.024025	0.390855	0.000000	0.508133	0.000000	0.000000	0.000000	0.003766	-0.028973	-0.019094	0.000000	0.000000	3.000000	6.000000	0.000000
2020.929201	-0.092109	0.564277	0.009907	76.813248	11.303692	80.008331	0.393902	0.000000	0.498524	0.000000	0.000000	0.000000	0.003766	-0.028973	-0.019094	0.000000	0.000000	3.000000	6.000000	0.000000
2020.932534	-0.092109	0.564277	0.009907	76.813248	11.303692	80.008331	0.393902	0.000000	0.498524	0.000000	0.000000	0.000000	0.003766	-0.028973	-0.019094	0.000000	0.000000	3.000000	6.000000	0.000000
2020.935867	-0.092109	0.564277	0.009907	76.813248	11.303692	80.008331	0.393902	0.000000	0.498524	0.000000	0.000000	0.000000	0.003766	-0.028973	-0.019094	0.000000	0.000000	3.000000	6.000000	0.000000
2020.939201	-0.092083	0.564530	0.010008	76.790100	11.265639	79.966446	0.394530	0.000000	0.495342	0.000000	0.000000	0.000000	0.007823	0.076075	0.030426	0.000000	0.000000	3.000000	6.000000	0.000000
2020.942534	-0.092083	0.564530	0.010008	76.790100	11.265639	79.966446	0.394530	0.000000	0.495342	0.000000	0.000000	0.000000	0.007823	0.076075	0.030426	0.000000	0.000000	3.000000	6.000000	0.000000
2020.945867	-0.092083	0.564530	0.010008	76.790100	11.265639	79.966446	0.394530	0.000000	0.495342	0.000000	0.000000	0.000000	0.007823	0.076075	0.030426	0.000000	0.000000	3.000000	6.000000	0.000000
2020.949201	-0.092083	0.564530	0.010008	76.754738	11.212296	79.910553	0.395834	0.000000	0.500413	0.000000	0.000000	0.000000	0.007823	0.076075	0.030426	0.000000	0.000000	3.000000	6.000000	0.000000
2020.952534	-0.092079	0.564784	0.010105	76.754738	11.212296	79.910553	0.395834	0.000000	0.500413	0.000000	0.000000	0.000000	0.001183	0.076106	0.029071	0.000000	0.000000	3.000000	6.000000	0.000000
2020.955867	-0.092079	0.564784	0.010105	76.754738	11.212296	79.910553	0.395834	0.000000	0.500413	0.000000	0.000000	0.000000	0.001183	0.076106	0.029071	0.000000	0.000000	3.000000	6.000000	0.000000
2020.959201	-0.092079	0.564784	0.010105	76.717110	11.149455	79.843185	0.395834	0.000000	0.500413	0.000000	0.000000	0.000000	0.001183	0.076106	0.029071	0.000000	0.000000	3.000000	6.000000	0.000000
2020.962534	-0.092079	0.564784	0.010105	76.717110	11.149455	79.843185	0.395834	0.000000	0.500413	0.000000	0.000000	0.000000	0.001183	0.076106	0.029071	0.000000	0.000000	3.000000	6.000000	0.000000
2020.965867	-0.092079	0.565056	0.010219	76.717110	11.149455	79.843185	0.395834	0.000000	0.500413	0.000000	0.000000	0.000000	0.000172	0.081448	0.034221	0.000000	0.000000	3.000000	6.000000	0.000000
2020.969201	-0.092079	0.565056	0.010219	76.688126	11.101986	79.791626	0.396031	0.000000	0.505258	0.000000	0.000000	0.000000	0.000172	0.081448	0.034221	0.000000	0.000000	3.000000	6.000000	0.000000
2020.972534	-0.092079	0.565056	0.010219	76.688126	11.101986	79.791626	0.396031	0.000000	0.505258	0.000000	0.000000	0.000000	0.000172	0.081448	0.034221	0.000000	0.000000	3.000000	6.000000	0.000000
2020.975867	-0.092079	0.565056	0.010219	76.688126	11.101986	79.791626	0.396031	0.000000	0.505258	0.000000	0.000000	0.000000	0.000172	0.081448	0.034221	0.000000	0.000000	3.000000	6.000000	0.000000
2020.979201	-0.092039	0.565430	0.010251	76.667847	11.069691	79.755638	0.396059	0.000000	0.510961	0.000000	0.000000	0.000000	0.011966	0.112407	0.009472	0.000000	0.000000	3.000000	6.000000	0.000000
2020.982534	-0.092039	0.565430	0.010251	76.667847	11.069691	79.755638	0.396059	0.000000	0.510961	0.000000	0.000000	0.000000	0.011966	0.112407	0.009472	0.000000	0.000000	3.000000	6.000000	0.000000
2020.985867	-0.092039	0.565430	0.010251	76.667847	11.069691	79.755638	0.396059	0.000000	0.510961	0.000000	0.000000	0.000000	0.011966	0.112407	0.009472	0.000000	0.000000	3.000000	6.000000	0.000000
2020.989201	-0.092039	0.565430	0.010251	76.664978	11.061987	79.750534	0.398054	0.000000	0.512540	0.000000	0.000000	0.000000	0.011966	0.112407	0.009472	0.000000	0.000000	3.000000	6.000000	0.000000
2020.992534	-0.092024	0.565523	0.010056	76.664978	11.061987	79.750534	0.398054	0.000000	0.512540	0.000000	0.000000	0.000000	0.004604	0.027818	-0.058500	0.000000	0.000000	3.000000	6.000000	0.000000
2020.995867	-0.092024	0.565523	0.010056	76.664978	11.061987	79.750534	0.398054	0.000000	0.512540	0.000000	0.000000	0.000000	0.004604	0.027818	-0.058500	0.000000	0.000000	3.000000	6.000000	0.000000
2020.999201	-0.092022	0.565606	0.009816	76.664948	11.056528	79.750496	0.398054	0.000000	0.512540	0.000000	0.000000	0.000000	0.000352	0.024934	-0.071944	0.000000	0.000000	3.000000	6.000000	0.000000
2021.002534	-0.092022	0.565606	0.009816	76.664948	11.056528	79.750496	0.398054	0.000000	0.512540	0.000000	0.000000	0.000000	0.000352	0.024934	-0.071944	0.000000	0.000000	3.000000	6.000000	0.000000
2021.005867	-0.092022	0.565606	0.009816	76.664948	11.056528	79.750496	0.398054	0.000000	0.512540	0.000000	0.000000	0.000000	0.000352	0.024934	-0.071944	0.000000	0.000000	3.000000	6.000000	0.000000
2021.009201	-0.092022	0.565606	0.009816	76.670753	11.052920	79.760773	0.398880	0.000000	0.490799	0.000000	0.000000	0.000000	0.000352	0.024934	-0.071944	0.000000	0.000000	3.000000	6.000000	0.000000
2021.012534	-0.092085	0.565687	0.009432	76.670753	11.052920	79.760773	0.398880	0.000000	0.490799	0.000000	0.000000	0.000000	-0.018701	0.024268	-0.115315	0.000000	0.000000	3.000000	6.000000	0.000000
2021.015867	-0.092085	0.565687	0.009432	76.670753	11.052920	79.760773	0.398880	0.000000	0.490799	0.000000	0.000000	0.000000	-0.018701	0.024268	-0.115315	0.000000	0.000000	3.000000	6.000000	0.000000
2021.019201	-0.092085	0.565687	0.009432	76.667870	11.031608	79.755638	0.398880	0.000000	0.490799	0.000000	0.000000	0.000000	-0.018701	0.024268	-0.115315	0.000000	0.000000	3.000000	6.000000	0.000000
2021.022534	-0.092085	0.565687	0.009432	76.667870	11.031608	79.755638	0.398880	0.000000	0.490799	0.000000	0.000000	0.000000	-0.018701	0.024268	-0.115315	0.000000	0.000000	3.000000	6.000000	0.000000
2021.025867	-0.092153	0.565829	0.009076	76.667870	11.031608	79.755638	0.398880	0.000000	0.490799	0.000000	0.000000	0.000000	-0.020337	0.042594	-0.106709	0.000000	0.000000	3.000000	6.000000	0.000000
2021.029201	-0.092178	0.566014	0.008740	76.662064	11.010748	79.745361	0.395763	0.000000	0.471580	0.000000	0.000000	0.000000	-0.007681	0.055591	-0.100674	0.000000	0.000000	3.000000	6.000000	0.000000
2021.032534	-0.092178	0.566014	0.008740	76.662064	11.010748	79.745361	0.395763	0.000000	0.471580	0.000000	0.000000	0.000000	-0.007681	0.055591	-0.100674	0.000000	0.000000	3.000000	6.000000	0.000000
2021.035867	-0.092178	0.566014	0.008740	76.662064	11.010748	79.745361	0.395763	0.000000	0.471580	0.000000	0.000000	0.000000	-0.007681	0.055591	-0.100674	0.000000	0.000000	3.000000	6.000000	0.000000
2021.039201	-0.092178	0.566014	0.008740	76.641785	10.973183	79.709572	0.391094	0.000000	0.437017	0.000000	0.000000	0.000000	-0.007681	0.055591	-0.100674	0.000000	0.000000	3.000000	6.000000	0.000000
2021.042534	-0.092124	0.566278	0.008468	76.641785	10.973183	79.709572	0.391094	0.000000	0.437017	0.000000	0.000000	0.000000	0.016151	0.079209	-0.081651	0.000000	0.000000	3.000000	6.000000	0.000000
2021.045867	-0.092124	0.566278	0.008468	76.641785	10.973183	79.709572	0.391094	0.000000	0.437017	0.000000	0.000000	0.000000	0.016151	0.079209	-0.081651	0.000000	0.000000	3.000000	6.000000	0.000000
2021.049201	-0.092124	0.566278	0.008468	76.615685	10.931243	79.663673	0.391094	0.000000	0.437017	0.000000	0.000000	0.000000	0.016151	0.079209	-0.081651	0.000000	0.000000	3.000000	6.000000	0.000000
2021.052534	-0.092124	0.566278	0.008468	76.615685	10.931243	79.663673	0.391094	0.000000	0.437017	0.000000	0.000000	0.000000	0.016151	0.079209	-0.081651	0.000000	0.000000	3.000000	6.000000	0.000000
2021.055867	-0.092028	0.566586	0.008216	76.615685	10.931243	79.663673	0.391094	0.000000	0.437017	0.000000	0.000000	0.000000	0.028743	0.092188	-0.075655	0.000000	0.000000	3.000000	6.000000	0.000000
2021.059201	-0.091915	0.566980	0.007991	76.577957	10.875162	79.597618	0.393785	0.000000	0.423408	0.000000	0.000000	0.000000	0.034015	0.118260	-0.067584	0.000000	0.000000	3.000000	6.000000	0.000000
2021.062534	-0.091915	0.566980	0.007991	76.577957	10.875162	79.597618	0.393785	0.000000	0.423408	0.000000	0.000000	0.000000	0.034015	0.118260	-0.067584	0.000000	0.000000	3.000000	6.000000	0.000000
2021.065867	-0.091915	0.566980	0.007991	76.577957	10.875162	79.597618	0.393785	0.000000	0.423408	0.000000	0.000000	0.000000	0.034015	0.118260	-0.067584	0.000000	0.000000	3.000000	6.000000	0.000000
2021.069201	-0.091915	0.566980	0.007991	76.540230	10.819493	79.531990	0.404245	0.000000	0.399535	0.000000	0.000000	0.000000	0.034015	0.118260	-0.067584	0.000000	0.000000	3.000000	6.000000	0.000000
2021.072534	-0.091827	0.567391	0.007778	76.540230	10.819493	79.531990	0.404245	0.000000	0.399535	0.000000	0.000000	0.000000	0.026370	0.123478	-0.063822	0.000000	0.000000	3.000000	6.000000	0.000000
2021.075867	-0.091827	0.567391	0.007778	76.540230	10.819493	79.531990	0.404245	0.000000	0.399535	0.000000	0.000000	0.000000	0.026370	0.123478	-0.063822	0.000000	0.000000	3.000000	6.000000	0.000000
2021.079201	-0.091827	0.567391	0.007778	76.497337	10.741544	79.450157	0.404245	0.000000	0.399535	0.000000	0.000000	0.000000	0.026370	0.123478	-0.063822	0.000000	0.000000	3.000000	6.000000	0.000000
2021.082534	-0.091827	0.567391	0.007778	76.497337	10.741544	79.450157	0.404245	0.000000	0.399535	0.000000	0.000000	0.000000	0.026370	0.123478	-0.063822	0.000000	0.000000	3.000000	6.000000	0.000000
2021.085867	-0.091779	0.567811	0.007533	76.497337	10.741544	79.450157	0.404245	0.000000	0.399535	0.000000	0.000000	0.000000	0.014515	0.125837	-0.073499	0.000000	0.000000	3.000000	6.000000	0.000000
2021.089201	-0.091786	0.568272	0.007222	76.456650	10.668200	79.380318	0.408640	0.000000	0.388898	0.000000	0.000000	0.000000	-0.002207	0.138342	-0.093226	0.000000	0.000000	3.000000	6.000000	0.000000
2021.092534	-0.091786	0.568272	0.007222	76.456650	10.668200	79.380318	0.408640	0.000000	0.388898	0.000000	0.000000	0.000000	-0.002207	0.138342	-0.093226	0.000000	0.000000	3.000000	6.000000	0.000000
2021.095867	-0.091786	0.568272	0.007222	76.456650	10.668200	79.380318	0.408640	0.000000	0.388898	0.000000	0.000000	0.000000	-0.002207	0.138342	-0.093226	0.000000	0.000000	3.000000	6.000000	0.000000
2021.099201	-0.091786	0.568272	0.007222	76.420891	10.599412	79.320480	0.410692	0.000000	0.361110	0.000000	0.000000	0.000000	-0.002207	0.138342	-0.093226	0.000000	0.000000	3.000000	6.000000	0.000000
2021.102534	-0.091774	0.568695	0.006813	76.420891	10.599412	79.320480	0.410692	0.000000	0.361110	0.000000	0.000000	0.000000	0.003666	0.126996	-0.122768	0.000000	0.000000	3.000000	6.000000	0.000000
2021.105867	-0.091774	0.568695	0.006813	76.420891	10.599412	79.320480	0.410692	0.000000	0.361110	0.000000	0.000000	0.000000	0.003666	0.126996	-0.122768	0.000000	0.000000	3.000000	6.000000	0.000000
2021.109201	-0.091762	0.569132	0.006289	76.388931	10.538474	79.266182	0.410692	0.000000	0.361110	0.000000	0.000000	0.000000	0.003656	0.131106	-0.157203	0.000000	0.000000	3.000000	6.000000	0.000000
2021.112534	-0.091762	0.569132	0.006289	76.388931	10.538474	79.266182	0.410692	0.000000	0.361110	0.000000	0.000000	0.000000	0.003656	0.131106	-0.157203	0.000000	0.000000	3.000000	6.000000	0.000000
2021.115867	-0.091762	0.569132	0.006289	76.388931	10.538474	79.266182	0.410692	0.000000	0.361110	0.000000	0.000000	0.000000	0.003656	0.131106	-0.157203	0.000000	0.000000	3.000000	6.000000	0.000000
2021.119201	-0.091762	0.569132	0.006289	76.374641	10.508366	79.245575	0.411912	0.000000	0.314449	0.000000	0.000000	0.000000	0.003656	0.131106	-0.157203	0.000000	0.000000	3.000000	6.000000	0.000000
2021.122534	-0.091695	0.569529	0.005607	76.374641	10.508366	79.245575	0.411912	0.000000	0.314449	0.000000	0.000000	0.000000	0.019946	0.119018	-0.204532	0.000000	0.000000	3.000000	6.000000	0.000000
2021.125867	-0.091695	0.569529	0.005607	76.374641	10.508366	79.245575	0.411912	0.000000	0.314449	0.000000	0.000000	0.000000	0.019946	0.119018	-0.204532	0.000000	0.000000	3.000000	6.000000	0.000000
2021.129201	-0.091596	0.569885	0.004763	76.373161	10.504857	79.256981	0.411912	0.000000	0.314449	0.000000	0.000000	0.000000	0.029653	0.106731	-0.253193	0.000000	0.000000	3.000000	6.000000	0.000000
2021.132534	-0.091596	0.569885	0.004763	76.373161	10.504857	79.256981	0.411912	0.000000	0.314449	0.000000	0.000000	0.000000	0.029653	0.106731	-0.253193	0.000000	0.000000	3.000000	6.000000	0.000000
2021.135867	-0.091596	0.569885	0.004763	76.373161	10.504857	79.256981	0.411912	0.000000	0.314449	0.000000	0.000000	0.000000	0.029653	0.106731	-0.253193	0.000000	0.000000	3.000000	6.000000	0.000000
2021.139201	-0.091424	0.570243	0.003777	76.393372	10.563836	79.320572	0.420178	0.000000	0.238161	0.000000	0.000000	0.000000	0.051857	0.107334	-0.295950	0.000000	0.000000	3.000000	6.000000	0.000000
2021.142534	-0.091424	0.570243	0.003777	76.393372	10.563836	79.320572	0.420178	0.000000	0.238161	0.000000	0.000000	0.000000	0.051857	0.107334	-0.295950	0.000000	0.000000	3.000000	6.000000	0.000000
2021.145867	-0.091424	0.570243	0.003777	76.393372	10.563836	79.320572	0.420178	0.000000	0.238161	0.000000	0.000000	0.000000	0.051857	0.107334	-0.295950	0.000000	0.000000	3.000000	6.000000	0.000000
2021.149201	-0.091158	0.570619	0.002669	76.428940	10.702612	79.465675	0.428821	0.000000	0.188836	0.000000	0.000000	0.000000	0.079526	0.113005	-0.332344	0.000000	0.000000	3.000000	6.000000	0.000000
2021.152534	-0.091158	0.570619	0.002669	76.428940	10.702612	79.465675	0.428821	0.000000	0.188836	0.000000	0.000000	0.000000	0.079526	0.113005	-0.332344	0.000000	0.000000	3.000000	6.000000	0.000000
2021.155867	-0.091158	0.570619	0.002669	76.428940	10.702612	79.465675	0.428821	0.000000	0.188836	0.000000	0.000000	0.000000	0.079526	0.113005	-0.332344	0.000000	0.000000	3.000000	6.000000	0.000000
2021.159201	-0.090820	0.570983	0.001533	76.460236	10.949963	79.743599	0.442075	0.000000	0.133445	0.000000	0.000000	0.000000	0.101523	0.109088	-0.340911	0.000000	0.000000	3.000000	6.000000	0.000000
2021.162534	-0.090820	0.570983	0.001533	76.460236	10.949963	79.743599	0.442075	0.000000	0.133445	0.000000	0.000000	0.000000	0.101523	0.109088	-0.340911	0.000000	0.000000	3.000000	6.000000	0.000000
2021.165867	-0.090820	0.570983	0.001533	76.460236	10.949963	79.743599	0.442075	0.000000	0.133445	0.000000	0.000000	0.000000	0.101523	0.109088	-0.340911	0.000000	0.000000	3.000000	6.000000	0.000000
2021.169201	-0.090424	0.571392	0.000328	76.475235	11.214561	80.058853	0.458996	0.000000	0.076627	0.000000	0.000000	0.000000	0.118961	0.122711	-0.361493	0.000000	0.000000	3.000000	6.000000	0.000000
2021.172534	-0.090424	0.571392	0.000328	76.475235	11.214561	80.058853	0.458996	0.000000	0.076627	0.000000	0.000000	0.000000	0.118961	0.122711	-0.361493	0.000000	0.000000	3.000000	6.000000	0.000000
2021.175867	-0.090424	0.571392	0.000328	76.475235	11.214561	80.058853	0.458996	0.000000	0.076627	0.000000	0.000000	0.000000	0.118961	0.122711	-0.361493	0.000000	0.000000	3.000000	6.000000	0.000000
2021.179201	-0.090081	0.571770	-0.000949	76.475342	11.313866	80.169579	0.478823	0.000000	0.016378	0.000000	0.000000	0.000000	0.102713	0.113224	-0.383071	0.000000	0.000000	3.000000	6.000000	0.000000
2021.182534	-0.090081	0.571770	-0.000949	76.475342	11.313866	80.169579	0.478823	0.000000	0.016378	0.000000	0.000000	0.000000	0.102713	0.113224	-0.383071	0.000000	0.000000	3.000000	6.000000	0.000000
2021.185867	-0.090081	0.571770	-0.000949	76.475342	11.313866	80.169579	0.478823	0.000000	0.016378	0.000000	0.000000	0.000000	0.102713	0.113224	-0.383071	0.000000	0.000000	3.000000	6.000000	0.000000
2021.189201	-0.089798	0.572176	-0.002270	76.481140	11.326548	80.179840	0.495941	0.000000	-0.047467	0.000000	0.000000	0.000000	0.084948	0.121965	-0.396155	0.000000	0.000000	3.000000	6.000000	0.000000
2021.192534	-0.089798	0.572176	-0.002270	76.481140	11.326548	80.179840	0.495941	0.000000	-0.047467	0.000000	0.000000	0.000000	0.084948	0.121965	-0.396155	0.000000	0.000000	3.000000	6.000000	0.000000
2021.195867	-0.089798	0.572176	-0.002270	76.481140	11.326548	80.179840	0.495941	0.000000	-0.047467	0.000000	0.000000	0.000000	0.084948	0.121965	-0.396155	0.000000	0.000000	3.000000	6.000000	0.000000
2021.199201	-0.089567	0.572576	-0.003668	76.486908	11.331074	80.190056	0.510099	0.000000	-0.113493	0.000000	0.000000	0.000000	0.069394	0.119875	-0.419559	0.000000	0.000000	3.000000	6.000000	0.000000
2021.202534	-0.089567	0.572576	-0.003668	76.486908	11.331074	80.190056	0.510099	0.000000	-0.113493	0.000000	0.000000	0.000000	0.069394	0.119875	-0.419559	0.000000	0.000000	3.000000	6.000000	0.000000
2021.205867	-0.089567	0.572576	-0.003668	76.486908	11.331074	80.190056	0.510099	0.000000	-0.113493	0.000000	0.000000	0.000000	0.069394	0.119875	-0.419559	0.000000	0.000000	3.000000	6.000000	0.000000
2021.209201	-0.089417	0.572953	-0.005102	76.492706	11.324725	80.200325	0.521665	0.000000	-0.183419	0.000000	0.000000	0.000000	0.044821	0.113249	-0.430202	0.000000	0.000000	3.000000	6.000000	0.000000
2021.212534	-0.089417	0.572953	-0.005102	76.492706	11.324725	80.200325	0.521665	0.000000	-0.183419	0.000000	0.000000	0.000000	0.044821	0.113249	-0.430202	0.000000	0.000000	3.000000	6.000000	0.000000
2021.215867	-0.089417	0.572953	-0.005102	76.492706	11.324725	80.200325	0.521665	0.000000	-0.183419	0.000000	0.000000	0.000000	0.044821	0.113249	-0.430202	0.000000	0.000000	3.000000	6.000000	0.000000
2021.219201	-0.089355	0.573369	-0.006544	76.498474	11.310244	80.210594	0.529136	0.000000	-0.255120	0.000000	0.000000	0.000000	0.018818	0.124793	-0.432361	0.000000	0.000000	3.000000	6.000000	0.000000
2021.222534	-0.089355	0.573369	-0.006544	76.498474	11.310244	80.210594	0.529136	0.000000	-0.255120	0.000000	0.000000	0.000000	0.018818	0.124793	-0.432361	0.000000	0.000000	3.000000	6.000000	0.000000
2021.225867	-0.089355	0.573369	-0.006544	76.498474	11.310244	80.210594	0.529136	0.000000	-0.255120	0.000000	0.000000	0.000000	0.018818	0.124793	-0.432361	0.000000	0.000000	3.000000	6.000000	0.000000
2021.229201	-0.089364	0.573766	-0.007952	76.501999	11.277869	80.209206	0.532272	0.000000	-0.327180	0.000000	0.000000	0.000000	-0.002683	0.119072	-0.422470	0.000000	0.000000	3.000000	6.000000	0.000000
2021.232534	-0.089364	0.573766	-0.007952	76.501999	11.277869	80.209206	0.532272	0.000000	-0.327180	0.000000	0.000000	0.000000	-0.002683	0.119072	-0.422470	0.000000	0.000000	3.000000	6.000000	0.000000
2021.235867	-0.089364	0.573766	-0.007952	76.501999	11.277869	80.209206	0.532272	0.000000	-0.327180	0.000000	0.000000	0.000000	-0.002683	0.119072	-0.422470	0.000000	0.000000	3.000000	6.000000	0.000000
2021.239201	-0.089447	0.574162	-0.009310	76.502022	11.234357	80.209198	0.531825	0.000000	-0.397592	0.000000	0.000000	0.000000	-0.025075	0.118854	-0.407382	0.000000	0.000000	3.000000	6.000000	0.000000
2021.242534	-0.089447	0.574162	-0.009310	76.502022	11.234357	80.209198	0.531825	0.000000	-0.397592	0.000000	0.000000	0.000000	-0.025075	0.118854	-0.407382	0.000000	0.000000	3.000000	6.000000	0.000000
2021.245867	-0.089447	0.574162	-0.009310	76.502022	11.234357	80.209198	0.531825	0.000000	-0.397592	0.000000	0.000000	0.000000	-0.025075	0.118854	-0.407382	0.000000	0.000000	3.000000	6.000000	0.000000
2021.249201	-0.089600	0.574579	-0.010532	76.493332	11.170428	80.193810	0.527646	0.000000	-0.465489	0.000000	0.000000	0.000000	-0.045873	0.125149	-0.366590	0.000000	0.000000	3.000000	6.000000	0.000000
2021.252534	-0.089600	0.574579	-0.010532	76.493332	11.170428	80.193810	0.527646	0.000000	-0.465489	0.000000	0.000000	0.000000	-0.045873	0.125149	-0.366590	0.000000	0.000000	3.000000	6.000000	0.000000
2021.255867	-0.089600	0.574579	-0.010532	76.493332	11.170428	80.193810	0.527646	0.000000	-0.465489	0.000000	0.000000	0.000000	-0.045873	0.125149	-0.366590	0.000000	0.000000	3.000000	6.000000	0.000000
2021.259201	-0.089802	0.574994	-0.011607	76.478889	11.093838	80.168190	0.520001	0.000000	-0.526587	0.000000	0.000000	0.000000	-0.060730	0.124234	-0.322596	0.000000	0.000000	3.000000	6.000000	0.000000
2021.262534	-0.089802	0.574994	-0.011607	76.478889	11.093838	80.168190	0.520001	0.000000	-0.526587	0.000000	0.000000	0.000000	-0.060730	0.124234	-0.322596	0.000000	0.000000	3.000000	6.000000	0.000000
2021.265867	-0.089802	0.574994	-0.011607	76.478889	11.093838	80.168190	0.520001	0.000000	-0.526587	0.000000	0.000000	0.000000	-0.060730	0.124234	-0.322596	0.000000	0.000000	3.000000	6.000000	0.000000
2021.269201	-0.090089	0.575395	-0.012585	76.461487	11.004165	80.137497	0.509879	0.000000	-0.580353	0.000000	0.000000	0.000000	-0.085867	0.120386	-0.293332	0.000000	0.000000	3.000000	6.000000	0.000000
2021.272534	-0.090089	0.575395	-0.012585	76.461487	11.004165	80.137497	0.509879	0.000000	-0.580353	0.000000	0.000000	0.000000	-0.085867	0.120386	-0.293332	0.000000	0.000000	3.000000	6.000000	0.000000
2021.275867	-0.090089	0.575395	-0.012585	76.461487	11.004165	80.137497	0.509879	0.000000	-0.580353	0.000000	0.000000	0.000000	-0.085867	0.120386	-0.293332	0.000000	0.000000	3.000000	6.000000	0.000000
2021.279201	-0.090089	0.575395	-0.012585	76.441261	10.904202	80.101814	0.495568	0.000000	-0.629242	0.000000	0.000000	0.000000	-0.085867	0.120386	-0.293332	0.000000	0.000000	3.000000	6.000000	0.000000
2021.282534	-0.090472	0.575788	-0.013401	76.441261	10.904202	80.101814	0.495568	0.000000	-0.629242	0.000000	0.000000	0.000000	-0.114925	0.117928	-0.244815	0.000000	0.000000	3.000000	6.000000	0.000000
2021.285867	-0.090472	0.575788	-0.013401	76.441261	10.904202	80.101814	0.495568	0.000000	-0.629242	0.000000	0.000000	0.000000	-0.114925	0.117928	-0.244815	0.000000	0.000000	3.000000	6.000000	0.000000
2021.289201	-0.090928	0.576116	-0.014171	76.420990	10.793450	80.066216	0.495568	0.000000	-0.629242	0.000000	0.000000	0.000000	-0.136955	0.098456	-0.231016	0.000000	0.000000	3.000000	6.000000	0.000000
2021.292534	-0.090928	0.576116	-0.014171	76.420990	10.793450	80.066216	0.495568	0.000000	-0.629242	0.000000	0.000000	0.000000	-0.136955	0.098456	-0.231016	0.000000	0.000000	3.000000	6.000000	0.000000
2021.295867	-0.090928	0.576116	-0.014171	76.420990	10.793450	80.066216	0.495568	0.000000	-0.629242	0.000000	0.000000	0.000000	-0.136955	0.098456	-0.231016	0.000000	0.000000	3.000000	6.000000	0.000000
2021.299201	-0.090928	0.576116	-0.014171	76.406525	10.684478	80.040863	0.453588	0.000000	-0.708547	0.000000	0.000000	0.000000	-0.136955	0.098456	-0.231016	0.000000	0.000000	3.000000	6.000000	0.000000
2021.302534	-0.091460	0.576422	-0.014884	76.406525	10.684478	80.040863	0.453588	0.000000	-0.708547	0.000000	0.000000	0.000000	-0.159630	0.091902	-0.214004	0.000000	0.000000	3.000000	6.000000	0.000000
2021.305867	-0.091460	0.576422	-0.014884	76.406525	10.684478	80.040863	0.453588	0.000000	-0.708547	0.000000	0.000000	0.000000	-0.159630	0.091902	-0.214004	0.000000	0.000000	3.000000	6.000000	0.000000
2021.309201	-0.092099	0.576694	-0.015498	76.389145	10.559767	80.010483	0.453588	0.000000	-0.708547	0.000000	0.000000	0.000000	-0.191552	0.081327	-0.184249	0.000000	0.000000	3.000000	6.000000	0.000000
2021.312534	-0.092099	0.576694	-0.015498	76.389145	10.559767	80.010483	0.453588	0.000000	-0.708547	0.000000	0.000000	0.000000	-0.191552	0.081327	-0.184249	0.000000	0.000000	3.000000	6.000000	0.000000
2021.315867	-0.092099	0.576694	-0.015498	76.389145	10.559767	80.010483	0.453588	0.000000	-0.708547	0.000000	0.000000	0.000000	-0.191552	0.081327	-0.184249	0.000000	0.000000	3.000000	6.000000	0.000000
2021.319201	-0.092099	0.576694	-0.015498	76.368889	10.422091	79.975174	0.395058	0.000000	-0.774922	0.000000	0.000000	0.000000	-0.191552	0.081327	-0.184249	0.000000	0.000000	3.000000	6.000000	0.000000
2021.322534	-0.092839	0.576937	-0.016037	76.368889	10.422091	79.975174	0.395058	0.000000	-0.774922	0.000000	0.000000	0.000000	-0.222063	0.072970	-0.161653	0.000000	0.000000	3.000000	6.000000	0.000000
2021.325867	-0.092839	0.576937	-0.016037	76.368889	10.422091	79.975174	0.395058	0.000000	-0.774922	0.000000	0.000000	0.000000	-0.222063	0.072970	-0.161653	0.000000	0.000000	3.000000	6.000000	0.000000
2021.329201	-0.093652	0.577181	-0.016435	76.348602	10.276339	79.939934	0.395058	0.000000	-0.774922	0.000000	0.000000	0.000000	-0.243774	0.073348	-0.119205	0.000000	0.000000	3.000000	6.000000	0.000000
2021.332534	-0.093652	0.577181	-0.016435	76.348602	10.276339	79.939934	0.395058	0.000000	-0.774922	0.000000	0.000000	0.000000	-0.243774	0.073348	-0.119205	0.000000	0.000000	3.000000	6.000000	0.000000
2021.335867	-0.093652	0.577181	-0.016435	76.348602	10.276339	79.939934	0.395058	0.000000	-0.774922	0.000000	0.000000	0.000000	-0.243774	0.073348	-0.119205	0.000000	0.000000	3.000000	6.000000	0.000000
2021.339201	-0.093652	0.577181	-0.016435	76.326462	10.142028	79.924278	0.317418	0.000000	-0.821732	0.000000	0.000000	0.000000	-0.243774	0.073348	-0.119205	0.000000	0.000000	3.000000	6.000000	0.000000
2021.342534	-0.094531	0.577367	-0.016719	76.326462	10.142028	79.924278	0.317418	0.000000	-0.821732	0.000000	0.000000	0.000000	-0.263930	0.055754	-0.085196	0.000000	0.000000	3.000000	6.000000	0.000000
2021.345867	-0.094531	0.577367	-0.016719	76.326462	10.142028	79.924278	0.317418	0.000000	-0.821732	0.000000	0.000000	0.000000	-0.263930	0.055754	-0.085196	0.000000	0.000000	3.000000	6.000000	0.000000
2021.349201	-0.095457	0.577519	-0.016891	76.299919	10.034976	79.953949	0.317418	0.000000	-0.821732	0.000000	0.000000	0.000000	-0.277604	0.045593	-0.051855	0.000000	0.000000	3.000000	6.000000	0.000000
2021.352534	-0.095457	0.577519	-0.016891	76.299919	10.034976	79.953949	0.317418	0.000000	-0.821732	0.000000	0.000000	0.000000	-0.277604	0.045593	-0.051855	0.000000	0.000000	3.000000	6.000000	0.000000
2021.355867	-0.095457	0.577519	-0.016891	76.299919	10.034976	79.953949	0.317418	0.000000	-0.821732	0.000000	0.000000	0.000000	-0.277604	0.045593	-0.051855	0.000000	0.000000	3.000000	6.000000	0.000000
2021.359201	-0.095457	0.577519	-0.016891	76.269730	10.001939	80.090416	0.227163	0.000000	-0.844574	0.000000	0.000000	0.000000	-0.277604	0.045593	-0.051855	0.000000	0.000000	3.000000	6.000000	0.000000
2021.362534	-0.096438	0.577584	-0.017009	76.269730	10.001939	80.090416	0.227163	0.000000	-0.844574	0.000000	0.000000	0.000000	-0.294397	0.019386	-0.035323	0.000000	0.000000	3.000000	6.000000	0.000000
2021.365867	-0.096438	0.577584	-0.017009	76.269730	10.001939	80.090416	0.227163	0.000000	-0.844574	0.000000	0.000000	0.000000	-0.294397	0.019386	-0.035323	0.000000	0.000000	3.000000	6.000000	0.000000
2021.369201	-0.097499	0.577604	-0.017066	76.234505	10.048725	80.345810	0.227163	0.000000	-0.844574	0.000000	0.000000	0.000000	-0.318288	0.005936	-0.017094	0.000000	0.000000	3.000000	6.000000	0.000000
2021.372534	-0.097499	0.577604	-0.017066	76.234505	10.048725	80.345810	0.227163	0.000000	-0.844574	0.000000	0.000000	0.000000	-0.318288	0.005936	-0.017094	0.000000	0.000000	3.000000	6.000000	0.000000
2021.375867	-0.097499	0.577604	-0.017066	76.234505	10.048725	80.345810	0.227163	0.000000	-0.844574	0.000000	0.000000	0.000000	-0.318288	0.005936	-0.017094	0.000000	0.000000	3.000000	6.000000	0.000000
2021.379201	-0.098699	0.577560	-0.017094	76.192062	10.182649	80.738319	0.125049	0.000000	-0.853310	0.000000	0.000000	0.000000	-0.359984	-0.012947	-0.008367	0.000000	0.000000	3.000000	6.000000	0.000000
2021.382534	-0.098699	0.577560	-0.017094	76.192062	10.182649	80.738319	0.125049	0.000000	-0.853310	0.000000	0.000000	0.000000	-0.359984	-0.012947	-0.008367	0.000000	0.000000	3.000000	6.000000	0.000000
2021.385867	-0.098699	0.577560	-0.017094	76.192062	10.182649	80.738319	0.125049	0.000000	-0.853310	0.000000	0.000000	0.000000	-0.359984	-0.012947	-0.008367	0.000000	0.000000	3.000000	6.000000	0.000000
2021.389201	-0.100016	0.577479	-0.017096	76.136414	10.412477	81.286514	0.065051	0.000000	-0.854704	0.000000	0.000000	0.000000	-0.395105	-0.024445	-0.000488	0.000000	0.000000	3.000000	6.000000	0.000000
2021.392534	-0.100016	0.577479	-0.017096	76.136414	10.412477	81.286514	0.065051	0.000000	-0.854704	0.000000	0.000000	0.000000	-0.395105	-0.024445	-0.000488	0.000000	0.000000	3.000000	6.000000	0.000000
2021.395867	-0.100016	0.577479	-0.017096	76.136414	10.412477	81.286514	0.065051	0.000000	-0.854704	0.000000	0.000000	0.000000	-0.395105	-0.024445	-0.000488	0.000000	0.000000	3.000000	6.000000	0.000000
2021.399201	-0.101486	0.577363	-0.017013	76.070541	10.687922	81.919212	-0.000800	0.000000	-0.854786	0.000000	0.000000	0.000000	-0.441037	-0.034736	0.024775	0.000000	0.000000	3.000000	6.000000	0.000000
2021.402534	-0.101486	0.577363	-0.017013	76.070541	10.687922	81.919212	-0.000800	0.000000	-0.854786	0.000000	0.000000	0.000000	-0.441037	-0.034736	0.024775	0.000000	0.000000	3.000000	6.000000	0.000000
2021.405867	-0.101486	0.577363	-0.017013	76.070541	10.687922	81.919212	-0.000800	0.000000	-0.854786	0.000000	0.000000	0.000000	-0.441037	-0.034736	0.024775	0.000000	0.000000	3.000000	6.000000	0.000000
2021.409201	-0.103059	0.577202	-0.016879	75.995552	11.023544	82.628082	-0.074306	0.000000	-0.850657	0.000000	0.000000	0.000000	-0.471933	-0.048406	0.040373	0.000000	0.000000	3.000000	6.000000	0.000000
2021.412534	-0.103059	0.577202	-0.016879	75.995552	11.023544	82.628082	-0.074306	0.000000	-0.850657	0.000000	0.000000	0.000000	-0.471933	-0.048406	0.040373	0.000000	0.000000	3.000000	6.000000	0.000000
2021.415867	-0.103059	0.577202	-0.016879	75.995552	11.023544	82.628082	-0.074306	0.000000	-0.850657	0.000000	0.000000	0.000000	-0.471933	-0.048406	0.040373	0.000000	0.000000	3.000000	6.000000	0.000000
2021.419201	-0.104657	0.577012	-0.016656	75.906471	11.425659	83.441444	-0.152961	0.000000	-0.843928	0.000000	0.000000	0.000000	-0.479188	-0.056855	0.066678	0.000000	0.000000	3.000000	6.000000	0.000000
2021.422534	-0.104657	0.577012	-0.016656	75.906471	11.425659	83.441444	-0.152961	0.000000	-0.843928	0.000000	0.000000	0.000000	-0.479188	-0.056855	0.066678	0.000000	0.000000	3.000000	6.000000	0.000000
2021.425867	-0.104657	0.577012	-0.016656	75.906471	11.425659	83.441444	-0.152961	0.000000	-0.843928	0.000000	0.000000	0.000000	-0.479188	-0.056855	0.066678	0.000000	0.000000	3.000000	6.000000	0.000000
2021.429201	-0.106332	0.576783	-0.016402	75.804649	11.902855	83.824654	-0.232826	0.000000	-0.832815	0.000000	0.000000	0.000000	-0.502620	-0.068657	0.076245	0.000000	0.000000	3.000000	6.000000	0.000000
2021.432534	-0.106332	0.576783	-0.016402	75.804649	11.902855	83.824654	-0.232826	0.000000	-0.832815	0.000000	0.000000	0.000000	-0.502620	-0.068657	0.076245	0.000000	0.000000	3.000000	6.000000	0.000000
2021.435867	-0.106332	0.576783	-0.016402	75.804649	11.902855	83.824654	-0.232826	0.000000	-0.832815	0.000000	0.000000	0.000000	-0.502620	-0.068657	0.076245	0.000000	0.000000	3.000000	6.000000	0.000000
2021.439201	-0.108043	0.576540	-0.016113	75.672394	12.522504	83.762321	-0.316596	0.000000	-0.820107	0.000000	0.000000	0.000000	-0.513211	-0.073143	0.086702	0.000000	0.000000	3.000000	6.000000	0.000000
2021.442534	-0.108043	0.576540	-0.016113	75.672394	12.522504	83.762321	-0.316596	0.000000	-0.820107	0.000000	0.000000	0.000000	-0.513211	-0.073143	0.086702	0.000000	0.000000	3.000000	6.000000	0.000000
2021.445867	-0.108043	0.576540	-0.016113	75.672394	12.522504	83.762321	-0.316596	0.000000	-0.820107	0.000000	0.000000	0.000000	-0.513211	-0.073143	0.086702	0.000000	0.000000	3.000000	6.000000	0.000000
2021.449201	-0.109823	0.576245	-0.015834	75.504601	13.326520	83.981560	-0.402131	0.000000	-0.805657	0.000000	0.000000	0.000000	-0.533983	-0.088430	0.083721	0.000000	0.000000	3.000000	6.000000	0.000000
2021.452534	-0.109823	0.576245	-0.015834	75.504601	13.326520	83.981560	-0.402131	0.000000	-0.805657	0.000000	0.000000	0.000000	-0.533983	-0.088430	0.083721	0.000000	0.000000	3.000000	6.000000	0.000000
2021.455867	-0.109823	0.576245	-0.015834	75.504601	13.326520	83.981560	-0.402131	0.000000	-0.805657	0.000000	0.000000	0.000000	-0.533983	-0.088430	0.083721	0.000000	0.000000	3.000000	6.000000	0.000000
2021.459201	-0.111693	0.575899	-0.015571	75.300362	14.264384	84.834068	-0.491128	0.000000	-0.791703	0.000000	0.000000	0.000000	-0.561110	-0.103735	0.078877	0.000000	0.000000	3.000000	6.000000	0.000000
2021.462534	-0.111693	0.575899	-0.015571	75.300362	14.264384	84.834068	-0.491128	0.000000	-0.791703	0.000000	0.000000	0.000000	-0.561110	-0.103735	0.078877	0.000000	0.000000	3.000000	6.000000	0.000000
2021.465867	-0.111693	0.575899	-0.015571	75.300362	14.264384	84.834068	-0.491128	0.000000	-0.791703	0.000000	0.000000	0.000000	-0.561110	-0.103735	0.078877	0.000000	0.000000	3.000000	6.000000	0.000000
2021.469201	-0.113634	0.575570	-0.015316	75.067757	15.263043	86.120605	-0.584647	0.000000	-0.778557	0.000000	0.000000	0.000000	-0.582350	-0.098846	0.076605	0.000000	0.000000	3.000000	6.000000	0.000000
2021.472534	-0.113634	0.575570	-0.015316	75.067757	15.263043	86.120605	-0.584647	0.000000	-0.778557	0.000000	0.000000	0.000000	-0.582350	-0.098846	0.076605	0.000000	0.000000	3.000000	6.000000	0.000000
2021.475867	-0.113634	0.575570	-0.015316	75.067757	15.263043	86.120605	-0.584647	0.000000	-0.778557	0.000000	0.000000	0.000000	-0.582350	-0.098846	0.076605	0.000000	0.000000	3.000000	6.000000	0.000000
2021.479201	-0.115629	0.575206	-0.015051	74.815323	16.235048	87.386490	-0.681705	0.000000	-0.765790	0.000000	0.000000	0.000000	-0.598357	-0.108909	0.079453	0.000000	0.000000	3.000000	6.000000	0.000000
2021.482534	-0.115629	0.575206	-0.015051	74.815323	16.235048	87.386490	-0.681705	0.000000	-0.765790	0.000000	0.000000	0.000000	-0.598357	-0.108909	0.079453	0.000000	0.000000	3.000000	6.000000	0.000000
2021.485867	-0.115629	0.575206	-0.015051	74.815323	16.235048	87.386490	-0.681705	0.000000	-0.765790	0.000000	0.000000	0.000000	-0.598357	-0.108909	0.079453	0.000000	0.000000	3.000000	6.000000	0.000000
2021.489201	-0.117642	0.574870	-0.014739	74.557007	17.140297	88.238541	-0.781431	0.000000	-0.752548	0.000000	0.000000	0.000000	-0.604075	-0.100866	0.093697	0.000000	0.000000	3.000000	6.000000	0.000000
2021.492534	-0.117642	0.574870	-0.014739	74.557007	17.140297	88.238541	-0.781431	0.000000	-0.752548	0.000000	0.000000	0.000000	-0.604075	-0.100866	0.093697	0.000000	0.000000	3.000000	6.000000	0.000000
2021.495867	-0.117642	0.574870	-0.014739	74.557007	17.140297	88.238541	-0.781431	0.000000	-0.752548	0.000000	0.000000	0.000000	-0.604075	-0.100866	0.093697	0.000000	0.000000	3.000000	6.000000	0.000000
2021.499201	-0.119666	0.574525	-0.014413	74.305199	17.943268	88.567291	-0.882110	0.000000	-0.736932	0.000000	0.000000	0.000000	-0.607243	-0.103561	0.097735	0.000000	0.000000	3.000000	6.000000	0.000000
2021.502534	-0.119666	0.574525	-0.014413	74.305199	17.943268	88.567291	-0.882110	0.000000	-0.736932	0.000000	0.000000	0.000000	-0.607243	-0.103561	0.097735	0.000000	0.000000	3.000000	6.000000	0.000000
2021.505867	-0.119666	0.574525	-0.014413	74.305199	17.943268	88.567291	-0.882110	0.000000	-0.736932	0.000000	0.000000	0.000000	-0.607243	-0.103561	0.097735	0.000000	0.000000	3.000000	6.000000	0.000000
2021.509201	-0.121687	0.574163	-0.014045	74.101654	18.628942	88.658905	-0.983317	0.000000	-0.720642	0.000000	0.000000	0.000000	-0.606067	-0.108501	0.110372	0.000000	0.000000	3.000000	6.000000	0.000000
2021.512534	-0.121687	0.574163	-0.014045	74.101654	18.628942	88.658905	-0.983317	0.000000	-0.720642	0.000000	0.000000	0.000000	-0.606067	-0.108501	0.110372	0.000000	0.000000	3.000000	6.000000	0.000000
2021.515867	-0.121687	0.574163	-0.014045	74.101654	18.628942	88.658905	-0.983317	0.000000	-0.720642	0.000000	0.000000	0.000000	-0.606067	-0.108501	0.110372	0.000000	0.000000	3.000000	6.000000	0.000000
2021.519201	-0.123726	0.573807	-0.013716	73.978180	19.283686	89.024536	-1.084329	0.000000	-0.702247	0.000000	0.000000	0.000000	-0.611879	-0.106912	0.098790	0.000000	0.000000	3.000000	6.000000	0.000000
2021.522534	-0.123726	0.573807	-0.013716	73.978180	19.283686	89.024536	-1.084329	0.000000	-0.702247	0.000000	0.000000	0.000000	-0.611879	-0.106912	0.098790	0.000000	0.000000	3.000000	6.000000	0.000000
2021.525867	-0.123726	0.573807	-0.013716	73.978180	19.283686	89.024536	-1.084329	0.000000	-0.702247	0.000000	0.000000	0.000000	-0.611879	-0.106912	0.098790	0.000000	0.000000	3.000000	6.000000	0.000000
2021.529201	-0.125770	0.573449	-0.013396	73.952087	19.943056	89.744408	-1.186308	0.000000	-0.685782	0.000000	0.000000	0.000000	-0.613241	-0.107518	0.095825	0.000000	0.000000	3.000000	6.000000	0.000000
2021.532534	-0.125770	0.573449	-0.013396	73.952087	19.943056	89.744408	-1.186308	0.000000	-0.685782	0.000000	0.000000	0.000000	-0.613241	-0.107518	0.095825	0.000000	0.000000	3.000000	6.000000	0.000000
2021.535867	-0.125770	0.573449	-0.013396	73.952087	19.943056	89.744408	-1.186308	0.000000	-0.685782	0.000000	0.000000	0.000000	-0.613241	-0.107518	0.095825	0.000000	0.000000	3.000000	6.000000	0.000000
2021.539201	-0.127791	0.573142	-0.013024	73.986031	20.561663	90.486740	-1.288515	0.000000	-0.669811	0.000000	0.000000	0.000000	-0.606299	-0.092081	0.111636	0.000000	0.000000	3.000000	6.000000	0.000000
2021.542534	-0.127791	0.573142	-0.013024	73.986031	20.561663	90.486740	-1.288515	0.000000	-0.669811	0.000000	0.000000	0.000000	-0.606299	-0.092081	0.111636	0.000000	0.000000	3.000000	6.000000	0.000000
2021.545867	-0.127791	0.573142	-0.013024	73.986031	20.561663	90.486740	-1.288515	0.000000	-0.669811	0.000000	0.000000	0.000000	-0.606299	-0.092081	0.111636	0.000000	0.000000	3.000000	6.000000	0.000000
2021.549201	-0.129721	0.572868	-0.012597	74.039009	21.087641	90.950882	-1.389565	0.000000	-0.651205	0.000000	0.000000	0.000000	-0.579022	-0.081968	0.128060	0.000000	0.000000	3.000000	6.000000	0.000000
2021.552534	-0.129721	0.572868	-0.012597	74.039009	21.087641	90.950882	-1.389565	0.000000	-0.651205	0.000000	0.000000	0.000000	-0.579022	-0.081968	0.128060	0.000000	0.000000	3.000000	6.000000	0.000000
2021.555867	-0.129721	0.572868	-0.012597	74.039009	21.087641	90.950882	-1.389565	0.000000	-0.651205	0.000000	0.000000	0.000000	-0.579022	-0.081968	0.128060	0.000000	0.000000	3.000000	6.000000	0.000000
2021.559201	-0.131615	0.572639	-0.012087	74.094398	21.518408	91.177185	-1.486069	0.000000	-0.629862	0.000000	0.000000	0.000000	-0.567948	-0.068793	0.152992	0.000000	0.000000	3.000000	6.000000	0.000000
2021.562534	-0.131615	0.572639	-0.012087	74.094398	21.518408	91.177185	-1.486069	0.000000	-0.629862	0.000000	0.000000	0.000000	-0.567948	-0.068793	0.152992	0.000000	0.000000	3.000000	6.000000	0.000000
2021.565867	-0.131615	0.572639	-0.012087	74.094398	21.518408	91.177185	-1.486069	0.000000	-0.629862	0.000000	0.000000	0.000000	-0.567948	-0.068793	0.152992	0.000000	0.000000	3.000000	6.000000	0.000000
2021.569201	-0.133487	0.572436	-0.011517	74.157524	21.895700	91.532913	-1.580727	0.000000	-0.604363	0.000000	0.000000	0.000000	-0.561872	-0.061014	0.171131	0.000000	0.000000	3.000000	6.000000	0.000000
2021.572534	-0.133487	0.572436	-0.011517	74.157524	21.895700	91.532913	-1.580727	0.000000	-0.604363	0.000000	0.000000	0.000000	-0.561872	-0.061014	0.171131	0.000000	0.000000	3.000000	6.000000	0.000000
2021.575867	-0.133487	0.572436	-0.011517	74.157524	21.895700	91.532913	-1.580727	0.000000	-0.604363	0.000000	0.000000	0.000000	-0.561872	-0.061014	0.171131	0.000000	0.000000	3.000000	6.000000	0.000000
2021.579201	-0.135322	0.572256	-0.010948	74.227776	22.209406	92.037888	-1.674372	0.000000	-0.575841	0.000000	0.000000	0.000000	-0.550235	-0.054019	0.170668	0.000000	0.000000	3.000000	6.000000	0.000000
2021.582534	-0.135322	0.572256	-0.010948	74.227776	22.209406	92.037888	-1.674372	0.000000	-0.575841	0.000000	0.000000	0.000000	-0.550235	-0.054019	0.170668	0.000000	0.000000	3.000000	6.000000	0.000000
2021.585867	-0.135322	0.572256	-0.010948	74.227776	22.209406	92.037888	-1.674372	0.000000	-0.575841	0.000000	0.000000	0.000000	-0.550235	-0.054019	0.170668	0.000000	0.000000	3.000000	6.000000	0.000000
2021.589201	-0.137154	0.572081	-0.010410	74.316650	22.501953	92.496605	-1.766078	0.000000	-0.547397	0.000000	0.000000	0.000000	-0.549717	-0.052312	0.161445	0.000000	0.000000	3.000000	6.000000	0.000000
2021.592534	-0.137154	0.572081	-0.010410	74.316650	22.501953	92.496605	-1.766078	0.000000	-0.547397	0.000000	0.000000	0.000000	-0.549717	-0.052312	0.161445	0.000000	0.000000	3.000000	6.000000	0.000000
2021.595867	-0.137154	0.572081	-0.010410	74.316650	22.501953	92.496605	-1.766078	0.000000	-0.547397	0.000000	0.000000	0.000000	-0.549717	-0.052312	0.161445	0.000000	0.000000	3.000000	6.000000	0.000000
2021.599201	-0.139006	0.571913	-0.009909	74.403496	22.773151	92.846840	-1.857698	0.000000	-0.520489	0.000000	0.000000	0.000000	-0.555485	-0.050547	0.150269	0.000000	0.000000	3.000000	6.000000	0.000000
2021.602534	-0.139006	0.571913	-0.009909	74.403496	22.773151	92.846840	-1.857698	0.000000	-0.520489	0.000000	0.000000	0.000000	-0.555485	-0.050547	0.150269	0.000000	0.000000	3.000000	6.000000	0.000000
2021.605867	-0.139006	0.571913	-0.009909	74.403496	22.773151	92.846840	-1.857698	0.000000	-0.520489	0.000000	0.000000	0.000000	-0.555485	-0.050547	0.150269	0.000000	0.000000	3.000000	6.000000	0.000000
2021.609201	-0.140823	0.571786	-0.009392	74.469589	22.957703	92.833412	-1.950279	0.000000	-0.495444	0.000000	0.000000	0.000000	-0.545214	-0.038063	0.155056	0.000000	0.000000	3.000000	6.000000	0.000000
2021.612534	-0.140823	0.571786	-0.009392	74.469589	22.957703	92.833412	-1.950279	0.000000	-0.495444	0.000000	0.000000	0.000000	-0.545214	-0.038063	0.155056	0.000000	0.000000	3.000000	6.000000	0.000000
2021.615867	-0.140823	0.571786	-0.009392	74.469589	22.957703	92.833412	-1.950279	0.000000	-0.495444	0.000000	0.000000	0.000000	-0.545214	-0.038063	0.155056	0.000000	0.000000	3.000000	6.000000	0.000000
2021.619201	-0.142629	0.571675	-0.008860	74.517265	23.091436	92.345589	-2.041147	0.000000	-0.469602	0.000000	0.000000	0.000000	-0.541879	-0.033209	0.159736	0.000000	0.000000	3.000000	6.000000	0.000000
2021.622534	-0.142629	0.571675	-0.008860	74.517265	23.091436	92.345589	-2.041147	0.000000	-0.469602	0.000000	0.000000	0.000000	-0.541879	-0.033209	0.159736	0.000000	0.000000	3.000000	6.000000	0.000000
2021.625867	-0.142629	0.571675	-0.008860	74.517265	23.091436	92.345589	-2.041147	0.000000	-0.469602	0.000000	0.000000	0.000000	-0.541879	-0.033209	0.159736	0.000000	0.000000	3.000000	6.000000	0.000000
2021.629201	-0.144410	0.571573	-0.008282	74.532364	23.192394	91.670563	-2.131460	0.000000	-0.442979	0.000000	0.000000	0.000000	-0.534340	-0.030729	0.173284	0.000000	0.000000	3.000000	6.000000	0.000000
2021.632534	-0.144410	0.571573	-0.008282	74.532364	23.192394	91.670563	-2.131460	0.000000	-0.442979	0.000000	0.000000	0.000000	-0.534340	-0.030729	0.173284	0.000000	0.000000	3.000000	6.000000	0.000000
2021.635867	-0.144410	0.571573	-0.008282	74.532364	23.192394	91.670563	-2.131460	0.000000	-0.442979	0.000000	0.000000	0.000000	-0.534340	-0.030729	0.173284	0.000000	0.000000	3.000000	6.000000	0.000000
2021.639201	-0.146199	0.571514	-0.007633	74.496323	23.257359	91.225113	-2.220517	0.000000	-0.414098	0.000000	0.000000	0.000000	-0.536484	-0.017550	0.194784	0.000000	0.000000	3.000000	6.000000	0.000000
2021.642534	-0.146199	0.571514	-0.007633	74.496323	23.257359	91.225113	-2.220517	0.000000	-0.414098	0.000000	0.000000	0.000000	-0.536484	-0.017550	0.194784	0.000000	0.000000	3.000000	6.000000	0.000000
2021.645867	-0.146199	0.571514	-0.007633	74.496323	23.257359	91.225113	-2.220517	0.000000	-0.414098	0.000000	0.000000	0.000000	-0.536484	-0.017550	0.194784	0.000000	0.000000	3.000000	6.000000	0.000000
2021.649201	-0.148021	0.571446	-0.006976	74.422729	23.369158	91.225548	-2.309932	0.000000	-0.381634	0.000000	0.000000	0.000000	-0.546705	-0.020479	0.197124	0.000000	0.000000	3.000000	6.000000	0.000000
2021.652534	-0.148021	0.571446	-0.006976	74.422729	23.369158	91.225548	-2.309932	0.000000	-0.381634	0.000000	0.000000	0.000000	-0.546705	-0.020479	0.197124	0.000000	0.000000	3.000000	6.000000	0.000000
2021.655867	-0.148021	0.571446	-0.006976	74.422729	23.369158	91.225548	-2.309932	0.000000	-0.381634	0.000000	0.000000	0.000000	-0.546705	-0.020479	0.197124	0.000000	0.000000	3.000000	6.000000	0.000000
2021.659201	-0.149867	0.571404	-0.006271	74.355690	23.659302	91.703545	-2.401049	0.000000	-0.348780	0.000000	0.000000	0.000000	-0.553880	-0.012713	0.211386	0.000000	0.000000	3.000000	6.000000	0.000000
2021.662534	-0.149867	0.571404	-0.006271	74.355690	23.659302	91.703545	-2.401049	0.000000	-0.348780	0.000000	0.000000	0.000000	-0.553880	-0.012713	0.211386	0.000000	0.000000	3.000000	6.000000	0.000000
2021.665867	-0.149867	0.571404	-0.006271	74.355690	23.659302	91.703545	-2.401049	0.000000	-0.348780	0.000000	0.000000	0.000000	-0.553880	-0.012713	0.211386	0.000000	0.000000	3.000000	6.000000	0.000000
2021.669201	-0.151752	0.571395	-0.005549	74.330353	24.185858	92.430122	-2.493363	0.000000	-0.313549	0.000000	0.000000	0.000000	-0.565369	-0.002526	0.216663	0.000000	0.000000	3.000000	6.000000	0.000000
2021.672534	-0.151752	0.571395	-0.005549	74.330353	24.185858	92.430122	-2.493363	0.000000	-0.313549	0.000000	0.000000	0.000000	-0.565369	-0.002526	0.216663	0.000000	0.000000	3.000000	6.000000	0.000000
2021.675867	-0.151752	0.571395	-0.005549	74.330353	24.185858	92.430122	-2.493363	0.000000	-0.313549	0.000000	0.000000	0.000000	-0.565369	-0.002526	0.216663	0.000000	0.000000	3.000000	6.000000	0.000000
2021.679201	-0.153650	0.571377	-0.004813	74.355911	24.855259	93.010033	-2.587591	0.000000	-0.277439	0.000000	0.000000	0.000000	-0.569444	-0.005516	0.220812	0.000000	0.000000	3.000000	6.000000	0.000000
2021.682534	-0.153650	0.571377	-0.004813	74.355911	24.855259	93.010033	-2.587591	0.000000	-0.277439	0.000000	0.000000	0.000000	-0.569444	-0.005516	0.220812	0.000000	0.000000	3.000000	6.000000	0.000000
2021.685867	-0.153650	0.571377	-0.004813	74.355911	24.855259	93.010033	-2.587591	0.000000	-0.277439	0.000000	0.000000	0.000000	-0.569444	-0.005516	0.220812	0.000000	0.000000	3.000000	6.000000	0.000000
2021.689201	-0.155519	0.571348	-0.004048	74.423485	25.641041	93.279755	-2.682498	0.000000	-0.240637	0.000000	0.000000	0.000000	-0.560667	-0.008596	0.229342	0.000000	0.000000	3.000000	6.000000	0.000000
2021.692534	-0.155519	0.571348	-0.004048	74.423485	25.641041	93.279755	-2.682498	0.000000	-0.240637	0.000000	0.000000	0.000000	-0.560667	-0.008596	0.229342	0.000000	0.000000	3.000000	6.000000	0.000000
2021.695867	-0.155519	0.571348	-0.004048	74.423485	25.641041	93.279755	-2.682498	0.000000	-0.240637	0.000000	0.000000	0.000000	-0.560667	-0.008596	0.229342	0.000000	0.000000	3.000000	6.000000	0.000000
2021.699201	-0.157413	0.571345	-0.003237	74.494576	26.441872	93.367905	-2.775942	0.000000	-0.202413	0.000000	0.000000	0.000000	-0.568199	-0.000893	0.243327	0.000000	0.000000	3.000000	6.000000	0.000000
2021.702534	-0.157413	0.571345	-0.003237	74.494576	26.441872	93.367905	-2.775942	0.000000	-0.202413	0.000000	0.000000	0.000000	-0.568199	-0.000893	0.243327	0.000000	0.000000	3.000000	6.000000	0.000000
2021.705867	-0.157413	0.571345	-0.003237	74.494576	26.441872	93.367905	-2.775942	0.000000	-0.202413	0.000000	0.000000	0.000000	-0.568199	-0.000893	0.243327	0.000000	0.000000	3.000000	6.000000	0.000000
2021.709201	-0.159305	0.571350	-0.002389	74.543762	27.280775	93.569908	-2.870642	0.000000	-0.161859	0.000000	0.000000	0.000000	-0.567664	0.001375	0.254564	0.000000	0.000000	3.000000	6.000000	0.000000
2021.712534	-0.159305	0.571350	-0.002389	74.543762	27.280775	93.569908	-2.870642	0.000000	-0.161859	0.000000	0.000000	0.000000	-0.567664	0.001375	0.254564	0.000000	0.000000	3.000000	6.000000	0.000000
2021.715867	-0.159305	0.571350	-0.002389	74.543762	27.280775	93.569908	-2.870642	0.000000	-0.161859	0.000000	0.000000	0.000000	-0.567664	0.001375	0.254564	0.000000	0.000000	3.000000	6.000000	0.000000
2021.719201	-0.161201	0.571380	-0.001486	74.549606	28.118458	94.036026	-2.965253	0.000000	-0.119431	0.000000	0.000000	0.000000	-0.568914	0.009025	0.270688	0.000000	0.000000	3.000000	6.000000	0.000000
2021.722534	-0.161201	0.571380	-0.001486	74.549606	28.118458	94.036026	-2.965253	0.000000	-0.119431	0.000000	0.000000	0.000000	-0.568914	0.009025	0.270688	0.000000	0.000000	3.000000	6.000000	0.000000
2021.725867	-0.161201	0.571380	-0.001486	74.549606	28.118458	94.036026	-2.965253	0.000000	-0.119431	0.000000	0.000000	0.000000	-0.568914	0.009025	0.270688	0.000000	0.000000	3.000000	6.000000	0.000000
2021.729201	-0.163130	0.571453	-0.000522	74.522148	28.905067	94.638031	-3.060072	0.000000	-0.074317	0.000000	0.000000	0.000000	-0.578489	0.022059	0.289327	0.000000	0.000000	3.000000	6.000000	0.000000
2021.732534	-0.163130	0.571453	-0.000522	74.522148	28.905067	94.638031	-3.060072	0.000000	-0.074317	0.000000	0.000000	0.000000	-0.578489	0.022059	0.289327	0.000000	0.000000	3.000000	6.000000	0.000000
2021.735867	-0.163130	0.571453	-0.000522	74.522148	28.905067	94.638031	-3.060072	0.000000	-0.074317	0.000000	0.000000	0.000000	-0.578489	0.022059	0.289327	0.000000	0.000000	3.000000	6.000000	0.000000
2021.739201	-0.165069	0.571571	0.000512	74.478874	29.683708	95.226120	-3.156487	0.000000	-0.026095	0.000000	0.000000	0.000000	-0.581693	0.035113	0.310151	0.000000	0.000000	3.000000	6.000000	0.000000
2021.742534	-0.165069	0.571571	0.000512	74.478874	29.683708	95.226120	-3.156487	0.000000	-0.026095	0.000000	0.000000	0.000000	-0.581693	0.035113	0.310151	0.000000	0.000000	3.000000	6.000000	0.000000
2021.745867	-0.165069	0.571571	0.000512	74.478874	29.683708	95.226120	-3.156487	0.000000	-0.026095	0.000000	0.000000	0.000000	-0.581693	0.035113	0.310151	0.000000	0.000000	3.000000	6.000000	0.000000
2021.749201	-0.166959	0.571749	0.001655	74.434120	30.546843	95.904221	-3.253436	0.000000	0.025597	0.000000	0.000000	0.000000	-0.567168	0.053626	0.342870	0.000000	0.000000	3.000000	6.000000	0.000000
2021.752534	-0.166959	0.571749	0.001655	74.434120	30.546843	95.904221	-3.253436	0.000000	0.025597	0.000000	0.000000	0.000000	-0.567168	0.053626	0.342870	0.000000	0.000000	3.000000	6.000000	0.000000
2021.755867	-0.166959	0.571749	0.001655	74.434120	30.546843	95.904221	-3.253436	0.000000	0.025597	0.000000	0.000000	0.000000	-0.567168	0.053626	0.342870	0.000000	0.000000	3.000000	6.000000	0.000000
2021.759201	-0.168724	0.571953	0.002831	74.393700	31.662333	97.016602	-3.347964	0.000000	0.082742	0.000000	0.000000	0.000000	-0.529345	0.061047	0.352786	0.000000	0.000000	3.000000	6.000000	0.000000
2021.762534	-0.168724	0.571953	0.002831	74.393700	31.662333	97.016602	-3.347964	0.000000	0.082742	0.000000	0.000000	0.000000	-0.529345	0.061047	0.352786	0.000000	0.000000	3.000000	6.000000	0.000000
2021.765867	-0.168724	0.571953	0.002831	74.393700	31.662333	97.016602	-3.347964	0.000000	0.082742	0.000000	0.000000	0.000000	-0.529345	0.061047	0.352786	0.000000	0.000000	3.000000	6.000000	0.000000
2021.769201	-0.170367	0.572200	0.004125	74.361816	33.028706	98.526756	-3.436188	0.000000	0.141539	0.000000	0.000000	0.000000	-0.493041	0.074231	0.388391	0.000000	0.000000	3.000000	6.000000	0.000000
2021.772534	-0.170367	0.572200	0.004125	74.361816	33.028706	98.526756	-3.436188	0.000000	0.141539	0.000000	0.000000	0.000000	-0.493041	0.074231	0.388391	0.000000	0.000000	3.000000	6.000000	0.000000
2021.775867	-0.170367	0.572200	0.004125	74.361816	33.028706	98.526756	-3.436188	0.000000	0.141539	0.000000	0.000000	0.000000	-0.493041	0.074231	0.388391	0.000000	0.000000	3.000000	6.000000	0.000000
2021.779201	-0.171911	0.572492	0.005532	74.341125	34.482895	100.026909	-3.518361	0.000000	0.206271	0.000000	0.000000	0.000000	-0.463044	0.087456	0.421866	0.000000	0.000000	3.000000	6.000000	0.000000
2021.782534	-0.171911	0.572492	0.005532	74.341125	34.482895	100.026909	-3.518361	0.000000	0.206271	0.000000	0.000000	0.000000	-0.463044	0.087456	0.421866	0.000000	0.000000	3.000000	6.000000	0.000000
2021.785867	-0.171911	0.572492	0.005532	74.341125	34.482895	100.026909	-3.518361	0.000000	0.206271	0.000000	0.000000	0.000000	-0.463044	0.087456	0.421866	0.000000	0.000000	3.000000	6.000000	0.000000
2021.789201	-0.173329	0.572855	0.007052	74.356064	35.905342	101.231995	-3.595535	0.000000	0.276582	0.000000	0.000000	0.000000	-0.425469	0.108854	0.456256	0.000000	0.000000	3.000000	6.000000	0.000000
2021.792534	-0.173329	0.572855	0.007052	74.356064	35.905342	101.231995	-3.595535	0.000000	0.276582	0.000000	0.000000	0.000000	-0.425469	0.108854	0.456256	0.000000	0.000000	3.000000	6.000000	0.000000
2021.795867	-0.173329	0.572855	0.007052	74.356064	35.905342	101.231995	-3.595535	0.000000	0.276582	0.000000	0.000000	0.000000	-0.425469	0.108854	0.456256	0.000000	0.000000	3.000000	6.000000	0.000000
2021.799201	-0.174586	0.573253	0.008665	74.417557	37.212566	102.127594	-3.666447	0.000000	0.352625	0.000000	0.000000	0.000000	-0.377261	0.119395	0.483815	0.000000	0.000000	3.000000	6.000000	0.000000
2021.802534	-0.174586	0.573253	0.008665	74.417557	37.212566	102.127594	-3.666447	0.000000	0.352625	0.000000	0.000000	0.000000	-0.377261	0.119395	0.483815	0.000000	0.000000	3.000000	6.000000	0.000000
2021.805867	-0.174586	0.573253	0.008665	74.417557	37.212566	102.127594	-3.666447	0.000000	0.352625	0.000000	0.000000	0.000000	-0.377261	0.119395	0.483815	0.000000	0.000000	3.000000	6.000000	0.000000
2021.809201	-0.175716	0.573723	0.010394	74.482063	38.465996	102.991776	-3.729324	0.000000	0.433260	0.000000	0.000000	0.000000	-0.338735	0.141066	0.518730	0.000000	0.000000	3.000000	6.000000	0.000000
2021.812534	-0.175716	0.573723	0.010394	74.482063	38.465996	102.991776	-3.729324	0.000000	0.433260	0.000000	0.000000	0.000000	-0.338735	0.141066	0.518730	0.000000	0.000000	3.000000	6.000000	0.000000
2021.815867	-0.175716	0.573723	0.010394	74.482063	38.465996	102.991776	-3.729324	0.000000	0.433260	0.000000	0.000000	0.000000	-0.338735	0.141066	0.518730	0.000000	0.000000	3.000000	6.000000	0.000000
2021.819201	-0.176711	0.574219	0.012163	74.533783	39.638565	103.903908	-3.785780	0.000000	0.519715	0.000000	0.000000	0.000000	-0.298539	0.148992	0.530496	0.000000	0.000000	3.000000	6.000000	0.000000
2021.822534	-0.176711	0.574219	0.012163	74.533783	39.638565	103.903908	-3.785780	0.000000	0.519715	0.000000	0.000000	0.000000	-0.298539	0.148992	0.530496	0.000000	0.000000	3.000000	6.000000	0.000000
2021.825867	-0.176711	0.574219	0.012163	74.533783	39.638565	103.903908	-3.785780	0.000000	0.519715	0.000000	0.000000	0.000000	-0.298539	0.148992	0.530496	0.000000	0.000000	3.000000	6.000000	0.000000
2021.829201	-0.177631	0.574725	0.013998	74.602875	40.696571	104.774918	-3.835536	0.000000	0.608131	0.000000	0.000000	0.000000	-0.276219	0.151634	0.550498	0.000000	0.000000	3.000000	6.000000	0.000000
2021.832534	-0.177631	0.574725	0.013998	74.602875	40.696571	104.774918	-3.835536	0.000000	0.608131	0.000000	0.000000	0.000000	-0.276219	0.151634	0.550498	0.000000	0.000000	3.000000	6.000000	0.000000
2021.835867	-0.177631	0.574725	0.013998	74.602875	40.696571	104.774918	-3.835536	0.000000	0.608131	0.000000	0.000000	0.000000	-0.276219	0.151634	0.550498	0.000000	0.000000	3.000000	6.000000	0.000000
2021.839201	-0.178489	0.575276	0.015863	74.713440	41.568279	105.376060	-3.881573	0.000000	0.699881	0.000000	0.000000	0.000000	-0.257172	0.165253	0.559707	0.000000	0.000000	3.000000	6.000000	0.000000
2021.842534	-0.178489	0.575276	0.015863	74.713440	41.568279	105.376060	-3.881573	0.000000	0.699881	0.000000	0.000000	0.000000	-0.257172	0.165253	0.559707	0.000000	0.000000	3.000000	6.000000	0.000000
2021.845867	-0.178489	0.575276	0.015863	74.713440	41.568279	105.376060	-3.881573	0.000000	0.699881	0.000000	0.000000	0.000000	-0.257172	0.165253	0.559707	0.000000	0.000000	3.000000	6.000000	0.000000
2021.849201	-0.179227	0.575808	0.017752	74.850044	42.316383	105.736801	-3.924434	0.000000	0.793166	0.000000	0.000000	0.000000	-0.221459	0.159569	0.566476	0.000000	0.000000	3.000000	6.000000	0.000000
2021.852534	-0.179227	0.575808	0.017752	74.850044	42.316383	105.736801	-3.924434	0.000000	0.793166	0.000000	0.000000	0.000000	-0.221459	0.159569	0.566476	0.000000	0.000000	3.000000	6.000000	0.000000
2021.855867	-0.179227	0.575808	0.017752	74.850044	42.316383	105.736801	-3.924434	0.000000	0.793166	0.000000	0.000000	0.000000	-0.221459	0.159569	0.566476	0.000000	0.000000	3.000000	6.000000	0.000000
2021.859201	-0.179846	0.576395	0.019666	74.960754	43.011147	106.037735	-3.961344	0.000000	0.887578	0.000000	0.000000	0.000000	-0.185754	0.176125	0.574474	0.000000	0.000000	3.000000	6.000000	0.000000
2021.862534	-0.179846	0.576395	0.019666	74.960754	43.011147	106.037735	-3.961344	0.000000	0.887578	0.000000	0.000000	0.000000	-0.185754	0.176125	0.574474	0.000000	0.000000	3.000000	6.000000	0.000000
2021.865867	-0.179846	0.576395	0.019666	74.960754	43.011147	106.037735	-3.961344	0.000000	0.887578	0.000000	0.000000	0.000000	-0.185754	0.176125	0.574474	0.000000	0.000000	3.000000	6.000000	0.000000
2021.869201	-0.180281	0.576982	0.021646	75.027390	43.627354	106.315384	-3.992303	0.000000	0.983324	0.000000	0.000000	0.000000	-0.130542	0.176122	0.593922	0.000000	0.000000	3.000000	6.000000	0.000000
2021.872534	-0.180281	0.576982	0.021646	75.027390	43.627354	106.315384	-3.992303	0.000000	0.983324	0.000000	0.000000	0.000000	-0.130542	0.176122	0.593922	0.000000	0.000000	3.000000	6.000000	0.000000
2021.875867	-0.180281	0.576982	0.021646	75.027390	43.627354	106.315384	-3.992303	0.000000	0.983324	0.000000	0.000000	0.000000	-0.130542	0.176122	0.593922	0.000000	0.000000	3.000000	6.000000	0.000000
2021.879201	-0.180576	0.577569	0.023674	75.081627	44.125839	106.564857	-4.014060	0.000000	1.082311	0.000000	0.000000	0.000000	-0.088357	0.176119	0.608373	0.000000	0.000000	3.000000	6.000000	0.000000
2021.882534	-0.180576	0.577569	0.023674	75.081627	44.125839	106.564857	-4.014060	0.000000	1.082311	0.000000	0.000000	0.000000	-0.088357	0.176119	0.608373	0.000000	0.000000	3.000000	6.000000	0.000000
2021.885867	-0.180576	0.577569	0.023674	75.081627	44.125839	106.564857	-4.014060	0.000000	1.082311	0.000000	0.000000	0.000000	-0.088357	0.176119	0.608373	0.000000	0.000000	3.000000	6.000000	0.000000
2021.889201	-0.180782	0.578146	0.025755	75.145576	44.475666	106.679497	-4.028787	0.000000	1.183706	0.000000	0.000000	0.000000	-0.061835	0.173278	0.624240	0.000000	0.000000	3.000000	6.000000	0.000000
2021.892534	-0.180782	0.578146	0.025755	75.145576	44.475666	106.679497	-4.028787	0.000000	1.183706	0.000000	0.000000	0.000000	-0.061835	0.173278	0.624240	0.000000	0.000000	3.000000	6.000000	0.000000
2021.895867	-0.180782	0.578146	0.025755	75.145576	44.475666	106.679497	-4.028787	0.000000	1.183706	0.000000	0.000000	0.000000	-0.061835	0.173278	0.624240	0.000000	0.000000	3.000000	6.000000	0.000000
2021.899201	-0.180904	0.578733	0.027904	75.248459	44.569923	106.501656	-4.039092	0.000000	1.287746	0.000000	0.000000	0.000000	-0.036654	0.176009	0.644749	0.000000	0.000000	3.000000	6.000000	0.000000
2021.902534	-0.180904	0.578733	0.027904	75.248459	44.569923	106.501656	-4.039092	0.000000	1.287746	0.000000	0.000000	0.000000	-0.036654	0.176009	0.644749	0.000000	0.000000	3.000000	6.000000	0.000000
2021.905867	-0.180904	0.578733	0.027904	75.248459	44.569923	106.501656	-4.039092	0.000000	1.287746	0.000000	0.000000	0.000000	-0.036654	0.176009	0.644749	0.000000	0.000000	3.000000	6.000000	0.000000
2021.909201	-0.180924	0.579272	0.030075	75.403648	44.475811	106.084450	-4.045201	0.000000	1.395205	0.000000	0.000000	0.000000	-0.005912	0.161757	0.651375	0.000000	0.000000	3.000000	6.000000	0.000000
2021.912534	-0.180924	0.579272	0.030075	75.403648	44.475811	106.084450	-4.045201	0.000000	1.395205	0.000000	0.000000	0.000000	-0.005912	0.161757	0.651375	0.000000	0.000000	3.000000	6.000000	0.000000
2021.915867	-0.180924	0.579272	0.030075	75.403648	44.475811	106.084450	-4.045201	0.000000	1.395205	0.000000	0.000000	0.000000	-0.005912	0.161757	0.651375	0.000000	0.000000	3.000000	6.000000	0.000000
2021.919201	-0.180872	0.579830	0.032285	75.576141	44.242966	105.506012	-4.046186	0.000000	1.503767	0.000000	0.000000	0.000000	0.015493	0.167269	0.662804	0.000000	0.000000	3.000000	6.000000	0.000000
2021.922534	-0.180872	0.579830	0.032285	75.576141	44.242966	105.506012	-4.046186	0.000000	1.503767	0.000000	0.000000	0.000000	0.015493	0.167269	0.662804	0.000000	0.000000	3.000000	6.000000	0.000000
2021.925867	-0.180872	0.579830	0.032285	75.576141	44.242966	105.506012	-4.046186	0.000000	1.503767	0.000000	0.000000	0.000000	0.015493	0.167269	0.662804	0.000000	0.000000	3.000000	6.000000	0.000000
2021.929201	-0.180708	0.580349	0.034495	75.728371	44.058926	104.985611	-4.043603	0.000000	1.614234	0.000000	0.000000	0.000000	0.049282	0.155793	0.662984	0.000000	0.000000	3.000000	6.000000	0.000000
2021.932534	-0.180708	0.580349	0.034495	75.728371	44.058926	104.985611	-4.043603	0.000000	1.614234	0.000000	0.000000	0.000000	0.049282	0.155793	0.662984	0.000000	0.000000	3.000000	6.000000	0.000000
2021.935867	-0.180708	0.580349	0.034495	75.728371	44.058926	104.985611	-4.043603	0.000000	1.614234	0.000000	0.000000	0.000000	0.049282	0.155793	0.662984	0.000000	0.000000	3.000000	6.000000	0.000000
2021.939201	-0.180381	0.580858	0.036716	75.857559	44.198654	104.810989	-4.035390	0.000000	1.724732	0.000000	0.000000	0.000000	0.098118	0.152794	0.666435	0.000000	0.000000	3.000000	6.000000	0.000000
2021.942534	-0.180381	0.580858	0.036716	75.857559	44.198654	104.810989	-4.035390	0.000000	1.724732	0.000000	0.000000	0.000000	0.098118	0.152794	0.666435	0.000000	0.000000	3.000000	6.000000	0.000000
2021.945867	-0.180381	0.580858	0.036716	75.857559	44.198654	104.810989	-4.035390	0.000000	1.724732	0.000000	0.000000	0.000000	0.098118	0.152794	0.666435	0.000000	0.000000	3.000000	6.000000	0.000000
2021.949201	-0.179894	0.581330	0.038888	75.977379	44.782356	105.090279	-4.019037	0.000000	1.835804	0.000000	0.000000	0.000000	0.146025	0.141391	0.651657	0.000000	0.000000	3.000000	6.000000	0.000000
2021.952534	-0.179894	0.581330	0.038888	75.977379	44.782356	105.090279	-4.019037	0.000000	1.835804	0.000000	0.000000	0.000000	0.146025	0.141391	0.651657	0.000000	0.000000	3.000000	6.000000	0.000000
2021.955867	-0.179894	0.581330	0.038888	75.977379	44.782356	105.090279	-4.019037	0.000000	1.835804	0.000000	0.000000	0.000000	0.146025	0.141391	0.651657	0.000000	0.000000	3.000000	6.000000	0.000000
2021.959201	-0.179289	0.581791	0.041055	76.111404	45.527111	105.514801	-3.994699	0.000000	1.944414	0.000000	0.000000	0.000000	0.181445	0.138449	0.649904	0.000000	0.000000	3.000000	6.000000	0.000000
2021.962534	-0.179289	0.581791	0.041055	76.111404	45.527111	105.514801	-3.994699	0.000000	1.944414	0.000000	0.000000	0.000000	0.181445	0.138449	0.649904	0.000000	0.000000	3.000000	6.000000	0.000000
2021.965867	-0.179289	0.581791	0.041055	76.111404	45.527111	105.514801	-3.994699	0.000000	1.944414	0.000000	0.000000	0.000000	0.181445	0.138449	0.649904	0.000000	0.000000	3.000000	6.000000	0.000000
2021.969201	-0.178584	0.582224	0.043191	76.267952	46.206619	105.843620	-3.964458	0.000000	2.052731	0.000000	0.000000	0.000000	0.211617	0.129760	0.640974	0.000000	0.000000	3.000000	6.000000	0.000000
2021.972534	-0.178584	0.582224	0.043191	76.267952	46.206619	105.843620	-3.964458	0.000000	2.052731	0.000000	0.000000	0.000000	0.211617	0.129760	0.640974	0.000000	0.000000	3.000000	6.000000	0.000000
2021.975867	-0.178584	0.582224	0.043191	76.267952	46.206619	105.843620	-3.964458	0.000000	2.052731	0.000000	0.000000	0.000000	0.211617	0.129760	0.640974	0.000000	0.000000	3.000000	6.000000	0.000000
2021.979201	-0.177741	0.582618	0.045270	76.460938	46.747002	105.988960	-3.929188	0.000000	2.159560	0.000000	0.000000	0.000000	0.252956	0.118318	0.623511	0.000000	0.000000	3.000000	6.000000	0.000000
2021.982534	-0.177741	0.582618	0.045270	76.460938	46.747002	105.988960	-3.929188	0.000000	2.159560	0.000000	0.000000	0.000000	0.252956	0.118318	0.623511	0.000000	0.000000	3.000000	6.000000	0.000000
2021.985867	-0.177741	0.582618	0.045270	76.460938	46.747002	105.988960	-3.929188	0.000000	2.159560	0.000000	0.000000	0.000000	0.252956	0.118318	0.623511	0.000000	0.000000	3.000000	6.000000	0.000000
2021.989201	-0.176844	0.582984	0.047301	76.712120	47.094864	105.889381	-3.887029	0.000000	2.263479	0.000000	0.000000	0.000000	0.268951	0.109622	0.609418	0.000000	0.000000	3.000000	6.000000	0.000000
2021.992534	-0.176844	0.582984	0.047301	76.712120	47.094864	105.889381	-3.887029	0.000000	2.263479	0.000000	0.000000	0.000000	0.268951	0.109622	0.609418	0.000000	0.000000	3.000000	6.000000	0.000000
2021.995867	-0.176844	0.582984	0.047301	76.712120	47.094864	105.889381	-3.887029	0.000000	2.263479	0.000000	0.000000	0.000000	0.268951	0.109622	0.609418	0.000000	0.000000	3.000000	6.000000	0.000000
2021.999201	-0.175904	0.583340	0.049234	77.015526	47.264553	105.562019	-3.842205	0.000000	2.365048	0.000000	0.000000	0.000000	0.282153	0.106961	0.579855	0.000000	0.000000	3.000000	6.000000	0.000000
2022.002534	-0.175904	0.583340	0.049234	77.015526	47.264553	105.562019	-3.842205	0.000000	2.365048	0.000000	0.000000	0.000000	0.282153	0.106961	0.579855	0.000000	0.000000	3.000000	6.000000	0.000000
2022.005867	-0.175904	0.583340	0.049234	77.015526	47.264553	105.562019	-3.842205	0.000000	2.365048	0.000000	0.000000	0.000000	0.282153	0.106961	0.579855	0.000000	0.000000	3.000000	6.000000	0.000000
2022.009201	-0.174837	0.583649	0.051063	77.334625	47.321671	105.105034	-3.795179	0.000000	2.461691	0.000000	0.000000	0.000000	0.319879	0.092774	0.548753	0.000000	0.000000	3.000000	6.000000	0.000000
2022.012534	-0.174837	0.583649	0.051063	77.334625	47.321671	105.105034	-3.795179	0.000000	2.461691	0.000000	0.000000	0.000000	0.319879	0.092774	0.548753	0.000000	0.000000	3.000000	6.000000	0.000000
2022.015867	-0.174837	0.583649	0.051063	77.334625	47.321671	105.105034	-3.795179	0.000000	2.461691	0.000000	0.000000	0.000000	0.319879	0.092774	0.548753	0.000000	0.000000	3.000000	6.000000	0.000000
2022.019201	-0.173627	0.583931	0.052811	77.625542	47.370338	104.661011	-3.741865	0.000000	2.553150	0.000000	0.000000	0.000000	0.363170	0.084453	0.524543	0.000000	0.000000	3.000000	6.000000	0.000000
2022.022534	-0.173627	0.583931	0.052811	77.625542	47.370338	104.661011	-3.741865	0.000000	2.553150	0.000000	0.000000	0.000000	0.363170	0.084453	0.524543	0.000000	0.000000	3.000000	6.000000	0.000000
2022.025867	-0.173627	0.583931	0.052811	77.625542	47.370338	104.661011	-3.741865	0.000000	2.553150	0.000000	0.000000	0.000000	0.363170	0.084453	0.524543	0.000000	0.000000	3.000000	6.000000	0.000000
2022.029201	-0.172284	0.584175	0.054434	77.877548	47.377182	104.207603	-3.681337	0.000000	2.640574	0.000000	0.000000	0.000000	0.402808	0.073370	0.486692	0.000000	0.000000	3.000000	6.000000	0.000000
2022.032534	-0.172284	0.584175	0.054434	77.877548	47.377182	104.207603	-3.681337	0.000000	2.640574	0.000000	0.000000	0.000000	0.402808	0.073370	0.486692	0.000000	0.000000	3.000000	6.000000	0.000000
2022.035867	-0.172284	0.584175	0.054434	77.877548	47.377182	104.207603	-3.681337	0.000000	2.640574	0.000000	0.000000	0.000000	0.402808	0.073370	0.486692	0.000000	0.000000	3.000000	6.000000	0.000000
2022.039201	-0.170835	0.584383	0.055921	78.094688	47.342621	103.745361	-3.614202	0.000000	2.721689	0.000000	0.000000	0.000000	0.434846	0.062387	0.446228	0.000000	0.000000	3.000000	6.000000	0.000000
2022.042534	-0.170835	0.584383	0.055921	78.094688	47.342621	103.745361	-3.614202	0.000000	2.721689	0.000000	0.000000	0.000000	0.434846	0.062387	0.446228	0.000000	0.000000	3.000000	6.000000	0.000000
2022.045867	-0.170835	0.584383	0.055921	78.094688	47.342621	103.745361	-3.614202	0.000000	2.721689	0.000000	0.000000	0.000000	0.434846	0.062387	0.446228	0.000000	0.000000	3.000000	6.000000	0.000000
2022.049201	-0.169265	0.584575	0.057230	78.291924	47.215622	103.215958	-3.541728	0.000000	2.796060	0.000000	0.000000	0.000000	0.470794	0.057548	0.392629	0.000000	0.000000	3.000000	6.000000	0.000000
2022.052534	-0.169265	0.584575	0.057230	78.291924	47.215622	103.215958	-3.541728	0.000000	2.796060	0.000000	0.000000	0.000000	0.470794	0.057548	0.392629	0.000000	0.000000	3.000000	6.000000	0.000000
2022.055867	-0.169265	0.584575	0.057230	78.291924	47.215622	103.215958	-3.541728	0.000000	2.796060	0.000000	0.000000	0.000000	0.470794	0.057548	0.392629	0.000000	0.000000	3.000000	6.000000	0.000000
2022.059201	-0.167609	0.584741	0.058373	78.498177	46.984055	102.633934	-3.463262	0.000000	2.861499	0.000000	0.000000	0.000000	0.496732	0.049719	0.342924	0.000000	0.000000	3.000000	6.000000	0.000000
2022.062534	-0.167609	0.584741	0.058373	78.498177	46.984055	102.633934	-3.463262	0.000000	2.861499	0.000000	0.000000	0.000000	0.496732	0.049719	0.342924	0.000000	0.000000	3.000000	6.000000	0.000000
2022.065867	-0.167609	0.584741	0.058373	78.498177	46.984055	102.633934	-3.463262	0.000000	2.861499	0.000000	0.000000	0.000000	0.496732	0.049719	0.342924	0.000000	0.000000	3.000000	6.000000	0.000000
2022.069201	-0.165869	0.584881	0.059350	78.726242	46.683212	102.154907	-3.380473	0.000000	2.918653	0.000000	0.000000	0.000000	0.522158	0.041904	0.293054	0.000000	0.000000	3.000000	6.000000	0.000000
2022.072534	-0.165869	0.584881	0.059350	78.726242	46.683212	102.154907	-3.380473	0.000000	2.918653	0.000000	0.000000	0.000000	0.522158	0.041904	0.293054	0.000000	0.000000	3.000000	6.000000	0.000000
2022.075867	-0.165869	0.584881	0.059350	78.726242	46.683212	102.154907	-3.380473	0.000000	2.918653	0.000000	0.000000	0.000000	0.522158	0.041904	0.293054	0.000000	0.000000	3.000000	6.000000	0.000000
2022.079201	-0.164071	0.584976	0.060071	78.977058	46.385715	101.914146	-3.293447	0.000000	2.967495	0.000000	0.000000	0.000000	0.539304	0.028682	0.216276	0.000000	0.000000	3.000000	6.000000	0.000000
2022.082534	-0.164071	0.584976	0.060071	78.977058	46.385715	101.914146	-3.293447	0.000000	2.967495	0.000000	0.000000	0.000000	0.539304	0.028682	0.216276	0.000000	0.000000	3.000000	6.000000	0.000000
2022.085867	-0.164071	0.584976	0.060071	78.977058	46.385715	101.914146	-3.293447	0.000000	2.967495	0.000000	0.000000	0.000000	0.539304	0.028682	0.216276	0.000000	0.000000	3.000000	6.000000	0.000000
2022.089201	-0.162213	0.585027	0.060602	79.249474	46.122501	101.783409	-3.203563	0.000000	3.003541	0.000000	0.000000	0.000000	0.557498	0.015070	0.159223	0.000000	0.000000	3.000000	6.000000	0.000000
2022.092534	-0.162213	0.585027	0.060602	79.249474	46.122501	101.783409	-3.203563	0.000000	3.003541	0.000000	0.000000	0.000000	0.557498	0.015070	0.159223	0.000000	0.000000	3.000000	6.000000	0.000000
2022.095867	-0.162213	0.585027	0.060602	79.249474	46.122501	101.783409	-3.203563	0.000000	3.003541	0.000000	0.000000	0.000000	0.557498	0.015070	0.159223	0.000000	0.000000	3.000000	6.000000	0.000000
2022.099201	-0.160271	0.585031	0.060949	79.536026	45.873722	101.664268	-3.110647	0.000000	3.030078	0.000000	0.000000	0.000000	0.582477	0.001424	0.104263	0.000000	0.000000	3.000000	6.000000	0.000000
2022.102534	-0.160271	0.585031	0.060949	79.536026	45.873722	101.664268	-3.110647	0.000000	3.030078	0.000000	0.000000	0.000000	0.582477	0.001424	0.104263	0.000000	0.000000	3.000000	6.000000	0.000000
2022.105867	-0.160271	0.585031	0.060949	79.536026	45.873722	101.664268	-3.110647	0.000000	3.030078	0.000000	0.000000	0.000000	0.582477	0.001424	0.104263	0.000000	0.000000	3.000000	6.000000	0.000000
2022.109201	-0.158271	0.585020	0.061098	79.814278	45.697529	101.545120	-3.013567	0.000000	3.047455	0.000000	0.000000	0.000000	0.600105	-0.003357	0.044740	0.000000	0.000000	3.000000	6.000000	0.000000
2022.112534	-0.158271	0.585020	0.061098	79.814278	45.697529	101.545120	-3.013567	0.000000	3.047455	0.000000	0.000000	0.000000	0.600105	-0.003357	0.044740	0.000000	0.000000	3.000000	6.000000	0.000000
2022.115867	-0.158271	0.585020	0.061098	79.814278	45.697529	101.545120	-3.013567	0.000000	3.047455	0.000000	0.000000	0.000000	0.600105	-0.003357	0.044740	0.000000	0.000000	3.000000	6.000000	0.000000
2022.119201	-0.156171	0.584983	0.061085	80.088036	45.562668	101.366539	-2.913550	0.000000	3.054912	0.000000	0.000000	0.000000	0.629916	-0.011256	-0.004047	0.000000	0.000000	3.000000	6.000000	0.000000
2022.122534	-0.156171	0.584983	0.061085	80.088036	45.562668	101.366539	-2.913550	0.000000	3.054912	0.000000	0.000000	0.000000	0.629916	-0.011256	-0.004047	0.000000	0.000000	3.000000	6.000000	0.000000
2022.125867	-0.156171	0.584983	0.061085	80.088036	45.562668	101.366539	-2.913550	0.000000	3.054912	0.000000	0.000000	0.000000	0.629916	-0.011256	-0.004047	0.000000	0.000000	3.000000	6.000000	0.000000
2022.129201	-0.154019	0.584966	0.060967	80.362267	45.460285	101.309181	-2.808564	0.000000	3.054237	0.000000	0.000000	0.000000	0.645789	-0.004898	-0.035258	0.000000	0.000000	3.000000	6.000000	0.000000
2022.132534	-0.154019	0.584966	0.060967	80.362267	45.460285	101.309181	-2.808564	0.000000	3.054237	0.000000	0.000000	0.000000	0.645789	-0.004898	-0.035258	0.000000	0.000000	3.000000	6.000000	0.000000
2022.135867	-0.154019	0.584966	0.060967	80.362267	45.460285	101.309181	-2.808564	0.000000	3.054237	0.000000	0.000000	0.000000	0.645789	-0.004898	-0.035258	0.000000	0.000000	3.000000	6.000000	0.000000
2022.139201	-0.151845	0.584961	0.060760	80.626404	45.334644	101.235901	-2.700932	0.000000	3.048361	0.000000	0.000000	0.000000	0.652014	-0.001702	-0.062308	0.000000	0.000000	3.000000	6.000000	0.000000
2022.142534	-0.151845	0.584961	0.060760	80.626404	45.334644	101.235901	-2.700932	0.000000	3.048361	0.000000	0.000000	0.000000	0.652014	-0.001702	-0.062308	0.000000	0.000000	3.000000	6.000000	0.000000
2022.145867	-0.151845	0.584961	0.060760	80.626404	45.334644	101.235901	-2.700932	0.000000	3.048361	0.000000	0.000000	0.000000	0.652014	-0.001702	-0.062308	0.000000	0.000000	3.000000	6.000000	0.000000
2022.149201	-0.149616	0.584945	0.060519	80.883377	45.243454	101.251801	-2.592263	0.000000	3.037977	0.000000	0.000000	0.000000	0.668917	-0.004672	-0.072061	0.000000	0.000000	3.000000	6.000000	0.000000
2022.152534	-0.149616	0.584945	0.060519	80.883377	45.243454	101.251801	-2.592263	0.000000	3.037977	0.000000	0.000000	0.000000	0.668917	-0.004672	-0.072061	0.000000	0.000000	3.000000	6.000000	0.000000
2022.155867	-0.149616	0.584945	0.060519	80.883377	45.243454	101.251801	-2.592263	0.000000	3.037977	0.000000	0.000000	0.000000	0.668917	-0.004672	-0.072061	0.000000	0.000000	3.000000	6.000000	0.000000
2022.159201	-0.147397	0.584930	0.060203	81.131004	45.159443	101.441193	-2.480777	0.000000	3.025966	0.000000	0.000000	0.000000	0.665433	-0.004601	-0.094947	0.000000	0.000000	3.000000	6.000000	0.000000
2022.162534	-0.147397	0.584930	0.060203	81.131004	45.159443	101.441193	-2.480777	0.000000	3.025966	0.000000	0.000000	0.000000	0.665433	-0.004601	-0.094947	0.000000	0.000000	3.000000	6.000000	0.000000
2022.165867	-0.147397	0.584930	0.060203	81.131004	45.159443	101.441193	-2.480777	0.000000	3.025966	0.000000	0.000000	0.000000	0.665433	-0.004601	-0.094947	0.000000	0.000000	3.000000	6.000000	0.000000
2022.169201	-0.145144	0.584885	0.059831	81.350670	45.188141	101.933708	-2.369871	0.000000	3.010142	0.000000	0.000000	0.000000	0.675910	-0.013409	-0.111681	0.000000	0.000000	3.000000	6.000000	0.000000
2022.172534	-0.145144	0.584885	0.059831	81.350670	45.188141	101.933708	-2.369871	0.000000	3.010142	0.000000	0.000000	0.000000	0.675910	-0.013409	-0.111681	0.000000	0.000000	3.000000	6.000000	0.000000
2022.175867	-0.145144	0.584885	0.059831	81.350670	45.188141	101.933708	-2.369871	0.000000	3.010142	0.000000	0.000000	0.000000	0.675910	-0.013409	-0.111681	0.000000	0.000000	3.000000	6.000000	0.000000
2022.179201	-0.142818	0.584860	0.059358	81.530998	45.338345	102.457458	-2.257219	0.000000	2.991528	0.000000	0.000000	0.000000	0.697772	-0.007395	-0.141813	0.000000	0.000000	3.000000	6.000000	0.000000
2022.182534	-0.142818	0.584860	0.059358	81.530998	45.338345	102.457458	-2.257219	0.000000	2.991528	0.000000	0.000000	0.000000	0.697772	-0.007395	-0.141813	0.000000	0.000000	3.000000	6.000000	0.000000
2022.185867	-0.142818	0.584860	0.059358	81.530998	45.338345	102.457458	-2.257219	0.000000	2.991528	0.000000	0.000000	0.000000	0.697772	-0.007395	-0.141813	0.000000	0.000000	3.000000	6.000000	0.000000
2022.189201	-0.140495	0.584855	0.058763	81.676872	45.607548	102.805832	-2.140924	0.000000	2.967893	0.000000	0.000000	0.000000	0.697178	-0.001531	-0.178316	0.000000	0.000000	3.000000	6.000000	0.000000
2022.192534	-0.140495	0.584855	0.058763	81.676872	45.607548	102.805832	-2.140924	0.000000	2.967893	0.000000	0.000000	0.000000	0.697178	-0.001531	-0.178316	0.000000	0.000000	3.000000	6.000000	0.000000
2022.195867	-0.140495	0.584855	0.058763	81.676872	45.607548	102.805832	-2.140924	0.000000	2.967893	0.000000	0.000000	0.000000	0.697178	-0.001531	-0.178316	0.000000	0.000000	3.000000	6.000000	0.000000
2022.199201	-0.138151	0.584840	0.058060	81.815254	45.887165	103.010986	-2.024728	0.000000	2.938173	0.000000	0.000000	0.000000	0.703057	-0.004570	-0.210909	0.000000	0.000000	3.000000	6.000000	0.000000
2022.202534	-0.138151	0.584840	0.058060	81.815254	45.887165	103.010986	-2.024728	0.000000	2.938173	0.000000	0.000000	0.000000	0.703057	-0.004570	-0.210909	0.000000	0.000000	3.000000	6.000000	0.000000
2022.205867	-0.138151	0.584840	0.058060	81.815254	45.887165	103.010986	-2.024728	0.000000	2.938173	0.000000	0.000000	0.000000	0.703057	-0.004570	-0.210909	0.000000	0.000000	3.000000	6.000000	0.000000
2022.209201	-0.135899	0.584834	0.057172	81.966080	45.930336	103.063835	-1.907552	0.000000	2.903022	0.000000	0.000000	0.000000	0.675486	-0.001805	-0.266661	0.000000	0.000000	3.000000	6.000000	0.000000
2022.212534	-0.135899	0.584834	0.057172	81.966080	45.930336	103.063835	-1.907552	0.000000	2.903022	0.000000	0.000000	0.000000	0.675486	-0.001805	-0.266661	0.000000	0.000000	3.000000	6.000000	0.000000
2022.215867	-0.135899	0.584834	0.057172	81.966080	45.930336	103.063835	-1.907552	0.000000	2.903022	0.000000	0.000000	0.000000	0.675486	-0.001805	-0.266661	0.000000	0.000000	3.000000	6.000000	0.000000
2022.219201	-0.133843	0.584864	0.056192	82.113647	45.333469	102.515579	-1.794971	0.000000	2.858578	0.000000	0.000000	0.000000	0.616881	0.009192	-0.293965	0.000000	0.000000	3.000000	6.000000	0.000000
2022.222534	-0.133843	0.584864	0.056192	82.113647	45.333469	102.515579	-1.794971	0.000000	2.858578	0.000000	0.000000	0.000000	0.616881	0.009192	-0.293965	0.000000	0.000000	3.000000	6.000000	0.000000
2022.225867	-0.133843	0.584864	0.056192	82.113647	45.333469	102.515579	-1.794971	0.000000	2.858578	0.000000	0.000000	0.000000	0.616881	0.009192	-0.293965	0.000000	0.000000	3.000000	6.000000	0.000000
2022.229201	-0.131992	0.584903	0.055063	82.226326	43.650871	100.814011	-1.692157	0.000000	2.809584	0.000000	0.000000	0.000000	0.555349	0.011482	-0.338472	0.000000	0.000000	3.000000	6.000000	0.000000
2022.232534	-0.131992	0.584903	0.055063	82.226326	43.650871	100.814011	-1.692157	0.000000	2.809584	0.000000	0.000000	0.000000	0.555349	0.011482	-0.338472	0.000000	0.000000	3.000000	6.000000	0.000000
2022.235867	-0.131992	0.584903	0.055063	82.226326	43.650871	100.814011	-1.692157	0.000000	2.809584	0.000000	0.000000	0.000000	0.555349	0.011482	-0.338472	0.000000	0.000000	3.000000	6.000000	0.000000
2022.239201	-0.130247	0.584986	0.053911	82.245766	41.250820	98.331825	-1.599598	0.000000	2.753172	0.000000	0.000000	0.000000	0.523451	0.025033	-0.345741	0.000000	0.000000	3.000000	6.000000	0.000000
2022.242534	-0.130247	0.584986	0.053911	82.245766	41.250820	98.331825	-1.599598	0.000000	2.753172	0.000000	0.000000	0.000000	0.523451	0.025033	-0.345741	0.000000	0.000000	3.000000	6.000000	0.000000
2022.245867	-0.130247	0.584986	0.053911	82.245766	41.250820	98.331825	-1.599598	0.000000	2.753172	0.000000	0.000000	0.000000	0.523451	0.025033	-0.345741	0.000000	0.000000	3.000000	6.000000	0.000000
2022.249201	-0.128593	0.585115	0.052675	82.149773	38.818802	95.730232	-1.512357	0.000000	2.695548	0.000000	0.000000	0.000000	0.496326	0.038524	-0.370766	0.000000	0.000000	3.000000	6.000000	0.000000
2022.252534	-0.128593	0.585115	0.052675	82.149773	38.818802	95.730232	-1.512357	0.000000	2.695548	0.000000	0.000000	0.000000	0.496326	0.038524	-0.370766	0.000000	0.000000	3.000000	6.000000	0.000000
2022.255867	-0.128593	0.585115	0.052675	82.149773	38.818802	95.730232	-1.512357	0.000000	2.695548	0.000000	0.000000	0.000000	0.496326	0.038524	-0.370766	0.000000	0.000000	3.000000	6.000000	0.000000
2022.259201	-0.126949	0.585259	0.051448	81.959557	36.768490	93.575539	-1.429636	0.000000	2.633754	0.000000	0.000000	0.000000	0.493236	0.043239	-0.368193	0.000000	0.000000	3.000000	6.000000	0.000000
2022.262534	-0.126949	0.585259	0.051448	81.959557	36.768490	93.575539	-1.429636	0.000000	2.633754	0.000000	0.000000	0.000000	0.493236	0.043239	-0.368193	0.000000	0.000000	3.000000	6.000000	0.000000
2022.265867	-0.126949	0.585259	0.051448	81.959557	36.768490	93.575539	-1.429636	0.000000	2.633754	0.000000	0.000000	0.000000	0.493236	0.043239	-0.368193	0.000000	0.000000	3.000000	6.000000	0.000000
2022.269201	-0.125339	0.585409	0.050119	81.769852	34.870075	91.583618	-1.347430	0.000000	2.572388	0.000000	0.000000	0.000000	0.483024	0.044972	-0.398731	0.000000	0.000000	3.000000	6.000000	0.000000
2022.272534	-0.125339	0.585409	0.050119	81.769852	34.870075	91.583618	-1.347430	0.000000	2.572388	0.000000	0.000000	0.000000	0.483024	0.044972	-0.398731	0.000000	0.000000	3.000000	6.000000	0.000000
2022.275867	-0.125339	0.585409	0.050119	81.769852	34.870075	91.583618	-1.347430	0.000000	2.572388	0.000000	0.000000	0.000000	0.483024	0.044972	-0.398731	0.000000	0.000000	3.000000	6.000000	0.000000
2022.279201	-0.123731	0.585536	0.048767	81.588615	33.225914	89.894707	-1.266925	0.000000	2.505933	0.000000	0.000000	0.000000	0.482220	0.038105	-0.405504	0.000000	0.000000	3.000000	6.000000	0.000000
2022.282534	-0.123731	0.585536	0.048767	81.588615	33.225914	89.894707	-1.266925	0.000000	2.505933	0.000000	0.000000	0.000000	0.482220	0.038105	-0.405504	0.000000	0.000000	3.000000	6.000000	0.000000
2022.285867	-0.123731	0.585536	0.048767	81.588615	33.225914	89.894707	-1.266925	0.000000	2.505933	0.000000	0.000000	0.000000	0.482220	0.038105	-0.405504	0.000000	0.000000	3.000000	6.000000	0.000000
2022.289201	-0.122143	0.585677	0.047358	81.431381	31.968813	88.605354	-1.186555	0.000000	2.438349	0.000000	0.000000	0.000000	0.476325	0.042535	-0.422838	0.000000	0.000000	3.000000	6.000000	0.000000
2022.292534	-0.122143	0.585677	0.047358	81.431381	31.968813	88.605354	-1.186555	0.000000	2.438349	0.000000	0.000000	0.000000	0.476325	0.042535	-0.422838	0.000000	0.000000	3.000000	6.000000	0.000000
2022.295867	-0.122143	0.585677	0.047358	81.431381	31.968813	88.605354	-1.186555	0.000000	2.438349	0.000000	0.000000	0.000000	0.476325	0.042535	-0.422838	0.000000	0.000000	3.000000	6.000000	0.000000
2022.299201	-0.120480	0.585834	0.045913	81.303085	31.165529	87.797462	-1.107168	0.000000	2.367876	0.000000	0.000000	0.000000	0.499061	0.046852	-0.433304	0.000000	0.000000	3.000000	6.000000	0.000000
2022.302534	-0.120480	0.585834	0.045913	81.303085	31.165529	87.797462	-1.107168	0.000000	2.367876	0.000000	0.000000	0.000000	0.499061	0.046852	-0.433304	0.000000	0.000000	3.000000	6.000000	0.000000
2022.305867	-0.120480	0.585834	0.045913	81.303085	31.165529	87.797462	-1.107168	0.000000	2.367876	0.000000	0.000000	0.000000	0.499061	0.046852	-0.433304	0.000000	0.000000	3.000000	6.000000	0.000000
2022.309201	-0.118769	0.585947	0.044441	81.202324	30.708168	87.523613	-1.023991	0.000000	2.295659	0.000000	0.000000	0.000000	0.513394	0.034097	-0.441632	0.000000	0.000000	3.000000	6.000000	0.000000
2022.312534	-0.118769	0.585947	0.044441	81.202324	30.708168	87.523613	-1.023991	0.000000	2.295659	0.000000	0.000000	0.000000	0.513394	0.034097	-0.441632	0.000000	0.000000	3.000000	6.000000	0.000000
2022.315867	-0.118769	0.585947	0.044441	81.202324	30.708168	87.523613	-1.023991	0.000000	2.295659	0.000000	0.000000	0.000000	0.513394	0.034097	-0.441632	0.000000	0.000000	3.000000	6.000000	0.000000
2022.319201	-0.117038	0.586038	0.042951	81.140839	30.632433	88.147659	-0.938425	0.000000	2.222053	0.000000	0.000000	0.000000	0.519295	0.027097	-0.447079	0.000000	0.000000	3.000000	6.000000	0.000000
2022.322534	-0.117038	0.586038	0.042951	81.140839	30.632433	88.147659	-0.938425	0.000000	2.222053	0.000000	0.000000	0.000000	0.519295	0.027097	-0.447079	0.000000	0.000000	3.000000	6.000000	0.000000
2022.325867	-0.117038	0.586038	0.042951	81.140839	30.632433	88.147659	-0.938425	0.000000	2.222053	0.000000	0.000000	0.000000	0.519295	0.027097	-0.447079	0.000000	0.000000	3.000000	6.000000	0.000000
2022.329201	-0.115264	0.586105	0.041448	81.119820	30.834400	89.450020	-0.851876	0.000000	2.147540	0.000000	0.000000	0.000000	0.532191	0.020130	-0.450977	0.000000	0.000000	3.000000	6.000000	0.000000
2022.332534	-0.115264	0.586105	0.041448	81.119820	30.834400	89.450020	-0.851876	0.000000	2.147540	0.000000	0.000000	0.000000	0.532191	0.020130	-0.450977	0.000000	0.000000	3.000000	6.000000	0.000000
2022.335867	-0.115264	0.586105	0.041448	81.119820	30.834400	89.450020	-0.851876	0.000000	2.147540	0.000000	0.000000	0.000000	0.532191	0.020130	-0.450977	0.000000	0.000000	3.000000	6.000000	0.000000
2022.339201	-0.113548	0.586128	0.039827	81.151581	31.208223	91.239777	-0.763178	0.000000	2.072377	0.000000	0.000000	0.000000	0.514811	0.007118	-0.486298	0.000000	0.000000	3.000000	6.000000	0.000000
2022.342534	-0.113548	0.586128	0.039827	81.151581	31.208223	91.239777	-0.763178	0.000000	2.072377	0.000000	0.000000	0.000000	0.514811	0.007118	-0.486298	0.000000	0.000000	3.000000	6.000000	0.000000
2022.345867	-0.113548	0.586128	0.039827	81.151581	31.208223	91.239777	-0.763178	0.000000	2.072377	0.000000	0.000000	0.000000	0.514811	0.007118	-0.486298	0.000000	0.000000	3.000000	6.000000	0.000000
2022.349201	-0.111846	0.586128	0.038115	81.220558	31.752892	93.070595	-0.677376	0.000000	1.991328	0.000000	0.000000	0.000000	0.510469	-0.000255	-0.513609	0.000000	0.000000	3.000000	6.000000	0.000000
2022.352534	-0.111846	0.586128	0.038115	81.220558	31.752892	93.070595	-0.677376	0.000000	1.991328	0.000000	0.000000	0.000000	0.510469	-0.000255	-0.513609	0.000000	0.000000	3.000000	6.000000	0.000000
2022.355867	-0.111846	0.586128	0.038115	81.220558	31.752892	93.070595	-0.677376	0.000000	1.991328	0.000000	0.000000	0.000000	0.510469	-0.000255	-0.513609	0.000000	0.000000	3.000000	6.000000	0.000000
2022.359201	-0.110159	0.586102	0.036311	81.289360	32.312813	94.331268	-0.592298	0.000000	1.905726	0.000000	0.000000	0.000000	0.506035	-0.007750	-0.540981	0.000000	0.000000	3.000000	6.000000	0.000000
2022.362534	-0.110159	0.586102	0.036311	81.289360	32.312813	94.331268	-0.592298	0.000000	1.905726	0.000000	0.000000	0.000000	0.506035	-0.007750	-0.540981	0.000000	0.000000	3.000000	6.000000	0.000000
2022.365867	-0.110159	0.586102	0.036311	81.289360	32.312813	94.331268	-0.592298	0.000000	1.905726	0.000000	0.000000	0.000000	0.506035	-0.007750	-0.540981	0.000000	0.000000	3.000000	6.000000	0.000000
2022.369201	-0.108492	0.586042	0.034439	81.340706	32.625568	94.854225	-0.507959	0.000000	1.815563	0.000000	0.000000	0.000000	0.500009	-0.017952	-0.561556	0.000000	0.000000	3.000000	6.000000	0.000000
2022.372534	-0.108492	0.586042	0.034439	81.340706	32.625568	94.854225	-0.507959	0.000000	1.815563	0.000000	0.000000	0.000000	0.500009	-0.017952	-0.561556	0.000000	0.000000	3.000000	6.000000	0.000000
2022.375867	-0.108492	0.586042	0.034439	81.340706	32.625568	94.854225	-0.507959	0.000000	1.815563	0.000000	0.000000	0.000000	0.500009	-0.017952	-0.561556	0.000000	0.000000	3.000000	6.000000	0.000000
2022.379201	-0.106851	0.585940	0.032522	81.333382	32.198101	94.668503	-0.424624	0.000000	1.721970	0.000000	0.000000	0.000000	0.492444	-0.030724	-0.575288	0.000000	0.000000	3.000000	6.000000	0.000000
2022.382534	-0.106851	0.585940	0.032522	81.333382	32.198101	94.668503	-0.424624	0.000000	1.721970	0.000000	0.000000	0.000000	0.492444	-0.030724	-0.575288	0.000000	0.000000	3.000000	6.000000	0.000000
2022.385867	-0.106851	0.585940	0.032522	81.333382	32.198101	94.668503	-0.424624	0.000000	1.721970	0.000000	0.000000	0.000000	0.492444	-0.030724	-0.575288	0.000000	0.000000	3.000000	6.000000	0.000000
2022.389201	-0.105245	0.585851	0.030607	81.247589	30.910755	93.985405	-0.342550	0.000000	1.626089	0.000000	0.000000	0.000000	0.481771	-0.026572	-0.574527	0.000000	0.000000	3.000000	6.000000	0.000000
2022.392534	-0.105245	0.585851	0.030607	81.247589	30.910755	93.985405	-0.342550	0.000000	1.626089	0.000000	0.000000	0.000000	0.481771	-0.026572	-0.574527	0.000000	0.000000	3.000000	6.000000	0.000000
2022.395867	-0.105245	0.585851	0.030607	81.247589	30.910755	93.985405	-0.342550	0.000000	1.626089	0.000000	0.000000	0.000000	0.481771	-0.026572	-0.574527	0.000000	0.000000	3.000000	6.000000	0.000000
2022.399201	-0.103683	0.585787	0.028734	81.070648	29.067520	93.163544	-0.262255	0.000000	1.530334	0.000000	0.000000	0.000000	0.468685	-0.019300	-0.561898	0.000000	0.000000	3.000000	6.000000	0.000000
2022.402534	-0.103683	0.585787	0.028734	81.070648	29.067520	93.163544	-0.262255	0.000000	1.530334	0.000000	0.000000	0.000000	0.468685	-0.019300	-0.561898	0.000000	0.000000	3.000000	6.000000	0.000000
2022.405867	-0.103683	0.585787	0.028734	81.070648	29.067520	93.163544	-0.262255	0.000000	1.530334	0.000000	0.000000	0.000000	0.468685	-0.019300	-0.561898	0.000000	0.000000	3.000000	6.000000	0.000000
2022.409201	-0.102160	0.585728	0.026887	80.832367	27.106020	92.610458	-0.184140	0.000000	1.436684	0.000000	0.000000	0.000000	0.456791	-0.017657	-0.553927	0.000000	0.000000	3.000000	6.000000	0.000000
2022.412534	-0.102160	0.585728	0.026887	80.832367	27.106020	92.610458	-0.184140	0.000000	1.436684	0.000000	0.000000	0.000000	0.456791	-0.017657	-0.553927	0.000000	0.000000	3.000000	6.000000	0.000000
2022.415867	-0.102160	0.585728	0.026887	80.832367	27.106020	92.610458	-0.184140	0.000000	1.436684	0.000000	0.000000	0.000000	0.456791	-0.017657	-0.553927	0.000000	0.000000	3.000000	6.000000	0.000000
2022.419201	-0.100716	0.585637	0.025026	80.588081	25.180809	92.055984	-0.108009	0.000000	1.344363	0.000000	0.000000	0.000000	0.433321	-0.027181	-0.558403	0.000000	0.000000	3.000000	6.000000	0.000000
2022.422534	-0.100716	0.585637	0.025026	80.588081	25.180809	92.055984	-0.108009	0.000000	1.344363	0.000000	0.000000	0.000000	0.433321	-0.027181	-0.558403	0.000000	0.000000	3.000000	6.000000	0.000000
2022.425867	-0.100716	0.585637	0.025026	80.588081	25.180809	92.055984	-0.108009	0.000000	1.344363	0.000000	0.000000	0.000000	0.433321	-0.027181	-0.558403	0.000000	0.000000	3.000000	6.000000	0.000000
2022.429201	-0.099393	0.585542	0.023134	80.373611	23.328266	91.135033	-0.035788	0.000000	1.251296	0.000000	0.000000	0.000000	0.396844	-0.028529	-0.567571	0.000000	0.000000	3.000000	6.000000	0.000000
2022.432534	-0.099393	0.585542	0.023134	80.373611	23.328266	91.135033	-0.035788	0.000000	1.251296	0.000000	0.000000	0.000000	0.396844	-0.028529	-0.567571	0.000000	0.000000	3.000000	6.000000	0.000000
2022.435867	-0.099393	0.585542	0.023134	80.373611	23.328266	91.135033	-0.035788	0.000000	1.251296	0.000000	0.000000	0.000000	0.396844	-0.028529	-0.567571	0.000000	0.000000	3.000000	6.000000	0.000000
2022.439201	-0.098177	0.585368	0.021147	80.205078	21.510889	89.540474	0.030352	0.000000	1.156701	0.000000	0.000000	0.000000	0.364775	-0.052267	-0.596006	0.000000	0.000000	3.000000	6.000000	0.000000
2022.442534	-0.098177	0.585368	0.021147	80.205078	21.510889	89.540474	0.030352	0.000000	1.156701	0.000000	0.000000	0.000000	0.364775	-0.052267	-0.596006	0.000000	0.000000	3.000000	6.000000	0.000000
2022.445867	-0.098177	0.585368	0.021147	80.205078	21.510889	89.540474	0.030352	0.000000	1.156701	0.000000	0.000000	0.000000	0.364775	-0.052267	-0.596006	0.000000	0.000000	3.000000	6.000000	0.000000
2022.449201	-0.097169	0.585144	0.019104	80.059326	19.785648	87.617706	0.091148	0.000000	1.057366	0.000000	0.000000	0.000000	0.302506	-0.067089	-0.613091	0.000000	0.000000	3.000000	6.000000	0.000000
2022.452534	-0.097169	0.585144	0.019104	80.059326	19.785648	87.617706	0.091148	0.000000	1.057366	0.000000	0.000000	0.000000	0.302506	-0.067089	-0.613091	0.000000	0.000000	3.000000	6.000000	0.000000
2022.455867	-0.097169	0.585144	0.019104	80.059326	19.785648	87.617706	0.091148	0.000000	1.057366	0.000000	0.000000	0.000000	0.302506	-0.067089	-0.613091	0.000000	0.000000	3.000000	6.000000	0.000000
2022.459201	-0.096293	0.584880	0.016995	79.919640	18.183493	85.833626	0.141566	0.000000	0.955185	0.000000	0.000000	0.000000	0.262692	-0.079429	-0.632681	0.000000	0.000000	3.000000	6.000000	0.000000
2022.462534	-0.096293	0.584880	0.016995	79.919640	18.183493	85.833626	0.141566	0.000000	0.955185	0.000000	0.000000	0.000000	0.262692	-0.079429	-0.632681	0.000000	0.000000	3.000000	6.000000	0.000000
2022.465867	-0.096293	0.584880	0.016995	79.919640	18.183493	85.833626	0.141566	0.000000	0.955185	0.000000	0.000000	0.000000	0.262692	-0.079429	-0.632681	0.000000	0.000000	3.000000	6.000000	0.000000
2022.469201	-0.095501	0.584685	0.014933	79.772072	16.792271	84.295761	0.185348	0.000000	0.849738	0.000000	0.000000	0.000000	0.237585	-0.058374	-0.618458	0.000000	0.000000	3.000000	6.000000	0.000000
2022.472534	-0.095501	0.584685	0.014933	79.772072	16.792271	84.295761	0.185348	0.000000	0.849738	0.000000	0.000000	0.000000	0.237585	-0.058374	-0.618458	0.000000	0.000000	3.000000	6.000000	0.000000
2022.475867	-0.095501	0.584685	0.014933	79.772072	16.792271	84.295761	0.185348	0.000000	0.849738	0.000000	0.000000	0.000000	0.237585	-0.058374	-0.618458	0.000000	0.000000	3.000000	6.000000	0.000000
2022.479201	-0.094828	0.584537	0.012985	79.568977	15.732665	83.246674	0.224946	0.000000	0.746661	0.000000	0.000000	0.000000	0.201832	-0.044376	-0.584372	0.000000	0.000000	3.000000	6.000000	0.000000
2022.482534	-0.094828	0.584537	0.012985	79.568977	15.732665	83.246674	0.224946	0.000000	0.746661	0.000000	0.000000	0.000000	0.201832	-0.044376	-0.584372	0.000000	0.000000	3.000000	6.000000	0.000000
2022.485867	-0.094828	0.584537	0.012985	79.568977	15.732665	83.246674	0.224946	0.000000	0.746661	0.000000	0.000000	0.000000	0.201832	-0.044376	-0.584372	0.000000	0.000000	3.000000	6.000000	0.000000
2022.489201	-0.094295	0.584521	0.011258	79.324875	14.887093	82.698891	0.258584	0.000000	0.649266	0.000000	0.000000	0.000000	0.160052	-0.004902	-0.518225	0.000000	0.000000	3.000000	6.000000	0.000000
2022.492534	-0.094295	0.584521	0.011258	79.324875	14.887093	82.698891	0.258584	0.000000	0.649266	0.000000	0.000000	0.000000	0.160052	-0.004902	-0.518225	0.000000	0.000000	3.000000	6.000000	0.000000
2022.495867	-0.094295	0.584521	0.011258	79.324875	14.887093	82.698891	0.258584	0.000000	0.649266	0.000000	0.000000	0.000000	0.160052	-0.004902	-0.518225	0.000000	0.000000	3.000000	6.000000	0.000000
2022.499201	-0.093890	0.584581	0.009703	79.077789	14.079442	82.663086	0.285260	0.000000	0.562895	0.000000	0.000000	0.000000	0.121582	0.018088	-0.466539	0.000000	0.000000	3.000000	6.000000	0.000000
2022.502534	-0.093890	0.584581	0.009703	79.077789	14.079442	82.663086	0.285260	0.000000	0.562895	0.000000	0.000000	0.000000	0.121582	0.018088	-0.466539	0.000000	0.000000	3.000000	6.000000	0.000000
2022.505867	-0.093890	0.584581	0.009703	79.077789	14.079442	82.663086	0.285260	0.000000	0.562895	0.000000	0.000000	0.000000	0.121582	0.018088	-0.466539	0.000000	0.000000	3.000000	6.000000	0.000000
2022.509201	-0.093632	0.584744	0.008310	78.849152	13.414480	83.168930	0.305523	0.000000	0.485139	0.000000	0.000000	0.000000	0.077154	0.048973	-0.417975	0.000000	0.000000	3.000000	6.000000	0.000000
2022.512534	-0.093632	0.584744	0.008310	78.849152	13.414480	83.168930	0.305523	0.000000	0.485139	0.000000	0.000000	0.000000	0.077154	0.048973	-0.417975	0.000000	0.000000	3.000000	6.000000	0.000000
2022.515867	-0.093632	0.584744	0.008310	78.849152	13.414480	83.168930	0.305523	0.000000	0.485139	0.000000	0.000000	0.000000	0.077154	0.048973	-0.417975	0.000000	0.000000	3.000000	6.000000	0.000000
2022.519201	-0.093472	0.584974	0.007055	78.659744	12.830455	83.488472	0.318382	0.000000	0.415476	0.000000	0.000000	0.000000	0.048210	0.068954	-0.376479	0.000000	0.000000	3.000000	6.000000	0.000000
2022.522534	-0.093472	0.584974	0.007055	78.659744	12.830455	83.488472	0.318382	0.000000	0.415476	0.000000	0.000000	0.000000	0.048210	0.068954	-0.376479	0.000000	0.000000	3.000000	6.000000	0.000000
2022.525867	-0.093472	0.584974	0.007055	78.659744	12.830455	83.488472	0.318382	0.000000	0.415476	0.000000	0.000000	0.000000	0.048210	0.068954	-0.376479	0.000000	0.000000	3.000000	6.000000	0.000000
2022.529201	-0.093477	0.585205	0.005831	78.511848	12.363610	83.301025	0.326417	0.000000	0.352730	0.000000	0.000000	0.000000	-0.001580	0.069162	-0.367061	0.000000	0.000000	3.000000	6.000000	0.000000
2022.532534	-0.093477	0.585205	0.005831	78.511848	12.363610	83.301025	0.326417	0.000000	0.352730	0.000000	0.000000	0.000000	-0.001580	0.069162	-0.367061	0.000000	0.000000	3.000000	6.000000	0.000000
2022.535867	-0.093477	0.585205	0.005831	78.511848	12.363610	83.301025	0.326417	0.000000	0.352730	0.000000	0.000000	0.000000	-0.001580	0.069162	-0.367061	0.000000	0.000000	3.000000	6.000000	0.000000
2022.539201	-0.093670	0.585421	0.004527	78.409828	12.014562	83.011162	0.326154	0.000000	0.291553	0.000000	0.000000	0.000000	-0.057905	0.065017	-0.391262	0.000000	0.000000	3.000000	6.000000	0.000000
2022.542534	-0.093670	0.585421	0.004527	78.409828	12.014562	83.011162	0.326154	0.000000	0.291553	0.000000	0.000000	0.000000	-0.057905	0.065017	-0.391262	0.000000	0.000000	3.000000	6.000000	0.000000
2022.545867	-0.093670	0.585421	0.004527	78.409828	12.014562	83.011162	0.326154	0.000000	0.291553	0.000000	0.000000	0.000000	-0.057905	0.065017	-0.391262	0.000000	0.000000	3.000000	6.000000	0.000000
2022.549201	-0.094040	0.585628	0.003210	78.350990	11.765581	82.840965	0.316503	0.000000	0.226342	0.000000	0.000000	0.000000	-0.111019	0.061982	-0.395200	0.000000	0.000000	3.000000	6.000000	0.000000
2022.552534	-0.094040	0.585628	0.003210	78.350990	11.765581	82.840965	0.316503	0.000000	0.226342	0.000000	0.000000	0.000000	-0.111019	0.061982	-0.395200	0.000000	0.000000	3.000000	6.000000	0.000000
2022.555867	-0.094040	0.585628	0.003210	78.350990	11.765581	82.840965	0.316503	0.000000	0.226342	0.000000	0.000000	0.000000	-0.111019	0.061982	-0.395200	0.000000	0.000000	3.000000	6.000000	0.000000
2022.559201	-0.094564	0.585809	0.001775	78.350525	11.652193	82.825409	0.298000	0.000000	0.160476	0.000000	0.000000	0.000000	-0.157325	0.054460	-0.430256	0.000000	0.000000	3.000000	6.000000	0.000000
2022.562534	-0.094564	0.585809	0.001775	78.350525	11.652193	82.825409	0.298000	0.000000	0.160476	0.000000	0.000000	0.000000	-0.157325	0.054460	-0.430256	0.000000	0.000000	3.000000	6.000000	0.000000
2022.565867	-0.094564	0.585809	0.001775	78.350525	11.652193	82.825409	0.298000	0.000000	0.160476	0.000000	0.000000	0.000000	-0.157325	0.054460	-0.430256	0.000000	0.000000	3.000000	6.000000	0.000000
2022.569201	-0.095199	0.586025	0.000350	78.375572	11.597083	82.880013	0.271779	0.000000	0.088766	0.000000	0.000000	0.000000	-0.190521	0.064593	-0.427527	0.000000	0.000000	3.000000	6.000000	0.000000
2022.572534	-0.095199	0.586025	0.000350	78.375572	11.597083	82.880013	0.271779	0.000000	0.088766	0.000000	0.000000	0.000000	-0.190521	0.064593	-0.427527	0.000000	0.000000	3.000000	6.000000	0.000000
2022.575867	-0.095199	0.586025	0.000350	78.375572	11.597083	82.880013	0.271779	0.000000	0.088766	0.000000	0.000000	0.000000	-0.190521	0.064593	-0.427527	0.000000	0.000000	3.000000	6.000000	0.000000
2022.579201	-0.095898	0.586256	-0.001074	78.389214	11.513641	82.918549	0.240026	0.000000	0.017512	0.000000	0.000000	0.000000	-0.209433	0.069238	-0.427157	0.000000	0.000000	3.000000	6.000000	0.000000
2022.582534	-0.095898	0.586256	-0.001074	78.389214	11.513641	82.918549	0.240026	0.000000	0.017512	0.000000	0.000000	0.000000	-0.209433	0.069238	-0.427157	0.000000	0.000000	3.000000	6.000000	0.000000
2022.585867	-0.095898	0.586256	-0.001074	78.389214	11.513641	82.918549	0.240026	0.000000	0.017512	0.000000	0.000000	0.000000	-0.209433	0.069238	-0.427157	0.000000	0.000000	3.000000	6.000000	0.000000
2022.589201	-0.096622	0.586554	-0.002346	78.386848	11.475920	83.024200	0.205120	0.000000	-0.053681	0.000000	0.000000	0.000000	-0.217469	0.089613	-0.381791	0.000000	0.000000	3.000000	6.000000	0.000000
2022.592534	-0.096622	0.586554	-0.002346	78.386848	11.475920	83.024200	0.205120	0.000000	-0.053681	0.000000	0.000000	0.000000	-0.217469	0.089613	-0.381791	0.000000	0.000000	3.000000	6.000000	0.000000
2022.595867	-0.096622	0.586554	-0.002346	78.386848	11.475920	83.024200	0.205120	0.000000	-0.053681	0.000000	0.000000	0.000000	-0.217469	0.089613	-0.381791	0.000000	0.000000	3.000000	6.000000	0.000000
2022.599201	-0.097423	0.586914	-0.003453	78.342743	11.648377	83.408463	0.168875	0.000000	-0.117313	0.000000	0.000000	0.000000	-0.240237	0.108024	-0.332167	0.000000	0.000000	3.000000	6.000000	0.000000
2022.602534	-0.097423	0.586914	-0.003453	78.342743	11.648377	83.408463	0.168875	0.000000	-0.117313	0.000000	0.000000	0.000000	-0.240237	0.108024	-0.332167	0.000000	0.000000	3.000000	6.000000	0.000000
2022.605867	-0.097423	0.586914	-0.003453	78.342743	11.648377	83.408463	0.168875	0.000000	-0.117313	0.000000	0.000000	0.000000	-0.240237	0.108024	-0.332167	0.000000	0.000000	3.000000	6.000000	0.000000
2022.609201	-0.098278	0.587362	-0.004398	78.237709	12.113370	84.189919	0.128836	0.000000	-0.172674	0.000000	0.000000	0.000000	-0.256362	0.134273	-0.283328	0.000000	0.000000	3.000000	6.000000	0.000000
2022.612534	-0.098278	0.587362	-0.004398	78.237709	12.113370	84.189919	0.128836	0.000000	-0.172674	0.000000	0.000000	0.000000	-0.256362	0.134273	-0.283328	0.000000	0.000000	3.000000	6.000000	0.000000
2022.615867	-0.098278	0.587362	-0.004398	78.237709	12.113370	84.189919	0.128836	0.000000	-0.172674	0.000000	0.000000	0.000000	-0.256362	0.134273	-0.283328	0.000000	0.000000	3.000000	6.000000	0.000000
2022.619201	-0.099244	0.587861	-0.005227	78.093628	12.738813	85.204231	0.086109	0.000000	-0.219895	0.000000	0.000000	0.000000	-0.289918	0.149654	-0.248737	0.000000	0.000000	3.000000	6.000000	0.000000
2022.622534	-0.099244	0.587861	-0.005227	78.093628	12.738813	85.204231	0.086109	0.000000	-0.219895	0.000000	0.000000	0.000000	-0.289918	0.149654	-0.248737	0.000000	0.000000	3.000000	6.000000	0.000000
2022.625867	-0.099244	0.587861	-0.005227	78.093628	12.738813	85.204231	0.086109	0.000000	-0.219895	0.000000	0.000000	0.000000	-0.289918	0.149654	-0.248737	0.000000	0.000000	3.000000	6.000000	0.000000
2022.629201	-0.100337	0.588375	-0.005979	77.929771	13.433468	86.331184	0.037789	0.000000	-0.261351	0.000000	0.000000	0.000000	-0.327858	0.154143	-0.225689	0.000000	0.000000	3.000000	6.000000	0.000000
2022.632534	-0.100337	0.588375	-0.005979	77.929771	13.433468	86.331184	0.037789	0.000000	-0.261351	0.000000	0.000000	0.000000	-0.327858	0.154143	-0.225689	0.000000	0.000000	3.000000	6.000000	0.000000
2022.635867	-0.100337	0.588375	-0.005979	77.929771	13.433468	86.331184	0.037789	0.000000	-0.261351	0.000000	0.000000	0.000000	-0.327858	0.154143	-0.225689	0.000000	0.000000	3.000000	6.000000	0.000000
2022.639201	-0.101503	0.588849	-0.006695	77.757446	14.147014	87.503189	-0.016854	0.000000	-0.298966	0.000000	0.000000	0.000000	-0.349713	0.142187	-0.214820	0.000000	0.000000	3.000000	6.000000	0.000000
2022.642534	-0.101503	0.588849	-0.006695	77.757446	14.147014	87.503189	-0.016854	0.000000	-0.298966	0.000000	0.000000	0.000000	-0.349713	0.142187	-0.214820	0.000000	0.000000	3.000000	6.000000	0.000000
2022.645867	-0.101503	0.588849	-0.006695	77.757446	14.147014	87.503189	-0.016854	0.000000	-0.298966	0.000000	0.000000	0.000000	-0.349713	0.142187	-0.214820	0.000000	0.000000	3.000000	6.000000	0.000000
2022.649201	-0.102741	0.589241	-0.007477	77.596931	14.849892	88.671837	-0.075139	0.000000	-0.334769	0.000000	0.000000	0.000000	-0.371441	0.117712	-0.234382	0.000000	0.000000	3.000000	6.000000	0.000000
2022.652534	-0.102741	0.589241	-0.007477	77.596931	14.849892	88.671837	-0.075139	0.000000	-0.334769	0.000000	0.000000	0.000000	-0.371441	0.117712	-0.234382	0.000000	0.000000	3.000000	6.000000	0.000000
2022.655867	-0.102741	0.589241	-0.007477	77.596931	14.849892	88.671837	-0.075139	0.000000	-0.334769	0.000000	0.000000	0.000000	-0.371441	0.117712	-0.234382	0.000000	0.000000	3.000000	6.000000	0.000000
2022.659201	-0.104034	0.589503	-0.008396	77.483902	15.562552	89.833672	-0.137046	0.000000	-0.373833	0.000000	0.000000	0.000000	-0.387877	0.078698	-0.275863	0.000000	0.000000	3.000000	6.000000	0.000000
2022.662534	-0.104034	0.589503	-0.008396	77.483902	15.562552	89.833672	-0.137046	0.000000	-0.373833	0.000000	0.000000	0.000000	-0.387877	0.078698	-0.275863	0.000000	0.000000	3.000000	6.000000	0.000000
2022.665867	-0.104034	0.589503	-0.008396	77.483902	15.562552	89.833672	-0.137046	0.000000	-0.373833	0.000000	0.000000	0.000000	-0.387877	0.078698	-0.275863	0.000000	0.000000	3.000000	6.000000	0.000000
2022.669201	-0.105328	0.589691	-0.009390	77.411964	16.130796	90.799973	-0.201692	0.000000	-0.419810	0.000000	0.000000	0.000000	-0.388168	0.056234	-0.298210	0.000000	0.000000	3.000000	6.000000	0.000000
2022.672534	-0.105328	0.589691	-0.009390	77.411964	16.130796	90.799973	-0.201692	0.000000	-0.419810	0.000000	0.000000	0.000000	-0.388168	0.056234	-0.298210	0.000000	0.000000	3.000000	6.000000	0.000000
2022.675867	-0.105328	0.589691	-0.009390	77.411964	16.130796	90.799973	-0.201692	0.000000	-0.419810	0.000000	0.000000	0.000000	-0.388168	0.056234	-0.298210	0.000000	0.000000	3.000000	6.000000	0.000000
2022.679201	-0.106641	0.589760	-0.010473	77.351585	16.472193	91.494347	-0.266387	0.000000	-0.469512	0.000000	0.000000	0.000000	-0.393916	0.020724	-0.324878	0.000000	0.000000	3.000000	6.000000	0.000000
2022.682534	-0.106641	0.589760	-0.010473	77.351585	16.472193	91.494347	-0.266387	0.000000	-0.469512	0.000000	0.000000	0.000000	-0.393916	0.020724	-0.324878	0.000000	0.000000	3.000000	6.000000	0.000000
2022.685867	-0.106641	0.589760	-0.010473	77.351585	16.472193	91.494347	-0.266387	0.000000	-0.469512	0.000000	0.000000	0.000000	-0.393916	0.020724	-0.324878	0.000000	0.000000	3.000000	6.000000	0.000000
2022.689201	-0.107992	0.589803	-0.011563	77.315735	16.649632	91.976547	-0.332039	0.000000	-0.523658	0.000000	0.000000	0.000000	-0.405290	0.012927	-0.327061	0.000000	0.000000	3.000000	6.000000	0.000000
2022.692534	-0.107992	0.589803	-0.011563	77.315735	16.649632	91.976547	-0.332039	0.000000	-0.523658	0.000000	0.000000	0.000000	-0.405290	0.012927	-0.327061	0.000000	0.000000	3.000000	6.000000	0.000000
2022.695867	-0.107992	0.589803	-0.011563	77.315735	16.649632	91.976547	-0.332039	0.000000	-0.523658	0.000000	0.000000	0.000000	-0.405290	0.012927	-0.327061	0.000000	0.000000	3.000000	6.000000	0.000000
2022.699201	-0.109334	0.589802	-0.012667	77.299355	16.751465	92.356941	-0.399588	0.000000	-0.578168	0.000000	0.000000	0.000000	-0.402717	-0.000368	-0.331147	0.000000	0.000000	3.000000	6.000000	0.000000
2022.702534	-0.109334	0.589802	-0.012667	77.299355	16.751465	92.356941	-0.399588	0.000000	-0.578168	0.000000	0.000000	0.000000	-0.402717	-0.000368	-0.331147	0.000000	0.000000	3.000000	6.000000	0.000000
2022.705867	-0.109334	0.589802	-0.012667	77.299355	16.751465	92.356941	-0.399588	0.000000	-0.578168	0.000000	0.000000	0.000000	-0.402717	-0.000368	-0.331147	0.000000	0.000000	3.000000	6.000000	0.000000
2022.709201	-0.110617	0.589812	-0.013720	77.276367	16.870319	92.755676	-0.466707	0.000000	-0.633360	0.000000	0.000000	0.000000	-0.384843	0.002992	-0.315773	0.000000	0.000000	3.000000	6.000000	0.000000
2022.712534	-0.110617	0.589812	-0.013720	77.276367	16.870319	92.755676	-0.466707	0.000000	-0.633360	0.000000	0.000000	0.000000	-0.384843	0.002992	-0.315773	0.000000	0.000000	3.000000	6.000000	0.000000
2022.715867	-0.110617	0.589812	-0.013720	77.276367	16.870319	92.755676	-0.466707	0.000000	-0.633360	0.000000	0.000000	0.000000	-0.384843	0.002992	-0.315773	0.000000	0.000000	3.000000	6.000000	0.000000
2022.719201	-0.111874	0.589820	-0.014679	77.247627	17.025236	93.192703	-0.530848	0.000000	-0.685988	0.000000	0.000000	0.000000	-0.377064	0.002442	-0.287807	0.000000	0.000000	3.000000	6.000000	0.000000
2022.722534	-0.111874	0.589820	-0.014679	77.247627	17.025236	93.192703	-0.530848	0.000000	-0.685988	0.000000	0.000000	0.000000	-0.377064	0.002442	-0.287807	0.000000	0.000000	3.000000	6.000000	0.000000
2022.725867	-0.111874	0.589820	-0.014679	77.247627	17.025236	93.192703	-0.530848	0.000000	-0.685988	0.000000	0.000000	0.000000	-0.377064	0.002442	-0.287807	0.000000	0.000000	3.000000	6.000000	0.000000
2022.729201	-0.113073	0.589839	-0.015586	77.199638	17.222904	93.684570	-0.593692	0.000000	-0.733956	0.000000	0.000000	0.000000	-0.359740	0.005851	-0.272172	0.000000	0.000000	3.000000	6.000000	0.000000
2022.732534	-0.113073	0.589839	-0.015586	77.199638	17.222904	93.684570	-0.593692	0.000000	-0.733956	0.000000	0.000000	0.000000	-0.359740	0.005851	-0.272172	0.000000	0.000000	3.000000	6.000000	0.000000
2022.735867	-0.113073	0.589839	-0.015586	77.199638	17.222904	93.684570	-0.593692	0.000000	-0.733956	0.000000	0.000000	0.000000	-0.359740	0.005851	-0.272172	0.000000	0.000000	3.000000	6.000000	0.000000
2022.739201	-0.114288	0.589882	-0.016418	77.138283	17.481403	94.264221	-0.653648	0.000000	-0.779318	0.000000	0.000000	0.000000	-0.364558	0.012876	-0.249367	0.000000	0.000000	3.000000	6.000000	0.000000
2022.742534	-0.114288	0.589882	-0.016418	77.138283	17.481403	94.264221	-0.653648	0.000000	-0.779318	0.000000	0.000000	0.000000	-0.364558	0.012876	-0.249367	0.000000	0.000000	3.000000	6.000000	0.000000
2022.745867	-0.114288	0.589882	-0.016418	77.138283	17.481403	94.264221	-0.653648	0.000000	-0.779318	0.000000	0.000000	0.000000	-0.364558	0.012876	-0.249367	0.000000	0.000000	3.000000	6.000000	0.000000
2022.749201	-0.115532	0.589912	-0.017211	77.074341	17.704117	94.798111	-0.714408	0.000000	-0.820879	0.000000	0.000000	0.000000	-0.373289	0.008901	-0.238035	0.000000	0.000000	3.000000	6.000000	0.000000
2022.752534	-0.115532	0.589912	-0.017211	77.074341	17.704117	94.798111	-0.714408	0.000000	-0.820879	0.000000	0.000000	0.000000	-0.373289	0.008901	-0.238035	0.000000	0.000000	3.000000	6.000000	0.000000
2022.755867	-0.115532	0.589912	-0.017211	77.074341	17.704117	94.798111	-0.714408	0.000000	-0.820879	0.000000	0.000000	0.000000	-0.373289	0.008901	-0.238035	0.000000	0.000000	3.000000	6.000000	0.000000
2022.759201	-0.116763	0.589953	-0.017963	77.025177	17.861542	95.213547	-0.776623	0.000000	-0.860552	0.000000	0.000000	0.000000	-0.369046	0.012374	-0.225553	0.000000	0.000000	3.000000	6.000000	0.000000
2022.762534	-0.116763	0.589953	-0.017963	77.025177	17.861542	95.213547	-0.776623	0.000000	-0.860552	0.000000	0.000000	0.000000	-0.369046	0.012374	-0.225553	0.000000	0.000000	3.000000	6.000000	0.000000
2022.765867	-0.116763	0.589953	-0.017963	77.025177	17.861542	95.213547	-0.776623	0.000000	-0.860552	0.000000	0.000000	0.000000	-0.369046	0.012374	-0.225553	0.000000	0.000000	3.000000	6.000000	0.000000
2022.769201	-0.118042	0.590006	-0.018690	76.986938	17.917931	95.384819	-0.838130	0.000000	-0.898144	0.000000	0.000000	0.000000	-0.383676	0.015893	-0.218077	0.000000	0.000000	3.000000	6.000000	0.000000
2022.772534	-0.118042	0.590006	-0.018690	76.986938	17.917931	95.384819	-0.838130	0.000000	-0.898144	0.000000	0.000000	0.000000	-0.383676	0.015893	-0.218077	0.000000	0.000000	3.000000	6.000000	0.000000
2022.775867	-0.118042	0.590006	-0.018690	76.986938	17.917931	95.384819	-0.838130	0.000000	-0.898144	0.000000	0.000000	0.000000	-0.383676	0.015893	-0.218077	0.000000	0.000000	3.000000	6.000000	0.000000
2022.779201	-0.119328	0.590071	-0.019381	76.977440	17.805899	95.243591	-0.902076	0.000000	-0.934490	0.000000	0.000000	0.000000	-0.385887	0.019424	-0.207330	0.000000	0.000000	3.000000	6.000000	0.000000
2022.782534	-0.119328	0.590071	-0.019381	76.977440	17.805899	95.243591	-0.902076	0.000000	-0.934490	0.000000	0.000000	0.000000	-0.385887	0.019424	-0.207330	0.000000	0.000000	3.000000	6.000000	0.000000
2022.785867	-0.119328	0.590071	-0.019381	76.977440	17.805899	95.243591	-0.902076	0.000000	-0.934490	0.000000	0.000000	0.000000	-0.385887	0.019424	-0.207330	0.000000	0.000000	3.000000	6.000000	0.000000
2022.789201	-0.120643	0.590147	-0.020042	76.978386	17.619057	94.838356	-0.966391	0.000000	-0.969045	0.000000	0.000000	0.000000	-0.394429	0.022966	-0.198323	0.000000	0.000000	3.000000	6.000000	0.000000
2022.792534	-0.120643	0.590147	-0.020042	76.978386	17.619057	94.838356	-0.966391	0.000000	-0.969045	0.000000	0.000000	0.000000	-0.394429	0.022966	-0.198323	0.000000	0.000000	3.000000	6.000000	0.000000
2022.795867	-0.120643	0.590147	-0.020042	76.978386	17.619057	94.838356	-0.966391	0.000000	-0.969045	0.000000	0.000000	0.000000	-0.394429	0.022966	-0.198323	0.000000	0.000000	3.000000	6.000000	0.000000
2022.799201	-0.121972	0.590229	-0.020644	76.974838	17.434088	94.374443	-1.032129	0.000000	-1.002099	0.000000	0.000000	0.000000	-0.398789	0.024634	-0.180679	0.000000	0.000000	3.000000	6.000000	0.000000
2022.802534	-0.121972	0.590229	-0.020644	76.974838	17.434088	94.374443	-1.032129	0.000000	-1.002099	0.000000	0.000000	0.000000	-0.398789	0.024634	-0.180679	0.000000	0.000000	3.000000	6.000000	0.000000
2022.805867	-0.121972	0.590229	-0.020644	76.974838	17.434088	94.374443	-1.032129	0.000000	-1.002099	0.000000	0.000000	0.000000	-0.398789	0.024634	-0.180679	0.000000	0.000000	3.000000	6.000000	0.000000
2022.809201	-0.123369	0.590329	-0.021160	76.965103	17.233534	94.085190	-1.098594	0.000000	-1.032212	0.000000	0.000000	0.000000	-0.419097	0.029895	-0.154742	0.000000	0.000000	3.000000	6.000000	0.000000
2022.812534	-0.123369	0.590329	-0.021160	76.965103	17.233534	94.085190	-1.098594	0.000000	-1.032212	0.000000	0.000000	0.000000	-0.419097	0.029895	-0.154742	0.000000	0.000000	3.000000	6.000000	0.000000
2022.815867	-0.123369	0.590329	-0.021160	76.965103	17.233534	94.085190	-1.098594	0.000000	-1.032212	0.000000	0.000000	0.000000	-0.419097	0.029895	-0.154742	0.000000	0.000000	3.000000	6.000000	0.000000
2022.819201	-0.124793	0.590447	-0.021578	76.948090	17.048717	93.939812	-1.168444	0.000000	-1.058003	0.000000	0.000000	0.000000	-0.427251	0.035227	-0.125451	0.000000	0.000000	3.000000	6.000000	0.000000
2022.822534	-0.124793	0.590447	-0.021578	76.948090	17.048717	93.939812	-1.168444	0.000000	-1.058003	0.000000	0.000000	0.000000	-0.427251	0.035227	-0.125451	0.000000	0.000000	3.000000	6.000000	0.000000
2022.825867	-0.124793	0.590447	-0.021578	76.948090	17.048717	93.939812	-1.168444	0.000000	-1.058003	0.000000	0.000000	0.000000	-0.427251	0.035227	-0.125451	0.000000	0.000000	3.000000	6.000000	0.000000
2022.829201	-0.126183	0.590582	-0.021881	76.912041	16.905201	93.815811	-1.239652	0.000000	-1.078911	0.000000	0.000000	0.000000	-0.417103	0.040577	-0.090857	0.000000	0.000000	3.000000	6.000000	0.000000
2022.832534	-0.126183	0.590582	-0.021881	76.912041	16.905201	93.815811	-1.239652	0.000000	-1.078911	0.000000	0.000000	0.000000	-0.417103	0.040577	-0.090857	0.000000	0.000000	3.000000	6.000000	0.000000
2022.835867	-0.126183	0.590582	-0.021881	76.912041	16.905201	93.815811	-1.239652	0.000000	-1.078911	0.000000	0.000000	0.000000	-0.417103	0.040577	-0.090857	0.000000	0.000000	3.000000	6.000000	0.000000
2022.839201	-0.127504	0.590753	-0.022040	76.861565	16.785057	93.617363	-1.309170	0.000000	-1.094054	0.000000	0.000000	0.000000	-0.396301	0.051475	-0.047692	0.000000	0.000000	3.000000	6.000000	0.000000
2022.842534	-0.127504	0.590753	-0.022040	76.861565	16.785057	93.617363	-1.309170	0.000000	-1.094054	0.000000	0.000000	0.000000	-0.396301	0.051475	-0.047692	0.000000	0.000000	3.000000	6.000000	0.000000
2022.845867	-0.127504	0.590753	-0.022040	76.861565	16.785057	93.617363	-1.309170	0.000000	-1.094054	0.000000	0.000000	0.000000	-0.396301	0.051475	-0.047692	0.000000	0.000000	3.000000	6.000000	0.000000
2022.849201	-0.128830	0.590924	-0.022111	76.802834	16.687195	93.400749	-1.375220	0.000000	-1.102003	0.000000	0.000000	0.000000	-0.397747	0.051300	-0.021395	0.000000	0.000000	3.000000	6.000000	0.000000
2022.852534	-0.128830	0.590924	-0.022111	76.802834	16.687195	93.400749	-1.375220	0.000000	-1.102003	0.000000	0.000000	0.000000	-0.397747	0.051300	-0.021395	0.000000	0.000000	3.000000	6.000000	0.000000
2022.855867	-0.128830	0.590924	-0.022111	76.802834	16.687195	93.400749	-1.375220	0.000000	-1.102003	0.000000	0.000000	0.000000	-0.397747	0.051300	-0.021395	0.000000	0.000000	3.000000	6.000000	0.000000
2022.859201	-0.130175	0.591101	-0.022124	76.736771	16.603924	93.318855	-1.441510	0.000000	-1.105569	0.000000	0.000000	0.000000	-0.403530	0.053026	-0.003915	0.000000	0.000000	3.000000	6.000000	0.000000
2022.862534	-0.130175	0.591101	-0.022124	76.736771	16.603924	93.318855	-1.441510	0.000000	-1.105569	0.000000	0.000000	0.000000	-0.403530	0.053026	-0.003915	0.000000	0.000000	3.000000	6.000000	0.000000
2022.865867	-0.130175	0.591101	-0.022124	76.736771	16.603924	93.318855	-1.441510	0.000000	-1.105569	0.000000	0.000000	0.000000	-0.403530	0.053026	-0.003915	0.000000	0.000000	3.000000	6.000000	0.000000
2022.869201	-0.131523	0.591253	-0.022135	76.667580	16.551119	93.280670	-1.508765	0.000000	-1.106221	0.000000	0.000000	0.000000	-0.404444	0.045637	-0.003099	0.000000	0.000000	3.000000	6.000000	0.000000
2022.872534	-0.131523	0.591253	-0.022135	76.667580	16.551119	93.280670	-1.508765	0.000000	-1.106221	0.000000	0.000000	0.000000	-0.404444	0.045637	-0.003099	0.000000	0.000000	3.000000	6.000000	0.000000
2022.875867	-0.131523	0.591253	-0.022135	76.667580	16.551119	93.280670	-1.508765	0.000000	-1.106221	0.000000	0.000000	0.000000	-0.404444	0.045637	-0.003099	0.000000	0.000000	3.000000	6.000000	0.000000
2022.879201	-0.132902	0.591374	-0.022126	76.594292	16.537954	93.203911	-1.576173	0.000000	-1.106738	0.000000	0.000000	0.000000	-0.413674	0.036259	0.002753	0.000000	0.000000	3.000000	6.000000	0.000000
2022.882534	-0.132902	0.591374	-0.022126	76.594292	16.537954	93.203911	-1.576173	0.000000	-1.106738	0.000000	0.000000	0.000000	-0.413674	0.036259	0.002753	0.000000	0.000000	3.000000	6.000000	0.000000
2022.885867	-0.132902	0.591374	-0.022126	76.594292	16.537954	93.203911	-1.576173	0.000000	-1.106738	0.000000	0.000000	0.000000	-0.413674	0.036259	0.002753	0.000000	0.000000	3.000000	6.000000	0.000000
2022.889201	-0.134254	0.591433	-0.022140	76.529877	16.517082	92.956078	-1.645118	0.000000	-1.106279	0.000000	0.000000	0.000000	-0.405498	0.017684	-0.004210	0.000000	0.000000	3.000000	6.000000	0.000000
2022.892534	-0.134254	0.591433	-0.022140	76.529877	16.517082	92.956078	-1.645118	0.000000	-1.106279	0.000000	0.000000	0.000000	-0.405498	0.017684	-0.004210	0.000000	0.000000	3.000000	6.000000	0.000000
2022.895867	-0.134254	0.591433	-0.022140	76.529877	16.517082	92.956078	-1.645118	0.000000	-1.106279	0.000000	0.000000	0.000000	-0.405498	0.017684	-0.004210	0.000000	0.000000	3.000000	6.000000	0.000000
2022.899201	-0.135614	0.591486	-0.022135	76.477150	16.481281	92.511375	-1.712701	0.000000	-1.106981	0.000000	0.000000	0.000000	-0.407942	0.015728	0.001425	0.000000	0.000000	3.000000	6.000000	0.000000
2022.902534	-0.135614	0.591486	-0.022135	76.477150	16.481281	92.511375	-1.712701	0.000000	-1.106981	0.000000	0.000000	0.000000	-0.407942	0.015728	0.001425	0.000000	0.000000	3.000000	6.000000	0.000000
2022.905867	-0.135614	0.591486	-0.022135	76.477150	16.481281	92.511375	-1.712701	0.000000	-1.106981	0.000000	0.000000	0.000000	-0.407942	0.015728	0.001425	0.000000	0.000000	3.000000	6.000000	0.000000
2022.909201	-0.136986	0.591482	-0.022097	76.421455	16.460012	92.075668	-1.780691	0.000000	-1.106743	0.000000	0.000000	0.000000	-0.411763	-0.001198	0.011236	0.000000	0.000000	3.000000	6.000000	0.000000
2022.912534	-0.136986	0.591482	-0.022097	76.421455	16.460012	92.075668	-1.780691	0.000000	-1.106743	0.000000	0.000000	0.000000	-0.411763	-0.001198	0.011236	0.000000	0.000000	3.000000	6.000000	0.000000
2022.915867	-0.136986	0.591482	-0.022097	76.421455	16.460012	92.075668	-1.780691	0.000000	-1.106743	0.000000	0.000000	0.000000	-0.411763	-0.001198	0.011236	0.000000	0.000000	3.000000	6.000000	0.000000
2022.919201	-0.138378	0.591508	-0.022009	76.356026	16.474964	91.962143	-1.849319	0.000000	-1.104870	0.000000	0.000000	0.000000	-0.417389	0.007892	0.026418	0.000000	0.000000	3.000000	6.000000	0.000000
2022.922534	-0.138378	0.591508	-0.022009	76.356026	16.474964	91.962143	-1.849319	0.000000	-1.104870	0.000000	0.000000	0.000000	-0.417389	0.007892	0.026418	0.000000	0.000000	3.000000	6.000000	0.000000
2022.925867	-0.138378	0.591508	-0.022009	76.356026	16.474964	91.962143	-1.849319	0.000000	-1.104870	0.000000	0.000000	0.000000	-0.417389	0.007892	0.026418	0.000000	0.000000	3.000000	6.000000	0.000000
2022.929201	-0.139780	0.591502	-0.021896	76.286522	16.510321	92.006111	-1.918883	0.000000	-1.100467	0.000000	0.000000	0.000000	-0.420755	-0.001642	0.034045	0.000000	0.000000	3.000000	6.000000	0.000000
2022.932534	-0.139780	0.591502	-0.021896	76.286522	16.510321	92.006111	-1.918883	0.000000	-1.100467	0.000000	0.000000	0.000000	-0.420755	-0.001642	0.034045	0.000000	0.000000	3.000000	6.000000	0.000000
2022.935867	-0.139780	0.591502	-0.021896	76.286522	16.510321	92.006111	-1.918883	0.000000	-1.100467	0.000000	0.000000	0.000000	-0.420755	-0.001642	0.034045	0.000000	0.000000	3.000000	6.000000	0.000000
2022.939201	-0.141168	0.591520	-0.021696	76.216438	16.507853	91.899452	-1.989009	0.000000	-1.094793	0.000000	0.000000	0.000000	-0.416429	0.005441	0.060024	0.000000	0.000000	3.000000	6.000000	0.000000
2022.942534	-0.141168	0.591520	-0.021696	76.216438	16.507853	91.899452	-1.989009	0.000000	-1.094793	0.000000	0.000000	0.000000	-0.416429	0.005441	0.060024	0.000000	0.000000	3.000000	6.000000	0.000000
2022.945867	-0.141168	0.591520	-0.021696	76.216438	16.507853	91.899452	-1.989009	0.000000	-1.094793	0.000000	0.000000	0.000000	-0.416429	0.005441	0.060024	0.000000	0.000000	3.000000	6.000000	0.000000
2022.949201	-0.142550	0.591550	-0.021455	76.139717	16.518431	91.687401	-2.058413	0.000000	-1.084789	0.000000	0.000000	0.000000	-0.414667	0.008904	0.072346	0.000000	0.000000	3.000000	6.000000	0.000000
2022.952534	-0.142550	0.591550	-0.021455	76.139717	16.518431	91.687401	-2.058413	0.000000	-1.084789	0.000000	0.000000	0.000000	-0.414667	0.008904	0.072346	0.000000	0.000000	3.000000	6.000000	0.000000
2022.955867	-0.142550	0.591550	-0.021455	76.139717	16.518431	91.687401	-2.058413	0.000000	-1.084789	0.000000	0.000000	0.000000	-0.414667	0.008904	0.072346	0.000000	0.000000	3.000000	6.000000	0.000000
2022.959201	-0.143893	0.591585	-0.021136	76.044540	16.593798	91.639137	-2.127525	0.000000	-1.072731	0.000000	0.000000	0.000000	-0.402825	0.010363	0.095642	0.000000	0.000000	3.000000	6.000000	0.000000
2022.962534	-0.143893	0.591585	-0.021136	76.044540	16.593798	91.639137	-2.127525	0.000000	-1.072731	0.000000	0.000000	0.000000	-0.402825	0.010363	0.095642	0.000000	0.000000	3.000000	6.000000	0.000000
2022.965867	-0.143893	0.591585	-0.021136	76.044540	16.593798	91.639137	-2.127525	0.000000	-1.072731	0.000000	0.000000	0.000000	-0.402825	0.010363	0.095642	0.000000	0.000000	3.000000	6.000000	0.000000
2022.969201	-0.145197	0.591624	-0.020739	75.938148	16.715771	91.802582	-2.194663	0.000000	-1.056791	0.000000	0.000000	0.000000	-0.391070	0.011766	0.119039	0.000000	0.000000	3.000000	6.000000	0.000000
2022.972534	-0.145197	0.591624	-0.020739	75.938148	16.715771	91.802582	-2.194663	0.000000	-1.056791	0.000000	0.000000	0.000000	-0.391070	0.011766	0.119039	0.000000	0.000000	3.000000	6.000000	0.000000
2022.975867	-0.145197	0.591624	-0.020739	75.938148	16.715771	91.802582	-2.194663	0.000000	-1.056791	0.000000	0.000000	0.000000	-0.391070	0.011766	0.119039	0.000000	0.000000	3.000000	6.000000	0.000000
2022.979201	-0.146482	0.591662	-0.020339	75.826202	16.824108	91.962425	-2.259841	0.000000	-1.036951	0.000000	0.000000	0.000000	-0.385647	0.011572	0.119897	0.000000	0.000000	3.000000	6.000000	0.000000
2022.982534	-0.146482	0.591662	-0.020339	75.826202	16.824108	91.962425	-2.259841	0.000000	-1.036951	0.000000	0.000000	0.000000	-0.385647	0.011572	0.119897	0.000000	0.000000	3.000000	6.000000	0.000000
2022.985867	-0.146482	0.591662	-0.020339	75.826202	16.824108	91.962425	-2.259841	0.000000	-1.036951	0.000000	0.000000	0.000000	-0.385647	0.011572	0.119897	0.000000	0.000000	3.000000	6.000000	0.000000
2022.989201	-0.147721	0.591712	-0.019884	75.730751	16.868900	92.084984	-2.324116	0.000000	-1.016968	0.000000	0.000000	0.000000	-0.371662	0.014908	0.136611	0.000000	0.000000	3.000000	6.000000	0.000000
2022.992534	-0.147721	0.591712	-0.019884	75.730751	16.868900	92.084984	-2.324116	0.000000	-1.016968	0.000000	0.000000	0.000000	-0.371662	0.014908	0.136611	0.000000	0.000000	3.000000	6.000000	0.000000
2022.995867	-0.147721	0.591712	-0.019884	75.730751	16.868900	92.084984	-2.324116	0.000000	-1.016968	0.000000	0.000000	0.000000	-0.371662	0.014908	0.136611	0.000000	0.000000	3.000000	6.000000	0.000000
2022.999201	-0.148927	0.591780	-0.019402	75.669800	16.791025	91.953140	-2.386059	0.000000	-0.994200	0.000000	0.000000	0.000000	-0.361603	0.020264	0.144481	0.000000	0.000000	3.000000	6.000000	0.000000
2023.002534	-0.148927	0.591780	-0.019402	75.669800	16.791025	91.953140	-2.386059	0.000000	-0.994200	0.000000	0.000000	0.000000	-0.361603	0.020264	0.144481	0.000000	0.000000	3.000000	6.000000	0.000000
2023.005867	-0.148927	0.591780	-0.019402	75.669800	16.791025	91.953140	-2.386059	0.000000	-0.994200	0.000000	0.000000	0.000000	-0.361603	0.020264	0.144481	0.000000	0.000000	3.000000	6.000000	0.000000
2023.009201	-0.150067	0.591828	-0.018919	75.642700	16.630007	91.540970	-2.446326	0.000000	-0.970120	0.000000	0.000000	0.000000	-0.342033	0.014470	0.145088	0.000000	0.000000	3.000000	6.000000	0.000000
2023.012534	-0.150067	0.591828	-0.018919	75.642700	16.630007	91.540970	-2.446326	0.000000	-0.970120	0.000000	0.000000	0.000000	-0.342033	0.014470	0.145088	0.000000	0.000000	3.000000	6.000000	0.000000
2023.015867	-0.150067	0.591828	-0.018919	75.642700	16.630007	91.540970	-2.446326	0.000000	-0.970120	0.000000	0.000000	0.000000	-0.342033	0.014470	0.145088	0.000000	0.000000	3.000000	6.000000	0.000000
2023.019201	-0.151147	0.591875	-0.018417	75.632179	16.525269	91.049759	-2.503331	0.000000	-0.945938	0.000000	0.000000	0.000000	-0.324002	0.014249	0.150593	0.000000	0.000000	3.000000	6.000000	0.000000
2023.022534	-0.151147	0.591875	-0.018417	75.632179	16.525269	91.049759	-2.503331	0.000000	-0.945938	0.000000	0.000000	0.000000	-0.324002	0.014249	0.150593	0.000000	0.000000	3.000000	6.000000	0.000000
2023.025867	-0.151147	0.591875	-0.018417	75.632179	16.525269	91.049759	-2.503331	0.000000	-0.945938	0.000000	0.000000	0.000000	-0.324002	0.014249	0.150593	0.000000	0.000000	3.000000	6.000000	0.000000
2023.029201	-0.152143	0.591947	-0.017896	75.651688	16.552355	90.692116	-2.557332	0.000000	-0.920839	0.000000	0.000000	0.000000	-0.298929	0.021623	0.156313	0.000000	0.000000	3.000000	6.000000	0.000000
2023.032534	-0.152143	0.591947	-0.017896	75.651688	16.552355	90.692116	-2.557332	0.000000	-0.920839	0.000000	0.000000	0.000000	-0.298929	0.021623	0.156313	0.000000	0.000000	3.000000	6.000000	0.000000
2023.035867	-0.152143	0.591947	-0.017896	75.651688	16.552355	90.692116	-2.557332	0.000000	-0.920839	0.000000	0.000000	0.000000	-0.298929	0.021623	0.156313	0.000000	0.000000	3.000000	6.000000	0.000000
2023.039201	-0.153058	0.592024	-0.017280	75.691772	16.684132	90.544113	-2.607153	0.000000	-0.894787	0.000000	0.000000	0.000000	-0.274596	0.022929	0.184803	0.000000	0.000000	3.000000	6.000000	0.000000
2023.042534	-0.153058	0.592024	-0.017280	75.691772	16.684132	90.544113	-2.607153	0.000000	-0.894787	0.000000	0.000000	0.000000	-0.274596	0.022929	0.184803	0.000000	0.000000	3.000000	6.000000	0.000000
2023.045867	-0.153058	0.592024	-0.017280	75.691772	16.684132	90.544113	-2.607153	0.000000	-0.894787	0.000000	0.000000	0.000000	-0.274596	0.022929	0.184803	0.000000	0.000000	3.000000	6.000000	0.000000
2023.049201	-0.153924	0.592137	-0.016613	75.742622	16.881422	90.655602	-2.652919	0.000000	-0.863987	0.000000	0.000000	0.000000	-0.259639	0.033861	0.200158	0.000000	0.000000	3.000000	6.000000	0.000000
2023.052534	-0.153924	0.592137	-0.016613	75.742622	16.881422	90.655602	-2.652919	0.000000	-0.863987	0.000000	0.000000	0.000000	-0.259639	0.033861	0.200158	0.000000	0.000000	3.000000	6.000000	0.000000
2023.055867	-0.153924	0.592137	-0.016613	75.742622	16.881422	90.655602	-2.652919	0.000000	-0.863987	0.000000	0.000000	0.000000	-0.259639	0.033861	0.200158	0.000000	0.000000	3.000000	6.000000	0.000000
2023.059201	-0.154734	0.592268	-0.015910	75.806541	17.149950	90.955482	-2.696192	0.000000	-0.830627	0.000000	0.000000	0.000000	-0.242973	0.039233	0.210876	0.000000	0.000000	3.000000	6.000000	0.000000
2023.062534	-0.154734	0.592268	-0.015910	75.806541	17.149950	90.955482	-2.696192	0.000000	-0.830627	0.000000	0.000000	0.000000	-0.242973	0.039233	0.210876	0.000000	0.000000	3.000000	6.000000	0.000000
2023.065867	-0.154734	0.592268	-0.015910	75.806541	17.149950	90.955482	-2.696192	0.000000	-0.830627	0.000000	0.000000	0.000000	-0.242973	0.039233	0.210876	0.000000	0.000000	3.000000	6.000000	0.000000
2023.069201	-0.155493	0.592435	-0.015155	75.871391	17.439646	91.261780	-2.736687	0.000000	-0.795481	0.000000	0.000000	0.000000	-0.227880	0.050209	0.226375	0.000000	0.000000	3.000000	6.000000	0.000000
2023.072534	-0.155493	0.592435	-0.015155	75.871391	17.439646	91.261780	-2.736687	0.000000	-0.795481	0.000000	0.000000	0.000000	-0.227880	0.050209	0.226375	0.000000	0.000000	3.000000	6.000000	0.000000
2023.075867	-0.155493	0.592435	-0.015155	75.871391	17.439646	91.261780	-2.736687	0.000000	-0.795481	0.000000	0.000000	0.000000	-0.227880	0.050209	0.226375	0.000000	0.000000	3.000000	6.000000	0.000000
2023.079201	-0.156197	0.592620	-0.014364	75.944229	17.784742	91.570976	-2.774668	0.000000	-0.757752	0.000000	0.000000	0.000000	-0.211047	0.055644	0.237237	0.000000	0.000000	3.000000	6.000000	0.000000
2023.082534	-0.156197	0.592620	-0.014364	75.944229	17.784742	91.570976	-2.774668	0.000000	-0.757752	0.000000	0.000000	0.000000	-0.211047	0.055644	0.237237	0.000000	0.000000	3.000000	6.000000	0.000000
2023.085867	-0.156197	0.592620	-0.014364	75.944229	17.784742	91.570976	-2.774668	0.000000	-0.757752	0.000000	0.000000	0.000000	-0.211047	0.055644	0.237237	0.000000	0.000000	3.000000	6.000000	0.000000
2023.089201	-0.156796	0.592805	-0.013538	76.022652	18.173012	91.831802	-2.809842	0.000000	-0.718212	0.000000	0.000000	0.000000	-0.179834	0.055441	0.247947	0.000000	0.000000	3.000000	6.000000	0.000000
2023.092534	-0.156796	0.592805	-0.013538	76.022652	18.173012	91.831802	-2.809842	0.000000	-0.718212	0.000000	0.000000	0.000000	-0.179834	0.055441	0.247947	0.000000	0.000000	3.000000	6.000000	0.000000
2023.095867	-0.156796	0.592805	-0.013538	76.022652	18.173012	91.831802	-2.809842	0.000000	-0.718212	0.000000	0.000000	0.000000	-0.179834	0.055441	0.247947	0.000000	0.000000	3.000000	6.000000	0.000000
2023.099201	-0.157368	0.593001	-0.012659	76.082466	18.494427	91.955650	-2.839814	0.000000	-0.676888	0.000000	0.000000	0.000000	-0.171479	0.058768	0.263519	0.000000	0.000000	3.000000	6.000000	0.000000
2023.102534	-0.157368	0.593001	-0.012659	76.082466	18.494427	91.955650	-2.839814	0.000000	-0.676888	0.000000	0.000000	0.000000	-0.171479	0.058768	0.263519	0.000000	0.000000	3.000000	6.000000	0.000000
2023.105867	-0.157368	0.593001	-0.012659	76.082466	18.494427	91.955650	-2.839814	0.000000	-0.676888	0.000000	0.000000	0.000000	-0.171479	0.058768	0.263519	0.000000	0.000000	3.000000	6.000000	0.000000
2023.109201	-0.157869	0.593204	-0.011782	76.129059	18.757832	92.013474	-2.868393	0.000000	-0.632968	0.000000	0.000000	0.000000	-0.150267	0.060710	0.263137	0.000000	0.000000	3.000000	6.000000	0.000000
2023.112534	-0.157869	0.593204	-0.011782	76.129059	18.757832	92.013474	-2.868393	0.000000	-0.632968	0.000000	0.000000	0.000000	-0.150267	0.060710	0.263137	0.000000	0.000000	3.000000	6.000000	0.000000
2023.115867	-0.157869	0.593204	-0.011782	76.129059	18.757832	92.013474	-2.868393	0.000000	-0.632968	0.000000	0.000000	0.000000	-0.150267	0.060710	0.263137	0.000000	0.000000	3.000000	6.000000	0.000000
2023.119201	-0.158320	0.593417	-0.010845	76.148788	18.915554	92.028618	-2.893438	0.000000	-0.589112	0.000000	0.000000	0.000000	-0.135384	0.064053	0.281033	0.000000	0.000000	3.000000	6.000000	0.000000
2023.122534	-0.158320	0.593417	-0.010845	76.148788	18.915554	92.028618	-2.893438	0.000000	-0.589112	0.000000	0.000000	0.000000	-0.135384	0.064053	0.281033	0.000000	0.000000	3.000000	6.000000	0.000000
2023.125867	-0.158320	0.593417	-0.010845	76.148788	18.915554	92.028618	-2.893438	0.000000	-0.589112	0.000000	0.000000	0.000000	-0.135384	0.064053	0.281033	0.000000	0.000000	3.000000	6.000000	0.000000
2023.129201	-0.158692	0.593649	-0.009864	76.149673	18.988874	92.018585	-2.916002	0.000000	-0.542273	0.000000	0.000000	0.000000	-0.111611	0.069490	0.294450	0.000000	0.000000	3.000000	6.000000	0.000000
2023.132534	-0.158692	0.593649	-0.009864	76.149673	18.988874	92.018585	-2.916002	0.000000	-0.542273	0.000000	0.000000	0.000000	-0.111611	0.069490	0.294450	0.000000	0.000000	3.000000	6.000000	0.000000
2023.135867	-0.158692	0.593649	-0.009864	76.149673	18.988874	92.018585	-2.916002	0.000000	-0.542273	0.000000	0.000000	0.000000	-0.111611	0.069490	0.294450	0.000000	0.000000	3.000000	6.000000	0.000000
2023.139201	-0.159000	0.593884	-0.008793	76.131538	18.951460	91.940758	-2.934604	0.000000	-0.493198	0.000000	0.000000	0.000000	-0.092459	0.070645	0.321436	0.000000	0.000000	3.000000	6.000000	0.000000
2023.142534	-0.159000	0.593884	-0.008793	76.131538	18.951460	91.940758	-2.934604	0.000000	-0.493198	0.000000	0.000000	0.000000	-0.092459	0.070645	0.321436	0.000000	0.000000	3.000000	6.000000	0.000000
2023.145867	-0.159000	0.593884	-0.008793	76.131538	18.951460	91.940758	-2.934604	0.000000	-0.493198	0.000000	0.000000	0.000000	-0.092459	0.070645	0.321436	0.000000	0.000000	3.000000	6.000000	0.000000
2023.149201	-0.159273	0.594112	-0.007684	76.115860	18.818995	91.754761	-2.950014	0.000000	-0.439625	0.000000	0.000000	0.000000	-0.081870	0.068276	0.332495	0.000000	0.000000	3.000000	6.000000	0.000000
2023.152534	-0.159273	0.594112	-0.007684	76.115860	18.818995	91.754761	-2.950014	0.000000	-0.439625	0.000000	0.000000	0.000000	-0.081870	0.068276	0.332495	0.000000	0.000000	3.000000	6.000000	0.000000
2023.155867	-0.159273	0.594112	-0.007684	76.115860	18.818995	91.754761	-2.950014	0.000000	-0.439625	0.000000	0.000000	0.000000	-0.081870	0.068276	0.332495	0.000000	0.000000	3.000000	6.000000	0.000000
2023.159201	-0.159537	0.594350	-0.006531	76.135139	18.662121	91.496582	-2.963659	0.000000	-0.384210	0.000000	0.000000	0.000000	-0.079235	0.071544	0.345934	0.000000	0.000000	3.000000	6.000000	0.000000
2023.162534	-0.159537	0.594350	-0.006531	76.135139	18.662121	91.496582	-2.963659	0.000000	-0.384210	0.000000	0.000000	0.000000	-0.079235	0.071544	0.345934	0.000000	0.000000	3.000000	6.000000	0.000000
2023.165867	-0.159537	0.594350	-0.006531	76.135139	18.662121	91.496582	-2.963659	0.000000	-0.384210	0.000000	0.000000	0.000000	-0.079235	0.071544	0.345934	0.000000	0.000000	3.000000	6.000000	0.000000
2023.169201	-0.159795	0.594569	-0.005394	76.220795	18.635834	91.339455	-2.976864	0.000000	-0.326554	0.000000	0.000000	0.000000	-0.077300	0.065625	0.341061	0.000000	0.000000	3.000000	6.000000	0.000000
2023.172534	-0.159795	0.594569	-0.005394	76.220795	18.635834	91.339455	-2.976864	0.000000	-0.326554	0.000000	0.000000	0.000000	-0.077300	0.065625	0.341061	0.000000	0.000000	3.000000	6.000000	0.000000
2023.175867	-0.159795	0.594569	-0.005394	76.220795	18.635834	91.339455	-2.976864	0.000000	-0.326554	0.000000	0.000000	0.000000	-0.077300	0.065625	0.341061	0.000000	0.000000	3.000000	6.000000	0.000000
2023.179201	-0.160025	0.594768	-0.004266	76.361778	18.892063	91.460327	-2.989748	0.000000	-0.269710	0.000000	0.000000	0.000000	-0.068924	0.059730	0.338486	0.000000	0.000000	3.000000	6.000000	0.000000
2023.182534	-0.160025	0.594768	-0.004266	76.361778	18.892063	91.460327	-2.989748	0.000000	-0.269710	0.000000	0.000000	0.000000	-0.068924	0.059730	0.338486	0.000000	0.000000	3.000000	6.000000	0.000000
2023.185867	-0.160025	0.594768	-0.004266	76.361778	18.892063	91.460327	-2.989748	0.000000	-0.269710	0.000000	0.000000	0.000000	-0.068924	0.059730	0.338486	0.000000	0.000000	3.000000	6.000000	0.000000
2023.189201	-0.160173	0.594985	-0.003093	76.524658	19.395212	91.838921	-3.001235	0.000000	-0.213296	0.000000	0.000000	0.000000	-0.044371	0.065136	0.352021	0.000000	0.000000	3.000000	6.000000	0.000000
2023.192534	-0.160173	0.594985	-0.003093	76.524658	19.395212	91.838921	-3.001235	0.000000	-0.213296	0.000000	0.000000	0.000000	-0.044371	0.065136	0.352021	0.000000	0.000000	3.000000	6.000000	0.000000
2023.195867	-0.160173	0.594985	-0.003093	76.524658	19.395212	91.838921	-3.001235	0.000000	-0.213296	0.000000	0.000000	0.000000	-0.044371	0.065136	0.352021	0.000000	0.000000	3.000000	6.000000	0.000000
2023.199201	-0.160314	0.595183	-0.001935	76.680977	20.051786	92.392006	-3.008631	0.000000	-0.154626	0.000000	0.000000	0.000000	-0.042287	0.059211	0.347206	0.000000	0.000000	3.000000	6.000000	0.000000
2023.202534	-0.160314	0.595183	-0.001935	76.680977	20.051786	92.392006	-3.008631	0.000000	-0.154626	0.000000	0.000000	0.000000	-0.042287	0.059211	0.347206	0.000000	0.000000	3.000000	6.000000	0.000000
2023.205867	-0.160314	0.595183	-0.001935	76.680977	20.051786	92.392006	-3.008631	0.000000	-0.154626	0.000000	0.000000	0.000000	-0.042287	0.059211	0.347206	0.000000	0.000000	3.000000	6.000000	0.000000
2023.209201	-0.160386	0.595406	-0.000763	76.823059	20.806479	93.062981	-3.015678	0.000000	-0.096758	0.000000	0.000000	0.000000	-0.021599	0.066894	0.351731	0.000000	0.000000	3.000000	6.000000	0.000000
2023.212534	-0.160386	0.595406	-0.000763	76.823059	20.806479	93.062981	-3.015678	0.000000	-0.096758	0.000000	0.000000	0.000000	-0.021599	0.066894	0.351731	0.000000	0.000000	3.000000	6.000000	0.000000
2023.215867	-0.160386	0.595406	-0.000763	76.823059	20.806479	93.062981	-3.015678	0.000000	-0.096758	0.000000	0.000000	0.000000	-0.021599	0.066894	0.351731	0.000000	0.000000	3.000000	6.000000	0.000000
2023.219201	-0.160386	0.595605	0.000349	76.950798	21.587015	93.766609	-3.019278	0.000000	-0.038136	0.000000	0.000000	0.000000	-0.000063	0.059802	0.333420	0.000000	0.000000	3.000000	6.000000	0.000000
2023.222534	-0.160386	0.595605	0.000349	76.950798	21.587015	93.766609	-3.019278	0.000000	-0.038136	0.000000	0.000000	0.000000	-0.000063	0.059802	0.333420	0.000000	0.000000	3.000000	6.000000	0.000000
2023.225867	-0.160386	0.595605	0.000349	76.950798	21.587015	93.766609	-3.019278	0.000000	-0.038136	0.000000	0.000000	0.000000	-0.000063	0.059802	0.333420	0.000000	0.000000	3.000000	6.000000	0.000000
2023.229201	-0.160316	0.595830	0.001475	77.070663	22.354610	94.452660	-3.019289	0.000000	0.017434	0.000000	0.000000	0.000000	0.020847	0.067572	0.337965	0.000000	0.000000	3.000000	6.000000	0.000000
2023.232534	-0.160316	0.595830	0.001475	77.070663	22.354610	94.452660	-3.019289	0.000000	0.017434	0.000000	0.000000	0.000000	0.020847	0.067572	0.337965	0.000000	0.000000	3.000000	6.000000	0.000000
2023.235867	-0.160316	0.595830	0.001475	77.070663	22.354610	94.452660	-3.019289	0.000000	0.017434	0.000000	0.000000	0.000000	0.020847	0.067572	0.337965	0.000000	0.000000	3.000000	6.000000	0.000000
2023.239201	-0.160199	0.596078	0.002541	77.180855	23.026005	95.029839	-3.015814	0.000000	0.073761	0.000000	0.000000	0.000000	0.035093	0.074230	0.319851	0.000000	0.000000	3.000000	6.000000	0.000000
2023.242534	-0.160199	0.596078	0.002541	77.180855	23.026005	95.029839	-3.015814	0.000000	0.073761	0.000000	0.000000	0.000000	0.035093	0.074230	0.319851	0.000000	0.000000	3.000000	6.000000	0.000000
2023.245867	-0.160199	0.596078	0.002541	77.180855	23.026005	95.029839	-3.015814	0.000000	0.073761	0.000000	0.000000	0.000000	0.035093	0.074230	0.319851	0.000000	0.000000	3.000000	6.000000	0.000000
2023.249201	-0.159987	0.596306	0.003622	77.284698	23.558210	95.439430	-3.009966	0.000000	0.127070	0.000000	0.000000	0.000000	0.063585	0.068430	0.324208	0.000000	0.000000	3.000000	6.000000	0.000000
2023.252534	-0.159987	0.596306	0.003622	77.284698	23.558210	95.439430	-3.009966	0.000000	0.127070	0.000000	0.000000	0.000000	0.063585	0.068430	0.324208	0.000000	0.000000	3.000000	6.000000	0.000000
2023.255867	-0.159987	0.596306	0.003622	77.284698	23.558210	95.439430	-3.009966	0.000000	0.127070	0.000000	0.000000	0.000000	0.063585	0.068430	0.324208	0.000000	0.000000	3.000000	6.000000	0.000000
2023.259201	-0.159672	0.596594	0.004696	77.378174	23.898603	95.631477	-2.999368	0.000000	0.181104	0.000000	0.000000	0.000000	0.094467	0.086607	0.322065	0.000000	0.000000	3.000000	6.000000	0.000000
2023.262534	-0.159672	0.596594	0.004696	77.378174	23.898603	95.631477	-2.999368	0.000000	0.181104	0.000000	0.000000	0.000000	0.094467	0.086607	0.322065	0.000000	0.000000	3.000000	6.000000	0.000000
2023.265867	-0.159672	0.596594	0.004696	77.378174	23.898603	95.631477	-2.999368	0.000000	0.181104	0.000000	0.000000	0.000000	0.094467	0.086607	0.322065	0.000000	0.000000	3.000000	6.000000	0.000000
2023.269201	-0.159254	0.596872	0.005761	77.452202	24.131365	95.703262	-2.983624	0.000000	0.234782	0.000000	0.000000	0.000000	0.125583	0.083192	0.319586	0.000000	0.000000	3.000000	6.000000	0.000000
2023.272534	-0.159254	0.596872	0.005761	77.452202	24.131365	95.703262	-2.983624	0.000000	0.234782	0.000000	0.000000	0.000000	0.125583	0.083192	0.319586	0.000000	0.000000	3.000000	6.000000	0.000000
2023.275867	-0.159254	0.596872	0.005761	77.452202	24.131365	95.703262	-2.983624	0.000000	0.234782	0.000000	0.000000	0.000000	0.125583	0.083192	0.319586	0.000000	0.000000	3.000000	6.000000	0.000000
2023.279201	-0.158747	0.597195	0.006863	77.509171	24.258217	95.662155	-2.962693	0.000000	0.288046	0.000000	0.000000	0.000000	0.152130	0.096908	0.330762	0.000000	0.000000	3.000000	6.000000	0.000000
2023.282534	-0.158747	0.597195	0.006863	77.509171	24.258217	95.662155	-2.962693	0.000000	0.288046	0.000000	0.000000	0.000000	0.152130	0.096908	0.330762	0.000000	0.000000	3.000000	6.000000	0.000000
2023.285867	-0.158747	0.597195	0.006863	77.509171	24.258217	95.662155	-2.962693	0.000000	0.288046	0.000000	0.000000	0.000000	0.152130	0.096908	0.330762	0.000000	0.000000	3.000000	6.000000	0.000000
2023.289201	-0.158120	0.597522	0.007912	77.554222	24.209930	95.419540	-2.937338	0.000000	0.343173	0.000000	0.000000	0.000000	0.188131	0.098153	0.314618	0.000000	0.000000	3.000000	6.000000	0.000000
2023.292534	-0.158120	0.597522	0.007912	77.554222	24.209930	95.419540	-2.937338	0.000000	0.343173	0.000000	0.000000	0.000000	0.188131	0.098153	0.314618	0.000000	0.000000	3.000000	6.000000	0.000000
2023.295867	-0.158120	0.597522	0.007912	77.554222	24.209930	95.419540	-2.937338	0.000000	0.343173	0.000000	0.000000	0.000000	0.188131	0.098153	0.314618	0.000000	0.000000	3.000000	6.000000	0.000000
2023.299201	-0.157385	0.597865	0.008944	77.614059	23.989372	94.960930	-2.905983	0.000000	0.395609	0.000000	0.000000	0.000000	0.220337	0.102834	0.309670	0.000000	0.000000	3.000000	6.000000	0.000000
2023.302534	-0.157385	0.597865	0.008944	77.614059	23.989372	94.960930	-2.905983	0.000000	0.395609	0.000000	0.000000	0.000000	0.220337	0.102834	0.309670	0.000000	0.000000	3.000000	6.000000	0.000000
2023.305867	-0.157385	0.597865	0.008944	77.614059	23.989372	94.960930	-2.905983	0.000000	0.395609	0.000000	0.000000	0.000000	0.220337	0.102834	0.309670	0.000000	0.000000	3.000000	6.000000	0.000000
2023.309201	-0.156530	0.598212	0.009922	77.699638	23.567944	94.242287	-2.869261	0.000000	0.447221	0.000000	0.000000	0.000000	0.256423	0.104130	0.293259	0.000000	0.000000	3.000000	6.000000	0.000000
2023.312534	-0.156530	0.598212	0.009922	77.699638	23.567944	94.242287	-2.869261	0.000000	0.447221	0.000000	0.000000	0.000000	0.256423	0.104130	0.293259	0.000000	0.000000	3.000000	6.000000	0.000000
2023.315867	-0.156530	0.598212	0.009922	77.699638	23.567944	94.242287	-2.869261	0.000000	0.447221	0.000000	0.000000	0.000000	0.256423	0.104130	0.293259	0.000000	0.000000	3.000000	6.000000	0.000000
2023.319201	-0.155585	0.598555	0.010859	77.799942	22.955128	93.282715	-2.826524	0.000000	0.496098	0.000000	0.000000	0.000000	0.283575	0.103150	0.281218	0.000000	0.000000	3.000000	6.000000	0.000000
2023.322534	-0.155585	0.598555	0.010859	77.799942	22.955128	93.282715	-2.826524	0.000000	0.496098	0.000000	0.000000	0.000000	0.283575	0.103150	0.281218	0.000000	0.000000	3.000000	6.000000	0.000000
2023.325867	-0.155585	0.598555	0.010859	77.799942	22.955128	93.282715	-2.826524	0.000000	0.496098	0.000000	0.000000	0.000000	0.283575	0.103150	0.281218	0.000000	0.000000	3.000000	6.000000	0.000000
2023.329201	-0.154527	0.598896	0.011763	77.929611	22.189539	92.115883	-2.779261	0.000000	0.542967	0.000000	0.000000	0.000000	0.317384	0.102147	0.271234	0.000000	0.000000	3.000000	6.000000	0.000000
2023.332534	-0.154527	0.598896	0.011763	77.929611	22.189539	92.115883	-2.779261	0.000000	0.542967	0.000000	0.000000	0.000000	0.317384	0.102147	0.271234	0.000000	0.000000	3.000000	6.000000	0.000000
2023.335867	-0.154527	0.598896	0.011763	77.929611	22.189539	92.115883	-2.779261	0.000000	0.542967	0.000000	0.000000	0.000000	0.317384	0.102147	0.271234	0.000000	0.000000	3.000000	6.000000	0.000000
2023.339201	-0.153359	0.599206	0.012641	78.071289	21.341106	90.832886	-2.726363	0.000000	0.588173	0.000000	0.000000	0.000000	0.350476	0.093044	0.263256	0.000000	0.000000	3.000000	6.000000	0.000000
2023.342534	-0.153359	0.599206	0.012641	78.071289	21.341106	90.832886	-2.726363	0.000000	0.588173	0.000000	0.000000	0.000000	0.350476	0.093044	0.263256	0.000000	0.000000	3.000000	6.000000	0.000000
2023.345867	-0.153359	0.599206	0.012641	78.071289	21.341106	90.832886	-2.726363	0.000000	0.588173	0.000000	0.000000	0.000000	0.350476	0.093044	0.263256	0.000000	0.000000	3.000000	6.000000	0.000000
2023.349201	-0.152078	0.599513	0.013484	78.218826	20.465086	89.506828	-2.667951	0.000000	0.632049	0.000000	0.000000	0.000000	0.384293	0.092054	0.252847	0.000000	0.000000	3.000000	6.000000	0.000000
2023.352534	-0.152078	0.599513	0.013484	78.218826	20.465086	89.506828	-2.667951	0.000000	0.632049	0.000000	0.000000	0.000000	0.384293	0.092054	0.252847	0.000000	0.000000	3.000000	6.000000	0.000000
2023.355867	-0.152078	0.599513	0.013484	78.218826	20.465086	89.506828	-2.667951	0.000000	0.632049	0.000000	0.000000	0.000000	0.384293	0.092054	0.252847	0.000000	0.000000	3.000000	6.000000	0.000000
2023.359201	-0.150700	0.599824	0.014261	78.371445	19.543213	88.110451	-2.603902	0.000000	0.674190	0.000000	0.000000	0.000000	0.413525	0.093385	0.233257	0.000000	0.000000	3.000000	6.000000	0.000000
2023.362534	-0.150700	0.599824	0.014261	78.371445	19.543213	88.110451	-2.603902	0.000000	0.674190	0.000000	0.000000	0.000000	0.413525	0.093385	0.233257	0.000000	0.000000	3.000000	6.000000	0.000000
2023.365867	-0.150700	0.599824	0.014261	78.371445	19.543213	88.110451	-2.603902	0.000000	0.674190	0.000000	0.000000	0.000000	0.413525	0.093385	0.233257	0.000000	0.000000	3.000000	6.000000	0.000000
2023.369201	-0.149218	0.600097	0.015033	78.518044	18.618889	86.711632	-2.534981	0.000000	0.713066	0.000000	0.000000	0.000000	0.444342	0.081911	0.231359	0.000000	0.000000	3.000000	6.000000	0.000000
2023.372534	-0.149218	0.600097	0.015033	78.518044	18.618889	86.711632	-2.534981	0.000000	0.713066	0.000000	0.000000	0.000000	0.444342	0.081911	0.231359	0.000000	0.000000	3.000000	6.000000	0.000000
2023.375867	-0.149218	0.600097	0.015033	78.518044	18.618889	86.711632	-2.534981	0.000000	0.713066	0.000000	0.000000	0.000000	0.444342	0.081911	0.231359	0.000000	0.000000	3.000000	6.000000	0.000000
2023.379201	-0.147629	0.600363	0.015699	78.657692	17.751730	85.374527	-2.460923	0.000000	0.751626	0.000000	0.000000	0.000000	0.476942	0.079757	0.199923	0.000000	0.000000	3.000000	6.000000	0.000000
2023.382534	-0.147629	0.600363	0.015699	78.657692	17.751730	85.374527	-2.460923	0.000000	0.751626	0.000000	0.000000	0.000000	0.476942	0.079757	0.199923	0.000000	0.000000	3.000000	6.000000	0.000000
2023.385867	-0.147629	0.600363	0.015699	78.657692	17.751730	85.374527	-2.460923	0.000000	0.751626	0.000000	0.000000	0.000000	0.476942	0.079757	0.199923	0.000000	0.000000	3.000000	6.000000	0.000000
2023.389201	-0.145913	0.600568	0.016281	78.786179	16.972906	84.188919	-2.381433	0.000000	0.784947	0.000000	0.000000	0.000000	0.514591	0.061383	0.174751	0.000000	0.000000	3.000000	6.000000	0.000000
2023.392534	-0.145913	0.600568	0.016281	78.786179	16.972906	84.188919	-2.381433	0.000000	0.784947	0.000000	0.000000	0.000000	0.514591	0.061383	0.174751	0.000000	0.000000	3.000000	6.000000	0.000000
2023.395867	-0.145913	0.600568	0.016281	78.786179	16.972906	84.188919	-2.381433	0.000000	0.784947	0.000000	0.000000	0.000000	0.514591	0.061383	0.174751	0.000000	0.000000	3.000000	6.000000	0.000000
2023.399201	-0.144146	0.600730	0.016773	78.904350	16.313177	83.241066	-2.295668	0.000000	0.814072	0.000000	0.000000	0.000000	0.530338	0.048721	0.147608	0.000000	0.000000	3.000000	6.000000	0.000000
2023.402534	-0.144146	0.600730	0.016773	78.904350	16.313177	83.241066	-2.295668	0.000000	0.814072	0.000000	0.000000	0.000000	0.530338	0.048721	0.147608	0.000000	0.000000	3.000000	6.000000	0.000000
2023.405867	-0.144146	0.600730	0.016773	78.904350	16.313177	83.241066	-2.295668	0.000000	0.814072	0.000000	0.000000	0.000000	0.530338	0.048721	0.147608	0.000000	0.000000	3.000000	6.000000	0.000000
2023.409201	-0.142326	0.600850	0.017174	79.022438	15.692510	82.800964	-2.207278	0.000000	0.838673	0.000000	0.000000	0.000000	0.545795	0.036029	0.120308	0.000000	0.000000	3.000000	6.000000	0.000000
2023.412534	-0.142326	0.600850	0.017174	79.022438	15.692510	82.800964	-2.207278	0.000000	0.838673	0.000000	0.000000	0.000000	0.545795	0.036029	0.120308	0.000000	0.000000	3.000000	6.000000	0.000000
2023.415867	-0.142326	0.600850	0.017174	79.022438	15.692510	82.800964	-2.207278	0.000000	0.838673	0.000000	0.000000	0.000000	0.545795	0.036029	0.120308	0.000000	0.000000	3.000000	6.000000	0.000000
2023.419201	-0.140497	0.600932	0.017538	79.156944	14.968717	82.523796	-2.116313	0.000000	0.858724	0.000000	0.000000	0.000000	0.548795	0.024443	0.109066	0.000000	0.000000	3.000000	6.000000	0.000000
2023.422534	-0.140497	0.600932	0.017538	79.156944	14.968717	82.523796	-2.116313	0.000000	0.858724	0.000000	0.000000	0.000000	0.548795	0.024443	0.109066	0.000000	0.000000	3.000000	6.000000	0.000000
2023.425867	-0.140497	0.600932	0.017538	79.156944	14.968717	82.523796	-2.116313	0.000000	0.858724	0.000000	0.000000	0.000000	0.548795	0.024443	0.109066	0.000000	0.000000	3.000000	6.000000	0.000000
2023.429201	-0.138672	0.601009	0.017827	79.313988	14.056138	82.013252	-2.024847	0.000000	0.876902	0.000000	0.000000	0.000000	0.547579	0.023290	0.086720	0.000000	0.000000	3.000000	6.000000	0.000000
2023.432534	-0.138672	0.601009	0.017827	79.313988	14.056138	82.013252	-2.024847	0.000000	0.876902	0.000000	0.000000	0.000000	0.547579	0.023290	0.086720	0.000000	0.000000	3.000000	6.000000	0.000000
2023.435867	-0.138672	0.601009	0.017827	79.313988	14.056138	82.013252	-2.024847	0.000000	0.876902	0.000000	0.000000	0.000000	0.547579	0.023290	0.086720	0.000000	0.000000	3.000000	6.000000	0.000000
2023.439201	-0.136855	0.601052	0.018139	79.486748	12.966420	81.198807	-1.933584	0.000000	0.891355	0.000000	0.000000	0.000000	0.545024	0.012844	0.093717	0.000000	0.000000	3.000000	6.000000	0.000000
2023.442534	-0.136855	0.601052	0.018139	79.486748	12.966420	81.198807	-1.933584	0.000000	0.891355	0.000000	0.000000	0.000000	0.545024	0.012844	0.093717	0.000000	0.000000	3.000000	6.000000	0.000000
2023.445867	-0.136855	0.601052	0.018139	79.486748	12.966420	81.198807	-1.933584	0.000000	0.891355	0.000000	0.000000	0.000000	0.545024	0.012844	0.093717	0.000000	0.000000	3.000000	6.000000	0.000000
2023.449201	-0.135000	0.601064	0.018398	79.656219	11.832646	80.120789	-1.842747	0.000000	0.906975	0.000000	0.000000	0.000000	0.556470	0.003576	0.077526	0.000000	0.000000	3.000000	6.000000	0.000000
2023.452534	-0.135000	0.601064	0.018398	79.656219	11.832646	80.120789	-1.842747	0.000000	0.906975	0.000000	0.000000	0.000000	0.556470	0.003576	0.077526	0.000000	0.000000	3.000000	6.000000	0.000000
2023.455867	-0.135000	0.601064	0.018398	79.656219	11.832646	80.120789	-1.842747	0.000000	0.906975	0.000000	0.000000	0.000000	0.556470	0.003576	0.077526	0.000000	0.000000	3.000000	6.000000	0.000000
2023.459201	-0.133118	0.601056	0.018640	79.804955	10.846789	79.155251	-1.750002	0.000000	0.919896	0.000000	0.000000	0.000000	0.564538	-0.002253	0.072651	0.000000	0.000000	3.000000	6.000000	0.000000
2023.462534	-0.133118	0.601056	0.018640	79.804955	10.846789	79.155251	-1.750002	0.000000	0.919896	0.000000	0.000000	0.000000	0.564538	-0.002253	0.072651	0.000000	0.000000	3.000000	6.000000	0.000000
2023.465867	-0.133118	0.601056	0.018640	79.804955	10.846789	79.155251	-1.750002	0.000000	0.919896	0.000000	0.000000	0.000000	0.564538	-0.002253	0.072651	0.000000	0.000000	3.000000	6.000000	0.000000
2023.469201	-0.131181	0.601037	0.018849	79.919914	10.178008	78.636528	-1.655912	0.000000	0.932005	0.000000	0.000000	0.000000	0.581232	-0.005749	0.062675	0.000000	0.000000	3.000000	6.000000	0.000000
2023.472534	-0.131181	0.601037	0.018849	79.919914	10.178008	78.636528	-1.655912	0.000000	0.932005	0.000000	0.000000	0.000000	0.581232	-0.005749	0.062675	0.000000	0.000000	3.000000	6.000000	0.000000
2023.475867	-0.131181	0.601037	0.018849	79.919914	10.178008	78.636528	-1.655912	0.000000	0.932005	0.000000	0.000000	0.000000	0.581232	-0.005749	0.062675	0.000000	0.000000	3.000000	6.000000	0.000000
2023.479201	-0.129219	0.600976	0.018958	80.001602	9.832008	78.530464	-1.559040	0.000000	0.942450	0.000000	0.000000	0.000000	0.588599	-0.018485	0.032720	0.000000	0.000000	3.000000	6.000000	0.000000
2023.482534	-0.129219	0.600976	0.018958	80.001602	9.832008	78.530464	-1.559040	0.000000	0.942450	0.000000	0.000000	0.000000	0.588599	-0.018485	0.032720	0.000000	0.000000	3.000000	6.000000	0.000000
2023.485867	-0.129219	0.600976	0.018958	80.001602	9.832008	78.530464	-1.559040	0.000000	0.942450	0.000000	0.000000	0.000000	0.588599	-0.018485	0.032720	0.000000	0.000000	3.000000	6.000000	0.000000
2023.489201	-0.127276	0.600895	0.019038	80.071442	9.665290	78.588852	-1.460941	0.000000	0.947904	0.000000	0.000000	0.000000	0.582723	-0.024294	0.023841	0.000000	0.000000	3.000000	6.000000	0.000000
2023.492534	-0.127276	0.600895	0.019038	80.071442	9.665290	78.588852	-1.460941	0.000000	0.947904	0.000000	0.000000	0.000000	0.582723	-0.024294	0.023841	0.000000	0.000000	3.000000	6.000000	0.000000
2023.495867	-0.127276	0.600895	0.019038	80.071442	9.665290	78.588852	-1.460941	0.000000	0.947904	0.000000	0.000000	0.000000	0.582723	-0.024294	0.023841	0.000000	0.000000	3.000000	6.000000	0.000000
2023.499201	-0.125301	0.600829	0.019069	80.148743	9.405903	78.464981	-1.363820	0.000000	0.951877	0.000000	0.000000	0.000000	0.592751	-0.019732	0.009422	0.000000	0.000000	3.000000	6.000000	0.000000
2023.502534	-0.125301	0.600829	0.019069	80.148743	9.405903	78.464981	-1.363820	0.000000	0.951877	0.000000	0.000000	0.000000	0.592751	-0.019732	0.009422	0.000000	0.000000	3.000000	6.000000	0.000000
2023.505867	-0.125301	0.600829	0.019069	80.148743	9.405903	78.464981	-1.363820	0.000000	0.951877	0.000000	0.000000	0.000000	0.592751	-0.019732	0.009422	0.000000	0.000000	3.000000	6.000000	0.000000
2023.509201	-0.123384	0.600751	0.019036	80.248634	8.904780	77.909058	-1.265029	0.000000	0.953447	0.000000	0.000000	0.000000	0.574900	-0.023281	-0.009879	0.000000	0.000000	3.000000	6.000000	0.000000
2023.512534	-0.123384	0.600751	0.019036	80.248634	8.904780	77.909058	-1.265029	0.000000	0.953447	0.000000	0.000000	0.000000	0.574900	-0.023281	-0.009879	0.000000	0.000000	3.000000	6.000000	0.000000
2023.515867	-0.123384	0.600751	0.019036	80.248634	8.904780	77.909058	-1.265029	0.000000	0.953447	0.000000	0.000000	0.000000	0.574900	-0.023281	-0.009879	0.000000	0.000000	3.000000	6.000000	0.000000
2023.519201	-0.121519	0.600693	0.018999	80.360916	8.170325	76.925095	-1.169212	0.000000	0.951801	0.000000	0.000000	0.000000	0.559565	-0.017560	-0.011062	0.000000	0.000000	3.000000	6.000000	0.000000
2023.522534	-0.121519	0.600693	0.018999	80.360916	8.170325	76.925095	-1.169212	0.000000	0.951801	0.000000	0.000000	0.000000	0.559565	-0.017560	-0.011062	0.000000	0.000000	3.000000	6.000000	0.000000
2023.525867	-0.121519	0.600693	0.018999	80.360916	8.170325	76.925095	-1.169212	0.000000	0.951801	0.000000	0.000000	0.000000	0.559565	-0.017560	-0.011062	0.000000	0.000000	3.000000	6.000000	0.000000
2023.529201	-0.119685	0.600630	0.018882	80.475464	7.382760	75.788589	-1.075951	0.000000	0.949957	0.000000	0.000000	0.000000	0.550088	-0.018842	-0.035189	0.000000	0.000000	3.000000	6.000000	0.000000
2023.532534	-0.119685	0.600630	0.018882	80.475464	7.382760	75.788589	-1.075951	0.000000	0.949957	0.000000	0.000000	0.000000	0.550088	-0.018842	-0.035189	0.000000	0.000000	3.000000	6.000000	0.000000
2023.535867	-0.119685	0.600630	0.018882	80.475464	7.382760	75.788589	-1.075951	0.000000	0.949957	0.000000	0.000000	0.000000	0.550088	-0.018842	-0.035189	0.000000	0.000000	3.000000	6.000000	0.000000
2023.539201	-0.117912	0.600555	0.018702	80.576210	6.745461	74.911026	-0.984270	0.000000	0.944093	0.000000	0.000000	0.000000	0.531927	-0.022388	-0.053976	0.000000	0.000000	3.000000	6.000000	0.000000
2023.542534	-0.117912	0.600555	0.018702	80.576210	6.745461	74.911026	-0.984270	0.000000	0.944093	0.000000	0.000000	0.000000	0.531927	-0.022388	-0.053976	0.000000	0.000000	3.000000	6.000000	0.000000
2023.545867	-0.117912	0.600555	0.018702	80.576210	6.745461	74.911026	-0.984270	0.000000	0.944093	0.000000	0.000000	0.000000	0.531927	-0.022388	-0.053976	0.000000	0.000000	3.000000	6.000000	0.000000
2023.549201	-0.116230	0.600465	0.018387	80.655502	6.395165	74.535919	-0.895615	0.000000	0.935097	0.000000	0.000000	0.000000	0.504648	-0.027229	-0.094420	0.000000	0.000000	3.000000	6.000000	0.000000
2023.552534	-0.116230	0.600465	0.018387	80.655502	6.395165	74.535919	-0.895615	0.000000	0.935097	0.000000	0.000000	0.000000	0.504648	-0.027229	-0.094420	0.000000	0.000000	3.000000	6.000000	0.000000
2023.555867	-0.116230	0.600465	0.018387	80.655502	6.395165	74.535919	-0.895615	0.000000	0.935097	0.000000	0.000000	0.000000	0.504648	-0.027229	-0.094420	0.000000	0.000000	3.000000	6.000000	0.000000
2023.559201	-0.114643	0.600377	0.017954	80.714981	6.396886	74.789658	-0.811507	0.000000	0.919360	0.000000	0.000000	0.000000	0.476027	-0.026326	-0.129952	0.000000	0.000000	3.000000	6.000000	0.000000
2023.562534	-0.114643	0.600377	0.017954	80.714981	6.396886	74.789658	-0.811507	0.000000	0.919360	0.000000	0.000000	0.000000	0.476027	-0.026326	-0.129952	0.000000	0.000000	3.000000	6.000000	0.000000
2023.565867	-0.114643	0.600377	0.017954	80.714981	6.396886	74.789658	-0.811507	0.000000	0.919360	0.000000	0.000000	0.000000	0.476027	-0.026326	-0.129952	0.000000	0.000000	3.000000	6.000000	0.000000
2023.569201	-0.113113	0.600284	0.017437	80.760330	6.638381	75.403275	-0.732169	0.000000	0.897702	0.000000	0.000000	0.000000	0.459137	-0.027782	-0.155058	0.000000	0.000000	3.000000	6.000000	0.000000
2023.572534	-0.113113	0.600284	0.017437	80.760330	6.638381	75.403275	-0.732169	0.000000	0.897702	0.000000	0.000000	0.000000	0.459137	-0.027782	-0.155058	0.000000	0.000000	3.000000	6.000000	0.000000
2023.575867	-0.113113	0.600284	0.017437	80.760330	6.638381	75.403275	-0.732169	0.000000	0.897702	0.000000	0.000000	0.000000	0.459137	-0.027782	-0.155058	0.000000	0.000000	3.000000	6.000000	0.000000
2023.579201	-0.111617	0.600187	0.016842	80.807365	6.899545	75.885742	-0.655647	0.000000	0.871859	0.000000	0.000000	0.000000	0.448912	-0.029236	-0.178441	0.000000	0.000000	3.000000	6.000000	0.000000
2023.582534	-0.111617	0.600187	0.016842	80.807365	6.899545	75.885742	-0.655647	0.000000	0.871859	0.000000	0.000000	0.000000	0.448912	-0.029236	-0.178441	0.000000	0.000000	3.000000	6.000000	0.000000
2023.585867	-0.111617	0.600187	0.016842	80.807365	6.899545	75.885742	-0.655647	0.000000	0.871859	0.000000	0.000000	0.000000	0.448912	-0.029236	-0.178441	0.000000	0.000000	3.000000	6.000000	0.000000
2023.589201	-0.110119	0.600096	0.016219	80.854324	7.161811	76.122025	-0.580828	0.000000	0.842118	0.000000	0.000000	0.000000	0.449358	-0.027264	-0.186967	0.000000	0.000000	3.000000	6.000000	0.000000
2023.592534	-0.110119	0.600096	0.016219	80.854324	7.161811	76.122025	-0.580828	0.000000	0.842118	0.000000	0.000000	0.000000	0.449358	-0.027264	-0.186967	0.000000	0.000000	3.000000	6.000000	0.000000
2023.595867	-0.110119	0.600096	0.016219	80.854324	7.161811	76.122025	-0.580828	0.000000	0.842118	0.000000	0.000000	0.000000	0.449358	-0.027264	-0.186967	0.000000	0.000000	3.000000	6.000000	0.000000
2023.599201	-0.108616	0.599992	0.015552	80.904259	7.431987	76.438095	-0.505935	0.000000	0.810957	0.000000	0.000000	0.000000	0.450823	-0.031050	-0.200208	0.000000	0.000000	3.000000	6.000000	0.000000
2023.602534	-0.108616	0.599992	0.015552	80.904259	7.431987	76.438095	-0.505935	0.000000	0.810957	0.000000	0.000000	0.000000	0.450823	-0.031050	-0.200208	0.000000	0.000000	3.000000	6.000000	0.000000
2023.605867	-0.108616	0.599992	0.015552	80.904259	7.431987	76.438095	-0.505935	0.000000	0.810957	0.000000	0.000000	0.000000	0.450823	-0.031050	-0.200208	0.000000	0.000000	3.000000	6.000000	0.000000
2023.609201	-0.107107	0.599903	0.014833	80.957039	7.710322	76.921936	-0.430797	0.000000	0.777589	0.000000	0.000000	0.000000	0.452712	-0.026942	-0.215771	0.000000	0.000000	3.000000	6.000000	0.000000
2023.612534	-0.107107	0.599903	0.014833	80.957039	7.710322	76.921936	-0.430797	0.000000	0.777589	0.000000	0.000000	0.000000	0.452712	-0.026942	-0.215771	0.000000	0.000000	3.000000	6.000000	0.000000
2023.615867	-0.107107	0.599903	0.014833	80.957039	7.710322	76.921936	-0.430797	0.000000	0.777589	0.000000	0.000000	0.000000	0.452712	-0.026942	-0.215771	0.000000	0.000000	3.000000	6.000000	0.000000
2023.619201	-0.105604	0.599769	0.014009	81.012749	7.994386	77.526047	-0.355345	0.000000	0.741627	0.000000	0.000000	0.000000	0.450943	-0.040059	-0.247020	0.000000	0.000000	3.000000	6.000000	0.000000
2023.622534	-0.105604	0.599769	0.014009	81.012749	7.994386	77.526047	-0.355345	0.000000	0.741627	0.000000	0.000000	0.000000	0.450943	-0.040059	-0.247020	0.000000	0.000000	3.000000	6.000000	0.000000
2023.625867	-0.105604	0.599769	0.014009	81.012749	7.994386	77.526047	-0.355345	0.000000	0.741627	0.000000	0.000000	0.000000	0.450943	-0.040059	-0.247020	0.000000	0.000000	3.000000	6.000000	0.000000
2023.629201	-0.104179	0.599656	0.013090	81.071259	8.279025	78.051224	-0.280188	0.000000	0.700458	0.000000	0.000000	0.000000	0.427318	-0.033897	-0.275610	0.000000	0.000000	3.000000	6.000000	0.000000
2023.632534	-0.104179	0.599656	0.013090	81.071259	8.279025	78.051224	-0.280188	0.000000	0.700458	0.000000	0.000000	0.000000	0.427318	-0.033897	-0.275610	0.000000	0.000000	3.000000	6.000000	0.000000
2023.635867	-0.104179	0.599656	0.013090	81.071259	8.279025	78.051224	-0.280188	0.000000	0.700458	0.000000	0.000000	0.000000	0.427318	-0.033897	-0.275610	0.000000	0.000000	3.000000	6.000000	0.000000
2023.639201	-0.102784	0.599499	0.012063	81.135651	8.571679	78.337448	-0.208969	0.000000	0.654523	0.000000	0.000000	0.000000	0.418639	-0.047162	-0.308278	0.000000	0.000000	3.000000	6.000000	0.000000
2023.642534	-0.102784	0.599499	0.012063	81.135651	8.571679	78.337448	-0.208969	0.000000	0.654523	0.000000	0.000000	0.000000	0.418639	-0.047162	-0.308278	0.000000	0.000000	3.000000	6.000000	0.000000
2023.645867	-0.102784	0.599499	0.012063	81.135651	8.571679	78.337448	-0.208969	0.000000	0.654523	0.000000	0.000000	0.000000	0.418639	-0.047162	-0.308278	0.000000	0.000000	3.000000	6.000000	0.000000
2023.649201	-0.101437	0.599350	0.010906	81.206390	8.863881	78.510231	-0.139196	0.000000	0.603143	0.000000	0.000000	0.000000	0.404177	-0.044778	-0.346953	0.000000	0.000000	3.000000	6.000000	0.000000
2023.652534	-0.101437	0.599350	0.010906	81.206390	8.863881	78.510231	-0.139196	0.000000	0.603143	0.000000	0.000000	0.000000	0.404177	-0.044778	-0.346953	0.000000	0.000000	3.000000	6.000000	0.000000
2023.655867	-0.101437	0.599350	0.010906	81.206390	8.863881	78.510231	-0.139196	0.000000	0.603143	0.000000	0.000000	0.000000	0.404177	-0.044778	-0.346953	0.000000	0.000000	3.000000	6.000000	0.000000
2023.659201	-0.100127	0.599167	0.009680	81.275932	9.158226	78.740509	-0.071833	0.000000	0.545317	0.000000	0.000000	0.000000	0.392804	-0.054623	-0.367821	0.000000	0.000000	3.000000	6.000000	0.000000
2023.662534	-0.100127	0.599167	0.009680	81.275932	9.158226	78.740509	-0.071833	0.000000	0.545317	0.000000	0.000000	0.000000	0.392804	-0.054623	-0.367821	0.000000	0.000000	3.000000	6.000000	0.000000
2023.665867	-0.100127	0.599167	0.009680	81.275932	9.158226	78.740509	-0.071833	0.000000	0.545317	0.000000	0.000000	0.000000	0.392804	-0.054623	-0.367821	0.000000	0.000000	3.000000	6.000000	0.000000
2023.669201	-0.098863	0.598990	0.008417	81.291573	9.172998	78.730499	-0.006365	0.000000	0.484014	0.000000	0.000000	0.000000	0.379417	-0.053115	-0.379132	0.000000	0.000000	3.000000	6.000000	0.000000
2023.672534	-0.098863	0.598990	0.008417	81.291573	9.172998	78.730499	-0.006365	0.000000	0.484014	0.000000	0.000000	0.000000	0.379417	-0.053115	-0.379132	0.000000	0.000000	3.000000	6.000000	0.000000
2023.675867	-0.098863	0.598990	0.008417	81.291573	9.172998	78.730499	-0.006365	0.000000	0.484014	0.000000	0.000000	0.000000	0.379417	-0.053115	-0.379132	0.000000	0.000000	3.000000	6.000000	0.000000
2023.679201	-0.097671	0.598785	0.007142	81.155930	8.521263	78.119888	0.056871	0.000000	0.420825	0.000000	0.000000	0.000000	0.357518	-0.061494	-0.382430	0.000000	0.000000	3.000000	6.000000	0.000000
2023.682534	-0.097671	0.598785	0.007142	81.155930	8.521263	78.119888	0.056871	0.000000	0.420825	0.000000	0.000000	0.000000	0.357518	-0.061494	-0.382430	0.000000	0.000000	3.000000	6.000000	0.000000
2023.685867	-0.097671	0.598785	0.007142	81.155930	8.521263	78.119888	0.056871	0.000000	0.420825	0.000000	0.000000	0.000000	0.357518	-0.061494	-0.382430	0.000000	0.000000	3.000000	6.000000	0.000000
2023.689201	-0.096587	0.598628	0.005916	80.856941	7.261477	76.957733	0.116457	0.000000	0.357087	0.000000	0.000000	0.000000	0.325209	-0.047094	-0.367825	0.000000	0.000000	3.000000	6.000000	0.000000
2023.692534	-0.096587	0.598628	0.005916	80.856941	7.261477	76.957733	0.116457	0.000000	0.357087	0.000000	0.000000	0.000000	0.325209	-0.047094	-0.367825	0.000000	0.000000	3.000000	6.000000	0.000000
2023.695867	-0.096587	0.598628	0.005916	80.856941	7.261477	76.957733	0.116457	0.000000	0.357087	0.000000	0.000000	0.000000	0.325209	-0.047094	-0.367825	0.000000	0.000000	3.000000	6.000000	0.000000
2023.699201	-0.095554	0.598489	0.004693	80.451363	5.766084	75.771286	0.170659	0.000000	0.295783	0.000000	0.000000	0.000000	0.309801	-0.041981	-0.366840	0.000000	0.000000	3.000000	6.000000	0.000000
2023.702534	-0.095554	0.598489	0.004693	80.451363	5.766084	75.771286	0.170659	0.000000	0.295783	0.000000	0.000000	0.000000	0.309801	-0.041981	-0.366840	0.000000	0.000000	3.000000	6.000000	0.000000
2023.705867	-0.095554	0.598489	0.004693	80.451363	5.766084	75.771286	0.170659	0.000000	0.295783	0.000000	0.000000	0.000000	0.309801	-0.041981	-0.366840	0.000000	0.000000	3.000000	6.000000	0.000000
2023.709201	-0.094508	0.598340	0.003495	80.013535	4.361423	74.698959	0.222292	0.000000	0.234643	0.000000	0.000000	0.000000	0.313725	-0.044600	-0.359431	0.000000	0.000000	3.000000	6.000000	0.000000
2023.712534	-0.094508	0.598340	0.003495	80.013535	4.361423	74.698959	0.222292	0.000000	0.234643	0.000000	0.000000	0.000000	0.313725	-0.044600	-0.359431	0.000000	0.000000	3.000000	6.000000	0.000000
2023.715867	-0.094508	0.598340	0.003495	80.013535	4.361423	74.698959	0.222292	0.000000	0.234643	0.000000	0.000000	0.000000	0.313725	-0.044600	-0.359431	0.000000	0.000000	3.000000	6.000000	0.000000
2023.719201	-0.093510	0.598189	0.002284	79.602348	3.185335	73.652275	0.274580	0.000000	0.174738	0.000000	0.000000	0.000000	0.299438	-0.045157	-0.363105	0.000000	0.000000	3.000000	6.000000	0.000000
2023.722534	-0.093510	0.598189	0.002284	79.602348	3.185335	73.652275	0.274580	0.000000	0.174738	0.000000	0.000000	0.000000	0.299438	-0.045157	-0.363105	0.000000	0.000000	3.000000	6.000000	0.000000
2023.725867	-0.093510	0.598189	0.002284	79.602348	3.185335	73.652275	0.274580	0.000000	0.174738	0.000000	0.000000	0.000000	0.299438	-0.045157	-0.363105	0.000000	0.000000	3.000000	6.000000	0.000000
2023.729201	-0.092578	0.598018	0.001042	79.234947	2.221047	72.539063	0.324486	0.000000	0.114220	0.000000	0.000000	0.000000	0.279696	-0.051386	-0.372824	0.000000	0.000000	3.000000	6.000000	0.000000
2023.732534	-0.092578	0.598018	0.001042	79.234947	2.221047	72.539063	0.324486	0.000000	0.114220	0.000000	0.000000	0.000000	0.279696	-0.051386	-0.372824	0.000000	0.000000	3.000000	6.000000	0.000000
2023.735867	-0.092578	0.598018	0.001042	79.234947	2.221047	72.539063	0.324486	0.000000	0.114220	0.000000	0.000000	0.000000	0.279696	-0.051386	-0.372824	0.000000	0.000000	3.000000	6.000000	0.000000
2023.739201	-0.091744	0.597857	-0.000182	78.909142	1.435220	71.628593	0.371102	0.000000	0.052083	0.000000	0.000000	0.000000	0.250227	-0.048243	-0.367020	0.000000	0.000000	3.000000	6.000000	0.000000
2023.742534	-0.091744	0.597857	-0.000182	78.909142	1.435220	71.628593	0.371102	0.000000	0.052083	0.000000	0.000000	0.000000	0.250227	-0.048243	-0.367020	0.000000	0.000000	3.000000	6.000000	0.000000
2023.745867	-0.091744	0.597857	-0.000182	78.909142	1.435220	71.628593	0.371102	0.000000	0.052083	0.000000	0.000000	0.000000	0.250227	-0.048243	-0.367020	0.000000	0.000000	3.000000	6.000000	0.000000
2023.749201	-0.091070	0.597663	-0.001407	78.636566	0.700509	70.764549	0.412807	0.000000	-0.009087	0.000000	0.000000	0.000000	0.202045	-0.058355	-0.367490	0.000000	0.000000	3.000000	6.000000	0.000000
2023.752534	-0.091070	0.597663	-0.001407	78.636566	0.700509	70.764549	0.412807	0.000000	-0.009087	0.000000	0.000000	0.000000	0.202045	-0.058355	-0.367490	0.000000	0.000000	3.000000	6.000000	0.000000
2023.755867	-0.091070	0.597663	-0.001407	78.636566	0.700509	70.764549	0.412807	0.000000	-0.009087	0.000000	0.000000	0.000000	0.202045	-0.058355	-0.367490	0.000000	0.000000	3.000000	6.000000	0.000000
2023.759201	-0.090580	0.597479	-0.002628	78.420731	-0.035346	69.897110	0.446481	0.000000	-0.070336	0.000000	0.000000	0.000000	0.147263	-0.055141	-0.366453	0.000000	0.000000	3.000000	6.000000	0.000000
2023.762534	-0.090580	0.597479	-0.002628	78.420731	-0.035346	69.897110	0.446481	0.000000	-0.070336	0.000000	0.000000	0.000000	0.147263	-0.055141	-0.366453	0.000000	0.000000	3.000000	6.000000	0.000000
2023.765867	-0.090580	0.597479	-0.002628	78.420731	-0.035346	69.897110	0.446481	0.000000	-0.070336	0.000000	0.000000	0.000000	0.147263	-0.055141	-0.366453	0.000000	0.000000	3.000000	6.000000	0.000000
2023.769201	-0.090275	0.597300	-0.003822	78.245583	-0.753425	69.059639	0.471025	0.000000	-0.131411	0.000000	0.000000	0.000000	0.091497	-0.053791	-0.358113	0.000000	0.000000	3.000000	6.000000	0.000000
2023.772534	-0.090275	0.597300	-0.003822	78.245583	-0.753425	69.059639	0.471025	0.000000	-0.131411	0.000000	0.000000	0.000000	0.091497	-0.053791	-0.358113	0.000000	0.000000	3.000000	6.000000	0.000000
2023.775867	-0.090275	0.597300	-0.003822	78.245583	-0.753425	69.059639	0.471025	0.000000	-0.131411	0.000000	0.000000	0.000000	0.091497	-0.053791	-0.358113	0.000000	0.000000	3.000000	6.000000	0.000000
2023.779201	-0.090060	0.597113	-0.005010	78.110794	-1.244390	68.499306	0.486274	0.000000	-0.191097	0.000000	0.000000	0.000000	0.064279	-0.056126	-0.356443	0.000000	0.000000	3.000000	6.000000	0.000000
2023.782534	-0.090060	0.597113	-0.005010	78.110794	-1.244390	68.499306	0.486274	0.000000	-0.191097	0.000000	0.000000	0.000000	0.064279	-0.056126	-0.356443	0.000000	0.000000	3.000000	6.000000	0.000000
2023.785867	-0.090060	0.597113	-0.005010	78.110794	-1.244390	68.499306	0.486274	0.000000	-0.191097	0.000000	0.000000	0.000000	0.064279	-0.056126	-0.356443	0.000000	0.000000	3.000000	6.000000	0.000000
2023.789201	-0.089943	0.596955	-0.006160	78.008240	-1.400212	68.354195	0.496988	0.000000	-0.250504	0.000000	0.000000	0.000000	0.035321	-0.047128	-0.345009	0.000000	0.000000	3.000000	6.000000	0.000000
2023.792534	-0.089943	0.596955	-0.006160	78.008240	-1.400212	68.354195	0.496988	0.000000	-0.250504	0.000000	0.000000	0.000000	0.035321	-0.047128	-0.345009	0.000000	0.000000	3.000000	6.000000	0.000000
2023.795867	-0.089943	0.596955	-0.006160	78.008240	-1.400212	68.354195	0.496988	0.000000	-0.250504	0.000000	0.000000	0.000000	0.035321	-0.047128	-0.345009	0.000000	0.000000	3.000000	6.000000	0.000000
2023.799201	-0.089938	0.596828	-0.007185	77.951797	-1.489740	68.294327	0.502874	0.000000	-0.308005	0.000000	0.000000	0.000000	0.001310	-0.038243	-0.307324	0.000000	0.000000	3.000000	6.000000	0.000000
2023.802534	-0.089938	0.596828	-0.007185	77.951797	-1.489740	68.294327	0.502874	0.000000	-0.308005	0.000000	0.000000	0.000000	0.001310	-0.038243	-0.307324	0.000000	0.000000	3.000000	6.000000	0.000000
2023.805867	-0.089938	0.596828	-0.007185	77.951797	-1.489740	68.294327	0.502874	0.000000	-0.308005	0.000000	0.000000	0.000000	0.001310	-0.038243	-0.307324	0.000000	0.000000	3.000000	6.000000	0.000000
2023.809201	-0.089938	0.596828	-0.007185	77.938858	-1.502704	68.323593	0.503093	0.000000	-0.359226	0.000000	0.000000	0.000000	0.001310	-0.038243	-0.307324	0.000000	0.000000	3.000000	6.000000	0.000000
2023.812534	-0.089998	0.596762	-0.008106	77.938858	-1.502704	68.323593	0.503093	0.000000	-0.359226	0.000000	0.000000	0.000000	-0.017937	-0.019843	-0.276354	0.000000	0.000000	3.000000	6.000000	0.000000
[truncated: 12,476 more rows]
