# Supplementary material for: Haptic Guidance Needs to Be Intuitive Not Just Informative to Improve Human Motor Accuracy
Source: PLoS One. 2016 Mar 16;11(3):e0150912. doi: 10.1371/journal.pone.0150912 (PMC4794196; doi:10.1371/journal.pone.0150912)
Supplement: S2 Data — (ZIP) [file pone.0150912.s002.zip › Subject1/exp2_0007.txt]

Time	PosX	PosY	PosZ	RotX	RotY	RotZ	ForceX	ForceY	ForceZ	MomentX	MomentY	MomentZ	VelocityX	VelocityY	VelocityZ	CalibratedWeight	ButtonDown	Condition	Trial	Visual
2070.265867	0.000086	0.551730	0.252350	85.592735	57.151012	129.581497	-1.840304	0.000000	4.649009	0.000000	0.000000	0.000000	-0.010103	0.001220	0.009243	0.000000	1.000000	3.000000	7.000000	0.000000
2070.269201	0.000086	0.551730	0.252350	85.592735	57.151012	129.581497	-1.840304	0.000000	4.649009	0.000000	0.000000	0.000000	-0.010103	0.001220	0.009243	0.000000	1.000000	3.000000	7.000000	0.000000
2070.272534	0.000086	0.551730	0.252350	85.592735	57.151012	129.581497	-1.840304	0.000000	4.649009	0.000000	0.000000	0.000000	-0.010103	0.001220	0.009243	0.000000	1.000000	3.000000	7.000000	0.000000
2070.275867	-0.000757	0.551902	0.253048	85.548073	56.207596	128.700714	-1.840646	0.000000	4.648873	0.000000	0.000000	0.000000	-0.252838	0.051585	0.209205	0.000000	1.000000	3.000000	7.000000	0.000000
2070.279201	-0.000757	0.551902	0.253048	85.548073	56.207596	128.700714	-1.840646	0.000000	4.648873	0.000000	0.000000	0.000000	-0.000000	-0.000003	0.000002	0.000000	1.000000	3.000000	7.000000	0.000000
2070.282534	-0.000757	0.551902	0.253048	85.548073	56.207596	128.700714	-1.840646	0.000000	4.648873	0.000000	0.000000	0.000000	-0.000000	-0.000003	0.000002	0.000000	1.000000	3.000000	7.000000	0.000000
2070.285867	-0.000757	0.551902	0.253048	85.516510	55.552784	128.101212	-1.849636	0.000000	4.645304	0.000000	0.000000	0.000000	-0.000000	-0.000003	0.000002	0.000000	1.000000	3.000000	7.000000	0.000000
2070.289201	-0.000757	0.551902	0.253048	85.516510	55.552784	128.101212	-1.849636	0.000000	4.645304	0.000000	0.000000	0.000000	-0.000000	-0.000003	0.000002	0.000000	1.000000	3.000000	7.000000	0.000000
2070.292534	-0.001466	0.551936	0.253746	85.516510	55.552784	128.101212	-1.849636	0.000000	4.645304	0.000000	0.000000	0.000000	-0.212838	0.010178	0.209488	0.000000	1.000000	3.000000	7.000000	0.000000
2070.295867	-0.001466	0.551936	0.253746	85.456879	54.740627	127.319397	-1.849636	0.000000	4.645304	0.000000	0.000000	0.000000	-0.212838	0.010178	0.209488	0.000000	1.000000	3.000000	7.000000	0.000000
2070.299201	-0.001907	0.552042	0.254683	85.456879	54.740627	127.319397	-1.849636	0.000000	4.645304	0.000000	0.000000	0.000000	-0.132372	0.031589	0.281208	0.000000	1.000000	3.000000	7.000000	0.000000
2070.302534	-0.001907	0.552042	0.254683	85.456879	54.740627	127.319397	-1.849636	0.000000	4.645304	0.000000	0.000000	0.000000	-0.132372	0.031589	0.281208	0.000000	1.000000	3.000000	7.000000	0.000000
2070.305867	-0.001907	0.552042	0.254683	85.295639	54.017448	126.728874	-1.857490	0.000000	4.642169	0.000000	0.000000	0.000000	-0.132372	0.031589	0.281208	0.000000	1.000000	3.000000	7.000000	0.000000
2070.309201	-0.002825	0.552317	0.255858	85.295639	54.017448	126.728874	-1.857490	0.000000	4.642169	0.000000	0.000000	0.000000	-0.275120	0.082756	0.352538	0.000000	1.000000	3.000000	7.000000	0.000000
2070.312534	-0.002825	0.552317	0.255858	85.295639	54.017448	126.728874	-1.857490	0.000000	4.642169	0.000000	0.000000	0.000000	-0.275120	0.082756	0.352538	0.000000	1.000000	3.000000	7.000000	0.000000
2070.315867	-0.002825	0.552317	0.255858	85.133286	54.588886	127.475563	-1.864473	0.000000	4.639369	0.000000	0.000000	0.000000	-0.275120	0.082756	0.352538	0.000000	1.000000	3.000000	7.000000	0.000000
2070.319201	-0.003780	0.552643	0.257255	85.133286	54.588886	127.475563	-1.864473	0.000000	4.639369	0.000000	0.000000	0.000000	-0.286550	0.097779	0.418920	0.000000	1.000000	3.000000	7.000000	0.000000
2070.322534	-0.003780	0.552643	0.257255	85.133286	54.588886	127.475563	-1.864473	0.000000	4.639369	0.000000	0.000000	0.000000	-0.286550	0.097779	0.418920	0.000000	1.000000	3.000000	7.000000	0.000000
2070.325867	-0.003780	0.552643	0.257255	85.163574	60.089027	133.137100	-1.870585	0.000000	4.636908	0.000000	0.000000	0.000000	-0.286550	0.097779	0.418920	0.000000	1.000000	3.000000	7.000000	0.000000
2070.329201	-0.004636	0.552887	0.258626	85.163574	60.089027	133.137100	-1.870585	0.000000	4.636908	0.000000	0.000000	0.000000	-0.257034	0.073063	0.411359	0.000000	1.000000	3.000000	7.000000	0.000000
2070.332534	-0.004636	0.552887	0.258626	85.163574	60.089027	133.137100	-1.870585	0.000000	4.636908	0.000000	0.000000	0.000000	-0.257034	0.073063	0.411359	0.000000	1.000000	3.000000	7.000000	0.000000
2070.335867	-0.004636	0.552887	0.258626	85.208008	70.270500	143.525497	-1.875264	0.000000	4.635017	0.000000	0.000000	0.000000	-0.257034	0.073063	0.411359	0.000000	1.000000	3.000000	7.000000	0.000000
2070.339201	-0.005734	0.553204	0.259949	85.208008	70.270500	143.525497	-1.875264	0.000000	4.635017	0.000000	0.000000	0.000000	-0.329398	0.095251	0.396924	0.000000	1.000000	3.000000	7.000000	0.000000
2070.342534	-0.005734	0.553204	0.259949	85.208008	70.270500	143.525497	-1.875264	0.000000	4.635017	0.000000	0.000000	0.000000	-0.329398	0.095251	0.396924	0.000000	1.000000	3.000000	7.000000	0.000000
2070.345867	-0.005734	0.553204	0.259949	85.066643	80.915581	154.398285	-1.883876	0.000000	4.631524	0.000000	0.000000	0.000000	-0.329398	0.095251	0.396924	0.000000	1.000000	3.000000	7.000000	0.000000
2070.349201	-0.006905	0.553512	0.261343	85.066643	80.915581	154.398285	-1.883876	0.000000	4.631524	0.000000	0.000000	0.000000	-0.351283	0.092374	0.418334	0.000000	1.000000	3.000000	7.000000	0.000000
2070.352534	-0.006905	0.553512	0.261343	85.066643	80.915581	154.398285	-1.883876	0.000000	4.631524	0.000000	0.000000	0.000000	-0.351283	0.092374	0.418334	0.000000	1.000000	3.000000	7.000000	0.000000
2070.355867	-0.006905	0.553512	0.261343	84.748421	90.135162	163.854538	-1.893045	0.000000	4.627783	0.000000	0.000000	0.000000	-0.351283	0.092374	0.418334	0.000000	1.000000	3.000000	7.000000	0.000000
2070.359201	-0.008184	0.553750	0.262801	84.748421	90.135162	163.854538	-1.893045	0.000000	4.627783	0.000000	0.000000	0.000000	-0.383620	0.071153	0.437181	0.000000	1.000000	3.000000	7.000000	0.000000
2070.362534	-0.008184	0.553750	0.262801	84.748421	90.135162	163.854538	-1.893045	0.000000	4.627783	0.000000	0.000000	0.000000	-0.383620	0.071153	0.437181	0.000000	1.000000	3.000000	7.000000	0.000000
2070.365867	-0.008184	0.553750	0.262801	84.318626	97.581322	171.545563	-1.903329	0.000000	4.623563	0.000000	0.000000	0.000000	-0.383620	0.071153	0.437181	0.000000	1.000000	3.000000	7.000000	0.000000
2070.369201	-0.009673	0.553982	0.264218	84.318626	97.581322	171.545563	-1.903329	0.000000	4.623563	0.000000	0.000000	0.000000	-0.446665	0.069784	0.425134	0.000000	1.000000	3.000000	7.000000	0.000000
2070.372534	-0.009673	0.553982	0.264218	84.318626	97.581322	171.545563	-1.903329	0.000000	4.623563	0.000000	0.000000	0.000000	-0.446665	0.069784	0.425134	0.000000	1.000000	3.000000	7.000000	0.000000
2070.375867	-0.009673	0.553982	0.264218	83.837700	103.516502	177.720016	-1.916854	0.000000	4.617973	0.000000	0.000000	0.000000	-0.446665	0.069784	0.425134	0.000000	1.000000	3.000000	7.000000	0.000000
2070.379201	-0.011303	0.554180	0.265523	83.837700	103.516502	177.720016	-1.916854	0.000000	4.617973	0.000000	0.000000	0.000000	-0.489084	0.059484	0.391520	0.000000	1.000000	3.000000	7.000000	0.000000
2070.382534	-0.011303	0.554180	0.265523	83.837700	103.516502	177.720016	-1.916854	0.000000	4.617973	0.000000	0.000000	0.000000	-0.489084	0.059484	0.391520	0.000000	1.000000	3.000000	7.000000	0.000000
2070.385867	-0.011303	0.554180	0.265523	83.311295	108.272163	-177.278320	-1.932969	0.000000	4.611251	0.000000	0.000000	0.000000	-0.489084	0.059484	0.391520	0.000000	1.000000	3.000000	7.000000	0.000000
2070.389201	-0.013041	0.554305	0.266722	83.311295	108.272163	-177.278320	-1.932969	0.000000	4.611251	0.000000	0.000000	0.000000	-0.521235	0.037347	0.359690	0.000000	1.000000	3.000000	7.000000	0.000000
2070.392534	-0.013041	0.554305	0.266722	83.311295	108.272163	-177.278320	-1.932969	0.000000	4.611251	0.000000	0.000000	0.000000	-0.521235	0.037347	0.359690	0.000000	1.000000	3.000000	7.000000	0.000000
2070.395867	-0.013041	0.554305	0.266722	82.680855	111.632896	-173.615997	-1.951082	0.000000	4.603616	0.000000	0.000000	0.000000	-0.521235	0.037347	0.359690	0.000000	1.000000	3.000000	7.000000	0.000000
2070.399201	-0.014921	0.554443	0.267863	82.680855	111.632896	-173.615997	-1.951082	0.000000	4.603616	0.000000	0.000000	0.000000	-0.563953	0.041301	0.342358	0.000000	1.000000	3.000000	7.000000	0.000000
2070.402534	-0.014921	0.554443	0.267863	82.680855	111.632896	-173.615997	-1.951082	0.000000	4.603616	0.000000	0.000000	0.000000	-0.563953	0.041301	0.342358	0.000000	1.000000	3.000000	7.000000	0.000000
2070.405867	-0.014921	0.554443	0.267863	81.913887	113.619301	-171.255768	-1.971366	0.000000	4.594966	0.000000	0.000000	0.000000	-0.563953	0.041301	0.342358	0.000000	1.000000	3.000000	7.000000	0.000000
2070.409201	-0.016805	0.554532	0.268942	81.913887	113.619301	-171.255768	-1.971366	0.000000	4.594966	0.000000	0.000000	0.000000	-0.565336	0.026875	0.323713	0.000000	1.000000	3.000000	7.000000	0.000000
2070.412534	-0.016805	0.554532	0.268942	81.913887	113.619301	-171.255768	-1.971366	0.000000	4.594966	0.000000	0.000000	0.000000	-0.565336	0.026875	0.323713	0.000000	1.000000	3.000000	7.000000	0.000000
2070.415867	-0.016805	0.554532	0.268942	81.032204	114.590782	-169.851135	-1.991819	0.000000	4.586138	0.000000	0.000000	0.000000	-0.565336	0.026875	0.323713	0.000000	1.000000	3.000000	7.000000	0.000000
2070.419201	-0.018556	0.554494	0.269974	81.032204	114.590782	-169.851135	-1.991819	0.000000	4.586138	0.000000	0.000000	0.000000	-0.525247	-0.011445	0.309464	0.000000	0.000000	3.000000	7.000000	0.000000
2070.422534	-0.018556	0.554494	0.269974	81.032204	114.590782	-169.851135	-1.991819	0.000000	4.586138	0.000000	0.000000	0.000000	-0.525247	-0.011445	0.309464	0.000000	0.000000	3.000000	7.000000	0.000000
2070.425867	-0.018556	0.554494	0.269974	80.109283	114.836136	-169.147568	-2.010389	0.000000	4.578027	0.000000	0.000000	0.000000	-0.525247	-0.011445	0.309464	0.000000	0.000000	3.000000	7.000000	0.000000
2070.429201	-0.020242	0.554310	0.270975	80.109283	114.836136	-169.147568	-2.010389	0.000000	4.578027	0.000000	0.000000	0.000000	-0.505768	-0.055262	0.300274	0.000000	0.000000	3.000000	7.000000	0.000000
2070.432534	-0.020242	0.554310	0.270975	80.109283	114.836136	-169.147568	-2.010389	0.000000	4.578027	0.000000	0.000000	0.000000	-0.505768	-0.055262	0.300274	0.000000	0.000000	3.000000	7.000000	0.000000
2070.435867	-0.020242	0.554310	0.270975	79.208641	114.792381	-168.753799	-2.027996	0.000000	4.570255	0.000000	0.000000	0.000000	-0.505768	-0.055262	0.300274	0.000000	0.000000	3.000000	7.000000	0.000000
2070.439201	-0.021690	0.554085	0.271982	79.208641	114.792381	-168.753799	-2.027996	0.000000	4.570255	0.000000	0.000000	0.000000	-0.434501	-0.067593	0.302107	0.000000	0.000000	3.000000	7.000000	0.000000
2070.442534	-0.021690	0.554085	0.271982	79.208641	114.792381	-168.753799	-2.027996	0.000000	4.570255	0.000000	0.000000	0.000000	-0.434501	-0.067593	0.302107	0.000000	0.000000	3.000000	7.000000	0.000000
2070.445867	-0.021690	0.554085	0.271982	78.409592	114.737450	-168.440109	-2.042028	0.000000	4.564003	0.000000	0.000000	0.000000	-0.434501	-0.067593	0.302107	0.000000	0.000000	3.000000	7.000000	0.000000
2070.449201	-0.022828	0.553828	0.272922	78.409592	114.737450	-168.440109	-2.042028	0.000000	4.564003	0.000000	0.000000	0.000000	-0.341427	-0.076887	0.282239	0.000000	0.000000	3.000000	7.000000	0.000000
2070.452534	-0.022828	0.553828	0.272922	78.409592	114.737450	-168.440109	-2.042028	0.000000	4.564003	0.000000	0.000000	0.000000	-0.341427	-0.076887	0.282239	0.000000	0.000000	3.000000	7.000000	0.000000
2070.455867	-0.022828	0.553828	0.272922	77.810905	114.669792	-168.239029	-2.052006	0.000000	4.559525	0.000000	0.000000	0.000000	-0.341427	-0.076887	0.282239	0.000000	0.000000	3.000000	7.000000	0.000000
2070.459201	-0.023761	0.553752	0.273857	77.810905	114.669792	-168.239029	-2.052006	0.000000	4.559525	0.000000	0.000000	0.000000	-0.279723	-0.022739	0.280343	0.000000	0.000000	3.000000	7.000000	0.000000
2070.462534	-0.023761	0.553752	0.273857	77.810905	114.669792	-168.239029	-2.052006	0.000000	4.559525	0.000000	0.000000	0.000000	-0.279723	-0.022739	0.280343	0.000000	0.000000	3.000000	7.000000	0.000000
2070.465867	-0.023761	0.553752	0.273857	77.535950	114.721481	-168.070129	-2.059084	0.000000	4.556333	0.000000	0.000000	0.000000	-0.279723	-0.022739	0.280343	0.000000	0.000000	3.000000	7.000000	0.000000
2070.469201	-0.024486	0.553854	0.274757	77.535950	114.721481	-168.070129	-2.059084	0.000000	4.556333	0.000000	0.000000	0.000000	-0.217473	0.030457	0.269923	0.000000	0.000000	3.000000	7.000000	0.000000
2070.472534	-0.024486	0.553854	0.274757	77.535950	114.721481	-168.070129	-2.059084	0.000000	4.556333	0.000000	0.000000	0.000000	-0.217473	0.030457	0.269923	0.000000	0.000000	3.000000	7.000000	0.000000
2070.475867	-0.024486	0.553854	0.274757	77.646721	114.778831	-168.404770	-2.063465	0.000000	4.554351	0.000000	0.000000	0.000000	-0.217473	0.030457	0.269923	0.000000	0.000000	3.000000	7.000000	0.000000
2070.479201	-0.025037	0.554013	0.275637	77.646721	114.778831	-168.404770	-2.063465	0.000000	4.554351	0.000000	0.000000	0.000000	-0.165557	0.047813	0.264106	0.000000	0.000000	3.000000	7.000000	0.000000
2070.482534	-0.025037	0.554013	0.275637	77.646721	114.778831	-168.404770	-2.063465	0.000000	4.554351	0.000000	0.000000	0.000000	-0.165557	0.047813	0.264106	0.000000	0.000000	3.000000	7.000000	0.000000
2070.485867	-0.025037	0.554013	0.275637	77.972160	114.986862	-169.448318	-2.065562	0.000000	4.553400	0.000000	0.000000	0.000000	-0.165557	0.047813	0.264106	0.000000	0.000000	3.000000	7.000000	0.000000
2070.489201	-0.025485	0.554147	0.276478	77.972160	114.986862	-169.448318	-2.065562	0.000000	4.553400	0.000000	0.000000	0.000000	-0.134143	0.039989	0.252171	0.000000	0.000000	3.000000	7.000000	0.000000
2070.492534	-0.025485	0.554147	0.276478	77.972160	114.986862	-169.448318	-2.065562	0.000000	4.553400	0.000000	0.000000	0.000000	-0.134143	0.039989	0.252171	0.000000	0.000000	3.000000	7.000000	0.000000
2070.495867	-0.025485	0.554147	0.276478	78.391083	115.589577	-170.338989	-2.066461	0.000000	4.552993	0.000000	0.000000	0.000000	-0.134143	0.039989	0.252171	0.000000	0.000000	3.000000	7.000000	0.000000
2070.499201	-0.025720	0.554144	0.277223	78.391083	115.589577	-170.338989	-2.066461	0.000000	4.552993	0.000000	0.000000	0.000000	-0.070600	-0.000763	0.223707	0.000000	0.000000	3.000000	7.000000	0.000000
2070.502534	-0.025720	0.554144	0.277223	78.391083	115.589577	-170.338989	-2.066461	0.000000	4.552993	0.000000	0.000000	0.000000	-0.070600	-0.000763	0.223707	0.000000	0.000000	3.000000	7.000000	0.000000
2070.505867	-0.025720	0.554144	0.277223	78.848923	116.568176	-170.473541	-2.065056	0.000000	4.553630	0.000000	0.000000	0.000000	-0.070600	-0.000763	0.223707	0.000000	0.000000	3.000000	7.000000	0.000000
2070.509201	-0.025707	0.554166	0.277855	78.848923	116.568176	-170.473541	-2.065056	0.000000	4.553630	0.000000	0.000000	0.000000	0.003843	0.006579	0.189535	0.000000	0.000000	3.000000	7.000000	0.000000
2070.512534	-0.025707	0.554166	0.277855	78.848923	116.568176	-170.473541	-2.065056	0.000000	4.553630	0.000000	0.000000	0.000000	0.003843	0.006579	0.189535	0.000000	0.000000	3.000000	7.000000	0.000000
2070.515867	-0.025707	0.554166	0.277855	79.293068	117.784958	-169.708099	-2.060985	0.000000	4.555474	0.000000	0.000000	0.000000	0.003843	0.006579	0.189535	0.000000	0.000000	3.000000	7.000000	0.000000
2070.519201	-0.025688	0.554285	0.278297	79.293068	117.784958	-169.708099	-2.060985	0.000000	4.555474	0.000000	0.000000	0.000000	0.005854	0.035814	0.132459	0.000000	0.000000	3.000000	7.000000	0.000000
2070.522534	-0.025688	0.554285	0.278297	79.293068	117.784958	-169.708099	-2.060985	0.000000	4.555474	0.000000	0.000000	0.000000	0.005854	0.035814	0.132459	0.000000	0.000000	3.000000	7.000000	0.000000
2070.525867	-0.025688	0.554285	0.278297	79.692635	119.099113	-168.619751	-2.058004	0.000000	4.556821	0.000000	0.000000	0.000000	0.005854	0.035814	0.132459	0.000000	0.000000	3.000000	7.000000	0.000000
2070.529201	-0.025624	0.554433	0.278485	79.692635	119.099113	-168.619751	-2.058004	0.000000	4.556821	0.000000	0.000000	0.000000	0.019001	0.044218	0.056637	0.000000	0.000000	3.000000	7.000000	0.000000
2070.532534	-0.025624	0.554433	0.278485	79.692635	119.099113	-168.619751	-2.058004	0.000000	4.556821	0.000000	0.000000	0.000000	0.019001	0.044218	0.056637	0.000000	0.000000	3.000000	7.000000	0.000000
2070.535867	-0.025624	0.554433	0.278485	79.994759	120.287285	-167.603806	-2.055984	0.000000	4.557733	0.000000	0.000000	0.000000	0.019001	0.044218	0.056637	0.000000	0.000000	3.000000	7.000000	0.000000
2070.539201	-0.025624	0.554433	0.278485	79.994759	120.287285	-167.603806	-2.055984	0.000000	4.557733	0.000000	0.000000	0.000000	0.019001	0.044218	0.056637	0.000000	0.000000	3.000000	7.000000	0.000000
2070.542534	-0.025619	0.554637	0.278326	79.994759	120.287285	-167.603806	-2.055984	0.000000	4.557733	0.000000	0.000000	0.000000	0.001664	0.061173	-0.047774	0.000000	0.000000	3.000000	7.000000	0.000000
2070.545867	-0.025619	0.554637	0.278326	80.126320	120.881676	-167.077744	-2.055984	0.000000	4.557733	0.000000	0.000000	0.000000	0.001664	0.061173	-0.047774	0.000000	0.000000	3.000000	7.000000	0.000000
2070.549201	-0.025619	0.554637	0.278326	80.126320	120.881676	-167.077744	-2.055984	0.000000	4.557733	0.000000	0.000000	0.000000	0.001664	0.061173	-0.047774	0.000000	0.000000	3.000000	7.000000	0.000000
2070.552534	-0.025619	0.554637	0.278326	80.126320	120.881676	-167.077744	-2.055984	0.000000	4.557733	0.000000	0.000000	0.000000	0.001664	0.061173	-0.047774	0.000000	0.000000	3.000000	7.000000	0.000000
2070.555867	-0.025688	0.555237	0.277301	80.147072	120.567581	-167.375992	-2.056886	0.000000	4.557326	0.000000	0.000000	0.000000	-0.020704	0.180048	-0.307621	0.000000	0.000000	3.000000	7.000000	0.000000
2070.559201	-0.025688	0.555237	0.277301	80.147072	120.567581	-167.375992	-2.056886	0.000000	4.557326	0.000000	0.000000	0.000000	-0.000000	0.000000	0.000001	0.000000	0.000000	3.000000	7.000000	0.000000
2070.562534	-0.025688	0.555237	0.277301	80.147072	120.567581	-167.375992	-2.056886	0.000000	4.557326	0.000000	0.000000	0.000000	-0.000000	0.000000	0.000001	0.000000	0.000000	3.000000	7.000000	0.000000
2070.565867	-0.025688	0.555237	0.277301	80.218292	119.855095	-168.073517	-2.064139	0.000000	4.554045	0.000000	0.000000	0.000000	-0.000000	0.000000	0.000001	0.000000	0.000000	3.000000	7.000000	0.000000
2070.569201	-0.025688	0.555237	0.277301	80.218292	119.855095	-168.073517	-2.064139	0.000000	4.554045	0.000000	0.000000	0.000000	-0.000000	0.000000	0.000001	0.000000	0.000000	3.000000	7.000000	0.000000
2070.572534	-0.025558	0.555549	0.276584	80.218292	119.855095	-168.073517	-2.064139	0.000000	4.554045	0.000000	0.000000	0.000000	0.038906	0.093641	-0.214983	0.000000	0.000000	3.000000	7.000000	0.000000
2070.575867	-0.025558	0.555549	0.276584	80.355858	118.876450	-169.043457	-2.064139	0.000000	4.554045	0.000000	0.000000	0.000000	0.038906	0.093641	-0.214983	0.000000	0.000000	3.000000	7.000000	0.000000
2070.579201	-0.025424	0.555823	0.275738	80.355858	118.876450	-169.043457	-2.064139	0.000000	4.554045	0.000000	0.000000	0.000000	0.040191	0.082082	-0.253806	0.000000	0.000000	3.000000	7.000000	0.000000
2070.582534	-0.025424	0.555823	0.275738	80.355858	118.876450	-169.043457	-2.064139	0.000000	4.554045	0.000000	0.000000	0.000000	0.040191	0.082082	-0.253806	0.000000	0.000000	3.000000	7.000000	0.000000
2070.585867	-0.025424	0.555823	0.275738	80.586662	117.420692	-170.494034	-2.070225	0.000000	4.551282	0.000000	0.000000	0.000000	0.040191	0.082082	-0.253806	0.000000	0.000000	3.000000	7.000000	0.000000
2070.589201	-0.025424	0.555823	0.275738	80.586662	117.420692	-170.494034	-2.070225	0.000000	4.551282	0.000000	0.000000	0.000000	0.040191	0.082082	-0.253806	0.000000	0.000000	3.000000	7.000000	0.000000
2070.592534	-0.025253	0.556025	0.274827	80.586662	117.420692	-170.494034	-2.070225	0.000000	4.551282	0.000000	0.000000	0.000000	0.051232	0.060797	-0.273383	0.000000	0.000000	3.000000	7.000000	0.000000
2070.595867	-0.025253	0.556025	0.274827	80.923050	115.567741	-172.368118	-2.070225	0.000000	4.551282	0.000000	0.000000	0.000000	0.051232	0.060797	-0.273383	0.000000	0.000000	3.000000	7.000000	0.000000
2070.599201	-0.025149	0.556091	0.273810	80.923050	115.567741	-172.368118	-2.070225	0.000000	4.551282	0.000000	0.000000	0.000000	0.031363	0.019776	-0.304902	0.000000	0.000000	3.000000	7.000000	0.000000
2070.602534	-0.025149	0.556091	0.273810	80.923050	115.567741	-172.368118	-2.070225	0.000000	4.551282	0.000000	0.000000	0.000000	0.031363	0.019776	-0.304902	0.000000	0.000000	3.000000	7.000000	0.000000
2070.605867	-0.025149	0.556091	0.273810	81.298882	113.250954	-174.703873	-2.078499	0.000000	4.547509	0.000000	0.000000	0.000000	0.031363	0.019776	-0.304902	0.000000	0.000000	3.000000	7.000000	0.000000
2070.609201	-0.025112	0.555949	0.272758	81.298882	113.250954	-174.703873	-2.078499	0.000000	4.547509	0.000000	0.000000	0.000000	0.010866	-0.042719	-0.315827	0.000000	0.000000	3.000000	7.000000	0.000000
2070.612534	-0.025112	0.555949	0.272758	81.298882	113.250954	-174.703873	-2.078499	0.000000	4.547509	0.000000	0.000000	0.000000	0.010866	-0.042719	-0.315827	0.000000	0.000000	3.000000	7.000000	0.000000
2070.615867	-0.025112	0.555949	0.272758	81.599098	110.403755	-177.527176	-2.084630	0.000000	4.544702	0.000000	0.000000	0.000000	0.010866	-0.042719	-0.315827	0.000000	0.000000	3.000000	7.000000	0.000000
2070.619201	-0.025109	0.555657	0.271646	81.599098	110.403755	-177.527176	-2.084630	0.000000	4.544702	0.000000	0.000000	0.000000	0.001079	-0.087653	-0.333413	0.000000	0.000000	3.000000	7.000000	0.000000
2070.622534	-0.025109	0.555657	0.271646	81.599098	110.403755	-177.527176	-2.084630	0.000000	4.544702	0.000000	0.000000	0.000000	0.001079	-0.087653	-0.333413	0.000000	0.000000	3.000000	7.000000	0.000000
2070.625867	-0.025109	0.555657	0.271646	81.780350	107.284149	179.427185	-2.091619	0.000000	4.541490	0.000000	0.000000	0.000000	0.001079	-0.087653	-0.333413	0.000000	0.000000	3.000000	7.000000	0.000000
2070.629201	-0.025137	0.555233	0.270458	81.780350	107.284149	179.427185	-2.091619	0.000000	4.541490	0.000000	0.000000	0.000000	-0.008470	-0.127037	-0.356448	0.000000	0.000000	3.000000	7.000000	0.000000
2070.632534	-0.025137	0.555233	0.270458	81.780350	107.284149	179.427185	-2.091619	0.000000	4.541490	0.000000	0.000000	0.000000	-0.008470	-0.127037	-0.356448	0.000000	0.000000	3.000000	7.000000	0.000000
2070.635867	-0.025137	0.555233	0.270458	81.858162	104.153137	176.387283	-2.099581	0.000000	4.537815	0.000000	0.000000	0.000000	-0.008470	-0.127037	-0.356448	0.000000	0.000000	3.000000	7.000000	0.000000
2070.639201	-0.024921	0.554798	0.269186	81.858162	104.153137	176.387283	-2.099581	0.000000	4.537815	0.000000	0.000000	0.000000	0.064970	-0.130489	-0.381748	0.000000	0.000000	3.000000	7.000000	0.000000
2070.642534	-0.024921	0.554798	0.269186	81.858162	104.153137	176.387283	-2.099581	0.000000	4.537815	0.000000	0.000000	0.000000	0.064970	-0.130489	-0.381748	0.000000	0.000000	3.000000	7.000000	0.000000
2070.645867	-0.024921	0.554798	0.269186	81.761078	101.021515	173.409515	-2.104745	0.000000	4.535421	0.000000	0.000000	0.000000	0.064970	-0.130489	-0.381748	0.000000	0.000000	3.000000	7.000000	0.000000
2070.649201	-0.024496	0.554294	0.267849	81.761078	101.021515	173.409515	-2.104745	0.000000	4.535421	0.000000	0.000000	0.000000	0.127463	-0.151235	-0.400862	0.000000	0.000000	3.000000	7.000000	0.000000
2070.652534	-0.024496	0.554294	0.267849	81.761078	101.021515	173.409515	-2.104745	0.000000	4.535421	0.000000	0.000000	0.000000	0.127463	-0.151235	-0.400862	0.000000	0.000000	3.000000	7.000000	0.000000
2070.655867	-0.024496	0.554294	0.267849	81.515434	98.074738	170.684555	-2.107464	0.000000	4.534158	0.000000	0.000000	0.000000	0.127463	-0.151235	-0.400862	0.000000	0.000000	3.000000	7.000000	0.000000
2070.659201	-0.024101	0.553670	0.266356	81.515434	98.074738	170.684555	-2.107464	0.000000	4.534158	0.000000	0.000000	0.000000	0.118292	-0.187256	-0.447973	0.000000	0.000000	3.000000	7.000000	0.000000
2070.662534	-0.024101	0.553670	0.266356	81.515434	98.074738	170.684555	-2.107464	0.000000	4.534158	0.000000	0.000000	0.000000	0.118292	-0.187256	-0.447973	0.000000	0.000000	3.000000	7.000000	0.000000
2070.665867	-0.024101	0.553670	0.266356	81.187172	95.439499	168.328751	-2.111657	0.000000	4.532207	0.000000	0.000000	0.000000	0.118292	-0.187256	-0.447973	0.000000	0.000000	3.000000	7.000000	0.000000
2070.669201	-0.023741	0.552938	0.264793	81.187172	95.439499	168.328751	-2.111657	0.000000	4.532207	0.000000	0.000000	0.000000	0.108253	-0.219546	-0.468814	0.000000	0.000000	3.000000	7.000000	0.000000
2070.672534	-0.023741	0.552938	0.264793	81.187172	95.439499	168.328751	-2.111657	0.000000	4.532207	0.000000	0.000000	0.000000	0.108253	-0.219546	-0.468814	0.000000	0.000000	3.000000	7.000000	0.000000
2070.675867	-0.023741	0.552938	0.264793	80.871010	92.987061	166.151901	-2.116818	0.000000	4.529799	0.000000	0.000000	0.000000	0.108253	-0.219546	-0.468814	0.000000	0.000000	3.000000	7.000000	0.000000
2070.679201	-0.023412	0.552074	0.263118	80.871010	92.987061	166.151901	-2.116818	0.000000	4.529799	0.000000	0.000000	0.000000	0.098681	-0.259294	-0.502715	0.000000	0.000000	3.000000	7.000000	0.000000
2070.682534	-0.023412	0.552074	0.263118	80.871010	92.987061	166.151901	-2.116818	0.000000	4.529799	0.000000	0.000000	0.000000	0.098681	-0.259294	-0.502715	0.000000	0.000000	3.000000	7.000000	0.000000
2070.685867	-0.023412	0.552074	0.263118	80.607315	90.185844	163.604370	-2.123229	0.000000	4.526798	0.000000	0.000000	0.000000	0.098681	-0.259294	-0.502715	0.000000	0.000000	3.000000	7.000000	0.000000
2070.689201	-0.023151	0.551129	0.261411	80.607315	90.185844	163.604370	-2.123229	0.000000	4.526798	0.000000	0.000000	0.000000	0.078105	-0.283443	-0.511924	0.000000	0.000000	3.000000	7.000000	0.000000
2070.692534	-0.023151	0.551129	0.261411	80.607315	90.185844	163.604370	-2.123229	0.000000	4.526798	0.000000	0.000000	0.000000	0.078105	-0.283443	-0.511924	0.000000	0.000000	3.000000	7.000000	0.000000
2070.695867	-0.023151	0.551129	0.261411	80.399742	86.252098	159.916855	-2.130885	0.000000	4.523199	0.000000	0.000000	0.000000	0.078105	-0.283443	-0.511924	0.000000	0.000000	3.000000	7.000000	0.000000
2070.699201	-0.022894	0.550177	0.259774	80.399742	86.252098	159.916855	-2.130885	0.000000	4.523199	0.000000	0.000000	0.000000	0.077148	-0.285631	-0.491123	0.000000	0.000000	3.000000	7.000000	0.000000
2070.702534	-0.022894	0.550177	0.259774	80.399742	86.252098	159.916855	-2.130885	0.000000	4.523199	0.000000	0.000000	0.000000	0.077148	-0.285631	-0.491123	0.000000	0.000000	3.000000	7.000000	0.000000
2070.705867	-0.022894	0.550177	0.259774	80.210899	81.409958	155.287018	-2.138202	0.000000	4.519745	0.000000	0.000000	0.000000	0.077148	-0.285631	-0.491123	0.000000	0.000000	3.000000	7.000000	0.000000
2070.709201	-0.022403	0.549260	0.258240	80.210899	81.409958	155.287018	-2.138202	0.000000	4.519745	0.000000	0.000000	0.000000	0.147278	-0.274908	-0.460219	0.000000	0.000000	3.000000	7.000000	0.000000
2070.712534	-0.022403	0.549260	0.258240	80.210899	81.409958	155.287018	-2.138202	0.000000	4.519745	0.000000	0.000000	0.000000	0.147278	-0.274908	-0.460219	0.000000	0.000000	3.000000	7.000000	0.000000
2070.715867	-0.022403	0.549260	0.258240	80.033798	76.291298	150.324219	-2.141558	0.000000	4.518156	0.000000	0.000000	0.000000	0.147278	-0.274908	-0.460219	0.000000	0.000000	3.000000	7.000000	0.000000
2070.719201	-0.021818	0.548370	0.256885	80.033798	76.291298	150.324219	-2.141558	0.000000	4.518156	0.000000	0.000000	0.000000	0.175596	-0.267187	-0.406628	0.000000	0.000000	3.000000	7.000000	0.000000
2070.722534	-0.021818	0.548370	0.256885	80.033798	76.291298	150.324219	-2.141558	0.000000	4.518156	0.000000	0.000000	0.000000	0.175596	-0.267187	-0.406628	0.000000	0.000000	3.000000	7.000000	0.000000
2070.725867	-0.021818	0.548370	0.256885	79.885574	71.271347	145.403488	-2.142379	0.000000	4.517766	0.000000	0.000000	0.000000	0.175596	-0.267187	-0.406628	0.000000	0.000000	3.000000	7.000000	0.000000
2070.729201	-0.021206	0.547466	0.255713	79.885574	71.271347	145.403488	-2.142379	0.000000	4.517766	0.000000	0.000000	0.000000	0.183494	-0.271256	-0.351669	0.000000	0.000000	3.000000	7.000000	0.000000
2070.732534	-0.021206	0.547466	0.255713	79.885574	71.271347	145.403488	-2.142379	0.000000	4.517766	0.000000	0.000000	0.000000	0.183494	-0.271256	-0.351669	0.000000	0.000000	3.000000	7.000000	0.000000
2070.735867	-0.021206	0.547466	0.255713	79.741570	66.503578	140.743515	-2.141574	0.000000	4.518147	0.000000	0.000000	0.000000	0.183494	-0.271256	-0.351669	0.000000	0.000000	3.000000	7.000000	0.000000
2070.739201	-0.020500	0.546548	0.254727	79.741570	66.503578	140.743515	-2.141574	0.000000	4.518147	0.000000	0.000000	0.000000	0.211738	-0.275349	-0.295688	0.000000	0.000000	3.000000	7.000000	0.000000
2070.742534	-0.020500	0.546548	0.254727	79.741570	66.503578	140.743515	-2.141574	0.000000	4.518147	0.000000	0.000000	0.000000	0.211738	-0.275349	-0.295688	0.000000	0.000000	3.000000	7.000000	0.000000
2070.745867	-0.020500	0.546548	0.254727	79.549362	62.059101	136.434509	-2.138116	0.000000	4.519785	0.000000	0.000000	0.000000	0.211738	-0.275349	-0.295688	0.000000	0.000000	3.000000	7.000000	0.000000
2070.749201	-0.019870	0.545581	0.253960	79.549362	62.059101	136.434509	-2.138116	0.000000	4.519785	0.000000	0.000000	0.000000	0.189068	-0.290051	-0.230123	0.000000	0.000000	3.000000	7.000000	0.000000
2070.752534	-0.019870	0.545581	0.253960	79.549362	62.059101	136.434509	-2.138116	0.000000	4.519785	0.000000	0.000000	0.000000	0.189068	-0.290051	-0.230123	0.000000	0.000000	3.000000	7.000000	0.000000
2070.755867	-0.019870	0.545581	0.253960	79.299576	58.068577	132.567581	-2.134226	0.000000	4.521624	0.000000	0.000000	0.000000	0.189068	-0.290051	-0.230123	0.000000	0.000000	3.000000	7.000000	0.000000
2070.759201	-0.019414	0.544656	0.253352	79.299576	58.068577	132.567581	-2.134226	0.000000	4.521624	0.000000	0.000000	0.000000	0.136744	-0.277420	-0.182450	0.000000	0.000000	3.000000	7.000000	0.000000
2070.762534	-0.019414	0.544656	0.253352	79.299576	58.068577	132.567581	-2.134226	0.000000	4.521624	0.000000	0.000000	0.000000	0.136744	-0.277420	-0.182450	0.000000	0.000000	3.000000	7.000000	0.000000
2070.765867	-0.019414	0.544656	0.253352	79.104492	55.685856	130.334671	-2.131762	0.000000	4.522786	0.000000	0.000000	0.000000	0.136744	-0.277420	-0.182450	0.000000	0.000000	3.000000	7.000000	0.000000
2070.769201	-0.019097	0.543804	0.252838	79.104492	55.685856	130.334671	-2.131762	0.000000	4.522786	0.000000	0.000000	0.000000	0.095280	-0.255605	-0.154048	0.000000	0.000000	3.000000	7.000000	0.000000
2070.772534	-0.019097	0.543804	0.252838	79.104492	55.685856	130.334671	-2.131762	0.000000	4.522786	0.000000	0.000000	0.000000	0.095280	-0.255605	-0.154048	0.000000	0.000000	3.000000	7.000000	0.000000
2070.775867	-0.019097	0.543804	0.252838	79.242065	57.082748	131.873932	-2.130656	0.000000	4.523307	0.000000	0.000000	0.000000	0.095280	-0.255605	-0.154048	0.000000	0.000000	3.000000	7.000000	0.000000
2070.779201	-0.018879	0.542928	0.252276	79.242065	57.082748	131.873932	-2.130656	0.000000	4.523307	0.000000	0.000000	0.000000	0.065201	-0.262746	-0.168658	0.000000	0.000000	3.000000	7.000000	0.000000
2070.782534	-0.018879	0.542928	0.252276	79.242065	57.082748	131.873932	-2.130656	0.000000	4.523307	0.000000	0.000000	0.000000	0.065201	-0.262746	-0.168658	0.000000	0.000000	3.000000	7.000000	0.000000
2070.785867	-0.018879	0.542928	0.252276	79.458015	59.719185	134.606781	-2.131352	0.000000	4.522979	0.000000	0.000000	0.000000	0.065201	-0.262746	-0.168658	0.000000	0.000000	3.000000	7.000000	0.000000
2070.789201	-0.018879	0.542928	0.252276	79.458015	59.719185	134.606781	-2.131352	0.000000	4.522979	0.000000	0.000000	0.000000	0.065201	-0.262746	-0.168658	0.000000	0.000000	3.000000	7.000000	0.000000
2070.792534	-0.018631	0.542203	0.251805	79.458015	59.719185	134.606781	-2.131352	0.000000	4.522979	0.000000	0.000000	0.000000	0.074490	-0.217783	-0.141395	0.000000	0.000000	3.000000	7.000000	0.000000
2070.795867	-0.018631	0.542203	0.251805	79.605164	62.354984	137.508179	-2.131352	0.000000	4.522979	0.000000	0.000000	0.000000	0.074490	-0.217783	-0.141395	0.000000	0.000000	3.000000	7.000000	0.000000
2070.799201	-0.018384	0.541562	0.251385	79.605164	62.354984	137.508179	-2.131352	0.000000	4.522979	0.000000	0.000000	0.000000	0.073995	-0.192065	-0.126011	0.000000	0.000000	3.000000	7.000000	0.000000
2070.802534	-0.018384	0.541562	0.251385	79.605164	62.354984	137.508179	-2.131352	0.000000	4.522979	0.000000	0.000000	0.000000	0.073995	-0.192065	-0.126011	0.000000	0.000000	3.000000	7.000000	0.000000
2070.805867	-0.018384	0.541562	0.251385	79.697174	64.721306	140.121140	-2.130249	0.000000	4.523499	0.000000	0.000000	0.000000	0.073995	-0.192065	-0.126011	0.000000	0.000000	3.000000	7.000000	0.000000
2070.809201	-0.018384	0.541562	0.251385	79.697174	64.721306	140.121140	-2.130249	0.000000	4.523499	0.000000	0.000000	0.000000	0.073995	-0.192065	-0.126011	0.000000	0.000000	3.000000	7.000000	0.000000
2070.812534	-0.018174	0.540972	0.251051	79.697174	64.721306	140.121140	-2.130249	0.000000	4.523499	0.000000	0.000000	0.000000	0.063154	-0.176954	-0.100082	0.000000	0.000000	3.000000	7.000000	0.000000
2070.815867	-0.018174	0.540972	0.251051	79.775742	66.786270	142.198837	-2.130249	0.000000	4.523499	0.000000	0.000000	0.000000	0.063154	-0.176954	-0.100082	0.000000	0.000000	3.000000	7.000000	0.000000
2070.819201	-0.017964	0.540485	0.250752	79.775742	66.786270	142.198837	-2.130249	0.000000	4.523499	0.000000	0.000000	0.000000	0.062834	-0.146136	-0.089785	0.000000	0.000000	3.000000	7.000000	0.000000
2070.822534	-0.017964	0.540485	0.250752	79.775742	66.786270	142.198837	-2.130249	0.000000	4.523499	0.000000	0.000000	0.000000	0.062834	-0.146136	-0.089785	0.000000	0.000000	3.000000	7.000000	0.000000
2070.825867	-0.017964	0.540485	0.250752	79.843864	68.512314	143.904449	-2.128449	0.000000	4.524346	0.000000	0.000000	0.000000	0.062834	-0.146136	-0.089785	0.000000	0.000000	3.000000	7.000000	0.000000
2070.829201	-0.017756	0.540080	0.250474	79.843864	68.512314	143.904449	-2.128449	0.000000	4.524346	0.000000	0.000000	0.000000	0.062622	-0.121720	-0.083389	0.000000	0.000000	3.000000	7.000000	0.000000
2070.832534	-0.017756	0.540080	0.250474	79.843864	68.512314	143.904449	-2.128449	0.000000	4.524346	0.000000	0.000000	0.000000	0.062622	-0.121720	-0.083389	0.000000	0.000000	3.000000	7.000000	0.000000
2070.835867	-0.017756	0.540080	0.250474	79.905930	69.914398	145.277466	-2.127295	0.000000	4.524889	0.000000	0.000000	0.000000	0.062622	-0.121720	-0.083389	0.000000	0.000000	3.000000	7.000000	0.000000
2070.839201	-0.017756	0.540080	0.250474	79.905930	69.914398	145.277466	-2.127295	0.000000	4.524889	0.000000	0.000000	0.000000	0.062622	-0.121720	-0.083389	0.000000	0.000000	3.000000	7.000000	0.000000
2070.842534	-0.017581	0.539755	0.250217	79.905930	69.914398	145.277466	-2.127295	0.000000	4.524889	0.000000	0.000000	0.000000	0.052338	-0.097358	-0.077164	0.000000	0.000000	3.000000	7.000000	0.000000
2070.845867	-0.017581	0.539755	0.250217	79.945389	70.941528	146.288757	-2.127295	0.000000	4.524889	0.000000	0.000000	0.000000	0.052338	-0.097358	-0.077164	0.000000	0.000000	3.000000	7.000000	0.000000
2070.849201	-0.017373	0.539529	0.249964	79.945389	70.941528	146.288757	-2.127295	0.000000	4.524889	0.000000	0.000000	0.000000	0.062343	-0.067761	-0.075734	0.000000	0.000000	3.000000	7.000000	0.000000
2070.852534	-0.017373	0.539529	0.249964	79.945389	70.941528	146.288757	-2.127295	0.000000	4.524889	0.000000	0.000000	0.000000	0.062343	-0.067761	-0.075734	0.000000	0.000000	3.000000	7.000000	0.000000
2070.855867	-0.017373	0.539529	0.249964	79.956268	71.671394	147.083954	-2.125179	0.000000	4.525882	0.000000	0.000000	0.000000	0.062343	-0.067761	-0.075734	0.000000	0.000000	3.000000	7.000000	0.000000
2070.859201	-0.017373	0.539529	0.249964	79.956268	71.671394	147.083954	-2.125179	0.000000	4.525882	0.000000	0.000000	0.000000	0.062343	-0.067761	-0.075734	0.000000	0.000000	3.000000	7.000000	0.000000
2070.862534	-0.017165	0.539419	0.249698	79.956268	71.671394	147.083954	-2.125179	0.000000	4.525882	0.000000	0.000000	0.000000	0.062399	-0.032968	-0.079864	0.000000	0.000000	3.000000	7.000000	0.000000
2070.865867	-0.017165	0.539419	0.249698	79.912735	72.114975	147.895340	-2.125179	0.000000	4.525882	0.000000	0.000000	0.000000	0.062399	-0.032968	-0.079864	0.000000	0.000000	3.000000	7.000000	0.000000
2070.869201	-0.017165	0.539419	0.249698	79.912735	72.114975	147.895340	-2.125179	0.000000	4.525882	0.000000	0.000000	0.000000	0.062399	-0.032968	-0.079864	0.000000	0.000000	3.000000	7.000000	0.000000
2070.872534	-0.017165	0.539419	0.249698	79.912735	72.114975	147.895340	-2.125179	0.000000	4.525882	0.000000	0.000000	0.000000	0.062399	-0.032968	-0.079864	0.000000	0.000000	3.000000	7.000000	0.000000
2070.875867	-0.016882	0.539543	0.249090	79.827644	72.360413	148.856522	-2.123947	0.000000	4.526461	0.000000	0.000000	0.000000	0.084941	0.037249	-0.182383	0.000000	0.000000	3.000000	7.000000	0.000000
2070.879201	-0.016882	0.539543	0.249090	79.827644	72.360413	148.856522	-2.123947	0.000000	4.526461	0.000000	0.000000	0.000000	-0.000000	0.000002	-0.000002	0.000000	0.000000	3.000000	7.000000	0.000000
2070.882534	-0.016882	0.539543	0.249090	79.827644	72.360413	148.856522	-2.123947	0.000000	4.526461	0.000000	0.000000	0.000000	-0.000000	0.000002	-0.000002	0.000000	0.000000	3.000000	7.000000	0.000000
2070.885867	-0.016882	0.539543	0.249090	79.697617	72.561676	149.868011	-2.123978	0.000000	4.526446	0.000000	0.000000	0.000000	-0.000000	0.000002	-0.000002	0.000000	0.000000	3.000000	7.000000	0.000000
2070.889201	-0.016882	0.539543	0.249090	79.697617	72.561676	149.868011	-2.123978	0.000000	4.526446	0.000000	0.000000	0.000000	-0.000000	0.000002	-0.000002	0.000000	0.000000	3.000000	7.000000	0.000000
2070.892534	-0.016773	0.539752	0.248704	79.697617	72.561676	149.868011	-2.123978	0.000000	4.526446	0.000000	0.000000	0.000000	0.032939	0.062679	-0.115651	0.000000	0.000000	3.000000	7.000000	0.000000
2070.895867	-0.016773	0.539752	0.248704	79.480621	72.864380	150.773514	-2.123978	0.000000	4.526446	0.000000	0.000000	0.000000	0.032939	0.062679	-0.115651	0.000000	0.000000	3.000000	7.000000	0.000000
2070.899201	-0.016694	0.540010	0.248233	79.480621	72.864380	150.773514	-2.123978	0.000000	4.526446	0.000000	0.000000	0.000000	0.023464	0.077184	-0.141448	0.000000	0.000000	3.000000	7.000000	0.000000
2070.902534	-0.016694	0.540010	0.248233	79.480621	72.864380	150.773514	-2.123978	0.000000	4.526446	0.000000	0.000000	0.000000	0.023464	0.077184	-0.141448	0.000000	0.000000	3.000000	7.000000	0.000000
2070.905867	-0.016694	0.540010	0.248233	79.181114	73.236435	151.443771	-2.127177	0.000000	4.524944	0.000000	0.000000	0.000000	0.023464	0.077184	-0.141448	0.000000	0.000000	3.000000	7.000000	0.000000
2070.909201	-0.016581	0.540315	0.247677	79.181114	73.236435	151.443771	-2.127177	0.000000	4.524944	0.000000	0.000000	0.000000	0.034079	0.091652	-0.166847	0.000000	0.000000	3.000000	7.000000	0.000000
2070.912534	-0.016581	0.540315	0.247677	79.181114	73.236435	151.443771	-2.127177	0.000000	4.524944	0.000000	0.000000	0.000000	0.034079	0.091652	-0.166847	0.000000	0.000000	3.000000	7.000000	0.000000
2070.915867	-0.016581	0.540315	0.247677	78.818184	73.685555	152.147278	-2.129388	0.000000	4.523904	0.000000	0.000000	0.000000	0.034079	0.091652	-0.166847	0.000000	0.000000	3.000000	7.000000	0.000000
2070.919201	-0.016581	0.540315	0.247677	78.818184	73.685555	152.147278	-2.129388	0.000000	4.523904	0.000000	0.000000	0.000000	0.034079	0.091652	-0.166847	0.000000	0.000000	3.000000	7.000000	0.000000
2070.922534	-0.016530	0.540640	0.246957	78.818184	73.685555	152.147278	-2.129388	0.000000	4.523904	0.000000	0.000000	0.000000	0.015111	0.097404	-0.215845	0.000000	0.000000	3.000000	7.000000	0.000000
2070.925867	-0.016530	0.540640	0.246957	78.432114	74.154854	152.891815	-2.129388	0.000000	4.523904	0.000000	0.000000	0.000000	0.015111	0.097404	-0.215845	0.000000	0.000000	3.000000	7.000000	0.000000
2070.929201	-0.016477	0.540966	0.246093	78.432114	74.154854	152.891815	-2.129388	0.000000	4.523904	0.000000	0.000000	0.000000	0.016105	0.097892	-0.259180	0.000000	0.000000	3.000000	7.000000	0.000000
2070.932534	-0.016477	0.540966	0.246093	78.432114	74.154854	152.891815	-2.129388	0.000000	4.523904	0.000000	0.000000	0.000000	0.016105	0.097892	-0.259180	0.000000	0.000000	3.000000	7.000000	0.000000
2070.935867	-0.016477	0.540966	0.246093	78.082626	74.599556	153.582855	-2.139024	0.000000	4.519356	0.000000	0.000000	0.000000	0.016105	0.097892	-0.259180	0.000000	0.000000	3.000000	7.000000	0.000000
2070.939201	-0.016420	0.541374	0.245106	78.082626	74.599556	153.582855	-2.139024	0.000000	4.519356	0.000000	0.000000	0.000000	0.016944	0.122343	-0.296080	0.000000	0.000000	3.000000	7.000000	0.000000
2070.942534	-0.016420	0.541374	0.245106	78.082626	74.599556	153.582855	-2.139024	0.000000	4.519356	0.000000	0.000000	0.000000	0.016944	0.122343	-0.296080	0.000000	0.000000	3.000000	7.000000	0.000000
2070.945867	-0.016420	0.541374	0.245106	77.802139	75.005028	154.191940	-2.145204	0.000000	4.516426	0.000000	0.000000	0.000000	0.016944	0.122343	-0.296080	0.000000	0.000000	3.000000	7.000000	0.000000
2070.949201	-0.016361	0.541807	0.244018	77.802139	75.005028	154.191940	-2.145204	0.000000	4.516426	0.000000	0.000000	0.000000	0.017623	0.129948	-0.326403	0.000000	0.000000	3.000000	7.000000	0.000000
2070.952534	-0.016361	0.541807	0.244018	77.802139	75.005028	154.191940	-2.145204	0.000000	4.516426	0.000000	0.000000	0.000000	0.017623	0.129948	-0.326403	0.000000	0.000000	3.000000	7.000000	0.000000
2070.955867	-0.016361	0.541807	0.244018	77.607605	75.339882	154.668152	-2.152113	0.000000	4.513137	0.000000	0.000000	0.000000	0.017623	0.129948	-0.326403	0.000000	0.000000	3.000000	7.000000	0.000000
2070.959201	-0.016236	0.542294	0.242907	77.607605	75.339882	154.668152	-2.152113	0.000000	4.513137	0.000000	0.000000	0.000000	0.037708	0.146012	-0.333500	0.000000	0.000000	3.000000	7.000000	0.000000
2070.962534	-0.016236	0.542294	0.242907	77.607605	75.339882	154.668152	-2.152113	0.000000	4.513137	0.000000	0.000000	0.000000	0.037708	0.146012	-0.333500	0.000000	0.000000	3.000000	7.000000	0.000000
2070.965867	-0.016236	0.542294	0.242907	77.484848	75.642525	155.054901	-2.158229	0.000000	4.510216	0.000000	0.000000	0.000000	0.037708	0.146012	-0.333500	0.000000	0.000000	3.000000	7.000000	0.000000
2070.969201	-0.016044	0.542778	0.241794	77.484848	75.642525	155.054901	-2.158229	0.000000	4.510216	0.000000	0.000000	0.000000	0.057539	0.145360	-0.333827	0.000000	0.000000	3.000000	7.000000	0.000000
2070.972534	-0.016044	0.542778	0.241794	77.484848	75.642525	155.054901	-2.158229	0.000000	4.510216	0.000000	0.000000	0.000000	0.057539	0.145360	-0.333827	0.000000	0.000000	3.000000	7.000000	0.000000
2070.975867	-0.016044	0.542778	0.241794	77.397209	75.920151	155.383606	-2.163395	0.000000	4.507740	0.000000	0.000000	0.000000	0.057539	0.145360	-0.333827	0.000000	0.000000	3.000000	7.000000	0.000000
2070.979201	-0.015754	0.543286	0.240726	77.397209	75.920151	155.383606	-2.163395	0.000000	4.507740	0.000000	0.000000	0.000000	0.086908	0.152182	-0.320393	0.000000	0.000000	3.000000	7.000000	0.000000
2070.982534	-0.015754	0.543286	0.240726	77.397209	75.920151	155.383606	-2.163395	0.000000	4.507740	0.000000	0.000000	0.000000	0.086908	0.152182	-0.320393	0.000000	0.000000	3.000000	7.000000	0.000000
2070.985867	-0.015754	0.543286	0.240726	77.330757	76.172447	155.689178	-2.166785	0.000000	4.506112	0.000000	0.000000	0.000000	0.086908	0.152182	-0.320393	0.000000	0.000000	3.000000	7.000000	0.000000
2070.989201	-0.015301	0.543778	0.239709	77.330757	76.172447	155.689178	-2.166785	0.000000	4.506112	0.000000	0.000000	0.000000	0.135969	0.147613	-0.305071	0.000000	0.000000	3.000000	7.000000	0.000000
2070.992534	-0.015301	0.543778	0.239709	77.330757	76.172447	155.689178	-2.166785	0.000000	4.506112	0.000000	0.000000	0.000000	0.135969	0.147613	-0.305071	0.000000	0.000000	3.000000	7.000000	0.000000
2070.995867	-0.015301	0.543778	0.239709	77.305130	76.393135	155.966202	-2.167331	0.000000	4.505849	0.000000	0.000000	0.000000	0.135969	0.147613	-0.305071	0.000000	0.000000	3.000000	7.000000	0.000000
2070.999201	-0.014718	0.544234	0.238729	77.305130	76.393135	155.966202	-2.167331	0.000000	4.505849	0.000000	0.000000	0.000000	0.175014	0.136800	-0.294009	0.000000	0.000000	3.000000	7.000000	0.000000
2071.002534	-0.014718	0.544234	0.238729	77.305130	76.393135	155.966202	-2.167331	0.000000	4.505849	0.000000	0.000000	0.000000	0.175014	0.136800	-0.294009	0.000000	0.000000	3.000000	7.000000	0.000000
2071.005867	-0.014718	0.544234	0.238729	77.315002	76.638039	156.252518	-2.165614	0.000000	4.506674	0.000000	0.000000	0.000000	0.175014	0.136800	-0.294009	0.000000	0.000000	3.000000	7.000000	0.000000
2071.009201	-0.014070	0.544667	0.237734	77.315002	76.638039	156.252518	-2.165614	0.000000	4.506674	0.000000	0.000000	0.000000	0.194424	0.129994	-0.298423	0.000000	0.000000	3.000000	7.000000	0.000000
2071.012534	-0.014070	0.544667	0.237734	77.315002	76.638039	156.252518	-2.165614	0.000000	4.506674	0.000000	0.000000	0.000000	0.194424	0.129994	-0.298423	0.000000	0.000000	3.000000	7.000000	0.000000
2071.015867	-0.014070	0.544667	0.237734	77.325409	76.876457	156.581772	-2.162994	0.000000	4.507932	0.000000	0.000000	0.000000	0.194424	0.129994	-0.298423	0.000000	0.000000	3.000000	7.000000	0.000000
2071.019201	-0.013324	0.545094	0.236707	77.325409	76.876457	156.581772	-2.162994	0.000000	4.507932	0.000000	0.000000	0.000000	0.223725	0.128225	-0.308222	0.000000	0.000000	3.000000	7.000000	0.000000
2071.022534	-0.013324	0.545094	0.236707	77.325409	76.876457	156.581772	-2.162994	0.000000	4.507932	0.000000	0.000000	0.000000	0.223725	0.128225	-0.308222	0.000000	0.000000	3.000000	7.000000	0.000000
2071.025867	-0.013324	0.545094	0.236707	77.335625	76.969734	156.853226	-2.159079	0.000000	4.509809	0.000000	0.000000	0.000000	0.223725	0.128225	-0.308222	0.000000	0.000000	3.000000	7.000000	0.000000
2071.029201	-0.012513	0.545529	0.235595	77.335625	76.969734	156.853226	-2.159079	0.000000	4.509809	0.000000	0.000000	0.000000	0.243269	0.130295	-0.333454	0.000000	0.000000	3.000000	7.000000	0.000000
2071.032534	-0.012513	0.545529	0.235595	77.335625	76.969734	156.853226	-2.159079	0.000000	4.509809	0.000000	0.000000	0.000000	0.243269	0.130295	-0.333454	0.000000	0.000000	3.000000	7.000000	0.000000
2071.035867	-0.012513	0.545529	0.235595	77.341545	76.858421	156.804688	-2.154735	0.000000	4.511887	0.000000	0.000000	0.000000	0.243269	0.130295	-0.333454	0.000000	0.000000	3.000000	7.000000	0.000000
2071.039201	-0.011704	0.545995	0.234444	77.341545	76.858421	156.804688	-2.154735	0.000000	4.511887	0.000000	0.000000	0.000000	0.242703	0.139776	-0.345559	0.000000	0.000000	3.000000	7.000000	0.000000
2071.042534	-0.011704	0.545995	0.234444	77.341545	76.858421	156.804688	-2.154735	0.000000	4.511887	0.000000	0.000000	0.000000	0.242703	0.139776	-0.345559	0.000000	0.000000	3.000000	7.000000	0.000000
2071.045867	-0.011704	0.545995	0.234444	77.343018	76.464897	156.525986	-2.150674	0.000000	4.513824	0.000000	0.000000	0.000000	0.242703	0.139776	-0.345559	0.000000	0.000000	3.000000	7.000000	0.000000
2071.049201	-0.010864	0.546513	0.233265	77.343018	76.464897	156.525986	-2.150674	0.000000	4.513824	0.000000	0.000000	0.000000	0.251868	0.155454	-0.353495	0.000000	0.000000	3.000000	7.000000	0.000000
2071.052534	-0.010864	0.546513	0.233265	77.343018	76.464897	156.525986	-2.150674	0.000000	4.513824	0.000000	0.000000	0.000000	0.251868	0.155454	-0.353495	0.000000	0.000000	3.000000	7.000000	0.000000
2071.055867	-0.010864	0.546513	0.233265	77.338837	75.828667	156.350204	-2.146285	0.000000	4.515912	0.000000	0.000000	0.000000	0.251868	0.155454	-0.353495	0.000000	0.000000	3.000000	7.000000	0.000000
2071.059201	-0.009995	0.547045	0.232065	77.338837	75.828667	156.350204	-2.146285	0.000000	4.515912	0.000000	0.000000	0.000000	0.260932	0.159698	-0.360065	0.000000	0.000000	3.000000	7.000000	0.000000
2071.062534	-0.009995	0.547045	0.232065	77.338837	75.828667	156.350204	-2.146285	0.000000	4.515912	0.000000	0.000000	0.000000	0.260932	0.159698	-0.360065	0.000000	0.000000	3.000000	7.000000	0.000000
2071.065867	-0.009995	0.547045	0.232065	77.329071	75.066277	156.555267	-2.141530	0.000000	4.518169	0.000000	0.000000	0.000000	0.260932	0.159698	-0.360065	0.000000	0.000000	3.000000	7.000000	0.000000
2071.069201	-0.009063	0.547617	0.230889	77.329071	75.066277	156.555267	-2.141530	0.000000	4.518169	0.000000	0.000000	0.000000	0.279539	0.171477	-0.352809	0.000000	0.000000	3.000000	7.000000	0.000000
2071.072534	-0.009063	0.547617	0.230889	77.329071	75.066277	156.555267	-2.141530	0.000000	4.518169	0.000000	0.000000	0.000000	0.279539	0.171477	-0.352809	0.000000	0.000000	3.000000	7.000000	0.000000
2071.075867	-0.009063	0.547617	0.230889	77.315147	74.286636	156.574646	-2.135542	0.000000	4.521002	0.000000	0.000000	0.000000	0.279539	0.171477	-0.352809	0.000000	0.000000	3.000000	7.000000	0.000000
2071.079201	-0.008037	0.548190	0.229742	77.315147	74.286636	156.574646	-2.135542	0.000000	4.521002	0.000000	0.000000	0.000000	0.307840	0.171949	-0.343996	0.000000	0.000000	3.000000	7.000000	0.000000
2071.082534	-0.008037	0.548190	0.229742	77.315147	74.286636	156.574646	-2.135542	0.000000	4.521002	0.000000	0.000000	0.000000	0.307840	0.171949	-0.343996	0.000000	0.000000	3.000000	7.000000	0.000000
2071.085867	-0.008037	0.548190	0.229742	77.304741	73.667465	156.451385	-2.127738	0.000000	4.524681	0.000000	0.000000	0.000000	0.307840	0.171949	-0.343996	0.000000	0.000000	3.000000	7.000000	0.000000
2071.089201	-0.006949	0.548786	0.228638	77.304741	73.667465	156.451385	-2.127738	0.000000	4.524681	0.000000	0.000000	0.000000	0.326222	0.178749	-0.331240	0.000000	0.000000	3.000000	7.000000	0.000000
2071.092534	-0.006949	0.548786	0.228638	77.304741	73.667465	156.451385	-2.127738	0.000000	4.524681	0.000000	0.000000	0.000000	0.326222	0.178749	-0.331240	0.000000	0.000000	3.000000	7.000000	0.000000
2071.095867	-0.006949	0.548786	0.228638	77.309593	73.246361	156.396240	-2.118516	0.000000	4.529005	0.000000	0.000000	0.000000	0.326222	0.178749	-0.331240	0.000000	0.000000	3.000000	7.000000	0.000000
2071.099201	-0.005832	0.549391	0.227479	77.309593	73.246361	156.396240	-2.118516	0.000000	4.529005	0.000000	0.000000	0.000000	0.335066	0.181611	-0.347782	0.000000	0.000000	3.000000	7.000000	0.000000
2071.102534	-0.005832	0.549391	0.227479	77.309593	73.246361	156.396240	-2.118516	0.000000	4.529005	0.000000	0.000000	0.000000	0.335066	0.181611	-0.347782	0.000000	0.000000	3.000000	7.000000	0.000000
2071.105867	-0.005832	0.549391	0.227479	77.361336	73.059418	156.260300	-2.109116	0.000000	4.533391	0.000000	0.000000	0.000000	0.335066	0.181611	-0.347782	0.000000	0.000000	3.000000	7.000000	0.000000
2071.109201	-0.004686	0.550001	0.226232	77.361336	73.059418	156.260300	-2.109116	0.000000	4.533391	0.000000	0.000000	0.000000	0.343850	0.183094	-0.374201	0.000000	0.000000	3.000000	7.000000	0.000000
2071.112534	-0.004686	0.550001	0.226232	77.361336	73.059418	156.260300	-2.109116	0.000000	4.533391	0.000000	0.000000	0.000000	0.343850	0.183094	-0.374201	0.000000	0.000000	3.000000	7.000000	0.000000
2071.115867	-0.004686	0.550001	0.226232	77.435791	73.190887	156.350922	-2.099781	0.000000	4.537722	0.000000	0.000000	0.000000	0.343850	0.183094	-0.374201	0.000000	0.000000	3.000000	7.000000	0.000000
2071.119201	-0.003511	0.550670	0.224872	77.435791	73.190887	156.350922	-2.099781	0.000000	4.537722	0.000000	0.000000	0.000000	0.352488	0.200526	-0.408034	0.000000	0.000000	3.000000	7.000000	0.000000
2071.122534	-0.003511	0.550670	0.224872	77.435791	73.190887	156.350922	-2.099781	0.000000	4.537722	0.000000	0.000000	0.000000	0.352488	0.200526	-0.408034	0.000000	0.000000	3.000000	7.000000	0.000000
2071.125867	-0.003511	0.550670	0.224872	77.476784	73.507149	156.933716	-2.090701	0.000000	4.541913	0.000000	0.000000	0.000000	0.352488	0.200526	-0.408034	0.000000	0.000000	3.000000	7.000000	0.000000
2071.129201	-0.002276	0.551363	0.223436	77.476784	73.507149	156.933716	-2.090701	0.000000	4.541913	0.000000	0.000000	0.000000	0.370552	0.207883	-0.430786	0.000000	0.000000	3.000000	7.000000	0.000000
2071.132534	-0.002276	0.551363	0.223436	77.476784	73.507149	156.933716	-2.090701	0.000000	4.541913	0.000000	0.000000	0.000000	0.370552	0.207883	-0.430786	0.000000	0.000000	3.000000	7.000000	0.000000
2071.135867	-0.002276	0.551363	0.223436	77.493454	73.855919	158.236115	-2.081055	0.000000	4.546340	0.000000	0.000000	0.000000	0.370552	0.207883	-0.430786	0.000000	0.000000	3.000000	7.000000	0.000000
2071.139201	-0.000853	0.552117	0.221918	77.493454	73.855919	158.236115	-2.081055	0.000000	4.546340	0.000000	0.000000	0.000000	0.427058	0.226184	-0.455316	0.000000	0.000000	3.000000	7.000000	0.000000
2071.142534	-0.000853	0.552117	0.221918	77.493454	73.855919	158.236115	-2.081055	0.000000	4.546340	0.000000	0.000000	0.000000	0.427058	0.226184	-0.455316	0.000000	0.000000	3.000000	7.000000	0.000000
2071.145867	-0.000853	0.552117	0.221918	77.546097	74.208832	159.738052	-2.068688	0.000000	4.551981	0.000000	0.000000	0.000000	0.427058	0.226184	-0.455316	0.000000	0.000000	3.000000	7.000000	0.000000
2071.149201	0.000725	0.552899	0.220355	77.546097	74.208832	159.738052	-2.068688	0.000000	4.551981	0.000000	0.000000	0.000000	0.473387	0.234524	-0.468999	0.000000	0.000000	3.000000	7.000000	0.000000
2071.152534	0.000725	0.552899	0.220355	77.546097	74.208832	159.738052	-2.068688	0.000000	4.551981	0.000000	0.000000	0.000000	0.473387	0.234524	-0.468999	0.000000	0.000000	3.000000	7.000000	0.000000
2071.155867	0.000725	0.552899	0.220355	77.677597	74.513657	161.011505	-2.053802	0.000000	4.558716	0.000000	0.000000	0.000000	0.473387	0.234524	-0.468999	0.000000	0.000000	3.000000	7.000000	0.000000
2071.159201	0.002392	0.553703	0.218711	77.677597	74.513657	161.011505	-2.053802	0.000000	4.558716	0.000000	0.000000	0.000000	0.500004	0.241325	-0.492912	0.000000	0.000000	3.000000	7.000000	0.000000
2071.162534	0.002392	0.553703	0.218711	77.677597	74.513657	161.011505	-2.053802	0.000000	4.558716	0.000000	0.000000	0.000000	0.500004	0.241325	-0.492912	0.000000	0.000000	3.000000	7.000000	0.000000
2071.165867	0.002392	0.553703	0.218711	77.903282	74.790771	161.871872	-2.037712	0.000000	4.565931	0.000000	0.000000	0.000000	0.500004	0.241325	-0.492912	0.000000	0.000000	3.000000	7.000000	0.000000
2071.169201	0.004178	0.554513	0.217006	77.903282	74.790771	161.871872	-2.037712	0.000000	4.565931	0.000000	0.000000	0.000000	0.535874	0.243125	-0.511526	0.000000	0.000000	3.000000	7.000000	0.000000
2071.172534	0.004178	0.554513	0.217006	77.903282	74.790771	161.871872	-2.037712	0.000000	4.565931	0.000000	0.000000	0.000000	0.535874	0.243125	-0.511526	0.000000	0.000000	3.000000	7.000000	0.000000
2071.175867	0.004178	0.554513	0.217006	78.200363	74.980141	162.202774	-2.019675	0.000000	4.573939	0.000000	0.000000	0.000000	0.535874	0.243125	-0.511526	0.000000	0.000000	3.000000	7.000000	0.000000
2071.179201	0.006018	0.555340	0.215186	78.200363	74.980141	162.202774	-2.019675	0.000000	4.573939	0.000000	0.000000	0.000000	0.552018	0.248099	-0.546091	0.000000	0.000000	3.000000	7.000000	0.000000
2071.182534	0.006018	0.555340	0.215186	78.200363	74.980141	162.202774	-2.019675	0.000000	4.573939	0.000000	0.000000	0.000000	0.552018	0.248099	-0.546091	0.000000	0.000000	3.000000	7.000000	0.000000
2071.185867	0.006018	0.555340	0.215186	78.538483	74.939056	162.018661	-2.001193	0.000000	4.582055	0.000000	0.000000	0.000000	0.552018	0.248099	-0.546091	0.000000	0.000000	3.000000	7.000000	0.000000
2071.189201	0.007943	0.556225	0.213277	78.538483	74.939056	162.018661	-2.001193	0.000000	4.582055	0.000000	0.000000	0.000000	0.577373	0.265278	-0.572848	0.000000	0.000000	3.000000	7.000000	0.000000
2071.192534	0.007943	0.556225	0.213277	78.538483	74.939056	162.018661	-2.001193	0.000000	4.582055	0.000000	0.000000	0.000000	0.577373	0.265278	-0.572848	0.000000	0.000000	3.000000	7.000000	0.000000
2071.195867	0.007943	0.556225	0.213277	78.889626	74.533478	161.631454	-1.981460	0.000000	4.590623	0.000000	0.000000	0.000000	0.577373	0.265278	-0.572848	0.000000	0.000000	3.000000	7.000000	0.000000
2071.199201	0.009919	0.557092	0.211288	78.889626	74.533478	161.631454	-1.981460	0.000000	4.590623	0.000000	0.000000	0.000000	0.592788	0.260237	-0.596685	0.000000	0.000000	3.000000	7.000000	0.000000
2071.202534	0.009919	0.557092	0.211288	78.889626	74.533478	161.631454	-1.981460	0.000000	4.590623	0.000000	0.000000	0.000000	0.592788	0.260237	-0.596685	0.000000	0.000000	3.000000	7.000000	0.000000
2071.205867	0.009919	0.557092	0.211288	79.203117	73.652550	161.175995	-1.960935	0.000000	4.599427	0.000000	0.000000	0.000000	0.592788	0.260237	-0.596685	0.000000	0.000000	3.000000	7.000000	0.000000
2071.209201	0.012071	0.557979	0.209210	79.203117	73.652550	161.175995	-1.960935	0.000000	4.599427	0.000000	0.000000	0.000000	0.645759	0.265952	-0.623164	0.000000	0.000000	3.000000	7.000000	0.000000
2071.212534	0.012071	0.557979	0.209210	79.203117	73.652550	161.175995	-1.960935	0.000000	4.599427	0.000000	0.000000	0.000000	0.645759	0.265952	-0.623164	0.000000	0.000000	3.000000	7.000000	0.000000
2071.215867	0.012071	0.557979	0.209210	79.453407	72.435791	160.560913	-1.937289	0.000000	4.609437	0.000000	0.000000	0.000000	0.645759	0.265952	-0.623164	0.000000	0.000000	3.000000	7.000000	0.000000
2071.219201	0.014335	0.558868	0.207063	79.453407	72.435791	160.560913	-1.937289	0.000000	4.609437	0.000000	0.000000	0.000000	0.679161	0.266769	-0.644135	0.000000	0.000000	3.000000	7.000000	0.000000
2071.222534	0.014335	0.558868	0.207063	79.453407	72.435791	160.560913	-1.937289	0.000000	4.609437	0.000000	0.000000	0.000000	0.679161	0.266769	-0.644135	0.000000	0.000000	3.000000	7.000000	0.000000
2071.225867	0.014335	0.558868	0.207063	79.671013	70.946472	159.585266	-1.911441	0.000000	4.620216	0.000000	0.000000	0.000000	0.679161	0.266769	-0.644135	0.000000	0.000000	3.000000	7.000000	0.000000
2071.229201	0.016772	0.559728	0.204882	79.671013	70.946472	159.585266	-1.911441	0.000000	4.620216	0.000000	0.000000	0.000000	0.731150	0.258102	-0.654330	0.000000	0.000000	3.000000	7.000000	0.000000
2071.232534	0.016772	0.559728	0.204882	79.671013	70.946472	159.585266	-1.911441	0.000000	4.620216	0.000000	0.000000	0.000000	0.731150	0.258102	-0.654330	0.000000	0.000000	3.000000	7.000000	0.000000
2071.235867	0.016772	0.559728	0.204882	79.908020	69.210175	158.131683	-1.881771	0.000000	4.632380	0.000000	0.000000	0.000000	0.731150	0.258102	-0.654330	0.000000	0.000000	3.000000	7.000000	0.000000
2071.239201	0.019316	0.560606	0.202608	79.908020	69.210175	158.131683	-1.881771	0.000000	4.632380	0.000000	0.000000	0.000000	0.763184	0.263307	-0.682288	0.000000	0.000000	3.000000	7.000000	0.000000
2071.242534	0.019316	0.560606	0.202608	79.908020	69.210175	158.131683	-1.881771	0.000000	4.632380	0.000000	0.000000	0.000000	0.763184	0.263307	-0.682288	0.000000	0.000000	3.000000	7.000000	0.000000
2071.245867	0.019316	0.560606	0.202608	80.198372	67.258652	156.253571	-1.849843	0.000000	4.645221	0.000000	0.000000	0.000000	0.763184	0.263307	-0.682288	0.000000	0.000000	3.000000	7.000000	0.000000
2071.249201	0.021934	0.561485	0.200259	80.198372	67.258652	156.253571	-1.849843	0.000000	4.645221	0.000000	0.000000	0.000000	0.785361	0.263676	-0.704628	0.000000	0.000000	3.000000	7.000000	0.000000
2071.252534	0.021934	0.561485	0.200259	80.198372	67.258652	156.253571	-1.849843	0.000000	4.645221	0.000000	0.000000	0.000000	0.785361	0.263676	-0.704628	0.000000	0.000000	3.000000	7.000000	0.000000
2071.255867	0.021934	0.561485	0.200259	80.560478	65.057030	154.026749	-1.816012	0.000000	4.658552	0.000000	0.000000	0.000000	0.785361	0.263676	-0.704628	0.000000	0.000000	3.000000	7.000000	0.000000
2071.259201	0.024562	0.562329	0.197843	80.560478	65.057030	154.026749	-1.816012	0.000000	4.658552	0.000000	0.000000	0.000000	0.788400	0.253103	-0.724995	0.000000	0.000000	3.000000	7.000000	0.000000
2071.262534	0.024562	0.562329	0.197843	80.560478	65.057030	154.026749	-1.816012	0.000000	4.658552	0.000000	0.000000	0.000000	0.788400	0.253103	-0.724995	0.000000	0.000000	3.000000	7.000000	0.000000
2071.265867	0.024562	0.562329	0.197843	80.994667	62.551762	151.469940	-1.781402	0.000000	4.671895	0.000000	0.000000	0.000000	0.788400	0.253103	-0.724995	0.000000	0.000000	3.000000	7.000000	0.000000
2071.269201	0.027230	0.563172	0.195350	80.994667	62.551762	151.469940	-1.781402	0.000000	4.671895	0.000000	0.000000	0.000000	0.800328	0.253190	-0.747668	0.000000	0.000000	3.000000	7.000000	0.000000
2071.272534	0.027230	0.563172	0.195350	80.994667	62.551762	151.469940	-1.781402	0.000000	4.671895	0.000000	0.000000	0.000000	0.800328	0.253190	-0.747668	0.000000	0.000000	3.000000	7.000000	0.000000
2071.275867	0.027230	0.563172	0.195350	81.447624	59.729958	148.633636	-1.745385	0.000000	4.685471	0.000000	0.000000	0.000000	0.800328	0.253190	-0.747668	0.000000	0.000000	3.000000	7.000000	0.000000
2071.279201	0.029906	0.564037	0.192797	81.447624	59.729958	148.633636	-1.745385	0.000000	4.685471	0.000000	0.000000	0.000000	0.802724	0.259267	-0.766015	0.000000	0.000000	3.000000	7.000000	0.000000
2071.282534	0.029906	0.564037	0.192797	81.447624	59.729958	148.633636	-1.745385	0.000000	4.685471	0.000000	0.000000	0.000000	0.802724	0.259267	-0.766015	0.000000	0.000000	3.000000	7.000000	0.000000
2071.285867	0.029906	0.564037	0.192797	81.841873	56.829079	145.798874	-1.708419	0.000000	4.699075	0.000000	0.000000	0.000000	0.802724	0.259267	-0.766015	0.000000	0.000000	3.000000	7.000000	0.000000
2071.289201	0.032683	0.564947	0.190225	81.841873	56.829079	145.798874	-1.708419	0.000000	4.699075	0.000000	0.000000	0.000000	0.833195	0.272996	-0.771436	0.000000	0.000000	3.000000	7.000000	0.000000
2071.292534	0.032683	0.564947	0.190225	81.841873	56.829079	145.798874	-1.708419	0.000000	4.699075	0.000000	0.000000	0.000000	0.833195	0.272996	-0.771436	0.000000	0.000000	3.000000	7.000000	0.000000
2071.295867	0.032683	0.564947	0.190225	82.144821	54.031345	142.857574	-1.668033	0.000000	4.713562	0.000000	0.000000	0.000000	0.833195	0.272996	-0.771436	0.000000	0.000000	3.000000	7.000000	0.000000
2071.299201	0.035528	0.565861	0.187608	82.144821	54.031345	142.857574	-1.668033	0.000000	4.713562	0.000000	0.000000	0.000000	0.853555	0.274257	-0.785290	0.000000	0.000000	3.000000	7.000000	0.000000
2071.302534	0.035528	0.565861	0.187608	82.144821	54.031345	142.857574	-1.668033	0.000000	4.713562	0.000000	0.000000	0.000000	0.853555	0.274257	-0.785290	0.000000	0.000000	3.000000	7.000000	0.000000
2071.305867	0.035528	0.565861	0.187608	82.389496	51.401299	139.995407	-1.624982	0.000000	4.728576	0.000000	0.000000	0.000000	0.853555	0.274257	-0.785290	0.000000	0.000000	3.000000	7.000000	0.000000
2071.309201	0.038439	0.566814	0.184937	82.389496	51.401299	139.995407	-1.624982	0.000000	4.728576	0.000000	0.000000	0.000000	0.873328	0.285948	-0.801308	0.000000	0.000000	3.000000	7.000000	0.000000
2071.312534	0.038439	0.566814	0.184937	82.389496	51.401299	139.995407	-1.624982	0.000000	4.728576	0.000000	0.000000	0.000000	0.873328	0.285948	-0.801308	0.000000	0.000000	3.000000	7.000000	0.000000
2071.315867	0.038439	0.566814	0.184937	82.597580	48.657566	137.184616	-1.579176	0.000000	4.744070	0.000000	0.000000	0.000000	0.873328	0.285948	-0.801308	0.000000	0.000000	3.000000	7.000000	0.000000
2071.319201	0.041356	0.567811	0.182249	82.597580	48.657566	137.184616	-1.579176	0.000000	4.744070	0.000000	0.000000	0.000000	0.875044	0.299200	-0.806189	0.000000	0.000000	3.000000	7.000000	0.000000
2071.322534	0.041356	0.567811	0.182249	82.597580	48.657566	137.184616	-1.579176	0.000000	4.744070	0.000000	0.000000	0.000000	0.875044	0.299200	-0.806189	0.000000	0.000000	3.000000	7.000000	0.000000
2071.325867	0.041356	0.567811	0.182249	82.802055	45.579350	133.954468	-1.531551	0.000000	4.759659	0.000000	0.000000	0.000000	0.875044	0.299200	-0.806189	0.000000	0.000000	3.000000	7.000000	0.000000
2071.329201	0.044214	0.568861	0.179495	82.802055	45.579350	133.954468	-1.531551	0.000000	4.759659	0.000000	0.000000	0.000000	0.857339	0.314768	-0.826393	0.000000	0.000000	3.000000	7.000000	0.000000
2071.332534	0.044214	0.568861	0.179495	82.802055	45.579350	133.954468	-1.531551	0.000000	4.759659	0.000000	0.000000	0.000000	0.857339	0.314768	-0.826393	0.000000	0.000000	3.000000	7.000000	0.000000
2071.335867	0.044214	0.568861	0.179495	82.991623	41.936169	129.745178	-1.483954	0.000000	4.774713	0.000000	0.000000	0.000000	0.857339	0.314768	-0.826393	0.000000	0.000000	3.000000	7.000000	0.000000
2071.339201	0.046985	0.569932	0.176716	82.991623	41.936169	129.745178	-1.483954	0.000000	4.774713	0.000000	0.000000	0.000000	0.831364	0.321462	-0.833652	0.000000	0.000000	3.000000	7.000000	0.000000
2071.342534	0.046985	0.569932	0.176716	82.991623	41.936169	129.745178	-1.483954	0.000000	4.774713	0.000000	0.000000	0.000000	0.831364	0.321462	-0.833652	0.000000	0.000000	3.000000	7.000000	0.000000
2071.345867	0.046985	0.569932	0.176716	83.109146	38.186684	125.386101	-1.436739	0.000000	4.789132	0.000000	0.000000	0.000000	0.831364	0.321462	-0.833652	0.000000	0.000000	3.000000	7.000000	0.000000
2071.349201	0.049643	0.571032	0.173951	83.109146	38.186684	125.386101	-1.436739	0.000000	4.789132	0.000000	0.000000	0.000000	0.797375	0.329854	-0.829480	0.000000	0.000000	3.000000	7.000000	0.000000
2071.352534	0.049643	0.571032	0.173951	83.109146	38.186684	125.386101	-1.436739	0.000000	4.789132	0.000000	0.000000	0.000000	0.797375	0.329854	-0.829480	0.000000	0.000000	3.000000	7.000000	0.000000
2071.355867	0.049643	0.571032	0.173951	83.129738	34.922546	121.602493	-1.390357	0.000000	4.802802	0.000000	0.000000	0.000000	0.797375	0.329854	-0.829480	0.000000	0.000000	3.000000	7.000000	0.000000
2071.359201	0.052193	0.572186	0.171251	83.129738	34.922546	121.602493	-1.390357	0.000000	4.802802	0.000000	0.000000	0.000000	0.765035	0.346248	-0.810089	0.000000	0.000000	3.000000	7.000000	0.000000
2071.362534	0.052193	0.572186	0.171251	83.129738	34.922546	121.602493	-1.390357	0.000000	4.802802	0.000000	0.000000	0.000000	0.765035	0.346248	-0.810089	0.000000	0.000000	3.000000	7.000000	0.000000
2071.365867	0.052193	0.572186	0.171251	83.051826	32.613899	118.890320	-1.344408	0.000000	4.815866	0.000000	0.000000	0.000000	0.765035	0.346248	-0.810089	0.000000	0.000000	3.000000	7.000000	0.000000
2071.369201	0.054635	0.573443	0.168590	83.051826	32.613899	118.890320	-1.344408	0.000000	4.815866	0.000000	0.000000	0.000000	0.732606	0.377154	-0.798266	0.000000	0.000000	3.000000	7.000000	0.000000
2071.372534	0.054635	0.573443	0.168590	83.051826	32.613899	118.890320	-1.344408	0.000000	4.815866	0.000000	0.000000	0.000000	0.732606	0.377154	-0.798266	0.000000	0.000000	3.000000	7.000000	0.000000
2071.375867	0.054635	0.573443	0.168590	82.887901	31.726250	117.754608	-1.299203	0.000000	4.828257	0.000000	0.000000	0.000000	0.732606	0.377154	-0.798266	0.000000	0.000000	3.000000	7.000000	0.000000
2071.379201	0.056948	0.574727	0.166041	82.887901	31.726250	117.754608	-1.299203	0.000000	4.828257	0.000000	0.000000	0.000000	0.693676	0.385235	-0.764704	0.000000	0.000000	3.000000	7.000000	0.000000
2071.382534	0.056948	0.574727	0.166041	82.887901	31.726250	117.754608	-1.299203	0.000000	4.828257	0.000000	0.000000	0.000000	0.693676	0.385235	-0.764704	0.000000	0.000000	3.000000	7.000000	0.000000
2071.385867	0.056948	0.574727	0.166041	82.693405	31.655516	117.521996	-1.254943	0.000000	4.839950	0.000000	0.000000	0.000000	0.693676	0.385235	-0.764704	0.000000	0.000000	3.000000	7.000000	0.000000
2071.389201	0.059217	0.576100	0.163549	82.693405	31.655516	117.521996	-1.254943	0.000000	4.839950	0.000000	0.000000	0.000000	0.680741	0.412004	-0.747420	0.000000	0.000000	3.000000	7.000000	0.000000
2071.392534	0.059217	0.576100	0.163549	82.693405	31.655516	117.521996	-1.254943	0.000000	4.839950	0.000000	0.000000	0.000000	0.680741	0.412004	-0.747420	0.000000	0.000000	3.000000	7.000000	0.000000
2071.395867	0.059217	0.576100	0.163549	82.511719	32.078735	117.822266	-1.209773	0.000000	4.851438	0.000000	0.000000	0.000000	0.680741	0.412004	-0.747420	0.000000	0.000000	3.000000	7.000000	0.000000
2071.399201	0.061471	0.577488	0.161091	82.511719	32.078735	117.822266	-1.209773	0.000000	4.851438	0.000000	0.000000	0.000000	0.676283	0.416344	-0.737498	0.000000	0.000000	3.000000	7.000000	0.000000
2071.402534	0.061471	0.577488	0.161091	82.511719	32.078735	117.822266	-1.209773	0.000000	4.851438	0.000000	0.000000	0.000000	0.676283	0.416344	-0.737498	0.000000	0.000000	3.000000	7.000000	0.000000
2071.405867	0.061471	0.577488	0.161091	82.342476	32.934151	118.596291	-1.163073	0.000000	4.862845	0.000000	0.000000	0.000000	0.676283	0.416344	-0.737498	0.000000	0.000000	3.000000	7.000000	0.000000
2071.409201	0.063769	0.578891	0.158660	82.342476	32.934151	118.596291	-1.163073	0.000000	4.862845	0.000000	0.000000	0.000000	0.689514	0.420770	-0.729284	0.000000	0.000000	3.000000	7.000000	0.000000
2071.412534	0.063769	0.578891	0.158660	82.342476	32.934151	118.596291	-1.163073	0.000000	4.862845	0.000000	0.000000	0.000000	0.689514	0.420770	-0.729284	0.000000	0.000000	3.000000	7.000000	0.000000
2071.415867	0.063769	0.578891	0.158660	82.201851	34.009285	119.603226	-1.113116	0.000000	4.874523	0.000000	0.000000	0.000000	0.689514	0.420770	-0.729284	0.000000	0.000000	3.000000	7.000000	0.000000
2071.419201	0.066040	0.580267	0.156142	82.201851	34.009285	119.603226	-1.113116	0.000000	4.874523	0.000000	0.000000	0.000000	0.681331	0.412777	-0.755393	0.000000	0.000000	3.000000	7.000000	0.000000
2071.422534	0.066040	0.580267	0.156142	82.201851	34.009285	119.603226	-1.113116	0.000000	4.874523	0.000000	0.000000	0.000000	0.681331	0.412777	-0.755393	0.000000	0.000000	3.000000	7.000000	0.000000
2071.425867	0.066040	0.580267	0.156142	82.101563	35.130959	120.664612	-1.062615	0.000000	4.885781	0.000000	0.000000	0.000000	0.681331	0.412777	-0.755393	0.000000	0.000000	3.000000	7.000000	0.000000
2071.429201	0.068314	0.581636	0.153548	82.101563	35.130959	120.664612	-1.062615	0.000000	4.885781	0.000000	0.000000	0.000000	0.682011	0.410672	-0.778219	0.000000	0.000000	3.000000	7.000000	0.000000
2071.432534	0.068314	0.581636	0.153548	82.101563	35.130959	120.664612	-1.062615	0.000000	4.885781	0.000000	0.000000	0.000000	0.682011	0.410672	-0.778219	0.000000	0.000000	3.000000	7.000000	0.000000
2071.435867	0.068314	0.581636	0.153548	82.059769	36.037136	121.492439	-1.010508	0.000000	4.896823	0.000000	0.000000	0.000000	0.682011	0.410672	-0.778219	0.000000	0.000000	3.000000	7.000000	0.000000
2071.439201	0.070525	0.582936	0.150841	82.059769	36.037136	121.492439	-1.010508	0.000000	4.896823	0.000000	0.000000	0.000000	0.663505	0.390004	-0.812090	0.000000	0.000000	3.000000	7.000000	0.000000
2071.442534	0.070525	0.582936	0.150841	82.059769	36.037136	121.492439	-1.010508	0.000000	4.896823	0.000000	0.000000	0.000000	0.663505	0.390004	-0.812090	0.000000	0.000000	3.000000	7.000000	0.000000
2071.445867	0.070525	0.582936	0.150841	82.070282	36.533112	122.082954	-0.958871	0.000000	4.907196	0.000000	0.000000	0.000000	0.663505	0.390004	-0.812090	0.000000	0.000000	3.000000	7.000000	0.000000
2071.449201	0.072760	0.584199	0.148004	82.070282	36.533112	122.082954	-0.958871	0.000000	4.907196	0.000000	0.000000	0.000000	0.670301	0.379040	-0.851103	0.000000	0.000000	3.000000	7.000000	0.000000
2071.452534	0.072760	0.584199	0.148004	82.070282	36.533112	122.082954	-0.958871	0.000000	4.907196	0.000000	0.000000	0.000000	0.670301	0.379040	-0.851103	0.000000	0.000000	3.000000	7.000000	0.000000
2071.455867	0.072760	0.584199	0.148004	82.101112	36.884903	123.942268	-0.905049	0.000000	4.917407	0.000000	0.000000	0.000000	0.670301	0.379040	-0.851103	0.000000	0.000000	3.000000	7.000000	0.000000
2071.459201	0.074965	0.585473	0.145108	82.101112	36.884903	123.942268	-0.905049	0.000000	4.917407	0.000000	0.000000	0.000000	0.661632	0.382296	-0.868994	0.000000	0.000000	3.000000	7.000000	0.000000
2071.462534	0.074965	0.585473	0.145108	82.101112	36.884903	123.942268	-0.905049	0.000000	4.917407	0.000000	0.000000	0.000000	0.661632	0.382296	-0.868994	0.000000	0.000000	3.000000	7.000000	0.000000
2071.465867	0.074965	0.585473	0.145108	82.129295	37.186234	127.004349	-0.850069	0.000000	4.927209	0.000000	0.000000	0.000000	0.661632	0.382296	-0.868994	0.000000	0.000000	3.000000	7.000000	0.000000
2071.469201	0.077200	0.586778	0.142158	82.129295	37.186234	127.004349	-0.850069	0.000000	4.927209	0.000000	0.000000	0.000000	0.670373	0.391343	-0.884837	0.000000	0.000000	3.000000	7.000000	0.000000
2071.472534	0.077200	0.586778	0.142158	82.129295	37.186234	127.004349	-0.850069	0.000000	4.927209	0.000000	0.000000	0.000000	0.670373	0.391343	-0.884837	0.000000	0.000000	3.000000	7.000000	0.000000
2071.475867	0.077200	0.586778	0.142158	82.173615	37.238674	129.879211	-0.791810	0.000000	4.936905	0.000000	0.000000	0.000000	0.670373	0.391343	-0.884837	0.000000	0.000000	3.000000	7.000000	0.000000
2071.479201	0.079586	0.588095	0.139219	82.173615	37.238674	129.879211	-0.791810	0.000000	4.936905	0.000000	0.000000	0.000000	0.715811	0.395004	-0.881853	0.000000	0.000000	3.000000	7.000000	0.000000
2071.482534	0.079586	0.588095	0.139219	82.173615	37.238674	129.879211	-0.791810	0.000000	4.936905	0.000000	0.000000	0.000000	0.715811	0.395004	-0.881853	0.000000	0.000000	3.000000	7.000000	0.000000
2071.485867	0.079586	0.588095	0.139219	82.223572	37.056484	132.136414	-0.725411	0.000000	4.947098	0.000000	0.000000	0.000000	0.715811	0.395004	-0.881853	0.000000	0.000000	3.000000	7.000000	0.000000
2071.489201	0.081959	0.589452	0.136361	82.223572	37.056484	132.136414	-0.725411	0.000000	4.947098	0.000000	0.000000	0.000000	0.712030	0.407249	-0.857278	0.000000	0.000000	3.000000	7.000000	0.000000
2071.492534	0.081959	0.589452	0.136361	82.223572	37.056484	132.136414	-0.725411	0.000000	4.947098	0.000000	0.000000	0.000000	0.712030	0.407249	-0.857278	0.000000	0.000000	3.000000	7.000000	0.000000
2071.495867	0.081959	0.589452	0.136361	82.271988	36.748123	133.353973	-0.655790	0.000000	4.956807	0.000000	0.000000	0.000000	0.712030	0.407249	-0.857278	0.000000	0.000000	3.000000	7.000000	0.000000
2071.499201	0.084378	0.590851	0.133578	82.271988	36.748123	133.353973	-0.655790	0.000000	4.956807	0.000000	0.000000	0.000000	0.725470	0.419714	-0.834923	0.000000	0.000000	3.000000	7.000000	0.000000
2071.502534	0.084378	0.590851	0.133578	82.271988	36.748123	133.353973	-0.655790	0.000000	4.956807	0.000000	0.000000	0.000000	0.725470	0.419714	-0.834923	0.000000	0.000000	3.000000	7.000000	0.000000
2071.505867	0.084378	0.590851	0.133578	82.318420	36.376972	132.947815	-0.580810	0.000000	4.966151	0.000000	0.000000	0.000000	0.725470	0.419714	-0.834923	0.000000	0.000000	3.000000	7.000000	0.000000
2071.509201	0.087005	0.592219	0.130823	82.318420	36.376972	132.947815	-0.580810	0.000000	4.966151	0.000000	0.000000	0.000000	0.788365	0.410451	-0.826452	0.000000	0.000000	3.000000	7.000000	0.000000
2071.512534	0.087005	0.592219	0.130823	82.318420	36.376972	132.947815	-0.580810	0.000000	4.966151	0.000000	0.000000	0.000000	0.788365	0.410451	-0.826452	0.000000	0.000000	3.000000	7.000000	0.000000
2071.515867	0.087005	0.592219	0.130823	82.369972	35.982437	132.158447	-0.494215	0.000000	4.975515	0.000000	0.000000	0.000000	0.788365	0.410451	-0.826452	0.000000	0.000000	3.000000	7.000000	0.000000
2071.519201	0.089771	0.593553	0.128009	82.369972	35.982437	132.158447	-0.494215	0.000000	4.975515	0.000000	0.000000	0.000000	0.829684	0.400087	-0.844167	0.000000	0.000000	3.000000	7.000000	0.000000
2071.522534	0.089771	0.593553	0.128009	82.369972	35.982437	132.158447	-0.494215	0.000000	4.975515	0.000000	0.000000	0.000000	0.829684	0.400087	-0.844167	0.000000	0.000000	3.000000	7.000000	0.000000
2071.525867	0.089771	0.593553	0.128009	82.433693	35.404118	131.153915	-0.398270	0.000000	4.984113	0.000000	0.000000	0.000000	0.829684	0.400087	-0.844167	0.000000	0.000000	3.000000	7.000000	0.000000
2071.529201	0.092619	0.594872	0.125157	82.433693	35.404118	131.153915	-0.398270	0.000000	4.984113	0.000000	0.000000	0.000000	0.854256	0.395810	-0.855558	0.000000	0.000000	3.000000	7.000000	0.000000
2071.532534	0.092619	0.594872	0.125157	82.433693	35.404118	131.153915	-0.398270	0.000000	4.984113	0.000000	0.000000	0.000000	0.854256	0.395810	-0.855558	0.000000	0.000000	3.000000	7.000000	0.000000
2071.535867	0.092619	0.594872	0.125157	82.531654	34.401157	129.656082	-0.294375	0.000000	4.991326	0.000000	0.000000	0.000000	0.854256	0.395810	-0.855558	0.000000	0.000000	3.000000	7.000000	0.000000
2071.539201	0.095536	0.596128	0.122202	82.531654	34.401157	129.656082	-0.294375	0.000000	4.991326	0.000000	0.000000	0.000000	0.875093	0.376727	-0.886716	0.000000	0.000000	3.000000	7.000000	0.000000
2071.542534	0.095536	0.596128	0.122202	82.531654	34.401157	129.656082	-0.294375	0.000000	4.991326	0.000000	0.000000	0.000000	0.875093	0.376727	-0.886716	0.000000	0.000000	3.000000	7.000000	0.000000
2071.545867	0.095536	0.596128	0.122202	82.663719	32.849514	127.545822	-0.182546	0.000000	4.996666	0.000000	0.000000	0.000000	0.875093	0.376727	-0.886716	0.000000	0.000000	3.000000	7.000000	0.000000
2071.549201	0.098411	0.597372	0.119166	82.663719	32.849514	127.545822	-0.182546	0.000000	4.996666	0.000000	0.000000	0.000000	0.862539	0.373207	-0.910650	0.000000	0.000000	3.000000	7.000000	0.000000
2071.552534	0.098411	0.597372	0.119166	82.663719	32.849514	127.545822	-0.182546	0.000000	4.996666	0.000000	0.000000	0.000000	0.862539	0.373207	-0.910650	0.000000	0.000000	3.000000	7.000000	0.000000
2071.555867	0.098411	0.597372	0.119166	82.820229	30.722816	124.806488	-0.066679	0.000000	4.999556	0.000000	0.000000	0.000000	0.862539	0.373207	-0.910650	0.000000	0.000000	3.000000	7.000000	0.000000
2071.559201	0.101188	0.598603	0.116060	82.820229	30.722816	124.806488	-0.066679	0.000000	4.999556	0.000000	0.000000	0.000000	0.833284	0.369420	-0.931673	0.000000	0.000000	3.000000	7.000000	0.000000
2071.562534	0.101188	0.598603	0.116060	82.820229	30.722816	124.806488	-0.066679	0.000000	4.999556	0.000000	0.000000	0.000000	0.833284	0.369420	-0.931673	0.000000	0.000000	3.000000	7.000000	0.000000
2071.565867	0.101188	0.598603	0.116060	82.975578	28.246861	121.711502	0.051190	0.000000	4.999738	0.000000	0.000000	0.000000	0.833284	0.369420	-0.931673	0.000000	0.000000	3.000000	7.000000	0.000000
2071.569201	0.103917	0.599781	0.112847	82.975578	28.246861	121.711502	0.051190	0.000000	4.999738	0.000000	0.000000	0.000000	0.818605	0.353164	-0.963930	0.000000	0.000000	3.000000	7.000000	0.000000
2071.572534	0.103917	0.599781	0.112847	82.975578	28.246861	121.711502	0.051190	0.000000	4.999738	0.000000	0.000000	0.000000	0.818605	0.353164	-0.963930	0.000000	0.000000	3.000000	7.000000	0.000000
2071.575867	0.103917	0.599781	0.112847	83.106476	25.850876	118.907433	0.173447	0.000000	4.996991	0.000000	0.000000	0.000000	0.818605	0.353164	-0.963930	0.000000	0.000000	3.000000	7.000000	0.000000
2071.579201	0.106610	0.600890	0.109607	83.106476	25.850876	118.907433	0.173447	0.000000	4.996991	0.000000	0.000000	0.000000	0.807931	0.332690	-0.972104	0.000000	0.000000	3.000000	7.000000	0.000000
2071.582534	0.106610	0.600890	0.109607	83.106476	25.850876	118.907433	0.173447	0.000000	4.996991	0.000000	0.000000	0.000000	0.807931	0.332690	-0.972104	0.000000	0.000000	3.000000	7.000000	0.000000
2071.585867	0.106610	0.600890	0.109607	83.192825	23.947321	117.073158	0.300988	0.000000	4.990932	0.000000	0.000000	0.000000	0.807931	0.332690	-0.972104	0.000000	0.000000	3.000000	7.000000	0.000000
2071.589201	0.109314	0.601921	0.106293	83.192825	23.947321	117.073158	0.300988	0.000000	4.990932	0.000000	0.000000	0.000000	0.811124	0.309584	-0.994096	0.000000	0.000000	3.000000	7.000000	0.000000
2071.592534	0.109314	0.601921	0.106293	83.192825	23.947321	117.073158	0.300988	0.000000	4.990932	0.000000	0.000000	0.000000	0.811124	0.309584	-0.994096	0.000000	0.000000	3.000000	7.000000	0.000000
2071.595867	0.109314	0.601921	0.106293	83.202515	22.668142	116.148109	0.436446	0.000000	4.980915	0.000000	0.000000	0.000000	0.811124	0.309584	-0.994096	0.000000	0.000000	3.000000	7.000000	0.000000
2071.599201	0.112097	0.602833	0.102984	83.202515	22.668142	116.148109	0.436446	0.000000	4.980915	0.000000	0.000000	0.000000	0.834999	0.273398	-0.992926	0.000000	0.000000	3.000000	7.000000	0.000000
2071.602534	0.112097	0.602833	0.102984	83.202515	22.668142	116.148109	0.436446	0.000000	4.980915	0.000000	0.000000	0.000000	0.834999	0.273398	-0.992926	0.000000	0.000000	3.000000	7.000000	0.000000
2071.605867	0.112097	0.602833	0.102984	83.104881	21.836805	115.629997	0.583323	0.000000	4.965857	0.000000	0.000000	0.000000	0.834999	0.273398	-0.992926	0.000000	0.000000	3.000000	7.000000	0.000000
2071.609201	0.114968	0.603686	0.099720	83.104881	21.836805	115.629997	0.583323	0.000000	4.965857	0.000000	0.000000	0.000000	0.861182	0.256009	-0.979153	0.000000	0.000000	3.000000	7.000000	0.000000
2071.612534	0.114968	0.603686	0.099720	83.104881	21.836805	115.629997	0.583323	0.000000	4.965857	0.000000	0.000000	0.000000	0.861182	0.256009	-0.979153	0.000000	0.000000	3.000000	7.000000	0.000000
2071.615867	0.114968	0.603686	0.099720	82.907043	21.081045	115.213379	0.742177	0.000000	4.944611	0.000000	0.000000	0.000000	0.861182	0.256009	-0.979153	0.000000	0.000000	3.000000	7.000000	0.000000
2071.619201	0.117902	0.604503	0.096521	82.907043	21.081045	115.213379	0.742177	0.000000	4.944611	0.000000	0.000000	0.000000	0.880308	0.245161	-0.959664	0.000000	0.000000	3.000000	7.000000	0.000000
2071.622534	0.117902	0.604503	0.096521	82.907043	21.081045	115.213379	0.742177	0.000000	4.944611	0.000000	0.000000	0.000000	0.880308	0.245161	-0.959664	0.000000	0.000000	3.000000	7.000000	0.000000
2071.625867	0.117902	0.604503	0.096521	82.643066	20.346426	114.631050	0.895106	0.000000	4.826046	0.000000	0.000000	0.000000	0.880308	0.245161	-0.959664	0.000000	0.000000	3.000000	7.000000	0.000000
2071.629201	0.120751	0.605245	0.093451	82.643066	20.346426	114.631050	0.895106	0.000000	4.826046	0.000000	0.000000	0.000000	0.854517	0.222371	-0.920992	0.000000	0.000000	3.000000	7.000000	0.000000
2071.632534	0.120751	0.605245	0.093451	82.643066	20.346426	114.631050	0.895106	0.000000	4.826046	0.000000	0.000000	0.000000	0.854517	0.222371	-0.920992	0.000000	0.000000	3.000000	7.000000	0.000000
2071.635867	0.120751	0.605245	0.093451	82.377510	19.871006	114.569069	1.037525	0.000000	4.672547	0.000000	0.000000	0.000000	0.854517	0.222371	-0.920992	0.000000	0.000000	3.000000	7.000000	0.000000
2071.639201	0.123372	0.605943	0.090475	82.377510	19.871006	114.569069	1.037525	0.000000	4.672547	0.000000	0.000000	0.000000	0.786374	0.209562	-0.892854	0.000000	0.000000	3.000000	7.000000	0.000000
2071.642534	0.123372	0.605943	0.090475	82.377510	19.871006	114.569069	1.037525	0.000000	4.672547	0.000000	0.000000	0.000000	0.786374	0.209562	-0.892854	0.000000	0.000000	3.000000	7.000000	0.000000
2071.645867	0.123372	0.605943	0.090475	82.134880	19.761972	114.742867	1.168587	0.000000	4.523738	0.000000	0.000000	0.000000	0.786374	0.209562	-0.892854	0.000000	0.000000	3.000000	7.000000	0.000000
2071.649201	0.125791	0.606610	0.087568	82.134880	19.761972	114.742867	1.168587	0.000000	4.523738	0.000000	0.000000	0.000000	0.725803	0.200163	-0.872104	0.000000	0.000000	3.000000	7.000000	0.000000
2071.652534	0.125791	0.606610	0.087568	82.134880	19.761972	114.742867	1.168587	0.000000	4.523738	0.000000	0.000000	0.000000	0.725803	0.200163	-0.872104	0.000000	0.000000	3.000000	7.000000	0.000000
2071.655867	0.125791	0.606610	0.087568	81.935349	19.879120	114.609238	1.289554	0.000000	4.378387	0.000000	0.000000	0.000000	0.725803	0.200163	-0.872104	0.000000	0.000000	3.000000	7.000000	0.000000
2071.659201	0.127974	0.607217	0.084688	81.935349	19.879120	114.609238	1.289554	0.000000	4.378387	0.000000	0.000000	0.000000	0.654997	0.181841	-0.863877	0.000000	0.000000	3.000000	7.000000	0.000000
2071.662534	0.127974	0.607217	0.084688	81.935349	19.879120	114.609238	1.289554	0.000000	4.378387	0.000000	0.000000	0.000000	0.654997	0.181841	-0.863877	0.000000	0.000000	3.000000	7.000000	0.000000
2071.665867	0.127974	0.607217	0.084688	81.791229	20.074263	114.547432	1.398720	0.000000	4.234408	0.000000	0.000000	0.000000	0.654997	0.181841	-0.863877	0.000000	0.000000	3.000000	7.000000	0.000000
2071.669201	0.130009	0.607722	0.081850	81.791229	20.074263	114.547432	1.398720	0.000000	4.234408	0.000000	0.000000	0.000000	0.610338	0.151561	-0.851296	0.000000	0.000000	3.000000	7.000000	0.000000
2071.672534	0.130009	0.607722	0.081850	81.791229	20.074263	114.547432	1.398720	0.000000	4.234408	0.000000	0.000000	0.000000	0.610338	0.151561	-0.851296	0.000000	0.000000	3.000000	7.000000	0.000000
2071.675867	0.130009	0.607722	0.081850	81.699669	20.573380	114.834541	1.500443	0.000000	4.092525	0.000000	0.000000	0.000000	0.610338	0.151561	-0.851296	0.000000	0.000000	3.000000	7.000000	0.000000
2071.679201	0.131982	0.608157	0.078965	81.699669	20.573380	114.834541	1.500443	0.000000	4.092525	0.000000	0.000000	0.000000	0.592004	0.130534	-0.865701	0.000000	0.000000	3.000000	7.000000	0.000000
2071.682534	0.131982	0.608157	0.078965	81.699669	20.573380	114.834541	1.500443	0.000000	4.092525	0.000000	0.000000	0.000000	0.592004	0.130534	-0.865701	0.000000	0.000000	3.000000	7.000000	0.000000
2071.685867	0.131982	0.608157	0.078965	81.643044	21.564028	115.675652	1.599110	0.000000	3.948241	0.000000	0.000000	0.000000	0.592004	0.130534	-0.865701	0.000000	0.000000	3.000000	7.000000	0.000000
2071.689201	0.133909	0.608442	0.076092	81.643044	21.564028	115.675652	1.599110	0.000000	3.948241	0.000000	0.000000	0.000000	0.578128	0.085639	-0.861807	0.000000	0.000000	3.000000	7.000000	0.000000
2071.692534	0.133909	0.608442	0.076092	81.643044	21.564028	115.675652	1.599110	0.000000	3.948241	0.000000	0.000000	0.000000	0.578128	0.085639	-0.861807	0.000000	0.000000	3.000000	7.000000	0.000000
2071.695867	0.133909	0.608442	0.076092	81.562080	22.978918	117.001801	1.695465	0.000000	3.804607	0.000000	0.000000	0.000000	0.578128	0.085639	-0.861807	0.000000	0.000000	3.000000	7.000000	0.000000
2071.699201	0.135915	0.608610	0.073193	81.562080	22.978918	117.001801	1.695465	0.000000	3.804607	0.000000	0.000000	0.000000	0.601598	0.050175	-0.869828	0.000000	0.000000	3.000000	7.000000	0.000000
2071.702534	0.135915	0.608610	0.073193	81.562080	22.978918	117.001801	1.695465	0.000000	3.804607	0.000000	0.000000	0.000000	0.601598	0.050175	-0.869828	0.000000	0.000000	3.000000	7.000000	0.000000
2071.705867	0.135915	0.608610	0.073193	81.411446	24.278305	118.191589	1.795731	0.000000	3.659635	0.000000	0.000000	0.000000	0.601598	0.050175	-0.869828	0.000000	0.000000	3.000000	7.000000	0.000000
2071.709201	0.138039	0.608620	0.070224	81.411446	24.278305	118.191589	1.795731	0.000000	3.659635	0.000000	0.000000	0.000000	0.637364	0.003003	-0.890649	0.000000	0.000000	3.000000	7.000000	0.000000
2071.712534	0.138039	0.608620	0.070224	81.411446	24.278305	118.191589	1.795731	0.000000	3.659635	0.000000	0.000000	0.000000	0.637364	0.003003	-0.890649	0.000000	0.000000	3.000000	7.000000	0.000000
2071.715867	0.138039	0.608620	0.070224	81.173897	24.853798	118.569534	1.901959	0.000000	3.511194	0.000000	0.000000	0.000000	0.637364	0.003003	-0.890649	0.000000	0.000000	3.000000	7.000000	0.000000
2071.719201	0.140286	0.608464	0.067206	81.173897	24.853798	118.569534	1.901959	0.000000	3.511194	0.000000	0.000000	0.000000	0.674020	-0.046601	-0.905332	0.000000	0.000000	3.000000	7.000000	0.000000
2071.722534	0.140286	0.608464	0.067206	81.173897	24.853798	118.569534	1.901959	0.000000	3.511194	0.000000	0.000000	0.000000	0.674020	-0.046601	-0.905332	0.000000	0.000000	3.000000	7.000000	0.000000
2071.725867	0.140286	0.608464	0.067206	80.813934	24.168589	117.581818	2.014296	0.000000	3.360305	0.000000	0.000000	0.000000	0.674020	-0.046601	-0.905332	0.000000	0.000000	3.000000	7.000000	0.000000
2071.729201	0.142698	0.608125	0.064109	80.813934	24.168589	117.581818	2.014296	0.000000	3.360305	0.000000	0.000000	0.000000	0.723526	-0.101754	-0.928990	0.000000	0.000000	3.000000	7.000000	0.000000
2071.732534	0.142698	0.608125	0.064109	80.813934	24.168589	117.581818	2.014296	0.000000	3.360305	0.000000	0.000000	0.000000	0.723526	-0.101754	-0.928990	0.000000	0.000000	3.000000	7.000000	0.000000
2071.735867	0.142698	0.608125	0.064109	80.282463	22.269180	115.653831	2.134883	0.000000	3.205473	0.000000	0.000000	0.000000	0.723526	-0.101754	-0.928990	0.000000	0.000000	3.000000	7.000000	0.000000
2071.739201	0.145215	0.607655	0.061017	80.282463	22.269180	115.653831	2.134883	0.000000	3.205473	0.000000	0.000000	0.000000	0.755196	-0.141073	-0.927742	0.000000	0.000000	3.000000	7.000000	0.000000
2071.742534	0.145215	0.607655	0.061017	80.282463	22.269180	115.653831	2.134883	0.000000	3.205473	0.000000	0.000000	0.000000	0.755196	-0.141073	-0.927742	0.000000	0.000000	3.000000	7.000000	0.000000
2071.745867	0.145215	0.607655	0.061017	79.632004	19.575785	113.966026	2.260749	0.000000	3.050850	0.000000	0.000000	0.000000	0.755196	-0.141073	-0.927742	0.000000	0.000000	3.000000	7.000000	0.000000
2071.749201	0.147572	0.607075	0.058018	79.632004	19.575785	113.966026	2.260749	0.000000	3.050850	0.000000	0.000000	0.000000	0.706972	-0.173902	-0.899610	0.000000	0.000000	3.000000	7.000000	0.000000
2071.752534	0.147572	0.607075	0.058018	79.632004	19.575785	113.966026	2.260749	0.000000	3.050850	0.000000	0.000000	0.000000	0.706972	-0.173902	-0.899610	0.000000	0.000000	3.000000	7.000000	0.000000
2071.755867	0.147572	0.607075	0.058018	78.927376	16.594206	112.739288	2.378577	0.000000	2.900915	0.000000	0.000000	0.000000	0.706972	-0.173902	-0.899610	0.000000	0.000000	3.000000	7.000000	0.000000
2071.759201	0.149901	0.606428	0.055109	78.927376	16.594206	112.739288	2.378577	0.000000	2.900915	0.000000	0.000000	0.000000	0.698845	-0.194299	-0.872916	0.000000	0.000000	3.000000	7.000000	0.000000
2071.762534	0.149901	0.606428	0.055109	78.927376	16.594206	112.739288	2.378577	0.000000	2.900915	0.000000	0.000000	0.000000	0.698845	-0.194299	-0.872916	0.000000	0.000000	3.000000	7.000000	0.000000
2071.765867	0.149901	0.606428	0.055109	78.225250	13.625354	111.401718	2.495052	0.000000	2.755429	0.000000	0.000000	0.000000	0.698845	-0.194299	-0.872916	0.000000	0.000000	3.000000	7.000000	0.000000
2071.769201	0.152351	0.605643	0.052157	78.225250	13.625354	111.401718	2.495052	0.000000	2.755429	0.000000	0.000000	0.000000	0.734903	-0.235418	-0.885362	0.000000	0.000000	3.000000	7.000000	0.000000
2071.772534	0.152351	0.605643	0.052157	78.225250	13.625354	111.401718	2.495052	0.000000	2.755429	0.000000	0.000000	0.000000	0.734903	-0.235418	-0.885362	0.000000	0.000000	3.000000	7.000000	0.000000
2071.775867	0.152351	0.605643	0.052157	77.544319	11.040483	109.866478	2.617535	0.000000	2.607869	0.000000	0.000000	0.000000	0.734903	-0.235418	-0.885362	0.000000	0.000000	3.000000	7.000000	0.000000
2071.779201	0.154883	0.604782	0.049220	77.544319	11.040483	109.866478	2.617535	0.000000	2.607869	0.000000	0.000000	0.000000	0.759782	-0.258244	-0.881090	0.000000	0.000000	3.000000	7.000000	0.000000
2071.782534	0.154883	0.604782	0.049220	77.544319	11.040483	109.866478	2.617535	0.000000	2.607869	0.000000	0.000000	0.000000	0.759782	-0.258244	-0.881090	0.000000	0.000000	3.000000	7.000000	0.000000
2071.785867	0.154883	0.604782	0.049220	76.899712	8.900476	107.712723	2.744165	0.000000	2.461020	0.000000	0.000000	0.000000	0.759782	-0.258244	-0.881090	0.000000	0.000000	3.000000	7.000000	0.000000
2071.789201	0.157454	0.603796	0.046238	76.899712	8.900476	107.712723	2.744165	0.000000	2.461020	0.000000	0.000000	0.000000	0.771073	-0.295826	-0.894836	0.000000	0.000000	3.000000	7.000000	0.000000
2071.792534	0.157454	0.603796	0.046238	76.899712	8.900476	107.712723	2.744165	0.000000	2.461020	0.000000	0.000000	0.000000	0.771073	-0.295826	-0.894836	0.000000	0.000000	3.000000	7.000000	0.000000
2071.795867	0.157454	0.603796	0.046238	76.294418	7.027698	104.776840	2.872678	0.000000	2.311881	0.000000	0.000000	0.000000	0.771073	-0.295826	-0.894836	0.000000	0.000000	3.000000	7.000000	0.000000
2071.799201	0.160231	0.602706	0.043169	76.294418	7.027698	104.776840	2.872678	0.000000	2.311881	0.000000	0.000000	0.000000	0.833103	-0.327096	-0.920649	0.000000	0.000000	3.000000	7.000000	0.000000
2071.802534	0.160231	0.602706	0.043169	76.294418	7.027698	104.776840	2.872678	0.000000	2.311881	0.000000	0.000000	0.000000	0.833103	-0.327096	-0.920649	0.000000	0.000000	3.000000	7.000000	0.000000
2071.805867	0.160231	0.602706	0.043169	75.697784	5.175320	101.724220	3.011528	0.000000	2.158440	0.000000	0.000000	0.000000	0.833103	-0.327096	-0.920649	0.000000	0.000000	3.000000	7.000000	0.000000
2071.809201	0.163010	0.601621	0.040197	75.697784	5.175320	101.724220	3.011528	0.000000	2.158440	0.000000	0.000000	0.000000	0.833757	-0.325297	-0.891501	0.000000	0.000000	3.000000	7.000000	0.000000
2071.812534	0.163010	0.601621	0.040197	75.697784	5.175320	101.724220	3.011528	0.000000	2.158440	0.000000	0.000000	0.000000	0.833757	-0.325297	-0.891501	0.000000	0.000000	3.000000	7.000000	0.000000
2071.815867	0.163010	0.601621	0.040197	75.158401	3.212275	99.102669	3.150487	0.000000	2.009856	0.000000	0.000000	0.000000	0.833757	-0.325297	-0.891501	0.000000	0.000000	3.000000	7.000000	0.000000
2071.819201	0.165648	0.600671	0.037511	75.158401	3.212275	99.102669	3.150487	0.000000	2.009856	0.000000	0.000000	0.000000	0.791360	-0.285002	-0.805898	0.000000	0.000000	3.000000	7.000000	0.000000
2071.822534	0.165648	0.600671	0.037511	75.158401	3.212275	99.102669	3.150487	0.000000	2.009856	0.000000	0.000000	0.000000	0.791360	-0.285002	-0.805898	0.000000	0.000000	3.000000	7.000000	0.000000
2071.825867	0.165648	0.600671	0.037511	74.818398	0.983175	96.978020	3.282381	0.000000	1.875540	0.000000	0.000000	0.000000	0.791360	-0.285002	-0.805898	0.000000	0.000000	3.000000	7.000000	0.000000
2071.829201	0.167981	0.599787	0.035147	74.818398	0.983175	96.978020	3.282381	0.000000	1.875540	0.000000	0.000000	0.000000	0.700082	-0.265200	-0.709055	0.000000	0.000000	3.000000	7.000000	0.000000
2071.832534	0.167981	0.599787	0.035147	74.818398	0.983175	96.978020	3.282381	0.000000	1.875540	0.000000	0.000000	0.000000	0.700082	-0.265200	-0.709055	0.000000	0.000000	3.000000	7.000000	0.000000
2071.835867	0.167981	0.599787	0.035147	74.676941	-1.453380	94.452385	3.399061	0.000000	1.757364	0.000000	0.000000	0.000000	0.700082	-0.265200	-0.709055	0.000000	0.000000	3.000000	7.000000	0.000000
2071.839201	0.170142	0.599015	0.033012	74.676941	-1.453380	94.452385	3.399061	0.000000	1.757364	0.000000	0.000000	0.000000	0.648091	-0.231648	-0.640629	0.000000	0.000000	3.000000	7.000000	0.000000
2071.842534	0.170142	0.599015	0.033012	74.676941	-1.453380	94.452385	3.399061	0.000000	1.757364	0.000000	0.000000	0.000000	0.648091	-0.231648	-0.640629	0.000000	0.000000	3.000000	7.000000	0.000000
2071.845867	0.170142	0.599015	0.033012	74.585724	-3.502612	91.776505	3.507076	0.000000	1.650592	0.000000	0.000000	0.000000	0.648091	-0.231648	-0.640629	0.000000	0.000000	3.000000	7.000000	0.000000
2071.849201	0.172204	0.598354	0.031083	74.585724	-3.502612	91.776505	3.507076	0.000000	1.650592	0.000000	0.000000	0.000000	0.618679	-0.198279	-0.578612	0.000000	0.000000	3.000000	7.000000	0.000000
2071.852534	0.172204	0.598354	0.031083	74.585724	-3.502612	91.776505	3.507076	0.000000	1.650592	0.000000	0.000000	0.000000	0.618679	-0.198279	-0.578612	0.000000	0.000000	3.000000	7.000000	0.000000
2071.855867	0.172204	0.598354	0.031083	74.597176	-4.650481	90.052444	3.610189	0.000000	1.554157	0.000000	0.000000	0.000000	0.618679	-0.198279	-0.578612	0.000000	0.000000	3.000000	7.000000	0.000000
2071.859201	0.174172	0.597754	0.029289	74.597176	-4.650481	90.052444	3.610189	0.000000	1.554157	0.000000	0.000000	0.000000	0.590410	-0.179930	-0.538382	0.000000	0.000000	3.000000	7.000000	0.000000
2071.862534	0.174172	0.597754	0.029289	74.597176	-4.650481	90.052444	3.610189	0.000000	1.554157	0.000000	0.000000	0.000000	0.590410	-0.179930	-0.538382	0.000000	0.000000	3.000000	7.000000	0.000000
2071.865867	0.174172	0.597754	0.029289	74.745552	-4.885427	89.704109	3.708591	0.000000	1.464427	0.000000	0.000000	0.000000	0.590410	-0.179930	-0.538382	0.000000	0.000000	3.000000	7.000000	0.000000
2071.869201	0.176222	0.597177	0.027533	74.745552	-4.885427	89.704109	3.708591	0.000000	1.464427	0.000000	0.000000	0.000000	0.615008	-0.173299	-0.526645	0.000000	0.000000	3.000000	7.000000	0.000000
2071.872534	0.176222	0.597177	0.027533	74.745552	-4.885427	89.704109	3.708591	0.000000	1.464427	0.000000	0.000000	0.000000	0.615008	-0.173299	-0.526645	0.000000	0.000000	3.000000	7.000000	0.000000
2071.875867	0.176222	0.597177	0.027533	74.920555	-4.769177	89.879318	3.811092	0.000000	1.376652	0.000000	0.000000	0.000000	0.615008	-0.173299	-0.526645	0.000000	0.000000	3.000000	7.000000	0.000000
2071.879201	0.178295	0.596611	0.025796	74.920555	-4.769177	89.879318	3.811092	0.000000	1.376652	0.000000	0.000000	0.000000	0.621895	-0.169841	-0.521123	0.000000	0.000000	3.000000	7.000000	0.000000
2071.882534	0.178295	0.596611	0.025796	74.920555	-4.769177	89.879318	3.811092	0.000000	1.376652	0.000000	0.000000	0.000000	0.621895	-0.169841	-0.521123	0.000000	0.000000	3.000000	7.000000	0.000000
2071.885867	0.178295	0.596611	0.025796	75.066566	-4.714804	90.056549	3.914742	0.000000	1.289798	0.000000	0.000000	0.000000	0.621895	-0.169841	-0.521123	0.000000	0.000000	3.000000	7.000000	0.000000
2071.889201	0.180377	0.596123	0.024108	75.066566	-4.714804	90.056549	3.914742	0.000000	1.289798	0.000000	0.000000	0.000000	0.624539	-0.146396	-0.506362	0.000000	0.000000	3.000000	7.000000	0.000000
2071.892534	0.180377	0.596123	0.024108	75.066566	-4.714804	90.056549	3.914742	0.000000	1.289798	0.000000	0.000000	0.000000	0.624539	-0.146396	-0.506362	0.000000	0.000000	3.000000	7.000000	0.000000
2071.895867	0.180377	0.596123	0.024108	75.159248	-4.884558	89.990913	4.018832	0.000000	1.205405	0.000000	0.000000	0.000000	0.624539	-0.146396	-0.506362	0.000000	0.000000	3.000000	7.000000	0.000000
2071.899201	0.182570	0.595753	0.022532	75.159248	-4.884558	89.990913	4.018832	0.000000	1.205405	0.000000	0.000000	0.000000	0.658035	-0.110908	-0.472910	0.000000	0.000000	3.000000	7.000000	0.000000
2071.902534	0.182570	0.595753	0.022532	75.159248	-4.884558	89.990913	4.018832	0.000000	1.205405	0.000000	0.000000	0.000000	0.658035	-0.110908	-0.472910	0.000000	0.000000	3.000000	7.000000	0.000000
2071.905867	0.182570	0.595753	0.022532	75.159332	-5.587067	88.814079	4.128504	0.000000	1.126586	0.000000	0.000000	0.000000	0.658035	-0.110908	-0.472910	0.000000	0.000000	3.000000	7.000000	0.000000
2071.909201	0.184755	0.595589	0.021223	75.159332	-5.587067	88.814079	4.128504	0.000000	1.126586	0.000000	0.000000	0.000000	0.655462	-0.049153	-0.392653	0.000000	0.000000	3.000000	7.000000	0.000000
2071.912534	0.184755	0.595589	0.021223	75.159332	-5.587067	88.814079	4.128504	0.000000	1.126586	0.000000	0.000000	0.000000	0.655462	-0.049153	-0.392653	0.000000	0.000000	3.000000	7.000000	0.000000
2071.915867	0.184755	0.595589	0.021223	75.081528	-6.754850	87.041557	4.237748	0.000000	1.061144	0.000000	0.000000	0.000000	0.655462	-0.049153	-0.392653	0.000000	0.000000	3.000000	7.000000	0.000000
2071.919201	0.186701	0.595639	0.020249	75.081528	-6.754850	87.041557	4.237748	0.000000	1.061144	0.000000	0.000000	0.000000	0.583683	0.015109	-0.292200	0.000000	0.000000	3.000000	7.000000	0.000000
2071.922534	0.186701	0.595639	0.020249	75.081528	-6.754850	87.041557	4.237748	0.000000	1.061144	0.000000	0.000000	0.000000	0.583683	0.015109	-0.292200	0.000000	0.000000	3.000000	7.000000	0.000000
2071.925867	0.186701	0.595639	0.020249	75.007790	-8.135767	85.088150	4.335028	0.000000	1.012444	0.000000	0.000000	0.000000	0.583683	0.015109	-0.292200	0.000000	0.000000	3.000000	7.000000	0.000000
2071.929201	0.188490	0.595865	0.019547	75.007790	-8.135767	85.088150	4.335028	0.000000	1.012444	0.000000	0.000000	0.000000	0.536978	0.067785	-0.210459	0.000000	0.000000	3.000000	7.000000	0.000000
2071.932534	0.188490	0.595865	0.019547	75.007790	-8.135767	85.088150	4.335028	0.000000	1.012444	0.000000	0.000000	0.000000	0.536978	0.067785	-0.210459	0.000000	0.000000	3.000000	7.000000	0.000000
2071.935867	0.188490	0.595865	0.019547	74.992027	-9.435854	83.572556	4.424525	0.000000	0.977368	0.000000	0.000000	0.000000	0.536978	0.067785	-0.210459	0.000000	0.000000	3.000000	7.000000	0.000000
2071.939201	0.190197	0.596233	0.018898	74.992027	-9.435854	83.572556	4.424525	0.000000	0.977368	0.000000	0.000000	0.000000	0.511811	0.110391	-0.194782	0.000000	0.000000	3.000000	7.000000	0.000000
2071.942534	0.190197	0.596233	0.018898	74.992027	-9.435854	83.572556	4.424525	0.000000	0.977368	0.000000	0.000000	0.000000	0.511811	0.110391	-0.194782	0.000000	0.000000	3.000000	7.000000	0.000000
2071.945867	0.190197	0.596233	0.018898	75.076645	-10.427547	83.556564	4.509827	0.000000	0.944904	0.000000	0.000000	0.000000	0.511811	0.110391	-0.194782	0.000000	0.000000	3.000000	7.000000	0.000000
2071.949201	0.191728	0.596666	0.018270	75.076645	-10.427547	83.556564	4.509827	0.000000	0.944904	0.000000	0.000000	0.000000	0.459376	0.129849	-0.188324	0.000000	0.000000	3.000000	7.000000	0.000000
2071.952534	0.191728	0.596666	0.018270	75.076645	-10.427547	83.556564	4.509827	0.000000	0.944904	0.000000	0.000000	0.000000	0.459376	0.129849	-0.188324	0.000000	0.000000	3.000000	7.000000	0.000000
2071.955867	0.191728	0.596666	0.018270	75.220261	-11.127982	84.488441	4.586390	0.000000	0.913517	0.000000	0.000000	0.000000	0.459376	0.129849	-0.188324	0.000000	0.000000	3.000000	7.000000	0.000000
2071.959201	0.193109	0.597134	0.017596	75.220261	-11.127982	84.488441	4.586390	0.000000	0.913517	0.000000	0.000000	0.000000	0.414302	0.140216	-0.202195	0.000000	0.000000	3.000000	7.000000	0.000000
2071.962534	0.193109	0.597134	0.017596	75.220261	-11.127982	84.488441	4.586390	0.000000	0.913517	0.000000	0.000000	0.000000	0.414302	0.140216	-0.202195	0.000000	0.000000	3.000000	7.000000	0.000000
2071.965867	0.193109	0.597134	0.017596	75.353271	-11.701897	85.143089	4.655440	0.000000	0.879818	0.000000	0.000000	0.000000	0.414302	0.140216	-0.202195	0.000000	0.000000	3.000000	7.000000	0.000000
2071.969201	0.194390	0.597579	0.016873	75.353271	-11.701897	85.143089	4.655440	0.000000	0.879818	0.000000	0.000000	0.000000	0.384379	0.133767	-0.216976	0.000000	0.000000	3.000000	7.000000	0.000000
2071.972534	0.194390	0.597579	0.016873	75.353271	-11.701897	85.143089	4.655440	0.000000	0.879818	0.000000	0.000000	0.000000	0.384379	0.133767	-0.216976	0.000000	0.000000	3.000000	7.000000	0.000000
2071.975867	0.194390	0.597579	0.016873	75.446411	-12.269299	85.419594	4.719503	0.000000	0.843655	0.000000	0.000000	0.000000	0.384379	0.133767	-0.216976	0.000000	0.000000	3.000000	7.000000	0.000000
2071.979201	0.195400	0.597995	0.016197	75.446411	-12.269299	85.419594	4.719503	0.000000	0.843655	0.000000	0.000000	0.000000	0.303123	0.124636	-0.202728	0.000000	0.000000	3.000000	7.000000	0.000000
2071.982534	0.195400	0.597995	0.016197	75.446411	-12.269299	85.419594	4.719503	0.000000	0.843655	0.000000	0.000000	0.000000	0.303123	0.124636	-0.202728	0.000000	0.000000	3.000000	7.000000	0.000000
2071.985867	0.195400	0.597995	0.016197	75.475113	-12.903655	85.283150	4.770023	0.000000	0.809867	0.000000	0.000000	0.000000	0.303123	0.124636	-0.202728	0.000000	0.000000	3.000000	7.000000	0.000000
2071.989201	0.196027	0.598410	0.015677	75.475113	-12.903655	85.283150	4.770023	0.000000	0.809867	0.000000	0.000000	0.000000	0.187991	0.124551	-0.155963	0.000000	0.000000	3.000000	7.000000	0.000000
2071.992534	0.196027	0.598410	0.015677	75.475113	-12.903655	85.283150	4.770023	0.000000	0.809867	0.000000	0.000000	0.000000	0.187991	0.124551	-0.155963	0.000000	0.000000	3.000000	7.000000	0.000000
2071.995867	0.196027	0.598410	0.015677	75.454910	-13.573588	84.742775	4.801355	0.000000	0.783873	0.000000	0.000000	0.000000	0.187991	0.124551	-0.155963	0.000000	0.000000	3.000000	7.000000	0.000000
2071.999201	0.196176	0.598838	0.015465	75.454910	-13.573588	84.742775	4.801355	0.000000	0.783873	0.000000	0.000000	0.000000	0.044577	0.128419	-0.063750	0.000000	0.000000	3.000000	7.000000	0.000000
2072.002534	0.196176	0.598838	0.015465	75.454910	-13.573588	84.742775	4.801355	0.000000	0.783873	0.000000	0.000000	0.000000	0.044577	0.128419	-0.063750	0.000000	0.000000	3.000000	7.000000	0.000000
2072.005867	0.196176	0.598838	0.015465	75.410919	-14.099326	84.153984	4.808784	0.000000	0.773248	0.000000	0.000000	0.000000	0.044577	0.128419	-0.063750	0.000000	0.000000	3.000000	7.000000	0.000000
2072.009201	0.196176	0.598838	0.015465	75.410919	-14.099326	84.153984	4.808784	0.000000	0.773248	0.000000	0.000000	0.000000	0.044577	0.128419	-0.063750	0.000000	0.000000	3.000000	7.000000	0.000000
2072.012534	0.195760	0.599294	0.015478	75.410919	-14.099326	84.153984	4.808784	0.000000	0.773248	0.000000	0.000000	0.000000	-0.124646	0.136738	0.003782	0.000000	0.000000	3.000000	7.000000	0.000000
2072.015867	0.195760	0.599294	0.015478	75.397758	-14.287353	84.066635	4.808784	0.000000	0.773248	0.000000	0.000000	0.000000	-0.124646	0.136738	0.003782	0.000000	0.000000	3.000000	7.000000	0.000000
2072.019201	0.194709	0.599728	0.015667	75.397758	-14.287353	84.066635	4.808784	0.000000	0.773248	0.000000	0.000000	0.000000	-0.315412	0.130132	0.056819	0.000000	0.000000	3.000000	7.000000	0.000000
2072.022534	0.194709	0.599728	0.015667	75.397758	-14.287353	84.066635	4.808784	0.000000	0.773248	0.000000	0.000000	0.000000	-0.315412	0.130132	0.056819	0.000000	0.000000	3.000000	7.000000	0.000000
2072.025867	0.194709	0.599728	0.015667	75.457451	-14.088181	84.540260	4.735442	0.000000	0.783348	0.000000	0.000000	0.000000	-0.315412	0.130132	0.056819	0.000000	0.000000	3.000000	7.000000	0.000000
2072.029201	0.193065	0.600137	0.015943	75.457451	-14.088181	84.540260	4.735442	0.000000	0.783348	0.000000	0.000000	0.000000	-0.493146	0.122745	0.082943	0.000000	0.000000	3.000000	7.000000	0.000000
2072.032534	0.193065	0.600137	0.015943	75.457451	-14.088181	84.540260	4.735442	0.000000	0.783348	0.000000	0.000000	0.000000	-0.493146	0.122745	0.082943	0.000000	0.000000	3.000000	7.000000	0.000000
2072.035867	0.193065	0.600137	0.015943	75.667046	-13.374594	85.617508	4.653251	0.000000	0.797172	0.000000	0.000000	0.000000	-0.493146	0.122745	0.082943	0.000000	0.000000	3.000000	7.000000	0.000000
2072.039201	0.190920	0.600488	0.016137	75.667046	-13.374594	85.617508	4.653251	0.000000	0.797172	0.000000	0.000000	0.000000	-0.643515	0.105311	0.058205	0.000000	0.000000	3.000000	7.000000	0.000000
2072.042534	0.190920	0.600488	0.016137	75.667046	-13.374594	85.617508	4.653251	0.000000	0.797172	0.000000	0.000000	0.000000	-0.643515	0.105311	0.058205	0.000000	0.000000	3.000000	7.000000	0.000000
2072.045867	0.190920	0.600488	0.016137	76.069016	-11.892741	87.248001	4.545998	0.000000	0.806873	0.000000	0.000000	0.000000	-0.643515	0.105311	0.058205	0.000000	0.000000	3.000000	7.000000	0.000000
2072.049201	0.188517	0.600760	0.016129	76.069016	-11.892741	87.248001	4.545998	0.000000	0.806873	0.000000	0.000000	0.000000	-0.720757	0.081764	-0.002469	0.000000	0.000000	3.000000	7.000000	0.000000
2072.052534	0.188517	0.600760	0.016129	76.069016	-11.892741	87.248001	4.545998	0.000000	0.806873	0.000000	0.000000	0.000000	-0.720757	0.081764	-0.002469	0.000000	0.000000	3.000000	7.000000	0.000000
2072.055867	0.188517	0.600760	0.016129	76.676979	-9.287535	89.881721	4.425872	0.000000	0.806461	0.000000	0.000000	0.000000	-0.720757	0.081764	-0.002469	0.000000	0.000000	3.000000	7.000000	0.000000
2072.059201	0.186010	0.600890	0.015898	76.676979	-9.287535	89.881721	4.425872	0.000000	0.806461	0.000000	0.000000	0.000000	-0.752288	0.038774	-0.069292	0.000000	0.000000	3.000000	7.000000	0.000000
2072.062534	0.186010	0.600890	0.015898	76.676979	-9.287535	89.881721	4.425872	0.000000	0.806461	0.000000	0.000000	0.000000	-0.752288	0.038774	-0.069292	0.000000	0.000000	3.000000	7.000000	0.000000
2072.065867	0.186010	0.600890	0.015898	77.376846	-5.268737	94.074211	4.300490	0.000000	0.794913	0.000000	0.000000	0.000000	-0.752288	0.038774	-0.069292	0.000000	0.000000	3.000000	7.000000	0.000000
2072.069201	0.183704	0.600920	0.015493	77.376846	-5.268737	94.074211	4.300490	0.000000	0.794913	0.000000	0.000000	0.000000	-0.691873	0.009035	-0.121522	0.000000	0.000000	3.000000	7.000000	0.000000
2072.072534	0.183704	0.600920	0.015493	77.376846	-5.268737	94.074211	4.300490	0.000000	0.794913	0.000000	0.000000	0.000000	-0.691873	0.009035	-0.121522	0.000000	0.000000	3.000000	7.000000	0.000000
2072.075867	0.183704	0.600920	0.015493	77.801498	0.340114	99.986679	4.185179	0.000000	0.774659	0.000000	0.000000	0.000000	-0.691873	0.009035	-0.121522	0.000000	0.000000	3.000000	7.000000	0.000000
2072.079201	0.181526	0.600912	0.015063	77.801498	0.340114	99.986679	4.185179	0.000000	0.774659	0.000000	0.000000	0.000000	-0.653152	-0.002321	-0.129174	0.000000	0.000000	3.000000	7.000000	0.000000
2072.082534	0.181526	0.600912	0.015063	77.801498	0.340114	99.986679	4.185179	0.000000	0.774659	0.000000	0.000000	0.000000	-0.653152	-0.002321	-0.129174	0.000000	0.000000	3.000000	7.000000	0.000000
2072.085867	0.181526	0.600912	0.015063	77.719307	6.563733	106.446762	4.076320	0.000000	0.753130	0.000000	0.000000	0.000000	-0.653152	-0.002321	-0.129174	0.000000	0.000000	3.000000	7.000000	0.000000
2072.089201	0.179601	0.600912	0.014730	77.719307	6.563733	106.446762	4.076320	0.000000	0.753130	0.000000	0.000000	0.000000	-0.577641	-0.000124	-0.099843	0.000000	0.000000	3.000000	7.000000	0.000000
2072.092534	0.179601	0.600912	0.014730	77.719307	6.563733	106.446762	4.076320	0.000000	0.753130	0.000000	0.000000	0.000000	-0.577641	-0.000124	-0.099843	0.000000	0.000000	3.000000	7.000000	0.000000
2072.095867	0.179601	0.600912	0.014730	77.229301	11.398390	111.179024	3.980046	0.000000	0.736489	0.000000	0.000000	0.000000	-0.577641	-0.000124	-0.099843	0.000000	0.000000	3.000000	7.000000	0.000000
2072.099201	0.178012	0.600866	0.014322	77.229301	11.398390	111.179024	3.980046	0.000000	0.736489	0.000000	0.000000	0.000000	-0.476606	-0.013641	-0.122310	0.000000	0.000000	3.000000	7.000000	0.000000
2072.102534	0.178012	0.600866	0.014322	77.229301	11.398390	111.179024	3.980046	0.000000	0.736489	0.000000	0.000000	0.000000	-0.476606	-0.013641	-0.122310	0.000000	0.000000	3.000000	7.000000	0.000000
2072.105867	0.178012	0.600866	0.014322	76.519585	14.024648	113.502716	3.900612	0.000000	0.716105	0.000000	0.000000	0.000000	-0.476606	-0.013641	-0.122310	0.000000	0.000000	3.000000	7.000000	0.000000
2072.109201	0.176539	0.600742	0.013799	76.519585	14.024648	113.502716	3.900612	0.000000	0.716105	0.000000	0.000000	0.000000	-0.442039	-0.037186	-0.156830	0.000000	0.000000	3.000000	7.000000	0.000000
2072.112534	0.176539	0.600742	0.013799	76.519585	14.024648	113.502716	3.900612	0.000000	0.716105	0.000000	0.000000	0.000000	-0.442039	-0.037186	-0.156830	0.000000	0.000000	3.000000	7.000000	0.000000
2072.115867	0.176539	0.600742	0.013799	75.767395	14.844550	114.043175	3.826938	0.000000	0.689966	0.000000	0.000000	0.000000	-0.442039	-0.037186	-0.156830	0.000000	0.000000	3.000000	7.000000	0.000000
2072.119201	0.175166	0.600606	0.013193	75.767395	14.844550	114.043175	3.826938	0.000000	0.689966	0.000000	0.000000	0.000000	-0.411697	-0.040788	-0.181906	0.000000	0.000000	3.000000	7.000000	0.000000
2072.122534	0.175166	0.600606	0.013193	75.767395	14.844550	114.043175	3.826938	0.000000	0.689966	0.000000	0.000000	0.000000	-0.411697	-0.040788	-0.181906	0.000000	0.000000	3.000000	7.000000	0.000000
2072.125867	0.175166	0.600606	0.013193	75.049797	14.990510	114.080406	3.758322	0.000000	0.659649	0.000000	0.000000	0.000000	-0.411697	-0.040788	-0.181906	0.000000	0.000000	3.000000	7.000000	0.000000
2072.129201	0.174015	0.600447	0.012417	75.049797	14.990510	114.080406	3.758322	0.000000	0.659649	0.000000	0.000000	0.000000	-0.345419	-0.047865	-0.232709	0.000000	0.000000	3.000000	7.000000	0.000000
2072.132534	0.174015	0.600447	0.012417	75.049797	14.990510	114.080406	3.758322	0.000000	0.659649	0.000000	0.000000	0.000000	-0.345419	-0.047865	-0.232709	0.000000	0.000000	3.000000	7.000000	0.000000
2072.135867	0.174015	0.600447	0.012417	74.383949	15.205644	114.191628	3.700752	0.000000	0.620864	0.000000	0.000000	0.000000	-0.345419	-0.047865	-0.232709	0.000000	0.000000	3.000000	7.000000	0.000000
2072.139201	0.173056	0.600321	0.011535	74.383949	15.205644	114.191628	3.700752	0.000000	0.620864	0.000000	0.000000	0.000000	-0.287814	-0.037551	-0.264763	0.000000	0.000000	3.000000	7.000000	0.000000
2072.142534	0.173056	0.600321	0.011535	74.383949	15.205644	114.191628	3.700752	0.000000	0.620864	0.000000	0.000000	0.000000	-0.287814	-0.037551	-0.264763	0.000000	0.000000	3.000000	7.000000	0.000000
2072.145867	0.173056	0.600321	0.011535	73.768639	15.427070	114.162025	3.652783	0.000000	0.576736	0.000000	0.000000	0.000000	-0.287814	-0.037551	-0.264763	0.000000	0.000000	3.000000	7.000000	0.000000
2072.149201	0.172209	0.600195	0.010609	73.768639	15.427070	114.162025	3.652783	0.000000	0.576736	0.000000	0.000000	0.000000	-0.253908	-0.037921	-0.277787	0.000000	0.000000	3.000000	7.000000	0.000000
2072.152534	0.172209	0.600195	0.010609	73.768639	15.427070	114.162025	3.652783	0.000000	0.576736	0.000000	0.000000	0.000000	-0.253908	-0.037921	-0.277787	0.000000	0.000000	3.000000	7.000000	0.000000
2072.155867	0.172209	0.600195	0.010609	73.205650	15.613987	114.094452	3.610465	0.000000	0.530439	0.000000	0.000000	0.000000	-0.253908	-0.037921	-0.277787	0.000000	0.000000	3.000000	7.000000	0.000000
2072.159201	0.171484	0.600133	0.009663	73.205650	15.613987	114.094452	3.610465	0.000000	0.530439	0.000000	0.000000	0.000000	-0.217713	-0.018562	-0.283878	0.000000	0.000000	3.000000	7.000000	0.000000
2072.162534	0.171484	0.600133	0.009663	73.205650	15.613987	114.094452	3.610465	0.000000	0.530439	0.000000	0.000000	0.000000	-0.217713	-0.018562	-0.283878	0.000000	0.000000	3.000000	7.000000	0.000000
2072.165867	0.171484	0.600133	0.009663	72.701340	15.774585	114.126633	3.574180	0.000000	0.483126	0.000000	0.000000	0.000000	-0.217713	-0.018562	-0.283878	0.000000	0.000000	3.000000	7.000000	0.000000
2072.169201	0.170822	0.600174	0.008751	72.701340	15.774585	114.126633	3.574180	0.000000	0.483126	0.000000	0.000000	0.000000	-0.198343	0.012249	-0.273516	0.000000	0.000000	3.000000	7.000000	0.000000
2072.172534	0.170822	0.600174	0.008751	72.701340	15.774585	114.126633	3.574180	0.000000	0.483126	0.000000	0.000000	0.000000	-0.198343	0.012249	-0.273516	0.000000	0.000000	3.000000	7.000000	0.000000
2072.175867	0.170822	0.600174	0.008751	72.337044	15.879559	114.196297	3.541122	0.000000	0.437540	0.000000	0.000000	0.000000	-0.198343	0.012249	-0.273516	0.000000	0.000000	3.000000	7.000000	0.000000
2072.179201	0.170822	0.600174	0.008751	72.337044	15.879559	114.196297	3.541122	0.000000	0.437540	0.000000	0.000000	0.000000	-0.198343	0.012249	-0.273516	0.000000	0.000000	3.000000	7.000000	0.000000
2072.182534	0.170292	0.600321	0.007917	72.337044	15.879559	114.196297	3.541122	0.000000	0.437540	0.000000	0.000000	0.000000	-0.159277	0.044092	-0.250039	0.000000	0.000000	3.000000	7.000000	0.000000
2072.185867	0.170292	0.600321	0.007917	72.310257	15.867122	114.192360	3.541122	0.000000	0.437540	0.000000	0.000000	0.000000	-0.159277	0.044092	-0.250039	0.000000	0.000000	3.000000	7.000000	0.000000
2072.189201	0.169805	0.600540	0.007067	72.310257	15.867122	114.192360	3.541122	0.000000	0.437540	0.000000	0.000000	0.000000	-0.145869	0.065566	-0.255083	0.000000	0.000000	3.000000	7.000000	0.000000
2072.192534	0.169805	0.600540	0.007067	72.310257	15.867122	114.192360	3.541122	0.000000	0.437540	0.000000	0.000000	0.000000	-0.145869	0.065566	-0.255083	0.000000	0.000000	3.000000	7.000000	0.000000
2072.195867	0.169805	0.600540	0.007067	72.448456	15.797037	114.146324	3.490264	0.000000	0.353353	0.000000	0.000000	0.000000	-0.145869	0.065566	-0.255083	0.000000	0.000000	3.000000	7.000000	0.000000
2072.199201	0.169308	0.600868	0.006254	72.448456	15.797037	114.146324	3.490264	0.000000	0.353353	0.000000	0.000000	0.000000	-0.149063	0.098506	-0.243899	0.000000	0.000000	3.000000	7.000000	0.000000
2072.202534	0.169308	0.600868	0.006254	72.448456	15.797037	114.146324	3.490264	0.000000	0.353353	0.000000	0.000000	0.000000	-0.149063	0.098506	-0.243899	0.000000	0.000000	3.000000	7.000000	0.000000
2072.205867	0.169308	0.600868	0.006254	72.632393	15.696734	114.066231	3.465420	0.000000	0.312703	0.000000	0.000000	0.000000	-0.149063	0.098506	-0.243899	0.000000	0.000000	3.000000	7.000000	0.000000
2072.209201	0.169308	0.600868	0.006254	72.632393	15.696734	114.066231	3.465420	0.000000	0.312703	0.000000	0.000000	0.000000	-0.149063	0.098506	-0.243899	0.000000	0.000000	3.000000	7.000000	0.000000
2072.212534	0.168760	0.601283	0.005569	72.632393	15.696734	114.066231	3.465420	0.000000	0.312703	0.000000	0.000000	0.000000	-0.164671	0.124473	-0.205449	0.000000	0.000000	3.000000	7.000000	0.000000
2072.215867	0.168760	0.601283	0.005569	72.835281	15.578101	113.952805	3.465420	0.000000	0.312703	0.000000	0.000000	0.000000	-0.164671	0.124473	-0.205449	0.000000	0.000000	3.000000	7.000000	0.000000
2072.219201	0.168164	0.601800	0.004960	72.835281	15.578101	113.952805	3.465420	0.000000	0.312703	0.000000	0.000000	0.000000	-0.178524	0.155090	-0.182897	0.000000	0.000000	3.000000	7.000000	0.000000
2072.222534	0.168164	0.601800	0.004960	72.835281	15.578101	113.952805	3.465420	0.000000	0.312703	0.000000	0.000000	0.000000	-0.178524	0.155090	-0.182897	0.000000	0.000000	3.000000	7.000000	0.000000
2072.225867	0.168164	0.601800	0.004960	73.024155	15.456384	113.817818	3.408222	0.000000	0.247978	0.000000	0.000000	0.000000	-0.178524	0.155090	-0.182897	0.000000	0.000000	3.000000	7.000000	0.000000
2072.229201	0.167534	0.602380	0.004387	73.024155	15.456384	113.817818	3.408222	0.000000	0.247978	0.000000	0.000000	0.000000	-0.189021	0.174102	-0.171812	0.000000	0.000000	3.000000	7.000000	0.000000
2072.232534	0.167534	0.602380	0.004387	73.024155	15.456384	113.817818	3.408222	0.000000	0.247978	0.000000	0.000000	0.000000	-0.189021	0.174102	-0.171812	0.000000	0.000000	3.000000	7.000000	0.000000
2072.235867	0.167534	0.602380	0.004387	73.198349	15.332829	113.670334	3.376718	0.000000	0.219343	0.000000	0.000000	0.000000	-0.189021	0.174102	-0.171812	0.000000	0.000000	3.000000	7.000000	0.000000
2072.239201	0.166845	0.602978	0.003851	73.198349	15.332829	113.670334	3.376718	0.000000	0.219343	0.000000	0.000000	0.000000	-0.206883	0.179287	-0.160676	0.000000	0.000000	3.000000	7.000000	0.000000
2072.242534	0.166845	0.602978	0.003851	73.198349	15.332829	113.670334	3.376718	0.000000	0.219343	0.000000	0.000000	0.000000	-0.206883	0.179287	-0.160676	0.000000	0.000000	3.000000	7.000000	0.000000
2072.245867	0.166845	0.602978	0.003851	73.341797	15.208659	113.373154	3.342238	0.000000	0.192564	0.000000	0.000000	0.000000	-0.206883	0.179287	-0.160676	0.000000	0.000000	3.000000	7.000000	0.000000
2072.249201	0.166071	0.603619	0.003353	73.341797	15.208659	113.373154	3.342238	0.000000	0.192564	0.000000	0.000000	0.000000	-0.232058	0.192507	-0.149527	0.000000	0.000000	3.000000	7.000000	0.000000
2072.252534	0.166071	0.603619	0.003353	73.341797	15.208659	113.373154	3.342238	0.000000	0.192564	0.000000	0.000000	0.000000	-0.232058	0.192507	-0.149527	0.000000	0.000000	3.000000	7.000000	0.000000
2072.255867	0.166071	0.603619	0.003353	73.459099	15.077143	112.988861	3.303561	0.000000	0.167643	0.000000	0.000000	0.000000	-0.232058	0.192507	-0.149527	0.000000	0.000000	3.000000	7.000000	0.000000
2072.259201	0.165181	0.604266	0.002869	73.459099	15.077143	112.988861	3.303561	0.000000	0.167643	0.000000	0.000000	0.000000	-0.266934	0.194106	-0.145136	0.000000	0.000000	3.000000	7.000000	0.000000
2072.262534	0.165181	0.604266	0.002869	73.459099	15.077143	112.988861	3.303561	0.000000	0.167643	0.000000	0.000000	0.000000	-0.266934	0.194106	-0.145136	0.000000	0.000000	3.000000	7.000000	0.000000
2072.265867	0.165181	0.604266	0.002869	73.537910	14.940605	112.626129	3.259072	0.000000	0.143453	0.000000	0.000000	0.000000	-0.266934	0.194106	-0.145136	0.000000	0.000000	3.000000	7.000000	0.000000
2072.269201	0.164129	0.604950	0.002475	73.537910	14.940605	112.626129	3.259072	0.000000	0.143453	0.000000	0.000000	0.000000	-0.315720	0.205063	-0.118266	0.000000	0.000000	3.000000	7.000000	0.000000
2072.272534	0.164129	0.604950	0.002475	73.537910	14.940605	112.626129	3.259072	0.000000	0.143453	0.000000	0.000000	0.000000	-0.315720	0.205063	-0.118266	0.000000	0.000000	3.000000	7.000000	0.000000
2072.275867	0.164129	0.604950	0.002475	73.566895	14.805957	112.200363	3.206452	0.000000	0.123742	0.000000	0.000000	0.000000	-0.315720	0.205063	-0.118266	0.000000	0.000000	3.000000	7.000000	0.000000
2072.279201	0.162930	0.605655	0.002214	73.566895	14.805957	112.200363	3.206452	0.000000	0.123742	0.000000	0.000000	0.000000	-0.359634	0.211669	-0.078257	0.000000	0.000000	3.000000	7.000000	0.000000
2072.282534	0.162930	0.605655	0.002214	73.566895	14.805957	112.200363	3.206452	0.000000	0.123742	0.000000	0.000000	0.000000	-0.359634	0.211669	-0.078257	0.000000	0.000000	3.000000	7.000000	0.000000
2072.285867	0.162930	0.605655	0.002214	73.559753	14.663375	111.588554	3.146513	0.000000	0.110699	0.000000	0.000000	0.000000	-0.359634	0.211669	-0.078257	0.000000	0.000000	3.000000	7.000000	0.000000
2072.289201	0.161591	0.606398	0.002032	73.559753	14.663375	111.588554	3.146513	0.000000	0.110699	0.000000	0.000000	0.000000	-0.401820	0.222774	-0.054448	0.000000	0.000000	3.000000	7.000000	0.000000
2072.292534	0.161591	0.606398	0.002032	73.559753	14.663375	111.588554	3.146513	0.000000	0.110699	0.000000	0.000000	0.000000	-0.401820	0.222774	-0.054448	0.000000	0.000000	3.000000	7.000000	0.000000
2072.295867	0.161591	0.606398	0.002032	73.530136	14.588108	111.072517	3.079543	0.000000	0.101625	0.000000	0.000000	0.000000	-0.401820	0.222774	-0.054448	0.000000	0.000000	3.000000	7.000000	0.000000
2072.299201	0.160154	0.607178	0.001914	73.530136	14.588108	111.072517	3.079543	0.000000	0.101625	0.000000	0.000000	0.000000	-0.430950	0.233888	-0.035616	0.000000	0.000000	3.000000	7.000000	0.000000
2072.302534	0.160154	0.607178	0.001914	73.530136	14.588108	111.072517	3.079543	0.000000	0.101625	0.000000	0.000000	0.000000	-0.430950	0.233888	-0.035616	0.000000	0.000000	3.000000	7.000000	0.000000
2072.305867	0.160154	0.607178	0.001914	73.511978	14.748028	111.054092	3.007718	0.000000	0.095689	0.000000	0.000000	0.000000	-0.430950	0.233888	-0.035616	0.000000	0.000000	3.000000	7.000000	0.000000
2072.309201	0.158615	0.607975	0.001842	73.511978	14.748028	111.054092	3.007718	0.000000	0.095689	0.000000	0.000000	0.000000	-0.461677	0.239190	-0.021562	0.000000	0.000000	3.000000	7.000000	0.000000
2072.312534	0.158615	0.607975	0.001842	73.511978	14.748028	111.054092	3.007718	0.000000	0.095689	0.000000	0.000000	0.000000	-0.461677	0.239190	-0.021562	0.000000	0.000000	3.000000	7.000000	0.000000
2072.315867	0.158615	0.607975	0.001842	73.566650	15.285595	111.345032	2.930772	0.000000	0.092095	0.000000	0.000000	0.000000	-0.461677	0.239190	-0.021562	0.000000	0.000000	3.000000	7.000000	0.000000
2072.319201	0.157007	0.608751	0.001771	73.566650	15.285595	111.345032	2.930772	0.000000	0.092095	0.000000	0.000000	0.000000	-0.482403	0.232900	-0.021215	0.000000	0.000000	3.000000	7.000000	0.000000
2072.322534	0.157007	0.608751	0.001771	73.566650	15.285595	111.345032	2.930772	0.000000	0.092095	0.000000	0.000000	0.000000	-0.482403	0.232900	-0.021215	0.000000	0.000000	3.000000	7.000000	0.000000
2072.325867	0.157007	0.608751	0.001771	73.699738	16.152504	111.736382	2.850371	0.000000	0.088559	0.000000	0.000000	0.000000	-0.482403	0.232900	-0.021215	0.000000	0.000000	3.000000	7.000000	0.000000
2072.329201	0.155374	0.609506	0.001686	73.699738	16.152504	111.736382	2.850371	0.000000	0.088559	0.000000	0.000000	0.000000	-0.489980	0.226551	-0.025487	0.000000	0.000000	3.000000	7.000000	0.000000
2072.332534	0.155374	0.609506	0.001686	73.699738	16.152504	111.736382	2.850371	0.000000	0.088559	0.000000	0.000000	0.000000	-0.489980	0.226551	-0.025487	0.000000	0.000000	3.000000	7.000000	0.000000
2072.335867	0.155374	0.609506	0.001686	73.878464	17.359308	112.522049	2.768708	0.000000	0.084311	0.000000	0.000000	0.000000	-0.489980	0.226551	-0.025487	0.000000	0.000000	3.000000	7.000000	0.000000
2072.339201	0.153615	0.610233	0.001646	73.878464	17.359308	112.522049	2.768708	0.000000	0.084311	0.000000	0.000000	0.000000	-0.527887	0.218091	-0.012052	0.000000	0.000000	3.000000	7.000000	0.000000
2072.342534	0.153615	0.610233	0.001646	73.878464	17.359308	112.522049	2.768708	0.000000	0.084311	0.000000	0.000000	0.000000	-0.527887	0.218091	-0.012052	0.000000	0.000000	3.000000	7.000000	0.000000
2072.345867	0.153615	0.610233	0.001646	74.041870	18.797188	113.806366	2.680727	0.000000	0.082303	0.000000	0.000000	0.000000	-0.527887	0.218091	-0.012052	0.000000	0.000000	3.000000	7.000000	0.000000
2072.349201	0.151775	0.610958	0.001717	74.041870	18.797188	113.806366	2.680727	0.000000	0.082303	0.000000	0.000000	0.000000	-0.551785	0.217246	0.021382	0.000000	0.000000	3.000000	7.000000	0.000000
2072.352534	0.151775	0.610958	0.001717	74.041870	18.797188	113.806366	2.680727	0.000000	0.082303	0.000000	0.000000	0.000000	-0.551785	0.217246	0.021382	0.000000	0.000000	3.000000	7.000000	0.000000
2072.355867	0.151775	0.610958	0.001717	74.161438	20.339155	115.298157	2.588763	0.000000	0.085866	0.000000	0.000000	0.000000	-0.551785	0.217246	0.021382	0.000000	0.000000	3.000000	7.000000	0.000000
2072.359201	0.149872	0.611680	0.001802	74.161438	20.339155	115.298157	2.588763	0.000000	0.085866	0.000000	0.000000	0.000000	-0.571043	0.216857	0.025271	0.000000	0.000000	3.000000	7.000000	0.000000
2072.362534	0.149872	0.611680	0.001802	74.161438	20.339155	115.298157	2.588763	0.000000	0.085866	0.000000	0.000000	0.000000	-0.571043	0.216857	0.025271	0.000000	0.000000	3.000000	7.000000	0.000000
2072.365867	0.149872	0.611680	0.001802	74.234856	21.856504	116.661751	2.493589	0.000000	0.090078	0.000000	0.000000	0.000000	-0.571043	0.216857	0.025271	0.000000	0.000000	3.000000	7.000000	0.000000
2072.369201	0.147844	0.612401	0.002009	74.234856	21.856504	116.661751	2.493589	0.000000	0.090078	0.000000	0.000000	0.000000	-0.608382	0.216202	0.062372	0.000000	0.000000	3.000000	7.000000	0.000000
2072.372534	0.147844	0.612401	0.002009	74.234856	21.856504	116.661751	2.493589	0.000000	0.090078	0.000000	0.000000	0.000000	-0.608382	0.216202	0.062372	0.000000	0.000000	3.000000	7.000000	0.000000
2072.375867	0.147844	0.612401	0.002009	74.256454	23.227079	117.812881	2.392192	0.000000	0.100474	0.000000	0.000000	0.000000	-0.608382	0.216202	0.062372	0.000000	0.000000	3.000000	7.000000	0.000000
2072.379201	0.145647	0.613068	0.002279	74.256454	23.227079	117.812881	2.392192	0.000000	0.100474	0.000000	0.000000	0.000000	-0.659032	0.200096	0.080858	0.000000	0.000000	3.000000	7.000000	0.000000
2072.382534	0.145647	0.613068	0.002279	74.256454	23.227079	117.812881	2.392192	0.000000	0.100474	0.000000	0.000000	0.000000	-0.659032	0.200096	0.080858	0.000000	0.000000	3.000000	7.000000	0.000000
2072.385867	0.145647	0.613068	0.002279	74.243195	24.399845	118.756966	2.282353	0.000000	0.113950	0.000000	0.000000	0.000000	-0.659032	0.200096	0.080858	0.000000	0.000000	3.000000	7.000000	0.000000
2072.389201	0.143322	0.613688	0.002662	74.243195	24.399845	118.756966	2.282353	0.000000	0.113950	0.000000	0.000000	0.000000	-0.697568	0.185892	0.114857	0.000000	0.000000	3.000000	7.000000	0.000000
2072.392534	0.143322	0.613688	0.002662	74.243195	24.399845	118.756966	2.282353	0.000000	0.113950	0.000000	0.000000	0.000000	-0.697568	0.185892	0.114857	0.000000	0.000000	3.000000	7.000000	0.000000
2072.395867	0.143322	0.613688	0.002662	74.191437	25.355186	119.484901	2.166092	0.000000	0.133093	0.000000	0.000000	0.000000	-0.697568	0.185892	0.114857	0.000000	0.000000	3.000000	7.000000	0.000000
2072.399201	0.140821	0.614287	0.003161	74.191437	25.355186	119.484901	2.166092	0.000000	0.133093	0.000000	0.000000	0.000000	-0.750386	0.179679	0.149872	0.000000	0.000000	3.000000	7.000000	0.000000
2072.402534	0.140821	0.614287	0.003161	74.191437	25.355186	119.484901	2.166092	0.000000	0.133093	0.000000	0.000000	0.000000	-0.750386	0.179679	0.149872	0.000000	0.000000	3.000000	7.000000	0.000000
2072.405867	0.140821	0.614287	0.003161	74.074860	26.110378	119.952385	2.041028	0.000000	0.158071	0.000000	0.000000	0.000000	-0.750386	0.179679	0.149872	0.000000	0.000000	3.000000	7.000000	0.000000
2072.409201	0.138087	0.614878	0.003832	74.074860	26.110378	119.952385	2.041028	0.000000	0.158071	0.000000	0.000000	0.000000	-0.819976	0.177435	0.201310	0.000000	0.000000	3.000000	7.000000	0.000000
2072.412534	0.138087	0.614878	0.003832	74.074860	26.110378	119.952385	2.041028	0.000000	0.158071	0.000000	0.000000	0.000000	-0.819976	0.177435	0.201310	0.000000	0.000000	3.000000	7.000000	0.000000
2072.415867	0.138087	0.614878	0.003832	73.935562	26.709188	120.380295	1.904366	0.000000	0.191623	0.000000	0.000000	0.000000	-0.819976	0.177435	0.201310	0.000000	0.000000	3.000000	7.000000	0.000000
2072.419201	0.135172	0.615456	0.004772	73.935562	26.709188	120.380295	1.904366	0.000000	0.191623	0.000000	0.000000	0.000000	-0.874450	0.173216	0.281762	0.000000	0.000000	3.000000	7.000000	0.000000
2072.422534	0.135172	0.615456	0.004772	73.935562	26.709188	120.380295	1.904366	0.000000	0.191623	0.000000	0.000000	0.000000	-0.874450	0.173216	0.281762	0.000000	0.000000	3.000000	7.000000	0.000000
2072.425867	0.135172	0.615456	0.004772	73.779663	27.230623	120.573456	1.758624	0.000000	0.238583	0.000000	0.000000	0.000000	-0.874450	0.173216	0.281762	0.000000	0.000000	3.000000	7.000000	0.000000
2072.429201	0.132046	0.616046	0.005974	73.779663	27.230623	120.573456	1.758624	0.000000	0.238583	0.000000	0.000000	0.000000	-0.937862	0.177080	0.360556	0.000000	0.000000	3.000000	7.000000	0.000000
2072.432534	0.132046	0.616046	0.005974	73.779663	27.230623	120.573456	1.758624	0.000000	0.238583	0.000000	0.000000	0.000000	-0.937862	0.177080	0.360556	0.000000	0.000000	3.000000	7.000000	0.000000
2072.435867	0.132046	0.616046	0.005974	73.592407	27.862089	120.632126	1.602314	0.000000	0.298676	0.000000	0.000000	0.000000	-0.937862	0.177080	0.360556	0.000000	0.000000	3.000000	7.000000	0.000000
2072.439201	0.128799	0.616689	0.007439	73.592407	27.862089	120.632126	1.602314	0.000000	0.298676	0.000000	0.000000	0.000000	-0.974223	0.192829	0.439577	0.000000	0.000000	3.000000	7.000000	0.000000
2072.442534	0.128799	0.616689	0.007439	73.592407	27.862089	120.632126	1.602314	0.000000	0.298676	0.000000	0.000000	0.000000	-0.974223	0.192829	0.439577	0.000000	0.000000	3.000000	7.000000	0.000000
2072.445867	0.128799	0.616689	0.007439	73.371529	28.825424	121.079491	1.439944	0.000000	0.371939	0.000000	0.000000	0.000000	-0.974223	0.192829	0.439577	0.000000	0.000000	3.000000	7.000000	0.000000
2072.449201	0.125510	0.617338	0.009134	73.371529	28.825424	121.079491	1.439944	0.000000	0.371939	0.000000	0.000000	0.000000	-0.986576	0.194876	0.508673	0.000000	0.000000	3.000000	7.000000	0.000000
2072.452534	0.125510	0.617338	0.009134	73.371529	28.825424	121.079491	1.439944	0.000000	0.371939	0.000000	0.000000	0.000000	-0.986576	0.194876	0.508673	0.000000	0.000000	3.000000	7.000000	0.000000
2072.455867	0.125510	0.617338	0.009134	73.212975	30.296722	122.371475	1.275514	0.000000	0.456718	0.000000	0.000000	0.000000	-0.986576	0.194876	0.508673	0.000000	0.000000	3.000000	7.000000	0.000000
2072.459201	0.122260	0.617975	0.010931	73.212975	30.296722	122.371475	1.275514	0.000000	0.456718	0.000000	0.000000	0.000000	-0.975201	0.191111	0.538918	0.000000	0.000000	3.000000	7.000000	0.000000
2072.462534	0.122260	0.617975	0.010931	73.212975	30.296722	122.371475	1.275514	0.000000	0.456718	0.000000	0.000000	0.000000	-0.975201	0.191111	0.538918	0.000000	0.000000	3.000000	7.000000	0.000000
2072.465867	0.122260	0.617975	0.010931	73.190132	32.402676	124.570602	1.112981	0.000000	0.546537	0.000000	0.000000	0.000000	-0.975201	0.191111	0.538918	0.000000	0.000000	3.000000	7.000000	0.000000
2072.469201	0.119136	0.618573	0.012815	73.190132	32.402676	124.570602	1.112981	0.000000	0.546537	0.000000	0.000000	0.000000	-0.937155	0.179292	0.565196	0.000000	0.000000	3.000000	7.000000	0.000000
2072.472534	0.119136	0.618573	0.012815	73.190132	32.402676	124.570602	1.112981	0.000000	0.546537	0.000000	0.000000	0.000000	-0.937155	0.179292	0.565196	0.000000	0.000000	3.000000	7.000000	0.000000
2072.475867	0.119136	0.618573	0.012815	73.277351	34.981110	126.936623	0.956789	0.000000	0.640737	0.000000	0.000000	0.000000	-0.937155	0.179292	0.565196	0.000000	0.000000	3.000000	7.000000	0.000000
2072.479201	0.116136	0.619084	0.014783	73.277351	34.981110	126.936623	0.956789	0.000000	0.640737	0.000000	0.000000	0.000000	-0.900037	0.153456	0.590419	0.000000	0.000000	3.000000	7.000000	0.000000
2072.482534	0.116136	0.619084	0.014783	73.277351	34.981110	126.936623	0.956789	0.000000	0.640737	0.000000	0.000000	0.000000	-0.900037	0.153456	0.590419	0.000000	0.000000	3.000000	7.000000	0.000000
2072.485867	0.116136	0.619084	0.014783	73.364990	37.593220	128.962982	0.806782	0.000000	0.739140	0.000000	0.000000	0.000000	-0.900037	0.153456	0.590419	0.000000	0.000000	3.000000	7.000000	0.000000
2072.489201	0.113224	0.619568	0.016893	73.364990	37.593220	128.962982	0.806782	0.000000	0.739140	0.000000	0.000000	0.000000	-0.873621	0.145182	0.632937	0.000000	0.000000	3.000000	7.000000	0.000000
2072.492534	0.113224	0.619568	0.016893	73.364990	37.593220	128.962982	0.806782	0.000000	0.739140	0.000000	0.000000	0.000000	-0.873621	0.145182	0.632937	0.000000	0.000000	3.000000	7.000000	0.000000
2072.495867	0.113224	0.619568	0.016893	73.465294	39.865364	130.723358	0.661179	0.000000	0.844629	0.000000	0.000000	0.000000	-0.873621	0.145182	0.632937	0.000000	0.000000	3.000000	7.000000	0.000000
2072.499201	0.110419	0.620005	0.019035	73.465294	39.865364	130.723358	0.661179	0.000000	0.844629	0.000000	0.000000	0.000000	-0.841382	0.130905	0.642861	0.000000	0.000000	3.000000	7.000000	0.000000
2072.502534	0.110419	0.620005	0.019035	73.465294	39.865364	130.723358	0.661179	0.000000	0.844629	0.000000	0.000000	0.000000	-0.841382	0.130905	0.642861	0.000000	0.000000	3.000000	7.000000	0.000000
2072.505867	0.110419	0.620005	0.019035	73.614128	41.594650	132.280823	0.520949	0.000000	0.951773	0.000000	0.000000	0.000000	-0.841382	0.130905	0.642861	0.000000	0.000000	3.000000	7.000000	0.000000
2072.509201	0.107735	0.620333	0.021164	73.614128	41.594650	132.280823	0.520949	0.000000	0.951773	0.000000	0.000000	0.000000	-0.805291	0.098470	0.638623	0.000000	0.000000	3.000000	7.000000	0.000000
2072.512534	0.107735	0.620333	0.021164	73.614128	41.594650	132.280823	0.520949	0.000000	0.951773	0.000000	0.000000	0.000000	-0.805291	0.098470	0.638623	0.000000	0.000000	3.000000	7.000000	0.000000
2072.515867	0.107735	0.620333	0.021164	73.841316	42.713871	133.385757	0.386734	0.000000	1.058210	0.000000	0.000000	0.000000	-0.805291	0.098470	0.638623	0.000000	0.000000	3.000000	7.000000	0.000000
2072.519201	0.105198	0.620572	0.023291	73.841316	42.713871	133.385757	0.386734	0.000000	1.058210	0.000000	0.000000	0.000000	-0.760996	0.071774	0.638034	0.000000	0.000000	3.000000	7.000000	0.000000
2072.522534	0.105198	0.620572	0.023291	73.841316	42.713871	133.385757	0.386734	0.000000	1.058210	0.000000	0.000000	0.000000	-0.760996	0.071774	0.638034	0.000000	0.000000	3.000000	7.000000	0.000000
2072.525867	0.105198	0.620572	0.023291	74.143494	43.330364	133.890289	0.259901	0.000000	1.164549	0.000000	0.000000	0.000000	-0.760996	0.071774	0.638034	0.000000	0.000000	3.000000	7.000000	0.000000
2072.529201	0.102887	0.620742	0.025329	74.143494	43.330364	133.890289	0.259901	0.000000	1.164549	0.000000	0.000000	0.000000	-0.693305	0.051066	0.611262	0.000000	0.000000	3.000000	7.000000	0.000000
2072.532534	0.102887	0.620742	0.025329	74.143494	43.330364	133.890289	0.259901	0.000000	1.164549	0.000000	0.000000	0.000000	-0.693305	0.051066	0.611262	0.000000	0.000000	3.000000	7.000000	0.000000
2072.535867	0.102887	0.620742	0.025329	74.429688	43.773037	134.100723	0.144350	0.000000	1.266426	0.000000	0.000000	0.000000	-0.693305	0.051066	0.611262	0.000000	0.000000	3.000000	7.000000	0.000000
2072.539201	0.100793	0.620876	0.027338	74.429688	43.773037	134.100723	0.144350	0.000000	1.266426	0.000000	0.000000	0.000000	-0.628124	0.040115	0.602853	0.000000	0.000000	3.000000	7.000000	0.000000
2072.542534	0.100793	0.620876	0.027338	74.429688	43.773037	134.100723	0.144350	0.000000	1.266426	0.000000	0.000000	0.000000	-0.628124	0.040115	0.602853	0.000000	0.000000	3.000000	7.000000	0.000000
2072.545867	0.100793	0.620876	0.027338	74.681656	44.105232	134.192947	0.039663	0.000000	1.366901	0.000000	0.000000	0.000000	-0.628124	0.040115	0.602853	0.000000	0.000000	3.000000	7.000000	0.000000
2072.549201	0.098819	0.620960	0.029303	74.681656	44.105232	134.192947	0.039663	0.000000	1.366901	0.000000	0.000000	0.000000	-0.592252	0.025203	0.589505	0.000000	0.000000	3.000000	7.000000	0.000000
2072.552534	0.098819	0.620960	0.029303	74.681656	44.105232	134.192947	0.039663	0.000000	1.366901	0.000000	0.000000	0.000000	-0.592252	0.025203	0.589505	0.000000	0.000000	3.000000	7.000000	0.000000
2072.555867	0.098819	0.620960	0.029303	74.896675	44.321594	134.289444	-0.059046	0.000000	1.465152	0.000000	0.000000	0.000000	-0.592252	0.025203	0.589505	0.000000	0.000000	3.000000	7.000000	0.000000
2072.559201	0.096954	0.621027	0.031283	74.896675	44.321594	134.289444	-0.059046	0.000000	1.465152	0.000000	0.000000	0.000000	-0.559639	0.020003	0.593872	0.000000	0.000000	3.000000	7.000000	0.000000
2072.562534	0.096954	0.621027	0.031283	74.896675	44.321594	134.289444	-0.059046	0.000000	1.465152	0.000000	0.000000	0.000000	-0.559639	0.020003	0.593872	0.000000	0.000000	3.000000	7.000000	0.000000
2072.565867	0.096954	0.621027	0.031283	75.072784	44.451859	134.481293	-0.152319	0.000000	1.564131	0.000000	0.000000	0.000000	-0.559639	0.020003	0.593872	0.000000	0.000000	3.000000	7.000000	0.000000
2072.569201	0.095191	0.621110	0.033246	75.072784	44.451859	134.481293	-0.152319	0.000000	1.564131	0.000000	0.000000	0.000000	-0.528670	0.025079	0.588932	0.000000	0.000000	3.000000	7.000000	0.000000
2072.572534	0.095191	0.621110	0.033246	75.072784	44.451859	134.481293	-0.152319	0.000000	1.564131	0.000000	0.000000	0.000000	-0.528670	0.025079	0.588932	0.000000	0.000000	3.000000	7.000000	0.000000
2072.575867	0.095191	0.621110	0.033246	75.180466	44.590508	134.734634	-0.240431	0.000000	1.662286	0.000000	0.000000	0.000000	-0.528670	0.025079	0.588932	0.000000	0.000000	3.000000	7.000000	0.000000
2072.579201	0.093617	0.621178	0.035123	75.180466	44.590508	134.734634	-0.240431	0.000000	1.662286	0.000000	0.000000	0.000000	-0.472283	0.020316	0.563167	0.000000	0.000000	3.000000	7.000000	0.000000
2072.582534	0.093617	0.621178	0.035123	75.180466	44.590508	134.734634	-0.240431	0.000000	1.662286	0.000000	0.000000	0.000000	-0.472283	0.020316	0.563167	0.000000	0.000000	3.000000	7.000000	0.000000
2072.585867	0.093617	0.621178	0.035123	75.244843	44.691364	134.852203	-0.319144	0.000000	1.756147	0.000000	0.000000	0.000000	-0.472283	0.020316	0.563167	0.000000	0.000000	3.000000	7.000000	0.000000
2072.589201	0.092321	0.621265	0.036866	75.244843	44.691364	134.852203	-0.319144	0.000000	1.756147	0.000000	0.000000	0.000000	-0.388696	0.026096	0.523063	0.000000	0.000000	3.000000	7.000000	0.000000
2072.592534	0.092321	0.621265	0.036866	75.244843	44.691364	134.852203	-0.319144	0.000000	1.756147	0.000000	0.000000	0.000000	-0.388696	0.026096	0.523063	0.000000	0.000000	3.000000	7.000000	0.000000
2072.595867	0.092321	0.621265	0.036866	75.282555	44.744980	134.933075	-0.383927	0.000000	1.843324	0.000000	0.000000	0.000000	-0.388696	0.026096	0.523063	0.000000	0.000000	3.000000	7.000000	0.000000
2072.599201	0.091413	0.621394	0.038387	75.282555	44.744980	134.933075	-0.383927	0.000000	1.843324	0.000000	0.000000	0.000000	-0.272520	0.038770	0.456069	0.000000	0.000000	3.000000	7.000000	0.000000
2072.602534	0.091413	0.621394	0.038387	75.282555	44.744980	134.933075	-0.383927	0.000000	1.843324	0.000000	0.000000	0.000000	-0.272520	0.038770	0.456069	0.000000	0.000000	3.000000	7.000000	0.000000
2072.605867	0.091413	0.621394	0.038387	75.284439	44.723656	134.984589	-0.429347	0.000000	1.919336	0.000000	0.000000	0.000000	-0.272520	0.038770	0.456069	0.000000	0.000000	3.000000	7.000000	0.000000
2072.609201	0.090939	0.621526	0.039648	75.284439	44.723656	134.984589	-0.429347	0.000000	1.919336	0.000000	0.000000	0.000000	-0.142310	0.039645	0.378452	0.000000	0.000000	3.000000	7.000000	0.000000
2072.612534	0.090939	0.621526	0.039648	75.284439	44.723656	134.984589	-0.429347	0.000000	1.919336	0.000000	0.000000	0.000000	-0.142310	0.039645	0.378452	0.000000	0.000000	3.000000	7.000000	0.000000
2072.615867	0.090939	0.621526	0.039648	75.273239	44.681850	134.962006	-0.453066	0.000000	1.982411	0.000000	0.000000	0.000000	-0.142310	0.039645	0.378452	0.000000	0.000000	3.000000	7.000000	0.000000
2072.619201	0.090939	0.621526	0.039648	75.273239	44.681850	134.962006	-0.453066	0.000000	1.982411	0.000000	0.000000	0.000000	-0.142310	0.039645	0.378452	0.000000	0.000000	3.000000	7.000000	0.000000
2072.622534	0.090919	0.621650	0.040610	75.273239	44.681850	134.962006	-0.453066	0.000000	1.982411	0.000000	0.000000	0.000000	-0.005783	0.037008	0.288615	0.000000	0.000000	3.000000	7.000000	0.000000
2072.625867	0.090919	0.621650	0.040610	75.280632	44.590767	134.799133	-0.453066	0.000000	1.982411	0.000000	0.000000	0.000000	-0.005783	0.037008	0.288615	0.000000	0.000000	3.000000	7.000000	0.000000
2072.629201	0.091359	0.621689	0.041276	75.280632	44.590767	134.799133	-0.453066	0.000000	1.982411	0.000000	0.000000	0.000000	0.131870	0.011914	0.199840	0.000000	0.000000	3.000000	7.000000	0.000000
2072.632534	0.091359	0.621689	0.041276	75.280632	44.590767	134.799133	-0.453066	0.000000	1.982411	0.000000	0.000000	0.000000	0.131870	0.011914	0.199840	0.000000	0.000000	3.000000	7.000000	0.000000
2072.635867	0.091359	0.621689	0.041276	75.355911	44.302391	134.312714	-0.432051	0.000000	2.063820	0.000000	0.000000	0.000000	0.131870	0.011914	0.199840	0.000000	0.000000	3.000000	7.000000	0.000000
2072.639201	0.091359	0.621689	0.041276	75.355911	44.302391	134.312714	-0.432051	0.000000	2.063820	0.000000	0.000000	0.000000	0.131870	0.011914	0.199840	0.000000	0.000000	3.000000	7.000000	0.000000
2072.642534	0.092106	0.621641	0.041611	75.355911	44.302391	134.312714	-0.432051	0.000000	2.063820	0.000000	0.000000	0.000000	0.224005	-0.014570	0.100267	0.000000	0.000000	3.000000	7.000000	0.000000
2072.645867	0.092106	0.621641	0.041611	75.558937	43.554611	133.155380	-0.432051	0.000000	2.063820	0.000000	0.000000	0.000000	0.224005	-0.014570	0.100267	0.000000	0.000000	3.000000	7.000000	0.000000
2072.649201	0.093155	0.621512	0.041588	75.558937	43.554611	133.155380	-0.432051	0.000000	2.063820	0.000000	0.000000	0.000000	0.314738	-0.038632	-0.006670	0.000000	0.000000	3.000000	7.000000	0.000000
2072.652534	0.093155	0.621512	0.041588	75.558937	43.554611	133.155380	-0.432051	0.000000	2.063820	0.000000	0.000000	0.000000	0.314738	-0.038632	-0.006670	0.000000	0.000000	3.000000	7.000000	0.000000
2072.655867	0.093155	0.621512	0.041588	75.881142	42.365822	131.351791	-0.342261	0.000000	2.079420	0.000000	0.000000	0.000000	0.314738	-0.038632	-0.006670	0.000000	0.000000	3.000000	7.000000	0.000000
2072.659201	0.094505	0.621228	0.041211	75.881142	42.365822	131.351791	-0.342261	0.000000	2.079420	0.000000	0.000000	0.000000	0.405097	-0.085262	-0.113263	0.000000	0.000000	3.000000	7.000000	0.000000
2072.662534	0.094505	0.621228	0.041211	75.881142	42.365822	131.351791	-0.342261	0.000000	2.079420	0.000000	0.000000	0.000000	0.405097	-0.085262	-0.113263	0.000000	0.000000	3.000000	7.000000	0.000000
2072.665867	0.094505	0.621228	0.041211	76.301682	40.705250	128.892227	-0.274745	0.000000	2.060543	0.000000	0.000000	0.000000	0.405097	-0.085262	-0.113263	0.000000	0.000000	3.000000	7.000000	0.000000
2072.669201	0.096137	0.620877	0.040515	76.301682	40.705250	128.892227	-0.274745	0.000000	2.060543	0.000000	0.000000	0.000000	0.489421	-0.105400	-0.208845	0.000000	0.000000	3.000000	7.000000	0.000000
2072.672534	0.096137	0.620877	0.040515	76.301682	40.705250	128.892227	-0.274745	0.000000	2.060543	0.000000	0.000000	0.000000	0.489421	-0.105400	-0.208845	0.000000	0.000000	3.000000	7.000000	0.000000
2072.675867	0.096137	0.620877	0.040515	76.783279	38.560078	125.841072	-0.193174	0.000000	2.025735	0.000000	0.000000	0.000000	0.489421	-0.105400	-0.208845	0.000000	0.000000	3.000000	7.000000	0.000000
2072.679201	0.098004	0.620423	0.039538	76.783279	38.560078	125.841072	-0.193174	0.000000	2.025735	0.000000	0.000000	0.000000	0.560278	-0.136054	-0.292950	0.000000	0.000000	3.000000	7.000000	0.000000
2072.682534	0.098004	0.620423	0.039538	76.783279	38.560078	125.841072	-0.193174	0.000000	2.025735	0.000000	0.000000	0.000000	0.560278	-0.136054	-0.292950	0.000000	0.000000	3.000000	7.000000	0.000000
2072.685867	0.098004	0.620423	0.039538	77.296555	35.958389	122.415405	-0.099795	0.000000	1.976910	0.000000	0.000000	0.000000	0.560278	-0.136054	-0.292950	0.000000	0.000000	3.000000	7.000000	0.000000
2072.689201	0.100127	0.619868	0.038273	77.296555	35.958389	122.415405	-0.099795	0.000000	1.976910	0.000000	0.000000	0.000000	0.636855	-0.166620	-0.379466	0.000000	0.000000	3.000000	7.000000	0.000000
2072.692534	0.100127	0.619868	0.038273	77.296555	35.958389	122.415405	-0.099795	0.000000	1.976910	0.000000	0.000000	0.000000	0.636855	-0.166620	-0.379466	0.000000	0.000000	3.000000	7.000000	0.000000
2072.695867	0.100127	0.619868	0.038273	77.807472	32.922886	119.245979	0.006348	0.000000	1.913666	0.000000	0.000000	0.000000	0.636855	-0.166620	-0.379466	0.000000	0.000000	3.000000	7.000000	0.000000
2072.699201	0.102463	0.619243	0.036778	77.807472	32.922886	119.245979	0.006348	0.000000	1.913666	0.000000	0.000000	0.000000	0.700960	-0.187392	-0.448510	0.000000	0.000000	3.000000	7.000000	0.000000
2072.702534	0.102463	0.619243	0.036778	77.807472	32.922886	119.245979	0.006348	0.000000	1.913666	0.000000	0.000000	0.000000	0.700960	-0.187392	-0.448510	0.000000	0.000000	3.000000	7.000000	0.000000
2072.705867	0.102463	0.619243	0.036778	78.293427	29.343767	116.287590	0.123174	0.000000	1.838914	0.000000	0.000000	0.000000	0.700960	-0.187392	-0.448510	0.000000	0.000000	3.000000	7.000000	0.000000
2072.709201	0.104916	0.618597	0.035075	78.293427	29.343767	116.287590	0.123174	0.000000	1.838914	0.000000	0.000000	0.000000	0.735876	-0.193830	-0.510879	0.000000	0.000000	3.000000	7.000000	0.000000
2072.712534	0.104916	0.618597	0.035075	78.293427	29.343767	116.287590	0.123174	0.000000	1.838914	0.000000	0.000000	0.000000	0.735876	-0.193830	-0.510879	0.000000	0.000000	3.000000	7.000000	0.000000
2072.715867	0.104916	0.618597	0.035075	78.720207	25.206381	112.840927	0.245820	0.000000	1.753768	0.000000	0.000000	0.000000	0.735876	-0.193830	-0.510879	0.000000	0.000000	3.000000	7.000000	0.000000
2072.719201	0.107568	0.617954	0.033223	78.720207	25.206381	112.840927	0.245820	0.000000	1.753768	0.000000	0.000000	0.000000	0.795381	-0.192861	-0.555748	0.000000	0.000000	3.000000	7.000000	0.000000
2072.722534	0.107568	0.617954	0.033223	78.720207	25.206381	112.840927	0.245820	0.000000	1.753768	0.000000	0.000000	0.000000	0.795381	-0.192861	-0.555748	0.000000	0.000000	3.000000	7.000000	0.000000
2072.725867	0.107568	0.617954	0.033223	79.060059	20.579794	108.576485	0.378384	0.000000	1.661143	0.000000	0.000000	0.000000	0.795381	-0.192861	-0.555748	0.000000	0.000000	3.000000	7.000000	0.000000
2072.729201	0.110303	0.617371	0.031377	79.060059	20.579794	108.576485	0.378384	0.000000	1.661143	0.000000	0.000000	0.000000	0.820570	-0.174766	-0.553651	0.000000	0.000000	3.000000	7.000000	0.000000
2072.732534	0.110303	0.617371	0.031377	79.060059	20.579794	108.576485	0.378384	0.000000	1.661143	0.000000	0.000000	0.000000	0.820570	-0.174766	-0.553651	0.000000	0.000000	3.000000	7.000000	0.000000
2072.735867	0.110303	0.617371	0.031377	79.272186	15.663224	103.414642	0.515146	0.000000	1.568868	0.000000	0.000000	0.000000	0.820570	-0.174766	-0.553651	0.000000	0.000000	3.000000	7.000000	0.000000
2072.739201	0.113010	0.616869	0.029579	79.272186	15.663224	103.414642	0.515146	0.000000	1.568868	0.000000	0.000000	0.000000	0.812047	-0.150818	-0.539441	0.000000	0.000000	3.000000	7.000000	0.000000
2072.742534	0.113010	0.616869	0.029579	79.272186	15.663224	103.414642	0.515146	0.000000	1.568868	0.000000	0.000000	0.000000	0.812047	-0.150818	-0.539441	0.000000	0.000000	3.000000	7.000000	0.000000
2072.745867	0.113010	0.616869	0.029579	79.306458	10.965443	98.117065	0.650487	0.000000	1.478961	0.000000	0.000000	0.000000	0.812047	-0.150818	-0.539441	0.000000	0.000000	3.000000	7.000000	0.000000
2072.749201	0.115710	0.616473	0.027815	79.306458	10.965443	98.117065	0.650487	0.000000	1.478961	0.000000	0.000000	0.000000	0.810221	-0.118805	-0.529196	0.000000	0.000000	3.000000	7.000000	0.000000
2072.752534	0.115710	0.616473	0.027815	79.306458	10.965443	98.117065	0.650487	0.000000	1.478961	0.000000	0.000000	0.000000	0.810221	-0.118805	-0.529196	0.000000	0.000000	3.000000	7.000000	0.000000
2072.755867	0.115710	0.616473	0.027815	79.160591	7.114116	93.913177	0.785524	0.000000	1.390762	0.000000	0.000000	0.000000	0.810221	-0.118805	-0.529196	0.000000	0.000000	3.000000	7.000000	0.000000
2072.759201	0.118427	0.616136	0.026074	79.160591	7.114116	93.913177	0.785524	0.000000	1.390762	0.000000	0.000000	0.000000	0.815086	-0.101002	-0.522417	0.000000	0.000000	3.000000	7.000000	0.000000
2072.762534	0.118427	0.616136	0.026074	79.160591	7.114116	93.913177	0.785524	0.000000	1.390762	0.000000	0.000000	0.000000	0.815086	-0.101002	-0.522417	0.000000	0.000000	3.000000	7.000000	0.000000
2072.765867	0.118427	0.616136	0.026074	78.920540	4.322992	91.321953	0.921371	0.000000	1.303692	0.000000	0.000000	0.000000	0.815086	-0.101002	-0.522417	0.000000	0.000000	3.000000	7.000000	0.000000
2072.769201	0.121117	0.615861	0.024276	78.920540	4.322992	91.321953	0.921371	0.000000	1.303692	0.000000	0.000000	0.000000	0.806901	-0.082643	-0.539238	0.000000	0.000000	3.000000	7.000000	0.000000
2072.772534	0.121117	0.615861	0.024276	78.920540	4.322992	91.321953	0.921371	0.000000	1.303692	0.000000	0.000000	0.000000	0.806901	-0.082643	-0.539238	0.000000	0.000000	3.000000	7.000000	0.000000
2072.775867	0.121117	0.615861	0.024276	78.664223	2.355045	89.675552	1.055855	0.000000	1.213819	0.000000	0.000000	0.000000	0.806901	-0.082643	-0.539238	0.000000	0.000000	3.000000	7.000000	0.000000
2072.779201	0.123791	0.615631	0.022470	78.664223	2.355045	89.675552	1.055855	0.000000	1.213819	0.000000	0.000000	0.000000	0.802049	-0.068770	-0.542059	0.000000	0.000000	3.000000	7.000000	0.000000
2072.782534	0.123791	0.615631	0.022470	78.664223	2.355045	89.675552	1.055855	0.000000	1.213819	0.000000	0.000000	0.000000	0.802049	-0.068770	-0.542059	0.000000	0.000000	3.000000	7.000000	0.000000
2072.785867	0.123791	0.615631	0.022470	78.396439	0.973569	88.448059	1.189530	0.000000	1.123476	0.000000	0.000000	0.000000	0.802049	-0.068770	-0.542059	0.000000	0.000000	3.000000	7.000000	0.000000
2072.789201	0.126437	0.615507	0.020704	78.396439	0.973569	88.448059	1.189530	0.000000	1.123476	0.000000	0.000000	0.000000	0.793914	-0.037205	-0.529732	0.000000	0.000000	3.000000	7.000000	0.000000
2072.792534	0.126437	0.615507	0.020704	78.396439	0.973569	88.448059	1.189530	0.000000	1.123476	0.000000	0.000000	0.000000	0.793914	-0.037205	-0.529732	0.000000	0.000000	3.000000	7.000000	0.000000
2072.795867	0.126437	0.615507	0.020704	78.136780	0.003148	87.378754	1.321849	0.000000	1.035187	0.000000	0.000000	0.000000	0.793914	-0.037205	-0.529732	0.000000	0.000000	3.000000	7.000000	0.000000
2072.799201	0.128932	0.615501	0.019054	78.136780	0.003148	87.378754	1.321849	0.000000	1.035187	0.000000	0.000000	0.000000	0.748513	-0.001935	-0.494875	0.000000	0.000000	3.000000	7.000000	0.000000
2072.802534	0.128932	0.615501	0.019054	78.136780	0.003148	87.378754	1.321849	0.000000	1.035187	0.000000	0.000000	0.000000	0.748513	-0.001935	-0.494875	0.000000	0.000000	3.000000	7.000000	0.000000
2072.805867	0.128932	0.615501	0.019054	77.877853	-0.600386	87.126007	1.446601	0.000000	0.952708	0.000000	0.000000	0.000000	0.748513	-0.001935	-0.494875	0.000000	0.000000	3.000000	7.000000	0.000000
2072.809201	0.131206	0.615617	0.017609	77.877853	-0.600386	87.126007	1.446601	0.000000	0.952708	0.000000	0.000000	0.000000	0.682057	0.034896	-0.433559	0.000000	0.000000	3.000000	7.000000	0.000000
2072.812534	0.131206	0.615617	0.017609	77.877853	-0.600386	87.126007	1.446601	0.000000	0.952708	0.000000	0.000000	0.000000	0.682057	0.034896	-0.433559	0.000000	0.000000	3.000000	7.000000	0.000000
2072.815867	0.131206	0.615617	0.017609	77.662453	-0.907975	87.353325	1.560277	0.000000	0.880448	0.000000	0.000000	0.000000	0.682057	0.034896	-0.433559	0.000000	0.000000	3.000000	7.000000	0.000000
2072.819201	0.133258	0.615837	0.016357	77.662453	-0.907975	87.353325	1.560277	0.000000	0.880448	0.000000	0.000000	0.000000	0.615745	0.065837	-0.375697	0.000000	0.000000	3.000000	7.000000	0.000000
2072.822534	0.133258	0.615837	0.016357	77.662453	-0.907975	87.353325	1.560277	0.000000	0.880448	0.000000	0.000000	0.000000	0.615745	0.065837	-0.375697	0.000000	0.000000	3.000000	7.000000	0.000000
2072.825867	0.133258	0.615837	0.016357	77.499069	-0.906045	87.821098	1.662902	0.000000	0.817832	0.000000	0.000000	0.000000	0.615745	0.065837	-0.375697	0.000000	0.000000	3.000000	7.000000	0.000000
2072.829201	0.135147	0.616174	0.015235	77.499069	-0.906045	87.821098	1.662902	0.000000	0.817832	0.000000	0.000000	0.000000	0.566811	0.101108	-0.336589	0.000000	0.000000	3.000000	7.000000	0.000000
2072.832534	0.135147	0.616174	0.015235	77.499069	-0.906045	87.821098	1.662902	0.000000	0.817832	0.000000	0.000000	0.000000	0.566811	0.101108	-0.336589	0.000000	0.000000	3.000000	7.000000	0.000000
2072.835867	0.135147	0.616174	0.015235	77.397041	-0.519658	88.541893	1.757370	0.000000	0.761734	0.000000	0.000000	0.000000	0.566811	0.101108	-0.336589	0.000000	0.000000	3.000000	7.000000	0.000000
2072.839201	0.136857	0.616576	0.014178	77.397041	-0.519658	88.541893	1.757370	0.000000	0.761734	0.000000	0.000000	0.000000	0.512743	0.120728	-0.317048	0.000000	0.000000	3.000000	7.000000	0.000000
2072.842534	0.136857	0.616576	0.014178	77.397041	-0.519658	88.541893	1.757370	0.000000	0.761734	0.000000	0.000000	0.000000	0.512743	0.120728	-0.317048	0.000000	0.000000	3.000000	7.000000	0.000000
2072.845867	0.136857	0.616576	0.014178	77.341957	-0.070139	89.147408	1.842827	0.000000	0.708892	0.000000	0.000000	0.000000	0.512743	0.120728	-0.317048	0.000000	0.000000	3.000000	7.000000	0.000000
2072.849201	0.138443	0.616958	0.013133	77.341957	-0.070139	89.147408	1.842827	0.000000	0.708892	0.000000	0.000000	0.000000	0.476059	0.114489	-0.313537	0.000000	0.000000	3.000000	7.000000	0.000000
2072.852534	0.138443	0.616958	0.013133	77.341957	-0.070139	89.147408	1.842827	0.000000	0.708892	0.000000	0.000000	0.000000	0.476059	0.114489	-0.313537	0.000000	0.000000	3.000000	7.000000	0.000000
2072.855867	0.138443	0.616958	0.013133	77.334785	0.418686	89.762131	1.922171	0.000000	0.656636	0.000000	0.000000	0.000000	0.476059	0.114489	-0.313537	0.000000	0.000000	3.000000	7.000000	0.000000
2072.859201	0.139935	0.617287	0.011945	77.334785	0.418686	89.762131	1.922171	0.000000	0.656636	0.000000	0.000000	0.000000	0.447444	0.098780	-0.356362	0.000000	0.000000	3.000000	7.000000	0.000000
2072.862534	0.139935	0.617287	0.011945	77.334785	0.418686	89.762131	1.922171	0.000000	0.656636	0.000000	0.000000	0.000000	0.447444	0.098780	-0.356362	0.000000	0.000000	3.000000	7.000000	0.000000
2072.865867	0.139935	0.617287	0.011945	77.356079	0.898652	90.395454	1.996745	0.000000	0.597243	0.000000	0.000000	0.000000	0.447444	0.098780	-0.356362	0.000000	0.000000	3.000000	7.000000	0.000000
2072.869201	0.141406	0.617530	0.010626	77.356079	0.898652	90.395454	1.996745	0.000000	0.597243	0.000000	0.000000	0.000000	0.441255	0.072824	-0.395559	0.000000	0.000000	3.000000	7.000000	0.000000
2072.872534	0.141406	0.617530	0.010626	77.356079	0.898652	90.395454	1.996745	0.000000	0.597243	0.000000	0.000000	0.000000	0.441255	0.072824	-0.395559	0.000000	0.000000	3.000000	7.000000	0.000000
2072.875867	0.141406	0.617530	0.010626	77.384666	1.226359	90.828712	2.070287	0.000000	0.531316	0.000000	0.000000	0.000000	0.441255	0.072824	-0.395559	0.000000	0.000000	3.000000	7.000000	0.000000
2072.879201	0.142861	0.617653	0.009118	77.384666	1.226359	90.828712	2.070287	0.000000	0.531316	0.000000	0.000000	0.000000	0.436469	0.036962	-0.452383	0.000000	0.000000	3.000000	7.000000	0.000000
2072.882534	0.142861	0.617653	0.009118	77.384666	1.226359	90.828712	2.070287	0.000000	0.531316	0.000000	0.000000	0.000000	0.436469	0.036962	-0.452383	0.000000	0.000000	3.000000	7.000000	0.000000
2072.885867	0.142861	0.617653	0.009118	77.420799	1.403592	90.925377	2.143032	0.000000	0.455919	0.000000	0.000000	0.000000	0.436469	0.036962	-0.452383	0.000000	0.000000	3.000000	7.000000	0.000000
2072.889201	0.144367	0.617656	0.007491	77.420799	1.403592	90.925377	2.143032	0.000000	0.455919	0.000000	0.000000	0.000000	0.451943	0.000844	-0.488306	0.000000	0.000000	3.000000	7.000000	0.000000
2072.892534	0.144367	0.617656	0.007491	77.420799	1.403592	90.925377	2.143032	0.000000	0.455919	0.000000	0.000000	0.000000	0.451943	0.000844	-0.488306	0.000000	0.000000	3.000000	7.000000	0.000000
2072.895867	0.144367	0.617656	0.007491	77.470642	1.575465	90.869476	2.218356	0.000000	0.374535	0.000000	0.000000	0.000000	0.451943	0.000844	-0.488306	0.000000	0.000000	3.000000	7.000000	0.000000
2072.899201	0.145877	0.617565	0.005748	77.470642	1.575465	90.869476	2.218356	0.000000	0.374535	0.000000	0.000000	0.000000	0.452828	-0.027316	-0.522793	0.000000	0.000000	3.000000	7.000000	0.000000
2072.902534	0.145877	0.617565	0.005748	77.470642	1.575465	90.869476	2.218356	0.000000	0.374535	0.000000	0.000000	0.000000	0.452828	-0.027316	-0.522793	0.000000	0.000000	3.000000	7.000000	0.000000
2072.905867	0.145877	0.617565	0.005748	77.497902	1.779264	90.948395	2.293827	0.000000	0.287403	0.000000	0.000000	0.000000	0.452828	-0.027316	-0.522793	0.000000	0.000000	3.000000	7.000000	0.000000
2072.909201	0.147353	0.617347	0.003935	77.497902	1.779264	90.948395	2.293827	0.000000	0.287403	0.000000	0.000000	0.000000	0.443046	-0.065362	-0.543802	0.000000	0.000000	3.000000	7.000000	0.000000
2072.912534	0.147353	0.617347	0.003935	77.497902	1.779264	90.948395	2.293827	0.000000	0.287403	0.000000	0.000000	0.000000	0.443046	-0.065362	-0.543802	0.000000	0.000000	3.000000	7.000000	0.000000
2072.915867	0.147353	0.617347	0.003935	77.441711	2.116435	91.521454	2.367668	0.000000	0.196769	0.000000	0.000000	0.000000	0.443046	-0.065362	-0.543802	0.000000	0.000000	3.000000	7.000000	0.000000
2072.919201	0.148774	0.617108	0.002207	77.441711	2.116435	91.521454	2.367668	0.000000	0.196769	0.000000	0.000000	0.000000	0.426314	-0.071783	-0.518471	0.000000	0.000000	3.000000	7.000000	0.000000
2072.922534	0.148774	0.617108	0.002207	77.441711	2.116435	91.521454	2.367668	0.000000	0.196769	0.000000	0.000000	0.000000	0.426314	-0.071783	-0.518471	0.000000	0.000000	3.000000	7.000000	0.000000
2072.925867	0.148774	0.617108	0.002207	77.251938	2.641397	93.058411	2.438721	0.000000	0.110357	0.000000	0.000000	0.000000	0.426314	-0.071783	-0.518471	0.000000	0.000000	3.000000	7.000000	0.000000
2072.929201	0.150149	0.616788	0.000513	77.251938	2.641397	93.058411	2.438721	0.000000	0.110357	0.000000	0.000000	0.000000	0.412262	-0.095826	-0.508258	0.000000	0.000000	3.000000	7.000000	0.000000
2072.932534	0.150149	0.616788	0.000513	77.251938	2.641397	93.058411	2.438721	0.000000	0.110357	0.000000	0.000000	0.000000	0.412262	-0.095826	-0.508258	0.000000	0.000000	3.000000	7.000000	0.000000
2072.935867	0.150149	0.616788	0.000513	76.975601	3.240067	94.942406	2.507431	0.000000	0.025647	0.000000	0.000000	0.000000	0.412262	-0.095826	-0.508258	0.000000	0.000000	3.000000	7.000000	0.000000
2072.939201	0.151570	0.616455	-0.001155	76.975601	3.240067	94.942406	2.507431	0.000000	0.025647	0.000000	0.000000	0.000000	0.426486	-0.099975	-0.500322	0.000000	0.000000	3.000000	7.000000	0.000000
2072.942534	0.151570	0.616455	-0.001155	76.975601	3.240067	94.942406	2.507431	0.000000	0.025647	0.000000	0.000000	0.000000	0.426486	-0.099975	-0.500322	0.000000	0.000000	3.000000	7.000000	0.000000
2072.945867	0.151570	0.616455	-0.001155	76.677544	3.836688	96.498299	2.578511	0.000000	-0.057740	0.000000	0.000000	0.000000	0.426486	-0.099975	-0.500322	0.000000	0.000000	3.000000	7.000000	0.000000
2072.949201	0.153048	0.616095	-0.002841	76.677544	3.836688	96.498299	2.578511	0.000000	-0.057740	0.000000	0.000000	0.000000	0.443410	-0.108014	-0.505941	0.000000	0.000000	3.000000	7.000000	0.000000
2072.952534	0.153048	0.616095	-0.002841	76.677544	3.836688	96.498299	2.578511	0.000000	-0.057740	0.000000	0.000000	0.000000	0.443410	-0.108014	-0.505941	0.000000	0.000000	3.000000	7.000000	0.000000
2072.955867	0.153048	0.616095	-0.002841	76.375999	4.449169	97.488197	2.652413	0.000000	-0.142063	0.000000	0.000000	0.000000	0.443410	-0.108014	-0.505941	0.000000	0.000000	3.000000	7.000000	0.000000
2072.959201	0.154515	0.615663	-0.004532	76.375999	4.449169	97.488197	2.652413	0.000000	-0.142063	0.000000	0.000000	0.000000	0.440140	-0.129705	-0.507082	0.000000	0.000000	3.000000	7.000000	0.000000
2072.962534	0.154515	0.615663	-0.004532	76.375999	4.449169	97.488197	2.652413	0.000000	-0.142063	0.000000	0.000000	0.000000	0.440140	-0.129705	-0.507082	0.000000	0.000000	3.000000	7.000000	0.000000
2072.965867	0.154515	0.615663	-0.004532	76.059433	5.067458	97.884598	2.725770	0.000000	-0.226577	0.000000	0.000000	0.000000	0.440140	-0.129705	-0.507082	0.000000	0.000000	3.000000	7.000000	0.000000
2072.969201	0.155976	0.615250	-0.006213	76.059433	5.067458	97.884598	2.725770	0.000000	-0.226577	0.000000	0.000000	0.000000	0.438188	-0.123864	-0.504383	0.000000	0.000000	3.000000	7.000000	0.000000
2072.972534	0.155976	0.615250	-0.006213	76.059433	5.067458	97.884598	2.725770	0.000000	-0.226577	0.000000	0.000000	0.000000	0.438188	-0.123864	-0.504383	0.000000	0.000000	3.000000	7.000000	0.000000
2072.975867	0.155976	0.615250	-0.006213	75.734016	5.654184	98.197227	2.798801	0.000000	-0.310641	0.000000	0.000000	0.000000	0.438188	-0.123864	-0.504383	0.000000	0.000000	3.000000	7.000000	0.000000
2072.979201	0.157407	0.614811	-0.007884	75.734016	5.654184	98.197227	2.798801	0.000000	-0.310641	0.000000	0.000000	0.000000	0.429213	-0.131744	-0.501369	0.000000	0.000000	3.000000	7.000000	0.000000
2072.982534	0.157407	0.614811	-0.007884	75.734016	5.654184	98.197227	2.798801	0.000000	-0.310641	0.000000	0.000000	0.000000	0.429213	-0.131744	-0.501369	0.000000	0.000000	3.000000	7.000000	0.000000
2072.985867	0.157407	0.614811	-0.007884	75.405632	6.240606	98.623772	2.870337	0.000000	-0.394202	0.000000	0.000000	0.000000	0.429213	-0.131744	-0.501369	0.000000	0.000000	3.000000	7.000000	0.000000
2072.989201	0.158810	0.614398	-0.009471	75.405632	6.240606	98.623772	2.870337	0.000000	-0.394202	0.000000	0.000000	0.000000	0.421044	-0.123883	-0.476024	0.000000	0.000000	3.000000	7.000000	0.000000
2072.992534	0.158810	0.614398	-0.009471	75.405632	6.240606	98.623772	2.870337	0.000000	-0.394202	0.000000	0.000000	0.000000	0.421044	-0.123883	-0.476024	0.000000	0.000000	3.000000	7.000000	0.000000
2072.995867	0.158810	0.614398	-0.009471	75.070992	6.820785	99.203003	2.940511	0.000000	-0.473539	0.000000	0.000000	0.000000	0.421044	-0.123883	-0.476024	0.000000	0.000000	3.000000	7.000000	0.000000
2072.999201	0.160227	0.613959	-0.011062	75.070992	6.820785	99.203003	2.940511	0.000000	-0.473539	0.000000	0.000000	0.000000	0.425166	-0.131654	-0.477428	0.000000	0.000000	3.000000	7.000000	0.000000
2073.002534	0.160227	0.613959	-0.011062	75.070992	6.820785	99.203003	2.940511	0.000000	-0.473539	0.000000	0.000000	0.000000	0.425166	-0.131654	-0.477428	0.000000	0.000000	3.000000	7.000000	0.000000
2073.005867	0.160227	0.613959	-0.011062	74.718391	7.245084	99.749268	3.011372	0.000000	-0.553111	0.000000	0.000000	0.000000	0.425166	-0.131654	-0.477428	0.000000	0.000000	3.000000	7.000000	0.000000
2073.009201	0.161715	0.613514	-0.012569	74.718391	7.245084	99.749268	3.011372	0.000000	-0.553111	0.000000	0.000000	0.000000	0.446196	-0.133422	-0.451971	0.000000	0.000000	3.000000	7.000000	0.000000
2073.012534	0.161715	0.613514	-0.012569	74.718391	7.245084	99.749268	3.011372	0.000000	-0.553111	0.000000	0.000000	0.000000	0.446196	-0.133422	-0.451971	0.000000	0.000000	3.000000	7.000000	0.000000
2073.015867	0.161715	0.613514	-0.012569	74.345764	7.372991	99.926491	3.085737	0.000000	-0.628439	0.000000	0.000000	0.000000	0.446196	-0.133422	-0.451971	0.000000	0.000000	3.000000	7.000000	0.000000
2073.019201	0.163241	0.613096	-0.014014	74.345764	7.372991	99.926491	3.085737	0.000000	-0.628439	0.000000	0.000000	0.000000	0.457797	-0.125454	-0.433587	0.000000	0.000000	3.000000	7.000000	0.000000
2073.022534	0.163241	0.613096	-0.014014	74.345764	7.372991	99.926491	3.085737	0.000000	-0.628439	0.000000	0.000000	0.000000	0.457797	-0.125454	-0.433587	0.000000	0.000000	3.000000	7.000000	0.000000
2073.025867	0.163241	0.613096	-0.014014	73.967827	7.265024	99.890839	3.162036	0.000000	-0.700704	0.000000	0.000000	0.000000	0.457797	-0.125454	-0.433587	0.000000	0.000000	3.000000	7.000000	0.000000
2073.029201	0.164757	0.612717	-0.015338	73.967827	7.265024	99.890839	3.162036	0.000000	-0.700704	0.000000	0.000000	0.000000	0.454919	-0.113560	-0.397056	0.000000	0.000000	3.000000	7.000000	0.000000
2073.032534	0.164757	0.612717	-0.015338	73.967827	7.265024	99.890839	3.162036	0.000000	-0.700704	0.000000	0.000000	0.000000	0.454919	-0.113560	-0.397056	0.000000	0.000000	3.000000	7.000000	0.000000
2073.035867	0.164757	0.612717	-0.015338	73.600441	7.012041	99.729927	3.237857	0.000000	-0.766880	0.000000	0.000000	0.000000	0.454919	-0.113560	-0.397056	0.000000	0.000000	3.000000	7.000000	0.000000
2073.039201	0.166217	0.612391	-0.016478	73.600441	7.012041	99.729927	3.237857	0.000000	-0.766880	0.000000	0.000000	0.000000	0.437968	-0.097737	-0.342163	0.000000	0.000000	3.000000	7.000000	0.000000
2073.042534	0.166217	0.612391	-0.016478	73.600441	7.012041	99.729927	3.237857	0.000000	-0.766880	0.000000	0.000000	0.000000	0.437968	-0.097737	-0.342163	0.000000	0.000000	3.000000	7.000000	0.000000
2073.045867	0.166217	0.612391	-0.016478	73.257950	6.691037	99.368553	3.310852	0.000000	-0.823907	0.000000	0.000000	0.000000	0.437968	-0.097737	-0.342163	0.000000	0.000000	3.000000	7.000000	0.000000
2073.049201	0.167649	0.612138	-0.017428	73.257950	6.691037	99.368553	3.310852	0.000000	-0.823907	0.000000	0.000000	0.000000	0.429734	-0.076078	-0.285036	0.000000	0.000000	3.000000	7.000000	0.000000
2073.052534	0.167649	0.612138	-0.017428	73.257950	6.691037	99.368553	3.310852	0.000000	-0.823907	0.000000	0.000000	0.000000	0.429734	-0.076078	-0.285036	0.000000	0.000000	3.000000	7.000000	0.000000
2073.055867	0.167649	0.612138	-0.017428	72.953087	6.411379	98.992546	3.382474	0.000000	-0.871413	0.000000	0.000000	0.000000	0.429734	-0.076078	-0.285036	0.000000	0.000000	3.000000	7.000000	0.000000
2073.059201	0.169010	0.611975	-0.018247	72.953087	6.411379	98.992546	3.382474	0.000000	-0.871413	0.000000	0.000000	0.000000	0.408146	-0.048809	-0.245680	0.000000	0.000000	3.000000	7.000000	0.000000
2073.062534	0.169010	0.611975	-0.018247	72.953087	6.411379	98.992546	3.382474	0.000000	-0.871413	0.000000	0.000000	0.000000	0.408146	-0.048809	-0.245680	0.000000	0.000000	3.000000	7.000000	0.000000
2073.065867	0.169010	0.611975	-0.018247	72.684868	6.227244	98.648277	3.450498	0.000000	-0.912360	0.000000	0.000000	0.000000	0.408146	-0.048809	-0.245680	0.000000	0.000000	3.000000	7.000000	0.000000
2073.069201	0.170244	0.611852	-0.018894	72.684868	6.227244	98.648277	3.450498	0.000000	-0.912360	0.000000	0.000000	0.000000	0.370137	-0.036980	-0.194091	0.000000	0.000000	3.000000	7.000000	0.000000
2073.072534	0.170244	0.611852	-0.018894	72.684868	6.227244	98.648277	3.450498	0.000000	-0.912360	0.000000	0.000000	0.000000	0.370137	-0.036980	-0.194091	0.000000	0.000000	3.000000	7.000000	0.000000
2073.075867	0.170244	0.611852	-0.018894	72.461884	6.137430	98.214294	3.512188	0.000000	-0.944708	0.000000	0.000000	0.000000	0.370137	-0.036980	-0.194091	0.000000	0.000000	3.000000	7.000000	0.000000
2073.079201	0.171347	0.611787	-0.019444	72.461884	6.137430	98.214294	3.512188	0.000000	-0.944708	0.000000	0.000000	0.000000	0.330964	-0.019520	-0.164873	0.000000	0.000000	3.000000	7.000000	0.000000
2073.082534	0.171347	0.611787	-0.019444	72.461884	6.137430	98.214294	3.512188	0.000000	-0.944708	0.000000	0.000000	0.000000	0.330964	-0.019520	-0.164873	0.000000	0.000000	3.000000	7.000000	0.000000
2073.085867	0.171347	0.611787	-0.019444	72.299339	6.115111	97.939827	3.567348	0.000000	-0.972187	0.000000	0.000000	0.000000	0.330964	-0.019520	-0.164873	0.000000	0.000000	3.000000	7.000000	0.000000
2073.089201	0.172261	0.611754	-0.019863	72.299339	6.115111	97.939827	3.567348	0.000000	-0.972187	0.000000	0.000000	0.000000	0.274299	-0.009753	-0.125635	0.000000	0.000000	3.000000	7.000000	0.000000
2073.092534	0.172261	0.611754	-0.019863	72.299339	6.115111	97.939827	3.567348	0.000000	-0.972187	0.000000	0.000000	0.000000	0.274299	-0.009753	-0.125635	0.000000	0.000000	3.000000	7.000000	0.000000
2073.095867	0.172261	0.611754	-0.019863	72.247780	6.091423	97.748581	3.613065	0.000000	-0.993126	0.000000	0.000000	0.000000	0.274299	-0.009753	-0.125635	0.000000	0.000000	3.000000	7.000000	0.000000
2073.099201	0.172261	0.611754	-0.019863	72.247780	6.091423	97.748581	3.613065	0.000000	-0.993126	0.000000	0.000000	0.000000	0.274299	-0.009753	-0.125635	0.000000	0.000000	3.000000	7.000000	0.000000
2073.102534	0.172994	0.611741	-0.020195	72.247780	6.091423	97.748581	3.613065	0.000000	-0.993126	0.000000	0.000000	0.000000	0.219725	-0.003944	-0.099637	0.000000	0.000000	3.000000	7.000000	0.000000
2073.105867	0.172994	0.611741	-0.020195	72.258858	6.150733	97.721176	3.613065	0.000000	-0.993126	0.000000	0.000000	0.000000	0.219725	-0.003944	-0.099637	0.000000	0.000000	3.000000	7.000000	0.000000
2073.109201	0.173613	0.611767	-0.020449	72.258858	6.150733	97.721176	3.613065	0.000000	-0.993126	0.000000	0.000000	0.000000	0.185708	0.007716	-0.076394	0.000000	0.000000	3.000000	7.000000	0.000000
2073.112534	0.173613	0.611767	-0.020449	72.258858	6.150733	97.721176	3.613065	0.000000	-0.993126	0.000000	0.000000	0.000000	0.185708	0.007716	-0.076394	0.000000	0.000000	3.000000	7.000000	0.000000
2073.115867	0.173613	0.611767	-0.020449	72.276070	6.196158	97.699692	3.680637	0.000000	-1.022465	0.000000	0.000000	0.000000	0.185708	0.007716	-0.076394	0.000000	0.000000	3.000000	7.000000	0.000000
2073.119201	0.173613	0.611767	-0.020449	72.276070	6.196158	97.699692	3.680637	0.000000	-1.022465	0.000000	0.000000	0.000000	0.185708	0.007716	-0.076394	0.000000	0.000000	3.000000	7.000000	0.000000
2073.122534	0.174128	0.611793	-0.020663	72.276070	6.196158	97.699692	3.680637	0.000000	-1.022465	0.000000	0.000000	0.000000	0.154519	0.007682	-0.064255	0.000000	0.000000	3.000000	7.000000	0.000000
2073.125867	0.174128	0.611793	-0.020663	72.271317	6.252787	97.702576	3.680637	0.000000	-1.022465	0.000000	0.000000	0.000000	0.154519	0.007682	-0.064255	0.000000	0.000000	3.000000	7.000000	0.000000
2073.129201	0.174128	0.611793	-0.020663	72.271317	6.252787	97.702576	3.680637	0.000000	-1.022465	0.000000	0.000000	0.000000	0.154519	0.007682	-0.064255	0.000000	0.000000	3.000000	7.000000	0.000000
2073.132534	0.174128	0.611793	-0.020663	72.271317	6.252787	97.702576	3.680637	0.000000	-1.022465	0.000000	0.000000	0.000000	0.154519	0.007682	-0.064255	0.000000	0.000000	3.000000	7.000000	0.000000
2073.135867	0.174847	0.611903	-0.020728	72.260544	6.292897	97.710968	3.706390	0.000000	-1.033174	0.000000	0.000000	0.000000	0.215732	0.033208	-0.019424	0.000000	0.000000	3.000000	7.000000	0.000000
2073.139201	0.174847	0.611903	-0.020728	72.260544	6.292897	97.710968	3.706390	0.000000	-1.033174	0.000000	0.000000	0.000000	0.000002	0.000002	-0.000000	0.000000	0.000000	3.000000	7.000000	0.000000
2073.142534	0.174847	0.611903	-0.020728	72.260544	6.292897	97.710968	3.706390	0.000000	-1.033174	0.000000	0.000000	0.000000	0.000002	0.000002	-0.000000	0.000000	0.000000	3.000000	7.000000	0.000000
2073.145867	0.174847	0.611903	-0.020728	72.248024	6.305390	97.727448	3.742345	0.000000	-1.036411	0.000000	0.000000	0.000000	0.000002	0.000002	-0.000000	0.000000	0.000000	3.000000	7.000000	0.000000
2073.149201	0.174847	0.611903	-0.020728	72.248024	6.305390	97.727448	3.742345	0.000000	-1.036411	0.000000	0.000000	0.000000	0.000002	0.000002	-0.000000	0.000000	0.000000	3.000000	7.000000	0.000000
2073.152534	0.174939	0.612027	-0.020499	72.248024	6.305390	97.727448	3.742345	0.000000	-1.036411	0.000000	0.000000	0.000000	0.027513	0.037173	0.068682	0.000000	0.000000	3.000000	7.000000	0.000000
2073.155867	0.174939	0.612027	-0.020499	72.235962	6.287473	97.733414	3.742345	0.000000	-1.036411	0.000000	0.000000	0.000000	0.027513	0.037173	0.068682	0.000000	0.000000	3.000000	7.000000	0.000000
2073.159201	0.174939	0.612027	-0.020499	72.235962	6.287473	97.733414	3.742345	0.000000	-1.036411	0.000000	0.000000	0.000000	0.027513	0.037173	0.068682	0.000000	0.000000	3.000000	7.000000	0.000000
2073.162534	0.174939	0.612027	-0.020499	72.235962	6.287473	97.733414	3.742345	0.000000	-1.036411	0.000000	0.000000	0.000000	0.027513	0.037173	0.068682	0.000000	0.000000	3.000000	7.000000	0.000000
2073.165867	0.174635	0.612341	-0.019632	72.206238	6.302618	97.814766	3.746931	0.000000	-1.024964	0.000000	0.000000	0.000000	-0.090964	0.094022	0.260065	0.000000	0.000000	3.000000	7.000000	0.000000
2073.169201	0.174635	0.612341	-0.019632	72.206238	6.302618	97.814766	3.746931	0.000000	-1.024964	0.000000	0.000000	0.000000	-0.000001	0.000002	0.000000	0.000000	0.000000	3.000000	7.000000	0.000000
2073.172534	0.174635	0.612341	-0.019632	72.206238	6.302618	97.814766	3.746931	0.000000	-1.024964	0.000000	0.000000	0.000000	-0.000001	0.000002	0.000000	0.000000	0.000000	3.000000	7.000000	0.000000
2073.175867	0.174635	0.612341	-0.019632	72.188271	6.423743	98.074783	3.731771	0.000000	-0.981620	0.000000	0.000000	0.000000	-0.000001	0.000002	0.000000	0.000000	0.000000	3.000000	7.000000	0.000000
2073.179201	0.174635	0.612341	-0.019632	72.188271	6.423743	98.074783	3.731771	0.000000	-0.981620	0.000000	0.000000	0.000000	-0.000001	0.000002	0.000000	0.000000	0.000000	3.000000	7.000000	0.000000
2073.182534	0.174242	0.612543	-0.019048	72.188271	6.423743	98.074783	3.731771	0.000000	-0.981620	0.000000	0.000000	0.000000	-0.118017	0.060664	0.175302	0.000000	0.000000	3.000000	7.000000	0.000000
2073.185867	0.174242	0.612543	-0.019048	72.181976	6.660451	98.519302	3.731771	0.000000	-0.981620	0.000000	0.000000	0.000000	-0.118017	0.060664	0.175302	0.000000	0.000000	3.000000	7.000000	0.000000
2073.189201	0.173767	0.612752	-0.018363	72.181976	6.660451	98.519302	3.731771	0.000000	-0.981620	0.000000	0.000000	0.000000	-0.142566	0.062706	0.205377	0.000000	0.000000	3.000000	7.000000	0.000000
2073.192534	0.173767	0.612752	-0.018363	72.181976	6.660451	98.519302	3.731771	0.000000	-0.981620	0.000000	0.000000	0.000000	-0.142566	0.062706	0.205377	0.000000	0.000000	3.000000	7.000000	0.000000
2073.195867	0.173767	0.612752	-0.018363	72.191551	6.994076	99.112907	3.688340	0.000000	-0.918173	0.000000	0.000000	0.000000	-0.142566	0.062706	0.205377	0.000000	0.000000	3.000000	7.000000	0.000000
2073.199201	0.173767	0.612752	-0.018363	72.191551	6.994076	99.112907	3.688340	0.000000	-0.918173	0.000000	0.000000	0.000000	-0.142566	0.062706	0.205377	0.000000	0.000000	3.000000	7.000000	0.000000
2073.202534	0.173272	0.612974	-0.017725	72.191551	6.994076	99.112907	3.688340	0.000000	-0.918173	0.000000	0.000000	0.000000	-0.148400	0.066537	0.191689	0.000000	0.000000	3.000000	7.000000	0.000000
2073.205867	0.173272	0.612974	-0.017725	72.228233	7.440852	99.870514	3.688340	0.000000	-0.918173	0.000000	0.000000	0.000000	-0.148400	0.066537	0.191689	0.000000	0.000000	3.000000	7.000000	0.000000
2073.209201	0.172764	0.613156	-0.017115	72.228233	7.440852	99.870514	3.688340	0.000000	-0.918173	0.000000	0.000000	0.000000	-0.152309	0.054877	0.182740	0.000000	0.000000	3.000000	7.000000	0.000000
2073.212534	0.172764	0.613156	-0.017115	72.228233	7.440852	99.870514	3.688340	0.000000	-0.918173	0.000000	0.000000	0.000000	-0.152309	0.054877	0.182740	0.000000	0.000000	3.000000	7.000000	0.000000
2073.215867	0.172764	0.613156	-0.017115	72.303558	7.953058	100.721970	3.638222	0.000000	-0.855769	0.000000	0.000000	0.000000	-0.152309	0.054877	0.182740	0.000000	0.000000	3.000000	7.000000	0.000000
2073.219201	0.172764	0.613156	-0.017115	72.303558	7.953058	100.721970	3.638222	0.000000	-0.855769	0.000000	0.000000	0.000000	-0.152309	0.054877	0.182740	0.000000	0.000000	3.000000	7.000000	0.000000
2073.222534	0.172278	0.613274	-0.016635	72.303558	7.953058	100.721970	3.638222	0.000000	-0.855769	0.000000	0.000000	0.000000	-0.146027	0.035302	0.144207	0.000000	0.000000	3.000000	7.000000	0.000000
2073.225867	0.172278	0.613274	-0.016635	72.388466	8.518793	101.639473	3.638222	0.000000	-0.855769	0.000000	0.000000	0.000000	-0.146027	0.035302	0.144207	0.000000	0.000000	3.000000	7.000000	0.000000
2073.229201	0.171807	0.613307	-0.016297	72.388466	8.518793	101.639473	3.638222	0.000000	-0.855769	0.000000	0.000000	0.000000	-0.141255	0.009910	0.101352	0.000000	0.000000	3.000000	7.000000	0.000000
2073.232534	0.171807	0.613307	-0.016297	72.388466	8.518793	101.639473	3.638222	0.000000	-0.855769	0.000000	0.000000	0.000000	-0.141255	0.009910	0.101352	0.000000	0.000000	3.000000	7.000000	0.000000
2073.235867	0.171807	0.613307	-0.016297	72.452011	9.094188	102.546654	3.590342	0.000000	-0.814842	0.000000	0.000000	0.000000	-0.141255	0.009910	0.101352	0.000000	0.000000	3.000000	7.000000	0.000000
2073.239201	0.171351	0.613321	-0.015982	72.452011	9.094188	102.546654	3.590342	0.000000	-0.814842	0.000000	0.000000	0.000000	-0.136840	0.004069	0.094390	0.000000	0.000000	3.000000	7.000000	0.000000
2073.242534	0.171351	0.613321	-0.015982	72.452011	9.094188	102.546654	3.590342	0.000000	-0.814842	0.000000	0.000000	0.000000	-0.136840	0.004069	0.094390	0.000000	0.000000	3.000000	7.000000	0.000000
2073.245867	0.171351	0.613321	-0.015982	72.497620	9.574911	103.318237	3.567535	0.000000	-0.799110	0.000000	0.000000	0.000000	-0.136840	0.004069	0.094390	0.000000	0.000000	3.000000	7.000000	0.000000
2073.249201	0.170903	0.613328	-0.015646	72.497620	9.574911	103.318237	3.567535	0.000000	-0.799110	0.000000	0.000000	0.000000	-0.134375	0.002116	0.101003	0.000000	0.000000	3.000000	7.000000	0.000000
2073.252534	0.170903	0.613328	-0.015646	72.497620	9.574911	103.318237	3.567535	0.000000	-0.799110	0.000000	0.000000	0.000000	-0.134375	0.002116	0.101003	0.000000	0.000000	3.000000	7.000000	0.000000
2073.255867	0.170903	0.613328	-0.015646	72.516891	9.918898	103.900352	3.545139	0.000000	-0.782276	0.000000	0.000000	0.000000	-0.134375	0.002116	0.101003	0.000000	0.000000	3.000000	7.000000	0.000000
2073.259201	0.170903	0.613328	-0.015646	72.516891	9.918898	103.900352	3.545139	0.000000	-0.782276	0.000000	0.000000	0.000000	-0.134375	0.002116	0.101003	0.000000	0.000000	3.000000	7.000000	0.000000
2073.262534	0.170447	0.613381	-0.015204	72.516891	9.918898	103.900352	3.545139	0.000000	-0.782276	0.000000	0.000000	0.000000	-0.136854	0.015844	0.132352	0.000000	0.000000	3.000000	7.000000	0.000000
2073.265867	0.170447	0.613381	-0.015204	72.514458	10.160004	104.349487	3.545139	0.000000	-0.782276	0.000000	0.000000	0.000000	-0.136854	0.015844	0.132352	0.000000	0.000000	3.000000	7.000000	0.000000
2073.269201	0.169963	0.613486	-0.014583	72.514458	10.160004	104.349487	3.545139	0.000000	-0.782276	0.000000	0.000000	0.000000	-0.145210	0.031550	0.186416	0.000000	0.000000	3.000000	7.000000	0.000000
2073.272534	0.169963	0.613486	-0.014583	72.514458	10.160004	104.349487	3.545139	0.000000	-0.782276	0.000000	0.000000	0.000000	-0.145210	0.031550	0.186416	0.000000	0.000000	3.000000	7.000000	0.000000
2073.275867	0.169963	0.613486	-0.014583	72.528519	10.344893	104.732742	3.498128	0.000000	-0.729148	0.000000	0.000000	0.000000	-0.145210	0.031550	0.186416	0.000000	0.000000	3.000000	7.000000	0.000000
2073.279201	0.169963	0.613486	-0.014583	72.528519	10.344893	104.732742	3.498128	0.000000	-0.729148	0.000000	0.000000	0.000000	-0.145210	0.031550	0.186416	0.000000	0.000000	3.000000	7.000000	0.000000
2073.282534	0.169513	0.613643	-0.013806	72.528519	10.344893	104.732742	3.498128	0.000000	-0.729148	0.000000	0.000000	0.000000	-0.134935	0.047249	0.233185	0.000000	0.000000	3.000000	7.000000	0.000000
2073.285867	0.169513	0.613643	-0.013806	72.640297	10.481809	105.085609	3.498128	0.000000	-0.729148	0.000000	0.000000	0.000000	-0.134935	0.047249	0.233185	0.000000	0.000000	3.000000	7.000000	0.000000
2073.289201	0.169081	0.613762	-0.012976	72.640297	10.481809	105.085609	3.498128	0.000000	-0.729148	0.000000	0.000000	0.000000	-0.129480	0.035547	0.248933	0.000000	0.000000	3.000000	7.000000	0.000000
2073.292534	0.169081	0.613762	-0.012976	72.640297	10.481809	105.085609	3.498128	0.000000	-0.729148	0.000000	0.000000	0.000000	-0.129480	0.035547	0.248933	0.000000	0.000000	3.000000	7.000000	0.000000
2073.295867	0.169081	0.613762	-0.012976	72.893883	10.539759	105.380234	3.454060	0.000000	-0.648795	0.000000	0.000000	0.000000	-0.129480	0.035547	0.248933	0.000000	0.000000	3.000000	7.000000	0.000000
2073.299201	0.169081	0.613762	-0.012976	72.893883	10.539759	105.380234	3.454060	0.000000	-0.648795	0.000000	0.000000	0.000000	-0.129480	0.035547	0.248933	0.000000	0.000000	3.000000	7.000000	0.000000
2073.302534	0.168607	0.613847	-0.012190	72.893883	10.539759	105.380234	3.454060	0.000000	-0.648795	0.000000	0.000000	0.000000	-0.142343	0.025652	0.235664	0.000000	0.000000	3.000000	7.000000	0.000000
2073.305867	0.168607	0.613847	-0.012190	73.234138	10.477919	105.543701	3.454060	0.000000	-0.648795	0.000000	0.000000	0.000000	-0.142343	0.025652	0.235664	0.000000	0.000000	3.000000	7.000000	0.000000
2073.309201	0.168059	0.613867	-0.011403	73.234138	10.477919	105.543701	3.454060	0.000000	-0.648795	0.000000	0.000000	0.000000	-0.164395	0.006053	0.236329	0.000000	0.000000	3.000000	7.000000	0.000000
2073.312534	0.168059	0.613867	-0.011403	73.234138	10.477919	105.543701	3.454060	0.000000	-0.648795	0.000000	0.000000	0.000000	-0.164395	0.006053	0.236329	0.000000	0.000000	3.000000	7.000000	0.000000
2073.315867	0.168059	0.613867	-0.011403	73.576630	10.262347	105.508293	3.402937	0.000000	-0.570130	0.000000	0.000000	0.000000	-0.164395	0.006053	0.236329	0.000000	0.000000	3.000000	7.000000	0.000000
2073.319201	0.168059	0.613867	-0.011403	73.576630	10.262347	105.508293	3.402937	0.000000	-0.570130	0.000000	0.000000	0.000000	-0.164395	0.006053	0.236329	0.000000	0.000000	3.000000	7.000000	0.000000
2073.322534	0.167435	0.613887	-0.010682	73.576630	10.262347	105.508293	3.402937	0.000000	-0.570130	0.000000	0.000000	0.000000	-0.187035	0.005923	0.216184	0.000000	0.000000	3.000000	7.000000	0.000000
2073.325867	0.167435	0.613887	-0.010682	73.884056	9.927893	105.301414	3.402937	0.000000	-0.570130	0.000000	0.000000	0.000000	-0.187035	0.005923	0.216184	0.000000	0.000000	3.000000	7.000000	0.000000
2073.329201	0.166765	0.613894	-0.010082	73.884056	9.927893	105.301414	3.402937	0.000000	-0.570130	0.000000	0.000000	0.000000	-0.201023	0.001964	0.180057	0.000000	0.000000	3.000000	7.000000	0.000000
2073.332534	0.166765	0.613894	-0.010082	73.884056	9.927893	105.301414	3.402937	0.000000	-0.570130	0.000000	0.000000	0.000000	-0.201023	0.001964	0.180057	0.000000	0.000000	3.000000	7.000000	0.000000
2073.335867	0.166765	0.613894	-0.010082	74.145668	9.593742	105.001213	3.338261	0.000000	-0.504090	0.000000	0.000000	0.000000	-0.201023	0.001964	0.180057	0.000000	0.000000	3.000000	7.000000	0.000000
2073.339201	0.166765	0.613894	-0.010082	74.145668	9.593742	105.001213	3.338261	0.000000	-0.504090	0.000000	0.000000	0.000000	-0.201023	0.001964	0.180057	0.000000	0.000000	3.000000	7.000000	0.000000
2073.342534	0.166065	0.613868	-0.009625	74.145668	9.593742	105.001213	3.338261	0.000000	-0.504090	0.000000	0.000000	0.000000	-0.210063	-0.007859	0.137141	0.000000	0.000000	3.000000	7.000000	0.000000
2073.345867	0.166065	0.613868	-0.009625	74.370018	9.452404	104.991875	3.338261	0.000000	-0.504090	0.000000	0.000000	0.000000	-0.210063	-0.007859	0.137141	0.000000	0.000000	3.000000	7.000000	0.000000
2073.349201	0.165282	0.613848	-0.009258	74.370018	9.452404	104.991875	3.338261	0.000000	-0.504090	0.000000	0.000000	0.000000	-0.234779	-0.005886	0.110003	0.000000	0.000000	3.000000	7.000000	0.000000
2073.352534	0.165282	0.613848	-0.009258	74.370018	9.452404	104.991875	3.338261	0.000000	-0.504090	0.000000	0.000000	0.000000	-0.234779	-0.005886	0.110003	0.000000	0.000000	3.000000	7.000000	0.000000
2073.355867	0.165282	0.613848	-0.009258	74.556915	9.647535	105.390854	3.264121	0.000000	-0.462899	0.000000	0.000000	0.000000	-0.234779	-0.005886	0.110003	0.000000	0.000000	3.000000	7.000000	0.000000
2073.359201	0.165282	0.613848	-0.009258	74.556915	9.647535	105.390854	3.264121	0.000000	-0.462899	0.000000	0.000000	0.000000	-0.234779	-0.005886	0.110003	0.000000	0.000000	3.000000	7.000000	0.000000
2073.362534	0.164437	0.613867	-0.008930	74.556915	9.647535	105.390854	3.264121	0.000000	-0.462899	0.000000	0.000000	0.000000	-0.253648	0.005856	0.098287	0.000000	0.000000	3.000000	7.000000	0.000000
2073.365867	0.164437	0.613867	-0.008930	74.712761	10.176061	106.101311	3.264121	0.000000	-0.462899	0.000000	0.000000	0.000000	-0.253648	0.005856	0.098287	0.000000	0.000000	3.000000	7.000000	0.000000
2073.369201	0.163559	0.613926	-0.008560	74.712761	10.176061	106.101311	3.264121	0.000000	-0.462899	0.000000	0.000000	0.000000	-0.263420	0.017605	0.111231	0.000000	0.000000	3.000000	7.000000	0.000000
2073.372534	0.163559	0.613926	-0.008560	74.712761	10.176061	106.101311	3.264121	0.000000	-0.462899	0.000000	0.000000	0.000000	-0.263420	0.017605	0.111231	0.000000	0.000000	3.000000	7.000000	0.000000
2073.375867	0.163559	0.613926	-0.008560	74.827415	10.946877	106.816780	3.177943	0.000000	-0.427979	0.000000	0.000000	0.000000	-0.263420	0.017605	0.111231	0.000000	0.000000	3.000000	7.000000	0.000000
2073.379201	0.162613	0.614011	-0.008175	74.827415	10.946877	106.816780	3.177943	0.000000	-0.427979	0.000000	0.000000	0.000000	-0.283732	0.025425	0.115244	0.000000	0.000000	3.000000	7.000000	0.000000
2073.382534	0.162613	0.614011	-0.008175	74.827415	10.946877	106.816780	3.177943	0.000000	-0.427979	0.000000	0.000000	0.000000	-0.283732	0.025425	0.115244	0.000000	0.000000	3.000000	7.000000	0.000000
2073.385867	0.162613	0.614011	-0.008175	74.886909	11.967174	107.499908	3.130654	0.000000	-0.408772	0.000000	0.000000	0.000000	-0.283732	0.025425	0.115244	0.000000	0.000000	3.000000	7.000000	0.000000
2073.389201	0.161578	0.614122	-0.007771	74.886909	11.967174	107.499908	3.130654	0.000000	-0.408772	0.000000	0.000000	0.000000	-0.310468	0.033250	0.121428	0.000000	0.000000	3.000000	7.000000	0.000000
2073.392534	0.161578	0.614122	-0.007771	74.886909	11.967174	107.499908	3.130654	0.000000	-0.408772	0.000000	0.000000	0.000000	-0.310468	0.033250	0.121428	0.000000	0.000000	3.000000	7.000000	0.000000
2073.395867	0.161578	0.614122	-0.007771	74.926048	13.168654	108.512489	3.078910	0.000000	-0.388534	0.000000	0.000000	0.000000	-0.310468	0.033250	0.121428	0.000000	0.000000	3.000000	7.000000	0.000000
2073.399201	0.160435	0.614233	-0.007330	74.926048	13.168654	108.512489	3.078910	0.000000	-0.388534	0.000000	0.000000	0.000000	-0.342808	0.033261	0.132132	0.000000	0.000000	3.000000	7.000000	0.000000
2073.402534	0.160435	0.614233	-0.007330	74.926048	13.168654	108.512489	3.078910	0.000000	-0.388534	0.000000	0.000000	0.000000	-0.342808	0.033261	0.132132	0.000000	0.000000	3.000000	7.000000	0.000000
2073.405867	0.160435	0.614233	-0.007330	74.962097	14.412200	109.783485	3.021775	0.000000	-0.366512	0.000000	0.000000	0.000000	-0.342808	0.033261	0.132132	0.000000	0.000000	3.000000	7.000000	0.000000
2073.409201	0.159134	0.614350	-0.006863	74.962097	14.412200	109.783485	3.021775	0.000000	-0.366512	0.000000	0.000000	0.000000	-0.390467	0.035231	0.140304	0.000000	0.000000	3.000000	7.000000	0.000000
2073.412534	0.159134	0.614350	-0.006863	74.962097	14.412200	109.783485	3.021775	0.000000	-0.366512	0.000000	0.000000	0.000000	-0.390467	0.035231	0.140304	0.000000	0.000000	3.000000	7.000000	0.000000
2073.415867	0.159134	0.614350	-0.006863	74.986969	15.536755	110.881783	2.956697	0.000000	-0.343128	0.000000	0.000000	0.000000	-0.390467	0.035231	0.140304	0.000000	0.000000	3.000000	7.000000	0.000000
2073.419201	0.157693	0.614422	-0.006451	74.986969	15.536755	110.881783	2.956697	0.000000	-0.343128	0.000000	0.000000	0.000000	-0.432371	0.021519	0.123560	0.000000	0.000000	3.000000	7.000000	0.000000
2073.422534	0.157693	0.614422	-0.006451	74.986969	15.536755	110.881783	2.956697	0.000000	-0.343128	0.000000	0.000000	0.000000	-0.432371	0.021519	0.123560	0.000000	0.000000	3.000000	7.000000	0.000000
2073.425867	0.157693	0.614422	-0.006451	75.008194	16.458574	111.594757	2.884635	0.000000	-0.322535	0.000000	0.000000	0.000000	-0.432371	0.021519	0.123560	0.000000	0.000000	3.000000	7.000000	0.000000
2073.429201	0.156117	0.614467	-0.006081	75.008194	16.458574	111.594757	2.884635	0.000000	-0.322535	0.000000	0.000000	0.000000	-0.472581	0.013704	0.110822	0.000000	0.000000	3.000000	7.000000	0.000000
2073.432534	0.156117	0.614467	-0.006081	75.008194	16.458574	111.594757	2.884635	0.000000	-0.322535	0.000000	0.000000	0.000000	-0.472581	0.013704	0.110822	0.000000	0.000000	3.000000	7.000000	0.000000
2073.435867	0.156117	0.614467	-0.006081	75.025620	17.085829	111.752609	2.805871	0.000000	-0.304064	0.000000	0.000000	0.000000	-0.472581	0.013704	0.110822	0.000000	0.000000	3.000000	7.000000	0.000000
2073.439201	0.154339	0.614474	-0.005681	75.025620	17.085829	111.752609	2.805871	0.000000	-0.304064	0.000000	0.000000	0.000000	-0.533672	0.001930	0.120150	0.000000	0.000000	3.000000	7.000000	0.000000
2073.442534	0.154339	0.614474	-0.005681	75.025620	17.085829	111.752609	2.805871	0.000000	-0.304064	0.000000	0.000000	0.000000	-0.533672	0.001930	0.120150	0.000000	0.000000	3.000000	7.000000	0.000000
2073.445867	0.154339	0.614474	-0.005681	75.041168	17.446917	111.668625	2.716925	0.000000	-0.284039	0.000000	0.000000	0.000000	-0.533672	0.001930	0.120150	0.000000	0.000000	3.000000	7.000000	0.000000
2073.449201	0.152376	0.614460	-0.005335	75.041168	17.446917	111.668625	2.716925	0.000000	-0.284039	0.000000	0.000000	0.000000	-0.588874	-0.003993	0.103845	0.000000	0.000000	3.000000	7.000000	0.000000
2073.452534	0.152376	0.614460	-0.005335	75.041168	17.446917	111.668625	2.716925	0.000000	-0.284039	0.000000	0.000000	0.000000	-0.588874	-0.003993	0.103845	0.000000	0.000000	3.000000	7.000000	0.000000
2073.455867	0.152376	0.614460	-0.005335	75.062660	17.658506	111.505295	2.618780	0.000000	-0.266732	0.000000	0.000000	0.000000	-0.588874	-0.003993	0.103845	0.000000	0.000000	3.000000	7.000000	0.000000
2073.459201	0.150259	0.614421	-0.005029	75.062660	17.658506	111.505295	2.618780	0.000000	-0.266732	0.000000	0.000000	0.000000	-0.635096	-0.011889	0.091544	0.000000	0.000000	3.000000	7.000000	0.000000
2073.462534	0.150259	0.614421	-0.005029	75.062660	17.658506	111.505295	2.618780	0.000000	-0.266732	0.000000	0.000000	0.000000	-0.635096	-0.011889	0.091544	0.000000	0.000000	3.000000	7.000000	0.000000
2073.465867	0.150259	0.614421	-0.005029	75.089272	17.981184	111.482208	2.512930	0.000000	-0.251474	0.000000	0.000000	0.000000	-0.635096	-0.011889	0.091544	0.000000	0.000000	3.000000	7.000000	0.000000
2073.469201	0.148033	0.614348	-0.004849	75.089272	17.981184	111.482208	2.512930	0.000000	-0.251474	0.000000	0.000000	0.000000	-0.667702	-0.021788	0.054068	0.000000	0.000000	3.000000	7.000000	0.000000
2073.472534	0.148033	0.614348	-0.004849	75.089272	17.981184	111.482208	2.512930	0.000000	-0.251474	0.000000	0.000000	0.000000	-0.667702	-0.021788	0.054068	0.000000	0.000000	3.000000	7.000000	0.000000
2073.475867	0.148033	0.614348	-0.004849	75.121597	18.758034	111.984314	2.401647	0.000000	-0.242463	0.000000	0.000000	0.000000	-0.667702	-0.021788	0.054068	0.000000	0.000000	3.000000	7.000000	0.000000
2073.479201	0.145855	0.614262	-0.004829	75.121597	18.758034	111.984314	2.401647	0.000000	-0.242463	0.000000	0.000000	0.000000	-0.653258	-0.025881	0.005995	0.000000	0.000000	3.000000	7.000000	0.000000
2073.482534	0.145855	0.614262	-0.004829	75.121597	18.758034	111.984314	2.401647	0.000000	-0.242463	0.000000	0.000000	0.000000	-0.653258	-0.025881	0.005995	0.000000	0.000000	3.000000	7.000000	0.000000
2073.485867	0.145855	0.614262	-0.004829	75.149780	20.132311	113.272270	2.292771	0.000000	-0.241464	0.000000	0.000000	0.000000	-0.653258	-0.025881	0.005995	0.000000	0.000000	3.000000	7.000000	0.000000
2073.489201	0.143859	0.614136	-0.005002	75.149780	20.132311	113.272270	2.292771	0.000000	-0.241464	0.000000	0.000000	0.000000	-0.598903	-0.037818	-0.051733	0.000000	0.000000	3.000000	7.000000	0.000000
2073.492534	0.143859	0.614136	-0.005002	75.149780	20.132311	113.272270	2.292771	0.000000	-0.241464	0.000000	0.000000	0.000000	-0.598903	-0.037818	-0.051733	0.000000	0.000000	3.000000	7.000000	0.000000
2073.495867	0.143859	0.614136	-0.005002	75.149643	21.922476	115.099579	2.192954	0.000000	-0.250086	0.000000	0.000000	0.000000	-0.598903	-0.037818	-0.051733	0.000000	0.000000	3.000000	7.000000	0.000000
2073.499201	0.141873	0.614022	-0.005236	75.149643	21.922476	115.099579	2.192954	0.000000	-0.250086	0.000000	0.000000	0.000000	-0.595776	-0.034166	-0.070296	0.000000	0.000000	3.000000	7.000000	0.000000
2073.502534	0.141873	0.614022	-0.005236	75.149643	21.922476	115.099579	2.192954	0.000000	-0.250086	0.000000	0.000000	0.000000	-0.595776	-0.034166	-0.070296	0.000000	0.000000	3.000000	7.000000	0.000000
2073.505867	0.141873	0.614022	-0.005236	75.117432	23.841236	117.110237	2.093657	0.000000	-0.261802	0.000000	0.000000	0.000000	-0.595776	-0.034166	-0.070296	0.000000	0.000000	3.000000	7.000000	0.000000
2073.509201	0.139898	0.613972	-0.005458	75.117432	23.841236	117.110237	2.093657	0.000000	-0.261802	0.000000	0.000000	0.000000	-0.592620	-0.014900	-0.066504	0.000000	0.000000	3.000000	7.000000	0.000000
2073.512534	0.139898	0.613972	-0.005458	75.117432	23.841236	117.110237	2.093657	0.000000	-0.261802	0.000000	0.000000	0.000000	-0.592620	-0.014900	-0.066504	0.000000	0.000000	3.000000	7.000000	0.000000
2073.515867	0.139898	0.613972	-0.005458	75.056061	25.603790	118.941666	1.994887	0.000000	-0.272886	0.000000	0.000000	0.000000	-0.592620	-0.014900	-0.066504	0.000000	0.000000	3.000000	7.000000	0.000000
2073.519201	0.137928	0.613948	-0.005606	75.056061	25.603790	118.941666	1.994887	0.000000	-0.272886	0.000000	0.000000	0.000000	-0.590972	-0.007237	-0.044366	0.000000	0.000000	3.000000	7.000000	0.000000
2073.522534	0.137928	0.613948	-0.005606	75.056061	25.603790	118.941666	1.994887	0.000000	-0.272886	0.000000	0.000000	0.000000	-0.590972	-0.007237	-0.044366	0.000000	0.000000	3.000000	7.000000	0.000000
2073.525867	0.137928	0.613948	-0.005606	74.979980	27.054186	120.604309	1.896392	0.000000	-0.280280	0.000000	0.000000	0.000000	-0.590972	-0.007237	-0.044366	0.000000	0.000000	3.000000	7.000000	0.000000
2073.529201	0.135953	0.613982	-0.005711	74.979980	27.054186	120.604309	1.896392	0.000000	-0.280280	0.000000	0.000000	0.000000	-0.592389	0.010131	-0.031599	0.000000	0.000000	3.000000	7.000000	0.000000
2073.532534	0.135953	0.613982	-0.005711	74.979980	27.054186	120.604309	1.896392	0.000000	-0.280280	0.000000	0.000000	0.000000	-0.592389	0.010131	-0.031599	0.000000	0.000000	3.000000	7.000000	0.000000
2073.535867	0.135953	0.613982	-0.005711	74.911682	28.055983	121.971252	1.797661	0.000000	-0.285547	0.000000	0.000000	0.000000	-0.592389	0.010131	-0.031599	0.000000	0.000000	3.000000	7.000000	0.000000
2073.539201	0.134019	0.614048	-0.005778	74.911682	28.055983	121.971252	1.797661	0.000000	-0.285547	0.000000	0.000000	0.000000	-0.580358	0.019712	-0.020196	0.000000	0.000000	3.000000	7.000000	0.000000
2073.542534	0.134019	0.614048	-0.005778	74.911682	28.055983	121.971252	1.797661	0.000000	-0.285547	0.000000	0.000000	0.000000	-0.580358	0.019712	-0.020196	0.000000	0.000000	3.000000	7.000000	0.000000
2073.545867	0.134019	0.614048	-0.005778	74.877693	28.529310	122.511490	1.700934	0.000000	-0.288913	0.000000	0.000000	0.000000	-0.580358	0.019712	-0.020196	0.000000	0.000000	3.000000	7.000000	0.000000
2073.549201	0.132116	0.614125	-0.005913	74.877693	28.529310	122.511490	1.700934	0.000000	-0.288913	0.000000	0.000000	0.000000	-0.570821	0.023243	-0.040411	0.000000	0.000000	3.000000	7.000000	0.000000
2073.552534	0.132116	0.614125	-0.005913	74.877693	28.529310	122.511490	1.700934	0.000000	-0.288913	0.000000	0.000000	0.000000	-0.570821	0.023243	-0.040411	0.000000	0.000000	3.000000	7.000000	0.000000
2073.555867	0.132116	0.614125	-0.005913	74.876404	28.550840	122.145119	1.605797	0.000000	-0.295648	0.000000	0.000000	0.000000	-0.570821	0.023243	-0.040411	0.000000	0.000000	3.000000	7.000000	0.000000
2073.559201	0.130284	0.614195	-0.006142	74.876404	28.550840	122.145119	1.605797	0.000000	-0.295648	0.000000	0.000000	0.000000	-0.549585	0.020853	-0.068733	0.000000	0.000000	3.000000	7.000000	0.000000
2073.562534	0.130284	0.614195	-0.006142	74.876404	28.550840	122.145119	1.605797	0.000000	-0.295648	0.000000	0.000000	0.000000	-0.549585	0.020853	-0.068733	0.000000	0.000000	3.000000	7.000000	0.000000
2073.565867	0.130284	0.614195	-0.006142	74.894012	28.331532	121.407394	1.514200	0.000000	-0.307103	0.000000	0.000000	0.000000	-0.549585	0.020853	-0.068733	0.000000	0.000000	3.000000	7.000000	0.000000
2073.569201	0.128487	0.614250	-0.006429	74.894012	28.331532	121.407394	1.514200	0.000000	-0.307103	0.000000	0.000000	0.000000	-0.539035	0.016574	-0.086168	0.000000	0.000000	3.000000	7.000000	0.000000
2073.572534	0.128487	0.614250	-0.006429	74.894012	28.331532	121.407394	1.514200	0.000000	-0.307103	0.000000	0.000000	0.000000	-0.539035	0.016574	-0.086168	0.000000	0.000000	3.000000	7.000000	0.000000
2073.575867	0.128487	0.614250	-0.006429	74.913521	28.127230	120.979729	1.424361	0.000000	-0.321465	0.000000	0.000000	0.000000	-0.539035	0.016574	-0.086168	0.000000	0.000000	3.000000	7.000000	0.000000
2073.579201	0.126659	0.614316	-0.006764	74.913521	28.127230	120.979729	1.424361	0.000000	-0.321465	0.000000	0.000000	0.000000	-0.548317	0.019902	-0.100557	0.000000	0.000000	3.000000	7.000000	0.000000
2073.582534	0.126659	0.614316	-0.006764	74.913521	28.127230	120.979729	1.424361	0.000000	-0.321465	0.000000	0.000000	0.000000	-0.548317	0.019902	-0.100557	0.000000	0.000000	3.000000	7.000000	0.000000
2073.585867	0.126659	0.614316	-0.006764	74.932259	27.924992	120.868820	1.332975	0.000000	-0.338224	0.000000	0.000000	0.000000	-0.548317	0.019902	-0.100557	0.000000	0.000000	3.000000	7.000000	0.000000
2073.589201	0.124731	0.614400	-0.007154	74.932259	27.924992	120.868820	1.332975	0.000000	-0.338224	0.000000	0.000000	0.000000	-0.578606	0.025012	-0.116752	0.000000	0.000000	3.000000	7.000000	0.000000
2073.592534	0.124731	0.614400	-0.007154	74.932259	27.924992	120.868820	1.332975	0.000000	-0.338224	0.000000	0.000000	0.000000	-0.578606	0.025012	-0.116752	0.000000	0.000000	3.000000	7.000000	0.000000
2073.595867	0.124731	0.614400	-0.007154	74.950600	27.719685	120.772659	1.236541	0.000000	-0.357683	0.000000	0.000000	0.000000	-0.578606	0.025012	-0.116752	0.000000	0.000000	3.000000	7.000000	0.000000
2073.599201	0.122751	0.614494	-0.007586	74.950600	27.719685	120.772659	1.236541	0.000000	-0.357683	0.000000	0.000000	0.000000	-0.593866	0.028176	-0.129840	0.000000	0.000000	3.000000	7.000000	0.000000
2073.602534	0.122751	0.614494	-0.007586	74.950600	27.719685	120.772659	1.236541	0.000000	-0.357683	0.000000	0.000000	0.000000	-0.593866	0.028176	-0.129840	0.000000	0.000000	3.000000	7.000000	0.000000
2073.605867	0.122751	0.614494	-0.007586	74.968956	27.514433	120.477119	1.137563	0.000000	-0.379323	0.000000	0.000000	0.000000	-0.593866	0.028176	-0.129840	0.000000	0.000000	3.000000	7.000000	0.000000
2073.609201	0.120779	0.614604	-0.008104	74.968956	27.514433	120.477119	1.137563	0.000000	-0.379323	0.000000	0.000000	0.000000	-0.591618	0.033064	-0.155338	0.000000	0.000000	3.000000	7.000000	0.000000
2073.612534	0.120779	0.614604	-0.008104	74.968956	27.514433	120.477119	1.137563	0.000000	-0.379323	0.000000	0.000000	0.000000	-0.591618	0.033064	-0.155338	0.000000	0.000000	3.000000	7.000000	0.000000
2073.615867	0.120779	0.614604	-0.008104	74.993004	27.330254	119.930367	1.038960	0.000000	-0.405213	0.000000	0.000000	0.000000	-0.591618	0.033064	-0.155338	0.000000	0.000000	3.000000	7.000000	0.000000
2073.619201	0.118839	0.614704	-0.008704	74.993004	27.330254	119.930367	1.038960	0.000000	-0.405213	0.000000	0.000000	0.000000	-0.582105	0.030195	-0.180034	0.000000	0.000000	3.000000	7.000000	0.000000
2073.622534	0.118839	0.614704	-0.008704	74.993004	27.330254	119.930367	1.038960	0.000000	-0.405213	0.000000	0.000000	0.000000	-0.582105	0.030195	-0.180034	0.000000	0.000000	3.000000	7.000000	0.000000
2073.625867	0.118839	0.614704	-0.008704	75.017448	27.146469	119.408768	0.941943	0.000000	-0.435218	0.000000	0.000000	0.000000	-0.582105	0.030195	-0.180034	0.000000	0.000000	3.000000	7.000000	0.000000
2073.629201	0.116942	0.614782	-0.009431	75.017448	27.146469	119.408768	0.941943	0.000000	-0.435218	0.000000	0.000000	0.000000	-0.569081	0.023156	-0.217902	0.000000	0.000000	3.000000	7.000000	0.000000
2073.632534	0.116942	0.614782	-0.009431	75.017448	27.146469	119.408768	0.941943	0.000000	-0.435218	0.000000	0.000000	0.000000	-0.569081	0.023156	-0.217902	0.000000	0.000000	3.000000	7.000000	0.000000
2073.635867	0.116942	0.614782	-0.009431	75.041512	26.967876	119.229134	0.847096	0.000000	-0.471535	0.000000	0.000000	0.000000	-0.569081	0.023156	-0.217902	0.000000	0.000000	3.000000	7.000000	0.000000
2073.639201	0.115087	0.614890	-0.010117	75.041512	26.967876	119.229134	0.847096	0.000000	-0.471535	0.000000	0.000000	0.000000	-0.556598	0.032373	-0.205905	0.000000	0.000000	3.000000	7.000000	0.000000
2073.642534	0.115087	0.614890	-0.010117	75.041512	26.967876	119.229134	0.847096	0.000000	-0.471535	0.000000	0.000000	0.000000	-0.556598	0.032373	-0.205905	0.000000	0.000000	3.000000	7.000000	0.000000
2073.645867	0.115087	0.614890	-0.010117	75.059860	26.784578	119.228973	0.754329	0.000000	-0.505853	0.000000	0.000000	0.000000	-0.556598	0.032373	-0.205905	0.000000	0.000000	3.000000	7.000000	0.000000
2073.649201	0.113262	0.615015	-0.010802	75.059860	26.784578	119.228973	0.754329	0.000000	-0.505853	0.000000	0.000000	0.000000	-0.547247	0.037526	-0.205381	0.000000	0.000000	3.000000	7.000000	0.000000
2073.652534	0.113262	0.615015	-0.010802	75.059860	26.784578	119.228973	0.754329	0.000000	-0.505853	0.000000	0.000000	0.000000	-0.547247	0.037526	-0.205381	0.000000	0.000000	3.000000	7.000000	0.000000
2073.655867	0.113262	0.615015	-0.010802	75.075119	26.601484	119.202255	0.663121	0.000000	-0.540083	0.000000	0.000000	0.000000	-0.547247	0.037526	-0.205381	0.000000	0.000000	3.000000	7.000000	0.000000
2073.659201	0.111465	0.615137	-0.011499	75.075119	26.601484	119.202255	0.663121	0.000000	-0.540083	0.000000	0.000000	0.000000	-0.539104	0.036815	-0.209318	0.000000	0.000000	3.000000	7.000000	0.000000
2073.662534	0.111465	0.615137	-0.011499	75.075119	26.601484	119.202255	0.663121	0.000000	-0.540083	0.000000	0.000000	0.000000	-0.539104	0.036815	-0.209318	0.000000	0.000000	3.000000	7.000000	0.000000
2073.665867	0.111465	0.615137	-0.011499	75.093460	26.418261	119.090454	0.573271	0.000000	-0.574969	0.000000	0.000000	0.000000	-0.539104	0.036815	-0.209318	0.000000	0.000000	3.000000	7.000000	0.000000
2073.669201	0.109653	0.615258	-0.012200	75.093460	26.418261	119.090454	0.573271	0.000000	-0.574969	0.000000	0.000000	0.000000	-0.543654	0.036124	-0.210044	0.000000	0.000000	3.000000	7.000000	0.000000
2073.672534	0.109653	0.615258	-0.012200	75.093460	26.418261	119.090454	0.573271	0.000000	-0.574969	0.000000	0.000000	0.000000	-0.543654	0.036124	-0.210044	0.000000	0.000000	3.000000	7.000000	0.000000
2073.675867	0.109653	0.615258	-0.012200	75.114853	26.234915	118.901588	0.482662	0.000000	-0.609976	0.000000	0.000000	0.000000	-0.543654	0.036124	-0.210044	0.000000	0.000000	3.000000	7.000000	0.000000
2073.679201	0.107790	0.615368	-0.012960	75.114853	26.234915	118.901588	0.482662	0.000000	-0.609976	0.000000	0.000000	0.000000	-0.559048	0.032945	-0.228079	0.000000	0.000000	3.000000	7.000000	0.000000
2073.682534	0.107790	0.615368	-0.012960	75.114853	26.234915	118.901588	0.482662	0.000000	-0.609976	0.000000	0.000000	0.000000	-0.559048	0.032945	-0.228079	0.000000	0.000000	3.000000	7.000000	0.000000
2073.685867	0.107790	0.615368	-0.012960	75.139282	26.048767	118.699471	0.389487	0.000000	-0.647989	0.000000	0.000000	0.000000	-0.559048	0.032945	-0.228079	0.000000	0.000000	3.000000	7.000000	0.000000
2073.689201	0.105903	0.615461	-0.013762	75.139282	26.048767	118.699471	0.389487	0.000000	-0.647989	0.000000	0.000000	0.000000	-0.566159	0.028004	-0.240737	0.000000	0.000000	3.000000	7.000000	0.000000
2073.692534	0.105903	0.615461	-0.013762	75.139282	26.048767	118.699471	0.389487	0.000000	-0.647989	0.000000	0.000000	0.000000	-0.566159	0.028004	-0.240737	0.000000	0.000000	3.000000	7.000000	0.000000
2073.695867	0.105903	0.615461	-0.013762	75.166359	25.870409	118.546799	0.295127	0.000000	-0.688112	0.000000	0.000000	0.000000	-0.566159	0.028004	-0.240737	0.000000	0.000000	3.000000	7.000000	0.000000
2073.699201	0.104023	0.615549	-0.014665	75.166359	25.870409	118.546799	0.295127	0.000000	-0.688112	0.000000	0.000000	0.000000	-0.563844	0.026296	-0.270715	0.000000	0.000000	3.000000	7.000000	0.000000
2073.702534	0.104023	0.615549	-0.014665	75.166359	25.870409	118.546799	0.295127	0.000000	-0.688112	0.000000	0.000000	0.000000	-0.563844	0.026296	-0.270715	0.000000	0.000000	3.000000	7.000000	0.000000
2073.705867	0.104023	0.615549	-0.014665	75.189125	25.757282	118.541580	0.201153	0.000000	-0.733231	0.000000	0.000000	0.000000	-0.563844	0.026296	-0.270715	0.000000	0.000000	3.000000	7.000000	0.000000
2073.709201	0.102188	0.615639	-0.015609	75.189125	25.757282	118.541580	0.201153	0.000000	-0.733231	0.000000	0.000000	0.000000	-0.550636	0.026982	-0.283303	0.000000	0.000000	3.000000	7.000000	0.000000
2073.712534	0.102188	0.615639	-0.015609	75.189125	25.757282	118.541580	0.201153	0.000000	-0.733231	0.000000	0.000000	0.000000	-0.550636	0.026982	-0.283303	0.000000	0.000000	3.000000	7.000000	0.000000
2073.715867	0.102188	0.615639	-0.015609	75.204483	25.798021	118.789711	0.109380	0.000000	-0.780449	0.000000	0.000000	0.000000	-0.550636	0.026982	-0.283303	0.000000	0.000000	3.000000	7.000000	0.000000
2073.719201	0.100486	0.615722	-0.016682	75.204483	25.798021	118.789711	0.109380	0.000000	-0.780449	0.000000	0.000000	0.000000	-0.510362	0.025011	-0.321787	0.000000	0.000000	3.000000	7.000000	0.000000
2073.722534	0.100486	0.615722	-0.016682	75.204483	25.798021	118.789711	0.109380	0.000000	-0.780449	0.000000	0.000000	0.000000	-0.510362	0.025011	-0.321787	0.000000	0.000000	3.000000	7.000000	0.000000
2073.725867	0.100486	0.615722	-0.016682	75.213577	25.985434	119.207787	0.024320	0.000000	-0.834080	0.000000	0.000000	0.000000	-0.510362	0.025011	-0.321787	0.000000	0.000000	3.000000	7.000000	0.000000
2073.729201	0.099013	0.615788	-0.017852	75.213577	25.985434	119.207787	0.024320	0.000000	-0.834080	0.000000	0.000000	0.000000	-0.441918	0.019715	-0.351195	0.000000	0.000000	3.000000	7.000000	0.000000
2073.732534	0.099013	0.615788	-0.017852	75.213577	25.985434	119.207787	0.024320	0.000000	-0.834080	0.000000	0.000000	0.000000	-0.441918	0.019715	-0.351195	0.000000	0.000000	3.000000	7.000000	0.000000
2073.735867	0.099013	0.615788	-0.017852	75.228012	26.169647	119.557159	-0.049333	0.000000	-0.892612	0.000000	0.000000	0.000000	-0.441918	0.019715	-0.351195	0.000000	0.000000	3.000000	7.000000	0.000000
2073.739201	0.097762	0.615841	-0.019143	75.228012	26.169647	119.557159	-0.049333	0.000000	-0.892612	0.000000	0.000000	0.000000	-0.375531	0.015886	-0.387100	0.000000	0.000000	3.000000	7.000000	0.000000
2073.742534	0.097762	0.615841	-0.019143	75.228012	26.169647	119.557159	-0.049333	0.000000	-0.892612	0.000000	0.000000	0.000000	-0.375531	0.015886	-0.387100	0.000000	0.000000	3.000000	7.000000	0.000000
2073.745867	0.097762	0.615841	-0.019143	75.263397	26.201462	119.674324	-0.111922	0.000000	-0.957129	0.000000	0.000000	0.000000	-0.375531	0.015886	-0.387100	0.000000	0.000000	3.000000	7.000000	0.000000
2073.749201	0.096712	0.615832	-0.020529	75.263397	26.201462	119.674324	-0.111922	0.000000	-0.957129	0.000000	0.000000	0.000000	-0.314723	-0.002685	-0.416018	0.000000	0.000000	3.000000	7.000000	0.000000
2073.752534	0.096712	0.615832	-0.020529	75.263397	26.201462	119.674324	-0.111922	0.000000	-0.957129	0.000000	0.000000	0.000000	-0.314723	-0.002685	-0.416018	0.000000	0.000000	3.000000	7.000000	0.000000
2073.755867	0.096712	0.615832	-0.020529	75.317566	26.105907	119.623795	-0.164376	0.000000	-1.026465	0.000000	0.000000	0.000000	-0.314723	-0.002685	-0.416018	0.000000	0.000000	3.000000	7.000000	0.000000
2073.759201	0.095804	0.615804	-0.021990	75.317566	26.105907	119.623795	-0.164376	0.000000	-1.026465	0.000000	0.000000	0.000000	-0.272582	-0.008169	-0.438351	0.000000	0.000000	3.000000	7.000000	0.000000
2073.762534	0.095804	0.615804	-0.021990	75.317566	26.105907	119.623795	-0.164376	0.000000	-1.026465	0.000000	0.000000	0.000000	-0.272582	-0.008169	-0.438351	0.000000	0.000000	3.000000	7.000000	0.000000
2073.765867	0.095804	0.615804	-0.021990	75.397697	25.818247	119.305634	-0.209806	0.000000	-1.099524	0.000000	0.000000	0.000000	-0.272582	-0.008169	-0.438351	0.000000	0.000000	3.000000	7.000000	0.000000
2073.769201	0.094976	0.615710	-0.023495	75.397697	25.818247	119.305634	-0.209806	0.000000	-1.099524	0.000000	0.000000	0.000000	-0.248252	-0.028195	-0.451309	0.000000	0.000000	3.000000	7.000000	0.000000
2073.772534	0.094976	0.615710	-0.023495	75.397697	25.818247	119.305634	-0.209806	0.000000	-1.099524	0.000000	0.000000	0.000000	-0.248252	-0.028195	-0.451309	0.000000	0.000000	3.000000	7.000000	0.000000
2073.775867	0.094976	0.615710	-0.023495	75.502457	25.259521	118.633926	-0.251181	0.000000	-1.174742	0.000000	0.000000	0.000000	-0.248252	-0.028195	-0.451309	0.000000	0.000000	3.000000	7.000000	0.000000
2073.779201	0.094121	0.615555	-0.025044	75.502457	25.259521	118.633926	-0.251181	0.000000	-1.174742	0.000000	0.000000	0.000000	-0.256497	-0.046707	-0.464641	0.000000	0.000000	3.000000	7.000000	0.000000
2073.782534	0.094121	0.615555	-0.025044	75.502457	25.259521	118.633926	-0.251181	0.000000	-1.174742	0.000000	0.000000	0.000000	-0.256497	-0.046707	-0.464641	0.000000	0.000000	3.000000	7.000000	0.000000
2073.785867	0.094121	0.615555	-0.025044	75.632324	24.404682	117.585121	-0.293931	0.000000	-1.252182	0.000000	0.000000	0.000000	-0.256497	-0.046707	-0.464641	0.000000	0.000000	3.000000	7.000000	0.000000
2073.789201	0.093241	0.615313	-0.026629	75.632324	24.404682	117.585121	-0.293931	0.000000	-1.252182	0.000000	0.000000	0.000000	-0.264092	-0.072382	-0.475543	0.000000	0.000000	3.000000	7.000000	0.000000
2073.792534	0.093241	0.615313	-0.026629	75.632324	24.404682	117.585121	-0.293931	0.000000	-1.252182	0.000000	0.000000	0.000000	-0.264092	-0.072382	-0.475543	0.000000	0.000000	3.000000	7.000000	0.000000
2073.795867	0.093241	0.615313	-0.026629	75.718193	23.275618	116.194252	-0.337946	0.000000	-1.331439	0.000000	0.000000	0.000000	-0.264092	-0.072382	-0.475543	0.000000	0.000000	3.000000	7.000000	0.000000
2073.799201	0.092354	0.615011	-0.028263	75.718193	23.275618	116.194252	-0.337946	0.000000	-1.331439	0.000000	0.000000	0.000000	-0.266032	-0.090709	-0.490413	0.000000	0.000000	3.000000	7.000000	0.000000
2073.802534	0.092354	0.615011	-0.028263	75.718193	23.275618	116.194252	-0.337946	0.000000	-1.331439	0.000000	0.000000	0.000000	-0.266032	-0.090709	-0.490413	0.000000	0.000000	3.000000	7.000000	0.000000
2073.805867	0.092354	0.615011	-0.028263	75.727577	21.961946	114.585732	-0.382285	0.000000	-1.413175	0.000000	0.000000	0.000000	-0.266032	-0.090709	-0.490413	0.000000	0.000000	3.000000	7.000000	0.000000
2073.809201	0.091514	0.614633	-0.030001	75.727577	21.961946	114.585732	-0.382285	0.000000	-1.413175	0.000000	0.000000	0.000000	-0.252224	-0.113320	-0.521154	0.000000	0.000000	3.000000	7.000000	0.000000
2073.812534	0.091514	0.614633	-0.030001	75.727577	21.961946	114.585732	-0.382285	0.000000	-1.413175	0.000000	0.000000	0.000000	-0.252224	-0.113320	-0.521154	0.000000	0.000000	3.000000	7.000000	0.000000
2073.815867	0.091514	0.614633	-0.030001	75.630783	20.680849	113.021812	-0.424322	0.000000	-1.500034	0.000000	0.000000	0.000000	-0.252224	-0.113320	-0.521154	0.000000	0.000000	3.000000	7.000000	0.000000
2073.819201	0.090784	0.614176	-0.031829	75.630783	20.680849	113.021812	-0.424322	0.000000	-1.500034	0.000000	0.000000	0.000000	-0.218876	-0.137317	-0.548606	0.000000	0.000000	3.000000	7.000000	0.000000
2073.822534	0.090784	0.614176	-0.031829	75.630783	20.680849	113.021812	-0.424322	0.000000	-1.500034	0.000000	0.000000	0.000000	-0.218876	-0.137317	-0.548606	0.000000	0.000000	3.000000	7.000000	0.000000
2073.825867	0.090784	0.614176	-0.031829	75.451401	19.596087	111.684105	-0.460801	0.000000	-1.591468	0.000000	0.000000	0.000000	-0.218876	-0.137317	-0.548606	0.000000	0.000000	3.000000	7.000000	0.000000
2073.829201	0.090266	0.613615	-0.033762	75.451401	19.596087	111.684105	-0.460801	0.000000	-1.591468	0.000000	0.000000	0.000000	-0.155292	-0.168279	-0.579927	0.000000	0.000000	3.000000	7.000000	0.000000
2073.832534	0.090266	0.613615	-0.033762	75.451401	19.596087	111.684105	-0.460801	0.000000	-1.591468	0.000000	0.000000	0.000000	-0.155292	-0.168279	-0.579927	0.000000	0.000000	3.000000	7.000000	0.000000
2073.835867	0.090266	0.613615	-0.033762	75.180588	18.769497	110.663071	-0.486683	0.000000	-1.688122	0.000000	0.000000	0.000000	-0.155292	-0.168279	-0.579927	0.000000	0.000000	3.000000	7.000000	0.000000
2073.839201	0.089896	0.612975	-0.035795	75.180588	18.769497	110.663071	-0.486683	0.000000	-1.688122	0.000000	0.000000	0.000000	-0.111181	-0.191910	-0.609841	0.000000	0.000000	3.000000	7.000000	0.000000
2073.842534	0.089896	0.612975	-0.035795	75.180588	18.769497	110.663071	-0.486683	0.000000	-1.688122	0.000000	0.000000	0.000000	-0.111181	-0.191910	-0.609841	0.000000	0.000000	3.000000	7.000000	0.000000
2073.845867	0.089896	0.612975	-0.035795	74.848656	18.201982	109.958893	-0.505213	0.000000	-1.789762	0.000000	0.000000	0.000000	-0.111181	-0.191910	-0.609841	0.000000	0.000000	3.000000	7.000000	0.000000
2073.849201	0.089654	0.612325	-0.037808	74.848656	18.201982	109.958893	-0.505213	0.000000	-1.789762	0.000000	0.000000	0.000000	-0.072618	-0.195143	-0.603884	0.000000	0.000000	3.000000	7.000000	0.000000
2073.852534	0.089654	0.612325	-0.037808	74.848656	18.201982	109.958893	-0.505213	0.000000	-1.789762	0.000000	0.000000	0.000000	-0.072618	-0.195143	-0.603884	0.000000	0.000000	3.000000	7.000000	0.000000
2073.855867	0.089654	0.612325	-0.037808	74.471367	17.776485	109.426582	-0.517316	0.000000	-1.890410	0.000000	0.000000	0.000000	-0.072618	-0.195143	-0.603884	0.000000	0.000000	3.000000	7.000000	0.000000
2073.859201	0.089511	0.611698	-0.039737	74.471367	17.776485	109.426582	-0.517316	0.000000	-1.890410	0.000000	0.000000	0.000000	-0.042858	-0.188107	-0.578590	0.000000	0.000000	3.000000	7.000000	0.000000
2073.862534	0.089511	0.611698	-0.039737	74.471367	17.776485	109.426582	-0.517316	0.000000	-1.890410	0.000000	0.000000	0.000000	-0.042858	-0.188107	-0.578590	0.000000	0.000000	3.000000	7.000000	0.000000
2073.865867	0.089511	0.611698	-0.039737	74.080093	17.449680	109.019768	-0.524459	0.000000	-1.986842	0.000000	0.000000	0.000000	-0.042858	-0.188107	-0.578590	0.000000	0.000000	3.000000	7.000000	0.000000
2073.869201	0.089428	0.611143	-0.041472	74.080093	17.449680	109.019768	-0.524459	0.000000	-1.986842	0.000000	0.000000	0.000000	-0.024928	-0.166383	-0.520645	0.000000	0.000000	3.000000	7.000000	0.000000
2073.872534	0.089428	0.611143	-0.041472	74.080093	17.449680	109.019768	-0.524459	0.000000	-1.986842	0.000000	0.000000	0.000000	-0.024928	-0.166383	-0.520645	0.000000	0.000000	3.000000	7.000000	0.000000
2073.875867	0.089428	0.611143	-0.041472	73.692429	17.241383	108.762650	-0.528614	0.000000	-2.073616	0.000000	0.000000	0.000000	-0.024928	-0.166383	-0.520645	0.000000	0.000000	3.000000	7.000000	0.000000
2073.879201	0.089362	0.610642	-0.043021	73.692429	17.241383	108.762650	-0.528614	0.000000	-2.073616	0.000000	0.000000	0.000000	-0.019729	-0.150253	-0.464712	0.000000	0.000000	3.000000	7.000000	0.000000
2073.882534	0.089362	0.610642	-0.043021	73.692429	17.241383	108.762650	-0.528614	0.000000	-2.073616	0.000000	0.000000	0.000000	-0.019729	-0.150253	-0.464712	0.000000	0.000000	3.000000	7.000000	0.000000
2073.885867	0.089362	0.610642	-0.043021	73.336159	17.115849	108.605545	-0.531902	0.000000	-2.151068	0.000000	0.000000	0.000000	-0.019729	-0.150253	-0.464712	0.000000	0.000000	3.000000	7.000000	0.000000
2073.889201	0.089393	0.610195	-0.044400	73.336159	17.115849	108.605545	-0.531902	0.000000	-2.151068	0.000000	0.000000	0.000000	0.009190	-0.133992	-0.413726	0.000000	0.000000	3.000000	7.000000	0.000000
2073.892534	0.089393	0.610195	-0.044400	73.336159	17.115849	108.605545	-0.531902	0.000000	-2.151068	0.000000	0.000000	0.000000	0.009190	-0.133992	-0.413726	0.000000	0.000000	3.000000	7.000000	0.000000
2073.895867	0.089393	0.610195	-0.044400	73.025581	17.024912	108.473763	-0.530371	0.000000	-2.220022	0.000000	0.000000	0.000000	0.009190	-0.133992	-0.413726	0.000000	0.000000	3.000000	7.000000	0.000000
2073.899201	0.089497	0.609784	-0.045621	73.025581	17.024912	108.473763	-0.530371	0.000000	-2.220022	0.000000	0.000000	0.000000	0.031185	-0.123310	-0.366123	0.000000	0.000000	3.000000	7.000000	0.000000
2073.902534	0.089497	0.609784	-0.045621	73.025581	17.024912	108.473763	-0.530371	0.000000	-2.220022	0.000000	0.000000	0.000000	0.031185	-0.123310	-0.366123	0.000000	0.000000	3.000000	7.000000	0.000000
2073.905867	0.089497	0.609784	-0.045621	72.763123	16.964302	108.365746	-0.525173	0.000000	-2.281043	0.000000	0.000000	0.000000	0.031185	-0.123310	-0.366123	0.000000	0.000000	3.000000	7.000000	0.000000
2073.909201	0.089693	0.609409	-0.046687	72.763123	16.964302	108.365746	-0.525173	0.000000	-2.281043	0.000000	0.000000	0.000000	0.059074	-0.112518	-0.319730	0.000000	0.000000	3.000000	7.000000	0.000000
2073.912534	0.089693	0.609409	-0.046687	72.763123	16.964302	108.365746	-0.525173	0.000000	-2.281043	0.000000	0.000000	0.000000	0.059074	-0.112518	-0.319730	0.000000	0.000000	3.000000	7.000000	0.000000
2073.915867	0.089693	0.609409	-0.046687	72.551064	16.914371	108.250305	-0.515328	0.000000	-2.334331	0.000000	0.000000	0.000000	0.059074	-0.112518	-0.319730	0.000000	0.000000	3.000000	7.000000	0.000000
2073.919201	0.089945	0.609064	-0.047682	72.551064	16.914371	108.250305	-0.515328	0.000000	-2.334331	0.000000	0.000000	0.000000	0.075355	-0.103665	-0.298481	0.000000	0.000000	3.000000	7.000000	0.000000
2073.922534	0.089945	0.609064	-0.047682	72.551064	16.914371	108.250305	-0.515328	0.000000	-2.334331	0.000000	0.000000	0.000000	0.075355	-0.103665	-0.298481	0.000000	0.000000	3.000000	7.000000	0.000000
2073.925867	0.089945	0.609064	-0.047682	72.392372	16.802547	108.029716	-0.502768	0.000000	-2.384078	0.000000	0.000000	0.000000	0.075355	-0.103665	-0.298481	0.000000	0.000000	3.000000	7.000000	0.000000
2073.929201	0.089945	0.609064	-0.047682	72.392372	16.802547	108.029716	-0.502768	0.000000	-2.384078	0.000000	0.000000	0.000000	0.075355	-0.103665	-0.298481	0.000000	0.000000	3.000000	7.000000	0.000000
2073.932534	0.090241	0.608740	-0.048553	72.392372	16.802547	108.029716	-0.502768	0.000000	-2.384078	0.000000	0.000000	0.000000	0.089011	-0.097199	-0.261489	0.000000	0.000000	3.000000	7.000000	0.000000
2073.935867	0.090241	0.608740	-0.048553	72.266914	16.589848	107.661217	-0.502768	0.000000	-2.384078	0.000000	0.000000	0.000000	0.089011	-0.097199	-0.261489	0.000000	0.000000	3.000000	7.000000	0.000000
2073.939201	0.090552	0.608540	-0.049261	72.266914	16.589848	107.661217	-0.502768	0.000000	-2.384078	0.000000	0.000000	0.000000	0.093273	-0.060017	-0.212344	0.000000	0.000000	3.000000	7.000000	0.000000
2073.942534	0.090552	0.608540	-0.049261	72.266914	16.589848	107.661217	-0.502768	0.000000	-2.384078	0.000000	0.000000	0.000000	0.093273	-0.060017	-0.212344	0.000000	0.000000	3.000000	7.000000	0.000000
2073.945867	0.090552	0.608540	-0.049261	72.174942	16.253223	107.121681	-0.472388	0.000000	-2.463050	0.000000	0.000000	0.000000	0.093273	-0.060017	-0.212344	0.000000	0.000000	3.000000	7.000000	0.000000
2073.949201	0.090552	0.608540	-0.049261	72.174942	16.253223	107.121681	-0.472388	0.000000	-2.463050	0.000000	0.000000	0.000000	0.093273	-0.060017	-0.212344	0.000000	0.000000	3.000000	7.000000	0.000000
2073.952534	0.090820	0.608470	-0.049699	72.174942	16.253223	107.121681	-0.472388	0.000000	-2.463050	0.000000	0.000000	0.000000	0.080438	-0.020827	-0.131486	0.000000	0.000000	3.000000	7.000000	0.000000
2073.955867	0.090820	0.608470	-0.049699	72.104973	15.834141	106.468918	-0.472388	0.000000	-2.463050	0.000000	0.000000	0.000000	0.080438	-0.020827	-0.131486	0.000000	0.000000	3.000000	7.000000	0.000000
2073.959201	0.090820	0.608470	-0.049699	72.104973	15.834141	106.468918	-0.472388	0.000000	-2.463050	0.000000	0.000000	0.000000	0.080438	-0.020827	-0.131486	0.000000	0.000000	3.000000	7.000000	0.000000
2073.962534	0.090820	0.608470	-0.049699	72.104973	15.834141	106.468918	-0.472388	0.000000	-2.463050	0.000000	0.000000	0.000000	0.080438	-0.020827	-0.131486	0.000000	0.000000	3.000000	7.000000	0.000000
2073.965867	0.091326	0.608784	-0.049619	72.061722	15.450290	105.868431	-0.458981	0.000000	-2.484964	0.000000	0.000000	0.000000	0.151605	0.094048	0.023982	0.000000	0.000000	3.000000	7.000000	0.000000
2073.969201	0.091326	0.608784	-0.049619	72.061722	15.450290	105.868431	-0.458981	0.000000	-2.484964	0.000000	0.000000	0.000000	-0.000000	-0.000008	0.000000	0.000000	0.000000	3.000000	7.000000	0.000000
2073.972534	0.091326	0.608784	-0.049619	72.061722	15.450290	105.868431	-0.458981	0.000000	-2.484964	0.000000	0.000000	0.000000	-0.000000	-0.000008	0.000000	0.000000	0.000000	3.000000	7.000000	0.000000
2073.975867	0.091326	0.608784	-0.049619	72.020012	15.229439	105.512230	-0.433714	0.000000	-2.480967	0.000000	0.000000	0.000000	-0.000000	-0.000008	0.000000	0.000000	0.000000	3.000000	7.000000	0.000000
2073.979201	0.091664	0.609050	-0.049199	72.020012	15.229439	105.512230	-0.433714	0.000000	-2.480967	0.000000	0.000000	0.000000	0.101468	0.079826	0.126011	0.000000	0.000000	3.000000	7.000000	0.000000
2073.982534	0.091664	0.609050	-0.049199	72.020012	15.229439	105.512230	-0.433714	0.000000	-2.480967	0.000000	0.000000	0.000000	0.101468	0.079826	0.126011	0.000000	0.000000	3.000000	7.000000	0.000000
2073.985867	0.091664	0.609050	-0.049199	71.967712	15.217737	105.442360	-0.416803	0.000000	-2.459965	0.000000	0.000000	0.000000	0.101468	0.079826	0.126011	0.000000	0.000000	3.000000	7.000000	0.000000
2073.989201	0.091664	0.609050	-0.049199	71.967712	15.217737	105.442360	-0.416803	0.000000	-2.459965	0.000000	0.000000	0.000000	0.101468	0.079826	0.126011	0.000000	0.000000	3.000000	7.000000	0.000000
2073.992534	0.092053	0.609315	-0.048648	71.967712	15.217737	105.442360	-0.416803	0.000000	-2.459965	0.000000	0.000000	0.000000	0.116626	0.079563	0.165406	0.000000	0.000000	3.000000	7.000000	0.000000
2073.995867	0.092053	0.609315	-0.048648	71.914459	15.249760	105.440453	-0.416803	0.000000	-2.459965	0.000000	0.000000	0.000000	0.116626	0.079563	0.165406	0.000000	0.000000	3.000000	7.000000	0.000000
2073.999201	0.092453	0.609572	-0.048049	71.914459	15.249760	105.440453	-0.416803	0.000000	-2.459965	0.000000	0.000000	0.000000	0.120075	0.077151	0.179637	0.000000	0.000000	3.000000	7.000000	0.000000
2074.002534	0.092453	0.609572	-0.048049	71.914459	15.249760	105.440453	-0.416803	0.000000	-2.459965	0.000000	0.000000	0.000000	0.120075	0.077151	0.179637	0.000000	0.000000	3.000000	7.000000	0.000000
2074.005867	0.092453	0.609572	-0.048049	71.870827	15.266122	105.422981	-0.377352	0.000000	-2.402458	0.000000	0.000000	0.000000	0.120075	0.077151	0.179637	0.000000	0.000000	3.000000	7.000000	0.000000
2074.009201	0.092453	0.609572	-0.048049	71.870827	15.266122	105.422981	-0.377352	0.000000	-2.402458	0.000000	0.000000	0.000000	0.120075	0.077151	0.179637	0.000000	0.000000	3.000000	7.000000	0.000000
2074.012534	0.092811	0.609746	-0.047458	71.870827	15.266122	105.422981	-0.377352	0.000000	-2.402458	0.000000	0.000000	0.000000	0.107560	0.051976	0.177408	0.000000	0.000000	3.000000	7.000000	0.000000
2074.015867	0.092811	0.609746	-0.047458	71.845001	15.290041	105.419487	-0.377352	0.000000	-2.402458	0.000000	0.000000	0.000000	0.107560	0.051976	0.177408	0.000000	0.000000	3.000000	7.000000	0.000000
2074.019201	0.093137	0.609843	-0.046926	71.845001	15.290041	105.419487	-0.377352	0.000000	-2.402458	0.000000	0.000000	0.000000	0.097558	0.029200	0.159506	0.000000	0.000000	3.000000	7.000000	0.000000
2074.022534	0.093137	0.609843	-0.046926	71.845001	15.290041	105.419487	-0.377352	0.000000	-2.402458	0.000000	0.000000	0.000000	0.097558	0.029200	0.159506	0.000000	0.000000	3.000000	7.000000	0.000000
2074.025867	0.093137	0.609843	-0.046926	71.829521	15.299332	105.406036	-0.343165	0.000000	-2.346306	0.000000	0.000000	0.000000	0.097558	0.029200	0.159506	0.000000	0.000000	3.000000	7.000000	0.000000
2074.029201	0.093137	0.609843	-0.046926	71.829521	15.299332	105.406036	-0.343165	0.000000	-2.346306	0.000000	0.000000	0.000000	0.097558	0.029200	0.159506	0.000000	0.000000	3.000000	7.000000	0.000000
2074.032534	0.093366	0.609845	-0.046457	71.829521	15.299332	105.406036	-0.343165	0.000000	-2.346306	0.000000	0.000000	0.000000	0.068888	0.000696	0.140876	0.000000	0.000000	3.000000	7.000000	0.000000
2074.035867	0.093366	0.609845	-0.046457	71.823334	15.302848	105.399567	-0.343165	0.000000	-2.346306	0.000000	0.000000	0.000000	0.068888	0.000696	0.140876	0.000000	0.000000	3.000000	7.000000	0.000000
2074.039201	0.093536	0.609805	-0.045982	71.823334	15.302848	105.399567	-0.343165	0.000000	-2.346306	0.000000	0.000000	0.000000	0.050867	-0.012013	0.142490	0.000000	0.000000	3.000000	7.000000	0.000000
2074.042534	0.093536	0.609805	-0.045982	71.823334	15.302848	105.399567	-0.343165	0.000000	-2.346306	0.000000	0.000000	0.000000	0.050867	-0.012013	0.142490	0.000000	0.000000	3.000000	7.000000	0.000000
2074.045867	0.093536	0.609805	-0.045982	71.823349	15.308287	105.399567	-0.323206	0.000000	-2.299078	0.000000	0.000000	0.000000	0.050867	-0.012013	0.142490	0.000000	0.000000	3.000000	7.000000	0.000000
2074.049201	0.093536	0.609805	-0.045982	71.823349	15.308287	105.399567	-0.323206	0.000000	-2.299078	0.000000	0.000000	0.000000	0.050867	-0.012013	0.142490	0.000000	0.000000	3.000000	7.000000	0.000000
2074.052534	0.093684	0.609723	-0.045510	71.823349	15.308287	105.399567	-0.323206	0.000000	-2.299078	0.000000	0.000000	0.000000	0.044509	-0.024753	0.141457	0.000000	0.000000	3.000000	7.000000	0.000000
2074.055867	0.093684	0.609723	-0.045510	71.826454	15.316845	105.399986	-0.323206	0.000000	-2.299078	0.000000	0.000000	0.000000	0.044509	-0.024753	0.141457	0.000000	0.000000	3.000000	7.000000	0.000000
2074.059201	0.093860	0.609612	-0.045011	71.826454	15.316845	105.399986	-0.323206	0.000000	-2.299078	0.000000	0.000000	0.000000	0.052593	-0.033110	0.149726	0.000000	0.000000	3.000000	7.000000	0.000000
2074.062534	0.093860	0.609612	-0.045011	71.826454	15.316845	105.399986	-0.323206	0.000000	-2.299078	0.000000	0.000000	0.000000	0.052593	-0.033110	0.149726	0.000000	0.000000	3.000000	7.000000	0.000000
2074.065867	0.093860	0.609612	-0.045011	71.832718	15.331284	105.400879	-0.307023	0.000000	-2.250547	0.000000	0.000000	0.000000	0.052593	-0.033110	0.149726	0.000000	0.000000	3.000000	7.000000	0.000000
2074.069201	0.093860	0.609612	-0.045011	71.832718	15.331284	105.400879	-0.307023	0.000000	-2.250547	0.000000	0.000000	0.000000	0.052593	-0.033110	0.149726	0.000000	0.000000	3.000000	7.000000	0.000000
2074.072534	0.094087	0.609470	-0.044465	71.832718	15.331284	105.400879	-0.307023	0.000000	-2.250547	0.000000	0.000000	0.000000	0.068222	-0.042749	0.163839	0.000000	0.000000	3.000000	7.000000	0.000000
2074.075867	0.094087	0.609470	-0.044465	71.835854	15.348020	105.401299	-0.307023	0.000000	-2.250547	0.000000	0.000000	0.000000	0.068222	-0.042749	0.163839	0.000000	0.000000	3.000000	7.000000	0.000000
2074.079201	0.094368	0.609337	-0.043864	71.835854	15.348020	105.401299	-0.307023	0.000000	-2.250547	0.000000	0.000000	0.000000	0.084439	-0.039857	0.180251	0.000000	0.000000	3.000000	7.000000	0.000000
2074.082534	0.094368	0.609337	-0.043864	71.835854	15.348020	105.401299	-0.307023	0.000000	-2.250547	0.000000	0.000000	0.000000	0.084439	-0.039857	0.180251	0.000000	0.000000	3.000000	7.000000	0.000000
2074.085867	0.094368	0.609337	-0.043864	71.842094	15.373315	105.402176	-0.281579	0.000000	-2.193199	0.000000	0.000000	0.000000	0.084439	-0.039857	0.180251	0.000000	0.000000	3.000000	7.000000	0.000000
2074.089201	0.094368	0.609337	-0.043864	71.842094	15.373315	105.402176	-0.281579	0.000000	-2.193199	0.000000	0.000000	0.000000	0.084439	-0.039857	0.180251	0.000000	0.000000	3.000000	7.000000	0.000000
2074.092534	0.094683	0.609171	-0.043212	71.842094	15.373315	105.402176	-0.281579	0.000000	-2.193199	0.000000	0.000000	0.000000	0.094291	-0.049694	0.195633	0.000000	0.000000	3.000000	7.000000	0.000000
2074.095867	0.094683	0.609171	-0.043212	71.848366	15.401349	105.403061	-0.281579	0.000000	-2.193199	0.000000	0.000000	0.000000	0.094291	-0.049694	0.195633	0.000000	0.000000	3.000000	7.000000	0.000000
2074.099201	0.095068	0.608996	-0.042526	71.848366	15.401349	105.403061	-0.281579	0.000000	-2.193199	0.000000	0.000000	0.000000	0.115444	-0.052644	0.205845	0.000000	0.000000	3.000000	7.000000	0.000000
2074.102534	0.095068	0.608996	-0.042526	71.848366	15.401349	105.403061	-0.281579	0.000000	-2.193199	0.000000	0.000000	0.000000	0.115444	-0.052644	0.205845	0.000000	0.000000	3.000000	7.000000	0.000000
2074.105867	0.095068	0.608996	-0.042526	71.856102	15.432630	105.404388	-0.246623	0.000000	-2.126286	0.000000	0.000000	0.000000	0.115444	-0.052644	0.205845	0.000000	0.000000	3.000000	7.000000	0.000000
2074.109201	0.095068	0.608996	-0.042526	71.856102	15.432630	105.404388	-0.246623	0.000000	-2.126286	0.000000	0.000000	0.000000	0.115444	-0.052644	0.205845	0.000000	0.000000	3.000000	7.000000	0.000000
2074.112534	0.095462	0.608833	-0.041800	71.856102	15.432630	105.404388	-0.246623	0.000000	-2.126286	0.000000	0.000000	0.000000	0.118397	-0.048708	0.217644	0.000000	0.000000	3.000000	7.000000	0.000000
2074.115867	0.095462	0.608833	-0.041800	71.878548	15.472157	105.408440	-0.246623	0.000000	-2.126286	0.000000	0.000000	0.000000	0.118397	-0.048708	0.217644	0.000000	0.000000	3.000000	7.000000	0.000000
2074.119201	0.095899	0.608646	-0.041076	71.878548	15.472157	105.408440	-0.246623	0.000000	-2.126286	0.000000	0.000000	0.000000	0.131024	-0.056121	0.217166	0.000000	0.000000	3.000000	7.000000	0.000000
2074.122534	0.095899	0.608646	-0.041076	71.878548	15.472157	105.408440	-0.246623	0.000000	-2.126286	0.000000	0.000000	0.000000	0.131024	-0.056121	0.217166	0.000000	0.000000	3.000000	7.000000	0.000000
2074.125867	0.095899	0.608646	-0.041076	71.919472	15.512752	105.416077	-0.205053	0.000000	-2.053818	0.000000	0.000000	0.000000	0.131024	-0.056121	0.217166	0.000000	0.000000	3.000000	7.000000	0.000000
2074.129201	0.095899	0.608646	-0.041076	71.919472	15.512752	105.416077	-0.205053	0.000000	-2.053818	0.000000	0.000000	0.000000	0.131024	-0.056121	0.217166	0.000000	0.000000	3.000000	7.000000	0.000000
2074.132534	0.096337	0.608458	-0.040353	71.919472	15.512752	105.416077	-0.205053	0.000000	-2.053818	0.000000	0.000000	0.000000	0.131284	-0.056607	0.216970	0.000000	0.000000	3.000000	7.000000	0.000000
2074.135867	0.096337	0.608458	-0.040353	71.986633	15.564065	105.428787	-0.205053	0.000000	-2.053818	0.000000	0.000000	0.000000	0.131284	-0.056607	0.216970	0.000000	0.000000	3.000000	7.000000	0.000000
2074.139201	0.096768	0.608230	-0.039662	71.986633	15.564065	105.428787	-0.205053	0.000000	-2.053818	0.000000	0.000000	0.000000	0.129331	-0.068402	0.207234	0.000000	0.000000	3.000000	7.000000	0.000000
2074.142534	0.096768	0.608230	-0.039662	71.986633	15.564065	105.428787	-0.205053	0.000000	-2.053818	0.000000	0.000000	0.000000	0.129331	-0.068402	0.207234	0.000000	0.000000	3.000000	7.000000	0.000000
2074.145867	0.096768	0.608230	-0.039662	72.068481	15.618329	105.444359	-0.161617	0.000000	-1.983117	0.000000	0.000000	0.000000	0.129331	-0.068402	0.207234	0.000000	0.000000	3.000000	7.000000	0.000000
2074.149201	0.096768	0.608230	-0.039662	72.068481	15.618329	105.444359	-0.161617	0.000000	-1.983117	0.000000	0.000000	0.000000	0.129331	-0.068402	0.207234	0.000000	0.000000	3.000000	7.000000	0.000000
2074.152534	0.097243	0.608019	-0.038966	72.068481	15.618329	105.444359	-0.161617	0.000000	-1.983117	0.000000	0.000000	0.000000	0.142600	-0.063196	0.209036	0.000000	0.000000	3.000000	7.000000	0.000000
2074.155867	0.097243	0.608019	-0.038966	72.138733	15.672481	105.452545	-0.161617	0.000000	-1.983117	0.000000	0.000000	0.000000	0.142600	-0.063196	0.209036	0.000000	0.000000	3.000000	7.000000	0.000000
2074.159201	0.097729	0.607821	-0.038230	72.138733	15.672481	105.452545	-0.161617	0.000000	-1.983117	0.000000	0.000000	0.000000	0.145676	-0.059366	0.220750	0.000000	0.000000	3.000000	7.000000	0.000000
2074.162534	0.097729	0.607821	-0.038230	72.138733	15.672481	105.452545	-0.161617	0.000000	-1.983117	0.000000	0.000000	0.000000	0.145676	-0.059366	0.220750	0.000000	0.000000	3.000000	7.000000	0.000000
2074.165867	0.097729	0.607821	-0.038230	72.166702	15.712775	105.440956	-0.113571	0.000000	-1.911486	0.000000	0.000000	0.000000	0.145676	-0.059366	0.220750	0.000000	0.000000	3.000000	7.000000	0.000000
2074.169201	0.097729	0.607821	-0.038230	72.166702	15.712775	105.440956	-0.113571	0.000000	-1.911486	0.000000	0.000000	0.000000	0.145676	-0.059366	0.220750	0.000000	0.000000	3.000000	7.000000	0.000000
2074.172534	0.098295	0.607693	-0.037421	72.166702	15.712775	105.440956	-0.113571	0.000000	-1.911486	0.000000	0.000000	0.000000	0.170058	-0.038561	0.242558	0.000000	0.000000	3.000000	7.000000	0.000000
2074.175867	0.098295	0.607693	-0.037421	72.159042	15.746479	105.422935	-0.113571	0.000000	-1.911486	0.000000	0.000000	0.000000	0.170058	-0.038561	0.242558	0.000000	0.000000	3.000000	7.000000	0.000000
2074.179201	0.098864	0.607567	-0.036521	72.159042	15.746479	105.422935	-0.113571	0.000000	-1.911486	0.000000	0.000000	0.000000	0.170656	-0.037619	0.269927	0.000000	0.000000	3.000000	7.000000	0.000000
2074.182534	0.098864	0.607567	-0.036521	72.159042	15.746479	105.422935	-0.113571	0.000000	-1.911486	0.000000	0.000000	0.000000	0.170656	-0.037619	0.269927	0.000000	0.000000	3.000000	7.000000	0.000000
2074.185867	0.098864	0.607567	-0.036521	72.151039	15.748507	105.370605	-0.056785	0.000000	-1.826072	0.000000	0.000000	0.000000	0.170656	-0.037619	0.269927	0.000000	0.000000	3.000000	7.000000	0.000000
2074.189201	0.099373	0.607468	-0.035524	72.151039	15.748507	105.370605	-0.056785	0.000000	-1.826072	0.000000	0.000000	0.000000	0.152687	-0.029752	0.299127	0.000000	0.000000	3.000000	7.000000	0.000000
2074.192534	0.099373	0.607468	-0.035524	72.151039	15.748507	105.370605	-0.056785	0.000000	-1.826072	0.000000	0.000000	0.000000	0.152687	-0.029752	0.299127	0.000000	0.000000	3.000000	7.000000	0.000000
2074.195867	0.099373	0.607468	-0.035524	72.159416	15.687910	105.241325	-0.031337	0.000000	-1.776217	0.000000	0.000000	0.000000	0.152687	-0.029752	0.299127	0.000000	0.000000	3.000000	7.000000	0.000000
2074.199201	0.099827	0.607390	-0.034406	72.159416	15.687910	105.241325	-0.031337	0.000000	-1.776217	0.000000	0.000000	0.000000	0.136274	-0.023380	0.335528	0.000000	0.000000	3.000000	7.000000	0.000000
2074.202534	0.099827	0.607390	-0.034406	72.159416	15.687910	105.241325	-0.031337	0.000000	-1.776217	0.000000	0.000000	0.000000	0.136274	-0.023380	0.335528	0.000000	0.000000	3.000000	7.000000	0.000000
2074.205867	0.099827	0.607390	-0.034406	72.217445	15.556849	105.028908	-0.008625	0.000000	-1.720296	0.000000	0.000000	0.000000	0.136274	-0.023380	0.335528	0.000000	0.000000	3.000000	7.000000	0.000000
2074.209201	0.100200	0.607267	-0.033277	72.217445	15.556849	105.028908	-0.008625	0.000000	-1.720296	0.000000	0.000000	0.000000	0.111823	-0.036978	0.338618	0.000000	0.000000	3.000000	7.000000	0.000000
2074.212534	0.100200	0.607267	-0.033277	72.217445	15.556849	105.028908	-0.008625	0.000000	-1.720296	0.000000	0.000000	0.000000	0.111823	-0.036978	0.338618	0.000000	0.000000	3.000000	7.000000	0.000000
2074.215867	0.100200	0.607267	-0.033277	72.337463	15.353383	104.715286	0.010012	0.000000	-1.663860	0.000000	0.000000	0.000000	0.111823	-0.036978	0.338618	0.000000	0.000000	3.000000	7.000000	0.000000
2074.219201	0.100502	0.607155	-0.032090	72.337463	15.353383	104.715286	0.010012	0.000000	-1.663860	0.000000	0.000000	0.000000	0.090547	-0.033580	0.356039	0.000000	0.000000	3.000000	7.000000	0.000000
2074.222534	0.100502	0.607155	-0.032090	72.337463	15.353383	104.715286	0.010012	0.000000	-1.663860	0.000000	0.000000	0.000000	0.090547	-0.033580	0.356039	0.000000	0.000000	3.000000	7.000000	0.000000
2074.225867	0.100502	0.607155	-0.032090	72.506035	15.127134	104.375305	0.025103	0.000000	-1.604520	0.000000	0.000000	0.000000	0.090547	-0.033580	0.356039	0.000000	0.000000	3.000000	7.000000	0.000000
2074.229201	0.100771	0.607007	-0.030955	72.506035	15.127134	104.375305	0.025103	0.000000	-1.604520	0.000000	0.000000	0.000000	0.080530	-0.044274	0.340633	0.000000	0.000000	3.000000	7.000000	0.000000
2074.232534	0.100771	0.607007	-0.030955	72.506035	15.127134	104.375305	0.025103	0.000000	-1.604520	0.000000	0.000000	0.000000	0.080530	-0.044274	0.340633	0.000000	0.000000	3.000000	7.000000	0.000000
2074.235867	0.100771	0.607007	-0.030955	72.677055	14.912103	104.058556	0.038525	0.000000	-1.547748	0.000000	0.000000	0.000000	0.080530	-0.044274	0.340633	0.000000	0.000000	3.000000	7.000000	0.000000
2074.239201	0.101019	0.606857	-0.029815	72.677055	14.912103	104.058556	0.038525	0.000000	-1.547748	0.000000	0.000000	0.000000	0.074404	-0.045099	0.341906	0.000000	0.000000	3.000000	7.000000	0.000000
2074.242534	0.101019	0.606857	-0.029815	72.677055	14.912103	104.058556	0.038525	0.000000	-1.547748	0.000000	0.000000	0.000000	0.074404	-0.045099	0.341906	0.000000	0.000000	3.000000	7.000000	0.000000
2074.245867	0.101019	0.606857	-0.029815	72.835548	14.684665	103.728088	0.050926	0.000000	-1.490763	0.000000	0.000000	0.000000	0.074404	-0.045099	0.341906	0.000000	0.000000	3.000000	7.000000	0.000000
2074.249201	0.101263	0.606685	-0.028692	72.835548	14.684665	103.728088	0.050926	0.000000	-1.490763	0.000000	0.000000	0.000000	0.073210	-0.051583	0.336992	0.000000	0.000000	3.000000	7.000000	0.000000
2074.252534	0.101263	0.606685	-0.028692	72.835548	14.684665	103.728088	0.050926	0.000000	-1.490763	0.000000	0.000000	0.000000	0.073210	-0.051583	0.336992	0.000000	0.000000	3.000000	7.000000	0.000000
2074.255867	0.101263	0.606685	-0.028692	72.972206	14.418118	103.353706	0.063127	0.000000	-1.434598	0.000000	0.000000	0.000000	0.073210	-0.051583	0.336992	0.000000	0.000000	3.000000	7.000000	0.000000
2074.259201	0.101467	0.606486	-0.027552	72.972206	14.418118	103.353706	0.063127	0.000000	-1.434598	0.000000	0.000000	0.000000	0.061465	-0.059614	0.342103	0.000000	0.000000	3.000000	7.000000	0.000000
2074.262534	0.101467	0.606486	-0.027552	72.972206	14.418118	103.353706	0.063127	0.000000	-1.434598	0.000000	0.000000	0.000000	0.061465	-0.059614	0.342103	0.000000	0.000000	3.000000	7.000000	0.000000
2074.265867	0.101467	0.606486	-0.027552	73.073273	14.066025	102.862289	0.073372	0.000000	-1.377581	0.000000	0.000000	0.000000	0.061465	-0.059614	0.342103	0.000000	0.000000	3.000000	7.000000	0.000000
2074.269201	0.101674	0.606331	-0.026312	73.073273	14.066025	102.862289	0.073372	0.000000	-1.377581	0.000000	0.000000	0.000000	0.061919	-0.046561	0.371914	0.000000	0.000000	3.000000	7.000000	0.000000
2074.272534	0.101674	0.606331	-0.026312	73.073273	14.066025	102.862289	0.073372	0.000000	-1.377581	0.000000	0.000000	0.000000	0.061919	-0.046561	0.371914	0.000000	0.000000	3.000000	7.000000	0.000000
2074.275867	0.101674	0.606331	-0.026312	73.130409	13.615047	102.242424	0.083691	0.000000	-1.315595	0.000000	0.000000	0.000000	0.061919	-0.046561	0.371914	0.000000	0.000000	3.000000	7.000000	0.000000
2074.279201	0.101880	0.606176	-0.024981	73.130409	13.615047	102.242424	0.083691	0.000000	-1.315595	0.000000	0.000000	0.000000	0.061739	-0.046562	0.399324	0.000000	0.000000	3.000000	7.000000	0.000000
2074.282534	0.101880	0.606176	-0.024981	73.130409	13.615047	102.242424	0.083691	0.000000	-1.315595	0.000000	0.000000	0.000000	0.061739	-0.046562	0.399324	0.000000	0.000000	3.000000	7.000000	0.000000
2074.285867	0.101880	0.606176	-0.024981	73.149742	13.113978	101.557762	0.093981	0.000000	-1.249041	0.000000	0.000000	0.000000	0.061739	-0.046562	0.399324	0.000000	0.000000	3.000000	7.000000	0.000000
2074.289201	0.102109	0.606039	-0.023548	73.149742	13.113978	101.557762	0.093981	0.000000	-1.249041	0.000000	0.000000	0.000000	0.068762	-0.041069	0.429995	0.000000	0.000000	3.000000	7.000000	0.000000
2074.292534	0.102109	0.606039	-0.023548	73.149742	13.113978	101.557762	0.093981	0.000000	-1.249041	0.000000	0.000000	0.000000	0.068762	-0.041069	0.429995	0.000000	0.000000	3.000000	7.000000	0.000000
2074.295867	0.102109	0.606039	-0.023548	73.147163	12.594496	100.847816	0.105442	0.000000	-1.177375	0.000000	0.000000	0.000000	0.068762	-0.041069	0.429995	0.000000	0.000000	3.000000	7.000000	0.000000
2074.299201	0.102330	0.605931	-0.022055	73.147163	12.594496	100.847816	0.105442	0.000000	-1.177375	0.000000	0.000000	0.000000	0.066208	-0.032442	0.447833	0.000000	0.000000	3.000000	7.000000	0.000000
2074.302534	0.102330	0.605931	-0.022055	73.147163	12.594496	100.847816	0.105442	0.000000	-1.177375	0.000000	0.000000	0.000000	0.066208	-0.032442	0.447833	0.000000	0.000000	3.000000	7.000000	0.000000
2074.305867	0.102330	0.605931	-0.022055	73.148514	12.115396	100.191628	0.116476	0.000000	-1.102736	0.000000	0.000000	0.000000	0.066208	-0.032442	0.447833	0.000000	0.000000	3.000000	7.000000	0.000000
2074.309201	0.102551	0.605794	-0.020555	73.148514	12.115396	100.191628	0.116476	0.000000	-1.102736	0.000000	0.000000	0.000000	0.066444	-0.041002	0.449958	0.000000	0.000000	3.000000	7.000000	0.000000
2074.312534	0.102551	0.605794	-0.020555	73.148514	12.115396	100.191628	0.116476	0.000000	-1.102736	0.000000	0.000000	0.000000	0.066444	-0.041002	0.449958	0.000000	0.000000	3.000000	7.000000	0.000000
2074.315867	0.102551	0.605794	-0.020555	73.199837	11.680574	99.601372	0.127551	0.000000	-1.027743	0.000000	0.000000	0.000000	0.066444	-0.041002	0.449958	0.000000	0.000000	3.000000	7.000000	0.000000
2074.319201	0.102815	0.605629	-0.019058	73.199837	11.680574	99.601372	0.127551	0.000000	-1.027743	0.000000	0.000000	0.000000	0.079151	-0.049603	0.449147	0.000000	0.000000	3.000000	7.000000	0.000000
2074.322534	0.102815	0.605629	-0.019058	73.199837	11.680574	99.601372	0.127551	0.000000	-1.027743	0.000000	0.000000	0.000000	0.079151	-0.049603	0.449147	0.000000	0.000000	3.000000	7.000000	0.000000
2074.325867	0.102815	0.605629	-0.019058	73.334961	11.299083	99.086205	0.140743	0.000000	-0.952886	0.000000	0.000000	0.000000	0.079151	-0.049603	0.449147	0.000000	0.000000	3.000000	7.000000	0.000000
2074.329201	0.103082	0.605408	-0.017637	73.334961	11.299083	99.086205	0.140743	0.000000	-0.952886	0.000000	0.000000	0.000000	0.080172	-0.066285	0.426082	0.000000	0.000000	3.000000	7.000000	0.000000
2074.332534	0.103082	0.605408	-0.017637	73.334961	11.299083	99.086205	0.140743	0.000000	-0.952886	0.000000	0.000000	0.000000	0.080172	-0.066285	0.426082	0.000000	0.000000	3.000000	7.000000	0.000000
2074.335867	0.103082	0.605408	-0.017637	73.496330	10.912685	98.570175	0.154105	0.000000	-0.881872	0.000000	0.000000	0.000000	0.080172	-0.066285	0.426082	0.000000	0.000000	3.000000	7.000000	0.000000
2074.339201	0.103341	0.605145	-0.016250	73.496330	10.912685	98.570175	0.154105	0.000000	-0.881872	0.000000	0.000000	0.000000	0.077763	-0.078898	0.416338	0.000000	0.000000	3.000000	7.000000	0.000000
2074.342534	0.103341	0.605145	-0.016250	73.496330	10.912685	98.570175	0.154105	0.000000	-0.881872	0.000000	0.000000	0.000000	0.077763	-0.078898	0.416338	0.000000	0.000000	3.000000	7.000000	0.000000
2074.345867	0.103341	0.605145	-0.016250	73.657326	10.509536	98.031601	0.167065	0.000000	-0.812482	0.000000	0.000000	0.000000	0.077763	-0.078898	0.416338	0.000000	0.000000	3.000000	7.000000	0.000000
2074.349201	0.103623	0.604853	-0.014860	73.657326	10.509536	98.031601	0.167065	0.000000	-0.812482	0.000000	0.000000	0.000000	0.084427	-0.087603	0.416954	0.000000	0.000000	3.000000	7.000000	0.000000
2074.352534	0.103623	0.604853	-0.014860	73.657326	10.509536	98.031601	0.167065	0.000000	-0.812482	0.000000	0.000000	0.000000	0.084427	-0.087603	0.416954	0.000000	0.000000	3.000000	7.000000	0.000000
2074.355867	0.103623	0.604853	-0.014860	73.813438	10.060246	97.433128	0.181136	0.000000	-0.742990	0.000000	0.000000	0.000000	0.084427	-0.087603	0.416954	0.000000	0.000000	3.000000	7.000000	0.000000
2074.359201	0.103881	0.604513	-0.013474	73.813438	10.060246	97.433128	0.181136	0.000000	-0.742990	0.000000	0.000000	0.000000	0.077398	-0.102065	0.415760	0.000000	0.000000	3.000000	7.000000	0.000000
2074.362534	0.103881	0.604513	-0.013474	73.813438	10.060246	97.433128	0.181136	0.000000	-0.742990	0.000000	0.000000	0.000000	0.077398	-0.102065	0.415760	0.000000	0.000000	3.000000	7.000000	0.000000
2074.365867	0.103881	0.604513	-0.013474	73.938866	9.530525	96.736229	0.194036	0.000000	-0.673696	0.000000	0.000000	0.000000	0.077398	-0.102065	0.415760	0.000000	0.000000	3.000000	7.000000	0.000000
2074.369201	0.104117	0.604168	-0.012084	73.938866	9.530525	96.736229	0.194036	0.000000	-0.673696	0.000000	0.000000	0.000000	0.070870	-0.103398	0.416951	0.000000	0.000000	3.000000	7.000000	0.000000
2074.372534	0.104117	0.604168	-0.012084	73.938866	9.530525	96.736229	0.194036	0.000000	-0.673696	0.000000	0.000000	0.000000	0.070870	-0.103398	0.416951	0.000000	0.000000	3.000000	7.000000	0.000000
2074.375867	0.104117	0.604168	-0.012084	74.029633	8.920917	95.936958	0.205848	0.000000	-0.604204	0.000000	0.000000	0.000000	0.070870	-0.103398	0.416951	0.000000	0.000000	3.000000	7.000000	0.000000
2074.379201	0.104266	0.603844	-0.010683	74.029633	8.920917	95.936958	0.205848	0.000000	-0.604204	0.000000	0.000000	0.000000	0.044654	-0.097237	0.420263	0.000000	0.000000	3.000000	7.000000	0.000000
2074.382534	0.104266	0.603844	-0.010683	74.029633	8.920917	95.936958	0.205848	0.000000	-0.604204	0.000000	0.000000	0.000000	0.044654	-0.097237	0.420263	0.000000	0.000000	3.000000	7.000000	0.000000
2074.385867	0.104266	0.603844	-0.010683	74.096901	8.291215	95.117859	0.213290	0.000000	-0.534161	0.000000	0.000000	0.000000	0.044654	-0.097237	0.420263	0.000000	0.000000	3.000000	7.000000	0.000000
2074.389201	0.104403	0.603503	-0.009231	74.096901	8.291215	95.117859	0.213290	0.000000	-0.534161	0.000000	0.000000	0.000000	0.041185	-0.102171	0.435637	0.000000	0.000000	3.000000	7.000000	0.000000
2074.392534	0.104403	0.603503	-0.009231	74.096901	8.291215	95.117859	0.213290	0.000000	-0.534161	0.000000	0.000000	0.000000	0.041185	-0.102171	0.435637	0.000000	0.000000	3.000000	7.000000	0.000000
2074.395867	0.104403	0.603503	-0.009231	74.130096	7.744561	94.416679	0.220154	0.000000	-0.461554	0.000000	0.000000	0.000000	0.041185	-0.102171	0.435637	0.000000	0.000000	3.000000	7.000000	0.000000
2074.399201	0.104494	0.603183	-0.007778	74.130096	7.744561	94.416679	0.220154	0.000000	-0.461554	0.000000	0.000000	0.000000	0.027396	-0.096017	0.436002	0.000000	0.000000	3.000000	7.000000	0.000000
2074.402534	0.104494	0.603183	-0.007778	74.130096	7.744561	94.416679	0.220154	0.000000	-0.461554	0.000000	0.000000	0.000000	0.027396	-0.096017	0.436002	0.000000	0.000000	3.000000	7.000000	0.000000
2074.405867	0.104494	0.603183	-0.007778	74.131653	7.352234	93.921867	0.224720	0.000000	-0.388887	0.000000	0.000000	0.000000	0.027396	-0.096017	0.436002	0.000000	0.000000	3.000000	7.000000	0.000000
2074.409201	0.104557	0.602865	-0.006344	74.131653	7.352234	93.921867	0.224720	0.000000	-0.388887	0.000000	0.000000	0.000000	0.018814	-0.095447	0.430157	0.000000	0.000000	3.000000	7.000000	0.000000
2074.412534	0.104557	0.602865	-0.006344	74.131653	7.352234	93.921867	0.224720	0.000000	-0.388887	0.000000	0.000000	0.000000	0.018814	-0.095447	0.430157	0.000000	0.000000	3.000000	7.000000	0.000000
2074.415867	0.104557	0.602865	-0.006344	74.121124	7.150938	93.685944	0.227856	0.000000	-0.317194	0.000000	0.000000	0.000000	0.018814	-0.095447	0.430157	0.000000	0.000000	3.000000	7.000000	0.000000
2074.419201	0.104661	0.602543	-0.004921	74.121124	7.150938	93.685944	0.227856	0.000000	-0.317194	0.000000	0.000000	0.000000	0.031142	-0.096730	0.426915	0.000000	0.000000	3.000000	7.000000	0.000000
2074.422534	0.104661	0.602543	-0.004921	74.121124	7.150938	93.685944	0.227856	0.000000	-0.317194	0.000000	0.000000	0.000000	0.031142	-0.096730	0.426915	0.000000	0.000000	3.000000	7.000000	0.000000
2074.425867	0.104661	0.602543	-0.004921	74.122437	7.123273	93.678429	0.233046	0.000000	-0.246042	0.000000	0.000000	0.000000	0.031142	-0.096730	0.426915	0.000000	0.000000	3.000000	7.000000	0.000000
2074.429201	0.104793	0.602184	-0.003564	74.122437	7.123273	93.678429	0.233046	0.000000	-0.246042	0.000000	0.000000	0.000000	0.039768	-0.107493	0.407127	0.000000	0.000000	3.000000	7.000000	0.000000
2074.432534	0.104793	0.602184	-0.003564	74.122437	7.123273	93.678429	0.233046	0.000000	-0.246042	0.000000	0.000000	0.000000	0.039768	-0.107493	0.407127	0.000000	0.000000	3.000000	7.000000	0.000000
2074.435867	0.104793	0.602184	-0.003564	74.144516	7.092282	93.667007	0.239674	0.000000	-0.178187	0.000000	0.000000	0.000000	0.039768	-0.107493	0.407127	0.000000	0.000000	3.000000	7.000000	0.000000
2074.439201	0.104939	0.601854	-0.002244	74.144516	7.092282	93.667007	0.239674	0.000000	-0.178187	0.000000	0.000000	0.000000	0.043709	-0.099142	0.396001	0.000000	0.000000	3.000000	7.000000	0.000000
2074.442534	0.104939	0.601854	-0.002244	74.144516	7.092282	93.667007	0.239674	0.000000	-0.178187	0.000000	0.000000	0.000000	0.043709	-0.099142	0.396001	0.000000	0.000000	3.000000	7.000000	0.000000
2074.445867	0.104939	0.601854	-0.002244	74.201874	7.048790	93.638252	0.246959	0.000000	-0.112187	0.000000	0.000000	0.000000	0.043709	-0.099142	0.396001	0.000000	0.000000	3.000000	7.000000	0.000000
2074.449201	0.105118	0.601507	-0.000974	74.201874	7.048790	93.638252	0.246959	0.000000	-0.112187	0.000000	0.000000	0.000000	0.053662	-0.104029	0.380964	0.000000	0.000000	3.000000	7.000000	0.000000
2074.452534	0.105118	0.601507	-0.000974	74.201874	7.048790	93.638252	0.246959	0.000000	-0.112187	0.000000	0.000000	0.000000	0.053662	-0.104029	0.380964	0.000000	0.000000	3.000000	7.000000	0.000000
2074.455867	0.105118	0.601507	-0.000974	74.281769	6.986227	93.584702	0.255903	0.000000	-0.048693	0.000000	0.000000	0.000000	0.053662	-0.104029	0.380964	0.000000	0.000000	3.000000	7.000000	0.000000
2074.459201	0.105307	0.601170	0.000243	74.281769	6.986227	93.584702	0.255903	0.000000	-0.048693	0.000000	0.000000	0.000000	0.056687	-0.101125	0.365124	0.000000	0.000000	3.000000	7.000000	0.000000
2074.462534	0.105307	0.601170	0.000243	74.281769	6.986227	93.584702	0.255903	0.000000	-0.048693	0.000000	0.000000	0.000000	0.056687	-0.101125	0.365124	0.000000	0.000000	3.000000	7.000000	0.000000
2074.465867	0.105307	0.601170	0.000243	74.369873	6.894416	93.493317	0.265351	0.000000	0.012161	0.000000	0.000000	0.000000	0.056687	-0.101125	0.365124	0.000000	0.000000	3.000000	7.000000	0.000000
2074.469201	0.105485	0.600843	0.001413	74.369873	6.894416	93.493317	0.265351	0.000000	0.012161	0.000000	0.000000	0.000000	0.053252	-0.098132	0.350806	0.000000	0.000000	3.000000	7.000000	0.000000
2074.472534	0.105485	0.600843	0.001413	74.369873	6.894416	93.493317	0.265351	0.000000	0.012161	0.000000	0.000000	0.000000	0.053252	-0.098132	0.350806	0.000000	0.000000	3.000000	7.000000	0.000000
2074.475867	0.105485	0.600843	0.001413	74.447739	6.756629	93.345802	0.274226	0.000000	0.070628	0.000000	0.000000	0.000000	0.053252	-0.098132	0.350806	0.000000	0.000000	3.000000	7.000000	0.000000
2074.479201	0.105620	0.600558	0.002599	74.447739	6.756629	93.345802	0.274226	0.000000	0.070628	0.000000	0.000000	0.000000	0.040525	-0.085655	0.356033	0.000000	0.000000	3.000000	7.000000	0.000000
2074.482534	0.105620	0.600558	0.002599	74.447739	6.756629	93.345802	0.274226	0.000000	0.070628	0.000000	0.000000	0.000000	0.040525	-0.085655	0.356033	0.000000	0.000000	3.000000	7.000000	0.000000
2074.485867	0.105620	0.600558	0.002599	74.517059	6.574470	93.148033	0.280980	0.000000	0.129967	0.000000	0.000000	0.000000	0.040525	-0.085655	0.356033	0.000000	0.000000	3.000000	7.000000	0.000000
2074.489201	0.105677	0.600283	0.003754	74.517059	6.574470	93.148033	0.280980	0.000000	0.129967	0.000000	0.000000	0.000000	0.017353	-0.082456	0.346283	0.000000	0.000000	3.000000	7.000000	0.000000
2074.492534	0.105677	0.600283	0.003754	74.517059	6.574470	93.148033	0.280980	0.000000	0.129967	0.000000	0.000000	0.000000	0.017353	-0.082456	0.346283	0.000000	0.000000	3.000000	7.000000	0.000000
2074.495867	0.105677	0.600283	0.003754	74.551888	6.432413	92.994057	0.283873	0.000000	0.187681	0.000000	0.000000	0.000000	0.017353	-0.082456	0.346283	0.000000	0.000000	3.000000	7.000000	0.000000
2074.499201	0.105754	0.600031	0.004895	74.551888	6.432413	92.994057	0.283873	0.000000	0.187681	0.000000	0.000000	0.000000	0.023068	-0.075517	0.342303	0.000000	0.000000	3.000000	7.000000	0.000000
2074.502534	0.105754	0.600031	0.004895	74.551888	6.432413	92.994057	0.283873	0.000000	0.187681	0.000000	0.000000	0.000000	0.023068	-0.075517	0.342303	0.000000	0.000000	3.000000	7.000000	0.000000
2074.505867	0.105754	0.600031	0.004895	74.551323	6.402236	92.979774	0.287717	0.000000	0.244732	0.000000	0.000000	0.000000	0.023068	-0.075517	0.342303	0.000000	0.000000	3.000000	7.000000	0.000000
2074.509201	0.105872	0.599802	0.006017	74.551323	6.402236	92.979774	0.287717	0.000000	0.244732	0.000000	0.000000	0.000000	0.035436	-0.068541	0.336822	0.000000	0.000000	3.000000	7.000000	0.000000
2074.512534	0.105872	0.599802	0.006017	74.551323	6.402236	92.979774	0.287717	0.000000	0.244732	0.000000	0.000000	0.000000	0.035436	-0.068541	0.336822	0.000000	0.000000	3.000000	7.000000	0.000000
2074.515867	0.105872	0.599802	0.006017	74.535767	6.397738	92.986382	0.293623	0.000000	0.300869	0.000000	0.000000	0.000000	0.035436	-0.068541	0.336822	0.000000	0.000000	3.000000	7.000000	0.000000
2074.519201	0.106029	0.599579	0.007106	74.535767	6.397738	92.986382	0.293623	0.000000	0.300869	0.000000	0.000000	0.000000	0.046818	-0.067183	0.326602	0.000000	0.000000	3.000000	7.000000	0.000000
2074.522534	0.106029	0.599579	0.007106	74.535767	6.397738	92.986382	0.293623	0.000000	0.300869	0.000000	0.000000	0.000000	0.046818	-0.067183	0.326602	0.000000	0.000000	3.000000	7.000000	0.000000
2074.525867	0.106029	0.599579	0.007106	74.523331	6.400112	92.991684	0.301426	0.000000	0.355302	0.000000	0.000000	0.000000	0.046818	-0.067183	0.326602	0.000000	0.000000	3.000000	7.000000	0.000000
2074.529201	0.106228	0.599352	0.008184	74.523331	6.400112	92.991684	0.301426	0.000000	0.355302	0.000000	0.000000	0.000000	0.059903	-0.067898	0.323388	0.000000	0.000000	3.000000	7.000000	0.000000
2074.532534	0.106228	0.599352	0.008184	74.523331	6.400112	92.991684	0.301426	0.000000	0.355302	0.000000	0.000000	0.000000	0.059903	-0.067898	0.323388	0.000000	0.000000	3.000000	7.000000	0.000000
2074.535867	0.106228	0.599352	0.008184	74.516289	6.397150	92.994339	0.311410	0.000000	0.409200	0.000000	0.000000	0.000000	0.059903	-0.067898	0.323388	0.000000	0.000000	3.000000	7.000000	0.000000
2074.539201	0.106450	0.599123	0.009256	74.516289	6.397150	92.994339	0.311410	0.000000	0.409200	0.000000	0.000000	0.000000	0.066435	-0.068630	0.321672	0.000000	0.000000	3.000000	7.000000	0.000000
2074.542534	0.106450	0.599123	0.009256	74.516289	6.397150	92.994339	0.311410	0.000000	0.409200	0.000000	0.000000	0.000000	0.066435	-0.068630	0.321672	0.000000	0.000000	3.000000	7.000000	0.000000
2074.545867	0.106450	0.599123	0.009256	74.513435	6.381920	92.981361	0.322483	0.000000	0.462812	0.000000	0.000000	0.000000	0.066435	-0.068630	0.321672	0.000000	0.000000	3.000000	7.000000	0.000000
2074.549201	0.106645	0.598873	0.010317	74.513435	6.381920	92.981361	0.322483	0.000000	0.462812	0.000000	0.000000	0.000000	0.058618	-0.075056	0.318248	0.000000	0.000000	3.000000	7.000000	0.000000
2074.552534	0.106645	0.598873	0.010317	74.513435	6.381920	92.981361	0.322483	0.000000	0.462812	0.000000	0.000000	0.000000	0.058618	-0.075056	0.318248	0.000000	0.000000	3.000000	7.000000	0.000000
2074.555867	0.106645	0.598873	0.010317	74.523903	6.340904	92.947563	0.332252	0.000000	0.515854	0.000000	0.000000	0.000000	0.058618	-0.075056	0.318248	0.000000	0.000000	3.000000	7.000000	0.000000
2074.559201	0.106759	0.598616	0.011330	74.523903	6.340904	92.947563	0.332252	0.000000	0.515854	0.000000	0.000000	0.000000	0.034225	-0.077150	0.303889	0.000000	0.000000	3.000000	7.000000	0.000000
2074.562534	0.106759	0.598616	0.011330	74.523903	6.340904	92.947563	0.332252	0.000000	0.515854	0.000000	0.000000	0.000000	0.034225	-0.077150	0.303889	0.000000	0.000000	3.000000	7.000000	0.000000
2074.565867	0.106759	0.598616	0.011330	74.566177	6.284103	92.910057	0.337957	0.000000	0.566502	0.000000	0.000000	0.000000	0.034225	-0.077150	0.303889	0.000000	0.000000	3.000000	7.000000	0.000000
2074.569201	0.106775	0.598345	0.012324	74.566177	6.284103	92.910057	0.337957	0.000000	0.566502	0.000000	0.000000	0.000000	0.004624	-0.081327	0.298079	0.000000	0.000000	3.000000	7.000000	0.000000
2074.572534	0.106775	0.598345	0.012324	74.566177	6.284103	92.910057	0.337957	0.000000	0.566502	0.000000	0.000000	0.000000	0.004624	-0.081327	0.298079	0.000000	0.000000	3.000000	7.000000	0.000000
2074.575867	0.106775	0.598345	0.012324	74.615715	6.227337	92.881668	0.338727	0.000000	0.616182	0.000000	0.000000	0.000000	0.004624	-0.081327	0.298079	0.000000	0.000000	3.000000	7.000000	0.000000
2074.579201	0.106775	0.598345	0.012324	74.615715	6.227337	92.881668	0.338727	0.000000	0.616182	0.000000	0.000000	0.000000	0.004624	-0.081327	0.298079	0.000000	0.000000	3.000000	7.000000	0.000000
2074.582534	0.106756	0.598086	0.013275	74.615715	6.227337	92.881668	0.338727	0.000000	0.616182	0.000000	0.000000	0.000000	-0.005537	-0.077566	0.285472	0.000000	0.000000	3.000000	7.000000	0.000000
2074.585867	0.106756	0.598086	0.013275	74.654610	6.174479	92.859520	0.338727	0.000000	0.616182	0.000000	0.000000	0.000000	-0.005537	-0.077566	0.285472	0.000000	0.000000	3.000000	7.000000	0.000000
2074.589201	0.106705	0.597814	0.014192	74.654610	6.174479	92.859520	0.338727	0.000000	0.616182	0.000000	0.000000	0.000000	-0.015208	-0.081607	0.275132	0.000000	0.000000	3.000000	7.000000	0.000000
2074.592534	0.106705	0.597814	0.014192	74.654610	6.174479	92.859520	0.338727	0.000000	0.616182	0.000000	0.000000	0.000000	-0.015208	-0.081607	0.275132	0.000000	0.000000	3.000000	7.000000	0.000000
2074.595867	0.106705	0.597814	0.014192	74.661484	6.145951	92.855629	0.335270	0.000000	0.709616	0.000000	0.000000	0.000000	-0.015208	-0.081607	0.275132	0.000000	0.000000	3.000000	7.000000	0.000000
2074.599201	0.106705	0.597814	0.014192	74.661484	6.145951	92.855629	0.335270	0.000000	0.709616	0.000000	0.000000	0.000000	-0.015208	-0.081607	0.275132	0.000000	0.000000	3.000000	7.000000	0.000000
2074.602534	0.106688	0.597555	0.015052	74.661484	6.145951	92.855629	0.335270	0.000000	0.709616	0.000000	0.000000	0.000000	-0.005220	-0.077688	0.257997	0.000000	0.000000	3.000000	7.000000	0.000000
2074.605867	0.106688	0.597555	0.015052	74.664574	6.125597	92.854256	0.335270	0.000000	0.709616	0.000000	0.000000	0.000000	-0.005220	-0.077688	0.257997	0.000000	0.000000	3.000000	7.000000	0.000000
2074.609201	0.106701	0.597291	0.015839	74.664574	6.125597	92.854256	0.335270	0.000000	0.709616	0.000000	0.000000	0.000000	0.003791	-0.079406	0.236148	0.000000	0.000000	3.000000	7.000000	0.000000
2074.612534	0.106701	0.597291	0.015839	74.664574	6.125597	92.854256	0.335270	0.000000	0.709616	0.000000	0.000000	0.000000	0.003791	-0.079406	0.236148	0.000000	0.000000	3.000000	7.000000	0.000000
2074.615867	0.106701	0.597291	0.015839	74.667679	6.110677	92.852882	0.335031	0.000000	0.791973	0.000000	0.000000	0.000000	0.003791	-0.079406	0.236148	0.000000	0.000000	3.000000	7.000000	0.000000
2074.619201	0.106701	0.597291	0.015839	74.667679	6.110677	92.852882	0.335031	0.000000	0.791973	0.000000	0.000000	0.000000	0.003791	-0.079406	0.236148	0.000000	0.000000	3.000000	7.000000	0.000000
2074.622534	0.106752	0.597032	0.016593	74.667679	6.110677	92.852882	0.335031	0.000000	0.791973	0.000000	0.000000	0.000000	0.015532	-0.077577	0.226023	0.000000	0.000000	3.000000	7.000000	0.000000
2074.625867	0.106752	0.597032	0.016593	74.667702	6.099805	92.852905	0.335031	0.000000	0.791973	0.000000	0.000000	0.000000	0.015532	-0.077577	0.226023	0.000000	0.000000	3.000000	7.000000	0.000000
2074.629201	0.106847	0.596799	0.017328	74.667702	6.099805	92.852905	0.335031	0.000000	0.791973	0.000000	0.000000	0.000000	0.028413	-0.070008	0.220641	0.000000	0.000000	3.000000	7.000000	0.000000
2074.632534	0.106847	0.596799	0.017328	74.667702	6.099805	92.852905	0.335031	0.000000	0.791973	0.000000	0.000000	0.000000	0.028413	-0.070008	0.220641	0.000000	0.000000	3.000000	7.000000	0.000000
2074.635867	0.106847	0.596799	0.017328	74.661270	6.083949	92.848984	0.342356	0.000000	0.866417	0.000000	0.000000	0.000000	0.028413	-0.070008	0.220641	0.000000	0.000000	3.000000	7.000000	0.000000
2074.639201	0.106847	0.596799	0.017328	74.661270	6.083949	92.848984	0.342356	0.000000	0.866417	0.000000	0.000000	0.000000	0.028413	-0.070008	0.220641	0.000000	0.000000	3.000000	7.000000	0.000000
2074.642534	0.106909	0.596595	0.018128	74.661270	6.083949	92.848984	0.342356	0.000000	0.866417	0.000000	0.000000	0.000000	0.018484	-0.061251	0.240019	0.000000	0.000000	3.000000	7.000000	0.000000
2074.645867	0.106909	0.596595	0.018128	74.653839	6.038213	92.811989	0.342356	0.000000	0.866417	0.000000	0.000000	0.000000	0.018484	-0.061251	0.240019	0.000000	0.000000	3.000000	7.000000	0.000000
2074.649201	0.106925	0.596389	0.018938	74.653839	6.038213	92.811989	0.342356	0.000000	0.866417	0.000000	0.000000	0.000000	0.004781	-0.061641	0.242957	0.000000	0.000000	3.000000	7.000000	0.000000
2074.652534	0.106925	0.596389	0.018938	74.653839	6.038213	92.811989	0.342356	0.000000	0.866417	0.000000	0.000000	0.000000	0.004781	-0.061641	0.242957	0.000000	0.000000	3.000000	7.000000	0.000000
2074.655867	0.106925	0.596389	0.018938	74.632942	5.967912	92.747353	0.346233	0.000000	0.946913	0.000000	0.000000	0.000000	0.004781	-0.061641	0.242957	0.000000	0.000000	3.000000	7.000000	0.000000
2074.659201	0.106925	0.596389	0.018938	74.632942	5.967912	92.747353	0.346233	0.000000	0.946913	0.000000	0.000000	0.000000	0.004781	-0.061641	0.242957	0.000000	0.000000	3.000000	7.000000	0.000000
2074.662534	0.106886	0.596259	0.019826	74.632942	5.967912	92.747353	0.346233	0.000000	0.946913	0.000000	0.000000	0.000000	-0.011536	-0.039207	0.266358	0.000000	0.000000	3.000000	7.000000	0.000000
2074.665867	0.106886	0.596259	0.019826	74.609123	5.895792	92.690849	0.346233	0.000000	0.946913	0.000000	0.000000	0.000000	-0.011536	-0.039207	0.266358	0.000000	0.000000	3.000000	7.000000	0.000000
2074.669201	0.106814	0.596157	0.020778	74.609123	5.895792	92.690849	0.346233	0.000000	0.946913	0.000000	0.000000	0.000000	-0.021753	-0.030462	0.285706	0.000000	0.000000	3.000000	7.000000	0.000000
2074.672534	0.106814	0.596157	0.020778	74.609123	5.895792	92.690849	0.346233	0.000000	0.946913	0.000000	0.000000	0.000000	-0.021753	-0.030462	0.285706	0.000000	0.000000	3.000000	7.000000	0.000000
2074.675867	0.106814	0.596157	0.020778	74.577202	5.856949	92.678200	0.340685	0.000000	1.038924	0.000000	0.000000	0.000000	-0.021753	-0.030462	0.285706	0.000000	0.000000	3.000000	7.000000	0.000000
2074.679201	0.106814	0.596157	0.020778	74.577202	5.856949	92.678200	0.340685	0.000000	1.038924	0.000000	0.000000	0.000000	-0.021753	-0.030462	0.285706	0.000000	0.000000	3.000000	7.000000	0.000000
2074.682534	0.106742	0.596100	0.021739	74.577202	5.856949	92.678200	0.340685	0.000000	1.038924	0.000000	0.000000	0.000000	-0.021545	-0.017130	0.288082	0.000000	0.000000	3.000000	7.000000	0.000000
2074.685867	0.106742	0.596100	0.021739	74.545303	5.840214	92.691978	0.340685	0.000000	1.038924	0.000000	0.000000	0.000000	-0.021545	-0.017130	0.288082	0.000000	0.000000	3.000000	7.000000	0.000000
2074.689201	0.106695	0.596061	0.022709	74.545303	5.840214	92.691978	0.340685	0.000000	1.038924	0.000000	0.000000	0.000000	-0.014012	-0.011774	0.291155	0.000000	0.000000	3.000000	7.000000	0.000000
2074.692534	0.106695	0.596061	0.022709	74.545303	5.840214	92.691978	0.340685	0.000000	1.038924	0.000000	0.000000	0.000000	-0.014012	-0.011774	0.291155	0.000000	0.000000	3.000000	7.000000	0.000000
2074.695867	0.106695	0.596061	0.022709	74.518791	5.823472	92.703026	0.334759	0.000000	1.135463	0.000000	0.000000	0.000000	-0.014012	-0.011774	0.291155	0.000000	0.000000	3.000000	7.000000	0.000000
2074.699201	0.106695	0.596061	0.022709	74.518791	5.823472	92.703026	0.334759	0.000000	1.135463	0.000000	0.000000	0.000000	-0.014012	-0.011774	0.291155	0.000000	0.000000	3.000000	7.000000	0.000000
2074.702534	0.106665	0.596028	0.023651	74.518791	5.823472	92.703026	0.334759	0.000000	1.135463	0.000000	0.000000	0.000000	-0.009038	-0.009804	0.282550	0.000000	0.000000	3.000000	7.000000	0.000000
2074.705867	0.106665	0.596028	0.023651	74.503708	5.802584	92.707458	0.334759	0.000000	1.135463	0.000000	0.000000	0.000000	-0.009038	-0.009804	0.282550	0.000000	0.000000	3.000000	7.000000	0.000000
2074.709201	0.106655	0.595948	0.024579	74.503708	5.802584	92.707458	0.334759	0.000000	1.135463	0.000000	0.000000	0.000000	-0.003023	-0.023955	0.278396	0.000000	0.000000	3.000000	7.000000	0.000000
2074.712534	0.106655	0.595948	0.024579	74.503708	5.802584	92.707458	0.334759	0.000000	1.135463	0.000000	0.000000	0.000000	-0.003023	-0.023955	0.278396	0.000000	0.000000	3.000000	7.000000	0.000000
2074.715867	0.106655	0.595948	0.024579	74.532898	5.758554	92.686859	0.332749	0.000000	1.228954	0.000000	0.000000	0.000000	-0.003023	-0.023955	0.278396	0.000000	0.000000	3.000000	7.000000	0.000000
2074.719201	0.106655	0.595948	0.024579	74.532898	5.758554	92.686859	0.332749	0.000000	1.228954	0.000000	0.000000	0.000000	-0.003023	-0.023955	0.278396	0.000000	0.000000	3.000000	7.000000	0.000000
2074.722534	0.106662	0.595875	0.025478	74.532898	5.758554	92.686859	0.332749	0.000000	1.228954	0.000000	0.000000	0.000000	0.002047	-0.021948	0.269808	0.000000	0.000000	3.000000	7.000000	0.000000
2074.725867	0.106662	0.595875	0.025478	74.616562	5.690453	92.642166	0.332749	0.000000	1.228954	0.000000	0.000000	0.000000	0.002047	-0.021948	0.269808	0.000000	0.000000	3.000000	7.000000	0.000000
2074.729201	0.106684	0.595762	0.026341	74.616562	5.690453	92.642166	0.332749	0.000000	1.228954	0.000000	0.000000	0.000000	0.006622	-0.033754	0.258729	0.000000	0.000000	3.000000	7.000000	0.000000
2074.732534	0.106684	0.595762	0.026341	74.616562	5.690453	92.642166	0.332749	0.000000	1.228954	0.000000	0.000000	0.000000	0.006622	-0.033754	0.258729	0.000000	0.000000	3.000000	7.000000	0.000000
2074.735867	0.106684	0.595762	0.026341	74.732841	5.597359	92.571327	0.334194	0.000000	1.317044	0.000000	0.000000	0.000000	0.006622	-0.033754	0.258729	0.000000	0.000000	3.000000	7.000000	0.000000
2074.739201	0.106684	0.595762	0.026341	74.732841	5.597359	92.571327	0.334194	0.000000	1.317044	0.000000	0.000000	0.000000	0.006622	-0.033754	0.258729	0.000000	0.000000	3.000000	7.000000	0.000000
2074.742534	0.106693	0.595619	0.027148	74.732841	5.597359	92.571327	0.334194	0.000000	1.317044	0.000000	0.000000	0.000000	0.002819	-0.043170	0.242246	0.000000	0.000000	3.000000	7.000000	0.000000
2074.745867	0.106693	0.595619	0.027148	74.855293	5.505837	92.496529	0.334194	0.000000	1.317044	0.000000	0.000000	0.000000	0.002819	-0.043170	0.242246	0.000000	0.000000	3.000000	7.000000	0.000000
2074.749201	0.106743	0.595482	0.027922	74.855293	5.505837	92.496529	0.334194	0.000000	1.317044	0.000000	0.000000	0.000000	0.014925	-0.041112	0.232173	0.000000	0.000000	3.000000	7.000000	0.000000
2074.752534	0.106743	0.595482	0.027922	74.855293	5.505837	92.496529	0.334194	0.000000	1.317044	0.000000	0.000000	0.000000	0.014925	-0.041112	0.232173	0.000000	0.000000	3.000000	7.000000	0.000000
2074.755867	0.106743	0.595482	0.027922	74.961746	5.425917	92.430252	0.337151	0.000000	1.396113	0.000000	0.000000	0.000000	0.014925	-0.041112	0.232173	0.000000	0.000000	3.000000	7.000000	0.000000
2074.759201	0.106743	0.595482	0.027922	74.961746	5.425917	92.430252	0.337151	0.000000	1.396113	0.000000	0.000000	0.000000	0.014925	-0.041112	0.232173	0.000000	0.000000	3.000000	7.000000	0.000000
2074.762534	0.106832	0.595305	0.028654	74.961746	5.425917	92.430252	0.337151	0.000000	1.396113	0.000000	0.000000	0.000000	0.026558	-0.052883	0.219601	0.000000	0.000000	3.000000	7.000000	0.000000
2074.765867	0.106832	0.595305	0.028654	75.053581	5.352974	92.365974	0.337151	0.000000	1.396113	0.000000	0.000000	0.000000	0.026558	-0.052883	0.219601	0.000000	0.000000	3.000000	7.000000	0.000000
2074.769201	0.106878	0.595133	0.029306	75.053581	5.352974	92.365974	0.337151	0.000000	1.396113	0.000000	0.000000	0.000000	0.013943	-0.051662	0.195541	0.000000	0.000000	3.000000	7.000000	0.000000
2074.772534	0.106878	0.595133	0.029306	75.053581	5.352974	92.365974	0.337151	0.000000	1.396113	0.000000	0.000000	0.000000	0.013943	-0.051662	0.195541	0.000000	0.000000	3.000000	7.000000	0.000000
2074.775867	0.106878	0.595133	0.029306	75.124855	5.289834	92.313782	0.343901	0.000000	1.465304	0.000000	0.000000	0.000000	0.013943	-0.051662	0.195541	0.000000	0.000000	3.000000	7.000000	0.000000
2074.779201	0.106878	0.595133	0.029306	75.124855	5.289834	92.313782	0.343901	0.000000	1.465304	0.000000	0.000000	0.000000	0.013943	-0.051662	0.195541	0.000000	0.000000	3.000000	7.000000	0.000000
2074.782534	0.106942	0.594968	0.029929	75.124855	5.289834	92.313782	0.343901	0.000000	1.465304	0.000000	0.000000	0.000000	0.019272	-0.049460	0.187020	0.000000	0.000000	3.000000	7.000000	0.000000
2074.785867	0.106942	0.594968	0.029929	75.152031	5.241792	92.267868	0.343901	0.000000	1.465304	0.000000	0.000000	0.000000	0.019272	-0.049460	0.187020	0.000000	0.000000	3.000000	7.000000	0.000000
2074.789201	0.106973	0.594819	0.030512	75.152031	5.241792	92.267868	0.343901	0.000000	1.465304	0.000000	0.000000	0.000000	0.009220	-0.044806	0.174636	0.000000	0.000000	3.000000	7.000000	0.000000
2074.792534	0.106973	0.594819	0.030512	75.152031	5.241792	92.267868	0.343901	0.000000	1.465304	0.000000	0.000000	0.000000	0.009220	-0.044806	0.174636	0.000000	0.000000	3.000000	7.000000	0.000000
2074.795867	0.106973	0.594819	0.030512	75.139389	5.228915	92.267059	0.348650	0.000000	1.525580	0.000000	0.000000	0.000000	0.009220	-0.044806	0.174636	0.000000	0.000000	3.000000	7.000000	0.000000
2074.799201	0.106973	0.594819	0.030512	75.139389	5.228915	92.267059	0.348650	0.000000	1.525580	0.000000	0.000000	0.000000	0.009220	-0.044806	0.174636	0.000000	0.000000	3.000000	7.000000	0.000000
2074.802534	0.106987	0.594707	0.031130	75.139389	5.228915	92.267059	0.348650	0.000000	1.525580	0.000000	0.000000	0.000000	0.004250	-0.033540	0.185525	0.000000	0.000000	3.000000	7.000000	0.000000
2074.805867	0.106987	0.594707	0.031130	75.123871	5.222644	92.274658	0.348650	0.000000	1.525580	0.000000	0.000000	0.000000	0.004250	-0.033540	0.185525	0.000000	0.000000	3.000000	7.000000	0.000000
2074.809201	0.107009	0.594605	0.031787	75.123871	5.222644	92.274658	0.348650	0.000000	1.525580	0.000000	0.000000	0.000000	0.006689	-0.030463	0.197083	0.000000	0.000000	3.000000	7.000000	0.000000
2074.812534	0.107009	0.594605	0.031787	75.123871	5.222644	92.274658	0.348650	0.000000	1.525580	0.000000	0.000000	0.000000	0.006689	-0.030463	0.197083	0.000000	0.000000	3.000000	7.000000	0.000000
2074.815867	0.107009	0.594605	0.031787	75.112305	5.221204	92.286263	0.350474	0.000000	1.589348	0.000000	0.000000	0.000000	0.006689	-0.030463	0.197083	0.000000	0.000000	3.000000	7.000000	0.000000
2074.819201	0.107009	0.594605	0.031787	75.112305	5.221204	92.286263	0.350474	0.000000	1.589348	0.000000	0.000000	0.000000	0.006689	-0.030463	0.197083	0.000000	0.000000	3.000000	7.000000	0.000000
2074.822534	0.107085	0.594541	0.032465	75.112305	5.221204	92.286263	0.350474	0.000000	1.589348	0.000000	0.000000	0.000000	0.022588	-0.019201	0.203381	0.000000	0.000000	3.000000	7.000000	0.000000
2074.825867	0.107085	0.594541	0.032465	75.127113	5.202239	92.273888	0.350474	0.000000	1.589348	0.000000	0.000000	0.000000	0.022588	-0.019201	0.203381	0.000000	0.000000	3.000000	7.000000	0.000000
2074.829201	0.107175	0.594466	0.033099	75.127113	5.202239	92.273888	0.350474	0.000000	1.589348	0.000000	0.000000	0.000000	0.026952	-0.022683	0.190160	0.000000	0.000000	3.000000	7.000000	0.000000
2074.832534	0.107175	0.594466	0.033099	75.127113	5.202239	92.273888	0.350474	0.000000	1.589348	0.000000	0.000000	0.000000	0.026952	-0.022683	0.190160	0.000000	0.000000	3.000000	7.000000	0.000000
2074.835867	0.107175	0.594466	0.033099	75.215851	5.138113	92.215126	0.358730	0.000000	1.654938	0.000000	0.000000	0.000000	0.026952	-0.022683	0.190160	0.000000	0.000000	3.000000	7.000000	0.000000
2074.839201	0.107175	0.594466	0.033099	75.215851	5.138113	92.215126	0.358730	0.000000	1.654938	0.000000	0.000000	0.000000	0.026952	-0.022683	0.190160	0.000000	0.000000	3.000000	7.000000	0.000000
2074.842534	0.107286	0.594417	0.033720	75.215851	5.138113	92.215126	0.358730	0.000000	1.654938	0.000000	0.000000	0.000000	0.033413	-0.014622	0.186362	0.000000	0.000000	3.000000	7.000000	0.000000
2074.845867	0.107286	0.594417	0.033720	75.352554	5.043950	92.124657	0.358730	0.000000	1.654938	0.000000	0.000000	0.000000	0.033413	-0.014622	0.186362	0.000000	0.000000	3.000000	7.000000	0.000000
2074.849201	0.107407	0.594365	0.034274	75.352554	5.043950	92.124657	0.358730	0.000000	1.654938	0.000000	0.000000	0.000000	0.036332	-0.015540	0.166253	0.000000	0.000000	3.000000	7.000000	0.000000
2074.852534	0.107407	0.594365	0.034274	75.352554	5.043950	92.124657	0.358730	0.000000	1.654938	0.000000	0.000000	0.000000	0.036332	-0.015540	0.166253	0.000000	0.000000	3.000000	7.000000	0.000000
2074.855867	0.107407	0.594365	0.034274	75.492096	4.942197	92.029610	0.370354	0.000000	1.713707	0.000000	0.000000	0.000000	0.036332	-0.015540	0.166253	0.000000	0.000000	3.000000	7.000000	0.000000
2074.859201	0.107407	0.594365	0.034274	75.492096	4.942197	92.029610	0.370354	0.000000	1.713707	0.000000	0.000000	0.000000	0.036332	-0.015540	0.166253	0.000000	0.000000	3.000000	7.000000	0.000000
2074.862534	0.107507	0.594360	0.034842	75.492096	4.942197	92.029610	0.370354	0.000000	1.713707	0.000000	0.000000	0.000000	0.029861	-0.001686	0.170224	0.000000	0.000000	3.000000	7.000000	0.000000
2074.865867	0.107507	0.594360	0.034842	75.593361	4.839778	91.929085	0.370354	0.000000	1.713707	0.000000	0.000000	0.000000	0.029861	-0.001686	0.170224	0.000000	0.000000	3.000000	7.000000	0.000000
2074.869201	0.107581	0.594381	0.035407	75.593361	4.839778	91.929085	0.370354	0.000000	1.713707	0.000000	0.000000	0.000000	0.022331	0.006440	0.169496	0.000000	0.000000	3.000000	7.000000	0.000000
2074.872534	0.107581	0.594381	0.035407	75.593361	4.839778	91.929085	0.370354	0.000000	1.713707	0.000000	0.000000	0.000000	0.022331	0.006440	0.169496	0.000000	0.000000	3.000000	7.000000	0.000000
2074.875867	0.107581	0.594381	0.035407	75.658745	4.682764	91.756638	0.379053	0.000000	1.770327	0.000000	0.000000	0.000000	0.022331	0.006440	0.169496	0.000000	0.000000	3.000000	7.000000	0.000000
2074.879201	0.107581	0.594381	0.035407	75.658745	4.682764	91.756638	0.379053	0.000000	1.770327	0.000000	0.000000	0.000000	0.022331	0.006440	0.169496	0.000000	0.000000	3.000000	7.000000	0.000000
2074.882534	0.107607	0.594430	0.035974	75.658745	4.682764	91.756638	0.379053	0.000000	1.770327	0.000000	0.000000	0.000000	0.007761	0.014633	0.170301	0.000000	0.000000	3.000000	7.000000	0.000000
2074.885867	0.107607	0.594430	0.035974	75.687904	4.426218	91.461037	0.379053	0.000000	1.770327	0.000000	0.000000	0.000000	0.007761	0.014633	0.170301	0.000000	0.000000	3.000000	7.000000	0.000000
2074.889201	0.107516	0.594553	0.036568	75.687904	4.426218	91.461037	0.379053	0.000000	1.770327	0.000000	0.000000	0.000000	-0.027411	0.036847	0.178194	0.000000	0.000000	3.000000	7.000000	0.000000
2074.892534	0.107516	0.594553	0.036568	75.687904	4.426218	91.461037	0.379053	0.000000	1.770327	0.000000	0.000000	0.000000	-0.027411	0.036847	0.178194	0.000000	0.000000	3.000000	7.000000	0.000000
2074.895867	0.107516	0.594553	0.036568	75.683968	4.115546	91.098846	0.375778	0.000000	1.828410	0.000000	0.000000	0.000000	-0.027411	0.036847	0.178194	0.000000	0.000000	3.000000	7.000000	0.000000
2074.899201	0.107516	0.594553	0.036568	75.683968	4.115546	91.098846	0.375778	0.000000	1.828410	0.000000	0.000000	0.000000	-0.027411	0.036847	0.178194	0.000000	0.000000	3.000000	7.000000	0.000000
2074.902534	0.107375	0.594703	0.037165	75.683968	4.115546	91.098846	0.375778	0.000000	1.828410	0.000000	0.000000	0.000000	-0.042135	0.045092	0.178973	0.000000	0.000000	3.000000	7.000000	0.000000
2074.905867	0.107375	0.594703	0.037165	75.644745	3.799683	90.725220	0.375778	0.000000	1.828410	0.000000	0.000000	0.000000	-0.042135	0.045092	0.178973	0.000000	0.000000	3.000000	7.000000	0.000000
2074.909201	0.107197	0.594911	0.037818	75.644745	3.799683	90.725220	0.375778	0.000000	1.828410	0.000000	0.000000	0.000000	-0.053385	0.062361	0.195988	0.000000	0.000000	3.000000	7.000000	0.000000
2074.912534	0.107197	0.594911	0.037818	75.644745	3.799683	90.725220	0.375778	0.000000	1.828410	0.000000	0.000000	0.000000	-0.053385	0.062361	0.195988	0.000000	0.000000	3.000000	7.000000	0.000000
2074.915867	0.107197	0.594911	0.037818	75.581787	3.614475	90.523132	0.359858	0.000000	1.890903	0.000000	0.000000	0.000000	-0.053385	0.062361	0.195988	0.000000	0.000000	3.000000	7.000000	0.000000
2074.919201	0.107197	0.594911	0.037818	75.581787	3.614475	90.523132	0.359858	0.000000	1.890903	0.000000	0.000000	0.000000	-0.053385	0.062361	0.195988	0.000000	0.000000	3.000000	7.000000	0.000000
2074.922534	0.107005	0.595176	0.038523	75.581787	3.614475	90.523132	0.359858	0.000000	1.890903	0.000000	0.000000	0.000000	-0.057669	0.079659	0.211424	0.000000	0.000000	3.000000	7.000000	0.000000
2074.925867	0.107005	0.595176	0.038523	75.532524	3.578435	90.527428	0.359858	0.000000	1.890903	0.000000	0.000000	0.000000	-0.057669	0.079659	0.211424	0.000000	0.000000	3.000000	7.000000	0.000000
2074.929201	0.106783	0.595510	0.039322	75.532524	3.578435	90.527428	0.359858	0.000000	1.890903	0.000000	0.000000	0.000000	-0.066606	0.100211	0.239881	0.000000	0.000000	3.000000	7.000000	0.000000
2074.932534	0.106783	0.595510	0.039322	75.532524	3.578435	90.527428	0.359858	0.000000	1.890903	0.000000	0.000000	0.000000	-0.066606	0.100211	0.239881	0.000000	0.000000	3.000000	7.000000	0.000000
2074.935867	0.106783	0.595510	0.039322	75.552818	3.497025	90.490929	0.339146	0.000000	1.966121	0.000000	0.000000	0.000000	-0.066606	0.100211	0.239881	0.000000	0.000000	3.000000	7.000000	0.000000
2074.939201	0.106783	0.595510	0.039322	75.552818	3.497025	90.490929	0.339146	0.000000	1.966121	0.000000	0.000000	0.000000	-0.066606	0.100211	0.239881	0.000000	0.000000	3.000000	7.000000	0.000000
2074.942534	0.106511	0.595873	0.040124	75.552818	3.497025	90.490929	0.339146	0.000000	1.966121	0.000000	0.000000	0.000000	-0.081638	0.108622	0.240470	0.000000	0.000000	3.000000	7.000000	0.000000
2074.945867	0.106511	0.595873	0.040124	75.658081	3.346070	90.402428	0.339146	0.000000	1.966121	0.000000	0.000000	0.000000	-0.081638	0.108622	0.240470	0.000000	0.000000	3.000000	7.000000	0.000000
2074.949201	0.106198	0.596246	0.040973	75.658081	3.346070	90.402428	0.339146	0.000000	1.966121	0.000000	0.000000	0.000000	-0.093798	0.111907	0.254789	0.000000	0.000000	3.000000	7.000000	0.000000
2074.952534	0.106198	0.596246	0.040973	75.658081	3.346070	90.402428	0.339146	0.000000	1.966121	0.000000	0.000000	0.000000	-0.093798	0.111907	0.254789	0.000000	0.000000	3.000000	7.000000	0.000000
2074.955867	0.106198	0.596246	0.040973	75.837105	3.123701	90.245552	0.309906	0.000000	2.048664	0.000000	0.000000	0.000000	-0.093798	0.111907	0.254789	0.000000	0.000000	3.000000	7.000000	0.000000
2074.959201	0.105870	0.596677	0.041873	75.837105	3.123701	90.245552	0.309906	0.000000	2.048664	0.000000	0.000000	0.000000	-0.098450	0.129406	0.269962	0.000000	0.000000	3.000000	7.000000	0.000000
2074.962534	0.105870	0.596677	0.041873	75.837105	3.123701	90.245552	0.309906	0.000000	2.048664	0.000000	0.000000	0.000000	-0.098450	0.129406	0.269962	0.000000	0.000000	3.000000	7.000000	0.000000
2074.965867	0.105870	0.596677	0.041873	76.040756	2.868674	90.054543	0.293498	0.000000	2.093658	0.000000	0.000000	0.000000	-0.098450	0.129406	0.269962	0.000000	0.000000	3.000000	7.000000	0.000000
2074.969201	0.105502	0.597167	0.042828	76.040756	2.868674	90.054543	0.293498	0.000000	2.093658	0.000000	0.000000	0.000000	-0.110321	0.146922	0.286554	0.000000	0.000000	3.000000	7.000000	0.000000
2074.972534	0.105502	0.597167	0.042828	76.040756	2.868674	90.054543	0.293498	0.000000	2.093658	0.000000	0.000000	0.000000	-0.110321	0.146922	0.286554	0.000000	0.000000	3.000000	7.000000	0.000000
2074.975867	0.105502	0.597167	0.042828	76.255959	2.585055	89.839294	0.275111	0.000000	2.141417	0.000000	0.000000	0.000000	-0.110321	0.146922	0.286554	0.000000	0.000000	3.000000	7.000000	0.000000
2074.979201	0.105085	0.597657	0.043792	76.255959	2.585055	89.839294	0.275111	0.000000	2.141417	0.000000	0.000000	0.000000	-0.125253	0.147115	0.289136	0.000000	0.000000	3.000000	7.000000	0.000000
2074.982534	0.105085	0.597657	0.043792	76.255959	2.585055	89.839294	0.275111	0.000000	2.141417	0.000000	0.000000	0.000000	-0.125253	0.147115	0.289136	0.000000	0.000000	3.000000	7.000000	0.000000
2074.985867	0.105085	0.597657	0.043792	76.465897	2.302218	89.597351	0.254236	0.000000	2.189606	0.000000	0.000000	0.000000	-0.125253	0.147115	0.289136	0.000000	0.000000	3.000000	7.000000	0.000000
2074.989201	0.104651	0.598206	0.044806	76.465897	2.302218	89.597351	0.254236	0.000000	2.189606	0.000000	0.000000	0.000000	-0.130223	0.164745	0.304059	0.000000	0.000000	3.000000	7.000000	0.000000
2074.992534	0.104651	0.598206	0.044806	76.465897	2.302218	89.597351	0.254236	0.000000	2.189606	0.000000	0.000000	0.000000	-0.130223	0.164745	0.304059	0.000000	0.000000	3.000000	7.000000	0.000000
2074.995867	0.104651	0.598206	0.044806	76.639236	2.037063	89.364822	0.232532	0.000000	2.240283	0.000000	0.000000	0.000000	-0.130223	0.164745	0.304059	0.000000	0.000000	3.000000	7.000000	0.000000
2074.999201	0.104126	0.598767	0.045876	76.639236	2.037063	89.364822	0.232532	0.000000	2.240283	0.000000	0.000000	0.000000	-0.157287	0.168205	0.320986	0.000000	0.000000	3.000000	7.000000	0.000000
2075.002534	0.104126	0.598767	0.045876	76.639236	2.037063	89.364822	0.232532	0.000000	2.240283	0.000000	0.000000	0.000000	-0.157287	0.168205	0.320986	0.000000	0.000000	3.000000	7.000000	0.000000
2075.005867	0.104126	0.598767	0.045876	76.783653	1.780065	89.193497	0.206317	0.000000	2.293780	0.000000	0.000000	0.000000	-0.157287	0.168205	0.320986	0.000000	0.000000	3.000000	7.000000	0.000000
2075.009201	0.103513	0.599387	0.047009	76.783653	1.780065	89.193497	0.206317	0.000000	2.293780	0.000000	0.000000	0.000000	-0.184110	0.185938	0.340110	0.000000	0.000000	3.000000	7.000000	0.000000
2075.012534	0.103513	0.599387	0.047009	76.783653	1.780065	89.193497	0.206317	0.000000	2.293780	0.000000	0.000000	0.000000	-0.184110	0.185938	0.340110	0.000000	0.000000	3.000000	7.000000	0.000000
2075.015867	0.103513	0.599387	0.047009	76.895493	1.542786	89.049393	0.175632	0.000000	2.350465	0.000000	0.000000	0.000000	-0.184110	0.185938	0.340110	0.000000	0.000000	3.000000	7.000000	0.000000
2075.019201	0.102805	0.600046	0.048191	76.895493	1.542786	89.049393	0.175632	0.000000	2.350465	0.000000	0.000000	0.000000	-0.212151	0.197944	0.354436	0.000000	0.000000	3.000000	7.000000	0.000000
2075.022534	0.102805	0.600046	0.048191	76.895493	1.542786	89.049393	0.175632	0.000000	2.350465	0.000000	0.000000	0.000000	-0.212151	0.197944	0.354436	0.000000	0.000000	3.000000	7.000000	0.000000
2075.025867	0.102805	0.600046	0.048191	76.981613	1.322804	88.863678	0.140274	0.000000	2.409538	0.000000	0.000000	0.000000	-0.212151	0.197944	0.354436	0.000000	0.000000	3.000000	7.000000	0.000000
2075.029201	0.102075	0.600699	0.049397	76.981613	1.322804	88.863678	0.140274	0.000000	2.409538	0.000000	0.000000	0.000000	-0.219266	0.195645	0.361940	0.000000	0.000000	3.000000	7.000000	0.000000
2075.032534	0.102075	0.600699	0.049397	76.981613	1.322804	88.863678	0.140274	0.000000	2.409538	0.000000	0.000000	0.000000	-0.219266	0.195645	0.361940	0.000000	0.000000	3.000000	7.000000	0.000000
2075.035867	0.102075	0.600699	0.049397	77.052475	1.124642	88.532608	0.103729	0.000000	2.469861	0.000000	0.000000	0.000000	-0.219266	0.195645	0.361940	0.000000	0.000000	3.000000	7.000000	0.000000
2075.039201	0.101291	0.601352	0.050610	77.052475	1.124642	88.532608	0.103729	0.000000	2.469861	0.000000	0.000000	0.000000	-0.235080	0.195983	0.363964	0.000000	0.000000	3.000000	7.000000	0.000000
2075.042534	0.101291	0.601352	0.050610	77.052475	1.124642	88.532608	0.103729	0.000000	2.469861	0.000000	0.000000	0.000000	-0.235080	0.195983	0.363964	0.000000	0.000000	3.000000	7.000000	0.000000
2075.045867	0.101291	0.601352	0.050610	77.131935	0.932439	88.170074	0.064549	0.000000	2.530522	0.000000	0.000000	0.000000	-0.235080	0.195983	0.363964	0.000000	0.000000	3.000000	7.000000	0.000000
2075.049201	0.100456	0.601978	0.051838	77.131935	0.932439	88.170074	0.064549	0.000000	2.530522	0.000000	0.000000	0.000000	-0.250532	0.187796	0.368245	0.000000	0.000000	3.000000	7.000000	0.000000
2075.052534	0.100456	0.601978	0.051838	77.131935	0.932439	88.170074	0.064549	0.000000	2.530522	0.000000	0.000000	0.000000	-0.250532	0.187796	0.368245	0.000000	0.000000	3.000000	7.000000	0.000000
2075.055867	0.100456	0.601978	0.051838	77.229637	0.800491	88.049866	0.022794	0.000000	2.591896	0.000000	0.000000	0.000000	-0.250532	0.187796	0.368245	0.000000	0.000000	3.000000	7.000000	0.000000
2075.059201	0.099564	0.602585	0.053057	77.229637	0.800491	88.049866	0.022794	0.000000	2.591896	0.000000	0.000000	0.000000	-0.267435	0.182177	0.365594	0.000000	0.000000	3.000000	7.000000	0.000000
2075.062534	0.099564	0.602585	0.053057	77.229637	0.800491	88.049866	0.022794	0.000000	2.591896	0.000000	0.000000	0.000000	-0.267435	0.182177	0.365594	0.000000	0.000000	3.000000	7.000000	0.000000
2075.065867	0.099564	0.602585	0.053057	77.354706	0.767696	88.081367	-0.021778	0.000000	2.652828	0.000000	0.000000	0.000000	-0.267435	0.182177	0.365594	0.000000	0.000000	3.000000	7.000000	0.000000
2075.069201	0.098665	0.603173	0.054257	77.354706	0.767696	88.081367	-0.021778	0.000000	2.652828	0.000000	0.000000	0.000000	-0.269839	0.176552	0.360083	0.000000	0.000000	3.000000	7.000000	0.000000
2075.072534	0.098665	0.603173	0.054257	77.354706	0.767696	88.081367	-0.021778	0.000000	2.652828	0.000000	0.000000	0.000000	-0.269839	0.176552	0.360083	0.000000	0.000000	3.000000	7.000000	0.000000
2075.075867	0.098665	0.603173	0.054257	77.478920	0.783003	87.993927	-0.066752	0.000000	2.712842	0.000000	0.000000	0.000000	-0.269839	0.176552	0.360083	0.000000	0.000000	3.000000	7.000000	0.000000
2075.079201	0.097672	0.603745	0.055518	77.478920	0.783003	87.993927	-0.066752	0.000000	2.712842	0.000000	0.000000	0.000000	-0.297915	0.171505	0.378464	0.000000	0.000000	3.000000	7.000000	0.000000
2075.082534	0.097672	0.603745	0.055518	77.478920	0.783003	87.993927	-0.066752	0.000000	2.712842	0.000000	0.000000	0.000000	-0.297915	0.171505	0.378464	0.000000	0.000000	3.000000	7.000000	0.000000
2075.085867	0.097672	0.603745	0.055518	77.608772	0.798209	87.516884	-0.116404	0.000000	2.775919	0.000000	0.000000	0.000000	-0.297915	0.171505	0.378464	0.000000	0.000000	3.000000	7.000000	0.000000
2075.089201	0.096627	0.604337	0.056801	77.608772	0.798209	87.516884	-0.116404	0.000000	2.775919	0.000000	0.000000	0.000000	-0.313400	0.177617	0.384663	0.000000	0.000000	3.000000	7.000000	0.000000
2075.092534	0.096627	0.604337	0.056801	77.608772	0.798209	87.516884	-0.116404	0.000000	2.775919	0.000000	0.000000	0.000000	-0.313400	0.177617	0.384663	0.000000	0.000000	3.000000	7.000000	0.000000
2075.095867	0.096627	0.604337	0.056801	77.728882	0.880900	86.845764	-0.168637	0.000000	2.840030	0.000000	0.000000	0.000000	-0.313400	0.177617	0.384663	0.000000	0.000000	3.000000	7.000000	0.000000
2075.099201	0.095512	0.604912	0.058138	77.728882	0.880900	86.845764	-0.168637	0.000000	2.840030	0.000000	0.000000	0.000000	-0.334655	0.172523	0.401361	0.000000	0.000000	3.000000	7.000000	0.000000
2075.102534	0.095512	0.604912	0.058138	77.728882	0.880900	86.845764	-0.168637	0.000000	2.840030	0.000000	0.000000	0.000000	-0.334655	0.172523	0.401361	0.000000	0.000000	3.000000	7.000000	0.000000
2075.105867	0.095512	0.604912	0.058138	77.853386	1.129389	86.310448	-0.224413	0.000000	2.906923	0.000000	0.000000	0.000000	-0.334655	0.172523	0.401361	0.000000	0.000000	3.000000	7.000000	0.000000
2075.109201	0.094362	0.605468	0.059462	77.853386	1.129389	86.310448	-0.224413	0.000000	2.906923	0.000000	0.000000	0.000000	-0.344801	0.166794	0.396948	0.000000	0.000000	3.000000	7.000000	0.000000
2075.112534	0.094362	0.605468	0.059462	77.853386	1.129389	86.310448	-0.224413	0.000000	2.906923	0.000000	0.000000	0.000000	-0.344801	0.166794	0.396948	0.000000	0.000000	3.000000	7.000000	0.000000
2075.115867	0.094362	0.605468	0.059462	77.979378	1.542018	86.206009	-0.281880	0.000000	2.973081	0.000000	0.000000	0.000000	-0.344801	0.166794	0.396948	0.000000	0.000000	3.000000	7.000000	0.000000
2075.119201	0.093190	0.606007	0.060831	77.979378	1.542018	86.206009	-0.281880	0.000000	2.973081	0.000000	0.000000	0.000000	-0.351674	0.161605	0.410772	0.000000	0.000000	3.000000	7.000000	0.000000
2075.122534	0.093190	0.606007	0.060831	77.979378	1.542018	86.206009	-0.281880	0.000000	2.973081	0.000000	0.000000	0.000000	-0.351674	0.161605	0.410772	0.000000	0.000000	3.000000	7.000000	0.000000
2075.125867	0.093190	0.606007	0.060831	78.112038	2.086850	86.585266	-0.340493	0.000000	3.041543	0.000000	0.000000	0.000000	-0.351674	0.161605	0.410772	0.000000	0.000000	3.000000	7.000000	0.000000
2075.129201	0.092008	0.606526	0.062181	78.112038	2.086850	86.585266	-0.340493	0.000000	3.041543	0.000000	0.000000	0.000000	-0.354550	0.155780	0.404973	0.000000	0.000000	3.000000	7.000000	0.000000
2075.132534	0.092008	0.606526	0.062181	78.112038	2.086850	86.585266	-0.340493	0.000000	3.041543	0.000000	0.000000	0.000000	-0.354550	0.155780	0.404973	0.000000	0.000000	3.000000	7.000000	0.000000
2075.135867	0.092008	0.606526	0.062181	78.221085	2.661766	87.281296	-0.399584	0.000000	3.109039	0.000000	0.000000	0.000000	-0.354550	0.155780	0.404973	0.000000	0.000000	3.000000	7.000000	0.000000
2075.139201	0.090816	0.606977	0.063505	78.221085	2.661766	87.281296	-0.399584	0.000000	3.109039	0.000000	0.000000	0.000000	-0.357731	0.135293	0.397144	0.000000	0.000000	3.000000	7.000000	0.000000
2075.142534	0.090816	0.606977	0.063505	78.221085	2.661766	87.281296	-0.399584	0.000000	3.109039	0.000000	0.000000	0.000000	-0.357731	0.135293	0.397144	0.000000	0.000000	3.000000	7.000000	0.000000
2075.145867	0.090816	0.606977	0.063505	78.303627	3.254015	88.105354	-0.459206	0.000000	3.175230	0.000000	0.000000	0.000000	-0.357731	0.135293	0.397144	0.000000	0.000000	3.000000	7.000000	0.000000
2075.149201	0.089609	0.607369	0.064780	78.303627	3.254015	88.105354	-0.459206	0.000000	3.175230	0.000000	0.000000	0.000000	-0.362027	0.117447	0.382499	0.000000	0.000000	3.000000	7.000000	0.000000
2075.152534	0.089609	0.607369	0.064780	78.303627	3.254015	88.105354	-0.459206	0.000000	3.175230	0.000000	0.000000	0.000000	-0.362027	0.117447	0.382499	0.000000	0.000000	3.000000	7.000000	0.000000
2075.155867	0.089609	0.607369	0.064780	78.357491	3.801946	88.764343	-0.519544	0.000000	3.238979	0.000000	0.000000	0.000000	-0.362027	0.117447	0.382499	0.000000	0.000000	3.000000	7.000000	0.000000
2075.159201	0.088379	0.607742	0.066101	78.357491	3.801946	88.764343	-0.519544	0.000000	3.238979	0.000000	0.000000	0.000000	-0.369058	0.112007	0.396307	0.000000	0.000000	3.000000	7.000000	0.000000
2075.162534	0.088379	0.607742	0.066101	78.357491	3.801946	88.764343	-0.519544	0.000000	3.238979	0.000000	0.000000	0.000000	-0.369058	0.112007	0.396307	0.000000	0.000000	3.000000	7.000000	0.000000
2075.165867	0.088379	0.607742	0.066101	78.365326	4.266358	89.158134	-0.581054	0.000000	3.305031	0.000000	0.000000	0.000000	-0.369058	0.112007	0.396307	0.000000	0.000000	3.000000	7.000000	0.000000
2075.169201	0.087150	0.608097	0.067463	78.365326	4.266358	89.158134	-0.581054	0.000000	3.305031	0.000000	0.000000	0.000000	-0.368790	0.106511	0.408803	0.000000	0.000000	3.000000	7.000000	0.000000
2075.172534	0.087150	0.608097	0.067463	78.365326	4.266358	89.158134	-0.581054	0.000000	3.305031	0.000000	0.000000	0.000000	-0.368790	0.106511	0.408803	0.000000	0.000000	3.000000	7.000000	0.000000
2075.175867	0.087150	0.608097	0.067463	78.331223	4.655610	89.310898	-0.642519	0.000000	3.373164	0.000000	0.000000	0.000000	-0.368790	0.106511	0.408803	0.000000	0.000000	3.000000	7.000000	0.000000
2075.179201	0.085879	0.608464	0.068928	78.331223	4.655610	89.310898	-0.642519	0.000000	3.373164	0.000000	0.000000	0.000000	-0.381042	0.110184	0.439490	0.000000	0.000000	3.000000	7.000000	0.000000
2075.182534	0.085879	0.608464	0.068928	78.331223	4.655610	89.310898	-0.642519	0.000000	3.373164	0.000000	0.000000	0.000000	-0.381042	0.110184	0.439490	0.000000	0.000000	3.000000	7.000000	0.000000
2075.185867	0.085879	0.608464	0.068928	78.281265	4.914430	89.399292	-0.706025	0.000000	3.446413	0.000000	0.000000	0.000000	-0.381042	0.110184	0.439490	0.000000	0.000000	3.000000	7.000000	0.000000
2075.189201	0.084560	0.608862	0.070449	78.281265	4.914430	89.399292	-0.706025	0.000000	3.446413	0.000000	0.000000	0.000000	-0.395889	0.119311	0.456227	0.000000	0.000000	3.000000	7.000000	0.000000
2075.192534	0.084560	0.608862	0.070449	78.281265	4.914430	89.399292	-0.706025	0.000000	3.446413	0.000000	0.000000	0.000000	-0.395889	0.119311	0.456227	0.000000	0.000000	3.000000	7.000000	0.000000
2075.195867	0.084560	0.608862	0.070449	78.278084	5.049706	89.498222	-0.772007	0.000000	3.522450	0.000000	0.000000	0.000000	-0.395889	0.119311	0.456227	0.000000	0.000000	3.000000	7.000000	0.000000
2075.199201	0.083195	0.609252	0.072056	78.278084	5.049706	89.498222	-0.772007	0.000000	3.522450	0.000000	0.000000	0.000000	-0.409533	0.116937	0.482122	0.000000	0.000000	3.000000	7.000000	0.000000
2075.202534	0.083195	0.609252	0.072056	78.278084	5.049706	89.498222	-0.772007	0.000000	3.522450	0.000000	0.000000	0.000000	-0.409533	0.116937	0.482122	0.000000	0.000000	3.000000	7.000000	0.000000
2075.205867	0.083195	0.609252	0.072056	78.385857	5.115847	89.561256	-0.840263	0.000000	3.602804	0.000000	0.000000	0.000000	-0.409533	0.116937	0.482122	0.000000	0.000000	3.000000	7.000000	0.000000
2075.209201	0.081794	0.609592	0.073655	78.385857	5.115847	89.561256	-0.840263	0.000000	3.602804	0.000000	0.000000	0.000000	-0.420145	0.101909	0.479692	0.000000	0.000000	3.000000	7.000000	0.000000
2075.212534	0.081794	0.609592	0.073655	78.385857	5.115847	89.561256	-0.840263	0.000000	3.602804	0.000000	0.000000	0.000000	-0.420145	0.101909	0.479692	0.000000	0.000000	3.000000	7.000000	0.000000
2075.215867	0.081794	0.609592	0.073655	78.572975	5.176099	89.462082	-0.910287	0.000000	3.682753	0.000000	0.000000	0.000000	-0.420145	0.101909	0.479692	0.000000	0.000000	3.000000	7.000000	0.000000
2075.219201	0.080413	0.609921	0.075268	78.572975	5.176099	89.462082	-0.910287	0.000000	3.682753	0.000000	0.000000	0.000000	-0.414296	0.098880	0.483753	0.000000	0.000000	3.000000	7.000000	0.000000
2075.222534	0.080413	0.609921	0.075268	78.572975	5.176099	89.462082	-0.910287	0.000000	3.682753	0.000000	0.000000	0.000000	-0.414296	0.098880	0.483753	0.000000	0.000000	3.000000	7.000000	0.000000
2075.225867	0.079129	0.610177	0.076714	78.773491	5.287118	89.207268	-0.910287	0.000000	3.682753	0.000000	0.000000	0.000000	-0.385340	0.076845	0.433901	0.000000	0.000000	3.000000	7.000000	0.000000
2075.229201	0.079129	0.610177	0.076714	78.773491	5.287118	89.207268	-0.910287	0.000000	3.682753	0.000000	0.000000	0.000000	-0.385340	0.076845	0.433901	0.000000	0.000000	3.000000	7.000000	0.000000
2075.232534	0.079129	0.610177	0.076714	78.773491	5.287118	89.207268	-0.910287	0.000000	3.682753	0.000000	0.000000	0.000000	-0.385340	0.076845	0.433901	0.000000	0.000000	3.000000	7.000000	0.000000
2075.235867	0.079129	0.610177	0.076714	79.027145	5.535390	88.941147	-1.043559	0.000000	3.835695	0.000000	0.000000	0.000000	-0.385340	0.076845	0.433901	0.000000	0.000000	3.000000	7.000000	0.000000
2075.239201	0.077548	0.610419	0.078491	79.027145	5.535390	88.941147	-1.043559	0.000000	3.835695	0.000000	0.000000	0.000000	-0.474248	0.072519	0.533128	0.000000	0.000000	3.000000	7.000000	0.000000
2075.242534	0.077548	0.610419	0.078491	79.027145	5.535390	88.941147	-1.043559	0.000000	3.835695	0.000000	0.000000	0.000000	-0.474248	0.072519	0.533128	0.000000	0.000000	3.000000	7.000000	0.000000
2075.245867	0.077548	0.610419	0.078491	79.236015	5.909995	89.062920	-1.122601	0.000000	3.924550	0.000000	0.000000	0.000000	-0.474248	0.072519	0.533128	0.000000	0.000000	3.000000	7.000000	0.000000
2075.249201	0.076169	0.610627	0.080116	79.236015	5.909995	89.062920	-1.122601	0.000000	3.924550	0.000000	0.000000	0.000000	-0.413562	0.062395	0.487615	0.000000	0.000000	3.000000	7.000000	0.000000
2075.252534	0.076169	0.610627	0.080116	79.236015	5.909995	89.062920	-1.122601	0.000000	3.924550	0.000000	0.000000	0.000000	-0.413562	0.062395	0.487615	0.000000	0.000000	3.000000	7.000000	0.000000
2075.255867	0.076169	0.610627	0.080116	79.411987	6.442291	89.663353	-1.191528	0.000000	4.005819	0.000000	0.000000	0.000000	-0.413562	0.062395	0.487615	0.000000	0.000000	3.000000	7.000000	0.000000
2075.259201	0.074804	0.610843	0.081710	79.411987	6.442291	89.663353	-1.191528	0.000000	4.005819	0.000000	0.000000	0.000000	-0.409588	0.064807	0.478078	0.000000	0.000000	3.000000	7.000000	0.000000
2075.262534	0.074804	0.610843	0.081710	79.411987	6.442291	89.663353	-1.191528	0.000000	4.005819	0.000000	0.000000	0.000000	-0.409588	0.064807	0.478078	0.000000	0.000000	3.000000	7.000000	0.000000
2075.265867	0.074804	0.610843	0.081710	79.529846	7.138855	90.620270	-1.259792	0.000000	4.085498	0.000000	0.000000	0.000000	-0.409588	0.064807	0.478078	0.000000	0.000000	3.000000	7.000000	0.000000
2075.269201	0.073416	0.611099	0.083391	79.529846	7.138855	90.620270	-1.259792	0.000000	4.085498	0.000000	0.000000	0.000000	-0.416301	0.076836	0.504333	0.000000	0.000000	3.000000	7.000000	0.000000
2075.272534	0.073416	0.611099	0.083391	79.529846	7.138855	90.620270	-1.259792	0.000000	4.085498	0.000000	0.000000	0.000000	-0.416301	0.076836	0.504333	0.000000	0.000000	3.000000	7.000000	0.000000
2075.275867	0.073416	0.611099	0.083391	79.595932	7.931319	91.692291	-1.329176	0.000000	4.169554	0.000000	0.000000	0.000000	-0.416301	0.076836	0.504333	0.000000	0.000000	3.000000	7.000000	0.000000
2075.279201	0.072003	0.611375	0.085145	79.595932	7.931319	91.692291	-1.329176	0.000000	4.169554	0.000000	0.000000	0.000000	-0.423907	0.082764	0.526059	0.000000	0.000000	3.000000	7.000000	0.000000
2075.282534	0.072003	0.611375	0.085145	79.595932	7.931319	91.692291	-1.329176	0.000000	4.169554	0.000000	0.000000	0.000000	-0.423907	0.082764	0.526059	0.000000	0.000000	3.000000	7.000000	0.000000
2075.285867	0.072003	0.611375	0.085145	79.608383	8.725636	92.683960	-1.399827	0.000000	4.257230	0.000000	0.000000	0.000000	-0.423907	0.082764	0.526059	0.000000	0.000000	3.000000	7.000000	0.000000
2075.289201	0.070625	0.611692	0.087038	79.608383	8.725636	92.683960	-1.399827	0.000000	4.257230	0.000000	0.000000	0.000000	-0.413397	0.095022	0.567988	0.000000	0.000000	3.000000	7.000000	0.000000
2075.292534	0.070625	0.611692	0.087038	79.608383	8.725636	92.683960	-1.399827	0.000000	4.257230	0.000000	0.000000	0.000000	-0.413397	0.095022	0.567988	0.000000	0.000000	3.000000	7.000000	0.000000
2075.295867	0.070625	0.611692	0.087038	79.579269	9.449165	93.495201	-1.468726	0.000000	4.351895	0.000000	0.000000	0.000000	-0.413397	0.095022	0.567988	0.000000	0.000000	3.000000	7.000000	0.000000
2075.299201	0.069218	0.612007	0.088988	79.579269	9.449165	93.495201	-1.468726	0.000000	4.351895	0.000000	0.000000	0.000000	-0.422162	0.094684	0.585074	0.000000	0.000000	3.000000	7.000000	0.000000
2075.302534	0.069218	0.612007	0.088988	79.579269	9.449165	93.495201	-1.468726	0.000000	4.351895	0.000000	0.000000	0.000000	-0.422162	0.094684	0.585074	0.000000	0.000000	3.000000	7.000000	0.000000
2075.305867	0.069218	0.612007	0.088988	79.548119	10.144653	94.193298	-1.539086	0.000000	4.449408	0.000000	0.000000	0.000000	-0.422162	0.094684	0.585074	0.000000	0.000000	3.000000	7.000000	0.000000
2075.309201	0.067788	0.612322	0.091055	79.548119	10.144653	94.193298	-1.539086	0.000000	4.449408	0.000000	0.000000	0.000000	-0.428946	0.094503	0.620001	0.000000	0.000000	3.000000	7.000000	0.000000
2075.312534	0.067788	0.612322	0.091055	79.548119	10.144653	94.193298	-1.539086	0.000000	4.449408	0.000000	0.000000	0.000000	-0.428946	0.094503	0.620001	0.000000	0.000000	3.000000	7.000000	0.000000
2075.315867	0.067788	0.612322	0.091055	79.643318	10.964521	94.955490	-1.610577	0.000000	4.552742	0.000000	0.000000	0.000000	-0.428946	0.094503	0.620001	0.000000	0.000000	3.000000	7.000000	0.000000
2075.319201	0.066371	0.612615	0.093097	79.643318	10.964521	94.955490	-1.610577	0.000000	4.552742	0.000000	0.000000	0.000000	-0.425333	0.087671	0.612590	0.000000	0.000000	3.000000	7.000000	0.000000
2075.322534	0.066371	0.612615	0.093097	79.643318	10.964521	94.955490	-1.610577	0.000000	4.552742	0.000000	0.000000	0.000000	-0.425333	0.087671	0.612590	0.000000	0.000000	3.000000	7.000000	0.000000
2075.325867	0.066371	0.612615	0.093097	79.907166	12.017895	95.938118	-1.681466	0.000000	4.654840	0.000000	0.000000	0.000000	-0.425333	0.087671	0.612590	0.000000	0.000000	3.000000	7.000000	0.000000
2075.329201	0.065021	0.612925	0.095137	79.907166	12.017895	95.938118	-1.681466	0.000000	4.654840	0.000000	0.000000	0.000000	-0.404835	0.093052	0.611980	0.000000	0.000000	3.000000	7.000000	0.000000
2075.332534	0.065021	0.612925	0.095137	79.907166	12.017895	95.938118	-1.681466	0.000000	4.654840	0.000000	0.000000	0.000000	-0.404835	0.093052	0.611980	0.000000	0.000000	3.000000	7.000000	0.000000
2075.335867	0.065021	0.612925	0.095137	80.247604	13.338736	97.213577	-1.725417	0.000000	4.692860	0.000000	0.000000	0.000000	-0.404835	0.093052	0.611980	0.000000	0.000000	3.000000	7.000000	0.000000
2075.339201	0.063718	0.613213	0.097209	80.247604	13.338736	97.213577	-1.725417	0.000000	4.692860	0.000000	0.000000	0.000000	-0.390930	0.086313	0.621749	0.000000	0.000000	3.000000	7.000000	0.000000
2075.342534	0.063718	0.613213	0.097209	80.247604	13.338736	97.213577	-1.725417	0.000000	4.692860	0.000000	0.000000	0.000000	-0.390930	0.086313	0.621749	0.000000	0.000000	3.000000	7.000000	0.000000
2075.345867	0.063718	0.613213	0.097209	80.567680	14.866498	98.726318	-1.748366	0.000000	4.684359	0.000000	0.000000	0.000000	-0.390930	0.086313	0.621749	0.000000	0.000000	3.000000	7.000000	0.000000
2075.349201	0.062487	0.613508	0.099303	80.567680	14.866498	98.726318	-1.748366	0.000000	4.684359	0.000000	0.000000	0.000000	-0.369314	0.088623	0.628134	0.000000	0.000000	3.000000	7.000000	0.000000
2075.352534	0.062487	0.613508	0.099303	80.567680	14.866498	98.726318	-1.748366	0.000000	4.684359	0.000000	0.000000	0.000000	-0.369314	0.088623	0.628134	0.000000	0.000000	3.000000	7.000000	0.000000
2075.355867	0.062487	0.613508	0.099303	80.844963	16.413288	100.281197	-1.766939	0.000000	4.677385	0.000000	0.000000	0.000000	-0.369314	0.088623	0.628134	0.000000	0.000000	3.000000	7.000000	0.000000
2075.359201	0.061350	0.613780	0.101364	80.844963	16.413288	100.281197	-1.766939	0.000000	4.677385	0.000000	0.000000	0.000000	-0.341240	0.081631	0.618423	0.000000	0.000000	3.000000	7.000000	0.000000
2075.362534	0.061350	0.613780	0.101364	80.844963	16.413288	100.281197	-1.766939	0.000000	4.677385	0.000000	0.000000	0.000000	-0.341240	0.081631	0.618423	0.000000	0.000000	3.000000	7.000000	0.000000
2075.365867	0.061350	0.613780	0.101364	81.086723	17.666504	101.597511	-1.781400	0.000000	4.671896	0.000000	0.000000	0.000000	-0.341240	0.081631	0.618423	0.000000	0.000000	3.000000	7.000000	0.000000
2075.369201	0.060255	0.613998	0.103408	81.086723	17.666504	101.597511	-1.781400	0.000000	4.671896	0.000000	0.000000	0.000000	-0.328461	0.065390	0.613199	0.000000	0.000000	3.000000	7.000000	0.000000
2075.372534	0.060255	0.613998	0.103408	81.086723	17.666504	101.597511	-1.781400	0.000000	4.671896	0.000000	0.000000	0.000000	-0.328461	0.065390	0.613199	0.000000	0.000000	3.000000	7.000000	0.000000
2075.375867	0.060255	0.613998	0.103408	81.304031	18.218449	102.293961	-1.793826	0.000000	4.667139	0.000000	0.000000	0.000000	-0.328461	0.065390	0.613199	0.000000	0.000000	3.000000	7.000000	0.000000
2075.379201	0.059224	0.614162	0.105373	81.304031	18.218449	102.293961	-1.793826	0.000000	4.667139	0.000000	0.000000	0.000000	-0.309343	0.049051	0.589466	0.000000	0.000000	3.000000	7.000000	0.000000
2075.382534	0.059224	0.614162	0.105373	81.304031	18.218449	102.293961	-1.793826	0.000000	4.667139	0.000000	0.000000	0.000000	-0.309343	0.049051	0.589466	0.000000	0.000000	3.000000	7.000000	0.000000
2075.385867	0.059224	0.614162	0.105373	81.500999	18.311310	102.452415	-1.804460	0.000000	4.663038	0.000000	0.000000	0.000000	-0.309343	0.049051	0.589466	0.000000	0.000000	3.000000	7.000000	0.000000
2075.389201	0.058261	0.614281	0.107297	81.500999	18.311310	102.452415	-1.804460	0.000000	4.663038	0.000000	0.000000	0.000000	-0.288690	0.035763	0.576972	0.000000	0.000000	3.000000	7.000000	0.000000
2075.392534	0.058261	0.614281	0.107297	81.500999	18.311310	102.452415	-1.804460	0.000000	4.663038	0.000000	0.000000	0.000000	-0.288690	0.035763	0.576972	0.000000	0.000000	3.000000	7.000000	0.000000
2075.395867	0.058261	0.614281	0.107297	81.666718	18.446190	102.650612	-1.812694	0.000000	4.659843	0.000000	0.000000	0.000000	-0.288690	0.035763	0.576972	0.000000	0.000000	3.000000	7.000000	0.000000
2075.399201	0.057420	0.614314	0.109145	81.666718	18.446190	102.650612	-1.812694	0.000000	4.659843	0.000000	0.000000	0.000000	-0.252446	0.010016	0.554605	0.000000	0.000000	3.000000	7.000000	0.000000
2075.402534	0.057420	0.614314	0.109145	81.666718	18.446190	102.650612	-1.812694	0.000000	4.659843	0.000000	0.000000	0.000000	-0.252446	0.010016	0.554605	0.000000	0.000000	3.000000	7.000000	0.000000
2075.405867	0.057420	0.614314	0.109145	81.788383	18.585997	102.816360	-1.817228	0.000000	4.658077	0.000000	0.000000	0.000000	-0.252446	0.010016	0.554605	0.000000	0.000000	3.000000	7.000000	0.000000
2075.409201	0.056651	0.614324	0.110968	81.788383	18.585997	102.816360	-1.817228	0.000000	4.658077	0.000000	0.000000	0.000000	-0.230622	0.002823	0.546733	0.000000	0.000000	3.000000	7.000000	0.000000
2075.412534	0.056651	0.614324	0.110968	81.788383	18.585997	102.816360	-1.817228	0.000000	4.658077	0.000000	0.000000	0.000000	-0.230622	0.002823	0.546733	0.000000	0.000000	3.000000	7.000000	0.000000
2075.415867	0.056651	0.614324	0.110968	81.880081	18.687197	102.949310	-1.819332	0.000000	4.657256	0.000000	0.000000	0.000000	-0.230622	0.002823	0.546733	0.000000	0.000000	3.000000	7.000000	0.000000
2075.419201	0.055982	0.614288	0.112748	81.880081	18.687197	102.949310	-1.819332	0.000000	4.657256	0.000000	0.000000	0.000000	-0.200834	-0.010641	0.533993	0.000000	0.000000	3.000000	7.000000	0.000000
2075.422534	0.055982	0.614288	0.112748	81.880081	18.687197	102.949310	-1.819332	0.000000	4.657256	0.000000	0.000000	0.000000	-0.200834	-0.010641	0.533993	0.000000	0.000000	3.000000	7.000000	0.000000
2075.425867	0.055982	0.614288	0.112748	81.927948	18.734425	103.043541	-1.818404	0.000000	4.657618	0.000000	0.000000	0.000000	-0.200834	-0.010641	0.533993	0.000000	0.000000	3.000000	7.000000	0.000000
2075.429201	0.055446	0.614259	0.114547	81.927948	18.734425	103.043541	-1.818404	0.000000	4.657618	0.000000	0.000000	0.000000	-0.160683	-0.008699	0.539899	0.000000	0.000000	3.000000	7.000000	0.000000
2075.432534	0.055446	0.614259	0.114547	81.927948	18.734425	103.043541	-1.818404	0.000000	4.657618	0.000000	0.000000	0.000000	-0.160683	-0.008699	0.539899	0.000000	0.000000	3.000000	7.000000	0.000000
2075.435867	0.055446	0.614259	0.114547	81.938171	18.710197	103.062607	-1.812507	0.000000	4.659916	0.000000	0.000000	0.000000	-0.160683	-0.008699	0.539899	0.000000	0.000000	3.000000	7.000000	0.000000
2075.439201	0.054962	0.614216	0.116361	81.938171	18.710197	103.062607	-1.812507	0.000000	4.659916	0.000000	0.000000	0.000000	-0.145095	-0.013028	0.544035	0.000000	0.000000	3.000000	7.000000	0.000000
2075.442534	0.054962	0.614216	0.116361	81.938171	18.710197	103.062607	-1.812507	0.000000	4.659916	0.000000	0.000000	0.000000	-0.145095	-0.013028	0.544035	0.000000	0.000000	3.000000	7.000000	0.000000
2075.445867	0.054962	0.614216	0.116361	81.915558	18.631994	103.028229	-1.804788	0.000000	4.662911	0.000000	0.000000	0.000000	-0.145095	-0.013028	0.544035	0.000000	0.000000	3.000000	7.000000	0.000000
2075.449201	0.054607	0.614159	0.118122	81.915558	18.631994	103.028229	-1.804788	0.000000	4.662911	0.000000	0.000000	0.000000	-0.106463	-0.017131	0.528246	0.000000	0.000000	3.000000	7.000000	0.000000
2075.452534	0.054607	0.614159	0.118122	81.915558	18.631994	103.028229	-1.804788	0.000000	4.662911	0.000000	0.000000	0.000000	-0.106463	-0.017131	0.528246	0.000000	0.000000	3.000000	7.000000	0.000000
2075.455867	0.054607	0.614159	0.118122	81.872780	18.527374	102.940971	-1.793558	0.000000	4.667243	0.000000	0.000000	0.000000	-0.106463	-0.017131	0.528246	0.000000	0.000000	3.000000	7.000000	0.000000
2075.459201	0.054326	0.614099	0.119813	81.872780	18.527374	102.940971	-1.793558	0.000000	4.667243	0.000000	0.000000	0.000000	-0.084488	-0.017908	0.507423	0.000000	0.000000	3.000000	7.000000	0.000000
2075.462534	0.054326	0.614099	0.119813	81.872780	18.527374	102.940971	-1.793558	0.000000	4.667243	0.000000	0.000000	0.000000	-0.084488	-0.017908	0.507423	0.000000	0.000000	3.000000	7.000000	0.000000
2075.465867	0.054326	0.614099	0.119813	81.871964	18.507540	102.905861	-1.781036	0.000000	4.672035	0.000000	0.000000	0.000000	-0.084488	-0.017908	0.507423	0.000000	0.000000	3.000000	7.000000	0.000000
2075.469201	0.054148	0.614026	0.121455	81.871964	18.507540	102.905861	-1.781036	0.000000	4.672035	0.000000	0.000000	0.000000	-0.053375	-0.021890	0.492641	0.000000	0.000000	3.000000	7.000000	0.000000
2075.472534	0.054148	0.614026	0.121455	81.871964	18.507540	102.905861	-1.781036	0.000000	4.672035	0.000000	0.000000	0.000000	-0.053375	-0.021890	0.492641	0.000000	0.000000	3.000000	7.000000	0.000000
2075.475867	0.054148	0.614026	0.121455	81.993690	18.730610	103.050102	-1.765958	0.000000	4.677755	0.000000	0.000000	0.000000	-0.053375	-0.021890	0.492641	0.000000	0.000000	3.000000	7.000000	0.000000
2075.479201	0.054093	0.613963	0.122943	81.993690	18.730610	103.050102	-1.765958	0.000000	4.677755	0.000000	0.000000	0.000000	-0.016576	-0.018808	0.446269	0.000000	0.000000	3.000000	7.000000	0.000000
2075.482534	0.054093	0.613963	0.122943	81.993690	18.730610	103.050102	-1.765958	0.000000	4.677755	0.000000	0.000000	0.000000	-0.016576	-0.018808	0.446269	0.000000	0.000000	3.000000	7.000000	0.000000
2075.485867	0.054093	0.613963	0.122943	82.227974	19.200592	103.359467	-1.749062	0.000000	4.684099	0.000000	0.000000	0.000000	-0.016576	-0.018808	0.446269	0.000000	0.000000	3.000000	7.000000	0.000000
2075.489201	0.054163	0.613848	0.124293	82.227974	19.200592	103.359467	-1.749062	0.000000	4.684099	0.000000	0.000000	0.000000	0.021075	-0.034585	0.405201	0.000000	0.000000	3.000000	7.000000	0.000000
2075.492534	0.054163	0.613848	0.124293	82.227974	19.200592	103.359467	-1.749062	0.000000	4.684099	0.000000	0.000000	0.000000	0.021075	-0.034585	0.405201	0.000000	0.000000	3.000000	7.000000	0.000000
2075.495867	0.054163	0.613848	0.124293	82.469200	19.728933	103.649689	-1.730015	0.000000	4.691167	0.000000	0.000000	0.000000	0.021075	-0.034585	0.405201	0.000000	0.000000	3.000000	7.000000	0.000000
2075.499201	0.054360	0.613733	0.125513	82.469200	19.728933	103.649689	-1.730015	0.000000	4.691167	0.000000	0.000000	0.000000	0.059187	-0.034463	0.365843	0.000000	0.000000	3.000000	7.000000	0.000000
2075.502534	0.054360	0.613733	0.125513	82.469200	19.728933	103.649689	-1.730015	0.000000	4.691167	0.000000	0.000000	0.000000	0.059187	-0.034463	0.365843	0.000000	0.000000	3.000000	7.000000	0.000000
2075.505867	0.054360	0.613733	0.125513	82.698517	20.197523	103.833893	-1.708674	0.000000	4.698982	0.000000	0.000000	0.000000	0.059187	-0.034463	0.365843	0.000000	0.000000	3.000000	7.000000	0.000000
2075.509201	0.054653	0.613589	0.126554	82.698517	20.197523	103.833893	-1.708674	0.000000	4.698982	0.000000	0.000000	0.000000	0.087848	-0.043292	0.312452	0.000000	0.000000	3.000000	7.000000	0.000000
2075.512534	0.054653	0.613589	0.126554	82.698517	20.197523	103.833893	-1.708674	0.000000	4.698982	0.000000	0.000000	0.000000	0.087848	-0.043292	0.312452	0.000000	0.000000	3.000000	7.000000	0.000000
2075.515867	0.054653	0.613589	0.126554	82.897346	20.451679	103.816948	-1.686595	0.000000	4.706952	0.000000	0.000000	0.000000	0.087848	-0.043292	0.312452	0.000000	0.000000	3.000000	7.000000	0.000000
2075.519201	0.055021	0.613435	0.127493	82.897346	20.451679	103.816948	-1.686595	0.000000	4.706952	0.000000	0.000000	0.000000	0.110355	-0.046199	0.281512	0.000000	0.000000	3.000000	7.000000	0.000000
2075.522534	0.055021	0.613435	0.127493	82.897346	20.451679	103.816948	-1.686595	0.000000	4.706952	0.000000	0.000000	0.000000	0.110355	-0.046199	0.281512	0.000000	0.000000	3.000000	7.000000	0.000000
2075.525867	0.055021	0.613435	0.127493	83.064491	20.507273	103.725388	-1.663498	0.000000	4.715165	0.000000	0.000000	0.000000	0.110355	-0.046199	0.281512	0.000000	0.000000	3.000000	7.000000	0.000000
2075.529201	0.055021	0.613435	0.127493	83.064491	20.507273	103.725388	-1.663498	0.000000	4.715165	0.000000	0.000000	0.000000	0.110355	-0.046199	0.281512	0.000000	0.000000	3.000000	7.000000	0.000000
2075.532534	0.055460	0.613294	0.128284	83.064491	20.507273	103.725388	-1.663498	0.000000	4.715165	0.000000	0.000000	0.000000	0.131687	-0.042199	0.237299	0.000000	0.000000	3.000000	7.000000	0.000000
2075.535867	0.055460	0.613294	0.128284	83.177689	20.481308	103.621269	-1.663498	0.000000	4.715165	0.000000	0.000000	0.000000	0.131687	-0.042199	0.237299	0.000000	0.000000	3.000000	7.000000	0.000000
2075.539201	0.056002	0.613145	0.128969	83.177689	20.481308	103.621269	-1.663498	0.000000	4.715165	0.000000	0.000000	0.000000	0.162672	-0.044860	0.205640	0.000000	0.000000	3.000000	7.000000	0.000000
2075.542534	0.056002	0.613145	0.128969	83.177689	20.481308	103.621269	-1.663498	0.000000	4.715165	0.000000	0.000000	0.000000	0.162672	-0.044860	0.205640	0.000000	0.000000	3.000000	7.000000	0.000000
2075.545867	0.056002	0.613145	0.128969	83.234558	20.607000	103.681213	-1.614393	0.000000	4.732202	0.000000	0.000000	0.000000	0.162672	-0.044860	0.205640	0.000000	0.000000	3.000000	7.000000	0.000000
2075.549201	0.056002	0.613145	0.128969	83.234558	20.607000	103.681213	-1.614393	0.000000	4.732202	0.000000	0.000000	0.000000	0.162672	-0.044860	0.205640	0.000000	0.000000	3.000000	7.000000	0.000000
2075.552534	0.056672	0.613062	0.129507	83.234558	20.607000	103.681213	-1.614393	0.000000	4.732202	0.000000	0.000000	0.000000	0.200934	-0.024715	0.161430	0.000000	0.000000	3.000000	7.000000	0.000000
2075.555867	0.056672	0.613062	0.129507	83.240829	20.703251	103.700615	-1.614393	0.000000	4.732202	0.000000	0.000000	0.000000	0.200934	-0.024715	0.161430	0.000000	0.000000	3.000000	7.000000	0.000000
2075.559201	0.057501	0.612972	0.129934	83.240829	20.703251	103.700615	-1.614393	0.000000	4.732202	0.000000	0.000000	0.000000	0.248700	-0.027175	0.128065	0.000000	0.000000	3.000000	7.000000	0.000000
2075.562534	0.057501	0.612972	0.129934	83.240829	20.703251	103.700615	-1.614393	0.000000	4.732202	0.000000	0.000000	0.000000	0.248700	-0.027175	0.128065	0.000000	0.000000	3.000000	7.000000	0.000000
2075.565867	0.057501	0.612972	0.129934	83.227982	20.766956	103.671555	-1.554376	0.000000	4.752254	0.000000	0.000000	0.000000	0.248700	-0.027175	0.128065	0.000000	0.000000	3.000000	7.000000	0.000000
2075.569201	0.058488	0.612905	0.130241	83.227982	20.766956	103.671555	-1.554376	0.000000	4.752254	0.000000	0.000000	0.000000	0.296216	-0.019881	0.091996	0.000000	0.000000	3.000000	7.000000	0.000000
2075.572534	0.058488	0.612905	0.130241	83.227982	20.766956	103.671555	-1.554376	0.000000	4.752254	0.000000	0.000000	0.000000	0.296216	-0.019881	0.091996	0.000000	0.000000	3.000000	7.000000	0.000000
2075.575867	0.058488	0.612905	0.130241	83.212852	20.838724	103.637039	-1.518392	0.000000	4.763873	0.000000	0.000000	0.000000	0.296216	-0.019881	0.091996	0.000000	0.000000	3.000000	7.000000	0.000000
2075.579201	0.059664	0.612852	0.130446	83.212852	20.838724	103.637039	-1.518392	0.000000	4.763873	0.000000	0.000000	0.000000	0.352705	-0.015964	0.061515	0.000000	0.000000	3.000000	7.000000	0.000000
2075.582534	0.059664	0.612852	0.130446	83.212852	20.838724	103.637039	-1.518392	0.000000	4.763873	0.000000	0.000000	0.000000	0.352705	-0.015964	0.061515	0.000000	0.000000	3.000000	7.000000	0.000000
2075.585867	0.059664	0.612852	0.130446	83.201302	20.922173	103.593811	-1.477080	0.000000	4.776843	0.000000	0.000000	0.000000	0.352705	-0.015964	0.061515	0.000000	0.000000	3.000000	7.000000	0.000000
2075.589201	0.060971	0.612844	0.130546	83.201302	20.922173	103.593811	-1.477080	0.000000	4.776843	0.000000	0.000000	0.000000	0.392114	-0.002303	0.029918	0.000000	0.000000	3.000000	7.000000	0.000000
2075.592534	0.060971	0.612844	0.130546	83.201302	20.922173	103.593811	-1.477080	0.000000	4.776843	0.000000	0.000000	0.000000	0.392114	-0.002303	0.029918	0.000000	0.000000	3.000000	7.000000	0.000000
2075.595867	0.060971	0.612844	0.130546	83.189720	21.019400	103.550720	-1.432205	0.000000	4.790489	0.000000	0.000000	0.000000	0.392114	-0.002303	0.029918	0.000000	0.000000	3.000000	7.000000	0.000000
2075.599201	0.062416	0.612848	0.130605	83.189720	21.019400	103.550720	-1.432205	0.000000	4.790489	0.000000	0.000000	0.000000	0.433481	0.001084	0.017969	0.000000	0.000000	3.000000	7.000000	0.000000
2075.602534	0.062416	0.612848	0.130605	83.189720	21.019400	103.550720	-1.432205	0.000000	4.790489	0.000000	0.000000	0.000000	0.433481	0.001084	0.017969	0.000000	0.000000	3.000000	7.000000	0.000000
2075.605867	0.062416	0.612848	0.130605	83.181053	21.041296	103.413162	-1.382726	0.000000	4.805005	0.000000	0.000000	0.000000	0.433481	0.001084	0.017969	0.000000	0.000000	3.000000	7.000000	0.000000
2075.609201	0.063999	0.612863	0.130624	83.181053	21.041296	103.413162	-1.382726	0.000000	4.805005	0.000000	0.000000	0.000000	0.474809	0.004480	0.005702	0.000000	0.000000	3.000000	7.000000	0.000000
2075.612534	0.063999	0.612863	0.130624	83.181053	21.041296	103.413162	-1.382726	0.000000	4.805005	0.000000	0.000000	0.000000	0.474809	0.004480	0.005702	0.000000	0.000000	3.000000	7.000000	0.000000
2075.615867	0.063999	0.612863	0.130624	83.182632	20.772102	102.944611	-1.328514	0.000000	4.820275	0.000000	0.000000	0.000000	0.474809	0.004480	0.005702	0.000000	0.000000	3.000000	7.000000	0.000000
2075.619201	0.065661	0.612901	0.130586	83.182632	20.772102	102.944611	-1.328514	0.000000	4.820275	0.000000	0.000000	0.000000	0.498604	0.011344	-0.011629	0.000000	0.000000	3.000000	7.000000	0.000000
2075.622534	0.065661	0.612901	0.130586	83.182632	20.772102	102.944611	-1.328514	0.000000	4.820275	0.000000	0.000000	0.000000	0.498604	0.011344	-0.011629	0.000000	0.000000	3.000000	7.000000	0.000000
2075.625867	0.065661	0.612901	0.130586	83.202347	20.129520	102.059959	-1.271590	0.000000	4.835603	0.000000	0.000000	0.000000	0.498604	0.011344	-0.011629	0.000000	0.000000	3.000000	7.000000	0.000000
2075.629201	0.067371	0.612920	0.130464	83.202347	20.129520	102.059959	-1.271590	0.000000	4.835603	0.000000	0.000000	0.000000	0.512973	0.005684	-0.036376	0.000000	0.000000	3.000000	7.000000	0.000000
2075.632534	0.067371	0.612920	0.130464	83.202347	20.129520	102.059959	-1.271590	0.000000	4.835603	0.000000	0.000000	0.000000	0.512973	0.005684	-0.036376	0.000000	0.000000	3.000000	7.000000	0.000000
2075.635867	0.067371	0.612920	0.130464	83.234329	19.235510	100.893715	-1.213144	0.000000	4.850596	0.000000	0.000000	0.000000	0.512973	0.005684	-0.036376	0.000000	0.000000	3.000000	7.000000	0.000000
2075.639201	0.069154	0.612899	0.130243	83.234329	19.235510	100.893715	-1.213144	0.000000	4.850596	0.000000	0.000000	0.000000	0.535033	-0.006265	-0.066298	0.000000	0.000000	3.000000	7.000000	0.000000
2075.642534	0.069154	0.612899	0.130243	83.234329	19.235510	100.893715	-1.213144	0.000000	4.850596	0.000000	0.000000	0.000000	0.535033	-0.006265	-0.066298	0.000000	0.000000	3.000000	7.000000	0.000000
2075.645867	0.069154	0.612899	0.130243	83.276314	18.097992	99.452362	-1.152291	0.000000	4.865411	0.000000	0.000000	0.000000	0.535033	-0.006265	-0.066298	0.000000	0.000000	3.000000	7.000000	0.000000
2075.649201	0.070952	0.612903	0.129912	83.276314	18.097992	99.452362	-1.152291	0.000000	4.865411	0.000000	0.000000	0.000000	0.539485	0.001165	-0.099471	0.000000	0.000000	3.000000	7.000000	0.000000
2075.652534	0.070952	0.612903	0.129912	83.276314	18.097992	99.452362	-1.152291	0.000000	4.865411	0.000000	0.000000	0.000000	0.539485	0.001165	-0.099471	0.000000	0.000000	3.000000	7.000000	0.000000
2075.655867	0.070952	0.612903	0.129912	83.327621	16.780266	97.811546	-1.091037	0.000000	4.879512	0.000000	0.000000	0.000000	0.539485	0.001165	-0.099471	0.000000	0.000000	3.000000	7.000000	0.000000
2075.659201	0.072792	0.612878	0.129461	83.327621	16.780266	97.811546	-1.091037	0.000000	4.879512	0.000000	0.000000	0.000000	0.551799	-0.007321	-0.135289	0.000000	0.000000	3.000000	7.000000	0.000000
2075.662534	0.072792	0.612878	0.129461	83.327621	16.780266	97.811546	-1.091037	0.000000	4.879512	0.000000	0.000000	0.000000	0.551799	-0.007321	-0.135289	0.000000	0.000000	3.000000	7.000000	0.000000
2075.665867	0.072792	0.612878	0.129461	83.376701	15.464277	96.176422	-1.028367	0.000000	4.893103	0.000000	0.000000	0.000000	0.551799	-0.007321	-0.135289	0.000000	0.000000	3.000000	7.000000	0.000000
2075.669201	0.074711	0.612833	0.128980	83.376701	15.464277	96.176422	-1.028367	0.000000	4.893103	0.000000	0.000000	0.000000	0.575676	-0.013612	-0.144299	0.000000	0.000000	3.000000	7.000000	0.000000
2075.672534	0.074711	0.612833	0.128980	83.376701	15.464277	96.176422	-1.028367	0.000000	4.893103	0.000000	0.000000	0.000000	0.575676	-0.013612	-0.144299	0.000000	0.000000	3.000000	7.000000	0.000000
2075.675867	0.074711	0.612833	0.128980	83.418648	14.273100	94.694206	-0.962046	0.000000	4.906574	0.000000	0.000000	0.000000	0.575676	-0.013612	-0.144299	0.000000	0.000000	3.000000	7.000000	0.000000
2075.679201	0.076677	0.612810	0.128441	83.418648	14.273100	94.694206	-0.962046	0.000000	4.906574	0.000000	0.000000	0.000000	0.589909	-0.006798	-0.161614	0.000000	0.000000	3.000000	7.000000	0.000000
2075.682534	0.076677	0.612810	0.128441	83.418648	14.273100	94.694206	-0.962046	0.000000	4.906574	0.000000	0.000000	0.000000	0.589909	-0.006798	-0.161614	0.000000	0.000000	3.000000	7.000000	0.000000
2075.685867	0.076677	0.612810	0.128441	83.454285	13.238073	93.348740	-0.893320	0.000000	4.919550	0.000000	0.000000	0.000000	0.589909	-0.006798	-0.161614	0.000000	0.000000	3.000000	7.000000	0.000000
2075.689201	0.078704	0.612786	0.127946	83.454285	13.238073	93.348740	-0.893320	0.000000	4.919550	0.000000	0.000000	0.000000	0.608049	-0.007364	-0.148555	0.000000	0.000000	3.000000	7.000000	0.000000
2075.692534	0.078704	0.612786	0.127946	83.454285	13.238073	93.348740	-0.893320	0.000000	4.919550	0.000000	0.000000	0.000000	0.608049	-0.007364	-0.148555	0.000000	0.000000	3.000000	7.000000	0.000000
2075.695867	0.078704	0.612786	0.127946	83.481216	12.100251	91.899864	-0.820942	0.000000	4.932145	0.000000	0.000000	0.000000	0.608049	-0.007364	-0.148555	0.000000	0.000000	3.000000	7.000000	0.000000
2075.699201	0.080755	0.612793	0.127432	83.481216	12.100251	91.899864	-0.820942	0.000000	4.932145	0.000000	0.000000	0.000000	0.615265	0.002292	-0.154354	0.000000	0.000000	3.000000	7.000000	0.000000
2075.702534	0.080755	0.612793	0.127432	83.481216	12.100251	91.899864	-0.820942	0.000000	4.932145	0.000000	0.000000	0.000000	0.615265	0.002292	-0.154354	0.000000	0.000000	3.000000	7.000000	0.000000
2075.705867	0.080755	0.612793	0.127432	83.499352	10.708529	90.221596	-0.746659	0.000000	4.943936	0.000000	0.000000	0.000000	0.615265	0.002292	-0.154354	0.000000	0.000000	3.000000	7.000000	0.000000
2075.709201	0.082811	0.612799	0.126967	83.499352	10.708529	90.221596	-0.746659	0.000000	4.943936	0.000000	0.000000	0.000000	0.616917	0.001706	-0.139229	0.000000	0.000000	3.000000	7.000000	0.000000
2075.712534	0.082811	0.612799	0.126967	83.499352	10.708529	90.221596	-0.746659	0.000000	4.943936	0.000000	0.000000	0.000000	0.616917	0.001706	-0.139229	0.000000	0.000000	3.000000	7.000000	0.000000
2075.715867	0.082811	0.612799	0.126967	83.512512	9.088745	88.391678	-0.670786	0.000000	4.954800	0.000000	0.000000	0.000000	0.616917	0.001706	-0.139229	0.000000	0.000000	3.000000	7.000000	0.000000
2075.719201	0.084838	0.612858	0.126505	83.512512	9.088745	88.391678	-0.670786	0.000000	4.954800	0.000000	0.000000	0.000000	0.608143	0.017622	-0.138647	0.000000	0.000000	3.000000	7.000000	0.000000
2075.722534	0.084838	0.612858	0.126505	83.512512	9.088745	88.391678	-0.670786	0.000000	4.954800	0.000000	0.000000	0.000000	0.608143	0.017622	-0.138647	0.000000	0.000000	3.000000	7.000000	0.000000
2075.725867	0.084838	0.612858	0.126505	83.512215	7.451479	86.603935	-0.594999	0.000000	4.964471	0.000000	0.000000	0.000000	0.608143	0.017622	-0.138647	0.000000	0.000000	3.000000	7.000000	0.000000
2075.729201	0.086893	0.612937	0.126046	83.512215	7.451479	86.603935	-0.594999	0.000000	4.964471	0.000000	0.000000	0.000000	0.616387	0.023832	-0.137926	0.000000	0.000000	3.000000	7.000000	0.000000
2075.732534	0.086893	0.612937	0.126046	83.512215	7.451479	86.603935	-0.594999	0.000000	4.964471	0.000000	0.000000	0.000000	0.616387	0.023832	-0.137926	0.000000	0.000000	3.000000	7.000000	0.000000
2075.735867	0.086893	0.612937	0.126046	83.505806	6.026059	84.976738	-0.517151	0.000000	4.973183	0.000000	0.000000	0.000000	0.616387	0.023832	-0.137926	0.000000	0.000000	3.000000	7.000000	0.000000
2075.739201	0.089001	0.613017	0.125570	83.505806	6.026059	84.976738	-0.517151	0.000000	4.973183	0.000000	0.000000	0.000000	0.632325	0.023836	-0.142635	0.000000	0.000000	3.000000	7.000000	0.000000
2075.742534	0.089001	0.613017	0.125570	83.505806	6.026059	84.976738	-0.517151	0.000000	4.973183	0.000000	0.000000	0.000000	0.632325	0.023836	-0.142635	0.000000	0.000000	3.000000	7.000000	0.000000
2075.745867	0.089001	0.613017	0.125570	83.495911	4.858500	83.586967	-0.436311	0.000000	4.980927	0.000000	0.000000	0.000000	0.632325	0.023836	-0.142635	0.000000	0.000000	3.000000	7.000000	0.000000
2075.749201	0.091130	0.613108	0.125061	83.495911	4.858500	83.586967	-0.436311	0.000000	4.980927	0.000000	0.000000	0.000000	0.638890	0.027228	-0.152826	0.000000	0.000000	3.000000	7.000000	0.000000
2075.752534	0.091130	0.613108	0.125061	83.495911	4.858500	83.586967	-0.436311	0.000000	4.980927	0.000000	0.000000	0.000000	0.638890	0.027228	-0.152826	0.000000	0.000000	3.000000	7.000000	0.000000
2075.755867	0.091130	0.613108	0.125061	83.483017	3.787017	82.256393	-0.353733	0.000000	4.987472	0.000000	0.000000	0.000000	0.638890	0.027228	-0.152826	0.000000	0.000000	3.000000	7.000000	0.000000
2075.759201	0.093230	0.613198	0.124548	83.483017	3.787017	82.256393	-0.353733	0.000000	4.987472	0.000000	0.000000	0.000000	0.629836	0.027186	-0.153841	0.000000	0.000000	3.000000	7.000000	0.000000
2075.762534	0.093230	0.613198	0.124548	83.483017	3.787017	82.256393	-0.353733	0.000000	4.987472	0.000000	0.000000	0.000000	0.629836	0.027186	-0.153841	0.000000	0.000000	3.000000	7.000000	0.000000
2075.765867	0.093230	0.613198	0.124548	83.462204	2.628953	80.777885	-0.271398	0.000000	4.992629	0.000000	0.000000	0.000000	0.629836	0.027186	-0.153841	0.000000	0.000000	3.000000	7.000000	0.000000
2075.769201	0.095274	0.613310	0.124050	83.462204	2.628953	80.777885	-0.271398	0.000000	4.992629	0.000000	0.000000	0.000000	0.613188	0.033441	-0.149344	0.000000	0.000000	3.000000	7.000000	0.000000
2075.772534	0.095274	0.613310	0.124050	83.462204	2.628953	80.777885	-0.271398	0.000000	4.992629	0.000000	0.000000	0.000000	0.613188	0.033441	-0.149344	0.000000	0.000000	3.000000	7.000000	0.000000
2075.775867	0.095274	0.613310	0.124050	83.428757	1.161075	78.970215	-0.190366	0.000000	4.996375	0.000000	0.000000	0.000000	0.613188	0.033441	-0.149344	0.000000	0.000000	3.000000	7.000000	0.000000
2075.779201	0.097180	0.613442	0.123582	83.428757	1.161075	78.970215	-0.190366	0.000000	4.996375	0.000000	0.000000	0.000000	0.571806	0.039682	-0.140520	0.000000	0.000000	3.000000	7.000000	0.000000
2075.782534	0.097180	0.613442	0.123582	83.428757	1.161075	78.970215	-0.190366	0.000000	4.996375	0.000000	0.000000	0.000000	0.571806	0.039682	-0.140520	0.000000	0.000000	3.000000	7.000000	0.000000
2075.785867	0.097180	0.613442	0.123582	83.391823	-0.474973	76.989975	-0.114081	0.000000	4.998699	0.000000	0.000000	0.000000	0.571806	0.039682	-0.140520	0.000000	0.000000	3.000000	7.000000	0.000000
2075.789201	0.098934	0.613555	0.123059	83.391823	-0.474973	76.989975	-0.114081	0.000000	4.998699	0.000000	0.000000	0.000000	0.526231	0.033896	-0.156655	0.000000	0.000000	3.000000	7.000000	0.000000
2075.792534	0.098934	0.613555	0.123059	83.391823	-0.474973	76.989975	-0.114081	0.000000	4.998699	0.000000	0.000000	0.000000	0.526231	0.033896	-0.156655	0.000000	0.000000	3.000000	7.000000	0.000000
2075.795867	0.098934	0.613555	0.123059	83.344742	-2.096045	75.038429	-0.043322	0.000000	4.999812	0.000000	0.000000	0.000000	0.526231	0.033896	-0.156655	0.000000	0.000000	3.000000	7.000000	0.000000
2075.799201	0.100599	0.613679	0.122524	83.344742	-2.096045	75.038429	-0.043322	0.000000	4.999812	0.000000	0.000000	0.000000	0.499630	0.037255	-0.160550	0.000000	0.000000	3.000000	7.000000	0.000000
2075.802534	0.100599	0.613679	0.122524	83.344742	-2.096045	75.038429	-0.043322	0.000000	4.999812	0.000000	0.000000	0.000000	0.499630	0.037255	-0.160550	0.000000	0.000000	3.000000	7.000000	0.000000
2075.805867	0.100599	0.613679	0.122524	83.305664	-3.521765	73.305458	0.024450	0.000000	4.999941	0.000000	0.000000	0.000000	0.499630	0.037255	-0.160550	0.000000	0.000000	3.000000	7.000000	0.000000
2075.809201	0.102142	0.613805	0.121946	83.305664	-3.521765	73.305458	0.024450	0.000000	4.999941	0.000000	0.000000	0.000000	0.462903	0.037727	-0.173410	0.000000	0.000000	3.000000	7.000000	0.000000
2075.812534	0.102142	0.613805	0.121946	83.305664	-3.521765	73.305458	0.024450	0.000000	4.999941	0.000000	0.000000	0.000000	0.462903	0.037727	-0.173410	0.000000	0.000000	3.000000	7.000000	0.000000
2075.815867	0.102142	0.613805	0.121946	83.266586	-4.677990	71.871002	0.087818	0.000000	4.999228	0.000000	0.000000	0.000000	0.462903	0.037727	-0.173410	0.000000	0.000000	3.000000	7.000000	0.000000
2075.819201	0.103653	0.613909	0.121355	83.266586	-4.677990	71.871002	0.087818	0.000000	4.999228	0.000000	0.000000	0.000000	0.453210	0.031382	-0.177254	0.000000	0.000000	3.000000	7.000000	0.000000
2075.822534	0.103653	0.613909	0.121355	83.266586	-4.677990	71.871002	0.087818	0.000000	4.999228	0.000000	0.000000	0.000000	0.453210	0.031382	-0.177254	0.000000	0.000000	3.000000	7.000000	0.000000
2075.825867	0.103653	0.613909	0.121355	83.244080	-5.448603	70.864838	0.150434	0.000000	4.997737	0.000000	0.000000	0.000000	0.453210	0.031382	-0.177254	0.000000	0.000000	3.000000	7.000000	0.000000
2075.829201	0.105083	0.614003	0.120797	83.244080	-5.448603	70.864838	0.150434	0.000000	4.997737	0.000000	0.000000	0.000000	0.428972	0.027960	-0.167390	0.000000	0.000000	3.000000	7.000000	0.000000
2075.832534	0.105083	0.614003	0.120797	83.244080	-5.448603	70.864838	0.150434	0.000000	4.997737	0.000000	0.000000	0.000000	0.428972	0.027960	-0.167390	0.000000	0.000000	3.000000	7.000000	0.000000
2075.835867	0.105083	0.614003	0.120797	83.232758	-5.698147	70.439026	0.210198	0.000000	4.995579	0.000000	0.000000	0.000000	0.428972	0.027960	-0.167390	0.000000	0.000000	3.000000	7.000000	0.000000
2075.839201	0.106525	0.614083	0.120315	83.232758	-5.698147	70.439026	0.210198	0.000000	4.995579	0.000000	0.000000	0.000000	0.432705	0.024072	-0.144672	0.000000	0.000000	3.000000	7.000000	0.000000
2075.842534	0.106525	0.614083	0.120315	83.232758	-5.698147	70.439026	0.210198	0.000000	4.995579	0.000000	0.000000	0.000000	0.432705	0.024072	-0.144672	0.000000	0.000000	3.000000	7.000000	0.000000
2075.845867	0.106525	0.614083	0.120315	83.232185	-5.571078	70.439201	0.270770	0.000000	4.992663	0.000000	0.000000	0.000000	0.432705	0.024072	-0.144672	0.000000	0.000000	3.000000	7.000000	0.000000
2075.849201	0.107930	0.614139	0.119941	83.232185	-5.571078	70.439201	0.270770	0.000000	4.992663	0.000000	0.000000	0.000000	0.421413	0.016831	-0.112313	0.000000	0.000000	3.000000	7.000000	0.000000
2075.852534	0.107930	0.614139	0.119941	83.232185	-5.571078	70.439201	0.270770	0.000000	4.992663	0.000000	0.000000	0.000000	0.421413	0.016831	-0.112313	0.000000	0.000000	3.000000	7.000000	0.000000
2075.855867	0.107930	0.614139	0.119941	83.223175	-5.413101	70.485283	0.329852	0.000000	4.989108	0.000000	0.000000	0.000000	0.421413	0.016831	-0.112313	0.000000	0.000000	3.000000	7.000000	0.000000
2075.859201	0.109282	0.614222	0.119742	83.223175	-5.413101	70.485283	0.329852	0.000000	4.989108	0.000000	0.000000	0.000000	0.405709	0.025035	-0.059582	0.000000	0.000000	3.000000	7.000000	0.000000
2075.862534	0.109282	0.614222	0.119742	83.223175	-5.413101	70.485283	0.329852	0.000000	4.989108	0.000000	0.000000	0.000000	0.405709	0.025035	-0.059582	0.000000	0.000000	3.000000	7.000000	0.000000
2075.865867	0.109282	0.614222	0.119742	83.202118	-5.239617	70.552666	0.386431	0.000000	4.985045	0.000000	0.000000	0.000000	0.405709	0.025035	-0.059582	0.000000	0.000000	3.000000	7.000000	0.000000
2075.869201	0.110568	0.614346	0.119640	83.202118	-5.239617	70.552666	0.386431	0.000000	4.985045	0.000000	0.000000	0.000000	0.385815	0.037080	-0.030525	0.000000	0.000000	3.000000	7.000000	0.000000
2075.872534	0.110568	0.614346	0.119640	83.202118	-5.239617	70.552666	0.386431	0.000000	4.985045	0.000000	0.000000	0.000000	0.385815	0.037080	-0.030525	0.000000	0.000000	3.000000	7.000000	0.000000
2075.875867	0.110568	0.614346	0.119640	83.177521	-5.081723	70.603348	0.439954	0.000000	4.980607	0.000000	0.000000	0.000000	0.385815	0.037080	-0.030525	0.000000	0.000000	3.000000	7.000000	0.000000
2075.879201	0.111724	0.614479	0.119598	83.177521	-5.081723	70.603348	0.439954	0.000000	4.980607	0.000000	0.000000	0.000000	0.346821	0.039985	-0.012830	0.000000	0.000000	3.000000	7.000000	0.000000
2075.882534	0.111724	0.614479	0.119598	83.177521	-5.081723	70.603348	0.439954	0.000000	4.980607	0.000000	0.000000	0.000000	0.346821	0.039985	-0.012830	0.000000	0.000000	3.000000	7.000000	0.000000
2075.885867	0.111724	0.614479	0.119598	83.149918	-4.930562	70.652969	0.487818	0.000000	4.976147	0.000000	0.000000	0.000000	0.346821	0.039985	-0.012830	0.000000	0.000000	3.000000	7.000000	0.000000
2075.889201	0.112742	0.614645	0.119571	83.149918	-4.930562	70.652969	0.487818	0.000000	4.976147	0.000000	0.000000	0.000000	0.305331	0.049623	-0.008048	0.000000	0.000000	3.000000	7.000000	0.000000
2075.892534	0.112742	0.614645	0.119571	83.149918	-4.930562	70.652969	0.487818	0.000000	4.976147	0.000000	0.000000	0.000000	0.305331	0.049623	-0.008048	0.000000	0.000000	3.000000	7.000000	0.000000
2075.895867	0.112742	0.614645	0.119571	83.122795	-4.784657	70.717735	0.529826	0.000000	4.971849	0.000000	0.000000	0.000000	0.305331	0.049623	-0.008048	0.000000	0.000000	3.000000	7.000000	0.000000
2075.899201	0.112742	0.614645	0.119571	83.122795	-4.784657	70.717735	0.529826	0.000000	4.971849	0.000000	0.000000	0.000000	0.305331	0.049623	-0.008048	0.000000	0.000000	3.000000	7.000000	0.000000
2075.902534	0.113585	0.614812	0.119517	83.122795	-4.784657	70.717735	0.529826	0.000000	4.971849	0.000000	0.000000	0.000000	0.252731	0.050118	-0.016067	0.000000	0.000000	3.000000	7.000000	0.000000
2075.905867	0.113585	0.614812	0.119517	83.104706	-4.674040	70.768631	0.529826	0.000000	4.971849	0.000000	0.000000	0.000000	0.252731	0.050118	-0.016067	0.000000	0.000000	3.000000	7.000000	0.000000
2075.909201	0.114253	0.614948	0.119446	83.104706	-4.674040	70.768631	0.529826	0.000000	4.971849	0.000000	0.000000	0.000000	0.200581	0.040958	-0.021314	0.000000	0.000000	3.000000	7.000000	0.000000
2075.912534	0.114253	0.614948	0.119446	83.104706	-4.674040	70.768631	0.529826	0.000000	4.971849	0.000000	0.000000	0.000000	0.200581	0.040958	-0.021314	0.000000	0.000000	3.000000	7.000000	0.000000
2075.915867	0.114253	0.614948	0.119446	83.092690	-4.591352	70.797119	0.592430	0.000000	4.964779	0.000000	0.000000	0.000000	0.200581	0.040958	-0.021314	0.000000	0.000000	3.000000	7.000000	0.000000
2075.919201	0.114253	0.614948	0.119446	83.092690	-4.591352	70.797119	0.592430	0.000000	4.964779	0.000000	0.000000	0.000000	0.200581	0.040958	-0.021314	0.000000	0.000000	3.000000	7.000000	0.000000
2075.922534	0.114798	0.615066	0.119326	83.092690	-4.591352	70.797119	0.592430	0.000000	4.964779	0.000000	0.000000	0.000000	0.163511	0.035166	-0.036199	0.000000	0.000000	3.000000	7.000000	0.000000
2075.925867	0.114798	0.615066	0.119326	83.087212	-4.516913	70.826851	0.592430	0.000000	4.964779	0.000000	0.000000	0.000000	0.163511	0.035166	-0.036199	0.000000	0.000000	3.000000	7.000000	0.000000
2075.929201	0.115256	0.615141	0.119194	83.087212	-4.516913	70.826851	0.592430	0.000000	4.964779	0.000000	0.000000	0.000000	0.137232	0.022625	-0.039489	0.000000	0.000000	3.000000	7.000000	0.000000
2075.932534	0.115256	0.615141	0.119194	83.087212	-4.516913	70.826851	0.592430	0.000000	4.964779	0.000000	0.000000	0.000000	0.137232	0.022625	-0.039489	0.000000	0.000000	3.000000	7.000000	0.000000
2075.935867	0.115256	0.615141	0.119194	83.091293	-4.452237	70.850693	0.634770	0.000000	4.959543	0.000000	0.000000	0.000000	0.137232	0.022625	-0.039489	0.000000	0.000000	3.000000	7.000000	0.000000
2075.939201	0.115256	0.615141	0.119194	83.091293	-4.452237	70.850693	0.634770	0.000000	4.959543	0.000000	0.000000	0.000000	0.137232	0.022625	-0.039489	0.000000	0.000000	3.000000	7.000000	0.000000
2075.942534	0.115677	0.615154	0.119027	83.091293	-4.452237	70.850693	0.634770	0.000000	4.959543	0.000000	0.000000	0.000000	0.126562	0.003832	-0.050029	0.000000	0.000000	3.000000	7.000000	0.000000
2075.945867	0.115677	0.615154	0.119027	83.104652	-4.219336	71.053909	0.634770	0.000000	4.959543	0.000000	0.000000	0.000000	0.126562	0.003832	-0.050029	0.000000	0.000000	3.000000	7.000000	0.000000
2075.949201	0.115677	0.615154	0.119027	83.104652	-4.219336	71.053909	0.634770	0.000000	4.959543	0.000000	0.000000	0.000000	0.126562	0.003832	-0.050029	0.000000	0.000000	3.000000	7.000000	0.000000
2075.952534	0.115677	0.615154	0.119027	83.104652	-4.219336	71.053909	0.634770	0.000000	4.959543	0.000000	0.000000	0.000000	0.126562	0.003832	-0.050029	0.000000	0.000000	3.000000	7.000000	0.000000
2075.955867	0.116685	0.615094	0.118663	83.131676	-3.688338	71.578712	0.652928	0.000000	4.957185	0.000000	0.000000	0.000000	0.302373	-0.017866	-0.109259	0.000000	0.000000	3.000000	7.000000	0.000000
2075.959201	0.116685	0.615094	0.118663	83.131676	-3.688338	71.578712	0.652928	0.000000	4.957185	0.000000	0.000000	0.000000	0.000001	-0.000002	-0.000001	0.000000	0.000000	3.000000	7.000000	0.000000
2075.962534	0.116685	0.615094	0.118663	83.131676	-3.688338	71.578712	0.652928	0.000000	4.957185	0.000000	0.000000	0.000000	0.000001	-0.000002	-0.000001	0.000000	0.000000	3.000000	7.000000	0.000000
2075.965867	0.116685	0.615094	0.118663	83.170448	-2.876144	72.400078	0.696209	0.000000	4.951292	0.000000	0.000000	0.000000	0.000001	-0.000002	-0.000001	0.000000	0.000000	3.000000	7.000000	0.000000
2075.969201	0.116685	0.615094	0.118663	83.170448	-2.876144	72.400078	0.696209	0.000000	4.951292	0.000000	0.000000	0.000000	0.000001	-0.000002	-0.000001	0.000000	0.000000	3.000000	7.000000	0.000000
2075.972534	0.117351	0.615001	0.118435	83.170448	-2.876144	72.400078	0.696209	0.000000	4.951292	0.000000	0.000000	0.000000	0.199554	-0.027981	-0.068357	0.000000	0.000000	3.000000	7.000000	0.000000
2075.975867	0.117351	0.615001	0.118435	83.216721	-1.972207	73.313248	0.696209	0.000000	4.951292	0.000000	0.000000	0.000000	0.199554	-0.027981	-0.068357	0.000000	0.000000	3.000000	7.000000	0.000000
2075.979201	0.118079	0.614885	0.118239	83.216721	-1.972207	73.313248	0.696209	0.000000	4.951292	0.000000	0.000000	0.000000	0.218518	-0.034677	-0.058839	0.000000	0.000000	3.000000	7.000000	0.000000
2075.982534	0.118079	0.614885	0.118239	83.216721	-1.972207	73.313248	0.696209	0.000000	4.951292	0.000000	0.000000	0.000000	0.218518	-0.034677	-0.058839	0.000000	0.000000	3.000000	7.000000	0.000000
2075.985867	0.118079	0.614885	0.118239	83.253723	-1.318538	73.948631	0.755726	0.000000	4.942558	0.000000	0.000000	0.000000	0.218518	-0.034677	-0.058839	0.000000	0.000000	3.000000	7.000000	0.000000
2075.989201	0.118079	0.614885	0.118239	83.253723	-1.318538	73.948631	0.755726	0.000000	4.942558	0.000000	0.000000	0.000000	0.218518	-0.034677	-0.058839	0.000000	0.000000	3.000000	7.000000	0.000000
2075.992534	0.118832	0.614749	0.118023	83.253723	-1.318538	73.948631	0.755726	0.000000	4.942558	0.000000	0.000000	0.000000	0.225783	-0.040947	-0.064845	0.000000	0.000000	3.000000	7.000000	0.000000
2075.995867	0.118832	0.614749	0.118023	83.270691	-1.210595	73.983009	0.755726	0.000000	4.942558	0.000000	0.000000	0.000000	0.225783	-0.040947	-0.064845	0.000000	0.000000	3.000000	7.000000	0.000000
2075.999201	0.119616	0.614601	0.117822	83.270691	-1.210595	73.983009	0.755726	0.000000	4.942558	0.000000	0.000000	0.000000	0.235224	-0.044310	-0.060301	0.000000	0.000000	3.000000	7.000000	0.000000
2076.002534	0.119616	0.614601	0.117822	83.270691	-1.210595	73.983009	0.755726	0.000000	4.942558	0.000000	0.000000	0.000000	0.235224	-0.044310	-0.060301	0.000000	0.000000	3.000000	7.000000	0.000000
2076.005867	0.119616	0.614601	0.117822	83.288986	-1.167480	73.946983	0.821126	0.000000	4.932115	0.000000	0.000000	0.000000	0.235224	-0.044310	-0.060301	0.000000	0.000000	3.000000	7.000000	0.000000
2076.009201	0.119616	0.614601	0.117822	83.288986	-1.167480	73.946983	0.821126	0.000000	4.932115	0.000000	0.000000	0.000000	0.235224	-0.044310	-0.060301	0.000000	0.000000	3.000000	7.000000	0.000000
2076.012534	0.120407	0.614463	0.117655	83.288986	-1.167480	73.946983	0.821126	0.000000	4.932115	0.000000	0.000000	0.000000	0.237340	-0.041400	-0.050051	0.000000	0.000000	3.000000	7.000000	0.000000
2076.015867	0.120407	0.614463	0.117655	83.304207	-1.115900	73.916756	0.821126	0.000000	4.932115	0.000000	0.000000	0.000000	0.237340	-0.041400	-0.050051	0.000000	0.000000	3.000000	7.000000	0.000000
2076.019201	0.121245	0.614316	0.117440	83.304207	-1.115900	73.916756	0.821126	0.000000	4.932115	0.000000	0.000000	0.000000	0.251401	-0.044298	-0.064419	0.000000	0.000000	3.000000	7.000000	0.000000
2076.022534	0.121245	0.614316	0.117440	83.304207	-1.115900	73.916756	0.821126	0.000000	4.932115	0.000000	0.000000	0.000000	0.251401	-0.044298	-0.064419	0.000000	0.000000	3.000000	7.000000	0.000000
2076.025867	0.121245	0.614316	0.117440	83.316422	-1.058367	73.892532	0.890047	0.000000	4.920144	0.000000	0.000000	0.000000	0.251401	-0.044298	-0.064419	0.000000	0.000000	3.000000	7.000000	0.000000
2076.029201	0.122034	0.614210	0.117263	83.316422	-1.058367	73.892532	0.890047	0.000000	4.920144	0.000000	0.000000	0.000000	0.236641	-0.031775	-0.053260	0.000000	0.000000	3.000000	7.000000	0.000000
2076.032534	0.122034	0.614210	0.117263	83.316422	-1.058367	73.892532	0.890047	0.000000	4.920144	0.000000	0.000000	0.000000	0.236641	-0.031775	-0.053260	0.000000	0.000000	3.000000	7.000000	0.000000
2076.035867	0.122034	0.614210	0.117263	83.323830	-1.059607	73.809486	0.923338	0.000000	4.914005	0.000000	0.000000	0.000000	0.236641	-0.031775	-0.053260	0.000000	0.000000	3.000000	7.000000	0.000000
2076.039201	0.122802	0.614113	0.117125	83.323830	-1.059607	73.809486	0.923338	0.000000	4.914005	0.000000	0.000000	0.000000	0.230645	-0.028875	-0.041266	0.000000	0.000000	3.000000	7.000000	0.000000
2076.042534	0.122802	0.614113	0.117125	83.323830	-1.059607	73.809486	0.923338	0.000000	4.914005	0.000000	0.000000	0.000000	0.230645	-0.028875	-0.041266	0.000000	0.000000	3.000000	7.000000	0.000000
2076.045867	0.122802	0.614113	0.117125	83.322388	-1.252915	73.521858	0.955481	0.000000	4.907857	0.000000	0.000000	0.000000	0.230645	-0.028875	-0.041266	0.000000	0.000000	3.000000	7.000000	0.000000
2076.049201	0.122802	0.614113	0.117125	83.322388	-1.252915	73.521858	0.955481	0.000000	4.907857	0.000000	0.000000	0.000000	0.230645	-0.028875	-0.041266	0.000000	0.000000	3.000000	7.000000	0.000000
2076.052534	0.123522	0.614059	0.117025	83.322388	-1.252915	73.521858	0.955481	0.000000	4.907857	0.000000	0.000000	0.000000	0.215980	-0.016348	-0.029999	0.000000	0.000000	3.000000	7.000000	0.000000
2076.055867	0.123522	0.614059	0.117025	83.309418	-1.710673	72.950325	0.955481	0.000000	4.907857	0.000000	0.000000	0.000000	0.215980	-0.016348	-0.029999	0.000000	0.000000	3.000000	7.000000	0.000000
2076.059201	0.124160	0.614004	0.116942	83.309418	-1.710673	72.950325	0.955481	0.000000	4.907857	0.000000	0.000000	0.000000	0.191429	-0.016374	-0.024967	0.000000	0.000000	3.000000	7.000000	0.000000
2076.062534	0.124160	0.614004	0.116942	83.309418	-1.710673	72.950325	0.955481	0.000000	4.907857	0.000000	0.000000	0.000000	0.191429	-0.016374	-0.024967	0.000000	0.000000	3.000000	7.000000	0.000000
2076.065867	0.124160	0.614004	0.116942	83.292412	-2.182499	72.371582	1.011644	0.000000	4.896588	0.000000	0.000000	0.000000	0.191429	-0.016374	-0.024967	0.000000	0.000000	3.000000	7.000000	0.000000
2076.069201	0.124160	0.614004	0.116942	83.292412	-2.182499	72.371582	1.011644	0.000000	4.896588	0.000000	0.000000	0.000000	0.191429	-0.016374	-0.024967	0.000000	0.000000	3.000000	7.000000	0.000000
2076.072534	0.124747	0.613971	0.116883	83.292412	-2.182499	72.371582	1.011644	0.000000	4.896588	0.000000	0.000000	0.000000	0.175948	-0.010120	-0.017597	0.000000	0.000000	3.000000	7.000000	0.000000
2076.075867	0.124747	0.613971	0.116883	83.281158	-2.467222	72.003326	1.011644	0.000000	4.896588	0.000000	0.000000	0.000000	0.175948	-0.010120	-0.017597	0.000000	0.000000	3.000000	7.000000	0.000000
2076.079201	0.125256	0.613926	0.116864	83.281158	-2.467222	72.003326	1.011644	0.000000	4.896588	0.000000	0.000000	0.000000	0.152849	-0.013476	-0.005889	0.000000	0.000000	3.000000	7.000000	0.000000
2076.082534	0.125256	0.613926	0.116864	83.281158	-2.467222	72.003326	1.011644	0.000000	4.896588	0.000000	0.000000	0.000000	0.152849	-0.013476	-0.005889	0.000000	0.000000	3.000000	7.000000	0.000000
2076.085867	0.125256	0.613926	0.116864	83.275185	-2.501767	71.914268	1.056208	0.000000	4.887169	0.000000	0.000000	0.000000	0.152849	-0.013476	-0.005889	0.000000	0.000000	3.000000	7.000000	0.000000
2076.089201	0.125256	0.613926	0.116864	83.275185	-2.501767	71.914268	1.056208	0.000000	4.887169	0.000000	0.000000	0.000000	0.152849	-0.013476	-0.005889	0.000000	0.000000	3.000000	7.000000	0.000000
2076.092534	0.125777	0.613911	0.116892	83.275185	-2.501767	71.914268	1.056208	0.000000	4.887169	0.000000	0.000000	0.000000	0.156065	-0.004351	0.008564	0.000000	0.000000	3.000000	7.000000	0.000000
2076.095867	0.125777	0.613911	0.116892	83.269119	-2.441942	71.927963	1.056208	0.000000	4.887169	0.000000	0.000000	0.000000	0.156065	-0.004351	0.008564	0.000000	0.000000	3.000000	7.000000	0.000000
2076.099201	0.126267	0.613876	0.116913	83.269119	-2.441942	71.927963	1.056208	0.000000	4.887169	0.000000	0.000000	0.000000	0.147043	-0.010626	0.006190	0.000000	0.000000	3.000000	7.000000	0.000000
2076.102534	0.126267	0.613876	0.116913	83.269119	-2.441942	71.927963	1.056208	0.000000	4.887169	0.000000	0.000000	0.000000	0.147043	-0.010626	0.006190	0.000000	0.000000	3.000000	7.000000	0.000000
2076.105867	0.126267	0.613876	0.116913	83.265625	-2.411639	71.918869	1.096027	0.000000	4.878393	0.000000	0.000000	0.000000	0.147043	-0.010626	0.006190	0.000000	0.000000	3.000000	7.000000	0.000000
2076.109201	0.126267	0.613876	0.116913	83.265625	-2.411639	71.918869	1.096027	0.000000	4.878393	0.000000	0.000000	0.000000	0.147043	-0.010626	0.006190	0.000000	0.000000	3.000000	7.000000	0.000000
2076.112534	0.126685	0.613818	0.116995	83.265625	-2.411639	71.918869	1.096027	0.000000	4.878393	0.000000	0.000000	0.000000	0.125427	-0.017381	0.024537	0.000000	0.000000	3.000000	7.000000	0.000000
2076.115867	0.126685	0.613818	0.116995	83.263084	-2.449026	71.839188	1.096027	0.000000	4.878393	0.000000	0.000000	0.000000	0.125427	-0.017381	0.024537	0.000000	0.000000	3.000000	7.000000	0.000000
2076.119201	0.126685	0.613818	0.116995	83.263084	-2.449026	71.839188	1.096027	0.000000	4.878393	0.000000	0.000000	0.000000	0.125427	-0.017381	0.024537	0.000000	0.000000	3.000000	7.000000	0.000000
2076.122534	0.126685	0.613818	0.116995	83.263084	-2.449026	71.839188	1.096027	0.000000	4.878393	0.000000	0.000000	0.000000	0.125427	-0.017381	0.024537	0.000000	0.000000	3.000000	7.000000	0.000000
2076.125867	0.127305	0.613670	0.117214	83.255585	-2.548557	71.702766	1.111876	0.000000	4.874806	0.000000	0.000000	0.000000	0.186118	-0.044477	0.065791	0.000000	0.000000	3.000000	7.000000	0.000000
2076.129201	0.127305	0.613670	0.117214	83.255585	-2.548557	71.702766	1.111876	0.000000	4.874806	0.000000	0.000000	0.000000	-0.000001	-0.000006	0.000001	0.000000	0.000000	3.000000	7.000000	0.000000
2076.132534	0.127305	0.613670	0.117214	83.255585	-2.548557	71.702766	1.111876	0.000000	4.874806	0.000000	0.000000	0.000000	-0.000001	-0.000006	0.000001	0.000000	0.000000	3.000000	7.000000	0.000000
2076.135867	0.127305	0.613670	0.117214	83.247009	-2.781504	71.432686	1.134388	0.000000	4.869616	0.000000	0.000000	0.000000	-0.000001	-0.000006	0.000001	0.000000	0.000000	3.000000	7.000000	0.000000
2076.139201	0.127305	0.613670	0.117214	83.247009	-2.781504	71.432686	1.134388	0.000000	4.869616	0.000000	0.000000	0.000000	-0.000001	-0.000006	0.000001	0.000000	0.000000	3.000000	7.000000	0.000000
2076.142534	0.127480	0.613579	0.117358	83.247009	-2.781504	71.432686	1.134388	0.000000	4.869616	0.000000	0.000000	0.000000	0.052482	-0.027087	0.043138	0.000000	0.000000	3.000000	7.000000	0.000000
2076.145867	0.127480	0.613579	0.117358	83.234558	-3.125787	71.052460	1.134388	0.000000	4.869616	0.000000	0.000000	0.000000	0.052482	-0.027087	0.043138	0.000000	0.000000	3.000000	7.000000	0.000000
2076.149201	0.127480	0.613579	0.117358	83.234558	-3.125787	71.052460	1.134388	0.000000	4.869616	0.000000	0.000000	0.000000	0.052482	-0.027087	0.043138	0.000000	0.000000	3.000000	7.000000	0.000000
2076.152534	0.127480	0.613579	0.117358	83.234558	-3.125787	71.052460	1.134388	0.000000	4.869616	0.000000	0.000000	0.000000	0.052482	-0.027087	0.043138	0.000000	0.000000	3.000000	7.000000	0.000000
2076.155867	0.127593	0.613408	0.117735	83.215744	-3.550362	70.594421	1.139953	0.000000	4.868316	0.000000	0.000000	0.000000	0.033687	-0.051376	0.113108	0.000000	0.000000	3.000000	7.000000	0.000000
2076.159201	0.127593	0.613408	0.117735	83.215744	-3.550362	70.594421	1.139953	0.000000	4.868316	0.000000	0.000000	0.000000	0.033687	-0.051376	0.113108	0.000000	0.000000	3.000000	7.000000	0.000000
2076.162534	0.127593	0.613408	0.117735	83.215744	-3.550362	70.594421	1.139953	0.000000	4.868316	0.000000	0.000000	0.000000	0.033687	-0.051376	0.113108	0.000000	0.000000	3.000000	7.000000	0.000000
2076.165867	0.127593	0.613408	0.117735	83.192078	-4.089266	70.005699	1.140894	0.000000	4.868096	0.000000	0.000000	0.000000	0.033687	-0.051376	0.113108	0.000000	0.000000	3.000000	7.000000	0.000000
2076.169201	0.127607	0.613338	0.117928	83.192078	-4.089266	70.005699	1.140894	0.000000	4.868096	0.000000	0.000000	0.000000	0.004279	-0.020914	0.058012	0.000000	0.000000	3.000000	7.000000	0.000000
2076.172534	0.127607	0.613338	0.117928	83.192078	-4.089266	70.005699	1.140894	0.000000	4.868096	0.000000	0.000000	0.000000	0.004279	-0.020914	0.058012	0.000000	0.000000	3.000000	7.000000	0.000000
2076.175867	0.127607	0.613338	0.117928	83.159027	-4.763413	69.273399	1.139679	0.000000	4.868381	0.000000	0.000000	0.000000	0.004279	-0.020914	0.058012	0.000000	0.000000	3.000000	7.000000	0.000000
2076.179201	0.127552	0.613267	0.118197	83.159027	-4.763413	69.273399	1.139679	0.000000	4.868381	0.000000	0.000000	0.000000	-0.016525	-0.021453	0.080509	0.000000	0.000000	3.000000	7.000000	0.000000
2076.182534	0.127552	0.613267	0.118197	83.159027	-4.763413	69.273399	1.139679	0.000000	4.868381	0.000000	0.000000	0.000000	-0.016525	-0.021453	0.080509	0.000000	0.000000	3.000000	7.000000	0.000000
2076.185867	0.127552	0.613267	0.118197	83.123169	-5.400291	68.586609	1.135073	0.000000	4.869457	0.000000	0.000000	0.000000	-0.016525	-0.021453	0.080509	0.000000	0.000000	3.000000	7.000000	0.000000
2076.189201	0.127552	0.613267	0.118197	83.123169	-5.400291	68.586609	1.135073	0.000000	4.869457	0.000000	0.000000	0.000000	-0.016525	-0.021453	0.080509	0.000000	0.000000	3.000000	7.000000	0.000000
2076.192534	0.127495	0.613227	0.118457	83.123169	-5.400291	68.586609	1.135073	0.000000	4.869457	0.000000	0.000000	0.000000	-0.017109	-0.011842	0.077996	0.000000	0.000000	3.000000	7.000000	0.000000
2076.195867	0.127495	0.613227	0.118457	83.095581	-5.899806	68.051033	1.135073	0.000000	4.869457	0.000000	0.000000	0.000000	-0.017109	-0.011842	0.077996	0.000000	0.000000	3.000000	7.000000	0.000000
2076.199201	0.127397	0.613154	0.118794	83.095581	-5.899806	68.051033	1.135073	0.000000	4.869457	0.000000	0.000000	0.000000	-0.029225	-0.022087	0.101157	0.000000	0.000000	3.000000	7.000000	0.000000
2076.202534	0.127397	0.613154	0.118794	83.095581	-5.899806	68.051033	1.135073	0.000000	4.869457	0.000000	0.000000	0.000000	-0.029225	-0.022087	0.101157	0.000000	0.000000	3.000000	7.000000	0.000000
2076.205867	0.127397	0.613154	0.118794	83.072189	-6.072085	67.878746	1.123647	0.000000	4.872106	0.000000	0.000000	0.000000	-0.029225	-0.022087	0.101157	0.000000	0.000000	3.000000	7.000000	0.000000
2076.209201	0.127397	0.613154	0.118794	83.072189	-6.072085	67.878746	1.123647	0.000000	4.872106	0.000000	0.000000	0.000000	-0.029225	-0.022087	0.101157	0.000000	0.000000	3.000000	7.000000	0.000000
2076.212534	0.127303	0.613101	0.119144	83.072189	-6.072085	67.878746	1.123647	0.000000	4.872106	0.000000	0.000000	0.000000	-0.028397	-0.015879	0.105141	0.000000	0.000000	3.000000	7.000000	0.000000
2076.215867	0.127303	0.613101	0.119144	83.057343	-6.055698	67.919891	1.123647	0.000000	4.872106	0.000000	0.000000	0.000000	-0.028397	-0.015879	0.105141	0.000000	0.000000	3.000000	7.000000	0.000000
2076.219201	0.127109	0.613078	0.119567	83.057343	-6.055698	67.919891	1.123647	0.000000	4.872106	0.000000	0.000000	0.000000	-0.058108	-0.006811	0.126902	0.000000	0.000000	3.000000	7.000000	0.000000
2076.222534	0.127109	0.613078	0.119567	83.057343	-6.055698	67.919891	1.123647	0.000000	4.872106	0.000000	0.000000	0.000000	-0.058108	-0.006811	0.126902	0.000000	0.000000	3.000000	7.000000	0.000000
2076.225867	0.127109	0.613078	0.119567	83.039482	-6.034123	67.968994	1.105567	0.000000	4.876241	0.000000	0.000000	0.000000	-0.058108	-0.006811	0.126902	0.000000	0.000000	3.000000	7.000000	0.000000
2076.229201	0.127109	0.613078	0.119567	83.039482	-6.034123	67.968994	1.105567	0.000000	4.876241	0.000000	0.000000	0.000000	-0.058108	-0.006811	0.126902	0.000000	0.000000	3.000000	7.000000	0.000000
2076.232534	0.126920	0.613044	0.120012	83.039482	-6.034123	67.968994	1.105567	0.000000	4.876241	0.000000	0.000000	0.000000	-0.056797	-0.010289	0.133353	0.000000	0.000000	3.000000	7.000000	0.000000
2076.235867	0.126920	0.613044	0.120012	83.015762	-6.002112	68.034164	1.105567	0.000000	4.876241	0.000000	0.000000	0.000000	-0.056797	-0.010289	0.133353	0.000000	0.000000	3.000000	7.000000	0.000000
2076.239201	0.126651	0.613030	0.120487	83.015762	-6.002112	68.034164	1.105567	0.000000	4.876241	0.000000	0.000000	0.000000	-0.080723	-0.004091	0.142717	0.000000	0.000000	3.000000	7.000000	0.000000
2076.242534	0.126651	0.613030	0.120487	83.015762	-6.002112	68.034164	1.105567	0.000000	4.876241	0.000000	0.000000	0.000000	-0.080723	-0.004091	0.142717	0.000000	0.000000	3.000000	7.000000	0.000000
2076.245867	0.126651	0.613030	0.120487	82.997894	-5.991952	68.082741	1.079846	0.000000	4.882001	0.000000	0.000000	0.000000	-0.080723	-0.004091	0.142717	0.000000	0.000000	3.000000	7.000000	0.000000
2076.249201	0.126651	0.613030	0.120487	82.997894	-5.991952	68.082741	1.079846	0.000000	4.882001	0.000000	0.000000	0.000000	-0.080723	-0.004091	0.142717	0.000000	0.000000	3.000000	7.000000	0.000000
2076.252534	0.126353	0.613016	0.120969	82.997894	-5.991952	68.082741	1.079846	0.000000	4.882001	0.000000	0.000000	0.000000	-0.089131	-0.004152	0.144428	0.000000	0.000000	3.000000	7.000000	0.000000
2076.255867	0.126353	0.613016	0.120969	82.980713	-5.968446	68.146080	1.079846	0.000000	4.882001	0.000000	0.000000	0.000000	-0.089131	-0.004152	0.144428	0.000000	0.000000	3.000000	7.000000	0.000000
2076.259201	0.126073	0.612972	0.121396	82.980713	-5.968446	68.146080	1.079846	0.000000	4.882001	0.000000	0.000000	0.000000	-0.084241	-0.013315	0.128014	0.000000	0.000000	3.000000	7.000000	0.000000
2076.262534	0.126073	0.612972	0.121396	82.980713	-5.968446	68.146080	1.079846	0.000000	4.882001	0.000000	0.000000	0.000000	-0.084241	-0.013315	0.128014	0.000000	0.000000	3.000000	7.000000	0.000000
2076.265867	0.126073	0.612972	0.121396	82.968796	-5.969290	68.178116	1.049928	0.000000	4.888522	0.000000	0.000000	0.000000	-0.084241	-0.013315	0.128014	0.000000	0.000000	3.000000	7.000000	0.000000
2076.269201	0.126073	0.612972	0.121396	82.968796	-5.969290	68.178116	1.049928	0.000000	4.888522	0.000000	0.000000	0.000000	-0.084241	-0.013315	0.128014	0.000000	0.000000	3.000000	7.000000	0.000000
2076.272534	0.125811	0.612918	0.121781	82.968796	-5.969290	68.178116	1.049928	0.000000	4.888522	0.000000	0.000000	0.000000	-0.078435	-0.016180	0.115630	0.000000	0.000000	3.000000	7.000000	0.000000
2076.275867	0.125811	0.612918	0.121781	82.962852	-5.977866	68.194138	1.049928	0.000000	4.888522	0.000000	0.000000	0.000000	-0.078435	-0.016180	0.115630	0.000000	0.000000	3.000000	7.000000	0.000000
2076.279201	0.125811	0.612918	0.121781	82.962852	-5.977866	68.194138	1.049928	0.000000	4.888522	0.000000	0.000000	0.000000	-0.078435	-0.016180	0.115630	0.000000	0.000000	3.000000	7.000000	0.000000
2076.282534	0.125811	0.612918	0.121781	82.962852	-5.977866	68.194138	1.049928	0.000000	4.888522	0.000000	0.000000	0.000000	-0.078435	-0.016180	0.115630	0.000000	0.000000	3.000000	7.000000	0.000000
2076.285867	0.125444	0.612730	0.122343	82.962822	-5.999609	68.194107	1.036707	0.000000	4.891343	0.000000	0.000000	0.000000	-0.110285	-0.056358	0.168500	0.000000	0.000000	3.000000	7.000000	0.000000
2076.289201	0.125444	0.612730	0.122343	82.962822	-5.999609	68.194107	1.036707	0.000000	4.891343	0.000000	0.000000	0.000000	-0.000002	0.000005	-0.000001	0.000000	0.000000	3.000000	7.000000	0.000000
2076.292534	0.125444	0.612730	0.122343	82.962822	-5.999609	68.194107	1.036707	0.000000	4.891343	0.000000	0.000000	0.000000	-0.000002	0.000005	-0.000001	0.000000	0.000000	3.000000	7.000000	0.000000
2076.295867	0.125444	0.612730	0.122343	82.965813	-6.023875	68.186134	1.018064	0.000000	4.895257	0.000000	0.000000	0.000000	-0.000002	0.000005	-0.000001	0.000000	0.000000	3.000000	7.000000	0.000000
2076.299201	0.125444	0.612730	0.122343	82.965813	-6.023875	68.186134	1.018064	0.000000	4.895257	0.000000	0.000000	0.000000	-0.000002	0.000005	-0.000001	0.000000	0.000000	3.000000	7.000000	0.000000
2076.302534	0.125313	0.612617	0.122538	82.965813	-6.023875	68.186134	1.018064	0.000000	4.895257	0.000000	0.000000	0.000000	-0.039147	-0.033870	0.058712	0.000000	0.000000	3.000000	7.000000	0.000000
2076.305867	0.125313	0.612617	0.122538	82.974174	-6.074978	68.147072	1.018064	0.000000	4.895257	0.000000	0.000000	0.000000	-0.039147	-0.033870	0.058712	0.000000	0.000000	3.000000	7.000000	0.000000
2076.309201	0.125313	0.612617	0.122538	82.974174	-6.074978	68.147072	1.018064	0.000000	4.895257	0.000000	0.000000	0.000000	-0.039147	-0.033870	0.058712	0.000000	0.000000	3.000000	7.000000	0.000000
2076.312534	0.125313	0.612617	0.122538	82.974174	-6.074978	68.147072	1.018064	0.000000	4.895257	0.000000	0.000000	0.000000	-0.039147	-0.033870	0.058712	0.000000	0.000000	3.000000	7.000000	0.000000
2076.315867	0.125124	0.612344	0.122731	82.978813	-6.205456	68.017632	1.011506	0.000000	4.896616	0.000000	0.000000	0.000000	-0.056683	-0.081869	0.057681	0.000000	0.000000	3.000000	7.000000	0.000000
2076.319201	0.125124	0.612344	0.122731	82.978813	-6.205456	68.017632	1.011506	0.000000	4.896616	0.000000	0.000000	0.000000	-0.056683	-0.081869	0.057681	0.000000	0.000000	3.000000	7.000000	0.000000
2076.322534	0.125124	0.612344	0.122731	82.978813	-6.205456	68.017632	1.011506	0.000000	4.896616	0.000000	0.000000	0.000000	-0.056683	-0.081869	0.057681	0.000000	0.000000	3.000000	7.000000	0.000000
2076.325867	0.125124	0.612344	0.122731	82.975243	-6.589658	67.609505	1.002752	0.000000	4.898417	0.000000	0.000000	0.000000	-0.056683	-0.081869	0.057681	0.000000	0.000000	3.000000	7.000000	0.000000
2076.329201	0.124996	0.612235	0.122807	82.975243	-6.589658	67.609505	1.002752	0.000000	4.898417	0.000000	0.000000	0.000000	-0.038286	-0.032637	0.022859	0.000000	0.000000	3.000000	7.000000	0.000000
2076.332534	0.124996	0.612235	0.122807	82.975243	-6.589658	67.609505	1.002752	0.000000	4.898417	0.000000	0.000000	0.000000	-0.038286	-0.032637	0.022859	0.000000	0.000000	3.000000	7.000000	0.000000
2076.335867	0.124996	0.612235	0.122807	82.953690	-7.279233	66.866959	0.997267	0.000000	4.899537	0.000000	0.000000	0.000000	-0.038286	-0.032637	0.022859	0.000000	0.000000	3.000000	7.000000	0.000000
2076.339201	0.124996	0.612235	0.122807	82.953690	-7.279233	66.866959	0.997267	0.000000	4.899537	0.000000	0.000000	0.000000	-0.038286	-0.032637	0.022859	0.000000	0.000000	3.000000	7.000000	0.000000
2076.342534	0.124869	0.612127	0.122883	82.953690	-7.279233	66.866959	0.997267	0.000000	4.899537	0.000000	0.000000	0.000000	-0.038299	-0.032633	0.022844	0.000000	0.000000	3.000000	7.000000	0.000000
2076.345867	0.124869	0.612127	0.122883	82.923737	-8.111472	65.966568	0.997267	0.000000	4.899537	0.000000	0.000000	0.000000	-0.038299	-0.032633	0.022844	0.000000	0.000000	3.000000	7.000000	0.000000
2076.349201	0.124769	0.612018	0.122953	82.923737	-8.111472	65.966568	0.997267	0.000000	4.899537	0.000000	0.000000	0.000000	-0.030044	-0.032647	0.021054	0.000000	0.000000	3.000000	7.000000	0.000000
2076.352534	0.124769	0.612018	0.122953	82.923737	-8.111472	65.966568	0.997267	0.000000	4.899537	0.000000	0.000000	0.000000	-0.030044	-0.032647	0.021054	0.000000	0.000000	3.000000	7.000000	0.000000
2076.355867	0.124769	0.612018	0.122953	82.887764	-8.888983	65.121063	0.987404	0.000000	4.901534	0.000000	0.000000	0.000000	-0.030044	-0.032647	0.021054	0.000000	0.000000	3.000000	7.000000	0.000000
2076.359201	0.124769	0.612018	0.122953	82.887764	-8.888983	65.121063	0.987404	0.000000	4.901534	0.000000	0.000000	0.000000	-0.030044	-0.032647	0.021054	0.000000	0.000000	3.000000	7.000000	0.000000
2076.362534	0.124674	0.611951	0.123050	82.887764	-8.888983	65.121063	0.987404	0.000000	4.901534	0.000000	0.000000	0.000000	-0.028326	-0.020101	0.029078	0.000000	0.000000	3.000000	7.000000	0.000000
2076.365867	0.124674	0.611951	0.123050	82.856857	-9.535050	64.413986	0.987404	0.000000	4.901534	0.000000	0.000000	0.000000	-0.028326	-0.020101	0.029078	0.000000	0.000000	3.000000	7.000000	0.000000
2076.369201	0.124674	0.611951	0.123050	82.856857	-9.535050	64.413986	0.987404	0.000000	4.901534	0.000000	0.000000	0.000000	-0.028326	-0.020101	0.029078	0.000000	0.000000	3.000000	7.000000	0.000000
2076.372534	0.124674	0.611951	0.123050	82.856857	-9.535050	64.413986	0.987404	0.000000	4.901534	0.000000	0.000000	0.000000	-0.028326	-0.020101	0.029078	0.000000	0.000000	3.000000	7.000000	0.000000
2076.375867	0.124594	0.611849	0.123212	82.827942	-10.062014	63.837143	0.983041	0.000000	4.902411	0.000000	0.000000	0.000000	-0.024151	-0.030508	0.048562	0.000000	0.000000	3.000000	7.000000	0.000000
2076.379201	0.124594	0.611849	0.123212	82.827942	-10.062014	63.837143	0.983041	0.000000	4.902411	0.000000	0.000000	0.000000	-0.024151	-0.030508	0.048562	0.000000	0.000000	3.000000	7.000000	0.000000
2076.382534	0.124594	0.611849	0.123212	82.827942	-10.062014	63.837143	0.983041	0.000000	4.902411	0.000000	0.000000	0.000000	-0.024151	-0.030508	0.048562	0.000000	0.000000	3.000000	7.000000	0.000000
2076.385867	0.124594	0.611849	0.123212	82.805161	-10.402009	63.459896	0.978719	0.000000	4.903275	0.000000	0.000000	0.000000	-0.024151	-0.030508	0.048562	0.000000	0.000000	3.000000	7.000000	0.000000
2076.389201	0.124606	0.611847	0.123269	82.805161	-10.402009	63.459896	0.978719	0.000000	4.903275	0.000000	0.000000	0.000000	0.003651	-0.000661	0.017013	0.000000	0.000000	3.000000	7.000000	0.000000
2076.392534	0.124606	0.611847	0.123269	82.805161	-10.402009	63.459896	0.978719	0.000000	4.903275	0.000000	0.000000	0.000000	0.003651	-0.000661	0.017013	0.000000	0.000000	3.000000	7.000000	0.000000
2076.395867	0.124606	0.611847	0.123269	82.793556	-10.734272	63.094639	0.978752	0.000000	4.903269	0.000000	0.000000	0.000000	0.003651	-0.000661	0.017013	0.000000	0.000000	3.000000	7.000000	0.000000
2076.399201	0.124606	0.611847	0.123269	82.793556	-10.734272	63.094639	0.978752	0.000000	4.903269	0.000000	0.000000	0.000000	0.003651	-0.000661	0.017013	0.000000	0.000000	3.000000	7.000000	0.000000
2076.402534	0.124611	0.611835	0.123290	82.793556	-10.734272	63.094639	0.978752	0.000000	4.903269	0.000000	0.000000	0.000000	0.001395	-0.003460	0.006495	0.000000	0.000000	3.000000	7.000000	0.000000
2076.405867	0.124611	0.611835	0.123290	82.782890	-11.258471	62.521126	0.978752	0.000000	4.903269	0.000000	0.000000	0.000000	0.001395	-0.003460	0.006495	0.000000	0.000000	3.000000	7.000000	0.000000
2076.409201	0.124611	0.611835	0.123290	82.782890	-11.258471	62.521126	0.978752	0.000000	4.903269	0.000000	0.000000	0.000000	0.001395	-0.003460	0.006495	0.000000	0.000000	3.000000	7.000000	0.000000
2076.412534	0.124611	0.611835	0.123290	82.782890	-11.258471	62.521126	0.978752	0.000000	4.903269	0.000000	0.000000	0.000000	0.001395	-0.003460	0.006495	0.000000	0.000000	3.000000	7.000000	0.000000
2076.415867	0.124564	0.611882	0.123210	82.765732	-12.044487	61.663960	0.978764	0.000000	4.903266	0.000000	0.000000	0.000000	-0.013843	0.013870	-0.024214	0.000000	0.000000	3.000000	7.000000	0.000000
2076.419201	0.124564	0.611882	0.123210	82.765732	-12.044487	61.663960	0.978764	0.000000	4.903266	0.000000	0.000000	0.000000	-0.013843	0.013870	-0.024214	0.000000	0.000000	3.000000	7.000000	0.000000
2076.422534	0.124564	0.611882	0.123210	82.765732	-12.044487	61.663960	0.978764	0.000000	4.903266	0.000000	0.000000	0.000000	-0.013843	0.013870	-0.024214	0.000000	0.000000	3.000000	7.000000	0.000000
2076.425867	0.124564	0.611882	0.123210	82.739258	-13.002555	60.619438	0.977615	0.000000	4.903496	0.000000	0.000000	0.000000	-0.013843	0.013870	-0.024214	0.000000	0.000000	3.000000	7.000000	0.000000
2076.429201	0.124488	0.611907	0.123121	82.739258	-13.002555	60.619438	0.977615	0.000000	4.903496	0.000000	0.000000	0.000000	-0.022969	0.007574	-0.026459	0.000000	0.000000	3.000000	7.000000	0.000000
2076.432534	0.124488	0.611907	0.123121	82.739258	-13.002555	60.619438	0.977615	0.000000	4.903496	0.000000	0.000000	0.000000	-0.022969	0.007574	-0.026459	0.000000	0.000000	3.000000	7.000000	0.000000
2076.435867	0.124488	0.611907	0.123121	82.706902	-13.972041	59.563526	0.975356	0.000000	4.903946	0.000000	0.000000	0.000000	-0.022969	0.007574	-0.026459	0.000000	0.000000	3.000000	7.000000	0.000000
2076.439201	0.124352	0.611944	0.123023	82.706902	-13.972041	59.563526	0.975356	0.000000	4.903946	0.000000	0.000000	0.000000	-0.040883	0.011034	-0.029424	0.000000	0.000000	3.000000	7.000000	0.000000
2076.442534	0.124352	0.611944	0.123023	82.706902	-13.972041	59.563526	0.975356	0.000000	4.903946	0.000000	0.000000	0.000000	-0.040883	0.011034	-0.029424	0.000000	0.000000	3.000000	7.000000	0.000000
2076.445867	0.124352	0.611944	0.123023	82.662918	-14.892575	58.558704	0.970877	0.000000	4.904834	0.000000	0.000000	0.000000	-0.040883	0.011034	-0.029424	0.000000	0.000000	3.000000	7.000000	0.000000
2076.449201	0.124352	0.611944	0.123023	82.662918	-14.892575	58.558704	0.970877	0.000000	4.904834	0.000000	0.000000	0.000000	-0.040883	0.011034	-0.029424	0.000000	0.000000	3.000000	7.000000	0.000000
2076.452534	0.124208	0.611971	0.122890	82.662918	-14.892575	58.558704	0.970877	0.000000	4.904834	0.000000	0.000000	0.000000	-0.043123	0.008223	-0.039956	0.000000	0.000000	3.000000	7.000000	0.000000
2076.455867	0.124208	0.611971	0.122890	82.616821	-15.579998	57.808830	0.970877	0.000000	4.904834	0.000000	0.000000	0.000000	-0.043123	0.008223	-0.039956	0.000000	0.000000	3.000000	7.000000	0.000000
2076.459201	0.124208	0.611971	0.122890	82.616821	-15.579998	57.808830	0.970877	0.000000	4.904834	0.000000	0.000000	0.000000	-0.043123	0.008223	-0.039956	0.000000	0.000000	3.000000	7.000000	0.000000
2076.462534	0.124208	0.611971	0.122890	82.616821	-15.579998	57.808830	0.970877	0.000000	4.904834	0.000000	0.000000	0.000000	-0.043123	0.008223	-0.039956	0.000000	0.000000	3.000000	7.000000	0.000000
2076.465867	0.123891	0.612058	0.122621	82.602669	-15.911658	57.457485	0.966367	0.000000	4.905725	0.000000	0.000000	0.000000	-0.094990	0.026126	-0.080688	0.000000	0.000000	3.000000	7.000000	0.000000
2076.469201	0.123891	0.612058	0.122621	82.602669	-15.911658	57.457485	0.966367	0.000000	4.905725	0.000000	0.000000	0.000000	-0.094990	0.026126	-0.080688	0.000000	0.000000	3.000000	7.000000	0.000000
2076.472534	0.123891	0.612058	0.122621	82.602669	-15.911658	57.457485	0.966367	0.000000	4.905725	0.000000	0.000000	0.000000	-0.094990	0.026126	-0.080688	0.000000	0.000000	3.000000	7.000000	0.000000
2076.475867	0.123891	0.612058	0.122621	82.605453	-15.933851	57.446091	0.956207	0.000000	4.907715	0.000000	0.000000	0.000000	-0.094990	0.026126	-0.080688	0.000000	0.000000	3.000000	7.000000	0.000000
2076.479201	0.123741	0.612129	0.122458	82.605453	-15.933851	57.446091	0.956207	0.000000	4.907715	0.000000	0.000000	0.000000	-0.044996	0.021352	-0.049002	0.000000	0.000000	3.000000	7.000000	0.000000
2076.482534	0.123741	0.612129	0.122458	82.605453	-15.933851	57.446091	0.956207	0.000000	4.907715	0.000000	0.000000	0.000000	-0.044996	0.021352	-0.049002	0.000000	0.000000	3.000000	7.000000	0.000000
2076.485867	0.123741	0.612129	0.122458	82.610954	-15.964667	57.423252	0.951643	0.000000	4.908602	0.000000	0.000000	0.000000	-0.044996	0.021352	-0.049002	0.000000	0.000000	3.000000	7.000000	0.000000
2076.489201	0.123741	0.612129	0.122458	82.610954	-15.964667	57.423252	0.951643	0.000000	4.908602	0.000000	0.000000	0.000000	-0.044996	0.021352	-0.049002	0.000000	0.000000	3.000000	7.000000	0.000000
2076.492534	0.123584	0.612191	0.122259	82.610954	-15.964667	57.423252	0.951643	0.000000	4.908602	0.000000	0.000000	0.000000	-0.047225	0.018513	-0.059555	0.000000	0.000000	3.000000	7.000000	0.000000
2076.495867	0.123584	0.612191	0.122259	82.613716	-15.984168	57.411812	0.951643	0.000000	4.908602	0.000000	0.000000	0.000000	-0.047225	0.018513	-0.059555	0.000000	0.000000	3.000000	7.000000	0.000000
2076.499201	0.123584	0.612191	0.122259	82.613716	-15.984168	57.411812	0.951643	0.000000	4.908602	0.000000	0.000000	0.000000	-0.047225	0.018513	-0.059555	0.000000	0.000000	3.000000	7.000000	0.000000
2076.502534	0.123584	0.612191	0.122259	82.613716	-15.984168	57.411812	0.951643	0.000000	4.908602	0.000000	0.000000	0.000000	-0.047225	0.018513	-0.059555	0.000000	0.000000	3.000000	7.000000	0.000000
2076.505867	0.123409	0.612335	0.121846	82.619240	-16.009581	57.388889	0.947040	0.000000	4.909492	0.000000	0.000000	0.000000	-0.052297	0.043201	-0.123952	0.000000	0.000000	3.000000	7.000000	0.000000
2076.509201	0.123409	0.612335	0.121846	82.619240	-16.009581	57.388889	0.947040	0.000000	4.909492	0.000000	0.000000	0.000000	-0.052297	0.043201	-0.123952	0.000000	0.000000	3.000000	7.000000	0.000000
2076.512534	0.123409	0.612335	0.121846	82.619240	-16.009581	57.388889	0.947040	0.000000	4.909492	0.000000	0.000000	0.000000	-0.052297	0.043201	-0.123952	0.000000	0.000000	3.000000	7.000000	0.000000
2076.515867	0.123409	0.612335	0.121846	82.621979	-16.020937	57.377441	0.943364	0.000000	4.910200	0.000000	0.000000	0.000000	-0.052297	0.043201	-0.123952	0.000000	0.000000	3.000000	7.000000	0.000000
2076.519201	0.123360	0.612429	0.121616	82.621979	-16.020937	57.377441	0.943364	0.000000	4.910200	0.000000	0.000000	0.000000	-0.014736	0.028124	-0.069136	0.000000	0.000000	3.000000	7.000000	0.000000
2076.522534	0.123360	0.612429	0.121616	82.621979	-16.020937	57.377441	0.943364	0.000000	4.910200	0.000000	0.000000	0.000000	-0.014736	0.028124	-0.069136	0.000000	0.000000	3.000000	7.000000	0.000000
2076.525867	0.123360	0.612429	0.121616	82.624748	-16.029608	57.365955	0.943175	0.000000	4.910236	0.000000	0.000000	0.000000	-0.014736	0.028124	-0.069136	0.000000	0.000000	3.000000	7.000000	0.000000
2076.529201	0.123339	0.612522	0.121379	82.624748	-16.029608	57.365955	0.943175	0.000000	4.910236	0.000000	0.000000	0.000000	-0.006500	0.028085	-0.070915	0.000000	0.000000	3.000000	7.000000	0.000000
2076.532534	0.123339	0.612522	0.121379	82.624748	-16.029608	57.365955	0.943175	0.000000	4.910236	0.000000	0.000000	0.000000	-0.006500	0.028085	-0.070915	0.000000	0.000000	3.000000	7.000000	0.000000
2076.535867	0.123339	0.612522	0.121379	82.624748	-16.029608	57.365955	0.944101	0.000000	4.910058	0.000000	0.000000	0.000000	-0.006500	0.028085	-0.070915	0.000000	0.000000	3.000000	7.000000	0.000000
2076.539201	0.123339	0.612522	0.121379	82.624748	-16.029608	57.365955	0.944101	0.000000	4.910058	0.000000	0.000000	0.000000	-0.006500	0.028085	-0.070915	0.000000	0.000000	3.000000	7.000000	0.000000
2076.542534	0.123285	0.612627	0.121127	82.624748	-16.029608	57.365955	0.944101	0.000000	4.910058	0.000000	0.000000	0.000000	-0.016134	0.031488	-0.075690	0.000000	0.000000	3.000000	7.000000	0.000000
2076.545867	0.123285	0.612627	0.121127	82.627510	-16.040995	57.354473	0.944101	0.000000	4.910058	0.000000	0.000000	0.000000	-0.016134	0.031488	-0.075690	0.000000	0.000000	3.000000	7.000000	0.000000
2076.549201	0.123285	0.612627	0.121127	82.627510	-16.040995	57.354473	0.944101	0.000000	4.910058	0.000000	0.000000	0.000000	-0.016134	0.031488	-0.075690	0.000000	0.000000	3.000000	7.000000	0.000000
2076.552534	0.123285	0.612627	0.121127	82.627510	-16.040995	57.354473	0.944101	0.000000	4.910058	0.000000	0.000000	0.000000	-0.016134	0.031488	-0.075690	0.000000	0.000000	3.000000	7.000000	0.000000
2076.555867	0.123206	0.612890	0.120621	82.627541	-16.038248	57.354519	0.943895	0.000000	4.910098	0.000000	0.000000	0.000000	-0.023731	0.078770	-0.151674	0.000000	0.000000	3.000000	7.000000	0.000000
2076.559201	0.123206	0.612890	0.120621	82.627541	-16.038248	57.354519	0.943895	0.000000	4.910098	0.000000	0.000000	0.000000	-0.023731	0.078770	-0.151674	0.000000	0.000000	3.000000	7.000000	0.000000
2076.562534	0.123206	0.612890	0.120621	82.627541	-16.038248	57.354519	0.943895	0.000000	4.910098	0.000000	0.000000	0.000000	-0.023731	0.078770	-0.151674	0.000000	0.000000	3.000000	7.000000	0.000000
2076.565867	0.123206	0.612890	0.120621	82.627541	-16.038248	57.354519	0.944605	0.000000	4.909962	0.000000	0.000000	0.000000	-0.023731	0.078770	-0.151674	0.000000	0.000000	3.000000	7.000000	0.000000
2076.569201	0.123150	0.613027	0.120361	82.627541	-16.038248	57.354519	0.944605	0.000000	4.909962	0.000000	0.000000	0.000000	-0.016686	0.041037	-0.078254	0.000000	0.000000	3.000000	7.000000	0.000000
2076.572534	0.123150	0.613027	0.120361	82.627541	-16.038248	57.354519	0.944605	0.000000	4.909962	0.000000	0.000000	0.000000	-0.016686	0.041037	-0.078254	0.000000	0.000000	3.000000	7.000000	0.000000
2076.575867	0.123150	0.613027	0.120361	82.624802	-16.026890	57.365993	0.944391	0.000000	4.910002	0.000000	0.000000	0.000000	-0.016686	0.041037	-0.078254	0.000000	0.000000	3.000000	7.000000	0.000000
2076.579201	0.123150	0.613027	0.120361	82.624802	-16.026890	57.365993	0.944391	0.000000	4.910002	0.000000	0.000000	0.000000	-0.016686	0.041037	-0.078254	0.000000	0.000000	3.000000	7.000000	0.000000
2076.582534	0.123125	0.613184	0.120107	82.624802	-16.026890	57.365993	0.944391	0.000000	4.910002	0.000000	0.000000	0.000000	-0.007613	0.047222	-0.076012	0.000000	0.000000	3.000000	7.000000	0.000000
2076.585867	0.123125	0.613184	0.120107	82.624771	-16.021441	57.365974	0.944391	0.000000	4.910002	0.000000	0.000000	0.000000	-0.007613	0.047222	-0.076012	0.000000	0.000000	3.000000	7.000000	0.000000
2076.589201	0.123125	0.613184	0.120107	82.624771	-16.021441	57.365974	0.944391	0.000000	4.910002	0.000000	0.000000	0.000000	-0.007613	0.047222	-0.076012	0.000000	0.000000	3.000000	7.000000	0.000000
2076.592534	0.123125	0.613184	0.120107	82.624771	-16.021441	57.365974	0.944391	0.000000	4.910002	0.000000	0.000000	0.000000	-0.007613	0.047222	-0.076012	0.000000	0.000000	3.000000	7.000000	0.000000
2076.595867	0.123114	0.613411	0.119655	82.624802	-16.016012	57.366001	0.945312	0.000000	4.909826	0.000000	0.000000	0.000000	-0.003192	0.068167	-0.135787	0.000000	0.000000	3.000000	7.000000	0.000000
2076.599201	0.123114	0.613411	0.119655	82.624802	-16.016012	57.366001	0.945312	0.000000	4.909826	0.000000	0.000000	0.000000	-0.003192	0.068167	-0.135787	0.000000	0.000000	3.000000	7.000000	0.000000
2076.602534	0.123114	0.613411	0.119655	82.624802	-16.016012	57.366001	0.945312	0.000000	4.909826	0.000000	0.000000	0.000000	-0.003192	0.068167	-0.135787	0.000000	0.000000	3.000000	7.000000	0.000000
2076.605867	0.123114	0.613411	0.119655	82.624771	-16.010588	57.365948	0.948339	0.000000	4.909242	0.000000	0.000000	0.000000	-0.003192	0.068167	-0.135787	0.000000	0.000000	3.000000	7.000000	0.000000
2076.609201	0.123122	0.613525	0.119425	82.624771	-16.010588	57.365948	0.948339	0.000000	4.909242	0.000000	0.000000	0.000000	0.002487	0.034043	-0.068795	0.000000	0.000000	3.000000	7.000000	0.000000
2076.612534	0.123122	0.613525	0.119425	82.624771	-16.010588	57.365948	0.948339	0.000000	4.909242	0.000000	0.000000	0.000000	0.002487	0.034043	-0.068795	0.000000	0.000000	3.000000	7.000000	0.000000
2076.615867	0.123122	0.613525	0.119425	82.622009	-15.991051	57.377422	0.950423	0.000000	4.908839	0.000000	0.000000	0.000000	0.002487	0.034043	-0.068795	0.000000	0.000000	3.000000	7.000000	0.000000
2076.619201	0.123122	0.613525	0.119425	82.622009	-15.991051	57.377422	0.950423	0.000000	4.908839	0.000000	0.000000	0.000000	0.002487	0.034043	-0.068795	0.000000	0.000000	3.000000	7.000000	0.000000
2076.622534	0.123170	0.613636	0.119247	82.622009	-15.991051	57.377422	0.950423	0.000000	4.908839	0.000000	0.000000	0.000000	0.014332	0.033450	-0.053477	0.000000	0.000000	3.000000	7.000000	0.000000
2076.625867	0.123170	0.613636	0.119247	82.619240	-15.971498	57.388897	0.950423	0.000000	4.908839	0.000000	0.000000	0.000000	0.014332	0.033450	-0.053477	0.000000	0.000000	3.000000	7.000000	0.000000
2076.629201	0.123170	0.613636	0.119247	82.619240	-15.971498	57.388897	0.950423	0.000000	4.908839	0.000000	0.000000	0.000000	0.014332	0.033450	-0.053477	0.000000	0.000000	3.000000	7.000000	0.000000
2076.632534	0.123170	0.613636	0.119247	82.619240	-15.971498	57.388897	0.950423	0.000000	4.908839	0.000000	0.000000	0.000000	0.014332	0.033450	-0.053477	0.000000	0.000000	3.000000	7.000000	0.000000
2076.635867	0.123231	0.613850	0.118861	82.619240	-15.966052	57.388905	0.953687	0.000000	4.908206	0.000000	0.000000	0.000000	0.018151	0.063971	-0.115801	0.000000	0.000000	3.000000	7.000000	0.000000
2076.639201	0.123231	0.613850	0.118861	82.619240	-15.966052	57.388905	0.953687	0.000000	4.908206	0.000000	0.000000	0.000000	0.018151	0.063971	-0.115801	0.000000	0.000000	3.000000	7.000000	0.000000
2076.642534	0.123231	0.613850	0.118861	82.619240	-15.966052	57.388905	0.953687	0.000000	4.908206	0.000000	0.000000	0.000000	0.018151	0.063971	-0.115801	0.000000	0.000000	3.000000	7.000000	0.000000
2076.645867	0.123231	0.613850	0.118861	82.621208	-15.969826	57.379765	0.959077	0.000000	4.907155	0.000000	0.000000	0.000000	0.018151	0.063971	-0.115801	0.000000	0.000000	3.000000	7.000000	0.000000
2076.649201	0.123253	0.613929	0.118697	82.621208	-15.969826	57.379765	0.959077	0.000000	4.907155	0.000000	0.000000	0.000000	0.006618	0.023740	-0.049248	0.000000	0.000000	3.000000	7.000000	0.000000
2076.652534	0.123253	0.613929	0.118697	82.621208	-15.969826	57.379765	0.959077	0.000000	4.907155	0.000000	0.000000	0.000000	0.006618	0.023740	-0.049248	0.000000	0.000000	3.000000	7.000000	0.000000
2076.655867	0.123253	0.613929	0.118697	82.623230	-15.976318	57.370640	0.961233	0.000000	4.906734	0.000000	0.000000	0.000000	0.006618	0.023740	-0.049248	0.000000	0.000000	3.000000	7.000000	0.000000
2076.659201	0.123243	0.614019	0.118517	82.623230	-15.976318	57.370640	0.961233	0.000000	4.906734	0.000000	0.000000	0.000000	-0.002992	0.027093	-0.054041	0.000000	0.000000	3.000000	7.000000	0.000000
2076.662534	0.123243	0.614019	0.118517	82.623230	-15.976318	57.370640	0.961233	0.000000	4.906734	0.000000	0.000000	0.000000	-0.002992	0.027093	-0.054041	0.000000	0.000000	3.000000	7.000000	0.000000
2076.665867	0.123243	0.614019	0.118517	82.627998	-15.994226	57.349998	0.962242	0.000000	4.906536	0.000000	0.000000	0.000000	-0.002992	0.027093	-0.054041	0.000000	0.000000	3.000000	7.000000	0.000000
2076.669201	0.123243	0.614019	0.118517	82.627998	-15.994226	57.349998	0.962242	0.000000	4.906536	0.000000	0.000000	0.000000	-0.002992	0.027093	-0.054041	0.000000	0.000000	3.000000	7.000000	0.000000
2076.672534	0.123235	0.614077	0.118345	82.627998	-15.994226	57.349998	0.962242	0.000000	4.906536	0.000000	0.000000	0.000000	-0.002460	0.017435	-0.051534	0.000000	0.000000	3.000000	7.000000	0.000000
2076.675867	0.123235	0.614077	0.118345	82.627998	-15.994226	57.349998	0.962242	0.000000	4.906536	0.000000	0.000000	0.000000	-0.002460	0.017435	-0.051534	0.000000	0.000000	3.000000	7.000000	0.000000
2076.679201	0.123235	0.614077	0.118345	82.627998	-15.994226	57.349998	0.962242	0.000000	4.906536	0.000000	0.000000	0.000000	-0.002460	0.017435	-0.051534	0.000000	0.000000	3.000000	7.000000	0.000000
2076.682534	0.123235	0.614077	0.118345	82.627998	-15.994226	57.349998	0.962242	0.000000	4.906536	0.000000	0.000000	0.000000	-0.002460	0.017435	-0.051534	0.000000	0.000000	3.000000	7.000000	0.000000
2076.685867	0.123171	0.614203	0.118048	82.627998	-15.994226	57.349998	0.963260	0.000000	4.906335	0.000000	0.000000	0.000000	-0.019062	0.037702	-0.089026	0.000000	0.000000	3.000000	7.000000	0.000000
2076.689201	0.123171	0.614203	0.118048	82.627998	-15.994226	57.349998	0.963260	0.000000	4.906335	0.000000	0.000000	0.000000	-0.019062	0.037702	-0.089026	0.000000	0.000000	3.000000	7.000000	0.000000
2076.692534	0.123171	0.614203	0.118048	82.627998	-15.994226	57.349998	0.963260	0.000000	4.906335	0.000000	0.000000	0.000000	-0.019062	0.037702	-0.089026	0.000000	0.000000	3.000000	7.000000	0.000000
2076.695867	0.123171	0.614203	0.118048	82.631691	-15.993686	57.351871	0.963048	0.000000	4.906377	0.000000	0.000000	0.000000	-0.019062	0.037702	-0.089026	0.000000	0.000000	3.000000	7.000000	0.000000
2076.699201	0.123143	0.614271	0.117917	82.631691	-15.993686	57.351871	0.963048	0.000000	4.906377	0.000000	0.000000	0.000000	-0.008403	0.020277	-0.039241	0.000000	0.000000	3.000000	7.000000	0.000000
2076.702534	0.123143	0.614271	0.117917	82.631691	-15.993686	57.351871	0.963048	0.000000	4.906377	0.000000	0.000000	0.000000	-0.008403	0.020277	-0.039241	0.000000	0.000000	3.000000	7.000000	0.000000
2076.705867	0.123143	0.614271	0.117917	82.631691	-15.993686	57.351871	0.962955	0.000000	4.906396	0.000000	0.000000	0.000000	-0.008403	0.020277	-0.039241	0.000000	0.000000	3.000000	7.000000	0.000000
2076.709201	0.123143	0.614271	0.117917	82.631691	-15.993686	57.351871	0.962955	0.000000	4.906396	0.000000	0.000000	0.000000	-0.008403	0.020277	-0.039241	0.000000	0.000000	3.000000	7.000000	0.000000
2076.712534	0.123124	0.614316	0.117830	82.631691	-15.993686	57.351871	0.962955	0.000000	4.906396	0.000000	0.000000	0.000000	-0.005604	0.013513	-0.026163	0.000000	0.000000	3.000000	7.000000	0.000000
2076.715867	0.123124	0.614316	0.117830	82.636383	-16.014338	57.331146	0.962955	0.000000	4.906396	0.000000	0.000000	0.000000	-0.005604	0.013513	-0.026163	0.000000	0.000000	3.000000	7.000000	0.000000
2076.719201	0.123124	0.614316	0.117830	82.636383	-16.014338	57.331146	0.962955	0.000000	4.906396	0.000000	0.000000	0.000000	-0.005604	0.013513	-0.026163	0.000000	0.000000	3.000000	7.000000	0.000000
2076.722534	0.123124	0.614316	0.117830	82.636383	-16.014338	57.331146	0.962955	0.000000	4.906396	0.000000	0.000000	0.000000	-0.005604	0.013513	-0.026163	0.000000	0.000000	3.000000	7.000000	0.000000
2076.725867	0.123081	0.614364	0.117629	82.643150	-16.044279	57.301250	0.962892	0.000000	4.906408	0.000000	0.000000	0.000000	-0.012930	0.014460	-0.060387	0.000000	0.000000	3.000000	7.000000	0.000000
2076.729201	0.123081	0.614364	0.117629	82.643150	-16.044279	57.301250	0.962892	0.000000	4.906408	0.000000	0.000000	0.000000	-0.012930	0.014460	-0.060387	0.000000	0.000000	3.000000	7.000000	0.000000
2076.732534	0.123081	0.614364	0.117629	82.643150	-16.044279	57.301250	0.962892	0.000000	4.906408	0.000000	0.000000	0.000000	-0.012930	0.014460	-0.060387	0.000000	0.000000	3.000000	7.000000	0.000000
2076.735867	0.123081	0.614364	0.117629	82.654037	-16.075964	57.268650	0.962748	0.000000	4.906436	0.000000	0.000000	0.000000	-0.012930	0.014460	-0.060387	0.000000	0.000000	3.000000	7.000000	0.000000
2076.739201	0.123113	0.614420	0.117508	82.654037	-16.075964	57.268650	0.962748	0.000000	4.906436	0.000000	0.000000	0.000000	0.009364	0.016858	-0.036222	0.000000	0.000000	3.000000	7.000000	0.000000
2076.742534	0.123113	0.614420	0.117508	82.654037	-16.075964	57.268650	0.962748	0.000000	4.906436	0.000000	0.000000	0.000000	0.009364	0.016858	-0.036222	0.000000	0.000000	3.000000	7.000000	0.000000
2076.745867	0.123113	0.614420	0.117508	82.669472	-16.137291	57.199333	0.964955	0.000000	4.906003	0.000000	0.000000	0.000000	0.009364	0.016858	-0.036222	0.000000	0.000000	3.000000	7.000000	0.000000
2076.749201	0.123113	0.614420	0.117508	82.669472	-16.137291	57.199333	0.964955	0.000000	4.906003	0.000000	0.000000	0.000000	0.009364	0.016858	-0.036222	0.000000	0.000000	3.000000	7.000000	0.000000
2076.752534	0.123138	0.614434	0.117361	82.669472	-16.137291	57.199333	0.964955	0.000000	4.906003	0.000000	0.000000	0.000000	0.007632	0.004317	-0.044278	0.000000	0.000000	3.000000	7.000000	0.000000
2076.755867	0.123138	0.614434	0.117361	82.674232	-16.147284	57.178471	0.964955	0.000000	4.906003	0.000000	0.000000	0.000000	0.007632	0.004317	-0.044278	0.000000	0.000000	3.000000	7.000000	0.000000
2076.759201	0.123138	0.614434	0.117361	82.674232	-16.147284	57.178471	0.964955	0.000000	4.906003	0.000000	0.000000	0.000000	0.007632	0.004317	-0.044278	0.000000	0.000000	3.000000	7.000000	0.000000
2076.762534	0.123138	0.614434	0.117361	82.674232	-16.147284	57.178471	0.964955	0.000000	4.906003	0.000000	0.000000	0.000000	0.007632	0.004317	-0.044278	0.000000	0.000000	3.000000	7.000000	0.000000
2076.765867	0.123319	0.614506	0.117006	82.676994	-16.147943	57.166836	0.967147	0.000000	4.905571	0.000000	0.000000	0.000000	0.054175	0.021632	-0.106413	0.000000	0.000000	3.000000	7.000000	0.000000
2076.769201	0.123319	0.614506	0.117006	82.676994	-16.147943	57.166836	0.967147	0.000000	4.905571	0.000000	0.000000	0.000000	0.054175	0.021632	-0.106413	0.000000	0.000000	3.000000	7.000000	0.000000
2076.772534	0.123319	0.614506	0.117006	82.676994	-16.147943	57.166836	0.967147	0.000000	4.905571	0.000000	0.000000	0.000000	0.054175	0.021632	-0.106413	0.000000	0.000000	3.000000	7.000000	0.000000
2076.775867	0.123319	0.614506	0.117006	82.682442	-16.160162	57.143494	0.977251	0.000000	4.903568	0.000000	0.000000	0.000000	0.054175	0.021632	-0.106413	0.000000	0.000000	3.000000	7.000000	0.000000
2076.779201	0.123397	0.614553	0.116838	82.682442	-16.160162	57.143494	0.977251	0.000000	4.903568	0.000000	0.000000	0.000000	0.023398	0.013912	-0.050332	0.000000	0.000000	3.000000	7.000000	0.000000
2076.782534	0.123397	0.614553	0.116838	82.682442	-16.160162	57.143494	0.977251	0.000000	4.903568	0.000000	0.000000	0.000000	0.023398	0.013912	-0.050332	0.000000	0.000000	3.000000	7.000000	0.000000
2076.785867	0.123397	0.614553	0.116838	82.685196	-16.160831	57.131840	0.981748	0.000000	4.902670	0.000000	0.000000	0.000000	0.023398	0.013912	-0.050332	0.000000	0.000000	3.000000	7.000000	0.000000
2076.789201	0.123397	0.614553	0.116838	82.685196	-16.160831	57.131840	0.981748	0.000000	4.902670	0.000000	0.000000	0.000000	0.023398	0.013912	-0.050332	0.000000	0.000000	3.000000	7.000000	0.000000
2076.792534	0.123470	0.614610	0.116648	82.685196	-16.160831	57.131840	0.981748	0.000000	4.902670	0.000000	0.000000	0.000000	0.021973	0.017267	-0.056889	0.000000	0.000000	3.000000	7.000000	0.000000
2076.795867	0.123470	0.614610	0.116648	82.685226	-16.147240	57.131844	0.981748	0.000000	4.902670	0.000000	0.000000	0.000000	0.021973	0.017267	-0.056889	0.000000	0.000000	3.000000	7.000000	0.000000
2076.799201	0.123541	0.614700	0.116450	82.685226	-16.147240	57.131844	0.981748	0.000000	4.902670	0.000000	0.000000	0.000000	0.021406	0.026855	-0.059422	0.000000	0.000000	3.000000	7.000000	0.000000
2076.802534	0.123541	0.614700	0.116450	82.685226	-16.147240	57.131844	0.981748	0.000000	4.902670	0.000000	0.000000	0.000000	0.021406	0.026855	-0.059422	0.000000	0.000000	3.000000	7.000000	0.000000
2076.805867	0.123541	0.614700	0.116450	82.686134	-16.124346	57.145260	0.990738	0.000000	4.900861	0.000000	0.000000	0.000000	0.021406	0.026855	-0.059422	0.000000	0.000000	3.000000	7.000000	0.000000
2076.809201	0.123541	0.614700	0.116450	82.686134	-16.124346	57.145260	0.990738	0.000000	4.900861	0.000000	0.000000	0.000000	0.021406	0.026855	-0.059422	0.000000	0.000000	3.000000	7.000000	0.000000
2076.812534	0.123640	0.614789	0.116246	82.686134	-16.124346	57.145260	0.990738	0.000000	4.900861	0.000000	0.000000	0.000000	0.029548	0.026841	-0.061198	0.000000	0.000000	3.000000	7.000000	0.000000
2076.815867	0.123640	0.614789	0.116246	82.692711	-16.104940	57.151077	0.990738	0.000000	4.900861	0.000000	0.000000	0.000000	0.029548	0.026841	-0.061198	0.000000	0.000000	3.000000	7.000000	0.000000
2076.819201	0.123640	0.614789	0.116246	82.692711	-16.104940	57.151077	0.990738	0.000000	4.900861	0.000000	0.000000	0.000000	0.029548	0.026841	-0.061198	0.000000	0.000000	3.000000	7.000000	0.000000
2076.822534	0.123640	0.614789	0.116246	82.692711	-16.104940	57.151077	0.990738	0.000000	4.900861	0.000000	0.000000	0.000000	0.029548	0.026841	-0.061198	0.000000	0.000000	3.000000	7.000000	0.000000
2076.825867	0.123891	0.615003	0.115698	82.696579	-16.071257	57.168606	0.996396	0.000000	4.899714	0.000000	0.000000	0.000000	0.075532	0.064106	-0.164522	0.000000	0.000000	3.000000	7.000000	0.000000
2076.829201	0.123891	0.615003	0.115698	82.696579	-16.071257	57.168606	0.996396	0.000000	4.899714	0.000000	0.000000	0.000000	0.075532	0.064106	-0.164522	0.000000	0.000000	3.000000	7.000000	0.000000
2076.832534	0.123891	0.615003	0.115698	82.696579	-16.071257	57.168606	0.996396	0.000000	4.899714	0.000000	0.000000	0.000000	0.075532	0.064106	-0.164522	0.000000	0.000000	3.000000	7.000000	0.000000
2076.835867	0.123891	0.615003	0.115698	82.702225	-16.052940	57.161076	1.011157	0.000000	4.896689	0.000000	0.000000	0.000000	0.075532	0.064106	-0.164522	0.000000	0.000000	3.000000	7.000000	0.000000
2076.839201	0.124104	0.615116	0.115364	82.702225	-16.052940	57.161076	1.011157	0.000000	4.896689	0.000000	0.000000	0.000000	0.063663	0.033876	-0.100327	0.000000	0.000000	3.000000	7.000000	0.000000
2076.842534	0.124104	0.615116	0.115364	82.702225	-16.052940	57.161076	1.011157	0.000000	4.896689	0.000000	0.000000	0.000000	0.063663	0.033876	-0.100327	0.000000	0.000000	3.000000	7.000000	0.000000
2076.845867	0.124104	0.615116	0.115364	82.704941	-16.034620	57.149349	1.022599	0.000000	4.894312	0.000000	0.000000	0.000000	0.063663	0.033876	-0.100327	0.000000	0.000000	3.000000	7.000000	0.000000
2076.849201	0.124104	0.615116	0.115364	82.704941	-16.034620	57.149349	1.022599	0.000000	4.894312	0.000000	0.000000	0.000000	0.063663	0.033876	-0.100327	0.000000	0.000000	3.000000	7.000000	0.000000
2076.852534	0.124343	0.615229	0.115023	82.704941	-16.034620	57.149349	1.022599	0.000000	4.894312	0.000000	0.000000	0.000000	0.071721	0.033810	-0.102147	0.000000	0.000000	3.000000	7.000000	0.000000
2076.855867	0.124343	0.615229	0.115023	82.710457	-16.022449	57.125996	1.022599	0.000000	4.894312	0.000000	0.000000	0.000000	0.071721	0.033810	-0.102147	0.000000	0.000000	3.000000	7.000000	0.000000
2076.859201	0.124343	0.615229	0.115023	82.710457	-16.022449	57.125996	1.022599	0.000000	4.894312	0.000000	0.000000	0.000000	0.071721	0.033810	-0.102147	0.000000	0.000000	3.000000	7.000000	0.000000
2076.862534	0.124343	0.615229	0.115023	82.710457	-16.022449	57.125996	1.022599	0.000000	4.894312	0.000000	0.000000	0.000000	0.071721	0.033810	-0.102147	0.000000	0.000000	3.000000	7.000000	0.000000
2076.865867	0.124935	0.615445	0.114219	82.715973	-16.007614	57.102558	1.035236	0.000000	4.891655	0.000000	0.000000	0.000000	0.177766	0.064943	-0.241074	0.000000	0.000000	3.000000	7.000000	0.000000
2076.869201	0.124935	0.615445	0.114219	82.715973	-16.007614	57.102558	1.035236	0.000000	4.891655	0.000000	0.000000	0.000000	0.000001	-0.000002	0.000001	0.000000	0.000000	3.000000	7.000000	0.000000
2076.872534	0.124935	0.615445	0.114219	82.715973	-16.007614	57.102558	1.035236	0.000000	4.891655	0.000000	0.000000	0.000000	0.000001	-0.000002	0.000001	0.000000	0.000000	3.000000	7.000000	0.000000
2076.875867	0.124935	0.615445	0.114219	82.721504	-15.990081	57.079098	1.066432	0.000000	4.884948	0.000000	0.000000	0.000000	0.000001	-0.000002	0.000001	0.000000	0.000000	3.000000	7.000000	0.000000
2076.879201	0.124935	0.615445	0.114219	82.721504	-15.990081	57.079098	1.066432	0.000000	4.884948	0.000000	0.000000	0.000000	0.000001	-0.000002	0.000001	0.000000	0.000000	3.000000	7.000000	0.000000
2076.882534	0.125291	0.615570	0.113770	82.721504	-15.990081	57.079098	1.066432	0.000000	4.884948	0.000000	0.000000	0.000000	0.106833	0.037352	-0.134953	0.000000	0.000000	3.000000	7.000000	0.000000
2076.885867	0.125291	0.615570	0.113770	82.727028	-15.967159	57.055622	1.066432	0.000000	4.884948	0.000000	0.000000	0.000000	0.106833	0.037352	-0.134953	0.000000	0.000000	3.000000	7.000000	0.000000
2076.889201	0.125669	0.615705	0.113292	82.727028	-15.967159	57.055622	1.066432	0.000000	4.884948	0.000000	0.000000	0.000000	0.113318	0.040592	-0.143408	0.000000	0.000000	3.000000	7.000000	0.000000
2076.892534	0.125669	0.615705	0.113292	82.727028	-15.967159	57.055622	1.066432	0.000000	4.884948	0.000000	0.000000	0.000000	0.113318	0.040592	-0.143408	0.000000	0.000000	3.000000	7.000000	0.000000
2076.895867	0.125669	0.615705	0.113292	82.735260	-15.953222	57.020298	1.104871	0.000000	4.876398	0.000000	0.000000	0.000000	0.113318	0.040592	-0.143408	0.000000	0.000000	3.000000	7.000000	0.000000
2076.899201	0.125669	0.615705	0.113292	82.735260	-15.953222	57.020298	1.104871	0.000000	4.876398	0.000000	0.000000	0.000000	0.113318	0.040592	-0.143408	0.000000	0.000000	3.000000	7.000000	0.000000
2076.902534	0.126061	0.615841	0.112750	82.735260	-15.953222	57.020298	1.104871	0.000000	4.876398	0.000000	0.000000	0.000000	0.117425	0.040870	-0.162477	0.000000	0.000000	3.000000	7.000000	0.000000
2076.905867	0.126061	0.615841	0.112750	82.743530	-15.936611	56.984959	1.104871	0.000000	4.876398	0.000000	0.000000	0.000000	0.117425	0.040870	-0.162477	0.000000	0.000000	3.000000	7.000000	0.000000
2076.909201	0.126470	0.615967	0.112167	82.743530	-15.936611	56.984959	1.104871	0.000000	4.876398	0.000000	0.000000	0.000000	0.122917	0.037786	-0.175003	0.000000	0.000000	3.000000	7.000000	0.000000
2076.912534	0.126470	0.615967	0.112167	82.743530	-15.936611	56.984959	1.104871	0.000000	4.876398	0.000000	0.000000	0.000000	0.122917	0.037786	-0.175003	0.000000	0.000000	3.000000	7.000000	0.000000
2076.915867	0.126470	0.615967	0.112167	82.757278	-15.938178	56.925793	1.148406	0.000000	4.866330	0.000000	0.000000	0.000000	0.122917	0.037786	-0.175003	0.000000	0.000000	3.000000	7.000000	0.000000
2076.919201	0.126470	0.615967	0.112167	82.757278	-15.938178	56.925793	1.148406	0.000000	4.866330	0.000000	0.000000	0.000000	0.122917	0.037786	-0.175003	0.000000	0.000000	3.000000	7.000000	0.000000
2076.922534	0.126928	0.616104	0.111549	82.757278	-15.938178	56.925793	1.148406	0.000000	4.866330	0.000000	0.000000	0.000000	0.137352	0.040964	-0.185338	0.000000	0.000000	3.000000	7.000000	0.000000
2076.925867	0.126928	0.616104	0.111549	82.768280	-15.925444	56.878307	1.148406	0.000000	4.866330	0.000000	0.000000	0.000000	0.137352	0.040964	-0.185338	0.000000	0.000000	3.000000	7.000000	0.000000
[truncated: 5,146 more rows]
