# Supplementary material for: Haptic Guidance Needs to Be Intuitive Not Just Informative to Improve Human Motor Accuracy
Source: PLoS One. 2016 Mar 16;11(3):e0150912. doi: 10.1371/journal.pone.0150912 (PMC4794196; doi:10.1371/journal.pone.0150912)
Supplement: S2 Data — (ZIP) [file pone.0150912.s002.zip › Subject1/exp2_0008.txt]

Time	PosX	PosY	PosZ	RotX	RotY	RotZ	ForceX	ForceY	ForceZ	MomentX	MomentY	MomentZ	VelocityX	VelocityY	VelocityZ	CalibratedWeight	ButtonDown	Condition	Trial	Visual
2104.152534	0.001479	0.568666	0.241967	82.201904	50.233097	128.949310	0.000000	0.000000	0.000000	0.000000	0.000000	0.000000	-0.009981	-0.019430	-0.011284	0.000000	1.000000	3.000000	8.000000	0.000000
2104.155867	0.001479	0.568666	0.241967	82.122215	50.688953	129.463577	1.934060	0.000000	4.610794	0.000000	0.000000	0.000000	-0.009981	-0.019430	-0.011284	0.000000	1.000000	3.000000	8.000000	0.000000
2104.159201	0.001479	0.568666	0.241967	82.122215	50.688953	129.463577	1.934060	0.000000	4.610794	0.000000	0.000000	0.000000	-0.009981	-0.019430	-0.011284	0.000000	1.000000	3.000000	8.000000	0.000000
2104.162534	0.001479	0.568666	0.241967	82.122215	50.688953	129.463577	1.934060	0.000000	4.610794	0.000000	0.000000	0.000000	-0.009981	-0.019430	-0.011284	0.000000	1.000000	3.000000	8.000000	0.000000
2104.165867	0.002277	0.568715	0.242644	81.996094	50.755646	129.539825	1.933776	0.000000	4.610912	0.000000	0.000000	0.000000	0.239625	0.014893	0.203319	0.000000	1.000000	3.000000	8.000000	0.000000
2104.169201	0.002277	0.568715	0.242644	81.996094	50.755646	129.539825	1.933776	0.000000	4.610912	0.000000	0.000000	0.000000	0.239625	0.014893	0.203319	0.000000	1.000000	3.000000	8.000000	0.000000
2104.172534	0.002277	0.568715	0.242644	81.996094	50.755646	129.539825	1.933776	0.000000	4.610912	0.000000	0.000000	0.000000	0.239625	0.014893	0.203319	0.000000	1.000000	3.000000	8.000000	0.000000
2104.175867	0.002277	0.568715	0.242644	81.912300	50.740097	129.511063	1.942081	0.000000	4.607420	0.000000	0.000000	0.000000	0.239625	0.014893	0.203319	0.000000	1.000000	3.000000	8.000000	0.000000
2104.179201	0.002878	0.568889	0.243365	81.912300	50.740097	129.511063	1.942081	0.000000	4.607420	0.000000	0.000000	0.000000	0.180285	0.052202	0.216205	0.000000	1.000000	3.000000	8.000000	0.000000
2104.182534	0.002878	0.568889	0.243365	81.912300	50.740097	129.511063	1.942081	0.000000	4.607420	0.000000	0.000000	0.000000	0.180285	0.052202	0.216205	0.000000	1.000000	3.000000	8.000000	0.000000
2104.185867	0.003349	0.568991	0.244494	81.884605	49.947800	128.632889	1.942081	0.000000	4.607420	0.000000	0.000000	0.000000	0.141293	0.030529	0.338792	0.000000	1.000000	3.000000	8.000000	0.000000
2104.189201	0.003349	0.568991	0.244494	81.884605	49.947800	128.632889	1.942081	0.000000	4.607420	0.000000	0.000000	0.000000	0.141293	0.030529	0.338792	0.000000	1.000000	3.000000	8.000000	0.000000
2104.192534	0.003349	0.568991	0.244494	81.884605	49.947800	128.632889	1.942081	0.000000	4.607420	0.000000	0.000000	0.000000	0.141293	0.030529	0.338792	0.000000	1.000000	3.000000	8.000000	0.000000
2104.195867	0.004157	0.569345	0.245848	81.946358	48.427372	126.920601	1.946753	0.000000	4.605448	0.000000	0.000000	0.000000	0.242234	0.106280	0.406194	0.000000	1.000000	3.000000	8.000000	0.000000
2104.199201	0.004157	0.569345	0.245848	81.946358	48.427372	126.920601	1.946753	0.000000	4.605448	0.000000	0.000000	0.000000	0.242234	0.106280	0.406194	0.000000	1.000000	3.000000	8.000000	0.000000
2104.202534	0.004157	0.569345	0.245848	81.946358	48.427372	126.920601	1.946753	0.000000	4.605448	0.000000	0.000000	0.000000	0.242234	0.106280	0.406194	0.000000	1.000000	3.000000	8.000000	0.000000
2104.205867	0.004734	0.569620	0.247322	82.094604	46.534775	124.774742	1.950488	0.000000	4.603868	0.000000	0.000000	0.000000	0.173182	0.082537	0.442127	0.000000	1.000000	3.000000	8.000000	0.000000
2104.209201	0.004734	0.569620	0.247322	82.094604	46.534775	124.774742	1.950488	0.000000	4.603868	0.000000	0.000000	0.000000	0.173182	0.082537	0.442127	0.000000	1.000000	3.000000	8.000000	0.000000
2104.212534	0.004734	0.569620	0.247322	82.094604	46.534775	124.774742	1.950488	0.000000	4.603868	0.000000	0.000000	0.000000	0.173182	0.082537	0.442127	0.000000	1.000000	3.000000	8.000000	0.000000
2104.215867	0.005214	0.570069	0.248890	82.514603	46.183296	124.117966	1.949744	0.000000	4.604183	0.000000	0.000000	0.000000	0.143941	0.134524	0.470252	0.000000	1.000000	3.000000	8.000000	0.000000
2104.219201	0.005214	0.570069	0.248890	82.514603	46.183296	124.117966	1.949744	0.000000	4.604183	0.000000	0.000000	0.000000	0.143941	0.134524	0.470252	0.000000	1.000000	3.000000	8.000000	0.000000
2104.222534	0.005214	0.570069	0.248890	82.514603	46.183296	124.117966	1.949744	0.000000	4.604183	0.000000	0.000000	0.000000	0.143941	0.134524	0.470252	0.000000	1.000000	3.000000	8.000000	0.000000
2104.225867	0.005761	0.570466	0.250254	83.335762	50.049400	127.657410	1.946857	0.000000	4.605404	0.000000	0.000000	0.000000	0.164229	0.119168	0.409399	0.000000	1.000000	3.000000	8.000000	0.000000
2104.229201	0.005761	0.570466	0.250254	83.335762	50.049400	127.657410	1.946857	0.000000	4.605404	0.000000	0.000000	0.000000	0.164229	0.119168	0.409399	0.000000	1.000000	3.000000	8.000000	0.000000
2104.232534	0.005761	0.570466	0.250254	83.335762	50.049400	127.657410	1.946857	0.000000	4.605404	0.000000	0.000000	0.000000	0.164229	0.119168	0.409399	0.000000	1.000000	3.000000	8.000000	0.000000
2104.235867	0.006345	0.570924	0.251620	84.157059	57.457184	134.801636	1.946397	0.000000	4.605598	0.000000	0.000000	0.000000	0.174950	0.137317	0.409616	0.000000	1.000000	3.000000	8.000000	0.000000
2104.239201	0.006345	0.570924	0.251620	84.157059	57.457184	134.801636	1.946397	0.000000	4.605598	0.000000	0.000000	0.000000	0.174950	0.137317	0.409616	0.000000	1.000000	3.000000	8.000000	0.000000
2104.242534	0.006345	0.570924	0.251620	84.157059	57.457184	134.801636	1.946397	0.000000	4.605598	0.000000	0.000000	0.000000	0.174950	0.137317	0.409616	0.000000	1.000000	3.000000	8.000000	0.000000
2104.245867	0.006761	0.571398	0.252963	84.721031	67.340096	144.523819	1.946492	0.000000	4.605558	0.000000	0.000000	0.000000	0.124978	0.142462	0.403041	0.000000	1.000000	3.000000	8.000000	0.000000
2104.249201	0.006761	0.571398	0.252963	84.721031	67.340096	144.523819	1.946492	0.000000	4.605558	0.000000	0.000000	0.000000	0.124978	0.142462	0.403041	0.000000	1.000000	3.000000	8.000000	0.000000
2104.252534	0.006761	0.571398	0.252963	84.721031	67.340096	144.523819	1.946492	0.000000	4.605558	0.000000	0.000000	0.000000	0.124978	0.142462	0.403041	0.000000	1.000000	3.000000	8.000000	0.000000
2104.255867	0.007179	0.571847	0.254259	84.998215	78.744247	155.830276	1.944156	0.000000	4.606545	0.000000	0.000000	0.000000	0.125295	0.134510	0.388864	0.000000	1.000000	3.000000	8.000000	0.000000
2104.259201	0.007179	0.571847	0.254259	84.998215	78.744247	155.830276	1.944156	0.000000	4.606545	0.000000	0.000000	0.000000	0.125295	0.134510	0.388864	0.000000	1.000000	3.000000	8.000000	0.000000
2104.262534	0.007179	0.571847	0.254259	84.998215	78.744247	155.830276	1.944156	0.000000	4.606545	0.000000	0.000000	0.000000	0.125295	0.134510	0.388864	0.000000	1.000000	3.000000	8.000000	0.000000
2104.265867	0.007360	0.572254	0.255420	85.049431	90.397392	167.408737	1.942165	0.000000	4.607385	0.000000	0.000000	0.000000	0.054261	0.122119	0.348319	0.000000	1.000000	3.000000	8.000000	0.000000
2104.269201	0.007360	0.572254	0.255420	85.049431	90.397392	167.408737	1.942165	0.000000	4.607385	0.000000	0.000000	0.000000	0.054261	0.122119	0.348319	0.000000	1.000000	3.000000	8.000000	0.000000
2104.272534	0.007360	0.572254	0.255420	85.049431	90.397392	167.408737	1.942165	0.000000	4.607385	0.000000	0.000000	0.000000	0.054261	0.122119	0.348319	0.000000	1.000000	3.000000	8.000000	0.000000
2104.275867	0.007404	0.572620	0.256447	84.910805	101.355911	178.310287	1.937436	0.000000	4.609375	0.000000	0.000000	0.000000	0.013344	0.109742	0.307872	0.000000	1.000000	3.000000	8.000000	0.000000
2104.279201	0.007404	0.572620	0.256447	84.910805	101.355911	178.310287	1.937436	0.000000	4.609375	0.000000	0.000000	0.000000	0.013344	0.109742	0.307872	0.000000	1.000000	3.000000	8.000000	0.000000
2104.282534	0.007404	0.572620	0.256447	84.910805	101.355911	178.310287	1.937436	0.000000	4.609375	0.000000	0.000000	0.000000	0.013344	0.109742	0.307872	0.000000	1.000000	3.000000	8.000000	0.000000
2104.285867	0.007404	0.572620	0.256447	84.606277	111.224449	-171.860474	1.931521	0.000000	4.611857	0.000000	0.000000	0.000000	0.013344	0.109742	0.307872	0.000000	0.000000	3.000000	8.000000	0.000000
2104.289201	0.007244	0.572883	0.257334	84.606277	111.224449	-171.860474	1.931521	0.000000	4.611857	0.000000	0.000000	0.000000	-0.048120	0.079051	0.266289	0.000000	0.000000	3.000000	8.000000	0.000000
2104.292534	0.007244	0.572883	0.257334	84.606277	111.224449	-171.860474	1.931521	0.000000	4.611857	0.000000	0.000000	0.000000	-0.048120	0.079051	0.266289	0.000000	0.000000	3.000000	8.000000	0.000000
2104.295867	0.006945	0.573039	0.258054	84.174019	119.624847	-163.490875	1.931521	0.000000	4.611857	0.000000	0.000000	0.000000	-0.089494	0.046799	0.215753	0.000000	0.000000	3.000000	8.000000	0.000000
2104.299201	0.006945	0.573039	0.258054	84.174019	119.624847	-163.490875	1.931521	0.000000	4.611857	0.000000	0.000000	0.000000	-0.089494	0.046799	0.215753	0.000000	0.000000	3.000000	8.000000	0.000000
2104.302534	0.006945	0.573039	0.258054	84.174019	119.624847	-163.490875	1.931521	0.000000	4.611857	0.000000	0.000000	0.000000	-0.089494	0.046799	0.215753	0.000000	0.000000	3.000000	8.000000	0.000000
2104.305867	0.006945	0.573039	0.258054	83.677460	126.196213	-156.935654	1.914274	0.000000	4.619042	0.000000	0.000000	0.000000	-0.089494	0.046799	0.215753	0.000000	0.000000	3.000000	8.000000	0.000000
2104.309201	0.006543	0.573176	0.258652	83.677460	126.196213	-156.935654	1.914274	0.000000	4.619042	0.000000	0.000000	0.000000	-0.120599	0.040946	0.179577	0.000000	0.000000	3.000000	8.000000	0.000000
2104.312534	0.006543	0.573176	0.258652	83.677460	126.196213	-156.935654	1.914274	0.000000	4.619042	0.000000	0.000000	0.000000	-0.120599	0.040946	0.179577	0.000000	0.000000	3.000000	8.000000	0.000000
2104.315867	0.006208	0.573332	0.259123	83.221527	130.684464	-152.481857	1.914274	0.000000	4.619042	0.000000	0.000000	0.000000	-0.100728	0.046817	0.141186	0.000000	0.000000	3.000000	8.000000	0.000000
2104.319201	0.006208	0.573332	0.259123	83.221527	130.684464	-152.481857	1.914274	0.000000	4.619042	0.000000	0.000000	0.000000	-0.100728	0.046817	0.141186	0.000000	0.000000	3.000000	8.000000	0.000000
2104.322534	0.006208	0.573332	0.259123	83.221527	130.684464	-152.481857	1.914274	0.000000	4.619042	0.000000	0.000000	0.000000	-0.100728	0.046817	0.141186	0.000000	0.000000	3.000000	8.000000	0.000000
2104.325867	0.006208	0.573332	0.259123	82.991287	131.697983	-151.431580	1.896267	0.000000	4.626464	0.000000	0.000000	0.000000	-0.100728	0.046817	0.141186	0.000000	0.000000	3.000000	8.000000	0.000000
2104.329201	0.005973	0.573500	0.259544	82.991287	131.697983	-151.431580	1.896267	0.000000	4.626464	0.000000	0.000000	0.000000	-0.070360	0.050523	0.126282	0.000000	0.000000	3.000000	8.000000	0.000000
2104.332534	0.005973	0.573500	0.259544	82.991287	131.697983	-151.431580	1.896267	0.000000	4.626464	0.000000	0.000000	0.000000	-0.070360	0.050523	0.126282	0.000000	0.000000	3.000000	8.000000	0.000000
2104.335867	0.005973	0.573500	0.259544	82.973007	129.740158	-153.314270	1.896267	0.000000	4.626464	0.000000	0.000000	0.000000	-0.070360	0.050523	0.126282	0.000000	0.000000	3.000000	8.000000	0.000000
2104.339201	0.005973	0.573500	0.259544	82.973007	129.740158	-153.314270	1.896267	0.000000	4.626464	0.000000	0.000000	0.000000	-0.070360	0.050523	0.126282	0.000000	0.000000	3.000000	8.000000	0.000000
2104.342534	0.006044	0.573698	0.259895	82.973007	129.740158	-153.314270	1.896267	0.000000	4.626464	0.000000	0.000000	0.000000	0.021305	0.059370	0.105482	0.000000	0.000000	3.000000	8.000000	0.000000
2104.345867	0.006489	0.573886	0.260183	83.016357	126.754227	-156.313126	1.890049	0.000000	4.629008	0.000000	0.000000	0.000000	0.133548	0.056474	0.086425	0.000000	0.000000	3.000000	8.000000	0.000000
2104.349201	0.006489	0.573886	0.260183	83.016357	126.754227	-156.313126	1.890049	0.000000	4.629008	0.000000	0.000000	0.000000	0.133548	0.056474	0.086425	0.000000	0.000000	3.000000	8.000000	0.000000
2104.352534	0.006489	0.573886	0.260183	83.016357	126.754227	-156.313126	1.890049	0.000000	4.629008	0.000000	0.000000	0.000000	0.133548	0.056474	0.086425	0.000000	0.000000	3.000000	8.000000	0.000000
2104.355867	0.006489	0.573886	0.260183	83.149170	123.463501	-160.067612	1.893935	0.000000	4.627419	0.000000	0.000000	0.000000	0.133548	0.056474	0.086425	0.000000	0.000000	3.000000	8.000000	0.000000
2104.359201	0.006968	0.574187	0.260422	83.149170	123.463501	-160.067612	1.893935	0.000000	4.627419	0.000000	0.000000	0.000000	0.143732	0.090330	0.071443	0.000000	0.000000	3.000000	8.000000	0.000000
2104.362534	0.006968	0.574187	0.260422	83.149170	123.463501	-160.067612	1.893935	0.000000	4.627419	0.000000	0.000000	0.000000	0.143732	0.090330	0.071443	0.000000	0.000000	3.000000	8.000000	0.000000
2104.365867	0.007516	0.574550	0.260664	83.425621	120.466560	-164.276962	1.893935	0.000000	4.627419	0.000000	0.000000	0.000000	0.164290	0.108740	0.072627	0.000000	0.000000	3.000000	8.000000	0.000000
2104.369201	0.007516	0.574550	0.260664	83.425621	120.466560	-164.276962	1.893935	0.000000	4.627419	0.000000	0.000000	0.000000	0.164290	0.108740	0.072627	0.000000	0.000000	3.000000	8.000000	0.000000
2104.372534	0.007516	0.574550	0.260664	83.425621	120.466560	-164.276962	1.893935	0.000000	4.627419	0.000000	0.000000	0.000000	0.164290	0.108740	0.072627	0.000000	0.000000	3.000000	8.000000	0.000000
2104.375867	0.008097	0.574920	0.260827	83.836044	117.739624	-169.084671	1.906538	0.000000	4.622241	0.000000	0.000000	0.000000	0.174363	0.111020	0.048928	0.000000	0.000000	3.000000	8.000000	0.000000
2104.379201	0.008097	0.574920	0.260827	83.836044	117.739624	-169.084671	1.906538	0.000000	4.622241	0.000000	0.000000	0.000000	0.174363	0.111020	0.048928	0.000000	0.000000	3.000000	8.000000	0.000000
2104.382534	0.008097	0.574920	0.260827	83.836044	117.739624	-169.084671	1.906538	0.000000	4.622241	0.000000	0.000000	0.000000	0.174363	0.111020	0.048928	0.000000	0.000000	3.000000	8.000000	0.000000
2104.385867	0.008440	0.575251	0.260998	84.404655	115.347290	-173.878448	1.914313	0.000000	4.619027	0.000000	0.000000	0.000000	0.102872	0.099293	0.051484	0.000000	0.000000	3.000000	8.000000	0.000000
2104.389201	0.008440	0.575251	0.260998	84.404655	115.347290	-173.878448	1.914313	0.000000	4.619027	0.000000	0.000000	0.000000	0.102872	0.099293	0.051484	0.000000	0.000000	3.000000	8.000000	0.000000
2104.392534	0.008440	0.575251	0.260998	84.404655	115.347290	-173.878448	1.914313	0.000000	4.619027	0.000000	0.000000	0.000000	0.102872	0.099293	0.051484	0.000000	0.000000	3.000000	8.000000	0.000000
2104.395867	0.008510	0.575472	0.261114	85.041763	112.838509	-178.450577	1.918416	0.000000	4.617324	0.000000	0.000000	0.000000	0.020871	0.066226	0.034821	0.000000	0.000000	3.000000	8.000000	0.000000
2104.399201	0.008510	0.575472	0.261114	85.041763	112.838509	-178.450577	1.918416	0.000000	4.617324	0.000000	0.000000	0.000000	0.020871	0.066226	0.034821	0.000000	0.000000	3.000000	8.000000	0.000000
2104.402534	0.008510	0.575472	0.261114	85.041763	112.838509	-178.450577	1.918416	0.000000	4.617324	0.000000	0.000000	0.000000	0.020871	0.066226	0.034821	0.000000	0.000000	3.000000	8.000000	0.000000
2104.405867	0.008579	0.575621	0.261165	85.605461	109.670952	177.041229	1.918738	0.000000	4.617191	0.000000	0.000000	0.000000	0.020645	0.044891	0.015332	0.000000	0.000000	3.000000	8.000000	0.000000
2104.409201	0.008579	0.575621	0.261165	85.605461	109.670952	177.041229	1.918738	0.000000	4.617191	0.000000	0.000000	0.000000	0.020645	0.044891	0.015332	0.000000	0.000000	3.000000	8.000000	0.000000
2104.412534	0.008579	0.575621	0.261165	85.605461	109.670952	177.041229	1.918738	0.000000	4.617191	0.000000	0.000000	0.000000	0.020645	0.044891	0.015332	0.000000	0.000000	3.000000	8.000000	0.000000
2104.415867	0.008579	0.575621	0.261165	85.849472	105.036835	171.925735	1.919455	0.000000	4.616892	0.000000	0.000000	0.000000	0.020645	0.044891	0.015332	0.000000	0.000000	3.000000	8.000000	0.000000
2104.419201	0.008578	0.575734	0.261116	85.849472	105.036835	171.925735	1.919455	0.000000	4.616892	0.000000	0.000000	0.000000	-0.000176	0.033847	-0.014769	0.000000	0.000000	3.000000	8.000000	0.000000
2104.422534	0.008578	0.575734	0.261116	85.849472	105.036835	171.925735	1.919455	0.000000	4.616892	0.000000	0.000000	0.000000	-0.000176	0.033847	-0.014769	0.000000	0.000000	3.000000	8.000000	0.000000
2104.425867	0.008578	0.575734	0.261116	85.768944	99.813896	166.799591	1.919455	0.000000	4.616892	0.000000	0.000000	0.000000	-0.000176	0.033847	-0.014769	0.000000	0.000000	3.000000	8.000000	0.000000
2104.429201	0.008578	0.575734	0.261116	85.768944	99.813896	166.799591	1.919455	0.000000	4.616892	0.000000	0.000000	0.000000	-0.000176	0.033847	-0.014769	0.000000	0.000000	3.000000	8.000000	0.000000
2104.432534	0.008644	0.575972	0.260969	85.768944	99.813896	166.799591	1.919455	0.000000	4.616892	0.000000	0.000000	0.000000	0.019930	0.071353	-0.044200	0.000000	0.000000	3.000000	8.000000	0.000000
2104.435867	0.008914	0.576212	0.260711	85.560677	95.528198	162.636734	1.919754	0.000000	4.616768	0.000000	0.000000	0.000000	0.080871	0.072022	-0.077277	0.000000	0.000000	3.000000	8.000000	0.000000
2104.439201	0.008914	0.576212	0.260711	85.560677	95.528198	162.636734	1.919754	0.000000	4.616768	0.000000	0.000000	0.000000	0.080871	0.072022	-0.077277	0.000000	0.000000	3.000000	8.000000	0.000000
2104.442534	0.008914	0.576212	0.260711	85.560677	95.528198	162.636734	1.919754	0.000000	4.616768	0.000000	0.000000	0.000000	0.080871	0.072022	-0.077277	0.000000	0.000000	3.000000	8.000000	0.000000
2104.445867	0.009148	0.576459	0.260376	85.341751	92.421494	159.644852	1.927362	0.000000	4.613597	0.000000	0.000000	0.000000	0.070294	0.074099	-0.100601	0.000000	0.000000	3.000000	8.000000	0.000000
2104.449201	0.009148	0.576459	0.260376	85.341751	92.421494	159.644852	1.927362	0.000000	4.613597	0.000000	0.000000	0.000000	0.070294	0.074099	-0.100601	0.000000	0.000000	3.000000	8.000000	0.000000
2104.452534	0.009148	0.576459	0.260376	85.341751	92.421494	159.644852	1.927362	0.000000	4.613597	0.000000	0.000000	0.000000	0.070294	0.074099	-0.100601	0.000000	0.000000	3.000000	8.000000	0.000000
2104.455867	0.009148	0.576459	0.260376	85.224556	90.253334	157.538269	1.933006	0.000000	4.611235	0.000000	0.000000	0.000000	0.070294	0.074099	-0.100601	0.000000	0.000000	3.000000	8.000000	0.000000
2104.459201	0.009347	0.576674	0.259969	85.224556	90.253334	157.538269	1.933006	0.000000	4.611235	0.000000	0.000000	0.000000	0.059734	0.064433	-0.121994	0.000000	0.000000	3.000000	8.000000	0.000000
2104.462534	0.009347	0.576674	0.259969	85.224556	90.253334	157.538269	1.933006	0.000000	4.611235	0.000000	0.000000	0.000000	0.059734	0.064433	-0.121994	0.000000	0.000000	3.000000	8.000000	0.000000
2104.465867	0.009409	0.576895	0.259486	85.263229	88.578239	155.844238	1.933006	0.000000	4.611235	0.000000	0.000000	0.000000	0.018526	0.066437	-0.144999	0.000000	0.000000	3.000000	8.000000	0.000000
2104.469201	0.009409	0.576895	0.259486	85.263229	88.578239	155.844238	1.933006	0.000000	4.611235	0.000000	0.000000	0.000000	0.018526	0.066437	-0.144999	0.000000	0.000000	3.000000	8.000000	0.000000
2104.472534	0.009409	0.576895	0.259486	85.263229	88.578239	155.844238	1.933006	0.000000	4.611235	0.000000	0.000000	0.000000	0.018526	0.066437	-0.144999	0.000000	0.000000	3.000000	8.000000	0.000000
2104.475867	0.009409	0.576895	0.259486	85.365700	87.113594	154.334793	1.942575	0.000000	4.607212	0.000000	0.000000	0.000000	0.018526	0.066437	-0.144999	0.000000	0.000000	3.000000	8.000000	0.000000
2104.479201	0.009335	0.577094	0.258992	85.365700	87.113594	154.334793	1.942575	0.000000	4.607212	0.000000	0.000000	0.000000	-0.022346	0.059700	-0.148113	0.000000	0.000000	3.000000	8.000000	0.000000
2104.482534	0.009335	0.577094	0.258992	85.365700	87.113594	154.334793	1.942575	0.000000	4.607212	0.000000	0.000000	0.000000	-0.022346	0.059700	-0.148113	0.000000	0.000000	3.000000	8.000000	0.000000
2104.485867	0.009226	0.577344	0.258444	85.488640	85.412842	152.584442	1.942575	0.000000	4.607212	0.000000	0.000000	0.000000	-0.032725	0.074884	-0.164595	0.000000	0.000000	3.000000	8.000000	0.000000
2104.489201	0.009226	0.577344	0.258444	85.488640	85.412842	152.584442	1.942575	0.000000	4.607212	0.000000	0.000000	0.000000	-0.032725	0.074884	-0.164595	0.000000	0.000000	3.000000	8.000000	0.000000
2104.492534	0.009226	0.577344	0.258444	85.488640	85.412842	152.584442	1.942575	0.000000	4.607212	0.000000	0.000000	0.000000	-0.032725	0.074884	-0.164595	0.000000	0.000000	3.000000	8.000000	0.000000
2104.495867	0.009226	0.577344	0.258444	85.574242	83.288971	150.430817	1.946447	0.000000	4.605577	0.000000	0.000000	0.000000	-0.032725	0.074884	-0.164595	0.000000	0.000000	3.000000	8.000000	0.000000
2104.499201	0.009048	0.577627	0.257859	85.574242	83.288971	150.430817	1.946447	0.000000	4.605577	0.000000	0.000000	0.000000	-0.053186	0.084903	-0.175504	0.000000	0.000000	3.000000	8.000000	0.000000
2104.502534	0.009048	0.577627	0.257859	85.574242	83.288971	150.430817	1.946447	0.000000	4.605577	0.000000	0.000000	0.000000	-0.053186	0.084903	-0.175504	0.000000	0.000000	3.000000	8.000000	0.000000
2104.505867	0.008837	0.577921	0.257225	85.576942	81.221710	148.375458	1.946447	0.000000	4.605577	0.000000	0.000000	0.000000	-0.063460	0.088295	-0.190125	0.000000	0.000000	3.000000	8.000000	0.000000
2104.509201	0.008837	0.577921	0.257225	85.576942	81.221710	148.375458	1.946447	0.000000	4.605577	0.000000	0.000000	0.000000	-0.063460	0.088295	-0.190125	0.000000	0.000000	3.000000	8.000000	0.000000
2104.512534	0.008837	0.577921	0.257225	85.576942	81.221710	148.375458	1.946447	0.000000	4.605577	0.000000	0.000000	0.000000	-0.063460	0.088295	-0.190125	0.000000	0.000000	3.000000	8.000000	0.000000
2104.515867	0.008837	0.577921	0.257225	85.550499	78.776955	145.964417	1.948364	0.000000	4.604767	0.000000	0.000000	0.000000	-0.063460	0.088295	-0.190125	0.000000	0.000000	3.000000	8.000000	0.000000
2104.519201	0.008659	0.578232	0.256571	85.550499	78.776955	145.964417	1.948364	0.000000	4.604767	0.000000	0.000000	0.000000	-0.053256	0.093125	-0.196034	0.000000	0.000000	3.000000	8.000000	0.000000
2104.522534	0.008659	0.578232	0.256571	85.550499	78.776955	145.964417	1.948364	0.000000	4.604767	0.000000	0.000000	0.000000	-0.053256	0.093125	-0.196034	0.000000	0.000000	3.000000	8.000000	0.000000
2104.525867	0.008448	0.578463	0.255931	85.511269	76.058716	143.334183	1.948364	0.000000	4.604767	0.000000	0.000000	0.000000	-0.063274	0.069505	-0.192234	0.000000	0.000000	3.000000	8.000000	0.000000
2104.529201	0.008448	0.578463	0.255931	85.511269	76.058716	143.334183	1.948364	0.000000	4.604767	0.000000	0.000000	0.000000	-0.063274	0.069505	-0.192234	0.000000	0.000000	3.000000	8.000000	0.000000
2104.532534	0.008448	0.578463	0.255931	85.511269	76.058716	143.334183	1.948364	0.000000	4.604767	0.000000	0.000000	0.000000	-0.063274	0.069505	-0.192234	0.000000	0.000000	3.000000	8.000000	0.000000
2104.535867	0.008448	0.578463	0.255931	85.461281	73.238159	140.893982	1.950793	0.000000	4.603739	0.000000	0.000000	0.000000	-0.063274	0.069505	-0.192234	0.000000	0.000000	3.000000	8.000000	0.000000
2104.539201	0.008339	0.578694	0.255288	85.461281	73.238159	140.893982	1.950793	0.000000	4.603739	0.000000	0.000000	0.000000	-0.032728	0.069269	-0.192869	0.000000	0.000000	3.000000	8.000000	0.000000
2104.542534	0.008339	0.578694	0.255288	85.461281	73.238159	140.893982	1.950793	0.000000	4.603739	0.000000	0.000000	0.000000	-0.032728	0.069269	-0.192869	0.000000	0.000000	3.000000	8.000000	0.000000
2104.545867	0.008230	0.578880	0.254620	85.399895	70.534698	138.821869	1.950793	0.000000	4.603739	0.000000	0.000000	0.000000	-0.032758	0.055862	-0.200199	0.000000	0.000000	3.000000	8.000000	0.000000
2104.549201	0.008230	0.578880	0.254620	85.399895	70.534698	138.821869	1.950793	0.000000	4.603739	0.000000	0.000000	0.000000	-0.032758	0.055862	-0.200199	0.000000	0.000000	3.000000	8.000000	0.000000
2104.552534	0.008230	0.578880	0.254620	85.399895	70.534698	138.821869	1.950793	0.000000	4.603739	0.000000	0.000000	0.000000	-0.032758	0.055862	-0.200199	0.000000	0.000000	3.000000	8.000000	0.000000
2104.555867	0.008087	0.579000	0.253917	85.334358	68.077003	136.971649	1.955953	0.000000	4.601548	0.000000	0.000000	0.000000	-0.042952	0.035834	-0.210977	0.000000	0.000000	3.000000	8.000000	0.000000
2104.559201	0.008087	0.579000	0.253917	85.334358	68.077003	136.971649	1.955953	0.000000	4.601548	0.000000	0.000000	0.000000	-0.042952	0.035834	-0.210977	0.000000	0.000000	3.000000	8.000000	0.000000
2104.562534	0.008087	0.579000	0.253917	85.334358	68.077003	136.971649	1.955953	0.000000	4.601548	0.000000	0.000000	0.000000	-0.042952	0.035834	-0.210977	0.000000	0.000000	3.000000	8.000000	0.000000
2104.565867	0.007909	0.579147	0.253146	85.270096	65.969818	135.285278	1.958343	0.000000	4.600532	0.000000	0.000000	0.000000	-0.053217	0.044165	-0.231362	0.000000	0.000000	3.000000	8.000000	0.000000
2104.569201	0.007909	0.579147	0.253146	85.270096	65.969818	135.285278	1.958343	0.000000	4.600532	0.000000	0.000000	0.000000	-0.053217	0.044165	-0.231362	0.000000	0.000000	3.000000	8.000000	0.000000
2104.572534	0.007909	0.579147	0.253146	85.270096	65.969818	135.285278	1.958343	0.000000	4.600532	0.000000	0.000000	0.000000	-0.053217	0.044165	-0.231362	0.000000	0.000000	3.000000	8.000000	0.000000
2104.575867	0.007909	0.579147	0.253146	85.202614	63.987755	133.572678	1.960664	0.000000	4.599543	0.000000	0.000000	0.000000	-0.053217	0.044165	-0.231362	0.000000	0.000000	3.000000	8.000000	0.000000
2104.579201	0.007766	0.579250	0.252349	85.202614	63.987755	133.572678	1.960664	0.000000	4.599543	0.000000	0.000000	0.000000	-0.043084	0.030741	-0.238956	0.000000	0.000000	3.000000	8.000000	0.000000
2104.582534	0.007766	0.579250	0.252349	85.202614	63.987755	133.572678	1.960664	0.000000	4.599543	0.000000	0.000000	0.000000	-0.043084	0.030741	-0.238956	0.000000	0.000000	3.000000	8.000000	0.000000
2104.585867	0.007555	0.579296	0.251578	85.127457	62.050438	131.847839	1.960664	0.000000	4.599543	0.000000	0.000000	0.000000	-0.063103	0.013883	-0.231576	0.000000	0.000000	3.000000	8.000000	0.000000
2104.589201	0.007555	0.579296	0.251578	85.127457	62.050438	131.847839	1.960664	0.000000	4.599543	0.000000	0.000000	0.000000	-0.063103	0.013883	-0.231576	0.000000	0.000000	3.000000	8.000000	0.000000
2104.592534	0.007555	0.579296	0.251578	85.127457	62.050438	131.847839	1.960664	0.000000	4.599543	0.000000	0.000000	0.000000	-0.063103	0.013883	-0.231576	0.000000	0.000000	3.000000	8.000000	0.000000
2104.595867	0.007379	0.579298	0.250780	85.041054	59.987900	129.949905	1.965528	0.000000	4.597466	0.000000	0.000000	0.000000	-0.052967	0.000538	-0.239212	0.000000	0.000000	3.000000	8.000000	0.000000
2104.599201	0.007379	0.579298	0.250780	85.041054	59.987900	129.949905	1.965528	0.000000	4.597466	0.000000	0.000000	0.000000	-0.052967	0.000538	-0.239212	0.000000	0.000000	3.000000	8.000000	0.000000
2104.602534	0.007379	0.579298	0.250780	85.041054	59.987900	129.949905	1.965528	0.000000	4.597466	0.000000	0.000000	0.000000	-0.052967	0.000538	-0.239212	0.000000	0.000000	3.000000	8.000000	0.000000
2104.605867	0.007237	0.579293	0.250061	84.926613	57.671455	127.739975	1.968074	0.000000	4.596377	0.000000	0.000000	0.000000	-0.042542	-0.001482	-0.215858	0.000000	0.000000	3.000000	8.000000	0.000000
2104.609201	0.007237	0.579293	0.250061	84.926613	57.671455	127.739975	1.968074	0.000000	4.596377	0.000000	0.000000	0.000000	-0.042542	-0.001482	-0.215858	0.000000	0.000000	3.000000	8.000000	0.000000
2104.612534	0.007237	0.579293	0.250061	84.926613	57.671455	127.739975	1.968074	0.000000	4.596377	0.000000	0.000000	0.000000	-0.042542	-0.001482	-0.215858	0.000000	0.000000	3.000000	8.000000	0.000000
2104.615867	0.007237	0.579293	0.250061	84.789772	55.165710	125.431236	1.970656	0.000000	4.595271	0.000000	0.000000	0.000000	-0.042542	-0.001482	-0.215858	0.000000	0.000000	3.000000	8.000000	0.000000
2104.619201	0.007062	0.579287	0.249340	84.789772	55.165710	125.431236	1.970656	0.000000	4.595271	0.000000	0.000000	0.000000	-0.052525	-0.001609	-0.216095	0.000000	0.000000	3.000000	8.000000	0.000000
2104.622534	0.007062	0.579287	0.249340	84.789772	55.165710	125.431236	1.970656	0.000000	4.595271	0.000000	0.000000	0.000000	-0.052525	-0.001609	-0.216095	0.000000	0.000000	3.000000	8.000000	0.000000
2104.625867	0.006920	0.579216	0.248583	84.639732	52.877537	123.594872	1.970656	0.000000	4.595271	0.000000	0.000000	0.000000	-0.042480	-0.021478	-0.227296	0.000000	0.000000	3.000000	8.000000	0.000000
2104.629201	0.006920	0.579216	0.248583	84.639732	52.877537	123.594872	1.970656	0.000000	4.595271	0.000000	0.000000	0.000000	-0.042480	-0.021478	-0.227296	0.000000	0.000000	3.000000	8.000000	0.000000
2104.632534	0.006920	0.579216	0.248583	84.639732	52.877537	123.594872	1.970656	0.000000	4.595271	0.000000	0.000000	0.000000	-0.042480	-0.021478	-0.227296	0.000000	0.000000	3.000000	8.000000	0.000000
2104.635867	0.006779	0.579122	0.247812	84.484734	51.080967	122.322815	1.975605	0.000000	4.593145	0.000000	0.000000	0.000000	-0.042431	-0.028164	-0.231282	0.000000	0.000000	3.000000	8.000000	0.000000
2104.639201	0.006779	0.579122	0.247812	84.484734	51.080967	122.322815	1.975605	0.000000	4.593145	0.000000	0.000000	0.000000	-0.042431	-0.028164	-0.231282	0.000000	0.000000	3.000000	8.000000	0.000000
2104.642534	0.006779	0.579122	0.247812	84.484734	51.080967	122.322815	1.975605	0.000000	4.593145	0.000000	0.000000	0.000000	-0.042431	-0.028164	-0.231282	0.000000	0.000000	3.000000	8.000000	0.000000
2104.645867	0.006537	0.579000	0.246998	84.340263	49.734367	121.340538	1.978578	0.000000	4.591866	0.000000	0.000000	0.000000	-0.072553	-0.036402	-0.244216	0.000000	0.000000	3.000000	8.000000	0.000000
2104.649201	0.006537	0.579000	0.246998	84.340263	49.734367	121.340538	1.978578	0.000000	4.591866	0.000000	0.000000	0.000000	-0.072553	-0.036402	-0.244216	0.000000	0.000000	3.000000	8.000000	0.000000
2104.652534	0.006537	0.579000	0.246998	84.340263	49.734367	121.340538	1.978578	0.000000	4.591866	0.000000	0.000000	0.000000	-0.072553	-0.036402	-0.244216	0.000000	0.000000	3.000000	8.000000	0.000000
2104.655867	0.006537	0.579000	0.246998	84.222267	48.797684	120.753822	1.980285	0.000000	4.591130	0.000000	0.000000	0.000000	-0.072553	-0.036402	-0.244216	0.000000	0.000000	3.000000	8.000000	0.000000
2104.659201	0.006296	0.578873	0.246151	84.222267	48.797684	120.753822	1.980285	0.000000	4.591130	0.000000	0.000000	0.000000	-0.072477	-0.038082	-0.253909	0.000000	0.000000	3.000000	8.000000	0.000000
2104.662534	0.006296	0.578873	0.246151	84.222267	48.797684	120.753822	1.980285	0.000000	4.591130	0.000000	0.000000	0.000000	-0.072477	-0.038082	-0.253909	0.000000	0.000000	3.000000	8.000000	0.000000
2104.665867	0.006021	0.578686	0.245298	84.114304	48.437820	121.033302	1.980285	0.000000	4.591130	0.000000	0.000000	0.000000	-0.082331	-0.056244	-0.255961	0.000000	0.000000	3.000000	8.000000	0.000000
2104.669201	0.006021	0.578686	0.245298	84.114304	48.437820	121.033302	1.980285	0.000000	4.591130	0.000000	0.000000	0.000000	-0.082331	-0.056244	-0.255961	0.000000	0.000000	3.000000	8.000000	0.000000
2104.672534	0.006021	0.578686	0.245298	84.114304	48.437820	121.033302	1.980285	0.000000	4.591130	0.000000	0.000000	0.000000	-0.082331	-0.056244	-0.255961	0.000000	0.000000	3.000000	8.000000	0.000000
2104.675867	0.006021	0.578686	0.245298	84.036095	48.545139	121.847397	1.983709	0.000000	4.589652	0.000000	0.000000	0.000000	-0.082331	-0.056244	-0.255961	0.000000	0.000000	3.000000	8.000000	0.000000
2104.679201	0.005747	0.578383	0.244463	84.036095	48.545139	121.847397	1.983709	0.000000	4.589652	0.000000	0.000000	0.000000	-0.082091	-0.090828	-0.250531	0.000000	0.000000	3.000000	8.000000	0.000000
2104.682534	0.005747	0.578383	0.244463	84.036095	48.545139	121.847397	1.983709	0.000000	4.589652	0.000000	0.000000	0.000000	-0.082091	-0.090828	-0.250531	0.000000	0.000000	3.000000	8.000000	0.000000
2104.685867	0.005574	0.578021	0.243620	83.992470	48.824501	122.615410	1.983709	0.000000	4.589652	0.000000	0.000000	0.000000	-0.051977	-0.108828	-0.252987	0.000000	0.000000	3.000000	8.000000	0.000000
2104.689201	0.005574	0.578021	0.243620	83.992470	48.824501	122.615410	1.983709	0.000000	4.589652	0.000000	0.000000	0.000000	-0.051977	-0.108828	-0.252987	0.000000	0.000000	3.000000	8.000000	0.000000
2104.692534	0.005574	0.578021	0.243620	83.992470	48.824501	122.615410	1.983709	0.000000	4.589652	0.000000	0.000000	0.000000	-0.051977	-0.108828	-0.252987	0.000000	0.000000	3.000000	8.000000	0.000000
2104.695867	0.005574	0.578021	0.243620	83.955063	49.247341	123.198135	1.988127	0.000000	4.587739	0.000000	0.000000	0.000000	-0.051977	-0.108828	-0.252987	0.000000	0.000000	3.000000	8.000000	0.000000
2104.699201	0.005269	0.577663	0.242807	83.955063	49.247341	123.198135	1.988127	0.000000	4.587739	0.000000	0.000000	0.000000	-0.091664	-0.107155	-0.243953	0.000000	0.000000	3.000000	8.000000	0.000000
2104.702534	0.005269	0.577663	0.242807	83.955063	49.247341	123.198135	1.988127	0.000000	4.587739	0.000000	0.000000	0.000000	-0.091664	-0.107155	-0.243953	0.000000	0.000000	3.000000	8.000000	0.000000
2104.705867	0.004997	0.577246	0.241986	83.902687	49.579159	123.603844	1.988127	0.000000	4.587739	0.000000	0.000000	0.000000	-0.081514	-0.125071	-0.246292	0.000000	0.000000	3.000000	8.000000	0.000000
2104.709201	0.004997	0.577246	0.241986	83.902687	49.579159	123.603844	1.988127	0.000000	4.587739	0.000000	0.000000	0.000000	-0.081514	-0.125071	-0.246292	0.000000	0.000000	3.000000	8.000000	0.000000
2104.712534	0.004997	0.577246	0.241986	83.902687	49.579159	123.603844	1.988127	0.000000	4.587739	0.000000	0.000000	0.000000	-0.081514	-0.125071	-0.246292	0.000000	0.000000	3.000000	8.000000	0.000000
2104.715867	0.004997	0.577246	0.241986	83.811569	49.492218	123.596519	1.990216	0.000000	4.586833	0.000000	0.000000	0.000000	-0.081514	-0.125071	-0.246292	0.000000	0.000000	3.000000	8.000000	0.000000
2104.719201	0.004726	0.576808	0.241150	83.811569	49.492218	123.596519	1.990216	0.000000	4.586833	0.000000	0.000000	0.000000	-0.081355	-0.131478	-0.250564	0.000000	0.000000	3.000000	8.000000	0.000000
2104.722534	0.004726	0.576808	0.241150	83.811569	49.492218	123.596519	1.990216	0.000000	4.586833	0.000000	0.000000	0.000000	-0.081355	-0.131478	-0.250564	0.000000	0.000000	3.000000	8.000000	0.000000
2104.725867	0.004323	0.576316	0.240339	83.672897	48.671322	122.871391	1.990216	0.000000	4.586833	0.000000	0.000000	0.000000	-0.120854	-0.147708	-0.243321	0.000000	0.000000	3.000000	8.000000	0.000000
2104.729201	0.004323	0.576316	0.240339	83.672897	48.671322	122.871391	1.990216	0.000000	4.586833	0.000000	0.000000	0.000000	-0.120854	-0.147708	-0.243321	0.000000	0.000000	3.000000	8.000000	0.000000
2104.732534	0.004323	0.576316	0.240339	83.672897	48.671322	122.871391	1.990216	0.000000	4.586833	0.000000	0.000000	0.000000	-0.120854	-0.147708	-0.243321	0.000000	0.000000	3.000000	8.000000	0.000000
2104.735867	0.003855	0.575867	0.239551	83.498566	47.188869	121.487099	1.990863	0.000000	4.586553	0.000000	0.000000	0.000000	-0.140383	-0.134535	-0.236435	0.000000	0.000000	3.000000	8.000000	0.000000
2104.739201	0.003855	0.575867	0.239551	83.498566	47.188869	121.487099	1.990863	0.000000	4.586553	0.000000	0.000000	0.000000	-0.140383	-0.134535	-0.236435	0.000000	0.000000	3.000000	8.000000	0.000000
2104.742534	0.003855	0.575867	0.239551	83.498566	47.188869	121.487099	1.990863	0.000000	4.586553	0.000000	0.000000	0.000000	-0.140383	-0.134535	-0.236435	0.000000	0.000000	3.000000	8.000000	0.000000
2104.745867	0.003855	0.575867	0.239551	83.285133	45.323200	119.723381	1.988835	0.000000	4.587432	0.000000	0.000000	0.000000	-0.140383	-0.134535	-0.236435	0.000000	0.000000	3.000000	8.000000	0.000000
2104.749201	0.003388	0.575506	0.238811	83.285133	45.323200	119.723381	1.988835	0.000000	4.587432	0.000000	0.000000	0.000000	-0.139998	-0.108394	-0.222155	0.000000	0.000000	3.000000	8.000000	0.000000
2104.752534	0.003388	0.575506	0.238811	83.285133	45.323200	119.723381	1.988835	0.000000	4.587432	0.000000	0.000000	0.000000	-0.139998	-0.108394	-0.222155	0.000000	0.000000	3.000000	8.000000	0.000000
2104.755867	0.002923	0.575167	0.238081	83.046188	43.429955	118.117386	1.988835	0.000000	4.587432	0.000000	0.000000	0.000000	-0.139688	-0.101803	-0.218954	0.000000	0.000000	3.000000	8.000000	0.000000
2104.759201	0.002923	0.575167	0.238081	83.046188	43.429955	118.117386	1.988835	0.000000	4.587432	0.000000	0.000000	0.000000	-0.139688	-0.101803	-0.218954	0.000000	0.000000	3.000000	8.000000	0.000000
2104.762534	0.002923	0.575167	0.238081	83.046188	43.429955	118.117386	1.988835	0.000000	4.587432	0.000000	0.000000	0.000000	-0.139688	-0.101803	-0.218954	0.000000	0.000000	3.000000	8.000000	0.000000
2104.765867	0.002923	0.575167	0.238081	82.800987	41.706028	117.147911	1.984050	0.000000	4.589504	0.000000	0.000000	0.000000	-0.139688	-0.101803	-0.218954	0.000000	0.000000	3.000000	8.000000	0.000000
2104.769201	0.002392	0.574919	0.237431	82.800987	41.706028	117.147911	1.984050	0.000000	4.589504	0.000000	0.000000	0.000000	-0.159096	-0.074181	-0.194995	0.000000	0.000000	3.000000	8.000000	0.000000
2104.772534	0.002392	0.574919	0.237431	82.800987	41.706028	117.147911	1.984050	0.000000	4.589504	0.000000	0.000000	0.000000	-0.159096	-0.074181	-0.194995	0.000000	0.000000	3.000000	8.000000	0.000000
2104.775867	0.001830	0.574683	0.236842	82.578682	40.217590	116.308632	1.984050	0.000000	4.589504	0.000000	0.000000	0.000000	-0.168633	-0.070962	-0.176525	0.000000	0.000000	3.000000	8.000000	0.000000
2104.779201	0.001830	0.574683	0.236842	82.578682	40.217590	116.308632	1.984050	0.000000	4.589504	0.000000	0.000000	0.000000	-0.168633	-0.070962	-0.176525	0.000000	0.000000	3.000000	8.000000	0.000000
2104.782534	0.001830	0.574683	0.236842	82.578682	40.217590	116.308632	1.984050	0.000000	4.589504	0.000000	0.000000	0.000000	-0.168633	-0.070962	-0.176525	0.000000	0.000000	3.000000	8.000000	0.000000
2104.785867	0.001830	0.574683	0.236842	82.396408	38.977684	115.693573	1.974943	0.000000	4.593430	0.000000	0.000000	0.000000	-0.168633	-0.070962	-0.176525	0.000000	0.000000	3.000000	8.000000	0.000000
2104.789201	0.001236	0.574430	0.236272	82.396408	38.977684	115.693573	1.974943	0.000000	4.593430	0.000000	0.000000	0.000000	-0.178214	-0.075814	-0.171227	0.000000	0.000000	3.000000	8.000000	0.000000
2104.792534	0.001236	0.574430	0.236272	82.396408	38.977684	115.693573	1.974943	0.000000	4.593430	0.000000	0.000000	0.000000	-0.178214	-0.075814	-0.171227	0.000000	0.000000	3.000000	8.000000	0.000000
2104.795867	0.000610	0.574150	0.235769	82.255165	37.963825	115.145981	1.974943	0.000000	4.593430	0.000000	0.000000	0.000000	-0.187770	-0.083951	-0.150782	0.000000	0.000000	3.000000	8.000000	0.000000
2104.799201	0.000610	0.574150	0.235769	82.255165	37.963825	115.145981	1.974943	0.000000	4.593430	0.000000	0.000000	0.000000	-0.187770	-0.083951	-0.150782	0.000000	0.000000	3.000000	8.000000	0.000000
2104.802534	0.000610	0.574150	0.235769	82.255165	37.963825	115.145981	1.974943	0.000000	4.593430	0.000000	0.000000	0.000000	-0.187770	-0.083951	-0.150782	0.000000	0.000000	3.000000	8.000000	0.000000
2104.805867	0.000610	0.574150	0.235769	82.151901	37.212025	114.476646	1.962450	0.000000	4.598782	0.000000	0.000000	0.000000	-0.187770	-0.083951	-0.150782	0.000000	0.000000	3.000000	8.000000	0.000000
2104.809201	-0.000048	0.573855	0.235284	82.151901	37.212025	114.476646	1.962450	0.000000	4.598782	0.000000	0.000000	0.000000	-0.197359	-0.088749	-0.145479	0.000000	0.000000	3.000000	8.000000	0.000000
2104.812534	-0.000048	0.573855	0.235284	82.151901	37.212025	114.476646	1.962450	0.000000	4.598782	0.000000	0.000000	0.000000	-0.197359	-0.088749	-0.145479	0.000000	0.000000	3.000000	8.000000	0.000000
2104.815867	-0.000704	0.573554	0.234766	82.082077	36.685219	114.014641	1.962450	0.000000	4.598782	0.000000	0.000000	0.000000	-0.197073	-0.090293	-0.155347	0.000000	0.000000	3.000000	8.000000	0.000000
2104.819201	-0.000704	0.573554	0.234766	82.082077	36.685219	114.014641	1.962450	0.000000	4.598782	0.000000	0.000000	0.000000	-0.197073	-0.090293	-0.155347	0.000000	0.000000	3.000000	8.000000	0.000000
2104.822534	-0.000704	0.573554	0.234766	82.082077	36.685219	114.014641	1.962450	0.000000	4.598782	0.000000	0.000000	0.000000	-0.197073	-0.090293	-0.155347	0.000000	0.000000	3.000000	8.000000	0.000000
2104.825867	-0.000704	0.573554	0.234766	82.059723	36.428028	113.821808	1.947723	0.000000	4.605038	0.000000	0.000000	0.000000	-0.197073	-0.090293	-0.155347	0.000000	0.000000	3.000000	8.000000	0.000000
2104.829201	-0.001426	0.573242	0.234184	82.059723	36.428028	113.821808	1.947723	0.000000	4.605038	0.000000	0.000000	0.000000	-0.216432	-0.093412	-0.174767	0.000000	0.000000	3.000000	8.000000	0.000000
2104.832534	-0.001426	0.573242	0.234184	82.059723	36.428028	113.821808	1.947723	0.000000	4.605038	0.000000	0.000000	0.000000	-0.216432	-0.093412	-0.174767	0.000000	0.000000	3.000000	8.000000	0.000000
2104.835867	-0.002211	0.572921	0.233422	82.077942	36.401909	113.869087	1.947723	0.000000	4.605038	0.000000	0.000000	0.000000	-0.235571	-0.096442	-0.228551	0.000000	0.000000	3.000000	8.000000	0.000000
2104.839201	-0.002211	0.572921	0.233422	82.077942	36.401909	113.869087	1.947723	0.000000	4.605038	0.000000	0.000000	0.000000	-0.235571	-0.096442	-0.228551	0.000000	0.000000	3.000000	8.000000	0.000000
2104.842534	-0.002211	0.572921	0.233422	82.077942	36.401909	113.869087	1.947723	0.000000	4.605038	0.000000	0.000000	0.000000	-0.235571	-0.096442	-0.228551	0.000000	0.000000	3.000000	8.000000	0.000000
2104.845867	-0.003125	0.572632	0.232505	82.138855	36.622795	114.167732	1.931991	0.000000	4.611660	0.000000	0.000000	0.000000	-0.274139	-0.086598	-0.275098	0.000000	0.000000	3.000000	8.000000	0.000000
2104.849201	-0.003125	0.572632	0.232505	82.138855	36.622795	114.167732	1.931991	0.000000	4.611660	0.000000	0.000000	0.000000	-0.274139	-0.086598	-0.275098	0.000000	0.000000	3.000000	8.000000	0.000000
2104.852534	-0.003125	0.572632	0.232505	82.138855	36.622795	114.167732	1.931991	0.000000	4.611660	0.000000	0.000000	0.000000	-0.274139	-0.086598	-0.275098	0.000000	0.000000	3.000000	8.000000	0.000000
2104.855867	-0.004133	0.572414	0.231425	82.231026	36.978310	114.606903	1.923044	0.000000	4.615398	0.000000	0.000000	0.000000	-0.302546	-0.065532	-0.323865	0.000000	0.000000	3.000000	8.000000	0.000000
2104.859201	-0.004133	0.572414	0.231425	82.231026	36.978310	114.606903	1.923044	0.000000	4.615398	0.000000	0.000000	0.000000	-0.302546	-0.065532	-0.323865	0.000000	0.000000	3.000000	8.000000	0.000000
2104.862534	-0.004133	0.572414	0.231425	82.231026	36.978310	114.606903	1.923044	0.000000	4.615398	0.000000	0.000000	0.000000	-0.302546	-0.065532	-0.323865	0.000000	0.000000	3.000000	8.000000	0.000000
2104.865867	-0.005203	0.572195	0.230227	82.337532	37.318741	115.029060	1.913538	0.000000	4.619348	0.000000	0.000000	0.000000	-0.320911	-0.065585	-0.359598	0.000000	0.000000	3.000000	8.000000	0.000000
2104.869201	-0.005203	0.572195	0.230227	82.337532	37.318741	115.029060	1.913538	0.000000	4.619348	0.000000	0.000000	0.000000	-0.320911	-0.065585	-0.359598	0.000000	0.000000	3.000000	8.000000	0.000000
2104.872534	-0.005203	0.572195	0.230227	82.337532	37.318741	115.029060	1.913538	0.000000	4.619348	0.000000	0.000000	0.000000	-0.320911	-0.065585	-0.359598	0.000000	0.000000	3.000000	8.000000	0.000000
2104.875867	-0.006301	0.572008	0.228985	82.450905	37.607773	115.392029	1.903709	0.000000	4.623407	0.000000	0.000000	0.000000	-0.329447	-0.056081	-0.372522	0.000000	0.000000	3.000000	8.000000	0.000000
2104.879201	-0.006301	0.572008	0.228985	82.450905	37.607773	115.392029	1.903709	0.000000	4.623407	0.000000	0.000000	0.000000	-0.329447	-0.056081	-0.372522	0.000000	0.000000	3.000000	8.000000	0.000000
2104.882534	-0.006301	0.572008	0.228985	82.450905	37.607773	115.392029	1.903709	0.000000	4.623407	0.000000	0.000000	0.000000	-0.329447	-0.056081	-0.372522	0.000000	0.000000	3.000000	8.000000	0.000000
2104.885867	-0.007396	0.571863	0.227764	82.570061	37.812962	115.667328	1.893564	0.000000	4.627572	0.000000	0.000000	0.000000	-0.328322	-0.043401	-0.366224	0.000000	0.000000	3.000000	8.000000	0.000000
2104.889201	-0.007396	0.571863	0.227764	82.570061	37.812962	115.667328	1.893564	0.000000	4.627572	0.000000	0.000000	0.000000	-0.328322	-0.043401	-0.366224	0.000000	0.000000	3.000000	8.000000	0.000000
2104.892534	-0.007396	0.571863	0.227764	82.570061	37.812962	115.667328	1.893564	0.000000	4.627572	0.000000	0.000000	0.000000	-0.328322	-0.043401	-0.366224	0.000000	0.000000	3.000000	8.000000	0.000000
2104.895867	-0.008519	0.571788	0.226609	82.693893	37.719738	115.620422	1.883196	0.000000	4.631800	0.000000	0.000000	0.000000	-0.337136	-0.022763	-0.346444	0.000000	0.000000	3.000000	8.000000	0.000000
2104.899201	-0.008519	0.571788	0.226609	82.693893	37.719738	115.620422	1.883196	0.000000	4.631800	0.000000	0.000000	0.000000	-0.337136	-0.022763	-0.346444	0.000000	0.000000	3.000000	8.000000	0.000000
2104.902534	-0.008519	0.571788	0.226609	82.693893	37.719738	115.620422	1.883196	0.000000	4.631800	0.000000	0.000000	0.000000	-0.337136	-0.022763	-0.346444	0.000000	0.000000	3.000000	8.000000	0.000000
2104.905867	-0.009673	0.571796	0.225502	82.811737	37.117336	115.034172	1.871703	0.000000	4.636456	0.000000	0.000000	0.000000	-0.345923	0.002619	-0.332319	0.000000	0.000000	3.000000	8.000000	0.000000
2104.909201	-0.009673	0.571796	0.225502	82.811737	37.117336	115.034172	1.871703	0.000000	4.636456	0.000000	0.000000	0.000000	-0.345923	0.002619	-0.332319	0.000000	0.000000	3.000000	8.000000	0.000000
2104.912534	-0.009673	0.571796	0.225502	82.811737	37.117336	115.034172	1.871703	0.000000	4.636456	0.000000	0.000000	0.000000	-0.345923	0.002619	-0.332319	0.000000	0.000000	3.000000	8.000000	0.000000
2104.915867	-0.010886	0.571878	0.224376	82.909225	36.063278	113.988548	1.859203	0.000000	4.641483	0.000000	0.000000	0.000000	-0.364137	0.024672	-0.337617	0.000000	0.000000	3.000000	8.000000	0.000000
2104.919201	-0.010886	0.571878	0.224376	82.909225	36.063278	113.988548	1.859203	0.000000	4.641483	0.000000	0.000000	0.000000	-0.364137	0.024672	-0.337617	0.000000	0.000000	3.000000	8.000000	0.000000
2104.922534	-0.010886	0.571878	0.224376	82.909225	36.063278	113.988548	1.859203	0.000000	4.641483	0.000000	0.000000	0.000000	-0.364137	0.024672	-0.337617	0.000000	0.000000	3.000000	8.000000	0.000000
2104.925867	-0.012225	0.572034	0.223232	83.000305	34.880119	112.810844	1.845578	0.000000	4.646917	0.000000	0.000000	0.000000	-0.401610	0.046615	-0.343371	0.000000	0.000000	3.000000	8.000000	0.000000
2104.929201	-0.012225	0.572034	0.223232	83.000305	34.880119	112.810844	1.845578	0.000000	4.646917	0.000000	0.000000	0.000000	-0.401610	0.046615	-0.343371	0.000000	0.000000	3.000000	8.000000	0.000000
2104.932534	-0.012225	0.572034	0.223232	83.000305	34.880119	112.810844	1.845578	0.000000	4.646917	0.000000	0.000000	0.000000	-0.401610	0.046615	-0.343371	0.000000	0.000000	3.000000	8.000000	0.000000
2104.935867	-0.013590	0.572272	0.222017	83.069923	34.068497	112.046898	1.829649	0.000000	4.653212	0.000000	0.000000	0.000000	-0.409528	0.071555	-0.364292	0.000000	0.000000	3.000000	8.000000	0.000000
2104.939201	-0.013590	0.572272	0.222017	83.069923	34.068497	112.046898	1.829649	0.000000	4.653212	0.000000	0.000000	0.000000	-0.409528	0.071555	-0.364292	0.000000	0.000000	3.000000	8.000000	0.000000
2104.942534	-0.013590	0.572272	0.222017	83.069923	34.068497	112.046898	1.829649	0.000000	4.653212	0.000000	0.000000	0.000000	-0.409528	0.071555	-0.364292	0.000000	0.000000	3.000000	8.000000	0.000000
2104.945867	-0.014982	0.572641	0.220791	83.095901	33.885635	111.977242	1.813504	0.000000	4.659528	0.000000	0.000000	0.000000	-0.417656	0.110718	-0.367812	0.000000	0.000000	3.000000	8.000000	0.000000
2104.949201	-0.014982	0.572641	0.220791	83.095901	33.885635	111.977242	1.813504	0.000000	4.659528	0.000000	0.000000	0.000000	-0.417656	0.110718	-0.367812	0.000000	0.000000	3.000000	8.000000	0.000000
2104.952534	-0.014982	0.572641	0.220791	83.095901	33.885635	111.977242	1.813504	0.000000	4.659528	0.000000	0.000000	0.000000	-0.417656	0.110718	-0.367812	0.000000	0.000000	3.000000	8.000000	0.000000
2104.955867	-0.016400	0.573114	0.219508	83.121170	33.898197	112.114922	1.796698	0.000000	4.666034	0.000000	0.000000	0.000000	-0.425383	0.141665	-0.385090	0.000000	0.000000	3.000000	8.000000	0.000000
2104.959201	-0.016400	0.573114	0.219508	83.121170	33.898197	112.114922	1.796698	0.000000	4.666034	0.000000	0.000000	0.000000	-0.425383	0.141665	-0.385090	0.000000	0.000000	3.000000	8.000000	0.000000
2104.962534	-0.016400	0.573114	0.219508	83.121170	33.898197	112.114922	1.796698	0.000000	4.666034	0.000000	0.000000	0.000000	-0.425383	0.141665	-0.385090	0.000000	0.000000	3.000000	8.000000	0.000000
2104.965867	-0.017813	0.573663	0.218238	83.149628	33.941299	112.279556	1.779563	0.000000	4.672596	0.000000	0.000000	0.000000	-0.423894	0.164657	-0.380847	0.000000	0.000000	3.000000	8.000000	0.000000
2104.969201	-0.017813	0.573663	0.218238	83.149628	33.941299	112.279556	1.779563	0.000000	4.672596	0.000000	0.000000	0.000000	-0.423894	0.164657	-0.380847	0.000000	0.000000	3.000000	8.000000	0.000000
2104.972534	-0.017813	0.573663	0.218238	83.149628	33.941299	112.279556	1.779563	0.000000	4.672596	0.000000	0.000000	0.000000	-0.423894	0.164657	-0.380847	0.000000	0.000000	3.000000	8.000000	0.000000
2104.975867	-0.019222	0.574309	0.216996	83.178841	33.970886	112.434120	1.762146	0.000000	4.679192	0.000000	0.000000	0.000000	-0.422548	0.193969	-0.372661	0.000000	0.000000	3.000000	8.000000	0.000000
2104.979201	-0.019222	0.574309	0.216996	83.178841	33.970886	112.434120	1.762146	0.000000	4.679192	0.000000	0.000000	0.000000	-0.422548	0.193969	-0.372661	0.000000	0.000000	3.000000	8.000000	0.000000
2104.982534	-0.019222	0.574309	0.216996	83.178841	33.970886	112.434120	1.762146	0.000000	4.679192	0.000000	0.000000	0.000000	-0.422548	0.193969	-0.372661	0.000000	0.000000	3.000000	8.000000	0.000000
2104.985867	-0.020561	0.575068	0.215764	83.195251	33.936062	112.504898	1.744344	0.000000	4.685858	0.000000	0.000000	0.000000	-0.401911	0.227811	-0.369744	0.000000	0.000000	3.000000	8.000000	0.000000
2104.989201	-0.020561	0.575068	0.215764	83.195251	33.936062	112.504898	1.744344	0.000000	4.685858	0.000000	0.000000	0.000000	-0.401911	0.227811	-0.369744	0.000000	0.000000	3.000000	8.000000	0.000000
2104.992534	-0.020561	0.575068	0.215764	83.195251	33.936062	112.504898	1.744344	0.000000	4.685858	0.000000	0.000000	0.000000	-0.401911	0.227811	-0.369744	0.000000	0.000000	3.000000	8.000000	0.000000
2104.995867	-0.021739	0.575915	0.214616	83.198883	33.833023	112.506714	1.727507	0.000000	4.692091	0.000000	0.000000	0.000000	-0.353396	0.254025	-0.344272	0.000000	0.000000	3.000000	8.000000	0.000000
2104.999201	-0.021739	0.575915	0.214616	83.198883	33.833023	112.506714	1.727507	0.000000	4.692091	0.000000	0.000000	0.000000	-0.353396	0.254025	-0.344272	0.000000	0.000000	3.000000	8.000000	0.000000
2105.002534	-0.021739	0.575915	0.214616	83.198883	33.833023	112.506714	1.727507	0.000000	4.692091	0.000000	0.000000	0.000000	-0.353396	0.254025	-0.344272	0.000000	0.000000	3.000000	8.000000	0.000000
2105.005867	-0.022819	0.576844	0.213519	83.197235	33.667896	112.435349	1.712937	0.000000	4.697430	0.000000	0.000000	0.000000	-0.324030	0.278523	-0.328968	0.000000	0.000000	3.000000	8.000000	0.000000
2105.009201	-0.022819	0.576844	0.213519	83.197235	33.667896	112.435349	1.712937	0.000000	4.697430	0.000000	0.000000	0.000000	-0.324030	0.278523	-0.328968	0.000000	0.000000	3.000000	8.000000	0.000000
2105.012534	-0.022819	0.576844	0.213519	83.197235	33.667896	112.435349	1.712937	0.000000	4.697430	0.000000	0.000000	0.000000	-0.324030	0.278523	-0.328968	0.000000	0.000000	3.000000	8.000000	0.000000
2105.015867	-0.023834	0.577832	0.212460	83.197670	33.278427	112.111176	1.699708	0.000000	4.702233	0.000000	0.000000	0.000000	-0.304274	0.296652	-0.317807	0.000000	0.000000	3.000000	8.000000	0.000000
2105.019201	-0.023834	0.577832	0.212460	83.197670	33.278427	112.111176	1.699708	0.000000	4.702233	0.000000	0.000000	0.000000	-0.304274	0.296652	-0.317807	0.000000	0.000000	3.000000	8.000000	0.000000
2105.022534	-0.023834	0.577832	0.212460	83.197670	33.278427	112.111176	1.699708	0.000000	4.702233	0.000000	0.000000	0.000000	-0.304274	0.296652	-0.317807	0.000000	0.000000	3.000000	8.000000	0.000000
2105.025867	-0.024781	0.578854	0.211392	83.231720	32.517086	111.375801	1.687333	0.000000	4.706687	0.000000	0.000000	0.000000	-0.284149	0.306591	-0.320349	0.000000	0.000000	3.000000	8.000000	0.000000
2105.029201	-0.024781	0.578854	0.211392	83.231720	32.517086	111.375801	1.687333	0.000000	4.706687	0.000000	0.000000	0.000000	-0.284149	0.306591	-0.320349	0.000000	0.000000	3.000000	8.000000	0.000000
2105.032534	-0.024781	0.578854	0.211392	83.231720	32.517086	111.375801	1.687333	0.000000	4.706687	0.000000	0.000000	0.000000	-0.284149	0.306591	-0.320349	0.000000	0.000000	3.000000	8.000000	0.000000
2105.035867	-0.025818	0.579882	0.210264	83.315872	31.240742	110.073303	1.676184	0.000000	4.710670	0.000000	0.000000	0.000000	-0.311097	0.308328	-0.338479	0.000000	0.000000	3.000000	8.000000	0.000000
2105.039201	-0.025818	0.579882	0.210264	83.315872	31.240742	110.073303	1.676184	0.000000	4.710670	0.000000	0.000000	0.000000	-0.311097	0.308328	-0.338479	0.000000	0.000000	3.000000	8.000000	0.000000
2105.042534	-0.025818	0.579882	0.210264	83.315872	31.240742	110.073303	1.676184	0.000000	4.710670	0.000000	0.000000	0.000000	-0.311097	0.308328	-0.338479	0.000000	0.000000	3.000000	8.000000	0.000000
2105.045867	-0.026908	0.580897	0.208977	83.443810	29.457273	108.224945	1.663528	0.000000	4.715154	0.000000	0.000000	0.000000	-0.327130	0.304394	-0.386061	0.000000	0.000000	3.000000	8.000000	0.000000
2105.049201	-0.026908	0.580897	0.208977	83.443810	29.457273	108.224945	1.663528	0.000000	4.715154	0.000000	0.000000	0.000000	-0.327130	0.304394	-0.386061	0.000000	0.000000	3.000000	8.000000	0.000000
2105.052534	-0.026908	0.580897	0.208977	83.443810	29.457273	108.224945	1.663528	0.000000	4.715154	0.000000	0.000000	0.000000	-0.327130	0.304394	-0.386061	0.000000	0.000000	3.000000	8.000000	0.000000
2105.055867	-0.028176	0.581913	0.207505	83.617393	27.491707	106.178818	1.650740	0.000000	4.719646	0.000000	0.000000	0.000000	-0.380418	0.304705	-0.441520	0.000000	0.000000	3.000000	8.000000	0.000000
2105.059201	-0.028176	0.581913	0.207505	83.617393	27.491707	106.178818	1.650740	0.000000	4.719646	0.000000	0.000000	0.000000	-0.380418	0.304705	-0.441520	0.000000	0.000000	3.000000	8.000000	0.000000
2105.062534	-0.028176	0.581913	0.207505	83.617393	27.491707	106.178818	1.650740	0.000000	4.719646	0.000000	0.000000	0.000000	-0.380418	0.304705	-0.441520	0.000000	0.000000	3.000000	8.000000	0.000000
2105.065867	-0.029524	0.582979	0.205824	83.870872	26.181677	104.813820	1.635448	0.000000	4.724967	0.000000	0.000000	0.000000	-0.404313	0.319983	-0.504379	0.000000	0.000000	3.000000	8.000000	0.000000
2105.069201	-0.029524	0.582979	0.205824	83.870872	26.181677	104.813820	1.635448	0.000000	4.724967	0.000000	0.000000	0.000000	-0.404313	0.319983	-0.504379	0.000000	0.000000	3.000000	8.000000	0.000000
2105.072534	-0.029524	0.582979	0.205824	83.870872	26.181677	104.813820	1.635448	0.000000	4.724967	0.000000	0.000000	0.000000	-0.404313	0.319983	-0.504379	0.000000	0.000000	3.000000	8.000000	0.000000
2105.075867	-0.030885	0.584052	0.203908	84.150917	25.753704	104.387512	1.619722	0.000000	4.730381	0.000000	0.000000	0.000000	-0.408383	0.321839	-0.574835	0.000000	0.000000	3.000000	8.000000	0.000000
2105.079201	-0.030885	0.584052	0.203908	84.150917	25.753704	104.387512	1.619722	0.000000	4.730381	0.000000	0.000000	0.000000	-0.408383	0.321839	-0.574835	0.000000	0.000000	3.000000	8.000000	0.000000
2105.082534	-0.030885	0.584052	0.203908	84.150917	25.753704	104.387512	1.619722	0.000000	4.730381	0.000000	0.000000	0.000000	-0.408383	0.321839	-0.574835	0.000000	0.000000	3.000000	8.000000	0.000000
2105.085867	-0.032264	0.585134	0.201875	84.360588	26.137905	104.845161	1.605056	0.000000	4.735377	0.000000	0.000000	0.000000	-0.413646	0.324473	-0.609949	0.000000	0.000000	3.000000	8.000000	0.000000
2105.089201	-0.032264	0.585134	0.201875	84.360588	26.137905	104.845161	1.605056	0.000000	4.735377	0.000000	0.000000	0.000000	-0.413646	0.324473	-0.609949	0.000000	0.000000	3.000000	8.000000	0.000000
2105.092534	-0.032264	0.585134	0.201875	84.360588	26.137905	104.845161	1.605056	0.000000	4.735377	0.000000	0.000000	0.000000	-0.413646	0.324473	-0.609949	0.000000	0.000000	3.000000	8.000000	0.000000
2105.095867	-0.033660	0.586187	0.199731	84.499825	26.859203	105.679123	1.590523	0.000000	4.740278	0.000000	0.000000	0.000000	-0.418689	0.315928	-0.643265	0.000000	0.000000	3.000000	8.000000	0.000000
2105.099201	-0.033660	0.586187	0.199731	84.499825	26.859203	105.679123	1.590523	0.000000	4.740278	0.000000	0.000000	0.000000	-0.418689	0.315928	-0.643265	0.000000	0.000000	3.000000	8.000000	0.000000
2105.102534	-0.033660	0.586187	0.199731	84.499825	26.859203	105.679123	1.590523	0.000000	4.740278	0.000000	0.000000	0.000000	-0.418689	0.315928	-0.643265	0.000000	0.000000	3.000000	8.000000	0.000000
2105.105867	-0.035045	0.587266	0.197569	84.610161	27.365543	106.303246	1.576077	0.000000	4.745100	0.000000	0.000000	0.000000	-0.415579	0.323876	-0.648422	0.000000	0.000000	3.000000	8.000000	0.000000
2105.109201	-0.035045	0.587266	0.197569	84.610161	27.365543	106.303246	1.576077	0.000000	4.745100	0.000000	0.000000	0.000000	-0.415579	0.323876	-0.648422	0.000000	0.000000	3.000000	8.000000	0.000000
2105.112534	-0.035045	0.587266	0.197569	84.610161	27.365543	106.303246	1.576077	0.000000	4.745100	0.000000	0.000000	0.000000	-0.415579	0.323876	-0.648422	0.000000	0.000000	3.000000	8.000000	0.000000
2105.115867	-0.036515	0.588343	0.195426	84.695633	27.199230	106.240639	1.561619	0.000000	4.749878	0.000000	0.000000	0.000000	-0.440995	0.323007	-0.642991	0.000000	0.000000	3.000000	8.000000	0.000000
2105.119201	-0.036515	0.588343	0.195426	84.695633	27.199230	106.240639	1.561619	0.000000	4.749878	0.000000	0.000000	0.000000	-0.440995	0.323007	-0.642991	0.000000	0.000000	3.000000	8.000000	0.000000
2105.122534	-0.036515	0.588343	0.195426	84.695633	27.199230	106.240639	1.561619	0.000000	4.749878	0.000000	0.000000	0.000000	-0.440995	0.323007	-0.642991	0.000000	0.000000	3.000000	8.000000	0.000000
2105.125867	-0.038007	0.589417	0.193304	84.788086	26.203825	105.302902	1.544803	0.000000	4.755374	0.000000	0.000000	0.000000	-0.447675	0.322208	-0.636555	0.000000	0.000000	3.000000	8.000000	0.000000
2105.129201	-0.038007	0.589417	0.193304	84.788086	26.203825	105.302902	1.544803	0.000000	4.755374	0.000000	0.000000	0.000000	-0.447675	0.322208	-0.636555	0.000000	0.000000	3.000000	8.000000	0.000000
2105.132534	-0.038007	0.589417	0.193304	84.788086	26.203825	105.302902	1.544803	0.000000	4.755374	0.000000	0.000000	0.000000	-0.447675	0.322208	-0.636555	0.000000	0.000000	3.000000	8.000000	0.000000
2105.135867	-0.039676	0.590453	0.191202	84.915619	24.457775	103.582558	1.526903	0.000000	4.761152	0.000000	0.000000	0.000000	-0.500625	0.310825	-0.630720	0.000000	0.000000	3.000000	8.000000	0.000000
2105.139201	-0.039676	0.590453	0.191202	84.915619	24.457775	103.582558	1.526903	0.000000	4.761152	0.000000	0.000000	0.000000	-0.500625	0.310825	-0.630720	0.000000	0.000000	3.000000	8.000000	0.000000
2105.142534	-0.039676	0.590453	0.191202	84.915619	24.457775	103.582558	1.526903	0.000000	4.761152	0.000000	0.000000	0.000000	-0.500625	0.310825	-0.630720	0.000000	0.000000	3.000000	8.000000	0.000000
2105.145867	-0.041399	0.591494	0.189152	85.058746	22.014153	101.125504	1.504397	0.000000	4.768311	0.000000	0.000000	0.000000	-0.516815	0.312334	-0.614890	0.000000	0.000000	3.000000	8.000000	0.000000
2105.149201	-0.041399	0.591494	0.189152	85.058746	22.014153	101.125504	1.504397	0.000000	4.768311	0.000000	0.000000	0.000000	-0.516815	0.312334	-0.614890	0.000000	0.000000	3.000000	8.000000	0.000000
2105.152534	-0.041399	0.591494	0.189152	85.058746	22.014153	101.125504	1.504397	0.000000	4.768311	0.000000	0.000000	0.000000	-0.516815	0.312334	-0.614890	0.000000	0.000000	3.000000	8.000000	0.000000
2105.155867	-0.043203	0.592421	0.187108	85.201721	19.471167	98.585236	1.479666	0.000000	4.776043	0.000000	0.000000	0.000000	-0.541258	0.277990	-0.613292	0.000000	0.000000	3.000000	8.000000	0.000000
2105.159201	-0.043203	0.592421	0.187108	85.201721	19.471167	98.585236	1.479666	0.000000	4.776043	0.000000	0.000000	0.000000	-0.541258	0.277990	-0.613292	0.000000	0.000000	3.000000	8.000000	0.000000
2105.162534	-0.043203	0.592421	0.187108	85.201721	19.471167	98.585236	1.479666	0.000000	4.776043	0.000000	0.000000	0.000000	-0.541258	0.277990	-0.613292	0.000000	0.000000	3.000000	8.000000	0.000000
2105.165867	-0.045022	0.593255	0.184998	85.314789	17.692919	96.855194	1.452325	0.000000	4.784428	0.000000	0.000000	0.000000	-0.545615	0.250201	-0.633014	0.000000	0.000000	3.000000	8.000000	0.000000
2105.169201	-0.045022	0.593255	0.184998	85.314789	17.692919	96.855194	1.452325	0.000000	4.784428	0.000000	0.000000	0.000000	-0.545615	0.250201	-0.633014	0.000000	0.000000	3.000000	8.000000	0.000000
2105.172534	-0.045022	0.593255	0.184998	85.314789	17.692919	96.855194	1.452325	0.000000	4.784428	0.000000	0.000000	0.000000	-0.545615	0.250201	-0.633014	0.000000	0.000000	3.000000	8.000000	0.000000
2105.175867	-0.046853	0.593975	0.182808	85.399040	17.132477	96.414848	1.424351	0.000000	4.792830	0.000000	0.000000	0.000000	-0.549422	0.216069	-0.656826	0.000000	0.000000	3.000000	8.000000	0.000000
2105.179201	-0.046853	0.593975	0.182808	85.399040	17.132477	96.414848	1.424351	0.000000	4.792830	0.000000	0.000000	0.000000	-0.549422	0.216069	-0.656826	0.000000	0.000000	3.000000	8.000000	0.000000
2105.182534	-0.046853	0.593975	0.182808	85.399040	17.132477	96.414848	1.424351	0.000000	4.792830	0.000000	0.000000	0.000000	-0.549422	0.216069	-0.656826	0.000000	0.000000	3.000000	8.000000	0.000000
2105.185867	-0.048720	0.594581	0.180448	85.479782	17.374771	96.825951	1.395832	0.000000	4.801214	0.000000	0.000000	0.000000	-0.559970	0.181759	-0.708117	0.000000	0.000000	3.000000	8.000000	0.000000
2105.189201	-0.048720	0.594581	0.180448	85.479782	17.374771	96.825951	1.395832	0.000000	4.801214	0.000000	0.000000	0.000000	-0.559970	0.181759	-0.708117	0.000000	0.000000	3.000000	8.000000	0.000000
2105.192534	-0.048720	0.594581	0.180448	85.479782	17.374771	96.825951	1.395832	0.000000	4.801214	0.000000	0.000000	0.000000	-0.559970	0.181759	-0.708117	0.000000	0.000000	3.000000	8.000000	0.000000
2105.195867	-0.050650	0.595128	0.177918	85.581367	17.709196	97.264626	1.366798	0.000000	4.809559	0.000000	0.000000	0.000000	-0.579001	0.164057	-0.758867	0.000000	0.000000	3.000000	8.000000	0.000000
2105.199201	-0.050650	0.595128	0.177918	85.581367	17.709196	97.264626	1.366798	0.000000	4.809559	0.000000	0.000000	0.000000	-0.579001	0.164057	-0.758867	0.000000	0.000000	3.000000	8.000000	0.000000
2105.202534	-0.050650	0.595128	0.177918	85.581367	17.709196	97.264626	1.366798	0.000000	4.809559	0.000000	0.000000	0.000000	-0.579001	0.164057	-0.758867	0.000000	0.000000	3.000000	8.000000	0.000000
2105.205867	-0.052643	0.595622	0.175252	85.692017	18.085676	97.568810	1.336423	0.000000	4.818088	0.000000	0.000000	0.000000	-0.598058	0.148347	-0.799950	0.000000	0.000000	3.000000	8.000000	0.000000
2105.209201	-0.052643	0.595622	0.175252	85.692017	18.085676	97.568810	1.336423	0.000000	4.818088	0.000000	0.000000	0.000000	-0.598058	0.148347	-0.799950	0.000000	0.000000	3.000000	8.000000	0.000000
2105.212534	-0.052643	0.595622	0.175252	85.692017	18.085676	97.568810	1.336423	0.000000	4.818088	0.000000	0.000000	0.000000	-0.598058	0.148347	-0.799950	0.000000	0.000000	3.000000	8.000000	0.000000
2105.215867	-0.054732	0.596058	0.172499	85.805023	18.528299	97.765289	1.304326	0.000000	4.826877	0.000000	0.000000	0.000000	-0.626760	0.130667	-0.825745	0.000000	0.000000	3.000000	8.000000	0.000000
2105.219201	-0.054732	0.596058	0.172499	85.805023	18.528299	97.765289	1.304326	0.000000	4.826877	0.000000	0.000000	0.000000	-0.626760	0.130667	-0.825745	0.000000	0.000000	3.000000	8.000000	0.000000
2105.222534	-0.054732	0.596058	0.172499	85.805023	18.528299	97.765289	1.304326	0.000000	4.826877	0.000000	0.000000	0.000000	-0.626760	0.130667	-0.825745	0.000000	0.000000	3.000000	8.000000	0.000000
2105.225867	-0.056858	0.596442	0.169699	85.917732	18.996719	97.972099	1.269137	0.000000	4.836247	0.000000	0.000000	0.000000	-0.637824	0.115254	-0.840070	0.000000	0.000000	3.000000	8.000000	0.000000
2105.229201	-0.056858	0.596442	0.169699	85.917732	18.996719	97.972099	1.269137	0.000000	4.836247	0.000000	0.000000	0.000000	-0.637824	0.115254	-0.840070	0.000000	0.000000	3.000000	8.000000	0.000000
2105.232534	-0.056858	0.596442	0.169699	85.917732	18.996719	97.972099	1.269137	0.000000	4.836247	0.000000	0.000000	0.000000	-0.637824	0.115254	-0.840070	0.000000	0.000000	3.000000	8.000000	0.000000
2105.235867	-0.059022	0.596762	0.166872	85.990929	19.228905	98.081688	1.231932	0.000000	4.845858	0.000000	0.000000	0.000000	-0.649112	0.095901	-0.848279	0.000000	0.000000	3.000000	8.000000	0.000000
2105.239201	-0.059022	0.596762	0.166872	85.990929	19.228905	98.081688	1.231932	0.000000	4.845858	0.000000	0.000000	0.000000	-0.649112	0.095901	-0.848279	0.000000	0.000000	3.000000	8.000000	0.000000
2105.242534	-0.059022	0.596762	0.166872	85.990929	19.228905	98.081688	1.231932	0.000000	4.845858	0.000000	0.000000	0.000000	-0.649112	0.095901	-0.848279	0.000000	0.000000	3.000000	8.000000	0.000000
2105.245867	-0.061231	0.597143	0.164097	85.943535	18.635496	97.407593	1.192400	0.000000	4.855737	0.000000	0.000000	0.000000	-0.662501	0.114426	-0.832287	0.000000	0.000000	3.000000	8.000000	0.000000
2105.249201	-0.061231	0.597143	0.164097	85.943535	18.635496	97.407593	1.192400	0.000000	4.855737	0.000000	0.000000	0.000000	-0.662501	0.114426	-0.832287	0.000000	0.000000	3.000000	8.000000	0.000000
2105.252534	-0.061231	0.597143	0.164097	85.943535	18.635496	97.407593	1.192400	0.000000	4.855737	0.000000	0.000000	0.000000	-0.662501	0.114426	-0.832287	0.000000	0.000000	3.000000	8.000000	0.000000
2105.255867	-0.063393	0.597544	0.161358	85.725929	16.885042	95.363632	1.149646	0.000000	4.866037	0.000000	0.000000	0.000000	-0.648643	0.120376	-0.821669	0.000000	0.000000	3.000000	8.000000	0.000000
2105.259201	-0.063393	0.597544	0.161358	85.725929	16.885042	95.363632	1.149646	0.000000	4.866037	0.000000	0.000000	0.000000	-0.648643	0.120376	-0.821669	0.000000	0.000000	3.000000	8.000000	0.000000
2105.262534	-0.063393	0.597544	0.161358	85.725929	16.885042	95.363632	1.149646	0.000000	4.866037	0.000000	0.000000	0.000000	-0.648643	0.120376	-0.821669	0.000000	0.000000	3.000000	8.000000	0.000000
2105.265867	-0.065540	0.597931	0.158660	85.391724	14.472297	92.290924	1.106237	0.000000	4.876089	0.000000	0.000000	0.000000	-0.644065	0.116179	-0.809405	0.000000	0.000000	3.000000	8.000000	0.000000
2105.269201	-0.065540	0.597931	0.158660	85.391724	14.472297	92.290924	1.106237	0.000000	4.876089	0.000000	0.000000	0.000000	-0.644065	0.116179	-0.809405	0.000000	0.000000	3.000000	8.000000	0.000000
2105.272534	-0.065540	0.597931	0.158660	85.391724	14.472297	92.290924	1.106237	0.000000	4.876089	0.000000	0.000000	0.000000	-0.644065	0.116179	-0.809405	0.000000	0.000000	3.000000	8.000000	0.000000
2105.275867	-0.067721	0.598268	0.155914	85.023544	11.752594	88.889778	1.061239	0.000000	4.886080	0.000000	0.000000	0.000000	-0.654365	0.101096	-0.823942	0.000000	0.000000	3.000000	8.000000	0.000000
2105.279201	-0.067721	0.598268	0.155914	85.023544	11.752594	88.889778	1.061239	0.000000	4.886080	0.000000	0.000000	0.000000	-0.654365	0.101096	-0.823942	0.000000	0.000000	3.000000	8.000000	0.000000
2105.282534	-0.067721	0.598268	0.155914	85.023544	11.752594	88.889778	1.061239	0.000000	4.886080	0.000000	0.000000	0.000000	-0.654365	0.101096	-0.823942	0.000000	0.000000	3.000000	8.000000	0.000000
2105.285867	-0.069903	0.598514	0.153094	84.681610	9.248204	85.963440	1.013666	0.000000	4.896170	0.000000	0.000000	0.000000	-0.654662	0.073530	-0.845905	0.000000	0.000000	3.000000	8.000000	0.000000
2105.289201	-0.069903	0.598514	0.153094	84.681610	9.248204	85.963440	1.013666	0.000000	4.896170	0.000000	0.000000	0.000000	-0.654662	0.073530	-0.845905	0.000000	0.000000	3.000000	8.000000	0.000000
2105.292534	-0.069903	0.598514	0.153094	84.681610	9.248204	85.963440	1.013666	0.000000	4.896170	0.000000	0.000000	0.000000	-0.654662	0.073530	-0.845905	0.000000	0.000000	3.000000	8.000000	0.000000
2105.295867	-0.072139	0.598626	0.150166	84.377129	7.199326	83.631348	0.964497	0.000000	4.906093	0.000000	0.000000	0.000000	-0.670900	0.033620	-0.878342	0.000000	0.000000	3.000000	8.000000	0.000000
2105.299201	-0.072139	0.598626	0.150166	84.377129	7.199326	83.631348	0.964497	0.000000	4.906093	0.000000	0.000000	0.000000	-0.670900	0.033620	-0.878342	0.000000	0.000000	3.000000	8.000000	0.000000
2105.302534	-0.072139	0.598626	0.150166	84.377129	7.199326	83.631348	0.964497	0.000000	4.906093	0.000000	0.000000	0.000000	-0.670900	0.033620	-0.878342	0.000000	0.000000	3.000000	8.000000	0.000000
2105.305867	-0.074367	0.598618	0.147114	84.122063	6.024267	82.368889	0.912096	0.000000	4.916104	0.000000	0.000000	0.000000	-0.668380	-0.002359	-0.915604	0.000000	0.000000	3.000000	8.000000	0.000000
2105.309201	-0.074367	0.598618	0.147114	84.122063	6.024267	82.368889	0.912096	0.000000	4.916104	0.000000	0.000000	0.000000	-0.668380	-0.002359	-0.915604	0.000000	0.000000	3.000000	8.000000	0.000000
2105.312534	-0.074367	0.598618	0.147114	84.122063	6.024267	82.368889	0.912096	0.000000	4.916104	0.000000	0.000000	0.000000	-0.668380	-0.002359	-0.915604	0.000000	0.000000	3.000000	8.000000	0.000000
2105.315867	-0.076615	0.598511	0.143947	83.925362	5.484296	81.765114	0.858255	0.000000	4.925789	0.000000	0.000000	0.000000	-0.674330	-0.031987	-0.950167	0.000000	0.000000	3.000000	8.000000	0.000000
2105.319201	-0.076615	0.598511	0.143947	83.925362	5.484296	81.765114	0.858255	0.000000	4.925789	0.000000	0.000000	0.000000	-0.674330	-0.031987	-0.950167	0.000000	0.000000	3.000000	8.000000	0.000000
2105.322534	-0.076615	0.598511	0.143947	83.925362	5.484296	81.765114	0.858255	0.000000	4.925789	0.000000	0.000000	0.000000	-0.674330	-0.031987	-0.950167	0.000000	0.000000	3.000000	8.000000	0.000000
2105.325867	-0.078854	0.598327	0.140681	83.774963	5.545583	81.670059	0.801766	0.000000	4.935298	0.000000	0.000000	0.000000	-0.671608	-0.055314	-0.979879	0.000000	0.000000	3.000000	8.000000	0.000000
2105.329201	-0.078854	0.598327	0.140681	83.774963	5.545583	81.670059	0.801766	0.000000	4.935298	0.000000	0.000000	0.000000	-0.671608	-0.055314	-0.979879	0.000000	0.000000	3.000000	8.000000	0.000000
2105.332534	-0.078854	0.598327	0.140681	83.774963	5.545583	81.670059	0.801766	0.000000	4.935298	0.000000	0.000000	0.000000	-0.671608	-0.055314	-0.979879	0.000000	0.000000	3.000000	8.000000	0.000000
2105.335867	-0.081033	0.598147	0.137378	83.657951	6.457273	82.290985	0.743220	0.000000	4.944454	0.000000	0.000000	0.000000	-0.653703	-0.053858	-0.990798	0.000000	0.000000	3.000000	8.000000	0.000000
2105.339201	-0.081033	0.598147	0.137378	83.657951	6.457273	82.290985	0.743220	0.000000	4.944454	0.000000	0.000000	0.000000	-0.653703	-0.053858	-0.990798	0.000000	0.000000	3.000000	8.000000	0.000000
2105.342534	-0.081033	0.598147	0.137378	83.657951	6.457273	82.290985	0.743220	0.000000	4.944454	0.000000	0.000000	0.000000	-0.653703	-0.053858	-0.990798	0.000000	0.000000	3.000000	8.000000	0.000000
2105.345867	-0.083009	0.597984	0.134038	83.550560	8.213394	83.742584	0.683844	0.000000	4.953014	0.000000	0.000000	0.000000	-0.592792	-0.048852	-1.002172	0.000000	0.000000	3.000000	8.000000	0.000000
2105.349201	-0.083009	0.597984	0.134038	83.550560	8.213394	83.742584	0.683844	0.000000	4.953014	0.000000	0.000000	0.000000	-0.592792	-0.048852	-1.002172	0.000000	0.000000	3.000000	8.000000	0.000000
2105.352534	-0.083009	0.597984	0.134038	83.550560	8.213394	83.742584	0.683844	0.000000	4.953014	0.000000	0.000000	0.000000	-0.592792	-0.048852	-1.002172	0.000000	0.000000	3.000000	8.000000	0.000000
2105.355867	-0.084814	0.597858	0.130671	83.448151	9.985050	85.164841	0.628794	0.000000	4.960304	0.000000	0.000000	0.000000	-0.541502	-0.037939	-1.010042	0.000000	0.000000	3.000000	8.000000	0.000000
2105.359201	-0.084814	0.597858	0.130671	83.448151	9.985050	85.164841	0.628794	0.000000	4.960304	0.000000	0.000000	0.000000	-0.541502	-0.037939	-1.010042	0.000000	0.000000	3.000000	8.000000	0.000000
2105.362534	-0.084814	0.597858	0.130671	83.448151	9.985050	85.164841	0.628794	0.000000	4.960304	0.000000	0.000000	0.000000	-0.541502	-0.037939	-1.010042	0.000000	0.000000	3.000000	8.000000	0.000000
2105.365867	-0.086486	0.597764	0.127333	83.328529	10.818690	85.694092	0.577205	0.000000	4.966572	0.000000	0.000000	0.000000	-0.501672	-0.028211	-1.001407	0.000000	0.000000	3.000000	8.000000	0.000000
2105.369201	-0.086486	0.597764	0.127333	83.328529	10.818690	85.694092	0.577205	0.000000	4.966572	0.000000	0.000000	0.000000	-0.501672	-0.028211	-1.001407	0.000000	0.000000	3.000000	8.000000	0.000000
2105.372534	-0.086486	0.597764	0.127333	83.328529	10.818690	85.694092	0.577205	0.000000	4.966572	0.000000	0.000000	0.000000	-0.501672	-0.028211	-1.001407	0.000000	0.000000	3.000000	8.000000	0.000000
2105.375867	-0.088002	0.597722	0.124043	83.189919	9.839690	84.462357	0.527696	0.000000	4.972076	0.000000	0.000000	0.000000	-0.454860	-0.012482	-0.986794	0.000000	0.000000	3.000000	8.000000	0.000000
2105.379201	-0.088002	0.597722	0.124043	83.189919	9.839690	84.462357	0.527696	0.000000	4.972076	0.000000	0.000000	0.000000	-0.454860	-0.012482	-0.986794	0.000000	0.000000	3.000000	8.000000	0.000000
2105.382534	-0.088002	0.597722	0.124043	83.189919	9.839690	84.462357	0.527696	0.000000	4.972076	0.000000	0.000000	0.000000	-0.454860	-0.012482	-0.986794	0.000000	0.000000	3.000000	8.000000	0.000000
2105.385867	-0.089445	0.597712	0.120778	82.972252	7.580071	82.094254	0.481369	0.000000	4.976775	0.000000	0.000000	0.000000	-0.432904	-0.002986	-0.979747	0.000000	0.000000	3.000000	8.000000	0.000000
2105.389201	-0.089445	0.597712	0.120778	82.972252	7.580071	82.094254	0.481369	0.000000	4.976775	0.000000	0.000000	0.000000	-0.432904	-0.002986	-0.979747	0.000000	0.000000	3.000000	8.000000	0.000000
2105.392534	-0.089445	0.597712	0.120778	82.972252	7.580071	82.094254	0.481369	0.000000	4.976775	0.000000	0.000000	0.000000	-0.432904	-0.002986	-0.979747	0.000000	0.000000	3.000000	8.000000	0.000000
2105.395867	-0.090888	0.597760	0.117636	82.694702	4.587685	79.087410	0.435295	0.000000	4.981016	0.000000	0.000000	0.000000	-0.432827	0.014411	-0.942383	0.000000	0.000000	3.000000	8.000000	0.000000
2105.399201	-0.090888	0.597760	0.117636	82.694702	4.587685	79.087410	0.435295	0.000000	4.981016	0.000000	0.000000	0.000000	-0.432827	0.014411	-0.942383	0.000000	0.000000	3.000000	8.000000	0.000000
2105.402534	-0.090888	0.597760	0.117636	82.694702	4.587685	79.087410	0.435295	0.000000	4.981016	0.000000	0.000000	0.000000	-0.432827	0.014411	-0.942383	0.000000	0.000000	3.000000	8.000000	0.000000
2105.405867	-0.092219	0.597910	0.114609	82.400436	1.572680	76.015228	0.386142	0.000000	4.985067	0.000000	0.000000	0.000000	-0.399197	0.044804	-0.908215	0.000000	0.000000	3.000000	8.000000	0.000000
2105.409201	-0.092219	0.597910	0.114609	82.400436	1.572680	76.015228	0.386142	0.000000	4.985067	0.000000	0.000000	0.000000	-0.399197	0.044804	-0.908215	0.000000	0.000000	3.000000	8.000000	0.000000
2105.412534	-0.092219	0.597910	0.114609	82.400436	1.572680	76.015228	0.386142	0.000000	4.985067	0.000000	0.000000	0.000000	-0.399197	0.044804	-0.908215	0.000000	0.000000	3.000000	8.000000	0.000000
2105.415867	-0.093582	0.598054	0.111720	82.115189	-1.020187	73.374535	0.338698	0.000000	4.988516	0.000000	0.000000	0.000000	-0.409132	0.043390	-0.866719	0.000000	0.000000	3.000000	8.000000	0.000000
2105.419201	-0.093582	0.598054	0.111720	82.115189	-1.020187	73.374535	0.338698	0.000000	4.988516	0.000000	0.000000	0.000000	-0.409132	0.043390	-0.866719	0.000000	0.000000	3.000000	8.000000	0.000000
2105.422534	-0.093582	0.598054	0.111720	82.115189	-1.020187	73.374535	0.338698	0.000000	4.988516	0.000000	0.000000	0.000000	-0.409132	0.043390	-0.866719	0.000000	0.000000	3.000000	8.000000	0.000000
2105.425867	-0.094872	0.598227	0.108981	81.848473	-3.085981	71.291924	0.286748	0.000000	4.991771	0.000000	0.000000	0.000000	-0.386784	0.051792	-0.821806	0.000000	0.000000	3.000000	8.000000	0.000000
2105.429201	-0.094872	0.598227	0.108981	81.848473	-3.085981	71.291924	0.286748	0.000000	4.991771	0.000000	0.000000	0.000000	-0.386784	0.051792	-0.821806	0.000000	0.000000	3.000000	8.000000	0.000000
2105.432534	-0.094872	0.598227	0.108981	81.848473	-3.085981	71.291924	0.286748	0.000000	4.991771	0.000000	0.000000	0.000000	-0.386784	0.051792	-0.821806	0.000000	0.000000	3.000000	8.000000	0.000000
2105.435867	-0.096159	0.598348	0.106321	81.618080	-4.613521	69.790085	0.235028	0.000000	4.994473	0.000000	0.000000	0.000000	-0.386333	0.036226	-0.797905	0.000000	0.000000	3.000000	8.000000	0.000000
2105.439201	-0.096159	0.598348	0.106321	81.618080	-4.613521	69.790085	0.235028	0.000000	4.994473	0.000000	0.000000	0.000000	-0.386333	0.036226	-0.797905	0.000000	0.000000	3.000000	8.000000	0.000000
2105.442534	-0.096159	0.598348	0.106321	81.618080	-4.613521	69.790085	0.235028	0.000000	4.994473	0.000000	0.000000	0.000000	-0.386333	0.036226	-0.797905	0.000000	0.000000	3.000000	8.000000	0.000000
2105.445867	-0.097541	0.598450	0.103657	81.440369	-5.634103	68.855675	0.180496	0.000000	4.996741	0.000000	0.000000	0.000000	-0.414625	0.030833	-0.799304	0.000000	0.000000	3.000000	8.000000	0.000000
2105.449201	-0.097541	0.598450	0.103657	81.440369	-5.634103	68.855675	0.180496	0.000000	4.996741	0.000000	0.000000	0.000000	-0.414625	0.030833	-0.799304	0.000000	0.000000	3.000000	8.000000	0.000000
2105.452534	-0.097541	0.598450	0.103657	81.440369	-5.634103	68.855675	0.180496	0.000000	4.996741	0.000000	0.000000	0.000000	-0.414625	0.030833	-0.799304	0.000000	0.000000	3.000000	8.000000	0.000000
2105.455867	-0.098928	0.598506	0.100950	81.399605	-6.291550	68.324516	0.118556	0.000000	4.998594	0.000000	0.000000	0.000000	-0.415940	0.016705	-0.812017	0.000000	0.000000	3.000000	8.000000	0.000000
2105.459201	-0.098928	0.598506	0.100950	81.399605	-6.291550	68.324516	0.118556	0.000000	4.998594	0.000000	0.000000	0.000000	-0.415940	0.016705	-0.812017	0.000000	0.000000	3.000000	8.000000	0.000000
2105.462534	-0.098928	0.598506	0.100950	81.399605	-6.291550	68.324516	0.118556	0.000000	4.998594	0.000000	0.000000	0.000000	-0.415940	0.016705	-0.812017	0.000000	0.000000	3.000000	8.000000	0.000000
2105.465867	-0.100380	0.598507	0.098090	81.604919	-6.617896	68.164108	0.053095	0.000000	4.999718	0.000000	0.000000	0.000000	-0.435561	0.000242	-0.857839	0.000000	0.000000	3.000000	8.000000	0.000000
2105.469201	-0.100380	0.598507	0.098090	81.604919	-6.617896	68.164108	0.053095	0.000000	4.999718	0.000000	0.000000	0.000000	-0.435561	0.000242	-0.857839	0.000000	0.000000	3.000000	8.000000	0.000000
2105.472534	-0.100380	0.598507	0.098090	81.604919	-6.617896	68.164108	0.053095	0.000000	4.999718	0.000000	0.000000	0.000000	-0.435561	0.000242	-0.857839	0.000000	0.000000	3.000000	8.000000	0.000000
2105.475867	-0.101855	0.598471	0.095160	81.887047	-6.811617	68.152275	-0.018991	0.000000	4.904517	0.000000	0.000000	0.000000	-0.442583	-0.010739	-0.879084	0.000000	0.000000	3.000000	8.000000	0.000000
2105.479201	-0.101855	0.598471	0.095160	81.887047	-6.811617	68.152275	-0.018991	0.000000	4.904517	0.000000	0.000000	0.000000	-0.442583	-0.010739	-0.879084	0.000000	0.000000	3.000000	8.000000	0.000000
2105.482534	-0.101855	0.598471	0.095160	81.887047	-6.811617	68.152275	-0.018991	0.000000	4.904517	0.000000	0.000000	0.000000	-0.442583	-0.010739	-0.879084	0.000000	0.000000	3.000000	8.000000	0.000000
2105.485867	-0.103332	0.598439	0.092193	82.152367	-7.201499	67.927139	-0.092755	0.000000	4.758003	0.000000	0.000000	0.000000	-0.442983	-0.009697	-0.890225	0.000000	0.000000	3.000000	8.000000	0.000000
2105.489201	-0.103332	0.598439	0.092193	82.152367	-7.201499	67.927139	-0.092755	0.000000	4.758003	0.000000	0.000000	0.000000	-0.442983	-0.009697	-0.890225	0.000000	0.000000	3.000000	8.000000	0.000000
2105.492534	-0.103332	0.598439	0.092193	82.152367	-7.201499	67.927139	-0.092755	0.000000	4.758003	0.000000	0.000000	0.000000	-0.442983	-0.009697	-0.890225	0.000000	0.000000	3.000000	8.000000	0.000000
2105.495867	-0.104956	0.598449	0.089252	82.382225	-8.047934	67.193260	-0.166585	0.000000	4.609632	0.000000	0.000000	0.000000	-0.487171	0.002925	-0.882259	0.000000	0.000000	3.000000	8.000000	0.000000
2105.499201	-0.104956	0.598449	0.089252	82.382225	-8.047934	67.193260	-0.166585	0.000000	4.609632	0.000000	0.000000	0.000000	-0.487171	0.002925	-0.882259	0.000000	0.000000	3.000000	8.000000	0.000000
2105.502534	-0.104956	0.598449	0.089252	82.382225	-8.047934	67.193260	-0.166585	0.000000	4.609632	0.000000	0.000000	0.000000	-0.487171	0.002925	-0.882259	0.000000	0.000000	3.000000	8.000000	0.000000
2105.505867	-0.106753	0.598569	0.086477	82.552811	-9.304302	65.933411	-0.247780	0.000000	4.462589	0.000000	0.000000	0.000000	-0.539138	0.036229	-0.832322	0.000000	0.000000	3.000000	8.000000	0.000000
2105.509201	-0.106753	0.598569	0.086477	82.552811	-9.304302	65.933411	-0.247780	0.000000	4.462589	0.000000	0.000000	0.000000	-0.539138	0.036229	-0.832322	0.000000	0.000000	3.000000	8.000000	0.000000
2105.512534	-0.106753	0.598569	0.086477	82.552811	-9.304302	65.933411	-0.247780	0.000000	4.462589	0.000000	0.000000	0.000000	-0.539138	0.036229	-0.832322	0.000000	0.000000	3.000000	8.000000	0.000000
2105.515867	-0.108634	0.598802	0.083825	82.646858	-10.547974	64.487961	-0.337637	0.000000	4.323869	0.000000	0.000000	0.000000	-0.564526	0.069838	-0.795691	0.000000	0.000000	3.000000	8.000000	0.000000
2105.519201	-0.108634	0.598802	0.083825	82.646858	-10.547974	64.487961	-0.337637	0.000000	4.323869	0.000000	0.000000	0.000000	-0.564526	0.069838	-0.795691	0.000000	0.000000	3.000000	8.000000	0.000000
2105.522534	-0.108634	0.598802	0.083825	82.646858	-10.547974	64.487961	-0.337637	0.000000	4.323869	0.000000	0.000000	0.000000	-0.564526	0.069838	-0.795691	0.000000	0.000000	3.000000	8.000000	0.000000
2105.525867	-0.110515	0.599167	0.081390	82.716324	-11.200239	63.518719	-0.431724	0.000000	4.191254	0.000000	0.000000	0.000000	-0.564074	0.109307	-0.730511	0.000000	0.000000	3.000000	8.000000	0.000000
2105.529201	-0.110515	0.599167	0.081390	82.716324	-11.200239	63.518719	-0.431724	0.000000	4.191254	0.000000	0.000000	0.000000	-0.564074	0.109307	-0.730511	0.000000	0.000000	3.000000	8.000000	0.000000
2105.532534	-0.110515	0.599167	0.081390	82.716324	-11.200239	63.518719	-0.431724	0.000000	4.191254	0.000000	0.000000	0.000000	-0.564074	0.109307	-0.730511	0.000000	0.000000	3.000000	8.000000	0.000000
2105.535867	-0.112350	0.599604	0.079075	82.762970	-11.184966	63.041595	-0.525737	0.000000	4.069502	0.000000	0.000000	0.000000	-0.550455	0.131138	-0.694613	0.000000	0.000000	3.000000	8.000000	0.000000
2105.539201	-0.112350	0.599604	0.079075	82.762970	-11.184966	63.041595	-0.525737	0.000000	4.069502	0.000000	0.000000	0.000000	-0.550455	0.131138	-0.694613	0.000000	0.000000	3.000000	8.000000	0.000000
2105.542534	-0.112350	0.599604	0.079075	82.762970	-11.184966	63.041595	-0.525737	0.000000	4.069502	0.000000	0.000000	0.000000	-0.550455	0.131138	-0.694613	0.000000	0.000000	3.000000	8.000000	0.000000
2105.545867	-0.114205	0.600114	0.076929	82.789124	-10.615153	62.935371	-0.617479	0.000000	3.953733	0.000000	0.000000	0.000000	-0.556524	0.153054	-0.643844	0.000000	0.000000	3.000000	8.000000	0.000000
2105.549201	-0.114205	0.600114	0.076929	82.789124	-10.615153	62.935371	-0.617479	0.000000	3.953733	0.000000	0.000000	0.000000	-0.556524	0.153054	-0.643844	0.000000	0.000000	3.000000	8.000000	0.000000
2105.552534	-0.114205	0.600114	0.076929	82.789124	-10.615153	62.935371	-0.617479	0.000000	3.953733	0.000000	0.000000	0.000000	-0.556524	0.153054	-0.643844	0.000000	0.000000	3.000000	8.000000	0.000000
2105.555867	-0.115972	0.600638	0.074930	82.799004	-9.216848	63.743500	-0.710233	0.000000	3.846426	0.000000	0.000000	0.000000	-0.530065	0.157368	-0.599668	0.000000	0.000000	3.000000	8.000000	0.000000
2105.559201	-0.115972	0.600638	0.074930	82.799004	-9.216848	63.743500	-0.710233	0.000000	3.846426	0.000000	0.000000	0.000000	-0.530065	0.157368	-0.599668	0.000000	0.000000	3.000000	8.000000	0.000000
2105.562534	-0.115972	0.600638	0.074930	82.799004	-9.216848	63.743500	-0.710233	0.000000	3.846426	0.000000	0.000000	0.000000	-0.530065	0.157368	-0.599668	0.000000	0.000000	3.000000	8.000000	0.000000
2105.565867	-0.117684	0.601138	0.072979	82.791054	-6.901861	65.740517	-0.798577	0.000000	3.746481	0.000000	0.000000	0.000000	-0.513613	0.149902	-0.585216	0.000000	0.000000	3.000000	8.000000	0.000000
2105.569201	-0.117684	0.601138	0.072979	82.791054	-6.901861	65.740517	-0.798577	0.000000	3.746481	0.000000	0.000000	0.000000	-0.513613	0.149902	-0.585216	0.000000	0.000000	3.000000	8.000000	0.000000
2105.572534	-0.117684	0.601138	0.072979	82.791054	-6.901861	65.740517	-0.798577	0.000000	3.746481	0.000000	0.000000	0.000000	-0.513613	0.149902	-0.585216	0.000000	0.000000	3.000000	8.000000	0.000000
2105.575867	-0.119310	0.601574	0.071053	82.760956	-3.974856	68.668190	-0.884179	0.000000	3.648945	0.000000	0.000000	0.000000	-0.487959	0.130666	-0.577717	0.000000	0.000000	3.000000	8.000000	0.000000
2105.579201	-0.119310	0.601574	0.071053	82.760956	-3.974856	68.668190	-0.884179	0.000000	3.648945	0.000000	0.000000	0.000000	-0.487959	0.130666	-0.577717	0.000000	0.000000	3.000000	8.000000	0.000000
2105.582534	-0.119310	0.601574	0.071053	82.760956	-3.974856	68.668190	-0.884179	0.000000	3.648945	0.000000	0.000000	0.000000	-0.487959	0.130666	-0.577717	0.000000	0.000000	3.000000	8.000000	0.000000
2105.585867	-0.120838	0.601945	0.069094	82.705452	-0.818226	72.082031	-0.965506	0.000000	3.552659	0.000000	0.000000	0.000000	-0.458497	0.111408	-0.587853	0.000000	0.000000	3.000000	8.000000	0.000000
2105.589201	-0.120838	0.601945	0.069094	82.705452	-0.818226	72.082031	-0.965506	0.000000	3.552659	0.000000	0.000000	0.000000	-0.458497	0.111408	-0.587853	0.000000	0.000000	3.000000	8.000000	0.000000
2105.592534	-0.120838	0.601945	0.069094	82.705452	-0.818226	72.082031	-0.965506	0.000000	3.552659	0.000000	0.000000	0.000000	-0.458497	0.111408	-0.587853	0.000000	0.000000	3.000000	8.000000	0.000000
2105.595867	-0.122362	0.602213	0.067048	82.646889	2.147787	75.413734	-1.041922	0.000000	3.454683	0.000000	0.000000	0.000000	-0.456923	0.080262	-0.613589	0.000000	0.000000	3.000000	8.000000	0.000000
2105.599201	-0.122362	0.602213	0.067048	82.646889	2.147787	75.413734	-1.041922	0.000000	3.454683	0.000000	0.000000	0.000000	-0.456923	0.080262	-0.613589	0.000000	0.000000	3.000000	8.000000	0.000000
2105.602534	-0.122362	0.602213	0.067048	82.646889	2.147787	75.413734	-1.041922	0.000000	3.454683	0.000000	0.000000	0.000000	-0.456923	0.080262	-0.613589	0.000000	0.000000	3.000000	8.000000	0.000000
2105.605867	-0.123868	0.602395	0.064872	82.616158	4.289196	77.853111	-1.118076	0.000000	3.352418	0.000000	0.000000	0.000000	-0.451797	0.054815	-0.652876	0.000000	0.000000	3.000000	8.000000	0.000000
2105.609201	-0.123868	0.602395	0.064872	82.616158	4.289196	77.853111	-1.118076	0.000000	3.352418	0.000000	0.000000	0.000000	-0.451797	0.054815	-0.652876	0.000000	0.000000	3.000000	8.000000	0.000000
2105.612534	-0.123868	0.602395	0.064872	82.616158	4.289196	77.853111	-1.118076	0.000000	3.352418	0.000000	0.000000	0.000000	-0.451797	0.054815	-0.652876	0.000000	0.000000	3.000000	8.000000	0.000000
2105.615867	-0.125343	0.602445	0.062623	82.646355	5.116251	78.568619	-1.193375	0.000000	3.243606	0.000000	0.000000	0.000000	-0.442551	0.014950	-0.674665	0.000000	0.000000	3.000000	8.000000	0.000000
2105.619201	-0.125343	0.602445	0.062623	82.646355	5.116251	78.568619	-1.193375	0.000000	3.243606	0.000000	0.000000	0.000000	-0.442551	0.014950	-0.674665	0.000000	0.000000	3.000000	8.000000	0.000000
2105.622534	-0.125343	0.602445	0.062623	82.646355	5.116251	78.568619	-1.193375	0.000000	3.243606	0.000000	0.000000	0.000000	-0.442551	0.014950	-0.674665	0.000000	0.000000	3.000000	8.000000	0.000000
2105.625867	-0.126809	0.602392	0.060288	82.702271	4.884376	77.865120	-1.267133	0.000000	3.131162	0.000000	0.000000	0.000000	-0.439851	-0.016021	-0.700614	0.000000	0.000000	3.000000	8.000000	0.000000
2105.629201	-0.126809	0.602392	0.060288	82.702271	4.884376	77.865120	-1.267133	0.000000	3.131162	0.000000	0.000000	0.000000	-0.439851	-0.016021	-0.700614	0.000000	0.000000	3.000000	8.000000	0.000000
2105.632534	-0.126809	0.602392	0.060288	82.702271	4.884376	77.865120	-1.267133	0.000000	3.131162	0.000000	0.000000	0.000000	-0.439851	-0.016021	-0.700614	0.000000	0.000000	3.000000	8.000000	0.000000
2105.635867	-0.128183	0.602363	0.057956	82.633583	4.346273	76.834900	-1.340442	0.000000	3.014393	0.000000	0.000000	0.000000	-0.412372	-0.008532	-0.699446	0.000000	0.000000	3.000000	8.000000	0.000000
2105.639201	-0.128183	0.602363	0.057956	82.633583	4.346273	76.834900	-1.340442	0.000000	3.014393	0.000000	0.000000	0.000000	-0.412372	-0.008532	-0.699446	0.000000	0.000000	3.000000	8.000000	0.000000
2105.642534	-0.128183	0.602363	0.057956	82.633583	4.346273	76.834900	-1.340442	0.000000	3.014393	0.000000	0.000000	0.000000	-0.412372	-0.008532	-0.699446	0.000000	0.000000	3.000000	8.000000	0.000000
2105.645867	-0.129348	0.602331	0.055668	82.383827	3.442543	75.361954	-1.409171	0.000000	2.897818	0.000000	0.000000	0.000000	-0.349228	-0.009780	-0.686546	0.000000	0.000000	3.000000	8.000000	0.000000
2105.649201	-0.129348	0.602331	0.055668	82.383827	3.442543	75.361954	-1.409171	0.000000	2.897818	0.000000	0.000000	0.000000	-0.349228	-0.009780	-0.686546	0.000000	0.000000	3.000000	8.000000	0.000000
2105.652534	-0.129348	0.602331	0.055668	82.383827	3.442543	75.361954	-1.409171	0.000000	2.897818	0.000000	0.000000	0.000000	-0.349228	-0.009780	-0.686546	0.000000	0.000000	3.000000	8.000000	0.000000
2105.655867	-0.130244	0.602401	0.053494	81.963638	2.187266	73.692917	-1.467375	0.000000	2.783394	0.000000	0.000000	0.000000	-0.269000	0.021223	-0.652124	0.000000	0.000000	3.000000	8.000000	0.000000
2105.659201	-0.130244	0.602401	0.053494	81.963638	2.187266	73.692917	-1.467375	0.000000	2.783394	0.000000	0.000000	0.000000	-0.269000	0.021223	-0.652124	0.000000	0.000000	3.000000	8.000000	0.000000
2105.662534	-0.130244	0.602401	0.053494	81.963638	2.187266	73.692917	-1.467375	0.000000	2.783394	0.000000	0.000000	0.000000	-0.269000	0.021223	-0.652124	0.000000	0.000000	3.000000	8.000000	0.000000
2105.665867	-0.130816	0.602467	0.051397	81.459740	0.903815	72.392776	-1.512208	0.000000	2.674706	0.000000	0.000000	0.000000	-0.171452	0.019828	-0.629018	0.000000	0.000000	3.000000	8.000000	0.000000
2105.669201	-0.130816	0.602467	0.051397	81.459740	0.903815	72.392776	-1.512208	0.000000	2.674706	0.000000	0.000000	0.000000	-0.171452	0.019828	-0.629018	0.000000	0.000000	3.000000	8.000000	0.000000
2105.672534	-0.130816	0.602467	0.051397	81.459740	0.903815	72.392776	-1.512208	0.000000	2.674706	0.000000	0.000000	0.000000	-0.171452	0.019828	-0.629018	0.000000	0.000000	3.000000	8.000000	0.000000
2105.675867	-0.131178	0.602566	0.049317	80.975830	-0.186495	71.415192	-1.540784	0.000000	2.569870	0.000000	0.000000	0.000000	-0.108784	0.029697	-0.624000	0.000000	0.000000	3.000000	8.000000	0.000000
2105.679201	-0.131178	0.602566	0.049317	80.975830	-0.186495	71.415192	-1.540784	0.000000	2.569870	0.000000	0.000000	0.000000	-0.108784	0.029697	-0.624000	0.000000	0.000000	3.000000	8.000000	0.000000
2105.682534	-0.131178	0.602566	0.049317	80.975830	-0.186495	71.415192	-1.540784	0.000000	2.569870	0.000000	0.000000	0.000000	-0.108784	0.029697	-0.624000	0.000000	0.000000	3.000000	8.000000	0.000000
2105.685867	-0.131286	0.602621	0.047267	80.541168	-1.071326	70.613052	-1.558914	0.000000	2.465870	0.000000	0.000000	0.000000	-0.032435	0.016384	-0.614987	0.000000	0.000000	3.000000	8.000000	0.000000
2105.689201	-0.131286	0.602621	0.047267	80.541168	-1.071326	70.613052	-1.558914	0.000000	2.465870	0.000000	0.000000	0.000000	-0.032435	0.016384	-0.614987	0.000000	0.000000	3.000000	8.000000	0.000000
2105.692534	-0.131286	0.602621	0.047267	80.541168	-1.071326	70.613052	-1.558914	0.000000	2.465870	0.000000	0.000000	0.000000	-0.032435	0.016384	-0.614987	0.000000	0.000000	3.000000	8.000000	0.000000
2105.695867	-0.131286	0.602708	0.045210	80.172569	-1.813489	69.930664	-1.564321	0.000000	2.363372	0.000000	0.000000	0.000000	0.000185	0.026060	-0.617303	0.000000	0.000000	3.000000	8.000000	0.000000
2105.699201	-0.131286	0.602708	0.045210	80.172569	-1.813489	69.930664	-1.564321	0.000000	2.363372	0.000000	0.000000	0.000000	0.000185	0.026060	-0.617303	0.000000	0.000000	3.000000	8.000000	0.000000
2105.702534	-0.131286	0.602708	0.045210	80.172569	-1.813489	69.930664	-1.564321	0.000000	2.363372	0.000000	0.000000	0.000000	0.000185	0.026060	-0.617303	0.000000	0.000000	3.000000	8.000000	0.000000
2105.705867	-0.131286	0.602815	0.043076	79.868317	-2.711163	69.041458	-1.564290	0.000000	2.260489	0.000000	0.000000	0.000000	-0.000173	0.032234	-0.640269	0.000000	0.000000	3.000000	8.000000	0.000000
2105.709201	-0.131286	0.602815	0.043076	79.868317	-2.711163	69.041458	-1.564290	0.000000	2.260489	0.000000	0.000000	0.000000	-0.000173	0.032234	-0.640269	0.000000	0.000000	3.000000	8.000000	0.000000
2105.712534	-0.131286	0.602815	0.043076	79.868317	-2.711163	69.041458	-1.564290	0.000000	2.260489	0.000000	0.000000	0.000000	-0.000173	0.032234	-0.640269	0.000000	0.000000	3.000000	8.000000	0.000000
2105.715867	-0.131264	0.602943	0.040871	79.639709	-3.960478	67.705856	-1.564319	0.000000	2.153777	0.000000	0.000000	0.000000	0.006745	0.038171	-0.661427	0.000000	0.000000	3.000000	8.000000	0.000000
2105.719201	-0.131264	0.602943	0.040871	79.639709	-3.960478	67.705856	-1.564319	0.000000	2.153777	0.000000	0.000000	0.000000	0.006745	0.038171	-0.661427	0.000000	0.000000	3.000000	8.000000	0.000000
2105.722534	-0.131264	0.602943	0.040871	79.639709	-3.960478	67.705856	-1.564319	0.000000	2.153777	0.000000	0.000000	0.000000	0.006745	0.038171	-0.661427	0.000000	0.000000	3.000000	8.000000	0.000000
2105.725867	-0.131134	0.603058	0.038561	79.488876	-5.527077	65.952721	-1.563195	0.000000	2.043539	0.000000	0.000000	0.000000	0.039106	0.034638	-0.692871	0.000000	0.000000	3.000000	8.000000	0.000000
2105.729201	-0.131134	0.603058	0.038561	79.488876	-5.527077	65.952721	-1.563195	0.000000	2.043539	0.000000	0.000000	0.000000	0.039106	0.034638	-0.692871	0.000000	0.000000	3.000000	8.000000	0.000000
2105.732534	-0.131134	0.603058	0.038561	79.488876	-5.527077	65.952721	-1.563195	0.000000	2.043539	0.000000	0.000000	0.000000	0.039106	0.034638	-0.692871	0.000000	0.000000	3.000000	8.000000	0.000000
2105.735867	-0.130773	0.603094	0.036155	79.415077	-7.336887	63.859135	-1.556677	0.000000	1.928061	0.000000	0.000000	0.000000	0.108242	0.010732	-0.721870	0.000000	0.000000	3.000000	8.000000	0.000000
2105.739201	-0.130773	0.603094	0.036155	79.415077	-7.336887	63.859135	-1.556677	0.000000	1.928061	0.000000	0.000000	0.000000	0.108242	0.010732	-0.721870	0.000000	0.000000	3.000000	8.000000	0.000000
2105.742534	-0.130773	0.603094	0.036155	79.415077	-7.336887	63.859135	-1.556677	0.000000	1.928061	0.000000	0.000000	0.000000	0.108242	0.010732	-0.721870	0.000000	0.000000	3.000000	8.000000	0.000000
2105.745867	-0.130242	0.603108	0.033684	79.397522	-9.433545	61.381287	-1.538637	0.000000	1.807749	0.000000	0.000000	0.000000	0.159097	0.004178	-0.741345	0.000000	0.000000	3.000000	8.000000	0.000000
2105.749201	-0.130242	0.603108	0.033684	79.397522	-9.433545	61.381287	-1.538637	0.000000	1.807749	0.000000	0.000000	0.000000	0.159097	0.004178	-0.741345	0.000000	0.000000	3.000000	8.000000	0.000000
2105.752534	-0.130242	0.603108	0.033684	79.397522	-9.433545	61.381287	-1.538637	0.000000	1.807749	0.000000	0.000000	0.000000	0.159097	0.004178	-0.741345	0.000000	0.000000	3.000000	8.000000	0.000000
2105.755867	-0.129681	0.603122	0.031192	79.410393	-11.939342	58.400261	-1.512121	0.000000	1.684191	0.000000	0.000000	0.000000	0.168564	0.004223	-0.747562	0.000000	0.000000	3.000000	8.000000	0.000000
2105.759201	-0.129681	0.603122	0.031192	79.410393	-11.939342	58.400261	-1.512121	0.000000	1.684191	0.000000	0.000000	0.000000	0.168564	0.004223	-0.747562	0.000000	0.000000	3.000000	8.000000	0.000000
2105.762534	-0.129681	0.603122	0.031192	79.410393	-11.939342	58.400261	-1.512121	0.000000	1.684191	0.000000	0.000000	0.000000	0.168564	0.004223	-0.747562	0.000000	0.000000	3.000000	8.000000	0.000000
2105.765867	-0.129229	0.603225	0.028747	79.352493	-14.885926	54.899616	-1.484027	0.000000	1.559597	0.000000	0.000000	0.000000	0.135476	0.030893	-0.733431	0.000000	0.000000	3.000000	8.000000	0.000000
2105.769201	-0.129229	0.603225	0.028747	79.352493	-14.885926	54.899616	-1.484027	0.000000	1.559597	0.000000	0.000000	0.000000	0.135476	0.030893	-0.733431	0.000000	0.000000	3.000000	8.000000	0.000000
2105.772534	-0.129229	0.603225	0.028747	79.352493	-14.885926	54.899616	-1.484027	0.000000	1.559597	0.000000	0.000000	0.000000	0.135476	0.030893	-0.733431	0.000000	0.000000	3.000000	8.000000	0.000000
2105.775867	-0.128915	0.603478	0.026457	79.071693	-17.961355	51.228569	-1.461448	0.000000	1.437359	0.000000	0.000000	0.000000	0.094223	0.076019	-0.687139	0.000000	0.000000	3.000000	8.000000	0.000000
2105.779201	-0.128915	0.603478	0.026457	79.071693	-17.961355	51.228569	-1.461448	0.000000	1.437359	0.000000	0.000000	0.000000	0.094223	0.076019	-0.687139	0.000000	0.000000	3.000000	8.000000	0.000000
2105.782534	-0.128915	0.603478	0.026457	79.071693	-17.961355	51.228569	-1.461448	0.000000	1.437359	0.000000	0.000000	0.000000	0.094223	0.076019	-0.687139	0.000000	0.000000	3.000000	8.000000	0.000000
2105.785867	-0.128694	0.603929	0.024341	78.558258	-20.551128	48.075390	-1.445745	0.000000	1.322836	0.000000	0.000000	0.000000	0.066323	0.135211	-0.634670	0.000000	0.000000	3.000000	8.000000	0.000000
2105.789201	-0.128694	0.603929	0.024341	78.558258	-20.551128	48.075390	-1.445745	0.000000	1.322836	0.000000	0.000000	0.000000	0.066323	0.135211	-0.634670	0.000000	0.000000	3.000000	8.000000	0.000000
2105.792534	-0.128694	0.603929	0.024341	78.558258	-20.551128	48.075390	-1.445745	0.000000	1.322836	0.000000	0.000000	0.000000	0.066323	0.135211	-0.634670	0.000000	0.000000	3.000000	8.000000	0.000000
2105.795867	-0.128440	0.604519	0.022386	77.969231	-22.238632	45.973957	-1.434691	0.000000	1.217058	0.000000	0.000000	0.000000	0.076259	0.176871	-0.586575	0.000000	0.000000	3.000000	8.000000	0.000000
2105.799201	-0.128440	0.604519	0.022386	77.969231	-22.238632	45.973957	-1.434691	0.000000	1.217058	0.000000	0.000000	0.000000	0.076259	0.176871	-0.586575	0.000000	0.000000	3.000000	8.000000	0.000000
2105.802534	-0.128440	0.604519	0.022386	77.969231	-22.238632	45.973957	-1.434691	0.000000	1.217058	0.000000	0.000000	0.000000	0.076259	0.176871	-0.586575	0.000000	0.000000	3.000000	8.000000	0.000000
2105.805867	-0.128119	0.605189	0.020552	77.416168	-22.768854	45.241863	-1.421981	0.000000	1.119295	0.000000	0.000000	0.000000	0.096336	0.201185	-0.550304	0.000000	0.000000	3.000000	8.000000	0.000000
2105.809201	-0.128119	0.605189	0.020552	77.416168	-22.768854	45.241863	-1.421981	0.000000	1.119295	0.000000	0.000000	0.000000	0.096336	0.201185	-0.550304	0.000000	0.000000	3.000000	8.000000	0.000000
2105.812534	-0.128119	0.605189	0.020552	77.416168	-22.768854	45.241863	-1.421981	0.000000	1.119295	0.000000	0.000000	0.000000	0.096336	0.201185	-0.550304	0.000000	0.000000	3.000000	8.000000	0.000000
2105.815867	-0.127693	0.605937	0.018783	76.923958	-22.425543	45.584999	-1.405925	0.000000	1.027578	0.000000	0.000000	0.000000	0.127757	0.224250	-0.530604	0.000000	0.000000	3.000000	8.000000	0.000000
2105.819201	-0.127693	0.605937	0.018783	76.923958	-22.425543	45.584999	-1.405925	0.000000	1.027578	0.000000	0.000000	0.000000	0.127757	0.224250	-0.530604	0.000000	0.000000	3.000000	8.000000	0.000000
2105.822534	-0.127693	0.605937	0.018783	76.923958	-22.425543	45.584999	-1.405925	0.000000	1.027578	0.000000	0.000000	0.000000	0.127757	0.224250	-0.530604	0.000000	0.000000	3.000000	8.000000	0.000000
2105.825867	-0.127247	0.606695	0.017033	76.477020	-21.964504	46.106663	-1.384632	0.000000	0.939144	0.000000	0.000000	0.000000	0.133607	0.227527	-0.525014	0.000000	0.000000	3.000000	8.000000	0.000000
2105.829201	-0.127247	0.606695	0.017033	76.477020	-21.964504	46.106663	-1.384632	0.000000	0.939144	0.000000	0.000000	0.000000	0.133607	0.227527	-0.525014	0.000000	0.000000	3.000000	8.000000	0.000000
2105.832534	-0.127247	0.606695	0.017033	76.477020	-21.964504	46.106663	-1.384632	0.000000	0.939144	0.000000	0.000000	0.000000	0.133607	0.227527	-0.525014	0.000000	0.000000	3.000000	8.000000	0.000000
2105.835867	-0.126876	0.607484	0.015292	76.068817	-21.633715	46.664635	-1.362364	0.000000	0.851641	0.000000	0.000000	0.000000	0.111243	0.236631	-0.522119	0.000000	0.000000	3.000000	8.000000	0.000000
2105.839201	-0.126876	0.607484	0.015292	76.068817	-21.633715	46.664635	-1.362364	0.000000	0.851641	0.000000	0.000000	0.000000	0.111243	0.236631	-0.522119	0.000000	0.000000	3.000000	8.000000	0.000000
2105.842534	-0.126876	0.607484	0.015292	76.068817	-21.633715	46.664635	-1.362364	0.000000	0.851641	0.000000	0.000000	0.000000	0.111243	0.236631	-0.522119	0.000000	0.000000	3.000000	8.000000	0.000000
2105.845867	-0.126592	0.608289	0.013608	75.713387	-21.429201	47.370186	-1.343824	0.000000	0.764622	0.000000	0.000000	0.000000	0.085371	0.241468	-0.505325	0.000000	0.000000	3.000000	8.000000	0.000000
2105.849201	-0.126592	0.608289	0.013608	75.713387	-21.429201	47.370186	-1.343824	0.000000	0.764622	0.000000	0.000000	0.000000	0.085371	0.241468	-0.505325	0.000000	0.000000	3.000000	8.000000	0.000000
2105.852534	-0.126592	0.608289	0.013608	75.713387	-21.429201	47.370186	-1.343824	0.000000	0.764622	0.000000	0.000000	0.000000	0.085371	0.241468	-0.505325	0.000000	0.000000	3.000000	8.000000	0.000000
2105.855867	-0.126369	0.609135	0.012068	75.439018	-21.254614	47.967346	-1.329595	0.000000	0.680401	0.000000	0.000000	0.000000	0.066866	0.253910	-0.461912	0.000000	0.000000	3.000000	8.000000	0.000000
2105.859201	-0.126369	0.609135	0.012068	75.439018	-21.254614	47.967346	-1.329595	0.000000	0.680401	0.000000	0.000000	0.000000	0.066866	0.253910	-0.461912	0.000000	0.000000	3.000000	8.000000	0.000000
2105.862534	-0.126369	0.609135	0.012068	75.439018	-21.254614	47.967346	-1.329595	0.000000	0.680401	0.000000	0.000000	0.000000	0.066866	0.253910	-0.461912	0.000000	0.000000	3.000000	8.000000	0.000000
2105.865867	-0.126214	0.610017	0.010697	75.336082	-21.036888	48.268307	-1.318451	0.000000	0.603415	0.000000	0.000000	0.000000	0.046489	0.264654	-0.411508	0.000000	0.000000	3.000000	8.000000	0.000000
2105.869201	-0.126214	0.610017	0.010697	75.336082	-21.036888	48.268307	-1.318451	0.000000	0.603415	0.000000	0.000000	0.000000	0.046489	0.264654	-0.411508	0.000000	0.000000	3.000000	8.000000	0.000000
2105.872534	-0.126214	0.610017	0.010697	75.336082	-21.036888	48.268307	-1.318451	0.000000	0.603415	0.000000	0.000000	0.000000	0.046489	0.264654	-0.411508	0.000000	0.000000	3.000000	8.000000	0.000000
2105.875867	-0.126212	0.610917	0.009454	75.391876	-20.777014	48.671700	-1.310703	0.000000	0.534831	0.000000	0.000000	0.000000	0.000730	0.270018	-0.372770	0.000000	0.000000	3.000000	8.000000	0.000000
2105.879201	-0.126212	0.610917	0.009454	75.391876	-20.777014	48.671700	-1.310703	0.000000	0.534831	0.000000	0.000000	0.000000	0.000730	0.270018	-0.372770	0.000000	0.000000	3.000000	8.000000	0.000000
2105.882534	-0.126212	0.610917	0.009454	75.391876	-20.777014	48.671700	-1.310703	0.000000	0.534831	0.000000	0.000000	0.000000	0.000730	0.270018	-0.372770	0.000000	0.000000	3.000000	8.000000	0.000000
2105.885867	-0.126387	0.611856	0.008350	75.582764	-20.461126	49.182358	-1.310581	0.000000	0.472702	0.000000	0.000000	0.000000	-0.052729	0.281698	-0.331298	0.000000	0.000000	3.000000	8.000000	0.000000
2105.889201	-0.126387	0.611856	0.008350	75.582764	-20.461126	49.182358	-1.310581	0.000000	0.472702	0.000000	0.000000	0.000000	-0.052729	0.281698	-0.331298	0.000000	0.000000	3.000000	8.000000	0.000000
2105.892534	-0.126387	0.611856	0.008350	75.582764	-20.461126	49.182358	-1.310581	0.000000	0.472702	0.000000	0.000000	0.000000	-0.052729	0.281698	-0.331298	0.000000	0.000000	3.000000	8.000000	0.000000
2105.895867	-0.126667	0.612796	0.007371	75.843224	-20.040154	49.854702	-1.319369	0.000000	0.417486	0.000000	0.000000	0.000000	-0.083751	0.282050	-0.293494	0.000000	0.000000	3.000000	8.000000	0.000000
2105.899201	-0.126667	0.612796	0.007371	75.843224	-20.040154	49.854702	-1.319369	0.000000	0.417486	0.000000	0.000000	0.000000	-0.083751	0.282050	-0.293494	0.000000	0.000000	3.000000	8.000000	0.000000
2105.902534	-0.126667	0.612796	0.007371	75.843224	-20.040154	49.854702	-1.319369	0.000000	0.417486	0.000000	0.000000	0.000000	-0.083751	0.282050	-0.293494	0.000000	0.000000	3.000000	8.000000	0.000000
2105.905867	-0.127106	0.613726	0.006553	76.118622	-19.529461	50.645397	-1.333328	0.000000	0.368570	0.000000	0.000000	0.000000	-0.131823	0.278785	-0.245419	0.000000	0.000000	3.000000	8.000000	0.000000
2105.909201	-0.127106	0.613726	0.006553	76.118622	-19.529461	50.645397	-1.333328	0.000000	0.368570	0.000000	0.000000	0.000000	-0.131823	0.278785	-0.245419	0.000000	0.000000	3.000000	8.000000	0.000000
2105.912534	-0.127106	0.613726	0.006553	76.118622	-19.529461	50.645397	-1.333328	0.000000	0.368570	0.000000	0.000000	0.000000	-0.131823	0.278785	-0.245419	0.000000	0.000000	3.000000	8.000000	0.000000
2105.915867	-0.127607	0.614633	0.005881	76.376038	-18.937904	51.536514	-1.355298	0.000000	0.327667	0.000000	0.000000	0.000000	-0.150432	0.272054	-0.201616	0.000000	0.000000	3.000000	8.000000	0.000000
2105.919201	-0.127607	0.614633	0.005881	76.376038	-18.937904	51.536514	-1.355298	0.000000	0.327667	0.000000	0.000000	0.000000	-0.150432	0.272054	-0.201616	0.000000	0.000000	3.000000	8.000000	0.000000
2105.922534	-0.127607	0.614633	0.005881	76.376038	-18.937904	51.536514	-1.355298	0.000000	0.327667	0.000000	0.000000	0.000000	-0.150432	0.272054	-0.201616	0.000000	0.000000	3.000000	8.000000	0.000000
2105.925867	-0.128089	0.615512	0.005312	76.608589	-18.241867	52.532486	-1.380370	0.000000	0.294065	0.000000	0.000000	0.000000	-0.144356	0.263715	-0.170757	0.000000	0.000000	3.000000	8.000000	0.000000
2105.929201	-0.128089	0.615512	0.005312	76.608589	-18.241867	52.532486	-1.380370	0.000000	0.294065	0.000000	0.000000	0.000000	-0.144356	0.263715	-0.170757	0.000000	0.000000	3.000000	8.000000	0.000000
2105.932534	-0.128089	0.615512	0.005312	76.608589	-18.241867	52.532486	-1.380370	0.000000	0.294065	0.000000	0.000000	0.000000	-0.144356	0.263715	-0.170757	0.000000	0.000000	3.000000	8.000000	0.000000
2105.935867	-0.128465	0.616337	0.004879	76.811798	-17.421072	53.658485	-1.404430	0.000000	0.265605	0.000000	0.000000	0.000000	-0.112820	0.247706	-0.130003	0.000000	0.000000	3.000000	8.000000	0.000000
2105.939201	-0.128465	0.616337	0.004879	76.811798	-17.421072	53.658485	-1.404430	0.000000	0.265605	0.000000	0.000000	0.000000	-0.112820	0.247706	-0.130003	0.000000	0.000000	3.000000	8.000000	0.000000
2105.942534	-0.128465	0.616337	0.004879	76.811798	-17.421072	53.658485	-1.404430	0.000000	0.265605	0.000000	0.000000	0.000000	-0.112820	0.247706	-0.130003	0.000000	0.000000	3.000000	8.000000	0.000000
2105.945867	-0.128465	0.616337	0.004879	76.976715	-16.590656	54.760098	-1.423233	0.000000	0.243938	0.000000	0.000000	0.000000	-0.112820	0.247706	-0.130003	0.000000	0.000000	3.000000	8.000000	0.000000
2105.949201	-0.128702	0.617123	0.004541	76.976715	-16.590656	54.760098	-1.423233	0.000000	0.243938	0.000000	0.000000	0.000000	-0.071061	0.235743	-0.101201	0.000000	0.000000	3.000000	8.000000	0.000000
2105.952534	-0.128702	0.617123	0.004541	76.976715	-16.590656	54.760098	-1.423233	0.000000	0.243938	0.000000	0.000000	0.000000	-0.071061	0.235743	-0.101201	0.000000	0.000000	3.000000	8.000000	0.000000
2105.955867	-0.128904	0.617903	0.004419	77.090622	-15.799497	55.786221	-1.423233	0.000000	0.243938	0.000000	0.000000	0.000000	-0.060654	0.233857	-0.036601	0.000000	0.000000	3.000000	8.000000	0.000000
2105.959201	-0.128904	0.617903	0.004419	77.090622	-15.799497	55.786221	-1.423233	0.000000	0.243938	0.000000	0.000000	0.000000	-0.060654	0.233857	-0.036601	0.000000	0.000000	3.000000	8.000000	0.000000
2105.962534	-0.128904	0.617903	0.004419	77.090622	-15.799497	55.786221	-1.423233	0.000000	0.243938	0.000000	0.000000	0.000000	-0.060654	0.233857	-0.036601	0.000000	0.000000	3.000000	8.000000	0.000000
2105.965867	-0.128904	0.617903	0.004419	77.167343	-15.073566	56.731895	-1.445185	0.000000	0.220971	0.000000	0.000000	0.000000	-0.060654	0.233857	-0.036601	0.000000	0.000000	3.000000	8.000000	0.000000
2105.969201	-0.129212	0.618644	0.004508	77.167343	-15.073566	56.731895	-1.445185	0.000000	0.220971	0.000000	0.000000	0.000000	-0.092464	0.222404	0.026486	0.000000	0.000000	3.000000	8.000000	0.000000
2105.972534	-0.129212	0.618644	0.004508	77.167343	-15.073566	56.731895	-1.445185	0.000000	0.220971	0.000000	0.000000	0.000000	-0.092464	0.222404	0.026486	0.000000	0.000000	3.000000	8.000000	0.000000
2105.975867	-0.129714	0.619348	0.004781	77.300529	-14.322539	57.723568	-1.445185	0.000000	0.220971	0.000000	0.000000	0.000000	-0.150713	0.211134	0.082136	0.000000	0.000000	3.000000	8.000000	0.000000
2105.979201	-0.129714	0.619348	0.004781	77.300529	-14.322539	57.723568	-1.445185	0.000000	0.220971	0.000000	0.000000	0.000000	-0.150713	0.211134	0.082136	0.000000	0.000000	3.000000	8.000000	0.000000
2105.982534	-0.129714	0.619348	0.004781	77.300529	-14.322539	57.723568	-1.445185	0.000000	0.220971	0.000000	0.000000	0.000000	-0.150713	0.211134	0.082136	0.000000	0.000000	3.000000	8.000000	0.000000
2105.985867	-0.129714	0.619348	0.004781	77.756714	-13.197814	59.164692	-1.485715	0.000000	0.239075	0.000000	0.000000	0.000000	-0.150713	0.211134	0.082136	0.000000	0.000000	3.000000	8.000000	0.000000
2105.989201	-0.130364	0.619968	0.005156	77.756714	-13.197814	59.164692	-1.485715	0.000000	0.239075	0.000000	0.000000	0.000000	-0.194961	0.186007	0.112315	0.000000	0.000000	3.000000	8.000000	0.000000
2105.992534	-0.130364	0.619968	0.005156	77.756714	-13.197814	59.164692	-1.485715	0.000000	0.239075	0.000000	0.000000	0.000000	-0.194961	0.186007	0.112315	0.000000	0.000000	3.000000	8.000000	0.000000
2105.995867	-0.131143	0.620523	0.005561	78.623955	-11.161110	61.655140	-1.485715	0.000000	0.239075	0.000000	0.000000	0.000000	-0.233524	0.166613	0.121482	0.000000	0.000000	3.000000	8.000000	0.000000
2105.999201	-0.131143	0.620523	0.005561	78.623955	-11.161110	61.655140	-1.485715	0.000000	0.239075	0.000000	0.000000	0.000000	-0.233524	0.166613	0.121482	0.000000	0.000000	3.000000	8.000000	0.000000
2106.002534	-0.131143	0.620523	0.005561	78.623955	-11.161110	61.655140	-1.485715	0.000000	0.239075	0.000000	0.000000	0.000000	-0.233524	0.166613	0.121482	0.000000	0.000000	3.000000	8.000000	0.000000
2106.005867	-0.132020	0.621119	0.006058	79.638344	-7.686434	65.739273	-1.557129	0.000000	0.278041	0.000000	0.000000	0.000000	-0.263312	0.178851	0.149196	0.000000	0.000000	3.000000	8.000000	0.000000
2106.009201	-0.132020	0.621119	0.006058	79.638344	-7.686434	65.739273	-1.557129	0.000000	0.278041	0.000000	0.000000	0.000000	-0.263312	0.178851	0.149196	0.000000	0.000000	3.000000	8.000000	0.000000
2106.012534	-0.132020	0.621119	0.006058	79.638344	-7.686434	65.739273	-1.557129	0.000000	0.278041	0.000000	0.000000	0.000000	-0.263312	0.178851	0.149196	0.000000	0.000000	3.000000	8.000000	0.000000
2106.015867	-0.132959	0.621677	0.006595	80.548241	-2.445433	71.730202	-1.601014	0.000000	0.302907	0.000000	0.000000	0.000000	-0.281671	0.167305	0.161090	0.000000	0.000000	3.000000	8.000000	0.000000
2106.019201	-0.132959	0.621677	0.006595	80.548241	-2.445433	71.730202	-1.601014	0.000000	0.302907	0.000000	0.000000	0.000000	-0.281671	0.167305	0.161090	0.000000	0.000000	3.000000	8.000000	0.000000
2106.022534	-0.132959	0.621677	0.006595	80.548241	-2.445433	71.730202	-1.601014	0.000000	0.302907	0.000000	0.000000	0.000000	-0.281671	0.167305	0.161090	0.000000	0.000000	3.000000	8.000000	0.000000
2106.025867	-0.134008	0.622189	0.007092	81.287376	4.448262	79.445984	-1.647959	0.000000	0.329755	0.000000	0.000000	0.000000	-0.314734	0.153614	0.148921	0.000000	0.000000	3.000000	8.000000	0.000000
2106.029201	-0.134008	0.622189	0.007092	81.287376	4.448262	79.445984	-1.647959	0.000000	0.329755	0.000000	0.000000	0.000000	-0.314734	0.153614	0.148921	0.000000	0.000000	3.000000	8.000000	0.000000
2106.032534	-0.134008	0.622189	0.007092	81.287376	4.448262	79.445984	-1.647959	0.000000	0.329755	0.000000	0.000000	0.000000	-0.314734	0.153614	0.148921	0.000000	0.000000	3.000000	8.000000	0.000000
2106.035867	-0.135127	0.622575	0.007405	81.829514	12.492422	88.305862	-1.700415	0.000000	0.354576	0.000000	0.000000	0.000000	-0.335526	0.115846	0.094032	0.000000	0.000000	3.000000	8.000000	0.000000
2106.039201	-0.135127	0.622575	0.007405	81.829514	12.492422	88.305862	-1.700415	0.000000	0.354576	0.000000	0.000000	0.000000	-0.335526	0.115846	0.094032	0.000000	0.000000	3.000000	8.000000	0.000000
2106.042534	-0.135127	0.622575	0.007405	81.829514	12.492422	88.305862	-1.700415	0.000000	0.354576	0.000000	0.000000	0.000000	-0.335526	0.115846	0.094032	0.000000	0.000000	3.000000	8.000000	0.000000
2106.045867	-0.136204	0.622835	0.007568	82.189026	20.996637	97.547523	-1.756336	0.000000	0.370248	0.000000	0.000000	0.000000	-0.323067	0.077995	0.048842	0.000000	0.000000	3.000000	8.000000	0.000000
2106.049201	-0.136204	0.622835	0.007568	82.189026	20.996637	97.547523	-1.756336	0.000000	0.370248	0.000000	0.000000	0.000000	-0.323067	0.077995	0.048842	0.000000	0.000000	3.000000	8.000000	0.000000
2106.052534	-0.136204	0.622835	0.007568	82.189026	20.996637	97.547523	-1.756336	0.000000	0.370248	0.000000	0.000000	0.000000	-0.323067	0.077995	0.048842	0.000000	0.000000	3.000000	8.000000	0.000000
2106.055867	-0.137198	0.622962	0.007526	82.463181	29.125364	106.236801	-1.810181	0.000000	0.378388	0.000000	0.000000	0.000000	-0.298374	0.038027	-0.012407	0.000000	0.000000	3.000000	8.000000	0.000000
2106.059201	-0.137198	0.622962	0.007526	82.463181	29.125364	106.236801	-1.810181	0.000000	0.378388	0.000000	0.000000	0.000000	-0.298374	0.038027	-0.012407	0.000000	0.000000	3.000000	8.000000	0.000000
2106.062534	-0.137198	0.622962	0.007526	82.463181	29.125364	106.236801	-1.810181	0.000000	0.378388	0.000000	0.000000	0.000000	-0.298374	0.038027	-0.012407	0.000000	0.000000	3.000000	8.000000	0.000000
2106.065867	-0.137198	0.622962	0.007526	82.779953	36.521816	113.960953	-1.859910	0.000000	0.376320	0.000000	0.000000	0.000000	-0.298374	0.038027	-0.012407	0.000000	0.000000	3.000000	8.000000	0.000000
2106.069201	-0.138138	0.622949	0.007298	82.779953	36.521816	113.960953	-1.859910	0.000000	0.376320	0.000000	0.000000	0.000000	-0.282001	-0.003943	-0.068474	0.000000	0.000000	3.000000	8.000000	0.000000
2106.072534	-0.138138	0.622949	0.007298	82.779953	36.521816	113.960953	-1.859910	0.000000	0.376320	0.000000	0.000000	0.000000	-0.282001	-0.003943	-0.068474	0.000000	0.000000	3.000000	8.000000	0.000000
2106.075867	-0.139080	0.622756	0.006835	83.204765	43.224400	120.763664	-1.859910	0.000000	0.376320	0.000000	0.000000	0.000000	-0.282525	-0.057816	-0.139037	0.000000	0.000000	3.000000	8.000000	0.000000
2106.079201	-0.139080	0.622756	0.006835	83.204765	43.224400	120.763664	-1.859910	0.000000	0.376320	0.000000	0.000000	0.000000	-0.282525	-0.057816	-0.139037	0.000000	0.000000	3.000000	8.000000	0.000000
2106.082534	-0.139080	0.622756	0.006835	83.204765	43.224400	120.763664	-1.859910	0.000000	0.376320	0.000000	0.000000	0.000000	-0.282525	-0.057816	-0.139037	0.000000	0.000000	3.000000	8.000000	0.000000
2106.085867	-0.139972	0.622417	0.006208	83.582375	48.826965	126.376152	-1.953998	0.000000	0.341735	0.000000	0.000000	0.000000	-0.267471	-0.101666	-0.188124	0.000000	0.000000	3.000000	8.000000	0.000000
2106.089201	-0.139972	0.622417	0.006208	83.582375	48.826965	126.376152	-1.953998	0.000000	0.341735	0.000000	0.000000	0.000000	-0.267471	-0.101666	-0.188124	0.000000	0.000000	3.000000	8.000000	0.000000
2106.092534	-0.139972	0.622417	0.006208	83.582375	48.826965	126.376152	-1.953998	0.000000	0.341735	0.000000	0.000000	0.000000	-0.267471	-0.101666	-0.188124	0.000000	0.000000	3.000000	8.000000	0.000000
2106.095867	-0.140920	0.621986	0.005456	83.775055	49.813843	127.381775	-1.998576	0.000000	0.310381	0.000000	0.000000	0.000000	-0.284478	-0.129484	-0.225351	0.000000	0.000000	3.000000	8.000000	0.000000
2106.099201	-0.140920	0.621986	0.005456	83.775055	49.813843	127.381775	-1.998576	0.000000	0.310381	0.000000	0.000000	0.000000	-0.284478	-0.129484	-0.225351	0.000000	0.000000	3.000000	8.000000	0.000000
2106.102534	-0.140920	0.621986	0.005456	83.775055	49.813843	127.381775	-1.998576	0.000000	0.310381	0.000000	0.000000	0.000000	-0.284478	-0.129484	-0.225351	0.000000	0.000000	3.000000	8.000000	0.000000
2106.105867	-0.141983	0.621495	0.004619	83.800552	47.276104	124.928589	-2.045990	0.000000	0.272823	0.000000	0.000000	0.000000	-0.319069	-0.147240	-0.251233	0.000000	0.000000	3.000000	8.000000	0.000000
2106.109201	-0.141983	0.621495	0.004619	83.800552	47.276104	124.928589	-2.045990	0.000000	0.272823	0.000000	0.000000	0.000000	-0.319069	-0.147240	-0.251233	0.000000	0.000000	3.000000	8.000000	0.000000
2106.112534	-0.141983	0.621495	0.004619	83.800552	47.276104	124.928589	-2.045990	0.000000	0.272823	0.000000	0.000000	0.000000	-0.319069	-0.147240	-0.251233	0.000000	0.000000	3.000000	8.000000	0.000000
2106.115867	-0.143103	0.620958	0.003662	83.682541	44.087704	121.918526	-2.099168	0.000000	0.230950	0.000000	0.000000	0.000000	-0.335896	-0.161028	-0.287165	0.000000	0.000000	3.000000	8.000000	0.000000
2106.119201	-0.143103	0.620958	0.003662	83.682541	44.087704	121.918526	-2.099168	0.000000	0.230950	0.000000	0.000000	0.000000	-0.335896	-0.161028	-0.287165	0.000000	0.000000	3.000000	8.000000	0.000000
2106.122534	-0.143103	0.620958	0.003662	83.682541	44.087704	121.918526	-2.099168	0.000000	0.230950	0.000000	0.000000	0.000000	-0.335896	-0.161028	-0.287165	0.000000	0.000000	3.000000	8.000000	0.000000
2106.125867	-0.144288	0.620442	0.002695	83.477600	41.163147	119.239738	-2.155151	0.000000	0.183089	0.000000	0.000000	0.000000	-0.355552	-0.154895	-0.290036	0.000000	0.000000	3.000000	8.000000	0.000000
2106.129201	-0.144288	0.620442	0.002695	83.477600	41.163147	119.239738	-2.155151	0.000000	0.183089	0.000000	0.000000	0.000000	-0.355552	-0.154895	-0.290036	0.000000	0.000000	3.000000	8.000000	0.000000
2106.132534	-0.144288	0.620442	0.002695	83.477600	41.163147	119.239738	-2.155151	0.000000	0.183089	0.000000	0.000000	0.000000	-0.355552	-0.154895	-0.290036	0.000000	0.000000	3.000000	8.000000	0.000000
2106.135867	-0.145473	0.619999	0.001812	83.149719	39.195824	117.630669	-2.214410	0.000000	0.134750	0.000000	0.000000	0.000000	-0.355315	-0.132904	-0.264793	0.000000	0.000000	3.000000	8.000000	0.000000
2106.139201	-0.145473	0.619999	0.001812	83.149719	39.195824	117.630669	-2.214410	0.000000	0.134750	0.000000	0.000000	0.000000	-0.355315	-0.132904	-0.264793	0.000000	0.000000	3.000000	8.000000	0.000000
2106.142534	-0.145473	0.619999	0.001812	83.149719	39.195824	117.630669	-2.214410	0.000000	0.134750	0.000000	0.000000	0.000000	-0.355315	-0.132904	-0.264793	0.000000	0.000000	3.000000	8.000000	0.000000
2106.145867	-0.146587	0.619662	0.001094	82.707115	38.306927	117.212334	-2.273629	0.000000	0.090618	0.000000	0.000000	0.000000	-0.334230	-0.101029	-0.215515	0.000000	0.000000	3.000000	8.000000	0.000000
2106.149201	-0.146587	0.619662	0.001094	82.707115	38.306927	117.212334	-2.273629	0.000000	0.090618	0.000000	0.000000	0.000000	-0.334230	-0.101029	-0.215515	0.000000	0.000000	3.000000	8.000000	0.000000
2106.152534	-0.146587	0.619662	0.001094	82.707115	38.306927	117.212334	-2.273629	0.000000	0.090618	0.000000	0.000000	0.000000	-0.334230	-0.101029	-0.215515	0.000000	0.000000	3.000000	8.000000	0.000000
2106.155867	-0.147705	0.619425	0.000543	82.228554	38.012184	117.437332	-2.329334	0.000000	0.054699	0.000000	0.000000	0.000000	-0.335426	-0.071227	-0.165419	0.000000	0.000000	3.000000	8.000000	0.000000
2106.159201	-0.147705	0.619425	0.000543	82.228554	38.012184	117.437332	-2.329334	0.000000	0.054699	0.000000	0.000000	0.000000	-0.335426	-0.071227	-0.165419	0.000000	0.000000	3.000000	8.000000	0.000000
2106.162534	-0.147705	0.619425	0.000543	82.228554	38.012184	117.437332	-2.329334	0.000000	0.054699	0.000000	0.000000	0.000000	-0.335426	-0.071227	-0.165419	0.000000	0.000000	3.000000	8.000000	0.000000
2106.165867	-0.148888	0.619286	0.000047	81.791107	37.883015	117.810188	-2.385239	0.000000	0.027129	0.000000	0.000000	0.000000	-0.354962	-0.041534	-0.148746	0.000000	0.000000	3.000000	8.000000	0.000000
2106.169201	-0.148888	0.619286	0.000047	81.791107	37.883015	117.810188	-2.385239	0.000000	0.027129	0.000000	0.000000	0.000000	-0.354962	-0.041534	-0.148746	0.000000	0.000000	3.000000	8.000000	0.000000
2106.172534	-0.148888	0.619286	0.000047	81.791107	37.883015	117.810188	-2.385239	0.000000	0.027129	0.000000	0.000000	0.000000	-0.354962	-0.041534	-0.148746	0.000000	0.000000	3.000000	8.000000	0.000000
2106.175867	-0.150077	0.619194	-0.000356	81.471474	37.639385	117.968613	-2.444400	0.000000	0.002338	0.000000	0.000000	0.000000	-0.356784	-0.027608	-0.120738	0.000000	0.000000	3.000000	8.000000	0.000000
2106.179201	-0.150077	0.619194	-0.000356	81.471474	37.639385	117.968613	-2.444400	0.000000	0.002338	0.000000	0.000000	0.000000	-0.356784	-0.027608	-0.120738	0.000000	0.000000	3.000000	8.000000	0.000000
2106.182534	-0.150077	0.619194	-0.000356	81.471474	37.639385	117.968613	-2.444400	0.000000	0.002338	0.000000	0.000000	0.000000	-0.356784	-0.027608	-0.120738	0.000000	0.000000	3.000000	8.000000	0.000000
2106.185867	-0.151222	0.619102	-0.000747	81.338799	37.130341	117.695976	-2.503863	0.000000	-0.017785	0.000000	0.000000	0.000000	-0.343456	-0.027630	-0.117364	0.000000	0.000000	3.000000	8.000000	0.000000
2106.189201	-0.151222	0.619102	-0.000747	81.338799	37.130341	117.695976	-2.503863	0.000000	-0.017785	0.000000	0.000000	0.000000	-0.343456	-0.027630	-0.117364	0.000000	0.000000	3.000000	8.000000	0.000000
2106.192534	-0.151222	0.619102	-0.000747	81.338799	37.130341	117.695976	-2.503863	0.000000	-0.017785	0.000000	0.000000	0.000000	-0.343456	-0.027630	-0.117364	0.000000	0.000000	3.000000	8.000000	0.000000
2106.195867	-0.152363	0.619036	-0.001149	81.339478	36.598499	117.288979	-2.561106	0.000000	-0.037346	0.000000	0.000000	0.000000	-0.342306	-0.019742	-0.120745	0.000000	0.000000	3.000000	8.000000	0.000000
2106.199201	-0.152363	0.619036	-0.001149	81.339478	36.598499	117.288979	-2.561106	0.000000	-0.037346	0.000000	0.000000	0.000000	-0.342306	-0.019742	-0.120745	0.000000	0.000000	3.000000	8.000000	0.000000
2106.202534	-0.152363	0.619036	-0.001149	81.339478	36.598499	117.288979	-2.561106	0.000000	-0.037346	0.000000	0.000000	0.000000	-0.342306	-0.019742	-0.120745	0.000000	0.000000	3.000000	8.000000	0.000000
2106.205867	-0.153370	0.618997	-0.001519	81.382126	36.287910	117.066551	-2.618158	0.000000	-0.057470	0.000000	0.000000	0.000000	-0.302204	-0.011866	-0.111006	0.000000	0.000000	3.000000	8.000000	0.000000
2106.209201	-0.153370	0.618997	-0.001519	81.382126	36.287910	117.066551	-2.618158	0.000000	-0.057470	0.000000	0.000000	0.000000	-0.302204	-0.011866	-0.111006	0.000000	0.000000	3.000000	8.000000	0.000000
2106.212534	-0.153370	0.618997	-0.001519	81.382126	36.287910	117.066551	-2.618158	0.000000	-0.057470	0.000000	0.000000	0.000000	-0.302204	-0.011866	-0.111006	0.000000	0.000000	3.000000	8.000000	0.000000
2106.215867	-0.154353	0.618983	-0.001893	81.463211	35.885845	116.707771	-2.668525	0.000000	-0.075971	0.000000	0.000000	0.000000	-0.294603	-0.003966	-0.111988	0.000000	0.000000	3.000000	8.000000	0.000000
2106.219201	-0.154353	0.618983	-0.001893	81.463211	35.885845	116.707771	-2.668525	0.000000	-0.075971	0.000000	0.000000	0.000000	-0.294603	-0.003966	-0.111988	0.000000	0.000000	3.000000	8.000000	0.000000
2106.222534	-0.154353	0.618983	-0.001893	81.463211	35.885845	116.707771	-2.668525	0.000000	-0.075971	0.000000	0.000000	0.000000	-0.294603	-0.003966	-0.111988	0.000000	0.000000	3.000000	8.000000	0.000000
2106.225867	-0.155352	0.618996	-0.002284	81.603188	35.216419	116.025558	-2.717626	0.000000	-0.094636	0.000000	0.000000	0.000000	-0.299952	0.003904	-0.117344	0.000000	0.000000	3.000000	8.000000	0.000000
2106.229201	-0.155352	0.618996	-0.002284	81.603188	35.216419	116.025558	-2.717626	0.000000	-0.094636	0.000000	0.000000	0.000000	-0.299952	0.003904	-0.117344	0.000000	0.000000	3.000000	8.000000	0.000000
2106.232534	-0.155352	0.618996	-0.002284	81.603188	35.216419	116.025558	-2.717626	0.000000	-0.094636	0.000000	0.000000	0.000000	-0.299952	0.003904	-0.117344	0.000000	0.000000	3.000000	8.000000	0.000000
2106.235867	-0.156356	0.619029	-0.002663	81.809357	34.219738	114.945694	-2.767618	0.000000	-0.114193	0.000000	0.000000	0.000000	-0.301154	0.009838	-0.113669	0.000000	0.000000	3.000000	8.000000	0.000000
2106.239201	-0.156356	0.619029	-0.002663	81.809357	34.219738	114.945694	-2.767618	0.000000	-0.114193	0.000000	0.000000	0.000000	-0.301154	0.009838	-0.113669	0.000000	0.000000	3.000000	8.000000	0.000000
2106.242534	-0.156356	0.619029	-0.002663	81.809357	34.219738	114.945694	-2.767618	0.000000	-0.114193	0.000000	0.000000	0.000000	-0.301154	0.009838	-0.113669	0.000000	0.000000	3.000000	8.000000	0.000000
2106.245867	-0.157319	0.619036	-0.003021	82.065659	32.961704	113.549637	-2.817810	0.000000	-0.133138	0.000000	0.000000	0.000000	-0.288808	0.001944	-0.107347	0.000000	0.000000	3.000000	8.000000	0.000000
2106.249201	-0.157319	0.619036	-0.003021	82.065659	32.961704	113.549637	-2.817810	0.000000	-0.133138	0.000000	0.000000	0.000000	-0.288808	0.001944	-0.107347	0.000000	0.000000	3.000000	8.000000	0.000000
2106.252534	-0.157319	0.619036	-0.003021	82.065659	32.961704	113.549637	-2.817810	0.000000	-0.133138	0.000000	0.000000	0.000000	-0.288808	0.001944	-0.107347	0.000000	0.000000	3.000000	8.000000	0.000000
2106.255867	-0.157319	0.619036	-0.003021	82.321335	31.639021	112.079544	-2.865944	0.000000	-0.151029	0.000000	0.000000	0.000000	-0.288808	0.001944	-0.107347	0.000000	0.000000	3.000000	8.000000	0.000000
2106.259201	-0.158217	0.619035	-0.003425	82.321335	31.639021	112.079544	-2.865944	0.000000	-0.151029	0.000000	0.000000	0.000000	-0.269367	-0.000078	-0.121443	0.000000	0.000000	3.000000	8.000000	0.000000
2106.262534	-0.158217	0.619035	-0.003425	82.321335	31.639021	112.079544	-2.865944	0.000000	-0.151029	0.000000	0.000000	0.000000	-0.269367	-0.000078	-0.121443	0.000000	0.000000	3.000000	8.000000	0.000000
2106.265867	-0.158974	0.618996	-0.003816	82.529030	30.535334	110.865982	-2.865944	0.000000	-0.151029	0.000000	0.000000	0.000000	-0.227296	-0.011945	-0.117037	0.000000	0.000000	3.000000	8.000000	0.000000
2106.269201	-0.158974	0.618996	-0.003816	82.529030	30.535334	110.865982	-2.865944	0.000000	-0.151029	0.000000	0.000000	0.000000	-0.227296	-0.011945	-0.117037	0.000000	0.000000	3.000000	8.000000	0.000000
2106.272534	-0.158974	0.618996	-0.003816	82.529030	30.535334	110.865982	-2.865944	0.000000	-0.151029	0.000000	0.000000	0.000000	-0.227296	-0.011945	-0.117037	0.000000	0.000000	3.000000	8.000000	0.000000
2106.275867	-0.158974	0.618996	-0.003816	82.670250	29.815382	110.098648	-2.948721	0.000000	-0.190776	0.000000	0.000000	0.000000	-0.227296	-0.011945	-0.117037	0.000000	0.000000	3.000000	8.000000	0.000000
2106.279201	-0.159560	0.618942	-0.004281	82.670250	29.815382	110.098648	-2.948721	0.000000	-0.190776	0.000000	0.000000	0.000000	-0.175654	-0.016022	-0.139728	0.000000	0.000000	3.000000	8.000000	0.000000
2106.282534	-0.159560	0.618942	-0.004281	82.670250	29.815382	110.098648	-2.948721	0.000000	-0.190776	0.000000	0.000000	0.000000	-0.175654	-0.016022	-0.139728	0.000000	0.000000	3.000000	8.000000	0.000000
2106.285867	-0.160051	0.618888	-0.004808	82.755157	29.398483	109.680672	-2.948721	0.000000	-0.190776	0.000000	0.000000	0.000000	-0.147240	-0.016132	-0.157916	0.000000	0.000000	3.000000	8.000000	0.000000
2106.289201	-0.160051	0.618888	-0.004808	82.755157	29.398483	109.680672	-2.948721	0.000000	-0.190776	0.000000	0.000000	0.000000	-0.147240	-0.016132	-0.157916	0.000000	0.000000	3.000000	8.000000	0.000000
2106.292534	-0.160051	0.618888	-0.004808	82.755157	29.398483	109.680672	-2.948721	0.000000	-0.190776	0.000000	0.000000	0.000000	-0.147240	-0.016132	-0.157916	0.000000	0.000000	3.000000	8.000000	0.000000
2106.295867	-0.160051	0.618888	-0.004808	82.808220	29.164034	109.476814	-3.002537	0.000000	-0.240383	0.000000	0.000000	0.000000	-0.147240	-0.016132	-0.157916	0.000000	0.000000	3.000000	8.000000	0.000000
2106.299201	-0.160521	0.618874	-0.005388	82.808220	29.164034	109.476814	-3.002537	0.000000	-0.240383	0.000000	0.000000	0.000000	-0.141161	-0.004434	-0.174228	0.000000	0.000000	3.000000	8.000000	0.000000
2106.302534	-0.160521	0.618874	-0.005388	82.808220	29.164034	109.476814	-3.002537	0.000000	-0.240383	0.000000	0.000000	0.000000	-0.141161	-0.004434	-0.174228	0.000000	0.000000	3.000000	8.000000	0.000000
2106.305867	-0.161035	0.618912	-0.005911	82.861115	28.864712	109.211258	-3.002537	0.000000	-0.240383	0.000000	0.000000	0.000000	-0.154262	0.011353	-0.156891	0.000000	0.000000	3.000000	8.000000	0.000000
2106.309201	-0.161035	0.618912	-0.005911	82.861115	28.864712	109.211258	-3.002537	0.000000	-0.240383	0.000000	0.000000	0.000000	-0.154262	0.011353	-0.156891	0.000000	0.000000	3.000000	8.000000	0.000000
2106.312534	-0.161035	0.618912	-0.005911	82.861115	28.864712	109.211258	-3.002537	0.000000	-0.240383	0.000000	0.000000	0.000000	-0.154262	0.011353	-0.156891	0.000000	0.000000	3.000000	8.000000	0.000000
2106.315867	-0.161035	0.618912	-0.005911	82.917198	28.441170	108.808044	-3.051774	0.000000	-0.295569	0.000000	0.000000	0.000000	-0.154262	0.011353	-0.156891	0.000000	0.000000	3.000000	8.000000	0.000000
2106.319201	-0.161602	0.618989	-0.006422	82.917198	28.441170	108.808044	-3.051774	0.000000	-0.295569	0.000000	0.000000	0.000000	-0.169853	0.023125	-0.153033	0.000000	0.000000	3.000000	8.000000	0.000000
2106.322534	-0.161602	0.618989	-0.006422	82.917198	28.441170	108.808044	-3.051774	0.000000	-0.295569	0.000000	0.000000	0.000000	-0.169853	0.023125	-0.153033	0.000000	0.000000	3.000000	8.000000	0.000000
2106.325867	-0.162244	0.619086	-0.006851	82.976860	27.911797	108.308586	-3.051774	0.000000	-0.295569	0.000000	0.000000	0.000000	-0.192803	0.029173	-0.128795	0.000000	0.000000	3.000000	8.000000	0.000000
2106.329201	-0.162244	0.619086	-0.006851	82.976860	27.911797	108.308586	-3.051774	0.000000	-0.295569	0.000000	0.000000	0.000000	-0.192803	0.029173	-0.128795	0.000000	0.000000	3.000000	8.000000	0.000000
2106.332534	-0.162244	0.619086	-0.006851	82.976860	27.911797	108.308586	-3.051774	0.000000	-0.295569	0.000000	0.000000	0.000000	-0.192803	0.029173	-0.128795	0.000000	0.000000	3.000000	8.000000	0.000000
2106.335867	-0.162244	0.619086	-0.006851	83.048782	27.256292	107.661209	-3.112216	0.000000	-0.342541	0.000000	0.000000	0.000000	-0.192803	0.029173	-0.128795	0.000000	0.000000	3.000000	8.000000	0.000000
2106.339201	-0.162977	0.619210	-0.007230	83.048782	27.256292	107.661209	-3.112216	0.000000	-0.342541	0.000000	0.000000	0.000000	-0.219796	0.037142	-0.113788	0.000000	0.000000	3.000000	8.000000	0.000000
2106.342534	-0.162977	0.619210	-0.007230	83.048782	27.256292	107.661209	-3.112216	0.000000	-0.342541	0.000000	0.000000	0.000000	-0.219796	0.037142	-0.113788	0.000000	0.000000	3.000000	8.000000	0.000000
2106.345867	-0.163776	0.619307	-0.007626	83.116379	26.567480	106.992737	-3.112216	0.000000	-0.342541	0.000000	0.000000	0.000000	-0.239660	0.029281	-0.118653	0.000000	0.000000	3.000000	8.000000	0.000000
2106.349201	-0.163776	0.619307	-0.007626	83.116379	26.567480	106.992737	-3.112216	0.000000	-0.342541	0.000000	0.000000	0.000000	-0.239660	0.029281	-0.118653	0.000000	0.000000	3.000000	8.000000	0.000000
2106.352534	-0.163776	0.619307	-0.007626	83.116379	26.567480	106.992737	-3.112216	0.000000	-0.342541	0.000000	0.000000	0.000000	-0.239660	0.029281	-0.118653	0.000000	0.000000	3.000000	8.000000	0.000000
2106.355867	-0.163776	0.619307	-0.007626	83.180077	25.916414	106.373619	-3.188792	0.000000	-0.381281	0.000000	0.000000	0.000000	-0.239660	0.029281	-0.118653	0.000000	0.000000	3.000000	8.000000	0.000000
2106.359201	-0.164641	0.619386	-0.007970	83.180077	25.916414	106.373619	-3.188792	0.000000	-0.381281	0.000000	0.000000	0.000000	-0.259658	0.023520	-0.103365	0.000000	0.000000	3.000000	8.000000	0.000000
2106.362534	-0.164641	0.619386	-0.007970	83.180077	25.916414	106.373619	-3.188792	0.000000	-0.381281	0.000000	0.000000	0.000000	-0.259658	0.023520	-0.103365	0.000000	0.000000	3.000000	8.000000	0.000000
2106.365867	-0.165499	0.619477	-0.008272	83.226105	25.379351	105.885239	-3.188792	0.000000	-0.381281	0.000000	0.000000	0.000000	-0.257142	0.027546	-0.090413	0.000000	0.000000	3.000000	8.000000	0.000000
2106.369201	-0.165499	0.619477	-0.008272	83.226105	25.379351	105.885239	-3.188792	0.000000	-0.381281	0.000000	0.000000	0.000000	-0.257142	0.027546	-0.090413	0.000000	0.000000	3.000000	8.000000	0.000000
2106.372534	-0.165499	0.619477	-0.008272	83.226105	25.379351	105.885239	-3.188792	0.000000	-0.381281	0.000000	0.000000	0.000000	-0.257142	0.027546	-0.090413	0.000000	0.000000	3.000000	8.000000	0.000000
2106.375867	-0.165499	0.619477	-0.008272	83.255180	24.924576	105.500664	-3.274925	0.000000	-0.413577	0.000000	0.000000	0.000000	-0.257142	0.027546	-0.090413	0.000000	0.000000	3.000000	8.000000	0.000000
2106.379201	-0.166345	0.619537	-0.008536	83.255180	24.924576	105.500664	-3.274925	0.000000	-0.413577	0.000000	0.000000	0.000000	-0.254025	0.017788	-0.079252	0.000000	0.000000	3.000000	8.000000	0.000000
2106.382534	-0.166345	0.619537	-0.008536	83.255180	24.924576	105.500664	-3.274925	0.000000	-0.413577	0.000000	0.000000	0.000000	-0.254025	0.017788	-0.079252	0.000000	0.000000	3.000000	8.000000	0.000000
2106.385867	-0.167106	0.619596	-0.008770	83.265419	24.646582	105.300819	-3.274925	0.000000	-0.413577	0.000000	0.000000	0.000000	-0.228362	0.017775	-0.070212	0.000000	0.000000	3.000000	8.000000	0.000000
2106.389201	-0.167106	0.619596	-0.008770	83.265419	24.646582	105.300819	-3.274925	0.000000	-0.413577	0.000000	0.000000	0.000000	-0.228362	0.017775	-0.070212	0.000000	0.000000	3.000000	8.000000	0.000000
2106.392534	-0.167106	0.619596	-0.008770	83.265419	24.646582	105.300819	-3.274925	0.000000	-0.413577	0.000000	0.000000	0.000000	-0.228362	0.017775	-0.070212	0.000000	0.000000	3.000000	8.000000	0.000000
2106.395867	-0.167106	0.619596	-0.008770	83.255257	24.494112	105.236320	-3.355323	0.000000	-0.438488	0.000000	0.000000	0.000000	-0.228362	0.017775	-0.070212	0.000000	0.000000	3.000000	8.000000	0.000000
2106.399201	-0.167834	0.619656	-0.008899	83.255257	24.494112	105.236320	-3.355323	0.000000	-0.438488	0.000000	0.000000	0.000000	-0.218343	0.017982	-0.038788	0.000000	0.000000	3.000000	8.000000	0.000000
2106.402534	-0.167834	0.619656	-0.008899	83.255257	24.494112	105.236320	-3.355323	0.000000	-0.438488	0.000000	0.000000	0.000000	-0.218343	0.017982	-0.038788	0.000000	0.000000	3.000000	8.000000	0.000000
2106.405867	-0.168478	0.619723	-0.008930	83.245125	24.355450	105.172096	-3.355323	0.000000	-0.438488	0.000000	0.000000	0.000000	-0.193133	0.020062	-0.009299	0.000000	0.000000	3.000000	8.000000	0.000000
2106.409201	-0.168478	0.619723	-0.008930	83.245125	24.355450	105.172096	-3.355323	0.000000	-0.438488	0.000000	0.000000	0.000000	-0.193133	0.020062	-0.009299	0.000000	0.000000	3.000000	8.000000	0.000000
2106.412534	-0.168478	0.619723	-0.008930	83.245125	24.355450	105.172096	-3.355323	0.000000	-0.438488	0.000000	0.000000	0.000000	-0.193133	0.020062	-0.009299	0.000000	0.000000	3.000000	8.000000	0.000000
2106.415867	-0.169030	0.619803	-0.008885	83.225723	24.191154	105.073883	-3.423902	0.000000	-0.446503	0.000000	0.000000	0.000000	-0.165441	0.024059	0.013516	0.000000	0.000000	3.000000	8.000000	0.000000
2106.419201	-0.169030	0.619803	-0.008885	83.225723	24.191154	105.073883	-3.423902	0.000000	-0.446503	0.000000	0.000000	0.000000	-0.165441	0.024059	0.013516	0.000000	0.000000	3.000000	8.000000	0.000000
2106.422534	-0.169030	0.619803	-0.008885	83.225723	24.191154	105.073883	-3.423902	0.000000	-0.446503	0.000000	0.000000	0.000000	-0.165441	0.024059	0.013516	0.000000	0.000000	3.000000	8.000000	0.000000
2106.425867	-0.169030	0.619803	-0.008885	83.212044	24.071163	105.002480	-3.451475	0.000000	-0.444250	0.000000	0.000000	0.000000	-0.165441	0.024059	0.013516	0.000000	0.000000	3.000000	8.000000	0.000000
2106.429201	-0.169454	0.619883	-0.008792	83.212044	24.071163	105.002480	-3.451475	0.000000	-0.444250	0.000000	0.000000	0.000000	-0.127205	0.024087	0.027787	0.000000	0.000000	3.000000	8.000000	0.000000
2106.432534	-0.169454	0.619883	-0.008792	83.212044	24.071163	105.002480	-3.451475	0.000000	-0.444250	0.000000	0.000000	0.000000	-0.127205	0.024087	0.027787	0.000000	0.000000	3.000000	8.000000	0.000000
2106.435867	-0.169798	0.619904	-0.008719	83.203125	23.961809	104.927948	-3.451475	0.000000	-0.444250	0.000000	0.000000	0.000000	-0.103255	0.006263	0.022078	0.000000	0.000000	3.000000	8.000000	0.000000
2106.439201	-0.169798	0.619904	-0.008719	83.203125	23.961809	104.927948	-3.451475	0.000000	-0.444250	0.000000	0.000000	0.000000	-0.103255	0.006263	0.022078	0.000000	0.000000	3.000000	8.000000	0.000000
2106.442534	-0.169798	0.619904	-0.008719	83.203125	23.961809	104.927948	-3.451475	0.000000	-0.444250	0.000000	0.000000	0.000000	-0.103255	0.006263	0.022078	0.000000	0.000000	3.000000	8.000000	0.000000
2106.445867	-0.169798	0.619904	-0.008719	83.200897	23.913445	104.909370	-3.489885	0.000000	-0.435939	0.000000	0.000000	0.000000	-0.103255	0.006263	0.022078	0.000000	0.000000	3.000000	8.000000	0.000000
2106.449201	-0.170093	0.619898	-0.008711	83.200897	23.913445	104.909370	-3.489885	0.000000	-0.435939	0.000000	0.000000	0.000000	-0.088526	-0.001772	0.002323	0.000000	0.000000	3.000000	8.000000	0.000000
2106.452534	-0.170093	0.619898	-0.008711	83.200897	23.913445	104.909370	-3.489885	0.000000	-0.435939	0.000000	0.000000	0.000000	-0.088526	-0.001772	0.002323	0.000000	0.000000	3.000000	8.000000	0.000000
2106.455867	-0.170093	0.619898	-0.008711	83.202232	23.868538	104.898354	-3.489885	0.000000	-0.435939	0.000000	0.000000	0.000000	-0.088526	-0.001772	0.002323	0.000000	0.000000	3.000000	8.000000	0.000000
2106.459201	-0.170093	0.619898	-0.008711	83.202232	23.868538	104.898354	-3.489885	0.000000	-0.435939	0.000000	0.000000	0.000000	-0.088526	-0.001772	0.002323	0.000000	0.000000	3.000000	8.000000	0.000000
2106.462534	-0.170360	0.619866	-0.008777	83.202232	23.868538	104.898354	-3.489885	0.000000	-0.435939	0.000000	0.000000	0.000000	-0.080149	-0.009798	-0.019827	0.000000	0.000000	3.000000	8.000000	0.000000
2106.465867	-0.170360	0.619866	-0.008777	83.211060	23.909842	104.972786	-3.504640	0.000000	-0.435552	0.000000	0.000000	0.000000	-0.080149	-0.009798	-0.019827	0.000000	0.000000	3.000000	8.000000	0.000000
2106.469201	-0.170360	0.619866	-0.008777	83.211060	23.909842	104.972786	-3.504640	0.000000	-0.435552	0.000000	0.000000	0.000000	-0.080149	-0.009798	-0.019827	0.000000	0.000000	3.000000	8.000000	0.000000
2106.472534	-0.170360	0.619866	-0.008777	83.211060	23.909842	104.972786	-3.504640	0.000000	-0.435552	0.000000	0.000000	0.000000	-0.080149	-0.009798	-0.019827	0.000000	0.000000	3.000000	8.000000	0.000000
2106.475867	-0.170657	0.619739	-0.009150	83.219971	23.964960	105.047485	-3.517998	0.000000	-0.438857	0.000000	0.000000	0.000000	-0.089008	-0.037828	-0.111768	0.000000	0.000000	3.000000	8.000000	0.000000
2106.479201	-0.170657	0.619739	-0.009150	83.219971	23.964960	105.047485	-3.517998	0.000000	-0.438857	0.000000	0.000000	0.000000	-0.089008	-0.037828	-0.111768	0.000000	0.000000	3.000000	8.000000	0.000000
2106.482534	-0.170657	0.619739	-0.009150	83.219971	23.964960	105.047485	-3.517998	0.000000	-0.438857	0.000000	0.000000	0.000000	-0.089008	-0.037828	-0.111768	0.000000	0.000000	3.000000	8.000000	0.000000
2106.485867	-0.170530	0.619659	-0.009354	83.234619	24.072403	105.148781	-3.532833	0.000000	-0.457484	0.000000	0.000000	0.000000	0.038000	-0.024033	-0.061421	0.000000	0.000000	3.000000	8.000000	0.000000
2106.489201	-0.170530	0.619659	-0.009354	83.234619	24.072403	105.148781	-3.532833	0.000000	-0.457484	0.000000	0.000000	0.000000	0.038000	-0.024033	-0.061421	0.000000	0.000000	3.000000	8.000000	0.000000
2106.492534	-0.170530	0.619659	-0.009354	83.234619	24.072403	105.148781	-3.532833	0.000000	-0.457484	0.000000	0.000000	0.000000	0.038000	-0.024033	-0.061421	0.000000	0.000000	3.000000	8.000000	0.000000
2106.495867	-0.170530	0.619659	-0.009354	83.271767	24.100325	105.149567	-3.526499	0.000000	-0.467721	0.000000	0.000000	0.000000	0.038000	-0.024033	-0.061421	0.000000	0.000000	3.000000	8.000000	0.000000
2106.499201	-0.170235	0.619546	-0.009554	83.271767	24.100325	105.149567	-3.526499	0.000000	-0.467721	0.000000	0.000000	0.000000	0.088447	-0.033985	-0.059798	0.000000	0.000000	3.000000	8.000000	0.000000
2106.502534	-0.170235	0.619546	-0.009554	83.271767	24.100325	105.149567	-3.526499	0.000000	-0.467721	0.000000	0.000000	0.000000	0.088447	-0.033985	-0.059798	0.000000	0.000000	3.000000	8.000000	0.000000
2106.505867	-0.170235	0.619546	-0.009554	83.370079	23.746141	104.758446	-3.526499	0.000000	-0.467721	0.000000	0.000000	0.000000	0.088447	-0.033985	-0.059798	0.000000	0.000000	3.000000	8.000000	0.000000
2106.509201	-0.170235	0.619546	-0.009554	83.370079	23.746141	104.758446	-3.526499	0.000000	-0.467721	0.000000	0.000000	0.000000	0.088447	-0.033985	-0.059798	0.000000	0.000000	3.000000	8.000000	0.000000
2106.512534	-0.169866	0.619393	-0.009758	83.370079	23.746141	104.758446	-3.526499	0.000000	-0.467721	0.000000	0.000000	0.000000	0.110775	-0.045842	-0.061187	0.000000	0.000000	3.000000	8.000000	0.000000
2106.515867	-0.169564	0.619214	-0.009978	83.551437	22.743345	104.399803	-3.511758	0.000000	-0.477688	0.000000	0.000000	0.000000	0.090651	-0.053662	-0.066065	0.000000	0.000000	3.000000	8.000000	0.000000
2106.519201	-0.169564	0.619214	-0.009978	83.551437	22.743345	104.399803	-3.511758	0.000000	-0.477688	0.000000	0.000000	0.000000	0.090651	-0.053662	-0.066065	0.000000	0.000000	3.000000	8.000000	0.000000
2106.522534	-0.169564	0.619214	-0.009978	83.551437	22.743345	104.399803	-3.511758	0.000000	-0.477688	0.000000	0.000000	0.000000	0.090651	-0.053662	-0.066065	0.000000	0.000000	3.000000	8.000000	0.000000
2106.525867	-0.169329	0.619009	-0.010214	83.790161	21.168890	104.192001	-3.478187	0.000000	-0.498896	0.000000	0.000000	0.000000	0.070566	-0.061505	-0.070910	0.000000	0.000000	3.000000	8.000000	0.000000
2106.529201	-0.169329	0.619009	-0.010214	83.790161	21.168890	104.192001	-3.478187	0.000000	-0.498896	0.000000	0.000000	0.000000	0.070566	-0.061505	-0.070910	0.000000	0.000000	3.000000	8.000000	0.000000
2106.532534	-0.169329	0.619009	-0.010214	83.790161	21.168890	104.192001	-3.478187	0.000000	-0.498896	0.000000	0.000000	0.000000	0.070566	-0.061505	-0.070910	0.000000	0.000000	3.000000	8.000000	0.000000
2106.535867	-0.169049	0.618759	-0.010441	84.047607	19.301107	103.612228	-3.466426	0.000000	-0.510715	0.000000	0.000000	0.000000	0.083950	-0.075213	-0.067993	0.000000	0.000000	3.000000	8.000000	0.000000
2106.539201	-0.169049	0.618759	-0.010441	84.047607	19.301107	103.612228	-3.466426	0.000000	-0.510715	0.000000	0.000000	0.000000	0.083950	-0.075213	-0.067993	0.000000	0.000000	3.000000	8.000000	0.000000
2106.542534	-0.169049	0.618759	-0.010441	84.047607	19.301107	103.612228	-3.466426	0.000000	-0.510715	0.000000	0.000000	0.000000	0.083950	-0.075213	-0.067993	0.000000	0.000000	3.000000	8.000000	0.000000
2106.545867	-0.168679	0.618488	-0.010650	84.285637	17.395594	102.432251	-3.452435	0.000000	-0.522047	0.000000	0.000000	0.000000	0.110977	-0.081083	-0.062792	0.000000	0.000000	3.000000	8.000000	0.000000
2106.549201	-0.168679	0.618488	-0.010650	84.285637	17.395594	102.432251	-3.452435	0.000000	-0.522047	0.000000	0.000000	0.000000	0.110977	-0.081083	-0.062792	0.000000	0.000000	3.000000	8.000000	0.000000
2106.552534	-0.168679	0.618488	-0.010650	84.285637	17.395594	102.432251	-3.452435	0.000000	-0.522047	0.000000	0.000000	0.000000	0.110977	-0.081083	-0.062792	0.000000	0.000000	3.000000	8.000000	0.000000
2106.555867	-0.168679	0.618488	-0.010650	84.482750	15.842308	100.983887	-3.433939	0.000000	-0.532512	0.000000	0.000000	0.000000	0.110977	-0.081083	-0.062792	0.000000	0.000000	3.000000	8.000000	0.000000
2106.559201	-0.168279	0.618225	-0.010875	84.482750	15.842308	100.983887	-3.433939	0.000000	-0.532512	0.000000	0.000000	0.000000	0.119834	-0.079129	-0.067328	0.000000	0.000000	3.000000	8.000000	0.000000
2106.562534	-0.168279	0.618225	-0.010875	84.482750	15.842308	100.983887	-3.433939	0.000000	-0.532512	0.000000	0.000000	0.000000	0.119834	-0.079129	-0.067328	0.000000	0.000000	3.000000	8.000000	0.000000
2106.565867	-0.167900	0.617954	-0.011175	84.631149	14.709364	99.668312	-3.433939	0.000000	-0.532512	0.000000	0.000000	0.000000	0.113775	-0.081192	-0.090159	0.000000	0.000000	3.000000	8.000000	0.000000
2106.569201	-0.167900	0.617954	-0.011175	84.631149	14.709364	99.668312	-3.433939	0.000000	-0.532512	0.000000	0.000000	0.000000	0.113775	-0.081192	-0.090159	0.000000	0.000000	3.000000	8.000000	0.000000
2106.572534	-0.167900	0.617954	-0.011175	84.631149	14.709364	99.668312	-3.433939	0.000000	-0.532512	0.000000	0.000000	0.000000	0.113775	-0.081192	-0.090159	0.000000	0.000000	3.000000	8.000000	0.000000
2106.575867	-0.167900	0.617954	-0.011175	84.745468	14.019395	98.847855	-3.395004	0.000000	-0.558760	0.000000	0.000000	0.000000	0.113775	-0.081192	-0.090159	0.000000	0.000000	3.000000	8.000000	0.000000
2106.579201	-0.167501	0.617722	-0.011530	84.745468	14.019395	98.847855	-3.395004	0.000000	-0.558760	0.000000	0.000000	0.000000	0.119728	-0.069500	-0.106355	0.000000	0.000000	3.000000	8.000000	0.000000
2106.582534	-0.167501	0.617722	-0.011530	84.745468	14.019395	98.847855	-3.395004	0.000000	-0.558760	0.000000	0.000000	0.000000	0.119728	-0.069500	-0.106355	0.000000	0.000000	3.000000	8.000000	0.000000
2106.585867	-0.167128	0.617432	-0.011944	84.825432	13.850801	98.600998	-3.395004	0.000000	-0.558760	0.000000	0.000000	0.000000	0.111817	-0.087190	-0.124263	0.000000	0.000000	3.000000	8.000000	0.000000
2106.589201	-0.167128	0.617432	-0.011944	84.825432	13.850801	98.600998	-3.395004	0.000000	-0.558760	0.000000	0.000000	0.000000	0.111817	-0.087190	-0.124263	0.000000	0.000000	3.000000	8.000000	0.000000
2106.592534	-0.167128	0.617432	-0.011944	84.825432	13.850801	98.600998	-3.395004	0.000000	-0.558760	0.000000	0.000000	0.000000	0.111817	-0.087190	-0.124263	0.000000	0.000000	3.000000	8.000000	0.000000
2106.595867	-0.167128	0.617432	-0.011944	84.883194	14.064871	98.772835	-3.356412	0.000000	-0.597196	0.000000	0.000000	0.000000	0.111817	-0.087190	-0.124263	0.000000	0.000000	3.000000	8.000000	0.000000
2106.599201	-0.166743	0.617135	-0.012328	84.883194	14.064871	98.772835	-3.356412	0.000000	-0.597196	0.000000	0.000000	0.000000	0.115540	-0.089062	-0.115279	0.000000	0.000000	3.000000	8.000000	0.000000
2106.602534	-0.166743	0.617135	-0.012328	84.883194	14.064871	98.772835	-3.356412	0.000000	-0.597196	0.000000	0.000000	0.000000	0.115540	-0.089062	-0.115279	0.000000	0.000000	3.000000	8.000000	0.000000
2106.605867	-0.166333	0.616826	-0.012652	84.921013	14.382875	99.060066	-3.356412	0.000000	-0.597196	0.000000	0.000000	0.000000	0.123032	-0.092775	-0.097144	0.000000	0.000000	3.000000	8.000000	0.000000
2106.609201	-0.166333	0.616826	-0.012652	84.921013	14.382875	99.060066	-3.356412	0.000000	-0.597196	0.000000	0.000000	0.000000	0.123032	-0.092775	-0.097144	0.000000	0.000000	3.000000	8.000000	0.000000
2106.612534	-0.166333	0.616826	-0.012652	84.921013	14.382875	99.060066	-3.356412	0.000000	-0.597196	0.000000	0.000000	0.000000	0.123032	-0.092775	-0.097144	0.000000	0.000000	3.000000	8.000000	0.000000
2106.615867	-0.166333	0.616826	-0.012652	84.902145	14.220678	98.866058	-3.316650	0.000000	-0.632600	0.000000	0.000000	0.000000	0.123032	-0.092775	-0.097144	0.000000	0.000000	3.000000	8.000000	0.000000
2106.619201	-0.165898	0.616504	-0.012915	84.902145	14.220678	98.866058	-3.316650	0.000000	-0.632600	0.000000	0.000000	0.000000	0.130521	-0.096503	-0.079032	0.000000	0.000000	3.000000	8.000000	0.000000
2106.622534	-0.165898	0.616504	-0.012915	84.902145	14.220678	98.866058	-3.316650	0.000000	-0.632600	0.000000	0.000000	0.000000	0.130521	-0.096503	-0.079032	0.000000	0.000000	3.000000	8.000000	0.000000
2106.625867	-0.165453	0.616190	-0.013014	84.789543	13.298292	97.903862	-3.316650	0.000000	-0.632600	0.000000	0.000000	0.000000	0.133507	-0.094095	-0.029494	0.000000	0.000000	3.000000	8.000000	0.000000
2106.629201	-0.165453	0.616190	-0.013014	84.789543	13.298292	97.903862	-3.316650	0.000000	-0.632600	0.000000	0.000000	0.000000	0.133507	-0.094095	-0.029494	0.000000	0.000000	3.000000	8.000000	0.000000
2106.632534	-0.165453	0.616190	-0.013014	84.789543	13.298292	97.903862	-3.316650	0.000000	-0.632600	0.000000	0.000000	0.000000	0.133507	-0.094095	-0.029494	0.000000	0.000000	3.000000	8.000000	0.000000
2106.635867	-0.165453	0.616190	-0.013014	84.611259	11.964986	96.525993	-3.272646	0.000000	-0.650688	0.000000	0.000000	0.000000	0.133507	-0.094095	-0.029494	0.000000	0.000000	3.000000	8.000000	0.000000
2106.639201	-0.164981	0.615897	-0.012992	84.611259	11.964986	96.525993	-3.272646	0.000000	-0.650688	0.000000	0.000000	0.000000	0.141614	-0.087967	0.006459	0.000000	0.000000	3.000000	8.000000	0.000000
2106.642534	-0.164981	0.615897	-0.012992	84.611259	11.964986	96.525993	-3.272646	0.000000	-0.650688	0.000000	0.000000	0.000000	0.141614	-0.087967	0.006459	0.000000	0.000000	3.000000	8.000000	0.000000
2106.645867	-0.164539	0.615605	-0.012889	84.416153	10.691624	95.212677	-3.272646	0.000000	-0.650688	0.000000	0.000000	0.000000	0.132434	-0.087716	0.031012	0.000000	0.000000	3.000000	8.000000	0.000000
2106.649201	-0.164539	0.615605	-0.012889	84.416153	10.691624	95.212677	-3.272646	0.000000	-0.650688	0.000000	0.000000	0.000000	0.132434	-0.087716	0.031012	0.000000	0.000000	3.000000	8.000000	0.000000
2106.652534	-0.164539	0.615605	-0.012889	84.416153	10.691624	95.212677	-3.272646	0.000000	-0.650688	0.000000	0.000000	0.000000	0.132434	-0.087716	0.031012	0.000000	0.000000	3.000000	8.000000	0.000000
2106.655867	-0.164539	0.615605	-0.012889	84.213409	9.794376	94.283737	-3.226971	0.000000	-0.644443	0.000000	0.000000	0.000000	0.132434	-0.087716	0.031012	0.000000	0.000000	3.000000	8.000000	0.000000
2106.659201	-0.164009	0.615378	-0.012636	84.213409	9.794376	94.283737	-3.226971	0.000000	-0.644443	0.000000	0.000000	0.000000	0.158976	-0.068013	0.075925	0.000000	0.000000	3.000000	8.000000	0.000000
2106.662534	-0.164009	0.615378	-0.012636	84.213409	9.794376	94.283737	-3.226971	0.000000	-0.644443	0.000000	0.000000	0.000000	0.158976	-0.068013	0.075925	0.000000	0.000000	3.000000	8.000000	0.000000
2106.665867	-0.163320	0.615230	-0.012165	83.991234	9.451792	93.929878	-3.226971	0.000000	-0.644443	0.000000	0.000000	0.000000	0.206934	-0.044340	0.141255	0.000000	0.000000	3.000000	8.000000	0.000000
2106.669201	-0.163320	0.615230	-0.012165	83.991234	9.451792	93.929878	-3.226971	0.000000	-0.644443	0.000000	0.000000	0.000000	0.206934	-0.044340	0.141255	0.000000	0.000000	3.000000	8.000000	0.000000
2106.672534	-0.163320	0.615230	-0.012165	83.991234	9.451792	93.929878	-3.226971	0.000000	-0.644443	0.000000	0.000000	0.000000	0.206934	-0.044340	0.141255	0.000000	0.000000	3.000000	8.000000	0.000000
2106.675867	-0.162395	0.615129	-0.011415	83.762535	9.601293	94.064430	-3.165986	0.000000	-0.608246	0.000000	0.000000	0.000000	0.277333	-0.030445	0.224870	0.000000	0.000000	3.000000	8.000000	0.000000
2106.679201	-0.162395	0.615129	-0.011415	83.762535	9.601293	94.064430	-3.165986	0.000000	-0.608246	0.000000	0.000000	0.000000	0.277333	-0.030445	0.224870	0.000000	0.000000	3.000000	8.000000	0.000000
2106.682534	-0.162395	0.615129	-0.011415	83.762535	9.601293	94.064430	-3.165986	0.000000	-0.608246	0.000000	0.000000	0.000000	0.277333	-0.030445	0.224870	0.000000	0.000000	3.000000	8.000000	0.000000
2106.685867	-0.161263	0.615074	-0.010306	83.550529	9.863292	94.273529	-3.119764	0.000000	-0.570768	0.000000	0.000000	0.000000	0.339593	-0.016527	0.332863	0.000000	0.000000	3.000000	8.000000	0.000000
2106.689201	-0.161263	0.615074	-0.010306	83.550529	9.863292	94.273529	-3.119764	0.000000	-0.570768	0.000000	0.000000	0.000000	0.339593	-0.016527	0.332863	0.000000	0.000000	3.000000	8.000000	0.000000
2106.692534	-0.161263	0.615074	-0.010306	83.550529	9.863292	94.273529	-3.119764	0.000000	-0.570768	0.000000	0.000000	0.000000	0.339593	-0.016527	0.332863	0.000000	0.000000	3.000000	8.000000	0.000000
2106.695867	-0.159946	0.615084	-0.008831	83.374039	9.949039	94.227760	-3.063165	0.000000	-0.515290	0.000000	0.000000	0.000000	0.395287	0.003071	0.442451	0.000000	0.000000	3.000000	8.000000	0.000000
2106.699201	-0.159946	0.615084	-0.008831	83.374039	9.949039	94.227760	-3.063165	0.000000	-0.515290	0.000000	0.000000	0.000000	0.395287	0.003071	0.442451	0.000000	0.000000	3.000000	8.000000	0.000000
2106.702534	-0.159946	0.615084	-0.008831	83.374039	9.949039	94.227760	-3.063165	0.000000	-0.515290	0.000000	0.000000	0.000000	0.395287	0.003071	0.442451	0.000000	0.000000	3.000000	8.000000	0.000000
2106.705867	-0.158413	0.615106	-0.007059	83.264542	9.821151	93.909081	-2.997284	0.000000	-0.441549	0.000000	0.000000	0.000000	0.459765	0.006734	0.531493	0.000000	0.000000	3.000000	8.000000	0.000000
2106.709201	-0.158413	0.615106	-0.007059	83.264542	9.821151	93.909081	-2.997284	0.000000	-0.441549	0.000000	0.000000	0.000000	0.459765	0.006734	0.531493	0.000000	0.000000	3.000000	8.000000	0.000000
2106.712534	-0.158413	0.615106	-0.007059	83.264542	9.821151	93.909081	-2.997284	0.000000	-0.441549	0.000000	0.000000	0.000000	0.459765	0.006734	0.531493	0.000000	0.000000	3.000000	8.000000	0.000000
2106.715867	-0.156788	0.615146	-0.004970	83.214645	9.616302	93.625488	-2.920656	0.000000	-0.352966	0.000000	0.000000	0.000000	0.487590	0.012041	0.626710	0.000000	0.000000	3.000000	8.000000	0.000000
2106.719201	-0.156788	0.615146	-0.004970	83.214645	9.616302	93.625488	-2.920656	0.000000	-0.352966	0.000000	0.000000	0.000000	0.487590	0.012041	0.626710	0.000000	0.000000	3.000000	8.000000	0.000000
2106.722534	-0.156788	0.615146	-0.004970	83.214645	9.616302	93.625488	-2.920656	0.000000	-0.352966	0.000000	0.000000	0.000000	0.487590	0.012041	0.626710	0.000000	0.000000	3.000000	8.000000	0.000000
2106.725867	-0.155175	0.615170	-0.002661	83.208633	8.953909	93.040932	-2.839391	0.000000	-0.248515	0.000000	0.000000	0.000000	0.483779	0.007148	0.692657	0.000000	0.000000	3.000000	8.000000	0.000000
2106.729201	-0.155175	0.615170	-0.002661	83.208633	8.953909	93.040932	-2.839391	0.000000	-0.248515	0.000000	0.000000	0.000000	0.483779	0.007148	0.692657	0.000000	0.000000	3.000000	8.000000	0.000000
2106.732534	-0.155175	0.615170	-0.002661	83.208633	8.953909	93.040932	-2.839391	0.000000	-0.248515	0.000000	0.000000	0.000000	0.483779	0.007148	0.692657	0.000000	0.000000	3.000000	8.000000	0.000000
2106.735867	-0.153622	0.615117	-0.000199	83.263550	7.391067	91.469727	-2.758762	0.000000	-0.133072	0.000000	0.000000	0.000000	0.466015	-0.015971	0.738832	0.000000	0.000000	3.000000	8.000000	0.000000
2106.739201	-0.153622	0.615117	-0.000199	83.263550	7.391067	91.469727	-2.758762	0.000000	-0.133072	0.000000	0.000000	0.000000	0.466015	-0.015971	0.738832	0.000000	0.000000	3.000000	8.000000	0.000000
2106.742534	-0.153622	0.615117	-0.000199	83.263550	7.391067	91.469727	-2.758762	0.000000	-0.133072	0.000000	0.000000	0.000000	0.466015	-0.015971	0.738832	0.000000	0.000000	3.000000	8.000000	0.000000
2106.745867	-0.152152	0.615004	0.002426	83.357018	4.982222	88.842392	-2.681093	0.000000	-0.009933	0.000000	0.000000	0.000000	0.440898	-0.033804	0.787349	0.000000	0.000000	3.000000	8.000000	0.000000
2106.749201	-0.152152	0.615004	0.002426	83.357018	4.982222	88.842392	-2.681093	0.000000	-0.009933	0.000000	0.000000	0.000000	0.440898	-0.033804	0.787349	0.000000	0.000000	3.000000	8.000000	0.000000
2106.752534	-0.152152	0.615004	0.002426	83.357018	4.982222	88.842392	-2.681093	0.000000	-0.009933	0.000000	0.000000	0.000000	0.440898	-0.033804	0.787349	0.000000	0.000000	3.000000	8.000000	0.000000
2106.755867	-0.150681	0.614798	0.005182	83.451645	2.200498	85.613304	-2.607610	0.000000	0.121292	0.000000	0.000000	0.000000	0.441212	-0.062026	0.826821	0.000000	0.000000	3.000000	8.000000	0.000000
2106.759201	-0.150681	0.614798	0.005182	83.451645	2.200498	85.613304	-2.607610	0.000000	0.121292	0.000000	0.000000	0.000000	0.441212	-0.062026	0.826821	0.000000	0.000000	3.000000	8.000000	0.000000
2106.762534	-0.150681	0.614798	0.005182	83.451645	2.200498	85.613304	-2.607610	0.000000	0.121292	0.000000	0.000000	0.000000	0.441212	-0.062026	0.826821	0.000000	0.000000	3.000000	8.000000	0.000000
2106.765867	-0.149219	0.614507	0.008107	83.516083	-0.258920	82.707123	-2.534074	0.000000	0.259095	0.000000	0.000000	0.000000	0.438627	-0.087136	0.877447	0.000000	0.000000	3.000000	8.000000	0.000000
2106.769201	-0.149219	0.614507	0.008107	83.516083	-0.258920	82.707123	-2.534074	0.000000	0.259095	0.000000	0.000000	0.000000	0.438627	-0.087136	0.877447	0.000000	0.000000	3.000000	8.000000	0.000000
2106.772534	-0.149219	0.614507	0.008107	83.516083	-0.258920	82.707123	-2.534074	0.000000	0.259095	0.000000	0.000000	0.000000	0.438627	-0.087136	0.877447	0.000000	0.000000	3.000000	8.000000	0.000000
2106.775867	-0.147830	0.614152	0.011103	83.539772	-1.961248	80.794289	-2.460970	0.000000	0.405336	0.000000	0.000000	0.000000	0.416749	-0.106640	0.898998	0.000000	0.000000	3.000000	8.000000	0.000000
2106.779201	-0.147830	0.614152	0.011103	83.539772	-1.961248	80.794289	-2.460970	0.000000	0.405336	0.000000	0.000000	0.000000	0.416749	-0.106640	0.898998	0.000000	0.000000	3.000000	8.000000	0.000000
2106.782534	-0.147830	0.614152	0.011103	83.539772	-1.961248	80.794289	-2.460970	0.000000	0.405336	0.000000	0.000000	0.000000	0.416749	-0.106640	0.898998	0.000000	0.000000	3.000000	8.000000	0.000000
2106.785867	-0.146647	0.613778	0.014047	83.527153	-2.807920	80.099792	-2.391512	0.000000	0.555169	0.000000	0.000000	0.000000	0.355083	-0.112075	0.883049	0.000000	0.000000	3.000000	8.000000	0.000000
2106.789201	-0.146647	0.613778	0.014047	83.527153	-2.807920	80.099792	-2.391512	0.000000	0.555169	0.000000	0.000000	0.000000	0.355083	-0.112075	0.883049	0.000000	0.000000	3.000000	8.000000	0.000000
2106.792534	-0.146647	0.613778	0.014047	83.527153	-2.807920	80.099792	-2.391512	0.000000	0.555169	0.000000	0.000000	0.000000	0.355083	-0.112075	0.883049	0.000000	0.000000	3.000000	8.000000	0.000000
2106.795867	-0.145700	0.613403	0.016789	83.550827	-3.042969	80.186226	-2.332331	0.000000	0.702344	0.000000	0.000000	0.000000	0.283872	-0.112476	0.822705	0.000000	0.000000	3.000000	8.000000	0.000000
2106.799201	-0.145700	0.613403	0.016789	83.550827	-3.042969	80.186226	-2.332331	0.000000	0.702344	0.000000	0.000000	0.000000	0.283872	-0.112476	0.822705	0.000000	0.000000	3.000000	8.000000	0.000000
2106.802534	-0.145700	0.613403	0.016789	83.550827	-3.042969	80.186226	-2.332331	0.000000	0.702344	0.000000	0.000000	0.000000	0.283872	-0.112476	0.822705	0.000000	0.000000	3.000000	8.000000	0.000000
2106.805867	-0.145065	0.613029	0.019064	83.898827	-2.038633	81.424759	-2.285019	0.000000	0.839462	0.000000	0.000000	0.000000	0.190723	-0.112282	0.682577	0.000000	0.000000	3.000000	8.000000	0.000000
2106.809201	-0.145065	0.613029	0.019064	83.898827	-2.038633	81.424759	-2.285019	0.000000	0.839462	0.000000	0.000000	0.000000	0.190723	-0.112282	0.682577	0.000000	0.000000	3.000000	8.000000	0.000000
2106.812534	-0.145065	0.613029	0.019064	83.898827	-2.038633	81.424759	-2.285019	0.000000	0.839462	0.000000	0.000000	0.000000	0.190723	-0.112282	0.682577	0.000000	0.000000	3.000000	8.000000	0.000000
2106.815867	-0.144730	0.612630	0.020733	84.661606	0.500483	83.902939	-2.253232	0.000000	0.953224	0.000000	0.000000	0.000000	0.100319	-0.119719	0.500466	0.000000	0.000000	3.000000	8.000000	0.000000
2106.819201	-0.144730	0.612630	0.020733	84.661606	0.500483	83.902939	-2.253232	0.000000	0.953224	0.000000	0.000000	0.000000	0.100319	-0.119719	0.500466	0.000000	0.000000	3.000000	8.000000	0.000000
2106.822534	-0.144730	0.612630	0.020733	84.661606	0.500483	83.902939	-2.253232	0.000000	0.953224	0.000000	0.000000	0.000000	0.100319	-0.119719	0.500466	0.000000	0.000000	3.000000	8.000000	0.000000
2106.825867	-0.144592	0.612355	0.021916	85.458992	4.372104	87.726639	-2.236512	0.000000	1.036635	0.000000	0.000000	0.000000	0.041396	-0.082309	0.355111	0.000000	0.000000	3.000000	8.000000	0.000000
2106.829201	-0.144592	0.612355	0.021916	85.458992	4.372104	87.726639	-2.236512	0.000000	1.036635	0.000000	0.000000	0.000000	0.041396	-0.082309	0.355111	0.000000	0.000000	3.000000	8.000000	0.000000
2106.832534	-0.144592	0.612355	0.021916	85.458992	4.372104	87.726639	-2.236512	0.000000	1.036635	0.000000	0.000000	0.000000	0.041396	-0.082309	0.355111	0.000000	0.000000	3.000000	8.000000	0.000000
2106.835867	-0.144477	0.612228	0.022686	86.143394	10.477628	93.867210	-2.229613	0.000000	1.095821	0.000000	0.000000	0.000000	0.034694	-0.038087	0.230868	0.000000	0.000000	3.000000	8.000000	0.000000
2106.839201	-0.144477	0.612228	0.022686	86.143394	10.477628	93.867210	-2.229613	0.000000	1.095821	0.000000	0.000000	0.000000	0.034694	-0.038087	0.230868	0.000000	0.000000	3.000000	8.000000	0.000000
2106.842534	-0.144477	0.612228	0.022686	86.143394	10.477628	93.867210	-2.229613	0.000000	1.095821	0.000000	0.000000	0.000000	0.034694	-0.038087	0.230868	0.000000	0.000000	3.000000	8.000000	0.000000
2106.845867	-0.144215	0.612433	0.023302	86.624954	19.552475	103.058281	-2.223830	0.000000	1.134299	0.000000	0.000000	0.000000	0.078630	0.061286	0.184916	0.000000	0.000000	3.000000	8.000000	0.000000
2106.849201	-0.144215	0.612433	0.023302	86.624954	19.552475	103.058281	-2.223830	0.000000	1.134299	0.000000	0.000000	0.000000	0.078630	0.061286	0.184916	0.000000	0.000000	3.000000	8.000000	0.000000
2106.852534	-0.144215	0.612433	0.023302	86.624954	19.552475	103.058281	-2.223830	0.000000	1.134299	0.000000	0.000000	0.000000	0.078630	0.061286	0.184916	0.000000	0.000000	3.000000	8.000000	0.000000
2106.855867	-0.143725	0.613006	0.023911	86.867744	30.691698	114.346146	-2.210726	0.000000	1.165118	0.000000	0.000000	0.000000	0.146742	0.171924	0.182689	0.000000	0.000000	3.000000	8.000000	0.000000
2106.859201	-0.143725	0.613006	0.023911	86.867744	30.691698	114.346146	-2.210726	0.000000	1.165118	0.000000	0.000000	0.000000	0.146742	0.171924	0.182689	0.000000	0.000000	3.000000	8.000000	0.000000
2106.862534	-0.143725	0.613006	0.023911	86.867744	30.691698	114.346146	-2.210726	0.000000	1.165118	0.000000	0.000000	0.000000	0.146742	0.171924	0.182689	0.000000	0.000000	3.000000	8.000000	0.000000
2106.865867	-0.143128	0.613990	0.024663	86.924576	40.515656	124.274887	-2.186268	0.000000	1.195566	0.000000	0.000000	0.000000	0.179194	0.295142	0.225451	0.000000	0.000000	3.000000	8.000000	0.000000
2106.869201	-0.143128	0.613990	0.024663	86.924576	40.515656	124.274887	-2.186268	0.000000	1.195566	0.000000	0.000000	0.000000	0.179194	0.295142	0.225451	0.000000	0.000000	3.000000	8.000000	0.000000
2106.872534	-0.143128	0.613990	0.024663	86.924576	40.515656	124.274887	-2.186268	0.000000	1.195566	0.000000	0.000000	0.000000	0.179194	0.295142	0.225451	0.000000	0.000000	3.000000	8.000000	0.000000
2106.875867	-0.142489	0.615336	0.025617	86.919617	45.233635	128.969711	-2.156403	0.000000	1.233141	0.000000	0.000000	0.000000	0.191675	0.403813	0.286251	0.000000	0.000000	3.000000	8.000000	0.000000
2106.879201	-0.142489	0.615336	0.025617	86.919617	45.233635	128.969711	-2.156403	0.000000	1.233141	0.000000	0.000000	0.000000	0.191675	0.403813	0.286251	0.000000	0.000000	3.000000	8.000000	0.000000
2106.882534	-0.142489	0.615336	0.025617	86.919617	45.233635	128.969711	-2.156403	0.000000	1.233141	0.000000	0.000000	0.000000	0.191675	0.403813	0.286251	0.000000	0.000000	3.000000	8.000000	0.000000
2106.885867	-0.141905	0.617039	0.026766	86.931267	43.400009	126.973122	-2.124457	0.000000	1.280850	0.000000	0.000000	0.000000	0.175333	0.510971	0.344755	0.000000	0.000000	3.000000	8.000000	0.000000
2106.889201	-0.141905	0.617039	0.026766	86.931267	43.400009	126.973122	-2.124457	0.000000	1.280850	0.000000	0.000000	0.000000	0.175333	0.510971	0.344755	0.000000	0.000000	3.000000	8.000000	0.000000
2106.892534	-0.141905	0.617039	0.026766	86.931267	43.400009	126.973122	-2.124457	0.000000	1.280850	0.000000	0.000000	0.000000	0.175333	0.510971	0.344755	0.000000	0.000000	3.000000	8.000000	0.000000
2106.895867	-0.141452	0.619043	0.028036	86.923874	37.517227	120.857521	-2.095235	0.000000	1.338309	0.000000	0.000000	0.000000	0.135792	0.601128	0.381067	0.000000	0.000000	3.000000	8.000000	0.000000
2106.899201	-0.141452	0.619043	0.028036	86.923874	37.517227	120.857521	-2.095235	0.000000	1.338309	0.000000	0.000000	0.000000	0.135792	0.601128	0.381067	0.000000	0.000000	3.000000	8.000000	0.000000
2106.902534	-0.141452	0.619043	0.028036	86.923874	37.517227	120.857521	-2.095235	0.000000	1.338309	0.000000	0.000000	0.000000	0.135792	0.601128	0.381067	0.000000	0.000000	3.000000	8.000000	0.000000
2106.905867	-0.141186	0.621292	0.029272	86.912315	30.000492	113.068077	-2.072603	0.000000	1.401820	0.000000	0.000000	0.000000	0.079835	0.674900	0.370531	0.000000	0.000000	3.000000	8.000000	0.000000
2106.909201	-0.141186	0.621292	0.029272	86.912315	30.000492	113.068077	-2.072603	0.000000	1.401820	0.000000	0.000000	0.000000	0.079835	0.674900	0.370531	0.000000	0.000000	3.000000	8.000000	0.000000
2106.912534	-0.141186	0.621292	0.029272	86.912315	30.000492	113.068077	-2.072603	0.000000	1.401820	0.000000	0.000000	0.000000	0.079835	0.674900	0.370531	0.000000	0.000000	3.000000	8.000000	0.000000
2106.915867	-0.141092	0.623757	0.030417	86.872002	21.441704	104.204651	-2.059297	0.000000	1.463575	0.000000	0.000000	0.000000	0.028211	0.739474	0.343709	0.000000	0.000000	3.000000	8.000000	0.000000
2106.919201	-0.141092	0.623757	0.030417	86.872002	21.441704	104.204651	-2.059297	0.000000	1.463575	0.000000	0.000000	0.000000	0.028211	0.739474	0.343709	0.000000	0.000000	3.000000	8.000000	0.000000
2106.922534	-0.141092	0.623757	0.030417	86.872002	21.441704	104.204651	-2.059297	0.000000	1.463575	0.000000	0.000000	0.000000	0.028211	0.739474	0.343709	0.000000	0.000000	3.000000	8.000000	0.000000
2106.925867	-0.141232	0.626398	0.031422	86.750435	12.831479	95.307465	-2.054595	0.000000	1.520860	0.000000	0.000000	0.000000	-0.042011	0.792322	0.301542	0.000000	0.000000	3.000000	8.000000	0.000000
2106.929201	-0.141232	0.626398	0.031422	86.750435	12.831479	95.307465	-2.054595	0.000000	1.520860	0.000000	0.000000	0.000000	-0.042011	0.792322	0.301542	0.000000	0.000000	3.000000	8.000000	0.000000
2106.932534	-0.141232	0.626398	0.031422	86.750435	12.831479	95.307465	-2.054595	0.000000	1.520860	0.000000	0.000000	0.000000	-0.042011	0.792322	0.301542	0.000000	0.000000	3.000000	8.000000	0.000000
2106.935867	-0.141527	0.629204	0.032268	86.523911	5.736099	87.994949	-2.061597	0.000000	1.571117	0.000000	0.000000	0.000000	-0.088392	0.841569	0.253552	0.000000	0.000000	3.000000	8.000000	0.000000
2106.939201	-0.141527	0.629204	0.032268	86.523911	5.736099	87.994949	-2.061597	0.000000	1.571117	0.000000	0.000000	0.000000	-0.088392	0.841569	0.253552	0.000000	0.000000	3.000000	8.000000	0.000000
2106.942534	-0.141527	0.629204	0.032268	86.523911	5.736099	87.994949	-2.061597	0.000000	1.571117	0.000000	0.000000	0.000000	-0.088392	0.841569	0.253552	0.000000	0.000000	3.000000	8.000000	0.000000
2106.945867	-0.141899	0.632131	0.033032	86.207497	1.159485	83.262558	-2.076329	0.000000	1.613376	0.000000	0.000000	0.000000	-0.111708	0.878099	0.229340	0.000000	0.000000	3.000000	8.000000	0.000000
2106.949201	-0.141899	0.632131	0.033032	86.207497	1.159485	83.262558	-2.076329	0.000000	1.613376	0.000000	0.000000	0.000000	-0.111708	0.878099	0.229340	0.000000	0.000000	3.000000	8.000000	0.000000
2106.952534	-0.141899	0.632131	0.033032	86.207497	1.159485	83.262558	-2.076329	0.000000	1.613376	0.000000	0.000000	0.000000	-0.111708	0.878099	0.229340	0.000000	0.000000	3.000000	8.000000	0.000000
2106.955867	-0.142378	0.635124	0.033726	85.822334	-0.764025	81.223518	-2.094947	0.000000	1.651599	0.000000	0.000000	0.000000	-0.143581	0.898020	0.208066	0.000000	0.000000	3.000000	8.000000	0.000000
2106.959201	-0.142378	0.635124	0.033726	85.822334	-0.764025	81.223518	-2.094947	0.000000	1.651599	0.000000	0.000000	0.000000	-0.143581	0.898020	0.208066	0.000000	0.000000	3.000000	8.000000	0.000000
2106.962534	-0.142378	0.635124	0.033726	85.822334	-0.764025	81.223518	-2.094947	0.000000	1.651599	0.000000	0.000000	0.000000	-0.143581	0.898020	0.208066	0.000000	0.000000	3.000000	8.000000	0.000000
2106.965867	-0.142842	0.638163	0.034367	85.427399	-2.080655	79.753532	-2.118878	0.000000	1.686277	0.000000	0.000000	0.000000	-0.139327	0.911736	0.192528	0.000000	0.000000	3.000000	8.000000	0.000000
2106.969201	-0.142842	0.638163	0.034367	85.427399	-2.080655	79.753532	-2.118878	0.000000	1.686277	0.000000	0.000000	0.000000	-0.139327	0.911736	0.192528	0.000000	0.000000	3.000000	8.000000	0.000000
2106.972534	-0.142842	0.638163	0.034367	85.427399	-2.080655	79.753532	-2.118878	0.000000	1.686277	0.000000	0.000000	0.000000	-0.139327	0.911736	0.192528	0.000000	0.000000	3.000000	8.000000	0.000000
2106.975867	-0.143300	0.641165	0.034897	85.037064	-3.238407	78.318619	-2.142099	0.000000	1.718365	0.000000	0.000000	0.000000	-0.137357	0.900494	0.158804	0.000000	0.000000	3.000000	8.000000	0.000000
2106.979201	-0.143300	0.641165	0.034897	85.037064	-3.238407	78.318619	-2.142099	0.000000	1.718365	0.000000	0.000000	0.000000	-0.137357	0.900494	0.158804	0.000000	0.000000	3.000000	8.000000	0.000000
2106.982534	-0.143300	0.641165	0.034897	85.037064	-3.238407	78.318619	-2.142099	0.000000	1.718365	0.000000	0.000000	0.000000	-0.137357	0.900494	0.158804	0.000000	0.000000	3.000000	8.000000	0.000000
2106.985867	-0.143854	0.644093	0.035231	84.662994	-4.228771	76.973053	-2.164992	0.000000	1.744833	0.000000	0.000000	0.000000	-0.166192	0.878453	0.100364	0.000000	0.000000	3.000000	8.000000	0.000000
2106.989201	-0.143854	0.644093	0.035231	84.662994	-4.228771	76.973053	-2.164992	0.000000	1.744833	0.000000	0.000000	0.000000	-0.166192	0.878453	0.100364	0.000000	0.000000	3.000000	8.000000	0.000000
2106.992534	-0.143854	0.644093	0.035231	84.662994	-4.228771	76.973053	-2.164992	0.000000	1.744833	0.000000	0.000000	0.000000	-0.166192	0.878453	0.100364	0.000000	0.000000	3.000000	8.000000	0.000000
2106.995867	-0.144586	0.646883	0.035306	84.346703	-4.974978	75.878807	-2.192690	0.000000	1.761560	0.000000	0.000000	0.000000	-0.219770	0.836877	0.022382	0.000000	0.000000	3.000000	8.000000	0.000000
2106.999201	-0.144586	0.646883	0.035306	84.346703	-4.974978	75.878807	-2.192690	0.000000	1.761560	0.000000	0.000000	0.000000	-0.219770	0.836877	0.022382	0.000000	0.000000	3.000000	8.000000	0.000000
2107.002534	-0.144586	0.646883	0.035306	84.346703	-4.974978	75.878807	-2.192690	0.000000	1.761560	0.000000	0.000000	0.000000	-0.219770	0.836877	0.022382	0.000000	0.000000	3.000000	8.000000	0.000000
2107.005867	-0.145452	0.649580	0.035139	84.113174	-5.512062	75.076233	-2.229318	0.000000	1.765290	0.000000	0.000000	0.000000	-0.259615	0.809227	-0.050014	0.000000	0.000000	3.000000	8.000000	0.000000
2107.009201	-0.145452	0.649580	0.035139	84.113174	-5.512062	75.076233	-2.229318	0.000000	1.765290	0.000000	0.000000	0.000000	-0.259615	0.809227	-0.050014	0.000000	0.000000	3.000000	8.000000	0.000000
2107.012534	-0.145452	0.649580	0.035139	84.113174	-5.512062	75.076233	-2.229318	0.000000	1.765290	0.000000	0.000000	0.000000	-0.259615	0.809227	-0.050014	0.000000	0.000000	3.000000	8.000000	0.000000
2107.015867	-0.146407	0.652155	0.034845	83.949547	-5.880344	74.321259	-2.272588	0.000000	1.756955	0.000000	0.000000	0.000000	-0.286486	0.772545	-0.088208	0.000000	0.000000	3.000000	8.000000	0.000000
2107.019201	-0.146407	0.652155	0.034845	83.949547	-5.880344	74.321259	-2.272588	0.000000	1.756955	0.000000	0.000000	0.000000	-0.286486	0.772545	-0.088208	0.000000	0.000000	3.000000	8.000000	0.000000
2107.022534	-0.146407	0.652155	0.034845	83.949547	-5.880344	74.321259	-2.272588	0.000000	1.756955	0.000000	0.000000	0.000000	-0.286486	0.772545	-0.088208	0.000000	0.000000	3.000000	8.000000	0.000000
2107.025867	-0.147264	0.654606	0.034481	83.798882	-6.016730	73.645424	-2.320335	0.000000	1.742253	0.000000	0.000000	0.000000	-0.257304	0.735385	-0.109165	0.000000	0.000000	3.000000	8.000000	0.000000
2107.029201	-0.147264	0.654606	0.034481	83.798882	-6.016730	73.645424	-2.320335	0.000000	1.742253	0.000000	0.000000	0.000000	-0.257304	0.735385	-0.109165	0.000000	0.000000	3.000000	8.000000	0.000000
2107.032534	-0.147264	0.654606	0.034481	83.798882	-6.016730	73.645424	-2.320335	0.000000	1.742253	0.000000	0.000000	0.000000	-0.257304	0.735385	-0.109165	0.000000	0.000000	3.000000	8.000000	0.000000
2107.035867	-0.147972	0.656891	0.034127	83.634743	-5.744190	73.525970	-2.363219	0.000000	1.724059	0.000000	0.000000	0.000000	-0.212310	0.685377	-0.106128	0.000000	0.000000	3.000000	8.000000	0.000000
2107.039201	-0.147972	0.656891	0.034127	83.634743	-5.744190	73.525970	-2.363219	0.000000	1.724059	0.000000	0.000000	0.000000	-0.212310	0.685377	-0.106128	0.000000	0.000000	3.000000	8.000000	0.000000
2107.042534	-0.147972	0.656891	0.034127	83.634743	-5.744190	73.525970	-2.363219	0.000000	1.724059	0.000000	0.000000	0.000000	-0.212310	0.685377	-0.106128	0.000000	0.000000	3.000000	8.000000	0.000000
2107.045867	-0.148590	0.659043	0.033732	83.469551	-5.250697	73.985924	-2.398605	0.000000	1.706371	0.000000	0.000000	0.000000	-0.185499	0.645558	-0.118641	0.000000	0.000000	3.000000	8.000000	0.000000
2107.049201	-0.148590	0.659043	0.033732	83.469551	-5.250697	73.985924	-2.398605	0.000000	1.706371	0.000000	0.000000	0.000000	-0.185499	0.645558	-0.118641	0.000000	0.000000	3.000000	8.000000	0.000000
2107.052534	-0.148590	0.659043	0.033732	83.469551	-5.250697	73.985924	-2.398605	0.000000	1.706371	0.000000	0.000000	0.000000	-0.185499	0.645558	-0.118641	0.000000	0.000000	3.000000	8.000000	0.000000
2107.055867	-0.149130	0.661026	0.033331	83.336143	-4.762309	74.587830	-2.429522	0.000000	1.686598	0.000000	0.000000	0.000000	-0.161886	0.595060	-0.120425	0.000000	0.000000	3.000000	8.000000	0.000000
2107.059201	-0.149130	0.661026	0.033331	83.336143	-4.762309	74.587830	-2.429522	0.000000	1.686598	0.000000	0.000000	0.000000	-0.161886	0.595060	-0.120425	0.000000	0.000000	3.000000	8.000000	0.000000
2107.062534	-0.149130	0.661026	0.033331	83.336143	-4.762309	74.587830	-2.429522	0.000000	1.686598	0.000000	0.000000	0.000000	-0.161886	0.595060	-0.120425	0.000000	0.000000	3.000000	8.000000	0.000000
2107.065867	-0.149637	0.662889	0.032824	83.242188	-4.726022	74.679283	-2.456502	0.000000	1.666527	0.000000	0.000000	0.000000	-0.152102	0.558731	-0.151901	0.000000	0.000000	3.000000	8.000000	0.000000
2107.069201	-0.149637	0.662889	0.032824	83.242188	-4.726022	74.679283	-2.456502	0.000000	1.666527	0.000000	0.000000	0.000000	-0.152102	0.558731	-0.151901	0.000000	0.000000	3.000000	8.000000	0.000000
2107.072534	-0.149637	0.662889	0.032824	83.242188	-4.726022	74.679283	-2.456502	0.000000	1.666527	0.000000	0.000000	0.000000	-0.152102	0.558731	-0.151901	0.000000	0.000000	3.000000	8.000000	0.000000
2107.075867	-0.150183	0.664631	0.032282	83.214302	-4.839290	74.540108	-2.481853	0.000000	1.641210	0.000000	0.000000	0.000000	-0.163750	0.522592	-0.162791	0.000000	0.000000	3.000000	8.000000	0.000000
2107.079201	-0.150183	0.664631	0.032282	83.214302	-4.839290	74.540108	-2.481853	0.000000	1.641210	0.000000	0.000000	0.000000	-0.163750	0.522592	-0.162791	0.000000	0.000000	3.000000	8.000000	0.000000
2107.082534	-0.150183	0.664631	0.032282	83.214302	-4.839290	74.540108	-2.481853	0.000000	1.641210	0.000000	0.000000	0.000000	-0.163750	0.522592	-0.162791	0.000000	0.000000	3.000000	8.000000	0.000000
2107.085867	-0.150716	0.666229	0.031617	83.241898	-4.831314	74.485954	-2.509144	0.000000	1.614078	0.000000	0.000000	0.000000	-0.159839	0.479324	-0.199254	0.000000	0.000000	3.000000	8.000000	0.000000
2107.089201	-0.150716	0.666229	0.031617	83.241898	-4.831314	74.485954	-2.509144	0.000000	1.614078	0.000000	0.000000	0.000000	-0.159839	0.479324	-0.199254	0.000000	0.000000	3.000000	8.000000	0.000000
2107.092534	-0.150716	0.666229	0.031617	83.241898	-4.831314	74.485954	-2.509144	0.000000	1.614078	0.000000	0.000000	0.000000	-0.159839	0.479324	-0.199254	0.000000	0.000000	3.000000	8.000000	0.000000
2107.095867	-0.151204	0.667718	0.030895	83.292671	-4.760101	74.445938	-2.535784	0.000000	1.580869	0.000000	0.000000	0.000000	-0.146367	0.446718	-0.216815	0.000000	0.000000	3.000000	8.000000	0.000000
2107.099201	-0.151204	0.667718	0.030895	83.292671	-4.760101	74.445938	-2.535784	0.000000	1.580869	0.000000	0.000000	0.000000	-0.146367	0.446718	-0.216815	0.000000	0.000000	3.000000	8.000000	0.000000
2107.102534	-0.151204	0.667718	0.030895	83.292671	-4.760101	74.445938	-2.535784	0.000000	1.580869	0.000000	0.000000	0.000000	-0.146367	0.446718	-0.216815	0.000000	0.000000	3.000000	8.000000	0.000000
2107.105867	-0.151624	0.669147	0.030123	83.328293	-4.730857	74.341812	-2.560179	0.000000	1.544733	0.000000	0.000000	0.000000	-0.126080	0.428746	-0.231607	0.000000	0.000000	3.000000	8.000000	0.000000
2107.109201	-0.151624	0.669147	0.030123	83.328293	-4.730857	74.341812	-2.560179	0.000000	1.544733	0.000000	0.000000	0.000000	-0.126080	0.428746	-0.231607	0.000000	0.000000	3.000000	8.000000	0.000000
2107.112534	-0.151624	0.669147	0.030123	83.328293	-4.730857	74.341812	-2.560179	0.000000	1.544733	0.000000	0.000000	0.000000	-0.126080	0.428746	-0.231607	0.000000	0.000000	3.000000	8.000000	0.000000
2107.115867	-0.151861	0.670466	0.029337	83.333290	-4.750300	74.237137	-2.581192	0.000000	1.506132	0.000000	0.000000	0.000000	-0.071112	0.395823	-0.235635	0.000000	0.000000	3.000000	8.000000	0.000000
2107.119201	-0.151861	0.670466	0.029337	83.333290	-4.750300	74.237137	-2.581192	0.000000	1.506132	0.000000	0.000000	0.000000	-0.071112	0.395823	-0.235635	0.000000	0.000000	3.000000	8.000000	0.000000
2107.122534	-0.151861	0.670466	0.029337	83.333290	-4.750300	74.237137	-2.581192	0.000000	1.506132	0.000000	0.000000	0.000000	-0.071112	0.395823	-0.235635	0.000000	0.000000	3.000000	8.000000	0.000000
2107.125867	-0.151927	0.671691	0.028574	83.306778	-4.835292	74.135323	-2.593045	0.000000	1.466860	0.000000	0.000000	0.000000	-0.019691	0.367365	-0.228835	0.000000	0.000000	3.000000	8.000000	0.000000
2107.129201	-0.151927	0.671691	0.028574	83.306778	-4.835292	74.135323	-2.593045	0.000000	1.466860	0.000000	0.000000	0.000000	-0.019691	0.367365	-0.228835	0.000000	0.000000	3.000000	8.000000	0.000000
2107.132534	-0.151927	0.671691	0.028574	83.306778	-4.835292	74.135323	-2.593045	0.000000	1.466860	0.000000	0.000000	0.000000	-0.019691	0.367365	-0.228835	0.000000	0.000000	3.000000	8.000000	0.000000
2107.135867	-0.151812	0.672774	0.027723	83.251625	-4.978426	74.003769	-2.596327	0.000000	1.428721	0.000000	0.000000	0.000000	0.034411	0.324858	-0.255475	0.000000	0.000000	3.000000	8.000000	0.000000
2107.139201	-0.151812	0.672774	0.027723	83.251625	-4.978426	74.003769	-2.596327	0.000000	1.428721	0.000000	0.000000	0.000000	0.034411	0.324858	-0.255475	0.000000	0.000000	3.000000	8.000000	0.000000
2107.142534	-0.151812	0.672774	0.027723	83.251625	-4.978426	74.003769	-2.596327	0.000000	1.428721	0.000000	0.000000	0.000000	0.034411	0.324858	-0.255475	0.000000	0.000000	3.000000	8.000000	0.000000
2107.145867	-0.151536	0.673773	0.026842	83.186836	-5.643495	73.296852	-2.590591	0.000000	1.386142	0.000000	0.000000	0.000000	0.082744	0.299805	-0.264316	0.000000	0.000000	3.000000	8.000000	0.000000
2107.149201	-0.151536	0.673773	0.026842	83.186836	-5.643495	73.296852	-2.590591	0.000000	1.386142	0.000000	0.000000	0.000000	0.082744	0.299805	-0.264316	0.000000	0.000000	3.000000	8.000000	0.000000
2107.152534	-0.151536	0.673773	0.026842	83.186836	-5.643495	73.296852	-2.590591	0.000000	1.386142	0.000000	0.000000	0.000000	0.082744	0.299805	-0.264316	0.000000	0.000000	3.000000	8.000000	0.000000
2107.155867	-0.151216	0.674657	0.025818	83.146393	-7.366107	71.441505	-2.576801	0.000000	1.342089	0.000000	0.000000	0.000000	0.096114	0.265142	-0.307006	0.000000	0.000000	3.000000	8.000000	0.000000
2107.159201	-0.151216	0.674657	0.025818	83.146393	-7.366107	71.441505	-2.576801	0.000000	1.342089	0.000000	0.000000	0.000000	0.096114	0.265142	-0.307006	0.000000	0.000000	3.000000	8.000000	0.000000
2107.162534	-0.151216	0.674657	0.025818	83.146393	-7.366107	71.441505	-2.576801	0.000000	1.342089	0.000000	0.000000	0.000000	0.096114	0.265142	-0.307006	0.000000	0.000000	3.000000	8.000000	0.000000
2107.165867	-0.150906	0.675503	0.024828	83.123398	-9.871129	68.737091	-2.560782	0.000000	1.290921	0.000000	0.000000	0.000000	0.093033	0.253928	-0.297156	0.000000	0.000000	3.000000	8.000000	0.000000
2107.169201	-0.150906	0.675503	0.024828	83.123398	-9.871129	68.737091	-2.560782	0.000000	1.290921	0.000000	0.000000	0.000000	0.093033	0.253928	-0.297156	0.000000	0.000000	3.000000	8.000000	0.000000
2107.172534	-0.150906	0.675503	0.024828	83.123398	-9.871129	68.737091	-2.560782	0.000000	1.290921	0.000000	0.000000	0.000000	0.093033	0.253928	-0.297156	0.000000	0.000000	3.000000	8.000000	0.000000
2107.175867	-0.150572	0.676247	0.023842	83.095505	-12.610812	65.774170	-2.545277	0.000000	1.241395	0.000000	0.000000	0.000000	0.100091	0.223273	-0.295687	0.000000	0.000000	3.000000	8.000000	0.000000
2107.179201	-0.150572	0.676247	0.023842	83.095505	-12.610812	65.774170	-2.545277	0.000000	1.241395	0.000000	0.000000	0.000000	0.100091	0.223273	-0.295687	0.000000	0.000000	3.000000	8.000000	0.000000
2107.182534	-0.150572	0.676247	0.023842	83.095505	-12.610812	65.774170	-2.545277	0.000000	1.241395	0.000000	0.000000	0.000000	0.100091	0.223273	-0.295687	0.000000	0.000000	3.000000	8.000000	0.000000
2107.185867	-0.150248	0.676938	0.022967	83.055756	-15.072025	63.107582	-2.528595	0.000000	1.192114	0.000000	0.000000	0.000000	0.097233	0.207116	-0.262673	0.000000	0.000000	3.000000	8.000000	0.000000
2107.189201	-0.150248	0.676938	0.022967	83.055756	-15.072025	63.107582	-2.528595	0.000000	1.192114	0.000000	0.000000	0.000000	0.097233	0.207116	-0.262673	0.000000	0.000000	3.000000	8.000000	0.000000
2107.192534	-0.150248	0.676938	0.022967	83.055756	-15.072025	63.107582	-2.528595	0.000000	1.192114	0.000000	0.000000	0.000000	0.097233	0.207116	-0.262673	0.000000	0.000000	3.000000	8.000000	0.000000
2107.195867	-0.149956	0.677575	0.022194	83.005180	-16.845881	61.185749	-2.512389	0.000000	1.148335	0.000000	0.000000	0.000000	0.087495	0.191213	-0.231718	0.000000	0.000000	3.000000	8.000000	0.000000
2107.199201	-0.149956	0.677575	0.022194	83.005180	-16.845881	61.185749	-2.512389	0.000000	1.148335	0.000000	0.000000	0.000000	0.087495	0.191213	-0.231718	0.000000	0.000000	3.000000	8.000000	0.000000
2107.202534	-0.149956	0.677575	0.022194	83.005180	-16.845881	61.185749	-2.512389	0.000000	1.148335	0.000000	0.000000	0.000000	0.087495	0.191213	-0.231718	0.000000	0.000000	3.000000	8.000000	0.000000
2107.205867	-0.149956	0.677575	0.022194	82.945984	-17.522141	60.441807	-2.497807	0.000000	1.109716	0.000000	0.000000	0.000000	0.087495	0.191213	-0.231718	0.000000	0.000000	3.000000	8.000000	0.000000
2107.209201	-0.149674	0.678210	0.021533	82.945984	-17.522141	60.441807	-2.497807	0.000000	1.109716	0.000000	0.000000	0.000000	0.084546	0.190309	-0.198497	0.000000	0.000000	3.000000	8.000000	0.000000
2107.212534	-0.149674	0.678210	0.021533	82.945984	-17.522141	60.441807	-2.497807	0.000000	1.109716	0.000000	0.000000	0.000000	0.084546	0.190309	-0.198497	0.000000	0.000000	3.000000	8.000000	0.000000
2107.215867	-0.149331	0.678771	0.020991	82.889641	-17.501810	60.443104	-2.497807	0.000000	1.109716	0.000000	0.000000	0.000000	0.103101	0.168308	-0.162421	0.000000	0.000000	3.000000	8.000000	0.000000
2107.219201	-0.149331	0.678771	0.020991	82.889641	-17.501810	60.443104	-2.497807	0.000000	1.109716	0.000000	0.000000	0.000000	0.103101	0.168308	-0.162421	0.000000	0.000000	3.000000	8.000000	0.000000
2107.222534	-0.149331	0.678771	0.020991	82.889641	-17.501810	60.443104	-2.497807	0.000000	1.109716	0.000000	0.000000	0.000000	0.103101	0.168308	-0.162421	0.000000	0.000000	3.000000	8.000000	0.000000
2107.225867	-0.149331	0.678771	0.020991	82.845795	-17.494047	60.427853	-2.466532	0.000000	1.049563	0.000000	0.000000	0.000000	0.103101	0.168308	-0.162421	0.000000	0.000000	3.000000	8.000000	0.000000
2107.229201	-0.148953	0.679248	0.020498	82.845795	-17.494047	60.427853	-2.466532	0.000000	1.049563	0.000000	0.000000	0.000000	0.113407	0.143306	-0.148005	0.000000	0.000000	3.000000	8.000000	0.000000
2107.232534	-0.148953	0.679248	0.020498	82.845795	-17.494047	60.427853	-2.466532	0.000000	1.049563	0.000000	0.000000	0.000000	0.113407	0.143306	-0.148005	0.000000	0.000000	3.000000	8.000000	0.000000
2107.235867	-0.148586	0.679594	0.020039	82.817612	-17.498690	60.396194	-2.466532	0.000000	1.049563	0.000000	0.000000	0.000000	0.110073	0.103679	-0.137799	0.000000	0.000000	3.000000	8.000000	0.000000
2107.239201	-0.148586	0.679594	0.020039	82.817612	-17.498690	60.396194	-2.466532	0.000000	1.049563	0.000000	0.000000	0.000000	0.110073	0.103679	-0.137799	0.000000	0.000000	3.000000	8.000000	0.000000
2107.242534	-0.148586	0.679594	0.020039	82.817612	-17.498690	60.396194	-2.466532	0.000000	1.049563	0.000000	0.000000	0.000000	0.110073	0.103679	-0.137799	0.000000	0.000000	3.000000	8.000000	0.000000
2107.245867	-0.148586	0.679594	0.020039	82.808159	-17.557793	60.299644	-2.429285	0.000000	1.001929	0.000000	0.000000	0.000000	0.110073	0.103679	-0.137799	0.000000	0.000000	3.000000	8.000000	0.000000
2107.249201	-0.148185	0.679758	0.019628	82.808159	-17.557793	60.299644	-2.429285	0.000000	1.001929	0.000000	0.000000	0.000000	0.120314	0.049386	-0.123305	0.000000	0.000000	3.000000	8.000000	0.000000
2107.252534	-0.148185	0.679758	0.019628	82.808159	-17.557793	60.299644	-2.429285	0.000000	1.001929	0.000000	0.000000	0.000000	0.120314	0.049386	-0.123305	0.000000	0.000000	3.000000	8.000000	0.000000
2107.255867	-0.147901	0.679699	0.019192	82.826706	-17.778244	60.039986	-2.429285	0.000000	1.001929	0.000000	0.000000	0.000000	0.085198	-0.017818	-0.130535	0.000000	0.000000	3.000000	8.000000	0.000000
2107.259201	-0.147901	0.679699	0.019192	82.826706	-17.778244	60.039986	-2.429285	0.000000	1.001929	0.000000	0.000000	0.000000	0.085198	-0.017818	-0.130535	0.000000	0.000000	3.000000	8.000000	0.000000
2107.262534	-0.147901	0.679699	0.019192	82.826706	-17.778244	60.039986	-2.429285	0.000000	1.001929	0.000000	0.000000	0.000000	0.085198	-0.017818	-0.130535	0.000000	0.000000	3.000000	8.000000	0.000000
2107.265867	-0.147901	0.679699	0.019192	82.873047	-18.133951	59.645851	-2.395034	0.000000	0.959622	0.000000	0.000000	0.000000	0.085198	-0.017818	-0.130535	0.000000	0.000000	3.000000	8.000000	0.000000
2107.269201	-0.147688	0.679416	0.018747	82.873047	-18.133951	59.645851	-2.395034	0.000000	0.959622	0.000000	0.000000	0.000000	0.063750	-0.084914	-0.133537	0.000000	0.000000	3.000000	8.000000	0.000000
2107.272534	-0.147688	0.679416	0.018747	82.873047	-18.133951	59.645851	-2.395034	0.000000	0.959622	0.000000	0.000000	0.000000	0.063750	-0.084914	-0.133537	0.000000	0.000000	3.000000	8.000000	0.000000
2107.275867	-0.147562	0.678866	0.018261	82.953766	-18.420273	59.339455	-2.395034	0.000000	0.959622	0.000000	0.000000	0.000000	0.037809	-0.164864	-0.145775	0.000000	0.000000	3.000000	8.000000	0.000000
2107.279201	-0.147562	0.678866	0.018261	82.953766	-18.420273	59.339455	-2.395034	0.000000	0.959622	0.000000	0.000000	0.000000	0.037809	-0.164864	-0.145775	0.000000	0.000000	3.000000	8.000000	0.000000
2107.282534	-0.147562	0.678866	0.018261	82.953766	-18.420273	59.339455	-2.395034	0.000000	0.959622	0.000000	0.000000	0.000000	0.037809	-0.164864	-0.145775	0.000000	0.000000	3.000000	8.000000	0.000000
2107.285867	-0.147562	0.678866	0.018261	83.066383	-18.460197	59.303543	-2.378107	0.000000	0.913070	0.000000	0.000000	0.000000	0.037809	-0.164864	-0.145775	0.000000	0.000000	3.000000	8.000000	0.000000
2107.289201	-0.147451	0.678078	0.017743	83.066383	-18.460197	59.303543	-2.378107	0.000000	0.913070	0.000000	0.000000	0.000000	0.033411	-0.236478	-0.155441	0.000000	0.000000	3.000000	8.000000	0.000000
2107.292534	-0.147451	0.678078	0.017743	83.066383	-18.460197	59.303543	-2.378107	0.000000	0.913070	0.000000	0.000000	0.000000	0.033411	-0.236478	-0.155441	0.000000	0.000000	3.000000	8.000000	0.000000
2107.295867	-0.147417	0.676982	0.017159	83.216667	-18.484776	59.293671	-2.378107	0.000000	0.913070	0.000000	0.000000	0.000000	0.010020	-0.328982	-0.175420	0.000000	0.000000	3.000000	8.000000	0.000000
2107.299201	-0.147417	0.676982	0.017159	83.216667	-18.484776	59.293671	-2.378107	0.000000	0.913070	0.000000	0.000000	0.000000	0.010020	-0.328982	-0.175420	0.000000	0.000000	3.000000	8.000000	0.000000
2107.302534	-0.147417	0.676982	0.017159	83.216667	-18.484776	59.293671	-2.378107	0.000000	0.913070	0.000000	0.000000	0.000000	0.010020	-0.328982	-0.175420	0.000000	0.000000	3.000000	8.000000	0.000000
2107.305867	-0.147383	0.675610	0.016491	83.407867	-18.425518	59.380608	-2.370867	0.000000	0.857927	0.000000	0.000000	0.000000	0.010412	-0.411383	-0.200155	0.000000	0.000000	3.000000	8.000000	0.000000
2107.309201	-0.147383	0.675610	0.016491	83.407867	-18.425518	59.380608	-2.370867	0.000000	0.857927	0.000000	0.000000	0.000000	0.010412	-0.411383	-0.200155	0.000000	0.000000	3.000000	8.000000	0.000000
2107.312534	-0.147383	0.675610	0.016491	83.407867	-18.425518	59.380608	-2.370867	0.000000	0.857927	0.000000	0.000000	0.000000	0.010412	-0.411383	-0.200155	0.000000	0.000000	3.000000	8.000000	0.000000
2107.315867	-0.147301	0.673966	0.015753	83.637085	-18.098925	59.755203	-2.369132	0.000000	0.824567	0.000000	0.000000	0.000000	0.024573	-0.493290	-0.221445	0.000000	0.000000	3.000000	8.000000	0.000000
2107.319201	-0.147301	0.673966	0.015753	83.637085	-18.098925	59.755203	-2.369132	0.000000	0.824567	0.000000	0.000000	0.000000	0.024573	-0.493290	-0.221445	0.000000	0.000000	3.000000	8.000000	0.000000
2107.322534	-0.147301	0.673966	0.015753	83.637085	-18.098925	59.755203	-2.369132	0.000000	0.824567	0.000000	0.000000	0.000000	0.024573	-0.493290	-0.221445	0.000000	0.000000	3.000000	8.000000	0.000000
2107.325867	-0.147230	0.672007	0.014896	83.907806	-17.398485	60.529449	-2.365037	0.000000	0.787660	0.000000	0.000000	0.000000	0.021084	-0.587637	-0.257161	0.000000	0.000000	3.000000	8.000000	0.000000
2107.329201	-0.147230	0.672007	0.014896	83.907806	-17.398485	60.529449	-2.365037	0.000000	0.787660	0.000000	0.000000	0.000000	0.021084	-0.587637	-0.257161	0.000000	0.000000	3.000000	8.000000	0.000000
2107.332534	-0.147230	0.672007	0.014896	83.907806	-17.398485	60.529449	-2.365037	0.000000	0.787660	0.000000	0.000000	0.000000	0.021084	-0.587637	-0.257161	0.000000	0.000000	3.000000	8.000000	0.000000
2107.335867	-0.147114	0.669752	0.013972	84.214462	-16.389462	61.631962	-2.361522	0.000000	0.744800	0.000000	0.000000	0.000000	0.034902	-0.676447	-0.277191	0.000000	0.000000	3.000000	8.000000	0.000000
2107.339201	-0.147114	0.669752	0.013972	84.214462	-16.389462	61.631962	-2.361522	0.000000	0.744800	0.000000	0.000000	0.000000	0.034902	-0.676447	-0.277191	0.000000	0.000000	3.000000	8.000000	0.000000
2107.342534	-0.147114	0.669752	0.013972	84.214462	-16.389462	61.631962	-2.361522	0.000000	0.744800	0.000000	0.000000	0.000000	0.034902	-0.676447	-0.277191	0.000000	0.000000	3.000000	8.000000	0.000000
2107.345867	-0.146977	0.667226	0.012982	84.510597	-15.148187	62.969837	-2.355705	0.000000	0.698601	0.000000	0.000000	0.000000	0.041270	-0.758050	-0.296952	0.000000	0.000000	3.000000	8.000000	0.000000
2107.349201	-0.146977	0.667226	0.012982	84.510597	-15.148187	62.969837	-2.355705	0.000000	0.698601	0.000000	0.000000	0.000000	0.041270	-0.758050	-0.296952	0.000000	0.000000	3.000000	8.000000	0.000000
2107.352534	-0.146977	0.667226	0.012982	84.510597	-15.148187	62.969837	-2.355705	0.000000	0.698601	0.000000	0.000000	0.000000	0.041270	-0.758050	-0.296952	0.000000	0.000000	3.000000	8.000000	0.000000
2107.355867	-0.146757	0.664424	0.011966	84.637138	-13.785346	64.434570	-2.348826	0.000000	0.649109	0.000000	0.000000	0.000000	0.065950	-0.840532	-0.304830	0.000000	0.000000	3.000000	8.000000	0.000000
2107.359201	-0.146757	0.664424	0.011966	84.637138	-13.785346	64.434570	-2.348826	0.000000	0.649109	0.000000	0.000000	0.000000	0.065950	-0.840532	-0.304830	0.000000	0.000000	3.000000	8.000000	0.000000
2107.362534	-0.146757	0.664424	0.011966	84.637138	-13.785346	64.434570	-2.348826	0.000000	0.649109	0.000000	0.000000	0.000000	0.065950	-0.840532	-0.304830	0.000000	0.000000	3.000000	8.000000	0.000000
2107.365867	-0.146513	0.661387	0.010953	84.470688	-12.624599	65.695969	-2.337835	0.000000	0.598304	0.000000	0.000000	0.000000	0.073099	-0.911132	-0.303895	0.000000	0.000000	3.000000	8.000000	0.000000
2107.369201	-0.146513	0.661387	0.010953	84.470688	-12.624599	65.695969	-2.337835	0.000000	0.598304	0.000000	0.000000	0.000000	0.073099	-0.911132	-0.303895	0.000000	0.000000	3.000000	8.000000	0.000000
2107.372534	-0.146513	0.661387	0.010953	84.470688	-12.624599	65.695969	-2.337835	0.000000	0.598304	0.000000	0.000000	0.000000	0.073099	-0.911132	-0.303895	0.000000	0.000000	3.000000	8.000000	0.000000
2107.375867	-0.146222	0.658086	0.009867	84.127533	-11.596000	66.836815	-2.325651	0.000000	0.547655	0.000000	0.000000	0.000000	0.087391	-0.990311	-0.325919	0.000000	0.000000	3.000000	8.000000	0.000000
2107.379201	-0.146222	0.658086	0.009867	84.127533	-11.596000	66.836815	-2.325651	0.000000	0.547655	0.000000	0.000000	0.000000	0.087391	-0.990311	-0.325919	0.000000	0.000000	3.000000	8.000000	0.000000
2107.382534	-0.146222	0.658086	0.009867	84.127533	-11.596000	66.836815	-2.325651	0.000000	0.547655	0.000000	0.000000	0.000000	0.087391	-0.990311	-0.325919	0.000000	0.000000	3.000000	8.000000	0.000000
2107.385867	-0.145859	0.654541	0.008631	83.752892	-10.645743	67.908539	-2.311086	0.000000	0.493335	0.000000	0.000000	0.000000	0.108738	-1.063315	-0.370595	0.000000	0.000000	3.000000	8.000000	0.000000
2107.389201	-0.145859	0.654541	0.008631	83.752892	-10.645743	67.908539	-2.311086	0.000000	0.493335	0.000000	0.000000	0.000000	0.108738	-1.063315	-0.370595	0.000000	0.000000	3.000000	8.000000	0.000000
2107.392534	-0.145859	0.654541	0.008631	83.752892	-10.645743	67.908539	-2.311086	0.000000	0.493335	0.000000	0.000000	0.000000	0.108738	-1.063315	-0.370595	0.000000	0.000000	3.000000	8.000000	0.000000
2107.395867	-0.145487	0.650784	0.007210	83.357841	-10.067738	68.597160	-2.292964	0.000000	0.431570	0.000000	0.000000	0.000000	0.111718	-1.127031	-0.426374	0.000000	0.000000	3.000000	8.000000	0.000000
2107.399201	-0.145487	0.650784	0.007210	83.357841	-10.067738	68.597160	-2.292964	0.000000	0.431570	0.000000	0.000000	0.000000	0.111718	-1.127031	-0.426374	0.000000	0.000000	3.000000	8.000000	0.000000
2107.402534	-0.145487	0.650784	0.007210	83.357841	-10.067738	68.597160	-2.292964	0.000000	0.431570	0.000000	0.000000	0.000000	0.111718	-1.127031	-0.426374	0.000000	0.000000	3.000000	8.000000	0.000000
2107.405867	-0.145027	0.646882	0.005665	82.886635	-9.863843	68.897659	-2.274344	0.000000	0.360507	0.000000	0.000000	0.000000	0.138011	-1.170779	-0.463658	0.000000	0.000000	3.000000	8.000000	0.000000
2107.409201	-0.145027	0.646882	0.005665	82.886635	-9.863843	68.897659	-2.274344	0.000000	0.360507	0.000000	0.000000	0.000000	0.138011	-1.170779	-0.463658	0.000000	0.000000	3.000000	8.000000	0.000000
2107.412534	-0.145027	0.646882	0.005665	82.886635	-9.863843	68.897659	-2.274344	0.000000	0.360507	0.000000	0.000000	0.000000	0.138011	-1.170779	-0.463658	0.000000	0.000000	3.000000	8.000000	0.000000
2107.415867	-0.144538	0.642855	0.004103	82.297935	-10.020473	68.816345	-2.251342	0.000000	0.283231	0.000000	0.000000	0.000000	0.146775	-1.208051	-0.468446	0.000000	0.000000	3.000000	8.000000	0.000000
2107.419201	-0.144538	0.642855	0.004103	82.297935	-10.020473	68.816345	-2.251342	0.000000	0.283231	0.000000	0.000000	0.000000	0.146775	-1.208051	-0.468446	0.000000	0.000000	3.000000	8.000000	0.000000
2107.422534	-0.144538	0.642855	0.004103	82.297935	-10.020473	68.816345	-2.251342	0.000000	0.283231	0.000000	0.000000	0.000000	0.146775	-1.208051	-0.468446	0.000000	0.000000	3.000000	8.000000	0.000000
2107.425867	-0.144025	0.638802	0.002621	81.580162	-10.471120	68.417328	-2.226879	0.000000	0.205157	0.000000	0.000000	0.000000	0.153731	-1.215767	-0.444743	0.000000	0.000000	3.000000	8.000000	0.000000
2107.429201	-0.144025	0.638802	0.002621	81.580162	-10.471120	68.417328	-2.226879	0.000000	0.205157	0.000000	0.000000	0.000000	0.153731	-1.215767	-0.444743	0.000000	0.000000	3.000000	8.000000	0.000000
2107.432534	-0.144025	0.638802	0.002621	81.580162	-10.471120	68.417328	-2.226879	0.000000	0.205157	0.000000	0.000000	0.000000	0.153731	-1.215767	-0.444743	0.000000	0.000000	3.000000	8.000000	0.000000
2107.435867	-0.143488	0.634678	0.001212	80.794930	-11.070549	67.843857	-2.201257	0.000000	0.131033	0.000000	0.000000	0.000000	0.161051	-1.237457	-0.422637	0.000000	0.000000	3.000000	8.000000	0.000000
2107.439201	-0.143488	0.634678	0.001212	80.794930	-11.070549	67.843857	-2.201257	0.000000	0.131033	0.000000	0.000000	0.000000	0.161051	-1.237457	-0.422637	0.000000	0.000000	3.000000	8.000000	0.000000
2107.442534	-0.143488	0.634678	0.001212	80.794930	-11.070549	67.843857	-2.201257	0.000000	0.131033	0.000000	0.000000	0.000000	0.161051	-1.237457	-0.422637	0.000000	0.000000	3.000000	8.000000	0.000000
2107.445867	-0.142969	0.630553	-0.000143	80.014992	-11.609344	67.329697	-2.174416	0.000000	0.060593	0.000000	0.000000	0.000000	0.155788	-1.237237	-0.406382	0.000000	0.000000	3.000000	8.000000	0.000000
2107.449201	-0.142969	0.630553	-0.000143	80.014992	-11.609344	67.329697	-2.174416	0.000000	0.060593	0.000000	0.000000	0.000000	0.155788	-1.237237	-0.406382	0.000000	0.000000	3.000000	8.000000	0.000000
2107.452534	-0.142969	0.630553	-0.000143	80.014992	-11.609344	67.329697	-2.174416	0.000000	0.060593	0.000000	0.000000	0.000000	0.155788	-1.237237	-0.406382	0.000000	0.000000	3.000000	8.000000	0.000000
2107.455867	-0.142525	0.626417	-0.001410	79.267838	-12.007615	66.968109	-2.148451	0.000000	-0.007137	0.000000	0.000000	0.000000	0.133210	-1.240819	-0.380291	0.000000	0.000000	3.000000	8.000000	0.000000
2107.459201	-0.142525	0.626417	-0.001410	79.267838	-12.007615	66.968109	-2.148451	0.000000	-0.007137	0.000000	0.000000	0.000000	0.133210	-1.240819	-0.380291	0.000000	0.000000	3.000000	8.000000	0.000000
2107.462534	-0.142525	0.626417	-0.001410	79.267838	-12.007615	66.968109	-2.148451	0.000000	-0.007137	0.000000	0.000000	0.000000	0.133210	-1.240819	-0.380291	0.000000	0.000000	3.000000	8.000000	0.000000
2107.465867	-0.142117	0.622307	-0.002639	78.557968	-12.194358	66.848457	-2.126249	0.000000	-0.070519	0.000000	0.000000	0.000000	0.122363	-1.233172	-0.368599	0.000000	0.000000	3.000000	8.000000	0.000000
2107.469201	-0.142117	0.622307	-0.002639	78.557968	-12.194358	66.848457	-2.126249	0.000000	-0.070519	0.000000	0.000000	0.000000	0.122363	-1.233172	-0.368599	0.000000	0.000000	3.000000	8.000000	0.000000
2107.472534	-0.142117	0.622307	-0.002639	78.557968	-12.194358	66.848457	-2.126249	0.000000	-0.070519	0.000000	0.000000	0.000000	0.122363	-1.233172	-0.368599	0.000000	0.000000	3.000000	8.000000	0.000000
2107.475867	-0.141712	0.618207	-0.003859	77.897141	-12.172386	66.981812	-2.105856	0.000000	-0.131952	0.000000	0.000000	0.000000	0.121518	-1.229810	-0.365998	0.000000	0.000000	3.000000	8.000000	0.000000
2107.479201	-0.141712	0.618207	-0.003859	77.897141	-12.172386	66.981812	-2.105856	0.000000	-0.131952	0.000000	0.000000	0.000000	0.121518	-1.229810	-0.365998	0.000000	0.000000	3.000000	8.000000	0.000000
2107.482534	-0.141712	0.618207	-0.003859	77.897141	-12.172386	66.981812	-2.105856	0.000000	-0.131952	0.000000	0.000000	0.000000	0.121518	-1.229810	-0.365998	0.000000	0.000000	3.000000	8.000000	0.000000
2107.485867	-0.141310	0.614119	-0.005070	77.298393	-12.003394	67.298973	-2.085603	0.000000	-0.192952	0.000000	0.000000	0.000000	0.120649	-1.226476	-0.363356	0.000000	0.000000	3.000000	8.000000	0.000000
2107.489201	-0.141310	0.614119	-0.005070	77.298393	-12.003394	67.298973	-2.085603	0.000000	-0.192952	0.000000	0.000000	0.000000	0.120649	-1.226476	-0.363356	0.000000	0.000000	3.000000	8.000000	0.000000
2107.492534	-0.141310	0.614119	-0.005070	77.298393	-12.003394	67.298973	-2.085603	0.000000	-0.192952	0.000000	0.000000	0.000000	0.120649	-1.226476	-0.363356	0.000000	0.000000	3.000000	8.000000	0.000000
2107.495867	-0.140925	0.610119	-0.006303	76.731621	-11.792521	67.682297	-2.065494	0.000000	-0.253511	0.000000	0.000000	0.000000	0.115593	-1.199973	-0.369854	0.000000	0.000000	3.000000	8.000000	0.000000
2107.499201	-0.140925	0.610119	-0.006303	76.731621	-11.792521	67.682297	-2.065494	0.000000	-0.253511	0.000000	0.000000	0.000000	0.115593	-1.199973	-0.369854	0.000000	0.000000	3.000000	8.000000	0.000000
2107.502534	-0.140925	0.610119	-0.006303	76.731621	-11.792521	67.682297	-2.065494	0.000000	-0.253511	0.000000	0.000000	0.000000	0.115593	-1.199973	-0.369854	0.000000	0.000000	3.000000	8.000000	0.000000
2107.505867	-0.140543	0.606303	-0.007375	76.179405	-11.494095	68.184845	-2.046229	0.000000	-0.315153	0.000000	0.000000	0.000000	0.114573	-1.145001	-0.321591	0.000000	0.000000	3.000000	8.000000	0.000000
2107.509201	-0.140543	0.606303	-0.007375	76.179405	-11.494095	68.184845	-2.046229	0.000000	-0.315153	0.000000	0.000000	0.000000	0.114573	-1.145001	-0.321591	0.000000	0.000000	3.000000	8.000000	0.000000
2107.512534	-0.140543	0.606303	-0.007375	76.179405	-11.494095	68.184845	-2.046229	0.000000	-0.315153	0.000000	0.000000	0.000000	0.114573	-1.145001	-0.321591	0.000000	0.000000	3.000000	8.000000	0.000000
2107.515867	-0.140195	0.602779	-0.008189	75.652184	-11.167932	68.734657	-2.027133	0.000000	-0.368752	0.000000	0.000000	0.000000	0.104363	-1.056997	-0.244188	0.000000	0.000000	3.000000	8.000000	0.000000
2107.519201	-0.140195	0.602779	-0.008189	75.652184	-11.167932	68.734657	-2.027133	0.000000	-0.368752	0.000000	0.000000	0.000000	0.104363	-1.056997	-0.244188	0.000000	0.000000	3.000000	8.000000	0.000000
2107.522534	-0.140195	0.602779	-0.008189	75.652184	-11.167932	68.734657	-2.027133	0.000000	-0.368752	0.000000	0.000000	0.000000	0.104363	-1.056997	-0.244188	0.000000	0.000000	3.000000	8.000000	0.000000
2107.525867	-0.139869	0.599536	-0.008708	75.221542	-10.773201	69.359131	-2.009739	0.000000	-0.409450	0.000000	0.000000	0.000000	0.097694	-0.972996	-0.155756	0.000000	0.000000	3.000000	8.000000	0.000000
2107.529201	-0.139869	0.599536	-0.008708	75.221542	-10.773201	69.359131	-2.009739	0.000000	-0.409450	0.000000	0.000000	0.000000	0.097694	-0.972996	-0.155756	0.000000	0.000000	3.000000	8.000000	0.000000
2107.532534	-0.139869	0.599536	-0.008708	75.221542	-10.773201	69.359131	-2.009739	0.000000	-0.409450	0.000000	0.000000	0.000000	0.097694	-0.972996	-0.155756	0.000000	0.000000	3.000000	8.000000	0.000000
2107.535867	-0.139589	0.596566	-0.008933	75.211349	-10.170615	70.171036	-1.993456	0.000000	-0.435409	0.000000	0.000000	0.000000	0.084059	-0.890934	-0.067422	0.000000	0.000000	3.000000	8.000000	0.000000
2107.539201	-0.139589	0.596566	-0.008933	75.211349	-10.170615	70.171036	-1.993456	0.000000	-0.435409	0.000000	0.000000	0.000000	0.084059	-0.890934	-0.067422	0.000000	0.000000	3.000000	8.000000	0.000000
2107.542534	-0.139589	0.596566	-0.008933	75.211349	-10.170615	70.171036	-1.993456	0.000000	-0.435409	0.000000	0.000000	0.000000	0.084059	-0.890934	-0.067422	0.000000	0.000000	3.000000	8.000000	0.000000
2107.545867	-0.139400	0.593859	-0.008939	75.633209	-9.364655	71.144844	-1.979446	0.000000	-0.446646	0.000000	0.000000	0.000000	0.056587	-0.812121	-0.001839	0.000000	0.000000	3.000000	8.000000	0.000000
2107.549201	-0.139400	0.593859	-0.008939	75.633209	-9.364655	71.144844	-1.979446	0.000000	-0.446646	0.000000	0.000000	0.000000	0.056587	-0.812121	-0.001839	0.000000	0.000000	3.000000	8.000000	0.000000
2107.552534	-0.139400	0.593859	-0.008939	75.633209	-9.364655	71.144844	-1.979446	0.000000	-0.446646	0.000000	0.000000	0.000000	0.056587	-0.812121	-0.001839	0.000000	0.000000	3.000000	8.000000	0.000000
2107.555867	-0.139368	0.591410	-0.008742	76.103104	-8.614605	72.021172	-1.970015	0.000000	-0.446953	0.000000	0.000000	0.000000	0.009591	-0.734713	0.059242	0.000000	0.000000	3.000000	8.000000	0.000000
2107.559201	-0.139368	0.591410	-0.008742	76.103104	-8.614605	72.021172	-1.970015	0.000000	-0.446953	0.000000	0.000000	0.000000	0.009591	-0.734713	0.059242	0.000000	0.000000	3.000000	8.000000	0.000000
2107.562534	-0.139368	0.591410	-0.008742	76.103104	-8.614605	72.021172	-1.970015	0.000000	-0.446953	0.000000	0.000000	0.000000	0.009591	-0.734713	0.059242	0.000000	0.000000	3.000000	8.000000	0.000000
2107.565867	-0.139451	0.589166	-0.008400	76.571724	-7.892606	72.854538	-1.968416	0.000000	-0.437079	0.000000	0.000000	0.000000	-0.024794	-0.673079	0.102325	0.000000	0.000000	3.000000	8.000000	0.000000
2107.569201	-0.139451	0.589166	-0.008400	76.571724	-7.892606	72.854538	-1.968416	0.000000	-0.437079	0.000000	0.000000	0.000000	-0.024794	-0.673079	0.102325	0.000000	0.000000	3.000000	8.000000	0.000000
2107.572534	-0.139451	0.589166	-0.008400	76.571724	-7.892606	72.854538	-1.968416	0.000000	-0.437079	0.000000	0.000000	0.000000	-0.024794	-0.673079	0.102325	0.000000	0.000000	3.000000	8.000000	0.000000
2107.575867	-0.139618	0.587110	-0.008014	77.030632	-7.129827	73.734116	-1.972548	0.000000	-0.420025	0.000000	0.000000	0.000000	-0.050104	-0.616815	0.116094	0.000000	0.000000	3.000000	8.000000	0.000000
2107.579201	-0.139618	0.587110	-0.008014	77.030632	-7.129827	73.734116	-1.972548	0.000000	-0.420025	0.000000	0.000000	0.000000	-0.050104	-0.616815	0.116094	0.000000	0.000000	3.000000	8.000000	0.000000
2107.582534	-0.139618	0.587110	-0.008014	77.030632	-7.129827	73.734116	-1.972548	0.000000	-0.420025	0.000000	0.000000	0.000000	-0.050104	-0.616815	0.116094	0.000000	0.000000	3.000000	8.000000	0.000000
2107.585867	-0.139798	0.585200	-0.007659	77.480812	-6.221560	74.785362	-1.980899	0.000000	-0.400676	0.000000	0.000000	0.000000	-0.054117	-0.573061	0.106343	0.000000	0.000000	3.000000	8.000000	0.000000
2107.589201	-0.139798	0.585200	-0.007659	77.480812	-6.221560	74.785362	-1.980899	0.000000	-0.400676	0.000000	0.000000	0.000000	-0.054117	-0.573061	0.106343	0.000000	0.000000	3.000000	8.000000	0.000000
2107.592534	-0.139798	0.585200	-0.007659	77.480812	-6.221560	74.785362	-1.980899	0.000000	-0.400676	0.000000	0.000000	0.000000	-0.054117	-0.573061	0.106343	0.000000	0.000000	3.000000	8.000000	0.000000
2107.595867	-0.140010	0.583487	-0.007355	77.897125	-5.272324	75.884628	-1.989919	0.000000	-0.382952	0.000000	0.000000	0.000000	-0.063477	-0.513829	0.091154	0.000000	0.000000	3.000000	8.000000	0.000000
2107.599201	-0.140010	0.583487	-0.007355	77.897125	-5.272324	75.884628	-1.989919	0.000000	-0.382952	0.000000	0.000000	0.000000	-0.063477	-0.513829	0.091154	0.000000	0.000000	3.000000	8.000000	0.000000
2107.602534	-0.140010	0.583487	-0.007355	77.897125	-5.272324	75.884628	-1.989919	0.000000	-0.382952	0.000000	0.000000	0.000000	-0.063477	-0.513829	0.091154	0.000000	0.000000	3.000000	8.000000	0.000000
2107.605867	-0.140268	0.581957	-0.007054	78.263809	-4.509992	76.749100	-2.000499	0.000000	-0.367760	0.000000	0.000000	0.000000	-0.077301	-0.459034	0.090223	0.000000	0.000000	3.000000	8.000000	0.000000
2107.609201	-0.140268	0.581957	-0.007054	78.263809	-4.509992	76.749100	-2.000499	0.000000	-0.367760	0.000000	0.000000	0.000000	-0.077301	-0.459034	0.090223	0.000000	0.000000	3.000000	8.000000	0.000000
2107.612534	-0.140268	0.581957	-0.007054	78.263809	-4.509992	76.749100	-2.000499	0.000000	-0.367760	0.000000	0.000000	0.000000	-0.077301	-0.459034	0.090223	0.000000	0.000000	3.000000	8.000000	0.000000
2107.615867	-0.140491	0.580581	-0.006790	78.583977	-4.070592	77.214447	-2.013382	0.000000	-0.352723	0.000000	0.000000	0.000000	-0.066902	-0.412922	0.079189	0.000000	0.000000	3.000000	8.000000	0.000000
2107.619201	-0.140491	0.580581	-0.006790	78.583977	-4.070592	77.214447	-2.013382	0.000000	-0.352723	0.000000	0.000000	0.000000	-0.066902	-0.412922	0.079189	0.000000	0.000000	3.000000	8.000000	0.000000
2107.622534	-0.140491	0.580581	-0.006790	78.583977	-4.070592	77.214447	-2.013382	0.000000	-0.352723	0.000000	0.000000	0.000000	-0.066902	-0.412922	0.079189	0.000000	0.000000	3.000000	8.000000	0.000000
2107.625867	-0.140674	0.579318	-0.006504	78.855141	-3.714785	77.581039	-2.024533	0.000000	-0.339525	0.000000	0.000000	0.000000	-0.055026	-0.379033	0.086096	0.000000	0.000000	3.000000	8.000000	0.000000
2107.629201	-0.140674	0.579318	-0.006504	78.855141	-3.714785	77.581039	-2.024533	0.000000	-0.339525	0.000000	0.000000	0.000000	-0.055026	-0.379033	0.086096	0.000000	0.000000	3.000000	8.000000	0.000000
2107.632534	-0.140674	0.579318	-0.006504	78.855141	-3.714785	77.581039	-2.024533	0.000000	-0.339525	0.000000	0.000000	0.000000	-0.055026	-0.379033	0.086096	0.000000	0.000000	3.000000	8.000000	0.000000
2107.635867	-0.140811	0.578175	-0.006215	79.090729	-3.387766	77.913643	-2.033704	0.000000	-0.325175	0.000000	0.000000	0.000000	-0.041090	-0.342885	0.086471	0.000000	0.000000	3.000000	8.000000	0.000000
2107.639201	-0.140811	0.578175	-0.006215	79.090729	-3.387766	77.913643	-2.033704	0.000000	-0.325175	0.000000	0.000000	0.000000	-0.041090	-0.342885	0.086471	0.000000	0.000000	3.000000	8.000000	0.000000
2107.642534	-0.140811	0.578175	-0.006215	79.090729	-3.387766	77.913643	-2.033704	0.000000	-0.325175	0.000000	0.000000	0.000000	-0.041090	-0.342885	0.086471	0.000000	0.000000	3.000000	8.000000	0.000000
2107.645867	-0.140920	0.577108	-0.005942	79.302597	-3.091475	78.214149	-2.040552	0.000000	-0.310763	0.000000	0.000000	0.000000	-0.032669	-0.319877	0.082053	0.000000	0.000000	3.000000	8.000000	0.000000
2107.649201	-0.140920	0.577108	-0.005942	79.302597	-3.091475	78.214149	-2.040552	0.000000	-0.310763	0.000000	0.000000	0.000000	-0.032669	-0.319877	0.082053	0.000000	0.000000	3.000000	8.000000	0.000000
2107.652534	-0.140920	0.577108	-0.005942	79.302597	-3.091475	78.214149	-2.040552	0.000000	-0.310763	0.000000	0.000000	0.000000	-0.032669	-0.319877	0.082053	0.000000	0.000000	3.000000	8.000000	0.000000
2107.655867	-0.141054	0.576036	-0.005814	79.578476	-2.664006	78.648567	-2.045997	0.000000	-0.297088	0.000000	0.000000	0.000000	-0.040173	-0.321603	0.038269	0.000000	0.000000	3.000000	8.000000	0.000000
2107.659201	-0.141054	0.576036	-0.005814	79.578476	-2.664006	78.648567	-2.045997	0.000000	-0.297088	0.000000	0.000000	0.000000	-0.040173	-0.321603	0.038269	0.000000	0.000000	3.000000	8.000000	0.000000
2107.662534	-0.141054	0.576036	-0.005814	79.578476	-2.664006	78.648567	-2.045997	0.000000	-0.297088	0.000000	0.000000	0.000000	-0.040173	-0.321603	0.038269	0.000000	0.000000	3.000000	8.000000	0.000000
2107.665867	-0.141167	0.574939	-0.005904	79.963768	-2.013256	79.311676	-2.052693	0.000000	-0.290710	0.000000	0.000000	0.000000	-0.033882	-0.329230	-0.027019	0.000000	0.000000	3.000000	8.000000	0.000000
2107.669201	-0.141167	0.574939	-0.005904	79.963768	-2.013256	79.311676	-2.052693	0.000000	-0.290710	0.000000	0.000000	0.000000	-0.033882	-0.329230	-0.027019	0.000000	0.000000	3.000000	8.000000	0.000000
2107.672534	-0.141167	0.574939	-0.005904	79.963768	-2.013256	79.311676	-2.052693	0.000000	-0.290710	0.000000	0.000000	0.000000	-0.033882	-0.329230	-0.027019	0.000000	0.000000	3.000000	8.000000	0.000000
2107.675867	-0.141342	0.573820	-0.006171	80.372711	-1.275042	80.075768	-2.058340	0.000000	-0.295213	0.000000	0.000000	0.000000	-0.052593	-0.335739	-0.079884	0.000000	0.000000	3.000000	8.000000	0.000000
2107.679201	-0.141342	0.573820	-0.006171	80.372711	-1.275042	80.075768	-2.058340	0.000000	-0.295213	0.000000	0.000000	0.000000	-0.052593	-0.335739	-0.079884	0.000000	0.000000	3.000000	8.000000	0.000000
2107.682534	-0.141342	0.573820	-0.006171	80.372711	-1.275042	80.075768	-2.058340	0.000000	-0.295213	0.000000	0.000000	0.000000	-0.052593	-0.335739	-0.079884	0.000000	0.000000	3.000000	8.000000	0.000000
2107.685867	-0.141585	0.572626	-0.006670	80.762177	-0.529548	80.862137	-2.067105	0.000000	-0.308527	0.000000	0.000000	0.000000	-0.072866	-0.358153	-0.149802	0.000000	0.000000	3.000000	8.000000	0.000000
2107.689201	-0.141585	0.572626	-0.006670	80.762177	-0.529548	80.862137	-2.067105	0.000000	-0.308527	0.000000	0.000000	0.000000	-0.072866	-0.358153	-0.149802	0.000000	0.000000	3.000000	8.000000	0.000000
2107.692534	-0.141585	0.572626	-0.006670	80.762177	-0.529548	80.862137	-2.067105	0.000000	-0.308527	0.000000	0.000000	0.000000	-0.072866	-0.358153	-0.149802	0.000000	0.000000	3.000000	8.000000	0.000000
2107.695867	-0.141855	0.571402	-0.007379	81.117104	0.186020	81.631256	-2.079250	0.000000	-0.333494	0.000000	0.000000	0.000000	-0.081001	-0.367078	-0.212732	0.000000	0.000000	3.000000	8.000000	0.000000
2107.699201	-0.141855	0.571402	-0.007379	81.117104	0.186020	81.631256	-2.079250	0.000000	-0.333494	0.000000	0.000000	0.000000	-0.081001	-0.367078	-0.212732	0.000000	0.000000	3.000000	8.000000	0.000000
2107.702534	-0.141855	0.571402	-0.007379	81.117104	0.186020	81.631256	-2.079250	0.000000	-0.333494	0.000000	0.000000	0.000000	-0.081001	-0.367078	-0.212732	0.000000	0.000000	3.000000	8.000000	0.000000
2107.705867	-0.142083	0.570178	-0.008215	81.431038	0.851779	82.357590	-2.092750	0.000000	-0.368949	0.000000	0.000000	0.000000	-0.068539	-0.367355	-0.250928	0.000000	0.000000	3.000000	8.000000	0.000000
2107.709201	-0.142083	0.570178	-0.008215	81.431038	0.851779	82.357590	-2.092750	0.000000	-0.368949	0.000000	0.000000	0.000000	-0.068539	-0.367355	-0.250928	0.000000	0.000000	3.000000	8.000000	0.000000
2107.712534	-0.142083	0.570178	-0.008215	81.431038	0.851779	82.357590	-2.092750	0.000000	-0.368949	0.000000	0.000000	0.000000	-0.068539	-0.367355	-0.250928	0.000000	0.000000	3.000000	8.000000	0.000000
2107.715867	-0.142266	0.568980	-0.009116	81.702843	1.461240	83.023445	-2.104173	0.000000	-0.410770	0.000000	0.000000	0.000000	-0.054904	-0.359197	-0.270316	0.000000	0.000000	3.000000	8.000000	0.000000
2107.719201	-0.142266	0.568980	-0.009116	81.702843	1.461240	83.023445	-2.104173	0.000000	-0.410770	0.000000	0.000000	0.000000	-0.054904	-0.359197	-0.270316	0.000000	0.000000	3.000000	8.000000	0.000000
2107.722534	-0.142266	0.568980	-0.009116	81.702843	1.461240	83.023445	-2.104173	0.000000	-0.410770	0.000000	0.000000	0.000000	-0.054904	-0.359197	-0.270316	0.000000	0.000000	3.000000	8.000000	0.000000
2107.725867	-0.142390	0.567873	-0.009979	81.869934	1.817684	83.430519	-2.113324	0.000000	-0.455823	0.000000	0.000000	0.000000	-0.037083	-0.332131	-0.258671	0.000000	0.000000	3.000000	8.000000	0.000000
2107.729201	-0.142390	0.567873	-0.009979	81.869934	1.817684	83.430519	-2.113324	0.000000	-0.455823	0.000000	0.000000	0.000000	-0.037083	-0.332131	-0.258671	0.000000	0.000000	3.000000	8.000000	0.000000
2107.732534	-0.142390	0.567873	-0.009979	81.869934	1.817684	83.430519	-2.113324	0.000000	-0.455823	0.000000	0.000000	0.000000	-0.037083	-0.332131	-0.258671	0.000000	0.000000	3.000000	8.000000	0.000000
2107.735867	-0.142447	0.566842	-0.010681	81.877716	1.725703	83.382446	-2.119504	0.000000	-0.498935	0.000000	0.000000	0.000000	-0.016993	-0.309542	-0.210634	0.000000	0.000000	3.000000	8.000000	0.000000
2107.739201	-0.142447	0.566842	-0.010681	81.877716	1.725703	83.382446	-2.119504	0.000000	-0.498935	0.000000	0.000000	0.000000	-0.016993	-0.309542	-0.210634	0.000000	0.000000	3.000000	8.000000	0.000000
2107.742534	-0.142447	0.566842	-0.010681	81.877716	1.725703	83.382446	-2.119504	0.000000	-0.498935	0.000000	0.000000	0.000000	-0.016993	-0.309542	-0.210634	0.000000	0.000000	3.000000	8.000000	0.000000
2107.745867	-0.142503	0.565929	-0.011162	81.612457	0.875769	82.572113	-2.122336	0.000000	-0.534041	0.000000	0.000000	0.000000	-0.016902	-0.273721	-0.144489	0.000000	0.000000	3.000000	8.000000	0.000000
2107.749201	-0.142503	0.565929	-0.011162	81.612457	0.875769	82.572113	-2.122336	0.000000	-0.534041	0.000000	0.000000	0.000000	-0.016902	-0.273721	-0.144489	0.000000	0.000000	3.000000	8.000000	0.000000
2107.752534	-0.142503	0.565929	-0.011162	81.612457	0.875769	82.572113	-2.122336	0.000000	-0.534041	0.000000	0.000000	0.000000	-0.016902	-0.273721	-0.144489	0.000000	0.000000	3.000000	8.000000	0.000000
2107.755867	-0.142503	0.565929	-0.011162	81.185303	-0.319917	81.414764	-2.125153	0.000000	-0.558122	0.000000	0.000000	0.000000	-0.016902	-0.273721	-0.144489	0.000000	0.000000	3.000000	8.000000	0.000000
2107.759201	-0.142565	0.565082	-0.011480	81.185303	-0.319917	81.414764	-2.125153	0.000000	-0.558122	0.000000	0.000000	0.000000	-0.018516	-0.254107	-0.095337	0.000000	0.000000	3.000000	8.000000	0.000000
2107.762534	-0.142565	0.565082	-0.011480	81.185303	-0.319917	81.414764	-2.125153	0.000000	-0.558122	0.000000	0.000000	0.000000	-0.018516	-0.254107	-0.095337	0.000000	0.000000	3.000000	8.000000	0.000000
2107.765867	-0.142580	0.564287	-0.011797	80.714561	-1.506091	80.260963	-2.125153	0.000000	-0.558122	0.000000	0.000000	0.000000	-0.004541	-0.238416	-0.095094	0.000000	0.000000	3.000000	8.000000	0.000000
2107.769201	-0.142580	0.564287	-0.011797	80.714561	-1.506091	80.260963	-2.125153	0.000000	-0.558122	0.000000	0.000000	0.000000	-0.004541	-0.238416	-0.095094	0.000000	0.000000	3.000000	8.000000	0.000000
2107.772534	-0.142580	0.564287	-0.011797	80.714561	-1.506091	80.260963	-2.125153	0.000000	-0.558122	0.000000	0.000000	0.000000	-0.004541	-0.238416	-0.095094	0.000000	0.000000	3.000000	8.000000	0.000000
2107.775867	-0.142663	0.563605	-0.012119	80.259827	-2.582062	79.210114	-2.128996	0.000000	-0.589861	0.000000	0.000000	0.000000	-0.025053	-0.204660	-0.096398	0.000000	0.000000	3.000000	8.000000	0.000000
2107.779201	-0.142663	0.563605	-0.012119	80.259827	-2.582062	79.210114	-2.128996	0.000000	-0.589861	0.000000	0.000000	0.000000	-0.025053	-0.204660	-0.096398	0.000000	0.000000	3.000000	8.000000	0.000000
2107.782534	-0.142663	0.563605	-0.012119	80.259827	-2.582062	79.210114	-2.128996	0.000000	-0.589861	0.000000	0.000000	0.000000	-0.025053	-0.204660	-0.096398	0.000000	0.000000	3.000000	8.000000	0.000000
2107.785867	-0.142794	0.563035	-0.012437	79.831635	-3.481029	78.349754	-2.133172	0.000000	-0.605927	0.000000	0.000000	0.000000	-0.039236	-0.170955	-0.095530	0.000000	0.000000	3.000000	8.000000	0.000000
2107.789201	-0.142794	0.563035	-0.012437	79.831635	-3.481029	78.349754	-2.133172	0.000000	-0.605927	0.000000	0.000000	0.000000	-0.039236	-0.170955	-0.095530	0.000000	0.000000	3.000000	8.000000	0.000000
2107.792534	-0.142794	0.563035	-0.012437	79.831635	-3.481029	78.349754	-2.133172	0.000000	-0.605927	0.000000	0.000000	0.000000	-0.039236	-0.170955	-0.095530	0.000000	0.000000	3.000000	8.000000	0.000000
2107.795867	-0.142794	0.563035	-0.012437	79.426529	-4.233366	77.638908	-2.139711	0.000000	-0.621849	0.000000	0.000000	0.000000	-0.039236	-0.170955	-0.095530	0.000000	0.000000	3.000000	8.000000	0.000000
2107.799201	-0.142963	0.562682	-0.012636	79.426529	-4.233366	77.638908	-2.139711	0.000000	-0.621849	0.000000	0.000000	0.000000	-0.050633	-0.105935	-0.059841	0.000000	0.000000	3.000000	8.000000	0.000000
2107.802534	-0.142963	0.562682	-0.012636	79.426529	-4.233366	77.638908	-2.139711	0.000000	-0.621849	0.000000	0.000000	0.000000	-0.050633	-0.105935	-0.059841	0.000000	0.000000	3.000000	8.000000	0.000000
2107.805867	-0.143136	0.562607	-0.012606	79.026047	-4.902536	77.003418	-2.139711	0.000000	-0.621849	0.000000	0.000000	0.000000	-0.051894	-0.022583	0.009282	0.000000	0.000000	3.000000	8.000000	0.000000
2107.809201	-0.143136	0.562607	-0.012606	79.026047	-4.902536	77.003418	-2.139711	0.000000	-0.621849	0.000000	0.000000	0.000000	-0.051894	-0.022583	0.009282	0.000000	0.000000	3.000000	8.000000	0.000000
2107.812534	-0.143136	0.562607	-0.012606	79.026047	-4.902536	77.003418	-2.139711	0.000000	-0.621849	0.000000	0.000000	0.000000	-0.051894	-0.022583	0.009282	0.000000	0.000000	3.000000	8.000000	0.000000
2107.815867	-0.143136	0.562607	-0.012606	78.625816	-5.495533	76.430618	-2.156798	0.000000	-0.630275	0.000000	0.000000	0.000000	-0.051894	-0.022583	0.009282	0.000000	0.000000	3.000000	8.000000	0.000000
2107.819201	-0.143354	0.562811	-0.012289	78.625816	-5.495533	76.430618	-2.156798	0.000000	-0.630275	0.000000	0.000000	0.000000	-0.065554	0.061177	0.094993	0.000000	0.000000	3.000000	8.000000	0.000000
2107.822534	-0.143354	0.562811	-0.012289	78.625816	-5.495533	76.430618	-2.156798	0.000000	-0.630275	0.000000	0.000000	0.000000	-0.065554	0.061177	0.094993	0.000000	0.000000	3.000000	8.000000	0.000000
2107.825867	-0.143568	0.563304	-0.011627	78.246994	-5.994572	75.940552	-2.156798	0.000000	-0.630275	0.000000	0.000000	0.000000	-0.063955	0.147935	0.198495	0.000000	0.000000	3.000000	8.000000	0.000000
2107.829201	-0.143568	0.563304	-0.011627	78.246994	-5.994572	75.940552	-2.156798	0.000000	-0.630275	0.000000	0.000000	0.000000	-0.063955	0.147935	0.198495	0.000000	0.000000	3.000000	8.000000	0.000000
2107.832534	-0.143568	0.563304	-0.011627	78.246994	-5.994572	75.940552	-2.156798	0.000000	-0.630275	0.000000	0.000000	0.000000	-0.063955	0.147935	0.198495	0.000000	0.000000	3.000000	8.000000	0.000000
2107.835867	-0.143856	0.564045	-0.010661	78.007301	-6.325044	75.589195	-2.178383	0.000000	-0.581361	0.000000	0.000000	0.000000	-0.086428	0.222201	0.290005	0.000000	0.000000	3.000000	8.000000	0.000000
2107.839201	-0.143856	0.564045	-0.010661	78.007301	-6.325044	75.589195	-2.178383	0.000000	-0.581361	0.000000	0.000000	0.000000	-0.086428	0.222201	0.290005	0.000000	0.000000	3.000000	8.000000	0.000000
2107.842534	-0.143856	0.564045	-0.010661	78.007301	-6.325044	75.589195	-2.178383	0.000000	-0.581361	0.000000	0.000000	0.000000	-0.086428	0.222201	0.290005	0.000000	0.000000	3.000000	8.000000	0.000000
2107.845867	-0.144156	0.564891	-0.009656	78.219360	-6.198733	75.641426	-2.192788	0.000000	-0.533027	0.000000	0.000000	0.000000	-0.090017	0.254029	0.301269	0.000000	0.000000	3.000000	8.000000	0.000000
2107.849201	-0.144156	0.564891	-0.009656	78.219360	-6.198733	75.641426	-2.192788	0.000000	-0.533027	0.000000	0.000000	0.000000	-0.090017	0.254029	0.301269	0.000000	0.000000	3.000000	8.000000	0.000000
2107.852534	-0.144156	0.564891	-0.009656	78.219360	-6.198733	75.641426	-2.192788	0.000000	-0.533027	0.000000	0.000000	0.000000	-0.090017	0.254029	0.301269	0.000000	0.000000	3.000000	8.000000	0.000000
2107.855867	-0.144464	0.565826	-0.008701	78.964561	-5.447409	76.274597	-2.207790	0.000000	-0.482815	0.000000	0.000000	0.000000	-0.092342	0.280377	0.286675	0.000000	0.000000	3.000000	8.000000	0.000000
2107.859201	-0.144464	0.565826	-0.008701	78.964561	-5.447409	76.274597	-2.207790	0.000000	-0.482815	0.000000	0.000000	0.000000	-0.092342	0.280377	0.286675	0.000000	0.000000	3.000000	8.000000	0.000000
2107.862534	-0.144464	0.565826	-0.008701	78.964561	-5.447409	76.274597	-2.207790	0.000000	-0.482815	0.000000	0.000000	0.000000	-0.092342	0.280377	0.286675	0.000000	0.000000	3.000000	8.000000	0.000000
2107.865867	-0.144833	0.566931	-0.007626	79.857819	-4.454374	77.125557	-2.223181	0.000000	-0.435036	0.000000	0.000000	0.000000	-0.110905	0.331418	0.322383	0.000000	0.000000	3.000000	8.000000	0.000000
2107.869201	-0.144833	0.566931	-0.007626	79.857819	-4.454374	77.125557	-2.223181	0.000000	-0.435036	0.000000	0.000000	0.000000	-0.110905	0.331418	0.322383	0.000000	0.000000	3.000000	8.000000	0.000000
2107.872534	-0.144833	0.566931	-0.007626	79.857819	-4.454374	77.125557	-2.223181	0.000000	-0.435036	0.000000	0.000000	0.000000	-0.110905	0.331418	0.322383	0.000000	0.000000	3.000000	8.000000	0.000000
2107.875867	-0.145270	0.568059	-0.006491	80.723030	-3.323892	78.124268	-2.241665	0.000000	-0.381305	0.000000	0.000000	0.000000	-0.131003	0.338346	0.340664	0.000000	0.000000	3.000000	8.000000	0.000000
2107.879201	-0.145270	0.568059	-0.006491	80.723030	-3.323892	78.124268	-2.241665	0.000000	-0.381305	0.000000	0.000000	0.000000	-0.131003	0.338346	0.340664	0.000000	0.000000	3.000000	8.000000	0.000000
2107.882534	-0.145270	0.568059	-0.006491	80.723030	-3.323892	78.124268	-2.241665	0.000000	-0.381305	0.000000	0.000000	0.000000	-0.131003	0.338346	0.340664	0.000000	0.000000	3.000000	8.000000	0.000000
2107.885867	-0.145731	0.569234	-0.005355	81.532089	-1.996519	79.349144	-2.263499	0.000000	-0.324528	0.000000	0.000000	0.000000	-0.138203	0.352674	0.340633	0.000000	0.000000	3.000000	8.000000	0.000000
2107.889201	-0.145731	0.569234	-0.005355	81.532089	-1.996519	79.349144	-2.263499	0.000000	-0.324528	0.000000	0.000000	0.000000	-0.138203	0.352674	0.340633	0.000000	0.000000	3.000000	8.000000	0.000000
2107.892534	-0.145731	0.569234	-0.005355	81.532089	-1.996519	79.349144	-2.263499	0.000000	-0.324528	0.000000	0.000000	0.000000	-0.138203	0.352674	0.340633	0.000000	0.000000	3.000000	8.000000	0.000000
2107.895867	-0.146233	0.570438	-0.004312	82.284950	-0.406162	80.872070	-2.286532	0.000000	-0.267756	0.000000	0.000000	0.000000	-0.150758	0.361267	0.312858	0.000000	0.000000	3.000000	8.000000	0.000000
2107.899201	-0.146233	0.570438	-0.004312	82.284950	-0.406162	80.872070	-2.286532	0.000000	-0.267756	0.000000	0.000000	0.000000	-0.150758	0.361267	0.312858	0.000000	0.000000	3.000000	8.000000	0.000000
2107.902534	-0.146233	0.570438	-0.004312	82.284950	-0.406162	80.872070	-2.286532	0.000000	-0.267756	0.000000	0.000000	0.000000	-0.150758	0.361267	0.312858	0.000000	0.000000	3.000000	8.000000	0.000000
2107.905867	-0.146798	0.571625	-0.003448	82.983261	1.592846	82.853653	-2.311659	0.000000	-0.215613	0.000000	0.000000	0.000000	-0.169340	0.356149	0.259221	0.000000	0.000000	3.000000	8.000000	0.000000
2107.909201	-0.146798	0.571625	-0.003448	82.983261	1.592846	82.853653	-2.311659	0.000000	-0.215613	0.000000	0.000000	0.000000	-0.169340	0.356149	0.259221	0.000000	0.000000	3.000000	8.000000	0.000000
2107.912534	-0.146798	0.571625	-0.003448	82.983261	1.592846	82.853653	-2.311659	0.000000	-0.215613	0.000000	0.000000	0.000000	-0.169340	0.356149	0.259221	0.000000	0.000000	3.000000	8.000000	0.000000
2107.915867	-0.147412	0.572761	-0.002727	83.627083	4.035066	85.314613	-2.339882	0.000000	-0.172409	0.000000	0.000000	0.000000	-0.184391	0.340563	0.216280	0.000000	0.000000	3.000000	8.000000	0.000000
2107.919201	-0.147412	0.572761	-0.002727	83.627083	4.035066	85.314613	-2.339882	0.000000	-0.172409	0.000000	0.000000	0.000000	-0.184391	0.340563	0.216280	0.000000	0.000000	3.000000	8.000000	0.000000
2107.922534	-0.147412	0.572761	-0.002727	83.627083	4.035066	85.314613	-2.339882	0.000000	-0.172409	0.000000	0.000000	0.000000	-0.184391	0.340563	0.216280	0.000000	0.000000	3.000000	8.000000	0.000000
2107.925867	-0.148031	0.573823	-0.002220	84.224297	6.840530	88.145790	-2.370614	0.000000	-0.136363	0.000000	0.000000	0.000000	-0.185474	0.318744	0.152229	0.000000	0.000000	3.000000	8.000000	0.000000
2107.929201	-0.148031	0.573823	-0.002220	84.224297	6.840530	88.145790	-2.370614	0.000000	-0.136363	0.000000	0.000000	0.000000	-0.185474	0.318744	0.152229	0.000000	0.000000	3.000000	8.000000	0.000000
2107.932534	-0.148031	0.573823	-0.002220	84.224297	6.840530	88.145790	-2.370614	0.000000	-0.136363	0.000000	0.000000	0.000000	-0.185474	0.318744	0.152229	0.000000	0.000000	3.000000	8.000000	0.000000
2107.935867	-0.148622	0.574822	-0.001872	84.755028	9.950049	91.288620	-2.401526	0.000000	-0.110991	0.000000	0.000000	0.000000	-0.177387	0.299660	0.104286	0.000000	0.000000	3.000000	8.000000	0.000000
2107.939201	-0.148622	0.574822	-0.001872	84.755028	9.950049	91.288620	-2.401526	0.000000	-0.110991	0.000000	0.000000	0.000000	-0.177387	0.299660	0.104286	0.000000	0.000000	3.000000	8.000000	0.000000
2107.942534	-0.148622	0.574822	-0.001872	84.755028	9.950049	91.288620	-2.401526	0.000000	-0.110991	0.000000	0.000000	0.000000	-0.177387	0.299660	0.104286	0.000000	0.000000	3.000000	8.000000	0.000000
2107.945867	-0.149116	0.575738	-0.001679	85.189728	13.118814	94.490746	-2.431091	0.000000	-0.093610	0.000000	0.000000	0.000000	-0.148182	0.274827	0.058027	0.000000	0.000000	3.000000	8.000000	0.000000
2107.949201	-0.149116	0.575738	-0.001679	85.189728	13.118814	94.490746	-2.431091	0.000000	-0.093610	0.000000	0.000000	0.000000	-0.148182	0.274827	0.058027	0.000000	0.000000	3.000000	8.000000	0.000000
2107.952534	-0.149116	0.575738	-0.001679	85.189728	13.118814	94.490746	-2.431091	0.000000	-0.093610	0.000000	0.000000	0.000000	-0.148182	0.274827	0.058027	0.000000	0.000000	3.000000	8.000000	0.000000
2107.955867	-0.149116	0.575738	-0.001679	85.444138	15.343749	96.743729	-2.455788	0.000000	-0.083939	0.000000	0.000000	0.000000	-0.148182	0.274827	0.058027	0.000000	0.000000	3.000000	8.000000	0.000000
2107.959201	-0.149519	0.576563	-0.001616	85.444138	15.343749	96.743729	-2.455788	0.000000	-0.083939	0.000000	0.000000	0.000000	-0.121110	0.247347	0.018793	0.000000	0.000000	3.000000	8.000000	0.000000
2107.962534	-0.149519	0.576563	-0.001616	85.444138	15.343749	96.743729	-2.455788	0.000000	-0.083939	0.000000	0.000000	0.000000	-0.121110	0.247347	0.018793	0.000000	0.000000	3.000000	8.000000	0.000000
2107.965867	-0.149829	0.577323	-0.001621	85.432838	15.277773	96.711388	-2.455788	0.000000	-0.083939	0.000000	0.000000	0.000000	-0.092930	0.228124	-0.001576	0.000000	0.000000	3.000000	8.000000	0.000000
2107.969201	-0.149829	0.577323	-0.001621	85.432838	15.277773	96.711388	-2.455788	0.000000	-0.083939	0.000000	0.000000	0.000000	-0.092930	0.228124	-0.001576	0.000000	0.000000	3.000000	8.000000	0.000000
2107.972534	-0.149829	0.577323	-0.001621	85.432838	15.277773	96.711388	-2.455788	0.000000	-0.083939	0.000000	0.000000	0.000000	-0.092930	0.228124	-0.001576	0.000000	0.000000	3.000000	8.000000	0.000000
2107.975867	-0.149829	0.577323	-0.001621	85.319763	14.305993	95.768692	-2.491461	0.000000	-0.081070	0.000000	0.000000	0.000000	-0.092930	0.228124	-0.001576	0.000000	0.000000	3.000000	8.000000	0.000000
2107.979201	-0.150061	0.578001	-0.001717	85.319763	14.305993	95.768692	-2.491461	0.000000	-0.081070	0.000000	0.000000	0.000000	-0.069612	0.203314	-0.028787	0.000000	0.000000	3.000000	8.000000	0.000000
2107.982534	-0.150061	0.578001	-0.001717	85.319763	14.305993	95.768692	-2.491461	0.000000	-0.081070	0.000000	0.000000	0.000000	-0.069612	0.203314	-0.028787	0.000000	0.000000	3.000000	8.000000	0.000000
2107.985867	-0.150221	0.578614	-0.001887	85.214394	13.427588	94.912605	-2.491461	0.000000	-0.081070	0.000000	0.000000	0.000000	-0.047900	0.183840	-0.050993	0.000000	0.000000	3.000000	8.000000	0.000000
2107.989201	-0.150221	0.578614	-0.001887	85.214394	13.427588	94.912605	-2.491461	0.000000	-0.081070	0.000000	0.000000	0.000000	-0.047900	0.183840	-0.050993	0.000000	0.000000	3.000000	8.000000	0.000000
2107.992534	-0.150221	0.578614	-0.001887	85.214394	13.427588	94.912605	-2.491461	0.000000	-0.081070	0.000000	0.000000	0.000000	-0.047900	0.183840	-0.050993	0.000000	0.000000	3.000000	8.000000	0.000000
2107.995867	-0.150221	0.578614	-0.001887	85.132401	12.747685	94.253082	-2.511046	0.000000	-0.094366	0.000000	0.000000	0.000000	-0.047900	0.183840	-0.050993	0.000000	0.000000	3.000000	8.000000	0.000000
2107.999201	-0.150355	0.579206	-0.002135	85.132401	12.747685	94.253082	-2.511046	0.000000	-0.094366	0.000000	0.000000	0.000000	-0.040128	0.177596	-0.074430	0.000000	0.000000	3.000000	8.000000	0.000000
2108.002534	-0.150355	0.579206	-0.002135	85.132401	12.747685	94.253082	-2.511046	0.000000	-0.094366	0.000000	0.000000	0.000000	-0.040128	0.177596	-0.074430	0.000000	0.000000	3.000000	8.000000	0.000000
2108.005867	-0.150499	0.579761	-0.002424	85.087692	12.085000	93.591751	-2.511046	0.000000	-0.094366	0.000000	0.000000	0.000000	-0.043275	0.166532	-0.086478	0.000000	0.000000	3.000000	8.000000	0.000000
2108.009201	-0.150499	0.579761	-0.002424	85.087692	12.085000	93.591751	-2.511046	0.000000	-0.094366	0.000000	0.000000	0.000000	-0.043275	0.166532	-0.086478	0.000000	0.000000	3.000000	8.000000	0.000000
2108.012534	-0.150499	0.579761	-0.002424	85.087692	12.085000	93.591751	-2.511046	0.000000	-0.094366	0.000000	0.000000	0.000000	-0.043275	0.166532	-0.086478	0.000000	0.000000	3.000000	8.000000	0.000000
2108.015867	-0.150499	0.579761	-0.002424	85.062233	11.168501	92.645325	-2.524946	0.000000	-0.121184	0.000000	0.000000	0.000000	-0.043275	0.166532	-0.086478	0.000000	0.000000	3.000000	8.000000	0.000000
2108.019201	-0.150630	0.580305	-0.002751	85.062233	11.168501	92.645325	-2.524946	0.000000	-0.121184	0.000000	0.000000	0.000000	-0.039296	0.163278	-0.098263	0.000000	0.000000	3.000000	8.000000	0.000000
2108.022534	-0.150630	0.580305	-0.002751	85.062233	11.168501	92.645325	-2.524946	0.000000	-0.121184	0.000000	0.000000	0.000000	-0.039296	0.163278	-0.098263	0.000000	0.000000	3.000000	8.000000	0.000000
2108.025867	-0.150741	0.580823	-0.003066	85.044334	10.233091	91.673615	-2.524946	0.000000	-0.121184	0.000000	0.000000	0.000000	-0.033331	0.155295	-0.094379	0.000000	0.000000	3.000000	8.000000	0.000000
2108.029201	-0.150741	0.580823	-0.003066	85.044334	10.233091	91.673615	-2.524946	0.000000	-0.121184	0.000000	0.000000	0.000000	-0.033331	0.155295	-0.094379	0.000000	0.000000	3.000000	8.000000	0.000000
2108.032534	-0.150741	0.580823	-0.003066	85.044334	10.233091	91.673615	-2.524946	0.000000	-0.121184	0.000000	0.000000	0.000000	-0.033331	0.155295	-0.094379	0.000000	0.000000	3.000000	8.000000	0.000000
2108.035867	-0.150741	0.580823	-0.003066	85.030670	9.342863	90.741905	-2.537050	0.000000	-0.153291	0.000000	0.000000	0.000000	-0.033331	0.155295	-0.094379	0.000000	0.000000	3.000000	8.000000	0.000000
2108.039201	-0.150846	0.581321	-0.003397	85.030670	9.342863	90.741905	-2.537050	0.000000	-0.153291	0.000000	0.000000	0.000000	-0.031595	0.149665	-0.099371	0.000000	0.000000	3.000000	8.000000	0.000000
2108.042534	-0.150846	0.581321	-0.003397	85.030670	9.342863	90.741905	-2.537050	0.000000	-0.153291	0.000000	0.000000	0.000000	-0.031595	0.149665	-0.099371	0.000000	0.000000	3.000000	8.000000	0.000000
2108.045867	-0.150948	0.581775	-0.003738	85.022400	8.391397	89.743591	-2.537050	0.000000	-0.153291	0.000000	0.000000	0.000000	-0.030509	0.136173	-0.102409	0.000000	0.000000	3.000000	8.000000	0.000000
2108.049201	-0.150948	0.581775	-0.003738	85.022400	8.391397	89.743591	-2.537050	0.000000	-0.153291	0.000000	0.000000	0.000000	-0.030509	0.136173	-0.102409	0.000000	0.000000	3.000000	8.000000	0.000000
2108.052534	-0.150948	0.581775	-0.003738	85.022400	8.391397	89.743591	-2.537050	0.000000	-0.153291	0.000000	0.000000	0.000000	-0.030509	0.136173	-0.102409	0.000000	0.000000	3.000000	8.000000	0.000000
2108.055867	-0.150948	0.581775	-0.003738	85.013199	7.305361	88.596596	-2.547402	0.000000	-0.186921	0.000000	0.000000	0.000000	-0.030509	0.136173	-0.102409	0.000000	0.000000	3.000000	8.000000	0.000000
2108.059201	-0.151028	0.582229	-0.004073	85.013199	7.305361	88.596596	-2.547402	0.000000	-0.186921	0.000000	0.000000	0.000000	-0.023931	0.136036	-0.100387	0.000000	0.000000	3.000000	8.000000	0.000000
2108.062534	-0.151028	0.582229	-0.004073	85.013199	7.305361	88.596596	-2.547402	0.000000	-0.186921	0.000000	0.000000	0.000000	-0.023931	0.136036	-0.100387	0.000000	0.000000	3.000000	8.000000	0.000000
2108.065867	-0.151145	0.582737	-0.004367	85.000175	5.947539	87.159416	-2.547402	0.000000	-0.186921	0.000000	0.000000	0.000000	-0.035088	0.152411	-0.088232	0.000000	0.000000	3.000000	8.000000	0.000000
2108.069201	-0.151145	0.582737	-0.004367	85.000175	5.947539	87.159416	-2.547402	0.000000	-0.186921	0.000000	0.000000	0.000000	-0.035088	0.152411	-0.088232	0.000000	0.000000	3.000000	8.000000	0.000000
2108.072534	-0.151145	0.582737	-0.004367	85.000175	5.947539	87.159416	-2.547402	0.000000	-0.186921	0.000000	0.000000	0.000000	-0.035088	0.152411	-0.088232	0.000000	0.000000	3.000000	8.000000	0.000000
2108.075867	-0.151145	0.582737	-0.004367	84.970322	4.303335	85.423439	-2.557238	0.000000	-0.218358	0.000000	0.000000	0.000000	-0.035088	0.152411	-0.088232	0.000000	0.000000	3.000000	8.000000	0.000000
2108.079201	-0.151352	0.583266	-0.004606	84.970322	4.303335	85.423439	-2.557238	0.000000	-0.218358	0.000000	0.000000	0.000000	-0.062041	0.158779	-0.071721	0.000000	0.000000	3.000000	8.000000	0.000000
2108.082534	-0.151352	0.583266	-0.004606	84.970322	4.303335	85.423439	-2.557238	0.000000	-0.218358	0.000000	0.000000	0.000000	-0.062041	0.158779	-0.071721	0.000000	0.000000	3.000000	8.000000	0.000000
2108.085867	-0.151611	0.583835	-0.004760	84.916550	2.347142	83.364525	-2.557238	0.000000	-0.218358	0.000000	0.000000	0.000000	-0.077712	0.170683	-0.046154	0.000000	0.000000	3.000000	8.000000	0.000000
2108.089201	-0.151611	0.583835	-0.004760	84.916550	2.347142	83.364525	-2.557238	0.000000	-0.218358	0.000000	0.000000	0.000000	-0.077712	0.170683	-0.046154	0.000000	0.000000	3.000000	8.000000	0.000000
2108.092534	-0.151611	0.583835	-0.004760	84.916550	2.347142	83.364525	-2.557238	0.000000	-0.218358	0.000000	0.000000	0.000000	-0.077712	0.170683	-0.046154	0.000000	0.000000	3.000000	8.000000	0.000000
2108.095867	-0.151611	0.583835	-0.004760	84.850113	0.329423	81.242828	-2.580530	0.000000	-0.238004	0.000000	0.000000	0.000000	-0.077712	0.170683	-0.046154	0.000000	0.000000	3.000000	8.000000	0.000000
2108.099201	-0.151973	0.584433	-0.004889	84.850113	0.329423	81.242828	-2.580530	0.000000	-0.238004	0.000000	0.000000	0.000000	-0.108860	0.179503	-0.038705	0.000000	0.000000	3.000000	8.000000	0.000000
2108.102534	-0.151973	0.584433	-0.004889	84.850113	0.329423	81.242828	-2.580530	0.000000	-0.238004	0.000000	0.000000	0.000000	-0.108860	0.179503	-0.038705	0.000000	0.000000	3.000000	8.000000	0.000000
2108.105867	-0.152383	0.585054	-0.004949	84.761826	-1.276649	79.575737	-2.580530	0.000000	-0.238004	0.000000	0.000000	0.000000	-0.122972	0.186045	-0.018091	0.000000	0.000000	3.000000	8.000000	0.000000
2108.109201	-0.152383	0.585054	-0.004949	84.761826	-1.276649	79.575737	-2.580530	0.000000	-0.238004	0.000000	0.000000	0.000000	-0.122972	0.186045	-0.018091	0.000000	0.000000	3.000000	8.000000	0.000000
2108.112534	-0.152383	0.585054	-0.004949	84.761826	-1.276649	79.575737	-2.580530	0.000000	-0.238004	0.000000	0.000000	0.000000	-0.122972	0.186045	-0.018091	0.000000	0.000000	3.000000	8.000000	0.000000
2108.115867	-0.152383	0.585054	-0.004949	84.682274	-2.270380	78.568001	-2.619169	0.000000	-0.247469	0.000000	0.000000	0.000000	-0.122972	0.186045	-0.018091	0.000000	0.000000	3.000000	8.000000	0.000000
2108.119201	-0.152808	0.585659	-0.004966	84.682274	-2.270380	78.568001	-2.619169	0.000000	-0.247469	0.000000	0.000000	0.000000	-0.127470	0.181630	-0.004913	0.000000	0.000000	3.000000	8.000000	0.000000
2108.122534	-0.152808	0.585659	-0.004966	84.682274	-2.270380	78.568001	-2.619169	0.000000	-0.247469	0.000000	0.000000	0.000000	-0.127470	0.181630	-0.004913	0.000000	0.000000	3.000000	8.000000	0.000000
2108.125867	-0.153291	0.586250	-0.004953	84.609222	-2.848006	78.015968	-2.619169	0.000000	-0.247469	0.000000	0.000000	0.000000	-0.144876	0.177218	0.003898	0.000000	0.000000	3.000000	8.000000	0.000000
2108.129201	-0.153291	0.586250	-0.004953	84.609222	-2.848006	78.015968	-2.619169	0.000000	-0.247469	0.000000	0.000000	0.000000	-0.144876	0.177218	0.003898	0.000000	0.000000	3.000000	8.000000	0.000000
2108.132534	-0.153291	0.586250	-0.004953	84.609222	-2.848006	78.015968	-2.619169	0.000000	-0.247469	0.000000	0.000000	0.000000	-0.144876	0.177218	0.003898	0.000000	0.000000	3.000000	8.000000	0.000000
2108.135867	-0.153291	0.586250	-0.004953	84.531273	-3.156093	77.765007	-2.664560	0.000000	-0.247639	0.000000	0.000000	0.000000	-0.144876	0.177218	0.003898	0.000000	0.000000	3.000000	8.000000	0.000000
2108.139201	-0.153841	0.586815	-0.004956	84.531273	-3.156093	77.765007	-2.664560	0.000000	-0.247639	0.000000	0.000000	0.000000	-0.164855	0.169514	-0.001040	0.000000	0.000000	3.000000	8.000000	0.000000
2108.142534	-0.153841	0.586815	-0.004956	84.531273	-3.156093	77.765007	-2.664560	0.000000	-0.247639	0.000000	0.000000	0.000000	-0.164855	0.169514	-0.001040	0.000000	0.000000	3.000000	8.000000	0.000000
2108.145867	-0.154435	0.587354	-0.004969	84.452919	-3.452454	77.538292	-2.664560	0.000000	-0.247639	0.000000	0.000000	0.000000	-0.178402	0.161827	-0.003826	0.000000	0.000000	3.000000	8.000000	0.000000
2108.149201	-0.154435	0.587354	-0.004969	84.452919	-3.452454	77.538292	-2.664560	0.000000	-0.247639	0.000000	0.000000	0.000000	-0.178402	0.161827	-0.003826	0.000000	0.000000	3.000000	8.000000	0.000000
2108.152534	-0.154435	0.587354	-0.004969	84.452919	-3.452454	77.538292	-2.664560	0.000000	-0.247639	0.000000	0.000000	0.000000	-0.178402	0.161827	-0.003826	0.000000	0.000000	3.000000	8.000000	0.000000
2108.155867	-0.154435	0.587354	-0.004969	84.377396	-3.736914	77.326241	-2.721770	0.000000	-0.248450	0.000000	0.000000	0.000000	-0.178402	0.161827	-0.003826	0.000000	0.000000	3.000000	8.000000	0.000000
2108.159201	-0.155108	0.587905	-0.004967	84.377396	-3.736914	77.326241	-2.721770	0.000000	-0.248450	0.000000	0.000000	0.000000	-0.201653	0.165272	0.000616	0.000000	0.000000	3.000000	8.000000	0.000000
2108.162534	-0.155108	0.587905	-0.004967	84.377396	-3.736914	77.326241	-2.721770	0.000000	-0.248450	0.000000	0.000000	0.000000	-0.201653	0.165272	0.000616	0.000000	0.000000	3.000000	8.000000	0.000000
2108.165867	-0.155809	0.588449	-0.004951	84.298820	-4.029371	77.111664	-2.721770	0.000000	-0.248450	0.000000	0.000000	0.000000	-0.210439	0.163178	0.004653	0.000000	0.000000	3.000000	8.000000	0.000000
2108.169201	-0.155809	0.588449	-0.004951	84.298820	-4.029371	77.111664	-2.721770	0.000000	-0.248450	0.000000	0.000000	0.000000	-0.210439	0.163178	0.004653	0.000000	0.000000	3.000000	8.000000	0.000000
2108.172534	-0.155809	0.588449	-0.004951	84.298820	-4.029371	77.111664	-2.721770	0.000000	-0.248450	0.000000	0.000000	0.000000	-0.210439	0.163178	0.004653	0.000000	0.000000	3.000000	8.000000	0.000000
2108.175867	-0.155809	0.588449	-0.004951	84.214462	-4.315390	76.905090	-2.790452	0.000000	-0.247571	0.000000	0.000000	0.000000	-0.210439	0.163178	0.004653	0.000000	0.000000	3.000000	8.000000	0.000000
2108.179201	-0.156539	0.588990	-0.004854	84.214462	-4.315390	76.905090	-2.790452	0.000000	-0.247571	0.000000	0.000000	0.000000	-0.219115	0.162169	0.029104	0.000000	0.000000	3.000000	8.000000	0.000000
2108.182534	-0.156539	0.588990	-0.004854	84.214462	-4.315390	76.905090	-2.790452	0.000000	-0.247571	0.000000	0.000000	0.000000	-0.219115	0.162169	0.029104	0.000000	0.000000	3.000000	8.000000	0.000000
2108.185867	-0.157302	0.589497	-0.004737	84.135788	-4.598919	76.702171	-2.790452	0.000000	-0.247571	0.000000	0.000000	0.000000	-0.228709	0.152254	0.035103	0.000000	0.000000	3.000000	8.000000	0.000000
2108.189201	-0.157302	0.589497	-0.004737	84.135788	-4.598919	76.702171	-2.790452	0.000000	-0.247571	0.000000	0.000000	0.000000	-0.228709	0.152254	0.035103	0.000000	0.000000	3.000000	8.000000	0.000000
2108.192534	-0.157302	0.589497	-0.004737	84.135788	-4.598919	76.702171	-2.790452	0.000000	-0.247571	0.000000	0.000000	0.000000	-0.228709	0.152254	0.035103	0.000000	0.000000	3.000000	8.000000	0.000000
2108.195867	-0.157302	0.589497	-0.004737	84.053932	-4.890009	76.496971	-2.865088	0.000000	-0.236870	0.000000	0.000000	0.000000	-0.228709	0.152254	0.035103	0.000000	0.000000	3.000000	8.000000	0.000000
2108.199201	-0.158129	0.590009	-0.004577	84.053932	-4.890009	76.496971	-2.865088	0.000000	-0.236870	0.000000	0.000000	0.000000	-0.248077	0.153547	0.048215	0.000000	0.000000	3.000000	8.000000	0.000000
2108.202534	-0.158129	0.590009	-0.004577	84.053932	-4.890009	76.496971	-2.865088	0.000000	-0.236870	0.000000	0.000000	0.000000	-0.248077	0.153547	0.048215	0.000000	0.000000	3.000000	8.000000	0.000000
2108.205867	-0.158996	0.590480	-0.004374	83.971558	-5.163889	76.313362	-2.865088	0.000000	-0.236870	0.000000	0.000000	0.000000	-0.260170	0.141375	0.060849	0.000000	0.000000	3.000000	8.000000	0.000000
2108.209201	-0.158996	0.590480	-0.004374	83.971558	-5.163889	76.313362	-2.865088	0.000000	-0.236870	0.000000	0.000000	0.000000	-0.260170	0.141375	0.060849	0.000000	0.000000	3.000000	8.000000	0.000000
2108.212534	-0.158996	0.590480	-0.004374	83.971558	-5.163889	76.313362	-2.865088	0.000000	-0.236870	0.000000	0.000000	0.000000	-0.260170	0.141375	0.060849	0.000000	0.000000	3.000000	8.000000	0.000000
2108.215867	-0.159877	0.590963	-0.004135	83.891373	-5.397221	76.173592	-2.949796	0.000000	-0.218693	0.000000	0.000000	0.000000	-0.264432	0.144932	0.071582	0.000000	0.000000	3.000000	8.000000	0.000000
2108.219201	-0.159877	0.590963	-0.004135	83.891373	-5.397221	76.173592	-2.949796	0.000000	-0.218693	0.000000	0.000000	0.000000	-0.264432	0.144932	0.071582	0.000000	0.000000	3.000000	8.000000	0.000000
2108.222534	-0.159877	0.590963	-0.004135	83.891373	-5.397221	76.173592	-2.949796	0.000000	-0.218693	0.000000	0.000000	0.000000	-0.264432	0.144932	0.071582	0.000000	0.000000	3.000000	8.000000	0.000000
2108.225867	-0.160762	0.591421	-0.003892	83.806503	-5.469773	76.209702	-2.993868	0.000000	-0.206763	0.000000	0.000000	0.000000	-0.265431	0.137260	0.072948	0.000000	0.000000	3.000000	8.000000	0.000000
2108.229201	-0.160762	0.591421	-0.003892	83.806503	-5.469773	76.209702	-2.993868	0.000000	-0.206763	0.000000	0.000000	0.000000	-0.265431	0.137260	0.072948	0.000000	0.000000	3.000000	8.000000	0.000000
2108.232534	-0.160762	0.591421	-0.003892	83.806503	-5.469773	76.209702	-2.993868	0.000000	-0.206763	0.000000	0.000000	0.000000	-0.265431	0.137260	0.072948	0.000000	0.000000	3.000000	8.000000	0.000000
2108.235867	-0.161634	0.591871	-0.003621	83.712654	-5.358958	76.454529	-3.038106	0.000000	-0.194605	0.000000	0.000000	0.000000	-0.261648	0.135152	0.081285	0.000000	0.000000	3.000000	8.000000	0.000000
2108.239201	-0.161634	0.591871	-0.003621	83.712654	-5.358958	76.454529	-3.038106	0.000000	-0.194605	0.000000	0.000000	0.000000	-0.261648	0.135152	0.081285	0.000000	0.000000	3.000000	8.000000	0.000000
2108.242534	-0.161634	0.591871	-0.003621	83.712654	-5.358958	76.454529	-3.038106	0.000000	-0.194605	0.000000	0.000000	0.000000	-0.261648	0.135152	0.081285	0.000000	0.000000	3.000000	8.000000	0.000000
2108.245867	-0.162499	0.592334	-0.003307	83.617332	-5.105918	76.852287	-3.081715	0.000000	-0.181057	0.000000	0.000000	0.000000	-0.259542	0.138725	0.094287	0.000000	0.000000	3.000000	8.000000	0.000000
2108.249201	-0.162499	0.592334	-0.003307	83.617332	-5.105918	76.852287	-3.081715	0.000000	-0.181057	0.000000	0.000000	0.000000	-0.259542	0.138725	0.094287	0.000000	0.000000	3.000000	8.000000	0.000000
2108.252534	-0.162499	0.592334	-0.003307	83.617332	-5.105918	76.852287	-3.081715	0.000000	-0.181057	0.000000	0.000000	0.000000	-0.259542	0.138725	0.094287	0.000000	0.000000	3.000000	8.000000	0.000000
2108.255867	-0.163398	0.592763	-0.002973	83.513298	-4.712836	77.412025	-3.124972	0.000000	-0.165342	0.000000	0.000000	0.000000	-0.269483	0.128743	0.100089	0.000000	0.000000	3.000000	8.000000	0.000000
2108.259201	-0.163398	0.592763	-0.002973	83.513298	-4.712836	77.412025	-3.124972	0.000000	-0.165342	0.000000	0.000000	0.000000	-0.269483	0.128743	0.100089	0.000000	0.000000	3.000000	8.000000	0.000000
2108.262534	-0.163398	0.592763	-0.002973	83.513298	-4.712836	77.412025	-3.124972	0.000000	-0.165342	0.000000	0.000000	0.000000	-0.269483	0.128743	0.100089	0.000000	0.000000	3.000000	8.000000	0.000000
2108.265867	-0.164335	0.593177	-0.002605	83.409592	-4.179704	78.132362	-3.169886	0.000000	-0.148661	0.000000	0.000000	0.000000	-0.281160	0.124344	0.110475	0.000000	0.000000	3.000000	8.000000	0.000000
2108.269201	-0.164335	0.593177	-0.002605	83.409592	-4.179704	78.132362	-3.169886	0.000000	-0.148661	0.000000	0.000000	0.000000	-0.281160	0.124344	0.110475	0.000000	0.000000	3.000000	8.000000	0.000000
2108.272534	-0.164335	0.593177	-0.002605	83.409592	-4.179704	78.132362	-3.169886	0.000000	-0.148661	0.000000	0.000000	0.000000	-0.281160	0.124344	0.110475	0.000000	0.000000	3.000000	8.000000	0.000000
2108.275867	-0.165346	0.593513	-0.002242	83.302559	-3.523491	78.998932	-3.216745	0.000000	-0.130249	0.000000	0.000000	0.000000	-0.303280	0.100705	0.108959	0.000000	0.000000	3.000000	8.000000	0.000000
2108.279201	-0.165346	0.593513	-0.002242	83.302559	-3.523491	78.998932	-3.216745	0.000000	-0.130249	0.000000	0.000000	0.000000	-0.303280	0.100705	0.108959	0.000000	0.000000	3.000000	8.000000	0.000000
2108.282534	-0.165346	0.593513	-0.002242	83.302559	-3.523491	78.998932	-3.216745	0.000000	-0.130249	0.000000	0.000000	0.000000	-0.303280	0.100705	0.108959	0.000000	0.000000	3.000000	8.000000	0.000000
2108.285867	-0.166428	0.593796	-0.001891	83.206238	-2.954406	79.779533	-3.267292	0.000000	-0.112089	0.000000	0.000000	0.000000	-0.324713	0.084866	0.105244	0.000000	0.000000	3.000000	8.000000	0.000000
2108.289201	-0.166428	0.593796	-0.001891	83.206238	-2.954406	79.779533	-3.267292	0.000000	-0.112089	0.000000	0.000000	0.000000	-0.324713	0.084866	0.105244	0.000000	0.000000	3.000000	8.000000	0.000000
2108.292534	-0.166428	0.593796	-0.001891	83.206238	-2.954406	79.779533	-3.267292	0.000000	-0.112089	0.000000	0.000000	0.000000	-0.324713	0.084866	0.105244	0.000000	0.000000	3.000000	8.000000	0.000000
2108.295867	-0.167577	0.594007	-0.001568	83.119972	-2.435704	80.500839	-3.321411	0.000000	-0.094548	0.000000	0.000000	0.000000	-0.344545	0.063337	0.096813	0.000000	0.000000	3.000000	8.000000	0.000000
2108.299201	-0.167577	0.594007	-0.001568	83.119972	-2.435704	80.500839	-3.321411	0.000000	-0.094548	0.000000	0.000000	0.000000	-0.344545	0.063337	0.096813	0.000000	0.000000	3.000000	8.000000	0.000000
2108.302534	-0.167577	0.594007	-0.001568	83.119972	-2.435704	80.500839	-3.321411	0.000000	-0.094548	0.000000	0.000000	0.000000	-0.344545	0.063337	0.096813	0.000000	0.000000	3.000000	8.000000	0.000000
2108.305867	-0.168778	0.594138	-0.001244	83.037735	-1.832170	81.278633	-3.378835	0.000000	-0.078413	0.000000	0.000000	0.000000	-0.360408	0.039405	0.097363	0.000000	0.000000	3.000000	8.000000	0.000000
2108.309201	-0.168778	0.594138	-0.001244	83.037735	-1.832170	81.278633	-3.378835	0.000000	-0.078413	0.000000	0.000000	0.000000	-0.360408	0.039405	0.097363	0.000000	0.000000	3.000000	8.000000	0.000000
2108.312534	-0.168778	0.594138	-0.001244	83.037735	-1.832170	81.278633	-3.378835	0.000000	-0.078413	0.000000	0.000000	0.000000	-0.360408	0.039405	0.097363	0.000000	0.000000	3.000000	8.000000	0.000000
2108.315867	-0.170062	0.594178	-0.000971	82.963081	-1.232054	81.976242	-3.438903	0.000000	-0.062186	0.000000	0.000000	0.000000	-0.385139	0.011970	0.081707	0.000000	0.000000	3.000000	8.000000	0.000000
2108.319201	-0.170062	0.594178	-0.000971	82.963081	-1.232054	81.976242	-3.438903	0.000000	-0.062186	0.000000	0.000000	0.000000	-0.385139	0.011970	0.081707	0.000000	0.000000	3.000000	8.000000	0.000000
2108.322534	-0.170062	0.594178	-0.000971	82.963081	-1.232054	81.976242	-3.438903	0.000000	-0.062186	0.000000	0.000000	0.000000	-0.385139	0.011970	0.081707	0.000000	0.000000	3.000000	8.000000	0.000000
2108.325867	-0.171391	0.594145	-0.000720	82.892845	-0.501842	82.753906	-3.503093	0.000000	-0.048568	0.000000	0.000000	0.000000	-0.398598	-0.009844	0.075320	0.000000	0.000000	3.000000	8.000000	0.000000
2108.329201	-0.171391	0.594145	-0.000720	82.892845	-0.501842	82.753906	-3.503093	0.000000	-0.048568	0.000000	0.000000	0.000000	-0.398598	-0.009844	0.075320	0.000000	0.000000	3.000000	8.000000	0.000000
2108.332534	-0.171391	0.594145	-0.000720	82.892845	-0.501842	82.753906	-3.503093	0.000000	-0.048568	0.000000	0.000000	0.000000	-0.398598	-0.009844	0.075320	0.000000	0.000000	3.000000	8.000000	0.000000
2108.335867	-0.172748	0.594059	-0.000467	82.808983	0.550134	83.882629	-3.569526	0.000000	-0.036015	0.000000	0.000000	0.000000	-0.407304	-0.026047	0.075848	0.000000	0.000000	3.000000	8.000000	0.000000
2108.339201	-0.172748	0.594059	-0.000467	82.808983	0.550134	83.882629	-3.569526	0.000000	-0.036015	0.000000	0.000000	0.000000	-0.407304	-0.026047	0.075848	0.000000	0.000000	3.000000	8.000000	0.000000
2108.342534	-0.172748	0.594059	-0.000467	82.808983	0.550134	83.882629	-3.569526	0.000000	-0.036015	0.000000	0.000000	0.000000	-0.407304	-0.026047	0.075848	0.000000	0.000000	3.000000	8.000000	0.000000
2108.345867	-0.174149	0.593929	-0.000176	82.701523	1.956625	85.474007	-3.637410	0.000000	-0.023373	0.000000	0.000000	0.000000	-0.420316	-0.038977	0.087512	0.000000	0.000000	3.000000	8.000000	0.000000
2108.349201	-0.174149	0.593929	-0.000176	82.701523	1.956625	85.474007	-3.637410	0.000000	-0.023373	0.000000	0.000000	0.000000	-0.420316	-0.038977	0.087512	0.000000	0.000000	3.000000	8.000000	0.000000
2108.352534	-0.174149	0.593929	-0.000176	82.701523	1.956625	85.474007	-3.637410	0.000000	-0.023373	0.000000	0.000000	0.000000	-0.420316	-0.038977	0.087512	0.000000	0.000000	3.000000	8.000000	0.000000
2108.355867	-0.175608	0.593766	0.000192	82.568474	3.602379	87.342865	-3.707462	0.000000	-0.008788	0.000000	0.000000	0.000000	-0.437737	-0.048665	0.110243	0.000000	0.000000	3.000000	8.000000	0.000000
2108.359201	-0.175608	0.593766	0.000192	82.568474	3.602379	87.342865	-3.707462	0.000000	-0.008788	0.000000	0.000000	0.000000	-0.437737	-0.048665	0.110243	0.000000	0.000000	3.000000	8.000000	0.000000
2108.362534	-0.175608	0.593766	0.000192	82.568474	3.602379	87.342865	-3.707462	0.000000	-0.008788	0.000000	0.000000	0.000000	-0.437737	-0.048665	0.110243	0.000000	0.000000	3.000000	8.000000	0.000000
2108.365867	-0.177145	0.593598	0.000619	82.420403	5.254617	89.172539	-3.780418	0.000000	0.009586	0.000000	0.000000	0.000000	-0.461065	-0.050474	0.128176	0.000000	0.000000	3.000000	8.000000	0.000000
2108.369201	-0.177145	0.593598	0.000619	82.420403	5.254617	89.172539	-3.780418	0.000000	0.009586	0.000000	0.000000	0.000000	-0.461065	-0.050474	0.128176	0.000000	0.000000	3.000000	8.000000	0.000000
2108.372534	-0.177145	0.593598	0.000619	82.420403	5.254617	89.172539	-3.780418	0.000000	0.009586	0.000000	0.000000	0.000000	-0.461065	-0.050474	0.128176	0.000000	0.000000	3.000000	8.000000	0.000000
2108.375867	-0.178714	0.593378	0.001114	82.260864	6.911316	90.882370	-3.857262	0.000000	0.030948	0.000000	0.000000	0.000000	-0.470592	-0.066133	0.148483	0.000000	0.000000	3.000000	8.000000	0.000000
2108.379201	-0.178714	0.593378	0.001114	82.260864	6.911316	90.882370	-3.857262	0.000000	0.030948	0.000000	0.000000	0.000000	-0.470592	-0.066133	0.148483	0.000000	0.000000	3.000000	8.000000	0.000000
2108.382534	-0.178714	0.593378	0.001114	82.260864	6.911316	90.882370	-3.857262	0.000000	0.030948	0.000000	0.000000	0.000000	-0.470592	-0.066133	0.148483	0.000000	0.000000	3.000000	8.000000	0.000000
2108.385867	-0.180351	0.593115	0.001705	82.092598	8.596643	92.580002	-3.935694	0.000000	0.055696	0.000000	0.000000	0.000000	-0.491165	-0.078724	0.177242	0.000000	0.000000	3.000000	8.000000	0.000000
2108.389201	-0.180351	0.593115	0.001705	82.092598	8.596643	92.580002	-3.935694	0.000000	0.055696	0.000000	0.000000	0.000000	-0.491165	-0.078724	0.177242	0.000000	0.000000	3.000000	8.000000	0.000000
2108.392534	-0.180351	0.593115	0.001705	82.092598	8.596643	92.580002	-3.935694	0.000000	0.055696	0.000000	0.000000	0.000000	-0.491165	-0.078724	0.177242	0.000000	0.000000	3.000000	8.000000	0.000000
2108.395867	-0.182053	0.592834	0.002316	81.938423	10.397703	94.500153	-4.017555	0.000000	0.085236	0.000000	0.000000	0.000000	-0.510703	-0.084276	0.183357	0.000000	0.000000	3.000000	8.000000	0.000000
2108.399201	-0.182053	0.592834	0.002316	81.938423	10.397703	94.500153	-4.017555	0.000000	0.085236	0.000000	0.000000	0.000000	-0.510703	-0.084276	0.183357	0.000000	0.000000	3.000000	8.000000	0.000000
2108.402534	-0.182053	0.592834	0.002316	81.938423	10.397703	94.500153	-4.017555	0.000000	0.085236	0.000000	0.000000	0.000000	-0.510703	-0.084276	0.183357	0.000000	0.000000	3.000000	8.000000	0.000000
2108.405867	-0.183817	0.592518	0.002999	81.834686	12.354921	96.649673	-4.102673	0.000000	0.115795	0.000000	0.000000	0.000000	-0.529085	-0.094868	0.205026	0.000000	0.000000	3.000000	8.000000	0.000000
2108.409201	-0.183817	0.592518	0.002999	81.834686	12.354921	96.649673	-4.102673	0.000000	0.115795	0.000000	0.000000	0.000000	-0.529085	-0.094868	0.205026	0.000000	0.000000	3.000000	8.000000	0.000000
2108.412534	-0.183817	0.592518	0.002999	81.834686	12.354921	96.649673	-4.102673	0.000000	0.115795	0.000000	0.000000	0.000000	-0.529085	-0.094868	0.205026	0.000000	0.000000	3.000000	8.000000	0.000000
2108.415867	-0.185600	0.592209	0.003712	81.806572	14.535809	98.922363	-4.190853	0.000000	0.149966	0.000000	0.000000	0.000000	-0.534989	-0.092603	0.213900	0.000000	0.000000	3.000000	8.000000	0.000000
2108.419201	-0.185600	0.592209	0.003712	81.806572	14.535809	98.922363	-4.190853	0.000000	0.149966	0.000000	0.000000	0.000000	-0.534989	-0.092603	0.213900	0.000000	0.000000	3.000000	8.000000	0.000000
2108.422534	-0.185600	0.592209	0.003712	81.806572	14.535809	98.922363	-4.190853	0.000000	0.149966	0.000000	0.000000	0.000000	-0.534989	-0.092603	0.213900	0.000000	0.000000	3.000000	8.000000	0.000000
2108.425867	-0.187406	0.591881	0.004461	81.827202	16.831806	101.273712	-4.280018	0.000000	0.185616	0.000000	0.000000	0.000000	-0.541805	-0.098580	0.224749	0.000000	0.000000	3.000000	8.000000	0.000000
2108.429201	-0.187406	0.591881	0.004461	81.827202	16.831806	101.273712	-4.280018	0.000000	0.185616	0.000000	0.000000	0.000000	-0.541805	-0.098580	0.224749	0.000000	0.000000	3.000000	8.000000	0.000000
2108.432534	-0.187406	0.591881	0.004461	81.827202	16.831806	101.273712	-4.280018	0.000000	0.185616	0.000000	0.000000	0.000000	-0.541805	-0.098580	0.224749	0.000000	0.000000	3.000000	8.000000	0.000000
2108.435867	-0.189250	0.591543	0.005283	81.863640	19.048395	103.573601	-4.370319	0.000000	0.223075	0.000000	0.000000	0.000000	-0.553215	-0.101477	0.246547	0.000000	0.000000	3.000000	8.000000	0.000000
2108.439201	-0.189250	0.591543	0.005283	81.863640	19.048395	103.573601	-4.370319	0.000000	0.223075	0.000000	0.000000	0.000000	-0.553215	-0.101477	0.246547	0.000000	0.000000	3.000000	8.000000	0.000000
2108.442534	-0.189250	0.591543	0.005283	81.863640	19.048395	103.573601	-4.370319	0.000000	0.223075	0.000000	0.000000	0.000000	-0.553215	-0.101477	0.246547	0.000000	0.000000	3.000000	8.000000	0.000000
2108.445867	-0.191080	0.591202	0.006174	81.895111	21.196430	105.716759	-4.462521	0.000000	0.264166	0.000000	0.000000	0.000000	-0.548901	-0.102044	0.267099	0.000000	0.000000	3.000000	8.000000	0.000000
2108.449201	-0.191080	0.591202	0.006174	81.895111	21.196430	105.716759	-4.462521	0.000000	0.264166	0.000000	0.000000	0.000000	-0.548901	-0.102044	0.267099	0.000000	0.000000	3.000000	8.000000	0.000000
2108.452534	-0.191080	0.591202	0.006174	81.895111	21.196430	105.716759	-4.462521	0.000000	0.264166	0.000000	0.000000	0.000000	-0.548901	-0.102044	0.267099	0.000000	0.000000	3.000000	8.000000	0.000000
2108.455867	-0.192898	0.590833	0.007139	81.925903	23.257809	107.613029	-4.554005	0.000000	0.308682	0.000000	0.000000	0.000000	-0.545462	-0.110976	0.289709	0.000000	0.000000	3.000000	8.000000	0.000000
2108.459201	-0.192898	0.590833	0.007139	81.925903	23.257809	107.613029	-4.554005	0.000000	0.308682	0.000000	0.000000	0.000000	-0.545462	-0.110976	0.289709	0.000000	0.000000	3.000000	8.000000	0.000000
2108.462534	-0.192898	0.590833	0.007139	81.925903	23.257809	107.613029	-4.554005	0.000000	0.308682	0.000000	0.000000	0.000000	-0.545462	-0.110976	0.289709	0.000000	0.000000	3.000000	8.000000	0.000000
2108.465867	-0.194747	0.590460	0.008155	81.960899	25.317326	109.492981	-4.644915	0.000000	0.356967	0.000000	0.000000	0.000000	-0.554465	-0.111863	0.304768	0.000000	0.000000	3.000000	8.000000	0.000000
2108.469201	-0.194747	0.590460	0.008155	81.960899	25.317326	109.492981	-4.644915	0.000000	0.356967	0.000000	0.000000	0.000000	-0.554465	-0.111863	0.304768	0.000000	0.000000	3.000000	8.000000	0.000000
2108.472534	-0.194747	0.590460	0.008155	81.960899	25.317326	109.492981	-4.644915	0.000000	0.356967	0.000000	0.000000	0.000000	-0.554465	-0.111863	0.304768	0.000000	0.000000	3.000000	8.000000	0.000000
2108.475867	-0.196610	0.590073	0.009184	82.005646	27.436058	111.552437	-4.737326	0.000000	0.407762	0.000000	0.000000	0.000000	-0.558947	-0.115994	0.308748	0.000000	0.000000	3.000000	8.000000	0.000000
2108.479201	-0.196610	0.590073	0.009184	82.005646	27.436058	111.552437	-4.737326	0.000000	0.407762	0.000000	0.000000	0.000000	-0.558947	-0.115994	0.308748	0.000000	0.000000	3.000000	8.000000	0.000000
2108.482534	-0.196610	0.590073	0.009184	82.005646	27.436058	111.552437	-4.737326	0.000000	0.407762	0.000000	0.000000	0.000000	-0.558947	-0.115994	0.308748	0.000000	0.000000	3.000000	8.000000	0.000000
2108.485867	-0.198548	0.589683	0.010244	82.054611	29.703974	113.948936	-4.830484	0.000000	0.459220	0.000000	0.000000	0.000000	-0.581411	-0.117112	0.317945	0.000000	0.000000	3.000000	8.000000	0.000000
2108.489201	-0.198548	0.589683	0.010244	82.054611	29.703974	113.948936	-4.830484	0.000000	0.459220	0.000000	0.000000	0.000000	-0.581411	-0.117112	0.317945	0.000000	0.000000	3.000000	8.000000	0.000000
2108.492534	-0.198548	0.589683	0.010244	82.054611	29.703974	113.948936	-4.830484	0.000000	0.459220	0.000000	0.000000	0.000000	-0.581411	-0.117112	0.317945	0.000000	0.000000	3.000000	8.000000	0.000000
2108.495867	-0.200508	0.589297	0.011331	82.111603	32.114803	116.507881	-4.927386	0.000000	0.512211	0.000000	0.000000	0.000000	-0.587968	-0.115747	0.326107	0.000000	0.000000	3.000000	8.000000	0.000000
2108.499201	-0.200508	0.589297	0.011331	82.111603	32.114803	116.507881	-4.927386	0.000000	0.512211	0.000000	0.000000	0.000000	-0.587968	-0.115747	0.326107	0.000000	0.000000	3.000000	8.000000	0.000000
2108.502534	-0.200508	0.589297	0.011331	82.111603	32.114803	116.507881	-4.927386	0.000000	0.512211	0.000000	0.000000	0.000000	-0.587968	-0.115747	0.326107	0.000000	0.000000	3.000000	8.000000	0.000000
2108.505867	-0.202452	0.588905	0.012419	82.165138	34.677269	119.097588	-4.968524	0.000000	0.560152	0.000000	0.000000	0.000000	-0.583196	-0.117482	0.326184	0.000000	0.000000	3.000000	8.000000	0.000000
2108.509201	-0.202452	0.588905	0.012419	82.165138	34.677269	119.097588	-4.968524	0.000000	0.560152	0.000000	0.000000	0.000000	-0.583196	-0.117482	0.326184	0.000000	0.000000	3.000000	8.000000	0.000000
2108.512534	-0.202452	0.588905	0.012419	82.165138	34.677269	119.097588	-4.968524	0.000000	0.560152	0.000000	0.000000	0.000000	-0.583196	-0.117482	0.326184	0.000000	0.000000	3.000000	8.000000	0.000000
2108.515867	-0.204310	0.588536	0.013529	82.202888	37.527954	121.745026	-4.963668	0.000000	0.601663	0.000000	0.000000	0.000000	-0.557404	-0.110798	0.333088	0.000000	0.000000	3.000000	8.000000	0.000000
2108.519201	-0.204310	0.588536	0.013529	82.202888	37.527954	121.745026	-4.963668	0.000000	0.601663	0.000000	0.000000	0.000000	-0.557404	-0.110798	0.333088	0.000000	0.000000	3.000000	8.000000	0.000000
2108.522534	-0.204310	0.588536	0.013529	82.202888	37.527954	121.745026	-4.963668	0.000000	0.601663	0.000000	0.000000	0.000000	-0.557404	-0.110798	0.333088	0.000000	0.000000	3.000000	8.000000	0.000000
2108.525867	-0.206160	0.588152	0.014662	82.229485	40.503700	124.368172	-4.958469	0.000000	0.643106	0.000000	0.000000	0.000000	-0.555213	-0.115197	0.339881	0.000000	0.000000	3.000000	8.000000	0.000000
2108.529201	-0.206160	0.588152	0.014662	82.229485	40.503700	124.368172	-4.958469	0.000000	0.643106	0.000000	0.000000	0.000000	-0.555213	-0.115197	0.339881	0.000000	0.000000	3.000000	8.000000	0.000000
2108.532534	-0.206160	0.588152	0.014662	82.229485	40.503700	124.368172	-4.958469	0.000000	0.643106	0.000000	0.000000	0.000000	-0.555213	-0.115197	0.339881	0.000000	0.000000	3.000000	8.000000	0.000000
2108.535867	-0.207989	0.587819	0.015783	82.260361	43.248493	126.779625	-4.952986	0.000000	0.684054	0.000000	0.000000	0.000000	-0.548461	-0.099998	0.336392	0.000000	0.000000	3.000000	8.000000	0.000000
2108.539201	-0.207989	0.587819	0.015783	82.260361	43.248493	126.779625	-4.952986	0.000000	0.684054	0.000000	0.000000	0.000000	-0.548461	-0.099998	0.336392	0.000000	0.000000	3.000000	8.000000	0.000000
2108.542534	-0.207989	0.587819	0.015783	82.260361	43.248493	126.779625	-4.952986	0.000000	0.684054	0.000000	0.000000	0.000000	-0.548461	-0.099998	0.336392	0.000000	0.000000	3.000000	8.000000	0.000000
2108.545867	-0.209819	0.587508	0.016890	82.317169	45.628098	128.838547	-4.947438	0.000000	0.723092	0.000000	0.000000	0.000000	-0.549251	-0.093097	0.331977	0.000000	0.000000	3.000000	8.000000	0.000000
2108.549201	-0.209819	0.587508	0.016890	82.317169	45.628098	128.838547	-4.947438	0.000000	0.723092	0.000000	0.000000	0.000000	-0.549251	-0.093097	0.331977	0.000000	0.000000	3.000000	8.000000	0.000000
2108.552534	-0.209819	0.587508	0.016890	82.317169	45.628098	128.838547	-4.947438	0.000000	0.723092	0.000000	0.000000	0.000000	-0.549251	-0.093097	0.331977	0.000000	0.000000	3.000000	8.000000	0.000000
2108.555867	-0.211637	0.587240	0.018006	82.378342	47.626938	130.512619	-4.941896	0.000000	0.760038	0.000000	0.000000	0.000000	-0.545221	-0.080408	0.334992	0.000000	0.000000	3.000000	8.000000	0.000000
2108.559201	-0.211637	0.587240	0.018006	82.378342	47.626938	130.512619	-4.941896	0.000000	0.760038	0.000000	0.000000	0.000000	-0.545221	-0.080408	0.334992	0.000000	0.000000	3.000000	8.000000	0.000000
2108.562534	-0.211637	0.587240	0.018006	82.378342	47.626938	130.512619	-4.941896	0.000000	0.760038	0.000000	0.000000	0.000000	-0.545221	-0.080408	0.334992	0.000000	0.000000	3.000000	8.000000	0.000000
2108.565867	-0.213454	0.587024	0.019102	82.417862	49.285366	131.826370	-4.936203	0.000000	0.796177	0.000000	0.000000	0.000000	-0.545081	-0.064741	0.328688	0.000000	0.000000	3.000000	8.000000	0.000000
2108.569201	-0.213454	0.587024	0.019102	82.417862	49.285366	131.826370	-4.936203	0.000000	0.796177	0.000000	0.000000	0.000000	-0.545081	-0.064741	0.328688	0.000000	0.000000	3.000000	8.000000	0.000000
2108.572534	-0.213454	0.587024	0.019102	82.417862	49.285366	131.826370	-4.936203	0.000000	0.796177	0.000000	0.000000	0.000000	-0.545081	-0.064741	0.328688	0.000000	0.000000	3.000000	8.000000	0.000000
2108.575867	-0.215199	0.586890	0.020201	82.441139	50.554596	132.652435	-4.930603	0.000000	0.830153	0.000000	0.000000	0.000000	-0.523648	-0.040367	0.329663	0.000000	0.000000	3.000000	8.000000	0.000000
2108.579201	-0.215199	0.586890	0.020201	82.441139	50.554596	132.652435	-4.930603	0.000000	0.830153	0.000000	0.000000	0.000000	-0.523648	-0.040367	0.329663	0.000000	0.000000	3.000000	8.000000	0.000000
2108.582534	-0.215199	0.586890	0.020201	82.441139	50.554596	132.652435	-4.930603	0.000000	0.830153	0.000000	0.000000	0.000000	-0.523648	-0.040367	0.329663	0.000000	0.000000	3.000000	8.000000	0.000000
2108.585867	-0.216869	0.586790	0.021296	82.457878	51.384418	132.910461	-4.924855	0.000000	0.863599	0.000000	0.000000	0.000000	-0.500931	-0.030075	0.328449	0.000000	0.000000	3.000000	8.000000	0.000000
2108.589201	-0.216869	0.586790	0.021296	82.457878	51.384418	132.910461	-4.924855	0.000000	0.863599	0.000000	0.000000	0.000000	-0.500931	-0.030075	0.328449	0.000000	0.000000	3.000000	8.000000	0.000000
2108.592534	-0.216869	0.586790	0.021296	82.457878	51.384418	132.910461	-4.924855	0.000000	0.863599	0.000000	0.000000	0.000000	-0.500931	-0.030075	0.328449	0.000000	0.000000	3.000000	8.000000	0.000000
2108.595867	-0.218443	0.586772	0.022406	82.488350	51.807274	132.790039	-4.919003	0.000000	0.896330	0.000000	0.000000	0.000000	-0.472299	-0.005272	0.333037	0.000000	0.000000	3.000000	8.000000	0.000000
2108.599201	-0.218443	0.586772	0.022406	82.488350	51.807274	132.790039	-4.919003	0.000000	0.896330	0.000000	0.000000	0.000000	-0.472299	-0.005272	0.333037	0.000000	0.000000	3.000000	8.000000	0.000000
2108.602534	-0.218443	0.586772	0.022406	82.488350	51.807274	132.790039	-4.919003	0.000000	0.896330	0.000000	0.000000	0.000000	-0.472299	-0.005272	0.333037	0.000000	0.000000	3.000000	8.000000	0.000000
2108.605867	-0.220041	0.586780	0.023493	82.567581	51.760162	132.226730	-4.912869	0.000000	0.929360	0.000000	0.000000	0.000000	-0.479437	0.002456	0.326104	0.000000	0.000000	3.000000	8.000000	0.000000
2108.609201	-0.220041	0.586780	0.023493	82.567581	51.760162	132.226730	-4.912869	0.000000	0.929360	0.000000	0.000000	0.000000	-0.479437	0.002456	0.326104	0.000000	0.000000	3.000000	8.000000	0.000000
2108.612534	-0.220041	0.586780	0.023493	82.567581	51.760162	132.226730	-4.912869	0.000000	0.929360	0.000000	0.000000	0.000000	-0.479437	0.002456	0.326104	0.000000	0.000000	3.000000	8.000000	0.000000
2108.615867	-0.221592	0.586843	0.024582	82.699913	51.201008	131.155853	-4.906914	0.000000	0.960310	0.000000	0.000000	0.000000	-0.465135	0.018995	0.326640	0.000000	0.000000	3.000000	8.000000	0.000000
2108.619201	-0.221592	0.586843	0.024582	82.699913	51.201008	131.155853	-4.906914	0.000000	0.960310	0.000000	0.000000	0.000000	-0.465135	0.018995	0.326640	0.000000	0.000000	3.000000	8.000000	0.000000
2108.622534	-0.221592	0.586843	0.024582	82.699913	51.201008	131.155853	-4.906914	0.000000	0.960310	0.000000	0.000000	0.000000	-0.465135	0.018995	0.326640	0.000000	0.000000	3.000000	8.000000	0.000000
2108.625867	-0.223087	0.586914	0.025598	82.855453	50.212574	129.764435	-4.900853	0.000000	0.990778	0.000000	0.000000	0.000000	-0.448686	0.021245	0.304888	0.000000	0.000000	3.000000	8.000000	0.000000
2108.629201	-0.223087	0.586914	0.025598	82.855453	50.212574	129.764435	-4.900853	0.000000	0.990778	0.000000	0.000000	0.000000	-0.448686	0.021245	0.304888	0.000000	0.000000	3.000000	8.000000	0.000000
2108.632534	-0.223087	0.586914	0.025598	82.855453	50.212574	129.764435	-4.900853	0.000000	0.990778	0.000000	0.000000	0.000000	-0.448686	0.021245	0.304888	0.000000	0.000000	3.000000	8.000000	0.000000
2108.635867	-0.224522	0.587080	0.026590	82.997559	49.157925	128.470184	-4.895262	0.000000	1.018041	0.000000	0.000000	0.000000	-0.430340	0.049770	0.297556	0.000000	0.000000	3.000000	8.000000	0.000000
2108.639201	-0.224522	0.587080	0.026590	82.997559	49.157925	128.470184	-4.895262	0.000000	1.018041	0.000000	0.000000	0.000000	-0.430340	0.049770	0.297556	0.000000	0.000000	3.000000	8.000000	0.000000
2108.642534	-0.224522	0.587080	0.026590	82.997559	49.157925	128.470184	-4.895262	0.000000	1.018041	0.000000	0.000000	0.000000	-0.430340	0.049770	0.297556	0.000000	0.000000	3.000000	8.000000	0.000000
2108.645867	-0.225740	0.587304	0.027527	83.118980	48.061146	127.212494	-4.889764	0.000000	1.044132	0.000000	0.000000	0.000000	-0.365490	0.067114	0.281059	0.000000	0.000000	3.000000	8.000000	0.000000
2108.649201	-0.225740	0.587304	0.027527	83.118980	48.061146	127.212494	-4.889764	0.000000	1.044132	0.000000	0.000000	0.000000	-0.365490	0.067114	0.281059	0.000000	0.000000	3.000000	8.000000	0.000000
2108.652534	-0.225740	0.587304	0.027527	83.118980	48.061146	127.212494	-4.889764	0.000000	1.044132	0.000000	0.000000	0.000000	-0.365490	0.067114	0.281059	0.000000	0.000000	3.000000	8.000000	0.000000
2108.655867	-0.226731	0.587625	0.028450	83.224709	46.935562	125.965149	-4.884331	0.000000	1.069258	0.000000	0.000000	0.000000	-0.297353	0.096282	0.276912	0.000000	0.000000	3.000000	8.000000	0.000000
2108.659201	-0.226731	0.587625	0.028450	83.224709	46.935562	125.965149	-4.884331	0.000000	1.069258	0.000000	0.000000	0.000000	-0.297353	0.096282	0.276912	0.000000	0.000000	3.000000	8.000000	0.000000
2108.662534	-0.226731	0.587625	0.028450	83.224709	46.935562	125.965149	-4.884331	0.000000	1.069258	0.000000	0.000000	0.000000	-0.297353	0.096282	0.276912	0.000000	0.000000	3.000000	8.000000	0.000000
2108.665867	-0.227488	0.587996	0.029286	83.369720	45.737339	124.569252	-4.878584	0.000000	1.095180	0.000000	0.000000	0.000000	-0.226839	0.111318	0.250855	0.000000	0.000000	3.000000	8.000000	0.000000
2108.669201	-0.227488	0.587996	0.029286	83.369720	45.737339	124.569252	-4.878584	0.000000	1.095180	0.000000	0.000000	0.000000	-0.226839	0.111318	0.250855	0.000000	0.000000	3.000000	8.000000	0.000000
2108.672534	-0.227488	0.587996	0.029286	83.369720	45.737339	124.569252	-4.878584	0.000000	1.095180	0.000000	0.000000	0.000000	-0.226839	0.111318	0.250855	0.000000	0.000000	3.000000	8.000000	0.000000
2108.675867	-0.227889	0.588418	0.030024	83.591370	44.372795	122.951660	-4.873079	0.000000	1.119418	0.000000	0.000000	0.000000	-0.120461	0.126661	0.221439	0.000000	0.000000	3.000000	8.000000	0.000000
2108.679201	-0.227889	0.588418	0.030024	83.591370	44.372795	122.951660	-4.873079	0.000000	1.119418	0.000000	0.000000	0.000000	-0.120461	0.126661	0.221439	0.000000	0.000000	3.000000	8.000000	0.000000
2108.682534	-0.227889	0.588418	0.030024	83.591370	44.372795	122.951660	-4.873079	0.000000	1.119418	0.000000	0.000000	0.000000	-0.120461	0.126661	0.221439	0.000000	0.000000	3.000000	8.000000	0.000000
2108.685867	-0.228047	0.588814	0.030543	83.925011	42.730495	120.977402	-4.867659	0.000000	1.142757	0.000000	0.000000	0.000000	-0.047468	0.118824	0.155786	0.000000	0.000000	3.000000	8.000000	0.000000
2108.689201	-0.228047	0.588814	0.030543	83.925011	42.730495	120.977402	-4.867659	0.000000	1.142757	0.000000	0.000000	0.000000	-0.047468	0.118824	0.155786	0.000000	0.000000	3.000000	8.000000	0.000000
2108.692534	-0.228047	0.588814	0.030543	83.925011	42.730495	120.977402	-4.867659	0.000000	1.142757	0.000000	0.000000	0.000000	-0.047468	0.118824	0.155786	0.000000	0.000000	3.000000	8.000000	0.000000
2108.695867	-0.228061	0.589232	0.030875	84.369179	40.594810	118.401382	-4.863554	0.000000	1.160106	0.000000	0.000000	0.000000	-0.004209	0.125429	0.099572	0.000000	0.000000	3.000000	8.000000	0.000000
2108.699201	-0.228061	0.589232	0.030875	84.369179	40.594810	118.401382	-4.863554	0.000000	1.160106	0.000000	0.000000	0.000000	-0.004209	0.125429	0.099572	0.000000	0.000000	3.000000	8.000000	0.000000
2108.702534	-0.228061	0.589232	0.030875	84.369179	40.594810	118.401382	-4.863554	0.000000	1.160106	0.000000	0.000000	0.000000	-0.004209	0.125429	0.099572	0.000000	0.000000	3.000000	8.000000	0.000000
2108.705867	-0.228061	0.589232	0.030875	84.886803	37.887211	115.182251	-4.860725	0.000000	1.171902	0.000000	0.000000	0.000000	-0.004209	0.125429	0.099572	0.000000	0.000000	3.000000	8.000000	0.000000
2108.709201	-0.227961	0.589584	0.030962	84.886803	37.887211	115.182251	-4.860725	0.000000	1.171902	0.000000	0.000000	0.000000	0.030155	0.105643	0.026090	0.000000	0.000000	3.000000	8.000000	0.000000
2108.712534	-0.227961	0.589584	0.030962	84.886803	37.887211	115.182251	-4.860725	0.000000	1.171902	0.000000	0.000000	0.000000	0.030155	0.105643	0.026090	0.000000	0.000000	3.000000	8.000000	0.000000
2108.715867	-0.227786	0.589880	0.030828	85.414650	34.509563	111.280701	-4.860725	0.000000	1.171902	0.000000	0.000000	0.000000	0.052591	0.088568	-0.040118	0.000000	0.000000	3.000000	8.000000	0.000000
2108.719201	-0.227786	0.589880	0.030828	85.414650	34.509563	111.280701	-4.860725	0.000000	1.171902	0.000000	0.000000	0.000000	0.052591	0.088568	-0.040118	0.000000	0.000000	3.000000	8.000000	0.000000
2108.722534	-0.227786	0.589880	0.030828	85.414650	34.509563	111.280701	-4.860725	0.000000	1.171902	0.000000	0.000000	0.000000	0.052591	0.088568	-0.040118	0.000000	0.000000	3.000000	8.000000	0.000000
2108.725867	-0.227786	0.589880	0.030828	85.829460	29.740839	106.042625	-4.860553	0.000000	1.172611	0.000000	0.000000	0.000000	0.052591	0.088568	-0.040118	0.000000	0.000000	3.000000	8.000000	0.000000
2108.729201	-0.227535	0.590146	0.030534	85.829460	29.740839	106.042625	-4.860553	0.000000	1.172611	0.000000	0.000000	0.000000	0.075070	0.080074	-0.088348	0.000000	0.000000	3.000000	8.000000	0.000000
2108.732534	-0.227535	0.590146	0.030534	85.829460	29.740839	106.042625	-4.860553	0.000000	1.172611	0.000000	0.000000	0.000000	0.075070	0.080074	-0.088348	0.000000	0.000000	3.000000	8.000000	0.000000
2108.735867	-0.227282	0.590384	0.030113	85.961143	21.921232	97.851913	-4.860553	0.000000	1.172611	0.000000	0.000000	0.000000	0.075851	0.071339	-0.126367	0.000000	0.000000	3.000000	8.000000	0.000000
2108.739201	-0.227282	0.590384	0.030113	85.961143	21.921232	97.851913	-4.860553	0.000000	1.172611	0.000000	0.000000	0.000000	0.075851	0.071339	-0.126367	0.000000	0.000000	3.000000	8.000000	0.000000
2108.742534	-0.227282	0.590384	0.030113	85.961143	21.921232	97.851913	-4.860553	0.000000	1.172611	0.000000	0.000000	0.000000	0.075851	0.071339	-0.126367	0.000000	0.000000	3.000000	8.000000	0.000000
2108.745867	-0.227282	0.590384	0.030113	85.684891	12.781149	88.487427	-4.865686	0.000000	1.151129	0.000000	0.000000	0.000000	0.075851	0.071339	-0.126367	0.000000	0.000000	3.000000	8.000000	0.000000
2108.749201	-0.227024	0.590622	0.029558	85.684891	12.781149	88.487427	-4.865686	0.000000	1.151129	0.000000	0.000000	0.000000	0.077594	0.071330	-0.166378	0.000000	0.000000	3.000000	8.000000	0.000000
2108.752534	-0.227024	0.590622	0.029558	85.684891	12.781149	88.487427	-4.865686	0.000000	1.151129	0.000000	0.000000	0.000000	0.077594	0.071330	-0.166378	0.000000	0.000000	3.000000	8.000000	0.000000
2108.755867	-0.226660	0.590840	0.028899	85.066124	5.797503	81.447250	-4.865686	0.000000	1.151129	0.000000	0.000000	0.000000	0.109091	0.065370	-0.197757	0.000000	0.000000	3.000000	8.000000	0.000000
2108.759201	-0.226660	0.590840	0.028899	85.066124	5.797503	81.447250	-4.865686	0.000000	1.151129	0.000000	0.000000	0.000000	0.109091	0.065370	-0.197757	0.000000	0.000000	3.000000	8.000000	0.000000
2108.762534	-0.226660	0.590840	0.028899	85.066124	5.797503	81.447250	-4.865686	0.000000	1.151129	0.000000	0.000000	0.000000	0.109091	0.065370	-0.197757	0.000000	0.000000	3.000000	8.000000	0.000000
2108.765867	-0.226660	0.590840	0.028899	84.314041	1.236764	76.913834	-4.874727	0.000000	1.112220	0.000000	0.000000	0.000000	0.109091	0.065370	-0.197757	0.000000	0.000000	3.000000	8.000000	0.000000
2108.769201	-0.226212	0.591096	0.028177	84.314041	1.236764	76.913834	-4.874727	0.000000	1.112220	0.000000	0.000000	0.000000	0.134589	0.076790	-0.216457	0.000000	0.000000	3.000000	8.000000	0.000000
2108.772534	-0.226212	0.591096	0.028177	84.314041	1.236764	76.913834	-4.874727	0.000000	1.112220	0.000000	0.000000	0.000000	0.134589	0.076790	-0.216457	0.000000	0.000000	3.000000	8.000000	0.000000
2108.775867	-0.225714	0.591351	0.027410	83.568703	-2.284327	73.405243	-4.874727	0.000000	1.112220	0.000000	0.000000	0.000000	0.149295	0.076398	-0.230227	0.000000	0.000000	3.000000	8.000000	0.000000
2108.779201	-0.225714	0.591351	0.027410	83.568703	-2.284327	73.405243	-4.874727	0.000000	1.112220	0.000000	0.000000	0.000000	0.149295	0.076398	-0.230227	0.000000	0.000000	3.000000	8.000000	0.000000
2108.782534	-0.225714	0.591351	0.027410	83.568703	-2.284327	73.405243	-4.874727	0.000000	1.112220	0.000000	0.000000	0.000000	0.149295	0.076398	-0.230227	0.000000	0.000000	3.000000	8.000000	0.000000
2108.785867	-0.225714	0.591351	0.027410	82.857819	-4.912601	70.777130	-4.885230	0.000000	1.065146	0.000000	0.000000	0.000000	0.149295	0.076398	-0.230227	0.000000	0.000000	3.000000	8.000000	0.000000
2108.789201	-0.225200	0.591623	0.026667	82.857819	-4.912601	70.777130	-4.885230	0.000000	1.065146	0.000000	0.000000	0.000000	0.154178	0.081730	-0.223016	0.000000	0.000000	3.000000	8.000000	0.000000
2108.792534	-0.225200	0.591623	0.026667	82.857819	-4.912601	70.777130	-4.885230	0.000000	1.065146	0.000000	0.000000	0.000000	0.154178	0.081730	-0.223016	0.000000	0.000000	3.000000	8.000000	0.000000
2108.795867	-0.224647	0.591865	0.026017	82.182869	-6.921516	68.761391	-4.885230	0.000000	1.065146	0.000000	0.000000	0.000000	0.166040	0.072540	-0.194888	0.000000	0.000000	3.000000	8.000000	0.000000
2108.799201	-0.224647	0.591865	0.026017	82.182869	-6.921516	68.761391	-4.885230	0.000000	1.065146	0.000000	0.000000	0.000000	0.166040	0.072540	-0.194888	0.000000	0.000000	3.000000	8.000000	0.000000
2108.802534	-0.224647	0.591865	0.026017	82.182869	-6.921516	68.761391	-4.885230	0.000000	1.065146	0.000000	0.000000	0.000000	0.166040	0.072540	-0.194888	0.000000	0.000000	3.000000	8.000000	0.000000
2108.805867	-0.224647	0.591865	0.026017	81.547989	-8.496300	67.178574	-4.894518	0.000000	1.021610	0.000000	0.000000	0.000000	0.166040	0.072540	-0.194888	0.000000	0.000000	3.000000	8.000000	0.000000
2108.809201	-0.224103	0.592125	0.025447	81.547989	-8.496300	67.178574	-4.894518	0.000000	1.021610	0.000000	0.000000	0.000000	0.163017	0.078035	-0.170899	0.000000	0.000000	3.000000	8.000000	0.000000
2108.812534	-0.224103	0.592125	0.025447	81.547989	-8.496300	67.178574	-4.894518	0.000000	1.021610	0.000000	0.000000	0.000000	0.163017	0.078035	-0.170899	0.000000	0.000000	3.000000	8.000000	0.000000
2108.815867	-0.223580	0.592365	0.024919	80.963730	-9.721884	65.942299	-4.894518	0.000000	1.021610	0.000000	0.000000	0.000000	0.157087	0.071924	-0.158605	0.000000	0.000000	3.000000	8.000000	0.000000
2108.819201	-0.223580	0.592365	0.024919	80.963730	-9.721884	65.942299	-4.894518	0.000000	1.021610	0.000000	0.000000	0.000000	0.157087	0.071924	-0.158605	0.000000	0.000000	3.000000	8.000000	0.000000
2108.822534	-0.223580	0.592365	0.024919	80.963730	-9.721884	65.942299	-4.894518	0.000000	1.021610	0.000000	0.000000	0.000000	0.157087	0.071924	-0.158605	0.000000	0.000000	3.000000	8.000000	0.000000
2108.825867	-0.223580	0.592365	0.024919	80.656113	-10.215878	65.431900	-4.901351	0.000000	0.988307	0.000000	0.000000	0.000000	0.157087	0.071924	-0.158605	0.000000	0.000000	3.000000	8.000000	0.000000
2108.829201	-0.222971	0.592623	0.024446	80.656113	-10.215878	65.431900	-4.901351	0.000000	0.988307	0.000000	0.000000	0.000000	0.182432	0.077441	-0.141871	0.000000	0.000000	3.000000	8.000000	0.000000
2108.832534	-0.222971	0.592623	0.024446	80.656113	-10.215878	65.431900	-4.901351	0.000000	0.988307	0.000000	0.000000	0.000000	0.182432	0.077441	-0.141871	0.000000	0.000000	3.000000	8.000000	0.000000
2108.835867	-0.222233	0.592782	0.023809	80.883636	-9.510768	66.123550	-4.901351	0.000000	0.988307	0.000000	0.000000	0.000000	0.221417	0.047714	-0.190895	0.000000	0.000000	3.000000	8.000000	0.000000
2108.839201	-0.222233	0.592782	0.023809	80.883636	-9.510768	66.123550	-4.901351	0.000000	0.988307	0.000000	0.000000	0.000000	0.221417	0.047714	-0.190895	0.000000	0.000000	3.000000	8.000000	0.000000
2108.842534	-0.222233	0.592782	0.023809	80.883636	-9.510768	66.123550	-4.901351	0.000000	0.988307	0.000000	0.000000	0.000000	0.221417	0.047714	-0.190895	0.000000	0.000000	3.000000	8.000000	0.000000
2108.845867	-0.221350	0.592949	0.023214	81.225998	-8.337382	67.287766	-4.907763	0.000000	0.955962	0.000000	0.000000	0.000000	0.265115	0.050177	-0.178699	0.000000	0.000000	3.000000	8.000000	0.000000
2108.849201	-0.221350	0.592949	0.023214	81.225998	-8.337382	67.287766	-4.907763	0.000000	0.955962	0.000000	0.000000	0.000000	0.265115	0.050177	-0.178699	0.000000	0.000000	3.000000	8.000000	0.000000
2108.852534	-0.221350	0.592949	0.023214	81.225998	-8.337382	67.287766	-4.907763	0.000000	0.955962	0.000000	0.000000	0.000000	0.265115	0.050177	-0.178699	0.000000	0.000000	3.000000	8.000000	0.000000
2108.855867	-0.220324	0.593066	0.022605	81.553246	-7.121794	68.476273	-4.910952	0.000000	0.939443	0.000000	0.000000	0.000000	0.307714	0.035085	-0.182735	0.000000	0.000000	3.000000	8.000000	0.000000
2108.859201	-0.220324	0.593066	0.022605	81.553246	-7.121794	68.476273	-4.910952	0.000000	0.939443	0.000000	0.000000	0.000000	0.307714	0.035085	-0.182735	0.000000	0.000000	3.000000	8.000000	0.000000
2108.862534	-0.220324	0.593066	0.022605	81.553246	-7.121794	68.476273	-4.910952	0.000000	0.939443	0.000000	0.000000	0.000000	0.307714	0.035085	-0.182735	0.000000	0.000000	3.000000	8.000000	0.000000
2108.865867	-0.219202	0.593162	0.022020	81.851364	-6.065215	69.472984	-4.914037	0.000000	0.923171	0.000000	0.000000	0.000000	0.336490	0.028841	-0.175294	0.000000	0.000000	3.000000	8.000000	0.000000
2108.869201	-0.219202	0.593162	0.022020	81.851364	-6.065215	69.472984	-4.914037	0.000000	0.923171	0.000000	0.000000	0.000000	0.336490	0.028841	-0.175294	0.000000	0.000000	3.000000	8.000000	0.000000
2108.872534	-0.219202	0.593162	0.022020	81.851364	-6.065215	69.472984	-4.914037	0.000000	0.923171	0.000000	0.000000	0.000000	0.336490	0.028841	-0.175294	0.000000	0.000000	3.000000	8.000000	0.000000
2108.875867	-0.218027	0.593296	0.021493	82.107574	-5.251788	70.190125	-4.916811	0.000000	0.908282	0.000000	0.000000	0.000000	0.352462	0.040043	-0.158278	0.000000	0.000000	3.000000	8.000000	0.000000
2108.879201	-0.218027	0.593296	0.021493	82.107574	-5.251788	70.190125	-4.916811	0.000000	0.908282	0.000000	0.000000	0.000000	0.352462	0.040043	-0.158278	0.000000	0.000000	3.000000	8.000000	0.000000
2108.882534	-0.218027	0.593296	0.021493	82.107574	-5.251788	70.190125	-4.916811	0.000000	0.908282	0.000000	0.000000	0.000000	0.352462	0.040043	-0.158278	0.000000	0.000000	3.000000	8.000000	0.000000
2108.885867	-0.216855	0.593428	0.020962	82.319496	-4.535630	70.809502	-4.919107	0.000000	0.895763	0.000000	0.000000	0.000000	0.351872	0.039612	-0.159241	0.000000	0.000000	3.000000	8.000000	0.000000
2108.889201	-0.216855	0.593428	0.020962	82.319496	-4.535630	70.809502	-4.919107	0.000000	0.895763	0.000000	0.000000	0.000000	0.351872	0.039612	-0.159241	0.000000	0.000000	3.000000	8.000000	0.000000
2108.892534	-0.216855	0.593428	0.020962	82.319496	-4.535630	70.809502	-4.919107	0.000000	0.895763	0.000000	0.000000	0.000000	0.351872	0.039612	-0.159241	0.000000	0.000000	3.000000	8.000000	0.000000
2108.895867	-0.215719	0.593597	0.020446	82.478485	-3.957575	71.297508	-4.921444	0.000000	0.882828	0.000000	0.000000	0.000000	0.340587	0.050798	-0.154658	0.000000	0.000000	3.000000	8.000000	0.000000
2108.899201	-0.215719	0.593597	0.020446	82.478485	-3.957575	71.297508	-4.921444	0.000000	0.882828	0.000000	0.000000	0.000000	0.340587	0.050798	-0.154658	0.000000	0.000000	3.000000	8.000000	0.000000
2108.902534	-0.215719	0.593597	0.020446	82.478485	-3.957575	71.297508	-4.921444	0.000000	0.882828	0.000000	0.000000	0.000000	0.340587	0.050798	-0.154658	0.000000	0.000000	3.000000	8.000000	0.000000
2108.905867	-0.214602	0.593745	0.019903	82.589264	-3.516924	71.657234	-4.923734	0.000000	0.869969	0.000000	0.000000	0.000000	0.335170	0.044529	-0.162929	0.000000	0.000000	3.000000	8.000000	0.000000
2108.909201	-0.214602	0.593745	0.019903	82.589264	-3.516924	71.657234	-4.923734	0.000000	0.869969	0.000000	0.000000	0.000000	0.335170	0.044529	-0.162929	0.000000	0.000000	3.000000	8.000000	0.000000
2108.912534	-0.214602	0.593745	0.019903	82.589264	-3.516924	71.657234	-4.923734	0.000000	0.869969	0.000000	0.000000	0.000000	0.335170	0.044529	-0.162929	0.000000	0.000000	3.000000	8.000000	0.000000
2108.915867	-0.213461	0.593921	0.019360	82.663666	-3.186434	71.929047	-4.926259	0.000000	0.855555	0.000000	0.000000	0.000000	0.342317	0.052665	-0.162812	0.000000	0.000000	3.000000	8.000000	0.000000
2108.919201	-0.213461	0.593921	0.019360	82.663666	-3.186434	71.929047	-4.926259	0.000000	0.855555	0.000000	0.000000	0.000000	0.342317	0.052665	-0.162812	0.000000	0.000000	3.000000	8.000000	0.000000
2108.922534	-0.213461	0.593921	0.019360	82.663666	-3.186434	71.929047	-4.926259	0.000000	0.855555	0.000000	0.000000	0.000000	0.342317	0.052665	-0.162812	0.000000	0.000000	3.000000	8.000000	0.000000
2108.925867	-0.212222	0.594074	0.018774	82.703461	-2.964744	72.124977	-4.928761	0.000000	0.841023	0.000000	0.000000	0.000000	0.371608	0.046019	-0.176051	0.000000	0.000000	3.000000	8.000000	0.000000
2108.929201	-0.212222	0.594074	0.018774	82.703461	-2.964744	72.124977	-4.928761	0.000000	0.841023	0.000000	0.000000	0.000000	0.371608	0.046019	-0.176051	0.000000	0.000000	3.000000	8.000000	0.000000
2108.932534	-0.212222	0.594074	0.018774	82.703461	-2.964744	72.124977	-4.928761	0.000000	0.841023	0.000000	0.000000	0.000000	0.371608	0.046019	-0.176051	0.000000	0.000000	3.000000	8.000000	0.000000
2108.935867	-0.210893	0.594225	0.018156	82.735641	-2.761554	72.318657	-4.931470	0.000000	0.824986	0.000000	0.000000	0.000000	0.398814	0.045109	-0.185213	0.000000	0.000000	3.000000	8.000000	0.000000
2108.939201	-0.210893	0.594225	0.018156	82.735641	-2.761554	72.318657	-4.931470	0.000000	0.824986	0.000000	0.000000	0.000000	0.398814	0.045109	-0.185213	0.000000	0.000000	3.000000	8.000000	0.000000
2108.942534	-0.210893	0.594225	0.018156	82.735641	-2.761554	72.318657	-4.931470	0.000000	0.824986	0.000000	0.000000	0.000000	0.398814	0.045109	-0.185213	0.000000	0.000000	3.000000	8.000000	0.000000
2108.945867	-0.209525	0.594362	0.017442	82.773605	-2.539574	72.483383	-4.934300	0.000000	0.807884	0.000000	0.000000	0.000000	0.410322	0.041047	-0.214308	0.000000	0.000000	3.000000	8.000000	0.000000
2108.949201	-0.209525	0.594362	0.017442	82.773605	-2.539574	72.483383	-4.934300	0.000000	0.807884	0.000000	0.000000	0.000000	0.410322	0.041047	-0.214308	0.000000	0.000000	3.000000	8.000000	0.000000
2108.952534	-0.209525	0.594362	0.017442	82.773605	-2.539574	72.483383	-4.934300	0.000000	0.807884	0.000000	0.000000	0.000000	0.410322	0.041047	-0.214308	0.000000	0.000000	3.000000	8.000000	0.000000
2108.955867	-0.208167	0.594486	0.016677	82.811432	-2.319074	72.657280	-4.937779	0.000000	0.786343	0.000000	0.000000	0.000000	0.407412	0.037253	-0.229352	0.000000	0.000000	3.000000	8.000000	0.000000
2108.959201	-0.208167	0.594486	0.016677	82.811432	-2.319074	72.657280	-4.937779	0.000000	0.786343	0.000000	0.000000	0.000000	0.407412	0.037253	-0.229352	0.000000	0.000000	3.000000	8.000000	0.000000
2108.962534	-0.208167	0.594486	0.016677	82.811432	-2.319074	72.657280	-4.937779	0.000000	0.786343	0.000000	0.000000	0.000000	0.407412	0.037253	-0.229352	0.000000	0.000000	3.000000	8.000000	0.000000
2108.965867	-0.206886	0.594627	0.015894	82.852219	-2.093625	72.825684	-4.941609	0.000000	0.761907	0.000000	0.000000	0.000000	0.384409	0.042395	-0.235158	0.000000	0.000000	3.000000	8.000000	0.000000
2108.969201	-0.206886	0.594627	0.015894	82.852219	-2.093625	72.825684	-4.941609	0.000000	0.761907	0.000000	0.000000	0.000000	0.384409	0.042395	-0.235158	0.000000	0.000000	3.000000	8.000000	0.000000
2108.972534	-0.206886	0.594627	0.015894	82.852219	-2.093625	72.825684	-4.941609	0.000000	0.761907	0.000000	0.000000	0.000000	0.384409	0.042395	-0.235158	0.000000	0.000000	3.000000	8.000000	0.000000
2108.975867	-0.205659	0.594756	0.015040	82.893005	-1.877562	72.963753	-4.945623	0.000000	0.735398	0.000000	0.000000	0.000000	0.368101	0.038524	-0.255921	0.000000	0.000000	3.000000	8.000000	0.000000
2108.979201	-0.205659	0.594756	0.015040	82.893005	-1.877562	72.963753	-4.945623	0.000000	0.735398	0.000000	0.000000	0.000000	0.368101	0.038524	-0.255921	0.000000	0.000000	3.000000	8.000000	0.000000
2108.982534	-0.205659	0.594756	0.015040	82.893005	-1.877562	72.963753	-4.945623	0.000000	0.735398	0.000000	0.000000	0.000000	0.368101	0.038524	-0.255921	0.000000	0.000000	3.000000	8.000000	0.000000
2108.985867	-0.204517	0.594892	0.014191	82.930145	-1.665640	73.107285	-4.950098	0.000000	0.704645	0.000000	0.000000	0.000000	0.342498	0.040986	-0.254970	0.000000	0.000000	3.000000	8.000000	0.000000
2108.989201	-0.204517	0.594892	0.014191	82.930145	-1.665640	73.107285	-4.950098	0.000000	0.704645	0.000000	0.000000	0.000000	0.342498	0.040986	-0.254970	0.000000	0.000000	3.000000	8.000000	0.000000
2108.992534	-0.204517	0.594892	0.014191	82.930145	-1.665640	73.107285	-4.950098	0.000000	0.704645	0.000000	0.000000	0.000000	0.342498	0.040986	-0.254970	0.000000	0.000000	3.000000	8.000000	0.000000
2108.995867	-0.203451	0.595046	0.013323	82.956276	-1.323752	73.397034	-4.954542	0.000000	0.672693	0.000000	0.000000	0.000000	0.319819	0.046053	-0.260268	0.000000	0.000000	3.000000	8.000000	0.000000
2108.999201	-0.203451	0.595046	0.013323	82.956276	-1.323752	73.397034	-4.954542	0.000000	0.672693	0.000000	0.000000	0.000000	0.319819	0.046053	-0.260268	0.000000	0.000000	3.000000	8.000000	0.000000
2109.002534	-0.203451	0.595046	0.013323	82.956276	-1.323752	73.397034	-4.954542	0.000000	0.672693	0.000000	0.000000	0.000000	0.319819	0.046053	-0.260268	0.000000	0.000000	3.000000	8.000000	0.000000
2109.005867	-0.202371	0.595216	0.012477	82.962296	-0.694200	74.016502	-4.959044	0.000000	0.638655	0.000000	0.000000	0.000000	0.324015	0.051131	-0.253878	0.000000	0.000000	3.000000	8.000000	0.000000
2109.009201	-0.202371	0.595216	0.012477	82.962296	-0.694200	74.016502	-4.959044	0.000000	0.638655	0.000000	0.000000	0.000000	0.324015	0.051131	-0.253878	0.000000	0.000000	3.000000	8.000000	0.000000
2109.012534	-0.202371	0.595216	0.012477	82.962296	-0.694200	74.016502	-4.959044	0.000000	0.638655	0.000000	0.000000	0.000000	0.324015	0.051131	-0.253878	0.000000	0.000000	3.000000	8.000000	0.000000
2109.015867	-0.201245	0.595442	0.011700	82.942032	0.200072	74.927437	-4.963273	0.000000	0.604914	0.000000	0.000000	0.000000	0.337775	0.067776	-0.233019	0.000000	0.000000	3.000000	8.000000	0.000000
2109.019201	-0.201245	0.595442	0.011700	82.942032	0.200072	74.927437	-4.963273	0.000000	0.604914	0.000000	0.000000	0.000000	0.337775	0.067776	-0.233019	0.000000	0.000000	3.000000	8.000000	0.000000
2109.022534	-0.201245	0.595442	0.011700	82.942032	0.200072	74.927437	-4.963273	0.000000	0.604914	0.000000	0.000000	0.000000	0.337775	0.067776	-0.233019	0.000000	0.000000	3.000000	8.000000	0.000000
2109.025867	-0.200023	0.595674	0.010937	82.914238	1.190120	75.938614	-4.966945	0.000000	0.573988	0.000000	0.000000	0.000000	0.366531	0.069604	-0.229041	0.000000	0.000000	3.000000	8.000000	0.000000
2109.029201	-0.200023	0.595674	0.010937	82.914238	1.190120	75.938614	-4.966945	0.000000	0.573988	0.000000	0.000000	0.000000	0.366531	0.069604	-0.229041	0.000000	0.000000	3.000000	8.000000	0.000000
2109.032534	-0.200023	0.595674	0.010937	82.914238	1.190120	75.938614	-4.966945	0.000000	0.573988	0.000000	0.000000	0.000000	0.366531	0.069604	-0.229041	0.000000	0.000000	3.000000	8.000000	0.000000
2109.035867	-0.198763	0.595950	0.010196	82.899170	1.905211	76.630371	-4.970377	0.000000	0.543462	0.000000	0.000000	0.000000	0.378088	0.082920	-0.222175	0.000000	0.000000	3.000000	8.000000	0.000000
2109.039201	-0.198763	0.595950	0.010196	82.899170	1.905211	76.630371	-4.970377	0.000000	0.543462	0.000000	0.000000	0.000000	0.378088	0.082920	-0.222175	0.000000	0.000000	3.000000	8.000000	0.000000
2109.042534	-0.198763	0.595950	0.010196	82.899170	1.905211	76.630371	-4.970377	0.000000	0.543462	0.000000	0.000000	0.000000	0.378088	0.082920	-0.222175	0.000000	0.000000	3.000000	8.000000	0.000000
2109.045867	-0.197546	0.596207	0.009485	82.908066	2.136933	76.791618	-4.938149	0.000000	0.509799	0.000000	0.000000	0.000000	0.365130	0.077073	-0.213160	0.000000	0.000000	3.000000	8.000000	0.000000
2109.049201	-0.197546	0.596207	0.009485	82.908066	2.136933	76.791618	-4.938149	0.000000	0.509799	0.000000	0.000000	0.000000	0.365130	0.077073	-0.213160	0.000000	0.000000	3.000000	8.000000	0.000000
2109.052534	-0.197546	0.596207	0.009485	82.908066	2.136933	76.791618	-4.938149	0.000000	0.509799	0.000000	0.000000	0.000000	0.365130	0.077073	-0.213160	0.000000	0.000000	3.000000	8.000000	0.000000
2109.055867	-0.196375	0.596492	0.008813	82.922264	2.282845	76.909317	-4.877295	0.000000	0.474272	0.000000	0.000000	0.000000	0.351280	0.085368	-0.201731	0.000000	0.000000	3.000000	8.000000	0.000000
2109.059201	-0.196375	0.596492	0.008813	82.922264	2.282845	76.909317	-4.877295	0.000000	0.474272	0.000000	0.000000	0.000000	0.351280	0.085368	-0.201731	0.000000	0.000000	3.000000	8.000000	0.000000
2109.062534	-0.196375	0.596492	0.008813	82.922264	2.282845	76.909317	-4.877295	0.000000	0.474272	0.000000	0.000000	0.000000	0.351280	0.085368	-0.201731	0.000000	0.000000	3.000000	8.000000	0.000000
2109.065867	-0.195313	0.596757	0.008144	82.930756	2.396626	77.228935	-4.818748	0.000000	0.440650	0.000000	0.000000	0.000000	0.318599	0.079671	-0.200832	0.000000	0.000000	3.000000	8.000000	0.000000
2109.069201	-0.195313	0.596757	0.008144	82.930756	2.396626	77.228935	-4.818748	0.000000	0.440650	0.000000	0.000000	0.000000	0.318599	0.079671	-0.200832	0.000000	0.000000	3.000000	8.000000	0.000000
2109.072534	-0.195313	0.596757	0.008144	82.930756	2.396626	77.228935	-4.818748	0.000000	0.440650	0.000000	0.000000	0.000000	0.318599	0.079671	-0.200832	0.000000	0.000000	3.000000	8.000000	0.000000
2109.075867	-0.194385	0.597051	0.007476	82.939255	2.499580	77.883720	-4.765648	0.000000	0.407178	0.000000	0.000000	0.000000	0.278496	0.088066	-0.200169	0.000000	0.000000	3.000000	8.000000	0.000000
2109.079201	-0.194385	0.597051	0.007476	82.939255	2.499580	77.883720	-4.765648	0.000000	0.407178	0.000000	0.000000	0.000000	0.278496	0.088066	-0.200169	0.000000	0.000000	3.000000	8.000000	0.000000
2109.082534	-0.194385	0.597051	0.007476	82.939255	2.499580	77.883720	-4.765648	0.000000	0.407178	0.000000	0.000000	0.000000	0.278496	0.088066	-0.200169	0.000000	0.000000	3.000000	8.000000	0.000000
2109.085867	-0.193535	0.597337	0.006869	82.942085	2.572870	78.524765	-4.719233	0.000000	0.373817	0.000000	0.000000	0.000000	0.254798	0.085840	-0.182345	0.000000	0.000000	3.000000	8.000000	0.000000
2109.089201	-0.193535	0.597337	0.006869	82.942085	2.572870	78.524765	-4.719233	0.000000	0.373817	0.000000	0.000000	0.000000	0.254798	0.085840	-0.182345	0.000000	0.000000	3.000000	8.000000	0.000000
2109.092534	-0.193535	0.597337	0.006869	82.942085	2.572870	78.524765	-4.719233	0.000000	0.373817	0.000000	0.000000	0.000000	0.254798	0.085840	-0.182345	0.000000	0.000000	3.000000	8.000000	0.000000
2109.095867	-0.192724	0.597632	0.006286	82.942085	2.632757	78.700325	-4.676766	0.000000	0.343426	0.000000	0.000000	0.000000	0.243252	0.088596	-0.174700	0.000000	0.000000	3.000000	8.000000	0.000000
2109.099201	-0.192724	0.597632	0.006286	82.942085	2.632757	78.700325	-4.676766	0.000000	0.343426	0.000000	0.000000	0.000000	0.243252	0.088596	-0.174700	0.000000	0.000000	3.000000	8.000000	0.000000
2109.102534	-0.192724	0.597632	0.006286	82.942085	2.632757	78.700325	-4.676766	0.000000	0.343426	0.000000	0.000000	0.000000	0.243252	0.088596	-0.174700	0.000000	0.000000	3.000000	8.000000	0.000000
2109.105867	-0.191924	0.597918	0.005724	82.942062	2.692578	78.700294	-4.636224	0.000000	0.314309	0.000000	0.000000	0.000000	0.240168	0.085669	-0.168672	0.000000	0.000000	3.000000	8.000000	0.000000
2109.109201	-0.191924	0.597918	0.005724	82.942062	2.692578	78.700294	-4.636224	0.000000	0.314309	0.000000	0.000000	0.000000	0.240168	0.085669	-0.168672	0.000000	0.000000	3.000000	8.000000	0.000000
2109.112534	-0.191924	0.597918	0.005724	82.942062	2.692578	78.700294	-4.636224	0.000000	0.314309	0.000000	0.000000	0.000000	0.240168	0.085669	-0.168672	0.000000	0.000000	3.000000	8.000000	0.000000
2109.115867	-0.191103	0.598202	0.005169	82.942085	2.755130	78.700287	-4.596196	0.000000	0.286197	0.000000	0.000000	0.000000	0.246404	0.085216	-0.166451	0.000000	0.000000	3.000000	8.000000	0.000000
2109.119201	-0.191103	0.598202	0.005169	82.942085	2.755130	78.700287	-4.596196	0.000000	0.286197	0.000000	0.000000	0.000000	0.246404	0.085216	-0.166451	0.000000	0.000000	3.000000	8.000000	0.000000
2109.122534	-0.191103	0.598202	0.005169	82.942085	2.755130	78.700287	-4.596196	0.000000	0.286197	0.000000	0.000000	0.000000	0.246404	0.085216	-0.166451	0.000000	0.000000	3.000000	8.000000	0.000000
2109.125867	-0.190245	0.598473	0.004585	82.944923	2.828471	78.719170	-4.555128	0.000000	0.258455	0.000000	0.000000	0.000000	0.257129	0.081365	-0.175241	0.000000	0.000000	3.000000	8.000000	0.000000
2109.129201	-0.190245	0.598473	0.004585	82.944923	2.828471	78.719170	-4.555128	0.000000	0.258455	0.000000	0.000000	0.000000	0.257129	0.081365	-0.175241	0.000000	0.000000	3.000000	8.000000	0.000000
2109.132534	-0.190245	0.598473	0.004585	82.944923	2.828471	78.719170	-4.555128	0.000000	0.258455	0.000000	0.000000	0.000000	0.257129	0.081365	-0.175241	0.000000	0.000000	3.000000	8.000000	0.000000
2109.135867	-0.189415	0.598716	0.003997	82.947731	2.901791	78.730003	-4.512273	0.000000	0.229249	0.000000	0.000000	0.000000	0.249274	0.072698	-0.176357	0.000000	0.000000	3.000000	8.000000	0.000000
2109.139201	-0.189415	0.598716	0.003997	82.947731	2.901791	78.730003	-4.512273	0.000000	0.229249	0.000000	0.000000	0.000000	0.249274	0.072698	-0.176357	0.000000	0.000000	3.000000	8.000000	0.000000
2109.142534	-0.189415	0.598716	0.003997	82.947731	2.901791	78.730003	-4.512273	0.000000	0.229249	0.000000	0.000000	0.000000	0.249274	0.072698	-0.176357	0.000000	0.000000	3.000000	8.000000	0.000000
2109.145867	-0.189415	0.598716	0.003997	82.953407	2.980517	78.751778	-4.470727	0.000000	0.199856	0.000000	0.000000	0.000000	0.249274	0.072698	-0.176357	0.000000	0.000000	3.000000	8.000000	0.000000
2109.149201	-0.188660	0.598948	0.003403	82.953407	2.980517	78.751778	-4.470727	0.000000	0.199856	0.000000	0.000000	0.000000	0.226514	0.069829	-0.178371	0.000000	0.000000	3.000000	8.000000	0.000000
2109.152534	-0.188660	0.598948	0.003403	82.953407	2.980517	78.751778	-4.470727	0.000000	0.199856	0.000000	0.000000	0.000000	0.226514	0.069829	-0.178371	0.000000	0.000000	3.000000	8.000000	0.000000
2109.155867	-0.187967	0.599164	0.002833	82.959061	3.051104	78.773575	-4.470727	0.000000	0.199856	0.000000	0.000000	0.000000	0.207702	0.064638	-0.171011	0.000000	0.000000	3.000000	8.000000	0.000000
2109.159201	-0.187967	0.599164	0.002833	82.959061	3.051104	78.773575	-4.470727	0.000000	0.199856	0.000000	0.000000	0.000000	0.207702	0.064638	-0.171011	0.000000	0.000000	3.000000	8.000000	0.000000
2109.162534	-0.187967	0.599164	0.002833	82.959061	3.051104	78.773575	-4.470727	0.000000	0.199856	0.000000	0.000000	0.000000	0.207702	0.064638	-0.171011	0.000000	0.000000	3.000000	8.000000	0.000000
2109.165867	-0.187967	0.599164	0.002833	82.964714	3.110832	78.795357	-4.398358	0.000000	0.141626	0.000000	0.000000	0.000000	0.207702	0.064638	-0.171011	0.000000	0.000000	3.000000	8.000000	0.000000
2109.169201	-0.187403	0.599362	0.002261	82.964714	3.110832	78.795357	-4.398358	0.000000	0.141626	0.000000	0.000000	0.000000	0.169337	0.059506	-0.171558	0.000000	0.000000	3.000000	8.000000	0.000000
2109.172534	-0.187403	0.599362	0.002261	82.964714	3.110832	78.795357	-4.398358	0.000000	0.141626	0.000000	0.000000	0.000000	0.169337	0.059506	-0.171558	0.000000	0.000000	3.000000	8.000000	0.000000
2109.175867	-0.186915	0.599555	0.001751	82.969604	3.171339	78.838402	-4.398358	0.000000	0.141626	0.000000	0.000000	0.000000	0.146219	0.057895	-0.152950	0.000000	0.000000	3.000000	8.000000	0.000000
2109.179201	-0.186915	0.599555	0.001751	82.969604	3.171339	78.838402	-4.398358	0.000000	0.141626	0.000000	0.000000	0.000000	0.146219	0.057895	-0.152950	0.000000	0.000000	3.000000	8.000000	0.000000
2109.182534	-0.186915	0.599555	0.001751	82.969604	3.171339	78.838402	-4.398358	0.000000	0.141626	0.000000	0.000000	0.000000	0.146219	0.057895	-0.152950	0.000000	0.000000	3.000000	8.000000	0.000000
2109.185867	-0.186915	0.599555	0.001751	82.970940	3.232590	78.875702	-4.345766	0.000000	0.087541	0.000000	0.000000	0.000000	0.146219	0.057895	-0.152950	0.000000	0.000000	3.000000	8.000000	0.000000
2109.189201	-0.186520	0.599724	0.001280	82.970940	3.232590	78.875702	-4.345766	0.000000	0.087541	0.000000	0.000000	0.000000	0.118449	0.050569	-0.141339	0.000000	0.000000	3.000000	8.000000	0.000000
2109.192534	-0.186520	0.599724	0.001280	82.970940	3.232590	78.875702	-4.345766	0.000000	0.087541	0.000000	0.000000	0.000000	0.118449	0.050569	-0.141339	0.000000	0.000000	3.000000	8.000000	0.000000
2109.195867	-0.186107	0.599865	0.000824	82.968933	3.391942	79.029251	-4.345766	0.000000	0.087541	0.000000	0.000000	0.000000	0.124002	0.042242	-0.136661	0.000000	0.000000	3.000000	8.000000	0.000000
2109.199201	-0.186107	0.599865	0.000824	82.968933	3.391942	79.029251	-4.345766	0.000000	0.087541	0.000000	0.000000	0.000000	0.124002	0.042242	-0.136661	0.000000	0.000000	3.000000	8.000000	0.000000
2109.202534	-0.186107	0.599865	0.000824	82.968933	3.391942	79.029251	-4.345766	0.000000	0.087541	0.000000	0.000000	0.000000	0.124002	0.042242	-0.136661	0.000000	0.000000	3.000000	8.000000	0.000000
2109.205867	-0.186107	0.599865	0.000824	82.960678	3.654439	79.287636	-4.305357	0.000000	0.041208	0.000000	0.000000	0.000000	0.124002	0.042242	-0.136661	0.000000	0.000000	3.000000	8.000000	0.000000
2109.209201	-0.185632	0.599978	0.000402	82.960678	3.654439	79.287636	-4.305357	0.000000	0.041208	0.000000	0.000000	0.000000	0.142574	0.033954	-0.126705	0.000000	0.000000	3.000000	8.000000	0.000000
2109.212534	-0.185632	0.599978	0.000402	82.960678	3.654439	79.287636	-4.305357	0.000000	0.041208	0.000000	0.000000	0.000000	0.142574	0.033954	-0.126705	0.000000	0.000000	3.000000	8.000000	0.000000
2109.215867	-0.185101	0.600083	0.000027	82.959038	3.878055	79.491226	-4.305357	0.000000	0.041208	0.000000	0.000000	0.000000	0.159294	0.031437	-0.112368	0.000000	0.000000	3.000000	8.000000	0.000000
2109.219201	-0.185101	0.600083	0.000027	82.959038	3.878055	79.491226	-4.305357	0.000000	0.041208	0.000000	0.000000	0.000000	0.159294	0.031437	-0.112368	0.000000	0.000000	3.000000	8.000000	0.000000
2109.222534	-0.185101	0.600083	0.000027	82.959038	3.878055	79.491226	-4.305357	0.000000	0.041208	0.000000	0.000000	0.000000	0.159294	0.031437	-0.112368	0.000000	0.000000	3.000000	8.000000	0.000000
2109.225867	-0.185101	0.600083	0.000027	82.972305	3.985862	79.560204	-4.255046	0.000000	0.001362	0.000000	0.000000	0.000000	0.159294	0.031437	-0.112368	0.000000	0.000000	3.000000	8.000000	0.000000
2109.229201	-0.184556	0.600175	-0.000385	82.972305	3.985862	79.560204	-4.255046	0.000000	0.001362	0.000000	0.000000	0.000000	0.163588	0.027833	-0.123626	0.000000	0.000000	3.000000	8.000000	0.000000
2109.232534	-0.184556	0.600175	-0.000385	82.972305	3.985862	79.560204	-4.255046	0.000000	0.001362	0.000000	0.000000	0.000000	0.163588	0.027833	-0.123626	0.000000	0.000000	3.000000	8.000000	0.000000
2109.235867	-0.183999	0.600229	-0.000827	82.989220	4.093585	79.627647	-4.255046	0.000000	0.001362	0.000000	0.000000	0.000000	0.166993	0.016087	-0.132730	0.000000	0.000000	3.000000	8.000000	0.000000
2109.239201	-0.183999	0.600229	-0.000827	82.989220	4.093585	79.627647	-4.255046	0.000000	0.001362	0.000000	0.000000	0.000000	0.166993	0.016087	-0.132730	0.000000	0.000000	3.000000	8.000000	0.000000
2109.242534	-0.183999	0.600229	-0.000827	82.989220	4.093585	79.627647	-4.255046	0.000000	0.001362	0.000000	0.000000	0.000000	0.166993	0.016087	-0.132730	0.000000	0.000000	3.000000	8.000000	0.000000
2109.245867	-0.183999	0.600229	-0.000827	83.011688	4.218683	79.718056	-4.199949	0.000000	-0.041364	0.000000	0.000000	0.000000	0.166993	0.016087	-0.132730	0.000000	0.000000	3.000000	8.000000	0.000000
2109.249201	-0.183477	0.600217	-0.001310	83.011688	4.218683	79.718056	-4.199949	0.000000	-0.041364	0.000000	0.000000	0.000000	0.156512	-0.003650	-0.144902	0.000000	0.000000	3.000000	8.000000	0.000000
2109.252534	-0.183477	0.600217	-0.001310	83.011688	4.218683	79.718056	-4.199949	0.000000	-0.041364	0.000000	0.000000	0.000000	0.156512	-0.003650	-0.144902	0.000000	0.000000	3.000000	8.000000	0.000000
2109.255867	-0.183043	0.600204	-0.001829	83.036972	4.347528	79.820450	-4.199949	0.000000	-0.041364	0.000000	0.000000	0.000000	0.130409	-0.003811	-0.155542	0.000000	0.000000	3.000000	8.000000	0.000000
2109.259201	-0.183043	0.600204	-0.001829	83.036972	4.347528	79.820450	-4.199949	0.000000	-0.041364	0.000000	0.000000	0.000000	0.130409	-0.003811	-0.155542	0.000000	0.000000	3.000000	8.000000	0.000000
2109.262534	-0.183043	0.600204	-0.001829	83.036972	4.347528	79.820450	-4.199949	0.000000	-0.041364	0.000000	0.000000	0.000000	0.130409	-0.003811	-0.155542	0.000000	0.000000	3.000000	8.000000	0.000000
2109.265867	-0.183043	0.600204	-0.001829	83.070633	4.503209	79.958107	-4.152129	0.000000	-0.091438	0.000000	0.000000	0.000000	0.130409	-0.003811	-0.155542	0.000000	0.000000	3.000000	8.000000	0.000000
2109.269201	-0.182621	0.600126	-0.002379	83.070633	4.503209	79.958107	-4.152129	0.000000	-0.091438	0.000000	0.000000	0.000000	0.126512	-0.023513	-0.165032	0.000000	0.000000	3.000000	8.000000	0.000000
2109.272534	-0.182621	0.600126	-0.002379	83.070633	4.503209	79.958107	-4.152129	0.000000	-0.091438	0.000000	0.000000	0.000000	0.126512	-0.023513	-0.165032	0.000000	0.000000	3.000000	8.000000	0.000000
2109.275867	-0.182243	0.600047	-0.002947	83.104286	4.660285	80.097176	-4.152129	0.000000	-0.091438	0.000000	0.000000	0.000000	0.113481	-0.023601	-0.170386	0.000000	0.000000	3.000000	8.000000	0.000000
2109.279201	-0.182243	0.600047	-0.002947	83.104286	4.660285	80.097176	-4.152129	0.000000	-0.091438	0.000000	0.000000	0.000000	0.113481	-0.023601	-0.170386	0.000000	0.000000	3.000000	8.000000	0.000000
2109.282534	-0.182243	0.600047	-0.002947	83.104286	4.660285	80.097176	-4.152129	0.000000	-0.091438	0.000000	0.000000	0.000000	0.113481	-0.023601	-0.170386	0.000000	0.000000	3.000000	8.000000	0.000000
2109.285867	-0.182243	0.600047	-0.002947	83.137444	4.877177	80.302429	-4.112130	0.000000	-0.147341	0.000000	0.000000	0.000000	0.113481	-0.023601	-0.170386	0.000000	0.000000	3.000000	8.000000	0.000000
2109.289201	-0.181818	0.599922	-0.003506	83.137444	4.877177	80.302429	-4.112130	0.000000	-0.147341	0.000000	0.000000	0.000000	0.127255	-0.037498	-0.167637	0.000000	0.000000	3.000000	8.000000	0.000000
2109.292534	-0.181818	0.599922	-0.003506	83.137444	4.877177	80.302429	-4.112130	0.000000	-0.147341	0.000000	0.000000	0.000000	0.127255	-0.037498	-0.167637	0.000000	0.000000	3.000000	8.000000	0.000000
2109.295867	-0.181330	0.599797	-0.004039	83.169731	5.132529	80.538597	-4.112130	0.000000	-0.147341	0.000000	0.000000	0.000000	0.146518	-0.037592	-0.160064	0.000000	0.000000	3.000000	8.000000	0.000000
2109.299201	-0.181330	0.599797	-0.004039	83.169731	5.132529	80.538597	-4.112130	0.000000	-0.147341	0.000000	0.000000	0.000000	0.146518	-0.037592	-0.160064	0.000000	0.000000	3.000000	8.000000	0.000000
2109.302534	-0.181330	0.599797	-0.004039	83.169731	5.132529	80.538597	-4.112130	0.000000	-0.147341	0.000000	0.000000	0.000000	0.146518	-0.037592	-0.160064	0.000000	0.000000	3.000000	8.000000	0.000000
2109.305867	-0.181330	0.599797	-0.004039	83.212334	5.359587	80.720825	-4.066501	0.000000	-0.201958	0.000000	0.000000	0.000000	0.146518	-0.037592	-0.160064	0.000000	0.000000	3.000000	8.000000	0.000000
2109.309201	-0.180668	0.599667	-0.004573	83.212334	5.359587	80.720825	-4.066501	0.000000	-0.201958	0.000000	0.000000	0.000000	0.198580	-0.038934	-0.160008	0.000000	0.000000	3.000000	8.000000	0.000000
2109.312534	-0.180668	0.599667	-0.004573	83.212334	5.359587	80.720825	-4.066501	0.000000	-0.201958	0.000000	0.000000	0.000000	0.198580	-0.038934	-0.160008	0.000000	0.000000	3.000000	8.000000	0.000000
2109.315867	-0.179955	0.599472	-0.005113	83.239670	5.519818	80.828835	-4.066501	0.000000	-0.201958	0.000000	0.000000	0.000000	0.213893	-0.058508	-0.162026	0.000000	0.000000	3.000000	8.000000	0.000000
2109.319201	-0.179955	0.599472	-0.005113	83.239670	5.519818	80.828835	-4.066501	0.000000	-0.201958	0.000000	0.000000	0.000000	0.213893	-0.058508	-0.162026	0.000000	0.000000	3.000000	8.000000	0.000000
2109.322534	-0.179955	0.599472	-0.005113	83.239670	5.519818	80.828835	-4.066501	0.000000	-0.201958	0.000000	0.000000	0.000000	0.213893	-0.058508	-0.162026	0.000000	0.000000	3.000000	8.000000	0.000000
2109.325867	-0.179955	0.599472	-0.005113	83.213287	5.412564	80.676941	-3.997756	0.000000	-0.255630	0.000000	0.000000	0.000000	0.213893	-0.058508	-0.162026	0.000000	0.000000	3.000000	8.000000	0.000000
2109.329201	-0.179192	0.599253	-0.005720	83.213287	5.412564	80.676941	-3.997756	0.000000	-0.255630	0.000000	0.000000	0.000000	0.228864	-0.065570	-0.182166	0.000000	0.000000	3.000000	8.000000	0.000000
2109.332534	-0.179192	0.599253	-0.005720	83.213287	5.412564	80.676941	-3.997756	0.000000	-0.255630	0.000000	0.000000	0.000000	0.228864	-0.065570	-0.182166	0.000000	0.000000	3.000000	8.000000	0.000000
2109.335867	-0.178422	0.598970	-0.006351	83.099480	4.868178	80.089874	-3.997756	0.000000	-0.255630	0.000000	0.000000	0.000000	0.231212	-0.085051	-0.189485	0.000000	0.000000	3.000000	8.000000	0.000000
2109.339201	-0.178422	0.598970	-0.006351	83.099480	4.868178	80.089874	-3.997756	0.000000	-0.255630	0.000000	0.000000	0.000000	0.231212	-0.085051	-0.189485	0.000000	0.000000	3.000000	8.000000	0.000000
2109.342534	-0.178422	0.598970	-0.006351	83.099480	4.868178	80.089874	-3.997756	0.000000	-0.255630	0.000000	0.000000	0.000000	0.231212	-0.085051	-0.189485	0.000000	0.000000	3.000000	8.000000	0.000000
2109.345867	-0.177677	0.598629	-0.007047	82.894363	3.945148	79.222359	-3.921076	0.000000	-0.317572	0.000000	0.000000	0.000000	0.223376	-0.102254	-0.208584	0.000000	0.000000	3.000000	8.000000	0.000000
2109.349201	-0.177677	0.598629	-0.007047	82.894363	3.945148	79.222359	-3.921076	0.000000	-0.317572	0.000000	0.000000	0.000000	0.223376	-0.102254	-0.208584	0.000000	0.000000	3.000000	8.000000	0.000000
2109.352534	-0.177677	0.598629	-0.007047	82.894363	3.945148	79.222359	-3.921076	0.000000	-0.317572	0.000000	0.000000	0.000000	0.223376	-0.102254	-0.208584	0.000000	0.000000	3.000000	8.000000	0.000000
2109.355867	-0.176961	0.598277	-0.007798	82.630203	2.835885	78.269493	-3.883847	0.000000	-0.352336	0.000000	0.000000	0.000000	0.214651	-0.105770	-0.225339	0.000000	0.000000	3.000000	8.000000	0.000000
2109.359201	-0.176961	0.598277	-0.007798	82.630203	2.835885	78.269493	-3.883847	0.000000	-0.352336	0.000000	0.000000	0.000000	0.214651	-0.105770	-0.225339	0.000000	0.000000	3.000000	8.000000	0.000000
2109.362534	-0.176961	0.598277	-0.007798	82.630203	2.835885	78.269493	-3.883847	0.000000	-0.352336	0.000000	0.000000	0.000000	0.214651	-0.105770	-0.225339	0.000000	0.000000	3.000000	8.000000	0.000000
2109.365867	-0.176274	0.597871	-0.008545	82.324608	1.656247	77.428627	-3.848072	0.000000	-0.389892	0.000000	0.000000	0.000000	0.206276	-0.121547	-0.224080	0.000000	0.000000	3.000000	8.000000	0.000000
2109.369201	-0.176274	0.597871	-0.008545	82.324608	1.656247	77.428627	-3.848072	0.000000	-0.389892	0.000000	0.000000	0.000000	0.206276	-0.121547	-0.224080	0.000000	0.000000	3.000000	8.000000	0.000000
2109.372534	-0.176274	0.597871	-0.008545	82.324608	1.656247	77.428627	-3.848072	0.000000	-0.389892	0.000000	0.000000	0.000000	0.206276	-0.121547	-0.224080	0.000000	0.000000	3.000000	8.000000	0.000000
2109.375867	-0.175575	0.597429	-0.009324	81.997757	0.504880	76.683296	-3.813693	0.000000	-0.427239	0.000000	0.000000	0.000000	0.209574	-0.132868	-0.233669	0.000000	0.000000	3.000000	8.000000	0.000000
2109.379201	-0.175575	0.597429	-0.009324	81.997757	0.504880	76.683296	-3.813693	0.000000	-0.427239	0.000000	0.000000	0.000000	0.209574	-0.132868	-0.233669	0.000000	0.000000	3.000000	8.000000	0.000000
2109.382534	-0.175575	0.597429	-0.009324	81.997757	0.504880	76.683296	-3.813693	0.000000	-0.427239	0.000000	0.000000	0.000000	0.209574	-0.132868	-0.233669	0.000000	0.000000	3.000000	8.000000	0.000000
2109.385867	-0.174862	0.596934	-0.010082	81.671494	-0.539369	75.856331	-3.778764	0.000000	-0.466184	0.000000	0.000000	0.000000	0.214018	-0.148508	-0.227476	0.000000	0.000000	3.000000	8.000000	0.000000
2109.389201	-0.174862	0.596934	-0.010082	81.671494	-0.539369	75.856331	-3.778764	0.000000	-0.466184	0.000000	0.000000	0.000000	0.214018	-0.148508	-0.227476	0.000000	0.000000	3.000000	8.000000	0.000000
2109.392534	-0.174862	0.596934	-0.010082	81.671494	-0.539369	75.856331	-3.778764	0.000000	-0.466184	0.000000	0.000000	0.000000	0.214018	-0.148508	-0.227476	0.000000	0.000000	3.000000	8.000000	0.000000
2109.395867	-0.174116	0.596432	-0.010803	81.367645	-1.428542	74.955185	-3.743094	0.000000	-0.504097	0.000000	0.000000	0.000000	0.223856	-0.150516	-0.216445	0.000000	0.000000	3.000000	8.000000	0.000000
2109.399201	-0.174116	0.596432	-0.010803	81.367645	-1.428542	74.955185	-3.743094	0.000000	-0.504097	0.000000	0.000000	0.000000	0.223856	-0.150516	-0.216445	0.000000	0.000000	3.000000	8.000000	0.000000
2109.402534	-0.174116	0.596432	-0.010803	81.367645	-1.428542	74.955185	-3.743094	0.000000	-0.504097	0.000000	0.000000	0.000000	0.223856	-0.150516	-0.216445	0.000000	0.000000	3.000000	8.000000	0.000000
2109.405867	-0.173332	0.595874	-0.011564	81.088219	-2.183153	74.161217	-3.705784	0.000000	-0.540171	0.000000	0.000000	0.000000	0.235234	-0.167367	-0.228316	0.000000	0.000000	3.000000	8.000000	0.000000
2109.409201	-0.173332	0.595874	-0.011564	81.088219	-2.183153	74.161217	-3.705784	0.000000	-0.540171	0.000000	0.000000	0.000000	0.235234	-0.167367	-0.228316	0.000000	0.000000	3.000000	8.000000	0.000000
2109.412534	-0.173332	0.595874	-0.011564	81.088219	-2.183153	74.161217	-3.705784	0.000000	-0.540171	0.000000	0.000000	0.000000	0.235234	-0.167367	-0.228316	0.000000	0.000000	3.000000	8.000000	0.000000
2109.415867	-0.172545	0.595302	-0.012275	80.833847	-2.821840	73.511612	-3.666579	0.000000	-0.578224	0.000000	0.000000	0.000000	0.236060	-0.171439	-0.213212	0.000000	0.000000	3.000000	8.000000	0.000000
2109.419201	-0.172545	0.595302	-0.012275	80.833847	-2.821840	73.511612	-3.666579	0.000000	-0.578224	0.000000	0.000000	0.000000	0.236060	-0.171439	-0.213212	0.000000	0.000000	3.000000	8.000000	0.000000
2109.422534	-0.172545	0.595302	-0.012275	80.833847	-2.821840	73.511612	-3.666579	0.000000	-0.578224	0.000000	0.000000	0.000000	0.236060	-0.171439	-0.213212	0.000000	0.000000	3.000000	8.000000	0.000000
2109.425867	-0.171759	0.594732	-0.012988	80.592056	-3.392504	72.937767	-3.627235	0.000000	-0.613759	0.000000	0.000000	0.000000	0.235733	-0.171177	-0.213949	0.000000	0.000000	3.000000	8.000000	0.000000
2109.429201	-0.171759	0.594732	-0.012988	80.592056	-3.392504	72.937767	-3.627235	0.000000	-0.613759	0.000000	0.000000	0.000000	0.235733	-0.171177	-0.213949	0.000000	0.000000	3.000000	8.000000	0.000000
2109.432534	-0.171759	0.594732	-0.012988	80.592056	-3.392504	72.937767	-3.627235	0.000000	-0.613759	0.000000	0.000000	0.000000	0.235733	-0.171177	-0.213949	0.000000	0.000000	3.000000	8.000000	0.000000
2109.435867	-0.171030	0.594133	-0.013623	80.347549	-3.936300	72.377220	-3.587946	0.000000	-0.649417	0.000000	0.000000	0.000000	0.218763	-0.179515	-0.190329	0.000000	0.000000	3.000000	8.000000	0.000000
2109.439201	-0.171030	0.594133	-0.013623	80.347549	-3.936300	72.377220	-3.587946	0.000000	-0.649417	0.000000	0.000000	0.000000	0.218763	-0.179515	-0.190329	0.000000	0.000000	3.000000	8.000000	0.000000
2109.442534	-0.171030	0.594133	-0.013623	80.347549	-3.936300	72.377220	-3.587946	0.000000	-0.649417	0.000000	0.000000	0.000000	0.218763	-0.179515	-0.190329	0.000000	0.000000	3.000000	8.000000	0.000000
2109.445867	-0.171030	0.594133	-0.013623	80.109184	-4.439314	71.902145	-3.551485	0.000000	-0.681139	0.000000	0.000000	0.000000	0.218763	-0.179515	-0.190329	0.000000	0.000000	3.000000	8.000000	0.000000
2109.449201	-0.170401	0.593582	-0.014125	80.109184	-4.439314	71.902145	-3.551485	0.000000	-0.681139	0.000000	0.000000	0.000000	0.188482	-0.165311	-0.150602	0.000000	0.000000	3.000000	8.000000	0.000000
2109.452534	-0.170401	0.593582	-0.014125	80.109184	-4.439314	71.902145	-3.551485	0.000000	-0.681139	0.000000	0.000000	0.000000	0.188482	-0.165311	-0.150602	0.000000	0.000000	3.000000	8.000000	0.000000
2109.455867	-0.169901	0.593097	-0.014486	79.874634	-4.910136	71.442505	-3.551485	0.000000	-0.681139	0.000000	0.000000	0.000000	0.150237	-0.145493	-0.108453	0.000000	0.000000	3.000000	8.000000	0.000000
2109.459201	-0.169901	0.593097	-0.014486	79.874634	-4.910136	71.442505	-3.551485	0.000000	-0.681139	0.000000	0.000000	0.000000	0.150237	-0.145493	-0.108453	0.000000	0.000000	3.000000	8.000000	0.000000
2109.462534	-0.169901	0.593097	-0.014486	79.874634	-4.910136	71.442505	-3.551485	0.000000	-0.681139	0.000000	0.000000	0.000000	0.150237	-0.145493	-0.108453	0.000000	0.000000	3.000000	8.000000	0.000000
2109.465867	-0.169901	0.593097	-0.014486	79.639580	-5.363029	70.978844	-3.495032	0.000000	-0.724315	0.000000	0.000000	0.000000	0.150237	-0.145493	-0.108453	0.000000	0.000000	3.000000	8.000000	0.000000
2109.469201	-0.169563	0.592659	-0.014738	79.639580	-5.363029	70.978844	-3.495032	0.000000	-0.724315	0.000000	0.000000	0.000000	0.101268	-0.131426	-0.075537	0.000000	0.000000	3.000000	8.000000	0.000000
2109.472534	-0.169563	0.592659	-0.014738	79.639580	-5.363029	70.978844	-3.495032	0.000000	-0.724315	0.000000	0.000000	0.000000	0.101268	-0.131426	-0.075537	0.000000	0.000000	3.000000	8.000000	0.000000
2109.475867	-0.169394	0.592317	-0.014803	79.413063	-5.773270	70.568932	-3.495032	0.000000	-0.724315	0.000000	0.000000	0.000000	0.050790	-0.102738	-0.019424	0.000000	0.000000	3.000000	8.000000	0.000000
2109.479201	-0.169394	0.592317	-0.014803	79.413063	-5.773270	70.568932	-3.495032	0.000000	-0.724315	0.000000	0.000000	0.000000	0.050790	-0.102738	-0.019424	0.000000	0.000000	3.000000	8.000000	0.000000
2109.482534	-0.169394	0.592317	-0.014803	79.413063	-5.773270	70.568932	-3.495032	0.000000	-0.724315	0.000000	0.000000	0.000000	0.050790	-0.102738	-0.019424	0.000000	0.000000	3.000000	8.000000	0.000000
2109.485867	-0.169378	0.592058	-0.014718	79.213089	-6.094822	70.258347	-3.469689	0.000000	-0.740142	0.000000	0.000000	0.000000	0.004690	-0.077646	0.025486	0.000000	0.000000	3.000000	8.000000	0.000000
2109.489201	-0.169378	0.592058	-0.014718	79.213089	-6.094822	70.258347	-3.469689	0.000000	-0.740142	0.000000	0.000000	0.000000	0.004690	-0.077646	0.025486	0.000000	0.000000	3.000000	8.000000	0.000000
2109.492534	-0.169378	0.592058	-0.014718	79.213089	-6.094822	70.258347	-3.469689	0.000000	-0.740142	0.000000	0.000000	0.000000	0.004690	-0.077646	0.025486	0.000000	0.000000	3.000000	8.000000	0.000000
2109.495867	-0.169378	0.592058	-0.014718	79.027199	-6.146070	70.272919	-3.468907	0.000000	-0.735894	0.000000	0.000000	0.000000	0.004690	-0.077646	0.025486	0.000000	0.000000	3.000000	8.000000	0.000000
2109.499201	-0.169445	0.591860	-0.014543	79.027199	-6.146070	70.272919	-3.468907	0.000000	-0.735894	0.000000	0.000000	0.000000	-0.020127	-0.059551	0.052588	0.000000	0.000000	3.000000	8.000000	0.000000
2109.502534	-0.169445	0.591860	-0.014543	79.027199	-6.146070	70.272919	-3.468907	0.000000	-0.735894	0.000000	0.000000	0.000000	-0.020127	-0.059551	0.052588	0.000000	0.000000	3.000000	8.000000	0.000000
2109.505867	-0.169445	0.591860	-0.014543	78.859962	-5.905775	70.633423	-3.468907	0.000000	-0.735894	0.000000	0.000000	0.000000	-0.020127	-0.059551	0.052588	0.000000	0.000000	3.000000	8.000000	0.000000
2109.509201	-0.169445	0.591860	-0.014543	78.859962	-5.905775	70.633423	-3.468907	0.000000	-0.735894	0.000000	0.000000	0.000000	-0.020127	-0.059551	0.052588	0.000000	0.000000	3.000000	8.000000	0.000000
2109.512534	-0.169530	0.591717	-0.014321	78.859962	-5.905775	70.633423	-3.468907	0.000000	-0.735894	0.000000	0.000000	0.000000	-0.025453	-0.042761	0.066486	0.000000	0.000000	3.000000	8.000000	0.000000
2109.515867	-0.169530	0.591717	-0.014321	78.736588	-5.505953	71.172333	-3.472262	0.000000	-0.727129	0.000000	0.000000	0.000000	-0.025453	-0.042761	0.066486	0.000000	0.000000	3.000000	8.000000	0.000000
2109.519201	-0.169530	0.591717	-0.014321	78.736588	-5.505953	71.172333	-3.472262	0.000000	-0.727129	0.000000	0.000000	0.000000	-0.025453	-0.042761	0.066486	0.000000	0.000000	3.000000	8.000000	0.000000
2109.522534	-0.169530	0.591717	-0.014321	78.736588	-5.505953	71.172333	-3.472262	0.000000	-0.727129	0.000000	0.000000	0.000000	-0.025453	-0.042761	0.066486	0.000000	0.000000	3.000000	8.000000	0.000000
2109.525867	-0.169769	0.591515	-0.013696	78.654251	-4.987635	71.840080	-3.476504	0.000000	-0.716048	0.000000	0.000000	0.000000	-0.071795	-0.060743	0.187556	0.000000	0.000000	3.000000	8.000000	0.000000
2109.529201	-0.169769	0.591515	-0.013696	78.654251	-4.987635	71.840080	-3.476504	0.000000	-0.716048	0.000000	0.000000	0.000000	-0.071795	-0.060743	0.187556	0.000000	0.000000	3.000000	8.000000	0.000000
2109.532534	-0.169769	0.591515	-0.013696	78.654251	-4.987635	71.840080	-3.476504	0.000000	-0.716048	0.000000	0.000000	0.000000	-0.071795	-0.060743	0.187556	0.000000	0.000000	3.000000	8.000000	0.000000
2109.535867	-0.169769	0.591515	-0.013696	78.619423	-4.388372	72.587341	-3.488470	0.000000	-0.684789	0.000000	0.000000	0.000000	-0.071795	-0.060743	0.187556	0.000000	0.000000	3.000000	8.000000	0.000000
2109.539201	-0.169875	0.591402	-0.013421	78.619423	-4.388372	72.587341	-3.488470	0.000000	-0.684789	0.000000	0.000000	0.000000	-0.031545	-0.033911	0.082409	0.000000	0.000000	3.000000	8.000000	0.000000
2109.542534	-0.169875	0.591402	-0.013421	78.619423	-4.388372	72.587341	-3.488470	0.000000	-0.684789	0.000000	0.000000	0.000000	-0.031545	-0.033911	0.082409	0.000000	0.000000	3.000000	8.000000	0.000000
2109.545867	-0.170017	0.591310	-0.013238	78.593155	-3.804557	73.321869	-3.488470	0.000000	-0.684789	0.000000	0.000000	0.000000	-0.042817	-0.027437	0.055045	0.000000	0.000000	3.000000	8.000000	0.000000
2109.549201	-0.170017	0.591310	-0.013238	78.593155	-3.804557	73.321869	-3.488470	0.000000	-0.684789	0.000000	0.000000	0.000000	-0.042817	-0.027437	0.055045	0.000000	0.000000	3.000000	8.000000	0.000000
2109.552534	-0.170017	0.591310	-0.013238	78.593155	-3.804557	73.321869	-3.488470	0.000000	-0.684789	0.000000	0.000000	0.000000	-0.042817	-0.027437	0.055045	0.000000	0.000000	3.000000	8.000000	0.000000
2109.555867	-0.170017	0.591310	-0.013238	78.588493	-3.202694	74.071159	-3.500864	0.000000	-0.661880	0.000000	0.000000	0.000000	-0.042817	-0.027437	0.055045	0.000000	0.000000	3.000000	8.000000	0.000000
2109.559201	-0.170164	0.591233	-0.013107	78.588493	-3.202694	74.071159	-3.500864	0.000000	-0.661880	0.000000	0.000000	0.000000	-0.044028	-0.023097	0.039216	0.000000	0.000000	3.000000	8.000000	0.000000
2109.562534	-0.170164	0.591233	-0.013107	78.588493	-3.202694	74.071159	-3.500864	0.000000	-0.661880	0.000000	0.000000	0.000000	-0.044028	-0.023097	0.039216	0.000000	0.000000	3.000000	8.000000	0.000000
2109.565867	-0.170164	0.591233	-0.013107	78.628616	-2.628954	74.765999	-3.500864	0.000000	-0.661880	0.000000	0.000000	0.000000	-0.044028	-0.023097	0.039216	0.000000	0.000000	3.000000	8.000000	0.000000
2109.569201	-0.170164	0.591233	-0.013107	78.628616	-2.628954	74.765999	-3.500864	0.000000	-0.661880	0.000000	0.000000	0.000000	-0.044028	-0.023097	0.039216	0.000000	0.000000	3.000000	8.000000	0.000000
2109.572534	-0.170306	0.591178	-0.013051	78.628616	-2.628954	74.765999	-3.500864	0.000000	-0.661880	0.000000	0.000000	0.000000	-0.042668	-0.016547	0.016697	0.000000	0.000000	3.000000	8.000000	0.000000
2109.575867	-0.170306	0.591178	-0.013051	78.709976	-2.065363	75.422737	-3.508202	0.000000	-0.655344	0.000000	0.000000	0.000000	-0.042668	-0.016547	0.016697	0.000000	0.000000	3.000000	8.000000	0.000000
2109.579201	-0.170306	0.591178	-0.013051	78.709976	-2.065363	75.422737	-3.508202	0.000000	-0.655344	0.000000	0.000000	0.000000	-0.042668	-0.016547	0.016697	0.000000	0.000000	3.000000	8.000000	0.000000
2109.582534	-0.170306	0.591178	-0.013051	78.709976	-2.065363	75.422737	-3.508202	0.000000	-0.655344	0.000000	0.000000	0.000000	-0.042668	-0.016547	0.016697	0.000000	0.000000	3.000000	8.000000	0.000000
2109.585867	-0.170439	0.591197	-0.013084	78.793274	-1.516233	76.050476	-3.515313	0.000000	-0.652561	0.000000	0.000000	0.000000	-0.039727	0.005597	-0.009917	0.000000	0.000000	3.000000	8.000000	0.000000
2109.589201	-0.170439	0.591197	-0.013084	78.793274	-1.516233	76.050476	-3.515313	0.000000	-0.652561	0.000000	0.000000	0.000000	-0.039727	0.005597	-0.009917	0.000000	0.000000	3.000000	8.000000	0.000000
2109.592534	-0.170439	0.591197	-0.013084	78.793274	-1.516233	76.050476	-3.515313	0.000000	-0.652561	0.000000	0.000000	0.000000	-0.039727	0.005597	-0.009917	0.000000	0.000000	3.000000	8.000000	0.000000
2109.595867	-0.170439	0.591197	-0.013084	78.846680	-1.141085	76.477066	-3.521935	0.000000	-0.654214	0.000000	0.000000	0.000000	-0.039727	0.005597	-0.009917	0.000000	0.000000	3.000000	8.000000	0.000000
2109.599201	-0.170460	0.591267	-0.013091	78.846680	-1.141085	76.477066	-3.521935	0.000000	-0.654214	0.000000	0.000000	0.000000	-0.006532	0.021203	-0.001889	0.000000	0.000000	3.000000	8.000000	0.000000
2109.602534	-0.170460	0.591267	-0.013091	78.846680	-1.141085	76.477066	-3.521935	0.000000	-0.654214	0.000000	0.000000	0.000000	-0.006532	0.021203	-0.001889	0.000000	0.000000	3.000000	8.000000	0.000000
2109.605867	-0.170460	0.591267	-0.013091	78.875778	-0.961114	76.676529	-3.521935	0.000000	-0.654214	0.000000	0.000000	0.000000	-0.006532	0.021203	-0.001889	0.000000	0.000000	3.000000	8.000000	0.000000
2109.609201	-0.170460	0.591267	-0.013091	78.875778	-0.961114	76.676529	-3.521935	0.000000	-0.654214	0.000000	0.000000	0.000000	-0.006532	0.021203	-0.001889	0.000000	0.000000	3.000000	8.000000	0.000000
2109.612534	-0.170482	0.591368	-0.013036	78.875778	-0.961114	76.676529	-3.521935	0.000000	-0.654214	0.000000	0.000000	0.000000	-0.006331	0.030227	0.016503	0.000000	0.000000	3.000000	8.000000	0.000000
2109.615867	-0.170503	0.591469	-0.012981	78.870750	-0.963917	76.672531	-3.523023	0.000000	-0.654529	0.000000	0.000000	0.000000	-0.006332	0.030256	0.016495	0.000000	0.000000	3.000000	8.000000	0.000000
2109.619201	-0.170503	0.591469	-0.012981	78.870750	-0.963917	76.672531	-3.523023	0.000000	-0.654529	0.000000	0.000000	0.000000	-0.006332	0.030256	0.016495	0.000000	0.000000	3.000000	8.000000	0.000000
2109.622534	-0.170503	0.591469	-0.012981	78.870750	-0.963917	76.672531	-3.523023	0.000000	-0.654529	0.000000	0.000000	0.000000	-0.006332	0.030256	0.016495	0.000000	0.000000	3.000000	8.000000	0.000000
2109.625867	-0.170503	0.591469	-0.012981	78.853104	-1.002021	76.639221	-3.525134	0.000000	-0.649029	0.000000	0.000000	0.000000	-0.006332	0.030256	0.016495	0.000000	0.000000	3.000000	8.000000	0.000000
2109.629201	-0.170616	0.591593	-0.012874	78.853104	-1.002021	76.639221	-3.525134	0.000000	-0.649029	0.000000	0.000000	0.000000	-0.034005	0.037098	0.031852	0.000000	0.000000	3.000000	8.000000	0.000000
2109.632534	-0.170616	0.591593	-0.012874	78.853104	-1.002021	76.639221	-3.525134	0.000000	-0.649029	0.000000	0.000000	0.000000	-0.034005	0.037098	0.031852	0.000000	0.000000	3.000000	8.000000	0.000000
2109.635867	-0.170616	0.591593	-0.012874	78.832512	-1.053597	76.600533	-3.525134	0.000000	-0.649029	0.000000	0.000000	0.000000	-0.034005	0.037098	0.031852	0.000000	0.000000	3.000000	8.000000	0.000000
2109.639201	-0.170616	0.591593	-0.012874	78.832512	-1.053597	76.600533	-3.525134	0.000000	-0.649029	0.000000	0.000000	0.000000	-0.034005	0.037098	0.031852	0.000000	0.000000	3.000000	8.000000	0.000000
2109.642534	-0.170772	0.591716	-0.012785	78.832512	-1.053597	76.600533	-3.525134	0.000000	-0.649029	0.000000	0.000000	0.000000	-0.046668	0.037110	0.026967	0.000000	0.000000	3.000000	8.000000	0.000000
2109.645867	-0.170772	0.591716	-0.012785	78.811897	-1.115884	76.561981	-3.530802	0.000000	-0.643721	0.000000	0.000000	0.000000	-0.046668	0.037110	0.026967	0.000000	0.000000	3.000000	8.000000	0.000000
2109.649201	-0.170772	0.591716	-0.012785	78.811897	-1.115884	76.561981	-3.530802	0.000000	-0.643721	0.000000	0.000000	0.000000	-0.046668	0.037110	0.026967	0.000000	0.000000	3.000000	8.000000	0.000000
2109.652534	-0.170772	0.591716	-0.012785	78.811897	-1.115884	76.561981	-3.530802	0.000000	-0.643721	0.000000	0.000000	0.000000	-0.046668	0.037110	0.026967	0.000000	0.000000	3.000000	8.000000	0.000000
2109.655867	-0.171341	0.591942	-0.012628	78.788361	-1.191572	76.518120	-3.538579	0.000000	-0.639226	0.000000	0.000000	0.000000	-0.170739	0.067682	0.047091	0.000000	0.000000	3.000000	8.000000	0.000000
2109.659201	-0.171341	0.591942	-0.012628	78.788361	-1.191572	76.518120	-3.538579	0.000000	-0.639226	0.000000	0.000000	0.000000	-0.170739	0.067682	0.047091	0.000000	0.000000	3.000000	8.000000	0.000000
2109.662534	-0.171341	0.591942	-0.012628	78.788361	-1.191572	76.518120	-3.538579	0.000000	-0.639226	0.000000	0.000000	0.000000	-0.170739	0.067682	0.047091	0.000000	0.000000	3.000000	8.000000	0.000000
2109.665867	-0.171341	0.591942	-0.012628	78.767792	-1.267188	76.479843	-3.567036	0.000000	-0.631377	0.000000	0.000000	0.000000	-0.170739	0.067682	0.047091	0.000000	0.000000	3.000000	8.000000	0.000000
2109.669201	-0.171695	0.592058	-0.012589	78.767792	-1.267188	76.479843	-3.567036	0.000000	-0.631377	0.000000	0.000000	0.000000	-0.106287	0.034955	0.011547	0.000000	0.000000	3.000000	8.000000	0.000000
2109.672534	-0.171695	0.592058	-0.012589	78.767792	-1.267188	76.479843	-3.567036	0.000000	-0.631377	0.000000	0.000000	0.000000	-0.106287	0.034955	0.011547	0.000000	0.000000	3.000000	8.000000	0.000000
2109.675867	-0.171695	0.592058	-0.012589	78.752457	-1.322579	76.460983	-3.567036	0.000000	-0.631377	0.000000	0.000000	0.000000	-0.106287	0.034955	0.011547	0.000000	0.000000	3.000000	8.000000	0.000000
2109.679201	-0.171695	0.592058	-0.012589	78.752457	-1.322579	76.460983	-3.567036	0.000000	-0.631377	0.000000	0.000000	0.000000	-0.106287	0.034955	0.011547	0.000000	0.000000	3.000000	8.000000	0.000000
2109.682534	-0.172022	0.592156	-0.012558	78.752457	-1.322579	76.460983	-3.567036	0.000000	-0.631377	0.000000	0.000000	0.000000	-0.098199	0.029349	0.009280	0.000000	0.000000	3.000000	8.000000	0.000000
2109.685867	-0.172325	0.592209	-0.012528	78.736557	-1.368498	76.450562	-3.584750	0.000000	-0.629453	0.000000	0.000000	0.000000	-0.090902	0.015917	0.009099	0.000000	0.000000	3.000000	8.000000	0.000000
2109.689201	-0.172325	0.592209	-0.012528	78.736557	-1.368498	76.450562	-3.584750	0.000000	-0.629453	0.000000	0.000000	0.000000	-0.090902	0.015917	0.009099	0.000000	0.000000	3.000000	8.000000	0.000000
2109.692534	-0.172325	0.592209	-0.012528	78.736557	-1.368498	76.450562	-3.584750	0.000000	-0.629453	0.000000	0.000000	0.000000	-0.090902	0.015917	0.009099	0.000000	0.000000	3.000000	8.000000	0.000000
2109.695867	-0.172325	0.592209	-0.012528	78.725334	-1.382244	76.467735	-3.616267	0.000000	-0.626390	0.000000	0.000000	0.000000	-0.090902	0.015917	0.009099	0.000000	0.000000	3.000000	8.000000	0.000000
2109.699201	-0.172559	0.592244	-0.012488	78.725334	-1.382244	76.467735	-3.616267	0.000000	-0.626390	0.000000	0.000000	0.000000	-0.070140	0.010294	0.011791	0.000000	0.000000	3.000000	8.000000	0.000000
2109.702534	-0.172559	0.592244	-0.012488	78.725334	-1.382244	76.467735	-3.616267	0.000000	-0.626390	0.000000	0.000000	0.000000	-0.070140	0.010294	0.011791	0.000000	0.000000	3.000000	8.000000	0.000000
2109.705867	-0.172559	0.592244	-0.012488	78.719452	-1.420083	76.456886	-3.616267	0.000000	-0.626390	0.000000	0.000000	0.000000	-0.070140	0.010294	0.011791	0.000000	0.000000	3.000000	8.000000	0.000000
2109.709201	-0.172559	0.592244	-0.012488	78.719452	-1.420083	76.456886	-3.616267	0.000000	-0.626390	0.000000	0.000000	0.000000	-0.070140	0.010294	0.011791	0.000000	0.000000	3.000000	8.000000	0.000000
2109.712534	-0.172808	0.592259	-0.012473	78.719452	-1.420083	76.456886	-3.616267	0.000000	-0.626390	0.000000	0.000000	0.000000	-0.074694	0.004663	0.004676	0.000000	0.000000	3.000000	8.000000	0.000000
2109.715867	-0.172808	0.592259	-0.012473	78.713570	-1.457910	76.446060	-3.627957	0.000000	-0.624425	0.000000	0.000000	0.000000	-0.074694	0.004663	0.004676	0.000000	0.000000	3.000000	8.000000	0.000000
2109.719201	-0.172808	0.592259	-0.012473	78.713570	-1.457910	76.446060	-3.627957	0.000000	-0.624425	0.000000	0.000000	0.000000	-0.074694	0.004663	0.004676	0.000000	0.000000	3.000000	8.000000	0.000000
2109.722534	-0.172808	0.592259	-0.012473	78.713570	-1.457910	76.446060	-3.627957	0.000000	-0.624425	0.000000	0.000000	0.000000	-0.074694	0.004663	0.004676	0.000000	0.000000	3.000000	8.000000	0.000000
2109.725867	-0.173372	0.592294	-0.012399	78.704742	-1.506475	76.429802	-3.640406	0.000000	-0.623645	0.000000	0.000000	0.000000	-0.169106	0.010543	0.022248	0.000000	0.000000	3.000000	8.000000	0.000000
2109.729201	-0.173372	0.592294	-0.012399	78.704742	-1.506475	76.429802	-3.640406	0.000000	-0.623645	0.000000	0.000000	0.000000	-0.169106	0.010543	0.022248	0.000000	0.000000	3.000000	8.000000	0.000000
2109.732534	-0.173372	0.592294	-0.012399	78.704742	-1.506475	76.429802	-3.640406	0.000000	-0.623645	0.000000	0.000000	0.000000	-0.169106	0.010543	0.022248	0.000000	0.000000	3.000000	8.000000	0.000000
2109.735867	-0.173372	0.592294	-0.012399	78.695900	-1.555028	76.413582	-3.668590	0.000000	-0.619937	0.000000	0.000000	0.000000	-0.169106	0.010543	0.022248	0.000000	0.000000	3.000000	8.000000	0.000000
2109.739201	-0.173678	0.592321	-0.012363	78.695900	-1.555028	76.413582	-3.668590	0.000000	-0.619937	0.000000	0.000000	0.000000	-0.091829	0.008086	0.010873	0.000000	0.000000	3.000000	8.000000	0.000000
2109.742534	-0.173678	0.592321	-0.012363	78.695900	-1.555028	76.413582	-3.668590	0.000000	-0.619937	0.000000	0.000000	0.000000	-0.091829	0.008086	0.010873	0.000000	0.000000	3.000000	8.000000	0.000000
2109.745867	-0.173678	0.592321	-0.012363	78.690033	-1.592814	76.402794	-3.668590	0.000000	-0.619937	0.000000	0.000000	0.000000	-0.091829	0.008086	0.010873	0.000000	0.000000	3.000000	8.000000	0.000000
2109.749201	-0.173678	0.592321	-0.012363	78.690033	-1.592814	76.402794	-3.668590	0.000000	-0.619937	0.000000	0.000000	0.000000	-0.091829	0.008086	0.010873	0.000000	0.000000	3.000000	8.000000	0.000000
2109.752534	-0.173936	0.592329	-0.012325	78.690033	-1.592814	76.402794	-3.668590	0.000000	-0.619937	0.000000	0.000000	0.000000	-0.077375	0.002457	0.011153	0.000000	0.000000	3.000000	8.000000	0.000000
2109.755867	-0.173936	0.592329	-0.012325	78.690025	-1.614572	76.402779	-3.683895	0.000000	-0.618125	0.000000	0.000000	0.000000	-0.077375	0.002457	0.011153	0.000000	0.000000	3.000000	8.000000	0.000000
2109.759201	-0.173936	0.592329	-0.012325	78.690025	-1.614572	76.402779	-3.683895	0.000000	-0.618125	0.000000	0.000000	0.000000	-0.077375	0.002457	0.011153	0.000000	0.000000	3.000000	8.000000	0.000000
2109.762534	-0.173936	0.592329	-0.012325	78.690025	-1.614572	76.402779	-3.683895	0.000000	-0.618125	0.000000	0.000000	0.000000	-0.077375	0.002457	0.011153	0.000000	0.000000	3.000000	8.000000	0.000000
2109.765867	-0.174313	0.592237	-0.012234	78.692963	-1.625590	76.408195	-3.696791	0.000000	-0.616266	0.000000	0.000000	0.000000	-0.113005	-0.027660	0.027371	0.000000	0.000000	3.000000	8.000000	0.000000
2109.769201	-0.174313	0.592237	-0.012234	78.692963	-1.625590	76.408195	-3.696791	0.000000	-0.616266	0.000000	0.000000	0.000000	-0.113005	-0.027660	0.027371	0.000000	0.000000	3.000000	8.000000	0.000000
2109.772534	-0.174313	0.592237	-0.012234	78.692963	-1.625590	76.408195	-3.696791	0.000000	-0.616266	0.000000	0.000000	0.000000	-0.113005	-0.027660	0.027371	0.000000	0.000000	3.000000	8.000000	0.000000
2109.775867	-0.174479	0.592156	-0.012181	78.699440	-1.637983	76.410637	-3.715625	0.000000	-0.611704	0.000000	0.000000	0.000000	-0.050088	-0.024478	0.015888	0.000000	0.000000	3.000000	8.000000	0.000000
2109.779201	-0.174479	0.592156	-0.012181	78.699440	-1.637983	76.410637	-3.715625	0.000000	-0.611704	0.000000	0.000000	0.000000	-0.050088	-0.024478	0.015888	0.000000	0.000000	3.000000	8.000000	0.000000
2109.782534	-0.174479	0.592156	-0.012181	78.699440	-1.637983	76.410637	-3.715625	0.000000	-0.611704	0.000000	0.000000	0.000000	-0.050088	-0.024478	0.015888	0.000000	0.000000	3.000000	8.000000	0.000000
2109.785867	-0.174479	0.592156	-0.012181	78.702370	-1.651719	76.416023	-3.723973	0.000000	-0.609056	0.000000	0.000000	0.000000	-0.050088	-0.024478	0.015888	0.000000	0.000000	3.000000	8.000000	0.000000
2109.789201	-0.174674	0.592093	-0.012121	78.702370	-1.651719	76.416023	-3.723973	0.000000	-0.609056	0.000000	0.000000	0.000000	-0.058253	-0.018895	0.017985	0.000000	0.000000	3.000000	8.000000	0.000000
2109.792534	-0.174674	0.592093	-0.012121	78.702370	-1.651719	76.416023	-3.723973	0.000000	-0.609056	0.000000	0.000000	0.000000	-0.058253	-0.018895	0.017985	0.000000	0.000000	3.000000	8.000000	0.000000
2109.795867	-0.174674	0.592093	-0.012121	78.702370	-1.673484	76.416023	-3.723973	0.000000	-0.609056	0.000000	0.000000	0.000000	-0.058253	-0.018895	0.017985	0.000000	0.000000	3.000000	8.000000	0.000000
2109.799201	-0.174674	0.592093	-0.012121	78.702370	-1.673484	76.416023	-3.723973	0.000000	-0.609056	0.000000	0.000000	0.000000	-0.058253	-0.018895	0.017985	0.000000	0.000000	3.000000	8.000000	0.000000
2109.802534	-0.174912	0.592034	-0.012010	78.702370	-1.673484	76.416023	-3.723973	0.000000	-0.609056	0.000000	0.000000	0.000000	-0.071644	-0.017683	0.033399	0.000000	0.000000	3.000000	8.000000	0.000000
2109.805867	-0.174912	0.592034	-0.012010	78.702370	-1.700682	76.416031	-3.733682	0.000000	-0.606059	0.000000	0.000000	0.000000	-0.071644	-0.017683	0.033399	0.000000	0.000000	3.000000	8.000000	0.000000
2109.809201	-0.174912	0.592034	-0.012010	78.702370	-1.700682	76.416031	-3.733682	0.000000	-0.606059	0.000000	0.000000	0.000000	-0.071644	-0.017683	0.033399	0.000000	0.000000	3.000000	8.000000	0.000000
2109.812534	-0.174912	0.592034	-0.012010	78.702370	-1.700682	76.416031	-3.733682	0.000000	-0.606059	0.000000	0.000000	0.000000	-0.071644	-0.017683	0.033399	0.000000	0.000000	3.000000	8.000000	0.000000
2109.815867	-0.175528	0.591942	-0.011686	78.693558	-1.743756	76.399818	-3.745622	0.000000	-0.600492	0.000000	0.000000	0.000000	-0.184696	-0.027445	0.097126	0.000000	0.000000	3.000000	8.000000	0.000000
2109.819201	-0.175528	0.591942	-0.011686	78.693558	-1.743756	76.399818	-3.745622	0.000000	-0.600492	0.000000	0.000000	0.000000	-0.184696	-0.027445	0.097126	0.000000	0.000000	3.000000	8.000000	0.000000
2109.822534	-0.175528	0.591942	-0.011686	78.693558	-1.743756	76.399818	-3.745622	0.000000	-0.600492	0.000000	0.000000	0.000000	-0.184696	-0.027445	0.097126	0.000000	0.000000	3.000000	8.000000	0.000000
2109.825867	-0.175863	0.591909	-0.011457	78.687653	-1.781536	76.389046	-3.776405	0.000000	-0.584305	0.000000	0.000000	0.000000	-0.100400	-0.009812	0.068674	0.000000	0.000000	3.000000	8.000000	0.000000
2109.829201	-0.175863	0.591909	-0.011457	78.687653	-1.781536	76.389046	-3.776405	0.000000	-0.584305	0.000000	0.000000	0.000000	-0.100400	-0.009812	0.068674	0.000000	0.000000	3.000000	8.000000	0.000000
2109.832534	-0.175863	0.591909	-0.011457	78.687653	-1.781536	76.389046	-3.776405	0.000000	-0.584305	0.000000	0.000000	0.000000	-0.100400	-0.009812	0.068674	0.000000	0.000000	3.000000	8.000000	0.000000
2109.835867	-0.175863	0.591909	-0.011457	78.675873	-1.829863	76.367508	-3.793138	0.000000	-0.572859	0.000000	0.000000	0.000000	-0.100400	-0.009812	0.068674	0.000000	0.000000	3.000000	8.000000	0.000000
2109.839201	-0.176212	0.591888	-0.011191	78.675873	-1.829863	76.367508	-3.793138	0.000000	-0.572859	0.000000	0.000000	0.000000	-0.104916	-0.006440	0.079843	0.000000	0.000000	3.000000	8.000000	0.000000
2109.842534	-0.176212	0.591888	-0.011191	78.675873	-1.829863	76.367508	-3.793138	0.000000	-0.572859	0.000000	0.000000	0.000000	-0.104916	-0.006440	0.079843	0.000000	0.000000	3.000000	8.000000	0.000000
2109.845867	-0.176535	0.591848	-0.010932	78.664085	-1.875415	76.346008	-3.793138	0.000000	-0.572859	0.000000	0.000000	0.000000	-0.096823	-0.012143	0.077666	0.000000	0.000000	3.000000	8.000000	0.000000
2109.849201	-0.176535	0.591848	-0.010932	78.664085	-1.875415	76.346008	-3.793138	0.000000	-0.572859	0.000000	0.000000	0.000000	-0.096823	-0.012143	0.077666	0.000000	0.000000	3.000000	8.000000	0.000000
2109.852534	-0.176535	0.591848	-0.010932	78.664085	-1.875415	76.346008	-3.793138	0.000000	-0.572859	0.000000	0.000000	0.000000	-0.096823	-0.012143	0.077666	0.000000	0.000000	3.000000	8.000000	0.000000
2109.855867	-0.176535	0.591848	-0.010932	78.661133	-1.910613	76.340622	-3.826761	0.000000	-0.546608	0.000000	0.000000	0.000000	-0.096823	-0.012143	0.077666	0.000000	0.000000	3.000000	8.000000	0.000000
2109.859201	-0.176895	0.591788	-0.010706	78.661133	-1.910613	76.340622	-3.826761	0.000000	-0.546608	0.000000	0.000000	0.000000	-0.107785	-0.017836	0.067951	0.000000	0.000000	3.000000	8.000000	0.000000
2109.862534	-0.176895	0.591788	-0.010706	78.661133	-1.910613	76.340622	-3.826761	0.000000	-0.546608	0.000000	0.000000	0.000000	-0.107785	-0.017836	0.067951	0.000000	0.000000	3.000000	8.000000	0.000000
2109.865867	-0.176895	0.591788	-0.010706	78.658180	-1.943075	76.335266	-3.826761	0.000000	-0.546608	0.000000	0.000000	0.000000	-0.107785	-0.017836	0.067951	0.000000	0.000000	3.000000	8.000000	0.000000
2109.869201	-0.176895	0.591788	-0.010706	78.658180	-1.943075	76.335266	-3.826761	0.000000	-0.546608	0.000000	0.000000	0.000000	-0.107785	-0.017836	0.067951	0.000000	0.000000	3.000000	8.000000	0.000000
2109.872534	-0.177212	0.591698	-0.010524	78.658180	-1.943075	76.335266	-3.826761	0.000000	-0.546608	0.000000	0.000000	0.000000	-0.095219	-0.026925	0.054542	0.000000	0.000000	3.000000	8.000000	0.000000
2109.875867	-0.177536	0.591597	-0.010388	78.661133	-1.967723	76.340637	-3.844725	0.000000	-0.535282	0.000000	0.000000	0.000000	-0.097175	-0.030354	0.040700	0.000000	0.000000	3.000000	8.000000	0.000000
2109.879201	-0.177536	0.591597	-0.010388	78.661133	-1.967723	76.340637	-3.844725	0.000000	-0.535282	0.000000	0.000000	0.000000	-0.097175	-0.030354	0.040700	0.000000	0.000000	3.000000	8.000000	0.000000
2109.882534	-0.177536	0.591597	-0.010388	78.661133	-1.967723	76.340637	-3.844725	0.000000	-0.535282	0.000000	0.000000	0.000000	-0.097175	-0.030354	0.040700	0.000000	0.000000	3.000000	8.000000	0.000000
2109.885867	-0.177536	0.591597	-0.010388	78.661133	-1.989484	76.340645	-3.876791	0.000000	-0.519409	0.000000	0.000000	0.000000	-0.097175	-0.030354	0.040700	0.000000	0.000000	3.000000	8.000000	0.000000
2109.889201	-0.177794	0.591522	-0.010234	78.661133	-1.989484	76.340645	-3.876791	0.000000	-0.519409	0.000000	0.000000	0.000000	-0.077315	-0.022514	0.046173	0.000000	0.000000	3.000000	8.000000	0.000000
2109.892534	-0.177794	0.591522	-0.010234	78.661133	-1.989484	76.340645	-3.876791	0.000000	-0.519409	0.000000	0.000000	0.000000	-0.077315	-0.022514	0.046173	0.000000	0.000000	3.000000	8.000000	0.000000
2109.895867	-0.177794	0.591522	-0.010234	78.655228	-2.019036	76.329895	-3.876791	0.000000	-0.519409	0.000000	0.000000	0.000000	-0.077315	-0.022514	0.046173	0.000000	0.000000	3.000000	8.000000	0.000000
2109.899201	-0.177794	0.591522	-0.010234	78.655228	-2.019036	76.329895	-3.876791	0.000000	-0.519409	0.000000	0.000000	0.000000	-0.077315	-0.022514	0.046173	0.000000	0.000000	3.000000	8.000000	0.000000
2109.902534	-0.178018	0.591511	-0.010040	78.655228	-2.019036	76.329895	-3.876791	0.000000	-0.519409	0.000000	0.000000	0.000000	-0.067461	-0.003407	0.058335	0.000000	0.000000	3.000000	8.000000	0.000000
2109.905867	-0.178018	0.591511	-0.010040	78.640518	-2.053432	76.303146	-3.889677	0.000000	-0.511713	0.000000	0.000000	0.000000	-0.067461	-0.003407	0.058335	0.000000	0.000000	3.000000	8.000000	0.000000
2109.909201	-0.178018	0.591511	-0.010040	78.640518	-2.053432	76.303146	-3.889677	0.000000	-0.511713	0.000000	0.000000	0.000000	-0.067461	-0.003407	0.058335	0.000000	0.000000	3.000000	8.000000	0.000000
2109.912534	-0.178018	0.591511	-0.010040	78.640518	-2.053432	76.303146	-3.889677	0.000000	-0.511713	0.000000	0.000000	0.000000	-0.067461	-0.003407	0.058335	0.000000	0.000000	3.000000	8.000000	0.000000
2109.915867	-0.178317	0.591615	-0.009536	78.620461	-2.099419	76.257454	-3.900920	0.000000	-0.501991	0.000000	0.000000	0.000000	-0.089716	0.031430	0.151145	0.000000	0.000000	3.000000	8.000000	0.000000
2109.919201	-0.178317	0.591615	-0.009536	78.620461	-2.099419	76.257454	-3.900920	0.000000	-0.501991	0.000000	0.000000	0.000000	-0.089716	0.031430	0.151145	0.000000	0.000000	3.000000	8.000000	0.000000
2109.922534	-0.178317	0.591615	-0.009536	78.620461	-2.099419	76.257454	-3.900920	0.000000	-0.501991	0.000000	0.000000	0.000000	-0.089716	0.031430	0.151145	0.000000	0.000000	3.000000	8.000000	0.000000
2109.925867	-0.178317	0.591615	-0.009536	78.600838	-2.141303	76.215378	-3.915873	0.000000	-0.476800	0.000000	0.000000	0.000000	-0.089716	0.031430	0.151145	0.000000	0.000000	3.000000	8.000000	0.000000
2109.929201	-0.178455	0.591732	-0.009252	78.600838	-2.141303	76.215378	-3.915873	0.000000	-0.476800	0.000000	0.000000	0.000000	-0.041332	0.034857	0.085203	0.000000	0.000000	3.000000	8.000000	0.000000
2109.932534	-0.178455	0.591732	-0.009252	78.600838	-2.141303	76.215378	-3.915873	0.000000	-0.476800	0.000000	0.000000	0.000000	-0.041332	0.034857	0.085203	0.000000	0.000000	3.000000	8.000000	0.000000
2109.935867	-0.178455	0.591732	-0.009252	78.620598	-2.159268	76.182388	-3.915873	0.000000	-0.476800	0.000000	0.000000	0.000000	-0.041332	0.034857	0.085203	0.000000	0.000000	3.000000	8.000000	0.000000
2109.939201	-0.178455	0.591732	-0.009252	78.620598	-2.159268	76.182388	-3.915873	0.000000	-0.476800	0.000000	0.000000	0.000000	-0.041332	0.034857	0.085203	0.000000	0.000000	3.000000	8.000000	0.000000
2109.942534	-0.178578	0.591837	-0.009005	78.620598	-2.159268	76.182388	-3.915873	0.000000	-0.476800	0.000000	0.000000	0.000000	-0.036854	0.031501	0.073952	0.000000	0.000000	3.000000	8.000000	0.000000
2109.945867	-0.178578	0.591837	-0.009005	78.712662	-2.185740	76.105782	-3.922762	0.000000	-0.462599	0.000000	0.000000	0.000000	-0.036854	0.031501	0.073952	0.000000	0.000000	3.000000	8.000000	0.000000
2109.949201	-0.178578	0.591837	-0.009005	78.712662	-2.185740	76.105782	-3.922762	0.000000	-0.462599	0.000000	0.000000	0.000000	-0.036854	0.031501	0.073952	0.000000	0.000000	3.000000	8.000000	0.000000
2109.952534	-0.178578	0.591837	-0.009005	78.712662	-2.185740	76.105782	-3.922762	0.000000	-0.462599	0.000000	0.000000	0.000000	-0.036854	0.031501	0.073952	0.000000	0.000000	3.000000	8.000000	0.000000
2109.955867	-0.178814	0.592032	-0.008785	78.861977	-2.285277	75.919586	-3.928904	0.000000	-0.450274	0.000000	0.000000	0.000000	-0.070802	0.058606	0.066256	0.000000	0.000000	3.000000	8.000000	0.000000
2109.959201	-0.178814	0.592032	-0.008785	78.861977	-2.285277	75.919586	-3.928904	0.000000	-0.450274	0.000000	0.000000	0.000000	-0.070802	0.058606	0.066256	0.000000	0.000000	3.000000	8.000000	0.000000
2109.962534	-0.178814	0.592032	-0.008785	78.861977	-2.285277	75.919586	-3.928904	0.000000	-0.450274	0.000000	0.000000	0.000000	-0.070802	0.058606	0.066256	0.000000	0.000000	3.000000	8.000000	0.000000
2109.965867	-0.178839	0.592179	-0.008722	79.000664	-2.494285	75.595497	-3.940704	0.000000	-0.439231	0.000000	0.000000	0.000000	-0.007495	0.044045	0.018790	0.000000	0.000000	3.000000	8.000000	0.000000
2109.969201	-0.178839	0.592179	-0.008722	79.000664	-2.494285	75.595497	-3.940704	0.000000	-0.439231	0.000000	0.000000	0.000000	-0.007495	0.044045	0.018790	0.000000	0.000000	3.000000	8.000000	0.000000
2109.972534	-0.178839	0.592179	-0.008722	79.000664	-2.494285	75.595497	-3.940704	0.000000	-0.439231	0.000000	0.000000	0.000000	-0.007495	0.044045	0.018790	0.000000	0.000000	3.000000	8.000000	0.000000
2109.975867	-0.178839	0.592179	-0.008722	79.100937	-2.809394	75.150909	-3.941954	0.000000	-0.436100	0.000000	0.000000	0.000000	-0.007495	0.044045	0.018790	0.000000	0.000000	3.000000	8.000000	0.000000
2109.979201	-0.178737	0.592367	-0.008668	79.100937	-2.809394	75.150909	-3.941954	0.000000	-0.436100	0.000000	0.000000	0.000000	0.030562	0.056510	0.016181	0.000000	0.000000	3.000000	8.000000	0.000000
2109.982534	-0.178737	0.592367	-0.008668	79.100937	-2.809394	75.150909	-3.941954	0.000000	-0.436100	0.000000	0.000000	0.000000	0.030562	0.056510	0.016181	0.000000	0.000000	3.000000	8.000000	0.000000
2109.985867	-0.178737	0.592367	-0.008668	79.163040	-3.330714	74.458534	-3.941954	0.000000	-0.436100	0.000000	0.000000	0.000000	0.030562	0.056510	0.016181	0.000000	0.000000	3.000000	8.000000	0.000000
2109.989201	-0.178737	0.592367	-0.008668	79.163040	-3.330714	74.458534	-3.941954	0.000000	-0.436100	0.000000	0.000000	0.000000	0.030562	0.056510	0.016181	0.000000	0.000000	3.000000	8.000000	0.000000
2109.992534	-0.178515	0.592616	-0.008608	79.163040	-3.330714	74.458534	-3.941954	0.000000	-0.436100	0.000000	0.000000	0.000000	0.066796	0.074602	0.018109	0.000000	0.000000	3.000000	8.000000	0.000000
2109.995867	-0.178180	0.592917	-0.008519	79.197243	-4.149812	73.405823	-3.936860	0.000000	-0.433403	0.000000	0.000000	0.000000	0.100405	0.090418	0.026598	0.000000	0.000000	3.000000	8.000000	0.000000
2109.999201	-0.178180	0.592917	-0.008519	79.197243	-4.149812	73.405823	-3.936860	0.000000	-0.433403	0.000000	0.000000	0.000000	0.100405	0.090418	0.026598	0.000000	0.000000	3.000000	8.000000	0.000000
2110.002534	-0.178180	0.592917	-0.008519	79.197243	-4.149812	73.405823	-3.936860	0.000000	-0.433403	0.000000	0.000000	0.000000	0.100405	0.090418	0.026598	0.000000	0.000000	3.000000	8.000000	0.000000
2110.005867	-0.177760	0.593290	-0.008396	79.233162	-5.278139	71.978577	-3.908993	0.000000	-0.425952	0.000000	0.000000	0.000000	0.125836	0.111906	0.037022	0.000000	0.000000	3.000000	8.000000	0.000000
2110.009201	-0.177760	0.593290	-0.008396	79.233162	-5.278139	71.978577	-3.908993	0.000000	-0.425952	0.000000	0.000000	0.000000	0.125836	0.111906	0.037022	0.000000	0.000000	3.000000	8.000000	0.000000
2110.012534	-0.177760	0.593290	-0.008396	79.233162	-5.278139	71.978577	-3.908993	0.000000	-0.425952	0.000000	0.000000	0.000000	0.125836	0.111906	0.037022	0.000000	0.000000	3.000000	8.000000	0.000000
2110.015867	-0.177308	0.593697	-0.008294	79.279198	-6.774033	70.105858	-3.888020	0.000000	-0.419781	0.000000	0.000000	0.000000	0.135732	0.122081	0.030621	0.000000	0.000000	3.000000	8.000000	0.000000
2110.019201	-0.177308	0.593697	-0.008294	79.279198	-6.774033	70.105858	-3.888020	0.000000	-0.419781	0.000000	0.000000	0.000000	0.135732	0.122081	0.030621	0.000000	0.000000	3.000000	8.000000	0.000000
2110.022534	-0.177308	0.593697	-0.008294	79.279198	-6.774033	70.105858	-3.888020	0.000000	-0.419781	0.000000	0.000000	0.000000	0.135732	0.122081	0.030621	0.000000	0.000000	3.000000	8.000000	0.000000
2110.025867	-0.177308	0.593697	-0.008294	79.330452	-8.624746	67.792450	-3.865398	0.000000	-0.414678	0.000000	0.000000	0.000000	0.135732	0.122081	0.030621	0.000000	0.000000	3.000000	8.000000	0.000000
2110.029201	-0.176840	0.594123	-0.008169	79.330452	-8.624746	67.792450	-3.865398	0.000000	-0.414678	0.000000	0.000000	0.000000	0.140372	0.127720	0.037470	0.000000	0.000000	3.000000	8.000000	0.000000
2110.032534	-0.176840	0.594123	-0.008169	79.330452	-8.624746	67.792450	-3.865398	0.000000	-0.414678	0.000000	0.000000	0.000000	0.140372	0.127720	0.037470	0.000000	0.000000	3.000000	8.000000	0.000000
2110.035867	-0.176336	0.594537	-0.008074	79.377899	-10.737517	65.161102	-3.865398	0.000000	-0.414678	0.000000	0.000000	0.000000	0.151239	0.124304	0.028513	0.000000	0.000000	3.000000	8.000000	0.000000
2110.039201	-0.176336	0.594537	-0.008074	79.377899	-10.737517	65.161102	-3.865398	0.000000	-0.414678	0.000000	0.000000	0.000000	0.151239	0.124304	0.028513	0.000000	0.000000	3.000000	8.000000	0.000000
2110.042534	-0.176336	0.594537	-0.008074	79.377899	-10.737517	65.161102	-3.865398	0.000000	-0.414678	0.000000	0.000000	0.000000	0.151239	0.124304	0.028513	0.000000	0.000000	3.000000	8.000000	0.000000
2110.045867	-0.176336	0.594537	-0.008074	79.416061	-12.955585	62.394146	-3.816796	0.000000	-0.403681	0.000000	0.000000	0.000000	0.151239	0.124304	0.028513	0.000000	0.000000	3.000000	8.000000	0.000000
2110.049201	-0.175796	0.594940	-0.008009	79.416061	-12.955585	62.394146	-3.816796	0.000000	-0.403681	0.000000	0.000000	0.000000	0.162065	0.120824	0.019529	0.000000	0.000000	3.000000	8.000000	0.000000
2110.052534	-0.175796	0.594940	-0.008009	79.416061	-12.955585	62.394146	-3.816796	0.000000	-0.403681	0.000000	0.000000	0.000000	0.162065	0.120824	0.019529	0.000000	0.000000	3.000000	8.000000	0.000000
2110.055867	-0.175177	0.595331	-0.007957	79.437706	-15.078387	59.747272	-3.816796	0.000000	-0.403681	0.000000	0.000000	0.000000	0.185656	0.117351	0.015505	0.000000	0.000000	3.000000	8.000000	0.000000
2110.059201	-0.175177	0.595331	-0.007957	79.437706	-15.078387	59.747272	-3.816796	0.000000	-0.403681	0.000000	0.000000	0.000000	0.185656	0.117351	0.015505	0.000000	0.000000	3.000000	8.000000	0.000000
2110.062534	-0.175177	0.595331	-0.007957	79.437706	-15.078387	59.747272	-3.816796	0.000000	-0.403681	0.000000	0.000000	0.000000	0.185656	0.117351	0.015505	0.000000	0.000000	3.000000	8.000000	0.000000
2110.065867	-0.175177	0.595331	-0.007957	79.438004	-17.029610	57.309727	-3.758842	0.000000	-0.397842	0.000000	0.000000	0.000000	0.185656	0.117351	0.015505	0.000000	0.000000	3.000000	8.000000	0.000000
2110.069201	-0.174452	0.595692	-0.007926	79.438004	-17.029610	57.309727	-3.758842	0.000000	-0.397842	0.000000	0.000000	0.000000	0.217367	0.108138	0.009321	0.000000	0.000000	3.000000	8.000000	0.000000
2110.072534	-0.174452	0.595692	-0.007926	79.438004	-17.029610	57.309727	-3.758842	0.000000	-0.397842	0.000000	0.000000	0.000000	0.217367	0.108138	0.009321	0.000000	0.000000	3.000000	8.000000	0.000000
2110.075867	-0.173604	0.596067	-0.007899	79.424652	-18.873150	55.101086	-3.758842	0.000000	-0.397842	0.000000	0.000000	0.000000	0.254472	0.112473	0.007906	0.000000	0.000000	3.000000	8.000000	0.000000
2110.079201	-0.173604	0.596067	-0.007899	79.424652	-18.873150	55.101086	-3.758842	0.000000	-0.397842	0.000000	0.000000	0.000000	0.254472	0.112473	0.007906	0.000000	0.000000	3.000000	8.000000	0.000000
2110.082534	-0.173604	0.596067	-0.007899	79.424652	-18.873150	55.101086	-3.758842	0.000000	-0.397842	0.000000	0.000000	0.000000	0.254472	0.112473	0.007906	0.000000	0.000000	3.000000	8.000000	0.000000
2110.085867	-0.173604	0.596067	-0.007899	79.393677	-20.678255	53.414608	-3.680203	0.000000	-0.394971	0.000000	0.000000	0.000000	0.254472	0.112473	0.007906	0.000000	0.000000	3.000000	8.000000	0.000000
2110.089201	-0.172711	0.596467	-0.007866	79.393677	-20.678255	53.414608	-3.680203	0.000000	-0.394971	0.000000	0.000000	0.000000	0.268009	0.120244	0.010136	0.000000	0.000000	3.000000	8.000000	0.000000
2110.092534	-0.172711	0.596467	-0.007866	79.393677	-20.678255	53.414608	-3.680203	0.000000	-0.394971	0.000000	0.000000	0.000000	0.268009	0.120244	0.010136	0.000000	0.000000	3.000000	8.000000	0.000000
2110.095867	-0.171783	0.596861	-0.007795	79.351440	-22.512077	52.258591	-3.680203	0.000000	-0.394971	0.000000	0.000000	0.000000	0.278158	0.117930	0.021097	0.000000	0.000000	3.000000	8.000000	0.000000
2110.099201	-0.171783	0.596861	-0.007795	79.351440	-22.512077	52.258591	-3.680203	0.000000	-0.394971	0.000000	0.000000	0.000000	0.278158	0.117930	0.021097	0.000000	0.000000	3.000000	8.000000	0.000000
2110.102534	-0.171783	0.596861	-0.007795	79.351440	-22.512077	52.258591	-3.680203	0.000000	-0.394971	0.000000	0.000000	0.000000	0.278158	0.117930	0.021097	0.000000	0.000000	3.000000	8.000000	0.000000
2110.105867	-0.170787	0.597234	-0.007718	79.290642	-24.380758	50.990597	-3.589175	0.000000	-0.389765	0.000000	0.000000	0.000000	0.299029	0.112118	0.023179	0.000000	0.000000	3.000000	8.000000	0.000000
2110.109201	-0.170787	0.597234	-0.007718	79.290642	-24.380758	50.990597	-3.589175	0.000000	-0.389765	0.000000	0.000000	0.000000	0.299029	0.112118	0.023179	0.000000	0.000000	3.000000	8.000000	0.000000
2110.112534	-0.170787	0.597234	-0.007718	79.290642	-24.380758	50.990597	-3.589175	0.000000	-0.389765	0.000000	0.000000	0.000000	0.299029	0.112118	0.023179	0.000000	0.000000	3.000000	8.000000	0.000000
2110.115867	-0.169828	0.597593	-0.007607	79.216934	-26.258438	49.295036	-3.539336	0.000000	-0.385902	0.000000	0.000000	0.000000	0.287479	0.107649	0.033432	0.000000	0.000000	3.000000	8.000000	0.000000
2110.119201	-0.169828	0.597593	-0.007607	79.216934	-26.258438	49.295036	-3.539336	0.000000	-0.385902	0.000000	0.000000	0.000000	0.287479	0.107649	0.033432	0.000000	0.000000	3.000000	8.000000	0.000000
2110.122534	-0.169828	0.597593	-0.007607	79.216934	-26.258438	49.295036	-3.539336	0.000000	-0.385902	0.000000	0.000000	0.000000	0.287479	0.107649	0.033432	0.000000	0.000000	3.000000	8.000000	0.000000
2110.125867	-0.169828	0.597593	-0.007607	79.136444	-28.036308	47.074455	-3.491423	0.000000	-0.380330	0.000000	0.000000	0.000000	0.287479	0.107649	0.033432	0.000000	0.000000	3.000000	8.000000	0.000000
2110.129201	-0.168961	0.597899	-0.007515	79.136444	-28.036308	47.074455	-3.491423	0.000000	-0.380330	0.000000	0.000000	0.000000	0.260206	0.091831	0.027442	0.000000	0.000000	3.000000	8.000000	0.000000
2110.132534	-0.168961	0.597899	-0.007515	79.136444	-28.036308	47.074455	-3.491423	0.000000	-0.380330	0.000000	0.000000	0.000000	0.260206	0.091831	0.027442	0.000000	0.000000	3.000000	8.000000	0.000000
2110.135867	-0.168234	0.598136	-0.007572	79.065865	-29.541222	45.131588	-3.491423	0.000000	-0.380330	0.000000	0.000000	0.000000	0.218258	0.071092	-0.017208	0.000000	0.000000	3.000000	8.000000	0.000000
2110.139201	-0.168234	0.598136	-0.007572	79.065865	-29.541222	45.131588	-3.491423	0.000000	-0.380330	0.000000	0.000000	0.000000	0.218258	0.071092	-0.017208	0.000000	0.000000	3.000000	8.000000	0.000000
2110.142534	-0.168234	0.598136	-0.007572	79.065865	-29.541222	45.131588	-3.491423	0.000000	-0.380330	0.000000	0.000000	0.000000	0.218258	0.071092	-0.017208	0.000000	0.000000	3.000000	8.000000	0.000000
2110.145867	-0.168234	0.598136	-0.007572	79.036224	-30.560575	43.826439	-3.411680	0.000000	-0.378624	0.000000	0.000000	0.000000	0.218258	0.071092	-0.017208	0.000000	0.000000	3.000000	8.000000	0.000000
2110.149201	-0.167676	0.598297	-0.007763	79.036224	-30.560575	43.826439	-3.411680	0.000000	-0.378624	0.000000	0.000000	0.000000	0.167319	0.048170	-0.057298	0.000000	0.000000	3.000000	8.000000	0.000000
2110.152534	-0.167676	0.598297	-0.007763	79.036224	-30.560575	43.826439	-3.411680	0.000000	-0.378624	0.000000	0.000000	0.000000	0.167319	0.048170	-0.057298	0.000000	0.000000	3.000000	8.000000	0.000000
2110.155867	-0.167216	0.598388	-0.008086	79.060387	-30.870766	43.410397	-3.411680	0.000000	-0.378624	0.000000	0.000000	0.000000	0.138078	0.027427	-0.096766	0.000000	0.000000	3.000000	8.000000	0.000000
2110.159201	-0.167216	0.598388	-0.008086	79.060387	-30.870766	43.410397	-3.411680	0.000000	-0.378624	0.000000	0.000000	0.000000	0.138078	0.027427	-0.096766	0.000000	0.000000	3.000000	8.000000	0.000000
2110.162534	-0.167216	0.598388	-0.008086	79.060387	-30.870766	43.410397	-3.411680	0.000000	-0.378624	0.000000	0.000000	0.000000	0.138078	0.027427	-0.096766	0.000000	0.000000	3.000000	8.000000	0.000000
2110.165867	-0.167216	0.598388	-0.008086	79.114372	-30.725542	43.560104	-3.360779	0.000000	-0.404302	0.000000	0.000000	0.000000	0.138078	0.027427	-0.096766	0.000000	0.000000	3.000000	8.000000	0.000000
2110.169201	-0.166752	0.598429	-0.008485	79.114372	-30.725542	43.560104	-3.360779	0.000000	-0.404302	0.000000	0.000000	0.000000	0.139136	0.012357	-0.119709	0.000000	0.000000	3.000000	8.000000	0.000000
2110.172534	-0.166752	0.598429	-0.008485	79.114372	-30.725542	43.560104	-3.360779	0.000000	-0.404302	0.000000	0.000000	0.000000	0.139136	0.012357	-0.119709	0.000000	0.000000	3.000000	8.000000	0.000000
2110.175867	-0.166347	0.598451	-0.008924	79.153496	-30.445026	43.872353	-3.360779	0.000000	-0.404302	0.000000	0.000000	0.000000	0.121523	0.006501	-0.131545	0.000000	0.000000	3.000000	8.000000	0.000000
2110.179201	-0.166347	0.598451	-0.008924	79.153496	-30.445026	43.872353	-3.360779	0.000000	-0.404302	0.000000	0.000000	0.000000	0.121523	0.006501	-0.131545	0.000000	0.000000	3.000000	8.000000	0.000000
2110.182534	-0.166347	0.598451	-0.008924	79.153496	-30.445026	43.872353	-3.360779	0.000000	-0.404302	0.000000	0.000000	0.000000	0.121523	0.006501	-0.131545	0.000000	0.000000	3.000000	8.000000	0.000000
2110.185867	-0.166347	0.598451	-0.008924	79.185478	-30.256382	44.070705	-3.317337	0.000000	-0.446177	0.000000	0.000000	0.000000	0.121523	0.006501	-0.131545	0.000000	0.000000	3.000000	8.000000	0.000000
2110.189201	-0.165918	0.598427	-0.009363	79.185478	-30.256382	44.070705	-3.317337	0.000000	-0.446177	0.000000	0.000000	0.000000	0.128678	-0.007149	-0.131712	0.000000	0.000000	3.000000	8.000000	0.000000
2110.192534	-0.165918	0.598427	-0.009363	79.185478	-30.256382	44.070705	-3.317337	0.000000	-0.446177	0.000000	0.000000	0.000000	0.128678	-0.007149	-0.131712	0.000000	0.000000	3.000000	8.000000	0.000000
2110.195867	-0.165458	0.598370	-0.009757	79.213547	-30.241636	44.054031	-3.317337	0.000000	-0.446177	0.000000	0.000000	0.000000	0.137988	-0.017190	-0.118241	0.000000	0.000000	3.000000	8.000000	0.000000
2110.199201	-0.165458	0.598370	-0.009757	79.213547	-30.241636	44.054031	-3.317337	0.000000	-0.446177	0.000000	0.000000	0.000000	0.137988	-0.017190	-0.118241	0.000000	0.000000	3.000000	8.000000	0.000000
2110.202534	-0.165458	0.598370	-0.009757	79.213547	-30.241636	44.054031	-3.317337	0.000000	-0.446177	0.000000	0.000000	0.000000	0.137988	-0.017190	-0.118241	0.000000	0.000000	3.000000	8.000000	0.000000
2110.205867	-0.165458	0.598370	-0.009757	79.244354	-30.237436	44.025082	-3.272892	0.000000	-0.487836	0.000000	0.000000	0.000000	0.137988	-0.017190	-0.118241	0.000000	0.000000	3.000000	8.000000	0.000000
2110.209201	-0.165031	0.598279	-0.010130	79.244354	-30.237436	44.025082	-3.272892	0.000000	-0.487836	0.000000	0.000000	0.000000	0.128189	-0.027216	-0.111849	0.000000	0.000000	3.000000	8.000000	0.000000
2110.212534	-0.165031	0.598279	-0.010130	79.244354	-30.237436	44.025082	-3.272892	0.000000	-0.487836	0.000000	0.000000	0.000000	0.128189	-0.027216	-0.111849	0.000000	0.000000	3.000000	8.000000	0.000000
2110.215867	-0.164654	0.598181	-0.010496	79.275215	-30.236134	43.995949	-3.272892	0.000000	-0.487836	0.000000	0.000000	0.000000	0.112859	-0.029352	-0.109946	0.000000	0.000000	3.000000	8.000000	0.000000
2110.219201	-0.164654	0.598181	-0.010496	79.275215	-30.236134	43.995949	-3.272892	0.000000	-0.487836	0.000000	0.000000	0.000000	0.112859	-0.029352	-0.109946	0.000000	0.000000	3.000000	8.000000	0.000000
2110.222534	-0.164654	0.598181	-0.010496	79.275215	-30.236134	43.995949	-3.272892	0.000000	-0.487836	0.000000	0.000000	0.000000	0.112859	-0.029352	-0.109946	0.000000	0.000000	3.000000	8.000000	0.000000
2110.225867	-0.164654	0.598181	-0.010496	79.306030	-30.243156	43.966682	-3.232718	0.000000	-0.524802	0.000000	0.000000	0.000000	0.112859	-0.029352	-0.109946	0.000000	0.000000	3.000000	8.000000	0.000000
2110.229201	-0.164337	0.598069	-0.010834	79.306030	-30.243156	43.966682	-3.232718	0.000000	-0.524802	0.000000	0.000000	0.000000	0.095078	-0.033645	-0.101255	0.000000	0.000000	3.000000	8.000000	0.000000
2110.232534	-0.164337	0.598069	-0.010834	79.306030	-30.243156	43.966682	-3.232718	0.000000	-0.524802	0.000000	0.000000	0.000000	0.095078	-0.033645	-0.101255	0.000000	0.000000	3.000000	8.000000	0.000000
2110.235867	-0.164337	0.598069	-0.010834	79.334061	-30.247927	43.949497	-3.232718	0.000000	-0.524802	0.000000	0.000000	0.000000	0.095078	-0.033645	-0.101255	0.000000	0.000000	3.000000	8.000000	0.000000
2110.239201	-0.164337	0.598069	-0.010834	79.334061	-30.247927	43.949497	-3.232718	0.000000	-0.524802	0.000000	0.000000	0.000000	0.095078	-0.033645	-0.101255	0.000000	0.000000	3.000000	8.000000	0.000000
2110.242534	-0.164093	0.597950	-0.011172	79.334061	-30.247927	43.949497	-3.232718	0.000000	-0.524802	0.000000	0.000000	0.000000	0.073469	-0.035753	-0.101610	0.000000	0.000000	3.000000	8.000000	0.000000
2110.245867	-0.163845	0.597857	-0.011518	79.365181	-30.252985	43.929276	-3.216871	0.000000	-0.541678	0.000000	0.000000	0.000000	0.074225	-0.027986	-0.103841	0.000000	0.000000	3.000000	8.000000	0.000000
2110.249201	-0.163845	0.597857	-0.011518	79.365181	-30.252985	43.929276	-3.216871	0.000000	-0.541678	0.000000	0.000000	0.000000	0.074225	-0.027986	-0.103841	0.000000	0.000000	3.000000	8.000000	0.000000
2110.252534	-0.163845	0.597857	-0.011518	79.365181	-30.252985	43.929276	-3.216871	0.000000	-0.541678	0.000000	0.000000	0.000000	0.074225	-0.027986	-0.103841	0.000000	0.000000	3.000000	8.000000	0.000000
2110.255867	-0.163845	0.597857	-0.011518	79.396034	-30.255020	43.899563	-3.192255	0.000000	-0.575920	0.000000	0.000000	0.000000	0.074225	-0.027986	-0.103841	0.000000	0.000000	3.000000	8.000000	0.000000
2110.259201	-0.163457	0.597752	-0.011856	79.396034	-30.255020	43.899563	-3.192255	0.000000	-0.575920	0.000000	0.000000	0.000000	0.116409	-0.031588	-0.101276	0.000000	0.000000	3.000000	8.000000	0.000000
2110.262534	-0.163457	0.597752	-0.011856	79.396034	-30.255020	43.899563	-3.192255	0.000000	-0.575920	0.000000	0.000000	0.000000	0.116409	-0.031588	-0.101276	0.000000	0.000000	3.000000	8.000000	0.000000
2110.265867	-0.162953	0.597679	-0.012185	79.423744	-30.240677	43.872650	-3.192255	0.000000	-0.575920	0.000000	0.000000	0.000000	0.151260	-0.021763	-0.098716	0.000000	0.000000	3.000000	8.000000	0.000000
2110.269201	-0.162953	0.597679	-0.012185	79.423744	-30.240677	43.872650	-3.192255	0.000000	-0.575920	0.000000	0.000000	0.000000	0.151260	-0.021763	-0.098716	0.000000	0.000000	3.000000	8.000000	0.000000
2110.272534	-0.162953	0.597679	-0.012185	79.423744	-30.240677	43.872650	-3.192255	0.000000	-0.575920	0.000000	0.000000	0.000000	0.151260	-0.021763	-0.098716	0.000000	0.000000	3.000000	8.000000	0.000000
2110.275867	-0.162953	0.597679	-0.012185	79.451164	-30.220631	43.836151	-3.147644	0.000000	-0.609251	0.000000	0.000000	0.000000	0.151260	-0.021763	-0.098716	0.000000	0.000000	3.000000	8.000000	0.000000
2110.279201	-0.162365	0.597606	-0.012484	79.451164	-30.220631	43.836151	-3.147644	0.000000	-0.609251	0.000000	0.000000	0.000000	0.176428	-0.021827	-0.089662	0.000000	0.000000	3.000000	8.000000	0.000000
2110.282534	-0.162365	0.597606	-0.012484	79.451164	-30.220631	43.836151	-3.147644	0.000000	-0.609251	0.000000	0.000000	0.000000	0.176428	-0.021827	-0.089662	0.000000	0.000000	3.000000	8.000000	0.000000
2110.285867	-0.161664	0.597540	-0.012768	79.478287	-30.197666	43.790035	-3.147644	0.000000	-0.609251	0.000000	0.000000	0.000000	0.210339	-0.019769	-0.085171	0.000000	0.000000	3.000000	8.000000	0.000000
2110.289201	-0.161664	0.597540	-0.012768	79.478287	-30.197666	43.790035	-3.147644	0.000000	-0.609251	0.000000	0.000000	0.000000	0.210339	-0.019769	-0.085171	0.000000	0.000000	3.000000	8.000000	0.000000
2110.292534	-0.161664	0.597540	-0.012768	79.478287	-30.197666	43.790035	-3.147644	0.000000	-0.609251	0.000000	0.000000	0.000000	0.210339	-0.019769	-0.085171	0.000000	0.000000	3.000000	8.000000	0.000000
2110.295867	-0.161664	0.597540	-0.012768	79.505623	-30.237160	43.663445	-3.083183	0.000000	-0.638390	0.000000	0.000000	0.000000	0.210339	-0.019769	-0.085171	0.000000	0.000000	3.000000	8.000000	0.000000
2110.299201	-0.160903	0.597448	-0.013023	79.505623	-30.237160	43.663445	-3.083183	0.000000	-0.638390	0.000000	0.000000	0.000000	0.228273	-0.027605	-0.076493	0.000000	0.000000	3.000000	8.000000	0.000000
2110.302534	-0.160903	0.597448	-0.013023	79.505623	-30.237160	43.663445	-3.083183	0.000000	-0.638390	0.000000	0.000000	0.000000	0.228273	-0.027605	-0.076493	0.000000	0.000000	3.000000	8.000000	0.000000
2110.305867	-0.160166	0.597330	-0.013280	79.524803	-30.553318	43.201550	-3.083183	0.000000	-0.638390	0.000000	0.000000	0.000000	0.220902	-0.035372	-0.077034	0.000000	0.000000	3.000000	8.000000	0.000000
2110.309201	-0.160166	0.597330	-0.013280	79.524803	-30.553318	43.201550	-3.083183	0.000000	-0.638390	0.000000	0.000000	0.000000	0.220902	-0.035372	-0.077034	0.000000	0.000000	3.000000	8.000000	0.000000
2110.312534	-0.160166	0.597330	-0.013280	79.524803	-30.553318	43.201550	-3.083183	0.000000	-0.638390	0.000000	0.000000	0.000000	0.220902	-0.035372	-0.077034	0.000000	0.000000	3.000000	8.000000	0.000000
2110.315867	-0.159571	0.597224	-0.013545	79.530777	-31.101604	42.476990	-3.008321	0.000000	-0.663978	0.000000	0.000000	0.000000	0.178642	-0.031826	-0.079666	0.000000	0.000000	3.000000	8.000000	0.000000
2110.319201	-0.159571	0.597224	-0.013545	79.530777	-31.101604	42.476990	-3.008321	0.000000	-0.663978	0.000000	0.000000	0.000000	0.178642	-0.031826	-0.079666	0.000000	0.000000	3.000000	8.000000	0.000000
2110.322534	-0.159571	0.597224	-0.013545	79.530777	-31.101604	42.476990	-3.008321	0.000000	-0.663978	0.000000	0.000000	0.000000	0.178642	-0.031826	-0.079666	0.000000	0.000000	3.000000	8.000000	0.000000
2110.325867	-0.159084	0.597092	-0.013842	79.532249	-31.804398	41.588352	-2.978547	0.000000	-0.677256	0.000000	0.000000	0.000000	0.146103	-0.039585	-0.089099	0.000000	0.000000	3.000000	8.000000	0.000000
2110.329201	-0.159084	0.597092	-0.013842	79.532249	-31.804398	41.588352	-2.978547	0.000000	-0.677256	0.000000	0.000000	0.000000	0.146103	-0.039585	-0.089099	0.000000	0.000000	3.000000	8.000000	0.000000
2110.332534	-0.159084	0.597092	-0.013842	79.532249	-31.804398	41.588352	-2.978547	0.000000	-0.677256	0.000000	0.000000	0.000000	0.146103	-0.039585	-0.089099	0.000000	0.000000	3.000000	8.000000	0.000000
2110.335867	-0.159084	0.597092	-0.013842	79.532433	-32.436749	40.797729	-2.954196	0.000000	-0.692105	0.000000	0.000000	0.000000	0.146103	-0.039585	-0.089099	0.000000	0.000000	3.000000	8.000000	0.000000
2110.339201	-0.158745	0.596966	-0.014124	79.532433	-32.436749	40.797729	-2.954196	0.000000	-0.692105	0.000000	0.000000	0.000000	0.101581	-0.038026	-0.084656	0.000000	0.000000	3.000000	8.000000	0.000000
2110.342534	-0.158745	0.596966	-0.014124	79.532433	-32.436749	40.797729	-2.954196	0.000000	-0.692105	0.000000	0.000000	0.000000	0.101581	-0.038026	-0.084656	0.000000	0.000000	3.000000	8.000000	0.000000
2110.345867	-0.158745	0.596966	-0.014124	79.548805	-32.801373	40.342388	-2.954196	0.000000	-0.692105	0.000000	0.000000	0.000000	0.101581	-0.038026	-0.084656	0.000000	0.000000	3.000000	8.000000	0.000000
2110.349201	-0.158745	0.596966	-0.014124	79.548805	-32.801373	40.342388	-2.954196	0.000000	-0.692105	0.000000	0.000000	0.000000	0.101581	-0.038026	-0.084656	0.000000	0.000000	3.000000	8.000000	0.000000
2110.352534	-0.158507	0.596820	-0.014460	79.548805	-32.801373	40.342388	-2.954196	0.000000	-0.692105	0.000000	0.000000	0.000000	0.071641	-0.043700	-0.100673	0.000000	0.000000	3.000000	8.000000	0.000000
2110.355867	-0.158239	0.596681	-0.014811	79.581116	-32.853416	40.278984	-2.937266	0.000000	-0.706215	0.000000	0.000000	0.000000	0.080328	-0.041654	-0.105276	0.000000	0.000000	3.000000	8.000000	0.000000
2110.359201	-0.158239	0.596681	-0.014811	79.581116	-32.853416	40.278984	-2.937266	0.000000	-0.706215	0.000000	0.000000	0.000000	0.080328	-0.041654	-0.105276	0.000000	0.000000	3.000000	8.000000	0.000000
2110.362534	-0.158239	0.596681	-0.014811	79.581116	-32.853416	40.278984	-2.937266	0.000000	-0.706215	0.000000	0.000000	0.000000	0.080328	-0.041654	-0.105276	0.000000	0.000000	3.000000	8.000000	0.000000
2110.365867	-0.158239	0.596681	-0.014811	79.617706	-32.875637	40.239464	-2.911938	0.000000	-0.740539	0.000000	0.000000	0.000000	0.080328	-0.041654	-0.105276	0.000000	0.000000	3.000000	8.000000	0.000000
2110.369201	-0.157881	0.596518	-0.015216	79.617706	-32.875637	40.239464	-2.911938	0.000000	-0.740539	0.000000	0.000000	0.000000	0.107332	-0.048879	-0.121462	0.000000	0.000000	3.000000	8.000000	0.000000
2110.372534	-0.157881	0.596518	-0.015216	79.617706	-32.875637	40.239464	-2.911938	0.000000	-0.740539	0.000000	0.000000	0.000000	0.107332	-0.048879	-0.121462	0.000000	0.000000	3.000000	8.000000	0.000000
2110.375867	-0.157419	0.596355	-0.015584	79.654686	-32.908722	40.162266	-2.911938	0.000000	-0.740539	0.000000	0.000000	0.000000	0.138687	-0.048862	-0.110381	0.000000	0.000000	3.000000	8.000000	0.000000
2110.379201	-0.157419	0.596355	-0.015584	79.654686	-32.908722	40.162266	-2.911938	0.000000	-0.740539	0.000000	0.000000	0.000000	0.138687	-0.048862	-0.110381	0.000000	0.000000	3.000000	8.000000	0.000000
2110.382534	-0.157419	0.596355	-0.015584	79.654686	-32.908722	40.162266	-2.911938	0.000000	-0.740539	0.000000	0.000000	0.000000	0.138687	-0.048862	-0.110381	0.000000	0.000000	3.000000	8.000000	0.000000
2110.385867	-0.157419	0.596355	-0.015584	79.642937	-33.101425	39.870186	-2.870934	0.000000	-0.779180	0.000000	0.000000	0.000000	0.138687	-0.048862	-0.110381	0.000000	0.000000	3.000000	8.000000	0.000000
2110.389201	-0.156890	0.596143	-0.016006	79.642937	-33.101425	39.870186	-2.870934	0.000000	-0.779180	0.000000	0.000000	0.000000	0.158482	-0.063768	-0.126842	0.000000	0.000000	3.000000	8.000000	0.000000
2110.392534	-0.156890	0.596143	-0.016006	79.642937	-33.101425	39.870186	-2.870934	0.000000	-0.779180	0.000000	0.000000	0.000000	0.158482	-0.063768	-0.126842	0.000000	0.000000	3.000000	8.000000	0.000000
2110.395867	-0.156445	0.595961	-0.016399	79.475594	-33.576450	39.192703	-2.870934	0.000000	-0.779180	0.000000	0.000000	0.000000	0.133748	-0.054532	-0.117674	0.000000	0.000000	3.000000	8.000000	0.000000
2110.399201	-0.156445	0.595961	-0.016399	79.475594	-33.576450	39.192703	-2.870934	0.000000	-0.779180	0.000000	0.000000	0.000000	0.133748	-0.054532	-0.117674	0.000000	0.000000	3.000000	8.000000	0.000000
2110.402534	-0.156445	0.595961	-0.016399	79.475594	-33.576450	39.192703	-2.870934	0.000000	-0.779180	0.000000	0.000000	0.000000	0.133748	-0.054532	-0.117674	0.000000	0.000000	3.000000	8.000000	0.000000
2110.405867	-0.156096	0.595791	-0.016783	79.147919	-34.156940	38.343193	-2.822229	0.000000	-0.819933	0.000000	0.000000	0.000000	0.104466	-0.050915	-0.115290	0.000000	0.000000	3.000000	8.000000	0.000000
2110.409201	-0.156096	0.595791	-0.016783	79.147919	-34.156940	38.343193	-2.822229	0.000000	-0.819933	0.000000	0.000000	0.000000	0.104466	-0.050915	-0.115290	0.000000	0.000000	3.000000	8.000000	0.000000
2110.412534	-0.156096	0.595791	-0.016783	79.147919	-34.156940	38.343193	-2.822229	0.000000	-0.819933	0.000000	0.000000	0.000000	0.104466	-0.050915	-0.115290	0.000000	0.000000	3.000000	8.000000	0.000000
2110.415867	-0.155833	0.595627	-0.017129	78.727921	-34.730202	37.454697	-2.804818	0.000000	-0.839148	0.000000	0.000000	0.000000	0.079114	-0.049354	-0.103807	0.000000	0.000000	3.000000	8.000000	0.000000
2110.419201	-0.155833	0.595627	-0.017129	78.727921	-34.730202	37.454697	-2.804818	0.000000	-0.839148	0.000000	0.000000	0.000000	0.079114	-0.049354	-0.103807	0.000000	0.000000	3.000000	8.000000	0.000000
2110.422534	-0.155833	0.595627	-0.017129	78.727921	-34.730202	37.454697	-2.804818	0.000000	-0.839148	0.000000	0.000000	0.000000	0.079114	-0.049354	-0.103807	0.000000	0.000000	3.000000	8.000000	0.000000
2110.425867	-0.155833	0.595627	-0.017129	78.316574	-35.099979	36.818417	-2.791632	0.000000	-0.856449	0.000000	0.000000	0.000000	0.079114	-0.049354	-0.103807	0.000000	0.000000	3.000000	8.000000	0.000000
2110.429201	-0.155637	0.595481	-0.017482	78.316574	-35.099979	36.818417	-2.791632	0.000000	-0.856449	0.000000	0.000000	0.000000	0.058632	-0.043709	-0.105872	0.000000	0.000000	3.000000	8.000000	0.000000
2110.432534	-0.155637	0.595481	-0.017482	78.316574	-35.099979	36.818417	-2.791632	0.000000	-0.856449	0.000000	0.000000	0.000000	0.058632	-0.043709	-0.105872	0.000000	0.000000	3.000000	8.000000	0.000000
2110.435867	-0.155526	0.595341	-0.017796	77.966057	-35.037807	36.737564	-2.791632	0.000000	-0.856449	0.000000	0.000000	0.000000	0.033375	-0.042121	-0.094296	0.000000	0.000000	3.000000	8.000000	0.000000
2110.439201	-0.155526	0.595341	-0.017796	77.966057	-35.037807	36.737564	-2.791632	0.000000	-0.856449	0.000000	0.000000	0.000000	0.033375	-0.042121	-0.094296	0.000000	0.000000	3.000000	8.000000	0.000000
2110.442534	-0.155526	0.595341	-0.017796	77.966057	-35.037807	36.737564	-2.791632	0.000000	-0.856449	0.000000	0.000000	0.000000	0.033375	-0.042121	-0.094296	0.000000	0.000000	3.000000	8.000000	0.000000
2110.445867	-0.155451	0.595181	-0.018141	77.706757	-34.559452	37.219666	-2.776298	0.000000	-0.889810	0.000000	0.000000	0.000000	0.022535	-0.047728	-0.103429	0.000000	0.000000	3.000000	8.000000	0.000000
2110.449201	-0.155451	0.595181	-0.018141	77.706757	-34.559452	37.219666	-2.776298	0.000000	-0.889810	0.000000	0.000000	0.000000	0.022535	-0.047728	-0.103429	0.000000	0.000000	3.000000	8.000000	0.000000
2110.452534	-0.155451	0.595181	-0.018141	77.706757	-34.559452	37.219666	-2.776298	0.000000	-0.889810	0.000000	0.000000	0.000000	0.022535	-0.047728	-0.103429	0.000000	0.000000	3.000000	8.000000	0.000000
2110.455867	-0.155451	0.595181	-0.018141	77.507706	-34.046078	37.781364	-2.772542	0.000000	-0.907048	0.000000	0.000000	0.000000	0.022535	-0.047728	-0.103429	0.000000	0.000000	3.000000	8.000000	0.000000
2110.459201	-0.155444	0.595046	-0.018424	77.507706	-34.046078	37.781364	-2.772542	0.000000	-0.907048	0.000000	0.000000	0.000000	0.001941	-0.040505	-0.084932	0.000000	0.000000	3.000000	8.000000	0.000000
2110.462534	-0.155444	0.595046	-0.018424	77.507706	-34.046078	37.781364	-2.772542	0.000000	-0.907048	0.000000	0.000000	0.000000	0.001941	-0.040505	-0.084932	0.000000	0.000000	3.000000	8.000000	0.000000
2110.465867	-0.155444	0.595046	-0.018424	77.360756	-33.592400	38.298470	-2.772542	0.000000	-0.907048	0.000000	0.000000	0.000000	0.001941	-0.040505	-0.084932	0.000000	0.000000	3.000000	8.000000	0.000000
2110.469201	-0.155444	0.595046	-0.018424	77.360756	-33.592400	38.298470	-2.772542	0.000000	-0.907048	0.000000	0.000000	0.000000	0.001941	-0.040505	-0.084932	0.000000	0.000000	3.000000	8.000000	0.000000
2110.472534	-0.155425	0.594905	-0.018677	77.360756	-33.592400	38.298470	-2.772542	0.000000	-0.907048	0.000000	0.000000	0.000000	0.005814	-0.042521	-0.075936	0.000000	0.000000	3.000000	8.000000	0.000000
2110.475867	-0.155425	0.594905	-0.018677	77.274292	-33.239578	38.717957	-2.772218	0.000000	-0.921204	0.000000	0.000000	0.000000	0.005814	-0.042521	-0.075936	0.000000	0.000000	3.000000	8.000000	0.000000
2110.479201	-0.155425	0.594905	-0.018677	77.274292	-33.239578	38.717957	-2.772218	0.000000	-0.921204	0.000000	0.000000	0.000000	0.005814	-0.042521	-0.075936	0.000000	0.000000	3.000000	8.000000	0.000000
2110.482534	-0.155425	0.594905	-0.018677	77.274292	-33.239578	38.717957	-2.772218	0.000000	-0.921204	0.000000	0.000000	0.000000	0.005814	-0.042521	-0.075936	0.000000	0.000000	3.000000	8.000000	0.000000
2110.485867	-0.155431	0.594601	-0.019123	77.231834	-33.025002	38.981228	-2.771249	0.000000	-0.933860	0.000000	0.000000	0.000000	-0.001764	-0.090984	-0.133735	0.000000	0.000000	3.000000	8.000000	0.000000
2110.489201	-0.155431	0.594601	-0.019123	77.231834	-33.025002	38.981228	-2.771249	0.000000	-0.933860	0.000000	0.000000	0.000000	-0.001764	-0.090984	-0.133735	0.000000	0.000000	3.000000	8.000000	0.000000
2110.492534	-0.155431	0.594601	-0.019123	77.231834	-33.025002	38.981228	-2.771249	0.000000	-0.933860	0.000000	0.000000	0.000000	-0.001764	-0.090984	-0.133735	0.000000	0.000000	3.000000	8.000000	0.000000
2110.495867	-0.155431	0.594601	-0.019123	77.232124	-32.947163	39.095787	-2.771544	0.000000	-0.956149	0.000000	0.000000	0.000000	-0.001764	-0.090984	-0.133735	0.000000	0.000000	3.000000	8.000000	0.000000
2110.499201	-0.155479	0.594414	-0.019316	77.232124	-32.947163	39.095787	-2.771544	0.000000	-0.956149	0.000000	0.000000	0.000000	-0.014564	-0.056089	-0.057894	0.000000	0.000000	3.000000	8.000000	0.000000
2110.502534	-0.155479	0.594414	-0.019316	77.232124	-32.947163	39.095787	-2.771544	0.000000	-0.956149	0.000000	0.000000	0.000000	-0.014564	-0.056089	-0.057894	0.000000	0.000000	3.000000	8.000000	0.000000
2110.505867	-0.155479	0.594414	-0.019316	77.267670	-32.986614	39.082226	-2.771544	0.000000	-0.956149	0.000000	0.000000	0.000000	-0.014564	-0.056089	-0.057894	0.000000	0.000000	3.000000	8.000000	0.000000
2110.509201	-0.155479	0.594414	-0.019316	77.267670	-32.986614	39.082226	-2.771544	0.000000	-0.956149	0.000000	0.000000	0.000000	-0.014564	-0.056089	-0.057894	0.000000	0.000000	3.000000	8.000000	0.000000
2110.512534	-0.155600	0.594190	-0.019570	77.267670	-32.986614	39.082226	-2.771544	0.000000	-0.956149	0.000000	0.000000	0.000000	-0.036127	-0.067268	-0.076158	0.000000	0.000000	3.000000	8.000000	0.000000
2110.515867	-0.155750	0.593929	-0.019870	77.308861	-33.031963	39.069920	-2.773971	0.000000	-0.965798	0.000000	0.000000	0.000000	-0.045178	-0.078422	-0.090021	0.000000	0.000000	3.000000	8.000000	0.000000
2110.519201	-0.155750	0.593929	-0.019870	77.308861	-33.031963	39.069920	-2.773971	0.000000	-0.965798	0.000000	0.000000	0.000000	-0.045178	-0.078422	-0.090021	0.000000	0.000000	3.000000	8.000000	0.000000
2110.522534	-0.155750	0.593929	-0.019870	77.308861	-33.031963	39.069920	-2.773971	0.000000	-0.965798	0.000000	0.000000	0.000000	-0.045178	-0.078422	-0.090021	0.000000	0.000000	3.000000	8.000000	0.000000
2110.525867	-0.155750	0.593929	-0.019870	77.361740	-33.008621	39.166462	-2.787521	0.000000	-0.993495	0.000000	0.000000	0.000000	-0.045178	-0.078422	-0.090021	0.000000	0.000000	3.000000	8.000000	0.000000
2110.529201	-0.155916	0.593649	-0.020193	77.361740	-33.008621	39.166462	-2.787521	0.000000	-0.993495	0.000000	0.000000	0.000000	-0.049623	-0.083985	-0.097002	0.000000	0.000000	3.000000	8.000000	0.000000
2110.532534	-0.155916	0.593649	-0.020193	77.361740	-33.008621	39.166462	-2.787521	0.000000	-0.993495	0.000000	0.000000	0.000000	-0.049623	-0.083985	-0.097002	0.000000	0.000000	3.000000	8.000000	0.000000
2110.535867	-0.155916	0.593649	-0.020193	77.426384	-32.858700	39.422253	-2.787521	0.000000	-0.993495	0.000000	0.000000	0.000000	-0.049623	-0.083985	-0.097002	0.000000	0.000000	3.000000	8.000000	0.000000
2110.539201	-0.155916	0.593649	-0.020193	77.426384	-32.858700	39.422253	-2.787521	0.000000	-0.993495	0.000000	0.000000	0.000000	-0.049623	-0.083985	-0.097002	0.000000	0.000000	3.000000	8.000000	0.000000
2110.542534	-0.156146	0.593344	-0.020532	77.426384	-32.858700	39.422253	-2.787521	0.000000	-0.993495	0.000000	0.000000	0.000000	-0.068914	-0.091512	-0.101649	0.000000	0.000000	3.000000	8.000000	0.000000
2110.545867	-0.156369	0.593020	-0.020887	77.496307	-32.639847	39.773052	-2.795791	0.000000	-1.009662	0.000000	0.000000	0.000000	-0.067079	-0.097023	-0.106454	0.000000	0.000000	3.000000	8.000000	0.000000
2110.549201	-0.156369	0.593020	-0.020887	77.496307	-32.639847	39.773052	-2.795791	0.000000	-1.009662	0.000000	0.000000	0.000000	-0.067079	-0.097023	-0.106454	0.000000	0.000000	3.000000	8.000000	0.000000
2110.552534	-0.156369	0.593020	-0.020887	77.496307	-32.639847	39.773052	-2.795791	0.000000	-1.009662	0.000000	0.000000	0.000000	-0.067079	-0.097023	-0.106454	0.000000	0.000000	3.000000	8.000000	0.000000
2110.555867	-0.156369	0.593020	-0.020887	77.543579	-32.297039	40.271355	-2.818457	0.000000	-1.044345	0.000000	0.000000	0.000000	-0.067079	-0.097023	-0.106454	0.000000	0.000000	3.000000	8.000000	0.000000
2110.559201	-0.156647	0.592709	-0.021219	77.543579	-32.297039	40.271355	-2.818457	0.000000	-1.044345	0.000000	0.000000	0.000000	-0.083470	-0.093382	-0.099530	0.000000	0.000000	3.000000	8.000000	0.000000
2110.562534	-0.156647	0.592709	-0.021219	77.543579	-32.297039	40.271355	-2.818457	0.000000	-1.044345	0.000000	0.000000	0.000000	-0.083470	-0.093382	-0.099530	0.000000	0.000000	3.000000	8.000000	0.000000
2110.565867	-0.156989	0.592472	-0.021503	77.515274	-31.801785	40.945866	-2.818457	0.000000	-1.044345	0.000000	0.000000	0.000000	-0.102502	-0.071014	-0.085300	0.000000	0.000000	3.000000	8.000000	0.000000
2110.569201	-0.156989	0.592472	-0.021503	77.515274	-31.801785	40.945866	-2.818457	0.000000	-1.044345	0.000000	0.000000	0.000000	-0.102502	-0.071014	-0.085300	0.000000	0.000000	3.000000	8.000000	0.000000
2110.572534	-0.156989	0.592472	-0.021503	77.515274	-31.801785	40.945866	-2.818457	0.000000	-1.044345	0.000000	0.000000	0.000000	-0.102502	-0.071014	-0.085300	0.000000	0.000000	3.000000	8.000000	0.000000
2110.575867	-0.156989	0.592472	-0.021503	77.403862	-31.172018	41.765560	-2.849452	0.000000	-1.075150	0.000000	0.000000	0.000000	-0.102502	-0.071014	-0.085300	0.000000	0.000000	3.000000	8.000000	0.000000
2110.579201	-0.157347	0.592292	-0.021741	77.403862	-31.172018	41.765560	-2.849452	0.000000	-1.075150	0.000000	0.000000	0.000000	-0.107480	-0.054224	-0.071299	0.000000	0.000000	3.000000	8.000000	0.000000
2110.582534	-0.157347	0.592292	-0.021741	77.403862	-31.172018	41.765560	-2.849452	0.000000	-1.075150	0.000000	0.000000	0.000000	-0.107480	-0.054224	-0.071299	0.000000	0.000000	3.000000	8.000000	0.000000
2110.585867	-0.157347	0.592292	-0.021741	77.239212	-30.370893	42.799461	-2.849452	0.000000	-1.075150	0.000000	0.000000	0.000000	-0.107480	-0.054224	-0.071299	0.000000	0.000000	3.000000	8.000000	0.000000
2110.589201	-0.157347	0.592292	-0.021741	77.239212	-30.370893	42.799461	-2.849452	0.000000	-1.075150	0.000000	0.000000	0.000000	-0.107480	-0.054224	-0.071299	0.000000	0.000000	3.000000	8.000000	0.000000
2110.592534	-0.157795	0.592135	-0.021925	77.239212	-30.370893	42.799461	-2.849452	0.000000	-1.075150	0.000000	0.000000	0.000000	-0.134298	-0.047084	-0.055163	0.000000	0.000000	3.000000	8.000000	0.000000
2110.595867	-0.158246	0.592022	-0.022100	77.060715	-29.392395	44.074150	-2.867365	0.000000	-1.087033	0.000000	0.000000	0.000000	-0.135191	-0.033932	-0.052687	0.000000	0.000000	3.000000	8.000000	0.000000
2110.599201	-0.158246	0.592022	-0.022100	77.060715	-29.392395	44.074150	-2.867365	0.000000	-1.087033	0.000000	0.000000	0.000000	-0.135191	-0.033932	-0.052687	0.000000	0.000000	3.000000	8.000000	0.000000
2110.602534	-0.158246	0.592022	-0.022100	77.060715	-29.392395	44.074150	-2.867365	0.000000	-1.087033	0.000000	0.000000	0.000000	-0.135191	-0.033932	-0.052687	0.000000	0.000000	3.000000	8.000000	0.000000
2110.605867	-0.158710	0.591921	-0.022238	76.897179	-28.232574	45.596897	-2.912280	0.000000	-1.105008	0.000000	0.000000	0.000000	-0.139320	-0.030334	-0.041349	0.000000	0.000000	3.000000	8.000000	0.000000
2110.609201	-0.158710	0.591921	-0.022238	76.897179	-28.232574	45.596897	-2.912280	0.000000	-1.105008	0.000000	0.000000	0.000000	-0.139320	-0.030334	-0.041349	0.000000	0.000000	3.000000	8.000000	0.000000
2110.612534	-0.158710	0.591921	-0.022238	76.897179	-28.232574	45.596897	-2.912280	0.000000	-1.105008	0.000000	0.000000	0.000000	-0.139320	-0.030334	-0.041349	0.000000	0.000000	3.000000	8.000000	0.000000
2110.615867	-0.159221	0.591838	-0.022376	76.769104	-26.908161	47.363174	-2.935500	0.000000	-1.111900	0.000000	0.000000	0.000000	-0.153389	-0.024799	-0.041334	0.000000	0.000000	3.000000	8.000000	0.000000
2110.619201	-0.159221	0.591838	-0.022376	76.769104	-26.908161	47.363174	-2.935500	0.000000	-1.111900	0.000000	0.000000	0.000000	-0.153389	-0.024799	-0.041334	0.000000	0.000000	3.000000	8.000000	0.000000
2110.622534	-0.159221	0.591838	-0.022376	76.769104	-26.908161	47.363174	-2.935500	0.000000	-1.111900	0.000000	0.000000	0.000000	-0.153389	-0.024799	-0.041334	0.000000	0.000000	3.000000	8.000000	0.000000
2110.625867	-0.159730	0.591781	-0.022521	76.678101	-25.471571	49.293484	-2.961065	0.000000	-1.118789	0.000000	0.000000	0.000000	-0.152598	-0.017191	-0.043589	0.000000	0.000000	3.000000	8.000000	0.000000
2110.629201	-0.159730	0.591781	-0.022521	76.678101	-25.471571	49.293484	-2.961065	0.000000	-1.118789	0.000000	0.000000	0.000000	-0.152598	-0.017191	-0.043589	0.000000	0.000000	3.000000	8.000000	0.000000
2110.632534	-0.159730	0.591781	-0.022521	76.678101	-25.471571	49.293484	-2.961065	0.000000	-1.118789	0.000000	0.000000	0.000000	-0.152598	-0.017191	-0.043589	0.000000	0.000000	3.000000	8.000000	0.000000
2110.635867	-0.160244	0.591742	-0.022651	76.620956	-23.965111	51.334743	-2.986497	0.000000	-1.126054	0.000000	0.000000	0.000000	-0.154291	-0.011634	-0.039067	0.000000	0.000000	3.000000	8.000000	0.000000
2110.639201	-0.160244	0.591742	-0.022651	76.620956	-23.965111	51.334743	-2.986497	0.000000	-1.126054	0.000000	0.000000	0.000000	-0.154291	-0.011634	-0.039067	0.000000	0.000000	3.000000	8.000000	0.000000
2110.642534	-0.160244	0.591742	-0.022651	76.620956	-23.965111	51.334743	-2.986497	0.000000	-1.126054	0.000000	0.000000	0.000000	-0.154291	-0.011634	-0.039067	0.000000	0.000000	3.000000	8.000000	0.000000
2110.645867	-0.160723	0.591722	-0.022751	76.587273	-22.467768	53.370415	-3.012212	0.000000	-1.132565	0.000000	0.000000	0.000000	-0.143630	-0.006054	-0.029973	0.000000	0.000000	3.000000	8.000000	0.000000
2110.649201	-0.160723	0.591722	-0.022751	76.587273	-22.467768	53.370415	-3.012212	0.000000	-1.132565	0.000000	0.000000	0.000000	-0.143630	-0.006054	-0.029973	0.000000	0.000000	3.000000	8.000000	0.000000
2110.652534	-0.160723	0.591722	-0.022751	76.587273	-22.467768	53.370415	-3.012212	0.000000	-1.132565	0.000000	0.000000	0.000000	-0.143630	-0.006054	-0.029973	0.000000	0.000000	3.000000	8.000000	0.000000
2110.655867	-0.161231	0.591695	-0.022837	76.591705	-21.003527	55.368298	-3.036150	0.000000	-1.137560	0.000000	0.000000	0.000000	-0.152314	-0.008086	-0.025663	0.000000	0.000000	3.000000	8.000000	0.000000
2110.659201	-0.161231	0.591695	-0.022837	76.591705	-21.003527	55.368298	-3.036150	0.000000	-1.137560	0.000000	0.000000	0.000000	-0.152314	-0.008086	-0.025663	0.000000	0.000000	3.000000	8.000000	0.000000
2110.662534	-0.161231	0.591695	-0.022837	76.591705	-21.003527	55.368298	-3.036150	0.000000	-1.137560	0.000000	0.000000	0.000000	-0.152314	-0.008086	-0.025663	0.000000	0.000000	3.000000	8.000000	0.000000
2110.665867	-0.161733	0.591649	-0.022939	76.593964	-19.553503	57.344028	-3.061536	0.000000	-1.141837	0.000000	0.000000	0.000000	-0.150568	-0.013663	-0.030538	0.000000	0.000000	3.000000	8.000000	0.000000
2110.669201	-0.161733	0.591649	-0.022939	76.593964	-19.553503	57.344028	-3.061536	0.000000	-1.141837	0.000000	0.000000	0.000000	-0.150568	-0.013663	-0.030538	0.000000	0.000000	3.000000	8.000000	0.000000
2110.672534	-0.161733	0.591649	-0.022939	76.593964	-19.553503	57.344028	-3.061536	0.000000	-1.141837	0.000000	0.000000	0.000000	-0.150568	-0.013663	-0.030538	0.000000	0.000000	3.000000	8.000000	0.000000
2110.675867	-0.162214	0.591604	-0.023033	76.584778	-18.158247	59.251945	-3.086630	0.000000	-1.146927	0.000000	0.000000	0.000000	-0.144376	-0.013662	-0.028402	0.000000	0.000000	3.000000	8.000000	0.000000
2110.679201	-0.162214	0.591604	-0.023033	76.584778	-18.158247	59.251945	-3.086630	0.000000	-1.146927	0.000000	0.000000	0.000000	-0.144376	-0.013662	-0.028402	0.000000	0.000000	3.000000	8.000000	0.000000
2110.682534	-0.162214	0.591604	-0.023033	76.584778	-18.158247	59.251945	-3.086630	0.000000	-1.146927	0.000000	0.000000	0.000000	-0.144376	-0.013662	-0.028402	0.000000	0.000000	3.000000	8.000000	0.000000
2110.685867	-0.162671	0.591514	-0.023129	76.571838	-16.821779	61.076473	-3.110692	0.000000	-1.151661	0.000000	0.000000	0.000000	-0.137198	-0.026843	-0.028880	0.000000	0.000000	3.000000	8.000000	0.000000
2110.689201	-0.162671	0.591514	-0.023129	76.571838	-16.821779	61.076473	-3.110692	0.000000	-1.151661	0.000000	0.000000	0.000000	-0.137198	-0.026843	-0.028880	0.000000	0.000000	3.000000	8.000000	0.000000
2110.692534	-0.162671	0.591514	-0.023129	76.571838	-16.821779	61.076473	-3.110692	0.000000	-1.151661	0.000000	0.000000	0.000000	-0.137198	-0.026843	-0.028880	0.000000	0.000000	3.000000	8.000000	0.000000
2110.695867	-0.162671	0.591514	-0.023129	76.554176	-15.578741	62.779671	-3.133559	0.000000	-1.156474	0.000000	0.000000	0.000000	-0.137198	-0.026843	-0.028880	0.000000	0.000000	3.000000	8.000000	0.000000
2110.699201	-0.163131	0.591399	-0.023219	76.554176	-15.578741	62.779671	-3.133559	0.000000	-1.156474	0.000000	0.000000	0.000000	-0.137959	-0.034464	-0.026970	0.000000	0.000000	3.000000	8.000000	0.000000
2110.702534	-0.163131	0.591399	-0.023219	76.554176	-15.578741	62.779671	-3.133559	0.000000	-1.156474	0.000000	0.000000	0.000000	-0.137959	-0.034464	-0.026970	0.000000	0.000000	3.000000	8.000000	0.000000
2110.705867	-0.163562	0.591291	-0.023325	76.531677	-14.461341	64.316032	-3.133559	0.000000	-1.156474	0.000000	0.000000	0.000000	-0.129231	-0.032434	-0.031543	0.000000	0.000000	3.000000	8.000000	0.000000
2110.709201	-0.163562	0.591291	-0.023325	76.531677	-14.461341	64.316032	-3.133559	0.000000	-1.156474	0.000000	0.000000	0.000000	-0.129231	-0.032434	-0.031543	0.000000	0.000000	3.000000	8.000000	0.000000
2110.712534	-0.163562	0.591291	-0.023325	76.531677	-14.461341	64.316032	-3.133559	0.000000	-1.156474	0.000000	0.000000	0.000000	-0.129231	-0.032434	-0.031543	0.000000	0.000000	3.000000	8.000000	0.000000
2110.715867	-0.163963	0.591220	-0.023383	76.501801	-13.503090	65.638741	-3.178090	0.000000	-1.166226	0.000000	0.000000	0.000000	-0.120403	-0.021293	-0.017624	0.000000	0.000000	3.000000	8.000000	0.000000
2110.719201	-0.163963	0.591220	-0.023383	76.501801	-13.503090	65.638741	-3.178090	0.000000	-1.166226	0.000000	0.000000	0.000000	-0.120403	-0.021293	-0.017624	0.000000	0.000000	3.000000	8.000000	0.000000
2110.722534	-0.163963	0.591220	-0.023383	76.501801	-13.503090	65.638741	-3.178090	0.000000	-1.166226	0.000000	0.000000	0.000000	-0.120403	-0.021293	-0.017624	0.000000	0.000000	3.000000	8.000000	0.000000
2110.725867	-0.163963	0.591220	-0.023383	76.470695	-12.715574	66.735413	-3.198158	0.000000	-1.169163	0.000000	0.000000	0.000000	-0.120403	-0.021293	-0.017624	0.000000	0.000000	3.000000	8.000000	0.000000
2110.729201	-0.164318	0.591200	-0.023440	76.470695	-12.715574	66.735413	-3.198158	0.000000	-1.169163	0.000000	0.000000	0.000000	-0.106498	-0.006093	-0.017165	0.000000	0.000000	3.000000	8.000000	0.000000
2110.732534	-0.164318	0.591200	-0.023440	76.470695	-12.715574	66.735413	-3.198158	0.000000	-1.169163	0.000000	0.000000	0.000000	-0.106498	-0.006093	-0.017165	0.000000	0.000000	3.000000	8.000000	0.000000
2110.735867	-0.164582	0.591217	-0.023428	76.431648	-12.094812	67.594490	-3.198158	0.000000	-1.169163	0.000000	0.000000	0.000000	-0.079175	0.005021	0.003848	0.000000	0.000000	3.000000	8.000000	0.000000
2110.739201	-0.164582	0.591217	-0.023428	76.431648	-12.094812	67.594490	-3.198158	0.000000	-1.169163	0.000000	0.000000	0.000000	-0.079175	0.005021	0.003848	0.000000	0.000000	3.000000	8.000000	0.000000
2110.742534	-0.164582	0.591217	-0.023428	76.431648	-12.094812	67.594490	-3.198158	0.000000	-1.169163	0.000000	0.000000	0.000000	-0.079175	0.005021	0.003848	0.000000	0.000000	3.000000	8.000000	0.000000
2110.745867	-0.164582	0.591217	-0.023428	76.388779	-11.618643	68.240654	-3.229103	0.000000	-1.171383	0.000000	0.000000	0.000000	-0.079175	0.005021	0.003848	0.000000	0.000000	3.000000	8.000000	0.000000
2110.749201	-0.164688	0.591321	-0.023335	76.388779	-11.618643	68.240654	-3.229103	0.000000	-1.171383	0.000000	0.000000	0.000000	-0.031765	0.031381	0.027835	0.000000	0.000000	3.000000	8.000000	0.000000
2110.752534	-0.164688	0.591321	-0.023335	76.388779	-11.618643	68.240654	-3.229103	0.000000	-1.171383	0.000000	0.000000	0.000000	-0.031765	0.031381	0.027835	0.000000	0.000000	3.000000	8.000000	0.000000
[truncated: 6,847 more rows]
