# Supplementary material for: Haptic Guidance Needs to Be Intuitive Not Just Informative to Improve Human Motor Accuracy
Source: PLoS One. 2016 Mar 16;11(3):e0150912. doi: 10.1371/journal.pone.0150912 (PMC4794196; doi:10.1371/journal.pone.0150912)
Supplement: S2 Data — (ZIP) [file pone.0150912.s002.zip › Subject1/exp2_0009.txt]

Time	PosX	PosY	PosZ	RotX	RotY	RotZ	ForceX	ForceY	ForceZ	MomentX	MomentY	MomentZ	VelocityX	VelocityY	VelocityZ	CalibratedWeight	ButtonDown	Condition	Trial	Visual
2136.802534	0.002490	0.558828	0.246502	79.203041	46.941128	122.959816	-1.838694	0.000000	4.649646	0.000000	0.000000	0.000000	-0.029872	0.001649	0.052247	0.000000	1.000000	3.000000	9.000000	0.000000
2136.805867	0.002490	0.558828	0.246502	79.203041	46.941128	122.959816	-1.838694	0.000000	4.649646	0.000000	0.000000	0.000000	-0.029872	0.001649	0.052247	0.000000	1.000000	3.000000	9.000000	0.000000
2136.809201	0.002490	0.558828	0.246502	79.203041	46.941128	122.959816	-1.838694	0.000000	4.649646	0.000000	0.000000	0.000000	-0.029872	0.001649	0.052247	0.000000	1.000000	3.000000	9.000000	0.000000
2136.812534	0.002490	0.558828	0.246502	79.139885	46.534569	122.606445	-1.839195	0.000000	4.649447	0.000000	0.000000	0.000000	-0.029872	0.001649	0.052247	0.000000	1.000000	3.000000	9.000000	0.000000
2136.815867	0.001858	0.559064	0.247184	79.139885	46.534569	122.606445	-1.839195	0.000000	4.649447	0.000000	0.000000	0.000000	-0.189868	0.070701	0.204444	0.000000	1.000000	3.000000	9.000000	0.000000
2136.819201	0.001858	0.559064	0.247184	79.139885	46.534569	122.606445	-1.839195	0.000000	4.649447	0.000000	0.000000	0.000000	-0.189868	0.070701	0.204444	0.000000	1.000000	3.000000	9.000000	0.000000
2136.822534	0.001858	0.559064	0.247184	79.146812	46.468414	122.564346	-1.845099	0.000000	4.647108	0.000000	0.000000	0.000000	-0.189868	0.070701	0.204444	0.000000	1.000000	3.000000	9.000000	0.000000
2136.825867	0.001257	0.559197	0.247973	79.146812	46.468414	122.564346	-1.845099	0.000000	4.647108	0.000000	0.000000	0.000000	-0.180137	0.040079	0.236825	0.000000	1.000000	3.000000	9.000000	0.000000
2136.829201	0.001257	0.559197	0.247973	79.146812	46.468414	122.564346	-1.845099	0.000000	4.647108	0.000000	0.000000	0.000000	-0.180137	0.040079	0.236825	0.000000	1.000000	3.000000	9.000000	0.000000
2136.832534	0.001257	0.559197	0.247973	79.282173	47.518192	123.598503	-1.849743	0.000000	4.645261	0.000000	0.000000	0.000000	-0.180137	0.040079	0.236825	0.000000	1.000000	3.000000	9.000000	0.000000
2136.835867	0.000991	0.559324	0.248982	79.282173	47.518192	123.598503	-1.849743	0.000000	4.645261	0.000000	0.000000	0.000000	-0.079914	0.037874	0.302756	0.000000	1.000000	3.000000	9.000000	0.000000
2136.839201	0.000991	0.559324	0.248982	79.282173	47.518192	123.598503	-1.849743	0.000000	4.645261	0.000000	0.000000	0.000000	-0.079914	0.037874	0.302756	0.000000	1.000000	3.000000	9.000000	0.000000
2136.842534	0.000991	0.559324	0.248982	79.659286	50.601871	126.689659	-1.847561	0.000000	4.646129	0.000000	0.000000	0.000000	-0.079914	0.037874	0.302756	0.000000	1.000000	3.000000	9.000000	0.000000
2136.845867	0.000220	0.559536	0.250040	79.659286	50.601871	126.689659	-1.847561	0.000000	4.646129	0.000000	0.000000	0.000000	-0.231204	0.063612	0.317323	0.000000	1.000000	3.000000	9.000000	0.000000
2136.849201	0.000220	0.559536	0.250040	79.659286	50.601871	126.689659	-1.847561	0.000000	4.646129	0.000000	0.000000	0.000000	-0.231204	0.063612	0.317323	0.000000	1.000000	3.000000	9.000000	0.000000
2136.852534	0.000220	0.559536	0.250040	80.125641	55.428749	131.532272	-1.853173	0.000000	4.643893	0.000000	0.000000	0.000000	-0.231204	0.063612	0.317323	0.000000	1.000000	3.000000	9.000000	0.000000
2136.855867	-0.000721	0.559740	0.251315	80.125641	55.428749	131.532272	-1.853173	0.000000	4.643893	0.000000	0.000000	0.000000	-0.282397	0.061311	0.382544	0.000000	1.000000	3.000000	9.000000	0.000000
2136.859201	-0.000721	0.559740	0.251315	80.125641	55.428749	131.532272	-1.853173	0.000000	4.643893	0.000000	0.000000	0.000000	-0.282397	0.061311	0.382544	0.000000	1.000000	3.000000	9.000000	0.000000
2136.862534	-0.000721	0.559740	0.251315	80.457413	60.864384	137.012238	-1.860061	0.000000	4.641139	0.000000	0.000000	0.000000	-0.282397	0.061311	0.382544	0.000000	1.000000	3.000000	9.000000	0.000000
2136.865867	-0.001700	0.559966	0.252739	80.457413	60.864384	137.012238	-1.860061	0.000000	4.641139	0.000000	0.000000	0.000000	-0.293629	0.067800	0.427046	0.000000	1.000000	3.000000	9.000000	0.000000
2136.869201	-0.001700	0.559966	0.252739	80.457413	60.864384	137.012238	-1.860061	0.000000	4.641139	0.000000	0.000000	0.000000	-0.293629	0.067800	0.427046	0.000000	1.000000	3.000000	9.000000	0.000000
2136.872534	-0.001700	0.559966	0.252739	80.552628	66.477966	142.776337	-1.866515	0.000000	4.638547	0.000000	0.000000	0.000000	-0.293629	0.067800	0.427046	0.000000	1.000000	3.000000	9.000000	0.000000
2136.875867	-0.002987	0.560222	0.254229	80.552628	66.477966	142.776337	-1.866515	0.000000	4.638547	0.000000	0.000000	0.000000	-0.386066	0.076788	0.446977	0.000000	1.000000	3.000000	9.000000	0.000000
2136.879201	-0.002987	0.560222	0.254229	80.552628	66.477966	142.776337	-1.866515	0.000000	4.638547	0.000000	0.000000	0.000000	-0.386066	0.076788	0.446977	0.000000	1.000000	3.000000	9.000000	0.000000
2136.882534	-0.002987	0.560222	0.254229	80.447449	71.939911	148.459137	-1.877294	0.000000	4.634196	0.000000	0.000000	0.000000	-0.386066	0.076788	0.446977	0.000000	1.000000	3.000000	9.000000	0.000000
2136.885867	-0.004381	0.560465	0.255759	80.447449	71.939911	148.459137	-1.877294	0.000000	4.634196	0.000000	0.000000	0.000000	-0.418217	0.072771	0.459100	0.000000	1.000000	3.000000	9.000000	0.000000
2136.889201	-0.004381	0.560465	0.255759	80.447449	71.939911	148.459137	-1.877294	0.000000	4.634196	0.000000	0.000000	0.000000	-0.418217	0.072771	0.459100	0.000000	1.000000	3.000000	9.000000	0.000000
2136.892534	-0.004381	0.560465	0.255759	80.179413	76.994781	153.787552	-1.889324	0.000000	4.629304	0.000000	0.000000	0.000000	-0.418217	0.072771	0.459100	0.000000	1.000000	3.000000	9.000000	0.000000
2136.895867	-0.006019	0.560654	0.257333	80.179413	76.994781	153.787552	-1.889324	0.000000	4.629304	0.000000	0.000000	0.000000	-0.491354	0.056940	0.472256	0.000000	1.000000	3.000000	9.000000	0.000000
2136.899201	-0.006019	0.560654	0.257333	80.179413	76.994781	153.787552	-1.889324	0.000000	4.629304	0.000000	0.000000	0.000000	-0.491354	0.056940	0.472256	0.000000	1.000000	3.000000	9.000000	0.000000
2136.902534	-0.006019	0.560654	0.257333	79.714722	81.455750	158.607651	-1.904642	0.000000	4.623022	0.000000	0.000000	0.000000	-0.491354	0.056940	0.472256	0.000000	1.000000	3.000000	9.000000	0.000000
2136.905867	-0.008004	0.560765	0.258905	79.714722	81.455750	158.607651	-1.904642	0.000000	4.623022	0.000000	0.000000	0.000000	-0.595511	0.033203	0.471679	0.000000	1.000000	3.000000	9.000000	0.000000
2136.909201	-0.008004	0.560765	0.258905	79.714722	81.455750	158.607651	-1.904642	0.000000	4.623022	0.000000	0.000000	0.000000	-0.595511	0.033203	0.471679	0.000000	1.000000	3.000000	9.000000	0.000000
2136.912534	-0.008004	0.560765	0.258905	79.071617	85.196518	162.770767	-1.925000	0.000000	4.614583	0.000000	0.000000	0.000000	-0.595511	0.033203	0.471679	0.000000	1.000000	3.000000	9.000000	0.000000
2136.915867	-0.009963	0.560866	0.260407	79.071617	85.196518	162.770767	-1.925000	0.000000	4.614583	0.000000	0.000000	0.000000	-0.587627	0.030154	0.450379	0.000000	0.000000	3.000000	9.000000	0.000000
2136.919201	-0.009963	0.560866	0.260407	79.071617	85.196518	162.770767	-1.925000	0.000000	4.614583	0.000000	0.000000	0.000000	-0.587627	0.030154	0.450379	0.000000	0.000000	3.000000	9.000000	0.000000
2136.922534	-0.009963	0.560866	0.260407	78.258095	88.116302	166.183075	-1.945058	0.000000	4.606164	0.000000	0.000000	0.000000	-0.587627	0.030154	0.450379	0.000000	0.000000	3.000000	9.000000	0.000000
2136.925867	-0.011999	0.560851	0.261943	78.258095	88.116302	166.183075	-1.945058	0.000000	4.606164	0.000000	0.000000	0.000000	-0.610771	-0.004278	0.460941	0.000000	0.000000	3.000000	9.000000	0.000000
2136.929201	-0.011999	0.560851	0.261943	78.258095	88.116302	166.183075	-1.945058	0.000000	4.606164	0.000000	0.000000	0.000000	-0.610771	-0.004278	0.460941	0.000000	0.000000	3.000000	9.000000	0.000000
2136.932534	-0.011999	0.560851	0.261943	77.303329	90.310066	168.906387	-1.965700	0.000000	4.597393	0.000000	0.000000	0.000000	-0.610771	-0.004278	0.460941	0.000000	0.000000	3.000000	9.000000	0.000000
2136.935867	-0.014010	0.560861	0.263511	77.303329	90.310066	168.906387	-1.965700	0.000000	4.597393	0.000000	0.000000	0.000000	-0.603327	0.003017	0.470356	0.000000	0.000000	3.000000	9.000000	0.000000
2136.939201	-0.014010	0.560861	0.263511	77.303329	90.310066	168.906387	-1.965700	0.000000	4.597393	0.000000	0.000000	0.000000	-0.603327	0.003017	0.470356	0.000000	0.000000	3.000000	9.000000	0.000000
2136.942534	-0.014010	0.560861	0.263511	76.307419	92.011215	171.090103	-1.985421	0.000000	4.588911	0.000000	0.000000	0.000000	-0.603327	0.003017	0.470356	0.000000	0.000000	3.000000	9.000000	0.000000
2136.945867	-0.015824	0.560773	0.265101	76.307419	92.011215	171.090103	-1.985421	0.000000	4.588911	0.000000	0.000000	0.000000	-0.544381	-0.026482	0.476975	0.000000	0.000000	3.000000	9.000000	0.000000
2136.949201	-0.015824	0.560773	0.265101	76.307419	92.011215	171.090103	-1.985421	0.000000	4.588911	0.000000	0.000000	0.000000	-0.544381	-0.026482	0.476975	0.000000	0.000000	3.000000	9.000000	0.000000
2136.952534	-0.015824	0.560773	0.265101	75.353134	93.385765	172.593491	-2.001811	0.000000	4.581785	0.000000	0.000000	0.000000	-0.544381	-0.026482	0.476975	0.000000	0.000000	3.000000	9.000000	0.000000
2136.955867	-0.017509	0.560643	0.266689	75.353134	93.385765	172.593491	-2.001811	0.000000	4.581785	0.000000	0.000000	0.000000	-0.505524	-0.039038	0.476502	0.000000	0.000000	3.000000	9.000000	0.000000
2136.959201	-0.017509	0.560643	0.266689	75.353134	93.385765	172.593491	-2.001811	0.000000	4.581785	0.000000	0.000000	0.000000	-0.505524	-0.039038	0.476502	0.000000	0.000000	3.000000	9.000000	0.000000
2136.962534	-0.017509	0.560643	0.266689	74.536690	94.613235	173.482025	-2.016080	0.000000	4.575524	0.000000	0.000000	0.000000	-0.505524	-0.039038	0.476502	0.000000	0.000000	3.000000	9.000000	0.000000
2136.965867	-0.019133	0.560572	0.268276	74.536690	94.613235	173.482025	-2.016080	0.000000	4.575524	0.000000	0.000000	0.000000	-0.487059	-0.021298	0.475945	0.000000	0.000000	3.000000	9.000000	0.000000
2136.969201	-0.019133	0.560572	0.268276	74.536690	94.613235	173.482025	-2.016080	0.000000	4.575524	0.000000	0.000000	0.000000	-0.487059	-0.021298	0.475945	0.000000	0.000000	3.000000	9.000000	0.000000
2136.972534	-0.019133	0.560572	0.268276	73.906929	95.961937	174.218750	-2.029259	0.000000	4.569695	0.000000	0.000000	0.000000	-0.487059	-0.021298	0.475945	0.000000	0.000000	3.000000	9.000000	0.000000
2136.975867	-0.020592	0.560587	0.269905	73.906929	95.961937	174.218750	-2.029259	0.000000	4.569695	0.000000	0.000000	0.000000	-0.437746	0.004393	0.488759	0.000000	0.000000	3.000000	9.000000	0.000000
2136.979201	-0.020592	0.560587	0.269905	73.906929	95.961937	174.218750	-2.029259	0.000000	4.569695	0.000000	0.000000	0.000000	-0.437746	0.004393	0.488759	0.000000	0.000000	3.000000	9.000000	0.000000
2136.982534	-0.020592	0.560587	0.269905	73.396370	97.646553	175.421021	-2.039647	0.000000	4.565068	0.000000	0.000000	0.000000	-0.437746	0.004393	0.488759	0.000000	0.000000	3.000000	9.000000	0.000000
2136.985867	-0.021956	0.560771	0.271593	73.396370	97.646553	175.421021	-2.039647	0.000000	4.565068	0.000000	0.000000	0.000000	-0.409068	0.055365	0.506431	0.000000	0.000000	3.000000	9.000000	0.000000
2136.989201	-0.021956	0.560771	0.271593	73.396370	97.646553	175.421021	-2.039647	0.000000	4.565068	0.000000	0.000000	0.000000	-0.409068	0.055365	0.506431	0.000000	0.000000	3.000000	9.000000	0.000000
2136.992534	-0.021956	0.560771	0.271593	72.990158	99.583534	177.133301	-2.048174	0.000000	4.561248	0.000000	0.000000	0.000000	-0.409068	0.055365	0.506431	0.000000	0.000000	3.000000	9.000000	0.000000
2136.995867	-0.023118	0.561162	0.273308	72.990158	99.583534	177.133301	-2.048174	0.000000	4.561248	0.000000	0.000000	0.000000	-0.348712	0.117338	0.514429	0.000000	0.000000	3.000000	9.000000	0.000000
2136.999201	-0.023118	0.561162	0.273308	72.990158	99.583534	177.133301	-2.048174	0.000000	4.561248	0.000000	0.000000	0.000000	-0.348712	0.117338	0.514429	0.000000	0.000000	3.000000	9.000000	0.000000
2137.002534	-0.023118	0.561162	0.273308	72.733528	101.705704	179.069244	-2.053619	0.000000	4.558799	0.000000	0.000000	0.000000	-0.348712	0.117338	0.514429	0.000000	0.000000	3.000000	9.000000	0.000000
2137.005867	-0.023974	0.561681	0.275064	72.733528	101.705704	179.069244	-2.053619	0.000000	4.558799	0.000000	0.000000	0.000000	-0.256765	0.155714	0.526821	0.000000	0.000000	3.000000	9.000000	0.000000
2137.009201	-0.023974	0.561681	0.275064	72.733528	101.705704	179.069244	-2.053619	0.000000	4.558799	0.000000	0.000000	0.000000	-0.256765	0.155714	0.526821	0.000000	0.000000	3.000000	9.000000	0.000000
2137.012534	-0.023974	0.561681	0.275064	72.582924	103.853424	-179.147018	-2.054512	0.000000	4.558397	0.000000	0.000000	0.000000	-0.256765	0.155714	0.526821	0.000000	0.000000	3.000000	9.000000	0.000000
2137.015867	-0.024451	0.562245	0.276846	72.582924	103.853424	-179.147018	-2.054512	0.000000	4.558397	0.000000	0.000000	0.000000	-0.143083	0.169009	0.534677	0.000000	0.000000	3.000000	9.000000	0.000000
2137.019201	-0.024451	0.562245	0.276846	72.582924	103.853424	-179.147018	-2.054512	0.000000	4.558397	0.000000	0.000000	0.000000	-0.143083	0.169009	0.534677	0.000000	0.000000	3.000000	9.000000	0.000000
2137.022534	-0.024451	0.562245	0.276846	72.573616	106.164085	-177.375793	-2.050043	0.000000	4.560408	0.000000	0.000000	0.000000	-0.143083	0.169009	0.534677	0.000000	0.000000	3.000000	9.000000	0.000000
2137.025867	-0.024543	0.562858	0.278551	72.573616	106.164085	-177.375793	-2.050043	0.000000	4.560408	0.000000	0.000000	0.000000	-0.027529	0.184070	0.511556	0.000000	0.000000	3.000000	9.000000	0.000000
2137.029201	-0.024543	0.562858	0.278551	72.573616	106.164085	-177.375793	-2.050043	0.000000	4.560408	0.000000	0.000000	0.000000	-0.027529	0.184070	0.511556	0.000000	0.000000	3.000000	9.000000	0.000000
2137.032534	-0.024543	0.562858	0.278551	72.722908	108.662445	-175.423965	-2.040840	0.000000	4.564534	0.000000	0.000000	0.000000	-0.027529	0.184070	0.511556	0.000000	0.000000	3.000000	9.000000	0.000000
2137.035867	-0.024351	0.563518	0.280148	72.722908	108.662445	-175.423965	-2.040840	0.000000	4.564534	0.000000	0.000000	0.000000	0.057602	0.198027	0.479092	0.000000	0.000000	3.000000	9.000000	0.000000
2137.039201	-0.024351	0.563518	0.280148	72.722908	108.662445	-175.423965	-2.040840	0.000000	4.564534	0.000000	0.000000	0.000000	0.057602	0.198027	0.479092	0.000000	0.000000	3.000000	9.000000	0.000000
2137.042534	-0.024351	0.563518	0.280148	73.116241	111.567535	-173.059525	-2.028515	0.000000	4.570024	0.000000	0.000000	0.000000	0.057602	0.198027	0.479092	0.000000	0.000000	3.000000	9.000000	0.000000
2137.045867	-0.024045	0.564334	0.281529	73.116241	111.567535	-173.059525	-2.028515	0.000000	4.570024	0.000000	0.000000	0.000000	0.091632	0.244747	0.414299	0.000000	0.000000	3.000000	9.000000	0.000000
2137.049201	-0.024045	0.564334	0.281529	73.116241	111.567535	-173.059525	-2.028515	0.000000	4.570024	0.000000	0.000000	0.000000	0.091632	0.244747	0.414299	0.000000	0.000000	3.000000	9.000000	0.000000
2137.052534	-0.024045	0.564334	0.281529	73.738388	115.068130	-170.187241	-2.016038	0.000000	4.575543	0.000000	0.000000	0.000000	0.091632	0.244747	0.414299	0.000000	0.000000	3.000000	9.000000	0.000000
2137.055867	-0.023624	0.565155	0.282645	73.738388	115.068130	-170.187241	-2.016038	0.000000	4.575543	0.000000	0.000000	0.000000	0.126212	0.246154	0.334851	0.000000	0.000000	3.000000	9.000000	0.000000
2137.059201	-0.023624	0.565155	0.282645	73.738388	115.068130	-170.187241	-2.016038	0.000000	4.575543	0.000000	0.000000	0.000000	0.126212	0.246154	0.334851	0.000000	0.000000	3.000000	9.000000	0.000000
2137.062534	-0.023624	0.565155	0.282645	74.426506	119.083107	-166.820618	-2.003645	0.000000	4.580983	0.000000	0.000000	0.000000	0.126212	0.246154	0.334851	0.000000	0.000000	3.000000	9.000000	0.000000
2137.065867	-0.023016	0.566052	0.283433	74.426506	119.083107	-166.820618	-2.003645	0.000000	4.580983	0.000000	0.000000	0.000000	0.182498	0.269255	0.236155	0.000000	0.000000	3.000000	9.000000	0.000000
2137.069201	-0.023016	0.566052	0.283433	74.426506	119.083107	-166.820618	-2.003645	0.000000	4.580983	0.000000	0.000000	0.000000	0.182498	0.269255	0.236155	0.000000	0.000000	3.000000	9.000000	0.000000
2137.072534	-0.023016	0.566052	0.283433	74.994553	123.068932	-163.402954	-1.990697	0.000000	4.586625	0.000000	0.000000	0.000000	0.182498	0.269255	0.236155	0.000000	0.000000	3.000000	9.000000	0.000000
2137.075867	-0.022361	0.566923	0.283889	74.994553	123.068932	-163.402954	-1.990697	0.000000	4.586625	0.000000	0.000000	0.000000	0.196455	0.261325	0.136894	0.000000	0.000000	3.000000	9.000000	0.000000
2137.079201	-0.022361	0.566923	0.283889	74.994553	123.068932	-163.402954	-1.990697	0.000000	4.586625	0.000000	0.000000	0.000000	0.196455	0.261325	0.136894	0.000000	0.000000	3.000000	9.000000	0.000000
2137.082534	-0.022361	0.566923	0.283889	75.352226	126.215012	-160.677475	-1.979083	0.000000	4.591648	0.000000	0.000000	0.000000	0.196455	0.261325	0.136894	0.000000	0.000000	3.000000	9.000000	0.000000
2137.085867	-0.021660	0.567700	0.283982	75.352226	126.215012	-160.677475	-1.979083	0.000000	4.591648	0.000000	0.000000	0.000000	0.210441	0.233026	0.028064	0.000000	0.000000	3.000000	9.000000	0.000000
2137.089201	-0.021660	0.567700	0.283982	75.352226	126.215012	-160.677475	-1.979083	0.000000	4.591648	0.000000	0.000000	0.000000	0.210441	0.233026	0.028064	0.000000	0.000000	3.000000	9.000000	0.000000
2137.092534	-0.021660	0.567700	0.283982	75.670326	127.592468	-159.549316	-1.968953	0.000000	4.596001	0.000000	0.000000	0.000000	0.210441	0.233026	0.028064	0.000000	0.000000	3.000000	9.000000	0.000000
2137.095867	-0.020881	0.568398	0.283828	75.670326	127.592468	-159.549316	-1.968953	0.000000	4.596001	0.000000	0.000000	0.000000	0.233708	0.209469	-0.046327	0.000000	0.000000	3.000000	9.000000	0.000000
2137.099201	-0.020881	0.568398	0.283828	75.670326	127.592468	-159.549316	-1.968953	0.000000	4.596001	0.000000	0.000000	0.000000	0.233708	0.209469	-0.046327	0.000000	0.000000	3.000000	9.000000	0.000000
2137.102534	-0.020881	0.568398	0.283828	76.099884	127.335556	-159.938232	-1.959187	0.000000	4.600173	0.000000	0.000000	0.000000	0.233708	0.209469	-0.046327	0.000000	0.000000	3.000000	9.000000	0.000000
2137.105867	-0.020166	0.569040	0.283433	76.099884	127.335556	-159.938232	-1.959187	0.000000	4.600173	0.000000	0.000000	0.000000	0.214447	0.192450	-0.118566	0.000000	0.000000	3.000000	9.000000	0.000000
2137.109201	-0.020166	0.569040	0.283433	76.099884	127.335556	-159.938232	-1.959187	0.000000	4.600173	0.000000	0.000000	0.000000	0.214447	0.192450	-0.118566	0.000000	0.000000	3.000000	9.000000	0.000000
2137.112534	-0.020166	0.569040	0.283433	76.634537	126.402435	-160.969864	-1.951671	0.000000	4.603366	0.000000	0.000000	0.000000	0.214447	0.192450	-0.118566	0.000000	0.000000	3.000000	9.000000	0.000000
2137.115867	-0.019481	0.569687	0.282802	76.634537	126.402435	-160.969864	-1.951671	0.000000	4.603366	0.000000	0.000000	0.000000	0.205520	0.194011	-0.189142	0.000000	0.000000	3.000000	9.000000	0.000000
2137.119201	-0.019481	0.569687	0.282802	76.634537	126.402435	-160.969864	-1.951671	0.000000	4.603366	0.000000	0.000000	0.000000	0.205520	0.194011	-0.189142	0.000000	0.000000	3.000000	9.000000	0.000000
2137.122534	-0.019481	0.569687	0.282802	77.278122	125.398453	-162.083786	-1.945902	0.000000	4.605808	0.000000	0.000000	0.000000	0.205520	0.194011	-0.189142	0.000000	0.000000	3.000000	9.000000	0.000000
2137.125867	-0.018756	0.570234	0.281939	77.278122	125.398453	-162.083786	-1.945902	0.000000	4.605808	0.000000	0.000000	0.000000	0.217480	0.164372	-0.259078	0.000000	0.000000	3.000000	9.000000	0.000000
2137.129201	-0.018756	0.570234	0.281939	77.278122	125.398453	-162.083786	-1.945902	0.000000	4.605808	0.000000	0.000000	0.000000	0.217480	0.164372	-0.259078	0.000000	0.000000	3.000000	9.000000	0.000000
2137.132534	-0.018756	0.570234	0.281939	78.006416	124.284035	-163.262299	-1.940907	0.000000	4.607915	0.000000	0.000000	0.000000	0.217480	0.164372	-0.259078	0.000000	0.000000	3.000000	9.000000	0.000000
2137.135867	-0.018097	0.570683	0.280838	78.006416	124.284035	-163.262299	-1.940907	0.000000	4.607915	0.000000	0.000000	0.000000	0.197682	0.134552	-0.330216	0.000000	0.000000	3.000000	9.000000	0.000000
2137.139201	-0.018097	0.570683	0.280838	78.006416	124.284035	-163.262299	-1.940907	0.000000	4.607915	0.000000	0.000000	0.000000	0.197682	0.134552	-0.330216	0.000000	0.000000	3.000000	9.000000	0.000000
2137.142534	-0.018097	0.570683	0.280838	78.754318	123.029999	-164.456360	-1.938184	0.000000	4.609060	0.000000	0.000000	0.000000	0.197682	0.134552	-0.330216	0.000000	0.000000	3.000000	9.000000	0.000000
2137.145867	-0.017400	0.570996	0.279536	78.754318	123.029999	-164.456360	-1.938184	0.000000	4.609060	0.000000	0.000000	0.000000	0.209038	0.093744	-0.390665	0.000000	0.000000	3.000000	9.000000	0.000000
2137.149201	-0.017400	0.570996	0.279536	78.754318	123.029999	-164.456360	-1.938184	0.000000	4.609060	0.000000	0.000000	0.000000	0.209038	0.093744	-0.390665	0.000000	0.000000	3.000000	9.000000	0.000000
2137.152534	-0.017400	0.570996	0.279536	79.464890	121.554039	-165.902374	-1.936094	0.000000	4.609940	0.000000	0.000000	0.000000	0.209038	0.093744	-0.390665	0.000000	0.000000	3.000000	9.000000	0.000000
2137.155867	-0.016563	0.571181	0.278090	79.464890	121.554039	-165.902374	-1.936094	0.000000	4.609940	0.000000	0.000000	0.000000	0.251210	0.055565	-0.433805	0.000000	0.000000	3.000000	9.000000	0.000000
2137.159201	-0.016563	0.571181	0.278090	79.464890	121.554039	-165.902374	-1.936094	0.000000	4.609940	0.000000	0.000000	0.000000	0.251210	0.055565	-0.433805	0.000000	0.000000	3.000000	9.000000	0.000000
2137.162534	-0.016563	0.571181	0.278090	80.138573	119.580956	-168.002548	-1.932850	0.000000	4.611300	0.000000	0.000000	0.000000	0.251210	0.055565	-0.433805	0.000000	0.000000	3.000000	9.000000	0.000000
2137.165867	-0.015620	0.571252	0.276451	80.138573	119.580956	-168.002548	-1.932850	0.000000	4.611300	0.000000	0.000000	0.000000	0.282849	0.021394	-0.491714	0.000000	0.000000	3.000000	9.000000	0.000000
2137.169201	-0.015620	0.571252	0.276451	80.138573	119.580956	-168.002548	-1.932850	0.000000	4.611300	0.000000	0.000000	0.000000	0.282849	0.021394	-0.491714	0.000000	0.000000	3.000000	9.000000	0.000000
2137.172534	-0.015620	0.571252	0.276451	80.819221	116.903610	-170.814133	-1.929219	0.000000	4.612821	0.000000	0.000000	0.000000	0.282849	0.021394	-0.491714	0.000000	0.000000	3.000000	9.000000	0.000000
2137.175867	-0.014713	0.571200	0.274688	80.819221	116.903610	-170.814133	-1.929219	0.000000	4.612821	0.000000	0.000000	0.000000	0.271935	-0.015446	-0.528683	0.000000	0.000000	3.000000	9.000000	0.000000
2137.179201	-0.014713	0.571200	0.274688	80.819221	116.903610	-170.814133	-1.929219	0.000000	4.612821	0.000000	0.000000	0.000000	0.271935	-0.015446	-0.528683	0.000000	0.000000	3.000000	9.000000	0.000000
2137.182534	-0.014713	0.571200	0.274688	81.548317	113.209999	-174.619019	-1.926797	0.000000	4.613833	0.000000	0.000000	0.000000	0.271935	-0.015446	-0.528683	0.000000	0.000000	3.000000	9.000000	0.000000
2137.185867	-0.013775	0.571115	0.272848	81.548317	113.209999	-174.619019	-1.926797	0.000000	4.613833	0.000000	0.000000	0.000000	0.281510	-0.025503	-0.552065	0.000000	0.000000	3.000000	9.000000	0.000000
2137.189201	-0.013775	0.571115	0.272848	81.548317	113.209999	-174.619019	-1.926797	0.000000	4.613833	0.000000	0.000000	0.000000	0.281510	-0.025503	-0.552065	0.000000	0.000000	3.000000	9.000000	0.000000
2137.192534	-0.013775	0.571115	0.272848	82.290085	108.234558	-179.520599	-1.924350	0.000000	4.614854	0.000000	0.000000	0.000000	0.281510	-0.025503	-0.552065	0.000000	0.000000	3.000000	9.000000	0.000000
2137.195867	-0.012772	0.570984	0.270977	82.290085	108.234558	-179.520599	-1.924350	0.000000	4.614854	0.000000	0.000000	0.000000	0.301047	-0.039537	-0.561515	0.000000	0.000000	3.000000	9.000000	0.000000
2137.199201	-0.012772	0.570984	0.270977	82.290085	108.234558	-179.520599	-1.924350	0.000000	4.614854	0.000000	0.000000	0.000000	0.301047	-0.039537	-0.561515	0.000000	0.000000	3.000000	9.000000	0.000000
2137.202534	-0.012772	0.570984	0.270977	82.936447	101.816200	174.478821	-1.921113	0.000000	4.616202	0.000000	0.000000	0.000000	0.301047	-0.039537	-0.561515	0.000000	0.000000	3.000000	9.000000	0.000000
2137.205867	-0.011669	0.570805	0.269073	82.936447	101.816200	174.478821	-1.921113	0.000000	4.616202	0.000000	0.000000	0.000000	0.330731	-0.053486	-0.571008	0.000000	0.000000	3.000000	9.000000	0.000000
2137.209201	-0.011669	0.570805	0.269073	82.936447	101.816200	174.478821	-1.921113	0.000000	4.616202	0.000000	0.000000	0.000000	0.330731	-0.053486	-0.571008	0.000000	0.000000	3.000000	9.000000	0.000000
2137.212534	-0.011669	0.570805	0.269073	83.422997	94.036270	167.299667	-1.916572	0.000000	4.618090	0.000000	0.000000	0.000000	0.330731	-0.053486	-0.571008	0.000000	0.000000	3.000000	9.000000	0.000000
2137.215867	-0.010539	0.570595	0.267225	83.422997	94.036270	167.299667	-1.916572	0.000000	4.618090	0.000000	0.000000	0.000000	0.339112	-0.063211	-0.554528	0.000000	0.000000	3.000000	9.000000	0.000000
2137.219201	-0.010539	0.570595	0.267225	83.422997	94.036270	167.299667	-1.916572	0.000000	4.618090	0.000000	0.000000	0.000000	0.339112	-0.063211	-0.554528	0.000000	0.000000	3.000000	9.000000	0.000000
2137.222534	-0.010539	0.570595	0.267225	83.733932	85.490974	159.062973	-1.911213	0.000000	4.620310	0.000000	0.000000	0.000000	0.339112	-0.063211	-0.554528	0.000000	0.000000	3.000000	9.000000	0.000000
2137.225867	-0.009346	0.570325	0.265391	83.733932	85.490974	159.062973	-1.911213	0.000000	4.620310	0.000000	0.000000	0.000000	0.357940	-0.080787	-0.550121	0.000000	0.000000	3.000000	9.000000	0.000000
2137.229201	-0.009346	0.570325	0.265391	83.733932	85.490974	159.062973	-1.911213	0.000000	4.620310	0.000000	0.000000	0.000000	0.357940	-0.080787	-0.550121	0.000000	0.000000	3.000000	9.000000	0.000000
2137.232534	-0.009346	0.570325	0.265391	83.925301	76.602097	150.207031	-1.904747	0.000000	4.622980	0.000000	0.000000	0.000000	0.357940	-0.080787	-0.550121	0.000000	0.000000	3.000000	9.000000	0.000000
2137.235867	-0.008125	0.569968	0.263637	83.925301	76.602097	150.207031	-1.904747	0.000000	4.622980	0.000000	0.000000	0.000000	0.366145	-0.107262	-0.526190	0.000000	0.000000	3.000000	9.000000	0.000000
2137.239201	-0.008125	0.569968	0.263637	83.925301	76.602097	150.207031	-1.904747	0.000000	4.622980	0.000000	0.000000	0.000000	0.366145	-0.107262	-0.526190	0.000000	0.000000	3.000000	9.000000	0.000000
2137.242534	-0.008125	0.569968	0.263637	84.014893	67.681946	141.470123	-1.897277	0.000000	4.626050	0.000000	0.000000	0.000000	0.366145	-0.107262	-0.526190	0.000000	0.000000	3.000000	9.000000	0.000000
2137.245867	-0.006946	0.569589	0.261999	84.014893	67.681946	141.470123	-1.897277	0.000000	4.626050	0.000000	0.000000	0.000000	0.353807	-0.113700	-0.491559	0.000000	0.000000	3.000000	9.000000	0.000000
2137.249201	-0.006946	0.569589	0.261999	84.014893	67.681946	141.470123	-1.897277	0.000000	4.626050	0.000000	0.000000	0.000000	0.353807	-0.113700	-0.491559	0.000000	0.000000	3.000000	9.000000	0.000000
2137.252534	-0.006946	0.569589	0.261999	84.017876	58.960945	133.189285	-1.889601	0.000000	4.629191	0.000000	0.000000	0.000000	0.353807	-0.113700	-0.491559	0.000000	0.000000	3.000000	9.000000	0.000000
2137.255867	-0.005875	0.569123	0.260441	84.017876	58.960945	133.189285	-1.889601	0.000000	4.629191	0.000000	0.000000	0.000000	0.321353	-0.139738	-0.467358	0.000000	0.000000	3.000000	9.000000	0.000000
2137.259201	-0.005875	0.569123	0.260441	84.017876	58.960945	133.189285	-1.889601	0.000000	4.629191	0.000000	0.000000	0.000000	0.321353	-0.139738	-0.467358	0.000000	0.000000	3.000000	9.000000	0.000000
2137.262534	-0.005875	0.569123	0.260441	83.920525	50.821571	125.503334	-1.882963	0.000000	4.631895	0.000000	0.000000	0.000000	0.321353	-0.139738	-0.467358	0.000000	0.000000	3.000000	9.000000	0.000000
2137.265867	-0.004809	0.568593	0.258977	83.920525	50.821571	125.503334	-1.882963	0.000000	4.631895	0.000000	0.000000	0.000000	0.319779	-0.159004	-0.439005	0.000000	0.000000	3.000000	9.000000	0.000000
2137.269201	-0.004809	0.568593	0.258977	83.920525	50.821571	125.503334	-1.882963	0.000000	4.631895	0.000000	0.000000	0.000000	0.319779	-0.159004	-0.439005	0.000000	0.000000	3.000000	9.000000	0.000000
2137.272534	-0.004809	0.568593	0.258977	83.680099	43.742634	118.930107	-1.875727	0.000000	4.634830	0.000000	0.000000	0.000000	0.319779	-0.159004	-0.439005	0.000000	0.000000	3.000000	9.000000	0.000000
2137.275867	-0.003850	0.567982	0.257627	83.680099	43.742634	118.930107	-1.875727	0.000000	4.634830	0.000000	0.000000	0.000000	0.287763	-0.183254	-0.405111	0.000000	0.000000	3.000000	9.000000	0.000000
2137.279201	-0.003850	0.567982	0.257627	83.680099	43.742634	118.930107	-1.875727	0.000000	4.634830	0.000000	0.000000	0.000000	0.287763	-0.183254	-0.405111	0.000000	0.000000	3.000000	9.000000	0.000000
2137.282534	-0.003850	0.567982	0.257627	83.318451	38.240067	113.642792	-1.869341	0.000000	4.637409	0.000000	0.000000	0.000000	0.287763	-0.183254	-0.405111	0.000000	0.000000	3.000000	9.000000	0.000000
2137.285867	-0.002996	0.567338	0.256306	83.318451	38.240067	113.642792	-1.869341	0.000000	4.637409	0.000000	0.000000	0.000000	0.256163	-0.193328	-0.396285	0.000000	0.000000	3.000000	9.000000	0.000000
2137.289201	-0.002996	0.567338	0.256306	83.318451	38.240067	113.642792	-1.869341	0.000000	4.637409	0.000000	0.000000	0.000000	0.256163	-0.193328	-0.396285	0.000000	0.000000	3.000000	9.000000	0.000000
2137.292534	-0.002996	0.567338	0.256306	82.853149	34.462521	109.839584	-1.864336	0.000000	4.639424	0.000000	0.000000	0.000000	0.256163	-0.193328	-0.396285	0.000000	0.000000	3.000000	9.000000	0.000000
2137.295867	-0.002247	0.566665	0.255046	82.853149	34.462521	109.839584	-1.864336	0.000000	4.639424	0.000000	0.000000	0.000000	0.224736	-0.201887	-0.378147	0.000000	0.000000	3.000000	9.000000	0.000000
2137.299201	-0.002247	0.566665	0.255046	82.853149	34.462521	109.839584	-1.864336	0.000000	4.639424	0.000000	0.000000	0.000000	0.224736	-0.201887	-0.378147	0.000000	0.000000	3.000000	9.000000	0.000000
2137.302534	-0.002247	0.566665	0.255046	82.356819	31.845381	107.242310	-1.860534	0.000000	4.640949	0.000000	0.000000	0.000000	0.224736	-0.201887	-0.378147	0.000000	0.000000	3.000000	9.000000	0.000000
2137.305867	-0.001669	0.565985	0.253858	82.356819	31.845381	107.242310	-1.860534	0.000000	4.640949	0.000000	0.000000	0.000000	0.173268	-0.203912	-0.356154	0.000000	0.000000	3.000000	9.000000	0.000000
2137.309201	-0.001669	0.565985	0.253858	82.356819	31.845381	107.242310	-1.860534	0.000000	4.640949	0.000000	0.000000	0.000000	0.173268	-0.203912	-0.356154	0.000000	0.000000	3.000000	9.000000	0.000000
2137.312534	-0.001669	0.565985	0.253858	81.888458	29.887030	105.317146	-1.858933	0.000000	4.641591	0.000000	0.000000	0.000000	0.173268	-0.203912	-0.356154	0.000000	0.000000	3.000000	9.000000	0.000000
2137.315867	-0.001262	0.565277	0.252733	81.888458	29.887030	105.317146	-1.858933	0.000000	4.641591	0.000000	0.000000	0.000000	0.122113	-0.212414	-0.337534	0.000000	0.000000	3.000000	9.000000	0.000000
2137.319201	-0.001262	0.565277	0.252733	81.888458	29.887030	105.317146	-1.858933	0.000000	4.641591	0.000000	0.000000	0.000000	0.122113	-0.212414	-0.337534	0.000000	0.000000	3.000000	9.000000	0.000000
2137.322534	-0.001262	0.565277	0.252733	81.465530	28.744072	104.241318	-1.859623	0.000000	4.641315	0.000000	0.000000	0.000000	0.122113	-0.212414	-0.337534	0.000000	0.000000	3.000000	9.000000	0.000000
2137.325867	-0.000957	0.564562	0.251683	81.465530	28.744072	104.241318	-1.859623	0.000000	4.641315	0.000000	0.000000	0.000000	0.091416	-0.214380	-0.314964	0.000000	0.000000	3.000000	9.000000	0.000000
2137.329201	-0.000957	0.564562	0.251683	81.465530	28.744072	104.241318	-1.859623	0.000000	4.641315	0.000000	0.000000	0.000000	0.091416	-0.214380	-0.314964	0.000000	0.000000	3.000000	9.000000	0.000000
2137.332534	-0.000957	0.564562	0.251683	81.096024	28.466984	104.084892	-1.861464	0.000000	4.640576	0.000000	0.000000	0.000000	0.091416	-0.214380	-0.314964	0.000000	0.000000	3.000000	9.000000	0.000000
2137.335867	-0.000721	0.563807	0.250746	81.096024	28.466984	104.084892	-1.861464	0.000000	4.640576	0.000000	0.000000	0.000000	0.070952	-0.226538	-0.281201	0.000000	0.000000	3.000000	9.000000	0.000000
2137.339201	-0.000721	0.563807	0.250746	81.096024	28.466984	104.084892	-1.861464	0.000000	4.640576	0.000000	0.000000	0.000000	0.070952	-0.226538	-0.281201	0.000000	0.000000	3.000000	9.000000	0.000000
2137.342534	-0.000721	0.563807	0.250746	80.789879	28.954988	104.738930	-1.863687	0.000000	4.639684	0.000000	0.000000	0.000000	0.070952	-0.226538	-0.281201	0.000000	0.000000	3.000000	9.000000	0.000000
2137.345867	-0.000485	0.563093	0.249941	80.789879	28.954988	104.738930	-1.863687	0.000000	4.639684	0.000000	0.000000	0.000000	0.070738	-0.214141	-0.241450	0.000000	0.000000	3.000000	9.000000	0.000000
2137.349201	-0.000485	0.563093	0.249941	80.789879	28.954988	104.738930	-1.863687	0.000000	4.639684	0.000000	0.000000	0.000000	0.070738	-0.214141	-0.241450	0.000000	0.000000	3.000000	9.000000	0.000000
2137.352534	-0.000485	0.563093	0.249941	80.567848	30.030197	106.003731	-1.865086	0.000000	4.639122	0.000000	0.000000	0.000000	0.070738	-0.214141	-0.241450	0.000000	0.000000	3.000000	9.000000	0.000000
2137.355867	-0.000485	0.563093	0.249941	80.567848	30.030197	106.003731	-1.865086	0.000000	4.639122	0.000000	0.000000	0.000000	0.070738	-0.214141	-0.241450	0.000000	0.000000	3.000000	9.000000	0.000000
2137.359201	-0.000283	0.562459	0.249264	80.567848	30.030197	106.003731	-1.865086	0.000000	4.639122	0.000000	0.000000	0.000000	0.060503	-0.190222	-0.203158	0.000000	0.000000	3.000000	9.000000	0.000000
2137.362534	-0.000283	0.562459	0.249264	80.435913	31.301785	107.444504	-1.865086	0.000000	4.639122	0.000000	0.000000	0.000000	0.060503	-0.190222	-0.203158	0.000000	0.000000	3.000000	9.000000	0.000000
2137.365867	-0.000048	0.562008	0.248747	80.435913	31.301785	107.444504	-1.865086	0.000000	4.639122	0.000000	0.000000	0.000000	0.070435	-0.135442	-0.154960	0.000000	0.000000	3.000000	9.000000	0.000000
2137.369201	-0.000048	0.562008	0.248747	80.435913	31.301785	107.444504	-1.865086	0.000000	4.639122	0.000000	0.000000	0.000000	0.070435	-0.135442	-0.154960	0.000000	0.000000	3.000000	9.000000	0.000000
2137.372534	-0.000048	0.562008	0.248747	80.391624	32.304611	108.551582	-1.865784	0.000000	4.638842	0.000000	0.000000	0.000000	0.070435	-0.135442	-0.154960	0.000000	0.000000	3.000000	9.000000	0.000000
2137.375867	-0.000048	0.562008	0.248747	80.391624	32.304611	108.551582	-1.865784	0.000000	4.638842	0.000000	0.000000	0.000000	0.070435	-0.135442	-0.154960	0.000000	0.000000	3.000000	9.000000	0.000000
2137.379201	0.000186	0.561722	0.248411	80.391624	32.304611	108.551582	-1.865784	0.000000	4.638842	0.000000	0.000000	0.000000	0.070346	-0.085904	-0.100974	0.000000	0.000000	3.000000	9.000000	0.000000
2137.382534	0.000186	0.561722	0.248411	80.427162	32.489590	108.720856	-1.865784	0.000000	4.638842	0.000000	0.000000	0.000000	0.070346	-0.085904	-0.100974	0.000000	0.000000	3.000000	9.000000	0.000000
2137.385867	0.000186	0.561722	0.248411	80.427162	32.489590	108.720856	-1.865784	0.000000	4.638842	0.000000	0.000000	0.000000	0.070346	-0.085904	-0.100974	0.000000	0.000000	3.000000	9.000000	0.000000
2137.389201	0.000186	0.561722	0.248411	80.427162	32.489590	108.720856	-1.865784	0.000000	4.638842	0.000000	0.000000	0.000000	0.070346	-0.085904	-0.100974	0.000000	0.000000	3.000000	9.000000	0.000000
2137.392534	0.000588	0.561569	0.248180	80.508186	32.492393	108.669403	-1.864190	0.000000	4.639482	0.000000	0.000000	0.000000	0.120524	-0.045686	-0.069156	0.000000	0.000000	3.000000	9.000000	0.000000
2137.395867	0.000588	0.561569	0.248180	80.508186	32.492393	108.669403	-1.864190	0.000000	4.639482	0.000000	0.000000	0.000000	0.120524	-0.045686	-0.069156	0.000000	0.000000	3.000000	9.000000	0.000000
2137.399201	0.000588	0.561569	0.248180	80.508186	32.492393	108.669403	-1.864190	0.000000	4.639482	0.000000	0.000000	0.000000	0.120524	-0.045686	-0.069156	0.000000	0.000000	3.000000	9.000000	0.000000
2137.402534	0.000588	0.561569	0.248180	80.640289	32.855831	108.987671	-1.859211	0.000000	4.641480	0.000000	0.000000	0.000000	0.120524	-0.045686	-0.069156	0.000000	0.000000	3.000000	9.000000	0.000000
2137.405867	0.000789	0.561677	0.248243	80.640289	32.855831	108.987671	-1.859211	0.000000	4.641480	0.000000	0.000000	0.000000	0.060292	0.032337	0.018864	0.000000	0.000000	3.000000	9.000000	0.000000
2137.409201	0.000789	0.561677	0.248243	80.640289	32.855831	108.987671	-1.859211	0.000000	4.641480	0.000000	0.000000	0.000000	0.060292	0.032337	0.018864	0.000000	0.000000	3.000000	9.000000	0.000000
2137.412534	0.000789	0.561677	0.248243	80.840927	33.822735	109.923370	-1.855566	0.000000	4.642939	0.000000	0.000000	0.000000	0.060292	0.032337	0.018864	0.000000	0.000000	3.000000	9.000000	0.000000
2137.415867	0.000789	0.561677	0.248243	80.840927	33.822735	109.923370	-1.855566	0.000000	4.642939	0.000000	0.000000	0.000000	0.060292	0.032337	0.018864	0.000000	0.000000	3.000000	9.000000	0.000000
2137.419201	0.000956	0.561888	0.248338	80.840927	33.822735	109.923370	-1.855566	0.000000	4.642939	0.000000	0.000000	0.000000	0.050269	0.063326	0.028477	0.000000	0.000000	3.000000	9.000000	0.000000
2137.422534	0.000956	0.561888	0.248338	81.112083	35.208073	111.277214	-1.855566	0.000000	4.642939	0.000000	0.000000	0.000000	0.050269	0.063326	0.028477	0.000000	0.000000	3.000000	9.000000	0.000000
2137.425867	0.000956	0.561888	0.248338	81.112083	35.208073	111.277214	-1.855566	0.000000	4.642939	0.000000	0.000000	0.000000	0.050269	0.063326	0.028477	0.000000	0.000000	3.000000	9.000000	0.000000
2137.429201	0.000956	0.561888	0.248338	81.112083	35.208073	111.277214	-1.855566	0.000000	4.642939	0.000000	0.000000	0.000000	0.050269	0.063326	0.028477	0.000000	0.000000	3.000000	9.000000	0.000000
2137.432534	0.001191	0.562599	0.248611	81.395172	36.778080	112.816444	-1.852251	0.000000	4.644261	0.000000	0.000000	0.000000	0.070471	0.213197	0.081886	0.000000	0.000000	3.000000	9.000000	0.000000
2137.435867	0.001191	0.562599	0.248611	81.395172	36.778080	112.816444	-1.852251	0.000000	4.644261	0.000000	0.000000	0.000000	0.000000	-0.000003	-0.000002	0.000000	0.000000	3.000000	9.000000	0.000000
2137.439201	0.001191	0.562599	0.248611	81.395172	36.778080	112.816444	-1.852251	0.000000	4.644261	0.000000	0.000000	0.000000	0.000000	-0.000003	-0.000002	0.000000	0.000000	3.000000	9.000000	0.000000
2137.442534	0.001191	0.562599	0.248611	81.662704	38.416222	114.425285	-1.846707	0.000000	4.646469	0.000000	0.000000	0.000000	0.000000	-0.000003	-0.000002	0.000000	0.000000	3.000000	9.000000	0.000000
2137.445867	0.001191	0.562599	0.248611	81.662704	38.416222	114.425285	-1.846707	0.000000	4.646469	0.000000	0.000000	0.000000	0.000000	-0.000003	-0.000002	0.000000	0.000000	3.000000	9.000000	0.000000
2137.449201	0.001292	0.563089	0.248727	81.662704	38.416222	114.425285	-1.846707	0.000000	4.646469	0.000000	0.000000	0.000000	0.030218	0.147141	0.034756	0.000000	0.000000	3.000000	9.000000	0.000000
2137.452534	0.001292	0.563089	0.248727	81.893509	40.052498	116.042236	-1.846707	0.000000	4.646469	0.000000	0.000000	0.000000	0.030218	0.147141	0.034756	0.000000	0.000000	3.000000	9.000000	0.000000
2137.455867	0.001393	0.563631	0.248787	81.893509	40.052498	116.042236	-1.846707	0.000000	4.646469	0.000000	0.000000	0.000000	0.030195	0.162464	0.018126	0.000000	0.000000	3.000000	9.000000	0.000000
2137.459201	0.001393	0.563631	0.248787	81.893509	40.052498	116.042236	-1.846707	0.000000	4.646469	0.000000	0.000000	0.000000	0.030195	0.162464	0.018126	0.000000	0.000000	3.000000	9.000000	0.000000
2137.462534	0.001393	0.563631	0.248787	82.078751	41.869190	117.859573	-1.842326	0.000000	4.648208	0.000000	0.000000	0.000000	0.030195	0.162464	0.018126	0.000000	0.000000	3.000000	9.000000	0.000000
2137.465867	0.001393	0.563631	0.248787	82.078751	41.869190	117.859573	-1.842326	0.000000	4.648208	0.000000	0.000000	0.000000	0.030195	0.162464	0.018126	0.000000	0.000000	3.000000	9.000000	0.000000
2137.469201	0.001493	0.564253	0.248725	82.078751	41.869190	117.859573	-1.842326	0.000000	4.648208	0.000000	0.000000	0.000000	0.030122	0.186505	-0.018797	0.000000	0.000000	3.000000	9.000000	0.000000
2137.472534	0.001493	0.564253	0.248725	82.201393	43.891502	119.912834	-1.842326	0.000000	4.648208	0.000000	0.000000	0.000000	0.030122	0.186505	-0.018797	0.000000	0.000000	3.000000	9.000000	0.000000
2137.475867	0.001727	0.564899	0.248563	82.201393	43.891502	119.912834	-1.842326	0.000000	4.648208	0.000000	0.000000	0.000000	0.070252	0.193856	-0.048591	0.000000	0.000000	3.000000	9.000000	0.000000
2137.479201	0.001727	0.564899	0.248563	82.201393	43.891502	119.912834	-1.842326	0.000000	4.648208	0.000000	0.000000	0.000000	0.070252	0.193856	-0.048591	0.000000	0.000000	3.000000	9.000000	0.000000
2137.482534	0.001727	0.564899	0.248563	82.245239	46.291565	122.397430	-1.838356	0.000000	4.649779	0.000000	0.000000	0.000000	0.070252	0.193856	-0.048591	0.000000	0.000000	3.000000	9.000000	0.000000
2137.485867	0.001727	0.564899	0.248563	82.245239	46.291565	122.397430	-1.838356	0.000000	4.649779	0.000000	0.000000	0.000000	0.070252	0.193856	-0.048591	0.000000	0.000000	3.000000	9.000000	0.000000
2137.489201	0.002028	0.565533	0.248196	82.245239	46.291565	122.397430	-1.838356	0.000000	4.649779	0.000000	0.000000	0.000000	0.090141	0.190324	-0.109916	0.000000	0.000000	3.000000	9.000000	0.000000
2137.492534	0.002028	0.565533	0.248196	82.198380	49.087204	125.322235	-1.838356	0.000000	4.649779	0.000000	0.000000	0.000000	0.090141	0.190324	-0.109916	0.000000	0.000000	3.000000	9.000000	0.000000
2137.495867	0.002428	0.566143	0.247674	82.198380	49.087204	125.322235	-1.838356	0.000000	4.649779	0.000000	0.000000	0.000000	0.120007	0.182972	-0.156609	0.000000	0.000000	3.000000	9.000000	0.000000
2137.499201	0.002428	0.566143	0.247674	82.198380	49.087204	125.322235	-1.838356	0.000000	4.649779	0.000000	0.000000	0.000000	0.120007	0.182972	-0.156609	0.000000	0.000000	3.000000	9.000000	0.000000
2137.502534	0.002428	0.566143	0.247674	82.093559	51.950260	128.332993	-1.832682	0.000000	4.652019	0.000000	0.000000	0.000000	0.120007	0.182972	-0.156609	0.000000	0.000000	3.000000	9.000000	0.000000
2137.505867	0.002960	0.566788	0.247003	82.093559	51.950260	128.332993	-1.832682	0.000000	4.652019	0.000000	0.000000	0.000000	0.159763	0.193497	-0.201548	0.000000	0.000000	3.000000	9.000000	0.000000
2137.509201	0.002960	0.566788	0.247003	82.093559	51.950260	128.332993	-1.832682	0.000000	4.652019	0.000000	0.000000	0.000000	0.159763	0.193497	-0.201548	0.000000	0.000000	3.000000	9.000000	0.000000
2137.512534	0.002960	0.566788	0.247003	81.972878	54.523701	131.037338	-1.828312	0.000000	4.653738	0.000000	0.000000	0.000000	0.159763	0.193497	-0.201548	0.000000	0.000000	3.000000	9.000000	0.000000
2137.515867	0.003524	0.567446	0.246168	81.972878	54.523701	131.037338	-1.828312	0.000000	4.653738	0.000000	0.000000	0.000000	0.169233	0.197354	-0.250349	0.000000	0.000000	3.000000	9.000000	0.000000
2137.519201	0.003524	0.567446	0.246168	81.972878	54.523701	131.037338	-1.828312	0.000000	4.653738	0.000000	0.000000	0.000000	0.169233	0.197354	-0.250349	0.000000	0.000000	3.000000	9.000000	0.000000
2137.522534	0.003524	0.567446	0.246168	81.920685	56.472542	133.042389	-1.824441	0.000000	4.655257	0.000000	0.000000	0.000000	0.169233	0.197354	-0.250349	0.000000	0.000000	3.000000	9.000000	0.000000
2137.525867	0.004186	0.568099	0.245188	81.920685	56.472542	133.042389	-1.824441	0.000000	4.655257	0.000000	0.000000	0.000000	0.198585	0.195938	-0.293954	0.000000	0.000000	3.000000	9.000000	0.000000
2137.529201	0.004186	0.568099	0.245188	81.920685	56.472542	133.042389	-1.824441	0.000000	4.655257	0.000000	0.000000	0.000000	0.198585	0.195938	-0.293954	0.000000	0.000000	3.000000	9.000000	0.000000
2137.532534	0.004186	0.568099	0.245188	81.993492	57.632824	134.144775	-1.819864	0.000000	4.657048	0.000000	0.000000	0.000000	0.198585	0.195938	-0.293954	0.000000	0.000000	3.000000	9.000000	0.000000
2137.535867	0.004879	0.568730	0.244081	81.993492	57.632824	134.144775	-1.819864	0.000000	4.657048	0.000000	0.000000	0.000000	0.207753	0.189306	-0.332150	0.000000	0.000000	3.000000	9.000000	0.000000
2137.539201	0.004879	0.568730	0.244081	81.993492	57.632824	134.144775	-1.819864	0.000000	4.657048	0.000000	0.000000	0.000000	0.207753	0.189306	-0.332150	0.000000	0.000000	3.000000	9.000000	0.000000
2137.542534	0.004879	0.568730	0.244081	82.065758	58.652023	135.104263	-1.815560	0.000000	4.658727	0.000000	0.000000	0.000000	0.207753	0.189306	-0.332150	0.000000	0.000000	3.000000	9.000000	0.000000
2137.545867	0.005701	0.569393	0.242820	82.065758	58.652023	135.104263	-1.815560	0.000000	4.658727	0.000000	0.000000	0.000000	0.246604	0.198977	-0.378263	0.000000	0.000000	3.000000	9.000000	0.000000
2137.549201	0.005701	0.569393	0.242820	82.065758	58.652023	135.104263	-1.815560	0.000000	4.658727	0.000000	0.000000	0.000000	0.246604	0.198977	-0.378263	0.000000	0.000000	3.000000	9.000000	0.000000
2137.552534	0.005701	0.569393	0.242820	82.117828	59.404922	135.775406	-1.810049	0.000000	4.660871	0.000000	0.000000	0.000000	0.246604	0.198977	-0.378263	0.000000	0.000000	3.000000	9.000000	0.000000
2137.555867	0.006685	0.570017	0.241447	82.117828	59.404922	135.775406	-1.810049	0.000000	4.660871	0.000000	0.000000	0.000000	0.295149	0.186980	-0.411868	0.000000	0.000000	3.000000	9.000000	0.000000
2137.559201	0.006685	0.570017	0.241447	82.117828	59.404922	135.775406	-1.810049	0.000000	4.660871	0.000000	0.000000	0.000000	0.295149	0.186980	-0.411868	0.000000	0.000000	3.000000	9.000000	0.000000
2137.562534	0.006685	0.570017	0.241447	82.150917	59.921558	136.217972	-1.802482	0.000000	4.663803	0.000000	0.000000	0.000000	0.295149	0.186980	-0.411868	0.000000	0.000000	3.000000	9.000000	0.000000
2137.565867	0.007729	0.570632	0.239925	82.150917	59.921558	136.217972	-1.802482	0.000000	4.663803	0.000000	0.000000	0.000000	0.313348	0.184729	-0.456817	0.000000	0.000000	3.000000	9.000000	0.000000
2137.569201	0.007729	0.570632	0.239925	82.150917	59.921558	136.217972	-1.802482	0.000000	4.663803	0.000000	0.000000	0.000000	0.313348	0.184729	-0.456817	0.000000	0.000000	3.000000	9.000000	0.000000
2137.572534	0.007729	0.570632	0.239925	82.185555	60.499916	136.747925	-1.794764	0.000000	4.666779	0.000000	0.000000	0.000000	0.313348	0.184729	-0.456817	0.000000	0.000000	3.000000	9.000000	0.000000
2137.575867	0.008900	0.571267	0.238294	82.185555	60.499916	136.747925	-1.794764	0.000000	4.666779	0.000000	0.000000	0.000000	0.351185	0.190280	-0.489268	0.000000	0.000000	3.000000	9.000000	0.000000
2137.579201	0.008900	0.571267	0.238294	82.185555	60.499916	136.747925	-1.794764	0.000000	4.666779	0.000000	0.000000	0.000000	0.351185	0.190280	-0.489268	0.000000	0.000000	3.000000	9.000000	0.000000
2137.582534	0.008900	0.571267	0.238294	82.207085	61.187897	137.858826	-1.785482	0.000000	4.670338	0.000000	0.000000	0.000000	0.351185	0.190280	-0.489268	0.000000	0.000000	3.000000	9.000000	0.000000
2137.585867	0.010162	0.571935	0.236535	82.207085	61.187897	137.858826	-1.785482	0.000000	4.670338	0.000000	0.000000	0.000000	0.378615	0.200468	-0.527703	0.000000	0.000000	3.000000	9.000000	0.000000
2137.589201	0.010162	0.571935	0.236535	82.207085	61.187897	137.858826	-1.785482	0.000000	4.670338	0.000000	0.000000	0.000000	0.378615	0.200468	-0.527703	0.000000	0.000000	3.000000	9.000000	0.000000
2137.592534	0.010162	0.571935	0.236535	82.208145	62.006752	140.223145	-1.775312	0.000000	4.674212	0.000000	0.000000	0.000000	0.378615	0.200468	-0.527703	0.000000	0.000000	3.000000	9.000000	0.000000
2137.595867	0.011580	0.572641	0.234676	82.208145	62.006752	140.223145	-1.775312	0.000000	4.674212	0.000000	0.000000	0.000000	0.425468	0.211926	-0.557484	0.000000	0.000000	3.000000	9.000000	0.000000
2137.599201	0.011580	0.572641	0.234676	82.208145	62.006752	140.223145	-1.775312	0.000000	4.674212	0.000000	0.000000	0.000000	0.425468	0.211926	-0.557484	0.000000	0.000000	3.000000	9.000000	0.000000
2137.602534	0.011580	0.572641	0.234676	82.227615	62.758205	142.810364	-1.762893	0.000000	4.678912	0.000000	0.000000	0.000000	0.425468	0.211926	-0.557484	0.000000	0.000000	3.000000	9.000000	0.000000
2137.605867	0.013219	0.573353	0.232754	82.227615	62.758205	142.810364	-1.762893	0.000000	4.678912	0.000000	0.000000	0.000000	0.491609	0.213387	-0.576791	0.000000	0.000000	3.000000	9.000000	0.000000
2137.609201	0.013219	0.573353	0.232754	82.227615	62.758205	142.810364	-1.762893	0.000000	4.678912	0.000000	0.000000	0.000000	0.491609	0.213387	-0.576791	0.000000	0.000000	3.000000	9.000000	0.000000
2137.612534	0.013219	0.573353	0.232754	82.270615	63.478596	144.916702	-1.746767	0.000000	4.684955	0.000000	0.000000	0.000000	0.491609	0.213387	-0.576791	0.000000	0.000000	3.000000	9.000000	0.000000
2137.615867	0.015108	0.574106	0.230758	82.270615	63.478596	144.916702	-1.746767	0.000000	4.684955	0.000000	0.000000	0.000000	0.566800	0.226015	-0.598865	0.000000	0.000000	3.000000	9.000000	0.000000
2137.619201	0.015108	0.574106	0.230758	82.270615	63.478596	144.916702	-1.746767	0.000000	4.684955	0.000000	0.000000	0.000000	0.566800	0.226015	-0.598865	0.000000	0.000000	3.000000	9.000000	0.000000
2137.622534	0.015108	0.574106	0.230758	82.321304	64.217125	146.536194	-1.726307	0.000000	4.692533	0.000000	0.000000	0.000000	0.566800	0.226015	-0.598865	0.000000	0.000000	3.000000	9.000000	0.000000
2137.625867	0.017115	0.574863	0.228695	82.321304	64.217125	146.536194	-1.726307	0.000000	4.692533	0.000000	0.000000	0.000000	0.602115	0.227100	-0.618841	0.000000	0.000000	3.000000	9.000000	0.000000
2137.629201	0.017115	0.574863	0.228695	82.321304	64.217125	146.536194	-1.726307	0.000000	4.692533	0.000000	0.000000	0.000000	0.602115	0.227100	-0.618841	0.000000	0.000000	3.000000	9.000000	0.000000
2137.632534	0.017115	0.574863	0.228695	82.432419	64.849731	147.603561	-1.703689	0.000000	4.700792	0.000000	0.000000	0.000000	0.602115	0.227100	-0.618841	0.000000	0.000000	3.000000	9.000000	0.000000
2137.635867	0.019138	0.575607	0.226470	82.432419	64.849731	147.603561	-1.703689	0.000000	4.700792	0.000000	0.000000	0.000000	0.606893	0.223084	-0.667311	0.000000	0.000000	3.000000	9.000000	0.000000
2137.639201	0.019138	0.575607	0.226470	82.432419	64.849731	147.603561	-1.703689	0.000000	4.700792	0.000000	0.000000	0.000000	0.606893	0.223084	-0.667311	0.000000	0.000000	3.000000	9.000000	0.000000
2137.642534	0.019138	0.575607	0.226470	82.653587	65.259277	148.079620	-1.681307	0.000000	4.708843	0.000000	0.000000	0.000000	0.606893	0.223084	-0.667311	0.000000	0.000000	3.000000	9.000000	0.000000
2137.645867	0.021177	0.576325	0.224134	82.653587	65.259277	148.079620	-1.681307	0.000000	4.708843	0.000000	0.000000	0.000000	0.611611	0.215639	-0.700863	0.000000	0.000000	3.000000	9.000000	0.000000
2137.649201	0.021177	0.576325	0.224134	82.653587	65.259277	148.079620	-1.681307	0.000000	4.708843	0.000000	0.000000	0.000000	0.611611	0.215639	-0.700863	0.000000	0.000000	3.000000	9.000000	0.000000
2137.652534	0.021177	0.576325	0.224134	82.946648	65.490639	148.429993	-1.658805	0.000000	4.716818	0.000000	0.000000	0.000000	0.611611	0.215639	-0.700863	0.000000	0.000000	3.000000	9.000000	0.000000
2137.655867	0.023197	0.577072	0.221660	82.946648	65.490639	148.429993	-1.658805	0.000000	4.716818	0.000000	0.000000	0.000000	0.605988	0.223835	-0.742257	0.000000	0.000000	3.000000	9.000000	0.000000
2137.659201	0.023197	0.577072	0.221660	82.946648	65.490639	148.429993	-1.658805	0.000000	4.716818	0.000000	0.000000	0.000000	0.605988	0.223835	-0.742257	0.000000	0.000000	3.000000	9.000000	0.000000
2137.662534	0.023197	0.577072	0.221660	83.225403	65.890060	149.252060	-1.636977	0.000000	4.724438	0.000000	0.000000	0.000000	0.605988	0.223835	-0.742257	0.000000	0.000000	3.000000	9.000000	0.000000
2137.665867	0.025229	0.577770	0.219058	83.225403	65.890060	149.252060	-1.636977	0.000000	4.724438	0.000000	0.000000	0.000000	0.609756	0.209395	-0.780469	0.000000	0.000000	3.000000	9.000000	0.000000
2137.669201	0.025229	0.577770	0.219058	83.225403	65.890060	149.252060	-1.636977	0.000000	4.724438	0.000000	0.000000	0.000000	0.609756	0.209395	-0.780469	0.000000	0.000000	3.000000	9.000000	0.000000
2137.672534	0.025229	0.577770	0.219058	83.404594	66.676498	150.501465	-1.615145	0.000000	4.731946	0.000000	0.000000	0.000000	0.609756	0.209395	-0.780469	0.000000	0.000000	3.000000	9.000000	0.000000
2137.675867	0.027403	0.578446	0.216368	83.404594	66.676498	150.501465	-1.615145	0.000000	4.731946	0.000000	0.000000	0.000000	0.651973	0.202921	-0.807032	0.000000	0.000000	3.000000	9.000000	0.000000
2137.679201	0.027403	0.578446	0.216368	83.404594	66.676498	150.501465	-1.615145	0.000000	4.731946	0.000000	0.000000	0.000000	0.651973	0.202921	-0.807032	0.000000	0.000000	3.000000	9.000000	0.000000
2137.682534	0.027403	0.578446	0.216368	83.473244	67.818260	152.054031	-1.590496	0.000000	4.740287	0.000000	0.000000	0.000000	0.651973	0.202921	-0.807032	0.000000	0.000000	3.000000	9.000000	0.000000
2137.685867	0.029652	0.579164	0.213629	83.473244	67.818260	152.054031	-1.590496	0.000000	4.740287	0.000000	0.000000	0.000000	0.674780	0.215500	-0.821691	0.000000	0.000000	3.000000	9.000000	0.000000
2137.689201	0.029652	0.579164	0.213629	83.473244	67.818260	152.054031	-1.590496	0.000000	4.740287	0.000000	0.000000	0.000000	0.674780	0.215500	-0.821691	0.000000	0.000000	3.000000	9.000000	0.000000
2137.692534	0.029652	0.579164	0.213629	83.501457	68.398438	152.985580	-1.563891	0.000000	4.749131	0.000000	0.000000	0.000000	0.674780	0.215500	-0.821691	0.000000	0.000000	3.000000	9.000000	0.000000
2137.695867	0.031915	0.579841	0.210909	83.501457	68.398438	152.985580	-1.563891	0.000000	4.749131	0.000000	0.000000	0.000000	0.679024	0.203076	-0.816006	0.000000	0.000000	3.000000	9.000000	0.000000
2137.699201	0.031915	0.579841	0.210909	83.501457	68.398438	152.985580	-1.563891	0.000000	4.749131	0.000000	0.000000	0.000000	0.679024	0.203076	-0.816006	0.000000	0.000000	3.000000	9.000000	0.000000
2137.702534	0.031915	0.579841	0.210909	83.480469	67.576904	152.531479	-1.536027	0.000000	4.758217	0.000000	0.000000	0.000000	0.679024	0.203076	-0.816006	0.000000	0.000000	3.000000	9.000000	0.000000
2137.705867	0.034227	0.580526	0.208266	83.480469	67.576904	152.531479	-1.536027	0.000000	4.758217	0.000000	0.000000	0.000000	0.693631	0.205496	-0.792954	0.000000	0.000000	3.000000	9.000000	0.000000
2137.709201	0.034227	0.580526	0.208266	83.480469	67.576904	152.531479	-1.536027	0.000000	4.758217	0.000000	0.000000	0.000000	0.693631	0.205496	-0.792954	0.000000	0.000000	3.000000	9.000000	0.000000
2137.712534	0.034227	0.580526	0.208266	83.428955	65.223045	150.665009	-1.505750	0.000000	4.767884	0.000000	0.000000	0.000000	0.693631	0.205496	-0.792954	0.000000	0.000000	3.000000	9.000000	0.000000
2137.715867	0.036525	0.581199	0.205691	83.428955	65.223045	150.665009	-1.505750	0.000000	4.767884	0.000000	0.000000	0.000000	0.689215	0.201694	-0.772612	0.000000	0.000000	3.000000	9.000000	0.000000
2137.719201	0.036525	0.581199	0.205691	83.428955	65.223045	150.665009	-1.505750	0.000000	4.767884	0.000000	0.000000	0.000000	0.689215	0.201694	-0.772612	0.000000	0.000000	3.000000	9.000000	0.000000
2137.722534	0.036525	0.581199	0.205691	83.379372	61.633606	147.587479	-1.474373	0.000000	4.777680	0.000000	0.000000	0.000000	0.689215	0.201694	-0.772612	0.000000	0.000000	3.000000	9.000000	0.000000
2137.725867	0.038840	0.581859	0.203182	83.379372	61.633606	147.587479	-1.474373	0.000000	4.777680	0.000000	0.000000	0.000000	0.694462	0.198149	-0.752497	0.000000	0.000000	3.000000	9.000000	0.000000
2137.729201	0.038840	0.581859	0.203182	83.379372	61.633606	147.587479	-1.474373	0.000000	4.777680	0.000000	0.000000	0.000000	0.694462	0.198149	-0.752497	0.000000	0.000000	3.000000	9.000000	0.000000
2137.732534	0.038840	0.581859	0.203182	83.321739	57.486637	143.891495	-1.441186	0.000000	4.787795	0.000000	0.000000	0.000000	0.694462	0.198149	-0.752497	0.000000	0.000000	3.000000	9.000000	0.000000
2137.735867	0.041170	0.582502	0.200709	83.321739	57.486637	143.891495	-1.441186	0.000000	4.787795	0.000000	0.000000	0.000000	0.699243	0.192925	-0.742143	0.000000	0.000000	3.000000	9.000000	0.000000
2137.739201	0.041170	0.582502	0.200709	83.321739	57.486637	143.891495	-1.441186	0.000000	4.787795	0.000000	0.000000	0.000000	0.699243	0.192925	-0.742143	0.000000	0.000000	3.000000	9.000000	0.000000
2137.742534	0.041170	0.582502	0.200709	83.267227	53.375267	140.278229	-1.406380	0.000000	4.798135	0.000000	0.000000	0.000000	0.699243	0.192925	-0.742143	0.000000	0.000000	3.000000	9.000000	0.000000
2137.745867	0.043513	0.583080	0.198210	83.267227	53.375267	140.278229	-1.406380	0.000000	4.798135	0.000000	0.000000	0.000000	0.702882	0.173239	-0.749655	0.000000	0.000000	3.000000	9.000000	0.000000
2137.749201	0.043513	0.583080	0.198210	83.267227	53.375267	140.278229	-1.406380	0.000000	4.798135	0.000000	0.000000	0.000000	0.702882	0.173239	-0.749655	0.000000	0.000000	3.000000	9.000000	0.000000
2137.752534	0.043513	0.583080	0.198210	83.211006	49.412186	136.817368	-1.370361	0.000000	4.808546	0.000000	0.000000	0.000000	0.702882	0.173239	-0.749655	0.000000	0.000000	3.000000	9.000000	0.000000
2137.755867	0.045901	0.583541	0.195711	83.211006	49.412186	136.817368	-1.370361	0.000000	4.808546	0.000000	0.000000	0.000000	0.716222	0.138559	-0.749757	0.000000	0.000000	3.000000	9.000000	0.000000
2137.759201	0.045901	0.583541	0.195711	83.211006	49.412186	136.817368	-1.370361	0.000000	4.808546	0.000000	0.000000	0.000000	0.716222	0.138559	-0.749757	0.000000	0.000000	3.000000	9.000000	0.000000
2137.762534	0.045901	0.583541	0.195711	83.140160	45.840881	133.665878	-1.332166	0.000000	4.819267	0.000000	0.000000	0.000000	0.716222	0.138559	-0.749757	0.000000	0.000000	3.000000	9.000000	0.000000
2137.765867	0.048149	0.583895	0.193258	83.140160	45.840881	133.665878	-1.332166	0.000000	4.819267	0.000000	0.000000	0.000000	0.674558	0.106161	-0.735745	0.000000	0.000000	3.000000	9.000000	0.000000
2137.769201	0.048149	0.583895	0.193258	83.140160	45.840881	133.665878	-1.332166	0.000000	4.819267	0.000000	0.000000	0.000000	0.674558	0.106161	-0.735745	0.000000	0.000000	3.000000	9.000000	0.000000
2137.772534	0.048149	0.583895	0.193258	83.019943	42.836147	130.590805	-1.295667	0.000000	4.829207	0.000000	0.000000	0.000000	0.674558	0.106161	-0.735745	0.000000	0.000000	3.000000	9.000000	0.000000
2137.775867	0.050170	0.584220	0.190881	83.019943	42.836147	130.590805	-1.295667	0.000000	4.829207	0.000000	0.000000	0.000000	0.606248	0.097466	-0.713069	0.000000	0.000000	3.000000	9.000000	0.000000
2137.779201	0.050170	0.584220	0.190881	83.019943	42.836147	130.590805	-1.295667	0.000000	4.829207	0.000000	0.000000	0.000000	0.606248	0.097466	-0.713069	0.000000	0.000000	3.000000	9.000000	0.000000
2137.782534	0.050170	0.584220	0.190881	82.841629	40.700050	128.621063	-1.262937	0.000000	4.837870	0.000000	0.000000	0.000000	0.606248	0.097466	-0.713069	0.000000	0.000000	3.000000	9.000000	0.000000
2137.785867	0.052060	0.584559	0.188602	82.841629	40.700050	128.621063	-1.262937	0.000000	4.837870	0.000000	0.000000	0.000000	0.567102	0.101582	-0.683701	0.000000	0.000000	3.000000	9.000000	0.000000
2137.789201	0.052060	0.584559	0.188602	82.841629	40.700050	128.621063	-1.262937	0.000000	4.837870	0.000000	0.000000	0.000000	0.567102	0.101582	-0.683701	0.000000	0.000000	3.000000	9.000000	0.000000
2137.792534	0.052060	0.584559	0.188602	82.616638	39.377792	128.180481	-1.231750	0.000000	4.845904	0.000000	0.000000	0.000000	0.567102	0.101582	-0.683701	0.000000	0.000000	3.000000	9.000000	0.000000
2137.795867	0.053855	0.584897	0.186441	82.616638	39.377792	128.180481	-1.231750	0.000000	4.845904	0.000000	0.000000	0.000000	0.538315	0.101584	-0.648365	0.000000	0.000000	3.000000	9.000000	0.000000
2137.799201	0.053855	0.584897	0.186441	82.616638	39.377792	128.180481	-1.231750	0.000000	4.845904	0.000000	0.000000	0.000000	0.538315	0.101584	-0.648365	0.000000	0.000000	3.000000	9.000000	0.000000
2137.802534	0.053855	0.584897	0.186441	82.405289	38.267040	127.993385	-1.201281	0.000000	4.853548	0.000000	0.000000	0.000000	0.538315	0.101584	-0.648365	0.000000	0.000000	3.000000	9.000000	0.000000
2137.805867	0.055653	0.585215	0.184466	82.405289	38.267040	127.993385	-1.201281	0.000000	4.853548	0.000000	0.000000	0.000000	0.539503	0.095325	-0.592381	0.000000	0.000000	3.000000	9.000000	0.000000
2137.809201	0.055653	0.585215	0.184466	82.405289	38.267040	127.993385	-1.201281	0.000000	4.853548	0.000000	0.000000	0.000000	0.539503	0.095325	-0.592381	0.000000	0.000000	3.000000	9.000000	0.000000
2137.812534	0.055653	0.585215	0.184466	82.217239	37.379959	127.889641	-1.168732	0.000000	4.861488	0.000000	0.000000	0.000000	0.539503	0.095325	-0.592381	0.000000	0.000000	3.000000	9.000000	0.000000
2137.815867	0.057546	0.585471	0.182645	82.217239	37.379959	127.889641	-1.168732	0.000000	4.861488	0.000000	0.000000	0.000000	0.567862	0.076867	-0.546535	0.000000	0.000000	3.000000	9.000000	0.000000
2137.819201	0.057546	0.585471	0.182645	82.217239	37.379959	127.889641	-1.168732	0.000000	4.861488	0.000000	0.000000	0.000000	0.567862	0.076867	-0.546535	0.000000	0.000000	3.000000	9.000000	0.000000
2137.822534	0.057546	0.585471	0.182645	82.070061	36.749046	127.859924	-1.132024	0.000000	4.870166	0.000000	0.000000	0.000000	0.567862	0.076867	-0.546535	0.000000	0.000000	3.000000	9.000000	0.000000
2137.825867	0.059474	0.585667	0.180982	82.070061	36.749046	127.859924	-1.132024	0.000000	4.870166	0.000000	0.000000	0.000000	0.578312	0.058808	-0.498902	0.000000	0.000000	3.000000	9.000000	0.000000
2137.829201	0.059474	0.585667	0.180982	82.070061	36.749046	127.859924	-1.132024	0.000000	4.870166	0.000000	0.000000	0.000000	0.578312	0.058808	-0.498902	0.000000	0.000000	3.000000	9.000000	0.000000
2137.832534	0.059474	0.585667	0.180982	81.961899	36.328804	128.372375	-1.092568	0.000000	4.879170	0.000000	0.000000	0.000000	0.578312	0.058808	-0.498902	0.000000	0.000000	3.000000	9.000000	0.000000
2137.835867	0.061374	0.585798	0.179450	81.961899	36.328804	128.372375	-1.092568	0.000000	4.879170	0.000000	0.000000	0.000000	0.570082	0.039035	-0.459561	0.000000	0.000000	3.000000	9.000000	0.000000
2137.839201	0.061374	0.585798	0.179450	81.961899	36.328804	128.372375	-1.092568	0.000000	4.879170	0.000000	0.000000	0.000000	0.570082	0.039035	-0.459561	0.000000	0.000000	3.000000	9.000000	0.000000
2137.842534	0.061374	0.585798	0.179450	81.902260	36.044983	129.007019	-1.052138	0.000000	4.888048	0.000000	0.000000	0.000000	0.570082	0.039035	-0.459561	0.000000	0.000000	3.000000	9.000000	0.000000
2137.845867	0.063276	0.585877	0.178026	81.902260	36.044983	129.007019	-1.052138	0.000000	4.888048	0.000000	0.000000	0.000000	0.570750	0.023730	-0.427016	0.000000	0.000000	3.000000	9.000000	0.000000
2137.849201	0.063276	0.585877	0.178026	81.902260	36.044983	129.007019	-1.052138	0.000000	4.888048	0.000000	0.000000	0.000000	0.570750	0.023730	-0.427016	0.000000	0.000000	3.000000	9.000000	0.000000
2137.852534	0.063276	0.585877	0.178026	81.886444	35.752392	129.628281	-1.010140	0.000000	4.896899	0.000000	0.000000	0.000000	0.570750	0.023730	-0.427016	0.000000	0.000000	3.000000	9.000000	0.000000
2137.855867	0.065091	0.585975	0.176707	81.886444	35.752392	129.628281	-1.010140	0.000000	4.896899	0.000000	0.000000	0.000000	0.544243	0.029500	-0.395731	0.000000	0.000000	3.000000	9.000000	0.000000
2137.859201	0.065091	0.585975	0.176707	81.886444	35.752392	129.628281	-1.010140	0.000000	4.896899	0.000000	0.000000	0.000000	0.544243	0.029500	-0.395731	0.000000	0.000000	3.000000	9.000000	0.000000
2137.862534	0.065091	0.585975	0.176707	81.919106	35.387943	130.136887	-0.969046	0.000000	4.905196	0.000000	0.000000	0.000000	0.544243	0.029500	-0.395731	0.000000	0.000000	3.000000	9.000000	0.000000
2137.865867	0.066913	0.586121	0.175532	81.919106	35.387943	130.136887	-0.969046	0.000000	4.905196	0.000000	0.000000	0.000000	0.546745	0.043721	-0.352559	0.000000	0.000000	3.000000	9.000000	0.000000
2137.869201	0.066913	0.586121	0.175532	81.919106	35.387943	130.136887	-0.969046	0.000000	4.905196	0.000000	0.000000	0.000000	0.546745	0.043721	-0.352559	0.000000	0.000000	3.000000	9.000000	0.000000
2137.872534	0.066913	0.586121	0.175532	81.997665	35.021553	130.475937	-0.926165	0.000000	4.913473	0.000000	0.000000	0.000000	0.546745	0.043721	-0.352559	0.000000	0.000000	3.000000	9.000000	0.000000
2137.875867	0.068805	0.586349	0.174488	81.997665	35.021553	130.475937	-0.926165	0.000000	4.913473	0.000000	0.000000	0.000000	0.567429	0.068427	-0.313303	0.000000	0.000000	3.000000	9.000000	0.000000
2137.879201	0.068805	0.586349	0.174488	81.997665	35.021553	130.475937	-0.926165	0.000000	4.913473	0.000000	0.000000	0.000000	0.567429	0.068427	-0.313303	0.000000	0.000000	3.000000	9.000000	0.000000
2137.882534	0.068805	0.586349	0.174488	82.071472	34.637146	130.833084	-0.879964	0.000000	4.921957	0.000000	0.000000	0.000000	0.567429	0.068427	-0.313303	0.000000	0.000000	3.000000	9.000000	0.000000
2137.885867	0.070735	0.586604	0.173571	82.071472	34.637146	130.833084	-0.879964	0.000000	4.921957	0.000000	0.000000	0.000000	0.579232	0.076515	-0.275078	0.000000	0.000000	3.000000	9.000000	0.000000
2137.889201	0.070735	0.586604	0.173571	82.071472	34.637146	130.833084	-0.879964	0.000000	4.921957	0.000000	0.000000	0.000000	0.579232	0.076515	-0.275078	0.000000	0.000000	3.000000	9.000000	0.000000
2137.892534	0.070735	0.586604	0.173571	82.121513	34.311012	131.434525	-0.831287	0.000000	4.930412	0.000000	0.000000	0.000000	0.579232	0.076515	-0.275078	0.000000	0.000000	3.000000	9.000000	0.000000
2137.895867	0.072796	0.586921	0.172764	82.121513	34.311012	131.434525	-0.831287	0.000000	4.930412	0.000000	0.000000	0.000000	0.618066	0.095142	-0.242092	0.000000	0.000000	3.000000	9.000000	0.000000
2137.899201	0.072796	0.586921	0.172764	82.121513	34.311012	131.434525	-0.831287	0.000000	4.930412	0.000000	0.000000	0.000000	0.618066	0.095142	-0.242092	0.000000	0.000000	3.000000	9.000000	0.000000
2137.902534	0.072796	0.586921	0.172764	82.138206	34.171856	132.424316	-0.777749	0.000000	4.939141	0.000000	0.000000	0.000000	0.618066	0.095142	-0.242092	0.000000	0.000000	3.000000	9.000000	0.000000
2137.905867	0.075020	0.587308	0.172096	82.138206	34.171856	132.424316	-0.777749	0.000000	4.939141	0.000000	0.000000	0.000000	0.667341	0.115938	-0.200199	0.000000	0.000000	3.000000	9.000000	0.000000
2137.909201	0.075020	0.587308	0.172096	82.138206	34.171856	132.424316	-0.777749	0.000000	4.939141	0.000000	0.000000	0.000000	0.667341	0.115938	-0.200199	0.000000	0.000000	3.000000	9.000000	0.000000
2137.912534	0.075020	0.587308	0.172096	82.122963	34.178631	133.931030	-0.718230	0.000000	4.948146	0.000000	0.000000	0.000000	0.667341	0.115938	-0.200199	0.000000	0.000000	3.000000	9.000000	0.000000
2137.915867	0.077441	0.587729	0.171570	82.122963	34.178631	133.931030	-0.718230	0.000000	4.948146	0.000000	0.000000	0.000000	0.726220	0.126466	-0.157781	0.000000	0.000000	3.000000	9.000000	0.000000
2137.919201	0.077441	0.587729	0.171570	82.122963	34.178631	133.931030	-0.718230	0.000000	4.948146	0.000000	0.000000	0.000000	0.726220	0.126466	-0.157781	0.000000	0.000000	3.000000	9.000000	0.000000
2137.922534	0.077441	0.587729	0.171570	82.104271	34.052887	135.324066	-0.651825	0.000000	4.957331	0.000000	0.000000	0.000000	0.726220	0.126466	-0.157781	0.000000	0.000000	3.000000	9.000000	0.000000
2137.925867	0.079997	0.588200	0.171171	82.104271	34.052887	135.324066	-0.651825	0.000000	4.957331	0.000000	0.000000	0.000000	0.766870	0.141238	-0.119970	0.000000	0.000000	3.000000	9.000000	0.000000
2137.929201	0.079997	0.588200	0.171171	82.104271	34.052887	135.324066	-0.651825	0.000000	4.957331	0.000000	0.000000	0.000000	0.766870	0.141238	-0.119970	0.000000	0.000000	3.000000	9.000000	0.000000
2137.932534	0.079997	0.588200	0.171171	82.126152	33.328861	136.025864	-0.580352	0.000000	4.966205	0.000000	0.000000	0.000000	0.766870	0.141238	-0.119970	0.000000	0.000000	3.000000	9.000000	0.000000
2137.935867	0.082652	0.588671	0.170837	82.126152	33.328861	136.025864	-0.580352	0.000000	4.966205	0.000000	0.000000	0.000000	0.796613	0.141405	-0.099943	0.000000	0.000000	3.000000	9.000000	0.000000
2137.939201	0.082652	0.588671	0.170837	82.126152	33.328861	136.025864	-0.580352	0.000000	4.966205	0.000000	0.000000	0.000000	0.796613	0.141405	-0.099943	0.000000	0.000000	3.000000	9.000000	0.000000
2137.942534	0.082652	0.588671	0.170837	82.297173	32.029667	136.021790	-0.505127	0.000000	4.974420	0.000000	0.000000	0.000000	0.796613	0.141405	-0.099943	0.000000	0.000000	3.000000	9.000000	0.000000
2137.945867	0.085151	0.589115	0.170465	82.297173	32.029667	136.021790	-0.505127	0.000000	4.974420	0.000000	0.000000	0.000000	0.749542	0.133007	-0.111694	0.000000	0.000000	3.000000	9.000000	0.000000
2137.949201	0.085151	0.589115	0.170465	82.297173	32.029667	136.021790	-0.505127	0.000000	4.974420	0.000000	0.000000	0.000000	0.749542	0.133007	-0.111694	0.000000	0.000000	3.000000	9.000000	0.000000
2137.952534	0.085151	0.589115	0.170465	82.849632	30.562710	135.726440	-0.433907	0.000000	4.981137	0.000000	0.000000	0.000000	0.749542	0.133007	-0.111694	0.000000	0.000000	3.000000	9.000000	0.000000
2137.955867	0.087459	0.589479	0.169816	82.849632	30.562710	135.726440	-0.433907	0.000000	4.981137	0.000000	0.000000	0.000000	0.692343	0.109410	-0.194735	0.000000	0.000000	3.000000	9.000000	0.000000
2137.959201	0.087459	0.589479	0.169816	82.849632	30.562710	135.726440	-0.433907	0.000000	4.981137	0.000000	0.000000	0.000000	0.692343	0.109410	-0.194735	0.000000	0.000000	3.000000	9.000000	0.000000
2137.962534	0.087459	0.589479	0.169816	83.692795	28.637192	134.660217	-0.368261	0.000000	4.986420	0.000000	0.000000	0.000000	0.692343	0.109410	-0.194735	0.000000	0.000000	3.000000	9.000000	0.000000
2137.965867	0.089726	0.589772	0.168905	83.692795	28.637192	134.660217	-0.368261	0.000000	4.986420	0.000000	0.000000	0.000000	0.680344	0.087775	-0.273315	0.000000	0.000000	3.000000	9.000000	0.000000
2137.969201	0.089726	0.589772	0.168905	83.692795	28.637192	134.660217	-0.368261	0.000000	4.986420	0.000000	0.000000	0.000000	0.680344	0.087775	-0.273315	0.000000	0.000000	3.000000	9.000000	0.000000
2137.972534	0.089726	0.589772	0.168905	84.543251	26.125834	132.669983	-0.303562	0.000000	4.990777	0.000000	0.000000	0.000000	0.680344	0.087775	-0.273315	0.000000	0.000000	3.000000	9.000000	0.000000
2137.975867	0.091989	0.589986	0.167783	84.543251	26.125834	132.669983	-0.303562	0.000000	4.990777	0.000000	0.000000	0.000000	0.678788	0.064100	-0.336738	0.000000	0.000000	3.000000	9.000000	0.000000
2137.979201	0.091989	0.589986	0.167783	84.543251	26.125834	132.669983	-0.303562	0.000000	4.990777	0.000000	0.000000	0.000000	0.678788	0.064100	-0.336738	0.000000	0.000000	3.000000	9.000000	0.000000
2137.982534	0.091989	0.589986	0.167783	85.314415	23.871416	130.684647	-0.238459	0.000000	4.994310	0.000000	0.000000	0.000000	0.678788	0.064100	-0.336738	0.000000	0.000000	3.000000	9.000000	0.000000
2137.985867	0.094335	0.590141	0.166448	85.314415	23.871416	130.684647	-0.238459	0.000000	4.994310	0.000000	0.000000	0.000000	0.703726	0.046578	-0.400268	0.000000	0.000000	3.000000	9.000000	0.000000
2137.989201	0.094335	0.590141	0.166448	85.314415	23.871416	130.684647	-0.238459	0.000000	4.994310	0.000000	0.000000	0.000000	0.703726	0.046578	-0.400268	0.000000	0.000000	3.000000	9.000000	0.000000
2137.992534	0.094335	0.590141	0.166448	86.014740	22.494488	129.529205	-0.170080	0.000000	4.997107	0.000000	0.000000	0.000000	0.703726	0.046578	-0.400268	0.000000	0.000000	3.000000	9.000000	0.000000
2137.995867	0.096764	0.590224	0.164921	86.014740	22.494488	129.529205	-0.170080	0.000000	4.997107	0.000000	0.000000	0.000000	0.728693	0.024862	-0.458082	0.000000	0.000000	3.000000	9.000000	0.000000
2137.999201	0.096764	0.590224	0.164921	86.014740	22.494488	129.529205	-0.170080	0.000000	4.997107	0.000000	0.000000	0.000000	0.728693	0.024862	-0.458082	0.000000	0.000000	3.000000	9.000000	0.000000
2138.002534	0.096764	0.590224	0.164921	86.655197	21.588493	129.087173	-0.098095	0.000000	4.999037	0.000000	0.000000	0.000000	0.728693	0.024862	-0.458082	0.000000	0.000000	3.000000	9.000000	0.000000
2138.005867	0.099187	0.590255	0.163228	86.655197	21.588493	129.087173	-0.098095	0.000000	4.999037	0.000000	0.000000	0.000000	0.726877	0.009327	-0.508119	0.000000	0.000000	3.000000	9.000000	0.000000
2138.009201	0.099187	0.590255	0.163228	86.655197	21.588493	129.087173	-0.098095	0.000000	4.999037	0.000000	0.000000	0.000000	0.726877	0.009327	-0.508119	0.000000	0.000000	3.000000	9.000000	0.000000
2138.012534	0.099187	0.590255	0.163228	87.214630	19.363091	127.474319	-0.024913	0.000000	4.999938	0.000000	0.000000	0.000000	0.726877	0.009327	-0.508119	0.000000	0.000000	3.000000	9.000000	0.000000
2138.015867	0.101551	0.590317	0.161430	87.214630	19.363091	127.474319	-0.024913	0.000000	4.999938	0.000000	0.000000	0.000000	0.709420	0.018670	-0.539169	0.000000	0.000000	3.000000	9.000000	0.000000
2138.019201	0.101551	0.590317	0.161430	87.214630	19.363091	127.474319	-0.024913	0.000000	4.999938	0.000000	0.000000	0.000000	0.709420	0.018670	-0.539169	0.000000	0.000000	3.000000	9.000000	0.000000
2138.022534	0.101551	0.590317	0.161430	87.559441	12.452270	120.899544	0.048051	0.000000	4.999769	0.000000	0.000000	0.000000	0.709420	0.018670	-0.539169	0.000000	0.000000	3.000000	9.000000	0.000000
2138.025867	0.103773	0.590397	0.159565	87.559441	12.452270	120.899544	0.048051	0.000000	4.999769	0.000000	0.000000	0.000000	0.666328	0.023860	-0.559502	0.000000	0.000000	3.000000	9.000000	0.000000
2138.029201	0.103773	0.590397	0.159565	87.559441	12.452270	120.899544	0.048051	0.000000	4.999769	0.000000	0.000000	0.000000	0.666328	0.023860	-0.559502	0.000000	0.000000	3.000000	9.000000	0.000000
2138.032534	0.103773	0.590397	0.159565	87.536133	1.986420	110.587273	0.118180	0.000000	4.998603	0.000000	0.000000	0.000000	0.666328	0.023860	-0.559502	0.000000	0.000000	3.000000	9.000000	0.000000
2138.035867	0.105770	0.590555	0.157690	87.536133	1.986420	110.587273	0.118180	0.000000	4.998603	0.000000	0.000000	0.000000	0.599096	0.047596	-0.562708	0.000000	0.000000	3.000000	9.000000	0.000000
2138.039201	0.105770	0.590555	0.157690	87.536133	1.986420	110.587273	0.118180	0.000000	4.998603	0.000000	0.000000	0.000000	0.599096	0.047596	-0.562708	0.000000	0.000000	3.000000	9.000000	0.000000
2138.042534	0.105770	0.590555	0.157690	87.273155	-6.663447	102.240067	0.182817	0.000000	4.996657	0.000000	0.000000	0.000000	0.599096	0.047596	-0.562708	0.000000	0.000000	3.000000	9.000000	0.000000
2138.045867	0.107595	0.590819	0.155753	87.273155	-6.663447	102.240067	0.182817	0.000000	4.996657	0.000000	0.000000	0.000000	0.547543	0.079060	-0.580896	0.000000	0.000000	3.000000	9.000000	0.000000
2138.049201	0.107595	0.590819	0.155753	87.273155	-6.663447	102.240067	0.182817	0.000000	4.996657	0.000000	0.000000	0.000000	0.547543	0.079060	-0.580896	0.000000	0.000000	3.000000	9.000000	0.000000
2138.052534	0.107595	0.590819	0.155753	86.936310	-11.078788	97.745674	0.243515	0.000000	4.994067	0.000000	0.000000	0.000000	0.547543	0.079060	-0.580896	0.000000	0.000000	3.000000	9.000000	0.000000
2138.055867	0.109397	0.591084	0.153753	86.936310	-11.078788	97.745674	0.243515	0.000000	4.994067	0.000000	0.000000	0.000000	0.540792	0.079676	-0.600083	0.000000	0.000000	3.000000	9.000000	0.000000
2138.059201	0.109397	0.591084	0.153753	86.936310	-11.078788	97.745674	0.243515	0.000000	4.994067	0.000000	0.000000	0.000000	0.540792	0.079676	-0.600083	0.000000	0.000000	3.000000	9.000000	0.000000
2138.062534	0.109397	0.591084	0.153753	86.680283	-10.591311	98.048454	0.305028	0.000000	4.990687	0.000000	0.000000	0.000000	0.540792	0.079676	-0.600083	0.000000	0.000000	3.000000	9.000000	0.000000
2138.065867	0.111138	0.591357	0.151638	86.680283	-10.591311	98.048454	0.305028	0.000000	4.990687	0.000000	0.000000	0.000000	0.522123	0.081808	-0.634393	0.000000	0.000000	3.000000	9.000000	0.000000
2138.069201	0.111138	0.591357	0.151638	86.680283	-10.591311	98.048454	0.305028	0.000000	4.990687	0.000000	0.000000	0.000000	0.522123	0.081808	-0.634393	0.000000	0.000000	3.000000	9.000000	0.000000
2138.072534	0.111138	0.591357	0.151638	86.489662	-8.146639	100.765823	0.366259	0.000000	4.986567	0.000000	0.000000	0.000000	0.522123	0.081808	-0.634393	0.000000	0.000000	3.000000	9.000000	0.000000
2138.075867	0.112794	0.591610	0.149456	86.489662	-8.146639	100.765823	0.366259	0.000000	4.986567	0.000000	0.000000	0.000000	0.496857	0.075898	-0.654590	0.000000	0.000000	3.000000	9.000000	0.000000
2138.079201	0.112794	0.591610	0.149456	86.489662	-8.146639	100.765823	0.366259	0.000000	4.986567	0.000000	0.000000	0.000000	0.496857	0.075898	-0.654590	0.000000	0.000000	3.000000	9.000000	0.000000
2138.082534	0.112794	0.591610	0.149456	86.322189	-6.594060	102.829071	0.426455	0.000000	4.981781	0.000000	0.000000	0.000000	0.496857	0.075898	-0.654590	0.000000	0.000000	3.000000	9.000000	0.000000
2138.085867	0.114349	0.591753	0.147118	86.322189	-6.594060	102.829071	0.426455	0.000000	4.981781	0.000000	0.000000	0.000000	0.466429	0.042746	-0.701680	0.000000	0.000000	3.000000	9.000000	0.000000
2138.089201	0.114349	0.591753	0.147118	86.322189	-6.594060	102.829071	0.426455	0.000000	4.981781	0.000000	0.000000	0.000000	0.466429	0.042746	-0.701680	0.000000	0.000000	3.000000	9.000000	0.000000
2138.092534	0.114349	0.591753	0.147118	86.179199	-5.744727	103.877922	0.485357	0.000000	4.976387	0.000000	0.000000	0.000000	0.466429	0.042746	-0.701680	0.000000	0.000000	3.000000	9.000000	0.000000
2138.095867	0.115809	0.591846	0.144663	86.179199	-5.744727	103.877922	0.485357	0.000000	4.976387	0.000000	0.000000	0.000000	0.438045	0.028135	-0.736483	0.000000	0.000000	3.000000	9.000000	0.000000
2138.099201	0.115809	0.591846	0.144663	86.179199	-5.744727	103.877922	0.485357	0.000000	4.976387	0.000000	0.000000	0.000000	0.438045	0.028135	-0.736483	0.000000	0.000000	3.000000	9.000000	0.000000
2138.102534	0.115809	0.591846	0.144663	86.066467	-5.020721	104.429092	0.543169	0.000000	4.970409	0.000000	0.000000	0.000000	0.438045	0.028135	-0.736483	0.000000	0.000000	3.000000	9.000000	0.000000
2138.105867	0.117235	0.591878	0.142101	86.066467	-5.020721	104.429092	0.543169	0.000000	4.970409	0.000000	0.000000	0.000000	0.427780	0.009584	-0.768376	0.000000	0.000000	3.000000	9.000000	0.000000
2138.109201	0.117235	0.591878	0.142101	86.066467	-5.020721	104.429092	0.543169	0.000000	4.970409	0.000000	0.000000	0.000000	0.427780	0.009584	-0.768376	0.000000	0.000000	3.000000	9.000000	0.000000
2138.112534	0.117235	0.591878	0.142101	85.954941	-4.334938	104.952713	0.602013	0.000000	4.963626	0.000000	0.000000	0.000000	0.427780	0.009584	-0.768376	0.000000	0.000000	3.000000	9.000000	0.000000
2138.115867	0.118591	0.591894	0.139410	85.954941	-4.334938	104.952713	0.602013	0.000000	4.963626	0.000000	0.000000	0.000000	0.406985	0.004779	-0.807270	0.000000	0.000000	3.000000	9.000000	0.000000
2138.119201	0.118591	0.591894	0.139410	85.954941	-4.334938	104.952713	0.602013	0.000000	4.963626	0.000000	0.000000	0.000000	0.406985	0.004779	-0.807270	0.000000	0.000000	3.000000	9.000000	0.000000
2138.122534	0.118591	0.591894	0.139410	85.802505	-3.519146	105.608643	0.660934	0.000000	4.956124	0.000000	0.000000	0.000000	0.406985	0.004779	-0.807270	0.000000	0.000000	3.000000	9.000000	0.000000
2138.125867	0.119896	0.591896	0.136681	85.802505	-3.519146	105.608643	0.660934	0.000000	4.956124	0.000000	0.000000	0.000000	0.391416	0.000700	-0.818931	0.000000	0.000000	3.000000	9.000000	0.000000
2138.129201	0.119896	0.591896	0.136681	85.802505	-3.519146	105.608643	0.660934	0.000000	4.956124	0.000000	0.000000	0.000000	0.391416	0.000700	-0.818931	0.000000	0.000000	3.000000	9.000000	0.000000
2138.132534	0.119896	0.591896	0.136681	85.542099	-2.371744	106.600243	0.720240	0.000000	4.947854	0.000000	0.000000	0.000000	0.391416	0.000700	-0.818931	0.000000	0.000000	3.000000	9.000000	0.000000
2138.135867	0.121186	0.591860	0.133949	85.542099	-2.371744	106.600243	0.720240	0.000000	4.947854	0.000000	0.000000	0.000000	0.386850	-0.010873	-0.819589	0.000000	0.000000	3.000000	9.000000	0.000000
2138.139201	0.121186	0.591860	0.133949	85.542099	-2.371744	106.600243	0.720240	0.000000	4.947854	0.000000	0.000000	0.000000	0.386850	-0.010873	-0.819589	0.000000	0.000000	3.000000	9.000000	0.000000
2138.142534	0.121186	0.591860	0.133949	85.175659	-1.019178	107.801224	0.781100	0.000000	4.938612	0.000000	0.000000	0.000000	0.386850	-0.010873	-0.819589	0.000000	0.000000	3.000000	9.000000	0.000000
2138.145867	0.122517	0.591839	0.131210	85.175659	-1.019178	107.801224	0.781100	0.000000	4.938612	0.000000	0.000000	0.000000	0.399476	-0.006392	-0.821649	0.000000	0.000000	3.000000	9.000000	0.000000
2138.149201	0.122517	0.591839	0.131210	85.175659	-1.019178	107.801224	0.781100	0.000000	4.938612	0.000000	0.000000	0.000000	0.399476	-0.006392	-0.821649	0.000000	0.000000	3.000000	9.000000	0.000000
2138.152534	0.122517	0.591839	0.131210	84.728241	0.365841	109.132042	0.845697	0.000000	4.927961	0.000000	0.000000	0.000000	0.399476	-0.006392	-0.821649	0.000000	0.000000	3.000000	9.000000	0.000000
2138.155867	0.123889	0.591779	0.128457	84.728241	0.365841	109.132042	0.845697	0.000000	4.927961	0.000000	0.000000	0.000000	0.411463	-0.017843	-0.825813	0.000000	0.000000	3.000000	9.000000	0.000000
2138.159201	0.123889	0.591779	0.128457	84.728241	0.365841	109.132042	0.845697	0.000000	4.927961	0.000000	0.000000	0.000000	0.411463	-0.017843	-0.825813	0.000000	0.000000	3.000000	9.000000	0.000000
2138.162534	0.123889	0.591779	0.128457	84.259361	1.608820	110.977341	0.914159	0.000000	4.915721	0.000000	0.000000	0.000000	0.411463	-0.017843	-0.825813	0.000000	0.000000	3.000000	9.000000	0.000000
2138.165867	0.125324	0.591662	0.125670	84.259361	1.608820	110.977341	0.914159	0.000000	4.915721	0.000000	0.000000	0.000000	0.430605	-0.035318	-0.836093	0.000000	0.000000	3.000000	9.000000	0.000000
2138.169201	0.125324	0.591662	0.125670	84.259361	1.608820	110.977341	0.914159	0.000000	4.915721	0.000000	0.000000	0.000000	0.430605	-0.035318	-0.836093	0.000000	0.000000	3.000000	9.000000	0.000000
2138.172534	0.125324	0.591662	0.125670	83.812233	2.573959	113.508438	0.987706	0.000000	4.901473	0.000000	0.000000	0.000000	0.430605	-0.035318	-0.836093	0.000000	0.000000	3.000000	9.000000	0.000000
2138.175867	0.126756	0.591556	0.122944	83.812233	2.573959	113.508438	0.987706	0.000000	4.901473	0.000000	0.000000	0.000000	0.429667	-0.031844	-0.817737	0.000000	0.000000	3.000000	9.000000	0.000000
2138.179201	0.126756	0.591556	0.122944	83.812233	2.573959	113.508438	0.987706	0.000000	4.901473	0.000000	0.000000	0.000000	0.429667	-0.031844	-0.817737	0.000000	0.000000	3.000000	9.000000	0.000000
2138.182534	0.126756	0.591556	0.122944	83.391052	2.784111	114.743645	1.063258	0.000000	4.885641	0.000000	0.000000	0.000000	0.429667	-0.031844	-0.817737	0.000000	0.000000	3.000000	9.000000	0.000000
2138.185867	0.128315	0.591453	0.120214	83.391052	2.784111	114.743645	1.063258	0.000000	4.885641	0.000000	0.000000	0.000000	0.467717	-0.030778	-0.819011	0.000000	0.000000	3.000000	9.000000	0.000000
2138.189201	0.128315	0.591453	0.120214	83.391052	2.784111	114.743645	1.063258	0.000000	4.885641	0.000000	0.000000	0.000000	0.467717	-0.030778	-0.819011	0.000000	0.000000	3.000000	9.000000	0.000000
2138.192534	0.128315	0.591453	0.120214	82.991180	2.022577	113.986435	1.146333	0.000000	4.866819	0.000000	0.000000	0.000000	0.467717	-0.030778	-0.819011	0.000000	0.000000	3.000000	9.000000	0.000000
2138.195867	0.130038	0.591383	0.117523	82.991180	2.022577	113.986435	1.146333	0.000000	4.866819	0.000000	0.000000	0.000000	0.516859	-0.021116	-0.807390	0.000000	0.000000	3.000000	9.000000	0.000000
2138.199201	0.130038	0.591383	0.117523	82.991180	2.022577	113.986435	1.146333	0.000000	4.866819	0.000000	0.000000	0.000000	0.516859	-0.021116	-0.807390	0.000000	0.000000	3.000000	9.000000	0.000000
2138.202534	0.130038	0.591383	0.117523	82.596710	0.517084	111.995621	1.238167	0.000000	4.844269	0.000000	0.000000	0.000000	0.516859	-0.021116	-0.807390	0.000000	0.000000	3.000000	9.000000	0.000000
2138.205867	0.131781	0.591389	0.114872	82.596710	0.517084	111.995621	1.238167	0.000000	4.844269	0.000000	0.000000	0.000000	0.522937	0.001796	-0.795203	0.000000	0.000000	3.000000	9.000000	0.000000
2138.209201	0.131781	0.591389	0.114872	82.596710	0.517084	111.995621	1.238167	0.000000	4.844269	0.000000	0.000000	0.000000	0.522937	0.001796	-0.795203	0.000000	0.000000	3.000000	9.000000	0.000000
2138.212534	0.131781	0.591389	0.114872	82.208649	-1.495665	109.672684	1.333247	0.000000	4.818968	0.000000	0.000000	0.000000	0.522937	0.001796	-0.795203	0.000000	0.000000	3.000000	9.000000	0.000000
2138.215867	0.133574	0.591439	0.112263	82.208649	-1.495665	109.672684	1.333247	0.000000	4.818968	0.000000	0.000000	0.000000	0.537726	0.015005	-0.782681	0.000000	0.000000	3.000000	9.000000	0.000000
2138.219201	0.133574	0.591439	0.112263	82.208649	-1.495665	109.672684	1.333247	0.000000	4.818968	0.000000	0.000000	0.000000	0.537726	0.015005	-0.782681	0.000000	0.000000	3.000000	9.000000	0.000000
2138.222534	0.133574	0.591439	0.112263	81.823586	-3.833582	107.424248	1.432617	0.000000	4.790366	0.000000	0.000000	0.000000	0.537726	0.015005	-0.782681	0.000000	0.000000	3.000000	9.000000	0.000000
2138.225867	0.135424	0.591541	0.109732	81.823586	-3.833582	107.424248	1.432617	0.000000	4.790366	0.000000	0.000000	0.000000	0.555104	0.030746	-0.759431	0.000000	0.000000	3.000000	9.000000	0.000000
2138.229201	0.135424	0.591541	0.109732	81.823586	-3.833582	107.424248	1.432617	0.000000	4.790366	0.000000	0.000000	0.000000	0.555104	0.030746	-0.759431	0.000000	0.000000	3.000000	9.000000	0.000000
2138.232534	0.135424	0.591541	0.109732	81.445038	-6.346946	105.195366	1.536062	0.000000	4.758205	0.000000	0.000000	0.000000	0.555104	0.030746	-0.759431	0.000000	0.000000	3.000000	9.000000	0.000000
2138.235867	0.137335	0.591664	0.107285	81.445038	-6.346946	105.195366	1.536062	0.000000	4.758205	0.000000	0.000000	0.000000	0.573183	0.037013	-0.734028	0.000000	0.000000	3.000000	9.000000	0.000000
2138.239201	0.137335	0.591664	0.107285	81.445038	-6.346946	105.195366	1.536062	0.000000	4.758205	0.000000	0.000000	0.000000	0.573183	0.037013	-0.734028	0.000000	0.000000	3.000000	9.000000	0.000000
2138.242534	0.137335	0.591664	0.107285	81.069260	-8.777589	103.243759	1.643314	0.000000	4.722237	0.000000	0.000000	0.000000	0.573183	0.037013	-0.734028	0.000000	0.000000	3.000000	9.000000	0.000000
2138.245867	0.139404	0.591800	0.104861	81.069260	-8.777589	103.243759	1.643314	0.000000	4.722237	0.000000	0.000000	0.000000	0.620846	0.040813	-0.727345	0.000000	0.000000	3.000000	9.000000	0.000000
2138.249201	0.139404	0.591800	0.104861	81.069260	-8.777589	103.243759	1.643314	0.000000	4.722237	0.000000	0.000000	0.000000	0.620846	0.040813	-0.727345	0.000000	0.000000	3.000000	9.000000	0.000000
2138.252534	0.139404	0.591800	0.104861	80.729195	-10.797256	101.801445	1.758803	0.000000	4.680450	0.000000	0.000000	0.000000	0.620846	0.040813	-0.727345	0.000000	0.000000	3.000000	9.000000	0.000000
2138.255867	0.141593	0.592030	0.102528	80.729195	-10.797256	101.801445	1.758803	0.000000	4.680450	0.000000	0.000000	0.000000	0.656611	0.068855	-0.699796	0.000000	0.000000	3.000000	9.000000	0.000000
2138.259201	0.141593	0.592030	0.102528	80.729195	-10.797256	101.801445	1.758803	0.000000	4.680450	0.000000	0.000000	0.000000	0.656611	0.068855	-0.699796	0.000000	0.000000	3.000000	9.000000	0.000000
2138.262534	0.141593	0.592030	0.102528	80.446465	-12.262075	100.657959	1.879591	0.000000	4.633264	0.000000	0.000000	0.000000	0.656611	0.068855	-0.699796	0.000000	0.000000	3.000000	9.000000	0.000000
2138.265867	0.143871	0.592333	0.100279	80.446465	-12.262075	100.657959	1.879591	0.000000	4.633264	0.000000	0.000000	0.000000	0.683493	0.090887	-0.674770	0.000000	0.000000	3.000000	9.000000	0.000000
2138.269201	0.143871	0.592333	0.100279	80.446465	-12.262075	100.657959	1.879591	0.000000	4.633264	0.000000	0.000000	0.000000	0.683493	0.090887	-0.674770	0.000000	0.000000	3.000000	9.000000	0.000000
2138.272534	0.143871	0.592333	0.100279	80.279610	-13.237290	99.611038	2.004063	0.000000	4.580800	0.000000	0.000000	0.000000	0.683493	0.090887	-0.674770	0.000000	0.000000	3.000000	9.000000	0.000000
2138.275867	0.146125	0.592701	0.098104	80.279610	-13.237290	99.611038	2.004063	0.000000	4.580800	0.000000	0.000000	0.000000	0.676139	0.110336	-0.652414	0.000000	0.000000	3.000000	9.000000	0.000000
2138.279201	0.146125	0.592701	0.098104	80.279610	-13.237290	99.611038	2.004063	0.000000	4.580800	0.000000	0.000000	0.000000	0.676139	0.110336	-0.652414	0.000000	0.000000	3.000000	9.000000	0.000000
2138.282534	0.146125	0.592701	0.098104	80.250832	-13.767570	98.940033	2.127412	0.000000	4.524834	0.000000	0.000000	0.000000	0.676139	0.110336	-0.652414	0.000000	0.000000	3.000000	9.000000	0.000000
2138.285867	0.148372	0.593125	0.095962	80.250832	-13.767570	98.940033	2.127412	0.000000	4.524834	0.000000	0.000000	0.000000	0.674203	0.127192	-0.642808	0.000000	0.000000	3.000000	9.000000	0.000000
2138.289201	0.148372	0.593125	0.095962	80.250832	-13.767570	98.940033	2.127412	0.000000	4.524834	0.000000	0.000000	0.000000	0.674203	0.127192	-0.642808	0.000000	0.000000	3.000000	9.000000	0.000000
2138.292534	0.148372	0.593125	0.095962	80.317307	-13.820719	99.033501	2.250633	0.000000	4.464824	0.000000	0.000000	0.000000	0.674203	0.127192	-0.642808	0.000000	0.000000	3.000000	9.000000	0.000000
2138.295867	0.150538	0.593567	0.093779	80.317307	-13.820719	99.033501	2.250633	0.000000	4.464824	0.000000	0.000000	0.000000	0.649684	0.132662	-0.654754	0.000000	0.000000	3.000000	9.000000	0.000000
2138.299201	0.150538	0.593567	0.093779	80.317307	-13.820719	99.033501	2.250633	0.000000	4.464824	0.000000	0.000000	0.000000	0.649684	0.132662	-0.654754	0.000000	0.000000	3.000000	9.000000	0.000000
2138.302534	0.150538	0.593567	0.093779	80.389923	-13.842437	99.410690	2.372013	0.000000	4.401540	0.000000	0.000000	0.000000	0.649684	0.132662	-0.654754	0.000000	0.000000	3.000000	9.000000	0.000000
2138.305867	0.152694	0.594045	0.091615	80.389923	-13.842437	99.410690	2.372013	0.000000	4.401540	0.000000	0.000000	0.000000	0.646760	0.143335	-0.649280	0.000000	0.000000	3.000000	9.000000	0.000000
2138.309201	0.152694	0.594045	0.091615	80.389923	-13.842437	99.410690	2.372013	0.000000	4.401540	0.000000	0.000000	0.000000	0.646760	0.143335	-0.649280	0.000000	0.000000	3.000000	9.000000	0.000000
2138.312534	0.152694	0.594045	0.091615	80.447449	-13.914920	99.744568	2.492903	0.000000	4.334217	0.000000	0.000000	0.000000	0.646760	0.143335	-0.649280	0.000000	0.000000	3.000000	9.000000	0.000000
2138.315867	0.154914	0.594538	0.089432	80.447449	-13.914920	99.744568	2.492903	0.000000	4.334217	0.000000	0.000000	0.000000	0.666077	0.148002	-0.654703	0.000000	0.000000	3.000000	9.000000	0.000000
2138.319201	0.154914	0.594538	0.089432	80.447449	-13.914920	99.744568	2.492903	0.000000	4.334217	0.000000	0.000000	0.000000	0.666077	0.148002	-0.654703	0.000000	0.000000	3.000000	9.000000	0.000000
2138.322534	0.154914	0.594538	0.089432	80.446793	-14.441312	99.188202	2.616298	0.000000	4.260867	0.000000	0.000000	0.000000	0.666077	0.148002	-0.654703	0.000000	0.000000	3.000000	9.000000	0.000000
2138.325867	0.157232	0.595005	0.087252	80.446793	-14.441312	99.188202	2.616298	0.000000	4.260867	0.000000	0.000000	0.000000	0.695415	0.140092	-0.653975	0.000000	0.000000	3.000000	9.000000	0.000000
2138.329201	0.157232	0.595005	0.087252	80.446793	-14.441312	99.188202	2.616298	0.000000	4.260867	0.000000	0.000000	0.000000	0.695415	0.140092	-0.653975	0.000000	0.000000	3.000000	9.000000	0.000000
2138.332534	0.157232	0.595005	0.087252	80.367912	-15.789347	97.499420	2.742369	0.000000	4.180839	0.000000	0.000000	0.000000	0.695415	0.140092	-0.653975	0.000000	0.000000	3.000000	9.000000	0.000000
2138.335867	0.159649	0.595497	0.085081	80.367912	-15.789347	97.499420	2.742369	0.000000	4.180839	0.000000	0.000000	0.000000	0.725193	0.147610	-0.651465	0.000000	0.000000	3.000000	9.000000	0.000000
2138.339201	0.159649	0.595497	0.085081	80.367912	-15.789347	97.499420	2.742369	0.000000	4.180839	0.000000	0.000000	0.000000	0.725193	0.147610	-0.651465	0.000000	0.000000	3.000000	9.000000	0.000000
2138.342534	0.159649	0.595497	0.085081	80.210419	-17.732668	95.369530	2.870309	0.000000	4.094060	0.000000	0.000000	0.000000	0.725193	0.147610	-0.651465	0.000000	0.000000	3.000000	9.000000	0.000000
2138.345867	0.161909	0.596014	0.082993	80.210419	-17.732668	95.369530	2.870309	0.000000	4.094060	0.000000	0.000000	0.000000	0.677906	0.155126	-0.626272	0.000000	0.000000	3.000000	9.000000	0.000000
2138.349201	0.161909	0.596014	0.082993	80.210419	-17.732668	95.369530	2.870309	0.000000	4.094060	0.000000	0.000000	0.000000	0.677906	0.155126	-0.626272	0.000000	0.000000	3.000000	9.000000	0.000000
2138.352534	0.161909	0.596014	0.082993	79.973633	-19.923618	93.118050	2.989610	0.000000	4.007771	0.000000	0.000000	0.000000	0.677906	0.155126	-0.626272	0.000000	0.000000	3.000000	9.000000	0.000000
2138.355867	0.163969	0.596627	0.081029	79.973633	-19.923618	93.118050	2.989610	0.000000	4.007771	0.000000	0.000000	0.000000	0.617986	0.183971	-0.589429	0.000000	0.000000	3.000000	9.000000	0.000000
2138.359201	0.163969	0.596627	0.081029	79.973633	-19.923618	93.118050	2.989610	0.000000	4.007771	0.000000	0.000000	0.000000	0.617986	0.183971	-0.589429	0.000000	0.000000	3.000000	9.000000	0.000000
2138.362534	0.163969	0.596627	0.081029	79.697449	-21.897993	90.911972	3.098197	0.000000	3.924433	0.000000	0.000000	0.000000	0.617986	0.183971	-0.589429	0.000000	0.000000	3.000000	9.000000	0.000000
2138.365867	0.165881	0.597286	0.079166	79.697449	-21.897993	90.911972	3.098197	0.000000	3.924433	0.000000	0.000000	0.000000	0.573647	0.197578	-0.558744	0.000000	0.000000	3.000000	9.000000	0.000000
2138.369201	0.165881	0.597286	0.079166	79.697449	-21.897993	90.911972	3.098197	0.000000	3.924433	0.000000	0.000000	0.000000	0.573647	0.197578	-0.558744	0.000000	0.000000	3.000000	9.000000	0.000000
2138.372534	0.165881	0.597286	0.079166	79.436996	-23.117979	89.201698	3.198329	0.000000	3.843266	0.000000	0.000000	0.000000	0.573647	0.197578	-0.558744	0.000000	0.000000	3.000000	9.000000	0.000000
2138.375867	0.167641	0.598001	0.077386	79.436996	-23.117979	89.201698	3.198329	0.000000	3.843266	0.000000	0.000000	0.000000	0.527983	0.214460	-0.534077	0.000000	0.000000	3.000000	9.000000	0.000000
2138.379201	0.167641	0.598001	0.077386	79.436996	-23.117979	89.201698	3.198329	0.000000	3.843266	0.000000	0.000000	0.000000	0.527983	0.214460	-0.534077	0.000000	0.000000	3.000000	9.000000	0.000000
2138.382534	0.167641	0.598001	0.077386	79.350273	-23.165363	88.909409	3.290556	0.000000	3.764604	0.000000	0.000000	0.000000	0.527983	0.214460	-0.534077	0.000000	0.000000	3.000000	9.000000	0.000000
2138.385867	0.169242	0.598720	0.075748	79.350273	-23.165363	88.909409	3.290556	0.000000	3.764604	0.000000	0.000000	0.000000	0.480152	0.215835	-0.491417	0.000000	0.000000	3.000000	9.000000	0.000000
2138.389201	0.169242	0.598720	0.075748	79.350273	-23.165363	88.909409	3.290556	0.000000	3.764604	0.000000	0.000000	0.000000	0.480152	0.215835	-0.491417	0.000000	0.000000	3.000000	9.000000	0.000000
2138.392534	0.169242	0.598720	0.075748	79.426498	-22.367548	89.662254	3.373491	0.000000	3.690469	0.000000	0.000000	0.000000	0.480152	0.215835	-0.491417	0.000000	0.000000	3.000000	9.000000	0.000000
2138.395867	0.170793	0.599446	0.074156	79.426498	-22.367548	89.662254	3.373491	0.000000	3.690469	0.000000	0.000000	0.000000	0.465423	0.217700	-0.477670	0.000000	0.000000	3.000000	9.000000	0.000000
2138.399201	0.170793	0.599446	0.074156	79.426498	-22.367548	89.662254	3.373491	0.000000	3.690469	0.000000	0.000000	0.000000	0.465423	0.217700	-0.477670	0.000000	0.000000	3.000000	9.000000	0.000000
2138.402534	0.170793	0.599446	0.074156	79.584068	-21.177084	90.874672	3.452590	0.000000	3.616576	0.000000	0.000000	0.000000	0.465423	0.217700	-0.477670	0.000000	0.000000	3.000000	9.000000	0.000000
2138.405867	0.172385	0.600087	0.072542	79.584068	-21.177084	90.874672	3.452590	0.000000	3.616576	0.000000	0.000000	0.000000	0.477701	0.192420	-0.484135	0.000000	0.000000	3.000000	9.000000	0.000000
2138.409201	0.172385	0.600087	0.072542	79.584068	-21.177084	90.874672	3.452590	0.000000	3.616576	0.000000	0.000000	0.000000	0.477701	0.192420	-0.484135	0.000000	0.000000	3.000000	9.000000	0.000000
2138.412534	0.172385	0.600087	0.072542	79.778305	-19.766237	92.353828	3.531719	0.000000	3.539345	0.000000	0.000000	0.000000	0.477701	0.192420	-0.484135	0.000000	0.000000	3.000000	9.000000	0.000000
2138.415867	0.173961	0.600655	0.070901	79.778305	-19.766237	92.353828	3.531719	0.000000	3.539345	0.000000	0.000000	0.000000	0.472677	0.170359	-0.492177	0.000000	0.000000	3.000000	9.000000	0.000000
2138.419201	0.173961	0.600655	0.070901	79.778305	-19.766237	92.353828	3.531719	0.000000	3.539345	0.000000	0.000000	0.000000	0.472677	0.170359	-0.492177	0.000000	0.000000	3.000000	9.000000	0.000000
2138.422534	0.173961	0.600655	0.070901	79.969925	-18.358620	93.833641	3.609409	0.000000	3.460082	0.000000	0.000000	0.000000	0.472677	0.170359	-0.492177	0.000000	0.000000	3.000000	9.000000	0.000000
2138.425867	0.175614	0.601149	0.069266	79.969925	-18.358620	93.833641	3.609409	0.000000	3.460082	0.000000	0.000000	0.000000	0.495818	0.148209	-0.490446	0.000000	0.000000	3.000000	9.000000	0.000000
2138.429201	0.175614	0.601149	0.069266	79.969925	-18.358620	93.833641	3.609409	0.000000	3.460082	0.000000	0.000000	0.000000	0.495818	0.148209	-0.490446	0.000000	0.000000	3.000000	9.000000	0.000000
2138.432534	0.175614	0.601149	0.069266	80.121033	-17.260235	94.963028	3.686895	0.000000	3.377397	0.000000	0.000000	0.000000	0.495818	0.148209	-0.490446	0.000000	0.000000	3.000000	9.000000	0.000000
2138.435867	0.177360	0.601510	0.067520	80.121033	-17.260235	94.963028	3.686895	0.000000	3.377397	0.000000	0.000000	0.000000	0.523721	0.108260	-0.523837	0.000000	0.000000	3.000000	9.000000	0.000000
2138.439201	0.177360	0.601510	0.067520	80.121033	-17.260235	94.963028	3.686895	0.000000	3.377397	0.000000	0.000000	0.000000	0.523721	0.108260	-0.523837	0.000000	0.000000	3.000000	9.000000	0.000000
2138.442534	0.177360	0.601510	0.067520	80.176491	-16.913458	95.409927	3.766967	0.000000	3.287850	0.000000	0.000000	0.000000	0.523721	0.108260	-0.523837	0.000000	0.000000	3.000000	9.000000	0.000000
2138.445867	0.179015	0.601768	0.065780	80.176491	-16.913458	95.409927	3.766967	0.000000	3.287850	0.000000	0.000000	0.000000	0.496570	0.077386	-0.522154	0.000000	0.000000	3.000000	9.000000	0.000000
2138.449201	0.179015	0.601768	0.065780	80.176491	-16.913458	95.409927	3.766967	0.000000	3.287850	0.000000	0.000000	0.000000	0.496570	0.077386	-0.522154	0.000000	0.000000	3.000000	9.000000	0.000000
2138.452534	0.179015	0.601768	0.065780	80.168724	-17.089466	95.578697	3.842682	0.000000	3.199029	0.000000	0.000000	0.000000	0.496570	0.077386	-0.522154	0.000000	0.000000	3.000000	9.000000	0.000000
2138.455867	0.180491	0.601943	0.064028	80.168724	-17.089466	95.578697	3.842682	0.000000	3.199029	0.000000	0.000000	0.000000	0.442831	0.052675	-0.525460	0.000000	0.000000	3.000000	9.000000	0.000000
2138.459201	0.180491	0.601943	0.064028	80.168724	-17.089466	95.578697	3.842682	0.000000	3.199029	0.000000	0.000000	0.000000	0.442831	0.052675	-0.525460	0.000000	0.000000	3.000000	9.000000	0.000000
2138.462534	0.180491	0.601943	0.064028	80.157509	-17.430035	95.563751	3.912973	0.000000	3.112658	0.000000	0.000000	0.000000	0.442831	0.052675	-0.525460	0.000000	0.000000	3.000000	9.000000	0.000000
2138.465867	0.181863	0.602037	0.062241	80.157509	-17.430035	95.563751	3.912973	0.000000	3.112658	0.000000	0.000000	0.000000	0.411528	0.028012	-0.536117	0.000000	0.000000	3.000000	9.000000	0.000000
2138.469201	0.181863	0.602037	0.062241	80.157509	-17.430035	95.563751	3.912973	0.000000	3.112658	0.000000	0.000000	0.000000	0.411528	0.028012	-0.536117	0.000000	0.000000	3.000000	9.000000	0.000000
2138.472534	0.181863	0.602037	0.062241	80.161812	-17.750160	95.059708	3.980213	0.000000	3.026203	0.000000	0.000000	0.000000	0.411528	0.028012	-0.536117	0.000000	0.000000	3.000000	9.000000	0.000000
2138.475867	0.183160	0.602068	0.060425	80.161812	-17.750160	95.059708	3.980213	0.000000	3.026203	0.000000	0.000000	0.000000	0.389127	0.009385	-0.544962	0.000000	0.000000	3.000000	9.000000	0.000000
2138.479201	0.183160	0.602068	0.060425	80.161812	-17.750160	95.059708	3.980213	0.000000	3.026203	0.000000	0.000000	0.000000	0.389127	0.009385	-0.544962	0.000000	0.000000	3.000000	9.000000	0.000000
2138.482534	0.183160	0.602068	0.060425	80.203934	-17.865305	94.748001	4.044958	0.000000	2.939102	0.000000	0.000000	0.000000	0.389127	0.009385	-0.544962	0.000000	0.000000	3.000000	9.000000	0.000000
2138.485867	0.184319	0.602078	0.058633	80.203934	-17.865305	94.748001	4.044958	0.000000	2.939102	0.000000	0.000000	0.000000	0.347723	0.002799	-0.537339	0.000000	0.000000	3.000000	9.000000	0.000000
2138.489201	0.184319	0.602078	0.058633	80.203934	-17.865305	94.748001	4.044958	0.000000	2.939102	0.000000	0.000000	0.000000	0.347723	0.002799	-0.537339	0.000000	0.000000	3.000000	9.000000	0.000000
2138.492534	0.184319	0.602078	0.058633	80.260033	-17.944454	94.496010	4.105052	0.000000	2.854565	0.000000	0.000000	0.000000	0.347723	0.002799	-0.537339	0.000000	0.000000	3.000000	9.000000	0.000000
2138.495867	0.185387	0.602015	0.056844	80.260033	-17.944454	94.496010	4.105052	0.000000	2.854565	0.000000	0.000000	0.000000	0.320569	-0.018722	-0.536745	0.000000	0.000000	3.000000	9.000000	0.000000
2138.499201	0.185387	0.602015	0.056844	80.260033	-17.944454	94.496010	4.105052	0.000000	2.854565	0.000000	0.000000	0.000000	0.320569	-0.018722	-0.536745	0.000000	0.000000	3.000000	9.000000	0.000000
2138.502534	0.185387	0.602015	0.056844	80.315826	-18.028873	94.246193	4.162064	0.000000	2.770781	0.000000	0.000000	0.000000	0.320569	-0.018722	-0.536745	0.000000	0.000000	3.000000	9.000000	0.000000
2138.505867	0.186382	0.601862	0.055101	80.315826	-18.028873	94.246193	4.162064	0.000000	2.770781	0.000000	0.000000	0.000000	0.298270	-0.046033	-0.523083	0.000000	0.000000	3.000000	9.000000	0.000000
2138.509201	0.186382	0.601862	0.055101	80.315826	-18.028873	94.246193	4.162064	0.000000	2.770781	0.000000	0.000000	0.000000	0.298270	-0.046033	-0.523083	0.000000	0.000000	3.000000	9.000000	0.000000
2138.512534	0.186382	0.601862	0.055101	80.335251	-17.910557	94.203285	4.215418	0.000000	2.688912	0.000000	0.000000	0.000000	0.298270	-0.046033	-0.523083	0.000000	0.000000	3.000000	9.000000	0.000000
2138.515867	0.187300	0.601647	0.053396	80.335251	-17.910557	94.203285	4.215418	0.000000	2.688912	0.000000	0.000000	0.000000	0.275431	-0.064276	-0.511548	0.000000	0.000000	3.000000	9.000000	0.000000
2138.519201	0.187300	0.601647	0.053396	80.335251	-17.910557	94.203285	4.215418	0.000000	2.688912	0.000000	0.000000	0.000000	0.275431	-0.064276	-0.511548	0.000000	0.000000	3.000000	9.000000	0.000000
2138.522534	0.187300	0.601647	0.053396	80.288086	-17.421183	94.539192	4.265415	0.000000	2.608876	0.000000	0.000000	0.000000	0.275431	-0.064276	-0.511548	0.000000	0.000000	3.000000	9.000000	0.000000
2138.525867	0.188140	0.601403	0.051722	80.288086	-17.421183	94.539192	4.265415	0.000000	2.608876	0.000000	0.000000	0.000000	0.252008	-0.073436	-0.502129	0.000000	0.000000	3.000000	9.000000	0.000000
2138.529201	0.188140	0.601403	0.051722	80.288086	-17.421183	94.539192	4.265415	0.000000	2.608876	0.000000	0.000000	0.000000	0.252008	-0.073436	-0.502129	0.000000	0.000000	3.000000	9.000000	0.000000
2138.532534	0.188140	0.601403	0.051722	80.167366	-16.551929	95.254852	4.312344	0.000000	2.530551	0.000000	0.000000	0.000000	0.252008	-0.073436	-0.502129	0.000000	0.000000	3.000000	9.000000	0.000000
2138.535867	0.188868	0.601167	0.050060	80.167366	-16.551929	95.254852	4.312344	0.000000	2.530551	0.000000	0.000000	0.000000	0.218368	-0.070804	-0.498603	0.000000	0.000000	3.000000	9.000000	0.000000
2138.539201	0.188868	0.601167	0.050060	80.167366	-16.551929	95.254852	4.312344	0.000000	2.530551	0.000000	0.000000	0.000000	0.218368	-0.070804	-0.498603	0.000000	0.000000	3.000000	9.000000	0.000000
2138.542534	0.188868	0.601167	0.050060	79.973969	-15.355645	96.323776	4.356374	0.000000	2.453977	0.000000	0.000000	0.000000	0.218368	-0.070804	-0.498603	0.000000	0.000000	3.000000	9.000000	0.000000
2138.545867	0.189321	0.600909	0.048414	79.973969	-15.355645	96.323776	4.356374	0.000000	2.453977	0.000000	0.000000	0.000000	0.136121	-0.077210	-0.493760	0.000000	0.000000	3.000000	9.000000	0.000000
2138.549201	0.189321	0.600909	0.048414	79.973969	-15.355645	96.323776	4.356374	0.000000	2.453977	0.000000	0.000000	0.000000	0.136121	-0.077210	-0.493760	0.000000	0.000000	3.000000	9.000000	0.000000
2138.552534	0.189321	0.600909	0.048414	79.706543	-13.872026	97.689636	4.395810	0.000000	2.382614	0.000000	0.000000	0.000000	0.136121	-0.077210	-0.493760	0.000000	0.000000	3.000000	9.000000	0.000000
2138.555867	0.189524	0.600660	0.046768	79.706543	-13.872026	97.689636	4.395810	0.000000	2.382614	0.000000	0.000000	0.000000	0.060781	-0.074815	-0.493664	0.000000	0.000000	3.000000	9.000000	0.000000
2138.559201	0.189524	0.600660	0.046768	79.706543	-13.872026	97.689636	4.395810	0.000000	2.382614	0.000000	0.000000	0.000000	0.060781	-0.074815	-0.493664	0.000000	0.000000	3.000000	9.000000	0.000000
2138.562534	0.189524	0.600660	0.046768	79.426010	-12.225656	99.271935	4.431701	0.000000	2.315173	0.000000	0.000000	0.000000	0.060781	-0.074815	-0.493664	0.000000	0.000000	3.000000	9.000000	0.000000
2138.565867	0.189556	0.600359	0.045044	79.426010	-12.225656	99.271935	4.431701	0.000000	2.315173	0.000000	0.000000	0.000000	0.009697	-0.090343	-0.517175	0.000000	0.000000	3.000000	9.000000	0.000000
2138.569201	0.189556	0.600359	0.045044	79.426010	-12.225656	99.271935	4.431701	0.000000	2.315173	0.000000	0.000000	0.000000	0.009697	-0.090343	-0.517175	0.000000	0.000000	3.000000	9.000000	0.000000
2138.572534	0.189556	0.600359	0.045044	79.156540	-10.086522	101.456116	4.466810	0.000000	2.246688	0.000000	0.000000	0.000000	0.009697	-0.090343	-0.517175	0.000000	0.000000	3.000000	9.000000	0.000000
2138.575867	0.189420	0.600105	0.043389	79.156540	-10.086522	101.456116	4.466810	0.000000	2.246688	0.000000	0.000000	0.000000	-0.040818	-0.076068	-0.496703	0.000000	0.000000	3.000000	9.000000	0.000000
2138.579201	0.189420	0.600105	0.043389	79.156540	-10.086522	101.456116	4.466810	0.000000	2.246688	0.000000	0.000000	0.000000	-0.040818	-0.076068	-0.496703	0.000000	0.000000	3.000000	9.000000	0.000000
2138.582534	0.189420	0.600105	0.043389	78.879250	-7.477104	104.194885	4.471010	0.000000	2.169438	0.000000	0.000000	0.000000	-0.040818	-0.076068	-0.496703	0.000000	0.000000	3.000000	9.000000	0.000000
2138.585867	0.189373	0.599879	0.041688	78.879250	-7.477104	104.194885	4.471010	0.000000	2.169438	0.000000	0.000000	0.000000	-0.014295	-0.067823	-0.510171	0.000000	0.000000	3.000000	9.000000	0.000000
2138.589201	0.189373	0.599879	0.041688	78.879250	-7.477104	104.194885	4.471010	0.000000	2.169438	0.000000	0.000000	0.000000	-0.014295	-0.067823	-0.510171	0.000000	0.000000	3.000000	9.000000	0.000000
2138.592534	0.189373	0.599879	0.041688	78.582214	-4.449652	107.444839	4.468627	0.000000	2.084409	0.000000	0.000000	0.000000	-0.014295	-0.067823	-0.510171	0.000000	0.000000	3.000000	9.000000	0.000000
2138.595867	0.189424	0.599614	0.040046	78.582214	-4.449652	107.444839	4.468627	0.000000	2.084409	0.000000	0.000000	0.000000	0.015579	-0.079632	-0.492775	0.000000	0.000000	3.000000	9.000000	0.000000
2138.599201	0.189424	0.599614	0.040046	78.582214	-4.449652	107.444839	4.468627	0.000000	2.084409	0.000000	0.000000	0.000000	0.015579	-0.079632	-0.492775	0.000000	0.000000	3.000000	9.000000	0.000000
2138.602534	0.189424	0.599614	0.040046	78.260651	-1.264274	110.938026	4.471223	0.000000	2.002280	0.000000	0.000000	0.000000	0.015579	-0.079632	-0.492775	0.000000	0.000000	3.000000	9.000000	0.000000
2138.605867	0.189513	0.599378	0.038510	78.260651	-1.264274	110.938026	4.471223	0.000000	2.002280	0.000000	0.000000	0.000000	0.026651	-0.070721	-0.460787	0.000000	0.000000	3.000000	9.000000	0.000000
2138.609201	0.189513	0.599378	0.038510	78.260651	-1.264274	110.938026	4.471223	0.000000	2.002280	0.000000	0.000000	0.000000	0.026651	-0.070721	-0.460787	0.000000	0.000000	3.000000	9.000000	0.000000
2138.612534	0.189513	0.599378	0.038510	77.904816	1.663122	114.149185	4.475666	0.000000	1.925482	0.000000	0.000000	0.000000	0.026651	-0.070721	-0.460787	0.000000	0.000000	3.000000	9.000000	0.000000
2138.615867	0.189753	0.599124	0.037095	77.904816	1.663122	114.149185	4.475666	0.000000	1.925482	0.000000	0.000000	0.000000	0.071863	-0.076026	-0.424347	0.000000	0.000000	3.000000	9.000000	0.000000
2138.619201	0.189753	0.599124	0.037095	77.904816	1.663122	114.149185	4.475666	0.000000	1.925482	0.000000	0.000000	0.000000	0.071863	-0.076026	-0.424347	0.000000	0.000000	3.000000	9.000000	0.000000
2138.622534	0.189753	0.599124	0.037095	77.510025	3.993136	116.675598	4.487642	0.000000	1.854758	0.000000	0.000000	0.000000	0.071863	-0.076026	-0.424347	0.000000	0.000000	3.000000	9.000000	0.000000
2138.625867	0.190091	0.598912	0.035806	77.510025	3.993136	116.675598	4.487642	0.000000	1.854758	0.000000	0.000000	0.000000	0.101374	-0.063806	-0.386801	0.000000	0.000000	3.000000	9.000000	0.000000
2138.629201	0.190091	0.598912	0.035806	77.510025	3.993136	116.675598	4.487642	0.000000	1.854758	0.000000	0.000000	0.000000	0.101374	-0.063806	-0.386801	0.000000	0.000000	3.000000	9.000000	0.000000
2138.632534	0.190091	0.598912	0.035806	77.077225	5.518262	118.238335	4.504538	0.000000	1.790291	0.000000	0.000000	0.000000	0.101374	-0.063806	-0.386801	0.000000	0.000000	3.000000	9.000000	0.000000
2138.635867	0.190577	0.598711	0.034631	77.077225	5.518262	118.238335	4.504538	0.000000	1.790291	0.000000	0.000000	0.000000	0.145866	-0.060174	-0.352474	0.000000	0.000000	3.000000	9.000000	0.000000
2138.639201	0.190577	0.598711	0.034631	77.077225	5.518262	118.238335	4.504538	0.000000	1.790291	0.000000	0.000000	0.000000	0.145866	-0.060174	-0.352474	0.000000	0.000000	3.000000	9.000000	0.000000
2138.642534	0.190577	0.598711	0.034631	76.615891	6.203062	118.773331	4.528849	0.000000	1.731545	0.000000	0.000000	0.000000	0.145866	-0.060174	-0.352474	0.000000	0.000000	3.000000	9.000000	0.000000
2138.645867	0.191112	0.598582	0.033659	76.615891	6.203062	118.773331	4.528849	0.000000	1.731545	0.000000	0.000000	0.000000	0.160536	-0.038821	-0.291590	0.000000	0.000000	3.000000	9.000000	0.000000
2138.649201	0.191112	0.598582	0.033659	76.615891	6.203062	118.773331	4.528849	0.000000	1.731545	0.000000	0.000000	0.000000	0.160536	-0.038821	-0.291590	0.000000	0.000000	3.000000	9.000000	0.000000
2138.652534	0.191112	0.598582	0.033659	76.143852	6.484678	118.833504	4.555605	0.000000	1.682947	0.000000	0.000000	0.000000	0.160536	-0.038821	-0.291590	0.000000	0.000000	3.000000	9.000000	0.000000
2138.655867	0.191112	0.598582	0.033659	76.143852	6.484678	118.833504	4.555605	0.000000	1.682947	0.000000	0.000000	0.000000	0.160536	-0.038821	-0.291590	0.000000	0.000000	3.000000	9.000000	0.000000
2138.659201	0.191566	0.598515	0.032966	76.143852	6.484678	118.833504	4.555605	0.000000	1.682947	0.000000	0.000000	0.000000	0.136241	-0.020179	-0.207799	0.000000	0.000000	3.000000	9.000000	0.000000
2138.662534	0.191566	0.598515	0.032966	75.677490	6.470451	118.551323	4.555605	0.000000	1.682947	0.000000	0.000000	0.000000	0.136241	-0.020179	-0.207799	0.000000	0.000000	3.000000	9.000000	0.000000
2138.665867	0.191921	0.598558	0.032570	75.677490	6.470451	118.551323	4.555605	0.000000	1.682947	0.000000	0.000000	0.000000	0.106323	0.013010	-0.118967	0.000000	0.000000	3.000000	9.000000	0.000000
2138.669201	0.191921	0.598558	0.032570	75.677490	6.470451	118.551323	4.555605	0.000000	1.682947	0.000000	0.000000	0.000000	0.106323	0.013010	-0.118967	0.000000	0.000000	3.000000	9.000000	0.000000
2138.672534	0.191921	0.598558	0.032570	75.306381	6.152342	117.946983	4.596033	0.000000	1.628486	0.000000	0.000000	0.000000	0.106323	0.013010	-0.118967	0.000000	0.000000	3.000000	9.000000	0.000000
2138.675867	0.191921	0.598558	0.032570	75.306381	6.152342	117.946983	4.596033	0.000000	1.628486	0.000000	0.000000	0.000000	0.106323	0.013010	-0.118967	0.000000	0.000000	3.000000	9.000000	0.000000
2138.679201	0.192194	0.598692	0.032446	75.306381	6.152342	117.946983	4.596033	0.000000	1.628486	0.000000	0.000000	0.000000	0.082000	0.040349	-0.037120	0.000000	0.000000	3.000000	9.000000	0.000000
2138.682534	0.192194	0.598692	0.032446	75.215912	5.336724	116.855988	4.596033	0.000000	1.628486	0.000000	0.000000	0.000000	0.082000	0.040349	-0.037120	0.000000	0.000000	3.000000	9.000000	0.000000
2138.685867	0.192194	0.598692	0.032446	75.215912	5.336724	116.855988	4.596033	0.000000	1.628486	0.000000	0.000000	0.000000	0.082000	0.040349	-0.037120	0.000000	0.000000	3.000000	9.000000	0.000000
2138.689201	0.192194	0.598692	0.032446	75.215912	5.336724	116.855988	4.596033	0.000000	1.628486	0.000000	0.000000	0.000000	0.082000	0.040349	-0.037120	0.000000	0.000000	3.000000	9.000000	0.000000
2138.692534	0.192310	0.599133	0.032742	75.330414	4.177431	115.449883	4.609699	0.000000	1.622299	0.000000	0.000000	0.000000	0.034822	0.132046	0.088716	0.000000	0.000000	3.000000	9.000000	0.000000
2138.695867	0.192310	0.599133	0.032742	75.330414	4.177431	115.449883	4.609699	0.000000	1.622299	0.000000	0.000000	0.000000	0.034822	0.132046	0.088716	0.000000	0.000000	3.000000	9.000000	0.000000
2138.699201	0.192310	0.599133	0.032742	75.330414	4.177431	115.449883	4.609699	0.000000	1.622299	0.000000	0.000000	0.000000	0.034822	0.132046	0.088716	0.000000	0.000000	3.000000	9.000000	0.000000
2138.702534	0.192310	0.599133	0.032742	75.587570	2.917519	114.018845	4.615503	0.000000	1.637086	0.000000	0.000000	0.000000	0.034822	0.132046	0.088716	0.000000	0.000000	3.000000	9.000000	0.000000
2138.705867	0.192286	0.599496	0.033092	75.587570	2.917519	114.018845	4.615503	0.000000	1.637086	0.000000	0.000000	0.000000	-0.007116	0.108994	0.105033	0.000000	0.000000	3.000000	9.000000	0.000000
2138.709201	0.192286	0.599496	0.033092	75.587570	2.917519	114.018845	4.615503	0.000000	1.637086	0.000000	0.000000	0.000000	-0.007116	0.108994	0.105033	0.000000	0.000000	3.000000	9.000000	0.000000
2138.712534	0.192286	0.599496	0.033092	75.934410	1.738780	112.762833	4.614317	0.000000	1.654591	0.000000	0.000000	0.000000	-0.007116	0.108994	0.105033	0.000000	0.000000	3.000000	9.000000	0.000000
2138.715867	0.192286	0.599496	0.033092	75.934410	1.738780	112.762833	4.614317	0.000000	1.654591	0.000000	0.000000	0.000000	-0.007116	0.108994	0.105033	0.000000	0.000000	3.000000	9.000000	0.000000
2138.719201	0.192270	0.599929	0.033530	75.934410	1.738780	112.762833	4.614317	0.000000	1.654591	0.000000	0.000000	0.000000	-0.004897	0.129921	0.131414	0.000000	0.000000	3.000000	9.000000	0.000000
2138.722534	0.192270	0.599929	0.033530	76.350830	0.708390	111.752495	4.614317	0.000000	1.654591	0.000000	0.000000	0.000000	-0.004897	0.129921	0.131414	0.000000	0.000000	3.000000	9.000000	0.000000
2138.725867	0.192278	0.600414	0.034099	76.350830	0.708390	111.752495	4.614317	0.000000	1.654591	0.000000	0.000000	0.000000	0.002324	0.145380	0.170703	0.000000	0.000000	3.000000	9.000000	0.000000
2138.729201	0.192278	0.600414	0.034099	76.350830	0.708390	111.752495	4.614317	0.000000	1.654591	0.000000	0.000000	0.000000	0.002324	0.145380	0.170703	0.000000	0.000000	3.000000	9.000000	0.000000
2138.732534	0.192278	0.600414	0.034099	76.809731	-0.326694	110.770409	4.613889	0.000000	1.704944	0.000000	0.000000	0.000000	0.002324	0.145380	0.170703	0.000000	0.000000	3.000000	9.000000	0.000000
2138.735867	0.192332	0.600899	0.034649	76.809731	-0.326694	110.770409	4.613889	0.000000	1.704944	0.000000	0.000000	0.000000	0.016131	0.145555	0.165027	0.000000	0.000000	3.000000	9.000000	0.000000
2138.739201	0.192332	0.600899	0.034649	76.809731	-0.326694	110.770409	4.613889	0.000000	1.704944	0.000000	0.000000	0.000000	0.016131	0.145555	0.165027	0.000000	0.000000	3.000000	9.000000	0.000000
2138.742534	0.192332	0.600899	0.034649	77.278465	-1.497567	109.664169	4.616577	0.000000	1.732448	0.000000	0.000000	0.000000	0.016131	0.145555	0.165027	0.000000	0.000000	3.000000	9.000000	0.000000
2138.745867	0.192236	0.601394	0.035232	77.278465	-1.497567	109.664169	4.616577	0.000000	1.732448	0.000000	0.000000	0.000000	-0.028659	0.148481	0.174767	0.000000	0.000000	3.000000	9.000000	0.000000
2138.749201	0.192236	0.601394	0.035232	77.278465	-1.497567	109.664169	4.616577	0.000000	1.732448	0.000000	0.000000	0.000000	-0.028659	0.148481	0.174767	0.000000	0.000000	3.000000	9.000000	0.000000
2138.752534	0.192236	0.601394	0.035232	77.731163	-2.757371	108.491318	4.611800	0.000000	1.761576	0.000000	0.000000	0.000000	-0.028659	0.148481	0.174767	0.000000	0.000000	3.000000	9.000000	0.000000
2138.755867	0.192236	0.601394	0.035232	77.731163	-2.757371	108.491318	4.611800	0.000000	1.761576	0.000000	0.000000	0.000000	-0.028659	0.148481	0.174767	0.000000	0.000000	3.000000	9.000000	0.000000
2138.759201	0.191955	0.601938	0.035893	77.731163	-2.757371	108.491318	4.611800	0.000000	1.761576	0.000000	0.000000	0.000000	-0.084288	0.163250	0.198512	0.000000	0.000000	3.000000	9.000000	0.000000
2138.762534	0.191955	0.601938	0.035893	78.134583	-4.003138	107.356918	4.611800	0.000000	1.761576	0.000000	0.000000	0.000000	-0.084288	0.163250	0.198512	0.000000	0.000000	3.000000	9.000000	0.000000
2138.765867	0.191392	0.602559	0.036596	78.134583	-4.003138	107.356918	4.611800	0.000000	1.761576	0.000000	0.000000	0.000000	-0.168822	0.186321	0.210799	0.000000	0.000000	3.000000	9.000000	0.000000
2138.769201	0.191392	0.602559	0.036596	78.134583	-4.003138	107.356918	4.611800	0.000000	1.761576	0.000000	0.000000	0.000000	-0.168822	0.186321	0.210799	0.000000	0.000000	3.000000	9.000000	0.000000
2138.772534	0.191392	0.602559	0.036596	78.483559	-5.202818	106.310120	4.569615	0.000000	1.829795	0.000000	0.000000	0.000000	-0.168822	0.186321	0.210799	0.000000	0.000000	3.000000	9.000000	0.000000
2138.775867	0.190490	0.603268	0.037401	78.483559	-5.202818	106.310120	4.569615	0.000000	1.829795	0.000000	0.000000	0.000000	-0.270616	0.212619	0.241646	0.000000	0.000000	3.000000	9.000000	0.000000
2138.779201	0.190490	0.603268	0.037401	78.483559	-5.202818	106.310120	4.569615	0.000000	1.829795	0.000000	0.000000	0.000000	-0.270616	0.212619	0.241646	0.000000	0.000000	3.000000	9.000000	0.000000
2138.782534	0.190490	0.603268	0.037401	78.779861	-6.335168	105.370010	4.524512	0.000000	1.870069	0.000000	0.000000	0.000000	-0.270616	0.212619	0.241646	0.000000	0.000000	3.000000	9.000000	0.000000
2138.785867	0.189249	0.604037	0.038382	78.779861	-6.335168	105.370010	4.524512	0.000000	1.870069	0.000000	0.000000	0.000000	-0.372472	0.230741	0.294063	0.000000	0.000000	3.000000	9.000000	0.000000
2138.789201	0.189249	0.604037	0.038382	78.779861	-6.335168	105.370010	4.524512	0.000000	1.870069	0.000000	0.000000	0.000000	-0.372472	0.230741	0.294063	0.000000	0.000000	3.000000	9.000000	0.000000
2138.792534	0.189249	0.604037	0.038382	79.057114	-7.224284	104.738365	4.462433	0.000000	1.919080	0.000000	0.000000	0.000000	-0.372472	0.230741	0.294063	0.000000	0.000000	3.000000	9.000000	0.000000
2138.795867	0.187862	0.604858	0.039484	79.057114	-7.224284	104.738365	4.462433	0.000000	1.919080	0.000000	0.000000	0.000000	-0.416050	0.246185	0.330748	0.000000	0.000000	3.000000	9.000000	0.000000
2138.799201	0.187862	0.604858	0.039484	79.057114	-7.224284	104.738365	4.462433	0.000000	1.919080	0.000000	0.000000	0.000000	-0.416050	0.246185	0.330748	0.000000	0.000000	3.000000	9.000000	0.000000
2138.802534	0.187862	0.604858	0.039484	79.383400	-7.272442	105.125999	4.393092	0.000000	1.974204	0.000000	0.000000	0.000000	-0.416050	0.246185	0.330748	0.000000	0.000000	3.000000	9.000000	0.000000
2138.805867	0.186331	0.605701	0.040715	79.383400	-7.272442	105.125999	4.393092	0.000000	1.974204	0.000000	0.000000	0.000000	-0.459324	0.253009	0.369252	0.000000	0.000000	3.000000	9.000000	0.000000
2138.809201	0.186331	0.605701	0.040715	79.383400	-7.272442	105.125999	4.393092	0.000000	1.974204	0.000000	0.000000	0.000000	-0.459324	0.253009	0.369252	0.000000	0.000000	3.000000	9.000000	0.000000
2138.812534	0.186331	0.605701	0.040715	79.765228	-6.334882	106.656990	4.316537	0.000000	2.035746	0.000000	0.000000	0.000000	-0.459324	0.253009	0.369252	0.000000	0.000000	3.000000	9.000000	0.000000
2138.815867	0.184853	0.606557	0.041958	79.765228	-6.334882	106.656990	4.316537	0.000000	2.035746	0.000000	0.000000	0.000000	-0.443212	0.256683	0.372837	0.000000	0.000000	3.000000	9.000000	0.000000
2138.819201	0.184853	0.606557	0.041958	79.765228	-6.334882	106.656990	4.316537	0.000000	2.035746	0.000000	0.000000	0.000000	-0.443212	0.256683	0.372837	0.000000	0.000000	3.000000	9.000000	0.000000
2138.822534	0.184853	0.606557	0.041958	80.162445	-4.450958	109.239349	4.242669	0.000000	2.097886	0.000000	0.000000	0.000000	-0.443212	0.256683	0.372837	0.000000	0.000000	3.000000	9.000000	0.000000
2138.825867	0.183491	0.607384	0.043158	80.162445	-4.450958	109.239349	4.242669	0.000000	2.097886	0.000000	0.000000	0.000000	-0.408841	0.248378	0.360234	0.000000	0.000000	3.000000	9.000000	0.000000
2138.829201	0.183491	0.607384	0.043158	80.162445	-4.450958	109.239349	4.242669	0.000000	2.097886	0.000000	0.000000	0.000000	-0.408841	0.248378	0.360234	0.000000	0.000000	3.000000	9.000000	0.000000
2138.832534	0.183491	0.607384	0.043158	80.490517	-2.028139	112.370918	4.174529	0.000000	2.157925	0.000000	0.000000	0.000000	-0.408841	0.248378	0.360234	0.000000	0.000000	3.000000	9.000000	0.000000
2138.835867	0.182180	0.608176	0.044366	80.490517	-2.028139	112.370918	4.174529	0.000000	2.157925	0.000000	0.000000	0.000000	-0.393261	0.237346	0.362292	0.000000	0.000000	3.000000	9.000000	0.000000
2138.839201	0.182180	0.608176	0.044366	80.490517	-2.028139	112.370918	4.174529	0.000000	2.157925	0.000000	0.000000	0.000000	-0.393261	0.237346	0.362292	0.000000	0.000000	3.000000	9.000000	0.000000
2138.842534	0.182180	0.608176	0.044366	80.702614	0.247838	115.244949	4.108985	0.000000	2.218307	0.000000	0.000000	0.000000	-0.393261	0.237346	0.362292	0.000000	0.000000	3.000000	9.000000	0.000000
2138.845867	0.180967	0.608908	0.045484	80.702614	0.247838	115.244949	4.108985	0.000000	2.218307	0.000000	0.000000	0.000000	-0.363918	0.219733	0.335238	0.000000	0.000000	3.000000	9.000000	0.000000
2138.849201	0.180967	0.608908	0.045484	80.702614	0.247838	115.244949	4.108985	0.000000	2.218307	0.000000	0.000000	0.000000	-0.363918	0.219733	0.335238	0.000000	0.000000	3.000000	9.000000	0.000000
2138.852534	0.180967	0.608908	0.045484	80.746933	1.169838	116.336372	4.048332	0.000000	2.274180	0.000000	0.000000	0.000000	-0.363918	0.219733	0.335238	0.000000	0.000000	3.000000	9.000000	0.000000
2138.855867	0.179934	0.609622	0.046514	80.746933	1.169838	116.336372	4.048332	0.000000	2.274180	0.000000	0.000000	0.000000	-0.309659	0.214075	0.309238	0.000000	0.000000	3.000000	9.000000	0.000000
2138.859201	0.179934	0.609622	0.046514	80.746933	1.169838	116.336372	4.048332	0.000000	2.274180	0.000000	0.000000	0.000000	-0.309659	0.214075	0.309238	0.000000	0.000000	3.000000	9.000000	0.000000
2138.862534	0.179934	0.609622	0.046514	80.646988	0.729303	115.886673	3.996722	0.000000	2.325719	0.000000	0.000000	0.000000	-0.309659	0.214075	0.309238	0.000000	0.000000	3.000000	9.000000	0.000000
2138.865867	0.178902	0.610256	0.047477	80.646988	0.729303	115.886673	3.996722	0.000000	2.325719	0.000000	0.000000	0.000000	-0.309771	0.190301	0.288842	0.000000	0.000000	3.000000	9.000000	0.000000
2138.869201	0.178902	0.610256	0.047477	80.646988	0.729303	115.886673	3.996722	0.000000	2.325719	0.000000	0.000000	0.000000	-0.309771	0.190301	0.288842	0.000000	0.000000	3.000000	9.000000	0.000000
2138.872534	0.178902	0.610256	0.047477	80.490021	-0.137270	114.984634	3.945093	0.000000	2.373860	0.000000	0.000000	0.000000	-0.309771	0.190301	0.288842	0.000000	0.000000	3.000000	9.000000	0.000000
2138.875867	0.177975	0.610851	0.048367	80.490021	-0.137270	114.984634	3.945093	0.000000	2.373860	0.000000	0.000000	0.000000	-0.277930	0.178517	0.266823	0.000000	0.000000	3.000000	9.000000	0.000000
2138.879201	0.177975	0.610851	0.048367	80.490021	-0.137270	114.984634	3.945093	0.000000	2.373860	0.000000	0.000000	0.000000	-0.277930	0.178517	0.266823	0.000000	0.000000	3.000000	9.000000	0.000000
2138.882534	0.177975	0.610851	0.048367	80.320679	-1.197519	113.826698	3.898772	0.000000	2.418330	0.000000	0.000000	0.000000	-0.277930	0.178517	0.266823	0.000000	0.000000	3.000000	9.000000	0.000000
2138.885867	0.177204	0.611407	0.049167	80.320679	-1.197519	113.826698	3.898772	0.000000	2.418330	0.000000	0.000000	0.000000	-0.231390	0.166687	0.239992	0.000000	0.000000	3.000000	9.000000	0.000000
2138.889201	0.177204	0.611407	0.049167	80.320679	-1.197519	113.826698	3.898772	0.000000	2.418330	0.000000	0.000000	0.000000	-0.231390	0.166687	0.239992	0.000000	0.000000	3.000000	9.000000	0.000000
2138.892534	0.177204	0.611407	0.049167	80.154915	-2.263665	112.660912	3.860207	0.000000	2.458329	0.000000	0.000000	0.000000	-0.231390	0.166687	0.239992	0.000000	0.000000	3.000000	9.000000	0.000000
2138.895867	0.176457	0.611933	0.049964	80.154915	-2.263665	112.660912	3.860207	0.000000	2.458329	0.000000	0.000000	0.000000	-0.224139	0.158072	0.239273	0.000000	0.000000	3.000000	9.000000	0.000000
2138.899201	0.176457	0.611933	0.049964	80.154915	-2.263665	112.660912	3.860207	0.000000	2.458329	0.000000	0.000000	0.000000	-0.224139	0.158072	0.239273	0.000000	0.000000	3.000000	9.000000	0.000000
2138.902534	0.176457	0.611933	0.049964	79.997284	-3.236782	111.594887	3.822850	0.000000	2.498208	0.000000	0.000000	0.000000	-0.224139	0.158072	0.239273	0.000000	0.000000	3.000000	9.000000	0.000000
2138.905867	0.175729	0.612390	0.050666	79.997284	-3.236782	111.594887	3.822850	0.000000	2.498208	0.000000	0.000000	0.000000	-0.218505	0.136817	0.210407	0.000000	0.000000	3.000000	9.000000	0.000000
2138.909201	0.175729	0.612390	0.050666	79.997284	-3.236782	111.594887	3.822850	0.000000	2.498208	0.000000	0.000000	0.000000	-0.218505	0.136817	0.210407	0.000000	0.000000	3.000000	9.000000	0.000000
2138.912534	0.175729	0.612390	0.050666	79.852814	-4.119400	110.618546	3.786433	0.000000	2.533276	0.000000	0.000000	0.000000	-0.218505	0.136817	0.210407	0.000000	0.000000	3.000000	9.000000	0.000000
2138.915867	0.174966	0.612833	0.051272	79.852814	-4.119400	110.618546	3.786433	0.000000	2.533276	0.000000	0.000000	0.000000	-0.228807	0.133124	0.181809	0.000000	0.000000	3.000000	9.000000	0.000000
2138.919201	0.174966	0.612833	0.051272	79.852814	-4.119400	110.618546	3.786433	0.000000	2.533276	0.000000	0.000000	0.000000	-0.228807	0.133124	0.181809	0.000000	0.000000	3.000000	9.000000	0.000000
2138.922534	0.174966	0.612833	0.051272	79.717247	-4.918588	109.636497	3.748298	0.000000	2.563577	0.000000	0.000000	0.000000	-0.228807	0.133124	0.181809	0.000000	0.000000	3.000000	9.000000	0.000000
2138.925867	0.173949	0.613294	0.051849	79.717247	-4.918588	109.636497	3.748298	0.000000	2.563577	0.000000	0.000000	0.000000	-0.305019	0.138223	0.173089	0.000000	0.000000	3.000000	9.000000	0.000000
2138.929201	0.173949	0.613294	0.051849	79.717247	-4.918588	109.636497	3.748298	0.000000	2.563577	0.000000	0.000000	0.000000	-0.305019	0.138223	0.173089	0.000000	0.000000	3.000000	9.000000	0.000000
2138.932534	0.173949	0.613294	0.051849	79.593834	-5.580778	108.556183	3.697461	0.000000	2.592425	0.000000	0.000000	0.000000	-0.305019	0.138223	0.173089	0.000000	0.000000	3.000000	9.000000	0.000000
2138.935867	0.172712	0.613812	0.052415	79.593834	-5.580778	108.556183	3.697461	0.000000	2.592425	0.000000	0.000000	0.000000	-0.371157	0.155402	0.169802	0.000000	0.000000	3.000000	9.000000	0.000000
2138.939201	0.172712	0.613812	0.052415	79.593834	-5.580778	108.556183	3.697461	0.000000	2.592425	0.000000	0.000000	0.000000	-0.371157	0.155402	0.169802	0.000000	0.000000	3.000000	9.000000	0.000000
2138.942534	0.172712	0.613812	0.052415	79.497284	-5.904071	107.657509	3.635602	0.000000	2.620726	0.000000	0.000000	0.000000	-0.371157	0.155402	0.169802	0.000000	0.000000	3.000000	9.000000	0.000000
2138.945867	0.171204	0.614360	0.053058	79.497284	-5.904071	107.657509	3.635602	0.000000	2.620726	0.000000	0.000000	0.000000	-0.452488	0.164314	0.193139	0.000000	0.000000	3.000000	9.000000	0.000000
2138.949201	0.171204	0.614360	0.053058	79.497284	-5.904071	107.657509	3.635602	0.000000	2.620726	0.000000	0.000000	0.000000	-0.452488	0.164314	0.193139	0.000000	0.000000	3.000000	9.000000	0.000000
2138.952534	0.171204	0.614360	0.053058	79.435287	-5.843283	107.284019	3.560187	0.000000	2.652916	0.000000	0.000000	0.000000	-0.452488	0.164314	0.193139	0.000000	0.000000	3.000000	9.000000	0.000000
2138.955867	0.169387	0.614948	0.053829	79.435287	-5.843283	107.284019	3.560187	0.000000	2.652916	0.000000	0.000000	0.000000	-0.545067	0.176552	0.231337	0.000000	0.000000	3.000000	9.000000	0.000000
2138.959201	0.169387	0.614948	0.053829	79.435287	-5.843283	107.284019	3.560187	0.000000	2.652916	0.000000	0.000000	0.000000	-0.545067	0.176552	0.231337	0.000000	0.000000	3.000000	9.000000	0.000000
2138.962534	0.169387	0.614948	0.053829	79.384590	-5.657588	107.211098	3.469342	0.000000	2.691472	0.000000	0.000000	0.000000	-0.545067	0.176552	0.231337	0.000000	0.000000	3.000000	9.000000	0.000000
2138.965867	0.167342	0.615539	0.054731	79.384590	-5.657588	107.211098	3.469342	0.000000	2.691472	0.000000	0.000000	0.000000	-0.613337	0.177291	0.270447	0.000000	0.000000	3.000000	9.000000	0.000000
2138.969201	0.167342	0.615539	0.054731	79.384590	-5.657588	107.211098	3.469342	0.000000	2.691472	0.000000	0.000000	0.000000	-0.613337	0.177291	0.270447	0.000000	0.000000	3.000000	9.000000	0.000000
2138.972534	0.167342	0.615539	0.054731	79.380600	-4.991837	107.574432	3.367120	0.000000	2.736547	0.000000	0.000000	0.000000	-0.613337	0.177291	0.270447	0.000000	0.000000	3.000000	9.000000	0.000000
2138.975867	0.165164	0.616083	0.055723	79.380600	-4.991837	107.574432	3.367120	0.000000	2.736547	0.000000	0.000000	0.000000	-0.653532	0.163089	0.297646	0.000000	0.000000	3.000000	9.000000	0.000000
2138.979201	0.165164	0.616083	0.055723	79.380600	-4.991837	107.574432	3.367120	0.000000	2.736547	0.000000	0.000000	0.000000	-0.653532	0.163089	0.297646	0.000000	0.000000	3.000000	9.000000	0.000000
2138.982534	0.165164	0.616083	0.055723	79.435577	-3.700186	108.584747	3.258198	0.000000	2.786154	0.000000	0.000000	0.000000	-0.653532	0.163089	0.297646	0.000000	0.000000	3.000000	9.000000	0.000000
2138.985867	0.162882	0.616570	0.056819	79.435577	-3.700186	108.584747	3.258198	0.000000	2.786154	0.000000	0.000000	0.000000	-0.684721	0.146185	0.328701	0.000000	0.000000	3.000000	9.000000	0.000000
2138.989201	0.162882	0.616570	0.056819	79.435577	-3.700186	108.584747	3.258198	0.000000	2.786154	0.000000	0.000000	0.000000	-0.684721	0.146185	0.328701	0.000000	0.000000	3.000000	9.000000	0.000000
2138.992534	0.162882	0.616570	0.056819	79.526871	-1.937223	110.161324	3.144078	0.000000	2.840938	0.000000	0.000000	0.000000	-0.684721	0.146185	0.328701	0.000000	0.000000	3.000000	9.000000	0.000000
2138.995867	0.160530	0.616997	0.057877	79.526871	-1.937223	110.161324	3.144078	0.000000	2.840938	0.000000	0.000000	0.000000	-0.705329	0.128013	0.317579	0.000000	0.000000	3.000000	9.000000	0.000000
2138.999201	0.160530	0.616997	0.057877	79.526871	-1.937223	110.161324	3.144078	0.000000	2.840938	0.000000	0.000000	0.000000	-0.705329	0.128013	0.317579	0.000000	0.000000	3.000000	9.000000	0.000000
2139.002534	0.160530	0.616997	0.057877	79.635567	0.169285	112.175087	3.026523	0.000000	2.893867	0.000000	0.000000	0.000000	-0.705329	0.128013	0.317579	0.000000	0.000000	3.000000	9.000000	0.000000
2139.005867	0.158187	0.617333	0.058884	79.635567	0.169285	112.175087	3.026523	0.000000	2.893867	0.000000	0.000000	0.000000	-0.702990	0.100965	0.302002	0.000000	0.000000	3.000000	9.000000	0.000000
2139.009201	0.158187	0.617333	0.058884	79.635567	0.169285	112.175087	3.026523	0.000000	2.893867	0.000000	0.000000	0.000000	-0.702990	0.100965	0.302002	0.000000	0.000000	3.000000	9.000000	0.000000
2139.012534	0.158187	0.617333	0.058884	79.747864	2.426692	114.253456	2.909358	0.000000	2.944201	0.000000	0.000000	0.000000	-0.702990	0.100965	0.302002	0.000000	0.000000	3.000000	9.000000	0.000000
2139.015867	0.155820	0.617546	0.059731	79.747864	2.426692	114.253456	2.909358	0.000000	2.944201	0.000000	0.000000	0.000000	-0.710225	0.063800	0.254031	0.000000	0.000000	3.000000	9.000000	0.000000
2139.019201	0.155820	0.617546	0.059731	79.747864	2.426692	114.253456	2.909358	0.000000	2.944201	0.000000	0.000000	0.000000	-0.710225	0.063800	0.254031	0.000000	0.000000	3.000000	9.000000	0.000000
2139.022534	0.155820	0.617546	0.059731	79.859566	4.753406	116.252113	2.790987	0.000000	2.986540	0.000000	0.000000	0.000000	-0.710225	0.063800	0.254031	0.000000	0.000000	3.000000	9.000000	0.000000
2139.025867	0.153462	0.617625	0.060433	79.859566	4.753406	116.252113	2.790987	0.000000	2.986540	0.000000	0.000000	0.000000	-0.707450	0.023803	0.210538	0.000000	0.000000	3.000000	9.000000	0.000000
2139.029201	0.153462	0.617625	0.060433	79.859566	4.753406	116.252113	2.790987	0.000000	2.986540	0.000000	0.000000	0.000000	-0.707450	0.023803	0.210538	0.000000	0.000000	3.000000	9.000000	0.000000
2139.032534	0.153462	0.617625	0.060433	79.964615	7.098293	118.244263	2.673079	0.000000	3.021629	0.000000	0.000000	0.000000	-0.707450	0.023803	0.210538	0.000000	0.000000	3.000000	9.000000	0.000000
2139.035867	0.150993	0.617621	0.061031	79.964615	7.098293	118.244263	2.673079	0.000000	3.021629	0.000000	0.000000	0.000000	-0.740519	-0.001242	0.179520	0.000000	0.000000	3.000000	9.000000	0.000000
2139.039201	0.150993	0.617621	0.061031	79.964615	7.098293	118.244263	2.673079	0.000000	3.021629	0.000000	0.000000	0.000000	-0.740519	-0.001242	0.179520	0.000000	0.000000	3.000000	9.000000	0.000000
2139.042534	0.150993	0.617621	0.061031	80.063957	9.354200	120.244774	2.549659	0.000000	3.051549	0.000000	0.000000	0.000000	-0.740519	-0.001242	0.179520	0.000000	0.000000	3.000000	9.000000	0.000000
2139.045867	0.148418	0.617461	0.061439	80.063957	9.354200	120.244774	2.549659	0.000000	3.051549	0.000000	0.000000	0.000000	-0.772491	-0.047982	0.122487	0.000000	0.000000	3.000000	9.000000	0.000000
2139.049201	0.148418	0.617461	0.061439	80.063957	9.354200	120.244774	2.549659	0.000000	3.051549	0.000000	0.000000	0.000000	-0.772491	-0.047982	0.122487	0.000000	0.000000	3.000000	9.000000	0.000000
2139.052534	0.148418	0.617461	0.061439	80.160812	11.535944	122.178673	2.420911	0.000000	3.071964	0.000000	0.000000	0.000000	-0.772491	-0.047982	0.122487	0.000000	0.000000	3.000000	9.000000	0.000000
2139.055867	0.145799	0.617200	0.061772	80.160812	11.535944	122.178673	2.420911	0.000000	3.071964	0.000000	0.000000	0.000000	-0.785908	-0.078448	0.099735	0.000000	0.000000	3.000000	9.000000	0.000000
2139.059201	0.145799	0.617200	0.061772	80.160812	11.535944	122.178673	2.420911	0.000000	3.071964	0.000000	0.000000	0.000000	-0.785908	-0.078448	0.099735	0.000000	0.000000	3.000000	9.000000	0.000000
2139.062534	0.145799	0.617200	0.061772	80.249779	13.783571	124.204712	2.289926	0.000000	3.088586	0.000000	0.000000	0.000000	-0.785908	-0.078448	0.099735	0.000000	0.000000	3.000000	9.000000	0.000000
2139.065867	0.143067	0.616828	0.062070	80.249779	13.783571	124.204712	2.289926	0.000000	3.088586	0.000000	0.000000	0.000000	-0.819378	-0.111624	0.089550	0.000000	0.000000	3.000000	9.000000	0.000000
2139.069201	0.143067	0.616828	0.062070	80.249779	13.783571	124.204712	2.289926	0.000000	3.088586	0.000000	0.000000	0.000000	-0.819378	-0.111624	0.089550	0.000000	0.000000	3.000000	9.000000	0.000000
2139.072534	0.143067	0.616828	0.062070	80.319519	16.115070	126.399933	2.153363	0.000000	3.103511	0.000000	0.000000	0.000000	-0.819378	-0.111624	0.089550	0.000000	0.000000	3.000000	9.000000	0.000000
2139.075867	0.140317	0.616318	0.062380	80.319519	16.115070	126.399933	2.153363	0.000000	3.103511	0.000000	0.000000	0.000000	-0.825021	-0.152901	0.092958	0.000000	0.000000	3.000000	9.000000	0.000000
2139.079201	0.140317	0.616318	0.062380	80.319519	16.115070	126.399933	2.153363	0.000000	3.103511	0.000000	0.000000	0.000000	-0.825021	-0.152901	0.092958	0.000000	0.000000	3.000000	9.000000	0.000000
2139.082534	0.140317	0.616318	0.062380	80.308105	18.432903	128.629227	2.015859	0.000000	3.119004	0.000000	0.000000	0.000000	-0.825021	-0.152901	0.092958	0.000000	0.000000	3.000000	9.000000	0.000000
2139.085867	0.137516	0.615723	0.062778	80.308105	18.432903	128.629227	2.015859	0.000000	3.119004	0.000000	0.000000	0.000000	-0.840450	-0.178544	0.119517	0.000000	0.000000	3.000000	9.000000	0.000000
2139.089201	0.137516	0.615723	0.062778	80.308105	18.432903	128.629227	2.015859	0.000000	3.119004	0.000000	0.000000	0.000000	-0.840450	-0.178544	0.119517	0.000000	0.000000	3.000000	9.000000	0.000000
2139.092534	0.137516	0.615723	0.062778	80.217606	20.473310	130.512741	1.875784	0.000000	3.138924	0.000000	0.000000	0.000000	-0.840450	-0.178544	0.119517	0.000000	0.000000	3.000000	9.000000	0.000000
2139.095867	0.134690	0.615062	0.063272	80.217606	20.473310	130.512741	1.875784	0.000000	3.138924	0.000000	0.000000	0.000000	-0.847795	-0.198136	0.148095	0.000000	0.000000	3.000000	9.000000	0.000000
2139.099201	0.134690	0.615062	0.063272	80.217606	20.473310	130.512741	1.875784	0.000000	3.138924	0.000000	0.000000	0.000000	-0.847795	-0.198136	0.148095	0.000000	0.000000	3.000000	9.000000	0.000000
2139.102534	0.134690	0.615062	0.063272	80.085953	22.063890	132.079865	1.734485	0.000000	3.163606	0.000000	0.000000	0.000000	-0.847795	-0.198136	0.148095	0.000000	0.000000	3.000000	9.000000	0.000000
2139.105867	0.131859	0.614382	0.063735	80.085953	22.063890	132.079865	1.734485	0.000000	3.163606	0.000000	0.000000	0.000000	-0.849355	-0.204009	0.138948	0.000000	0.000000	3.000000	9.000000	0.000000
2139.109201	0.131859	0.614382	0.063735	80.085953	22.063890	132.079865	1.734485	0.000000	3.163606	0.000000	0.000000	0.000000	-0.849355	-0.204009	0.138948	0.000000	0.000000	3.000000	9.000000	0.000000
2139.112534	0.131859	0.614382	0.063735	79.940872	23.199671	133.194016	1.592926	0.000000	3.186764	0.000000	0.000000	0.000000	-0.849355	-0.204009	0.138948	0.000000	0.000000	3.000000	9.000000	0.000000
2139.115867	0.129091	0.613692	0.064127	79.940872	23.199671	133.194016	1.592926	0.000000	3.186764	0.000000	0.000000	0.000000	-0.830225	-0.207147	0.117471	0.000000	0.000000	3.000000	9.000000	0.000000
2139.119201	0.129091	0.613692	0.064127	79.940872	23.199671	133.194016	1.592926	0.000000	3.186764	0.000000	0.000000	0.000000	-0.830225	-0.207147	0.117471	0.000000	0.000000	3.000000	9.000000	0.000000
2139.122534	0.129091	0.613692	0.064127	79.807747	24.022871	133.834396	1.454556	0.000000	3.206343	0.000000	0.000000	0.000000	-0.830225	-0.207147	0.117471	0.000000	0.000000	3.000000	9.000000	0.000000
2139.125867	0.126503	0.612980	0.064381	79.807747	24.022871	133.834396	1.454556	0.000000	3.206343	0.000000	0.000000	0.000000	-0.776396	-0.213547	0.076205	0.000000	0.000000	3.000000	9.000000	0.000000
2139.129201	0.126503	0.612980	0.064381	79.807747	24.022871	133.834396	1.454556	0.000000	3.206343	0.000000	0.000000	0.000000	-0.776396	-0.213547	0.076205	0.000000	0.000000	3.000000	9.000000	0.000000
2139.132534	0.126503	0.612980	0.064381	79.682831	24.671179	134.274155	1.325156	0.000000	3.219044	0.000000	0.000000	0.000000	-0.776396	-0.213547	0.076205	0.000000	0.000000	3.000000	9.000000	0.000000
2139.135867	0.124131	0.612308	0.064537	79.682831	24.671179	134.274155	1.325156	0.000000	3.219044	0.000000	0.000000	0.000000	-0.711643	-0.201771	0.046854	0.000000	0.000000	3.000000	9.000000	0.000000
2139.139201	0.124131	0.612308	0.064537	79.682831	24.671179	134.274155	1.325156	0.000000	3.219044	0.000000	0.000000	0.000000	-0.711643	-0.201771	0.046854	0.000000	0.000000	3.000000	9.000000	0.000000
2139.142534	0.124131	0.612308	0.064537	79.552399	25.068241	134.646805	1.206549	0.000000	3.226853	0.000000	0.000000	0.000000	-0.711643	-0.201771	0.046854	0.000000	0.000000	3.000000	9.000000	0.000000
2139.145867	0.121882	0.611665	0.064644	79.552399	25.068241	134.646805	1.206549	0.000000	3.226853	0.000000	0.000000	0.000000	-0.674821	-0.192716	0.032156	0.000000	0.000000	3.000000	9.000000	0.000000
2139.149201	0.121882	0.611665	0.064644	79.552399	25.068241	134.646805	1.206549	0.000000	3.226853	0.000000	0.000000	0.000000	-0.674821	-0.192716	0.032156	0.000000	0.000000	3.000000	9.000000	0.000000
2139.152534	0.121882	0.611665	0.064644	79.429565	25.066523	134.752533	1.094079	0.000000	3.232212	0.000000	0.000000	0.000000	-0.674821	-0.192716	0.032156	0.000000	0.000000	3.000000	9.000000	0.000000
2139.155867	0.119663	0.611126	0.064873	79.429565	25.066523	134.752533	1.094079	0.000000	3.232212	0.000000	0.000000	0.000000	-0.665441	-0.161837	0.068555	0.000000	0.000000	3.000000	9.000000	0.000000
2139.159201	0.119663	0.611126	0.064873	79.429565	25.066523	134.752533	1.094079	0.000000	3.232212	0.000000	0.000000	0.000000	-0.665441	-0.161837	0.068555	0.000000	0.000000	3.000000	9.000000	0.000000
2139.162534	0.119663	0.611126	0.064873	79.330521	24.525499	134.182648	0.983172	0.000000	3.243638	0.000000	0.000000	0.000000	-0.665441	-0.161837	0.068555	0.000000	0.000000	3.000000	9.000000	0.000000
2139.165867	0.117430	0.610647	0.065140	79.330521	24.525499	134.182648	0.983172	0.000000	3.243638	0.000000	0.000000	0.000000	-0.669938	-0.143584	0.080242	0.000000	0.000000	3.000000	9.000000	0.000000
2139.169201	0.117430	0.610647	0.065140	79.330521	24.525499	134.182648	0.983172	0.000000	3.243638	0.000000	0.000000	0.000000	-0.669938	-0.143584	0.080242	0.000000	0.000000	3.000000	9.000000	0.000000
2139.172534	0.117430	0.610647	0.065140	79.256989	23.749521	133.314697	0.871516	0.000000	3.257011	0.000000	0.000000	0.000000	-0.669938	-0.143584	0.080242	0.000000	0.000000	3.000000	9.000000	0.000000
2139.175867	0.115054	0.610242	0.065577	79.256989	23.749521	133.314697	0.871516	0.000000	3.257011	0.000000	0.000000	0.000000	-0.712823	-0.121633	0.130903	0.000000	0.000000	3.000000	9.000000	0.000000
2139.179201	0.115054	0.610242	0.065577	79.256989	23.749521	133.314697	0.871516	0.000000	3.257011	0.000000	0.000000	0.000000	-0.712823	-0.121633	0.130903	0.000000	0.000000	3.000000	9.000000	0.000000
2139.182534	0.115054	0.610242	0.065577	79.225044	22.635847	132.228516	0.752712	0.000000	3.278828	0.000000	0.000000	0.000000	-0.712823	-0.121633	0.130903	0.000000	0.000000	3.000000	9.000000	0.000000
2139.185867	0.112535	0.609880	0.066188	79.225044	22.635847	132.228516	0.752712	0.000000	3.278828	0.000000	0.000000	0.000000	-0.755852	-0.108567	0.183502	0.000000	0.000000	3.000000	9.000000	0.000000
2139.189201	0.112535	0.609880	0.066188	79.225044	22.635847	132.228516	0.752712	0.000000	3.278828	0.000000	0.000000	0.000000	-0.755852	-0.108567	0.183502	0.000000	0.000000	3.000000	9.000000	0.000000
2139.192534	0.112535	0.609880	0.066188	79.233856	21.013235	130.580856	0.626737	0.000000	3.309412	0.000000	0.000000	0.000000	-0.755852	-0.108567	0.183502	0.000000	0.000000	3.000000	9.000000	0.000000
2139.195867	0.109877	0.609572	0.067011	79.233856	21.013235	130.580856	0.626737	0.000000	3.309412	0.000000	0.000000	0.000000	-0.797343	-0.092277	0.246701	0.000000	0.000000	3.000000	9.000000	0.000000
2139.199201	0.109877	0.609572	0.067011	79.233856	21.013235	130.580856	0.626737	0.000000	3.309412	0.000000	0.000000	0.000000	-0.797343	-0.092277	0.246701	0.000000	0.000000	3.000000	9.000000	0.000000
2139.202534	0.109877	0.609572	0.067011	79.279472	18.922421	128.418915	0.493846	0.000000	3.350529	0.000000	0.000000	0.000000	-0.797343	-0.092277	0.246701	0.000000	0.000000	3.000000	9.000000	0.000000
2139.205867	0.107113	0.609346	0.067963	79.279472	18.922421	128.418915	0.493846	0.000000	3.350529	0.000000	0.000000	0.000000	-0.829141	-0.067831	0.285764	0.000000	0.000000	3.000000	9.000000	0.000000
2139.209201	0.107113	0.609346	0.067963	79.279472	18.922421	128.418915	0.493846	0.000000	3.350529	0.000000	0.000000	0.000000	-0.829141	-0.067831	0.285764	0.000000	0.000000	3.000000	9.000000	0.000000
2139.212534	0.107113	0.609346	0.067963	79.324181	16.664757	125.942131	0.355656	0.000000	3.398156	0.000000	0.000000	0.000000	-0.829141	-0.067831	0.285764	0.000000	0.000000	3.000000	9.000000	0.000000
2139.215867	0.104333	0.609190	0.068987	79.324181	16.664757	125.942131	0.355656	0.000000	3.398156	0.000000	0.000000	0.000000	-0.833938	-0.046699	0.307193	0.000000	0.000000	3.000000	9.000000	0.000000
2139.219201	0.104333	0.609190	0.068987	79.324181	16.664757	125.942131	0.355656	0.000000	3.398156	0.000000	0.000000	0.000000	-0.833938	-0.046699	0.307193	0.000000	0.000000	3.000000	9.000000	0.000000
2139.222534	0.104333	0.609190	0.068987	79.340355	14.741565	123.599350	0.216666	0.000000	3.449355	0.000000	0.000000	0.000000	-0.833938	-0.046699	0.307193	0.000000	0.000000	3.000000	9.000000	0.000000
2139.225867	0.101748	0.609133	0.069971	79.340355	14.741565	123.599350	0.216666	0.000000	3.449355	0.000000	0.000000	0.000000	-0.775536	-0.017168	0.295028	0.000000	0.000000	3.000000	9.000000	0.000000
2139.229201	0.101748	0.609133	0.069971	79.340355	14.741565	123.599350	0.216666	0.000000	3.449355	0.000000	0.000000	0.000000	-0.775536	-0.017168	0.295028	0.000000	0.000000	3.000000	9.000000	0.000000
2139.232534	0.101748	0.609133	0.069971	79.333878	14.043639	122.435242	0.087410	0.000000	3.498526	0.000000	0.000000	0.000000	-0.775536	-0.017168	0.295028	0.000000	0.000000	3.000000	9.000000	0.000000
2139.235867	0.099509	0.609073	0.070750	79.333878	14.043639	122.435242	0.087410	0.000000	3.498526	0.000000	0.000000	0.000000	-0.671733	-0.018166	0.233831	0.000000	0.000000	3.000000	9.000000	0.000000
2139.239201	0.099509	0.609073	0.070750	79.333878	14.043639	122.435242	0.087410	0.000000	3.498526	0.000000	0.000000	0.000000	-0.671733	-0.018166	0.233831	0.000000	0.000000	3.000000	9.000000	0.000000
2139.242534	0.099509	0.609073	0.070750	79.327126	14.328337	122.769493	-0.024545	0.000000	3.537498	0.000000	0.000000	0.000000	-0.671733	-0.018166	0.233831	0.000000	0.000000	3.000000	9.000000	0.000000
2139.245867	0.097725	0.608970	0.071342	79.327126	14.328337	122.769493	-0.024545	0.000000	3.537498	0.000000	0.000000	0.000000	-0.535118	-0.030705	0.177720	0.000000	0.000000	3.000000	9.000000	0.000000
2139.249201	0.097725	0.608970	0.071342	79.327126	14.328337	122.769493	-0.024545	0.000000	3.537498	0.000000	0.000000	0.000000	-0.535118	-0.030705	0.177720	0.000000	0.000000	3.000000	9.000000	0.000000
2139.252534	0.097725	0.608970	0.071342	79.381958	14.970108	123.703102	-0.113732	0.000000	3.567118	0.000000	0.000000	0.000000	-0.535118	-0.030705	0.177720	0.000000	0.000000	3.000000	9.000000	0.000000
2139.255867	0.096360	0.608755	0.071676	79.381958	14.970108	123.703102	-0.113732	0.000000	3.567118	0.000000	0.000000	0.000000	-0.409711	-0.064456	0.099961	0.000000	0.000000	3.000000	9.000000	0.000000
2139.259201	0.096360	0.608755	0.071676	79.381958	14.970108	123.703102	-0.113732	0.000000	3.567118	0.000000	0.000000	0.000000	-0.409711	-0.064456	0.099961	0.000000	0.000000	3.000000	9.000000	0.000000
2139.262534	0.096360	0.608755	0.071676	79.699966	15.691332	124.650040	-0.182017	0.000000	3.583778	0.000000	0.000000	0.000000	-0.409711	-0.064456	0.099961	0.000000	0.000000	3.000000	9.000000	0.000000
2139.265867	0.095348	0.608308	0.071674	79.699966	15.691332	124.650040	-0.182017	0.000000	3.583778	0.000000	0.000000	0.000000	-0.303483	-0.134228	-0.000561	0.000000	0.000000	3.000000	9.000000	0.000000
2139.269201	0.095348	0.608308	0.071674	79.699966	15.691332	124.650040	-0.182017	0.000000	3.583778	0.000000	0.000000	0.000000	-0.303483	-0.134228	-0.000561	0.000000	0.000000	3.000000	9.000000	0.000000
2139.272534	0.095348	0.608308	0.071674	80.276962	16.063368	125.087021	-0.232597	0.000000	3.583684	0.000000	0.000000	0.000000	-0.303483	-0.134228	-0.000561	0.000000	0.000000	3.000000	9.000000	0.000000
2139.275867	0.094782	0.607699	0.071406	80.276962	16.063368	125.087021	-0.232597	0.000000	3.583684	0.000000	0.000000	0.000000	-0.169894	-0.182585	-0.080262	0.000000	0.000000	3.000000	9.000000	0.000000
2139.279201	0.094782	0.607699	0.071406	80.276962	16.063368	125.087021	-0.232597	0.000000	3.583684	0.000000	0.000000	0.000000	-0.169894	-0.182585	-0.080262	0.000000	0.000000	3.000000	9.000000	0.000000
2139.282534	0.094782	0.607699	0.071406	80.928726	15.517405	124.395508	-0.260913	0.000000	3.570307	0.000000	0.000000	0.000000	-0.169894	-0.182585	-0.080262	0.000000	0.000000	3.000000	9.000000	0.000000
2139.285867	0.094632	0.606933	0.071003	80.928726	15.517405	124.395508	-0.260913	0.000000	3.570307	0.000000	0.000000	0.000000	-0.044963	-0.229960	-0.120863	0.000000	0.000000	3.000000	9.000000	0.000000
2139.289201	0.094632	0.606933	0.071003	80.928726	15.517405	124.395508	-0.260913	0.000000	3.570307	0.000000	0.000000	0.000000	-0.044963	-0.229960	-0.120863	0.000000	0.000000	3.000000	9.000000	0.000000
2139.292534	0.094632	0.606933	0.071003	81.641678	12.709439	121.101196	-0.268407	0.000000	3.550164	0.000000	0.000000	0.000000	-0.044963	-0.229960	-0.120863	0.000000	0.000000	3.000000	9.000000	0.000000
2139.295867	0.094841	0.605920	0.070437	81.641678	12.709439	121.101196	-0.268407	0.000000	3.550164	0.000000	0.000000	0.000000	0.062647	-0.303887	-0.169823	0.000000	0.000000	3.000000	9.000000	0.000000
2139.299201	0.094841	0.605920	0.070437	81.641678	12.709439	121.101196	-0.268407	0.000000	3.550164	0.000000	0.000000	0.000000	0.062647	-0.303887	-0.169823	0.000000	0.000000	3.000000	9.000000	0.000000
2139.302534	0.094841	0.605920	0.070437	82.318886	6.585064	114.119003	-0.257965	0.000000	3.521860	0.000000	0.000000	0.000000	0.062647	-0.303887	-0.169823	0.000000	0.000000	3.000000	9.000000	0.000000
2139.305867	0.095290	0.604721	0.069773	82.318886	6.585064	114.119003	-0.257965	0.000000	3.521860	0.000000	0.000000	0.000000	0.134649	-0.359539	-0.199255	0.000000	0.000000	3.000000	9.000000	0.000000
2139.309201	0.095290	0.604721	0.069773	82.318886	6.585064	114.119003	-0.257965	0.000000	3.521860	0.000000	0.000000	0.000000	0.134649	-0.359539	-0.199255	0.000000	0.000000	3.000000	9.000000	0.000000
2139.312534	0.095290	0.604721	0.069773	82.819031	-2.536633	103.897659	-0.235524	0.000000	3.488651	0.000000	0.000000	0.000000	0.134649	-0.359539	-0.199255	0.000000	0.000000	3.000000	9.000000	0.000000
2139.315867	0.096065	0.603288	0.068923	82.819031	-2.536633	103.897659	-0.235524	0.000000	3.488651	0.000000	0.000000	0.000000	0.232516	-0.429948	-0.255039	0.000000	0.000000	3.000000	9.000000	0.000000
2139.319201	0.096065	0.603288	0.068923	82.819031	-2.536633	103.897659	-0.235524	0.000000	3.488651	0.000000	0.000000	0.000000	0.232516	-0.429948	-0.255039	0.000000	0.000000	3.000000	9.000000	0.000000
2139.322534	0.096065	0.603288	0.068923	83.032211	-13.265410	92.165306	-0.196771	0.000000	3.446144	0.000000	0.000000	0.000000	0.232516	-0.429948	-0.255039	0.000000	0.000000	3.000000	9.000000	0.000000
2139.325867	0.097203	0.601670	0.067821	83.032211	-13.265410	92.165306	-0.196771	0.000000	3.446144	0.000000	0.000000	0.000000	0.341551	-0.485493	-0.330703	0.000000	0.000000	3.000000	9.000000	0.000000
2139.329201	0.097203	0.601670	0.067821	83.032211	-13.265410	92.165306	-0.196771	0.000000	3.446144	0.000000	0.000000	0.000000	0.341551	-0.485493	-0.330703	0.000000	0.000000	3.000000	9.000000	0.000000
2139.332534	0.097203	0.601670	0.067821	83.015503	-23.093988	82.151176	-0.139846	0.000000	3.391027	0.000000	0.000000	0.000000	0.341551	-0.485493	-0.330703	0.000000	0.000000	3.000000	9.000000	0.000000
2139.335867	0.098547	0.599956	0.066466	83.015503	-23.093988	82.151176	-0.139846	0.000000	3.391027	0.000000	0.000000	0.000000	0.403259	-0.514192	-0.406254	0.000000	0.000000	3.000000	9.000000	0.000000
2139.339201	0.098547	0.599956	0.066466	83.015503	-23.093988	82.151176	-0.139846	0.000000	3.391027	0.000000	0.000000	0.000000	0.403259	-0.514192	-0.406254	0.000000	0.000000	3.000000	9.000000	0.000000
2139.342534	0.098547	0.599956	0.066466	83.070938	-30.073338	75.504662	-0.072636	0.000000	3.323318	0.000000	0.000000	0.000000	0.403259	-0.514192	-0.406254	0.000000	0.000000	3.000000	9.000000	0.000000
2139.345867	0.099920	0.598070	0.064890	83.070938	-30.073338	75.504662	-0.072636	0.000000	3.323318	0.000000	0.000000	0.000000	0.411699	-0.565754	-0.472844	0.000000	0.000000	3.000000	9.000000	0.000000
2139.349201	0.099920	0.598070	0.064890	83.070938	-30.073338	75.504662	-0.072636	0.000000	3.323318	0.000000	0.000000	0.000000	0.411699	-0.565754	-0.472844	0.000000	0.000000	3.000000	9.000000	0.000000
2139.352534	0.099920	0.598070	0.064890	83.393456	-34.076527	71.957710	-0.004020	0.000000	3.244511	0.000000	0.000000	0.000000	0.411699	-0.565754	-0.472844	0.000000	0.000000	3.000000	9.000000	0.000000
2139.355867	0.101396	0.596083	0.063098	83.393456	-34.076527	71.957710	-0.004020	0.000000	3.244511	0.000000	0.000000	0.000000	0.442776	-0.596178	-0.537764	0.000000	0.000000	3.000000	9.000000	0.000000
2139.359201	0.101396	0.596083	0.063098	83.393456	-34.076527	71.957710	-0.004020	0.000000	3.244511	0.000000	0.000000	0.000000	0.442776	-0.596178	-0.537764	0.000000	0.000000	3.000000	9.000000	0.000000
2139.362534	0.101396	0.596083	0.063098	83.870171	-36.909904	69.251526	0.069776	0.000000	3.154884	0.000000	0.000000	0.000000	0.442776	-0.596178	-0.537764	0.000000	0.000000	3.000000	9.000000	0.000000
2139.365867	0.102882	0.593977	0.061151	83.870171	-36.909904	69.251526	0.069776	0.000000	3.154884	0.000000	0.000000	0.000000	0.445884	-0.631653	-0.584103	0.000000	0.000000	3.000000	9.000000	0.000000
2139.369201	0.102882	0.593977	0.061151	83.870171	-36.909904	69.251526	0.069776	0.000000	3.154884	0.000000	0.000000	0.000000	0.445884	-0.631653	-0.584103	0.000000	0.000000	3.000000	9.000000	0.000000
2139.372534	0.102882	0.593977	0.061151	84.356110	-39.464375	66.731697	0.144090	0.000000	3.057533	0.000000	0.000000	0.000000	0.445884	-0.631653	-0.584103	0.000000	0.000000	3.000000	9.000000	0.000000
2139.375867	0.104252	0.591784	0.059064	84.356110	-39.464375	66.731697	0.144090	0.000000	3.057533	0.000000	0.000000	0.000000	0.411047	-0.657910	-0.625881	0.000000	0.000000	3.000000	9.000000	0.000000
2139.379201	0.104252	0.591784	0.059064	84.356110	-39.464375	66.731697	0.144090	0.000000	3.057533	0.000000	0.000000	0.000000	0.411047	-0.657910	-0.625881	0.000000	0.000000	3.000000	9.000000	0.000000
2139.382534	0.104252	0.591784	0.059064	84.778061	-40.989719	65.284836	0.212598	0.000000	2.953220	0.000000	0.000000	0.000000	0.411047	-0.657910	-0.625881	0.000000	0.000000	3.000000	9.000000	0.000000
2139.385867	0.105702	0.589553	0.056806	84.778061	-40.989719	65.284836	0.212598	0.000000	2.953220	0.000000	0.000000	0.000000	0.434986	-0.669268	-0.677473	0.000000	0.000000	3.000000	9.000000	0.000000
2139.389201	0.105702	0.589553	0.056806	84.778061	-40.989719	65.284836	0.212598	0.000000	2.953220	0.000000	0.000000	0.000000	0.434986	-0.669268	-0.677473	0.000000	0.000000	3.000000	9.000000	0.000000
2139.392534	0.105702	0.589553	0.056806	85.049080	-39.444427	66.932823	0.285095	0.000000	2.840307	0.000000	0.000000	0.000000	0.434986	-0.669268	-0.677473	0.000000	0.000000	3.000000	9.000000	0.000000
2139.395867	0.107408	0.587296	0.054504	85.049080	-39.444427	66.932823	0.285095	0.000000	2.840307	0.000000	0.000000	0.000000	0.511696	-0.677091	-0.690752	0.000000	0.000000	3.000000	9.000000	0.000000
2139.399201	0.107408	0.587296	0.054504	85.049080	-39.444427	66.932823	0.285095	0.000000	2.840307	0.000000	0.000000	0.000000	0.511696	-0.677091	-0.690752	0.000000	0.000000	3.000000	9.000000	0.000000
2139.402534	0.107408	0.587296	0.054504	85.120346	-34.235020	72.447311	0.370378	0.000000	2.725182	0.000000	0.000000	0.000000	0.511696	-0.677091	-0.690752	0.000000	0.000000	3.000000	9.000000	0.000000
2139.405867	0.109186	0.585090	0.052259	85.120346	-34.235020	72.447311	0.370378	0.000000	2.725182	0.000000	0.000000	0.000000	0.533388	-0.661939	-0.673501	0.000000	0.000000	3.000000	9.000000	0.000000
2139.409201	0.109186	0.585090	0.052259	85.120346	-34.235020	72.447311	0.370378	0.000000	2.725182	0.000000	0.000000	0.000000	0.533388	-0.661939	-0.673501	0.000000	0.000000	3.000000	9.000000	0.000000
2139.412534	0.109186	0.585090	0.052259	84.989059	-27.245062	79.858147	0.459276	0.000000	2.612932	0.000000	0.000000	0.000000	0.533388	-0.661939	-0.673501	0.000000	0.000000	3.000000	9.000000	0.000000
2139.415867	0.111031	0.582943	0.050049	84.989059	-27.245062	79.858147	0.459276	0.000000	2.612932	0.000000	0.000000	0.000000	0.553674	-0.644189	-0.662951	0.000000	0.000000	3.000000	9.000000	0.000000
2139.419201	0.111031	0.582943	0.050049	84.989059	-27.245062	79.858147	0.459276	0.000000	2.612932	0.000000	0.000000	0.000000	0.553674	-0.644189	-0.662951	0.000000	0.000000	3.000000	9.000000	0.000000
2139.422534	0.111031	0.582943	0.050049	84.721626	-20.772102	86.624985	0.551555	0.000000	2.502440	0.000000	0.000000	0.000000	0.553674	-0.644189	-0.662951	0.000000	0.000000	3.000000	9.000000	0.000000
2139.425867	0.112910	0.580872	0.047835	84.721626	-20.772102	86.624985	0.551555	0.000000	2.502440	0.000000	0.000000	0.000000	0.563747	-0.621051	-0.664267	0.000000	0.000000	3.000000	9.000000	0.000000
2139.429201	0.112910	0.580872	0.047835	84.721626	-20.772102	86.624985	0.551555	0.000000	2.502440	0.000000	0.000000	0.000000	0.563747	-0.621051	-0.664267	0.000000	0.000000	3.000000	9.000000	0.000000
2139.432534	0.112910	0.580872	0.047835	84.373878	-15.359248	92.124252	0.645513	0.000000	2.391729	0.000000	0.000000	0.000000	0.563747	-0.621051	-0.664267	0.000000	0.000000	3.000000	9.000000	0.000000
2139.435867	0.114772	0.578935	0.045614	84.373878	-15.359248	92.124252	0.645513	0.000000	2.391729	0.000000	0.000000	0.000000	0.558538	-0.581244	-0.666025	0.000000	0.000000	3.000000	9.000000	0.000000
2139.439201	0.114772	0.578935	0.045614	84.373878	-15.359248	92.124252	0.645513	0.000000	2.391729	0.000000	0.000000	0.000000	0.558538	-0.581244	-0.666025	0.000000	0.000000	3.000000	9.000000	0.000000
2139.442534	0.114772	0.578935	0.045614	84.003906	-10.933871	96.455261	0.738603	0.000000	2.280725	0.000000	0.000000	0.000000	0.558538	-0.581244	-0.666025	0.000000	0.000000	3.000000	9.000000	0.000000
2139.445867	0.116627	0.577110	0.043435	84.003906	-10.933871	96.455261	0.738603	0.000000	2.280725	0.000000	0.000000	0.000000	0.556587	-0.547495	-0.653749	0.000000	0.000000	3.000000	9.000000	0.000000
2139.449201	0.116627	0.577110	0.043435	84.003906	-10.933871	96.455261	0.738603	0.000000	2.280725	0.000000	0.000000	0.000000	0.556587	-0.547495	-0.653749	0.000000	0.000000	3.000000	9.000000	0.000000
2139.452534	0.116627	0.577110	0.043435	83.637398	-6.985797	100.335449	0.831367	0.000000	2.171767	0.000000	0.000000	0.000000	0.556587	-0.547495	-0.653749	0.000000	0.000000	3.000000	9.000000	0.000000
2139.455867	0.118498	0.575452	0.041280	83.637398	-6.985797	100.335449	0.831367	0.000000	2.171767	0.000000	0.000000	0.000000	0.561131	-0.497354	-0.646482	0.000000	0.000000	3.000000	9.000000	0.000000
2139.459201	0.118498	0.575452	0.041280	83.637398	-6.985797	100.335449	0.831367	0.000000	2.171767	0.000000	0.000000	0.000000	0.561131	-0.497354	-0.646482	0.000000	0.000000	3.000000	9.000000	0.000000
2139.462534	0.118498	0.575452	0.041280	83.287117	-3.226260	104.067856	0.924889	0.000000	2.064020	0.000000	0.000000	0.000000	0.561131	-0.497354	-0.646482	0.000000	0.000000	3.000000	9.000000	0.000000
2139.465867	0.120430	0.573885	0.039136	83.287117	-3.226260	104.067856	0.924889	0.000000	2.064020	0.000000	0.000000	0.000000	0.579716	-0.470014	-0.643324	0.000000	0.000000	3.000000	9.000000	0.000000
2139.469201	0.120430	0.573885	0.039136	83.287117	-3.226260	104.067856	0.924889	0.000000	2.064020	0.000000	0.000000	0.000000	0.579716	-0.470014	-0.643324	0.000000	0.000000	3.000000	9.000000	0.000000
2139.472534	0.120430	0.573885	0.039136	82.963135	0.292146	107.575653	1.021509	0.000000	1.956799	0.000000	0.000000	0.000000	0.579716	-0.470014	-0.643324	0.000000	0.000000	3.000000	9.000000	0.000000
2139.475867	0.122522	0.572427	0.036995	82.963135	0.292146	107.575653	1.021509	0.000000	1.956799	0.000000	0.000000	0.000000	0.627609	-0.437441	-0.642161	0.000000	0.000000	3.000000	9.000000	0.000000
2139.479201	0.122522	0.572427	0.036995	82.963135	0.292146	107.575653	1.021509	0.000000	1.956799	0.000000	0.000000	0.000000	0.627609	-0.437441	-0.642161	0.000000	0.000000	3.000000	9.000000	0.000000
2139.482534	0.122522	0.572427	0.036995	82.655266	3.204362	110.446915	1.126111	0.000000	1.849772	0.000000	0.000000	0.000000	0.627609	-0.437441	-0.642161	0.000000	0.000000	3.000000	9.000000	0.000000
2139.485867	0.124794	0.571030	0.034842	82.655266	3.204362	110.446915	1.126111	0.000000	1.849772	0.000000	0.000000	0.000000	0.681396	-0.419045	-0.646165	0.000000	0.000000	3.000000	9.000000	0.000000
2139.489201	0.124794	0.571030	0.034842	82.655266	3.204362	110.446915	1.126111	0.000000	1.849772	0.000000	0.000000	0.000000	0.681396	-0.419045	-0.646165	0.000000	0.000000	3.000000	9.000000	0.000000
2139.492534	0.124794	0.571030	0.034842	82.363647	5.120854	112.200134	1.239677	0.000000	1.742078	0.000000	0.000000	0.000000	0.681396	-0.419045	-0.646165	0.000000	0.000000	3.000000	9.000000	0.000000
2139.495867	0.127298	0.569731	0.032693	82.363647	5.120854	112.200134	1.239677	0.000000	1.742078	0.000000	0.000000	0.000000	0.751214	-0.389863	-0.644482	0.000000	0.000000	3.000000	9.000000	0.000000
2139.499201	0.127298	0.569731	0.032693	82.363647	5.120854	112.200134	1.239677	0.000000	1.742078	0.000000	0.000000	0.000000	0.751214	-0.389863	-0.644482	0.000000	0.000000	3.000000	9.000000	0.000000
2139.502534	0.127298	0.569731	0.032693	82.068283	5.553200	112.255768	1.364879	0.000000	1.634664	0.000000	0.000000	0.000000	0.751214	-0.389863	-0.644482	0.000000	0.000000	3.000000	9.000000	0.000000
2139.505867	0.129994	0.568491	0.030589	82.068283	5.553200	112.255768	1.364879	0.000000	1.634664	0.000000	0.000000	0.000000	0.808954	-0.372047	-0.631407	0.000000	0.000000	3.000000	9.000000	0.000000
2139.509201	0.129994	0.568491	0.030589	82.068283	5.553200	112.255768	1.364879	0.000000	1.634664	0.000000	0.000000	0.000000	0.808954	-0.372047	-0.631407	0.000000	0.000000	3.000000	9.000000	0.000000
2139.512534	0.129994	0.568491	0.030589	81.765747	5.111043	111.497177	1.499705	0.000000	1.529430	0.000000	0.000000	0.000000	0.808954	-0.372047	-0.631407	0.000000	0.000000	3.000000	9.000000	0.000000
2139.515867	0.132704	0.567300	0.028598	81.765747	5.111043	111.497177	1.499705	0.000000	1.529430	0.000000	0.000000	0.000000	0.813098	-0.357282	-0.597267	0.000000	0.000000	3.000000	9.000000	0.000000
2139.519201	0.132704	0.567300	0.028598	81.765747	5.111043	111.497177	1.499705	0.000000	1.529430	0.000000	0.000000	0.000000	0.813098	-0.357282	-0.597267	0.000000	0.000000	3.000000	9.000000	0.000000
2139.522534	0.132704	0.567300	0.028598	81.440300	4.146491	111.273964	1.635221	0.000000	1.429885	0.000000	0.000000	0.000000	0.813098	-0.357282	-0.597267	0.000000	0.000000	3.000000	9.000000	0.000000
2139.525867	0.135352	0.566239	0.026791	81.440300	4.146491	111.273964	1.635221	0.000000	1.429885	0.000000	0.000000	0.000000	0.794128	-0.318176	-0.542126	0.000000	0.000000	3.000000	9.000000	0.000000
2139.529201	0.135352	0.566239	0.026791	81.440300	4.146491	111.273964	1.635221	0.000000	1.429885	0.000000	0.000000	0.000000	0.794128	-0.318176	-0.542126	0.000000	0.000000	3.000000	9.000000	0.000000
2139.532534	0.135352	0.566239	0.026791	81.084717	2.686571	111.689690	1.767576	0.000000	1.339531	0.000000	0.000000	0.000000	0.794128	-0.318176	-0.542126	0.000000	0.000000	3.000000	9.000000	0.000000
2139.535867	0.137968	0.565225	0.025180	81.084717	2.686571	111.689690	1.767576	0.000000	1.339531	0.000000	0.000000	0.000000	0.784829	-0.304133	-0.483198	0.000000	0.000000	3.000000	9.000000	0.000000
2139.539201	0.137968	0.565225	0.025180	81.084717	2.686571	111.689690	1.767576	0.000000	1.339531	0.000000	0.000000	0.000000	0.784829	-0.304133	-0.483198	0.000000	0.000000	3.000000	9.000000	0.000000
2139.542534	0.137968	0.565225	0.025180	80.705994	0.872549	111.398796	1.898381	0.000000	1.258998	0.000000	0.000000	0.000000	0.784829	-0.304133	-0.483198	0.000000	0.000000	3.000000	9.000000	0.000000
2139.545867	0.140741	0.564213	0.023635	80.705994	0.872549	111.398796	1.898381	0.000000	1.258998	0.000000	0.000000	0.000000	0.832115	-0.303760	-0.463607	0.000000	0.000000	3.000000	9.000000	0.000000
2139.549201	0.140741	0.564213	0.023635	80.705994	0.872549	111.398796	1.898381	0.000000	1.258998	0.000000	0.000000	0.000000	0.832115	-0.303760	-0.463607	0.000000	0.000000	3.000000	9.000000	0.000000
2139.552534	0.140741	0.564213	0.023635	80.326874	-0.948220	110.643959	2.037067	0.000000	1.181730	0.000000	0.000000	0.000000	0.832115	-0.303760	-0.463607	0.000000	0.000000	3.000000	9.000000	0.000000
2139.555867	0.143657	0.563175	0.022096	80.326874	-0.948220	110.643959	2.037067	0.000000	1.181730	0.000000	0.000000	0.000000	0.874663	-0.311452	-0.461441	0.000000	0.000000	3.000000	9.000000	0.000000
2139.559201	0.143657	0.563175	0.022096	80.326874	-0.948220	110.643959	2.037067	0.000000	1.181730	0.000000	0.000000	0.000000	0.874663	-0.311452	-0.461441	0.000000	0.000000	3.000000	9.000000	0.000000
2139.562534	0.143657	0.563175	0.022096	79.969597	-2.671551	109.266251	2.182844	0.000000	1.104823	0.000000	0.000000	0.000000	0.874663	-0.311452	-0.461441	0.000000	0.000000	3.000000	9.000000	0.000000
2139.565867	0.146664	0.562093	0.020560	79.969597	-2.671551	109.266251	2.182844	0.000000	1.104823	0.000000	0.000000	0.000000	0.902027	-0.324549	-0.460926	0.000000	0.000000	3.000000	9.000000	0.000000
2139.569201	0.146664	0.562093	0.020560	79.969597	-2.671551	109.266251	2.182844	0.000000	1.104823	0.000000	0.000000	0.000000	0.902027	-0.324549	-0.460926	0.000000	0.000000	3.000000	9.000000	0.000000
2139.572534	0.146664	0.562093	0.020560	79.614258	-4.434543	106.755714	2.333182	0.000000	1.028002	0.000000	0.000000	0.000000	0.902027	-0.324549	-0.460926	0.000000	0.000000	3.000000	9.000000	0.000000
2139.575867	0.149805	0.560995	0.019004	79.614258	-4.434543	106.755714	2.333182	0.000000	1.028002	0.000000	0.000000	0.000000	0.942398	-0.329481	-0.466923	0.000000	0.000000	3.000000	9.000000	0.000000
2139.579201	0.149805	0.560995	0.019004	79.614258	-4.434543	106.755714	2.333182	0.000000	1.028002	0.000000	0.000000	0.000000	0.942398	-0.329481	-0.466923	0.000000	0.000000	3.000000	9.000000	0.000000
2139.582534	0.149805	0.560995	0.019004	79.224861	-6.434364	103.563812	2.490248	0.000000	0.950182	0.000000	0.000000	0.000000	0.942398	-0.329481	-0.466923	0.000000	0.000000	3.000000	9.000000	0.000000
2139.585867	0.153095	0.559905	0.017548	79.224861	-6.434364	103.563812	2.490248	0.000000	0.950182	0.000000	0.000000	0.000000	0.987057	-0.326897	-0.436791	0.000000	0.000000	3.000000	9.000000	0.000000
2139.589201	0.153095	0.559905	0.017548	79.224861	-6.434364	103.563812	2.490248	0.000000	0.950182	0.000000	0.000000	0.000000	0.987057	-0.326897	-0.436791	0.000000	0.000000	3.000000	9.000000	0.000000
2139.592534	0.153095	0.559905	0.017548	78.778664	-8.648256	100.090866	2.654758	0.000000	0.877383	0.000000	0.000000	0.000000	0.987057	-0.326897	-0.436791	0.000000	0.000000	3.000000	9.000000	0.000000
2139.595867	0.156360	0.558939	0.016334	78.778664	-8.648256	100.090866	2.654758	0.000000	0.877383	0.000000	0.000000	0.000000	0.979458	-0.289753	-0.364098	0.000000	0.000000	3.000000	9.000000	0.000000
2139.599201	0.156360	0.558939	0.016334	78.778664	-8.648256	100.090866	2.654758	0.000000	0.877383	0.000000	0.000000	0.000000	0.979458	-0.289753	-0.364098	0.000000	0.000000	3.000000	9.000000	0.000000
2139.602534	0.156360	0.558939	0.016334	78.260429	-10.922439	97.239799	2.818001	0.000000	0.816700	0.000000	0.000000	0.000000	0.979458	-0.289753	-0.364098	0.000000	0.000000	3.000000	9.000000	0.000000
2139.605867	0.159469	0.558123	0.015404	78.260429	-10.922439	97.239799	2.818001	0.000000	0.816700	0.000000	0.000000	0.000000	0.932675	-0.244852	-0.278980	0.000000	0.000000	3.000000	9.000000	0.000000
2139.609201	0.159469	0.558123	0.015404	78.260429	-10.922439	97.239799	2.818001	0.000000	0.816700	0.000000	0.000000	0.000000	0.932675	-0.244852	-0.278980	0.000000	0.000000	3.000000	9.000000	0.000000
2139.612534	0.159469	0.558123	0.015404	77.715744	-12.958087	95.410339	2.973447	0.000000	0.770203	0.000000	0.000000	0.000000	0.932675	-0.244852	-0.278980	0.000000	0.000000	3.000000	9.000000	0.000000
2139.615867	0.162466	0.557536	0.014799	77.715744	-12.958087	95.410339	2.973447	0.000000	0.770203	0.000000	0.000000	0.000000	0.899020	-0.176186	-0.181645	0.000000	0.000000	3.000000	9.000000	0.000000
2139.619201	0.162466	0.557536	0.014799	77.715744	-12.958087	95.410339	2.973447	0.000000	0.770203	0.000000	0.000000	0.000000	0.899020	-0.176186	-0.181645	0.000000	0.000000	3.000000	9.000000	0.000000
2139.622534	0.162466	0.557536	0.014799	77.185410	-14.545868	93.962646	3.123283	0.000000	0.739929	0.000000	0.000000	0.000000	0.899020	-0.176186	-0.181645	0.000000	0.000000	3.000000	9.000000	0.000000
2139.625867	0.165369	0.557114	0.014484	77.185410	-14.545868	93.962646	3.123283	0.000000	0.739929	0.000000	0.000000	0.000000	0.870893	-0.126636	-0.094280	0.000000	0.000000	3.000000	9.000000	0.000000
2139.629201	0.165369	0.557114	0.014484	77.185410	-14.545868	93.962646	3.123283	0.000000	0.739929	0.000000	0.000000	0.000000	0.870893	-0.126636	-0.094280	0.000000	0.000000	3.000000	9.000000	0.000000
2139.632534	0.165369	0.557114	0.014484	76.757172	-15.619776	92.611366	3.268432	0.000000	0.724216	0.000000	0.000000	0.000000	0.870893	-0.126636	-0.094280	0.000000	0.000000	3.000000	9.000000	0.000000
2139.635867	0.168206	0.556858	0.014387	76.757172	-15.619776	92.611366	3.268432	0.000000	0.724216	0.000000	0.000000	0.000000	0.851131	-0.076758	-0.029151	0.000000	0.000000	3.000000	9.000000	0.000000
2139.639201	0.168206	0.556858	0.014387	76.757172	-15.619776	92.611366	3.268432	0.000000	0.724216	0.000000	0.000000	0.000000	0.851131	-0.076758	-0.029151	0.000000	0.000000	3.000000	9.000000	0.000000
2139.642534	0.168206	0.556858	0.014387	76.539406	-16.057802	91.791298	3.410287	0.000000	0.719358	0.000000	0.000000	0.000000	0.851131	-0.076758	-0.029151	0.000000	0.000000	3.000000	9.000000	0.000000
2139.645867	0.170942	0.556689	0.014404	76.539406	-16.057802	91.791298	3.410287	0.000000	0.719358	0.000000	0.000000	0.000000	0.820902	-0.050585	0.005021	0.000000	0.000000	3.000000	9.000000	0.000000
2139.649201	0.170942	0.556689	0.014404	76.539406	-16.057802	91.791298	3.410287	0.000000	0.719358	0.000000	0.000000	0.000000	0.820902	-0.050585	0.005021	0.000000	0.000000	3.000000	9.000000	0.000000
2139.652534	0.170942	0.556689	0.014404	76.492332	-16.039118	91.878822	3.547104	0.000000	0.720194	0.000000	0.000000	0.000000	0.820902	-0.050585	0.005021	0.000000	0.000000	3.000000	9.000000	0.000000
2139.655867	0.173734	0.556637	0.014406	76.492332	-16.039118	91.878822	3.547104	0.000000	0.720194	0.000000	0.000000	0.000000	0.837596	-0.015655	0.000487	0.000000	0.000000	3.000000	9.000000	0.000000
2139.659201	0.173734	0.556637	0.014406	76.492332	-16.039118	91.878822	3.547104	0.000000	0.720194	0.000000	0.000000	0.000000	0.837596	-0.015655	0.000487	0.000000	0.000000	3.000000	9.000000	0.000000
2139.662534	0.173734	0.556637	0.014406	76.586273	-16.237410	92.390266	3.686703	0.000000	0.720276	0.000000	0.000000	0.000000	0.837596	-0.015655	0.000487	0.000000	0.000000	3.000000	9.000000	0.000000
2139.665867	0.176431	0.556621	0.014397	76.586273	-16.237410	92.390266	3.686703	0.000000	0.720276	0.000000	0.000000	0.000000	0.809075	-0.004787	-0.002540	0.000000	0.000000	3.000000	9.000000	0.000000
2139.669201	0.176431	0.556621	0.014397	76.586273	-16.237410	92.390266	3.686703	0.000000	0.720276	0.000000	0.000000	0.000000	0.809075	-0.004787	-0.002540	0.000000	0.000000	3.000000	9.000000	0.000000
2139.672534	0.176431	0.556621	0.014397	76.749077	-17.018650	92.372589	3.821549	0.000000	0.719852	0.000000	0.000000	0.000000	0.809075	-0.004787	-0.002540	0.000000	0.000000	3.000000	9.000000	0.000000
2139.675867	0.179034	0.556614	0.014385	76.749077	-17.018650	92.372589	3.821549	0.000000	0.719852	0.000000	0.000000	0.000000	0.780981	-0.002101	-0.003538	0.000000	0.000000	3.000000	9.000000	0.000000
2139.679201	0.179034	0.556614	0.014385	76.749077	-17.018650	92.372589	3.821549	0.000000	0.719852	0.000000	0.000000	0.000000	0.780981	-0.002101	-0.003538	0.000000	0.000000	3.000000	9.000000	0.000000
2139.682534	0.179034	0.556614	0.014385	76.865883	-18.437822	91.222809	3.951713	0.000000	0.719263	0.000000	0.000000	0.000000	0.780981	-0.002101	-0.003538	0.000000	0.000000	3.000000	9.000000	0.000000
2139.685867	0.181597	0.556705	0.014445	76.865883	-18.437822	91.222809	3.951713	0.000000	0.719263	0.000000	0.000000	0.000000	0.768945	0.027292	0.017904	0.000000	0.000000	3.000000	9.000000	0.000000
2139.689201	0.181597	0.556705	0.014445	76.865883	-18.437822	91.222809	3.951713	0.000000	0.719263	0.000000	0.000000	0.000000	0.768945	0.027292	0.017904	0.000000	0.000000	3.000000	9.000000	0.000000
2139.692534	0.181597	0.556705	0.014445	76.859726	-20.241083	89.117889	4.079871	0.000000	0.722247	0.000000	0.000000	0.000000	0.768945	0.027292	0.017904	0.000000	0.000000	3.000000	9.000000	0.000000
2139.695867	0.183802	0.556875	0.014750	76.859726	-20.241083	89.117889	4.079871	0.000000	0.722247	0.000000	0.000000	0.000000	0.661313	0.050909	0.091623	0.000000	0.000000	3.000000	9.000000	0.000000
2139.699201	0.183802	0.556875	0.014750	76.859726	-20.241083	89.117889	4.079871	0.000000	0.722247	0.000000	0.000000	0.000000	0.661313	0.050909	0.091623	0.000000	0.000000	3.000000	9.000000	0.000000
2139.702534	0.183802	0.556875	0.014750	76.750313	-22.111637	87.062645	4.190089	0.000000	0.737517	0.000000	0.000000	0.000000	0.661313	0.050909	0.091623	0.000000	0.000000	3.000000	9.000000	0.000000
2139.705867	0.185702	0.557189	0.015248	76.750313	-22.111637	87.062645	4.190089	0.000000	0.737517	0.000000	0.000000	0.000000	0.570210	0.094208	0.149388	0.000000	0.000000	3.000000	9.000000	0.000000
2139.709201	0.185702	0.557189	0.015248	76.750313	-22.111637	87.062645	4.190089	0.000000	0.737517	0.000000	0.000000	0.000000	0.570210	0.094208	0.149388	0.000000	0.000000	3.000000	9.000000	0.000000
2139.712534	0.185702	0.557189	0.015248	76.595581	-23.801920	85.319145	4.285124	0.000000	0.762415	0.000000	0.000000	0.000000	0.570210	0.094208	0.149388	0.000000	0.000000	3.000000	9.000000	0.000000
2139.715867	0.187484	0.557566	0.015818	76.595581	-23.801920	85.319145	4.285124	0.000000	0.762415	0.000000	0.000000	0.000000	0.534369	0.113296	0.171046	0.000000	0.000000	3.000000	9.000000	0.000000
2139.719201	0.187484	0.557566	0.015818	76.595581	-23.801920	85.319145	4.285124	0.000000	0.762415	0.000000	0.000000	0.000000	0.534369	0.113296	0.171046	0.000000	0.000000	3.000000	9.000000	0.000000
2139.722534	0.187484	0.557566	0.015818	76.478188	-25.117098	83.939285	4.374186	0.000000	0.790923	0.000000	0.000000	0.000000	0.534369	0.113296	0.171046	0.000000	0.000000	3.000000	9.000000	0.000000
2139.725867	0.189083	0.558028	0.016437	76.478188	-25.117098	83.939285	4.374186	0.000000	0.790923	0.000000	0.000000	0.000000	0.479834	0.138501	0.185672	0.000000	0.000000	3.000000	9.000000	0.000000
2139.729201	0.189083	0.558028	0.016437	76.478188	-25.117098	83.939285	4.374186	0.000000	0.790923	0.000000	0.000000	0.000000	0.479834	0.138501	0.185672	0.000000	0.000000	3.000000	9.000000	0.000000
2139.732534	0.189083	0.558028	0.016437	76.470169	-25.861898	83.096886	4.454158	0.000000	0.821868	0.000000	0.000000	0.000000	0.479834	0.138501	0.185672	0.000000	0.000000	3.000000	9.000000	0.000000
2139.735867	0.190580	0.558508	0.017111	76.470169	-25.861898	83.096886	4.454158	0.000000	0.821868	0.000000	0.000000	0.000000	0.449071	0.144095	0.202107	0.000000	0.000000	3.000000	9.000000	0.000000
2139.739201	0.190580	0.558508	0.017111	76.470169	-25.861898	83.096886	4.454158	0.000000	0.821868	0.000000	0.000000	0.000000	0.449071	0.144095	0.202107	0.000000	0.000000	3.000000	9.000000	0.000000
2139.742534	0.190580	0.558508	0.017111	76.558083	-26.213184	82.711800	4.529004	0.000000	0.855553	0.000000	0.000000	0.000000	0.449071	0.144095	0.202107	0.000000	0.000000	3.000000	9.000000	0.000000
2139.745867	0.192057	0.558991	0.017720	76.558083	-26.213184	82.711800	4.529004	0.000000	0.855553	0.000000	0.000000	0.000000	0.442962	0.144953	0.182769	0.000000	0.000000	3.000000	9.000000	0.000000
2139.749201	0.192057	0.558991	0.017720	76.558083	-26.213184	82.711800	4.529004	0.000000	0.855553	0.000000	0.000000	0.000000	0.442962	0.144953	0.182769	0.000000	0.000000	3.000000	9.000000	0.000000
2139.752534	0.192057	0.558991	0.017720	76.648010	-26.436678	82.487854	4.602830	0.000000	0.886014	0.000000	0.000000	0.000000	0.442962	0.144953	0.182769	0.000000	0.000000	3.000000	9.000000	0.000000
2139.755867	0.193445	0.559478	0.018293	76.648010	-26.436678	82.487854	4.602830	0.000000	0.886014	0.000000	0.000000	0.000000	0.416432	0.145832	0.171791	0.000000	0.000000	3.000000	9.000000	0.000000
2139.759201	0.193445	0.559478	0.018293	76.648010	-26.436678	82.487854	4.602830	0.000000	0.886014	0.000000	0.000000	0.000000	0.416432	0.145832	0.171791	0.000000	0.000000	3.000000	9.000000	0.000000
2139.762534	0.193445	0.559478	0.018293	76.708199	-26.769684	82.140617	4.672235	0.000000	0.914646	0.000000	0.000000	0.000000	0.416432	0.145832	0.171791	0.000000	0.000000	3.000000	9.000000	0.000000
2139.765867	0.194687	0.559928	0.018884	76.708199	-26.769684	82.140617	4.672235	0.000000	0.914646	0.000000	0.000000	0.000000	0.372630	0.135251	0.177307	0.000000	0.000000	3.000000	9.000000	0.000000
2139.769201	0.194687	0.559928	0.018884	76.708199	-26.769684	82.140617	4.672235	0.000000	0.914646	0.000000	0.000000	0.000000	0.372630	0.135251	0.177307	0.000000	0.000000	3.000000	9.000000	0.000000
2139.772534	0.194687	0.559928	0.018884	76.751167	-27.262842	81.668495	4.734341	0.000000	0.944197	0.000000	0.000000	0.000000	0.372630	0.135251	0.177307	0.000000	0.000000	3.000000	9.000000	0.000000
2139.775867	0.195745	0.560412	0.019405	76.751167	-27.262842	81.668495	4.734341	0.000000	0.944197	0.000000	0.000000	0.000000	0.317578	0.145144	0.156276	0.000000	0.000000	3.000000	9.000000	0.000000
2139.779201	0.195745	0.560412	0.019405	76.751167	-27.262842	81.668495	4.734341	0.000000	0.944197	0.000000	0.000000	0.000000	0.317578	0.145144	0.156276	0.000000	0.000000	3.000000	9.000000	0.000000
2139.782534	0.195745	0.560412	0.019405	76.813530	-27.920582	81.011925	4.787271	0.000000	0.970243	0.000000	0.000000	0.000000	0.317578	0.145144	0.156276	0.000000	0.000000	3.000000	9.000000	0.000000
2139.785867	0.196524	0.560909	0.019946	76.813530	-27.920582	81.011925	4.787271	0.000000	0.970243	0.000000	0.000000	0.000000	0.233496	0.149049	0.162318	0.000000	0.000000	3.000000	9.000000	0.000000
2139.789201	0.196524	0.560909	0.019946	76.813530	-27.920582	81.011925	4.787271	0.000000	0.970243	0.000000	0.000000	0.000000	0.233496	0.149049	0.162318	0.000000	0.000000	3.000000	9.000000	0.000000
2139.792534	0.196524	0.560909	0.019946	76.881126	-28.662743	80.277199	4.826186	0.000000	0.997296	0.000000	0.000000	0.000000	0.233496	0.149049	0.162318	0.000000	0.000000	3.000000	9.000000	0.000000
2139.795867	0.196524	0.560909	0.019946	76.881126	-28.662743	80.277199	4.826186	0.000000	0.997296	0.000000	0.000000	0.000000	0.233496	0.149049	0.162318	0.000000	0.000000	3.000000	9.000000	0.000000
2139.799201	0.196988	0.561431	0.020429	76.881126	-28.662743	80.277199	4.826186	0.000000	0.997296	0.000000	0.000000	0.000000	0.139302	0.156563	0.145022	0.000000	0.000000	3.000000	9.000000	0.000000
2139.802534	0.196988	0.561431	0.020429	76.931969	-29.292339	79.667305	4.826186	0.000000	0.997296	0.000000	0.000000	0.000000	0.139302	0.156563	0.145022	0.000000	0.000000	3.000000	9.000000	0.000000
2139.805867	0.197268	0.561958	0.020852	76.931969	-29.292339	79.667305	4.826186	0.000000	0.997296	0.000000	0.000000	0.000000	0.084111	0.158013	0.126669	0.000000	0.000000	3.000000	9.000000	0.000000
2139.809201	0.197268	0.561958	0.020852	76.931969	-29.292339	79.667305	4.826186	0.000000	0.997296	0.000000	0.000000	0.000000	0.084111	0.158013	0.126669	0.000000	0.000000	3.000000	9.000000	0.000000
2139.812534	0.197268	0.561958	0.020852	76.970215	-29.805744	79.186668	4.863421	0.000000	1.042578	0.000000	0.000000	0.000000	0.084111	0.158013	0.126669	0.000000	0.000000	3.000000	9.000000	0.000000
2139.815867	0.197268	0.561958	0.020852	76.970215	-29.805744	79.186668	4.863421	0.000000	1.042578	0.000000	0.000000	0.000000	0.084111	0.158013	0.126669	0.000000	0.000000	3.000000	9.000000	0.000000
2139.819201	0.197364	0.562489	0.021213	76.970215	-29.805744	79.186668	4.863421	0.000000	1.042578	0.000000	0.000000	0.000000	0.028804	0.159407	0.108443	0.000000	0.000000	3.000000	9.000000	0.000000
2139.822534	0.197364	0.562489	0.021213	76.996948	-30.185602	78.851204	4.863421	0.000000	1.042578	0.000000	0.000000	0.000000	0.028804	0.159407	0.108443	0.000000	0.000000	3.000000	9.000000	0.000000
2139.825867	0.197364	0.562976	0.021533	76.996948	-30.185602	78.851204	4.863421	0.000000	1.042578	0.000000	0.000000	0.000000	-0.000227	0.146241	0.096129	0.000000	0.000000	3.000000	9.000000	0.000000
2139.829201	0.197364	0.562976	0.021533	76.996948	-30.185602	78.851204	4.863421	0.000000	1.042578	0.000000	0.000000	0.000000	-0.000227	0.146241	0.096129	0.000000	0.000000	3.000000	9.000000	0.000000
2139.832534	0.197364	0.562976	0.021533	77.017151	-30.400572	78.674835	4.868184	0.000000	1.076674	0.000000	0.000000	0.000000	-0.000227	0.146241	0.096129	0.000000	0.000000	3.000000	9.000000	0.000000
2139.835867	0.197364	0.562976	0.021533	77.017151	-30.400572	78.674835	4.868184	0.000000	1.076674	0.000000	0.000000	0.000000	-0.000227	0.146241	0.096129	0.000000	0.000000	3.000000	9.000000	0.000000
2139.839201	0.197324	0.563355	0.021759	77.017151	-30.400572	78.674835	4.868184	0.000000	1.076674	0.000000	0.000000	0.000000	-0.012034	0.113550	0.067582	0.000000	0.000000	3.000000	9.000000	0.000000
2139.842534	0.197324	0.563355	0.021759	77.021255	-30.463778	78.635208	4.868184	0.000000	1.076674	0.000000	0.000000	0.000000	-0.012034	0.113550	0.067582	0.000000	0.000000	3.000000	9.000000	0.000000
2139.845867	0.197324	0.563355	0.021759	77.021255	-30.463778	78.635208	4.868184	0.000000	1.076674	0.000000	0.000000	0.000000	-0.012034	0.113550	0.067582	0.000000	0.000000	3.000000	9.000000	0.000000
2139.849201	0.197324	0.563355	0.021759	77.021255	-30.463778	78.635208	4.868184	0.000000	1.076674	0.000000	0.000000	0.000000	-0.012034	0.113550	0.067582	0.000000	0.000000	3.000000	9.000000	0.000000
2139.852534	0.197374	0.563837	0.021946	77.010208	-30.422256	78.680702	4.866178	0.000000	1.087937	0.000000	0.000000	0.000000	0.015148	0.144602	0.056132	0.000000	0.000000	3.000000	9.000000	0.000000
2139.855867	0.197374	0.563837	0.021946	77.010208	-30.422256	78.680702	4.866178	0.000000	1.087937	0.000000	0.000000	0.000000	0.015148	0.144602	0.056132	0.000000	0.000000	3.000000	9.000000	0.000000
2139.859201	0.197374	0.563837	0.021946	77.010208	-30.422256	78.680702	4.866178	0.000000	1.087937	0.000000	0.000000	0.000000	0.015148	0.144602	0.056132	0.000000	0.000000	3.000000	9.000000	0.000000
2139.862534	0.197374	0.563837	0.021946	76.999397	-30.371117	78.731560	4.868703	0.000000	1.097292	0.000000	0.000000	0.000000	0.015148	0.144602	0.056132	0.000000	0.000000	3.000000	9.000000	0.000000
2139.865867	0.197383	0.563930	0.021967	76.999397	-30.371117	78.731560	4.868703	0.000000	1.097292	0.000000	0.000000	0.000000	0.002557	0.027937	0.006220	0.000000	0.000000	3.000000	9.000000	0.000000
2139.869201	0.197383	0.563930	0.021967	76.999397	-30.371117	78.731560	4.868703	0.000000	1.097292	0.000000	0.000000	0.000000	0.002557	0.027937	0.006220	0.000000	0.000000	3.000000	9.000000	0.000000
2139.872534	0.197383	0.563930	0.021967	76.995621	-30.354982	78.753754	4.869129	0.000000	1.098329	0.000000	0.000000	0.000000	0.002557	0.027937	0.006220	0.000000	0.000000	3.000000	9.000000	0.000000
2139.875867	0.197383	0.563930	0.021967	76.995621	-30.354982	78.753754	4.869129	0.000000	1.098329	0.000000	0.000000	0.000000	0.002557	0.027937	0.006220	0.000000	0.000000	3.000000	9.000000	0.000000
2139.879201	0.197333	0.563987	0.021975	76.995621	-30.354982	78.753754	4.869129	0.000000	1.098329	0.000000	0.000000	0.000000	-0.014978	0.016980	0.002385	0.000000	0.000000	3.000000	9.000000	0.000000
2139.882534	0.197333	0.563987	0.021975	76.992363	-30.363398	78.760239	4.869129	0.000000	1.098329	0.000000	0.000000	0.000000	-0.014978	0.016980	0.002385	0.000000	0.000000	3.000000	9.000000	0.000000
2139.885867	0.197333	0.563987	0.021975	76.992363	-30.363398	78.760239	4.869129	0.000000	1.098329	0.000000	0.000000	0.000000	-0.014978	0.016980	0.002385	0.000000	0.000000	3.000000	9.000000	0.000000
2139.889201	0.197333	0.563987	0.021975	76.992363	-30.363398	78.760239	4.869129	0.000000	1.098329	0.000000	0.000000	0.000000	-0.014978	0.016980	0.002385	0.000000	0.000000	3.000000	9.000000	0.000000
2139.892534	0.196836	0.564009	0.022061	76.996140	-30.417608	78.738083	4.866632	0.000000	1.098727	0.000000	0.000000	0.000000	-0.148872	0.006566	0.026025	0.000000	0.000000	3.000000	9.000000	0.000000
2139.895867	0.196836	0.564009	0.022061	76.996140	-30.417608	78.738083	4.866632	0.000000	1.098727	0.000000	0.000000	0.000000	-0.148872	0.006566	0.026025	0.000000	0.000000	3.000000	9.000000	0.000000
2139.899201	0.196836	0.564009	0.022061	76.996140	-30.417608	78.738083	4.866632	0.000000	1.098727	0.000000	0.000000	0.000000	-0.148872	0.006566	0.026025	0.000000	0.000000	3.000000	9.000000	0.000000
2139.902534	0.196836	0.564009	0.022061	77.005638	-30.517801	78.682724	4.841821	0.000000	1.103064	0.000000	0.000000	0.000000	-0.148872	0.006566	0.026025	0.000000	0.000000	3.000000	9.000000	0.000000
2139.905867	0.196367	0.563949	0.022020	77.005638	-30.517801	78.682724	4.841821	0.000000	1.103064	0.000000	0.000000	0.000000	-0.140685	-0.017812	-0.012521	0.000000	0.000000	3.000000	9.000000	0.000000
2139.909201	0.196367	0.563949	0.022020	77.005638	-30.517801	78.682724	4.841821	0.000000	1.103064	0.000000	0.000000	0.000000	-0.140685	-0.017812	-0.012521	0.000000	0.000000	3.000000	9.000000	0.000000
2139.912534	0.196367	0.563949	0.022020	77.029106	-30.690981	78.569611	4.818373	0.000000	1.100977	0.000000	0.000000	0.000000	-0.140685	-0.017812	-0.012521	0.000000	0.000000	3.000000	9.000000	0.000000
2139.915867	0.196367	0.563949	0.022020	77.029106	-30.690981	78.569611	4.818373	0.000000	1.100977	0.000000	0.000000	0.000000	-0.140685	-0.017812	-0.012521	0.000000	0.000000	3.000000	9.000000	0.000000
2139.919201	0.195729	0.563800	0.021887	77.029106	-30.690981	78.569611	4.818373	0.000000	1.100977	0.000000	0.000000	0.000000	-0.191550	-0.044662	-0.039843	0.000000	0.000000	3.000000	9.000000	0.000000
2139.922534	0.195729	0.563800	0.021887	77.066559	-30.926987	78.398186	4.818373	0.000000	1.100977	0.000000	0.000000	0.000000	-0.191550	-0.044662	-0.039843	0.000000	0.000000	3.000000	9.000000	0.000000
2139.925867	0.195010	0.563590	0.021620	77.066559	-30.926987	78.398186	4.818373	0.000000	1.100977	0.000000	0.000000	0.000000	-0.215666	-0.062964	-0.080141	0.000000	0.000000	3.000000	9.000000	0.000000
2139.929201	0.195010	0.563590	0.021620	77.066559	-30.926987	78.398186	4.818373	0.000000	1.100977	0.000000	0.000000	0.000000	-0.215666	-0.062964	-0.080141	0.000000	0.000000	3.000000	9.000000	0.000000
2139.932534	0.195010	0.563590	0.021620	77.145699	-31.148033	78.278267	4.750504	0.000000	1.080980	0.000000	0.000000	0.000000	-0.215666	-0.062964	-0.080141	0.000000	0.000000	3.000000	9.000000	0.000000
2139.935867	0.195010	0.563590	0.021620	77.145699	-31.148033	78.278267	4.750504	0.000000	1.080980	0.000000	0.000000	0.000000	-0.215666	-0.062964	-0.080141	0.000000	0.000000	3.000000	9.000000	0.000000
2139.939201	0.194282	0.563290	0.021263	77.145699	-31.148033	78.278267	4.750504	0.000000	1.080980	0.000000	0.000000	0.000000	-0.218292	-0.090275	-0.107054	0.000000	0.000000	3.000000	9.000000	0.000000
2139.942534	0.194282	0.563290	0.021263	77.283211	-31.248369	78.335648	4.750504	0.000000	1.080980	0.000000	0.000000	0.000000	-0.218292	-0.090275	-0.107054	0.000000	0.000000	3.000000	9.000000	0.000000
2139.945867	0.193579	0.562862	0.020766	77.283211	-31.248369	78.335648	4.750504	0.000000	1.080980	0.000000	0.000000	0.000000	-0.211135	-0.128330	-0.149093	0.000000	0.000000	3.000000	9.000000	0.000000
2139.949201	0.193579	0.562862	0.020766	77.283211	-31.248369	78.335648	4.750504	0.000000	1.080980	0.000000	0.000000	0.000000	-0.211135	-0.128330	-0.149093	0.000000	0.000000	3.000000	9.000000	0.000000
2139.952534	0.193579	0.562862	0.020766	77.403671	-30.851992	78.904877	4.678932	0.000000	1.038289	0.000000	0.000000	0.000000	-0.211135	-0.128330	-0.149093	0.000000	0.000000	3.000000	9.000000	0.000000
2139.955867	0.193579	0.562862	0.020766	77.403671	-30.851992	78.904877	4.678932	0.000000	1.038289	0.000000	0.000000	0.000000	-0.211135	-0.128330	-0.149093	0.000000	0.000000	3.000000	9.000000	0.000000
2139.959201	0.192983	0.562415	0.020273	77.403671	-30.851992	78.904877	4.678932	0.000000	1.038289	0.000000	0.000000	0.000000	-0.178570	-0.134139	-0.147855	0.000000	0.000000	3.000000	9.000000	0.000000
2139.962534	0.192983	0.562415	0.020273	77.387291	-29.581076	80.284195	4.678932	0.000000	1.038289	0.000000	0.000000	0.000000	-0.178570	-0.134139	-0.147855	0.000000	0.000000	3.000000	9.000000	0.000000
2139.965867	0.192422	0.561955	0.019926	77.387291	-29.581076	80.284195	4.678932	0.000000	1.038289	0.000000	0.000000	0.000000	-0.168523	-0.137999	-0.104121	0.000000	0.000000	3.000000	9.000000	0.000000
2139.969201	0.192422	0.561955	0.019926	77.387291	-29.581076	80.284195	4.678932	0.000000	1.038289	0.000000	0.000000	0.000000	-0.168523	-0.137999	-0.104121	0.000000	0.000000	3.000000	9.000000	0.000000
2139.972534	0.192422	0.561955	0.019926	77.240921	-27.948042	81.941605	4.621084	0.000000	0.996293	0.000000	0.000000	0.000000	-0.168523	-0.137999	-0.104121	0.000000	0.000000	3.000000	9.000000	0.000000
2139.975867	0.192422	0.561955	0.019926	77.240921	-27.948042	81.941605	4.621084	0.000000	0.996293	0.000000	0.000000	0.000000	-0.168523	-0.137999	-0.104121	0.000000	0.000000	3.000000	9.000000	0.000000
2139.979201	0.191918	0.561556	0.019721	77.240921	-27.948042	81.941605	4.621084	0.000000	0.996293	0.000000	0.000000	0.000000	-0.151080	-0.119631	-0.061438	0.000000	0.000000	3.000000	9.000000	0.000000
2139.982534	0.191918	0.561556	0.019721	77.043839	-26.323877	83.560654	4.621084	0.000000	0.996293	0.000000	0.000000	0.000000	-0.151080	-0.119631	-0.061438	0.000000	0.000000	3.000000	9.000000	0.000000
2139.985867	0.191424	0.561248	0.019604	77.043839	-26.323877	83.560654	4.621084	0.000000	0.996293	0.000000	0.000000	0.000000	-0.148173	-0.092326	-0.035024	0.000000	0.000000	3.000000	9.000000	0.000000
2139.989201	0.191424	0.561248	0.019604	77.043839	-26.323877	83.560654	4.621084	0.000000	0.996293	0.000000	0.000000	0.000000	-0.148173	-0.092326	-0.035024	0.000000	0.000000	3.000000	9.000000	0.000000
2139.992534	0.191424	0.561248	0.019604	76.849663	-24.869875	85.024918	4.571208	0.000000	0.980216	0.000000	0.000000	0.000000	-0.148173	-0.092326	-0.035024	0.000000	0.000000	3.000000	9.000000	0.000000
2139.995867	0.191424	0.561248	0.019604	76.849663	-24.869875	85.024918	4.571208	0.000000	0.980216	0.000000	0.000000	0.000000	-0.148173	-0.092326	-0.035024	0.000000	0.000000	3.000000	9.000000	0.000000
2139.999201	0.190872	0.560929	0.019603	76.849663	-24.869875	85.024918	4.571208	0.000000	0.980216	0.000000	0.000000	0.000000	-0.165687	-0.095824	-0.000444	0.000000	0.000000	3.000000	9.000000	0.000000
2140.002534	0.190872	0.560929	0.019603	76.676071	-23.649511	86.270515	4.571208	0.000000	0.980216	0.000000	0.000000	0.000000	-0.165687	-0.095824	-0.000444	0.000000	0.000000	3.000000	9.000000	0.000000
2140.005867	0.190219	0.560648	0.019610	76.676071	-23.649511	86.270515	4.571208	0.000000	0.980216	0.000000	0.000000	0.000000	-0.195989	-0.084317	0.002179	0.000000	0.000000	3.000000	9.000000	0.000000
2140.009201	0.190219	0.560648	0.019610	76.676071	-23.649511	86.270515	4.571208	0.000000	0.980216	0.000000	0.000000	0.000000	-0.195989	-0.084317	0.002179	0.000000	0.000000	3.000000	9.000000	0.000000
2140.012534	0.190219	0.560648	0.019610	76.546303	-22.646774	87.327736	4.510928	0.000000	0.980505	0.000000	0.000000	0.000000	-0.195989	-0.084317	0.002179	0.000000	0.000000	3.000000	9.000000	0.000000
2140.015867	0.190219	0.560648	0.019610	76.546303	-22.646774	87.327736	4.510928	0.000000	0.980505	0.000000	0.000000	0.000000	-0.195989	-0.084317	0.002179	0.000000	0.000000	3.000000	9.000000	0.000000
2140.019201	0.189590	0.560339	0.019613	76.546303	-22.646774	87.327736	4.510928	0.000000	0.980505	0.000000	0.000000	0.000000	-0.188526	-0.092676	0.000726	0.000000	0.000000	3.000000	9.000000	0.000000
2140.022534	0.189590	0.560339	0.019613	76.485023	-21.752260	88.336548	4.510928	0.000000	0.980505	0.000000	0.000000	0.000000	-0.188526	-0.092676	0.000726	0.000000	0.000000	3.000000	9.000000	0.000000
2140.025867	0.188932	0.560014	0.019539	76.485023	-21.752260	88.336548	4.510928	0.000000	0.980505	0.000000	0.000000	0.000000	-0.197367	-0.097446	-0.021999	0.000000	0.000000	3.000000	9.000000	0.000000
2140.029201	0.188932	0.560014	0.019539	76.485023	-21.752260	88.336548	4.510928	0.000000	0.980505	0.000000	0.000000	0.000000	-0.197367	-0.097446	-0.021999	0.000000	0.000000	3.000000	9.000000	0.000000
2140.032534	0.188932	0.560014	0.019539	76.488976	-21.012585	89.232582	4.446613	0.000000	0.976959	0.000000	0.000000	0.000000	-0.197367	-0.097446	-0.021999	0.000000	0.000000	3.000000	9.000000	0.000000
2140.035867	0.188932	0.560014	0.019539	76.488976	-21.012585	89.232582	4.446613	0.000000	0.976959	0.000000	0.000000	0.000000	-0.197367	-0.097446	-0.021999	0.000000	0.000000	3.000000	9.000000	0.000000
2140.039201	0.188295	0.559617	0.019382	76.488976	-21.012585	89.232582	4.446613	0.000000	0.976959	0.000000	0.000000	0.000000	-0.191328	-0.118956	-0.047023	0.000000	0.000000	3.000000	9.000000	0.000000
2140.042534	0.188295	0.559617	0.019382	76.537567	-20.481022	89.926453	4.446613	0.000000	0.976959	0.000000	0.000000	0.000000	-0.191328	-0.118956	-0.047023	0.000000	0.000000	3.000000	9.000000	0.000000
2140.045867	0.187677	0.559149	0.019142	76.537567	-20.481022	89.926453	4.446613	0.000000	0.976959	0.000000	0.000000	0.000000	-0.185272	-0.140432	-0.072088	0.000000	0.000000	3.000000	9.000000	0.000000
2140.049201	0.187677	0.559149	0.019142	76.537567	-20.481022	89.926453	4.446613	0.000000	0.976959	0.000000	0.000000	0.000000	-0.185272	-0.140432	-0.072088	0.000000	0.000000	3.000000	9.000000	0.000000
2140.052534	0.187677	0.559149	0.019142	76.608978	-20.236738	90.310844	4.383847	0.000000	0.957108	0.000000	0.000000	0.000000	-0.185272	-0.140432	-0.072088	0.000000	0.000000	3.000000	9.000000	0.000000
2140.055867	0.187677	0.559149	0.019142	76.608978	-20.236738	90.310844	4.383847	0.000000	0.957108	0.000000	0.000000	0.000000	-0.185272	-0.140432	-0.072088	0.000000	0.000000	3.000000	9.000000	0.000000
2140.059201	0.187064	0.558626	0.018911	76.608978	-20.236738	90.310844	4.383847	0.000000	0.957108	0.000000	0.000000	0.000000	-0.183937	-0.156987	-0.069401	0.000000	0.000000	3.000000	9.000000	0.000000
2140.062534	0.187064	0.558626	0.018911	76.670326	-20.329308	90.300743	4.383847	0.000000	0.957108	0.000000	0.000000	0.000000	-0.183937	-0.156987	-0.069401	0.000000	0.000000	3.000000	9.000000	0.000000
2140.065867	0.186423	0.558083	0.018738	76.670326	-20.329308	90.300743	4.383847	0.000000	0.957108	0.000000	0.000000	0.000000	-0.192385	-0.162768	-0.051736	0.000000	0.000000	3.000000	9.000000	0.000000
2140.069201	0.186423	0.558083	0.018738	76.670326	-20.329308	90.300743	4.383847	0.000000	0.957108	0.000000	0.000000	0.000000	-0.192385	-0.162768	-0.051736	0.000000	0.000000	3.000000	9.000000	0.000000
2140.072534	0.186423	0.558083	0.018738	76.731895	-20.630468	90.063507	4.321126	0.000000	0.936918	0.000000	0.000000	0.000000	-0.192385	-0.162768	-0.051736	0.000000	0.000000	3.000000	9.000000	0.000000
2140.075867	0.186423	0.558083	0.018738	76.731895	-20.630468	90.063507	4.321126	0.000000	0.936918	0.000000	0.000000	0.000000	-0.192385	-0.162768	-0.051736	0.000000	0.000000	3.000000	9.000000	0.000000
2140.079201	0.185690	0.557567	0.018662	76.731895	-20.630468	90.063507	4.321126	0.000000	0.936918	0.000000	0.000000	0.000000	-0.219885	-0.154791	-0.022847	0.000000	0.000000	3.000000	9.000000	0.000000
2140.082534	0.185690	0.557567	0.018662	76.788704	-20.911613	89.869095	4.321126	0.000000	0.936918	0.000000	0.000000	0.000000	-0.219885	-0.154791	-0.022847	0.000000	0.000000	3.000000	9.000000	0.000000
2140.085867	0.184896	0.557066	0.018762	76.788704	-20.911613	89.869095	4.321126	0.000000	0.936918	0.000000	0.000000	0.000000	-0.238063	-0.150505	0.030026	0.000000	0.000000	3.000000	9.000000	0.000000
2140.089201	0.184896	0.557066	0.018762	76.788704	-20.911613	89.869095	4.321126	0.000000	0.936918	0.000000	0.000000	0.000000	-0.238063	-0.150505	0.030026	0.000000	0.000000	3.000000	9.000000	0.000000
2140.092534	0.184896	0.557066	0.018762	76.876167	-21.035580	89.904289	4.244801	0.000000	0.938115	0.000000	0.000000	0.000000	-0.238063	-0.150505	0.030026	0.000000	0.000000	3.000000	9.000000	0.000000
2140.095867	0.184896	0.557066	0.018762	76.876167	-21.035580	89.904289	4.244801	0.000000	0.938115	0.000000	0.000000	0.000000	-0.238063	-0.150505	0.030026	0.000000	0.000000	3.000000	9.000000	0.000000
2140.099201	0.184062	0.556606	0.019025	76.876167	-21.035580	89.904289	4.244801	0.000000	0.938115	0.000000	0.000000	0.000000	-0.250226	-0.137967	0.078700	0.000000	0.000000	3.000000	9.000000	0.000000
2140.102534	0.184062	0.556606	0.019025	77.063324	-20.819929	90.452171	4.244801	0.000000	0.938115	0.000000	0.000000	0.000000	-0.250226	-0.137967	0.078700	0.000000	0.000000	3.000000	9.000000	0.000000
2140.105867	0.183205	0.556142	0.019429	77.063324	-20.819929	90.452171	4.244801	0.000000	0.938115	0.000000	0.000000	0.000000	-0.257133	-0.139246	0.121368	0.000000	0.000000	3.000000	9.000000	0.000000
2140.109201	0.183205	0.556142	0.019429	77.063324	-20.819929	90.452171	4.244801	0.000000	0.938115	0.000000	0.000000	0.000000	-0.257133	-0.139246	0.121368	0.000000	0.000000	3.000000	9.000000	0.000000
2140.112534	0.183205	0.556142	0.019429	77.355392	-20.195141	91.580986	4.160241	0.000000	0.971459	0.000000	0.000000	0.000000	-0.257133	-0.139246	0.121368	0.000000	0.000000	3.000000	9.000000	0.000000
2140.115867	0.182427	0.555609	0.019905	77.355392	-20.195141	91.580986	4.160241	0.000000	0.971459	0.000000	0.000000	0.000000	-0.233481	-0.159726	0.142724	0.000000	0.000000	3.000000	9.000000	0.000000
2140.119201	0.182427	0.555609	0.019905	77.355392	-20.195141	91.580986	4.160241	0.000000	0.971459	0.000000	0.000000	0.000000	-0.233481	-0.159726	0.142724	0.000000	0.000000	3.000000	9.000000	0.000000
2140.122534	0.182427	0.555609	0.019905	77.745506	-19.147261	93.293610	4.121327	0.000000	0.995247	0.000000	0.000000	0.000000	-0.233481	-0.159726	0.142724	0.000000	0.000000	3.000000	9.000000	0.000000
2140.125867	0.181696	0.555016	0.020507	77.745506	-19.147261	93.293610	4.121327	0.000000	0.995247	0.000000	0.000000	0.000000	-0.219250	-0.177952	0.180625	0.000000	0.000000	3.000000	9.000000	0.000000
2140.129201	0.181696	0.555016	0.020507	77.745506	-19.147261	93.293610	4.121327	0.000000	0.995247	0.000000	0.000000	0.000000	-0.219250	-0.177952	0.180625	0.000000	0.000000	3.000000	9.000000	0.000000
2140.132534	0.181696	0.555016	0.020507	78.207626	-17.696411	95.537262	4.084786	0.000000	1.025351	0.000000	0.000000	0.000000	-0.219250	-0.177952	0.180625	0.000000	0.000000	3.000000	9.000000	0.000000
2140.135867	0.180960	0.554346	0.021169	78.207626	-17.696411	95.537262	4.084786	0.000000	1.025351	0.000000	0.000000	0.000000	-0.220635	-0.200973	0.198462	0.000000	0.000000	3.000000	9.000000	0.000000
2140.139201	0.180960	0.554346	0.021169	78.207626	-17.696411	95.537262	4.084786	0.000000	1.025351	0.000000	0.000000	0.000000	-0.220635	-0.200973	0.198462	0.000000	0.000000	3.000000	9.000000	0.000000
2140.142534	0.180960	0.554346	0.021169	78.687775	-15.918762	98.135010	4.048013	0.000000	1.058428	0.000000	0.000000	0.000000	-0.220635	-0.200973	0.198462	0.000000	0.000000	3.000000	9.000000	0.000000
2140.145867	0.180254	0.553632	0.021981	78.687775	-15.918762	98.135010	4.048013	0.000000	1.058428	0.000000	0.000000	0.000000	-0.211780	-0.214219	0.243791	0.000000	0.000000	3.000000	9.000000	0.000000
2140.149201	0.180254	0.553632	0.021981	78.687775	-15.918762	98.135010	4.048013	0.000000	1.058428	0.000000	0.000000	0.000000	-0.211780	-0.214219	0.243791	0.000000	0.000000	3.000000	9.000000	0.000000
2140.152534	0.180254	0.553632	0.021981	79.132637	-13.995983	100.713638	4.012717	0.000000	1.099059	0.000000	0.000000	0.000000	-0.211780	-0.214219	0.243791	0.000000	0.000000	3.000000	9.000000	0.000000
2140.155867	0.179612	0.552908	0.022969	79.132637	-13.995983	100.713638	4.012717	0.000000	1.099059	0.000000	0.000000	0.000000	-0.192716	-0.217072	0.296396	0.000000	0.000000	3.000000	9.000000	0.000000
2140.159201	0.179612	0.552908	0.022969	79.132637	-13.995983	100.713638	4.012717	0.000000	1.099059	0.000000	0.000000	0.000000	-0.192716	-0.217072	0.296396	0.000000	0.000000	3.000000	9.000000	0.000000
2140.162534	0.179612	0.552908	0.022969	79.513077	-12.062612	102.946877	3.980597	0.000000	1.148459	0.000000	0.000000	0.000000	-0.192716	-0.217072	0.296396	0.000000	0.000000	3.000000	9.000000	0.000000
2140.165867	0.179078	0.552174	0.024116	79.513077	-12.062612	102.946877	3.980597	0.000000	1.148459	0.000000	0.000000	0.000000	-0.160258	-0.220213	0.343926	0.000000	0.000000	3.000000	9.000000	0.000000
2140.169201	0.179078	0.552174	0.024116	79.513077	-12.062612	102.946877	3.980597	0.000000	1.148459	0.000000	0.000000	0.000000	-0.160258	-0.220213	0.343926	0.000000	0.000000	3.000000	9.000000	0.000000
2140.172534	0.179078	0.552174	0.024116	79.832191	-10.179314	105.007675	3.953888	0.000000	1.205780	0.000000	0.000000	0.000000	-0.160258	-0.220213	0.343926	0.000000	0.000000	3.000000	9.000000	0.000000
2140.175867	0.178651	0.551429	0.025421	79.832191	-10.179314	105.007675	3.953888	0.000000	1.205780	0.000000	0.000000	0.000000	-0.128023	-0.223776	0.391493	0.000000	0.000000	3.000000	9.000000	0.000000
2140.179201	0.178651	0.551429	0.025421	79.832191	-10.179314	105.007675	3.953888	0.000000	1.205780	0.000000	0.000000	0.000000	-0.128023	-0.223776	0.391493	0.000000	0.000000	3.000000	9.000000	0.000000
2140.182534	0.178651	0.551429	0.025421	80.099625	-8.344891	107.220673	3.932551	0.000000	1.271029	0.000000	0.000000	0.000000	-0.128023	-0.223776	0.391493	0.000000	0.000000	3.000000	9.000000	0.000000
2140.185867	0.178439	0.550649	0.026893	80.099625	-8.344891	107.220673	3.932551	0.000000	1.271029	0.000000	0.000000	0.000000	-0.063713	-0.233962	0.441669	0.000000	0.000000	3.000000	9.000000	0.000000
2140.189201	0.178439	0.550649	0.026893	80.099625	-8.344891	107.220673	3.932551	0.000000	1.271029	0.000000	0.000000	0.000000	-0.063713	-0.233962	0.441669	0.000000	0.000000	3.000000	9.000000	0.000000
2140.192534	0.178439	0.550649	0.026893	80.346016	-6.657613	109.437622	3.921932	0.000000	1.344640	0.000000	0.000000	0.000000	-0.063713	-0.233962	0.441669	0.000000	0.000000	3.000000	9.000000	0.000000
2140.195867	0.178466	0.549805	0.028528	80.346016	-6.657613	109.437622	3.921932	0.000000	1.344640	0.000000	0.000000	0.000000	0.008069	-0.253201	0.490649	0.000000	0.000000	3.000000	9.000000	0.000000
2140.199201	0.178466	0.549805	0.028528	80.346016	-6.657613	109.437622	3.921932	0.000000	1.344640	0.000000	0.000000	0.000000	0.008069	-0.253201	0.490649	0.000000	0.000000	3.000000	9.000000	0.000000
2140.202534	0.178466	0.549805	0.028528	80.683601	-5.417368	111.162148	3.923277	0.000000	1.426415	0.000000	0.000000	0.000000	0.008069	-0.253201	0.490649	0.000000	0.000000	3.000000	9.000000	0.000000
2140.205867	0.178785	0.548844	0.030184	80.683601	-5.417368	111.162148	3.923277	0.000000	1.426415	0.000000	0.000000	0.000000	0.095838	-0.288080	0.496650	0.000000	0.000000	3.000000	9.000000	0.000000
2140.209201	0.178785	0.548844	0.030184	80.683601	-5.417368	111.162148	3.923277	0.000000	1.426415	0.000000	0.000000	0.000000	0.095838	-0.288080	0.496650	0.000000	0.000000	3.000000	9.000000	0.000000
2140.212534	0.178785	0.548844	0.030184	81.261200	-5.165720	111.832657	3.939250	0.000000	1.509190	0.000000	0.000000	0.000000	0.095838	-0.288080	0.496650	0.000000	0.000000	3.000000	9.000000	0.000000
2140.215867	0.179426	0.547741	0.031787	81.261200	-5.165720	111.832657	3.939250	0.000000	1.509190	0.000000	0.000000	0.000000	0.192194	-0.330956	0.480850	0.000000	0.000000	3.000000	9.000000	0.000000
2140.219201	0.179426	0.547741	0.031787	81.261200	-5.165720	111.832657	3.939250	0.000000	1.509190	0.000000	0.000000	0.000000	0.192194	-0.330956	0.480850	0.000000	0.000000	3.000000	9.000000	0.000000
2140.222534	0.179426	0.547741	0.031787	82.042488	-6.036574	111.298347	3.971282	0.000000	1.589332	0.000000	0.000000	0.000000	0.192194	-0.330956	0.480850	0.000000	0.000000	3.000000	9.000000	0.000000
2140.225867	0.180303	0.546511	0.033385	82.042488	-6.036574	111.298347	3.971282	0.000000	1.589332	0.000000	0.000000	0.000000	0.263206	-0.369056	0.479628	0.000000	0.000000	3.000000	9.000000	0.000000
2140.229201	0.180303	0.546511	0.033385	82.042488	-6.036574	111.298347	3.971282	0.000000	1.589332	0.000000	0.000000	0.000000	0.263206	-0.369056	0.479628	0.000000	0.000000	3.000000	9.000000	0.000000
2140.232534	0.180303	0.546511	0.033385	82.890465	-7.814489	109.781822	4.015150	0.000000	1.669270	0.000000	0.000000	0.000000	0.263206	-0.369056	0.479628	0.000000	0.000000	3.000000	9.000000	0.000000
2140.235867	0.181328	0.545227	0.035020	82.890465	-7.814489	109.781822	4.015150	0.000000	1.669270	0.000000	0.000000	0.000000	0.307544	-0.385219	0.490324	0.000000	0.000000	3.000000	9.000000	0.000000
2140.239201	0.181328	0.545227	0.035020	82.890465	-7.814489	109.781822	4.015150	0.000000	1.669270	0.000000	0.000000	0.000000	0.307544	-0.385219	0.490324	0.000000	0.000000	3.000000	9.000000	0.000000
2140.242534	0.181328	0.545227	0.035020	83.739723	-10.802323	106.963959	4.066407	0.000000	1.750990	0.000000	0.000000	0.000000	0.307544	-0.385219	0.490324	0.000000	0.000000	3.000000	9.000000	0.000000
2140.245867	0.182521	0.543941	0.036738	83.739723	-10.802323	106.963959	4.066407	0.000000	1.750990	0.000000	0.000000	0.000000	0.357717	-0.385859	0.515467	0.000000	0.000000	3.000000	9.000000	0.000000
2140.249201	0.182521	0.543941	0.036738	83.739723	-10.802323	106.963959	4.066407	0.000000	1.750990	0.000000	0.000000	0.000000	0.357717	-0.385859	0.515467	0.000000	0.000000	3.000000	9.000000	0.000000
2140.252534	0.182521	0.543941	0.036738	84.562889	-15.506946	102.339615	4.126027	0.000000	1.836902	0.000000	0.000000	0.000000	0.357717	-0.385859	0.515467	0.000000	0.000000	3.000000	9.000000	0.000000
2140.255867	0.183809	0.542643	0.038414	84.562889	-15.506946	102.339615	4.126027	0.000000	1.836902	0.000000	0.000000	0.000000	0.386398	-0.389425	0.502731	0.000000	0.000000	3.000000	9.000000	0.000000
2140.259201	0.183809	0.542643	0.038414	84.562889	-15.506946	102.339615	4.126027	0.000000	1.836902	0.000000	0.000000	0.000000	0.386398	-0.389425	0.502731	0.000000	0.000000	3.000000	9.000000	0.000000
2140.262534	0.183809	0.542643	0.038414	85.320938	-22.843649	94.997398	4.190427	0.000000	1.920690	0.000000	0.000000	0.000000	0.386398	-0.389425	0.502731	0.000000	0.000000	3.000000	9.000000	0.000000
2140.265867	0.185182	0.541368	0.040088	85.320938	-22.843649	94.997398	4.190427	0.000000	1.920690	0.000000	0.000000	0.000000	0.411973	-0.382365	0.502322	0.000000	0.000000	3.000000	9.000000	0.000000
2140.269201	0.185182	0.541368	0.040088	85.320938	-22.843649	94.997398	4.190427	0.000000	1.920690	0.000000	0.000000	0.000000	0.411973	-0.382365	0.502322	0.000000	0.000000	3.000000	9.000000	0.000000
2140.272534	0.185182	0.541368	0.040088	85.947014	-33.256172	84.519524	4.259089	0.000000	2.004410	0.000000	0.000000	0.000000	0.411973	-0.382365	0.502322	0.000000	0.000000	3.000000	9.000000	0.000000
2140.275867	0.186697	0.540174	0.041621	85.947014	-33.256172	84.519524	4.259089	0.000000	2.004410	0.000000	0.000000	0.000000	0.454535	-0.358179	0.459899	0.000000	0.000000	3.000000	9.000000	0.000000
2140.279201	0.186697	0.540174	0.041621	85.947014	-33.256172	84.519524	4.259089	0.000000	2.004410	0.000000	0.000000	0.000000	0.454535	-0.358179	0.459899	0.000000	0.000000	3.000000	9.000000	0.000000
2140.282534	0.186697	0.540174	0.041621	86.387245	-46.488281	71.204414	4.334845	0.000000	2.081060	0.000000	0.000000	0.000000	0.454535	-0.358179	0.459899	0.000000	0.000000	3.000000	9.000000	0.000000
2140.285867	0.188349	0.539045	0.042996	86.387245	-46.488281	71.204414	4.334845	0.000000	2.081060	0.000000	0.000000	0.000000	0.495670	-0.338742	0.412341	0.000000	0.000000	3.000000	9.000000	0.000000
2140.289201	0.188349	0.539045	0.042996	86.387245	-46.488281	71.204414	4.334845	0.000000	2.081060	0.000000	0.000000	0.000000	0.495670	-0.338742	0.412341	0.000000	0.000000	3.000000	9.000000	0.000000
2140.292534	0.188349	0.539045	0.042996	86.583046	-61.518833	56.071545	4.417457	0.000000	2.149784	0.000000	0.000000	0.000000	0.495670	-0.338742	0.412341	0.000000	0.000000	3.000000	9.000000	0.000000
2140.295867	0.190075	0.538035	0.044184	86.583046	-61.518833	56.071545	4.417457	0.000000	2.149784	0.000000	0.000000	0.000000	0.517674	-0.303055	0.356351	0.000000	0.000000	3.000000	9.000000	0.000000
2140.299201	0.190075	0.538035	0.044184	86.583046	-61.518833	56.071545	4.417457	0.000000	2.149784	0.000000	0.000000	0.000000	0.517674	-0.303055	0.356351	0.000000	0.000000	3.000000	9.000000	0.000000
2140.302534	0.190075	0.538035	0.044184	86.529266	-76.439598	41.037773	4.489028	0.000000	2.201961	0.000000	0.000000	0.000000	0.517674	-0.303055	0.356351	0.000000	0.000000	3.000000	9.000000	0.000000
2140.305867	0.191845	0.537099	0.045182	86.529266	-76.439598	41.037773	4.489028	0.000000	2.201961	0.000000	0.000000	0.000000	0.531206	-0.280757	0.299434	0.000000	0.000000	3.000000	9.000000	0.000000
2140.309201	0.191845	0.537099	0.045182	86.529266	-76.439598	41.037773	4.489028	0.000000	2.201961	0.000000	0.000000	0.000000	0.531206	-0.280757	0.299434	0.000000	0.000000	3.000000	9.000000	0.000000
2140.312534	0.191845	0.537099	0.045182	86.258644	-89.267555	28.093187	4.486522	0.000000	2.207060	0.000000	0.000000	0.000000	0.531206	-0.280757	0.299434	0.000000	0.000000	3.000000	9.000000	0.000000
2140.315867	0.193570	0.536286	0.046040	86.258644	-89.267555	28.093187	4.486522	0.000000	2.207060	0.000000	0.000000	0.000000	0.517464	-0.243788	0.257371	0.000000	0.000000	3.000000	9.000000	0.000000
2140.319201	0.193570	0.536286	0.046040	86.258644	-89.267555	28.093187	4.486522	0.000000	2.207060	0.000000	0.000000	0.000000	0.517464	-0.243788	0.257371	0.000000	0.000000	3.000000	9.000000	0.000000
2140.322534	0.193570	0.536286	0.046040	85.857590	-99.151833	18.085121	4.486344	0.000000	2.207422	0.000000	0.000000	0.000000	0.517464	-0.243788	0.257371	0.000000	0.000000	3.000000	9.000000	0.000000
2140.325867	0.195210	0.535593	0.046731	85.857590	-99.151833	18.085121	4.486344	0.000000	2.207422	0.000000	0.000000	0.000000	0.492054	-0.207946	0.207385	0.000000	0.000000	3.000000	9.000000	0.000000
2140.329201	0.195210	0.535593	0.046731	85.857590	-99.151833	18.085121	4.486344	0.000000	2.207422	0.000000	0.000000	0.000000	0.492054	-0.207946	0.207385	0.000000	0.000000	3.000000	9.000000	0.000000
2140.332534	0.195210	0.535593	0.046731	85.413582	-106.512833	10.623959	4.488503	0.000000	2.203029	0.000000	0.000000	0.000000	0.492054	-0.207946	0.207385	0.000000	0.000000	3.000000	9.000000	0.000000
2140.335867	0.196779	0.535027	0.047294	85.413582	-106.512833	10.623959	4.488503	0.000000	2.203029	0.000000	0.000000	0.000000	0.470675	-0.169870	0.168955	0.000000	0.000000	3.000000	9.000000	0.000000
2140.339201	0.196779	0.535027	0.047294	85.413582	-106.512833	10.623959	4.488503	0.000000	2.203029	0.000000	0.000000	0.000000	0.470675	-0.169870	0.168955	0.000000	0.000000	3.000000	9.000000	0.000000
2140.342534	0.196779	0.535027	0.047294	85.028702	-111.269829	5.804764	4.492295	0.000000	2.195287	0.000000	0.000000	0.000000	0.470675	-0.169870	0.168955	0.000000	0.000000	3.000000	9.000000	0.000000
2140.345867	0.198355	0.534607	0.047719	85.028702	-111.269829	5.804764	4.492295	0.000000	2.195287	0.000000	0.000000	0.000000	0.472587	-0.126046	0.127369	0.000000	0.000000	3.000000	9.000000	0.000000
2140.349201	0.198355	0.534607	0.047719	85.028702	-111.269829	5.804764	4.492295	0.000000	2.195287	0.000000	0.000000	0.000000	0.472587	-0.126046	0.127369	0.000000	0.000000	3.000000	9.000000	0.000000
2140.352534	0.198355	0.534607	0.047719	84.886909	-112.774185	4.247549	4.498506	0.000000	2.182532	0.000000	0.000000	0.000000	0.472587	-0.126046	0.127369	0.000000	0.000000	3.000000	9.000000	0.000000
2140.355867	0.200024	0.534310	0.048017	84.886909	-112.774185	4.247549	4.498506	0.000000	2.182532	0.000000	0.000000	0.000000	0.500761	-0.089100	0.089580	0.000000	0.000000	3.000000	9.000000	0.000000
2140.359201	0.200024	0.534310	0.048017	84.886909	-112.774185	4.247549	4.498506	0.000000	2.182532	0.000000	0.000000	0.000000	0.500761	-0.089100	0.089580	0.000000	0.000000	3.000000	9.000000	0.000000
2140.362534	0.200024	0.534310	0.048017	85.004799	-112.080261	4.867267	4.507515	0.000000	2.163864	0.000000	0.000000	0.000000	0.500761	-0.089100	0.089580	0.000000	0.000000	3.000000	9.000000	0.000000
2140.365867	0.201757	0.534126	0.048116	85.004799	-112.080261	4.867267	4.507515	0.000000	2.163864	0.000000	0.000000	0.000000	0.520062	-0.055258	0.029567	0.000000	0.000000	3.000000	9.000000	0.000000
2140.369201	0.201757	0.534126	0.048116	85.004799	-112.080261	4.867267	4.507515	0.000000	2.163864	0.000000	0.000000	0.000000	0.520062	-0.055258	0.029567	0.000000	0.000000	3.000000	9.000000	0.000000
2140.372534	0.201757	0.534126	0.048116	85.204987	-111.004791	5.936072	4.520152	0.000000	2.137341	0.000000	0.000000	0.000000	0.520062	-0.055258	0.029567	0.000000	0.000000	3.000000	9.000000	0.000000
2140.375867	0.203572	0.534037	0.047988	85.204987	-111.004791	5.936072	4.520152	0.000000	2.137341	0.000000	0.000000	0.000000	0.544254	-0.026463	-0.038368	0.000000	0.000000	3.000000	9.000000	0.000000
2140.379201	0.203572	0.534037	0.047988	85.204987	-111.004791	5.936072	4.520152	0.000000	2.137341	0.000000	0.000000	0.000000	0.544254	-0.026463	-0.038368	0.000000	0.000000	3.000000	9.000000	0.000000
2140.382534	0.203572	0.534037	0.047988	85.400742	-109.697227	7.389310	4.536699	0.000000	2.101989	0.000000	0.000000	0.000000	0.544254	-0.026463	-0.038368	0.000000	0.000000	3.000000	9.000000	0.000000
2140.385867	0.205300	0.534029	0.047572	85.400742	-109.697227	7.389310	4.536699	0.000000	2.101989	0.000000	0.000000	0.000000	0.518635	-0.002525	-0.124807	0.000000	0.000000	3.000000	9.000000	0.000000
2140.389201	0.205300	0.534029	0.047572	85.400742	-109.697227	7.389310	4.536699	0.000000	2.101989	0.000000	0.000000	0.000000	0.518635	-0.002525	-0.124807	0.000000	0.000000	3.000000	9.000000	0.000000
2140.392534	0.205300	0.534029	0.047572	85.559967	-107.804413	9.554965	4.556581	0.000000	2.058537	0.000000	0.000000	0.000000	0.518635	-0.002525	-0.124807	0.000000	0.000000	3.000000	9.000000	0.000000
2140.395867	0.206901	0.534082	0.046975	85.559967	-107.804413	9.554965	4.556581	0.000000	2.058537	0.000000	0.000000	0.000000	0.480160	0.015889	-0.179006	0.000000	0.000000	3.000000	9.000000	0.000000
2140.399201	0.206901	0.534082	0.046975	85.559967	-107.804413	9.554965	4.556581	0.000000	2.058537	0.000000	0.000000	0.000000	0.480160	0.015889	-0.179006	0.000000	0.000000	3.000000	9.000000	0.000000
2140.402534	0.206901	0.534082	0.046975	85.740067	-104.990807	12.535617	4.577542	0.000000	2.011494	0.000000	0.000000	0.000000	0.480160	0.015889	-0.179006	0.000000	0.000000	3.000000	9.000000	0.000000
2140.405867	0.208300	0.534203	0.046162	85.740067	-104.990807	12.535617	4.577542	0.000000	2.011494	0.000000	0.000000	0.000000	0.419815	0.036284	-0.243915	0.000000	0.000000	3.000000	9.000000	0.000000
2140.409201	0.208300	0.534203	0.046162	85.740067	-104.990807	12.535617	4.577542	0.000000	2.011494	0.000000	0.000000	0.000000	0.419815	0.036284	-0.243915	0.000000	0.000000	3.000000	9.000000	0.000000
2140.412534	0.208300	0.534203	0.046162	85.976883	-100.713692	16.702650	4.599597	0.000000	1.960538	0.000000	0.000000	0.000000	0.419815	0.036284	-0.243915	0.000000	0.000000	3.000000	9.000000	0.000000
2140.415867	0.209598	0.534396	0.045244	85.976883	-100.713692	16.702650	4.599597	0.000000	1.960538	0.000000	0.000000	0.000000	0.389438	0.057974	-0.275447	0.000000	0.000000	3.000000	9.000000	0.000000
2140.419201	0.209598	0.534396	0.045244	85.976883	-100.713692	16.702650	4.599597	0.000000	1.960538	0.000000	0.000000	0.000000	0.389438	0.057974	-0.275447	0.000000	0.000000	3.000000	9.000000	0.000000
2140.422534	0.209598	0.534396	0.045244	86.289017	-93.847481	23.408480	4.621679	0.000000	1.907900	0.000000	0.000000	0.000000	0.389438	0.057974	-0.275447	0.000000	0.000000	3.000000	9.000000	0.000000
2140.425867	0.210771	0.534661	0.044231	86.289017	-93.847481	23.408480	4.621679	0.000000	1.907900	0.000000	0.000000	0.000000	0.351672	0.079580	-0.303786	0.000000	0.000000	3.000000	9.000000	0.000000
2140.429201	0.210771	0.534661	0.044231	86.289017	-93.847481	23.408480	4.621679	0.000000	1.907900	0.000000	0.000000	0.000000	0.351672	0.079580	-0.303786	0.000000	0.000000	3.000000	9.000000	0.000000
2140.432534	0.210771	0.534661	0.044231	86.644333	-83.720428	33.422157	4.643496	0.000000	1.854171	0.000000	0.000000	0.000000	0.351672	0.079580	-0.303786	0.000000	0.000000	3.000000	9.000000	0.000000
2140.435867	0.211930	0.534945	0.043129	86.644333	-83.720428	33.422157	4.643496	0.000000	1.854171	0.000000	0.000000	0.000000	0.347821	0.084914	-0.330715	0.000000	0.000000	3.000000	9.000000	0.000000
2140.439201	0.211930	0.534945	0.043129	86.644333	-83.720428	33.422157	4.643496	0.000000	1.854171	0.000000	0.000000	0.000000	0.347821	0.084914	-0.330715	0.000000	0.000000	3.000000	9.000000	0.000000
2140.442534	0.211930	0.534945	0.043129	86.951233	-69.784447	47.296402	4.665626	0.000000	1.797759	0.000000	0.000000	0.000000	0.347821	0.084914	-0.330715	0.000000	0.000000	3.000000	9.000000	0.000000
2140.445867	0.213100	0.535245	0.041927	86.951233	-69.784447	47.296402	4.665626	0.000000	1.797759	0.000000	0.000000	0.000000	0.350831	0.090157	-0.360683	0.000000	0.000000	3.000000	9.000000	0.000000
2140.449201	0.213100	0.535245	0.041927	86.951233	-69.784447	47.296402	4.665626	0.000000	1.797759	0.000000	0.000000	0.000000	0.350831	0.090157	-0.360683	0.000000	0.000000	3.000000	9.000000	0.000000
2140.452534	0.213100	0.535245	0.041927	87.082878	-52.510284	64.542732	4.688231	0.000000	1.737954	0.000000	0.000000	0.000000	0.350831	0.090157	-0.360683	0.000000	0.000000	3.000000	9.000000	0.000000
2140.455867	0.214335	0.535528	0.040561	87.082878	-52.510284	64.542732	4.688231	0.000000	1.737954	0.000000	0.000000	0.000000	0.370585	0.084740	-0.409595	0.000000	0.000000	3.000000	9.000000	0.000000
2140.459201	0.214335	0.535528	0.040561	87.082878	-52.510284	64.542732	4.688231	0.000000	1.737954	0.000000	0.000000	0.000000	0.370585	0.084740	-0.409595	0.000000	0.000000	3.000000	9.000000	0.000000
2140.462534	0.214335	0.535528	0.040561	86.924767	-34.726494	82.300240	4.712257	0.000000	1.671716	0.000000	0.000000	0.000000	0.370585	0.084740	-0.409595	0.000000	0.000000	3.000000	9.000000	0.000000
2140.465867	0.215651	0.535791	0.039135	86.924767	-34.726494	82.300240	4.712257	0.000000	1.671716	0.000000	0.000000	0.000000	0.394755	0.079101	-0.427775	0.000000	0.000000	3.000000	9.000000	0.000000
2140.469201	0.215651	0.535791	0.039135	86.924767	-34.726494	82.300240	4.712257	0.000000	1.671716	0.000000	0.000000	0.000000	0.394755	0.079101	-0.427775	0.000000	0.000000	3.000000	9.000000	0.000000
2140.472534	0.215651	0.535791	0.039135	86.436737	-20.292334	96.615883	4.736177	0.000000	1.602690	0.000000	0.000000	0.000000	0.394755	0.079101	-0.427775	0.000000	0.000000	3.000000	9.000000	0.000000
2140.475867	0.217014	0.536048	0.037638	86.436737	-20.292334	96.615883	4.736177	0.000000	1.602690	0.000000	0.000000	0.000000	0.408935	0.077008	-0.449102	0.000000	0.000000	3.000000	9.000000	0.000000
2140.479201	0.217014	0.536048	0.037638	86.436737	-20.292334	96.615883	4.736177	0.000000	1.602690	0.000000	0.000000	0.000000	0.408935	0.077008	-0.449102	0.000000	0.000000	3.000000	9.000000	0.000000
2140.482534	0.217014	0.536048	0.037638	85.705956	-10.805854	105.869644	4.759825	0.000000	1.531035	0.000000	0.000000	0.000000	0.408935	0.077008	-0.449102	0.000000	0.000000	3.000000	9.000000	0.000000
2140.485867	0.218452	0.536368	0.036135	85.705956	-10.805854	105.869644	4.759825	0.000000	1.531035	0.000000	0.000000	0.000000	0.431374	0.096105	-0.451168	0.000000	0.000000	3.000000	9.000000	0.000000
2140.489201	0.218452	0.536368	0.036135	85.705956	-10.805854	105.869644	4.759825	0.000000	1.531035	0.000000	0.000000	0.000000	0.431374	0.096105	-0.451168	0.000000	0.000000	3.000000	9.000000	0.000000
2140.492534	0.218452	0.536368	0.036135	84.841896	-4.826377	111.513969	4.782423	0.000000	1.458911	0.000000	0.000000	0.000000	0.431374	0.096105	-0.451168	0.000000	0.000000	3.000000	9.000000	0.000000
2140.495867	0.219917	0.536776	0.034707	84.841896	-4.826377	111.513969	4.782423	0.000000	1.458911	0.000000	0.000000	0.000000	0.439722	0.122179	-0.428348	0.000000	0.000000	3.000000	9.000000	0.000000
2140.499201	0.219917	0.536776	0.034707	84.841896	-4.826377	111.513969	4.782423	0.000000	1.458911	0.000000	0.000000	0.000000	0.439722	0.122179	-0.428348	0.000000	0.000000	3.000000	9.000000	0.000000
2140.502534	0.219917	0.536776	0.034707	83.906769	-1.200715	114.751961	4.802888	0.000000	1.390059	0.000000	0.000000	0.000000	0.439722	0.122179	-0.428348	0.000000	0.000000	3.000000	9.000000	0.000000
2140.505867	0.221396	0.537311	0.033444	83.906769	-1.200715	114.751961	4.802888	0.000000	1.390059	0.000000	0.000000	0.000000	0.443611	0.160634	-0.378807	0.000000	0.000000	3.000000	9.000000	0.000000
2140.509201	0.221396	0.537311	0.033444	83.906769	-1.200715	114.751961	4.802888	0.000000	1.390059	0.000000	0.000000	0.000000	0.443611	0.160634	-0.378807	0.000000	0.000000	3.000000	9.000000	0.000000
2140.512534	0.221396	0.537311	0.033444	82.938919	0.899987	116.506264	4.820417	0.000000	1.327999	0.000000	0.000000	0.000000	0.443611	0.160634	-0.378807	0.000000	0.000000	3.000000	9.000000	0.000000
2140.515867	0.222846	0.537969	0.032434	82.938919	0.899987	116.506264	4.820417	0.000000	1.327999	0.000000	0.000000	0.000000	0.434811	0.197466	-0.302992	0.000000	0.000000	3.000000	9.000000	0.000000
2140.519201	0.222846	0.537969	0.032434	82.938919	0.899987	116.506264	4.820417	0.000000	1.327999	0.000000	0.000000	0.000000	0.434811	0.197466	-0.302992	0.000000	0.000000	3.000000	9.000000	0.000000
2140.522534	0.222846	0.537969	0.032434	81.954285	2.132719	117.691605	4.834342	0.000000	1.276376	0.000000	0.000000	0.000000	0.434811	0.197466	-0.302992	0.000000	0.000000	3.000000	9.000000	0.000000
2140.525867	0.224268	0.538751	0.031677	81.954285	2.132719	117.691605	4.834342	0.000000	1.276376	0.000000	0.000000	0.000000	0.426767	0.234542	-0.227214	0.000000	0.000000	3.000000	9.000000	0.000000
2140.529201	0.224268	0.538751	0.031677	81.954285	2.132719	117.691605	4.834342	0.000000	1.276376	0.000000	0.000000	0.000000	0.426767	0.234542	-0.227214	0.000000	0.000000	3.000000	9.000000	0.000000
2140.532534	0.224268	0.538751	0.031677	81.029816	2.820098	118.690971	4.845068	0.000000	1.235036	0.000000	0.000000	0.000000	0.426767	0.234542	-0.227214	0.000000	0.000000	3.000000	9.000000	0.000000
2140.535867	0.225769	0.539669	0.031211	81.029816	2.820098	118.690971	4.845068	0.000000	1.235036	0.000000	0.000000	0.000000	0.450230	0.275510	-0.139563	0.000000	0.000000	3.000000	9.000000	0.000000
2140.539201	0.225769	0.539669	0.031211	81.029816	2.820098	118.690971	4.845068	0.000000	1.235036	0.000000	0.000000	0.000000	0.450230	0.275510	-0.139563	0.000000	0.000000	3.000000	9.000000	0.000000
2140.542534	0.225769	0.539669	0.031211	80.434532	2.445093	118.794342	4.852800	0.000000	1.204295	0.000000	0.000000	0.000000	0.450230	0.275510	-0.139563	0.000000	0.000000	3.000000	9.000000	0.000000
2140.545867	0.227255	0.540678	0.030955	80.434532	2.445093	118.794342	4.852800	0.000000	1.204295	0.000000	0.000000	0.000000	0.445915	0.302649	-0.077020	0.000000	0.000000	3.000000	9.000000	0.000000
2140.549201	0.227255	0.540678	0.030955	80.434532	2.445093	118.794342	4.852800	0.000000	1.204295	0.000000	0.000000	0.000000	0.445915	0.302649	-0.077020	0.000000	0.000000	3.000000	9.000000	0.000000
2140.552534	0.227255	0.540678	0.030955	80.356354	0.725615	117.546371	4.858332	0.000000	1.181784	0.000000	0.000000	0.000000	0.445915	0.302649	-0.077020	0.000000	0.000000	3.000000	9.000000	0.000000
2140.555867	0.228701	0.541678	0.030847	80.356354	0.725615	117.546371	4.858332	0.000000	1.181784	0.000000	0.000000	0.000000	0.433642	0.299878	-0.032390	0.000000	0.000000	3.000000	9.000000	0.000000
2140.559201	0.228701	0.541678	0.030847	80.356354	0.725615	117.546371	4.858332	0.000000	1.181784	0.000000	0.000000	0.000000	0.433642	0.299878	-0.032390	0.000000	0.000000	3.000000	9.000000	0.000000
2140.562534	0.228701	0.541678	0.030847	80.460297	-1.129772	115.875801	4.862291	0.000000	1.165384	0.000000	0.000000	0.000000	0.433642	0.299878	-0.032390	0.000000	0.000000	3.000000	9.000000	0.000000
2140.565867	0.230213	0.542758	0.030934	80.460297	-1.129772	115.875801	4.862291	0.000000	1.165384	0.000000	0.000000	0.000000	0.453621	0.324049	0.026157	0.000000	0.000000	3.000000	9.000000	0.000000
2140.569201	0.230213	0.542758	0.030934	80.460297	-1.129772	115.875801	4.862291	0.000000	1.165384	0.000000	0.000000	0.000000	0.453621	0.324049	0.026157	0.000000	0.000000	3.000000	9.000000	0.000000
2140.572534	0.230213	0.542758	0.030934	80.662086	-2.563496	114.338608	4.864612	0.000000	1.155659	0.000000	0.000000	0.000000	0.453621	0.324049	0.026157	0.000000	0.000000	3.000000	9.000000	0.000000
2140.575867	0.231785	0.543902	0.031199	80.662086	-2.563496	114.338608	4.864612	0.000000	1.155659	0.000000	0.000000	0.000000	0.471640	0.343197	0.079576	0.000000	0.000000	3.000000	9.000000	0.000000
2140.579201	0.231785	0.543902	0.031199	80.662086	-2.563496	114.338608	4.864612	0.000000	1.155659	0.000000	0.000000	0.000000	0.471640	0.343197	0.079576	0.000000	0.000000	3.000000	9.000000	0.000000
2140.582534	0.231785	0.543902	0.031199	80.947525	-3.796314	113.001213	4.865509	0.000000	1.151876	0.000000	0.000000	0.000000	0.471640	0.343197	0.079576	0.000000	0.000000	3.000000	9.000000	0.000000
2140.585867	0.233334	0.545021	0.031585	80.947525	-3.796314	113.001213	4.865509	0.000000	1.151876	0.000000	0.000000	0.000000	0.464768	0.335705	0.115806	0.000000	0.000000	3.000000	9.000000	0.000000
2140.589201	0.233334	0.545021	0.031585	80.947525	-3.796314	113.001213	4.865509	0.000000	1.151876	0.000000	0.000000	0.000000	0.464768	0.335705	0.115806	0.000000	0.000000	3.000000	9.000000	0.000000
2140.592534	0.233334	0.545021	0.031585	81.302498	-5.492274	111.253372	4.865352	0.000000	1.152541	0.000000	0.000000	0.000000	0.464768	0.335705	0.115806	0.000000	0.000000	3.000000	9.000000	0.000000
2140.595867	0.234772	0.546138	0.032086	81.302498	-5.492274	111.253372	4.865352	0.000000	1.152541	0.000000	0.000000	0.000000	0.431364	0.335211	0.150158	0.000000	0.000000	3.000000	9.000000	0.000000
2140.599201	0.234772	0.546138	0.032086	81.302498	-5.492274	111.253372	4.865352	0.000000	1.152541	0.000000	0.000000	0.000000	0.431364	0.335211	0.150158	0.000000	0.000000	3.000000	9.000000	0.000000
2140.602534	0.234772	0.546138	0.032086	81.717712	-7.894204	108.786888	4.864055	0.000000	1.158005	0.000000	0.000000	0.000000	0.431364	0.335211	0.150158	0.000000	0.000000	3.000000	9.000000	0.000000
2140.605867	0.236055	0.547253	0.032611	81.717712	-7.894204	108.786888	4.864055	0.000000	1.158005	0.000000	0.000000	0.000000	0.384775	0.334357	0.157544	0.000000	0.000000	3.000000	9.000000	0.000000
2140.609201	0.236055	0.547253	0.032611	81.717712	-7.894204	108.786888	4.864055	0.000000	1.158005	0.000000	0.000000	0.000000	0.384775	0.334357	0.157544	0.000000	0.000000	3.000000	9.000000	0.000000
2140.612534	0.236055	0.547253	0.032611	82.126404	-11.101671	105.466560	4.862279	0.000000	1.165438	0.000000	0.000000	0.000000	0.384775	0.334357	0.157544	0.000000	0.000000	3.000000	9.000000	0.000000
2140.615867	0.237230	0.548335	0.033144	82.126404	-11.101671	105.466560	4.862279	0.000000	1.165438	0.000000	0.000000	0.000000	0.352623	0.324492	0.159921	0.000000	0.000000	3.000000	9.000000	0.000000
2140.619201	0.237230	0.548335	0.033144	82.126404	-11.101671	105.466560	4.862279	0.000000	1.165438	0.000000	0.000000	0.000000	0.352623	0.324492	0.159921	0.000000	0.000000	3.000000	9.000000	0.000000
2140.622534	0.237230	0.548335	0.033144	82.466156	-14.883756	101.533997	4.860254	0.000000	1.173854	0.000000	0.000000	0.000000	0.352623	0.324492	0.159921	0.000000	0.000000	3.000000	9.000000	0.000000
2140.625867	0.238258	0.549376	0.033662	82.466156	-14.883756	101.533997	4.860254	0.000000	1.173854	0.000000	0.000000	0.000000	0.308251	0.312541	0.155419	0.000000	0.000000	3.000000	9.000000	0.000000
2140.629201	0.238258	0.549376	0.033662	82.466156	-14.883756	101.533997	4.860254	0.000000	1.173854	0.000000	0.000000	0.000000	0.308251	0.312541	0.155419	0.000000	0.000000	3.000000	9.000000	0.000000
2140.632534	0.238258	0.549376	0.033662	82.727379	-18.885908	97.409744	4.858081	0.000000	1.182813	0.000000	0.000000	0.000000	0.308251	0.312541	0.155419	0.000000	0.000000	3.000000	9.000000	0.000000
2140.635867	0.239220	0.550390	0.034101	82.727379	-18.885908	97.409744	4.858081	0.000000	1.182813	0.000000	0.000000	0.000000	0.288834	0.303947	0.131717	0.000000	0.000000	3.000000	9.000000	0.000000
2140.639201	0.239220	0.550390	0.034101	82.727379	-18.885908	97.409744	4.858081	0.000000	1.182813	0.000000	0.000000	0.000000	0.288834	0.303947	0.131717	0.000000	0.000000	3.000000	9.000000	0.000000
2140.642534	0.239220	0.550390	0.034101	82.925957	-22.926037	93.369026	4.856436	0.000000	1.189551	0.000000	0.000000	0.000000	0.288834	0.303947	0.131717	0.000000	0.000000	3.000000	9.000000	0.000000
2140.645867	0.240090	0.551325	0.034463	82.925957	-22.926037	93.369026	4.856436	0.000000	1.189551	0.000000	0.000000	0.000000	0.260802	0.280718	0.108448	0.000000	0.000000	3.000000	9.000000	0.000000
2140.649201	0.240090	0.551325	0.034463	82.925957	-22.926037	93.369026	4.856436	0.000000	1.189551	0.000000	0.000000	0.000000	0.260802	0.280718	0.108448	0.000000	0.000000	3.000000	9.000000	0.000000
2140.652534	0.240090	0.551325	0.034463	83.081596	-26.950006	89.511581	4.855244	0.000000	1.194407	0.000000	0.000000	0.000000	0.260802	0.280718	0.108448	0.000000	0.000000	3.000000	9.000000	0.000000
2140.655867	0.240859	0.552190	0.034794	83.081596	-26.950006	89.511581	4.855244	0.000000	1.194407	0.000000	0.000000	0.000000	0.230875	0.259349	0.099453	0.000000	0.000000	3.000000	9.000000	0.000000
2140.659201	0.240859	0.552190	0.034794	83.081596	-26.950006	89.511581	4.855244	0.000000	1.194407	0.000000	0.000000	0.000000	0.230875	0.259349	0.099453	0.000000	0.000000	3.000000	9.000000	0.000000
2140.662534	0.240859	0.552190	0.034794	83.207741	-30.785452	85.965485	4.854105	0.000000	1.199027	0.000000	0.000000	0.000000	0.230875	0.259349	0.099453	0.000000	0.000000	3.000000	9.000000	0.000000
2140.665867	0.241506	0.552982	0.035108	83.207741	-30.785452	85.965485	4.854105	0.000000	1.199027	0.000000	0.000000	0.000000	0.193903	0.237796	0.094165	0.000000	0.000000	3.000000	9.000000	0.000000
2140.669201	0.241506	0.552982	0.035108	83.207741	-30.785452	85.965485	4.854105	0.000000	1.199027	0.000000	0.000000	0.000000	0.193903	0.237796	0.094165	0.000000	0.000000	3.000000	9.000000	0.000000
2140.672534	0.241506	0.552982	0.035108	83.311470	-34.233589	82.755737	4.852871	0.000000	1.204012	0.000000	0.000000	0.000000	0.193903	0.237796	0.094165	0.000000	0.000000	3.000000	9.000000	0.000000
2140.675867	0.241506	0.552982	0.035108	83.311470	-34.233589	82.755737	4.852871	0.000000	1.204012	0.000000	0.000000	0.000000	0.193903	0.237796	0.094165	0.000000	0.000000	3.000000	9.000000	0.000000
2140.679201	0.242029	0.553703	0.035405	83.311470	-34.233589	82.755737	4.852871	0.000000	1.204012	0.000000	0.000000	0.000000	0.156905	0.216111	0.089136	0.000000	0.000000	3.000000	9.000000	0.000000
2140.682534	0.242029	0.553703	0.035405	83.415192	-36.949734	80.185844	4.852871	0.000000	1.204012	0.000000	0.000000	0.000000	0.156905	0.216111	0.089136	0.000000	0.000000	3.000000	9.000000	0.000000
2140.685867	0.242352	0.554385	0.035650	83.415192	-36.949734	80.185844	4.852871	0.000000	1.204012	0.000000	0.000000	0.000000	0.097041	0.204727	0.073351	0.000000	0.000000	3.000000	9.000000	0.000000
2140.689201	0.242352	0.554385	0.035650	83.415192	-36.949734	80.185844	4.852871	0.000000	1.204012	0.000000	0.000000	0.000000	0.097041	0.204727	0.073351	0.000000	0.000000	3.000000	9.000000	0.000000
2140.692534	0.242352	0.554385	0.035650	83.472443	-38.479961	78.678864	4.850219	0.000000	1.214652	0.000000	0.000000	0.000000	0.097041	0.204727	0.073351	0.000000	0.000000	3.000000	9.000000	0.000000
2140.695867	0.242352	0.554385	0.035650	83.472443	-38.479961	78.678864	4.850219	0.000000	1.214652	0.000000	0.000000	0.000000	0.097041	0.204727	0.073351	0.000000	0.000000	3.000000	9.000000	0.000000
2140.699201	0.242476	0.555029	0.035842	83.472443	-38.479961	78.678864	4.850219	0.000000	1.214652	0.000000	0.000000	0.000000	0.037119	0.193197	0.057757	0.000000	0.000000	3.000000	9.000000	0.000000
2140.702534	0.242476	0.555029	0.035842	83.460434	-38.434372	78.735603	4.850219	0.000000	1.214652	0.000000	0.000000	0.000000	0.037119	0.193197	0.057757	0.000000	0.000000	3.000000	9.000000	0.000000
2140.705867	0.242429	0.555627	0.035925	83.460434	-38.434372	78.735603	4.850219	0.000000	1.214652	0.000000	0.000000	0.000000	-0.013923	0.179468	0.024883	0.000000	0.000000	3.000000	9.000000	0.000000
2140.709201	0.242429	0.555627	0.035925	83.460434	-38.434372	78.735603	4.850219	0.000000	1.214652	0.000000	0.000000	0.000000	-0.013923	0.179468	0.024883	0.000000	0.000000	3.000000	9.000000	0.000000
2140.712534	0.242429	0.555627	0.035925	83.410545	-37.420635	79.770454	4.848157	0.000000	1.222853	0.000000	0.000000	0.000000	-0.013923	0.179468	0.024883	0.000000	0.000000	3.000000	9.000000	0.000000
2140.715867	0.242429	0.555627	0.035925	83.410545	-37.420635	79.770454	4.848157	0.000000	1.222853	0.000000	0.000000	0.000000	-0.013923	0.179468	0.024883	0.000000	0.000000	3.000000	9.000000	0.000000
2140.719201	0.242154	0.556221	0.035897	83.410545	-37.420635	79.770454	4.848157	0.000000	1.222853	0.000000	0.000000	0.000000	-0.082620	0.177971	-0.008476	0.000000	0.000000	3.000000	9.000000	0.000000
2140.722534	0.242154	0.556221	0.035897	83.342628	-36.099281	81.123634	4.848157	0.000000	1.222853	0.000000	0.000000	0.000000	-0.082620	0.177971	-0.008476	0.000000	0.000000	3.000000	9.000000	0.000000
2140.725867	0.241701	0.556749	0.035744	83.342628	-36.099281	81.123634	4.848157	0.000000	1.222853	0.000000	0.000000	0.000000	-0.135772	0.158347	-0.045893	0.000000	0.000000	3.000000	9.000000	0.000000
2140.729201	0.241701	0.556749	0.035744	83.342628	-36.099281	81.123634	4.848157	0.000000	1.222853	0.000000	0.000000	0.000000	-0.135772	0.158347	-0.045893	0.000000	0.000000	3.000000	9.000000	0.000000
2140.732534	0.241701	0.556749	0.035744	83.262970	-34.577377	82.688744	4.848138	0.000000	1.222930	0.000000	0.000000	0.000000	-0.135772	0.158347	-0.045893	0.000000	0.000000	3.000000	9.000000	0.000000
2140.735867	0.241701	0.556749	0.035744	83.262970	-34.577377	82.688744	4.848138	0.000000	1.222930	0.000000	0.000000	0.000000	-0.135772	0.158347	-0.045893	0.000000	0.000000	3.000000	9.000000	0.000000
2140.739201	0.240995	0.557192	0.035485	83.262970	-34.577377	82.688744	4.848138	0.000000	1.222930	0.000000	0.000000	0.000000	-0.212044	0.132961	-0.077636	0.000000	0.000000	3.000000	9.000000	0.000000
2140.742534	0.240995	0.557192	0.035485	83.152153	-32.618561	84.702324	4.848138	0.000000	1.222930	0.000000	0.000000	0.000000	-0.212044	0.132961	-0.077636	0.000000	0.000000	3.000000	9.000000	0.000000
2140.745867	0.240106	0.557601	0.035208	83.152153	-32.618561	84.702324	4.848138	0.000000	1.222930	0.000000	0.000000	0.000000	-0.266438	0.122822	-0.083061	0.000000	0.000000	3.000000	9.000000	0.000000
2140.749201	0.240106	0.557601	0.035208	83.152153	-32.618561	84.702324	4.848138	0.000000	1.222930	0.000000	0.000000	0.000000	-0.266438	0.122822	-0.083061	0.000000	0.000000	3.000000	9.000000	0.000000
2140.752534	0.240106	0.557601	0.035208	82.987206	-29.980688	87.405960	4.849231	0.000000	1.218591	0.000000	0.000000	0.000000	-0.266438	0.122822	-0.083061	0.000000	0.000000	3.000000	9.000000	0.000000
2140.755867	0.239044	0.557969	0.034866	82.987206	-29.980688	87.405960	4.849231	0.000000	1.218591	0.000000	0.000000	0.000000	-0.318769	0.110425	-0.102708	0.000000	0.000000	3.000000	9.000000	0.000000
2140.759201	0.239044	0.557969	0.034866	82.987206	-29.980688	87.405960	4.849231	0.000000	1.218591	0.000000	0.000000	0.000000	-0.318769	0.110425	-0.102708	0.000000	0.000000	3.000000	9.000000	0.000000
2140.762534	0.239044	0.557969	0.034866	82.755104	-26.796860	90.663368	4.849851	0.000000	1.216119	0.000000	0.000000	0.000000	-0.318769	0.110425	-0.102708	0.000000	0.000000	3.000000	9.000000	0.000000
2140.765867	0.237816	0.558340	0.034533	82.755104	-26.796860	90.663368	4.849851	0.000000	1.216119	0.000000	0.000000	0.000000	-0.368429	0.111263	-0.099744	0.000000	0.000000	3.000000	9.000000	0.000000
2140.769201	0.237816	0.558340	0.034533	82.755104	-26.796860	90.663368	4.849851	0.000000	1.216119	0.000000	0.000000	0.000000	-0.368429	0.111263	-0.099744	0.000000	0.000000	3.000000	9.000000	0.000000
2140.772534	0.237816	0.558340	0.034533	82.471886	-23.385048	94.170685	4.850055	0.000000	1.215307	0.000000	0.000000	0.000000	-0.368429	0.111263	-0.099744	0.000000	0.000000	3.000000	9.000000	0.000000
2140.775867	0.236406	0.558706	0.034174	82.471886	-23.385048	94.170685	4.850055	0.000000	1.215307	0.000000	0.000000	0.000000	-0.423006	0.109795	-0.107727	0.000000	0.000000	3.000000	9.000000	0.000000
2140.779201	0.236406	0.558706	0.034174	82.471886	-23.385048	94.170685	4.850055	0.000000	1.215307	0.000000	0.000000	0.000000	-0.423006	0.109795	-0.107727	0.000000	0.000000	3.000000	9.000000	0.000000
2140.782534	0.236406	0.558706	0.034174	82.187393	-19.818792	97.895439	4.850103	0.000000	1.215114	0.000000	0.000000	0.000000	-0.423006	0.109795	-0.107727	0.000000	0.000000	3.000000	9.000000	0.000000
2140.785867	0.234903	0.559018	0.033732	82.187393	-19.818792	97.895439	4.850103	0.000000	1.215114	0.000000	0.000000	0.000000	-0.450837	0.093735	-0.132621	0.000000	0.000000	3.000000	9.000000	0.000000
2140.789201	0.234903	0.559018	0.033732	82.187393	-19.818792	97.895439	4.850103	0.000000	1.215114	0.000000	0.000000	0.000000	-0.450837	0.093735	-0.132621	0.000000	0.000000	3.000000	9.000000	0.000000
2140.792534	0.234903	0.559018	0.033732	81.917938	-16.262894	101.680466	4.850658	0.000000	1.212895	0.000000	0.000000	0.000000	-0.450837	0.093735	-0.132621	0.000000	0.000000	3.000000	9.000000	0.000000
2140.795867	0.233290	0.559325	0.033227	81.917938	-16.262894	101.680466	4.850658	0.000000	1.212895	0.000000	0.000000	0.000000	-0.484005	0.092084	-0.151445	0.000000	0.000000	3.000000	9.000000	0.000000
2140.799201	0.233290	0.559325	0.033227	81.917938	-16.262894	101.680466	4.850658	0.000000	1.212895	0.000000	0.000000	0.000000	-0.484005	0.092084	-0.151445	0.000000	0.000000	3.000000	9.000000	0.000000
2140.802534	0.233290	0.559325	0.033227	81.638161	-12.717400	105.502609	4.851525	0.000000	1.209421	0.000000	0.000000	0.000000	-0.484005	0.092084	-0.151445	0.000000	0.000000	3.000000	9.000000	0.000000
2140.805867	0.231599	0.559589	0.032606	81.638161	-12.717400	105.502609	4.851525	0.000000	1.209421	0.000000	0.000000	0.000000	-0.507304	0.079170	-0.186342	0.000000	0.000000	3.000000	9.000000	0.000000
2140.809201	0.231599	0.559589	0.032606	81.638161	-12.717400	105.502609	4.851525	0.000000	1.209421	0.000000	0.000000	0.000000	-0.507304	0.079170	-0.186342	0.000000	0.000000	3.000000	9.000000	0.000000
2140.812534	0.231599	0.559589	0.032606	81.357681	-9.246866	109.294998	4.853248	0.000000	1.202490	0.000000	0.000000	0.000000	-0.507304	0.079170	-0.186342	0.000000	0.000000	3.000000	9.000000	0.000000
2140.815867	0.229903	0.559806	0.031902	81.357681	-9.246866	109.294998	4.853248	0.000000	1.202490	0.000000	0.000000	0.000000	-0.508580	0.065121	-0.211360	0.000000	0.000000	3.000000	9.000000	0.000000
2140.819201	0.229903	0.559806	0.031902	81.357681	-9.246866	109.294998	4.853248	0.000000	1.202490	0.000000	0.000000	0.000000	-0.508580	0.065121	-0.211360	0.000000	0.000000	3.000000	9.000000	0.000000
2140.822534	0.229903	0.559806	0.031902	81.037285	-5.815438	113.073380	4.855721	0.000000	1.192468	0.000000	0.000000	0.000000	-0.508580	0.065121	-0.211360	0.000000	0.000000	3.000000	9.000000	0.000000
2140.825867	0.228225	0.560006	0.031098	81.037285	-5.815438	113.073380	4.855721	0.000000	1.192468	0.000000	0.000000	0.000000	-0.503528	0.059836	-0.241207	0.000000	0.000000	3.000000	9.000000	0.000000
2140.829201	0.228225	0.560006	0.031098	81.037285	-5.815438	113.073380	4.855721	0.000000	1.192468	0.000000	0.000000	0.000000	-0.503528	0.059836	-0.241207	0.000000	0.000000	3.000000	9.000000	0.000000
2140.832534	0.228225	0.560006	0.031098	80.658600	-2.576348	116.651070	4.859139	0.000000	1.178458	0.000000	0.000000	0.000000	-0.503528	0.059836	-0.241207	0.000000	0.000000	3.000000	9.000000	0.000000
2140.835867	0.226592	0.560155	0.030255	80.658600	-2.576348	116.651070	4.859139	0.000000	1.178458	0.000000	0.000000	0.000000	-0.489918	0.044682	-0.252715	0.000000	0.000000	3.000000	9.000000	0.000000
2140.839201	0.226592	0.560155	0.030255	80.658600	-2.576348	116.651070	4.859139	0.000000	1.178458	0.000000	0.000000	0.000000	-0.489918	0.044682	-0.252715	0.000000	0.000000	3.000000	9.000000	0.000000
2140.842534	0.226592	0.560155	0.030255	80.227867	0.128079	119.631912	4.863040	0.000000	1.162259	0.000000	0.000000	0.000000	-0.489918	0.044682	-0.252715	0.000000	0.000000	3.000000	9.000000	0.000000
2140.845867	0.225034	0.560246	0.029318	80.227867	0.128079	119.631912	4.863040	0.000000	1.162259	0.000000	0.000000	0.000000	-0.467449	0.027335	-0.281222	0.000000	0.000000	3.000000	9.000000	0.000000
2140.849201	0.225034	0.560246	0.029318	80.227867	0.128079	119.631912	4.863040	0.000000	1.162259	0.000000	0.000000	0.000000	-0.467449	0.027335	-0.281222	0.000000	0.000000	3.000000	9.000000	0.000000
2140.852534	0.225034	0.560246	0.029318	79.745140	2.068628	121.727959	4.867968	0.000000	1.141439	0.000000	0.000000	0.000000	-0.467449	0.027335	-0.281222	0.000000	0.000000	3.000000	9.000000	0.000000
2140.855867	0.223580	0.560298	0.028291	79.745140	2.068628	121.727959	4.867968	0.000000	1.141439	0.000000	0.000000	0.000000	-0.436050	0.015558	-0.308137	0.000000	0.000000	3.000000	9.000000	0.000000
2140.859201	0.223580	0.560298	0.028291	79.745140	2.068628	121.727959	4.867968	0.000000	1.141439	0.000000	0.000000	0.000000	-0.436050	0.015558	-0.308137	0.000000	0.000000	3.000000	9.000000	0.000000
2140.862534	0.223580	0.560298	0.028291	79.238373	3.307287	122.989754	4.873917	0.000000	1.115767	0.000000	0.000000	0.000000	-0.436050	0.015558	-0.308137	0.000000	0.000000	3.000000	9.000000	0.000000
2140.865867	0.222256	0.560282	0.027169	79.238373	3.307287	122.989754	4.873917	0.000000	1.115767	0.000000	0.000000	0.000000	-0.397242	-0.004888	-0.336428	0.000000	0.000000	3.000000	9.000000	0.000000
2140.869201	0.222256	0.560282	0.027169	79.238373	3.307287	122.989754	4.873917	0.000000	1.115767	0.000000	0.000000	0.000000	-0.397242	-0.004888	-0.336428	0.000000	0.000000	3.000000	9.000000	0.000000
2140.872534	0.222256	0.560282	0.027169	78.740456	4.200799	123.859337	4.880925	0.000000	1.084701	0.000000	0.000000	0.000000	-0.397242	-0.004888	-0.336428	0.000000	0.000000	3.000000	9.000000	0.000000
2140.875867	0.220947	0.560248	0.025950	78.740456	4.200799	123.859337	4.880925	0.000000	1.084701	0.000000	0.000000	0.000000	-0.392562	-0.010114	-0.365706	0.000000	0.000000	3.000000	9.000000	0.000000
2140.879201	0.220947	0.560248	0.025950	78.740456	4.200799	123.859337	4.880925	0.000000	1.084701	0.000000	0.000000	0.000000	-0.392562	-0.010114	-0.365706	0.000000	0.000000	3.000000	9.000000	0.000000
2140.882534	0.220947	0.560248	0.025950	78.245750	4.741871	124.304665	4.888739	0.000000	1.048919	0.000000	0.000000	0.000000	-0.392562	-0.010114	-0.365706	0.000000	0.000000	3.000000	9.000000	0.000000
2140.885867	0.219694	0.560230	0.024721	78.245750	4.741871	124.304665	4.888739	0.000000	1.048919	0.000000	0.000000	0.000000	-0.375973	-0.005266	-0.368756	0.000000	0.000000	3.000000	9.000000	0.000000
2140.889201	0.219694	0.560230	0.024721	78.245750	4.741871	124.304665	4.888739	0.000000	1.048919	0.000000	0.000000	0.000000	-0.375973	-0.005266	-0.368756	0.000000	0.000000	3.000000	9.000000	0.000000
2140.892534	0.219694	0.560230	0.024721	77.764503	4.956540	124.352150	4.896653	0.000000	1.011332	0.000000	0.000000	0.000000	-0.375973	-0.005266	-0.368756	0.000000	0.000000	3.000000	9.000000	0.000000
2140.895867	0.218496	0.560229	0.023482	77.764503	4.956540	124.352150	4.896653	0.000000	1.011332	0.000000	0.000000	0.000000	-0.359499	-0.000449	-0.371662	0.000000	0.000000	3.000000	9.000000	0.000000
2140.899201	0.218496	0.560229	0.023482	77.764503	4.956540	124.352150	4.896653	0.000000	1.011332	0.000000	0.000000	0.000000	-0.359499	-0.000449	-0.371662	0.000000	0.000000	3.000000	9.000000	0.000000
2140.902534	0.218496	0.560229	0.023482	77.306625	5.022401	124.226730	4.904623	0.000000	0.971944	0.000000	0.000000	0.000000	-0.359499	-0.000449	-0.371662	0.000000	0.000000	3.000000	9.000000	0.000000
2140.905867	0.217335	0.560316	0.022317	77.306625	5.022401	124.226730	4.904623	0.000000	0.971944	0.000000	0.000000	0.000000	-0.348338	0.026237	-0.349624	0.000000	0.000000	3.000000	9.000000	0.000000
2140.909201	0.217335	0.560316	0.022317	77.306625	5.022401	124.226730	4.904623	0.000000	0.971944	0.000000	0.000000	0.000000	-0.348338	0.026237	-0.349624	0.000000	0.000000	3.000000	9.000000	0.000000
2140.912534	0.217335	0.560316	0.022317	76.879555	4.999442	123.996880	4.911944	0.000000	0.934240	0.000000	0.000000	0.000000	-0.348338	0.026237	-0.349624	0.000000	0.000000	3.000000	9.000000	0.000000
2140.915867	0.216244	0.560427	0.021179	76.879555	4.999442	123.996880	4.911944	0.000000	0.934240	0.000000	0.000000	0.000000	-0.327104	0.033312	-0.341389	0.000000	0.000000	3.000000	9.000000	0.000000
2140.919201	0.216244	0.560427	0.021179	76.879555	4.999442	123.996880	4.911944	0.000000	0.934240	0.000000	0.000000	0.000000	-0.327104	0.033312	-0.341389	0.000000	0.000000	3.000000	9.000000	0.000000
2140.922534	0.216244	0.560427	0.021179	76.490578	4.946908	123.741898	4.919025	0.000000	0.896208	0.000000	0.000000	0.000000	-0.327104	0.033312	-0.341389	0.000000	0.000000	3.000000	9.000000	0.000000
2140.925867	0.215239	0.560598	0.020100	76.490578	4.946908	123.741898	4.919025	0.000000	0.896208	0.000000	0.000000	0.000000	-0.301767	0.051287	-0.323639	0.000000	0.000000	3.000000	9.000000	0.000000
2140.929201	0.215239	0.560598	0.020100	76.490578	4.946908	123.741898	4.919025	0.000000	0.896208	0.000000	0.000000	0.000000	-0.301767	0.051287	-0.323639	0.000000	0.000000	3.000000	9.000000	0.000000
2140.932534	0.215239	0.560598	0.020100	76.144150	4.851435	123.439590	4.925635	0.000000	0.859135	0.000000	0.000000	0.000000	-0.301767	0.051287	-0.323639	0.000000	0.000000	3.000000	9.000000	0.000000
2140.935867	0.214389	0.560772	0.019061	76.144150	4.851435	123.439590	4.925635	0.000000	0.859135	0.000000	0.000000	0.000000	-0.254814	0.052188	-0.311751	0.000000	0.000000	3.000000	9.000000	0.000000
2140.939201	0.214389	0.560772	0.019061	76.144150	4.851435	123.439590	4.925635	0.000000	0.859135	0.000000	0.000000	0.000000	-0.254814	0.052188	-0.311751	0.000000	0.000000	3.000000	9.000000	0.000000
2140.942534	0.214389	0.560772	0.019061	75.835266	4.717052	123.092331	4.931998	0.000000	0.821828	0.000000	0.000000	0.000000	-0.254814	0.052188	-0.311751	0.000000	0.000000	3.000000	9.000000	0.000000
2140.945867	0.213622	0.560980	0.018020	75.835266	4.717052	123.092331	4.931998	0.000000	0.821828	0.000000	0.000000	0.000000	-0.230031	0.062413	-0.312172	0.000000	0.000000	3.000000	9.000000	0.000000
2140.949201	0.213622	0.560980	0.018020	75.835266	4.717052	123.092331	4.931998	0.000000	0.821828	0.000000	0.000000	0.000000	-0.230031	0.062413	-0.312172	0.000000	0.000000	3.000000	9.000000	0.000000
2140.952534	0.213622	0.560980	0.018020	75.601555	4.457296	122.614899	4.938279	0.000000	0.783202	0.000000	0.000000	0.000000	-0.230031	0.062413	-0.312172	0.000000	0.000000	3.000000	9.000000	0.000000
2140.955867	0.212949	0.561184	0.017005	75.601555	4.457296	122.614899	4.938279	0.000000	0.783202	0.000000	0.000000	0.000000	-0.201888	0.061054	-0.304672	0.000000	0.000000	3.000000	9.000000	0.000000
2140.959201	0.212949	0.561184	0.017005	75.601555	4.457296	122.614899	4.938279	0.000000	0.783202	0.000000	0.000000	0.000000	-0.201888	0.061054	-0.304672	0.000000	0.000000	3.000000	9.000000	0.000000
2140.962534	0.212949	0.561184	0.017005	75.524612	3.864490	121.807343	4.944281	0.000000	0.744370	0.000000	0.000000	0.000000	-0.201888	0.061054	-0.304672	0.000000	0.000000	3.000000	9.000000	0.000000
2140.965867	0.212224	0.561341	0.015930	75.524612	3.864490	121.807343	4.944281	0.000000	0.744370	0.000000	0.000000	0.000000	-0.217642	0.047102	-0.322423	0.000000	0.000000	3.000000	9.000000	0.000000
2140.969201	0.212224	0.561341	0.015930	75.524612	3.864490	121.807343	4.944281	0.000000	0.744370	0.000000	0.000000	0.000000	-0.217642	0.047102	-0.322423	0.000000	0.000000	3.000000	9.000000	0.000000
2140.972534	0.212224	0.561341	0.015930	75.570381	3.010997	120.747131	4.950375	0.000000	0.702697	0.000000	0.000000	0.000000	-0.217642	0.047102	-0.322423	0.000000	0.000000	3.000000	9.000000	0.000000
2140.975867	0.211453	0.561469	0.014811	75.570381	3.010997	120.747131	4.950375	0.000000	0.702697	0.000000	0.000000	0.000000	-0.231247	0.038582	-0.335579	0.000000	0.000000	3.000000	9.000000	0.000000
2140.979201	0.211453	0.561469	0.014811	75.570381	3.010997	120.747131	4.950375	0.000000	0.702697	0.000000	0.000000	0.000000	-0.231247	0.038582	-0.335579	0.000000	0.000000	3.000000	9.000000	0.000000
2140.982534	0.211453	0.561469	0.014811	75.658577	2.143827	119.699036	4.956425	0.000000	0.658676	0.000000	0.000000	0.000000	-0.231247	0.038582	-0.335579	0.000000	0.000000	3.000000	9.000000	0.000000
2140.985867	0.210665	0.561561	0.013592	75.658577	2.143827	119.699036	4.956425	0.000000	0.658676	0.000000	0.000000	0.000000	-0.236307	0.027588	-0.365792	0.000000	0.000000	3.000000	9.000000	0.000000
2140.989201	0.210665	0.561561	0.013592	75.658577	2.143827	119.699036	4.956425	0.000000	0.658676	0.000000	0.000000	0.000000	-0.236307	0.027588	-0.365792	0.000000	0.000000	3.000000	9.000000	0.000000
2140.992534	0.210665	0.561561	0.013592	75.758713	1.429492	118.847435	4.962708	0.000000	0.609527	0.000000	0.000000	0.000000	-0.236307	0.027588	-0.365792	0.000000	0.000000	3.000000	9.000000	0.000000
2140.995867	0.209953	0.561615	0.012299	75.758713	1.429492	118.847435	4.962708	0.000000	0.609527	0.000000	0.000000	0.000000	-0.213647	0.016037	-0.387794	0.000000	0.000000	3.000000	9.000000	0.000000
2140.999201	0.209953	0.561615	0.012299	75.758713	1.429492	118.847435	4.962708	0.000000	0.609527	0.000000	0.000000	0.000000	-0.213647	0.016037	-0.387794	0.000000	0.000000	3.000000	9.000000	0.000000
2141.002534	0.209953	0.561615	0.012299	75.844704	0.953614	118.283768	4.969009	0.000000	0.555836	0.000000	0.000000	0.000000	-0.213647	0.016037	-0.387794	0.000000	0.000000	3.000000	9.000000	0.000000
2141.005867	0.209297	0.561650	0.010892	75.844704	0.953614	118.283768	4.969009	0.000000	0.555836	0.000000	0.000000	0.000000	-0.196829	0.010435	-0.422268	0.000000	0.000000	3.000000	9.000000	0.000000
2141.009201	0.209297	0.561650	0.010892	75.844704	0.953614	118.283768	4.969009	0.000000	0.555836	0.000000	0.000000	0.000000	-0.196829	0.010435	-0.422268	0.000000	0.000000	3.000000	9.000000	0.000000
2141.012534	0.209297	0.561650	0.010892	75.900215	0.641947	117.897881	4.975356	0.000000	0.495813	0.000000	0.000000	0.000000	-0.196829	0.010435	-0.422268	0.000000	0.000000	3.000000	9.000000	0.000000
2141.015867	0.208719	0.561644	0.009479	75.900215	0.641947	117.897881	4.975356	0.000000	0.495813	0.000000	0.000000	0.000000	-0.173579	-0.001619	-0.423879	0.000000	0.000000	3.000000	9.000000	0.000000
2141.019201	0.208719	0.561644	0.009479	75.900215	0.641947	117.897881	4.975356	0.000000	0.495813	0.000000	0.000000	0.000000	-0.173579	-0.001619	-0.423879	0.000000	0.000000	3.000000	9.000000	0.000000
2141.022534	0.208719	0.561644	0.009479	75.944084	0.294540	117.443192	4.981103	0.000000	0.434292	0.000000	0.000000	0.000000	-0.173579	-0.001619	-0.423879	0.000000	0.000000	3.000000	9.000000	0.000000
2141.025867	0.208200	0.561591	0.008024	75.944084	0.294540	117.443192	4.981103	0.000000	0.434292	0.000000	0.000000	0.000000	-0.155425	-0.016032	-0.436414	0.000000	0.000000	3.000000	9.000000	0.000000
2141.029201	0.208200	0.561591	0.008024	75.944084	0.294540	117.443192	4.981103	0.000000	0.434292	0.000000	0.000000	0.000000	-0.155425	-0.016032	-0.436414	0.000000	0.000000	3.000000	9.000000	0.000000
2141.032534	0.208200	0.561591	0.008024	75.959030	-0.207842	116.759178	4.986307	0.000000	0.369788	0.000000	0.000000	0.000000	-0.155425	-0.016032	-0.436414	0.000000	0.000000	3.000000	9.000000	0.000000
2141.035867	0.207799	0.561532	0.006654	75.959030	-0.207842	116.759178	4.986307	0.000000	0.369788	0.000000	0.000000	0.000000	-0.120529	-0.017479	-0.411071	0.000000	0.000000	3.000000	9.000000	0.000000
2141.039201	0.207799	0.561532	0.006654	75.959030	-0.207842	116.759178	4.986307	0.000000	0.369788	0.000000	0.000000	0.000000	-0.120529	-0.017479	-0.411071	0.000000	0.000000	3.000000	9.000000	0.000000
2141.042534	0.207799	0.561532	0.006654	75.933731	-0.883009	115.822868	4.990502	0.000000	0.308044	0.000000	0.000000	0.000000	-0.120529	-0.017479	-0.411071	0.000000	0.000000	3.000000	9.000000	0.000000
2141.045867	0.207443	0.561525	0.005388	75.933731	-0.883009	115.822868	4.990502	0.000000	0.308044	0.000000	0.000000	0.000000	-0.106869	-0.002188	-0.379832	0.000000	0.000000	3.000000	9.000000	0.000000
2141.049201	0.207443	0.561525	0.005388	75.933731	-0.883009	115.822868	4.990502	0.000000	0.308044	0.000000	0.000000	0.000000	-0.106869	-0.002188	-0.379832	0.000000	0.000000	3.000000	9.000000	0.000000
2141.052534	0.207443	0.561525	0.005388	75.867989	-1.630585	114.775726	4.993725	0.000000	0.250418	0.000000	0.000000	0.000000	-0.106869	-0.002188	-0.379832	0.000000	0.000000	3.000000	9.000000	0.000000
2141.055867	0.207150	0.561604	0.004326	75.867989	-1.630585	114.775726	4.993725	0.000000	0.250418	0.000000	0.000000	0.000000	-0.087653	0.023541	-0.318708	0.000000	0.000000	3.000000	9.000000	0.000000
2141.059201	0.207150	0.561604	0.004326	75.867989	-1.630585	114.775726	4.993725	0.000000	0.250418	0.000000	0.000000	0.000000	-0.087653	0.023541	-0.318708	0.000000	0.000000	3.000000	9.000000	0.000000
2141.062534	0.207150	0.561604	0.004326	75.787476	-2.280078	113.844597	4.995931	0.000000	0.201679	0.000000	0.000000	0.000000	-0.087653	0.023541	-0.318708	0.000000	0.000000	3.000000	9.000000	0.000000
2141.065867	0.207150	0.561604	0.004326	75.787476	-2.280078	113.844597	4.995931	0.000000	0.201679	0.000000	0.000000	0.000000	-0.087653	0.023541	-0.318708	0.000000	0.000000	3.000000	9.000000	0.000000
2141.069201	0.206972	0.561760	0.003401	75.787476	-2.280078	113.844597	4.995931	0.000000	0.201679	0.000000	0.000000	0.000000	-0.053552	0.046793	-0.277369	0.000000	0.000000	3.000000	9.000000	0.000000
2141.072534	0.206972	0.561760	0.003401	75.706108	-2.757304	113.131706	4.995931	0.000000	0.201679	0.000000	0.000000	0.000000	-0.053552	0.046793	-0.277369	0.000000	0.000000	3.000000	9.000000	0.000000
2141.075867	0.206909	0.562020	0.002677	75.706108	-2.757304	113.131706	4.995931	0.000000	0.201679	0.000000	0.000000	0.000000	-0.018871	0.078074	-0.217207	0.000000	0.000000	3.000000	9.000000	0.000000
2141.079201	0.206909	0.562020	0.002677	75.706108	-2.757304	113.131706	4.995931	0.000000	0.201679	0.000000	0.000000	0.000000	-0.018871	0.078074	-0.217207	0.000000	0.000000	3.000000	9.000000	0.000000
2141.082534	0.206909	0.562020	0.002677	75.648376	-2.983887	112.759079	4.998433	0.000000	0.125158	0.000000	0.000000	0.000000	-0.018871	0.078074	-0.217207	0.000000	0.000000	3.000000	9.000000	0.000000
2141.085867	0.206909	0.562020	0.002677	75.648376	-2.983887	112.759079	4.998433	0.000000	0.125158	0.000000	0.000000	0.000000	-0.018871	0.078074	-0.217207	0.000000	0.000000	3.000000	9.000000	0.000000
2141.089201	0.206931	0.562340	0.002085	75.648376	-2.983887	112.759079	4.998433	0.000000	0.125158	0.000000	0.000000	0.000000	0.006636	0.096115	-0.177566	0.000000	0.000000	3.000000	9.000000	0.000000
2141.092534	0.206931	0.562340	0.002085	75.623062	-2.991327	112.689301	4.998433	0.000000	0.125158	0.000000	0.000000	0.000000	0.006636	0.096115	-0.177566	0.000000	0.000000	3.000000	9.000000	0.000000
2141.095867	0.207113	0.562712	0.001617	75.623062	-2.991327	112.689301	4.998433	0.000000	0.125158	0.000000	0.000000	0.000000	0.054654	0.111441	-0.140470	0.000000	0.000000	3.000000	9.000000	0.000000
2141.099201	0.207113	0.562712	0.001617	75.623062	-2.991327	112.689301	4.998433	0.000000	0.125158	0.000000	0.000000	0.000000	0.054654	0.111441	-0.140470	0.000000	0.000000	3.000000	9.000000	0.000000
2141.102534	0.207113	0.562712	0.001617	75.706955	-3.220134	112.423775	4.999431	0.000000	0.075463	0.000000	0.000000	0.000000	0.054654	0.111441	-0.140470	0.000000	0.000000	3.000000	9.000000	0.000000
2141.105867	0.207113	0.562712	0.001617	75.706955	-3.220134	112.423775	4.999431	0.000000	0.075463	0.000000	0.000000	0.000000	0.054654	0.111441	-0.140470	0.000000	0.000000	3.000000	9.000000	0.000000
2141.109201	0.207355	0.563091	0.001165	75.706955	-3.220134	112.423775	4.999431	0.000000	0.075463	0.000000	0.000000	0.000000	0.072500	0.113841	-0.135424	0.000000	0.000000	3.000000	9.000000	0.000000
2141.112534	0.207355	0.563091	0.001165	75.973259	-4.126852	111.471947	4.999431	0.000000	0.075463	0.000000	0.000000	0.000000	0.072500	0.113841	-0.135424	0.000000	0.000000	3.000000	9.000000	0.000000
2141.115867	0.207632	0.563406	0.000735	75.973259	-4.126852	111.471947	4.999431	0.000000	0.075463	0.000000	0.000000	0.000000	0.083098	0.094380	-0.129009	0.000000	0.000000	3.000000	9.000000	0.000000
2141.119201	0.207632	0.563406	0.000735	75.973259	-4.126852	111.471947	4.999431	0.000000	0.075463	0.000000	0.000000	0.000000	0.083098	0.094380	-0.129009	0.000000	0.000000	3.000000	9.000000	0.000000
2141.122534	0.207632	0.563406	0.000735	76.319878	-5.696641	109.778503	4.999884	0.000000	0.034160	0.000000	0.000000	0.000000	0.083098	0.094380	-0.129009	0.000000	0.000000	3.000000	9.000000	0.000000
2141.125867	0.207927	0.563701	0.000347	76.319878	-5.696641	109.778503	4.999884	0.000000	0.034160	0.000000	0.000000	0.000000	0.088635	0.088607	-0.116483	0.000000	0.000000	3.000000	9.000000	0.000000
2141.129201	0.207927	0.563701	0.000347	76.319878	-5.696641	109.778503	4.999884	0.000000	0.034160	0.000000	0.000000	0.000000	0.088635	0.088607	-0.116483	0.000000	0.000000	3.000000	9.000000	0.000000
2141.132534	0.207927	0.563701	0.000347	76.642166	-7.836740	107.400482	4.999974	0.000000	0.016080	0.000000	0.000000	0.000000	0.088635	0.088607	-0.116483	0.000000	0.000000	3.000000	9.000000	0.000000
2141.135867	0.208294	0.563968	0.000002	76.642166	-7.836740	107.400482	4.999974	0.000000	0.016080	0.000000	0.000000	0.000000	0.110112	0.080040	-0.103574	0.000000	0.000000	3.000000	9.000000	0.000000
2141.139201	0.208294	0.563968	0.000002	76.642166	-7.836740	107.400482	4.999974	0.000000	0.016080	0.000000	0.000000	0.000000	0.110112	0.080040	-0.103574	0.000000	0.000000	3.000000	9.000000	0.000000
2141.142534	0.208294	0.563968	0.000002	76.889290	-10.205091	104.734344	5.000000	0.000000	0.000085	0.000000	0.000000	0.000000	0.110112	0.080040	-0.103574	0.000000	0.000000	3.000000	9.000000	0.000000
2141.145867	0.208649	0.564233	-0.000198	76.889290	-10.205091	104.734344	5.000000	0.000000	0.000085	0.000000	0.000000	0.000000	0.106273	0.079526	-0.060097	0.000000	0.000000	3.000000	9.000000	0.000000
2141.149201	0.208649	0.564233	-0.000198	76.889290	-10.205091	104.734344	5.000000	0.000000	0.000085	0.000000	0.000000	0.000000	0.106273	0.079526	-0.060097	0.000000	0.000000	3.000000	9.000000	0.000000
2141.152534	0.208649	0.564233	-0.000198	77.047646	-12.584706	102.029205	4.999991	0.000000	-0.009134	0.000000	0.000000	0.000000	0.106273	0.079526	-0.060097	0.000000	0.000000	3.000000	9.000000	0.000000
2141.155867	0.208649	0.564233	-0.000198	77.047646	-12.584706	102.029205	4.999991	0.000000	-0.009134	0.000000	0.000000	0.000000	0.106273	0.079526	-0.060097	0.000000	0.000000	3.000000	9.000000	0.000000
2141.159201	0.208949	0.564515	-0.000286	77.047646	-12.584706	102.029205	4.999991	0.000000	-0.009134	0.000000	0.000000	0.000000	0.090257	0.084694	-0.026262	0.000000	0.000000	3.000000	9.000000	0.000000
2141.162534	0.208949	0.564515	-0.000286	77.166641	-14.780328	99.559540	4.999991	0.000000	-0.009134	0.000000	0.000000	0.000000	0.090257	0.084694	-0.026262	0.000000	0.000000	3.000000	9.000000	0.000000
2141.165867	0.209245	0.564760	-0.000270	77.166641	-14.780328	99.559540	4.999991	0.000000	-0.009134	0.000000	0.000000	0.000000	0.088784	0.073433	0.004840	0.000000	0.000000	3.000000	9.000000	0.000000
2141.169201	0.209245	0.564760	-0.000270	77.166641	-14.780328	99.559540	4.999991	0.000000	-0.009134	0.000000	0.000000	0.000000	0.088784	0.073433	0.004840	0.000000	0.000000	3.000000	9.000000	0.000000
2141.172534	0.209245	0.564760	-0.000270	77.282768	-16.638432	97.514915	4.999985	0.000000	-0.012352	0.000000	0.000000	0.000000	0.088784	0.073433	0.004840	0.000000	0.000000	3.000000	9.000000	0.000000
2141.175867	0.209245	0.564760	-0.000270	77.282768	-16.638432	97.514915	4.999985	0.000000	-0.012352	0.000000	0.000000	0.000000	0.088784	0.073433	0.004840	0.000000	0.000000	3.000000	9.000000	0.000000
2141.179201	0.209452	0.564986	-0.000162	77.282768	-16.638432	97.514915	4.999985	0.000000	-0.012352	0.000000	0.000000	0.000000	0.062030	0.067834	0.032283	0.000000	0.000000	3.000000	9.000000	0.000000
2141.182534	0.209452	0.564986	-0.000162	77.450195	-18.137079	95.975990	4.999985	0.000000	-0.012352	0.000000	0.000000	0.000000	0.062030	0.067834	0.032283	0.000000	0.000000	3.000000	9.000000	0.000000
2141.185867	0.209452	0.564986	-0.000162	77.450195	-18.137079	95.975990	4.999985	0.000000	-0.012352	0.000000	0.000000	0.000000	0.062030	0.067834	0.032283	0.000000	0.000000	3.000000	9.000000	0.000000
2141.189201	0.209452	0.564986	-0.000162	77.450195	-18.137079	95.975990	4.999985	0.000000	-0.012352	0.000000	0.000000	0.000000	0.062030	0.067834	0.032283	0.000000	0.000000	3.000000	9.000000	0.000000
2141.192534	0.209623	0.565154	0.000324	77.648735	-19.331459	94.829765	4.999994	0.000000	-0.007413	0.000000	0.000000	0.000000	0.051104	0.050255	0.145926	0.000000	0.000000	3.000000	9.000000	0.000000
2141.195867	0.209623	0.565154	0.000324	77.648735	-19.331459	94.829765	4.999994	0.000000	-0.007413	0.000000	0.000000	0.000000	0.051104	0.050255	0.145926	0.000000	0.000000	3.000000	9.000000	0.000000
2141.199201	0.209623	0.565154	0.000324	77.648735	-19.331459	94.829765	4.999994	0.000000	-0.007413	0.000000	0.000000	0.000000	0.051104	0.050255	0.145926	0.000000	0.000000	3.000000	9.000000	0.000000
2141.202534	0.209623	0.565154	0.000324	77.839241	-20.426178	93.805077	4.999978	0.000000	0.014784	0.000000	0.000000	0.000000	0.051104	0.050255	0.145926	0.000000	0.000000	3.000000	9.000000	0.000000
2141.205867	0.209661	0.565031	0.000637	77.839241	-20.426178	93.805077	4.999978	0.000000	0.014784	0.000000	0.000000	0.000000	0.011498	-0.036760	0.093958	0.000000	0.000000	3.000000	9.000000	0.000000
2141.209201	0.209661	0.565031	0.000637	77.839241	-20.426178	93.805077	4.999978	0.000000	0.014784	0.000000	0.000000	0.000000	0.011498	-0.036760	0.093958	0.000000	0.000000	3.000000	9.000000	0.000000
2141.212534	0.209661	0.565031	0.000637	77.993538	-21.276876	93.014534	4.999916	0.000000	0.029059	0.000000	0.000000	0.000000	0.011498	-0.036760	0.093958	0.000000	0.000000	3.000000	9.000000	0.000000
2141.215867	0.209661	0.565031	0.000637	77.993538	-21.276876	93.014534	4.999916	0.000000	0.029059	0.000000	0.000000	0.000000	0.011498	-0.036760	0.093958	0.000000	0.000000	3.000000	9.000000	0.000000
2141.219201	0.209697	0.564789	0.001003	77.993538	-21.276876	93.014534	4.999916	0.000000	0.029059	0.000000	0.000000	0.000000	0.010748	-0.072688	0.109654	0.000000	0.000000	3.000000	9.000000	0.000000
2141.222534	0.209697	0.564789	0.001003	78.075272	-21.765238	92.551796	4.999916	0.000000	0.029059	0.000000	0.000000	0.000000	0.010748	-0.072688	0.109654	0.000000	0.000000	3.000000	9.000000	0.000000
2141.225867	0.209803	0.564344	0.001407	78.075272	-21.765238	92.551796	4.999916	0.000000	0.029059	0.000000	0.000000	0.000000	0.031748	-0.133503	0.121135	0.000000	0.000000	3.000000	9.000000	0.000000
2141.229201	0.209803	0.564344	0.001407	78.075272	-21.765238	92.551796	4.999916	0.000000	0.029059	0.000000	0.000000	0.000000	0.031748	-0.133503	0.121135	0.000000	0.000000	3.000000	9.000000	0.000000
2141.232534	0.209803	0.564344	0.001407	78.088142	-21.786020	92.531960	4.999589	0.000000	0.064048	0.000000	0.000000	0.000000	0.031748	-0.133503	0.121135	0.000000	0.000000	3.000000	9.000000	0.000000
2141.235867	0.209803	0.564344	0.001407	78.088142	-21.786020	92.531960	4.999589	0.000000	0.064048	0.000000	0.000000	0.000000	0.031748	-0.133503	0.121135	0.000000	0.000000	3.000000	9.000000	0.000000
2141.239201	0.209908	0.563751	0.001867	78.088142	-21.786020	92.531960	4.999589	0.000000	0.064048	0.000000	0.000000	0.000000	0.031626	-0.177960	0.138254	0.000000	0.000000	3.000000	9.000000	0.000000
2141.242534	0.209908	0.563751	0.001867	78.071671	-21.577055	92.735527	4.999589	0.000000	0.064048	0.000000	0.000000	0.000000	0.031626	-0.177960	0.138254	0.000000	0.000000	3.000000	9.000000	0.000000
2141.245867	0.210090	0.563026	0.002438	78.071671	-21.577055	92.735527	4.999589	0.000000	0.064048	0.000000	0.000000	0.000000	0.054573	-0.217479	0.171273	0.000000	0.000000	3.000000	9.000000	0.000000
2141.249201	0.210090	0.563026	0.002438	78.071671	-21.577055	92.735527	4.999589	0.000000	0.064048	0.000000	0.000000	0.000000	0.054573	-0.217479	0.171273	0.000000	0.000000	3.000000	9.000000	0.000000
2141.252534	0.210090	0.563026	0.002438	78.040947	-21.246483	93.051369	4.998774	0.000000	0.110718	0.000000	0.000000	0.000000	0.054573	-0.217479	0.171273	0.000000	0.000000	3.000000	9.000000	0.000000
2141.255867	0.210373	0.562187	0.003057	78.040947	-21.246483	93.051369	4.998774	0.000000	0.110718	0.000000	0.000000	0.000000	0.084804	-0.251538	0.185542	0.000000	0.000000	3.000000	9.000000	0.000000
2141.259201	0.210373	0.562187	0.003057	78.040947	-21.246483	93.051369	4.998774	0.000000	0.110718	0.000000	0.000000	0.000000	0.084804	-0.251538	0.185542	0.000000	0.000000	3.000000	9.000000	0.000000
2141.262534	0.210373	0.562187	0.003057	78.002487	-20.852938	93.425186	4.998084	0.000000	0.138426	0.000000	0.000000	0.000000	0.084804	-0.251538	0.185542	0.000000	0.000000	3.000000	9.000000	0.000000
2141.265867	0.210707	0.561243	0.003789	78.002487	-20.852938	93.425186	4.998084	0.000000	0.138426	0.000000	0.000000	0.000000	0.100380	-0.283356	0.219613	0.000000	0.000000	3.000000	9.000000	0.000000
2141.269201	0.210707	0.561243	0.003789	78.002487	-20.852938	93.425186	4.998084	0.000000	0.138426	0.000000	0.000000	0.000000	0.100380	-0.283356	0.219613	0.000000	0.000000	3.000000	9.000000	0.000000
2141.272534	0.210707	0.561243	0.003789	77.967499	-20.486444	93.769905	4.997074	0.000000	0.171023	0.000000	0.000000	0.000000	0.100380	-0.283356	0.219613	0.000000	0.000000	3.000000	9.000000	0.000000
2141.275867	0.211133	0.560246	0.004604	77.967499	-20.486444	93.769905	4.997074	0.000000	0.171023	0.000000	0.000000	0.000000	0.127609	-0.298909	0.244398	0.000000	0.000000	3.000000	9.000000	0.000000
2141.279201	0.211133	0.560246	0.004604	77.967499	-20.486444	93.769905	4.997074	0.000000	0.171023	0.000000	0.000000	0.000000	0.127609	-0.298909	0.244398	0.000000	0.000000	3.000000	9.000000	0.000000
2141.282534	0.211133	0.560246	0.004604	77.951401	-20.229193	94.001152	4.995716	0.000000	0.206943	0.000000	0.000000	0.000000	0.127609	-0.298909	0.244398	0.000000	0.000000	3.000000	9.000000	0.000000
2141.285867	0.211634	0.559161	0.005469	77.951401	-20.229193	94.001152	4.995716	0.000000	0.206943	0.000000	0.000000	0.000000	0.150521	-0.325565	0.259529	0.000000	0.000000	3.000000	9.000000	0.000000
2141.289201	0.211634	0.559161	0.005469	77.951401	-20.229193	94.001152	4.995716	0.000000	0.206943	0.000000	0.000000	0.000000	0.150521	-0.325565	0.259529	0.000000	0.000000	3.000000	9.000000	0.000000
2141.292534	0.211634	0.559161	0.005469	77.980431	-20.071404	94.157639	4.994011	0.000000	0.244643	0.000000	0.000000	0.000000	0.150521	-0.325565	0.259529	0.000000	0.000000	3.000000	9.000000	0.000000
2141.295867	0.212212	0.557986	0.006383	77.980431	-20.071404	94.157639	4.994011	0.000000	0.244643	0.000000	0.000000	0.000000	0.173432	-0.352513	0.274428	0.000000	0.000000	3.000000	9.000000	0.000000
2141.299201	0.212212	0.557986	0.006383	77.980431	-20.071404	94.157639	4.994011	0.000000	0.244643	0.000000	0.000000	0.000000	0.173432	-0.352513	0.274428	0.000000	0.000000	3.000000	9.000000	0.000000
2141.302534	0.212212	0.557986	0.006383	78.071785	-19.926598	94.355141	4.991930	0.000000	0.283976	0.000000	0.000000	0.000000	0.173432	-0.352513	0.274428	0.000000	0.000000	3.000000	9.000000	0.000000
2141.305867	0.212860	0.556702	0.007331	78.071785	-19.926598	94.355141	4.991930	0.000000	0.283976	0.000000	0.000000	0.000000	0.194175	-0.385161	0.284313	0.000000	0.000000	3.000000	9.000000	0.000000
2141.309201	0.212860	0.556702	0.007331	78.071785	-19.926598	94.355141	4.991930	0.000000	0.283976	0.000000	0.000000	0.000000	0.194175	-0.385161	0.284313	0.000000	0.000000	3.000000	9.000000	0.000000
2141.312534	0.212860	0.556702	0.007331	78.228905	-19.880512	94.503426	4.989485	0.000000	0.324107	0.000000	0.000000	0.000000	0.194175	-0.385161	0.284313	0.000000	0.000000	3.000000	9.000000	0.000000
2141.315867	0.213528	0.555311	0.008264	78.228905	-19.880512	94.503426	4.989485	0.000000	0.324107	0.000000	0.000000	0.000000	0.200373	-0.417422	0.279716	0.000000	0.000000	3.000000	9.000000	0.000000
2141.319201	0.213528	0.555311	0.008264	78.228905	-19.880512	94.503426	4.989485	0.000000	0.324107	0.000000	0.000000	0.000000	0.200373	-0.417422	0.279716	0.000000	0.000000	3.000000	9.000000	0.000000
2141.322534	0.213528	0.555311	0.008264	78.428421	-19.868670	94.645569	4.986807	0.000000	0.362983	0.000000	0.000000	0.000000	0.200373	-0.417422	0.279716	0.000000	0.000000	3.000000	9.000000	0.000000
2141.325867	0.214238	0.553811	0.009170	78.428421	-19.868670	94.645569	4.986807	0.000000	0.362983	0.000000	0.000000	0.000000	0.213143	-0.449815	0.271818	0.000000	0.000000	3.000000	9.000000	0.000000
2141.329201	0.214238	0.553811	0.009170	78.428421	-19.868670	94.645569	4.986807	0.000000	0.362983	0.000000	0.000000	0.000000	0.213143	-0.449815	0.271818	0.000000	0.000000	3.000000	9.000000	0.000000
2141.332534	0.214238	0.553811	0.009170	78.654083	-19.806320	94.856651	4.983971	0.000000	0.400050	0.000000	0.000000	0.000000	0.213143	-0.449815	0.271818	0.000000	0.000000	3.000000	9.000000	0.000000
2141.335867	0.215033	0.552232	0.010023	78.654083	-19.806320	94.856651	4.983971	0.000000	0.400050	0.000000	0.000000	0.000000	0.238542	-0.473904	0.256081	0.000000	0.000000	3.000000	9.000000	0.000000
2141.339201	0.215033	0.552232	0.010023	78.654083	-19.806320	94.856651	4.983971	0.000000	0.400050	0.000000	0.000000	0.000000	0.238542	-0.473904	0.256081	0.000000	0.000000	3.000000	9.000000	0.000000
2141.342534	0.215033	0.552232	0.010023	78.892220	-19.684214	95.135696	4.981127	0.000000	0.434021	0.000000	0.000000	0.000000	0.238542	-0.473904	0.256081	0.000000	0.000000	3.000000	9.000000	0.000000
2141.345867	0.215885	0.550603	0.010761	78.892220	-19.684214	95.135696	4.981127	0.000000	0.434021	0.000000	0.000000	0.000000	0.255436	-0.488665	0.221479	0.000000	0.000000	3.000000	9.000000	0.000000
2141.349201	0.215885	0.550603	0.010761	78.892220	-19.684214	95.135696	4.981127	0.000000	0.434021	0.000000	0.000000	0.000000	0.255436	-0.488665	0.221479	0.000000	0.000000	3.000000	9.000000	0.000000
2141.352534	0.215885	0.550603	0.010761	79.097176	-19.455343	95.489738	4.978580	0.000000	0.462328	0.000000	0.000000	0.000000	0.255436	-0.488665	0.221479	0.000000	0.000000	3.000000	9.000000	0.000000
2141.355867	0.216800	0.548996	0.011458	79.097176	-19.455343	95.489738	4.978580	0.000000	0.462328	0.000000	0.000000	0.000000	0.274576	-0.481991	0.208979	0.000000	0.000000	3.000000	9.000000	0.000000
2141.359201	0.216800	0.548996	0.011458	79.097176	-19.455343	95.489738	4.978580	0.000000	0.462328	0.000000	0.000000	0.000000	0.274576	-0.481991	0.208979	0.000000	0.000000	3.000000	9.000000	0.000000
2141.362534	0.216800	0.548996	0.011458	79.219055	-19.118668	95.881973	4.976113	0.000000	0.488156	0.000000	0.000000	0.000000	0.274576	-0.481991	0.208979	0.000000	0.000000	3.000000	9.000000	0.000000
2141.365867	0.217806	0.547461	0.012228	79.219055	-19.118668	95.881973	4.976113	0.000000	0.488156	0.000000	0.000000	0.000000	0.301770	-0.460472	0.231077	0.000000	0.000000	3.000000	9.000000	0.000000
2141.369201	0.217806	0.547461	0.012228	79.219055	-19.118668	95.881973	4.976113	0.000000	0.488156	0.000000	0.000000	0.000000	0.301770	-0.460472	0.231077	0.000000	0.000000	3.000000	9.000000	0.000000
2141.372534	0.217806	0.547461	0.012228	79.246696	-18.801147	96.158104	4.973279	0.000000	0.516229	0.000000	0.000000	0.000000	0.301770	-0.460472	0.231077	0.000000	0.000000	3.000000	9.000000	0.000000
2141.375867	0.218815	0.546047	0.013058	79.246696	-18.801147	96.158104	4.973279	0.000000	0.516229	0.000000	0.000000	0.000000	0.302769	-0.424282	0.248907	0.000000	0.000000	3.000000	9.000000	0.000000
2141.379201	0.218815	0.546047	0.013058	79.246696	-18.801147	96.158104	4.973279	0.000000	0.516229	0.000000	0.000000	0.000000	0.302769	-0.424282	0.248907	0.000000	0.000000	3.000000	9.000000	0.000000
2141.382534	0.218815	0.546047	0.013058	79.232079	-18.538147	96.337852	4.970075	0.000000	0.546221	0.000000	0.000000	0.000000	0.302769	-0.424282	0.248907	0.000000	0.000000	3.000000	9.000000	0.000000
2141.385867	0.219845	0.544708	0.013926	79.232079	-18.538147	96.337852	4.970075	0.000000	0.546221	0.000000	0.000000	0.000000	0.308950	-0.401835	0.260327	0.000000	0.000000	3.000000	9.000000	0.000000
2141.389201	0.219845	0.544708	0.013926	79.232079	-18.538147	96.337852	4.970075	0.000000	0.546221	0.000000	0.000000	0.000000	0.308950	-0.401835	0.260327	0.000000	0.000000	3.000000	9.000000	0.000000
2141.392534	0.219845	0.544708	0.013926	79.222855	-18.298040	96.504852	4.966583	0.000000	0.577108	0.000000	0.000000	0.000000	0.308950	-0.401835	0.260327	0.000000	0.000000	3.000000	9.000000	0.000000
2141.395867	0.220881	0.543460	0.014858	79.222855	-18.298040	96.504852	4.966583	0.000000	0.577108	0.000000	0.000000	0.000000	0.310762	-0.374199	0.279817	0.000000	0.000000	3.000000	9.000000	0.000000
2141.399201	0.220881	0.543460	0.014858	79.222855	-18.298040	96.504852	4.966583	0.000000	0.577108	0.000000	0.000000	0.000000	0.310762	-0.374199	0.279817	0.000000	0.000000	3.000000	9.000000	0.000000
2141.402534	0.220881	0.543460	0.014858	79.238045	-18.218668	96.523849	4.962650	0.000000	0.610002	0.000000	0.000000	0.000000	0.310762	-0.374199	0.279817	0.000000	0.000000	3.000000	9.000000	0.000000
2141.405867	0.221870	0.542235	0.015803	79.238045	-18.218668	96.523849	4.962650	0.000000	0.610002	0.000000	0.000000	0.000000	0.296847	-0.367561	0.283295	0.000000	0.000000	3.000000	9.000000	0.000000
2141.409201	0.221870	0.542235	0.015803	79.238045	-18.218668	96.523849	4.962650	0.000000	0.610002	0.000000	0.000000	0.000000	0.296847	-0.367561	0.283295	0.000000	0.000000	3.000000	9.000000	0.000000
2141.412534	0.221870	0.542235	0.015803	79.294113	-18.277199	96.434769	4.958488	0.000000	0.642963	0.000000	0.000000	0.000000	0.296847	-0.367561	0.283295	0.000000	0.000000	3.000000	9.000000	0.000000
2141.415867	0.222824	0.541072	0.016724	79.294113	-18.277199	96.434769	4.958488	0.000000	0.642963	0.000000	0.000000	0.000000	0.286165	-0.348990	0.276414	0.000000	0.000000	3.000000	9.000000	0.000000
2141.419201	0.222824	0.541072	0.016724	79.294113	-18.277199	96.434769	4.958488	0.000000	0.642963	0.000000	0.000000	0.000000	0.286165	-0.348990	0.276414	0.000000	0.000000	3.000000	9.000000	0.000000
2141.422534	0.222824	0.541072	0.016724	79.414436	-18.162617	96.605240	4.954283	0.000000	0.674593	0.000000	0.000000	0.000000	0.286165	-0.348990	0.276414	0.000000	0.000000	3.000000	9.000000	0.000000
2141.425867	0.223772	0.539936	0.017570	79.414436	-18.162617	96.605240	4.954283	0.000000	0.674593	0.000000	0.000000	0.000000	0.284459	-0.340703	0.253673	0.000000	0.000000	3.000000	9.000000	0.000000
2141.429201	0.223772	0.539936	0.017570	79.414436	-18.162617	96.605240	4.954283	0.000000	0.674593	0.000000	0.000000	0.000000	0.284459	-0.340703	0.253673	0.000000	0.000000	3.000000	9.000000	0.000000
2141.432534	0.223772	0.539936	0.017570	79.585312	-17.780098	97.119232	4.950373	0.000000	0.702717	0.000000	0.000000	0.000000	0.284459	-0.340703	0.253673	0.000000	0.000000	3.000000	9.000000	0.000000
2141.435867	0.224800	0.538835	0.018344	79.585312	-17.780098	97.119232	4.950373	0.000000	0.702717	0.000000	0.000000	0.000000	0.308237	-0.330332	0.232298	0.000000	0.000000	3.000000	9.000000	0.000000
2141.439201	0.224800	0.538835	0.018344	79.585312	-17.780098	97.119232	4.950373	0.000000	0.702717	0.000000	0.000000	0.000000	0.308237	-0.330332	0.232298	0.000000	0.000000	3.000000	9.000000	0.000000
2141.442534	0.224800	0.538835	0.018344	79.778992	-17.245930	97.826981	4.946846	0.000000	0.727128	0.000000	0.000000	0.000000	0.308237	-0.330332	0.232298	0.000000	0.000000	3.000000	9.000000	0.000000
2141.445867	0.225822	0.537763	0.019043	79.778992	-17.245930	97.826981	4.946846	0.000000	0.727128	0.000000	0.000000	0.000000	0.306644	-0.321652	0.209612	0.000000	0.000000	3.000000	9.000000	0.000000
2141.449201	0.225822	0.537763	0.019043	79.778992	-17.245930	97.826981	4.946846	0.000000	0.727128	0.000000	0.000000	0.000000	0.306644	-0.321652	0.209612	0.000000	0.000000	3.000000	9.000000	0.000000
2141.452534	0.225822	0.537763	0.019043	79.968521	-16.531458	98.733002	4.943700	0.000000	0.748215	0.000000	0.000000	0.000000	0.306644	-0.321652	0.209612	0.000000	0.000000	3.000000	9.000000	0.000000
2141.455867	0.226793	0.536720	0.019688	79.968521	-16.531458	98.733002	4.943700	0.000000	0.748215	0.000000	0.000000	0.000000	0.291481	-0.312782	0.193463	0.000000	0.000000	3.000000	9.000000	0.000000
2141.459201	0.226793	0.536720	0.019688	79.968521	-16.531458	98.733002	4.943700	0.000000	0.748215	0.000000	0.000000	0.000000	0.291481	-0.312782	0.193463	0.000000	0.000000	3.000000	9.000000	0.000000
2141.462534	0.226793	0.536720	0.019688	80.122948	-15.713717	99.721802	4.940794	0.000000	0.767174	0.000000	0.000000	0.000000	0.291481	-0.312782	0.193463	0.000000	0.000000	3.000000	9.000000	0.000000
2141.465867	0.227684	0.535690	0.020274	80.122948	-15.713717	99.721802	4.940794	0.000000	0.767174	0.000000	0.000000	0.000000	0.267157	-0.308900	0.175872	0.000000	0.000000	3.000000	9.000000	0.000000
2141.469201	0.227684	0.535690	0.020274	80.122948	-15.713717	99.721802	4.940794	0.000000	0.767174	0.000000	0.000000	0.000000	0.267157	-0.308900	0.175872	0.000000	0.000000	3.000000	9.000000	0.000000
2141.472534	0.227684	0.535690	0.020274	80.204033	-14.816685	100.736206	4.938138	0.000000	0.784087	0.000000	0.000000	0.000000	0.267157	-0.308900	0.175872	0.000000	0.000000	3.000000	9.000000	0.000000
2141.475867	0.228485	0.534657	0.020786	80.204033	-14.816685	100.736206	4.938138	0.000000	0.784087	0.000000	0.000000	0.000000	0.240422	-0.310033	0.153610	0.000000	0.000000	3.000000	9.000000	0.000000
2141.479201	0.228485	0.534657	0.020786	80.204033	-14.816685	100.736206	4.938138	0.000000	0.784087	0.000000	0.000000	0.000000	0.240422	-0.310033	0.153610	0.000000	0.000000	3.000000	9.000000	0.000000
2141.482534	0.228485	0.534657	0.020786	80.186867	-13.795352	101.805367	4.935828	0.000000	0.798502	0.000000	0.000000	0.000000	0.240422	-0.310033	0.153610	0.000000	0.000000	3.000000	9.000000	0.000000
2141.485867	0.229173	0.533650	0.021231	80.186867	-13.795352	101.805367	4.935828	0.000000	0.798502	0.000000	0.000000	0.000000	0.206224	-0.302276	0.133634	0.000000	0.000000	3.000000	9.000000	0.000000
2141.489201	0.229173	0.533650	0.021231	80.186867	-13.795352	101.805367	4.935828	0.000000	0.798502	0.000000	0.000000	0.000000	0.206224	-0.302276	0.133634	0.000000	0.000000	3.000000	9.000000	0.000000
2141.492534	0.229173	0.533650	0.021231	80.089600	-12.727414	102.861153	4.933799	0.000000	0.810940	0.000000	0.000000	0.000000	0.206224	-0.302276	0.133634	0.000000	0.000000	3.000000	9.000000	0.000000
2141.495867	0.229803	0.532680	0.021672	80.089600	-12.727414	102.861153	4.933799	0.000000	0.810940	0.000000	0.000000	0.000000	0.189160	-0.290853	0.132257	0.000000	0.000000	3.000000	9.000000	0.000000
2141.499201	0.229803	0.532680	0.021672	80.089600	-12.727414	102.861153	4.933799	0.000000	0.810940	0.000000	0.000000	0.000000	0.189160	-0.290853	0.132257	0.000000	0.000000	3.000000	9.000000	0.000000
2141.502534	0.229803	0.532680	0.021672	79.940887	-11.570642	103.978790	4.931733	0.000000	0.823413	0.000000	0.000000	0.000000	0.189160	-0.290853	0.132257	0.000000	0.000000	3.000000	9.000000	0.000000
2141.505867	0.230354	0.531697	0.022060	79.940887	-11.570642	103.978790	4.931733	0.000000	0.823413	0.000000	0.000000	0.000000	0.165062	-0.294923	0.116420	0.000000	0.000000	3.000000	9.000000	0.000000
2141.509201	0.230354	0.531697	0.022060	79.940887	-11.570642	103.978790	4.931733	0.000000	0.823413	0.000000	0.000000	0.000000	0.165062	-0.294923	0.116420	0.000000	0.000000	3.000000	9.000000	0.000000
2141.512534	0.230354	0.531697	0.022060	79.776825	-10.300941	105.227264	4.929902	0.000000	0.834309	0.000000	0.000000	0.000000	0.165062	-0.294923	0.116420	0.000000	0.000000	3.000000	9.000000	0.000000
2141.515867	0.230873	0.530695	0.022441	79.776825	-10.300941	105.227264	4.929902	0.000000	0.834309	0.000000	0.000000	0.000000	0.155790	-0.300719	0.114148	0.000000	0.000000	3.000000	9.000000	0.000000
2141.519201	0.230873	0.530695	0.022441	79.776825	-10.300941	105.227264	4.929902	0.000000	0.834309	0.000000	0.000000	0.000000	0.155790	-0.300719	0.114148	0.000000	0.000000	3.000000	9.000000	0.000000
2141.522534	0.230873	0.530695	0.022441	79.625626	-8.914565	106.634979	4.928077	0.000000	0.845019	0.000000	0.000000	0.000000	0.155790	-0.300719	0.114148	0.000000	0.000000	3.000000	9.000000	0.000000
2141.525867	0.231367	0.529667	0.022767	79.625626	-8.914565	106.634979	4.928077	0.000000	0.845019	0.000000	0.000000	0.000000	0.148112	-0.308156	0.097767	0.000000	0.000000	3.000000	9.000000	0.000000
2141.529201	0.231367	0.529667	0.022767	79.625626	-8.914565	106.634979	4.928077	0.000000	0.845019	0.000000	0.000000	0.000000	0.148112	-0.308156	0.097767	0.000000	0.000000	3.000000	9.000000	0.000000
2141.532534	0.231367	0.529667	0.022767	79.483162	-7.531547	108.062141	4.926563	0.000000	0.853806	0.000000	0.000000	0.000000	0.148112	-0.308156	0.097767	0.000000	0.000000	3.000000	9.000000	0.000000
2141.535867	0.231820	0.528633	0.023065	79.483162	-7.531547	108.062141	4.926563	0.000000	0.853806	0.000000	0.000000	0.000000	0.135910	-0.310278	0.089561	0.000000	0.000000	3.000000	9.000000	0.000000
2141.539201	0.231820	0.528633	0.023065	79.483162	-7.531547	108.062141	4.926563	0.000000	0.853806	0.000000	0.000000	0.000000	0.135910	-0.310278	0.089561	0.000000	0.000000	3.000000	9.000000	0.000000
2141.542534	0.231820	0.528633	0.023065	79.330887	-6.228963	109.411148	4.925173	0.000000	0.861786	0.000000	0.000000	0.000000	0.135910	-0.310278	0.089561	0.000000	0.000000	3.000000	9.000000	0.000000
2141.545867	0.232163	0.527592	0.023370	79.330887	-6.228963	109.411148	4.925173	0.000000	0.861786	0.000000	0.000000	0.000000	0.103151	-0.312360	0.091304	0.000000	0.000000	3.000000	9.000000	0.000000
2141.549201	0.232163	0.527592	0.023370	79.330887	-6.228963	109.411148	4.925173	0.000000	0.861786	0.000000	0.000000	0.000000	0.103151	-0.312360	0.091304	0.000000	0.000000	3.000000	9.000000	0.000000
2141.552534	0.232163	0.527592	0.023370	79.165909	-5.080332	110.588303	4.923621	0.000000	0.870611	0.000000	0.000000	0.000000	0.103151	-0.312360	0.091304	0.000000	0.000000	3.000000	9.000000	0.000000
2141.555867	0.232387	0.526585	0.023657	79.165909	-5.080332	110.588303	4.923621	0.000000	0.870611	0.000000	0.000000	0.000000	0.066968	-0.301985	0.086167	0.000000	0.000000	3.000000	9.000000	0.000000
2141.559201	0.232387	0.526585	0.023657	79.165909	-5.080332	110.588303	4.923621	0.000000	0.870611	0.000000	0.000000	0.000000	0.066968	-0.301985	0.086167	0.000000	0.000000	3.000000	9.000000	0.000000
2141.562534	0.232387	0.526585	0.023657	79.002739	-4.056523	111.641975	4.922033	0.000000	0.879542	0.000000	0.000000	0.000000	0.066968	-0.301985	0.086167	0.000000	0.000000	3.000000	9.000000	0.000000
2141.565867	0.232522	0.525602	0.023936	79.002739	-4.056523	111.641975	4.922033	0.000000	0.879542	0.000000	0.000000	0.000000	0.040464	-0.295097	0.083738	0.000000	0.000000	3.000000	9.000000	0.000000
2141.569201	0.232522	0.525602	0.023936	79.002739	-4.056523	111.641975	4.922033	0.000000	0.879542	0.000000	0.000000	0.000000	0.040464	-0.295097	0.083738	0.000000	0.000000	3.000000	9.000000	0.000000
2141.572534	0.232522	0.525602	0.023936	78.859718	-3.095271	112.652382	4.920384	0.000000	0.888716	0.000000	0.000000	0.000000	0.040464	-0.295097	0.083738	0.000000	0.000000	3.000000	9.000000	0.000000
2141.575867	0.232522	0.525602	0.023936	78.859718	-3.095271	112.652382	4.920384	0.000000	0.888716	0.000000	0.000000	0.000000	0.040464	-0.295097	0.083738	0.000000	0.000000	3.000000	9.000000	0.000000
2141.579201	0.232603	0.524683	0.024162	78.859718	-3.095271	112.652382	4.920384	0.000000	0.888716	0.000000	0.000000	0.000000	0.024329	-0.275739	0.067841	0.000000	0.000000	3.000000	9.000000	0.000000
2141.582534	0.232603	0.524683	0.024162	78.732880	-2.149654	113.669189	4.920384	0.000000	0.888716	0.000000	0.000000	0.000000	0.024329	-0.275739	0.067841	0.000000	0.000000	3.000000	9.000000	0.000000
2141.585867	0.232689	0.523809	0.024400	78.732880	-2.149654	113.669189	4.920384	0.000000	0.888716	0.000000	0.000000	0.000000	0.026021	-0.262050	0.071348	0.000000	0.000000	3.000000	9.000000	0.000000
2141.589201	0.232689	0.523809	0.024400	78.732880	-2.149654	113.669189	4.920384	0.000000	0.888716	0.000000	0.000000	0.000000	0.026021	-0.262050	0.071348	0.000000	0.000000	3.000000	9.000000	0.000000
2141.592534	0.232689	0.523809	0.024400	78.630501	-1.271031	114.633934	4.917549	0.000000	0.904275	0.000000	0.000000	0.000000	0.026021	-0.262050	0.071348	0.000000	0.000000	3.000000	9.000000	0.000000
2141.595867	0.232689	0.523809	0.024400	78.630501	-1.271031	114.633934	4.917549	0.000000	0.904275	0.000000	0.000000	0.000000	0.026021	-0.262050	0.071348	0.000000	0.000000	3.000000	9.000000	0.000000
2141.599201	0.232747	0.522971	0.024577	78.630501	-1.271031	114.633934	4.917549	0.000000	0.904275	0.000000	0.000000	0.000000	0.017275	-0.251292	0.053276	0.000000	0.000000	3.000000	9.000000	0.000000
2141.602534	0.232747	0.522971	0.024577	78.541916	-0.486446	115.503075	4.917549	0.000000	0.904275	0.000000	0.000000	0.000000	0.017275	-0.251292	0.053276	0.000000	0.000000	3.000000	9.000000	0.000000
2141.605867	0.232810	0.522180	0.024767	78.541916	-0.486446	115.503075	4.917549	0.000000	0.904275	0.000000	0.000000	0.000000	0.019021	-0.237529	0.056895	0.000000	0.000000	3.000000	9.000000	0.000000
2141.609201	0.232810	0.522180	0.024767	78.541916	-0.486446	115.503075	4.917549	0.000000	0.904275	0.000000	0.000000	0.000000	0.019021	-0.237529	0.056895	0.000000	0.000000	3.000000	9.000000	0.000000
2141.612534	0.232810	0.522180	0.024767	78.476242	0.145836	116.209824	4.915262	0.000000	0.916622	0.000000	0.000000	0.000000	0.019021	-0.237529	0.056895	0.000000	0.000000	3.000000	9.000000	0.000000
2141.615867	0.232810	0.522180	0.024767	78.476242	0.145836	116.209824	4.915262	0.000000	0.916622	0.000000	0.000000	0.000000	0.019021	-0.237529	0.056895	0.000000	0.000000	3.000000	9.000000	0.000000
2141.619201	0.232854	0.521412	0.024916	78.476242	0.145836	116.209824	4.915262	0.000000	0.916622	0.000000	0.000000	0.000000	0.013179	-0.230321	0.044809	0.000000	0.000000	3.000000	9.000000	0.000000
2141.622534	0.232854	0.521412	0.024916	78.412140	0.580729	116.684135	4.915262	0.000000	0.916622	0.000000	0.000000	0.000000	0.013179	-0.230321	0.044809	0.000000	0.000000	3.000000	9.000000	0.000000
2141.625867	0.232841	0.520685	0.025064	78.412140	0.580729	116.684135	4.915262	0.000000	0.916622	0.000000	0.000000	0.000000	-0.003996	-0.217977	0.044328	0.000000	0.000000	3.000000	9.000000	0.000000
2141.629201	0.232841	0.520685	0.025064	78.412140	0.580729	116.684135	4.915262	0.000000	0.916622	0.000000	0.000000	0.000000	-0.003996	-0.217977	0.044328	0.000000	0.000000	3.000000	9.000000	0.000000
2141.632534	0.232841	0.520685	0.025064	78.356628	0.807793	116.913033	4.913309	0.000000	0.927036	0.000000	0.000000	0.000000	-0.003996	-0.217977	0.044328	0.000000	0.000000	3.000000	9.000000	0.000000
2141.635867	0.232841	0.520685	0.025064	78.356628	0.807793	116.913033	4.913309	0.000000	0.927036	0.000000	0.000000	0.000000	-0.003996	-0.217977	0.044328	0.000000	0.000000	3.000000	9.000000	0.000000
2141.639201	0.232793	0.520000	0.025200	78.356628	0.807793	116.913033	4.913309	0.000000	0.927036	0.000000	0.000000	0.000000	-0.014291	-0.205576	0.040576	0.000000	0.000000	3.000000	9.000000	0.000000
2141.642534	0.232793	0.520000	0.025200	78.328857	0.936840	117.044228	4.913309	0.000000	0.927036	0.000000	0.000000	0.000000	-0.014291	-0.205576	0.040576	0.000000	0.000000	3.000000	9.000000	0.000000
2141.645867	0.232725	0.519369	0.025292	78.328857	0.936840	117.044228	4.913309	0.000000	0.927036	0.000000	0.000000	0.000000	-0.020525	-0.189453	0.027676	0.000000	0.000000	3.000000	9.000000	0.000000
2141.649201	0.232725	0.519369	0.025292	78.328857	0.936840	117.044228	4.913309	0.000000	0.927036	0.000000	0.000000	0.000000	-0.020525	-0.189453	0.027676	0.000000	0.000000	3.000000	9.000000	0.000000
2141.652534	0.232725	0.519369	0.025292	78.322647	0.995995	117.109619	4.911619	0.000000	0.935947	0.000000	0.000000	0.000000	-0.020525	-0.189453	0.027676	0.000000	0.000000	3.000000	9.000000	0.000000
2141.655867	0.232725	0.519369	0.025292	78.322647	0.995995	117.109619	4.911619	0.000000	0.935947	0.000000	0.000000	0.000000	-0.020525	-0.189453	0.027676	0.000000	0.000000	3.000000	9.000000	0.000000
2141.659201	0.232614	0.518762	0.025355	78.322647	0.995995	117.109619	4.911619	0.000000	0.935947	0.000000	0.000000	0.000000	-0.033167	-0.182061	0.019045	0.000000	0.000000	3.000000	9.000000	0.000000
2141.662534	0.232614	0.518762	0.025355	78.319290	1.048795	117.168594	4.911619	0.000000	0.935947	0.000000	0.000000	0.000000	-0.033167	-0.182061	0.019045	0.000000	0.000000	3.000000	9.000000	0.000000
2141.665867	0.232444	0.518175	0.025354	78.319290	1.048795	117.168594	4.911619	0.000000	0.935947	0.000000	0.000000	0.000000	-0.051005	-0.176012	-0.000409	0.000000	0.000000	3.000000	9.000000	0.000000
2141.669201	0.232444	0.518175	0.025354	78.319290	1.048795	117.168594	4.911619	0.000000	0.935947	0.000000	0.000000	0.000000	-0.051005	-0.176012	-0.000409	0.000000	0.000000	3.000000	9.000000	0.000000
2141.672534	0.232444	0.518175	0.025354	78.298622	1.142209	117.268242	4.910830	0.000000	0.940082	0.000000	0.000000	0.000000	-0.051005	-0.176012	-0.000409	0.000000	0.000000	3.000000	9.000000	0.000000
2141.675867	0.232444	0.518175	0.025354	78.298622	1.142209	117.268242	4.910830	0.000000	0.940082	0.000000	0.000000	0.000000	-0.051005	-0.176012	-0.000409	0.000000	0.000000	3.000000	9.000000	0.000000
2141.679201	0.232263	0.517630	0.025329	78.298622	1.142209	117.268242	4.910830	0.000000	0.940082	0.000000	0.000000	0.000000	-0.054335	-0.163445	-0.007365	0.000000	0.000000	3.000000	9.000000	0.000000
2141.682534	0.232263	0.517630	0.025329	78.270485	1.245684	117.378738	4.910830	0.000000	0.940082	0.000000	0.000000	0.000000	-0.054335	-0.163445	-0.007365	0.000000	0.000000	3.000000	9.000000	0.000000
2141.685867	0.232071	0.517127	0.025282	78.270485	1.245684	117.378738	4.910830	0.000000	0.940082	0.000000	0.000000	0.000000	-0.057644	-0.150889	-0.014290	0.000000	0.000000	3.000000	9.000000	0.000000
2141.689201	0.232071	0.517127	0.025282	78.270485	1.245684	117.378738	4.910830	0.000000	0.940082	0.000000	0.000000	0.000000	-0.057644	-0.150889	-0.014290	0.000000	0.000000	3.000000	9.000000	0.000000
2141.692534	0.232071	0.517127	0.025282	78.214546	1.394667	117.524254	4.910834	0.000000	0.940056	0.000000	0.000000	0.000000	-0.057644	-0.150889	-0.014290	0.000000	0.000000	3.000000	9.000000	0.000000
2141.695867	0.232071	0.517127	0.025282	78.214546	1.394667	117.524254	4.910834	0.000000	0.940056	0.000000	0.000000	0.000000	-0.057644	-0.150889	-0.014290	0.000000	0.000000	3.000000	9.000000	0.000000
2141.699201	0.231822	0.516666	0.025233	78.214546	1.394667	117.524254	4.910834	0.000000	0.940056	0.000000	0.000000	0.000000	-0.074683	-0.138305	-0.014585	0.000000	0.000000	3.000000	9.000000	0.000000
2141.702534	0.231822	0.516666	0.025233	78.131599	1.524161	117.630638	4.910834	0.000000	0.940056	0.000000	0.000000	0.000000	-0.074683	-0.138305	-0.014585	0.000000	0.000000	3.000000	9.000000	0.000000
2141.705867	0.231521	0.516272	0.025133	78.131599	1.524161	117.630638	4.910834	0.000000	0.940056	0.000000	0.000000	0.000000	-0.090447	-0.118297	-0.029906	0.000000	0.000000	3.000000	9.000000	0.000000
2141.709201	0.231521	0.516272	0.025133	78.131599	1.524161	117.630638	4.910834	0.000000	0.940056	0.000000	0.000000	0.000000	-0.090447	-0.118297	-0.029906	0.000000	0.000000	3.000000	9.000000	0.000000
2141.712534	0.231521	0.516272	0.025133	78.018158	1.593565	117.652100	4.911130	0.000000	0.938510	0.000000	0.000000	0.000000	-0.090447	-0.118297	-0.029906	0.000000	0.000000	3.000000	9.000000	0.000000
2141.715867	0.231521	0.516272	0.025133	78.018158	1.593565	117.652100	4.911130	0.000000	0.938510	0.000000	0.000000	0.000000	-0.090447	-0.118297	-0.029906	0.000000	0.000000	3.000000	9.000000	0.000000
2141.719201	0.231123	0.515965	0.025068	78.018158	1.593565	117.652100	4.911130	0.000000	0.938510	0.000000	0.000000	0.000000	-0.119177	-0.091913	-0.019488	0.000000	0.000000	3.000000	9.000000	0.000000
2141.722534	0.231123	0.515965	0.025068	77.893349	1.645604	117.650391	4.911130	0.000000	0.938510	0.000000	0.000000	0.000000	-0.119177	-0.091913	-0.019488	0.000000	0.000000	3.000000	9.000000	0.000000
2141.725867	0.230667	0.515759	0.024997	77.893349	1.645604	117.650391	4.911130	0.000000	0.938510	0.000000	0.000000	0.000000	-0.136937	-0.061819	-0.021537	0.000000	0.000000	3.000000	9.000000	0.000000
2141.729201	0.230667	0.515759	0.024997	77.893349	1.645604	117.650391	4.911130	0.000000	0.938510	0.000000	0.000000	0.000000	-0.136937	-0.061819	-0.021537	0.000000	0.000000	3.000000	9.000000	0.000000
2141.732534	0.230667	0.515759	0.024997	77.766663	1.700582	117.656799	4.910947	0.000000	0.939467	0.000000	0.000000	0.000000	-0.136937	-0.061819	-0.021537	0.000000	0.000000	3.000000	9.000000	0.000000
2141.735867	0.230667	0.515759	0.024997	77.766663	1.700582	117.656799	4.910947	0.000000	0.939467	0.000000	0.000000	0.000000	-0.136937	-0.061819	-0.021537	0.000000	0.000000	3.000000	9.000000	0.000000
2141.739201	0.230142	0.515666	0.024898	77.766663	1.700582	117.656799	4.910947	0.000000	0.939467	0.000000	0.000000	0.000000	-0.157472	-0.028073	-0.029478	0.000000	0.000000	3.000000	9.000000	0.000000
2141.742534	0.230142	0.515666	0.024898	77.639351	1.791352	117.730415	4.910947	0.000000	0.939467	0.000000	0.000000	0.000000	-0.157472	-0.028073	-0.029478	0.000000	0.000000	3.000000	9.000000	0.000000
2141.745867	0.229520	0.515689	0.024832	77.639351	1.791352	117.730415	4.910947	0.000000	0.939467	0.000000	0.000000	0.000000	-0.186493	0.006941	-0.020050	0.000000	0.000000	3.000000	9.000000	0.000000
2141.749201	0.229520	0.515689	0.024832	77.639351	1.791352	117.730415	4.910947	0.000000	0.939467	0.000000	0.000000	0.000000	-0.186493	0.006941	-0.020050	0.000000	0.000000	3.000000	9.000000	0.000000
2141.752534	0.229520	0.515689	0.024832	77.533005	1.862529	117.809219	4.910567	0.000000	0.941450	0.000000	0.000000	0.000000	-0.186493	0.006941	-0.020050	0.000000	0.000000	3.000000	9.000000	0.000000
2141.755867	0.229520	0.515689	0.024832	77.533005	1.862529	117.809219	4.910567	0.000000	0.941450	0.000000	0.000000	0.000000	-0.186493	0.006941	-0.020050	0.000000	0.000000	3.000000	9.000000	0.000000
2141.759201	0.228856	0.515845	0.024791	77.533005	1.862529	117.809219	4.910567	0.000000	0.941450	0.000000	0.000000	0.000000	-0.199391	0.046933	-0.012242	0.000000	0.000000	3.000000	9.000000	0.000000
2141.762534	0.228856	0.515845	0.024791	77.446861	1.926501	117.912033	4.910567	0.000000	0.941450	0.000000	0.000000	0.000000	-0.199391	0.046933	-0.012242	0.000000	0.000000	3.000000	9.000000	0.000000
2141.765867	0.228144	0.516110	0.024826	77.446861	1.926501	117.912033	4.910567	0.000000	0.941450	0.000000	0.000000	0.000000	-0.213593	0.079443	0.010508	0.000000	0.000000	3.000000	9.000000	0.000000
2141.769201	0.228144	0.516110	0.024826	77.446861	1.926501	117.912033	4.910567	0.000000	0.941450	0.000000	0.000000	0.000000	-0.213593	0.079443	0.010508	0.000000	0.000000	3.000000	9.000000	0.000000
2141.772534	0.228144	0.516110	0.024826	77.393661	1.953050	118.006493	4.908730	0.000000	0.950987	0.000000	0.000000	0.000000	-0.213593	0.079443	0.010508	0.000000	0.000000	3.000000	9.000000	0.000000
2141.775867	0.228144	0.516110	0.024826	77.393661	1.953050	118.006493	4.908730	0.000000	0.950987	0.000000	0.000000	0.000000	-0.213593	0.079443	0.010508	0.000000	0.000000	3.000000	9.000000	0.000000
2141.779201	0.227366	0.516508	0.024897	77.393661	1.953050	118.006493	4.908730	0.000000	0.950987	0.000000	0.000000	0.000000	-0.233427	0.119345	0.021371	0.000000	0.000000	3.000000	9.000000	0.000000
2141.782534	0.227366	0.516508	0.024897	77.360062	1.943121	118.074097	4.908730	0.000000	0.950987	0.000000	0.000000	0.000000	-0.233427	0.119345	0.021371	0.000000	0.000000	3.000000	9.000000	0.000000
2141.785867	0.226608	0.516964	0.024950	77.360062	1.943121	118.074097	4.908730	0.000000	0.950987	0.000000	0.000000	0.000000	-0.227366	0.136711	0.015909	0.000000	0.000000	3.000000	9.000000	0.000000
2141.789201	0.226608	0.516964	0.024950	77.360062	1.943121	118.074097	4.908730	0.000000	0.950987	0.000000	0.000000	0.000000	-0.227366	0.136711	0.015909	0.000000	0.000000	3.000000	9.000000	0.000000
2141.792534	0.226608	0.516964	0.024950	77.322639	1.938344	118.147232	4.905653	0.000000	0.966735	0.000000	0.000000	0.000000	-0.227366	0.136711	0.015909	0.000000	0.000000	3.000000	9.000000	0.000000
2141.795867	0.226608	0.516964	0.024950	77.322639	1.938344	118.147232	4.905653	0.000000	0.966735	0.000000	0.000000	0.000000	-0.227366	0.136711	0.015909	0.000000	0.000000	3.000000	9.000000	0.000000
2141.799201	0.225847	0.517477	0.024996	77.322639	1.938344	118.147232	4.905653	0.000000	0.966735	0.000000	0.000000	0.000000	-0.228181	0.154017	0.013654	0.000000	0.000000	3.000000	9.000000	0.000000
2141.802534	0.225847	0.517477	0.024996	77.282341	1.941302	118.225533	4.905653	0.000000	0.966735	0.000000	0.000000	0.000000	-0.228181	0.154017	0.013654	0.000000	0.000000	3.000000	9.000000	0.000000
2141.805867	0.225090	0.518044	0.024986	77.282341	1.941302	118.225533	4.905653	0.000000	0.966735	0.000000	0.000000	0.000000	-0.227244	0.169927	-0.002791	0.000000	0.000000	3.000000	9.000000	0.000000
2141.809201	0.225090	0.518044	0.024986	77.282341	1.941302	118.225533	4.905653	0.000000	0.966735	0.000000	0.000000	0.000000	-0.227244	0.169927	-0.002791	0.000000	0.000000	3.000000	9.000000	0.000000
2141.812534	0.225090	0.518044	0.024986	77.240799	1.939942	118.290352	4.903142	0.000000	0.979386	0.000000	0.000000	0.000000	-0.227244	0.169927	-0.002791	0.000000	0.000000	3.000000	9.000000	0.000000
2141.815867	0.225090	0.518044	0.024986	77.240799	1.939942	118.290352	4.903142	0.000000	0.979386	0.000000	0.000000	0.000000	-0.227244	0.169927	-0.002791	0.000000	0.000000	3.000000	9.000000	0.000000
2141.819201	0.224400	0.518638	0.024940	77.240799	1.939942	118.290352	4.903142	0.000000	0.979386	0.000000	0.000000	0.000000	-0.207035	0.178436	-0.013816	0.000000	0.000000	3.000000	9.000000	0.000000
2141.822534	0.224400	0.518638	0.024940	77.187973	1.912689	118.307281	4.903142	0.000000	0.979386	0.000000	0.000000	0.000000	-0.207035	0.178436	-0.013816	0.000000	0.000000	3.000000	9.000000	0.000000
2141.825867	0.223700	0.519244	0.024873	77.187973	1.912689	118.307281	4.903142	0.000000	0.979386	0.000000	0.000000	0.000000	-0.209766	0.181858	-0.020234	0.000000	0.000000	3.000000	9.000000	0.000000
2141.829201	0.223700	0.519244	0.024873	77.187973	1.912689	118.307281	4.903142	0.000000	0.979386	0.000000	0.000000	0.000000	-0.209766	0.181858	-0.020234	0.000000	0.000000	3.000000	9.000000	0.000000
2141.832534	0.223700	0.519244	0.024873	77.126411	1.789692	118.195526	4.901890	0.000000	0.985636	0.000000	0.000000	0.000000	-0.209766	0.181858	-0.020234	0.000000	0.000000	3.000000	9.000000	0.000000
2141.835867	0.223700	0.519244	0.024873	77.126411	1.789692	118.195526	4.901890	0.000000	0.985636	0.000000	0.000000	0.000000	-0.209766	0.181858	-0.020234	0.000000	0.000000	3.000000	9.000000	0.000000
2141.839201	0.223004	0.519903	0.024750	77.126411	1.789692	118.195526	4.901890	0.000000	0.985636	0.000000	0.000000	0.000000	-0.208799	0.197630	-0.036731	0.000000	0.000000	3.000000	9.000000	0.000000
2141.842534	0.223004	0.519903	0.024750	77.036835	1.513897	117.863983	4.901890	0.000000	0.985636	0.000000	0.000000	0.000000	-0.208799	0.197630	-0.036731	0.000000	0.000000	3.000000	9.000000	0.000000
2141.845867	0.222284	0.520590	0.024634	77.036835	1.513897	117.863983	4.901890	0.000000	0.985636	0.000000	0.000000	0.000000	-0.216044	0.206035	-0.035040	0.000000	0.000000	3.000000	9.000000	0.000000
2141.849201	0.222284	0.520590	0.024634	77.036835	1.513897	117.863983	4.901890	0.000000	0.985636	0.000000	0.000000	0.000000	-0.216044	0.206035	-0.035040	0.000000	0.000000	3.000000	9.000000	0.000000
2141.852534	0.222284	0.520590	0.024634	76.918121	1.037516	117.243217	4.901537	0.000000	0.987389	0.000000	0.000000	0.000000	-0.216044	0.206035	-0.035040	0.000000	0.000000	3.000000	9.000000	0.000000
2141.855867	0.221569	0.521300	0.024465	76.918121	1.037516	117.243217	4.901537	0.000000	0.987389	0.000000	0.000000	0.000000	-0.214633	0.212976	-0.050694	0.000000	0.000000	3.000000	9.000000	0.000000
2141.859201	0.221569	0.521300	0.024465	76.918121	1.037516	117.243217	4.901537	0.000000	0.987389	0.000000	0.000000	0.000000	-0.214633	0.212976	-0.050694	0.000000	0.000000	3.000000	9.000000	0.000000
2141.862534	0.221569	0.521300	0.024465	76.769379	0.374524	116.349106	4.901731	0.000000	0.986426	0.000000	0.000000	0.000000	-0.214633	0.212976	-0.050694	0.000000	0.000000	3.000000	9.000000	0.000000
2141.865867	0.220867	0.522021	0.024263	76.769379	0.374524	116.349106	4.901731	0.000000	0.986426	0.000000	0.000000	0.000000	-0.210455	0.216219	-0.060401	0.000000	0.000000	3.000000	9.000000	0.000000
2141.869201	0.220867	0.522021	0.024263	76.769379	0.374524	116.349106	4.901731	0.000000	0.986426	0.000000	0.000000	0.000000	-0.210455	0.216219	-0.060401	0.000000	0.000000	3.000000	9.000000	0.000000
2141.872534	0.220867	0.522021	0.024263	76.587936	-0.467152	115.187767	4.902202	0.000000	0.984080	0.000000	0.000000	0.000000	-0.210455	0.216219	-0.060401	0.000000	0.000000	3.000000	9.000000	0.000000
2141.875867	0.220180	0.522752	0.024030	76.587936	-0.467152	115.187767	4.902202	0.000000	0.984080	0.000000	0.000000	0.000000	-0.206282	0.219413	-0.070106	0.000000	0.000000	3.000000	9.000000	0.000000
2141.879201	0.220180	0.522752	0.024030	76.587936	-0.467152	115.187767	4.902202	0.000000	0.984080	0.000000	0.000000	0.000000	-0.206282	0.219413	-0.070106	0.000000	0.000000	3.000000	9.000000	0.000000
2141.882534	0.220180	0.522752	0.024030	76.374641	-1.470790	113.774864	4.902954	0.000000	0.980329	0.000000	0.000000	0.000000	-0.206282	0.219413	-0.070106	0.000000	0.000000	3.000000	9.000000	0.000000
2141.885867	0.219539	0.523453	0.023776	76.374641	-1.470790	113.774864	4.902954	0.000000	0.980329	0.000000	0.000000	0.000000	-0.192075	0.210360	-0.075954	0.000000	0.000000	3.000000	9.000000	0.000000
2141.889201	0.219539	0.523453	0.023776	76.374641	-1.470790	113.774864	4.902954	0.000000	0.980329	0.000000	0.000000	0.000000	-0.192075	0.210360	-0.075954	0.000000	0.000000	3.000000	9.000000	0.000000
2141.892534	0.219539	0.523453	0.023776	76.131851	-2.602222	112.151329	4.903939	0.000000	0.975391	0.000000	0.000000	0.000000	-0.192075	0.210360	-0.075954	0.000000	0.000000	3.000000	9.000000	0.000000
2141.895867	0.218983	0.524136	0.023463	76.131851	-2.602222	112.151329	4.903939	0.000000	0.975391	0.000000	0.000000	0.000000	-0.166912	0.204861	-0.093951	0.000000	0.000000	3.000000	9.000000	0.000000
2141.899201	0.218983	0.524136	0.023463	76.131851	-2.602222	112.151329	4.903939	0.000000	0.975391	0.000000	0.000000	0.000000	-0.166912	0.204861	-0.093951	0.000000	0.000000	3.000000	9.000000	0.000000
2141.902534	0.218983	0.524136	0.023463	75.856606	-3.854413	110.322823	4.905529	0.000000	0.967358	0.000000	0.000000	0.000000	-0.166912	0.204861	-0.093951	0.000000	0.000000	3.000000	9.000000	0.000000
2141.905867	0.218459	0.524806	0.023158	75.856606	-3.854413	110.322823	4.905529	0.000000	0.967358	0.000000	0.000000	0.000000	-0.157299	0.200916	-0.091505	0.000000	0.000000	3.000000	9.000000	0.000000
2141.909201	0.218459	0.524806	0.023158	75.856606	-3.854413	110.322823	4.905529	0.000000	0.967358	0.000000	0.000000	0.000000	-0.157299	0.200916	-0.091505	0.000000	0.000000	3.000000	9.000000	0.000000
2141.912534	0.218459	0.524806	0.023158	75.574989	-5.259675	108.286842	4.907108	0.000000	0.959318	0.000000	0.000000	0.000000	-0.157299	0.200916	-0.091505	0.000000	0.000000	3.000000	9.000000	0.000000
2141.915867	0.217988	0.525491	0.022848	75.574989	-5.259675	108.286842	4.907108	0.000000	0.959318	0.000000	0.000000	0.000000	-0.141336	0.205646	-0.093136	0.000000	0.000000	3.000000	9.000000	0.000000
2141.919201	0.217988	0.525491	0.022848	75.574989	-5.259675	108.286842	4.907108	0.000000	0.959318	0.000000	0.000000	0.000000	-0.141336	0.205646	-0.093136	0.000000	0.000000	3.000000	9.000000	0.000000
2141.922534	0.217988	0.525491	0.022848	75.317642	-6.830463	106.070892	4.908811	0.000000	0.950566	0.000000	0.000000	0.000000	-0.141336	0.205646	-0.093136	0.000000	0.000000	3.000000	9.000000	0.000000
2141.925867	0.217495	0.526198	0.022610	75.317642	-6.830463	106.070892	4.908811	0.000000	0.950566	0.000000	0.000000	0.000000	-0.147740	0.211974	-0.071328	0.000000	0.000000	3.000000	9.000000	0.000000
2141.929201	0.217495	0.526198	0.022610	75.317642	-6.830463	106.070892	4.908811	0.000000	0.950566	0.000000	0.000000	0.000000	-0.147740	0.211974	-0.071328	0.000000	0.000000	3.000000	9.000000	0.000000
2141.932534	0.217495	0.526198	0.022610	75.110657	-8.512385	103.783920	4.909918	0.000000	0.944830	0.000000	0.000000	0.000000	-0.147740	0.211974	-0.071328	0.000000	0.000000	3.000000	9.000000	0.000000
2141.935867	0.217002	0.526955	0.022431	75.110657	-8.512385	103.783920	4.909918	0.000000	0.944830	0.000000	0.000000	0.000000	-0.147802	0.227003	-0.053688	0.000000	0.000000	3.000000	9.000000	0.000000
2141.939201	0.217002	0.526955	0.022431	75.110657	-8.512385	103.783920	4.909918	0.000000	0.944830	0.000000	0.000000	0.000000	-0.147802	0.227003	-0.053688	0.000000	0.000000	3.000000	9.000000	0.000000
2141.942534	0.217002	0.526955	0.022431	74.973709	-10.183766	101.613258	4.910573	0.000000	0.941424	0.000000	0.000000	0.000000	-0.147802	0.227003	-0.053688	0.000000	0.000000	3.000000	9.000000	0.000000
2141.945867	0.216500	0.527773	0.022290	74.973709	-10.183766	101.613258	4.910573	0.000000	0.941424	0.000000	0.000000	0.000000	-0.150640	0.245580	-0.042142	0.000000	0.000000	3.000000	9.000000	0.000000
2141.949201	0.216500	0.527773	0.022290	74.973709	-10.183766	101.613258	4.910573	0.000000	0.941424	0.000000	0.000000	0.000000	-0.150640	0.245580	-0.042142	0.000000	0.000000	3.000000	9.000000	0.000000
2141.952534	0.216500	0.527773	0.022290	74.961098	-11.644989	99.880875	4.910916	0.000000	0.939626	0.000000	0.000000	0.000000	-0.150640	0.245580	-0.042142	0.000000	0.000000	3.000000	9.000000	0.000000
2141.955867	0.216043	0.528642	0.022188	74.961098	-11.644989	99.880875	4.910916	0.000000	0.939626	0.000000	0.000000	0.000000	-0.137139	0.260684	-0.030785	0.000000	0.000000	3.000000	9.000000	0.000000
2141.959201	0.216043	0.528642	0.022188	74.961098	-11.644989	99.880875	4.910916	0.000000	0.939626	0.000000	0.000000	0.000000	-0.137139	0.260684	-0.030785	0.000000	0.000000	3.000000	9.000000	0.000000
2141.962534	0.216043	0.528642	0.022188	75.070061	-12.736123	98.771980	4.911035	0.000000	0.939008	0.000000	0.000000	0.000000	-0.137139	0.260684	-0.030785	0.000000	0.000000	3.000000	9.000000	0.000000
2141.965867	0.215673	0.529619	0.022095	75.070061	-12.736123	98.771980	4.911035	0.000000	0.939008	0.000000	0.000000	0.000000	-0.111024	0.293107	-0.027763	0.000000	0.000000	3.000000	9.000000	0.000000
2141.969201	0.215673	0.529619	0.022095	75.070061	-12.736123	98.771980	4.911035	0.000000	0.939008	0.000000	0.000000	0.000000	-0.111024	0.293107	-0.027763	0.000000	0.000000	3.000000	9.000000	0.000000
2141.972534	0.215673	0.529619	0.022095	75.239990	-13.636998	97.972023	4.911205	0.000000	0.938116	0.000000	0.000000	0.000000	-0.111024	0.293107	-0.027763	0.000000	0.000000	3.000000	9.000000	0.000000
2141.975867	0.215356	0.530635	0.022060	75.239990	-13.636998	97.972023	4.911205	0.000000	0.938116	0.000000	0.000000	0.000000	-0.094961	0.304902	-0.010452	0.000000	0.000000	3.000000	9.000000	0.000000
2141.979201	0.215356	0.530635	0.022060	75.239990	-13.636998	97.972023	4.911205	0.000000	0.938116	0.000000	0.000000	0.000000	-0.094961	0.304902	-0.010452	0.000000	0.000000	3.000000	9.000000	0.000000
2141.982534	0.215356	0.530635	0.022060	75.394905	-14.587990	97.117310	4.911004	0.000000	0.939168	0.000000	0.000000	0.000000	-0.094961	0.304902	-0.010452	0.000000	0.000000	3.000000	9.000000	0.000000
2141.985867	0.214961	0.531715	0.022094	75.394905	-14.587990	97.117310	4.911004	0.000000	0.939168	0.000000	0.000000	0.000000	-0.118522	0.323755	0.009996	0.000000	0.000000	3.000000	9.000000	0.000000
2141.989201	0.214961	0.531715	0.022094	75.394905	-14.587990	97.117310	4.911004	0.000000	0.939168	0.000000	0.000000	0.000000	-0.118522	0.323755	0.009996	0.000000	0.000000	3.000000	9.000000	0.000000
2141.992534	0.214961	0.531715	0.022094	75.536995	-15.569532	96.229668	4.910144	0.000000	0.943654	0.000000	0.000000	0.000000	-0.118522	0.323755	0.009996	0.000000	0.000000	3.000000	9.000000	0.000000
2141.995867	0.214572	0.532863	0.022201	75.536995	-15.569532	96.229668	4.910144	0.000000	0.943654	0.000000	0.000000	0.000000	-0.116743	0.344361	0.032140	0.000000	0.000000	3.000000	9.000000	0.000000
2141.999201	0.214572	0.532863	0.022201	75.536995	-15.569532	96.229668	4.910144	0.000000	0.943654	0.000000	0.000000	0.000000	-0.116743	0.344361	0.032140	0.000000	0.000000	3.000000	9.000000	0.000000
2142.002534	0.214572	0.532863	0.022201	75.656372	-16.486553	95.408829	4.908694	0.000000	0.951169	0.000000	0.000000	0.000000	-0.116743	0.344361	0.032140	0.000000	0.000000	3.000000	9.000000	0.000000
2142.005867	0.214177	0.534097	0.022294	75.656372	-16.486553	95.408829	4.908694	0.000000	0.951169	0.000000	0.000000	0.000000	-0.118606	0.370204	0.027905	0.000000	0.000000	3.000000	9.000000	0.000000
2142.009201	0.214177	0.534097	0.022294	75.656372	-16.486553	95.408829	4.908694	0.000000	0.951169	0.000000	0.000000	0.000000	-0.118606	0.370204	0.027905	0.000000	0.000000	3.000000	9.000000	0.000000
2142.012534	0.214177	0.534097	0.022294	75.757484	-17.298689	94.692841	4.907328	0.000000	0.958195	0.000000	0.000000	0.000000	-0.118606	0.370204	0.027905	0.000000	0.000000	3.000000	9.000000	0.000000
2142.015867	0.213786	0.535377	0.022397	75.757484	-17.298689	94.692841	4.907328	0.000000	0.958195	0.000000	0.000000	0.000000	-0.117292	0.384033	0.030767	0.000000	0.000000	3.000000	9.000000	0.000000
2142.019201	0.213786	0.535377	0.022397	75.757484	-17.298689	94.692841	4.907328	0.000000	0.958195	0.000000	0.000000	0.000000	-0.117292	0.384033	0.030767	0.000000	0.000000	3.000000	9.000000	0.000000
2142.022534	0.213786	0.535377	0.022397	75.842033	-17.973400	94.116409	4.905871	0.000000	0.965624	0.000000	0.000000	0.000000	-0.117292	0.384033	0.030767	0.000000	0.000000	3.000000	9.000000	0.000000
2142.025867	0.213486	0.536737	0.022397	75.842033	-17.973400	94.116409	4.905871	0.000000	0.965624	0.000000	0.000000	0.000000	-0.090027	0.408063	0.000023	0.000000	0.000000	3.000000	9.000000	0.000000
2142.029201	0.213486	0.536737	0.022397	75.842033	-17.973400	94.116409	4.905871	0.000000	0.965624	0.000000	0.000000	0.000000	-0.090027	0.408063	0.000023	0.000000	0.000000	3.000000	9.000000	0.000000
2142.032534	0.213486	0.536737	0.022397	75.922501	-18.518814	93.677689	4.905386	0.000000	0.968085	0.000000	0.000000	0.000000	-0.090027	0.408063	0.000023	0.000000	0.000000	3.000000	9.000000	0.000000
2142.035867	0.213188	0.538096	0.022279	75.922501	-18.518814	93.677689	4.905386	0.000000	0.968085	0.000000	0.000000	0.000000	-0.089295	0.407658	-0.035224	0.000000	0.000000	3.000000	9.000000	0.000000
2142.039201	0.213188	0.538096	0.022279	75.922501	-18.518814	93.677689	4.905386	0.000000	0.968085	0.000000	0.000000	0.000000	-0.089295	0.407658	-0.035224	0.000000	0.000000	3.000000	9.000000	0.000000
2142.042534	0.213188	0.538096	0.022279	76.000633	-18.973146	93.329277	4.905869	0.000000	0.965637	0.000000	0.000000	0.000000	-0.089295	0.407658	-0.035224	0.000000	0.000000	3.000000	9.000000	0.000000
2142.045867	0.212969	0.539494	0.022093	76.000633	-18.973146	93.329277	4.905869	0.000000	0.965637	0.000000	0.000000	0.000000	-0.065648	0.419437	-0.055724	0.000000	0.000000	3.000000	9.000000	0.000000
2142.049201	0.212969	0.539494	0.022093	76.000633	-18.973146	93.329277	4.905869	0.000000	0.965637	0.000000	0.000000	0.000000	-0.065648	0.419437	-0.055724	0.000000	0.000000	3.000000	9.000000	0.000000
2142.052534	0.212969	0.539494	0.022093	76.065918	-19.349846	93.048622	4.907039	0.000000	0.959670	0.000000	0.000000	0.000000	-0.065648	0.419437	-0.055724	0.000000	0.000000	3.000000	9.000000	0.000000
2142.055867	0.212845	0.540913	0.021813	76.065918	-19.349846	93.048622	4.907039	0.000000	0.959670	0.000000	0.000000	0.000000	-0.037404	0.425842	-0.084187	0.000000	0.000000	3.000000	9.000000	0.000000
2142.059201	0.212845	0.540913	0.021813	76.065918	-19.349846	93.048622	4.907039	0.000000	0.959670	0.000000	0.000000	0.000000	-0.037404	0.425842	-0.084187	0.000000	0.000000	3.000000	9.000000	0.000000
2142.062534	0.212845	0.540913	0.021813	76.111862	-19.675333	92.789162	4.909127	0.000000	0.948931	0.000000	0.000000	0.000000	-0.037404	0.425842	-0.084187	0.000000	0.000000	3.000000	9.000000	0.000000
2142.065867	0.212759	0.542365	0.021437	76.111862	-19.675333	92.789162	4.909127	0.000000	0.948931	0.000000	0.000000	0.000000	-0.025618	0.435476	-0.112756	0.000000	0.000000	3.000000	9.000000	0.000000
2142.069201	0.212759	0.542365	0.021437	76.111862	-19.675333	92.789162	4.909127	0.000000	0.948931	0.000000	0.000000	0.000000	-0.025618	0.435476	-0.112756	0.000000	0.000000	3.000000	9.000000	0.000000
2142.072534	0.212759	0.542365	0.021437	76.119446	-19.921879	92.568810	4.912021	0.000000	0.933837	0.000000	0.000000	0.000000	-0.025618	0.435476	-0.112756	0.000000	0.000000	3.000000	9.000000	0.000000
2142.075867	0.212738	0.543844	0.021023	76.119446	-19.921879	92.568810	4.912021	0.000000	0.933837	0.000000	0.000000	0.000000	-0.006278	0.443602	-0.124236	0.000000	0.000000	3.000000	9.000000	0.000000
2142.079201	0.212738	0.543844	0.021023	76.119446	-19.921879	92.568810	4.912021	0.000000	0.933837	0.000000	0.000000	0.000000	-0.006278	0.443602	-0.124236	0.000000	0.000000	3.000000	9.000000	0.000000
2142.082534	0.212738	0.543844	0.021023	76.105995	-20.078955	92.418167	4.915272	0.000000	0.916573	0.000000	0.000000	0.000000	-0.006278	0.443602	-0.124236	0.000000	0.000000	3.000000	9.000000	0.000000
2142.085867	0.212756	0.545354	0.020513	76.105995	-20.078955	92.418167	4.915272	0.000000	0.916573	0.000000	0.000000	0.000000	0.005322	0.452985	-0.152935	0.000000	0.000000	3.000000	9.000000	0.000000
2142.089201	0.212756	0.545354	0.020513	76.105995	-20.078955	92.418167	4.915272	0.000000	0.916573	0.000000	0.000000	0.000000	0.005322	0.452985	-0.152935	0.000000	0.000000	3.000000	9.000000	0.000000
2142.092534	0.212756	0.545354	0.020513	76.075851	-20.122305	92.382500	4.919258	0.000000	0.894931	0.000000	0.000000	0.000000	0.005322	0.452985	-0.152935	0.000000	0.000000	3.000000	9.000000	0.000000
2142.095867	0.212731	0.546883	0.019968	76.075851	-20.122305	92.382500	4.919258	0.000000	0.894931	0.000000	0.000000	0.000000	-0.007624	0.458877	-0.163421	0.000000	0.000000	3.000000	9.000000	0.000000
2142.099201	0.212731	0.546883	0.019968	76.075851	-20.122305	92.382500	4.919258	0.000000	0.894931	0.000000	0.000000	0.000000	-0.007624	0.458877	-0.163421	0.000000	0.000000	3.000000	9.000000	0.000000
2142.102534	0.212731	0.546883	0.019968	76.023651	-19.966642	92.549133	4.923358	0.000000	0.872089	0.000000	0.000000	0.000000	-0.007624	0.458877	-0.163421	0.000000	0.000000	3.000000	9.000000	0.000000
2142.105867	0.212712	0.548478	0.019380	76.023651	-19.966642	92.549133	4.923358	0.000000	0.872089	0.000000	0.000000	0.000000	-0.005482	0.478532	-0.176571	0.000000	0.000000	3.000000	9.000000	0.000000
2142.109201	0.212712	0.548478	0.019380	76.023651	-19.966642	92.549133	4.923358	0.000000	0.872089	0.000000	0.000000	0.000000	-0.005482	0.478532	-0.176571	0.000000	0.000000	3.000000	9.000000	0.000000
2142.112534	0.212712	0.548478	0.019380	75.968895	-19.582233	92.979759	4.927691	0.000000	0.847266	0.000000	0.000000	0.000000	-0.005482	0.478532	-0.176571	0.000000	0.000000	3.000000	9.000000	0.000000
2142.115867	0.212682	0.550082	0.018766	75.968895	-19.582233	92.979759	4.927691	0.000000	0.847266	0.000000	0.000000	0.000000	-0.008987	0.480990	-0.184076	0.000000	0.000000	3.000000	9.000000	0.000000
2142.119201	0.212682	0.550082	0.018766	75.968895	-19.582233	92.979759	4.927691	0.000000	0.847266	0.000000	0.000000	0.000000	-0.008987	0.480990	-0.184076	0.000000	0.000000	3.000000	9.000000	0.000000
2142.122534	0.212682	0.550082	0.018766	75.936447	-18.907360	93.767342	4.932071	0.000000	0.821388	0.000000	0.000000	0.000000	-0.008987	0.480990	-0.184076	0.000000	0.000000	3.000000	9.000000	0.000000
2142.125867	0.212691	0.551739	0.018119	75.936447	-18.907360	93.767342	4.932071	0.000000	0.821388	0.000000	0.000000	0.000000	0.002525	0.497221	-0.194294	0.000000	0.000000	3.000000	9.000000	0.000000
2142.129201	0.212691	0.551739	0.018119	75.936447	-18.907360	93.767342	4.932071	0.000000	0.821388	0.000000	0.000000	0.000000	0.002525	0.497221	-0.194294	0.000000	0.000000	3.000000	9.000000	0.000000
2142.132534	0.212691	0.551739	0.018119	75.932106	-18.054764	94.794380	4.936601	0.000000	0.793710	0.000000	0.000000	0.000000	0.002525	0.497221	-0.194294	0.000000	0.000000	3.000000	9.000000	0.000000
2142.135867	0.212763	0.553447	0.017494	75.932106	-18.054764	94.794380	4.936601	0.000000	0.793710	0.000000	0.000000	0.000000	0.021610	0.512469	-0.187484	0.000000	0.000000	3.000000	9.000000	0.000000
2142.139201	0.212763	0.553447	0.017494	75.932106	-18.054764	94.794380	4.936601	0.000000	0.793710	0.000000	0.000000	0.000000	0.021610	0.512469	-0.187484	0.000000	0.000000	3.000000	9.000000	0.000000
2142.142534	0.212763	0.553447	0.017494	75.933029	-17.138306	95.900963	4.940897	0.000000	0.766510	0.000000	0.000000	0.000000	0.021610	0.512469	-0.187484	0.000000	0.000000	3.000000	9.000000	0.000000
2142.145867	0.212862	0.555171	0.016869	75.933029	-17.138306	95.900963	4.940897	0.000000	0.766510	0.000000	0.000000	0.000000	0.029595	0.517114	-0.187284	0.000000	0.000000	3.000000	9.000000	0.000000
2142.149201	0.212862	0.555171	0.016869	75.933029	-17.138306	95.900963	4.940897	0.000000	0.766510	0.000000	0.000000	0.000000	0.029595	0.517114	-0.187284	0.000000	0.000000	3.000000	9.000000	0.000000
2142.152534	0.212862	0.555171	0.016869	75.916908	-16.224367	96.990433	4.945066	0.000000	0.739133	0.000000	0.000000	0.000000	0.029595	0.517114	-0.187284	0.000000	0.000000	3.000000	9.000000	0.000000
2142.155867	0.213010	0.556936	0.016298	75.916908	-16.224367	96.990433	4.945066	0.000000	0.739133	0.000000	0.000000	0.000000	0.044592	0.529488	-0.171452	0.000000	0.000000	3.000000	9.000000	0.000000
2142.159201	0.213010	0.556936	0.016298	75.916908	-16.224367	96.990433	4.945066	0.000000	0.739133	0.000000	0.000000	0.000000	0.044592	0.529488	-0.171452	0.000000	0.000000	3.000000	9.000000	0.000000
2142.162534	0.213010	0.556936	0.016298	75.866226	-15.383022	97.963455	4.948802	0.000000	0.713692	0.000000	0.000000	0.000000	0.044592	0.529488	-0.171452	0.000000	0.000000	3.000000	9.000000	0.000000
2142.165867	0.213216	0.558761	0.015794	75.866226	-15.383022	97.963455	4.948802	0.000000	0.713692	0.000000	0.000000	0.000000	0.061679	0.547506	-0.151047	0.000000	0.000000	3.000000	9.000000	0.000000
2142.169201	0.213216	0.558761	0.015794	75.866226	-15.383022	97.963455	4.948802	0.000000	0.713692	0.000000	0.000000	0.000000	0.061679	0.547506	-0.151047	0.000000	0.000000	3.000000	9.000000	0.000000
2142.172534	0.213216	0.558761	0.015794	75.822990	-14.779963	98.670677	4.952044	0.000000	0.690840	0.000000	0.000000	0.000000	0.061679	0.547506	-0.151047	0.000000	0.000000	3.000000	9.000000	0.000000
2142.175867	0.213429	0.560600	0.015368	75.822990	-14.779963	98.670677	4.952044	0.000000	0.690840	0.000000	0.000000	0.000000	0.063842	0.551857	-0.127916	0.000000	0.000000	3.000000	9.000000	0.000000
2142.179201	0.213429	0.560600	0.015368	75.822990	-14.779963	98.670677	4.952044	0.000000	0.690840	0.000000	0.000000	0.000000	0.063842	0.551857	-0.127916	0.000000	0.000000	3.000000	9.000000	0.000000
2142.182534	0.213429	0.560600	0.015368	75.828346	-14.446194	99.121223	4.954732	0.000000	0.671293	0.000000	0.000000	0.000000	0.063842	0.551857	-0.127916	0.000000	0.000000	3.000000	9.000000	0.000000
2142.185867	0.213617	0.562465	0.015008	75.828346	-14.446194	99.121223	4.954732	0.000000	0.671293	0.000000	0.000000	0.000000	0.056484	0.559498	-0.108045	0.000000	0.000000	3.000000	9.000000	0.000000
2142.189201	0.213617	0.562465	0.015008	75.828346	-14.446194	99.121223	4.954732	0.000000	0.671293	0.000000	0.000000	0.000000	0.056484	0.559498	-0.108045	0.000000	0.000000	3.000000	9.000000	0.000000
2142.192534	0.213617	0.562465	0.015008	75.912384	-14.233548	99.507607	4.956943	0.000000	0.654767	0.000000	0.000000	0.000000	0.056484	0.559498	-0.108045	0.000000	0.000000	3.000000	9.000000	0.000000
2142.195867	0.213808	0.564300	0.014714	75.912384	-14.233548	99.507607	4.956943	0.000000	0.654767	0.000000	0.000000	0.000000	0.057318	0.550349	-0.088099	0.000000	0.000000	3.000000	9.000000	0.000000
2142.199201	0.213808	0.564300	0.014714	75.912384	-14.233548	99.507607	4.956943	0.000000	0.654767	0.000000	0.000000	0.000000	0.057318	0.550349	-0.088099	0.000000	0.000000	3.000000	9.000000	0.000000
2142.202534	0.213808	0.564300	0.014714	76.077957	-14.029347	99.970207	4.958728	0.000000	0.641108	0.000000	0.000000	0.000000	0.057318	0.550349	-0.088099	0.000000	0.000000	3.000000	9.000000	0.000000
2142.205867	0.214002	0.566104	0.014487	76.077957	-14.029347	99.970207	4.958728	0.000000	0.641108	0.000000	0.000000	0.000000	0.058236	0.541347	-0.068078	0.000000	0.000000	3.000000	9.000000	0.000000
2142.209201	0.214002	0.566104	0.014487	76.077957	-14.029347	99.970207	4.958728	0.000000	0.641108	0.000000	0.000000	0.000000	0.058236	0.541347	-0.068078	0.000000	0.000000	3.000000	9.000000	0.000000
2142.212534	0.214002	0.566104	0.014487	76.312271	-13.750642	100.575241	4.960110	0.000000	0.630322	0.000000	0.000000	0.000000	0.058236	0.541347	-0.068078	0.000000	0.000000	3.000000	9.000000	0.000000
2142.215867	0.214247	0.567851	0.014312	76.312271	-13.750642	100.575241	4.960110	0.000000	0.630322	0.000000	0.000000	0.000000	0.073398	0.524090	-0.052438	0.000000	0.000000	3.000000	9.000000	0.000000
2142.219201	0.214247	0.567851	0.014312	76.312271	-13.750642	100.575241	4.960110	0.000000	0.630322	0.000000	0.000000	0.000000	0.073398	0.524090	-0.052438	0.000000	0.000000	3.000000	9.000000	0.000000
2142.222534	0.214247	0.567851	0.014312	76.586067	-13.350234	101.353539	4.961221	0.000000	0.621522	0.000000	0.000000	0.000000	0.073398	0.524090	-0.052438	0.000000	0.000000	3.000000	9.000000	0.000000
2142.225867	0.214484	0.569504	0.014180	76.586067	-13.350234	101.353539	4.961221	0.000000	0.621522	0.000000	0.000000	0.000000	0.071045	0.495891	-0.039754	0.000000	0.000000	3.000000	9.000000	0.000000
2142.229201	0.214484	0.569504	0.014180	76.586067	-13.350234	101.353539	4.961221	0.000000	0.621522	0.000000	0.000000	0.000000	0.071045	0.495891	-0.039754	0.000000	0.000000	3.000000	9.000000	0.000000
2142.232534	0.214484	0.569504	0.014180	76.863106	-12.846078	102.239601	4.962082	0.000000	0.614601	0.000000	0.000000	0.000000	0.071045	0.495891	-0.039754	0.000000	0.000000	3.000000	9.000000	0.000000
2142.235867	0.214744	0.571027	0.014040	76.863106	-12.846078	102.239601	4.962082	0.000000	0.614601	0.000000	0.000000	0.000000	0.078074	0.456651	-0.042095	0.000000	0.000000	3.000000	9.000000	0.000000
2142.239201	0.214744	0.571027	0.014040	76.863106	-12.846078	102.239601	4.962082	0.000000	0.614601	0.000000	0.000000	0.000000	0.078074	0.456651	-0.042095	0.000000	0.000000	3.000000	9.000000	0.000000
2142.242534	0.214744	0.571027	0.014040	77.129852	-12.334747	103.110863	4.962987	0.000000	0.607250	0.000000	0.000000	0.000000	0.078074	0.456651	-0.042095	0.000000	0.000000	3.000000	9.000000	0.000000
2142.245867	0.215016	0.572435	0.013985	77.129852	-12.334747	103.110863	4.962987	0.000000	0.607250	0.000000	0.000000	0.000000	0.081719	0.422658	-0.016325	0.000000	0.000000	3.000000	9.000000	0.000000
2142.249201	0.215016	0.572435	0.013985	77.129852	-12.334747	103.110863	4.962987	0.000000	0.607250	0.000000	0.000000	0.000000	0.081719	0.422658	-0.016325	0.000000	0.000000	3.000000	9.000000	0.000000
2142.252534	0.215016	0.572435	0.013985	77.360199	-11.908198	103.841202	4.963443	0.000000	0.603519	0.000000	0.000000	0.000000	0.081719	0.422658	-0.016325	0.000000	0.000000	3.000000	9.000000	0.000000
2142.255867	0.215261	0.573695	0.013930	77.360199	-11.908198	103.841202	4.963443	0.000000	0.603519	0.000000	0.000000	0.000000	0.073545	0.377852	-0.016522	0.000000	0.000000	3.000000	9.000000	0.000000
2142.259201	0.215261	0.573695	0.013930	77.360199	-11.908198	103.841202	4.963443	0.000000	0.603519	0.000000	0.000000	0.000000	0.073545	0.377852	-0.016522	0.000000	0.000000	3.000000	9.000000	0.000000
2142.262534	0.215261	0.573695	0.013930	77.529541	-11.668145	104.293457	4.963880	0.000000	0.599916	0.000000	0.000000	0.000000	0.073545	0.377852	-0.016522	0.000000	0.000000	3.000000	9.000000	0.000000
2142.265867	0.215478	0.574861	0.013931	77.529541	-11.668145	104.293457	4.963880	0.000000	0.599916	0.000000	0.000000	0.000000	0.065011	0.349732	0.000266	0.000000	0.000000	3.000000	9.000000	0.000000
2142.269201	0.215478	0.574861	0.013931	77.529541	-11.668145	104.293457	4.963880	0.000000	0.599916	0.000000	0.000000	0.000000	0.065011	0.349732	0.000266	0.000000	0.000000	3.000000	9.000000	0.000000
2142.272534	0.215478	0.574861	0.013931	77.619835	-11.711920	104.347954	4.964009	0.000000	0.598844	0.000000	0.000000	0.000000	0.065011	0.349732	0.000266	0.000000	0.000000	3.000000	9.000000	0.000000
2142.275867	0.215633	0.575867	0.013974	77.619835	-11.711920	104.347954	4.964009	0.000000	0.598844	0.000000	0.000000	0.000000	0.046535	0.301930	0.013036	0.000000	0.000000	3.000000	9.000000	0.000000
2142.279201	0.215633	0.575867	0.013974	77.619835	-11.711920	104.347954	4.964009	0.000000	0.598844	0.000000	0.000000	0.000000	0.046535	0.301930	0.013036	0.000000	0.000000	3.000000	9.000000	0.000000
2142.282534	0.215633	0.575867	0.013974	77.650871	-11.883347	104.206078	4.963882	0.000000	0.599891	0.000000	0.000000	0.000000	0.046535	0.301930	0.013036	0.000000	0.000000	3.000000	9.000000	0.000000
2142.285867	0.215633	0.575867	0.013974	77.650871	-11.883347	104.206078	4.963882	0.000000	0.599891	0.000000	0.000000	0.000000	0.046535	0.301930	0.013036	0.000000	0.000000	3.000000	9.000000	0.000000
2142.289201	0.215712	0.576733	0.014087	77.650871	-11.883347	104.206078	4.963882	0.000000	0.599891	0.000000	0.000000	0.000000	0.023523	0.259664	0.033666	0.000000	0.000000	3.000000	9.000000	0.000000
2142.292534	0.215712	0.576733	0.014087	77.666435	-12.014226	104.097351	4.963882	0.000000	0.599891	0.000000	0.000000	0.000000	0.023523	0.259664	0.033666	0.000000	0.000000	3.000000	9.000000	0.000000
2142.295867	0.215767	0.577420	0.014208	77.666435	-12.014226	104.097351	4.963882	0.000000	0.599891	0.000000	0.000000	0.000000	0.016603	0.206149	0.036282	0.000000	0.000000	3.000000	9.000000	0.000000
2142.299201	0.215767	0.577420	0.014208	77.666435	-12.014226	104.097351	4.963882	0.000000	0.599891	0.000000	0.000000	0.000000	0.016603	0.206149	0.036282	0.000000	0.000000	3.000000	9.000000	0.000000
2142.302534	0.215767	0.577420	0.014208	77.702011	-11.963168	104.210129	4.962766	0.000000	0.609058	0.000000	0.000000	0.000000	0.016603	0.206149	0.036282	0.000000	0.000000	3.000000	9.000000	0.000000
2142.305867	0.215767	0.577420	0.014208	77.702011	-11.963168	104.210129	4.962766	0.000000	0.609058	0.000000	0.000000	0.000000	0.016603	0.206149	0.036282	0.000000	0.000000	3.000000	9.000000	0.000000
2142.309201	0.215809	0.577919	0.014359	77.702011	-11.963168	104.210129	4.962766	0.000000	0.609058	0.000000	0.000000	0.000000	0.012657	0.149646	0.045396	0.000000	0.000000	3.000000	9.000000	0.000000
2142.312534	0.215809	0.577919	0.014359	77.761314	-11.722281	104.533653	4.962766	0.000000	0.609058	0.000000	0.000000	0.000000	0.012657	0.149646	0.045396	0.000000	0.000000	3.000000	9.000000	0.000000
2142.315867	0.215809	0.577919	0.014359	77.761314	-11.722281	104.533653	4.962766	0.000000	0.609058	0.000000	0.000000	0.000000	0.012657	0.149646	0.045396	0.000000	0.000000	3.000000	9.000000	0.000000
2142.319201	0.215809	0.577919	0.014359	77.761314	-11.722281	104.533653	4.962766	0.000000	0.609058	0.000000	0.000000	0.000000	0.012657	0.149646	0.045396	0.000000	0.000000	3.000000	9.000000	0.000000
2142.322534	0.215921	0.578342	0.014543	77.820824	-11.316820	105.034927	4.962005	0.000000	0.615227	0.000000	0.000000	0.000000	0.033437	0.126999	0.055305	0.000000	0.000000	3.000000	9.000000	0.000000
2142.325867	0.215921	0.578342	0.014543	77.820824	-11.316820	105.034927	4.962005	0.000000	0.615227	0.000000	0.000000	0.000000	-0.000002	0.000005	0.000000	0.000000	0.000000	3.000000	9.000000	0.000000
2142.329201	0.215921	0.578342	0.014543	77.820824	-11.316820	105.034927	4.962005	0.000000	0.615227	0.000000	0.000000	0.000000	-0.000002	0.000005	0.000000	0.000000	0.000000	3.000000	9.000000	0.000000
2142.332534	0.215921	0.578342	0.014543	77.892548	-10.942560	105.526535	4.961109	0.000000	0.622414	0.000000	0.000000	0.000000	-0.000002	0.000005	0.000000	0.000000	0.000000	3.000000	9.000000	0.000000
2142.335867	0.215943	0.578322	0.014652	77.892548	-10.942560	105.526535	4.961109	0.000000	0.622414	0.000000	0.000000	0.000000	0.006860	-0.005836	0.032745	0.000000	0.000000	3.000000	9.000000	0.000000
2142.339201	0.215943	0.578322	0.014652	77.892548	-10.942560	105.526535	4.961109	0.000000	0.622414	0.000000	0.000000	0.000000	0.006860	-0.005836	0.032745	0.000000	0.000000	3.000000	9.000000	0.000000
2142.342534	0.215943	0.578322	0.014652	77.966873	-10.678432	105.889450	4.960546	0.000000	0.626890	0.000000	0.000000	0.000000	0.006860	-0.005836	0.032745	0.000000	0.000000	3.000000	9.000000	0.000000
2142.345867	0.215943	0.578322	0.014652	77.966873	-10.678432	105.889450	4.960546	0.000000	0.626890	0.000000	0.000000	0.000000	0.006860	-0.005836	0.032745	0.000000	0.000000	3.000000	9.000000	0.000000
2142.349201	0.215912	0.578181	0.014703	77.966873	-10.678432	105.889450	4.960546	0.000000	0.626890	0.000000	0.000000	0.000000	-0.009317	-0.042524	0.015170	0.000000	0.000000	3.000000	9.000000	0.000000
2142.352534	0.215912	0.578181	0.014703	78.032051	-10.545896	106.098846	4.960546	0.000000	0.626890	0.000000	0.000000	0.000000	-0.009317	-0.042524	0.015170	0.000000	0.000000	3.000000	9.000000	0.000000
2142.355867	0.215912	0.578181	0.014703	78.032051	-10.545896	106.098846	4.960546	0.000000	0.626890	0.000000	0.000000	0.000000	-0.009317	-0.042524	0.015170	0.000000	0.000000	3.000000	9.000000	0.000000
2142.359201	0.215912	0.578181	0.014703	78.032051	-10.545896	106.098846	4.960546	0.000000	0.626890	0.000000	0.000000	0.000000	-0.009317	-0.042524	0.015170	0.000000	0.000000	3.000000	9.000000	0.000000
2142.362534	0.215719	0.577605	0.014755	78.088806	-10.526299	106.165398	4.960255	0.000000	0.629185	0.000000	0.000000	0.000000	-0.057867	-0.172633	0.015612	0.000000	0.000000	3.000000	9.000000	0.000000
2142.365867	0.215719	0.577605	0.014755	78.088806	-10.526299	106.165398	4.960255	0.000000	0.629185	0.000000	0.000000	0.000000	-0.057867	-0.172633	0.015612	0.000000	0.000000	3.000000	9.000000	0.000000
2142.369201	0.215719	0.577605	0.014755	78.088806	-10.526299	106.165398	4.960255	0.000000	0.629185	0.000000	0.000000	0.000000	-0.057867	-0.172633	0.015612	0.000000	0.000000	3.000000	9.000000	0.000000
2142.372534	0.215719	0.577605	0.014755	78.147224	-10.552660	106.164520	4.959844	0.000000	0.632412	0.000000	0.000000	0.000000	-0.057867	-0.172633	0.015612	0.000000	0.000000	3.000000	9.000000	0.000000
2142.375867	0.215687	0.577256	0.014744	78.147224	-10.552660	106.164520	4.959844	0.000000	0.632412	0.000000	0.000000	0.000000	-0.009634	-0.104688	-0.003301	0.000000	0.000000	3.000000	9.000000	0.000000
2142.379201	0.215687	0.577256	0.014744	78.147224	-10.552660	106.164520	4.959844	0.000000	0.632412	0.000000	0.000000	0.000000	-0.009634	-0.104688	-0.003301	0.000000	0.000000	3.000000	9.000000	0.000000
2142.382534	0.215687	0.577256	0.014744	78.207626	-10.565950	106.185371	4.959881	0.000000	0.632121	0.000000	0.000000	0.000000	-0.009634	-0.104688	-0.003301	0.000000	0.000000	3.000000	9.000000	0.000000
2142.385867	0.215687	0.577256	0.014744	78.207626	-10.565950	106.185371	4.959881	0.000000	0.632121	0.000000	0.000000	0.000000	-0.009634	-0.104688	-0.003301	0.000000	0.000000	3.000000	9.000000	0.000000
2142.389201	0.215680	0.576879	0.014728	78.207626	-10.565950	106.185371	4.959881	0.000000	0.632121	0.000000	0.000000	0.000000	-0.002125	-0.113151	-0.004654	0.000000	0.000000	3.000000	9.000000	0.000000
2142.392534	0.215680	0.576879	0.014728	78.259476	-10.594307	106.173103	4.959881	0.000000	0.632121	0.000000	0.000000	0.000000	-0.002125	-0.113151	-0.004654	0.000000	0.000000	3.000000	9.000000	0.000000
2142.395867	0.215680	0.576879	0.014728	78.259476	-10.594307	106.173103	4.959881	0.000000	0.632121	0.000000	0.000000	0.000000	-0.002125	-0.113151	-0.004654	0.000000	0.000000	3.000000	9.000000	0.000000
2142.399201	0.215680	0.576879	0.014728	78.259476	-10.594307	106.173103	4.959881	0.000000	0.632121	0.000000	0.000000	0.000000	-0.002125	-0.113151	-0.004654	0.000000	0.000000	3.000000	9.000000	0.000000
2142.402534	0.215856	0.576123	0.014816	78.297707	-10.675423	106.092522	4.959960	0.000000	0.631504	0.000000	0.000000	0.000000	0.052678	-0.226756	0.026361	0.000000	0.000000	3.000000	9.000000	0.000000
2142.405867	0.215856	0.576123	0.014816	78.297707	-10.675423	106.092522	4.959960	0.000000	0.631504	0.000000	0.000000	0.000000	-0.000000	-0.000002	0.000000	0.000000	0.000000	3.000000	9.000000	0.000000
2142.409201	0.215856	0.576123	0.014816	78.297707	-10.675423	106.092522	4.959960	0.000000	0.631504	0.000000	0.000000	0.000000	-0.000000	-0.000002	0.000000	0.000000	0.000000	3.000000	9.000000	0.000000
2142.412534	0.215856	0.576123	0.014816	78.323257	-10.765543	106.003273	4.959608	0.000000	0.634264	0.000000	0.000000	0.000000	-0.000000	-0.000002	0.000000	0.000000	0.000000	3.000000	9.000000	0.000000
2142.415867	0.215856	0.576123	0.014816	78.323257	-10.765543	106.003273	4.959608	0.000000	0.634264	0.000000	0.000000	0.000000	-0.000000	-0.000002	0.000000	0.000000	0.000000	3.000000	9.000000	0.000000
2142.419201	0.215908	0.575791	0.014990	78.323257	-10.765543	106.003273	4.959608	0.000000	0.634264	0.000000	0.000000	0.000000	0.015742	-0.099556	0.052201	0.000000	0.000000	3.000000	9.000000	0.000000
2142.422534	0.215908	0.575791	0.014990	78.346207	-10.847268	105.922600	4.959608	0.000000	0.634264	0.000000	0.000000	0.000000	0.015742	-0.099556	0.052201	0.000000	0.000000	3.000000	9.000000	0.000000
2142.425867	0.215908	0.575791	0.014990	78.346207	-10.847268	105.922600	4.959608	0.000000	0.634264	0.000000	0.000000	0.000000	0.015742	-0.099556	0.052201	0.000000	0.000000	3.000000	9.000000	0.000000
2142.429201	0.215908	0.575791	0.014990	78.346207	-10.847268	105.922600	4.959608	0.000000	0.634264	0.000000	0.000000	0.000000	0.015742	-0.099556	0.052201	0.000000	0.000000	3.000000	9.000000	0.000000
2142.432534	0.216060	0.575230	0.015382	78.362549	-10.894795	105.875671	4.958703	0.000000	0.641305	0.000000	0.000000	0.000000	0.045582	-0.168340	0.117479	0.000000	0.000000	3.000000	9.000000	0.000000
2142.435867	0.216060	0.575230	0.015382	78.362549	-10.894795	105.875671	4.958703	0.000000	0.641305	0.000000	0.000000	0.000000	0.000002	-0.000004	0.000000	0.000000	0.000000	3.000000	9.000000	0.000000
2142.439201	0.216060	0.575230	0.015382	78.362549	-10.894795	105.875671	4.958703	0.000000	0.641305	0.000000	0.000000	0.000000	0.000002	-0.000004	0.000000	0.000000	0.000000	3.000000	9.000000	0.000000
2142.442534	0.216060	0.575230	0.015382	78.375572	-10.917704	105.852280	4.956656	0.000000	0.656926	0.000000	0.000000	0.000000	0.000002	-0.000004	0.000000	0.000000	0.000000	3.000000	9.000000	0.000000
2142.445867	0.216060	0.575230	0.015382	78.375572	-10.917704	105.852280	4.956656	0.000000	0.656926	0.000000	0.000000	0.000000	0.000002	-0.000004	0.000000	0.000000	0.000000	3.000000	9.000000	0.000000
2142.449201	0.216170	0.575039	0.015563	78.375572	-10.917704	105.852280	4.956656	0.000000	0.656926	0.000000	0.000000	0.000000	0.032915	-0.057371	0.054188	0.000000	0.000000	3.000000	9.000000	0.000000
2142.452534	0.216170	0.575039	0.015563	78.379166	-10.915792	105.850288	4.956656	0.000000	0.656926	0.000000	0.000000	0.000000	0.032915	-0.057371	0.054188	0.000000	0.000000	3.000000	9.000000	0.000000
2142.455867	0.216170	0.575039	0.015563	78.379166	-10.915792	105.850288	4.956656	0.000000	0.656926	0.000000	0.000000	0.000000	0.032915	-0.057371	0.054188	0.000000	0.000000	3.000000	9.000000	0.000000
2142.459201	0.216170	0.575039	0.015563	78.379166	-10.915792	105.850288	4.956656	0.000000	0.656926	0.000000	0.000000	0.000000	0.032915	-0.057371	0.054188	0.000000	0.000000	3.000000	9.000000	0.000000
2142.462534	0.216474	0.574892	0.015872	78.374039	-10.889959	105.868294	4.955729	0.000000	0.663888	0.000000	0.000000	0.000000	0.091287	-0.044008	0.092741	0.000000	0.000000	3.000000	9.000000	0.000000
2142.465867	0.216474	0.574892	0.015872	78.374039	-10.889959	105.868294	4.955729	0.000000	0.663888	0.000000	0.000000	0.000000	0.091287	-0.044008	0.092741	0.000000	0.000000	3.000000	9.000000	0.000000
2142.469201	0.216474	0.574892	0.015872	78.374039	-10.889959	105.868294	4.955729	0.000000	0.663888	0.000000	0.000000	0.000000	0.091287	-0.044008	0.092741	0.000000	0.000000	3.000000	9.000000	0.000000
2142.472534	0.216474	0.574892	0.015872	78.363853	-10.846498	105.904327	4.954215	0.000000	0.675100	0.000000	0.000000	0.000000	0.091287	-0.044008	0.092741	0.000000	0.000000	3.000000	9.000000	0.000000
2142.475867	0.216611	0.574927	0.016052	78.363853	-10.846498	105.904327	4.954215	0.000000	0.675100	0.000000	0.000000	0.000000	0.041046	0.010508	0.054080	0.000000	0.000000	3.000000	9.000000	0.000000
2142.479201	0.216611	0.574927	0.016052	78.363853	-10.846498	105.904327	4.954215	0.000000	0.675100	0.000000	0.000000	0.000000	0.041046	0.010508	0.054080	0.000000	0.000000	3.000000	9.000000	0.000000
2142.482534	0.216611	0.574927	0.016052	78.343452	-10.773394	105.976219	4.953291	0.000000	0.681839	0.000000	0.000000	0.000000	0.041046	0.010508	0.054080	0.000000	0.000000	3.000000	9.000000	0.000000
2142.485867	0.216740	0.575048	0.016215	78.343452	-10.773394	105.976219	4.953291	0.000000	0.681839	0.000000	0.000000	0.000000	0.038639	0.036102	0.048795	0.000000	0.000000	3.000000	9.000000	0.000000
2142.489201	0.216740	0.575048	0.016215	78.343452	-10.773394	105.976219	4.953291	0.000000	0.681839	0.000000	0.000000	0.000000	0.038639	0.036102	0.048795	0.000000	0.000000	3.000000	9.000000	0.000000
2142.492534	0.216740	0.575048	0.016215	78.312813	-10.665565	106.083557	4.952456	0.000000	0.687873	0.000000	0.000000	0.000000	0.038639	0.036102	0.048795	0.000000	0.000000	3.000000	9.000000	0.000000
2142.495867	0.216740	0.575048	0.016215	78.312813	-10.665565	106.083557	4.952456	0.000000	0.687873	0.000000	0.000000	0.000000	0.038639	0.036102	0.048795	0.000000	0.000000	3.000000	9.000000	0.000000
2142.499201	0.216832	0.575262	0.016416	78.312813	-10.665565	106.083557	4.952456	0.000000	0.687873	0.000000	0.000000	0.000000	0.027683	0.064416	0.060457	0.000000	0.000000	3.000000	9.000000	0.000000
2142.502534	0.216832	0.575262	0.016416	78.279526	-10.552315	106.199188	4.952456	0.000000	0.687873	0.000000	0.000000	0.000000	0.027683	0.064416	0.060457	0.000000	0.000000	3.000000	9.000000	0.000000
2142.505867	0.216832	0.575262	0.016416	78.279526	-10.552315	106.199188	4.952456	0.000000	0.687873	0.000000	0.000000	0.000000	0.027683	0.064416	0.060457	0.000000	0.000000	3.000000	9.000000	0.000000
2142.509201	0.216832	0.575262	0.016416	78.279526	-10.552315	106.199188	4.952456	0.000000	0.687873	0.000000	0.000000	0.000000	0.027683	0.064416	0.060457	0.000000	0.000000	3.000000	9.000000	0.000000
2142.512534	0.216942	0.575874	0.016716	78.241165	-10.422446	106.331856	4.951361	0.000000	0.695718	0.000000	0.000000	0.000000	0.033016	0.183351	0.089953	0.000000	0.000000	3.000000	9.000000	0.000000
2142.515867	0.216942	0.575874	0.016716	78.241165	-10.422446	106.331856	4.951361	0.000000	0.695718	0.000000	0.000000	0.000000	0.033016	0.183351	0.089953	0.000000	0.000000	3.000000	9.000000	0.000000
2142.519201	0.216942	0.575874	0.016716	78.241165	-10.422446	106.331856	4.951361	0.000000	0.695718	0.000000	0.000000	0.000000	0.033016	0.183351	0.089953	0.000000	0.000000	3.000000	9.000000	0.000000
2142.522534	0.216942	0.575874	0.016716	78.200073	-10.287549	106.472404	4.949688	0.000000	0.707519	0.000000	0.000000	0.000000	0.033016	0.183351	0.089953	0.000000	0.000000	3.000000	9.000000	0.000000
2142.525867	0.216966	0.576261	0.016768	78.200073	-10.287549	106.472404	4.949688	0.000000	0.707519	0.000000	0.000000	0.000000	0.007130	0.116249	0.015582	0.000000	0.000000	3.000000	9.000000	0.000000
2142.529201	0.216966	0.576261	0.016768	78.200073	-10.287549	106.472404	4.949688	0.000000	0.707519	0.000000	0.000000	0.000000	0.007130	0.116249	0.015582	0.000000	0.000000	3.000000	9.000000	0.000000
2142.532534	0.216966	0.576261	0.016768	78.153816	-10.139350	106.629387	4.949400	0.000000	0.709532	0.000000	0.000000	0.000000	0.007130	0.116249	0.015582	0.000000	0.000000	3.000000	9.000000	0.000000
2142.535867	0.216966	0.576261	0.016768	78.153816	-10.139350	106.629387	4.949400	0.000000	0.709532	0.000000	0.000000	0.000000	0.007130	0.116249	0.015582	0.000000	0.000000	3.000000	9.000000	0.000000
2142.539201	0.216939	0.576706	0.016828	78.153816	-10.139350	106.629387	4.949400	0.000000	0.709532	0.000000	0.000000	0.000000	-0.008034	0.133376	0.018116	0.000000	0.000000	3.000000	9.000000	0.000000
2142.542534	0.216939	0.576706	0.016828	78.104897	-9.981222	106.793747	4.949400	0.000000	0.709532	0.000000	0.000000	0.000000	-0.008034	0.133376	0.018116	0.000000	0.000000	3.000000	9.000000	0.000000
2142.545867	0.216939	0.576706	0.016828	78.104897	-9.981222	106.793747	4.949400	0.000000	0.709532	0.000000	0.000000	0.000000	-0.008034	0.133376	0.018116	0.000000	0.000000	3.000000	9.000000	0.000000
2142.549201	0.216939	0.576706	0.016828	78.104897	-9.981222	106.793747	4.949400	0.000000	0.709532	0.000000	0.000000	0.000000	-0.008034	0.133376	0.018116	0.000000	0.000000	3.000000	9.000000	0.000000
2142.552534	0.216913	0.577738	0.016830	78.050705	-9.804965	106.973892	4.949018	0.000000	0.712196	0.000000	0.000000	0.000000	-0.007883	0.309758	0.000616	0.000000	0.000000	3.000000	9.000000	0.000000
2142.555867	0.216913	0.577738	0.016830	78.050705	-9.804965	106.973892	4.949018	0.000000	0.712196	0.000000	0.000000	0.000000	-0.000002	-0.000001	-0.000000	0.000000	0.000000	3.000000	9.000000	0.000000
2142.559201	0.216913	0.577738	0.016830	78.050705	-9.804965	106.973892	4.949018	0.000000	0.712196	0.000000	0.000000	0.000000	-0.000002	-0.000001	-0.000000	0.000000	0.000000	3.000000	9.000000	0.000000
2142.562534	0.216913	0.577738	0.016830	77.990257	-9.619027	107.162415	4.948983	0.000000	0.712437	0.000000	0.000000	0.000000	-0.000002	-0.000001	-0.000000	0.000000	0.000000	3.000000	9.000000	0.000000
2142.565867	0.216913	0.577738	0.016830	77.990257	-9.619027	107.162415	4.948983	0.000000	0.712437	0.000000	0.000000	0.000000	-0.000002	-0.000001	-0.000000	0.000000	0.000000	3.000000	9.000000	0.000000
2142.569201	0.216917	0.578326	0.016839	77.990257	-9.619027	107.162415	4.948983	0.000000	0.712437	0.000000	0.000000	0.000000	0.001170	0.176201	0.002562	0.000000	0.000000	3.000000	9.000000	0.000000
2142.572534	0.216917	0.578326	0.016839	77.928062	-9.418788	107.364388	4.948983	0.000000	0.712437	0.000000	0.000000	0.000000	0.001170	0.176201	0.002562	0.000000	0.000000	3.000000	9.000000	0.000000
2142.575867	0.216950	0.578932	0.016851	77.928062	-9.418788	107.364388	4.948983	0.000000	0.712437	0.000000	0.000000	0.000000	0.009882	0.181913	0.003759	0.000000	0.000000	3.000000	9.000000	0.000000
2142.579201	0.216950	0.578932	0.016851	77.928062	-9.418788	107.364388	4.948983	0.000000	0.712437	0.000000	0.000000	0.000000	0.009882	0.181913	0.003759	0.000000	0.000000	3.000000	9.000000	0.000000
2142.582534	0.216950	0.578932	0.016851	77.865715	-9.220632	107.564262	4.948889	0.000000	0.713091	0.000000	0.000000	0.000000	0.009882	0.181913	0.003759	0.000000	0.000000	3.000000	9.000000	0.000000
2142.585867	0.216950	0.578932	0.016851	77.865715	-9.220632	107.564262	4.948889	0.000000	0.713091	0.000000	0.000000	0.000000	0.009882	0.181913	0.003759	0.000000	0.000000	3.000000	9.000000	0.000000
2142.589201	0.216982	0.579539	0.016863	77.865715	-9.220632	107.564262	4.948889	0.000000	0.713091	0.000000	0.000000	0.000000	0.009794	0.181976	0.003560	0.000000	0.000000	3.000000	9.000000	0.000000
2142.592534	0.216982	0.579539	0.016863	77.803223	-9.024467	107.762146	4.948889	0.000000	0.713091	0.000000	0.000000	0.000000	0.009794	0.181976	0.003560	0.000000	0.000000	3.000000	9.000000	0.000000
2142.595867	0.217005	0.580155	0.016854	77.803223	-9.024467	107.762146	4.948889	0.000000	0.713091	0.000000	0.000000	0.000000	0.006820	0.184897	-0.002929	0.000000	0.000000	3.000000	9.000000	0.000000
2142.599201	0.217005	0.580155	0.016854	77.803223	-9.024467	107.762146	4.948889	0.000000	0.713091	0.000000	0.000000	0.000000	0.006820	0.184897	-0.002929	0.000000	0.000000	3.000000	9.000000	0.000000
2142.602534	0.217005	0.580155	0.016854	77.743202	-8.838223	107.949936	4.948924	0.000000	0.712847	0.000000	0.000000	0.000000	0.006820	0.184897	-0.002929	0.000000	0.000000	3.000000	9.000000	0.000000
2142.605867	0.217005	0.580155	0.016854	77.743202	-8.838223	107.949936	4.948924	0.000000	0.712847	0.000000	0.000000	0.000000	0.006820	0.184897	-0.002929	0.000000	0.000000	3.000000	9.000000	0.000000
2142.609201	0.217021	0.580752	0.016828	77.743202	-8.838223	107.949936	4.948924	0.000000	0.712847	0.000000	0.000000	0.000000	0.004695	0.179282	-0.007585	0.000000	0.000000	3.000000	9.000000	0.000000
2142.612534	0.217021	0.580752	0.016828	77.683075	-8.648362	108.135895	4.948924	0.000000	0.712847	0.000000	0.000000	0.000000	0.004695	0.179282	-0.007585	0.000000	0.000000	3.000000	9.000000	0.000000
2142.615867	0.217072	0.581360	0.016761	77.683075	-8.648362	108.135895	4.948924	0.000000	0.712847	0.000000	0.000000	0.000000	0.015222	0.182175	-0.020252	0.000000	0.000000	3.000000	9.000000	0.000000
2142.619201	0.217072	0.581360	0.016761	77.683075	-8.648362	108.135895	4.948924	0.000000	0.712847	0.000000	0.000000	0.000000	0.015222	0.182175	-0.020252	0.000000	0.000000	3.000000	9.000000	0.000000
2142.622534	0.217072	0.581360	0.016761	77.622803	-8.454840	108.320076	4.949533	0.000000	0.708607	0.000000	0.000000	0.000000	0.015222	0.182175	-0.020252	0.000000	0.000000	3.000000	9.000000	0.000000
2142.625867	0.217072	0.581360	0.016761	77.622803	-8.454840	108.320076	4.949533	0.000000	0.708607	0.000000	0.000000	0.000000	0.015222	0.182175	-0.020252	0.000000	0.000000	3.000000	9.000000	0.000000
2142.629201	0.217170	0.581986	0.016620	77.622803	-8.454840	108.320076	4.949533	0.000000	0.708607	0.000000	0.000000	0.000000	0.029604	0.187920	-0.042321	0.000000	0.000000	3.000000	9.000000	0.000000
2142.632534	0.217170	0.581986	0.016620	77.562416	-8.257630	108.502518	4.949533	0.000000	0.708607	0.000000	0.000000	0.000000	0.029604	0.187920	-0.042321	0.000000	0.000000	3.000000	9.000000	0.000000
2142.635867	0.217269	0.582613	0.016478	77.562416	-8.257630	108.502518	4.949533	0.000000	0.708607	0.000000	0.000000	0.000000	0.029486	0.187908	-0.042533	0.000000	0.000000	3.000000	9.000000	0.000000
2142.639201	0.217269	0.582613	0.016478	77.562416	-8.257630	108.502518	4.949533	0.000000	0.708607	0.000000	0.000000	0.000000	0.029486	0.187908	-0.042533	0.000000	0.000000	3.000000	9.000000	0.000000
2142.642534	0.217269	0.582613	0.016478	77.503677	-8.069080	108.676437	4.951359	0.000000	0.695736	0.000000	0.000000	0.000000	0.029486	0.187908	-0.042533	0.000000	0.000000	3.000000	9.000000	0.000000
2142.645867	0.217269	0.582613	0.016478	77.503677	-8.069080	108.676437	4.951359	0.000000	0.695736	0.000000	0.000000	0.000000	0.029486	0.187908	-0.042533	0.000000	0.000000	3.000000	9.000000	0.000000
2142.649201	0.217386	0.583267	0.016319	77.503677	-8.069080	108.676437	4.951359	0.000000	0.695736	0.000000	0.000000	0.000000	0.035256	0.196409	-0.047717	0.000000	0.000000	3.000000	9.000000	0.000000
2142.652534	0.217386	0.583267	0.016319	77.440422	-7.867712	108.863228	4.951359	0.000000	0.695736	0.000000	0.000000	0.000000	0.035256	0.196409	-0.047717	0.000000	0.000000	3.000000	9.000000	0.000000
2142.655867	0.217538	0.583884	0.016176	77.440422	-7.867712	108.863228	4.951359	0.000000	0.695736	0.000000	0.000000	0.000000	0.045633	0.185046	-0.042857	0.000000	0.000000	3.000000	9.000000	0.000000
2142.659201	0.217538	0.583884	0.016176	77.440422	-7.867712	108.863228	4.951359	0.000000	0.695736	0.000000	0.000000	0.000000	0.045633	0.185046	-0.042857	0.000000	0.000000	3.000000	9.000000	0.000000
2142.662534	0.217538	0.583884	0.016176	77.385857	-7.691372	109.019485	4.953312	0.000000	0.681690	0.000000	0.000000	0.000000	0.045633	0.185046	-0.042857	0.000000	0.000000	3.000000	9.000000	0.000000
2142.665867	0.217538	0.583884	0.016176	77.385857	-7.691372	109.019485	4.953312	0.000000	0.681690	0.000000	0.000000	0.000000	0.045633	0.185046	-0.042857	0.000000	0.000000	3.000000	9.000000	0.000000
2142.669201	0.217722	0.584491	0.016043	77.385857	-7.691372	109.019485	4.953312	0.000000	0.681690	0.000000	0.000000	0.000000	0.055156	0.182200	-0.039868	0.000000	0.000000	3.000000	9.000000	0.000000
2142.672534	0.217722	0.584491	0.016043	77.363167	-7.638443	109.055290	4.953312	0.000000	0.681690	0.000000	0.000000	0.000000	0.055156	0.182200	-0.039868	0.000000	0.000000	3.000000	9.000000	0.000000
2142.675867	0.217921	0.585033	0.015943	77.363167	-7.638443	109.055290	4.953312	0.000000	0.681690	0.000000	0.000000	0.000000	0.059702	0.162348	-0.029973	0.000000	0.000000	3.000000	9.000000	0.000000
2142.679201	0.217921	0.585033	0.015943	77.363167	-7.638443	109.055290	4.953312	0.000000	0.681690	0.000000	0.000000	0.000000	0.059702	0.162348	-0.029973	0.000000	0.000000	3.000000	9.000000	0.000000
2142.682534	0.217921	0.585033	0.015943	77.402420	-7.830492	108.842461	4.954918	0.000000	0.669915	0.000000	0.000000	0.000000	0.059702	0.162348	-0.029973	0.000000	0.000000	3.000000	9.000000	0.000000
2142.685867	0.217921	0.585033	0.015943	77.402420	-7.830492	108.842461	4.954918	0.000000	0.669915	0.000000	0.000000	0.000000	0.059702	0.162348	-0.029973	0.000000	0.000000	3.000000	9.000000	0.000000
2142.689201	0.218168	0.585545	0.015828	77.402420	-7.830492	108.842461	4.954918	0.000000	0.669915	0.000000	0.000000	0.000000	0.073971	0.153848	-0.034458	0.000000	0.000000	3.000000	9.000000	0.000000
2142.692534	0.218168	0.585545	0.015828	77.490517	-8.243957	108.410439	4.954918	0.000000	0.669915	0.000000	0.000000	0.000000	0.073971	0.153848	-0.034458	0.000000	0.000000	3.000000	9.000000	0.000000
2142.695867	0.218382	0.586020	0.015761	77.490517	-8.243957	108.410439	4.954918	0.000000	0.669915	0.000000	0.000000	0.000000	0.064215	0.142507	-0.020194	0.000000	0.000000	3.000000	9.000000	0.000000
2142.699201	0.218382	0.586020	0.015761	77.490517	-8.243957	108.410439	4.954918	0.000000	0.669915	0.000000	0.000000	0.000000	0.064215	0.142507	-0.020194	0.000000	0.000000	3.000000	9.000000	0.000000
2142.702534	0.218382	0.586020	0.015761	77.591827	-8.867414	107.749397	4.956267	0.000000	0.659863	0.000000	0.000000	0.000000	0.064215	0.142507	-0.020194	0.000000	0.000000	3.000000	9.000000	0.000000
2142.705867	0.218382	0.586020	0.015761	77.591827	-8.867414	107.749397	4.956267	0.000000	0.659863	0.000000	0.000000	0.000000	0.064215	0.142507	-0.020194	0.000000	0.000000	3.000000	9.000000	0.000000
2142.709201	0.218611	0.586429	0.015727	77.591827	-8.867414	107.749397	4.956267	0.000000	0.659863	0.000000	0.000000	0.000000	0.068842	0.122655	-0.010193	0.000000	0.000000	3.000000	9.000000	0.000000
2142.712534	0.218611	0.586429	0.015727	77.667397	-9.686220	106.849319	4.956267	0.000000	0.659863	0.000000	0.000000	0.000000	0.068842	0.122655	-0.010193	0.000000	0.000000	3.000000	9.000000	0.000000
2142.715867	0.218611	0.586429	0.015727	77.667397	-9.686220	106.849319	4.956267	0.000000	0.659863	0.000000	0.000000	0.000000	0.068842	0.122655	-0.010193	0.000000	0.000000	3.000000	9.000000	0.000000
2142.719201	0.218611	0.586429	0.015727	77.667397	-9.686220	106.849319	4.956267	0.000000	0.659863	0.000000	0.000000	0.000000	0.068842	0.122655	-0.010193	0.000000	0.000000	3.000000	9.000000	0.000000
2142.722534	0.218821	0.587095	0.015769	77.715996	-10.694850	105.722244	4.956619	0.000000	0.657214	0.000000	0.000000	0.000000	0.063014	0.199848	0.012518	0.000000	0.000000	3.000000	9.000000	0.000000
2142.725867	0.218821	0.587095	0.015769	77.715996	-10.694850	105.722244	4.956619	0.000000	0.657214	0.000000	0.000000	0.000000	-0.000000	0.000005	-0.000000	0.000000	0.000000	3.000000	9.000000	0.000000
2142.729201	0.218821	0.587095	0.015769	77.715996	-10.694850	105.722244	4.956619	0.000000	0.657214	0.000000	0.000000	0.000000	-0.000000	0.000005	-0.000000	0.000000	0.000000	3.000000	9.000000	0.000000
2142.732534	0.218821	0.587095	0.015769	77.730247	-11.754869	104.520515	4.956544	0.000000	0.657782	0.000000	0.000000	0.000000	-0.000000	0.000005	-0.000000	0.000000	0.000000	3.000000	9.000000	0.000000
2142.735867	0.218821	0.587095	0.015769	77.730247	-11.754869	104.520515	4.956544	0.000000	0.657782	0.000000	0.000000	0.000000	-0.000000	0.000005	-0.000000	0.000000	0.000000	3.000000	9.000000	0.000000
2142.739201	0.218785	0.587343	0.015809	77.730247	-11.754869	104.520515	4.956544	0.000000	0.657782	0.000000	0.000000	0.000000	-0.010744	0.074200	0.012120	0.000000	0.000000	3.000000	9.000000	0.000000
2142.742534	0.218785	0.587343	0.015809	77.738472	-12.698687	103.458565	4.956544	0.000000	0.657782	0.000000	0.000000	0.000000	-0.010744	0.074200	0.012120	0.000000	0.000000	3.000000	9.000000	0.000000
2142.745867	0.218785	0.587343	0.015809	77.738472	-12.698687	103.458565	4.956544	0.000000	0.657782	0.000000	0.000000	0.000000	-0.010744	0.074200	0.012120	0.000000	0.000000	3.000000	9.000000	0.000000
2142.749201	0.218785	0.587343	0.015809	77.738472	-12.698687	103.458565	4.956544	0.000000	0.657782	0.000000	0.000000	0.000000	-0.010744	0.074200	0.012120	0.000000	0.000000	3.000000	9.000000	0.000000
2142.752534	0.218472	0.587560	0.015779	77.755112	-13.421527	102.666496	4.956297	0.000000	0.659634	0.000000	0.000000	0.000000	-0.094054	0.065232	-0.008925	0.000000	0.000000	3.000000	9.000000	0.000000
2142.755867	0.218472	0.587560	0.015779	77.755112	-13.421527	102.666496	4.956297	0.000000	0.659634	0.000000	0.000000	0.000000	-0.094054	0.065232	-0.008925	0.000000	0.000000	3.000000	9.000000	0.000000
2142.759201	0.218472	0.587560	0.015779	77.755112	-13.421527	102.666496	4.956297	0.000000	0.659634	0.000000	0.000000	0.000000	-0.094054	0.065232	-0.008925	0.000000	0.000000	3.000000	9.000000	0.000000
2142.762534	0.218472	0.587560	0.015779	77.792862	-13.806121	102.278732	4.956232	0.000000	0.660126	0.000000	0.000000	0.000000	-0.094054	0.065232	-0.008925	0.000000	0.000000	3.000000	9.000000	0.000000
2142.765867	0.218227	0.587521	0.015720	77.792862	-13.806121	102.278732	4.956232	0.000000	0.660126	0.000000	0.000000	0.000000	-0.073615	-0.011773	-0.017859	0.000000	0.000000	3.000000	9.000000	0.000000
2142.769201	0.218227	0.587521	0.015720	77.792862	-13.806121	102.278732	4.956232	0.000000	0.660126	0.000000	0.000000	0.000000	-0.073615	-0.011773	-0.017859	0.000000	0.000000	3.000000	9.000000	0.000000
2142.772534	0.218227	0.587521	0.015720	77.833961	-13.952474	102.164253	4.956379	0.000000	0.659020	0.000000	0.000000	0.000000	-0.073615	-0.011773	-0.017859	0.000000	0.000000	3.000000	9.000000	0.000000
2142.775867	0.218227	0.587521	0.015720	77.833961	-13.952474	102.164253	4.956379	0.000000	0.659020	0.000000	0.000000	0.000000	-0.073615	-0.011773	-0.017859	0.000000	0.000000	3.000000	9.000000	0.000000
2142.779201	0.217928	0.587358	0.015604	77.833961	-13.952474	102.164253	4.956379	0.000000	0.659020	0.000000	0.000000	0.000000	-0.089517	-0.049024	-0.034739	0.000000	0.000000	3.000000	9.000000	0.000000
2142.782534	0.217928	0.587358	0.015604	77.878342	-14.073522	102.070557	4.956379	0.000000	0.659020	0.000000	0.000000	0.000000	-0.089517	-0.049024	-0.034739	0.000000	0.000000	3.000000	9.000000	0.000000
2142.785867	0.217644	0.587070	0.015401	77.878342	-14.073522	102.070557	4.956379	0.000000	0.659020	0.000000	0.000000	0.000000	-0.085221	-0.086163	-0.060990	0.000000	0.000000	3.000000	9.000000	0.000000
2142.789201	0.217644	0.587070	0.015401	77.878342	-14.073522	102.070557	4.956379	0.000000	0.659020	0.000000	0.000000	0.000000	-0.085221	-0.086163	-0.060990	0.000000	0.000000	3.000000	9.000000	0.000000
2142.792534	0.217644	0.587070	0.015401	77.939316	-14.213372	101.955437	4.957700	0.000000	0.649012	0.000000	0.000000	0.000000	-0.085221	-0.086163	-0.060990	0.000000	0.000000	3.000000	9.000000	0.000000
2142.795867	0.217644	0.587070	0.015401	77.939316	-14.213372	101.955437	4.957700	0.000000	0.649012	0.000000	0.000000	0.000000	-0.085221	-0.086163	-0.060990	0.000000	0.000000	3.000000	9.000000	0.000000
2142.799201	0.217462	0.586670	0.015182	77.939316	-14.213372	101.955437	4.957700	0.000000	0.649012	0.000000	0.000000	0.000000	-0.054751	-0.120201	-0.065775	0.000000	0.000000	3.000000	9.000000	0.000000
2142.802534	0.217462	0.586670	0.015182	78.009010	-14.405005	101.771729	4.957700	0.000000	0.649012	0.000000	0.000000	0.000000	-0.054751	-0.120201	-0.065775	0.000000	0.000000	3.000000	9.000000	0.000000
2142.805867	0.217335	0.586127	0.014906	78.009010	-14.405005	101.771729	4.957700	0.000000	0.649012	0.000000	0.000000	0.000000	-0.038025	-0.162838	-0.082609	0.000000	0.000000	3.000000	9.000000	0.000000
2142.809201	0.217335	0.586127	0.014906	78.009010	-14.405005	101.771729	4.957700	0.000000	0.649012	0.000000	0.000000	0.000000	-0.038025	-0.162838	-0.082609	0.000000	0.000000	3.000000	9.000000	0.000000
2142.812534	0.217335	0.586127	0.014906	78.079308	-14.670873	101.494423	4.960134	0.000000	0.630133	0.000000	0.000000	0.000000	-0.038025	-0.162838	-0.082609	0.000000	0.000000	3.000000	9.000000	0.000000
2142.815867	0.217335	0.586127	0.014906	78.079308	-14.670873	101.494423	4.960134	0.000000	0.630133	0.000000	0.000000	0.000000	-0.038025	-0.162838	-0.082609	0.000000	0.000000	3.000000	9.000000	0.000000
2142.819201	0.217255	0.585480	0.014614	78.079308	-14.670873	101.494423	4.960134	0.000000	0.630133	0.000000	0.000000	0.000000	-0.024069	-0.193901	-0.087663	0.000000	0.000000	3.000000	9.000000	0.000000
2142.822534	0.217255	0.585480	0.014614	78.158958	-14.972642	101.174934	4.960134	0.000000	0.630133	0.000000	0.000000	0.000000	-0.024069	-0.193901	-0.087663	0.000000	0.000000	3.000000	9.000000	0.000000
2142.825867	0.217259	0.584740	0.014330	78.158958	-14.972642	101.174934	4.960134	0.000000	0.630133	0.000000	0.000000	0.000000	0.001469	-0.222029	-0.085192	0.000000	0.000000	3.000000	9.000000	0.000000
2142.829201	0.217259	0.584740	0.014330	78.158958	-14.972642	101.174934	4.960134	0.000000	0.630133	0.000000	0.000000	0.000000	0.001469	-0.222029	-0.085192	0.000000	0.000000	3.000000	9.000000	0.000000
2142.832534	0.217259	0.584740	0.014330	78.239082	-15.274424	100.849586	4.963077	0.000000	0.606525	0.000000	0.000000	0.000000	0.001469	-0.222029	-0.085192	0.000000	0.000000	3.000000	9.000000	0.000000
2142.835867	0.217259	0.584740	0.014330	78.239082	-15.274424	100.849586	4.963077	0.000000	0.606525	0.000000	0.000000	0.000000	0.001469	-0.222029	-0.085192	0.000000	0.000000	3.000000	9.000000	0.000000
2142.839201	0.217308	0.583954	0.014083	78.239082	-15.274424	100.849586	4.963077	0.000000	0.606525	0.000000	0.000000	0.000000	0.014679	-0.235908	-0.074103	0.000000	0.000000	3.000000	9.000000	0.000000
2142.842534	0.217308	0.583954	0.014083	78.322876	-15.618731	100.478203	4.963077	0.000000	0.606525	0.000000	0.000000	0.000000	0.014679	-0.235908	-0.074103	0.000000	0.000000	3.000000	9.000000	0.000000
2142.845867	0.217357	0.583121	0.013893	78.322876	-15.618731	100.478203	4.963077	0.000000	0.606525	0.000000	0.000000	0.000000	0.014449	-0.249828	-0.056878	0.000000	0.000000	3.000000	9.000000	0.000000
2142.849201	0.217357	0.583121	0.013893	78.322876	-15.618731	100.478203	4.963077	0.000000	0.606525	0.000000	0.000000	0.000000	0.014449	-0.249828	-0.056878	0.000000	0.000000	3.000000	9.000000	0.000000
2142.852534	0.217357	0.583121	0.013893	78.392761	-15.981123	100.082520	4.965326	0.000000	0.587825	0.000000	0.000000	0.000000	0.014449	-0.249828	-0.056878	0.000000	0.000000	3.000000	9.000000	0.000000
2142.855867	0.217411	0.582261	0.013776	78.392761	-15.981123	100.082520	4.965326	0.000000	0.587825	0.000000	0.000000	0.000000	0.016275	-0.258094	-0.035267	0.000000	0.000000	3.000000	9.000000	0.000000
2142.859201	0.217411	0.582261	0.013776	78.392761	-15.981123	100.082520	4.965326	0.000000	0.587825	0.000000	0.000000	0.000000	0.016275	-0.258094	-0.035267	0.000000	0.000000	3.000000	9.000000	0.000000
2142.862534	0.217411	0.582261	0.013776	78.429680	-16.319916	99.692802	4.965936	0.000000	0.582653	0.000000	0.000000	0.000000	0.016275	-0.258094	-0.035267	0.000000	0.000000	3.000000	9.000000	0.000000
2142.865867	0.217449	0.581373	0.013741	78.429680	-16.319916	99.692802	4.965936	0.000000	0.582653	0.000000	0.000000	0.000000	0.011383	-0.266431	-0.010588	0.000000	0.000000	3.000000	9.000000	0.000000
2142.869201	0.217449	0.581373	0.013741	78.429680	-16.319916	99.692802	4.965936	0.000000	0.582653	0.000000	0.000000	0.000000	0.011383	-0.266431	-0.010588	0.000000	0.000000	3.000000	9.000000	0.000000
2142.872534	0.217449	0.581373	0.013741	78.428032	-16.570074	99.375931	4.966130	0.000000	0.580996	0.000000	0.000000	0.000000	0.011383	-0.266431	-0.010588	0.000000	0.000000	3.000000	9.000000	0.000000
2142.875867	0.217449	0.581373	0.013741	78.428032	-16.570074	99.375931	4.966130	0.000000	0.580996	0.000000	0.000000	0.000000	0.011383	-0.266431	-0.010588	0.000000	0.000000	3.000000	9.000000	0.000000
2142.879201	0.217465	0.580513	0.013775	78.428032	-16.570074	99.375931	4.966130	0.000000	0.580996	0.000000	0.000000	0.000000	0.004799	-0.257848	0.010393	0.000000	0.000000	3.000000	9.000000	0.000000
2142.882534	0.217465	0.580513	0.013775	78.375763	-16.602083	99.265610	4.966130	0.000000	0.580996	0.000000	0.000000	0.000000	0.004799	-0.257848	0.010393	0.000000	0.000000	3.000000	9.000000	0.000000
2142.885867	0.217474	0.579663	0.013855	78.375763	-16.602083	99.265610	4.966130	0.000000	0.580996	0.000000	0.000000	0.000000	0.002877	-0.255009	0.023856	0.000000	0.000000	3.000000	9.000000	0.000000
2142.889201	0.217474	0.579663	0.013855	78.375763	-16.602083	99.265610	4.966130	0.000000	0.580996	0.000000	0.000000	0.000000	0.002877	-0.255009	0.023856	0.000000	0.000000	3.000000	9.000000	0.000000
2142.892534	0.217474	0.579663	0.013855	78.305046	-16.500484	99.289421	4.965585	0.000000	0.585631	0.000000	0.000000	0.000000	0.002877	-0.255009	0.023856	0.000000	0.000000	3.000000	9.000000	0.000000
2142.895867	0.217474	0.579663	0.013855	78.305046	-16.500484	99.289421	4.965585	0.000000	0.585631	0.000000	0.000000	0.000000	0.002877	-0.255009	0.023856	0.000000	0.000000	3.000000	9.000000	0.000000
2142.899201	0.217493	0.578804	0.013954	78.305046	-16.500484	99.289421	4.965585	0.000000	0.585631	0.000000	0.000000	0.000000	0.005601	-0.257833	0.029761	0.000000	0.000000	3.000000	9.000000	0.000000
2142.902534	0.217493	0.578804	0.013954	78.221336	-16.314575	99.397690	4.965585	0.000000	0.585631	0.000000	0.000000	0.000000	0.005601	-0.257833	0.029761	0.000000	0.000000	3.000000	9.000000	0.000000
2142.905867	0.217508	0.577973	0.014046	78.221336	-16.314575	99.397690	4.965585	0.000000	0.585631	0.000000	0.000000	0.000000	0.004586	-0.249354	0.027575	0.000000	0.000000	3.000000	9.000000	0.000000
2142.909201	0.217508	0.577973	0.014046	78.221336	-16.314575	99.397690	4.965585	0.000000	0.585631	0.000000	0.000000	0.000000	0.004586	-0.249354	0.027575	0.000000	0.000000	3.000000	9.000000	0.000000
2142.912534	0.217508	0.577973	0.014046	78.129440	-16.191236	99.424187	4.964660	0.000000	0.593428	0.000000	0.000000	0.000000	0.004586	-0.249354	0.027575	0.000000	0.000000	3.000000	9.000000	0.000000
2142.915867	0.217508	0.577973	0.014046	78.129440	-16.191236	99.424187	4.964660	0.000000	0.593428	0.000000	0.000000	0.000000	0.004586	-0.249354	0.027575	0.000000	0.000000	3.000000	9.000000	0.000000
2142.919201	0.217545	0.577142	0.014126	78.129440	-16.191236	99.424187	4.964660	0.000000	0.593428	0.000000	0.000000	0.000000	0.011133	-0.249333	0.024113	0.000000	0.000000	3.000000	9.000000	0.000000
2142.922534	0.217545	0.577142	0.014126	78.034943	-16.177282	99.324295	4.964660	0.000000	0.593428	0.000000	0.000000	0.000000	0.011133	-0.249333	0.024113	0.000000	0.000000	3.000000	9.000000	0.000000
2142.925867	0.217589	0.576329	0.014220	78.034943	-16.177282	99.324295	4.964660	0.000000	0.593428	0.000000	0.000000	0.000000	0.013039	-0.243690	0.028252	0.000000	0.000000	3.000000	9.000000	0.000000
2142.929201	0.217589	0.576329	0.014220	78.034943	-16.177282	99.324295	4.964660	0.000000	0.593428	0.000000	0.000000	0.000000	0.013039	-0.243690	0.028252	0.000000	0.000000	3.000000	9.000000	0.000000
2142.932534	0.217589	0.576329	0.014220	77.942131	-16.257055	99.118149	4.963834	0.000000	0.600291	0.000000	0.000000	0.000000	0.013039	-0.243690	0.028252	0.000000	0.000000	3.000000	9.000000	0.000000
2142.935867	0.217589	0.576329	0.014220	77.942131	-16.257055	99.118149	4.963834	0.000000	0.600291	0.000000	0.000000	0.000000	0.013039	-0.243690	0.028252	0.000000	0.000000	3.000000	9.000000	0.000000
2142.939201	0.217622	0.575526	0.014292	77.942131	-16.257055	99.118149	4.963834	0.000000	0.600291	0.000000	0.000000	0.000000	0.009982	-0.240841	0.021632	0.000000	0.000000	3.000000	9.000000	0.000000
2142.942534	0.217622	0.575526	0.014292	77.857864	-16.357738	98.894882	4.963834	0.000000	0.600291	0.000000	0.000000	0.000000	0.009982	-0.240841	0.021632	0.000000	0.000000	3.000000	9.000000	0.000000
2142.945867	0.217655	0.574724	0.014363	77.857864	-16.357738	98.894882	4.963834	0.000000	0.600291	0.000000	0.000000	0.000000	0.009828	-0.240798	0.021291	0.000000	0.000000	3.000000	9.000000	0.000000
2142.949201	0.217655	0.574724	0.014363	77.857864	-16.357738	98.894882	4.963834	0.000000	0.600291	0.000000	0.000000	0.000000	0.009828	-0.240798	0.021291	0.000000	0.000000	3.000000	9.000000	0.000000
2142.952534	0.217655	0.574724	0.014363	77.805344	-16.537113	98.608154	4.963152	0.000000	0.605907	0.000000	0.000000	0.000000	0.009828	-0.240798	0.021291	0.000000	0.000000	3.000000	9.000000	0.000000
2142.955867	0.217655	0.574724	0.014363	77.805344	-16.537113	98.608154	4.963152	0.000000	0.605907	0.000000	0.000000	0.000000	0.009828	-0.240798	0.021291	0.000000	0.000000	3.000000	9.000000	0.000000
2142.959201	0.217707	0.573949	0.014417	77.805344	-16.537113	98.608154	4.963152	0.000000	0.605907	0.000000	0.000000	0.000000	0.015585	-0.232295	0.016114	0.000000	0.000000	3.000000	9.000000	0.000000
2142.962534	0.217707	0.573949	0.014417	77.794090	-16.789881	98.276688	4.963152	0.000000	0.605907	0.000000	0.000000	0.000000	0.015585	-0.232295	0.016114	0.000000	0.000000	3.000000	9.000000	0.000000
2142.965867	0.217778	0.573204	0.014454	77.794090	-16.789881	98.276688	4.963152	0.000000	0.605907	0.000000	0.000000	0.000000	0.021360	-0.223771	0.010969	0.000000	0.000000	3.000000	9.000000	0.000000
2142.969201	0.217778	0.573204	0.014454	77.794090	-16.789881	98.276688	4.963152	0.000000	0.605907	0.000000	0.000000	0.000000	0.021360	-0.223771	0.010969	0.000000	0.000000	3.000000	9.000000	0.000000
2142.972534	0.217778	0.573204	0.014454	77.815887	-17.063887	97.945778	4.962770	0.000000	0.609031	0.000000	0.000000	0.000000	0.021360	-0.223771	0.010969	0.000000	0.000000	3.000000	9.000000	0.000000
2142.975867	0.217778	0.573204	0.014454	77.815887	-17.063887	97.945778	4.962770	0.000000	0.609031	0.000000	0.000000	0.000000	0.021360	-0.223771	0.010969	0.000000	0.000000	3.000000	9.000000	0.000000
2142.979201	0.217849	0.572458	0.014489	77.815887	-17.063887	97.945778	4.962770	0.000000	0.609031	0.000000	0.000000	0.000000	0.021228	-0.223740	0.010672	0.000000	0.000000	3.000000	9.000000	0.000000
2142.982534	0.217849	0.572458	0.014489	77.865417	-17.321281	97.659111	4.962770	0.000000	0.609031	0.000000	0.000000	0.000000	0.021228	-0.223740	0.010672	0.000000	0.000000	3.000000	9.000000	0.000000
2142.985867	0.217947	0.571703	0.014467	77.865417	-17.321281	97.659111	4.962770	0.000000	0.609031	0.000000	0.000000	0.000000	0.029533	-0.226381	-0.006637	0.000000	0.000000	3.000000	9.000000	0.000000
2142.989201	0.217947	0.571703	0.014467	77.865417	-17.321281	97.659111	4.962770	0.000000	0.609031	0.000000	0.000000	0.000000	0.029533	-0.226381	-0.006637	0.000000	0.000000	3.000000	9.000000	0.000000
2142.992534	0.217947	0.571703	0.014467	77.915352	-17.488310	97.469734	4.962807	0.000000	0.608728	0.000000	0.000000	0.000000	0.029533	-0.226381	-0.006637	0.000000	0.000000	3.000000	9.000000	0.000000
2142.995867	0.217947	0.571703	0.014467	77.915352	-17.488310	97.469734	4.962807	0.000000	0.608728	0.000000	0.000000	0.000000	0.029533	-0.226381	-0.006637	0.000000	0.000000	3.000000	9.000000	0.000000
2142.999201	0.218065	0.570977	0.014428	77.915352	-17.488310	97.469734	4.962807	0.000000	0.608728	0.000000	0.000000	0.000000	0.035332	-0.217789	-0.011744	0.000000	0.000000	3.000000	9.000000	0.000000
2143.002534	0.218065	0.570977	0.014428	77.943291	-17.532520	97.401299	4.962807	0.000000	0.608728	0.000000	0.000000	0.000000	0.035332	-0.217789	-0.011744	0.000000	0.000000	3.000000	9.000000	0.000000
2143.005867	0.218182	0.570251	0.014388	77.943291	-17.532520	97.401299	4.962807	0.000000	0.608728	0.000000	0.000000	0.000000	0.035196	-0.217742	-0.012033	0.000000	0.000000	3.000000	9.000000	0.000000
2143.009201	0.218182	0.570251	0.014388	77.943291	-17.532520	97.401299	4.962807	0.000000	0.608728	0.000000	0.000000	0.000000	0.035196	-0.217742	-0.012033	0.000000	0.000000	3.000000	9.000000	0.000000
2143.012534	0.218182	0.570251	0.014388	77.935234	-17.394897	97.503098	4.963353	0.000000	0.604255	0.000000	0.000000	0.000000	0.035196	-0.217742	-0.012033	0.000000	0.000000	3.000000	9.000000	0.000000
2143.015867	0.218182	0.570251	0.014388	77.935234	-17.394897	97.503098	4.963353	0.000000	0.604255	0.000000	0.000000	0.000000	0.035196	-0.217742	-0.012033	0.000000	0.000000	3.000000	9.000000	0.000000
2143.019201	0.218316	0.569583	0.014325	77.935234	-17.394897	97.503098	4.963353	0.000000	0.604255	0.000000	0.000000	0.000000	0.040238	-0.200647	-0.018773	0.000000	0.000000	3.000000	9.000000	0.000000
2143.022534	0.218316	0.569583	0.014325	77.890221	-17.137245	97.711525	4.963353	0.000000	0.604255	0.000000	0.000000	0.000000	0.040238	-0.200647	-0.018773	0.000000	0.000000	3.000000	9.000000	0.000000
2143.025867	0.218427	0.568969	0.014328	77.890221	-17.137245	97.711525	4.963353	0.000000	0.604255	0.000000	0.000000	0.000000	0.033051	-0.184003	0.000931	0.000000	0.000000	3.000000	9.000000	0.000000
2143.029201	0.218427	0.568969	0.014328	77.890221	-17.137245	97.711525	4.963353	0.000000	0.604255	0.000000	0.000000	0.000000	0.033051	-0.184003	0.000931	0.000000	0.000000	3.000000	9.000000	0.000000
2143.032534	0.218427	0.568969	0.014328	77.811066	-16.857462	97.923454	4.963800	0.000000	0.600570	0.000000	0.000000	0.000000	0.033051	-0.184003	0.000931	0.000000	0.000000	3.000000	9.000000	0.000000
2143.035867	0.218427	0.568969	0.014328	77.811066	-16.857462	97.923454	4.963800	0.000000	0.600570	0.000000	0.000000	0.000000	0.033051	-0.184003	0.000931	0.000000	0.000000	3.000000	9.000000	0.000000
2143.039201	0.218506	0.568441	0.014325	77.811066	-16.857462	97.923454	4.963800	0.000000	0.600570	0.000000	0.000000	0.000000	0.023952	-0.158426	-0.001124	0.000000	0.000000	3.000000	9.000000	0.000000
2143.042534	0.218506	0.568441	0.014325	77.715904	-16.627935	98.070198	4.963800	0.000000	0.600570	0.000000	0.000000	0.000000	0.023952	-0.158426	-0.001124	0.000000	0.000000	3.000000	9.000000	0.000000
2143.045867	0.218510	0.567971	0.014273	77.715904	-16.627935	98.070198	4.963800	0.000000	0.600570	0.000000	0.000000	0.000000	0.001016	-0.140933	-0.015401	0.000000	0.000000	3.000000	9.000000	0.000000
2143.049201	0.218510	0.567971	0.014273	77.715904	-16.627935	98.070198	4.963800	0.000000	0.600570	0.000000	0.000000	0.000000	0.001016	-0.140933	-0.015401	0.000000	0.000000	3.000000	9.000000	0.000000
2143.052534	0.218510	0.567971	0.014273	77.604866	-16.424414	98.174187	4.964125	0.000000	0.597880	0.000000	0.000000	0.000000	0.001016	-0.140933	-0.015401	0.000000	0.000000	3.000000	9.000000	0.000000
2143.055867	0.218510	0.567971	0.014273	77.604866	-16.424414	98.174187	4.964125	0.000000	0.597880	0.000000	0.000000	0.000000	0.001016	-0.140933	-0.015401	0.000000	0.000000	3.000000	9.000000	0.000000
2143.059201	0.218508	0.567559	0.014211	77.604866	-16.424414	98.174187	4.964125	0.000000	0.597880	0.000000	0.000000	0.000000	-0.000557	-0.123845	-0.018802	0.000000	0.000000	3.000000	9.000000	0.000000
2143.062534	0.218508	0.567559	0.014211	77.512878	-16.255672	98.261894	4.964125	0.000000	0.597880	0.000000	0.000000	0.000000	-0.000557	-0.123845	-0.018802	0.000000	0.000000	3.000000	9.000000	0.000000
2143.065867	0.218508	0.567559	0.014211	77.512878	-16.255672	98.261894	4.964125	0.000000	0.597880	0.000000	0.000000	0.000000	-0.000557	-0.123845	-0.018802	0.000000	0.000000	3.000000	9.000000	0.000000
2143.069201	0.218508	0.567559	0.014211	77.512878	-16.255672	98.261894	4.964125	0.000000	0.597880	0.000000	0.000000	0.000000	-0.000557	-0.123845	-0.018802	0.000000	0.000000	3.000000	9.000000	0.000000
2143.072534	0.218364	0.566963	0.013958	77.447861	-16.109196	98.354271	4.964436	0.000000	0.595301	0.000000	0.000000	0.000000	-0.043248	-0.178526	-0.075724	0.000000	0.000000	3.000000	9.000000	0.000000
2143.075867	0.218364	0.566963	0.013958	77.447861	-16.109196	98.354271	4.964436	0.000000	0.595301	0.000000	0.000000	0.000000	-0.000002	0.000002	0.000000	0.000000	0.000000	3.000000	9.000000	0.000000
2143.079201	0.218364	0.566963	0.013958	77.447861	-16.109196	98.354271	4.964436	0.000000	0.595301	0.000000	0.000000	0.000000	-0.000002	0.000002	0.000000	0.000000	0.000000	3.000000	9.000000	0.000000
2143.082534	0.218364	0.566963	0.013958	77.407257	-15.916348	98.530251	4.965592	0.000000	0.585576	0.000000	0.000000	0.000000	-0.000002	0.000002	0.000000	0.000000	0.000000	3.000000	9.000000	0.000000
2143.085867	0.218364	0.566963	0.013958	77.407257	-15.916348	98.530251	4.965592	0.000000	0.585576	0.000000	0.000000	0.000000	-0.000002	0.000002	0.000000	0.000000	0.000000	3.000000	9.000000	0.000000
2143.089201	0.218251	0.566751	0.013831	77.407257	-15.916348	98.530251	4.965592	0.000000	0.585576	0.000000	0.000000	0.000000	-0.033991	-0.063664	-0.038170	0.000000	0.000000	3.000000	9.000000	0.000000
2143.092534	0.218251	0.566751	0.013831	77.372505	-15.701403	98.749268	4.965592	0.000000	0.585576	0.000000	0.000000	0.000000	-0.033991	-0.063664	-0.038170	0.000000	0.000000	3.000000	9.000000	0.000000
2143.095867	0.218251	0.566751	0.013831	77.372505	-15.701403	98.749268	4.965592	0.000000	0.585576	0.000000	0.000000	0.000000	-0.033991	-0.063664	-0.038170	0.000000	0.000000	3.000000	9.000000	0.000000
2143.099201	0.218251	0.566751	0.013831	77.372505	-15.701403	98.749268	4.965592	0.000000	0.585576	0.000000	0.000000	0.000000	-0.033991	-0.063664	-0.038170	0.000000	0.000000	3.000000	9.000000	0.000000
2143.102534	0.217810	0.566572	0.013641	77.330986	-15.473268	98.988205	4.966146	0.000000	0.580859	0.000000	0.000000	0.000000	-0.132219	-0.053711	-0.056916	0.000000	0.000000	3.000000	9.000000	0.000000
2143.105867	0.217810	0.566572	0.013641	77.330986	-15.473268	98.988205	4.966146	0.000000	0.580859	0.000000	0.000000	0.000000	-0.132219	-0.053711	-0.056916	0.000000	0.000000	3.000000	9.000000	0.000000
2143.109201	0.217810	0.566572	0.013641	77.330986	-15.473268	98.988205	4.966146	0.000000	0.580859	0.000000	0.000000	0.000000	-0.132219	-0.053711	-0.056916	0.000000	0.000000	3.000000	9.000000	0.000000
2143.112534	0.217810	0.566572	0.013641	77.301529	-15.335399	99.151024	4.966814	0.000000	0.575112	0.000000	0.000000	0.000000	-0.132219	-0.053711	-0.056916	0.000000	0.000000	3.000000	9.000000	0.000000
2143.115867	0.217482	0.566605	0.013579	77.301529	-15.335399	99.151024	4.966814	0.000000	0.575112	0.000000	0.000000	0.000000	-0.098194	0.009911	-0.018780	0.000000	0.000000	3.000000	9.000000	0.000000
2143.119201	0.217482	0.566605	0.013579	77.301529	-15.335399	99.151024	4.966814	0.000000	0.575112	0.000000	0.000000	0.000000	-0.098194	0.009911	-0.018780	0.000000	0.000000	3.000000	9.000000	0.000000
2143.122534	0.217482	0.566605	0.013579	77.283272	-15.280474	99.239983	4.966933	0.000000	0.574082	0.000000	0.000000	0.000000	-0.098194	0.009911	-0.018780	0.000000	0.000000	3.000000	9.000000	0.000000
2143.125867	0.217482	0.566605	0.013579	77.283272	-15.280474	99.239983	4.966933	0.000000	0.574082	0.000000	0.000000	0.000000	-0.098194	0.009911	-0.018780	0.000000	0.000000	3.000000	9.000000	0.000000
2143.129201	0.217136	0.566740	0.013593	77.283272	-15.280474	99.239983	4.966933	0.000000	0.574082	0.000000	0.000000	0.000000	-0.103810	0.040434	0.004147	0.000000	0.000000	3.000000	9.000000	0.000000
2143.132534	0.217136	0.566740	0.013593	77.268883	-15.259613	99.294823	4.966933	0.000000	0.574082	0.000000	0.000000	0.000000	-0.103810	0.040434	0.004147	0.000000	0.000000	3.000000	9.000000	0.000000
2143.135867	0.217136	0.566740	0.013593	77.268883	-15.259613	99.294823	4.966933	0.000000	0.574082	0.000000	0.000000	0.000000	-0.103810	0.040434	0.004147	0.000000	0.000000	3.000000	9.000000	0.000000
2143.139201	0.217136	0.566740	0.013593	77.268883	-15.259613	99.294823	4.966933	0.000000	0.574082	0.000000	0.000000	0.000000	-0.103810	0.040434	0.004147	0.000000	0.000000	3.000000	9.000000	0.000000
2143.142534	0.216483	0.567224	0.013643	77.247284	-15.214981	99.376823	4.966673	0.000000	0.576334	0.000000	0.000000	0.000000	-0.196160	0.145335	0.015210	0.000000	0.000000	3.000000	9.000000	0.000000
2143.145867	0.216483	0.567224	0.013643	77.247284	-15.214981	99.376823	4.966673	0.000000	0.576334	0.000000	0.000000	0.000000	-0.000002	-0.000005	0.000000	0.000000	0.000000	3.000000	9.000000	0.000000
2143.149201	0.216483	0.567224	0.013643	77.247284	-15.214981	99.376823	4.966673	0.000000	0.576334	0.000000	0.000000	0.000000	-0.000002	-0.000005	0.000000	0.000000	0.000000	3.000000	9.000000	0.000000
2143.152534	0.216483	0.567224	0.013643	77.223274	-15.159072	99.467644	4.966053	0.000000	0.581658	0.000000	0.000000	0.000000	-0.000002	-0.000005	0.000000	0.000000	0.000000	3.000000	9.000000	0.000000
2143.155867	0.216483	0.567224	0.013643	77.223274	-15.159072	99.467644	4.966053	0.000000	0.581658	0.000000	0.000000	0.000000	-0.000002	-0.000005	0.000000	0.000000	0.000000	3.000000	9.000000	0.000000
2143.159201	0.216170	0.567527	0.013670	77.223274	-15.159072	99.467644	4.966053	0.000000	0.581658	0.000000	0.000000	0.000000	-0.093747	0.090870	0.008062	0.000000	0.000000	3.000000	9.000000	0.000000
2143.162534	0.216170	0.567527	0.013670	77.201614	-15.109547	99.549095	4.966053	0.000000	0.581658	0.000000	0.000000	0.000000	-0.093747	0.090870	0.008062	0.000000	0.000000	3.000000	9.000000	0.000000
2143.165867	0.216170	0.567527	0.013670	77.201614	-15.109547	99.549095	4.966053	0.000000	0.581658	0.000000	0.000000	0.000000	-0.093747	0.090870	0.008062	0.000000	0.000000	3.000000	9.000000	0.000000
2143.169201	0.216170	0.567527	0.013670	77.201614	-15.109547	99.549095	4.966053	0.000000	0.581658	0.000000	0.000000	0.000000	-0.093747	0.090870	0.008062	0.000000	0.000000	3.000000	9.000000	0.000000
2143.172534	0.215534	0.568116	0.013640	77.179924	-15.063044	99.630234	4.965738	0.000000	0.584334	0.000000	0.000000	0.000000	-0.190763	0.176566	-0.008999	0.000000	0.000000	3.000000	9.000000	0.000000
2143.175867	0.215534	0.568116	0.013640	77.179924	-15.063044	99.630234	4.965738	0.000000	0.584334	0.000000	0.000000	0.000000	0.000000	0.000005	0.000000	0.000000	0.000000	3.000000	9.000000	0.000000
2143.179201	0.215534	0.568116	0.013640	77.179924	-15.063044	99.630234	4.965738	0.000000	0.584334	0.000000	0.000000	0.000000	0.000000	0.000005	0.000000	0.000000	0.000000	3.000000	9.000000	0.000000
2143.182534	0.215534	0.568116	0.013640	77.158241	-15.011376	99.711136	4.965514	0.000000	0.586234	0.000000	0.000000	0.000000	0.000000	0.000005	0.000000	0.000000	0.000000	3.000000	9.000000	0.000000
2143.185867	0.215534	0.568116	0.013640	77.158241	-15.011376	99.711136	4.965514	0.000000	0.586234	0.000000	0.000000	0.000000	0.000000	0.000005	0.000000	0.000000	0.000000	3.000000	9.000000	0.000000
2143.189201	0.215233	0.568401	0.013573	77.158241	-15.011376	99.711136	4.965514	0.000000	0.586234	0.000000	0.000000	0.000000	-0.090285	0.085643	-0.020125	0.000000	0.000000	3.000000	9.000000	0.000000
2143.192534	0.215233	0.568401	0.013573	77.141350	-14.980124	99.773872	4.965514	0.000000	0.586234	0.000000	0.000000	0.000000	-0.090285	0.085643	-0.020125	0.000000	0.000000	3.000000	9.000000	0.000000
2143.195867	0.215233	0.568401	0.013573	77.141350	-14.980124	99.773872	4.965514	0.000000	0.586234	0.000000	0.000000	0.000000	-0.090285	0.085643	-0.020125	0.000000	0.000000	3.000000	9.000000	0.000000
2143.199201	0.215233	0.568401	0.013573	77.141350	-14.980124	99.773872	4.965514	0.000000	0.586234	0.000000	0.000000	0.000000	-0.090285	0.085643	-0.020125	0.000000	0.000000	3.000000	9.000000	0.000000
2143.202534	0.214561	0.568973	0.013401	77.124420	-14.949032	99.836441	4.965672	0.000000	0.584893	0.000000	0.000000	0.000000	-0.201752	0.171506	-0.051577	0.000000	0.000000	3.000000	9.000000	0.000000
2143.205867	0.214561	0.568973	0.013401	77.124420	-14.949032	99.836441	4.965672	0.000000	0.584893	0.000000	0.000000	0.000000	-0.000000	0.000006	-0.000000	0.000000	0.000000	3.000000	9.000000	0.000000
2143.209201	0.214561	0.568973	0.013401	77.124420	-14.949032	99.836441	4.965672	0.000000	0.584893	0.000000	0.000000	0.000000	-0.000000	0.000006	-0.000000	0.000000	0.000000	3.000000	9.000000	0.000000
2143.212534	0.214561	0.568973	0.013401	77.106407	-14.927751	99.892937	4.966137	0.000000	0.580929	0.000000	0.000000	0.000000	-0.000000	0.000006	-0.000000	0.000000	0.000000	3.000000	9.000000	0.000000
2143.215867	0.214561	0.568973	0.013401	77.106407	-14.927751	99.892937	4.966137	0.000000	0.580929	0.000000	0.000000	0.000000	-0.000000	0.000006	-0.000000	0.000000	0.000000	3.000000	9.000000	0.000000
2143.219201	0.214160	0.569241	0.013291	77.106407	-14.927751	99.892937	4.966137	0.000000	0.580929	0.000000	0.000000	0.000000	-0.120241	0.080297	-0.033035	0.000000	0.000000	3.000000	9.000000	0.000000
2143.222534	0.214160	0.569241	0.013291	77.096748	-14.933855	99.928535	4.966137	0.000000	0.580929	0.000000	0.000000	0.000000	-0.120241	0.080297	-0.033035	0.000000	0.000000	3.000000	9.000000	0.000000
2143.225867	0.213666	0.569509	0.013154	77.096748	-14.933855	99.928535	4.966137	0.000000	0.580929	0.000000	0.000000	0.000000	-0.148084	0.080522	-0.041201	0.000000	0.000000	3.000000	9.000000	0.000000
2143.229201	0.213666	0.569509	0.013154	77.096748	-14.933855	99.928535	4.966137	0.000000	0.580929	0.000000	0.000000	0.000000	-0.148084	0.080522	-0.041201	0.000000	0.000000	3.000000	9.000000	0.000000
2143.232534	0.213666	0.569509	0.013154	77.089493	-14.954114	99.955193	4.966854	0.000000	0.574772	0.000000	0.000000	0.000000	-0.148084	0.080522	-0.041201	0.000000	0.000000	3.000000	9.000000	0.000000
2143.235867	0.213666	0.569509	0.013154	77.089493	-14.954114	99.955193	4.966854	0.000000	0.574772	0.000000	0.000000	0.000000	-0.148084	0.080522	-0.041201	0.000000	0.000000	3.000000	9.000000	0.000000
2143.239201	0.213130	0.569722	0.012980	77.089493	-14.954114	99.955193	4.966854	0.000000	0.574772	0.000000	0.000000	0.000000	-0.160968	0.063833	-0.052170	0.000000	0.000000	3.000000	9.000000	0.000000
2143.242534	0.213130	0.569722	0.012980	77.087082	-14.997124	99.964073	4.966854	0.000000	0.574772	0.000000	0.000000	0.000000	-0.160968	0.063833	-0.052170	0.000000	0.000000	3.000000	9.000000	0.000000
2143.245867	0.212542	0.569916	0.012810	77.087082	-14.997124	99.964073	4.966854	0.000000	0.574772	0.000000	0.000000	0.000000	-0.176330	0.058169	-0.050936	0.000000	0.000000	3.000000	9.000000	0.000000
2143.249201	0.212542	0.569916	0.012810	77.087082	-14.997124	99.964073	4.966854	0.000000	0.574772	0.000000	0.000000	0.000000	-0.176330	0.058169	-0.050936	0.000000	0.000000	3.000000	9.000000	0.000000
2143.252534	0.212542	0.569916	0.012810	77.087044	-15.051507	99.964088	4.967922	0.000000	0.565468	0.000000	0.000000	0.000000	-0.176330	0.058169	-0.050936	0.000000	0.000000	3.000000	9.000000	0.000000
2143.255867	0.212542	0.569916	0.012810	77.087044	-15.051507	99.964088	4.967922	0.000000	0.565468	0.000000	0.000000	0.000000	-0.176330	0.058169	-0.050936	0.000000	0.000000	3.000000	9.000000	0.000000
2143.259201	0.211916	0.570101	0.012613	77.087044	-15.051507	99.964088	4.967922	0.000000	0.565468	0.000000	0.000000	0.000000	-0.187817	0.055445	-0.059068	0.000000	0.000000	3.000000	9.000000	0.000000
2143.262534	0.211916	0.570101	0.012613	77.089493	-15.114582	99.955208	4.967922	0.000000	0.565468	0.000000	0.000000	0.000000	-0.187817	0.055445	-0.059068	0.000000	0.000000	3.000000	9.000000	0.000000
2143.265867	0.211286	0.570238	0.012406	77.089493	-15.114582	99.955208	4.967922	0.000000	0.565468	0.000000	0.000000	0.000000	-0.188983	0.041321	-0.062268	0.000000	0.000000	3.000000	9.000000	0.000000
2143.269201	0.211286	0.570238	0.012406	77.089493	-15.114582	99.955208	4.967922	0.000000	0.565468	0.000000	0.000000	0.000000	-0.188983	0.041321	-0.062268	0.000000	0.000000	3.000000	9.000000	0.000000
2143.272534	0.211286	0.570238	0.012406	77.096748	-15.197679	99.928528	4.969220	0.000000	0.553939	0.000000	0.000000	0.000000	-0.188983	0.041321	-0.062268	0.000000	0.000000	3.000000	9.000000	0.000000
2143.275867	0.211286	0.570238	0.012406	77.096748	-15.197679	99.928528	4.969220	0.000000	0.553939	0.000000	0.000000	0.000000	-0.188983	0.041321	-0.062268	0.000000	0.000000	3.000000	9.000000	0.000000
2143.279201	0.210634	0.570376	0.012207	77.096748	-15.197679	99.928528	4.969220	0.000000	0.553939	0.000000	0.000000	0.000000	-0.195510	0.041196	-0.059548	0.000000	0.000000	3.000000	9.000000	0.000000
2143.282534	0.210634	0.570376	0.012207	77.101608	-15.272140	99.910759	4.969220	0.000000	0.553939	0.000000	0.000000	0.000000	-0.195510	0.041196	-0.059548	0.000000	0.000000	3.000000	9.000000	0.000000
2143.285867	0.209986	0.570485	0.012013	77.101608	-15.272140	99.910759	4.969220	0.000000	0.553939	0.000000	0.000000	0.000000	-0.194595	0.032645	-0.058150	0.000000	0.000000	3.000000	9.000000	0.000000
2143.289201	0.209986	0.570485	0.012013	77.101608	-15.272140	99.910759	4.969220	0.000000	0.553939	0.000000	0.000000	0.000000	-0.194595	0.032645	-0.058150	0.000000	0.000000	3.000000	9.000000	0.000000
2143.292534	0.209986	0.570485	0.012013	77.107758	-15.362227	99.878120	4.970439	0.000000	0.542896	0.000000	0.000000	0.000000	-0.194595	0.032645	-0.058150	0.000000	0.000000	3.000000	9.000000	0.000000
2143.295867	0.209986	0.570485	0.012013	77.107758	-15.362227	99.878120	4.970439	0.000000	0.542896	0.000000	0.000000	0.000000	-0.194595	0.032645	-0.058150	0.000000	0.000000	3.000000	9.000000	0.000000
2143.299201	0.209322	0.570612	0.011844	77.107758	-15.362227	99.878120	4.970439	0.000000	0.542896	0.000000	0.000000	0.000000	-0.199054	0.038080	-0.050845	0.000000	0.000000	3.000000	9.000000	0.000000
2143.302534	0.209322	0.570612	0.011844	77.111504	-15.449063	99.854385	4.970439	0.000000	0.542896	0.000000	0.000000	0.000000	-0.199054	0.038080	-0.050845	0.000000	0.000000	3.000000	9.000000	0.000000
2143.305867	0.208615	0.570738	0.011693	77.111504	-15.449063	99.854385	4.970439	0.000000	0.542896	0.000000	0.000000	0.000000	-0.212250	0.037968	-0.045207	0.000000	0.000000	3.000000	9.000000	0.000000
2143.309201	0.208615	0.570738	0.011693	77.111504	-15.449063	99.854385	4.970439	0.000000	0.542896	0.000000	0.000000	0.000000	-0.212250	0.037968	-0.045207	0.000000	0.000000	3.000000	9.000000	0.000000
2143.312534	0.208615	0.570738	0.011693	77.115265	-15.538672	99.830635	4.971275	0.000000	0.535187	0.000000	0.000000	0.000000	-0.212250	0.037968	-0.045207	0.000000	0.000000	3.000000	9.000000	0.000000
2143.315867	0.208615	0.570738	0.011693	77.115265	-15.538672	99.830635	4.971275	0.000000	0.535187	0.000000	0.000000	0.000000	-0.212250	0.037968	-0.045207	0.000000	0.000000	3.000000	9.000000	0.000000
2143.319201	0.207854	0.570874	0.011540	77.115265	-15.538672	99.830635	4.971275	0.000000	0.535187	0.000000	0.000000	0.000000	-0.228243	0.040747	-0.045956	0.000000	0.000000	3.000000	9.000000	0.000000
2143.322534	0.207854	0.570874	0.011540	77.117676	-15.628952	99.821693	4.971275	0.000000	0.535187	0.000000	0.000000	0.000000	-0.228243	0.040747	-0.045956	0.000000	0.000000	3.000000	9.000000	0.000000
2143.325867	0.207005	0.571009	0.011425	77.117676	-15.628952	99.821693	4.971275	0.000000	0.535187	0.000000	0.000000	0.000000	-0.254746	0.040608	-0.034558	0.000000	0.000000	3.000000	9.000000	0.000000
2143.329201	0.207005	0.571009	0.011425	77.117676	-15.628952	99.821693	4.971275	0.000000	0.535187	0.000000	0.000000	0.000000	-0.254746	0.040608	-0.034558	0.000000	0.000000	3.000000	9.000000	0.000000
2143.332534	0.207005	0.571009	0.011425	77.120087	-15.724671	99.812790	4.971744	0.000000	0.530821	0.000000	0.000000	0.000000	-0.254746	0.040608	-0.034558	0.000000	0.000000	3.000000	9.000000	0.000000
2143.335867	0.207005	0.571009	0.011425	77.120087	-15.724671	99.812790	4.971744	0.000000	0.530821	0.000000	0.000000	0.000000	-0.254746	0.040608	-0.034558	0.000000	0.000000	3.000000	9.000000	0.000000
2143.339201	0.206125	0.571181	0.011358	77.120087	-15.724671	99.812790	4.971744	0.000000	0.530821	0.000000	0.000000	0.000000	-0.263817	0.051562	-0.019915	0.000000	0.000000	3.000000	9.000000	0.000000
2143.342534	0.206125	0.571181	0.011358	77.122505	-15.823151	99.803848	4.971744	0.000000	0.530821	0.000000	0.000000	0.000000	-0.263817	0.051562	-0.019915	0.000000	0.000000	3.000000	9.000000	0.000000
2143.345867	0.205208	0.571344	0.011263	77.122505	-15.823151	99.803848	4.971744	0.000000	0.530821	0.000000	0.000000	0.000000	-0.275111	0.048735	-0.028495	0.000000	0.000000	3.000000	9.000000	0.000000
2143.349201	0.205208	0.571344	0.011263	77.122505	-15.823151	99.803848	4.971744	0.000000	0.530821	0.000000	0.000000	0.000000	-0.275111	0.048735	-0.028495	0.000000	0.000000	3.000000	9.000000	0.000000
2143.352534	0.205208	0.571344	0.011263	77.122520	-15.910185	99.803856	4.971591	0.000000	0.532243	0.000000	0.000000	0.000000	-0.275111	0.048735	-0.028495	0.000000	0.000000	3.000000	9.000000	0.000000
2143.355867	0.205208	0.571344	0.011263	77.122520	-15.910185	99.803856	4.971591	0.000000	0.532243	0.000000	0.000000	0.000000	-0.275111	0.048735	-0.028495	0.000000	0.000000	3.000000	9.000000	0.000000
2143.359201	0.204314	0.571506	0.011157	77.122520	-15.910185	99.803856	4.971591	0.000000	0.532243	0.000000	0.000000	0.000000	-0.268224	0.048641	-0.031973	0.000000	0.000000	3.000000	9.000000	0.000000
2143.362534	0.204314	0.571506	0.011157	77.127327	-16.009186	99.785973	4.971591	0.000000	0.532243	0.000000	0.000000	0.000000	-0.268224	0.048641	-0.031973	0.000000	0.000000	3.000000	9.000000	0.000000
2143.365867	0.203474	0.571658	0.011050	77.127327	-16.009186	99.785973	4.971591	0.000000	0.532243	0.000000	0.000000	0.000000	-0.251906	0.045633	-0.031949	0.000000	0.000000	3.000000	9.000000	0.000000
2143.369201	0.203474	0.571658	0.011050	77.127327	-16.009186	99.785973	4.971591	0.000000	0.532243	0.000000	0.000000	0.000000	-0.251906	0.045633	-0.031949	0.000000	0.000000	3.000000	9.000000	0.000000
2143.372534	0.203474	0.571658	0.011050	77.132149	-16.108213	99.768089	4.971730	0.000000	0.530938	0.000000	0.000000	0.000000	-0.251906	0.045633	-0.031949	0.000000	0.000000	3.000000	9.000000	0.000000
2143.375867	0.203474	0.571658	0.011050	77.132149	-16.108213	99.768089	4.971730	0.000000	0.530938	0.000000	0.000000	0.000000	-0.251906	0.045633	-0.031949	0.000000	0.000000	3.000000	9.000000	0.000000
2143.379201	0.202651	0.571791	0.010917	77.132149	-16.108213	99.768089	4.971730	0.000000	0.530938	0.000000	0.000000	0.000000	-0.247061	0.039990	-0.039956	0.000000	0.000000	3.000000	9.000000	0.000000
2143.382534	0.202651	0.571791	0.010917	77.139420	-16.210552	99.741257	4.971730	0.000000	0.530938	0.000000	0.000000	0.000000	-0.247061	0.039990	-0.039956	0.000000	0.000000	3.000000	9.000000	0.000000
2143.385867	0.201831	0.571896	0.010788	77.139420	-16.210552	99.741257	4.971730	0.000000	0.530938	0.000000	0.000000	0.000000	-0.246101	0.031538	-0.038691	0.000000	0.000000	3.000000	9.000000	0.000000
2143.389201	0.201831	0.571896	0.010788	77.139420	-16.210552	99.741257	4.971730	0.000000	0.530938	0.000000	0.000000	0.000000	-0.246101	0.031538	-0.038691	0.000000	0.000000	3.000000	9.000000	0.000000
2143.392534	0.201831	0.571896	0.010788	77.146660	-16.315630	99.714378	4.972176	0.000000	0.526757	0.000000	0.000000	0.000000	-0.246101	0.031538	-0.038691	0.000000	0.000000	3.000000	9.000000	0.000000
2143.395867	0.201013	0.571973	0.010663	77.146660	-16.315630	99.714378	4.972176	0.000000	0.526757	0.000000	0.000000	0.000000	-0.245160	0.023067	-0.037417	0.000000	0.000000	3.000000	9.000000	0.000000
2143.399201	0.201013	0.571973	0.010663	77.146660	-16.315630	99.714378	4.972176	0.000000	0.526757	0.000000	0.000000	0.000000	-0.245160	0.023067	-0.037417	0.000000	0.000000	3.000000	9.000000	0.000000
2143.402534	0.201013	0.571973	0.010663	77.155197	-16.436398	99.672585	4.972372	0.000000	0.524900	0.000000	0.000000	0.000000	-0.245160	0.023067	-0.037417	0.000000	0.000000	3.000000	9.000000	0.000000
2143.405867	0.200181	0.572068	0.010562	77.155197	-16.436398	99.672585	4.972372	0.000000	0.524900	0.000000	0.000000	0.000000	-0.249629	0.028491	-0.030362	0.000000	0.000000	3.000000	9.000000	0.000000
2143.409201	0.200181	0.572068	0.010562	77.155197	-16.436398	99.672585	4.972372	0.000000	0.524900	0.000000	0.000000	0.000000	-0.249629	0.028491	-0.030362	0.000000	0.000000	3.000000	9.000000	0.000000
2143.412534	0.200181	0.572068	0.010562	77.164848	-16.553049	99.636627	4.972441	0.000000	0.524243	0.000000	0.000000	0.000000	-0.249629	0.028491	-0.030362	0.000000	0.000000	3.000000	9.000000	0.000000
2143.415867	0.200181	0.572068	0.010562	77.164848	-16.553049	99.636627	4.972441	0.000000	0.524243	0.000000	0.000000	0.000000	-0.249629	0.028491	-0.030362	0.000000	0.000000	3.000000	9.000000	0.000000
2143.419201	0.199334	0.572154	0.010423	77.164848	-16.553049	99.636627	4.972441	0.000000	0.524243	0.000000	0.000000	0.000000	-0.254146	0.025696	-0.041875	0.000000	0.000000	3.000000	9.000000	0.000000
2143.422534	0.199334	0.572154	0.010423	77.174477	-16.669724	99.600624	4.972441	0.000000	0.524243	0.000000	0.000000	0.000000	-0.254146	0.025696	-0.041875	0.000000	0.000000	3.000000	9.000000	0.000000
2143.425867	0.198481	0.572221	0.010266	77.174477	-16.669724	99.600624	4.972441	0.000000	0.524243	0.000000	0.000000	0.000000	-0.255906	0.020050	-0.047021	0.000000	0.000000	3.000000	9.000000	0.000000
2143.429201	0.198481	0.572221	0.010266	77.174477	-16.669724	99.600624	4.972441	0.000000	0.524243	0.000000	0.000000	0.000000	-0.255906	0.020050	-0.047021	0.000000	0.000000	3.000000	9.000000	0.000000
2143.432534	0.198481	0.572221	0.010266	77.186546	-16.792534	99.555603	4.924057	0.000000	0.513289	0.000000	0.000000	0.000000	-0.255906	0.020050	-0.047021	0.000000	0.000000	3.000000	9.000000	0.000000
2143.435867	0.198481	0.572221	0.010266	77.186546	-16.792534	99.555603	4.924057	0.000000	0.513289	0.000000	0.000000	0.000000	-0.255906	0.020050	-0.047021	0.000000	0.000000	3.000000	9.000000	0.000000
2143.439201	0.197673	0.572287	0.010089	77.186546	-16.792534	99.555603	4.924057	0.000000	0.513289	0.000000	0.000000	0.000000	-0.242359	0.019964	-0.053143	0.000000	0.000000	3.000000	9.000000	0.000000
2143.442534	0.197673	0.572287	0.010089	77.200966	-16.918810	99.493423	4.924057	0.000000	0.513289	0.000000	0.000000	0.000000	-0.242359	0.019964	-0.053143	0.000000	0.000000	3.000000	9.000000	0.000000
2143.445867	0.196857	0.572363	0.009889	77.200966	-16.918810	99.493423	4.924057	0.000000	0.513289	0.000000	0.000000	0.000000	-0.244834	0.022658	-0.059996	0.000000	0.000000	3.000000	9.000000	0.000000
2143.449201	0.196857	0.572363	0.009889	77.200966	-16.918810	99.493423	4.924057	0.000000	0.513289	0.000000	0.000000	0.000000	-0.244834	0.022658	-0.059996	0.000000	0.000000	3.000000	9.000000	0.000000
2143.452534	0.196857	0.572363	0.009889	77.215408	-17.042496	99.423149	4.842858	0.000000	0.494432	0.000000	0.000000	0.000000	-0.244834	0.022658	-0.059996	0.000000	0.000000	3.000000	9.000000	0.000000
2143.455867	0.196857	0.572363	0.009889	77.215408	-17.042496	99.423149	4.842858	0.000000	0.494432	0.000000	0.000000	0.000000	-0.244834	0.022658	-0.059996	0.000000	0.000000	3.000000	9.000000	0.000000
2143.459201	0.196082	0.572392	0.009659	77.215408	-17.042496	99.423149	4.842858	0.000000	0.494432	0.000000	0.000000	0.000000	-0.232528	0.008718	-0.068969	0.000000	0.000000	3.000000	9.000000	0.000000
2143.462534	0.196082	0.572392	0.009659	77.231339	-17.199316	99.300903	4.842858	0.000000	0.494432	0.000000	0.000000	0.000000	-0.232528	0.008718	-0.068969	0.000000	0.000000	3.000000	9.000000	0.000000
[truncated: 6,166 more rows]
