# Supplementary material for: Haptic Guidance Needs to Be Intuitive Not Just Informative to Improve Human Motor Accuracy
Source: PLoS One. 2016 Mar 16;11(3):e0150912. doi: 10.1371/journal.pone.0150912 (PMC4794196; doi:10.1371/journal.pone.0150912)
Supplement: S2 Data — (ZIP) [file pone.0150912.s002.zip › Subject1/exp2_0010.txt]

Time	PosX	PosY	PosZ	RotX	RotY	RotZ	ForceX	ForceY	ForceZ	MomentX	MomentY	MomentZ	VelocityX	VelocityY	VelocityZ	CalibratedWeight	ButtonDown	Condition	Trial	Visual
2169.589296	0.000889	0.549267	0.247979	88.508919	-120.386726	-28.673033	0.000000	0.000000	0.000000	0.000000	0.000000	0.000000	0.020048	-0.051096	-0.031344	0.000000	1.000000	3.000000	10.000000	0.000000
2169.592629	0.001191	0.549192	0.248305	88.485085	-117.697929	-26.111794	1.882496	0.000000	4.632084	0.000000	0.000000	0.000000	0.090546	-0.022495	0.097775	0.000000	1.000000	3.000000	10.000000	0.000000
2169.595962	0.001191	0.549192	0.248305	88.485085	-117.697929	-26.111794	1.882496	0.000000	4.632084	0.000000	0.000000	0.000000	0.090546	-0.022495	0.097775	0.000000	1.000000	3.000000	10.000000	0.000000
2169.599296	0.001191	0.549192	0.248305	88.485085	-117.697929	-26.111794	1.882496	0.000000	4.632084	0.000000	0.000000	0.000000	0.090546	-0.022495	0.097775	0.000000	1.000000	3.000000	10.000000	0.000000
2169.602629	0.001761	0.549182	0.248527	88.489746	-112.600761	-21.144400	1.886955	0.000000	4.630270	0.000000	0.000000	0.000000	0.170965	-0.003058	0.066481	0.000000	1.000000	3.000000	10.000000	0.000000
2169.605962	0.001761	0.549182	0.248527	88.489746	-112.600761	-21.144400	1.886955	0.000000	4.630270	0.000000	0.000000	0.000000	0.170965	-0.003058	0.066481	0.000000	1.000000	3.000000	10.000000	0.000000
2169.609296	0.001761	0.549182	0.248527	88.489746	-112.600761	-21.144400	1.886955	0.000000	4.630270	0.000000	0.000000	0.000000	0.170965	-0.003058	0.066481	0.000000	1.000000	3.000000	10.000000	0.000000
2169.612629	0.001761	0.549182	0.248527	88.506683	-108.564651	-17.173231	1.894609	0.000000	4.627144	0.000000	0.000000	0.000000	0.170965	-0.003058	0.066481	0.000000	1.000000	3.000000	10.000000	0.000000
2169.615962	0.002433	0.549280	0.249128	88.506683	-108.564651	-17.173231	1.894609	0.000000	4.627144	0.000000	0.000000	0.000000	0.201626	0.029498	0.180471	0.000000	1.000000	3.000000	10.000000	0.000000
2169.619296	0.002433	0.549280	0.249128	88.506683	-108.564651	-17.173231	1.894609	0.000000	4.627144	0.000000	0.000000	0.000000	0.201626	0.029498	0.180471	0.000000	1.000000	3.000000	10.000000	0.000000
2169.622629	0.002906	0.549295	0.249992	88.458458	-104.448555	-13.140931	1.894609	0.000000	4.627144	0.000000	0.000000	0.000000	0.141889	0.004388	0.259253	0.000000	1.000000	3.000000	10.000000	0.000000
2169.625962	0.002906	0.549295	0.249992	88.458458	-104.448555	-13.140931	1.894609	0.000000	4.627144	0.000000	0.000000	0.000000	0.141889	0.004388	0.259253	0.000000	1.000000	3.000000	10.000000	0.000000
2169.629296	0.002906	0.549295	0.249992	88.458458	-104.448555	-13.140931	1.894609	0.000000	4.627144	0.000000	0.000000	0.000000	0.141889	0.004388	0.259253	0.000000	1.000000	3.000000	10.000000	0.000000
2169.632629	0.003649	0.549570	0.250898	88.313332	-99.534203	-8.382487	1.903237	0.000000	4.623602	0.000000	0.000000	0.000000	0.222967	0.082734	0.271664	0.000000	1.000000	3.000000	10.000000	0.000000
2169.635962	0.003649	0.549570	0.250898	88.313332	-99.534203	-8.382487	1.903237	0.000000	4.623602	0.000000	0.000000	0.000000	0.222967	0.082734	0.271664	0.000000	1.000000	3.000000	10.000000	0.000000
2169.639296	0.003649	0.549570	0.250898	88.313332	-99.534203	-8.382487	1.903237	0.000000	4.623602	0.000000	0.000000	0.000000	0.222967	0.082734	0.271664	0.000000	1.000000	3.000000	10.000000	0.000000
2169.642629	0.003649	0.549570	0.250898	88.104317	-95.316170	-4.341635	1.909070	0.000000	4.621196	0.000000	0.000000	0.000000	0.222967	0.082734	0.271664	0.000000	1.000000	3.000000	10.000000	0.000000
2169.645962	0.004124	0.549799	0.251746	88.104317	-95.316170	-4.341635	1.909070	0.000000	4.621196	0.000000	0.000000	0.000000	0.142659	0.068717	0.254312	0.000000	1.000000	3.000000	10.000000	0.000000
2169.649296	0.004124	0.549799	0.251746	88.104317	-95.316170	-4.341635	1.909070	0.000000	4.621196	0.000000	0.000000	0.000000	0.142659	0.068717	0.254312	0.000000	1.000000	3.000000	10.000000	0.000000
2169.652629	0.004534	0.550227	0.252597	87.897736	-91.443375	-0.628403	1.909070	0.000000	4.621196	0.000000	0.000000	0.000000	0.122788	0.128136	0.255467	0.000000	1.000000	3.000000	10.000000	0.000000
2169.655962	0.004534	0.550227	0.252597	87.897736	-91.443375	-0.628403	1.909070	0.000000	4.621196	0.000000	0.000000	0.000000	0.122788	0.128136	0.255467	0.000000	1.000000	3.000000	10.000000	0.000000
2169.659296	0.004534	0.550227	0.252597	87.897736	-91.443375	-0.628403	1.909070	0.000000	4.621196	0.000000	0.000000	0.000000	0.122788	0.128136	0.255467	0.000000	1.000000	3.000000	10.000000	0.000000
2169.662629	0.005011	0.550607	0.253390	87.707741	-88.408646	2.256056	1.911926	0.000000	4.620015	0.000000	0.000000	0.000000	0.143196	0.114200	0.237726	0.000000	1.000000	3.000000	10.000000	0.000000
2169.665962	0.005011	0.550607	0.253390	87.707741	-88.408646	2.256056	1.911926	0.000000	4.620015	0.000000	0.000000	0.000000	0.143196	0.114200	0.237726	0.000000	1.000000	3.000000	10.000000	0.000000
2169.669296	0.005011	0.550607	0.253390	87.707741	-88.408646	2.256056	1.911926	0.000000	4.620015	0.000000	0.000000	0.000000	0.143196	0.114200	0.237726	0.000000	1.000000	3.000000	10.000000	0.000000
2169.672629	0.005011	0.550607	0.253390	87.558640	-86.148979	4.390327	1.914251	0.000000	4.619052	0.000000	0.000000	0.000000	0.143196	0.114200	0.237726	0.000000	1.000000	3.000000	10.000000	0.000000
2169.675962	0.005523	0.551019	0.254113	87.558640	-86.148979	4.390327	1.914251	0.000000	4.619052	0.000000	0.000000	0.000000	0.153485	0.123552	0.217068	0.000000	1.000000	3.000000	10.000000	0.000000
2169.679296	0.005523	0.551019	0.254113	87.558640	-86.148979	4.390327	1.914251	0.000000	4.619052	0.000000	0.000000	0.000000	0.153485	0.123552	0.217068	0.000000	1.000000	3.000000	10.000000	0.000000
2169.682629	0.005865	0.551454	0.254708	87.445564	-85.401375	5.048788	1.914251	0.000000	4.619052	0.000000	0.000000	0.000000	0.102775	0.130509	0.178589	0.000000	1.000000	3.000000	10.000000	0.000000
2169.685962	0.005865	0.551454	0.254708	87.445564	-85.401375	5.048788	1.914251	0.000000	4.619052	0.000000	0.000000	0.000000	0.102775	0.130509	0.178589	0.000000	1.000000	3.000000	10.000000	0.000000
2169.689296	0.005865	0.551454	0.254708	87.445564	-85.401375	5.048788	1.914251	0.000000	4.619052	0.000000	0.000000	0.000000	0.102775	0.130509	0.178589	0.000000	1.000000	3.000000	10.000000	0.000000
2169.692629	0.005865	0.551454	0.254708	87.352036	-86.968590	3.406710	1.919009	0.000000	4.617078	0.000000	0.000000	0.000000	0.102775	0.130509	0.178589	0.000000	1.000000	3.000000	10.000000	0.000000
2169.695962	0.006173	0.551926	0.255127	87.352036	-86.968590	3.406710	1.919009	0.000000	4.617078	0.000000	0.000000	0.000000	0.092337	0.141441	0.125431	0.000000	1.000000	3.000000	10.000000	0.000000
2169.699296	0.006173	0.551926	0.255127	87.352036	-86.968590	3.406710	1.919009	0.000000	4.617078	0.000000	0.000000	0.000000	0.092337	0.141441	0.125431	0.000000	1.000000	3.000000	10.000000	0.000000
2169.702629	0.006311	0.552360	0.255410	87.297379	-89.691788	0.645405	1.919009	0.000000	4.617078	0.000000	0.000000	0.000000	0.041333	0.130242	0.085086	0.000000	1.000000	3.000000	10.000000	0.000000
2169.705962	0.006311	0.552360	0.255410	87.297379	-89.691788	0.645405	1.919009	0.000000	4.617078	0.000000	0.000000	0.000000	0.041333	0.130242	0.085086	0.000000	1.000000	3.000000	10.000000	0.000000
2169.709296	0.006311	0.552360	0.255410	87.297379	-89.691788	0.645405	1.919009	0.000000	4.617078	0.000000	0.000000	0.000000	0.041333	0.130242	0.085086	0.000000	1.000000	3.000000	10.000000	0.000000
2169.712629	0.006311	0.552360	0.255410	87.282860	-92.374207	-2.037735	1.921381	0.000000	4.616091	0.000000	0.000000	0.000000	0.041333	0.130242	0.085086	0.000000	1.000000	3.000000	10.000000	0.000000
2169.715962	0.006346	0.552756	0.255559	87.282860	-92.374207	-2.037735	1.921381	0.000000	4.616091	0.000000	0.000000	0.000000	0.010547	0.118940	0.044703	0.000000	1.000000	3.000000	10.000000	0.000000
2169.719296	0.006346	0.552756	0.255559	87.282860	-92.374207	-2.037735	1.921381	0.000000	4.616091	0.000000	0.000000	0.000000	0.010547	0.118940	0.044703	0.000000	1.000000	3.000000	10.000000	0.000000
2169.722629	0.006346	0.552756	0.255559	87.273796	-94.540131	-4.192677	1.921381	0.000000	4.616091	0.000000	0.000000	0.000000	0.010547	0.118940	0.044703	0.000000	1.000000	3.000000	10.000000	0.000000
2169.725962	0.006346	0.552756	0.255559	87.273796	-94.540131	-4.192677	1.921381	0.000000	4.616091	0.000000	0.000000	0.000000	0.010547	0.118940	0.044703	0.000000	1.000000	3.000000	10.000000	0.000000
2169.729296	0.006245	0.553158	0.255599	87.273796	-94.540131	-4.192677	1.921381	0.000000	4.616091	0.000000	0.000000	0.000000	-0.030347	0.120513	0.012093	0.000000	1.000000	3.000000	10.000000	0.000000
2169.732629	0.006076	0.553573	0.255592	87.272789	-95.574684	-5.204484	1.920967	0.000000	4.616263	0.000000	0.000000	0.000000	-0.050778	0.124522	-0.002361	0.000000	0.000000	3.000000	10.000000	0.000000
2169.735962	0.006076	0.553573	0.255592	87.272789	-95.574684	-5.204484	1.920967	0.000000	4.616263	0.000000	0.000000	0.000000	-0.050778	0.124522	-0.002361	0.000000	0.000000	3.000000	10.000000	0.000000
2169.739296	0.006076	0.553573	0.255592	87.272789	-95.574684	-5.204484	1.920967	0.000000	4.616263	0.000000	0.000000	0.000000	-0.050778	0.124522	-0.002361	0.000000	0.000000	3.000000	10.000000	0.000000
2169.742629	0.006076	0.553573	0.255592	87.319710	-95.299011	-4.881093	1.916594	0.000000	4.618081	0.000000	0.000000	0.000000	-0.050778	0.124522	-0.002361	0.000000	0.000000	3.000000	10.000000	0.000000
2169.745962	0.005805	0.554113	0.255630	87.319710	-95.299011	-4.881093	1.916594	0.000000	4.618081	0.000000	0.000000	0.000000	-0.081119	0.162063	0.011384	0.000000	0.000000	3.000000	10.000000	0.000000
2169.749296	0.005805	0.554113	0.255630	87.319710	-95.299011	-4.881093	1.916594	0.000000	4.618081	0.000000	0.000000	0.000000	-0.081119	0.162063	0.011384	0.000000	0.000000	3.000000	10.000000	0.000000
2169.752629	0.005671	0.554791	0.255803	87.457626	-94.059021	-3.548702	1.916594	0.000000	4.618081	0.000000	0.000000	0.000000	-0.040195	0.203434	0.051913	0.000000	0.000000	3.000000	10.000000	0.000000
2169.755962	0.005671	0.554791	0.255803	87.457626	-94.059021	-3.548702	1.916594	0.000000	4.618081	0.000000	0.000000	0.000000	-0.040195	0.203434	0.051913	0.000000	0.000000	3.000000	10.000000	0.000000
2169.759296	0.005671	0.554791	0.255803	87.457626	-94.059021	-3.548702	1.916594	0.000000	4.618081	0.000000	0.000000	0.000000	-0.040195	0.203434	0.051913	0.000000	0.000000	3.000000	10.000000	0.000000
2169.762629	0.005671	0.554791	0.255803	87.638847	-93.559189	-2.949309	1.909009	0.000000	4.621221	0.000000	0.000000	0.000000	-0.040195	0.203434	0.051913	0.000000	0.000000	3.000000	10.000000	0.000000
2169.765962	0.005775	0.555517	0.256029	87.638847	-93.559189	-2.949309	1.909009	0.000000	4.621221	0.000000	0.000000	0.000000	0.031012	0.217728	0.067798	0.000000	0.000000	3.000000	10.000000	0.000000
2169.769296	0.005775	0.555517	0.256029	87.638847	-93.559189	-2.949309	1.909009	0.000000	4.621221	0.000000	0.000000	0.000000	0.031012	0.217728	0.067798	0.000000	0.000000	3.000000	10.000000	0.000000
2169.772629	0.006251	0.556205	0.256256	87.790787	-97.139877	-6.450383	1.909009	0.000000	4.621221	0.000000	0.000000	0.000000	0.142805	0.206218	0.068171	0.000000	0.000000	3.000000	10.000000	0.000000
2169.775962	0.006251	0.556205	0.256256	87.790787	-97.139877	-6.450383	1.909009	0.000000	4.621221	0.000000	0.000000	0.000000	0.142805	0.206218	0.068171	0.000000	0.000000	3.000000	10.000000	0.000000
2169.779296	0.006251	0.556205	0.256256	87.790787	-97.139877	-6.450383	1.909009	0.000000	4.621221	0.000000	0.000000	0.000000	0.142805	0.206218	0.068171	0.000000	0.000000	3.000000	10.000000	0.000000
2169.782629	0.006251	0.556205	0.256256	87.817886	-104.007050	-13.289068	1.915046	0.000000	4.618722	0.000000	0.000000	0.000000	0.142805	0.206218	0.068171	0.000000	0.000000	3.000000	10.000000	0.000000
2169.785962	0.006896	0.556814	0.256491	87.817886	-104.007050	-13.289068	1.915046	0.000000	4.618722	0.000000	0.000000	0.000000	0.193743	0.182932	0.070585	0.000000	0.000000	3.000000	10.000000	0.000000
2169.789296	0.006896	0.556814	0.256491	87.817886	-104.007050	-13.289068	1.915046	0.000000	4.618722	0.000000	0.000000	0.000000	0.193743	0.182932	0.070585	0.000000	0.000000	3.000000	10.000000	0.000000
2169.792629	0.007679	0.557450	0.256767	87.711250	-109.640800	-18.985889	1.915046	0.000000	4.618722	0.000000	0.000000	0.000000	0.234675	0.190838	0.082625	0.000000	0.000000	3.000000	10.000000	0.000000
2169.795962	0.007679	0.557450	0.256767	87.711250	-109.640800	-18.985889	1.915046	0.000000	4.618722	0.000000	0.000000	0.000000	0.234675	0.190838	0.082625	0.000000	0.000000	3.000000	10.000000	0.000000
2169.799296	0.007679	0.557450	0.256767	87.711250	-109.640800	-18.985889	1.915046	0.000000	4.618722	0.000000	0.000000	0.000000	0.234675	0.190838	0.082625	0.000000	0.000000	3.000000	10.000000	0.000000
2169.802629	0.008427	0.558026	0.257034	87.537094	-113.063217	-22.518213	1.933668	0.000000	4.610957	0.000000	0.000000	0.000000	0.224659	0.172786	0.080149	0.000000	0.000000	3.000000	10.000000	0.000000
2169.805962	0.008427	0.558026	0.257034	87.537094	-113.063217	-22.518213	1.933668	0.000000	4.610957	0.000000	0.000000	0.000000	0.224659	0.172786	0.080149	0.000000	0.000000	3.000000	10.000000	0.000000
2169.809296	0.008427	0.558026	0.257034	87.537094	-113.063217	-22.518213	1.933668	0.000000	4.610957	0.000000	0.000000	0.000000	0.224659	0.172786	0.080149	0.000000	0.000000	3.000000	10.000000	0.000000
2169.812629	0.009075	0.558546	0.257324	87.268204	-114.402443	-24.021637	1.943371	0.000000	4.606876	0.000000	0.000000	0.000000	0.194390	0.155986	0.087126	0.000000	0.000000	3.000000	10.000000	0.000000
2169.815962	0.009075	0.558546	0.257324	87.268204	-114.402443	-24.021637	1.943371	0.000000	4.606876	0.000000	0.000000	0.000000	0.194390	0.155986	0.087126	0.000000	0.000000	3.000000	10.000000	0.000000
2169.819296	0.009075	0.558546	0.257324	87.268204	-114.402443	-24.021637	1.943371	0.000000	4.606876	0.000000	0.000000	0.000000	0.194390	0.155986	0.087126	0.000000	0.000000	3.000000	10.000000	0.000000
2169.822629	0.009075	0.558546	0.257324	86.903076	-113.646492	-23.492964	1.951348	0.000000	4.603503	0.000000	0.000000	0.000000	0.194390	0.155986	0.087126	0.000000	0.000000	3.000000	10.000000	0.000000
2169.825962	0.009588	0.558980	0.257566	86.903076	-113.646492	-23.492964	1.951348	0.000000	4.603503	0.000000	0.000000	0.000000	0.153629	0.130084	0.072418	0.000000	0.000000	3.000000	10.000000	0.000000
2169.829296	0.009588	0.558980	0.257566	86.903076	-113.646492	-23.492964	1.951348	0.000000	4.603503	0.000000	0.000000	0.000000	0.153629	0.130084	0.072418	0.000000	0.000000	3.000000	10.000000	0.000000
2169.832629	0.009895	0.559344	0.257742	86.447578	-111.924278	-22.039639	1.951348	0.000000	4.603503	0.000000	0.000000	0.000000	0.092358	0.109330	0.052806	0.000000	0.000000	3.000000	10.000000	0.000000
2169.835962	0.009895	0.559344	0.257742	86.447578	-111.924278	-22.039639	1.951348	0.000000	4.603503	0.000000	0.000000	0.000000	0.092358	0.109330	0.052806	0.000000	0.000000	3.000000	10.000000	0.000000
2169.839296	0.009895	0.559344	0.257742	86.447578	-111.924278	-22.039639	1.951348	0.000000	4.603503	0.000000	0.000000	0.000000	0.092358	0.109330	0.052806	0.000000	0.000000	3.000000	10.000000	0.000000
2169.842629	0.009895	0.559344	0.257742	85.969688	-109.900841	-20.294977	1.961071	0.000000	4.599370	0.000000	0.000000	0.000000	0.092358	0.109330	0.052806	0.000000	0.000000	3.000000	10.000000	0.000000
2169.845962	0.010067	0.559600	0.257857	85.969688	-109.900841	-20.294977	1.961071	0.000000	4.599370	0.000000	0.000000	0.000000	0.051405	0.076834	0.034709	0.000000	0.000000	3.000000	10.000000	0.000000
2169.849296	0.010067	0.559600	0.257857	85.969688	-109.900841	-20.294977	1.961071	0.000000	4.599370	0.000000	0.000000	0.000000	0.051405	0.076834	0.034709	0.000000	0.000000	3.000000	10.000000	0.000000
2169.852629	0.010067	0.559600	0.257857	85.574554	-108.032722	-18.661047	1.961071	0.000000	4.599370	0.000000	0.000000	0.000000	0.051405	0.076834	0.034709	0.000000	0.000000	3.000000	10.000000	0.000000
2169.855962	0.010067	0.559600	0.257857	85.574554	-108.032722	-18.661047	1.961071	0.000000	4.599370	0.000000	0.000000	0.000000	0.051405	0.076834	0.034709	0.000000	0.000000	3.000000	10.000000	0.000000
2169.859296	0.010135	0.559844	0.257883	85.574554	-108.032722	-18.661047	1.961071	0.000000	4.599370	0.000000	0.000000	0.000000	0.020481	0.072928	0.007820	0.000000	0.000000	3.000000	10.000000	0.000000
2169.862629	0.010066	0.560095	0.257833	85.369583	-106.898766	-17.645493	1.962912	0.000000	4.598584	0.000000	0.000000	0.000000	-0.020585	0.075539	-0.015210	0.000000	0.000000	3.000000	10.000000	0.000000
2169.865962	0.010066	0.560095	0.257833	85.369583	-106.898766	-17.645493	1.962912	0.000000	4.598584	0.000000	0.000000	0.000000	-0.020585	0.075539	-0.015210	0.000000	0.000000	3.000000	10.000000	0.000000
2169.869296	0.010066	0.560095	0.257833	85.369583	-106.898766	-17.645493	1.962912	0.000000	4.598584	0.000000	0.000000	0.000000	-0.020585	0.075539	-0.015210	0.000000	0.000000	3.000000	10.000000	0.000000
2169.872629	0.010066	0.560095	0.257833	85.426155	-106.963776	-17.666119	1.963065	0.000000	4.598518	0.000000	0.000000	0.000000	-0.020585	0.075539	-0.015210	0.000000	0.000000	3.000000	10.000000	0.000000
2169.875962	0.009929	0.560338	0.257722	85.426155	-106.963776	-17.666119	1.963065	0.000000	4.598518	0.000000	0.000000	0.000000	-0.041199	0.072902	-0.033135	0.000000	0.000000	3.000000	10.000000	0.000000
2169.879296	0.009929	0.560338	0.257722	85.426155	-106.963776	-17.666119	1.963065	0.000000	4.598518	0.000000	0.000000	0.000000	-0.041199	0.072902	-0.033135	0.000000	0.000000	3.000000	10.000000	0.000000
2169.882629	0.009723	0.560573	0.257552	85.627083	-107.856575	-18.428604	1.963065	0.000000	4.598518	0.000000	0.000000	0.000000	-0.061793	0.070257	-0.051087	0.000000	0.000000	3.000000	10.000000	0.000000
2169.885962	0.009723	0.560573	0.257552	85.627083	-107.856575	-18.428604	1.963065	0.000000	4.598518	0.000000	0.000000	0.000000	-0.061793	0.070257	-0.051087	0.000000	0.000000	3.000000	10.000000	0.000000
2169.889296	0.009723	0.560573	0.257552	85.627083	-107.856575	-18.428604	1.963065	0.000000	4.598518	0.000000	0.000000	0.000000	-0.061793	0.070257	-0.051087	0.000000	0.000000	3.000000	10.000000	0.000000
2169.892629	0.009723	0.560573	0.257552	85.928017	-109.554291	-19.918552	1.959689	0.000000	4.599959	0.000000	0.000000	0.000000	-0.061793	0.070257	-0.051087	0.000000	0.000000	3.000000	10.000000	0.000000
2169.895962	0.009347	0.560776	0.257311	85.928017	-109.554291	-19.918552	1.959689	0.000000	4.599959	0.000000	0.000000	0.000000	-0.112932	0.061049	-0.072363	0.000000	0.000000	3.000000	10.000000	0.000000
2169.899296	0.009347	0.560776	0.257311	85.928017	-109.554291	-19.918552	1.959689	0.000000	4.599959	0.000000	0.000000	0.000000	-0.112932	0.061049	-0.072363	0.000000	0.000000	3.000000	10.000000	0.000000
2169.902629	0.008766	0.560932	0.257017	86.299797	-112.196114	-22.289513	1.959689	0.000000	4.599959	0.000000	0.000000	0.000000	-0.174090	0.046657	-0.088217	0.000000	0.000000	3.000000	10.000000	0.000000
2169.905962	0.008766	0.560932	0.257017	86.299797	-112.196114	-22.289513	1.959689	0.000000	4.599959	0.000000	0.000000	0.000000	-0.174090	0.046657	-0.088217	0.000000	0.000000	3.000000	10.000000	0.000000
2169.909296	0.008766	0.560932	0.257017	86.299797	-112.196114	-22.289513	1.959689	0.000000	4.599959	0.000000	0.000000	0.000000	-0.174090	0.046657	-0.088217	0.000000	0.000000	3.000000	10.000000	0.000000
2169.912629	0.008766	0.560932	0.257017	86.759491	-116.415115	-26.168112	1.948633	0.000000	4.604653	0.000000	0.000000	0.000000	-0.174090	0.046657	-0.088217	0.000000	0.000000	3.000000	10.000000	0.000000
2169.915962	0.008017	0.561004	0.256705	86.759491	-116.415115	-26.168112	1.948633	0.000000	4.604653	0.000000	0.000000	0.000000	-0.224844	0.021886	-0.093557	0.000000	0.000000	3.000000	10.000000	0.000000
2169.919296	0.008017	0.561004	0.256705	86.759491	-116.415115	-26.168112	1.948633	0.000000	4.604653	0.000000	0.000000	0.000000	-0.224844	0.021886	-0.093557	0.000000	0.000000	3.000000	10.000000	0.000000
2169.922629	0.007234	0.561012	0.256355	87.291374	-123.536537	-32.872375	1.948633	0.000000	4.604653	0.000000	0.000000	0.000000	-0.234922	0.002306	-0.104875	0.000000	0.000000	3.000000	10.000000	0.000000
2169.925962	0.007234	0.561012	0.256355	87.291374	-123.536537	-32.872375	1.948633	0.000000	4.604653	0.000000	0.000000	0.000000	-0.234922	0.002306	-0.104875	0.000000	0.000000	3.000000	10.000000	0.000000
2169.929296	0.007234	0.561012	0.256355	87.291374	-123.536537	-32.872375	1.948633	0.000000	4.604653	0.000000	0.000000	0.000000	-0.234922	0.002306	-0.104875	0.000000	0.000000	3.000000	10.000000	0.000000
2169.932629	0.006417	0.560937	0.255986	87.813042	-135.184875	-44.064159	1.929501	0.000000	4.612703	0.000000	0.000000	0.000000	-0.244899	-0.022431	-0.110853	0.000000	0.000000	3.000000	10.000000	0.000000
2169.935962	0.006417	0.560937	0.255986	87.813042	-135.184875	-44.064159	1.929501	0.000000	4.612703	0.000000	0.000000	0.000000	-0.244899	-0.022431	-0.110853	0.000000	0.000000	3.000000	10.000000	0.000000
2169.939296	0.006417	0.560937	0.255986	87.813042	-135.184875	-44.064159	1.929501	0.000000	4.612703	0.000000	0.000000	0.000000	-0.244899	-0.022431	-0.110853	0.000000	0.000000	3.000000	10.000000	0.000000
2169.942629	0.005602	0.560845	0.255633	88.212494	-152.813461	-61.234097	1.919338	0.000000	4.616941	0.000000	0.000000	0.000000	-0.244602	-0.027639	-0.105814	0.000000	0.000000	3.000000	10.000000	0.000000
2169.945962	0.005602	0.560845	0.255633	88.212494	-152.813461	-61.234097	1.919338	0.000000	4.616941	0.000000	0.000000	0.000000	-0.244602	-0.027639	-0.105814	0.000000	0.000000	3.000000	10.000000	0.000000
2169.949296	0.005602	0.560845	0.255633	88.212494	-152.813461	-61.234097	1.919338	0.000000	4.616941	0.000000	0.000000	0.000000	-0.244602	-0.027639	-0.105814	0.000000	0.000000	3.000000	10.000000	0.000000
2169.952629	0.004821	0.560705	0.255223	88.434891	-174.326263	-82.319603	1.909026	0.000000	4.621214	0.000000	0.000000	0.000000	-0.234325	-0.041943	-0.122851	0.000000	0.000000	3.000000	10.000000	0.000000
2169.955962	0.004821	0.560705	0.255223	88.434891	-174.326263	-82.319603	1.909026	0.000000	4.621214	0.000000	0.000000	0.000000	-0.234325	-0.041943	-0.122851	0.000000	0.000000	3.000000	10.000000	0.000000
2169.959296	0.004821	0.560705	0.255223	88.434891	-174.326263	-82.319603	1.909026	0.000000	4.621214	0.000000	0.000000	0.000000	-0.234325	-0.041943	-0.122851	0.000000	0.000000	3.000000	10.000000	0.000000
2169.962629	0.004007	0.560505	0.254806	88.520905	165.368164	-102.271904	1.899550	0.000000	4.625118	0.000000	0.000000	0.000000	-0.244206	-0.060107	-0.125209	0.000000	0.000000	3.000000	10.000000	0.000000
2169.965962	0.004007	0.560505	0.254806	88.520905	165.368164	-102.271904	1.899550	0.000000	4.625118	0.000000	0.000000	0.000000	-0.244206	-0.060107	-0.125209	0.000000	0.000000	3.000000	10.000000	0.000000
2169.969296	0.004007	0.560505	0.254806	88.520905	165.368164	-102.271904	1.899550	0.000000	4.625118	0.000000	0.000000	0.000000	-0.244206	-0.060107	-0.125209	0.000000	0.000000	3.000000	10.000000	0.000000
2169.972629	0.004007	0.560505	0.254806	88.568787	151.536804	-115.866173	1.889555	0.000000	4.629210	0.000000	0.000000	0.000000	-0.244206	-0.060107	-0.125209	0.000000	0.000000	3.000000	10.000000	0.000000
2169.975962	0.003194	0.560296	0.254326	88.568787	151.536804	-115.866173	1.889555	0.000000	4.629210	0.000000	0.000000	0.000000	-0.244002	-0.062758	-0.143974	0.000000	0.000000	3.000000	10.000000	0.000000
2169.979296	0.003194	0.560296	0.254326	88.568787	151.536804	-115.866173	1.889555	0.000000	4.629210	0.000000	0.000000	0.000000	-0.244002	-0.062758	-0.143974	0.000000	0.000000	3.000000	10.000000	0.000000
2169.982629	0.002314	0.560061	0.253802	88.682999	142.263702	-124.997025	1.889555	0.000000	4.629210	0.000000	0.000000	0.000000	-0.263967	-0.070527	-0.157295	0.000000	0.000000	3.000000	10.000000	0.000000
2169.985962	0.002314	0.560061	0.253802	88.682999	142.263702	-124.997025	1.889555	0.000000	4.629210	0.000000	0.000000	0.000000	-0.263967	-0.070527	-0.157295	0.000000	0.000000	3.000000	10.000000	0.000000
2169.989296	0.002314	0.560061	0.253802	88.682999	142.263702	-124.997025	1.889555	0.000000	4.629210	0.000000	0.000000	0.000000	-0.263967	-0.070527	-0.157295	0.000000	0.000000	3.000000	10.000000	0.000000
2169.992629	0.001435	0.559791	0.253171	88.844452	132.955276	-134.209061	1.869438	0.000000	4.637371	0.000000	0.000000	0.000000	-0.263641	-0.080953	-0.189163	0.000000	0.000000	3.000000	10.000000	0.000000
2169.995962	0.001435	0.559791	0.253171	88.844452	132.955276	-134.209061	1.869438	0.000000	4.637371	0.000000	0.000000	0.000000	-0.263641	-0.080953	-0.189163	0.000000	0.000000	3.000000	10.000000	0.000000
2169.999296	0.001435	0.559791	0.253171	88.844452	132.955276	-134.209061	1.869438	0.000000	4.637371	0.000000	0.000000	0.000000	-0.263641	-0.080953	-0.189163	0.000000	0.000000	3.000000	10.000000	0.000000
2170.002629	0.000558	0.559495	0.252495	88.978172	119.191322	-147.871063	1.859584	0.000000	4.641331	0.000000	0.000000	0.000000	-0.263183	-0.088701	-0.202784	0.000000	0.000000	3.000000	10.000000	0.000000
2170.005962	0.000558	0.559495	0.252495	88.978172	119.191322	-147.871063	1.859584	0.000000	4.641331	0.000000	0.000000	0.000000	-0.263183	-0.088701	-0.202784	0.000000	0.000000	3.000000	10.000000	0.000000
2170.009296	0.000558	0.559495	0.252495	88.978172	119.191322	-147.871063	1.859584	0.000000	4.641331	0.000000	0.000000	0.000000	-0.263183	-0.088701	-0.202784	0.000000	0.000000	3.000000	10.000000	0.000000
2170.012629	-0.000284	0.559126	0.251718	88.948730	99.938911	-166.963715	1.849966	0.000000	4.645173	0.000000	0.000000	0.000000	-0.252573	-0.110733	-0.233236	0.000000	0.000000	3.000000	10.000000	0.000000
2170.015962	-0.000284	0.559126	0.251718	88.948730	99.938911	-166.963715	1.849966	0.000000	4.645173	0.000000	0.000000	0.000000	-0.252573	-0.110733	-0.233236	0.000000	0.000000	3.000000	10.000000	0.000000
2170.019296	-0.000284	0.559126	0.251718	88.948730	99.938911	-166.963715	1.849966	0.000000	4.645173	0.000000	0.000000	0.000000	-0.252573	-0.110733	-0.233236	0.000000	0.000000	3.000000	10.000000	0.000000
2170.022629	-0.000990	0.558732	0.250895	88.698235	82.129852	175.442413	1.841478	0.000000	4.648543	0.000000	0.000000	0.000000	-0.211662	-0.118389	-0.247000	0.000000	0.000000	3.000000	10.000000	0.000000
2170.025962	-0.000990	0.558732	0.250895	88.698235	82.129852	175.442413	1.841478	0.000000	4.648543	0.000000	0.000000	0.000000	-0.211662	-0.118389	-0.247000	0.000000	0.000000	3.000000	10.000000	0.000000
2170.029296	-0.000990	0.558732	0.250895	88.698235	82.129852	175.442413	1.841478	0.000000	4.648543	0.000000	0.000000	0.000000	-0.211662	-0.118389	-0.247000	0.000000	0.000000	3.000000	10.000000	0.000000
2170.032629	-0.001727	0.558213	0.250023	88.300499	69.399178	162.963760	1.835398	0.000000	4.650948	0.000000	0.000000	0.000000	-0.221208	-0.155691	-0.261346	0.000000	0.000000	3.000000	10.000000	0.000000
2170.035962	-0.001727	0.558213	0.250023	88.300499	69.399178	162.963760	1.835398	0.000000	4.650948	0.000000	0.000000	0.000000	-0.221208	-0.155691	-0.261346	0.000000	0.000000	3.000000	10.000000	0.000000
2170.039296	-0.001727	0.558213	0.250023	88.300499	69.399178	162.963760	1.835398	0.000000	4.650948	0.000000	0.000000	0.000000	-0.221208	-0.155691	-0.261346	0.000000	0.000000	3.000000	10.000000	0.000000
2170.042629	-0.002530	0.557651	0.249124	87.861008	60.003151	153.806870	1.829058	0.000000	4.653445	0.000000	0.000000	0.000000	-0.240750	-0.168382	-0.269953	0.000000	0.000000	3.000000	10.000000	0.000000
2170.045962	-0.002530	0.557651	0.249124	87.861008	60.003151	153.806870	1.829058	0.000000	4.653445	0.000000	0.000000	0.000000	-0.240750	-0.168382	-0.269953	0.000000	0.000000	3.000000	10.000000	0.000000
2170.049296	-0.002530	0.557651	0.249124	87.861008	60.003151	153.806870	1.829058	0.000000	4.653445	0.000000	0.000000	0.000000	-0.240750	-0.168382	-0.269953	0.000000	0.000000	3.000000	10.000000	0.000000
2170.052629	-0.003296	0.557001	0.248138	87.479042	52.261467	146.239700	1.821790	0.000000	4.656295	0.000000	0.000000	0.000000	-0.229972	-0.195183	-0.295548	0.000000	0.000000	3.000000	10.000000	0.000000
2170.055962	-0.003296	0.557001	0.248138	87.479042	52.261467	146.239700	1.821790	0.000000	4.656295	0.000000	0.000000	0.000000	-0.229972	-0.195183	-0.295548	0.000000	0.000000	3.000000	10.000000	0.000000
2170.059296	-0.003296	0.557001	0.248138	87.479042	52.261467	146.239700	1.821790	0.000000	4.656295	0.000000	0.000000	0.000000	-0.229972	-0.195183	-0.295548	0.000000	0.000000	3.000000	10.000000	0.000000
2170.062629	-0.004160	0.556299	0.247061	87.181305	45.004860	139.075592	1.815583	0.000000	4.658719	0.000000	0.000000	0.000000	-0.259258	-0.210377	-0.323222	0.000000	0.000000	3.000000	10.000000	0.000000
2170.065962	-0.004160	0.556299	0.247061	87.181305	45.004860	139.075592	1.815583	0.000000	4.658719	0.000000	0.000000	0.000000	-0.259258	-0.210377	-0.323222	0.000000	0.000000	3.000000	10.000000	0.000000
2170.069296	-0.004160	0.556299	0.247061	87.181305	45.004860	139.075592	1.815583	0.000000	4.658719	0.000000	0.000000	0.000000	-0.259258	-0.210377	-0.323222	0.000000	0.000000	3.000000	10.000000	0.000000
2170.072629	-0.005021	0.555467	0.245870	86.896751	39.523800	133.689392	1.808303	0.000000	4.661550	0.000000	0.000000	0.000000	-0.258221	-0.249759	-0.357182	0.000000	0.000000	3.000000	10.000000	0.000000
2170.075962	-0.005021	0.555467	0.245870	86.896751	39.523800	133.689392	1.808303	0.000000	4.661550	0.000000	0.000000	0.000000	-0.258221	-0.249759	-0.357182	0.000000	0.000000	3.000000	10.000000	0.000000
2170.079296	-0.005021	0.555467	0.245870	86.896751	39.523800	133.689392	1.808303	0.000000	4.661550	0.000000	0.000000	0.000000	-0.258221	-0.249759	-0.357182	0.000000	0.000000	3.000000	10.000000	0.000000
2170.082629	-0.005844	0.554559	0.244542	86.621880	35.432652	129.688705	1.801724	0.000000	4.664096	0.000000	0.000000	0.000000	-0.247003	-0.272343	-0.398580	0.000000	0.000000	3.000000	10.000000	0.000000
2170.085962	-0.005844	0.554559	0.244542	86.621880	35.432652	129.688705	1.801724	0.000000	4.664096	0.000000	0.000000	0.000000	-0.247003	-0.272343	-0.398580	0.000000	0.000000	3.000000	10.000000	0.000000
2170.089296	-0.005844	0.554559	0.244542	86.621880	35.432652	129.688705	1.801724	0.000000	4.664096	0.000000	0.000000	0.000000	-0.247003	-0.272343	-0.398580	0.000000	0.000000	3.000000	10.000000	0.000000
2170.092629	-0.006697	0.553517	0.243065	86.380150	32.411167	126.756401	1.796574	0.000000	4.666082	0.000000	0.000000	0.000000	-0.255613	-0.312607	-0.442936	0.000000	0.000000	3.000000	10.000000	0.000000
2170.095962	-0.006697	0.553517	0.243065	86.380150	32.411167	126.756401	1.796574	0.000000	4.666082	0.000000	0.000000	0.000000	-0.255613	-0.312607	-0.442936	0.000000	0.000000	3.000000	10.000000	0.000000
2170.099296	-0.006697	0.553517	0.243065	86.380150	32.411167	126.756401	1.796574	0.000000	4.666082	0.000000	0.000000	0.000000	-0.255613	-0.312607	-0.442936	0.000000	0.000000	3.000000	10.000000	0.000000
2170.102629	-0.007511	0.552465	0.241487	86.134865	29.803057	124.229668	1.791830	0.000000	4.667906	0.000000	0.000000	0.000000	-0.244245	-0.315623	-0.473535	0.000000	0.000000	3.000000	10.000000	0.000000
2170.105962	-0.007511	0.552465	0.241487	86.134865	29.803057	124.229668	1.791830	0.000000	4.667906	0.000000	0.000000	0.000000	-0.244245	-0.315623	-0.473535	0.000000	0.000000	3.000000	10.000000	0.000000
2170.109296	-0.007511	0.552465	0.241487	86.134865	29.803057	124.229668	1.791830	0.000000	4.667906	0.000000	0.000000	0.000000	-0.244245	-0.315623	-0.473535	0.000000	0.000000	3.000000	10.000000	0.000000
2170.112629	-0.008254	0.551386	0.239824	85.820694	27.015583	121.522522	1.788320	0.000000	4.669251	0.000000	0.000000	0.000000	-0.222970	-0.323637	-0.498774	0.000000	0.000000	3.000000	10.000000	0.000000
2170.115962	-0.008254	0.551386	0.239824	85.820694	27.015583	121.522522	1.788320	0.000000	4.669251	0.000000	0.000000	0.000000	-0.222970	-0.323637	-0.498774	0.000000	0.000000	3.000000	10.000000	0.000000
2170.119296	-0.008254	0.551386	0.239824	85.820694	27.015583	121.522522	1.788320	0.000000	4.669251	0.000000	0.000000	0.000000	-0.222970	-0.323637	-0.498774	0.000000	0.000000	3.000000	10.000000	0.000000
2170.122629	-0.008927	0.550361	0.238098	85.385056	23.911493	118.492775	1.786512	0.000000	4.669943	0.000000	0.000000	0.000000	-0.201835	-0.307473	-0.517762	0.000000	0.000000	3.000000	10.000000	0.000000
2170.125962	-0.008927	0.550361	0.238098	85.385056	23.911493	118.492775	1.786512	0.000000	4.669943	0.000000	0.000000	0.000000	-0.201835	-0.307473	-0.517762	0.000000	0.000000	3.000000	10.000000	0.000000
2170.129296	-0.008927	0.550361	0.238098	85.385056	23.911493	118.492775	1.786512	0.000000	4.669943	0.000000	0.000000	0.000000	-0.201835	-0.307473	-0.517762	0.000000	0.000000	3.000000	10.000000	0.000000
2170.132629	-0.009595	0.549373	0.236327	84.833580	20.809122	115.465248	1.786298	0.000000	4.670026	0.000000	0.000000	0.000000	-0.200618	-0.296468	-0.531521	0.000000	0.000000	3.000000	10.000000	0.000000
2170.135962	-0.009595	0.549373	0.236327	84.833580	20.809122	115.465248	1.786298	0.000000	4.670026	0.000000	0.000000	0.000000	-0.200618	-0.296468	-0.531521	0.000000	0.000000	3.000000	10.000000	0.000000
2170.139296	-0.009595	0.549373	0.236327	84.833580	20.809122	115.465248	1.786298	0.000000	4.670026	0.000000	0.000000	0.000000	-0.200618	-0.296468	-0.531521	0.000000	0.000000	3.000000	10.000000	0.000000
2170.142629	-0.010228	0.548505	0.234564	84.209793	17.960323	112.681351	1.786452	0.000000	4.669967	0.000000	0.000000	0.000000	-0.189748	-0.260297	-0.528965	0.000000	0.000000	3.000000	10.000000	0.000000
2170.145962	-0.010228	0.548505	0.234564	84.209793	17.960323	112.681351	1.786452	0.000000	4.669967	0.000000	0.000000	0.000000	-0.189748	-0.260297	-0.528965	0.000000	0.000000	3.000000	10.000000	0.000000
2170.149296	-0.010228	0.548505	0.234564	84.209793	17.960323	112.681351	1.786452	0.000000	4.669967	0.000000	0.000000	0.000000	-0.189748	-0.260297	-0.528965	0.000000	0.000000	3.000000	10.000000	0.000000
2170.152629	-0.010825	0.547686	0.232852	83.572701	15.219524	109.966774	1.787182	0.000000	4.669687	0.000000	0.000000	0.000000	-0.179162	-0.245744	-0.513544	0.000000	0.000000	3.000000	10.000000	0.000000
2170.155962	-0.010825	0.547686	0.232852	83.572701	15.219524	109.966774	1.787182	0.000000	4.669687	0.000000	0.000000	0.000000	-0.179162	-0.245744	-0.513544	0.000000	0.000000	3.000000	10.000000	0.000000
2170.159296	-0.010825	0.547686	0.232852	83.572701	15.219524	109.966774	1.787182	0.000000	4.669687	0.000000	0.000000	0.000000	-0.179162	-0.245744	-0.513544	0.000000	0.000000	3.000000	10.000000	0.000000
2170.162629	-0.011485	0.546965	0.231135	82.972115	12.164437	106.857178	1.788195	0.000000	4.669300	0.000000	0.000000	0.000000	-0.197826	-0.216284	-0.515034	0.000000	0.000000	3.000000	10.000000	0.000000
2170.165962	-0.011485	0.546965	0.231135	82.972115	12.164437	106.857178	1.788195	0.000000	4.669300	0.000000	0.000000	0.000000	-0.197826	-0.216284	-0.515034	0.000000	0.000000	3.000000	10.000000	0.000000
2170.169296	-0.011485	0.546965	0.231135	82.972115	12.164437	106.857178	1.788195	0.000000	4.669300	0.000000	0.000000	0.000000	-0.197826	-0.216284	-0.515034	0.000000	0.000000	3.000000	10.000000	0.000000
2170.172629	-0.012206	0.546271	0.229456	82.409683	8.913550	103.471611	1.788161	0.000000	4.669313	0.000000	0.000000	0.000000	-0.216568	-0.208291	-0.503811	0.000000	0.000000	3.000000	10.000000	0.000000
2170.175962	-0.012206	0.546271	0.229456	82.409683	8.913550	103.471611	1.788161	0.000000	4.669313	0.000000	0.000000	0.000000	-0.216568	-0.208291	-0.503811	0.000000	0.000000	3.000000	10.000000	0.000000
2170.179296	-0.012206	0.546271	0.229456	82.409683	8.913550	103.471611	1.788161	0.000000	4.669313	0.000000	0.000000	0.000000	-0.216568	-0.208291	-0.503811	0.000000	0.000000	3.000000	10.000000	0.000000
2170.182629	-0.012893	0.545641	0.227811	81.879745	5.715079	100.073296	1.786763	0.000000	4.669848	0.000000	0.000000	0.000000	-0.205915	-0.189083	-0.493367	0.000000	0.000000	3.000000	10.000000	0.000000
2170.185962	-0.012893	0.545641	0.227811	81.879745	5.715079	100.073296	1.786763	0.000000	4.669848	0.000000	0.000000	0.000000	-0.205915	-0.189083	-0.493367	0.000000	0.000000	3.000000	10.000000	0.000000
2170.189296	-0.012893	0.545641	0.227811	81.879745	5.715079	100.073296	1.786763	0.000000	4.669848	0.000000	0.000000	0.000000	-0.205915	-0.189083	-0.493367	0.000000	0.000000	3.000000	10.000000	0.000000
2170.192629	-0.013511	0.545070	0.226170	81.369194	2.872832	97.004745	1.785741	0.000000	4.670239	0.000000	0.000000	0.000000	-0.185442	-0.171264	-0.492276	0.000000	0.000000	3.000000	10.000000	0.000000
2170.195962	-0.013511	0.545070	0.226170	81.369194	2.872832	97.004745	1.785741	0.000000	4.670239	0.000000	0.000000	0.000000	-0.185442	-0.171264	-0.492276	0.000000	0.000000	3.000000	10.000000	0.000000
2170.199296	-0.013511	0.545070	0.226170	81.369194	2.872832	97.004745	1.785741	0.000000	4.670239	0.000000	0.000000	0.000000	-0.185442	-0.171264	-0.492276	0.000000	0.000000	3.000000	10.000000	0.000000
2170.202629	-0.014190	0.544537	0.224517	80.883781	0.455016	94.364204	1.785908	0.000000	4.670175	0.000000	0.000000	0.000000	-0.203862	-0.159774	-0.496015	0.000000	0.000000	3.000000	10.000000	0.000000
2170.205962	-0.014190	0.544537	0.224517	80.883781	0.455016	94.364204	1.785908	0.000000	4.670175	0.000000	0.000000	0.000000	-0.203862	-0.159774	-0.496015	0.000000	0.000000	3.000000	10.000000	0.000000
2170.209296	-0.014190	0.544537	0.224517	80.883781	0.455016	94.364204	1.785908	0.000000	4.670175	0.000000	0.000000	0.000000	-0.203862	-0.159774	-0.496015	0.000000	0.000000	3.000000	10.000000	0.000000
2170.212629	-0.014833	0.544055	0.222801	80.454880	-1.553071	92.149422	1.785050	0.000000	4.670503	0.000000	0.000000	0.000000	-0.192740	-0.144694	-0.514617	0.000000	0.000000	3.000000	10.000000	0.000000
2170.215962	-0.014833	0.544055	0.222801	80.454880	-1.553071	92.149422	1.785050	0.000000	4.670503	0.000000	0.000000	0.000000	-0.192740	-0.144694	-0.514617	0.000000	0.000000	3.000000	10.000000	0.000000
2170.219296	-0.014833	0.544055	0.222801	80.454880	-1.553071	92.149422	1.785050	0.000000	4.670503	0.000000	0.000000	0.000000	-0.192740	-0.144694	-0.514617	0.000000	0.000000	3.000000	10.000000	0.000000
2170.222629	-0.015567	0.543660	0.221016	80.128487	-3.221580	90.297539	1.785291	0.000000	4.670411	0.000000	0.000000	0.000000	-0.220234	-0.118576	-0.535583	0.000000	0.000000	3.000000	10.000000	0.000000
2170.225962	-0.015567	0.543660	0.221016	80.128487	-3.221580	90.297539	1.785291	0.000000	4.670411	0.000000	0.000000	0.000000	-0.220234	-0.118576	-0.535583	0.000000	0.000000	3.000000	10.000000	0.000000
2170.229296	-0.015567	0.543660	0.221016	80.128487	-3.221580	90.297539	1.785291	0.000000	4.670411	0.000000	0.000000	0.000000	-0.220234	-0.118576	-0.535583	0.000000	0.000000	3.000000	10.000000	0.000000
2170.232629	-0.016392	0.543314	0.219165	79.940384	-4.553633	88.833015	1.784338	0.000000	4.670775	0.000000	0.000000	0.000000	-0.247462	-0.103826	-0.555335	0.000000	0.000000	3.000000	10.000000	0.000000
2170.235962	-0.016392	0.543314	0.219165	79.940384	-4.553633	88.833015	1.784338	0.000000	4.670775	0.000000	0.000000	0.000000	-0.247462	-0.103826	-0.555335	0.000000	0.000000	3.000000	10.000000	0.000000
2170.239296	-0.016392	0.543314	0.219165	79.940384	-4.553633	88.833015	1.784338	0.000000	4.670775	0.000000	0.000000	0.000000	-0.247462	-0.103826	-0.555335	0.000000	0.000000	3.000000	10.000000	0.000000
2170.242629	-0.017340	0.543078	0.217289	79.849945	-5.530514	87.789474	1.782148	0.000000	4.671611	0.000000	0.000000	0.000000	-0.284311	-0.070722	-0.562767	0.000000	0.000000	3.000000	10.000000	0.000000
2170.245962	-0.017340	0.543078	0.217289	79.849945	-5.530514	87.789474	1.782148	0.000000	4.671611	0.000000	0.000000	0.000000	-0.284311	-0.070722	-0.562767	0.000000	0.000000	3.000000	10.000000	0.000000
2170.249296	-0.017340	0.543078	0.217289	79.849945	-5.530514	87.789474	1.782148	0.000000	4.671611	0.000000	0.000000	0.000000	-0.284311	-0.070722	-0.562767	0.000000	0.000000	3.000000	10.000000	0.000000
2170.252629	-0.018408	0.542927	0.215341	79.814125	-6.182631	87.135994	1.777790	0.000000	4.673271	0.000000	0.000000	0.000000	-0.320423	-0.045283	-0.584559	0.000000	0.000000	3.000000	10.000000	0.000000
2170.255962	-0.018408	0.542927	0.215341	79.814125	-6.182631	87.135994	1.777790	0.000000	4.673271	0.000000	0.000000	0.000000	-0.320423	-0.045283	-0.584559	0.000000	0.000000	3.000000	10.000000	0.000000
2170.259296	-0.018408	0.542927	0.215341	79.814125	-6.182631	87.135994	1.777790	0.000000	4.673271	0.000000	0.000000	0.000000	-0.320423	-0.045283	-0.584559	0.000000	0.000000	3.000000	10.000000	0.000000
2170.262629	-0.019629	0.542852	0.213403	79.835815	-6.417244	86.984184	1.771589	0.000000	4.675625	0.000000	0.000000	0.000000	-0.366396	-0.022419	-0.581235	0.000000	0.000000	3.000000	10.000000	0.000000
2170.265962	-0.019629	0.542852	0.213403	79.835815	-6.417244	86.984184	1.771589	0.000000	4.675625	0.000000	0.000000	0.000000	-0.366396	-0.022419	-0.581235	0.000000	0.000000	3.000000	10.000000	0.000000
2170.269296	-0.019629	0.542852	0.213403	79.835815	-6.417244	86.984184	1.771589	0.000000	4.675625	0.000000	0.000000	0.000000	-0.366396	-0.022419	-0.581235	0.000000	0.000000	3.000000	10.000000	0.000000
2170.272629	-0.020875	0.542906	0.211456	79.900421	-6.542350	86.970245	1.762244	0.000000	4.679155	0.000000	0.000000	0.000000	-0.373675	0.016062	-0.583983	0.000000	0.000000	3.000000	10.000000	0.000000
2170.275962	-0.020875	0.542906	0.211456	79.900421	-6.542350	86.970245	1.762244	0.000000	4.679155	0.000000	0.000000	0.000000	-0.373675	0.016062	-0.583983	0.000000	0.000000	3.000000	10.000000	0.000000
2170.279296	-0.020875	0.542906	0.211456	79.900421	-6.542350	86.970245	1.762244	0.000000	4.679155	0.000000	0.000000	0.000000	-0.373675	0.016062	-0.583983	0.000000	0.000000	3.000000	10.000000	0.000000
2170.282629	-0.022083	0.543059	0.209575	80.000778	-6.698176	86.924637	1.752301	0.000000	4.682888	0.000000	0.000000	0.000000	-0.362586	0.045910	-0.564563	0.000000	0.000000	3.000000	10.000000	0.000000
2170.285962	-0.022083	0.543059	0.209575	80.000778	-6.698176	86.924637	1.752301	0.000000	4.682888	0.000000	0.000000	0.000000	-0.362586	0.045910	-0.564563	0.000000	0.000000	3.000000	10.000000	0.000000
2170.289296	-0.022083	0.543059	0.209575	80.000778	-6.698176	86.924637	1.752301	0.000000	4.682888	0.000000	0.000000	0.000000	-0.362586	0.045910	-0.564563	0.000000	0.000000	3.000000	10.000000	0.000000
2170.292629	-0.023225	0.543352	0.207788	80.113060	-6.853020	86.869576	1.742402	0.000000	4.686580	0.000000	0.000000	0.000000	-0.342529	0.087807	-0.535857	0.000000	0.000000	3.000000	10.000000	0.000000
2170.295962	-0.023225	0.543352	0.207788	80.113060	-6.853020	86.869576	1.742402	0.000000	4.686580	0.000000	0.000000	0.000000	-0.342529	0.087807	-0.535857	0.000000	0.000000	3.000000	10.000000	0.000000
2170.299296	-0.023225	0.543352	0.207788	80.113060	-6.853020	86.869576	1.742402	0.000000	4.686580	0.000000	0.000000	0.000000	-0.342529	0.087807	-0.535857	0.000000	0.000000	3.000000	10.000000	0.000000
2170.302629	-0.024302	0.543824	0.206128	80.203194	-7.017272	86.802292	1.732926	0.000000	4.690092	0.000000	0.000000	0.000000	-0.323108	0.141697	-0.498098	0.000000	0.000000	3.000000	10.000000	0.000000
2170.305962	-0.024302	0.543824	0.206128	80.203194	-7.017272	86.802292	1.732926	0.000000	4.690092	0.000000	0.000000	0.000000	-0.323108	0.141697	-0.498098	0.000000	0.000000	3.000000	10.000000	0.000000
2170.309296	-0.024302	0.543824	0.206128	80.203194	-7.017272	86.802292	1.732926	0.000000	4.690092	0.000000	0.000000	0.000000	-0.323108	0.141697	-0.498098	0.000000	0.000000	3.000000	10.000000	0.000000
2170.312629	-0.025378	0.544439	0.204597	80.263222	-7.280838	86.615051	1.723635	0.000000	4.693515	0.000000	0.000000	0.000000	-0.322933	0.184593	-0.459295	0.000000	0.000000	3.000000	10.000000	0.000000
2170.315962	-0.025378	0.544439	0.204597	80.263222	-7.280838	86.615051	1.723635	0.000000	4.693515	0.000000	0.000000	0.000000	-0.322933	0.184593	-0.459295	0.000000	0.000000	3.000000	10.000000	0.000000
2170.319296	-0.025378	0.544439	0.204597	80.263222	-7.280838	86.615051	1.723635	0.000000	4.693515	0.000000	0.000000	0.000000	-0.322933	0.184593	-0.459295	0.000000	0.000000	3.000000	10.000000	0.000000
2170.322629	-0.026549	0.545197	0.203192	80.290756	-7.777116	86.163094	1.713228	0.000000	4.697323	0.000000	0.000000	0.000000	-0.351183	0.227421	-0.421420	0.000000	0.000000	3.000000	10.000000	0.000000
2170.325962	-0.026549	0.545197	0.203192	80.290756	-7.777116	86.163094	1.713228	0.000000	4.697323	0.000000	0.000000	0.000000	-0.351183	0.227421	-0.421420	0.000000	0.000000	3.000000	10.000000	0.000000
2170.329296	-0.026549	0.545197	0.203192	80.290756	-7.777116	86.163094	1.713228	0.000000	4.697323	0.000000	0.000000	0.000000	-0.351183	0.227421	-0.421420	0.000000	0.000000	3.000000	10.000000	0.000000
2170.332629	-0.027846	0.546046	0.201937	80.291229	-8.503724	85.455635	1.699776	0.000000	4.702208	0.000000	0.000000	0.000000	-0.389168	0.254705	-0.376694	0.000000	0.000000	3.000000	10.000000	0.000000
2170.335962	-0.027846	0.546046	0.201937	80.291229	-8.503724	85.455635	1.699776	0.000000	4.702208	0.000000	0.000000	0.000000	-0.389168	0.254705	-0.376694	0.000000	0.000000	3.000000	10.000000	0.000000
2170.339296	-0.027846	0.546046	0.201937	80.291229	-8.503724	85.455635	1.699776	0.000000	4.702208	0.000000	0.000000	0.000000	-0.389168	0.254705	-0.376694	0.000000	0.000000	3.000000	10.000000	0.000000
2170.342629	-0.029266	0.546973	0.200728	80.278214	-9.361720	84.610847	1.682374	0.000000	4.708462	0.000000	0.000000	0.000000	-0.425874	0.277956	-0.362581	0.000000	0.000000	3.000000	10.000000	0.000000
2170.345962	-0.029266	0.546973	0.200728	80.278214	-9.361720	84.610847	1.682374	0.000000	4.708462	0.000000	0.000000	0.000000	-0.425874	0.277956	-0.362581	0.000000	0.000000	3.000000	10.000000	0.000000
2170.349296	-0.029266	0.546973	0.200728	80.278214	-9.361720	84.610847	1.682374	0.000000	4.708462	0.000000	0.000000	0.000000	-0.425874	0.277956	-0.362581	0.000000	0.000000	3.000000	10.000000	0.000000
2170.352629	-0.030805	0.547896	0.199508	80.264473	-10.063916	83.958427	1.661780	0.000000	4.715770	0.000000	0.000000	0.000000	-0.461665	0.276863	-0.366138	0.000000	0.000000	3.000000	10.000000	0.000000
2170.355962	-0.030805	0.547896	0.199508	80.264473	-10.063916	83.958427	1.661780	0.000000	4.715770	0.000000	0.000000	0.000000	-0.461665	0.276863	-0.366138	0.000000	0.000000	3.000000	10.000000	0.000000
2170.359296	-0.030805	0.547896	0.199508	80.264473	-10.063916	83.958427	1.661780	0.000000	4.715770	0.000000	0.000000	0.000000	-0.461665	0.276863	-0.366138	0.000000	0.000000	3.000000	10.000000	0.000000
2170.362629	-0.032461	0.548810	0.198240	80.264412	-10.337069	83.812508	1.638405	0.000000	4.723942	0.000000	0.000000	0.000000	-0.496732	0.274316	-0.380167	0.000000	0.000000	3.000000	10.000000	0.000000
2170.365962	-0.032461	0.548810	0.198240	80.264412	-10.337069	83.812508	1.638405	0.000000	4.723942	0.000000	0.000000	0.000000	-0.496732	0.274316	-0.380167	0.000000	0.000000	3.000000	10.000000	0.000000
2170.369296	-0.032461	0.548810	0.198240	80.264412	-10.337069	83.812508	1.638405	0.000000	4.723942	0.000000	0.000000	0.000000	-0.496732	0.274316	-0.380167	0.000000	0.000000	3.000000	10.000000	0.000000
2170.372629	-0.034165	0.549665	0.196831	80.282867	-10.389453	83.933052	1.612461	0.000000	4.732861	0.000000	0.000000	0.000000	-0.511335	0.256638	-0.422717	0.000000	0.000000	3.000000	10.000000	0.000000
2170.375962	-0.034165	0.549665	0.196831	80.282867	-10.389453	83.933052	1.612461	0.000000	4.732861	0.000000	0.000000	0.000000	-0.511335	0.256638	-0.422717	0.000000	0.000000	3.000000	10.000000	0.000000
2170.379296	-0.034165	0.549665	0.196831	80.282867	-10.389453	83.933052	1.612461	0.000000	4.732861	0.000000	0.000000	0.000000	-0.511335	0.256638	-0.422717	0.000000	0.000000	3.000000	10.000000	0.000000
2170.382629	-0.035948	0.550482	0.195292	80.321327	-10.279008	84.253128	1.586007	0.000000	4.741791	0.000000	0.000000	0.000000	-0.535010	0.244890	-0.461701	0.000000	0.000000	3.000000	10.000000	0.000000
2170.385962	-0.035948	0.550482	0.195292	80.321327	-10.279008	84.253128	1.586007	0.000000	4.741791	0.000000	0.000000	0.000000	-0.535010	0.244890	-0.461701	0.000000	0.000000	3.000000	10.000000	0.000000
2170.389296	-0.035948	0.550482	0.195292	80.321327	-10.279008	84.253128	1.586007	0.000000	4.741791	0.000000	0.000000	0.000000	-0.535010	0.244890	-0.461701	0.000000	0.000000	3.000000	10.000000	0.000000
2170.392629	-0.037809	0.551223	0.193627	80.377693	-10.066925	84.698227	1.558223	0.000000	4.750994	0.000000	0.000000	0.000000	-0.558254	0.222294	-0.499538	0.000000	0.000000	3.000000	10.000000	0.000000
2170.395962	-0.037809	0.551223	0.193627	80.377693	-10.066925	84.698227	1.558223	0.000000	4.750994	0.000000	0.000000	0.000000	-0.558254	0.222294	-0.499538	0.000000	0.000000	3.000000	10.000000	0.000000
2170.399296	-0.037809	0.551223	0.193627	80.377693	-10.066925	84.698227	1.558223	0.000000	4.750994	0.000000	0.000000	0.000000	-0.558254	0.222294	-0.499538	0.000000	0.000000	3.000000	10.000000	0.000000
2170.402629	-0.039684	0.551924	0.191833	80.441444	-9.932836	84.807594	1.529009	0.000000	4.760476	0.000000	0.000000	0.000000	-0.562376	0.210253	-0.538169	0.000000	0.000000	3.000000	10.000000	0.000000
2170.405962	-0.039684	0.551924	0.191833	80.441444	-9.932836	84.807594	1.529009	0.000000	4.760476	0.000000	0.000000	0.000000	-0.562376	0.210253	-0.538169	0.000000	0.000000	3.000000	10.000000	0.000000
2170.409296	-0.039684	0.551924	0.191833	80.441444	-9.932836	84.807594	1.529009	0.000000	4.760476	0.000000	0.000000	0.000000	-0.562376	0.210253	-0.538169	0.000000	0.000000	3.000000	10.000000	0.000000
2170.412629	-0.041635	0.552609	0.189955	80.510750	-9.972891	84.363625	1.499715	0.000000	4.769786	0.000000	0.000000	0.000000	-0.585446	0.205667	-0.563573	0.000000	0.000000	3.000000	10.000000	0.000000
2170.415962	-0.041635	0.552609	0.189955	80.510750	-9.972891	84.363625	1.499715	0.000000	4.769786	0.000000	0.000000	0.000000	-0.585446	0.205667	-0.563573	0.000000	0.000000	3.000000	10.000000	0.000000
2170.419296	-0.041635	0.552609	0.189955	80.510750	-9.972891	84.363625	1.499715	0.000000	4.769786	0.000000	0.000000	0.000000	-0.585446	0.205667	-0.563573	0.000000	0.000000	3.000000	10.000000	0.000000
2170.422629	-0.043696	0.553269	0.188043	80.581238	-10.110018	83.824974	1.468524	0.000000	4.779481	0.000000	0.000000	0.000000	-0.618342	0.197969	-0.573656	0.000000	0.000000	3.000000	10.000000	0.000000
2170.425962	-0.043696	0.553269	0.188043	80.581238	-10.110018	83.824974	1.468524	0.000000	4.779481	0.000000	0.000000	0.000000	-0.618342	0.197969	-0.573656	0.000000	0.000000	3.000000	10.000000	0.000000
2170.429296	-0.043696	0.553269	0.188043	80.581238	-10.110018	83.824974	1.468524	0.000000	4.779481	0.000000	0.000000	0.000000	-0.618342	0.197969	-0.573656	0.000000	0.000000	3.000000	10.000000	0.000000
2170.432629	-0.045807	0.553944	0.186129	80.648041	-10.282359	83.605919	1.434188	0.000000	4.789896	0.000000	0.000000	0.000000	-0.633148	0.202409	-0.573997	0.000000	0.000000	3.000000	10.000000	0.000000
2170.435962	-0.045807	0.553944	0.186129	80.648041	-10.282359	83.605919	1.434188	0.000000	4.789896	0.000000	0.000000	0.000000	-0.633148	0.202409	-0.573997	0.000000	0.000000	3.000000	10.000000	0.000000
2170.439296	-0.045807	0.553944	0.186129	80.648041	-10.282359	83.605919	1.434188	0.000000	4.789896	0.000000	0.000000	0.000000	-0.633148	0.202409	-0.573997	0.000000	0.000000	3.000000	10.000000	0.000000
2170.442629	-0.047964	0.554628	0.184180	80.713356	-10.527246	83.457970	1.397751	0.000000	4.800655	0.000000	0.000000	0.000000	-0.647041	0.205253	-0.584867	0.000000	0.000000	3.000000	10.000000	0.000000
2170.445962	-0.047964	0.554628	0.184180	80.713356	-10.527246	83.457970	1.397751	0.000000	4.800655	0.000000	0.000000	0.000000	-0.647041	0.205253	-0.584867	0.000000	0.000000	3.000000	10.000000	0.000000
2170.449296	-0.047964	0.554628	0.184180	80.713356	-10.527246	83.457970	1.397751	0.000000	4.800655	0.000000	0.000000	0.000000	-0.647041	0.205253	-0.584867	0.000000	0.000000	3.000000	10.000000	0.000000
2170.452629	-0.050137	0.555306	0.182216	80.776230	-10.745799	83.170921	1.359434	0.000000	4.811646	0.000000	0.000000	0.000000	-0.652039	0.203569	-0.589222	0.000000	0.000000	3.000000	10.000000	0.000000
2170.455962	-0.050137	0.555306	0.182216	80.776230	-10.745799	83.170921	1.359434	0.000000	4.811646	0.000000	0.000000	0.000000	-0.652039	0.203569	-0.589222	0.000000	0.000000	3.000000	10.000000	0.000000
2170.459296	-0.050137	0.555306	0.182216	80.776230	-10.745799	83.170921	1.359434	0.000000	4.811646	0.000000	0.000000	0.000000	-0.652039	0.203569	-0.589222	0.000000	0.000000	3.000000	10.000000	0.000000
2170.462629	-0.052358	0.555944	0.180240	80.849808	-10.905123	82.743614	1.319717	0.000000	4.822691	0.000000	0.000000	0.000000	-0.666143	0.191389	-0.592761	0.000000	0.000000	3.000000	10.000000	0.000000
2170.465962	-0.052358	0.555944	0.180240	80.849808	-10.905123	82.743614	1.319717	0.000000	4.822691	0.000000	0.000000	0.000000	-0.666143	0.191389	-0.592761	0.000000	0.000000	3.000000	10.000000	0.000000
2170.469296	-0.052358	0.555944	0.180240	80.849808	-10.905123	82.743614	1.319717	0.000000	4.822691	0.000000	0.000000	0.000000	-0.666143	0.191389	-0.592761	0.000000	0.000000	3.000000	10.000000	0.000000
2170.472629	-0.054587	0.556511	0.178170	80.932220	-10.937118	82.426201	1.277754	0.000000	4.833979	0.000000	0.000000	0.000000	-0.668850	0.170000	-0.620972	0.000000	0.000000	3.000000	10.000000	0.000000
2170.475962	-0.054587	0.556511	0.178170	80.932220	-10.937118	82.426201	1.277754	0.000000	4.833979	0.000000	0.000000	0.000000	-0.668850	0.170000	-0.620972	0.000000	0.000000	3.000000	10.000000	0.000000
2170.479296	-0.054587	0.556511	0.178170	80.932220	-10.937118	82.426201	1.277754	0.000000	4.833979	0.000000	0.000000	0.000000	-0.668850	0.170000	-0.620972	0.000000	0.000000	3.000000	10.000000	0.000000
2170.482629	-0.056885	0.556972	0.176005	81.034698	-10.900187	82.274910	1.234942	0.000000	4.845092	0.000000	0.000000	0.000000	-0.689345	0.138154	-0.649375	0.000000	0.000000	3.000000	10.000000	0.000000
2170.485962	-0.056885	0.556972	0.176005	81.034698	-10.900187	82.274910	1.234942	0.000000	4.845092	0.000000	0.000000	0.000000	-0.689345	0.138154	-0.649375	0.000000	0.000000	3.000000	10.000000	0.000000
2170.489296	-0.056885	0.556972	0.176005	81.034698	-10.900187	82.274910	1.234942	0.000000	4.845092	0.000000	0.000000	0.000000	-0.689345	0.138154	-0.649375	0.000000	0.000000	3.000000	10.000000	0.000000
2170.492629	-0.059214	0.557335	0.173692	81.153801	-10.804178	82.315941	1.189648	0.000000	4.856412	0.000000	0.000000	0.000000	-0.698725	0.109134	-0.693877	0.000000	0.000000	3.000000	10.000000	0.000000
2170.495962	-0.059214	0.557335	0.173692	81.153801	-10.804178	82.315941	1.189648	0.000000	4.856412	0.000000	0.000000	0.000000	-0.698725	0.109134	-0.693877	0.000000	0.000000	3.000000	10.000000	0.000000
2170.499296	-0.059214	0.557335	0.173692	81.153801	-10.804178	82.315941	1.189648	0.000000	4.856412	0.000000	0.000000	0.000000	-0.698725	0.109134	-0.693877	0.000000	0.000000	3.000000	10.000000	0.000000
2170.502629	-0.061663	0.557622	0.171236	81.292908	-10.611255	82.588951	1.142997	0.000000	4.867603	0.000000	0.000000	0.000000	-0.734666	0.086118	-0.737021	0.000000	0.000000	3.000000	10.000000	0.000000
2170.505962	-0.061663	0.557622	0.171236	81.292908	-10.611255	82.588951	1.142997	0.000000	4.867603	0.000000	0.000000	0.000000	-0.734666	0.086118	-0.737021	0.000000	0.000000	3.000000	10.000000	0.000000
2170.509296	-0.061663	0.557622	0.171236	81.292908	-10.611255	82.588951	1.142997	0.000000	4.867603	0.000000	0.000000	0.000000	-0.734666	0.086118	-0.737021	0.000000	0.000000	3.000000	10.000000	0.000000
2170.512629	-0.064174	0.557859	0.168689	81.441635	-10.354746	82.825943	1.092381	0.000000	4.879211	0.000000	0.000000	0.000000	-0.753296	0.070826	-0.764066	0.000000	0.000000	3.000000	10.000000	0.000000
2170.515962	-0.064174	0.557859	0.168689	81.441635	-10.354746	82.825943	1.092381	0.000000	4.879211	0.000000	0.000000	0.000000	-0.753296	0.070826	-0.764066	0.000000	0.000000	3.000000	10.000000	0.000000
2170.519296	-0.064174	0.557859	0.168689	81.441635	-10.354746	82.825943	1.092381	0.000000	4.879211	0.000000	0.000000	0.000000	-0.753296	0.070826	-0.764066	0.000000	0.000000	3.000000	10.000000	0.000000
2170.522629	-0.066721	0.558069	0.166104	81.589783	-10.063732	82.795074	1.038731	0.000000	4.890914	0.000000	0.000000	0.000000	-0.764025	0.063224	-0.775523	0.000000	0.000000	3.000000	10.000000	0.000000
2170.525962	-0.066721	0.558069	0.166104	81.589783	-10.063732	82.795074	1.038731	0.000000	4.890914	0.000000	0.000000	0.000000	-0.764025	0.063224	-0.775523	0.000000	0.000000	3.000000	10.000000	0.000000
2170.529296	-0.066721	0.558069	0.166104	81.589783	-10.063732	82.795074	1.038731	0.000000	4.890914	0.000000	0.000000	0.000000	-0.764025	0.063224	-0.775523	0.000000	0.000000	3.000000	10.000000	0.000000
2170.532629	-0.069278	0.558281	0.163533	81.737137	-9.744629	82.533516	0.982244	0.000000	4.902571	0.000000	0.000000	0.000000	-0.767274	0.063369	-0.771101	0.000000	0.000000	3.000000	10.000000	0.000000
2170.535962	-0.069278	0.558281	0.163533	81.737137	-9.744629	82.533516	0.982244	0.000000	4.902571	0.000000	0.000000	0.000000	-0.767274	0.063369	-0.771101	0.000000	0.000000	3.000000	10.000000	0.000000
2170.539296	-0.069278	0.558281	0.163533	81.737137	-9.744629	82.533516	0.982244	0.000000	4.902571	0.000000	0.000000	0.000000	-0.767274	0.063369	-0.771101	0.000000	0.000000	3.000000	10.000000	0.000000
2170.542629	-0.071819	0.558512	0.160996	81.880806	-9.346052	82.455002	0.923162	0.000000	4.914038	0.000000	0.000000	0.000000	-0.762247	0.069540	-0.761135	0.000000	0.000000	3.000000	10.000000	0.000000
2170.545962	-0.071819	0.558512	0.160996	81.880806	-9.346052	82.455002	0.923162	0.000000	4.914038	0.000000	0.000000	0.000000	-0.762247	0.069540	-0.761135	0.000000	0.000000	3.000000	10.000000	0.000000
2170.549296	-0.071819	0.558512	0.160996	81.880806	-9.346052	82.455002	0.923162	0.000000	4.914038	0.000000	0.000000	0.000000	-0.762247	0.069540	-0.761135	0.000000	0.000000	3.000000	10.000000	0.000000
2170.552629	-0.074308	0.558739	0.158446	82.020088	-8.920461	82.584534	0.862097	0.000000	4.925118	0.000000	0.000000	0.000000	-0.746803	0.067987	-0.765106	0.000000	0.000000	3.000000	10.000000	0.000000
2170.555962	-0.074308	0.558739	0.158446	82.020088	-8.920461	82.584534	0.862097	0.000000	4.925118	0.000000	0.000000	0.000000	-0.746803	0.067987	-0.765106	0.000000	0.000000	3.000000	10.000000	0.000000
2170.559296	-0.074308	0.558739	0.158446	82.020088	-8.920461	82.584534	0.862097	0.000000	4.925118	0.000000	0.000000	0.000000	-0.746803	0.067987	-0.765106	0.000000	0.000000	3.000000	10.000000	0.000000
2170.562629	-0.076746	0.558994	0.155877	82.151573	-8.524064	82.903381	0.800285	0.000000	4.935538	0.000000	0.000000	0.000000	-0.731223	0.076576	-0.770573	0.000000	0.000000	3.000000	10.000000	0.000000
2170.565962	-0.076746	0.558994	0.155877	82.151573	-8.524064	82.903381	0.800285	0.000000	4.935538	0.000000	0.000000	0.000000	-0.731223	0.076576	-0.770573	0.000000	0.000000	3.000000	10.000000	0.000000
2170.569296	-0.076746	0.558994	0.155877	82.151573	-8.524064	82.903381	0.800285	0.000000	4.935538	0.000000	0.000000	0.000000	-0.731223	0.076576	-0.770573	0.000000	0.000000	3.000000	10.000000	0.000000
2170.572629	-0.079130	0.559258	0.153276	82.284950	-8.142613	83.306602	0.737748	0.000000	4.945273	0.000000	0.000000	0.000000	-0.715108	0.079092	-0.780425	0.000000	0.000000	3.000000	10.000000	0.000000
2170.575962	-0.079130	0.559258	0.153276	82.284950	-8.142613	83.306602	0.737748	0.000000	4.945273	0.000000	0.000000	0.000000	-0.715108	0.079092	-0.780425	0.000000	0.000000	3.000000	10.000000	0.000000
2170.579296	-0.079130	0.559258	0.153276	82.284950	-8.142613	83.306602	0.737748	0.000000	4.945273	0.000000	0.000000	0.000000	-0.715108	0.079092	-0.780425	0.000000	0.000000	3.000000	10.000000	0.000000
2170.582629	-0.081554	0.559522	0.150687	82.417107	-7.905216	83.455696	0.674589	0.000000	4.954284	0.000000	0.000000	0.000000	-0.727222	0.079214	-0.776701	0.000000	0.000000	3.000000	10.000000	0.000000
2170.585962	-0.081554	0.559522	0.150687	82.417107	-7.905216	83.455696	0.674589	0.000000	4.954284	0.000000	0.000000	0.000000	-0.727222	0.079214	-0.776701	0.000000	0.000000	3.000000	10.000000	0.000000
2170.589296	-0.081554	0.559522	0.150687	82.417107	-7.905216	83.455696	0.674589	0.000000	4.954284	0.000000	0.000000	0.000000	-0.727222	0.079214	-0.776701	0.000000	0.000000	3.000000	10.000000	0.000000
2170.592629	-0.084044	0.559800	0.148085	82.542412	-7.859792	83.316704	0.607542	0.000000	4.962953	0.000000	0.000000	0.000000	-0.746994	0.083477	-0.780460	0.000000	0.000000	3.000000	10.000000	0.000000
2170.595962	-0.084044	0.559800	0.148085	82.542412	-7.859792	83.316704	0.607542	0.000000	4.962953	0.000000	0.000000	0.000000	-0.746994	0.083477	-0.780460	0.000000	0.000000	3.000000	10.000000	0.000000
2170.599296	-0.084044	0.559800	0.148085	82.542412	-7.859792	83.316704	0.607542	0.000000	4.962953	0.000000	0.000000	0.000000	-0.746994	0.083477	-0.780460	0.000000	0.000000	3.000000	10.000000	0.000000
2170.602629	-0.086513	0.560092	0.145483	82.664444	-7.931823	83.124748	0.535657	0.000000	4.971225	0.000000	0.000000	0.000000	-0.740715	0.087696	-0.780762	0.000000	0.000000	3.000000	10.000000	0.000000
2170.605962	-0.086513	0.560092	0.145483	82.664444	-7.931823	83.124748	0.535657	0.000000	4.971225	0.000000	0.000000	0.000000	-0.740715	0.087696	-0.780762	0.000000	0.000000	3.000000	10.000000	0.000000
2170.609296	-0.086513	0.560092	0.145483	82.664444	-7.931823	83.124748	0.535657	0.000000	4.971225	0.000000	0.000000	0.000000	-0.740715	0.087696	-0.780762	0.000000	0.000000	3.000000	10.000000	0.000000
2170.612629	-0.089024	0.560372	0.142913	82.783165	-7.951007	82.989296	0.461559	0.000000	4.978651	0.000000	0.000000	0.000000	-0.753409	0.083813	-0.771032	0.000000	0.000000	3.000000	10.000000	0.000000
2170.615962	-0.089024	0.560372	0.142913	82.783165	-7.951007	82.989296	0.461559	0.000000	4.978651	0.000000	0.000000	0.000000	-0.753409	0.083813	-0.771032	0.000000	0.000000	3.000000	10.000000	0.000000
2170.619296	-0.089024	0.560372	0.142913	82.783165	-7.951007	82.989296	0.461559	0.000000	4.978651	0.000000	0.000000	0.000000	-0.753409	0.083813	-0.771032	0.000000	0.000000	3.000000	10.000000	0.000000
2170.622629	-0.091511	0.560679	0.140321	82.901405	-7.777179	83.012711	0.382884	0.000000	4.985319	0.000000	0.000000	0.000000	-0.746219	0.092086	-0.777493	0.000000	0.000000	3.000000	10.000000	0.000000
2170.625962	-0.091511	0.560679	0.140321	82.901405	-7.777179	83.012711	0.382884	0.000000	4.985319	0.000000	0.000000	0.000000	-0.746219	0.092086	-0.777493	0.000000	0.000000	3.000000	10.000000	0.000000
2170.629296	-0.091511	0.560679	0.140321	82.901405	-7.777179	83.012711	0.382884	0.000000	4.985319	0.000000	0.000000	0.000000	-0.746219	0.092086	-0.777493	0.000000	0.000000	3.000000	10.000000	0.000000
2170.632629	-0.093999	0.560941	0.137678	83.018707	-7.470543	83.177704	0.301919	0.000000	4.990876	0.000000	0.000000	0.000000	-0.746253	0.078623	-0.792751	0.000000	0.000000	3.000000	10.000000	0.000000
2170.635962	-0.093999	0.560941	0.137678	83.018707	-7.470543	83.177704	0.301919	0.000000	4.990876	0.000000	0.000000	0.000000	-0.746253	0.078623	-0.792751	0.000000	0.000000	3.000000	10.000000	0.000000
2170.639296	-0.093999	0.560941	0.137678	83.018707	-7.470543	83.177704	0.301919	0.000000	4.990876	0.000000	0.000000	0.000000	-0.746253	0.078623	-0.792751	0.000000	0.000000	3.000000	10.000000	0.000000
2170.642629	-0.096449	0.561132	0.134938	83.150948	-7.153140	83.368019	0.217732	0.000000	4.995257	0.000000	0.000000	0.000000	-0.735045	0.057420	-0.822201	0.000000	0.000000	3.000000	10.000000	0.000000
2170.645962	-0.096449	0.561132	0.134938	83.150948	-7.153140	83.368019	0.217732	0.000000	4.995257	0.000000	0.000000	0.000000	-0.735045	0.057420	-0.822201	0.000000	0.000000	3.000000	10.000000	0.000000
2170.649296	-0.096449	0.561132	0.134938	83.150948	-7.153140	83.368019	0.217732	0.000000	4.995257	0.000000	0.000000	0.000000	-0.735045	0.057420	-0.822201	0.000000	0.000000	3.000000	10.000000	0.000000
2170.652629	-0.099056	0.561253	0.132066	83.293549	-7.146087	83.173004	0.131532	0.000000	4.998270	0.000000	0.000000	0.000000	-0.782161	0.036294	-0.861603	0.000000	0.000000	3.000000	10.000000	0.000000
2170.655962	-0.099056	0.561253	0.132066	83.293549	-7.146087	83.173004	0.131532	0.000000	4.998270	0.000000	0.000000	0.000000	-0.782161	0.036294	-0.861603	0.000000	0.000000	3.000000	10.000000	0.000000
2170.659296	-0.099056	0.561253	0.132066	83.293549	-7.146087	83.173004	0.131532	0.000000	4.998270	0.000000	0.000000	0.000000	-0.782161	0.036294	-0.861603	0.000000	0.000000	3.000000	10.000000	0.000000
2170.662629	-0.101850	0.561310	0.129091	83.449852	-7.385602	82.655128	0.035729	0.000000	4.999872	0.000000	0.000000	0.000000	-0.838200	0.017134	-0.892417	0.000000	0.000000	3.000000	10.000000	0.000000
2170.665962	-0.101850	0.561310	0.129091	83.449852	-7.385602	82.655128	0.035729	0.000000	4.999872	0.000000	0.000000	0.000000	-0.838200	0.017134	-0.892417	0.000000	0.000000	3.000000	10.000000	0.000000
2170.669296	-0.101850	0.561310	0.129091	83.449852	-7.385602	82.655128	0.035729	0.000000	4.999872	0.000000	0.000000	0.000000	-0.838200	0.017134	-0.892417	0.000000	0.000000	3.000000	10.000000	0.000000
2170.672629	-0.104749	0.561343	0.126056	83.608612	-7.519695	82.247482	-0.071657	0.000000	4.999486	0.000000	0.000000	0.000000	-0.869671	0.009763	-0.910456	0.000000	0.000000	3.000000	10.000000	0.000000
2170.675962	-0.104749	0.561343	0.126056	83.608612	-7.519695	82.247482	-0.071657	0.000000	4.999486	0.000000	0.000000	0.000000	-0.869671	0.009763	-0.910456	0.000000	0.000000	3.000000	10.000000	0.000000
2170.679296	-0.104749	0.561343	0.126056	83.608612	-7.519695	82.247482	-0.071657	0.000000	4.999486	0.000000	0.000000	0.000000	-0.869671	0.009763	-0.910456	0.000000	0.000000	3.000000	10.000000	0.000000
2170.682629	-0.107657	0.561383	0.123068	83.756027	-6.901083	82.609245	-0.188241	0.000000	4.996456	0.000000	0.000000	0.000000	-0.872233	0.012176	-0.896357	0.000000	0.000000	3.000000	10.000000	0.000000
2170.685962	-0.107657	0.561383	0.123068	83.756027	-6.901083	82.609245	-0.188241	0.000000	4.996456	0.000000	0.000000	0.000000	-0.872233	0.012176	-0.896357	0.000000	0.000000	3.000000	10.000000	0.000000
2170.689296	-0.107657	0.561383	0.123068	83.756027	-6.901083	82.609245	-0.188241	0.000000	4.996456	0.000000	0.000000	0.000000	-0.872233	0.012176	-0.896357	0.000000	0.000000	3.000000	10.000000	0.000000
2170.692629	-0.110576	0.561452	0.120143	83.881920	-4.992194	84.357491	-0.310470	0.000000	4.990352	0.000000	0.000000	0.000000	-0.875913	0.020489	-0.877527	0.000000	0.000000	3.000000	10.000000	0.000000
2170.695962	-0.110576	0.561452	0.120143	83.881920	-4.992194	84.357491	-0.310470	0.000000	4.990352	0.000000	0.000000	0.000000	-0.875913	0.020489	-0.877527	0.000000	0.000000	3.000000	10.000000	0.000000
2170.699296	-0.110576	0.561452	0.120143	83.881920	-4.992194	84.357491	-0.310470	0.000000	4.990352	0.000000	0.000000	0.000000	-0.875913	0.020489	-0.877527	0.000000	0.000000	3.000000	10.000000	0.000000
2170.702629	-0.113349	0.561567	0.117329	83.961746	-1.877210	87.462212	-0.438458	0.000000	4.980739	0.000000	0.000000	0.000000	-0.831757	0.034640	-0.844242	0.000000	0.000000	3.000000	10.000000	0.000000
2170.705962	-0.113349	0.561567	0.117329	83.961746	-1.877210	87.462212	-0.438458	0.000000	4.980739	0.000000	0.000000	0.000000	-0.831757	0.034640	-0.844242	0.000000	0.000000	3.000000	10.000000	0.000000
2170.709296	-0.113349	0.561567	0.117329	83.961746	-1.877210	87.462212	-0.438458	0.000000	4.980739	0.000000	0.000000	0.000000	-0.831757	0.034640	-0.844242	0.000000	0.000000	3.000000	10.000000	0.000000
2170.712629	-0.116088	0.561781	0.114617	83.974968	2.284343	91.714287	-0.565216	0.000000	4.967950	0.000000	0.000000	0.000000	-0.821900	0.064164	-0.813765	0.000000	0.000000	3.000000	10.000000	0.000000
2170.715962	-0.116088	0.561781	0.114617	83.974968	2.284343	91.714287	-0.565216	0.000000	4.967950	0.000000	0.000000	0.000000	-0.821900	0.064164	-0.813765	0.000000	0.000000	3.000000	10.000000	0.000000
2170.719296	-0.116088	0.561781	0.114617	83.974968	2.284343	91.714287	-0.565216	0.000000	4.967950	0.000000	0.000000	0.000000	-0.821900	0.064164	-0.813765	0.000000	0.000000	3.000000	10.000000	0.000000
2170.722629	-0.118657	0.562023	0.112009	83.907959	7.122741	96.839005	-0.695026	0.000000	4.951458	0.000000	0.000000	0.000000	-0.770615	0.072515	-0.782165	0.000000	0.000000	3.000000	10.000000	0.000000
2170.725962	-0.118657	0.562023	0.112009	83.907959	7.122741	96.839005	-0.695026	0.000000	4.951458	0.000000	0.000000	0.000000	-0.770615	0.072515	-0.782165	0.000000	0.000000	3.000000	10.000000	0.000000
2170.729296	-0.118657	0.562023	0.112009	83.907959	7.122741	96.839005	-0.695026	0.000000	4.951458	0.000000	0.000000	0.000000	-0.770615	0.072515	-0.782165	0.000000	0.000000	3.000000	10.000000	0.000000
2170.732629	-0.121152	0.562247	0.109419	83.778053	11.935197	102.171211	-0.821523	0.000000	4.932048	0.000000	0.000000	0.000000	-0.748339	0.067352	-0.777026	0.000000	0.000000	3.000000	10.000000	0.000000
2170.735962	-0.121152	0.562247	0.109419	83.778053	11.935197	102.171211	-0.821523	0.000000	4.932048	0.000000	0.000000	0.000000	-0.748339	0.067352	-0.777026	0.000000	0.000000	3.000000	10.000000	0.000000
2170.739296	-0.121152	0.562247	0.109419	83.778053	11.935197	102.171211	-0.821523	0.000000	4.932048	0.000000	0.000000	0.000000	-0.748339	0.067352	-0.777026	0.000000	0.000000	3.000000	10.000000	0.000000
2170.742629	-0.123495	0.562505	0.106875	83.611862	16.264093	107.077576	-0.948974	0.000000	4.909119	0.000000	0.000000	0.000000	-0.702917	0.077447	-0.763322	0.000000	0.000000	3.000000	10.000000	0.000000
2170.745962	-0.123495	0.562505	0.106875	83.611862	16.264093	107.077576	-0.948974	0.000000	4.909119	0.000000	0.000000	0.000000	-0.702917	0.077447	-0.763322	0.000000	0.000000	3.000000	10.000000	0.000000
2170.749296	-0.123495	0.562505	0.106875	83.611862	16.264093	107.077576	-0.948974	0.000000	4.909119	0.000000	0.000000	0.000000	-0.702917	0.077447	-0.763322	0.000000	0.000000	3.000000	10.000000	0.000000
2170.752629	-0.125656	0.562727	0.104358	83.438461	19.899427	111.272934	-1.073535	0.000000	4.883392	0.000000	0.000000	0.000000	-0.648445	0.066580	-0.754920	0.000000	0.000000	3.000000	10.000000	0.000000
2170.755962	-0.125656	0.562727	0.104358	83.438461	19.899427	111.272934	-1.073535	0.000000	4.883392	0.000000	0.000000	0.000000	-0.648445	0.066580	-0.754920	0.000000	0.000000	3.000000	10.000000	0.000000
2170.759296	-0.125656	0.562727	0.104358	83.438461	19.899427	111.272934	-1.073535	0.000000	4.883392	0.000000	0.000000	0.000000	-0.648445	0.066580	-0.754920	0.000000	0.000000	3.000000	10.000000	0.000000
2170.762629	-0.127637	0.562945	0.101866	83.287529	22.757664	114.697807	-1.193690	0.000000	4.855420	0.000000	0.000000	0.000000	-0.594233	0.065193	-0.747600	0.000000	0.000000	3.000000	10.000000	0.000000
2170.765962	-0.127637	0.562945	0.101866	83.287529	22.757664	114.697807	-1.193690	0.000000	4.855420	0.000000	0.000000	0.000000	-0.594233	0.065193	-0.747600	0.000000	0.000000	3.000000	10.000000	0.000000
2170.769296	-0.127637	0.562945	0.101866	83.287529	22.757664	114.697807	-1.193690	0.000000	4.855420	0.000000	0.000000	0.000000	-0.594233	0.065193	-0.747600	0.000000	0.000000	3.000000	10.000000	0.000000
2170.772629	-0.129426	0.563152	0.099465	83.179329	24.856060	117.295181	-1.309203	0.000000	4.825556	0.000000	0.000000	0.000000	-0.536777	0.062290	-0.720414	0.000000	0.000000	3.000000	10.000000	0.000000
2170.775962	-0.129426	0.563152	0.099465	83.179329	24.856060	117.295181	-1.309203	0.000000	4.825556	0.000000	0.000000	0.000000	-0.536777	0.062290	-0.720414	0.000000	0.000000	3.000000	10.000000	0.000000
2170.779296	-0.129426	0.563152	0.099465	83.179329	24.856060	117.295181	-1.309203	0.000000	4.825556	0.000000	0.000000	0.000000	-0.536777	0.062290	-0.720414	0.000000	0.000000	3.000000	10.000000	0.000000
2170.782629	-0.131016	0.563406	0.097108	83.141670	26.160856	118.971558	-1.418453	0.000000	4.794580	0.000000	0.000000	0.000000	-0.476829	0.076071	-0.707077	0.000000	0.000000	3.000000	10.000000	0.000000
2170.785962	-0.131016	0.563406	0.097108	83.141670	26.160856	118.971558	-1.418453	0.000000	4.794580	0.000000	0.000000	0.000000	-0.476829	0.076071	-0.707077	0.000000	0.000000	3.000000	10.000000	0.000000
2170.789296	-0.131016	0.563406	0.097108	83.141670	26.160856	118.971558	-1.418453	0.000000	4.794580	0.000000	0.000000	0.000000	-0.476829	0.076071	-0.707077	0.000000	0.000000	3.000000	10.000000	0.000000
2170.792629	-0.132360	0.563693	0.094831	83.220894	26.946337	119.978821	-1.521257	0.000000	4.762959	0.000000	0.000000	0.000000	-0.403426	0.086099	-0.683057	0.000000	0.000000	3.000000	10.000000	0.000000
2170.795962	-0.132360	0.563693	0.094831	83.220894	26.946337	119.978821	-1.521257	0.000000	4.762959	0.000000	0.000000	0.000000	-0.403426	0.086099	-0.683057	0.000000	0.000000	3.000000	10.000000	0.000000
2170.799296	-0.132360	0.563693	0.094831	83.220894	26.946337	119.978821	-1.521257	0.000000	4.762959	0.000000	0.000000	0.000000	-0.403426	0.086099	-0.683057	0.000000	0.000000	3.000000	10.000000	0.000000
2170.802629	-0.133467	0.564011	0.092535	83.400261	28.117786	121.302040	-1.614781	0.000000	4.732069	0.000000	0.000000	0.000000	-0.331860	0.095362	-0.689004	0.000000	0.000000	3.000000	10.000000	0.000000
2170.805962	-0.133467	0.564011	0.092535	83.400261	28.117786	121.302040	-1.614781	0.000000	4.732069	0.000000	0.000000	0.000000	-0.331860	0.095362	-0.689004	0.000000	0.000000	3.000000	10.000000	0.000000
2170.809296	-0.133467	0.564011	0.092535	83.400261	28.117786	121.302040	-1.614781	0.000000	4.732069	0.000000	0.000000	0.000000	-0.331860	0.095362	-0.689004	0.000000	0.000000	3.000000	10.000000	0.000000
2170.812629	-0.134295	0.564335	0.090275	83.600212	29.584011	122.888397	-1.673332	0.000000	4.626732	0.000000	0.000000	0.000000	-0.248442	0.097303	-0.677969	0.000000	0.000000	3.000000	10.000000	0.000000
2170.815962	-0.134295	0.564335	0.090275	83.600212	29.584011	122.888397	-1.673332	0.000000	4.626732	0.000000	0.000000	0.000000	-0.248442	0.097303	-0.677969	0.000000	0.000000	3.000000	10.000000	0.000000
2170.819296	-0.134295	0.564335	0.090275	83.600212	29.584011	122.888397	-1.673332	0.000000	4.626732	0.000000	0.000000	0.000000	-0.248442	0.097303	-0.677969	0.000000	0.000000	3.000000	10.000000	0.000000
2170.822629	-0.134941	0.564689	0.087984	83.797295	30.636793	124.009056	-1.714739	0.000000	4.513738	0.000000	0.000000	0.000000	-0.193805	0.106193	-0.687131	0.000000	0.000000	3.000000	10.000000	0.000000
2170.825962	-0.134941	0.564689	0.087984	83.797295	30.636793	124.009056	-1.714739	0.000000	4.513738	0.000000	0.000000	0.000000	-0.193805	0.106193	-0.687131	0.000000	0.000000	3.000000	10.000000	0.000000
2170.829296	-0.134941	0.564689	0.087984	83.797295	30.636793	124.009056	-1.714739	0.000000	4.513738	0.000000	0.000000	0.000000	-0.193805	0.106193	-0.687131	0.000000	0.000000	3.000000	10.000000	0.000000
2170.832629	-0.135468	0.565049	0.085694	84.018242	30.859724	124.210075	-1.747040	0.000000	4.399216	0.000000	0.000000	0.000000	-0.158260	0.107881	-0.687179	0.000000	0.000000	3.000000	10.000000	0.000000
2170.835962	-0.135468	0.565049	0.085694	84.018242	30.859724	124.210075	-1.747040	0.000000	4.399216	0.000000	0.000000	0.000000	-0.158260	0.107881	-0.687179	0.000000	0.000000	3.000000	10.000000	0.000000
2170.839296	-0.135468	0.565049	0.085694	84.018242	30.859724	124.210075	-1.747040	0.000000	4.399216	0.000000	0.000000	0.000000	-0.158260	0.107881	-0.687179	0.000000	0.000000	3.000000	10.000000	0.000000
2170.842629	-0.135972	0.565406	0.083340	84.284607	30.041784	123.273590	-1.773417	0.000000	4.284686	0.000000	0.000000	0.000000	-0.151049	0.107248	-0.706077	0.000000	0.000000	3.000000	10.000000	0.000000
2170.845962	-0.135972	0.565406	0.083340	84.284607	30.041784	123.273590	-1.773417	0.000000	4.284686	0.000000	0.000000	0.000000	-0.151049	0.107248	-0.706077	0.000000	0.000000	3.000000	10.000000	0.000000
2170.849296	-0.135972	0.565406	0.083340	84.284607	30.041784	123.273590	-1.773417	0.000000	4.284686	0.000000	0.000000	0.000000	-0.151049	0.107248	-0.706077	0.000000	0.000000	3.000000	10.000000	0.000000
2170.852629	-0.136525	0.565795	0.081001	84.564651	28.335762	121.393707	-1.798591	0.000000	4.167006	0.000000	0.000000	0.000000	-0.165913	0.116670	-0.701792	0.000000	0.000000	3.000000	10.000000	0.000000
2170.855962	-0.136525	0.565795	0.081001	84.564651	28.335762	121.393707	-1.798591	0.000000	4.167006	0.000000	0.000000	0.000000	-0.165913	0.116670	-0.701792	0.000000	0.000000	3.000000	10.000000	0.000000
2170.859296	-0.136525	0.565795	0.081001	84.564651	28.335762	121.393707	-1.798591	0.000000	4.167006	0.000000	0.000000	0.000000	-0.165913	0.116670	-0.701792	0.000000	0.000000	3.000000	10.000000	0.000000
2170.862629	-0.137055	0.566234	0.078711	84.845734	26.272184	119.129303	-1.826244	0.000000	4.050041	0.000000	0.000000	0.000000	-0.158959	0.131683	-0.686907	0.000000	0.000000	3.000000	10.000000	0.000000
2170.865962	-0.137055	0.566234	0.078711	84.845734	26.272184	119.129303	-1.826244	0.000000	4.050041	0.000000	0.000000	0.000000	-0.158959	0.131683	-0.686907	0.000000	0.000000	3.000000	10.000000	0.000000
2170.869296	-0.137055	0.566234	0.078711	84.845734	26.272184	119.129303	-1.826244	0.000000	4.050041	0.000000	0.000000	0.000000	-0.158959	0.131683	-0.686907	0.000000	0.000000	3.000000	10.000000	0.000000
2170.872629	-0.137576	0.566750	0.076525	85.081116	24.214636	116.913307	-1.852736	0.000000	3.935556	0.000000	0.000000	0.000000	-0.156315	0.154674	-0.655962	0.000000	0.000000	3.000000	10.000000	0.000000
2170.875962	-0.137576	0.566750	0.076525	85.081116	24.214636	116.913307	-1.852736	0.000000	3.935556	0.000000	0.000000	0.000000	-0.156315	0.154674	-0.655962	0.000000	0.000000	3.000000	10.000000	0.000000
2170.879296	-0.137576	0.566750	0.076525	85.081116	24.214636	116.913307	-1.852736	0.000000	3.935556	0.000000	0.000000	0.000000	-0.156315	0.154674	-0.655962	0.000000	0.000000	3.000000	10.000000	0.000000
2170.882629	-0.137999	0.567319	0.074511	85.235718	22.745811	115.365761	-1.878789	0.000000	3.826230	0.000000	0.000000	0.000000	-0.127048	0.170947	-0.604052	0.000000	0.000000	3.000000	10.000000	0.000000
2170.885962	-0.137999	0.567319	0.074511	85.235718	22.745811	115.365761	-1.878789	0.000000	3.826230	0.000000	0.000000	0.000000	-0.127048	0.170947	-0.604052	0.000000	0.000000	3.000000	10.000000	0.000000
2170.889296	-0.137999	0.567319	0.074511	85.235718	22.745811	115.365761	-1.878789	0.000000	3.826230	0.000000	0.000000	0.000000	-0.127048	0.170947	-0.604052	0.000000	0.000000	3.000000	10.000000	0.000000
2170.892629	-0.138283	0.567928	0.072603	85.276810	22.486610	115.151840	-1.899963	0.000000	3.725554	0.000000	0.000000	0.000000	-0.085053	0.182722	-0.572450	0.000000	0.000000	3.000000	10.000000	0.000000
2170.895962	-0.138283	0.567928	0.072603	85.276810	22.486610	115.151840	-1.899963	0.000000	3.725554	0.000000	0.000000	0.000000	-0.085053	0.182722	-0.572450	0.000000	0.000000	3.000000	10.000000	0.000000
2170.899296	-0.138283	0.567928	0.072603	85.276810	22.486610	115.151840	-1.899963	0.000000	3.725554	0.000000	0.000000	0.000000	-0.085053	0.182722	-0.572450	0.000000	0.000000	3.000000	10.000000	0.000000
2170.902629	-0.138384	0.568566	0.070835	85.249641	22.967482	115.743881	-1.914139	0.000000	3.630146	0.000000	0.000000	0.000000	-0.030309	0.191227	-0.530264	0.000000	0.000000	3.000000	10.000000	0.000000
2170.905962	-0.138384	0.568566	0.070835	85.249641	22.967482	115.743881	-1.914139	0.000000	3.630146	0.000000	0.000000	0.000000	-0.030309	0.191227	-0.530264	0.000000	0.000000	3.000000	10.000000	0.000000
2170.909296	-0.138384	0.568566	0.070835	85.249641	22.967482	115.743881	-1.914139	0.000000	3.630146	0.000000	0.000000	0.000000	-0.030309	0.191227	-0.530264	0.000000	0.000000	3.000000	10.000000	0.000000
2170.912629	-0.138372	0.569160	0.069060	85.222588	23.771868	116.664566	-1.919190	0.000000	3.541769	0.000000	0.000000	0.000000	0.003406	0.178147	-0.532647	0.000000	0.000000	3.000000	10.000000	0.000000
2170.915962	-0.138372	0.569160	0.069060	85.222588	23.771868	116.664566	-1.919190	0.000000	3.541769	0.000000	0.000000	0.000000	0.003406	0.178147	-0.532647	0.000000	0.000000	3.000000	10.000000	0.000000
2170.919296	-0.138372	0.569160	0.069060	85.222588	23.771868	116.664566	-1.919190	0.000000	3.541769	0.000000	0.000000	0.000000	0.003406	0.178147	-0.532647	0.000000	0.000000	3.000000	10.000000	0.000000
2170.922629	-0.138276	0.569680	0.067276	85.218895	24.455999	117.437744	-1.918622	0.000000	3.452994	0.000000	0.000000	0.000000	0.028917	0.156147	-0.535220	0.000000	0.000000	3.000000	10.000000	0.000000
2170.925962	-0.138276	0.569680	0.067276	85.218895	24.455999	117.437744	-1.918622	0.000000	3.452994	0.000000	0.000000	0.000000	0.028917	0.156147	-0.535220	0.000000	0.000000	3.000000	10.000000	0.000000
2170.929296	-0.138276	0.569680	0.067276	85.218895	24.455999	117.437744	-1.918622	0.000000	3.452994	0.000000	0.000000	0.000000	0.028917	0.156147	-0.535220	0.000000	0.000000	3.000000	10.000000	0.000000
2170.932629	-0.138129	0.570130	0.065411	85.245689	24.862160	117.891624	-1.913803	0.000000	3.363791	0.000000	0.000000	0.000000	0.044035	0.135047	-0.559574	0.000000	0.000000	3.000000	10.000000	0.000000
2170.935962	-0.138129	0.570130	0.065411	85.245689	24.862160	117.891624	-1.913803	0.000000	3.363791	0.000000	0.000000	0.000000	0.044035	0.135047	-0.559574	0.000000	0.000000	3.000000	10.000000	0.000000
2170.939296	-0.138129	0.570130	0.065411	85.245689	24.862160	117.891624	-1.913803	0.000000	3.363791	0.000000	0.000000	0.000000	0.044035	0.135047	-0.559574	0.000000	0.000000	3.000000	10.000000	0.000000
2170.942629	-0.137971	0.570537	0.063511	85.277061	25.128822	118.195618	-1.906464	0.000000	3.270529	0.000000	0.000000	0.000000	0.047477	0.122010	-0.569891	0.000000	0.000000	3.000000	10.000000	0.000000
2170.945962	-0.137971	0.570537	0.063511	85.277061	25.128822	118.195618	-1.906464	0.000000	3.270529	0.000000	0.000000	0.000000	0.047477	0.122010	-0.569891	0.000000	0.000000	3.000000	10.000000	0.000000
2170.949296	-0.137971	0.570537	0.063511	85.277061	25.128822	118.195618	-1.906464	0.000000	3.270529	0.000000	0.000000	0.000000	0.047477	0.122010	-0.569891	0.000000	0.000000	3.000000	10.000000	0.000000
2170.952629	-0.137826	0.570900	0.061570	85.271217	24.998924	118.109009	-1.898551	0.000000	3.175547	0.000000	0.000000	0.000000	0.043549	0.109008	-0.582187	0.000000	0.000000	3.000000	10.000000	0.000000
2170.955962	-0.137826	0.570900	0.061570	85.271217	24.998924	118.109009	-1.898551	0.000000	3.175547	0.000000	0.000000	0.000000	0.043549	0.109008	-0.582187	0.000000	0.000000	3.000000	10.000000	0.000000
2170.959296	-0.137826	0.570900	0.061570	85.271217	24.998924	118.109009	-1.898551	0.000000	3.175547	0.000000	0.000000	0.000000	0.043549	0.109008	-0.582187	0.000000	0.000000	3.000000	10.000000	0.000000
2170.962629	-0.137693	0.571220	0.059589	85.211449	24.532038	117.705978	-1.891293	0.000000	3.078516	0.000000	0.000000	0.000000	0.039742	0.096005	-0.594502	0.000000	0.000000	3.000000	10.000000	0.000000
2170.965962	-0.137693	0.571220	0.059589	85.211449	24.532038	117.705978	-1.891293	0.000000	3.078516	0.000000	0.000000	0.000000	0.039742	0.096005	-0.594502	0.000000	0.000000	3.000000	10.000000	0.000000
2170.969296	-0.137693	0.571220	0.059589	85.211449	24.532038	117.705978	-1.891293	0.000000	3.078516	0.000000	0.000000	0.000000	0.039742	0.096005	-0.594502	0.000000	0.000000	3.000000	10.000000	0.000000
2170.972629	-0.137583	0.571506	0.057604	85.078369	24.024839	117.308952	-1.884670	0.000000	2.979432	0.000000	0.000000	0.000000	0.033005	0.085583	-0.595469	0.000000	0.000000	3.000000	10.000000	0.000000
2170.975962	-0.137583	0.571506	0.057604	85.078369	24.024839	117.308952	-1.884670	0.000000	2.979432	0.000000	0.000000	0.000000	0.033005	0.085583	-0.595469	0.000000	0.000000	3.000000	10.000000	0.000000
2170.979296	-0.137583	0.571506	0.057604	85.078369	24.024839	117.308952	-1.884670	0.000000	2.979432	0.000000	0.000000	0.000000	0.033005	0.085583	-0.595469	0.000000	0.000000	3.000000	10.000000	0.000000
2170.982629	-0.137339	0.571748	0.055617	84.874130	23.518864	116.951584	-1.879169	0.000000	2.880187	0.000000	0.000000	0.000000	0.073215	0.072714	-0.596051	0.000000	0.000000	3.000000	10.000000	0.000000
2170.985962	-0.137339	0.571748	0.055617	84.874130	23.518864	116.951584	-1.879169	0.000000	2.880187	0.000000	0.000000	0.000000	0.073215	0.072714	-0.596051	0.000000	0.000000	3.000000	10.000000	0.000000
2170.989296	-0.137339	0.571748	0.055617	84.874130	23.518864	116.951584	-1.879169	0.000000	2.880187	0.000000	0.000000	0.000000	0.073215	0.072714	-0.596051	0.000000	0.000000	3.000000	10.000000	0.000000
2170.992629	-0.136963	0.571948	0.053628	84.608673	22.976179	116.581902	-1.866966	0.000000	2.780845	0.000000	0.000000	0.000000	0.113026	0.059884	-0.596721	0.000000	0.000000	3.000000	10.000000	0.000000
2170.995962	-0.136963	0.571948	0.053628	84.608673	22.976179	116.581902	-1.866966	0.000000	2.780845	0.000000	0.000000	0.000000	0.113026	0.059884	-0.596721	0.000000	0.000000	3.000000	10.000000	0.000000
2170.999296	-0.136963	0.571948	0.053628	84.608673	22.976179	116.581902	-1.866966	0.000000	2.780845	0.000000	0.000000	0.000000	0.113026	0.059884	-0.596721	0.000000	0.000000	3.000000	10.000000	0.000000
2171.002629	-0.136437	0.572135	0.051570	84.295563	22.210356	115.987144	-1.848128	0.000000	2.681391	0.000000	0.000000	0.000000	0.157761	0.056158	-0.617371	0.000000	0.000000	3.000000	10.000000	0.000000
2171.005962	-0.136437	0.572135	0.051570	84.295563	22.210356	115.987144	-1.848128	0.000000	2.681391	0.000000	0.000000	0.000000	0.157761	0.056158	-0.617371	0.000000	0.000000	3.000000	10.000000	0.000000
2171.009296	-0.136437	0.572135	0.051570	84.295563	22.210356	115.987144	-1.848128	0.000000	2.681391	0.000000	0.000000	0.000000	0.157761	0.056158	-0.617371	0.000000	0.000000	3.000000	10.000000	0.000000
2171.012629	-0.135771	0.572270	0.049471	83.946632	20.990376	114.909126	-1.821834	0.000000	2.578496	0.000000	0.000000	0.000000	0.199835	0.040623	-0.629825	0.000000	0.000000	3.000000	10.000000	0.000000
2171.015962	-0.135771	0.572270	0.049471	83.946632	20.990376	114.909126	-1.821834	0.000000	2.578496	0.000000	0.000000	0.000000	0.199835	0.040623	-0.629825	0.000000	0.000000	3.000000	10.000000	0.000000
2171.019296	-0.135771	0.572270	0.049471	83.946632	20.990376	114.909126	-1.821834	0.000000	2.578496	0.000000	0.000000	0.000000	0.199835	0.040623	-0.629825	0.000000	0.000000	3.000000	10.000000	0.000000
2171.022629	-0.134954	0.572374	0.047284	83.590416	19.070679	113.055077	-1.788529	0.000000	2.473526	0.000000	0.000000	0.000000	0.245033	0.031070	-0.655827	0.000000	0.000000	3.000000	10.000000	0.000000
2171.025962	-0.134954	0.572374	0.047284	83.590416	19.070679	113.055077	-1.788529	0.000000	2.473526	0.000000	0.000000	0.000000	0.245033	0.031070	-0.655827	0.000000	0.000000	3.000000	10.000000	0.000000
2171.029296	-0.134954	0.572374	0.047284	83.590416	19.070679	113.055077	-1.788529	0.000000	2.473526	0.000000	0.000000	0.000000	0.245033	0.031070	-0.655827	0.000000	0.000000	3.000000	10.000000	0.000000
2171.032629	-0.134115	0.572407	0.045007	83.231285	16.654921	110.635109	-1.747690	0.000000	2.364221	0.000000	0.000000	0.000000	0.251743	0.009861	-0.683267	0.000000	0.000000	3.000000	10.000000	0.000000
2171.035962	-0.134115	0.572407	0.045007	83.231285	16.654921	110.635109	-1.747690	0.000000	2.364221	0.000000	0.000000	0.000000	0.251743	0.009861	-0.683267	0.000000	0.000000	3.000000	10.000000	0.000000
2171.039296	-0.134115	0.572407	0.045007	83.231285	16.654921	110.635109	-1.747690	0.000000	2.364221	0.000000	0.000000	0.000000	0.251743	0.009861	-0.683267	0.000000	0.000000	3.000000	10.000000	0.000000
2171.042629	-0.133186	0.572388	0.042672	82.821159	14.306618	108.282570	-1.705733	0.000000	2.250343	0.000000	0.000000	0.000000	0.278530	-0.005741	-0.700344	0.000000	0.000000	3.000000	10.000000	0.000000
2171.045962	-0.133186	0.572388	0.042672	82.821159	14.306618	108.282570	-1.705733	0.000000	2.250343	0.000000	0.000000	0.000000	0.278530	-0.005741	-0.700344	0.000000	0.000000	3.000000	10.000000	0.000000
2171.049296	-0.133186	0.572388	0.042672	82.821159	14.306618	108.282570	-1.705733	0.000000	2.250343	0.000000	0.000000	0.000000	0.278530	-0.005741	-0.700344	0.000000	0.000000	3.000000	10.000000	0.000000
2171.052629	-0.132223	0.572307	0.040290	82.385887	12.156010	106.120415	-1.659311	0.000000	2.133619	0.000000	0.000000	0.000000	0.289065	-0.024207	-0.714764	0.000000	0.000000	3.000000	10.000000	0.000000
2171.055962	-0.132223	0.572307	0.040290	82.385887	12.156010	106.120415	-1.659311	0.000000	2.133619	0.000000	0.000000	0.000000	0.289065	-0.024207	-0.714764	0.000000	0.000000	3.000000	10.000000	0.000000
2171.059296	-0.132223	0.572307	0.040290	82.385887	12.156010	106.120415	-1.659311	0.000000	2.133619	0.000000	0.000000	0.000000	0.289065	-0.024207	-0.714764	0.000000	0.000000	3.000000	10.000000	0.000000
2171.062629	-0.131191	0.572156	0.037826	81.963142	10.323986	104.274208	-1.611133	0.000000	2.014492	0.000000	0.000000	0.000000	0.309616	-0.045278	-0.739048	0.000000	0.000000	3.000000	10.000000	0.000000
2171.065962	-0.131191	0.572156	0.037826	81.963142	10.323986	104.274208	-1.611133	0.000000	2.014492	0.000000	0.000000	0.000000	0.309616	-0.045278	-0.739048	0.000000	0.000000	3.000000	10.000000	0.000000
2171.069296	-0.131191	0.572156	0.037826	81.963142	10.323986	104.274208	-1.611133	0.000000	2.014492	0.000000	0.000000	0.000000	0.309616	-0.045278	-0.739048	0.000000	0.000000	3.000000	10.000000	0.000000
2171.072629	-0.130091	0.571935	0.035281	81.551826	8.742467	102.675545	-1.559531	0.000000	1.891317	0.000000	0.000000	0.000000	0.329947	-0.066250	-0.763630	0.000000	0.000000	3.000000	10.000000	0.000000
2171.075962	-0.130091	0.571935	0.035281	81.551826	8.742467	102.675545	-1.559531	0.000000	1.891317	0.000000	0.000000	0.000000	0.329947	-0.066250	-0.763630	0.000000	0.000000	3.000000	10.000000	0.000000
2171.079296	-0.130091	0.571935	0.035281	81.551826	8.742467	102.675545	-1.559531	0.000000	1.891317	0.000000	0.000000	0.000000	0.329947	-0.066250	-0.763630	0.000000	0.000000	3.000000	10.000000	0.000000
2171.082629	-0.128943	0.571626	0.032630	81.168335	7.381946	101.287277	-1.504539	0.000000	1.764045	0.000000	0.000000	0.000000	0.344366	-0.092669	-0.795281	0.000000	0.000000	3.000000	10.000000	0.000000
2171.085962	-0.128943	0.571626	0.032630	81.168335	7.381946	101.287277	-1.504539	0.000000	1.764045	0.000000	0.000000	0.000000	0.344366	-0.092669	-0.795281	0.000000	0.000000	3.000000	10.000000	0.000000
2171.089296	-0.128943	0.571626	0.032630	81.168335	7.381946	101.287277	-1.504539	0.000000	1.764045	0.000000	0.000000	0.000000	0.344366	-0.092669	-0.795281	0.000000	0.000000	3.000000	10.000000	0.000000
2171.092629	-0.127750	0.571276	0.029883	80.803322	6.103439	99.961029	-1.447145	0.000000	1.631499	0.000000	0.000000	0.000000	0.357845	-0.105183	-0.824153	0.000000	0.000000	3.000000	10.000000	0.000000
2171.095962	-0.127750	0.571276	0.029883	80.803322	6.103439	99.961029	-1.447145	0.000000	1.631499	0.000000	0.000000	0.000000	0.357845	-0.105183	-0.824153	0.000000	0.000000	3.000000	10.000000	0.000000
2171.099296	-0.127750	0.571276	0.029883	80.803322	6.103439	99.961029	-1.447145	0.000000	1.631499	0.000000	0.000000	0.000000	0.357845	-0.105183	-0.824153	0.000000	0.000000	3.000000	10.000000	0.000000
2171.102629	-0.126565	0.570938	0.027143	80.389633	4.721999	98.515915	-1.387505	0.000000	1.494140	0.000000	0.000000	0.000000	0.355579	-0.101299	-0.821816	0.000000	0.000000	3.000000	10.000000	0.000000
2171.105962	-0.126565	0.570938	0.027143	80.389633	4.721999	98.515915	-1.387505	0.000000	1.494140	0.000000	0.000000	0.000000	0.355579	-0.101299	-0.821816	0.000000	0.000000	3.000000	10.000000	0.000000
2171.109296	-0.126565	0.570938	0.027143	80.389633	4.721999	98.515915	-1.387505	0.000000	1.494140	0.000000	0.000000	0.000000	0.355579	-0.101299	-0.821816	0.000000	0.000000	3.000000	10.000000	0.000000
2171.112629	-0.125361	0.570731	0.024501	79.868919	3.236788	96.961624	-1.328242	0.000000	1.357170	0.000000	0.000000	0.000000	0.361021	-0.062000	-0.792805	0.000000	0.000000	3.000000	10.000000	0.000000
2171.115962	-0.125361	0.570731	0.024501	79.868919	3.236788	96.961624	-1.328242	0.000000	1.357170	0.000000	0.000000	0.000000	0.361021	-0.062000	-0.792805	0.000000	0.000000	3.000000	10.000000	0.000000
2171.119296	-0.125361	0.570731	0.024501	79.868919	3.236788	96.961624	-1.328242	0.000000	1.357170	0.000000	0.000000	0.000000	0.361021	-0.062000	-0.792805	0.000000	0.000000	3.000000	10.000000	0.000000
2171.122629	-0.124161	0.570737	0.022129	79.243149	1.827381	95.498764	-1.268071	0.000000	1.225036	0.000000	0.000000	0.000000	0.360059	0.001587	-0.711593	0.000000	0.000000	3.000000	10.000000	0.000000
2171.125962	-0.124161	0.570737	0.022129	79.243149	1.827381	95.498764	-1.268071	0.000000	1.225036	0.000000	0.000000	0.000000	0.360059	0.001587	-0.711593	0.000000	0.000000	3.000000	10.000000	0.000000
2171.129296	-0.124161	0.570737	0.022129	79.243149	1.827381	95.498764	-1.268071	0.000000	1.225036	0.000000	0.000000	0.000000	0.360059	0.001587	-0.711593	0.000000	0.000000	3.000000	10.000000	0.000000
2171.132629	-0.122903	0.570944	0.020069	78.552528	0.602072	94.220856	-1.208061	0.000000	1.106437	0.000000	0.000000	0.000000	0.377556	0.062288	-0.617888	0.000000	0.000000	3.000000	10.000000	0.000000
2171.135962	-0.122903	0.570944	0.020069	78.552528	0.602072	94.220856	-1.208061	0.000000	1.106437	0.000000	0.000000	0.000000	0.377556	0.062288	-0.617888	0.000000	0.000000	3.000000	10.000000	0.000000
2171.139296	-0.122903	0.570944	0.020069	78.552528	0.602072	94.220856	-1.208061	0.000000	1.106437	0.000000	0.000000	0.000000	0.377556	0.062288	-0.617888	0.000000	0.000000	3.000000	10.000000	0.000000
2171.142629	-0.121550	0.571390	0.018367	77.842529	-0.456625	93.090157	-1.145135	0.000000	1.003456	0.000000	0.000000	0.000000	0.405763	0.133858	-0.510544	0.000000	0.000000	3.000000	10.000000	0.000000
2171.145962	-0.121550	0.571390	0.018367	77.842529	-0.456625	93.090157	-1.145135	0.000000	1.003456	0.000000	0.000000	0.000000	0.405763	0.133858	-0.510544	0.000000	0.000000	3.000000	10.000000	0.000000
2171.149296	-0.121550	0.571390	0.018367	77.842529	-0.456625	93.090157	-1.145135	0.000000	1.003456	0.000000	0.000000	0.000000	0.405763	0.133858	-0.510544	0.000000	0.000000	3.000000	10.000000	0.000000
2171.152629	-0.120224	0.572040	0.017023	77.124985	-1.375512	92.086716	-1.077508	0.000000	0.918365	0.000000	0.000000	0.000000	0.397877	0.194913	-0.403179	0.000000	0.000000	3.000000	10.000000	0.000000
2171.155962	-0.120224	0.572040	0.017023	77.124985	-1.375512	92.086716	-1.077508	0.000000	0.918365	0.000000	0.000000	0.000000	0.397877	0.194913	-0.403179	0.000000	0.000000	3.000000	10.000000	0.000000
2171.159296	-0.120224	0.572040	0.017023	77.124985	-1.375512	92.086716	-1.077508	0.000000	0.918365	0.000000	0.000000	0.000000	0.397877	0.194913	-0.403179	0.000000	0.000000	3.000000	10.000000	0.000000
2171.162629	-0.118822	0.572814	0.016016	76.412529	-2.146586	91.209808	-1.011195	0.000000	0.851169	0.000000	0.000000	0.000000	0.420644	0.232092	-0.302068	0.000000	0.000000	3.000000	10.000000	0.000000
2171.165962	-0.118822	0.572814	0.016016	76.412529	-2.146586	91.209808	-1.011195	0.000000	0.851169	0.000000	0.000000	0.000000	0.420644	0.232092	-0.302068	0.000000	0.000000	3.000000	10.000000	0.000000
2171.169296	-0.118822	0.572814	0.016016	76.412529	-2.146586	91.209808	-1.011195	0.000000	0.851169	0.000000	0.000000	0.000000	0.420644	0.232092	-0.302068	0.000000	0.000000	3.000000	10.000000	0.000000
2171.172629	-0.117284	0.573685	0.015301	75.793472	-2.678763	90.543724	-0.941088	0.000000	0.800824	0.000000	0.000000	0.000000	0.461343	0.261430	-0.214643	0.000000	0.000000	3.000000	10.000000	0.000000
2171.175962	-0.117284	0.573685	0.015301	75.793472	-2.678763	90.543724	-0.941088	0.000000	0.800824	0.000000	0.000000	0.000000	0.461343	0.261430	-0.214643	0.000000	0.000000	3.000000	10.000000	0.000000
2171.179296	-0.117284	0.573685	0.015301	75.793472	-2.678763	90.543724	-0.941088	0.000000	0.800824	0.000000	0.000000	0.000000	0.461343	0.261430	-0.214643	0.000000	0.000000	3.000000	10.000000	0.000000
2171.182629	-0.115546	0.574508	0.014618	75.744072	-2.537895	90.506035	-0.864197	0.000000	0.765050	0.000000	0.000000	0.000000	0.521300	0.246738	-0.204997	0.000000	0.000000	3.000000	10.000000	0.000000
2171.185962	-0.115546	0.574508	0.014618	75.744072	-2.537895	90.506035	-0.864197	0.000000	0.765050	0.000000	0.000000	0.000000	0.521300	0.246738	-0.204997	0.000000	0.000000	3.000000	10.000000	0.000000
2171.189296	-0.115546	0.574508	0.014618	75.744072	-2.537895	90.506035	-0.864197	0.000000	0.765050	0.000000	0.000000	0.000000	0.521300	0.246738	-0.204997	0.000000	0.000000	3.000000	10.000000	0.000000
2171.192629	-0.113595	0.575280	0.013902	76.198547	-1.809567	91.013184	-0.777314	0.000000	0.730884	0.000000	0.000000	0.000000	0.585461	0.231603	-0.214697	0.000000	0.000000	3.000000	10.000000	0.000000
2171.195962	-0.113595	0.575280	0.013902	76.198547	-1.809567	91.013184	-0.777314	0.000000	0.730884	0.000000	0.000000	0.000000	0.585461	0.231603	-0.214697	0.000000	0.000000	3.000000	10.000000	0.000000
2171.199296	-0.113595	0.575280	0.013902	76.198547	-1.809567	91.013184	-0.777314	0.000000	0.730884	0.000000	0.000000	0.000000	0.585461	0.231603	-0.214697	0.000000	0.000000	3.000000	10.000000	0.000000
2171.202629	-0.111573	0.576075	0.013254	76.720230	-0.986097	91.586967	-0.679737	0.000000	0.695101	0.000000	0.000000	0.000000	0.606411	0.238736	-0.194382	0.000000	0.000000	3.000000	10.000000	0.000000
2171.205962	-0.111573	0.576075	0.013254	76.720230	-0.986097	91.586967	-0.679737	0.000000	0.695101	0.000000	0.000000	0.000000	0.606411	0.238736	-0.194382	0.000000	0.000000	3.000000	10.000000	0.000000
2171.209296	-0.111573	0.576075	0.013254	76.720230	-0.986097	91.586967	-0.679737	0.000000	0.695101	0.000000	0.000000	0.000000	0.606411	0.238736	-0.194382	0.000000	0.000000	3.000000	10.000000	0.000000
2171.212629	-0.109488	0.576752	0.012597	77.211838	-0.368918	91.937141	-0.578668	0.000000	0.662704	0.000000	0.000000	0.000000	0.625663	0.202809	-0.197054	0.000000	0.000000	3.000000	10.000000	0.000000
2171.215962	-0.109488	0.576752	0.012597	77.211838	-0.368918	91.937141	-0.578668	0.000000	0.662704	0.000000	0.000000	0.000000	0.625663	0.202809	-0.197054	0.000000	0.000000	3.000000	10.000000	0.000000
2171.219296	-0.109488	0.576752	0.012597	77.211838	-0.368918	91.937141	-0.578668	0.000000	0.662704	0.000000	0.000000	0.000000	0.625663	0.202809	-0.197054	0.000000	0.000000	3.000000	10.000000	0.000000
2171.222629	-0.107510	0.577381	0.011962	77.668701	-0.076077	92.019501	-0.474391	0.000000	0.629862	0.000000	0.000000	0.000000	0.593395	0.188927	-0.190605	0.000000	0.000000	3.000000	10.000000	0.000000
2171.225962	-0.107510	0.577381	0.011962	77.668701	-0.076077	92.019501	-0.474391	0.000000	0.629862	0.000000	0.000000	0.000000	0.593395	0.188927	-0.190605	0.000000	0.000000	3.000000	10.000000	0.000000
2171.229296	-0.107510	0.577381	0.011962	77.668701	-0.076077	92.019501	-0.474391	0.000000	0.629862	0.000000	0.000000	0.000000	0.593395	0.188927	-0.190605	0.000000	0.000000	3.000000	10.000000	0.000000
2171.232629	-0.105631	0.578038	0.011421	78.081360	-0.143328	91.830490	-0.375492	0.000000	0.598095	0.000000	0.000000	0.000000	0.563544	0.197069	-0.162216	0.000000	0.000000	3.000000	10.000000	0.000000
2171.235962	-0.105631	0.578038	0.011421	78.081360	-0.143328	91.830490	-0.375492	0.000000	0.598095	0.000000	0.000000	0.000000	0.563544	0.197069	-0.162216	0.000000	0.000000	3.000000	10.000000	0.000000
2171.239296	-0.105631	0.578038	0.011421	78.081360	-0.143328	91.830490	-0.375492	0.000000	0.598095	0.000000	0.000000	0.000000	0.563544	0.197069	-0.162216	0.000000	0.000000	3.000000	10.000000	0.000000
2171.242629	-0.103849	0.578691	0.011074	78.445717	-0.638868	91.164627	-0.281568	0.000000	0.571059	0.000000	0.000000	0.000000	0.534644	0.195921	-0.104245	0.000000	0.000000	3.000000	10.000000	0.000000
2171.245962	-0.103849	0.578691	0.011074	78.445717	-0.638868	91.164627	-0.281568	0.000000	0.571059	0.000000	0.000000	0.000000	0.534644	0.195921	-0.104245	0.000000	0.000000	3.000000	10.000000	0.000000
2171.249296	-0.103849	0.578691	0.011074	78.445717	-0.638868	91.164627	-0.281568	0.000000	0.571059	0.000000	0.000000	0.000000	0.534644	0.195921	-0.104245	0.000000	0.000000	3.000000	10.000000	0.000000
2171.252629	-0.102266	0.579389	0.010974	78.717934	-1.478440	90.138924	-0.192461	0.000000	0.553684	0.000000	0.000000	0.000000	0.474954	0.209247	-0.029807	0.000000	0.000000	3.000000	10.000000	0.000000
2171.255962	-0.102266	0.579389	0.010974	78.717934	-1.478440	90.138924	-0.192461	0.000000	0.553684	0.000000	0.000000	0.000000	0.474954	0.209247	-0.029807	0.000000	0.000000	3.000000	10.000000	0.000000
2171.259296	-0.102266	0.579389	0.010974	78.717934	-1.478440	90.138924	-0.192461	0.000000	0.553684	0.000000	0.000000	0.000000	0.474954	0.209247	-0.029807	0.000000	0.000000	3.000000	10.000000	0.000000
2171.262629	-0.100845	0.580116	0.011181	78.893936	-2.387189	89.195686	-0.113302	0.000000	0.548716	0.000000	0.000000	0.000000	0.426443	0.218279	0.061982	0.000000	0.000000	3.000000	10.000000	0.000000
2171.265962	-0.100845	0.580116	0.011181	78.893936	-2.387189	89.195686	-0.113302	0.000000	0.548716	0.000000	0.000000	0.000000	0.426443	0.218279	0.061982	0.000000	0.000000	3.000000	10.000000	0.000000
2171.269296	-0.100845	0.580116	0.011181	78.893936	-2.387189	89.195686	-0.113302	0.000000	0.548716	0.000000	0.000000	0.000000	0.426443	0.218279	0.061982	0.000000	0.000000	3.000000	10.000000	0.000000
2171.272629	-0.099491	0.580902	0.011707	78.972717	-3.025461	88.744858	-0.042228	0.000000	0.559047	0.000000	0.000000	0.000000	0.405928	0.235621	0.157837	0.000000	0.000000	3.000000	10.000000	0.000000
2171.275962	-0.099491	0.580902	0.011707	78.972717	-3.025461	88.744858	-0.042228	0.000000	0.559047	0.000000	0.000000	0.000000	0.405928	0.235621	0.157837	0.000000	0.000000	3.000000	10.000000	0.000000
2171.279296	-0.099491	0.580902	0.011707	78.972717	-3.025461	88.744858	-0.042228	0.000000	0.559047	0.000000	0.000000	0.000000	0.405928	0.235621	0.157837	0.000000	0.000000	3.000000	10.000000	0.000000
2171.282629	-0.098224	0.581702	0.012538	78.967735	-3.061641	88.945007	0.025427	0.000000	0.585353	0.000000	0.000000	0.000000	0.380246	0.239939	0.249339	0.000000	0.000000	3.000000	10.000000	0.000000
2171.285962	-0.098224	0.581702	0.012538	78.967735	-3.061641	88.945007	0.025427	0.000000	0.585353	0.000000	0.000000	0.000000	0.380246	0.239939	0.249339	0.000000	0.000000	3.000000	10.000000	0.000000
2171.289296	-0.098224	0.581702	0.012538	78.967735	-3.061641	88.945007	0.025427	0.000000	0.585353	0.000000	0.000000	0.000000	0.380246	0.239939	0.249339	0.000000	0.000000	3.000000	10.000000	0.000000
2171.292629	-0.097018	0.582503	0.013572	78.901726	-2.794126	89.387161	0.088801	0.000000	0.626909	0.000000	0.000000	0.000000	0.361739	0.240534	0.310088	0.000000	0.000000	3.000000	10.000000	0.000000
2171.295962	-0.097018	0.582503	0.013572	78.901726	-2.794126	89.387161	0.088801	0.000000	0.626909	0.000000	0.000000	0.000000	0.361739	0.240534	0.310088	0.000000	0.000000	3.000000	10.000000	0.000000
2171.299296	-0.097018	0.582503	0.013572	78.901726	-2.794126	89.387161	0.088801	0.000000	0.626909	0.000000	0.000000	0.000000	0.361739	0.240534	0.310088	0.000000	0.000000	3.000000	10.000000	0.000000
2171.302629	-0.095821	0.583270	0.014784	78.777649	-2.513034	89.845085	0.149091	0.000000	0.678591	0.000000	0.000000	0.000000	0.359212	0.230121	0.363714	0.000000	0.000000	3.000000	10.000000	0.000000
2171.305962	-0.095821	0.583270	0.014784	78.777649	-2.513034	89.845085	0.149091	0.000000	0.678591	0.000000	0.000000	0.000000	0.359212	0.230121	0.363714	0.000000	0.000000	3.000000	10.000000	0.000000
2171.309296	-0.095821	0.583270	0.014784	78.777649	-2.513034	89.845085	0.149091	0.000000	0.678591	0.000000	0.000000	0.000000	0.359212	0.230121	0.363714	0.000000	0.000000	3.000000	10.000000	0.000000
2171.312629	-0.094640	0.583942	0.015991	78.640068	-2.169104	90.414490	0.208959	0.000000	0.739210	0.000000	0.000000	0.000000	0.354247	0.201366	0.362041	0.000000	0.000000	3.000000	10.000000	0.000000
2171.315962	-0.094640	0.583942	0.015991	78.640068	-2.169104	90.414490	0.208959	0.000000	0.739210	0.000000	0.000000	0.000000	0.354247	0.201366	0.362041	0.000000	0.000000	3.000000	10.000000	0.000000
2171.319296	-0.094640	0.583942	0.015991	78.640068	-2.169104	90.414490	0.208959	0.000000	0.739210	0.000000	0.000000	0.000000	0.354247	0.201366	0.362041	0.000000	0.000000	3.000000	10.000000	0.000000
2171.322629	-0.093431	0.584517	0.017202	78.516998	-1.816996	90.872475	0.268000	0.000000	0.799550	0.000000	0.000000	0.000000	0.362723	0.172471	0.363205	0.000000	0.000000	3.000000	10.000000	0.000000
2171.325962	-0.093431	0.584517	0.017202	78.516998	-1.816996	90.872475	0.268000	0.000000	0.799550	0.000000	0.000000	0.000000	0.362723	0.172471	0.363205	0.000000	0.000000	3.000000	10.000000	0.000000
2171.329296	-0.093431	0.584517	0.017202	78.516998	-1.816996	90.872475	0.268000	0.000000	0.799550	0.000000	0.000000	0.000000	0.362723	0.172471	0.363205	0.000000	0.000000	3.000000	10.000000	0.000000
2171.332629	-0.092179	0.584947	0.018344	78.420761	-1.540351	91.076660	0.328454	0.000000	0.860084	0.000000	0.000000	0.000000	0.375443	0.129039	0.342681	0.000000	0.000000	3.000000	10.000000	0.000000
2171.335962	-0.092179	0.584947	0.018344	78.420761	-1.540351	91.076660	0.328454	0.000000	0.860084	0.000000	0.000000	0.000000	0.375443	0.129039	0.342681	0.000000	0.000000	3.000000	10.000000	0.000000
2171.339296	-0.092179	0.584947	0.018344	78.420761	-1.540351	91.076660	0.328454	0.000000	0.860084	0.000000	0.000000	0.000000	0.375443	0.129039	0.342681	0.000000	0.000000	3.000000	10.000000	0.000000
2171.342629	-0.090887	0.585303	0.019421	78.355545	-1.414832	91.066231	0.391028	0.000000	0.917197	0.000000	0.000000	0.000000	0.387842	0.106886	0.323029	0.000000	0.000000	3.000000	10.000000	0.000000
2171.345962	-0.090887	0.585303	0.019421	78.355545	-1.414832	91.066231	0.391028	0.000000	0.917197	0.000000	0.000000	0.000000	0.387842	0.106886	0.323029	0.000000	0.000000	3.000000	10.000000	0.000000
2171.349296	-0.090887	0.585303	0.019421	78.355545	-1.414832	91.066231	0.391028	0.000000	0.917197	0.000000	0.000000	0.000000	0.387842	0.106886	0.323029	0.000000	0.000000	3.000000	10.000000	0.000000
2171.352629	-0.089572	0.585598	0.020535	78.285080	-1.330930	91.117737	0.455669	0.000000	0.971035	0.000000	0.000000	0.000000	0.394312	0.088650	0.334147	0.000000	0.000000	3.000000	10.000000	0.000000
2171.355962	-0.089572	0.585598	0.020535	78.285080	-1.330930	91.117737	0.455669	0.000000	0.971035	0.000000	0.000000	0.000000	0.394312	0.088650	0.334147	0.000000	0.000000	3.000000	10.000000	0.000000
2171.359296	-0.089572	0.585598	0.020535	78.285080	-1.330930	91.117737	0.455669	0.000000	0.971035	0.000000	0.000000	0.000000	0.394312	0.088650	0.334147	0.000000	0.000000	3.000000	10.000000	0.000000
2171.362629	-0.088319	0.585854	0.021752	78.220100	-1.378556	90.987411	0.521387	0.000000	1.026727	0.000000	0.000000	0.000000	0.376076	0.076697	0.365256	0.000000	0.000000	3.000000	10.000000	0.000000
2171.365962	-0.088319	0.585854	0.021752	78.220100	-1.378556	90.987411	0.521387	0.000000	1.026727	0.000000	0.000000	0.000000	0.376076	0.076697	0.365256	0.000000	0.000000	3.000000	10.000000	0.000000
2171.369296	-0.088319	0.585854	0.021752	78.220100	-1.378556	90.987411	0.521387	0.000000	1.026727	0.000000	0.000000	0.000000	0.376076	0.076697	0.365256	0.000000	0.000000	3.000000	10.000000	0.000000
2171.372629	-0.087174	0.586088	0.023082	78.167320	-1.651463	90.548622	0.584066	0.000000	1.087603	0.000000	0.000000	0.000000	0.343491	0.070206	0.398897	0.000000	0.000000	3.000000	10.000000	0.000000
2171.375962	-0.087174	0.586088	0.023082	78.167320	-1.651463	90.548622	0.584066	0.000000	1.087603	0.000000	0.000000	0.000000	0.343491	0.070206	0.398897	0.000000	0.000000	3.000000	10.000000	0.000000
2171.379296	-0.087174	0.586088	0.023082	78.167320	-1.651463	90.548622	0.584066	0.000000	1.087603	0.000000	0.000000	0.000000	0.343491	0.070206	0.398897	0.000000	0.000000	3.000000	10.000000	0.000000
2171.382629	-0.086233	0.586292	0.024531	78.143898	-2.118418	89.962845	0.641315	0.000000	1.154085	0.000000	0.000000	0.000000	0.282326	0.061161	0.434778	0.000000	0.000000	3.000000	10.000000	0.000000
2171.385962	-0.086233	0.586292	0.024531	78.143898	-2.118418	89.962845	0.641315	0.000000	1.154085	0.000000	0.000000	0.000000	0.282326	0.061161	0.434778	0.000000	0.000000	3.000000	10.000000	0.000000
2171.389296	-0.086233	0.586292	0.024531	78.143898	-2.118418	89.962845	0.641315	0.000000	1.154085	0.000000	0.000000	0.000000	0.282326	0.061161	0.434778	0.000000	0.000000	3.000000	10.000000	0.000000
2171.392629	-0.085454	0.586457	0.026132	78.164154	-2.743723	89.368088	0.688369	0.000000	1.226548	0.000000	0.000000	0.000000	0.233555	0.049427	0.480342	0.000000	0.000000	3.000000	10.000000	0.000000
2171.395962	-0.085454	0.586457	0.026132	78.164154	-2.743723	89.368088	0.688369	0.000000	1.226548	0.000000	0.000000	0.000000	0.233555	0.049427	0.480342	0.000000	0.000000	3.000000	10.000000	0.000000
2171.399296	-0.085454	0.586457	0.026132	78.164154	-2.743723	89.368088	0.688369	0.000000	1.226548	0.000000	0.000000	0.000000	0.233555	0.049427	0.480342	0.000000	0.000000	3.000000	10.000000	0.000000
2171.402629	-0.084746	0.586603	0.027765	78.272705	-3.235047	88.990891	0.727295	0.000000	1.306605	0.000000	0.000000	0.000000	0.212415	0.044039	0.489882	0.000000	0.000000	3.000000	10.000000	0.000000
2171.405962	-0.084746	0.586603	0.027765	78.272705	-3.235047	88.990891	0.727295	0.000000	1.306605	0.000000	0.000000	0.000000	0.212415	0.044039	0.489882	0.000000	0.000000	3.000000	10.000000	0.000000
2171.409296	-0.084746	0.586603	0.027765	78.272705	-3.235047	88.990891	0.727295	0.000000	1.306605	0.000000	0.000000	0.000000	0.212415	0.044039	0.489882	0.000000	0.000000	3.000000	10.000000	0.000000
2171.412629	-0.084061	0.586686	0.029429	78.545609	-3.313205	88.862831	0.762698	0.000000	1.388252	0.000000	0.000000	0.000000	0.205492	0.024845	0.499092	0.000000	0.000000	3.000000	10.000000	0.000000
2171.415962	-0.084061	0.586686	0.029429	78.545609	-3.313205	88.862831	0.762698	0.000000	1.388252	0.000000	0.000000	0.000000	0.205492	0.024845	0.499092	0.000000	0.000000	3.000000	10.000000	0.000000
2171.419296	-0.084061	0.586686	0.029429	78.545609	-3.313205	88.862831	0.762698	0.000000	1.388252	0.000000	0.000000	0.000000	0.205492	0.024845	0.499092	0.000000	0.000000	3.000000	10.000000	0.000000
2171.422629	-0.083393	0.586767	0.031086	78.918053	-2.918208	89.149811	0.796946	0.000000	1.471434	0.000000	0.000000	0.000000	0.200468	0.024159	0.497170	0.000000	0.000000	3.000000	10.000000	0.000000
2171.425962	-0.083393	0.586767	0.031086	78.918053	-2.918208	89.149811	0.796946	0.000000	1.471434	0.000000	0.000000	0.000000	0.200468	0.024159	0.497170	0.000000	0.000000	3.000000	10.000000	0.000000
2171.429296	-0.083393	0.586767	0.031086	78.918053	-2.918208	89.149811	0.796946	0.000000	1.471434	0.000000	0.000000	0.000000	0.200468	0.024159	0.497170	0.000000	0.000000	3.000000	10.000000	0.000000
2171.432629	-0.082736	0.586807	0.032704	79.300789	-2.463834	89.494743	0.830358	0.000000	1.554296	0.000000	0.000000	0.000000	0.197014	0.012196	0.485534	0.000000	0.000000	3.000000	10.000000	0.000000
2171.435962	-0.082736	0.586807	0.032704	79.300789	-2.463834	89.494743	0.830358	0.000000	1.554296	0.000000	0.000000	0.000000	0.197014	0.012196	0.485534	0.000000	0.000000	3.000000	10.000000	0.000000
2171.439296	-0.082736	0.586807	0.032704	79.300789	-2.463834	89.494743	0.830358	0.000000	1.554296	0.000000	0.000000	0.000000	0.197014	0.012196	0.485534	0.000000	0.000000	3.000000	10.000000	0.000000
2171.442629	-0.082124	0.586837	0.034336	79.648224	-2.058549	89.803246	0.863194	0.000000	1.635218	0.000000	0.000000	0.000000	0.183640	0.008955	0.489466	0.000000	0.000000	3.000000	10.000000	0.000000
2171.445962	-0.082124	0.586837	0.034336	79.648224	-2.058549	89.803246	0.863194	0.000000	1.635218	0.000000	0.000000	0.000000	0.183640	0.008955	0.489466	0.000000	0.000000	3.000000	10.000000	0.000000
2171.449296	-0.082124	0.586837	0.034336	79.648224	-2.058549	89.803246	0.863194	0.000000	1.635218	0.000000	0.000000	0.000000	0.183640	0.008955	0.489466	0.000000	0.000000	3.000000	10.000000	0.000000
2171.452629	-0.081576	0.586865	0.035954	79.942772	-1.684393	90.108017	0.893800	0.000000	1.716796	0.000000	0.000000	0.000000	0.164297	0.008218	0.485315	0.000000	0.000000	3.000000	10.000000	0.000000
2171.455962	-0.081576	0.586865	0.035954	79.942772	-1.684393	90.108017	0.893800	0.000000	1.716796	0.000000	0.000000	0.000000	0.164297	0.008218	0.485315	0.000000	0.000000	3.000000	10.000000	0.000000
2171.459296	-0.081576	0.586865	0.035954	79.942772	-1.684393	90.108017	0.893800	0.000000	1.716796	0.000000	0.000000	0.000000	0.164297	0.008218	0.485315	0.000000	0.000000	3.000000	10.000000	0.000000
2171.462629	-0.081073	0.586908	0.037578	80.181412	-1.356190	90.391693	0.921183	0.000000	1.797682	0.000000	0.000000	0.000000	0.150987	0.013103	0.487233	0.000000	0.000000	3.000000	10.000000	0.000000
2171.465962	-0.081073	0.586908	0.037578	80.181412	-1.356190	90.391693	0.921183	0.000000	1.797682	0.000000	0.000000	0.000000	0.150987	0.013103	0.487233	0.000000	0.000000	3.000000	10.000000	0.000000
2171.469296	-0.081073	0.586908	0.037578	80.181412	-1.356190	90.391693	0.921183	0.000000	1.797682	0.000000	0.000000	0.000000	0.150987	0.013103	0.487233	0.000000	0.000000	3.000000	10.000000	0.000000
2171.472629	-0.080643	0.587006	0.039237	80.356918	-1.096794	90.613762	0.946347	0.000000	1.878887	0.000000	0.000000	0.000000	0.128925	0.029384	0.497710	0.000000	0.000000	3.000000	10.000000	0.000000
2171.475962	-0.080643	0.587006	0.039237	80.356918	-1.096794	90.613762	0.946347	0.000000	1.878887	0.000000	0.000000	0.000000	0.128925	0.029384	0.497710	0.000000	0.000000	3.000000	10.000000	0.000000
2171.479296	-0.080643	0.587006	0.039237	80.356918	-1.096794	90.613762	0.946347	0.000000	1.878887	0.000000	0.000000	0.000000	0.128925	0.029384	0.497710	0.000000	0.000000	3.000000	10.000000	0.000000
2171.482629	-0.080284	0.587093	0.040905	80.474411	-0.896587	90.774879	0.967835	0.000000	1.961839	0.000000	0.000000	0.000000	0.107939	0.026098	0.500604	0.000000	0.000000	3.000000	10.000000	0.000000
2171.485962	-0.080284	0.587093	0.040905	80.474411	-0.896587	90.774879	0.967835	0.000000	1.961839	0.000000	0.000000	0.000000	0.107939	0.026098	0.500604	0.000000	0.000000	3.000000	10.000000	0.000000
2171.489296	-0.080284	0.587093	0.040905	80.474411	-0.896587	90.774879	0.967835	0.000000	1.961839	0.000000	0.000000	0.000000	0.107939	0.026098	0.500604	0.000000	0.000000	3.000000	10.000000	0.000000
2171.492629	-0.079994	0.587169	0.042584	80.548737	-0.841999	90.753410	0.985825	0.000000	2.045273	0.000000	0.000000	0.000000	0.086767	0.022750	0.503520	0.000000	0.000000	3.000000	10.000000	0.000000
2171.495962	-0.079994	0.587169	0.042584	80.548737	-0.841999	90.753410	0.985825	0.000000	2.045273	0.000000	0.000000	0.000000	0.086767	0.022750	0.503520	0.000000	0.000000	3.000000	10.000000	0.000000
2171.499296	-0.079994	0.587169	0.042584	80.548737	-0.841999	90.753410	0.985825	0.000000	2.045273	0.000000	0.000000	0.000000	0.086767	0.022750	0.503520	0.000000	0.000000	3.000000	10.000000	0.000000
2171.502629	-0.079851	0.587225	0.044284	80.578102	-1.045479	90.448318	1.000286	0.000000	2.129193	0.000000	0.000000	0.000000	0.042874	0.016705	0.509970	0.000000	0.000000	3.000000	10.000000	0.000000
2171.505962	-0.079851	0.587225	0.044284	80.578102	-1.045479	90.448318	1.000286	0.000000	2.129193	0.000000	0.000000	0.000000	0.042874	0.016705	0.509970	0.000000	0.000000	3.000000	10.000000	0.000000
2171.509296	-0.079851	0.587225	0.044284	80.578102	-1.045479	90.448318	1.000286	0.000000	2.129193	0.000000	0.000000	0.000000	0.042874	0.016705	0.509970	0.000000	0.000000	3.000000	10.000000	0.000000
2171.512629	-0.079798	0.587259	0.045951	80.556770	-1.484398	89.885437	1.007431	0.000000	2.214188	0.000000	0.000000	0.000000	0.015883	0.010184	0.500032	0.000000	0.000000	3.000000	10.000000	0.000000
2171.515962	-0.079798	0.587259	0.045951	80.556770	-1.484398	89.885437	1.007431	0.000000	2.214188	0.000000	0.000000	0.000000	0.015883	0.010184	0.500032	0.000000	0.000000	3.000000	10.000000	0.000000
2171.519296	-0.079798	0.587259	0.045951	80.556770	-1.484398	89.885437	1.007431	0.000000	2.214188	0.000000	0.000000	0.000000	0.015883	0.010184	0.500032	0.000000	0.000000	3.000000	10.000000	0.000000
2171.522629	-0.079762	0.587252	0.047580	80.504295	-2.120400	89.102066	1.010078	0.000000	2.297527	0.000000	0.000000	0.000000	0.010913	-0.002096	0.488723	0.000000	0.000000	3.000000	10.000000	0.000000
2171.525962	-0.079762	0.587252	0.047580	80.504295	-2.120400	89.102066	1.010078	0.000000	2.297527	0.000000	0.000000	0.000000	0.010913	-0.002096	0.488723	0.000000	0.000000	3.000000	10.000000	0.000000
2171.529296	-0.079762	0.587252	0.047580	80.504295	-2.120400	89.102066	1.010078	0.000000	2.297527	0.000000	0.000000	0.000000	0.010913	-0.002096	0.488723	0.000000	0.000000	3.000000	10.000000	0.000000
2171.532629	-0.079728	0.587205	0.049237	80.454575	-2.982599	88.049904	1.011897	0.000000	2.378980	0.000000	0.000000	0.000000	0.010133	-0.014066	0.497202	0.000000	0.000000	3.000000	10.000000	0.000000
2171.535962	-0.079728	0.587205	0.049237	80.454575	-2.982599	88.049904	1.011897	0.000000	2.378980	0.000000	0.000000	0.000000	0.010133	-0.014066	0.497202	0.000000	0.000000	3.000000	10.000000	0.000000
2171.539296	-0.079728	0.587205	0.049237	80.454575	-2.982599	88.049904	1.011897	0.000000	2.378980	0.000000	0.000000	0.000000	0.010133	-0.014066	0.497202	0.000000	0.000000	3.000000	10.000000	0.000000
2171.542629	-0.079765	0.587155	0.050881	80.403023	-4.074063	86.731224	1.013586	0.000000	2.461848	0.000000	0.000000	0.000000	-0.010923	-0.015027	0.493246	0.000000	0.000000	3.000000	10.000000	0.000000
2171.545962	-0.079765	0.587155	0.050881	80.403023	-4.074063	86.731224	1.013586	0.000000	2.461848	0.000000	0.000000	0.000000	-0.010923	-0.015027	0.493246	0.000000	0.000000	3.000000	10.000000	0.000000
2171.549296	-0.079765	0.587155	0.050881	80.403023	-4.074063	86.731224	1.013586	0.000000	2.461848	0.000000	0.000000	0.000000	-0.010923	-0.015027	0.493246	0.000000	0.000000	3.000000	10.000000	0.000000
2171.552629	-0.079831	0.587083	0.052566	80.349236	-5.318662	85.235405	1.011766	0.000000	2.544055	0.000000	0.000000	0.000000	-0.019830	-0.021484	0.505337	0.000000	0.000000	3.000000	10.000000	0.000000
2171.555962	-0.079831	0.587083	0.052566	80.349236	-5.318662	85.235405	1.011766	0.000000	2.544055	0.000000	0.000000	0.000000	-0.019830	-0.021484	0.505337	0.000000	0.000000	3.000000	10.000000	0.000000
2171.559296	-0.079831	0.587083	0.052566	80.349236	-5.318662	85.235405	1.011766	0.000000	2.544055	0.000000	0.000000	0.000000	-0.019830	-0.021484	0.505337	0.000000	0.000000	3.000000	10.000000	0.000000
2171.562629	-0.080009	0.586990	0.054341	80.284691	-6.676140	83.624458	1.008461	0.000000	2.628278	0.000000	0.000000	0.000000	-0.053538	-0.027878	0.532498	0.000000	0.000000	3.000000	10.000000	0.000000
2171.565962	-0.080009	0.586990	0.054341	80.284691	-6.676140	83.624458	1.008461	0.000000	2.628278	0.000000	0.000000	0.000000	-0.053538	-0.027878	0.532498	0.000000	0.000000	3.000000	10.000000	0.000000
2171.569296	-0.080009	0.586990	0.054341	80.284691	-6.676140	83.624458	1.008461	0.000000	2.628278	0.000000	0.000000	0.000000	-0.053538	-0.027878	0.532498	0.000000	0.000000	3.000000	10.000000	0.000000
2171.572629	-0.080323	0.586932	0.056188	80.210976	-8.184112	81.884506	0.999538	0.000000	2.717028	0.000000	0.000000	0.000000	-0.094165	-0.017487	0.554156	0.000000	0.000000	3.000000	10.000000	0.000000
2171.575962	-0.080323	0.586932	0.056188	80.210976	-8.184112	81.884506	0.999538	0.000000	2.717028	0.000000	0.000000	0.000000	-0.094165	-0.017487	0.554156	0.000000	0.000000	3.000000	10.000000	0.000000
2171.579296	-0.080323	0.586932	0.056188	80.210976	-8.184112	81.884506	0.999538	0.000000	2.717028	0.000000	0.000000	0.000000	-0.094165	-0.017487	0.554156	0.000000	0.000000	3.000000	10.000000	0.000000
2171.582629	-0.080753	0.586899	0.058133	80.119705	-9.777148	80.103180	0.983844	0.000000	2.809387	0.000000	0.000000	0.000000	-0.128906	-0.009960	0.583621	0.000000	0.000000	3.000000	10.000000	0.000000
2171.585962	-0.080753	0.586899	0.058133	80.119705	-9.777148	80.103180	0.983844	0.000000	2.809387	0.000000	0.000000	0.000000	-0.128906	-0.009960	0.583621	0.000000	0.000000	3.000000	10.000000	0.000000
2171.589296	-0.080753	0.586899	0.058133	80.119705	-9.777148	80.103180	0.983844	0.000000	2.809387	0.000000	0.000000	0.000000	-0.128906	-0.009960	0.583621	0.000000	0.000000	3.000000	10.000000	0.000000
2171.592629	-0.081318	0.586880	0.060133	80.025673	-11.183459	78.491798	0.962359	0.000000	2.906657	0.000000	0.000000	0.000000	-0.169518	-0.005511	0.600070	0.000000	0.000000	3.000000	10.000000	0.000000
2171.595962	-0.081318	0.586880	0.060133	80.025673	-11.183459	78.491798	0.962359	0.000000	2.906657	0.000000	0.000000	0.000000	-0.169518	-0.005511	0.600070	0.000000	0.000000	3.000000	10.000000	0.000000
2171.599296	-0.081318	0.586880	0.060133	80.025673	-11.183459	78.491798	0.962359	0.000000	2.906657	0.000000	0.000000	0.000000	-0.169518	-0.005511	0.600070	0.000000	0.000000	3.000000	10.000000	0.000000
2171.602629	-0.081918	0.586886	0.062180	80.044456	-12.150590	77.380157	0.934106	0.000000	3.006669	0.000000	0.000000	0.000000	-0.179905	0.001699	0.614096	0.000000	0.000000	3.000000	10.000000	0.000000
2171.605962	-0.081918	0.586886	0.062180	80.044456	-12.150590	77.380157	0.934106	0.000000	3.006669	0.000000	0.000000	0.000000	-0.179905	0.001699	0.614096	0.000000	0.000000	3.000000	10.000000	0.000000
2171.609296	-0.081918	0.586886	0.062180	80.044456	-12.150590	77.380157	0.934106	0.000000	3.006669	0.000000	0.000000	0.000000	-0.179905	0.001699	0.614096	0.000000	0.000000	3.000000	10.000000	0.000000
2171.612629	-0.082532	0.586839	0.064149	80.329277	-12.590348	76.923569	0.904122	0.000000	3.109018	0.000000	0.000000	0.000000	-0.184482	-0.014154	0.590681	0.000000	0.000000	3.000000	10.000000	0.000000
2171.615962	-0.082532	0.586839	0.064149	80.329277	-12.590348	76.923569	0.904122	0.000000	3.109018	0.000000	0.000000	0.000000	-0.184482	-0.014154	0.590681	0.000000	0.000000	3.000000	10.000000	0.000000
2171.619296	-0.082532	0.586839	0.064149	80.329277	-12.590348	76.923569	0.904122	0.000000	3.109018	0.000000	0.000000	0.000000	-0.184482	-0.014154	0.590681	0.000000	0.000000	3.000000	10.000000	0.000000
2171.622629	-0.083124	0.586787	0.066118	80.784538	-12.826745	76.719955	0.873375	0.000000	3.207465	0.000000	0.000000	0.000000	-0.177550	-0.015574	0.590708	0.000000	0.000000	3.000000	10.000000	0.000000
2171.625962	-0.083124	0.586787	0.066118	80.784538	-12.826745	76.719955	0.873375	0.000000	3.207465	0.000000	0.000000	0.000000	-0.177550	-0.015574	0.590708	0.000000	0.000000	3.000000	10.000000	0.000000
2171.629296	-0.083124	0.586787	0.066118	80.784538	-12.826745	76.719955	0.873375	0.000000	3.207465	0.000000	0.000000	0.000000	-0.177550	-0.015574	0.590708	0.000000	0.000000	3.000000	10.000000	0.000000
2171.632629	-0.083718	0.586730	0.068084	81.253174	-13.127573	76.452644	0.843783	0.000000	3.305916	0.000000	0.000000	0.000000	-0.178014	-0.017028	0.589559	0.000000	0.000000	3.000000	10.000000	0.000000
2171.635962	-0.083718	0.586730	0.068084	81.253174	-13.127573	76.452644	0.843783	0.000000	3.305916	0.000000	0.000000	0.000000	-0.178014	-0.017028	0.589559	0.000000	0.000000	3.000000	10.000000	0.000000
2171.639296	-0.083718	0.586730	0.068084	81.253174	-13.127573	76.452644	0.843783	0.000000	3.305916	0.000000	0.000000	0.000000	-0.178014	-0.017028	0.589559	0.000000	0.000000	3.000000	10.000000	0.000000
2171.642629	-0.084345	0.586649	0.070086	81.675957	-13.571537	76.021111	0.814114	0.000000	3.404176	0.000000	0.000000	0.000000	-0.188157	-0.024413	0.600797	0.000000	0.000000	3.000000	10.000000	0.000000
2171.645962	-0.084345	0.586649	0.070086	81.675957	-13.571537	76.021111	0.814114	0.000000	3.404176	0.000000	0.000000	0.000000	-0.188157	-0.024413	0.600797	0.000000	0.000000	3.000000	10.000000	0.000000
2171.649296	-0.084345	0.586649	0.070086	81.675957	-13.571537	76.021111	0.814114	0.000000	3.404176	0.000000	0.000000	0.000000	-0.188157	-0.024413	0.600797	0.000000	0.000000	3.000000	10.000000	0.000000
2171.652629	-0.085039	0.586563	0.072012	82.050133	-14.401592	75.160660	0.782755	0.000000	3.504309	0.000000	0.000000	0.000000	-0.208358	-0.025768	0.577680	0.000000	0.000000	3.000000	10.000000	0.000000
2171.655962	-0.085039	0.586563	0.072012	82.050133	-14.401592	75.160660	0.782755	0.000000	3.504309	0.000000	0.000000	0.000000	-0.208358	-0.025768	0.577680	0.000000	0.000000	3.000000	10.000000	0.000000
2171.659296	-0.085039	0.586563	0.072012	82.050133	-14.401592	75.160660	0.782755	0.000000	3.504309	0.000000	0.000000	0.000000	-0.208358	-0.025768	0.577680	0.000000	0.000000	3.000000	10.000000	0.000000
2171.662629	-0.085891	0.586462	0.073931	82.374962	-15.794198	73.685219	0.748029	0.000000	3.600588	0.000000	0.000000	0.000000	-0.255510	-0.030213	0.575900	0.000000	0.000000	3.000000	10.000000	0.000000
2171.665962	-0.085891	0.586462	0.073931	82.374962	-15.794198	73.685219	0.748029	0.000000	3.600588	0.000000	0.000000	0.000000	-0.255510	-0.030213	0.575900	0.000000	0.000000	3.000000	10.000000	0.000000
2171.669296	-0.085891	0.586462	0.073931	82.374962	-15.794198	73.685219	0.748029	0.000000	3.600588	0.000000	0.000000	0.000000	-0.255510	-0.030213	0.575900	0.000000	0.000000	3.000000	10.000000	0.000000
2171.672629	-0.086836	0.586387	0.075762	82.635292	-17.699900	71.653305	0.705444	0.000000	3.696572	0.000000	0.000000	0.000000	-0.283571	-0.022607	0.549289	0.000000	0.000000	3.000000	10.000000	0.000000
2171.675962	-0.086836	0.586387	0.075762	82.635292	-17.699900	71.653305	0.705444	0.000000	3.696572	0.000000	0.000000	0.000000	-0.283571	-0.022607	0.549289	0.000000	0.000000	3.000000	10.000000	0.000000
2171.679296	-0.086836	0.586387	0.075762	82.635292	-17.699900	71.653305	0.705444	0.000000	3.696572	0.000000	0.000000	0.000000	-0.283571	-0.022607	0.549289	0.000000	0.000000	3.000000	10.000000	0.000000
2171.682629	-0.087862	0.586307	0.077576	82.832092	-20.034275	69.162445	0.658182	0.000000	3.788120	0.000000	0.000000	0.000000	-0.307600	-0.023955	0.544114	0.000000	0.000000	3.000000	10.000000	0.000000
2171.685962	-0.087862	0.586307	0.077576	82.832092	-20.034275	69.162445	0.658182	0.000000	3.788120	0.000000	0.000000	0.000000	-0.307600	-0.023955	0.544114	0.000000	0.000000	3.000000	10.000000	0.000000
2171.689296	-0.087862	0.586307	0.077576	82.832092	-20.034275	69.162445	0.658182	0.000000	3.788120	0.000000	0.000000	0.000000	-0.307600	-0.023955	0.544114	0.000000	0.000000	3.000000	10.000000	0.000000
2171.692629	-0.088929	0.586234	0.079293	82.964325	-22.572172	66.455887	0.606915	0.000000	3.878805	0.000000	0.000000	0.000000	-0.320094	-0.021857	0.515209	0.000000	0.000000	3.000000	10.000000	0.000000
2171.695962	-0.088929	0.586234	0.079293	82.964325	-22.572172	66.455887	0.606915	0.000000	3.878805	0.000000	0.000000	0.000000	-0.320094	-0.021857	0.515209	0.000000	0.000000	3.000000	10.000000	0.000000
2171.699296	-0.088929	0.586234	0.079293	82.964325	-22.572172	66.455887	0.606915	0.000000	3.878805	0.000000	0.000000	0.000000	-0.320094	-0.021857	0.515209	0.000000	0.000000	3.000000	10.000000	0.000000
2171.702629	-0.090069	0.586178	0.080948	83.041679	-24.880383	64.011894	0.553566	0.000000	3.964674	0.000000	0.000000	0.000000	-0.342205	-0.016852	0.496423	0.000000	0.000000	3.000000	10.000000	0.000000
2171.705962	-0.090069	0.586178	0.080948	83.041679	-24.880383	64.011894	0.553566	0.000000	3.964674	0.000000	0.000000	0.000000	-0.342205	-0.016852	0.496423	0.000000	0.000000	3.000000	10.000000	0.000000
2171.709296	-0.090069	0.586178	0.080948	83.041679	-24.880383	64.011894	0.553566	0.000000	3.964674	0.000000	0.000000	0.000000	-0.342205	-0.016852	0.496423	0.000000	0.000000	3.000000	10.000000	0.000000
2171.712629	-0.091252	0.586130	0.082507	83.082443	-26.711678	62.105019	0.496532	0.000000	4.047411	0.000000	0.000000	0.000000	-0.354865	-0.014436	0.467512	0.000000	0.000000	3.000000	10.000000	0.000000
2171.715962	-0.091252	0.586130	0.082507	83.082443	-26.711678	62.105019	0.496532	0.000000	4.047411	0.000000	0.000000	0.000000	-0.354865	-0.014436	0.467512	0.000000	0.000000	3.000000	10.000000	0.000000
2171.719296	-0.091252	0.586130	0.082507	83.082443	-26.711678	62.105019	0.496532	0.000000	4.047411	0.000000	0.000000	0.000000	-0.354865	-0.014436	0.467512	0.000000	0.000000	3.000000	10.000000	0.000000
2171.722629	-0.092513	0.586089	0.084024	83.095673	-27.947123	60.862396	0.437388	0.000000	4.125329	0.000000	0.000000	0.000000	-0.378337	-0.012292	0.455334	0.000000	0.000000	3.000000	10.000000	0.000000
2171.725962	-0.092513	0.586089	0.084024	83.095673	-27.947123	60.862396	0.437388	0.000000	4.125329	0.000000	0.000000	0.000000	-0.378337	-0.012292	0.455334	0.000000	0.000000	3.000000	10.000000	0.000000
2171.729296	-0.092513	0.586089	0.084024	83.095673	-27.947123	60.862396	0.437388	0.000000	4.125329	0.000000	0.000000	0.000000	-0.378337	-0.012292	0.455334	0.000000	0.000000	3.000000	10.000000	0.000000
2171.732629	-0.093893	0.586087	0.085425	83.080940	-28.509001	60.368771	0.374332	0.000000	4.201219	0.000000	0.000000	0.000000	-0.413946	-0.000557	0.420272	0.000000	0.000000	3.000000	10.000000	0.000000
2171.735962	-0.093893	0.586087	0.085425	83.080940	-28.509001	60.368771	0.374332	0.000000	4.201219	0.000000	0.000000	0.000000	-0.413946	-0.000557	0.420272	0.000000	0.000000	3.000000	10.000000	0.000000
2171.739296	-0.093893	0.586087	0.085425	83.080940	-28.509001	60.368771	0.374332	0.000000	4.201219	0.000000	0.000000	0.000000	-0.413946	-0.000557	0.420272	0.000000	0.000000	3.000000	10.000000	0.000000
2171.742629	-0.095350	0.586074	0.086769	83.044662	-28.592455	60.408524	0.305341	0.000000	4.271264	0.000000	0.000000	0.000000	-0.436920	-0.004049	0.403200	0.000000	0.000000	3.000000	10.000000	0.000000
2171.745962	-0.095350	0.586074	0.086769	83.044662	-28.592455	60.408524	0.305341	0.000000	4.271264	0.000000	0.000000	0.000000	-0.436920	-0.004049	0.403200	0.000000	0.000000	3.000000	10.000000	0.000000
2171.749296	-0.095350	0.586074	0.086769	83.044662	-28.592455	60.408524	0.305341	0.000000	4.271264	0.000000	0.000000	0.000000	-0.436920	-0.004049	0.403200	0.000000	0.000000	3.000000	10.000000	0.000000
2171.752629	-0.096871	0.586081	0.087989	82.984825	-28.567842	60.568329	0.232521	0.000000	4.338464	0.000000	0.000000	0.000000	-0.456436	0.002152	0.365995	0.000000	0.000000	3.000000	10.000000	0.000000
2171.755962	-0.096871	0.586081	0.087989	82.984825	-28.567842	60.568329	0.232521	0.000000	4.338464	0.000000	0.000000	0.000000	-0.456436	0.002152	0.365995	0.000000	0.000000	3.000000	10.000000	0.000000
2171.759296	-0.096871	0.586081	0.087989	82.984825	-28.567842	60.568329	0.232521	0.000000	4.338464	0.000000	0.000000	0.000000	-0.456436	0.002152	0.365995	0.000000	0.000000	3.000000	10.000000	0.000000
2171.762629	-0.098481	0.586090	0.089065	82.910583	-28.512245	60.769627	0.156448	0.000000	4.399463	0.000000	0.000000	0.000000	-0.482860	0.002662	0.322765	0.000000	0.000000	3.000000	10.000000	0.000000
2171.765962	-0.098481	0.586090	0.089065	82.910583	-28.512245	60.769627	0.156448	0.000000	4.399463	0.000000	0.000000	0.000000	-0.482860	0.002662	0.322765	0.000000	0.000000	3.000000	10.000000	0.000000
2171.769296	-0.098481	0.586090	0.089065	82.910583	-28.512245	60.769627	0.156448	0.000000	4.399463	0.000000	0.000000	0.000000	-0.482860	0.002662	0.322765	0.000000	0.000000	3.000000	10.000000	0.000000
2171.772629	-0.100181	0.586120	0.090012	82.846535	-28.497337	60.938339	0.075971	0.000000	4.453258	0.000000	0.000000	0.000000	-0.510047	0.009189	0.284005	0.000000	0.000000	3.000000	10.000000	0.000000
2171.775962	-0.100181	0.586120	0.090012	82.846535	-28.497337	60.938339	0.075971	0.000000	4.453258	0.000000	0.000000	0.000000	-0.510047	0.009189	0.284005	0.000000	0.000000	3.000000	10.000000	0.000000
2171.779296	-0.100181	0.586120	0.090012	82.846535	-28.497337	60.938339	0.075971	0.000000	4.453258	0.000000	0.000000	0.000000	-0.510047	0.009189	0.284005	0.000000	0.000000	3.000000	10.000000	0.000000
2171.782629	-0.101903	0.586136	0.090749	82.812309	-28.562757	61.036629	-0.009037	0.000000	4.500592	0.000000	0.000000	0.000000	-0.516537	0.004722	0.221042	0.000000	0.000000	3.000000	10.000000	0.000000
2171.785962	-0.101903	0.586136	0.090749	82.812309	-28.562757	61.036629	-0.009037	0.000000	4.500592	0.000000	0.000000	0.000000	-0.516537	0.004722	0.221042	0.000000	0.000000	3.000000	10.000000	0.000000
2171.789296	-0.101903	0.586136	0.090749	82.812309	-28.562757	61.036629	-0.009037	0.000000	4.500592	0.000000	0.000000	0.000000	-0.516537	0.004722	0.221042	0.000000	0.000000	3.000000	10.000000	0.000000
2171.792629	-0.103679	0.586116	0.091315	82.800255	-28.708944	61.057938	-0.095126	0.000000	4.537432	0.000000	0.000000	0.000000	-0.532937	-0.006096	0.169976	0.000000	0.000000	3.000000	10.000000	0.000000
2171.795962	-0.103679	0.586116	0.091315	82.800255	-28.708944	61.057938	-0.095126	0.000000	4.537432	0.000000	0.000000	0.000000	-0.532937	-0.006096	0.169976	0.000000	0.000000	3.000000	10.000000	0.000000
2171.799296	-0.103679	0.586116	0.091315	82.800255	-28.708944	61.057938	-0.095126	0.000000	4.537432	0.000000	0.000000	0.000000	-0.532937	-0.006096	0.169976	0.000000	0.000000	3.000000	10.000000	0.000000
2171.802629	-0.105512	0.586079	0.091727	82.781151	-28.843401	61.053680	-0.183949	0.000000	4.565762	0.000000	0.000000	0.000000	-0.549907	-0.010948	0.123411	0.000000	0.000000	3.000000	10.000000	0.000000
2171.805962	-0.105512	0.586079	0.091727	82.781151	-28.843401	61.053680	-0.183949	0.000000	4.565762	0.000000	0.000000	0.000000	-0.549907	-0.010948	0.123411	0.000000	0.000000	3.000000	10.000000	0.000000
2171.809296	-0.105512	0.586079	0.091727	82.781151	-28.843401	61.053680	-0.183949	0.000000	4.565762	0.000000	0.000000	0.000000	-0.549907	-0.010948	0.123411	0.000000	0.000000	3.000000	10.000000	0.000000
2171.812629	-0.107408	0.586036	0.092020	82.753586	-28.958654	60.948544	-0.275600	0.000000	4.586330	0.000000	0.000000	0.000000	-0.568746	-0.013096	0.087923	0.000000	0.000000	3.000000	10.000000	0.000000
2171.815962	-0.107408	0.586036	0.092020	82.753586	-28.958654	60.948544	-0.275600	0.000000	4.586330	0.000000	0.000000	0.000000	-0.568746	-0.013096	0.087923	0.000000	0.000000	3.000000	10.000000	0.000000
2171.819296	-0.107408	0.586036	0.092020	82.753586	-28.958654	60.948544	-0.275600	0.000000	4.586330	0.000000	0.000000	0.000000	-0.568746	-0.013096	0.087923	0.000000	0.000000	3.000000	10.000000	0.000000
2171.822629	-0.109332	0.585976	0.092162	82.733833	-29.069094	60.590481	-0.370391	0.000000	4.600984	0.000000	0.000000	0.000000	-0.577304	-0.017805	0.042707	0.000000	0.000000	3.000000	10.000000	0.000000
2171.825962	-0.109332	0.585976	0.092162	82.733833	-29.069094	60.590481	-0.370391	0.000000	4.600984	0.000000	0.000000	0.000000	-0.577304	-0.017805	0.042707	0.000000	0.000000	3.000000	10.000000	0.000000
2171.829296	-0.109332	0.585976	0.092162	82.733833	-29.069094	60.590481	-0.370391	0.000000	4.600984	0.000000	0.000000	0.000000	-0.577304	-0.017805	0.042707	0.000000	0.000000	3.000000	10.000000	0.000000
2171.832629	-0.111303	0.585908	0.092250	82.719826	-29.137539	60.149311	-0.466608	0.000000	4.608102	0.000000	0.000000	0.000000	-0.591326	-0.020485	0.026316	0.000000	0.000000	3.000000	10.000000	0.000000
2171.835962	-0.111303	0.585908	0.092250	82.719826	-29.137539	60.149311	-0.466608	0.000000	4.608102	0.000000	0.000000	0.000000	-0.591326	-0.020485	0.026316	0.000000	0.000000	3.000000	10.000000	0.000000
2171.839296	-0.111303	0.585908	0.092250	82.719826	-29.137539	60.149311	-0.466608	0.000000	4.608102	0.000000	0.000000	0.000000	-0.591326	-0.020485	0.026316	0.000000	0.000000	3.000000	10.000000	0.000000
2171.842629	-0.113342	0.585842	0.092255	82.723549	-28.887667	60.150558	-0.565163	0.000000	4.612488	0.000000	0.000000	0.000000	-0.611698	-0.019915	0.001588	0.000000	0.000000	3.000000	10.000000	0.000000
2171.845962	-0.113342	0.585842	0.092255	82.723549	-28.887667	60.150558	-0.565163	0.000000	4.612488	0.000000	0.000000	0.000000	-0.611698	-0.019915	0.001588	0.000000	0.000000	3.000000	10.000000	0.000000
2171.849296	-0.113342	0.585842	0.092255	82.723549	-28.887667	60.150558	-0.565163	0.000000	4.612488	0.000000	0.000000	0.000000	-0.611698	-0.019915	0.001588	0.000000	0.000000	3.000000	10.000000	0.000000
2171.852629	-0.115370	0.585777	0.092194	82.744934	-28.210011	60.683903	-0.667112	0.000000	4.612752	0.000000	0.000000	0.000000	-0.608411	-0.019276	-0.018413	0.000000	0.000000	3.000000	10.000000	0.000000
2171.855962	-0.115370	0.585777	0.092194	82.744934	-28.210011	60.683903	-0.667112	0.000000	4.612752	0.000000	0.000000	0.000000	-0.608411	-0.019276	-0.018413	0.000000	0.000000	3.000000	10.000000	0.000000
2171.859296	-0.115370	0.585777	0.092194	82.744934	-28.210011	60.683903	-0.667112	0.000000	4.612752	0.000000	0.000000	0.000000	-0.608411	-0.019276	-0.018413	0.000000	0.000000	3.000000	10.000000	0.000000
2171.862629	-0.117385	0.585746	0.092059	82.779167	-27.315990	61.437252	-0.768514	0.000000	4.609684	0.000000	0.000000	0.000000	-0.604483	-0.009430	-0.040422	0.000000	0.000000	3.000000	10.000000	0.000000
2171.865962	-0.117385	0.585746	0.092059	82.779167	-27.315990	61.437252	-0.768514	0.000000	4.609684	0.000000	0.000000	0.000000	-0.604483	-0.009430	-0.040422	0.000000	0.000000	3.000000	10.000000	0.000000
2171.869296	-0.117385	0.585746	0.092059	82.779167	-27.315990	61.437252	-0.768514	0.000000	4.609684	0.000000	0.000000	0.000000	-0.604483	-0.009430	-0.040422	0.000000	0.000000	3.000000	10.000000	0.000000
2171.872629	-0.119328	0.585708	0.091832	82.816185	-26.244640	62.409153	-0.869262	0.000000	4.602946	0.000000	0.000000	0.000000	-0.582747	-0.011340	-0.067998	0.000000	0.000000	3.000000	10.000000	0.000000
2171.875962	-0.119328	0.585708	0.091832	82.816185	-26.244640	62.409153	-0.869262	0.000000	4.602946	0.000000	0.000000	0.000000	-0.582747	-0.011340	-0.067998	0.000000	0.000000	3.000000	10.000000	0.000000
2171.879296	-0.119328	0.585708	0.091832	82.816185	-26.244640	62.409153	-0.869262	0.000000	4.602946	0.000000	0.000000	0.000000	-0.582747	-0.011340	-0.067998	0.000000	0.000000	3.000000	10.000000	0.000000
2171.882629	-0.121260	0.585692	0.091555	82.850624	-25.213688	63.419449	-0.966386	0.000000	4.591613	0.000000	0.000000	0.000000	-0.579793	-0.004746	-0.083196	0.000000	0.000000	3.000000	10.000000	0.000000
2171.885962	-0.121260	0.585692	0.091555	82.850624	-25.213688	63.419449	-0.966386	0.000000	4.591613	0.000000	0.000000	0.000000	-0.579793	-0.004746	-0.083196	0.000000	0.000000	3.000000	10.000000	0.000000
2171.889296	-0.121260	0.585692	0.091555	82.850624	-25.213688	63.419449	-0.966386	0.000000	4.591613	0.000000	0.000000	0.000000	-0.579793	-0.004746	-0.083196	0.000000	0.000000	3.000000	10.000000	0.000000
2171.892629	-0.123148	0.585690	0.091196	82.881531	-24.276077	64.329330	-1.063018	0.000000	4.577747	0.000000	0.000000	0.000000	-0.566405	-0.000721	-0.107671	0.000000	0.000000	3.000000	10.000000	0.000000
2171.895962	-0.123148	0.585690	0.091196	82.881531	-24.276077	64.329330	-1.063018	0.000000	4.577747	0.000000	0.000000	0.000000	-0.566405	-0.000721	-0.107671	0.000000	0.000000	3.000000	10.000000	0.000000
2171.899296	-0.123148	0.585690	0.091196	82.881531	-24.276077	64.329330	-1.063018	0.000000	4.577747	0.000000	0.000000	0.000000	-0.566405	-0.000721	-0.107671	0.000000	0.000000	3.000000	10.000000	0.000000
2171.902629	-0.125016	0.585727	0.090867	82.899834	-23.446329	65.097336	-1.157419	0.000000	4.559802	0.000000	0.000000	0.000000	-0.560342	0.011090	-0.098838	0.000000	0.000000	3.000000	10.000000	0.000000
2171.905962	-0.125016	0.585727	0.090867	82.899834	-23.446329	65.097336	-1.157419	0.000000	4.559802	0.000000	0.000000	0.000000	-0.560342	0.011090	-0.098838	0.000000	0.000000	3.000000	10.000000	0.000000
2171.909296	-0.125016	0.585727	0.090867	82.899834	-23.446329	65.097336	-1.157419	0.000000	4.559802	0.000000	0.000000	0.000000	-0.560342	0.011090	-0.098838	0.000000	0.000000	3.000000	10.000000	0.000000
2171.912629	-0.126904	0.585775	0.090503	82.914017	-22.813904	65.703453	-1.250809	0.000000	4.543329	0.000000	0.000000	0.000000	-0.566379	0.014396	-0.109107	0.000000	0.000000	3.000000	10.000000	0.000000
2171.915962	-0.126904	0.585775	0.090503	82.914017	-22.813904	65.703453	-1.250809	0.000000	4.543329	0.000000	0.000000	0.000000	-0.566379	0.014396	-0.109107	0.000000	0.000000	3.000000	10.000000	0.000000
2171.919296	-0.126904	0.585775	0.090503	82.914017	-22.813904	65.703453	-1.250809	0.000000	4.543329	0.000000	0.000000	0.000000	-0.566379	0.014396	-0.109107	0.000000	0.000000	3.000000	10.000000	0.000000
2171.922629	-0.128812	0.585834	0.090105	82.920639	-22.159853	66.351395	-1.345206	0.000000	4.525145	0.000000	0.000000	0.000000	-0.572323	0.017707	-0.119441	0.000000	0.000000	3.000000	10.000000	0.000000
2171.925962	-0.128812	0.585834	0.090105	82.920639	-22.159853	66.351395	-1.345206	0.000000	4.525145	0.000000	0.000000	0.000000	-0.572323	0.017707	-0.119441	0.000000	0.000000	3.000000	10.000000	0.000000
2171.929296	-0.128812	0.585834	0.090105	82.920639	-22.159853	66.351395	-1.345206	0.000000	4.525145	0.000000	0.000000	0.000000	-0.572323	0.017707	-0.119441	0.000000	0.000000	3.000000	10.000000	0.000000
2171.932629	-0.130770	0.585893	0.089688	82.934280	-21.382431	67.196640	-1.440593	0.000000	4.505239	0.000000	0.000000	0.000000	-0.587524	0.017729	-0.125157	0.000000	0.000000	3.000000	10.000000	0.000000
2171.935962	-0.130770	0.585893	0.089688	82.934280	-21.382431	67.196640	-1.440593	0.000000	4.505239	0.000000	0.000000	0.000000	-0.587524	0.017729	-0.125157	0.000000	0.000000	3.000000	10.000000	0.000000
2171.939296	-0.130770	0.585893	0.089688	82.934280	-21.382431	67.196640	-1.440593	0.000000	4.505239	0.000000	0.000000	0.000000	-0.587524	0.017729	-0.125157	0.000000	0.000000	3.000000	10.000000	0.000000
2171.942629	-0.132735	0.585935	0.089184	82.949539	-20.368631	68.327286	-1.538514	0.000000	4.484379	0.000000	0.000000	0.000000	-0.589558	0.012516	-0.151184	0.000000	0.000000	3.000000	10.000000	0.000000
2171.945962	-0.132735	0.585935	0.089184	82.949539	-20.368631	68.327286	-1.538514	0.000000	4.484379	0.000000	0.000000	0.000000	-0.589558	0.012516	-0.151184	0.000000	0.000000	3.000000	10.000000	0.000000
2171.949296	-0.132735	0.585935	0.089184	82.949539	-20.368631	68.327286	-1.538514	0.000000	4.484379	0.000000	0.000000	0.000000	-0.589558	0.012516	-0.151184	0.000000	0.000000	3.000000	10.000000	0.000000
2171.952629	-0.134716	0.585968	0.088630	82.973175	-18.904667	69.851311	-1.636774	0.000000	4.459181	0.000000	0.000000	0.000000	-0.594035	0.009923	-0.166224	0.000000	0.000000	3.000000	10.000000	0.000000
2171.955962	-0.134716	0.585968	0.088630	82.973175	-18.904667	69.851311	-1.636774	0.000000	4.459181	0.000000	0.000000	0.000000	-0.594035	0.009923	-0.166224	0.000000	0.000000	3.000000	10.000000	0.000000
2171.959296	-0.134716	0.585968	0.088630	82.973175	-18.904667	69.851311	-1.636774	0.000000	4.459181	0.000000	0.000000	0.000000	-0.594035	0.009923	-0.166224	0.000000	0.000000	3.000000	10.000000	0.000000
2171.962629	-0.136677	0.586034	0.088003	82.992569	-17.111599	71.640404	-1.735779	0.000000	4.431477	0.000000	0.000000	0.000000	-0.588447	0.019847	-0.187945	0.000000	0.000000	3.000000	10.000000	0.000000
2171.965962	-0.136677	0.586034	0.088003	82.992569	-17.111599	71.640404	-1.735779	0.000000	4.431477	0.000000	0.000000	0.000000	-0.588447	0.019847	-0.187945	0.000000	0.000000	3.000000	10.000000	0.000000
2171.969296	-0.136677	0.586034	0.088003	82.992569	-17.111599	71.640404	-1.735779	0.000000	4.431477	0.000000	0.000000	0.000000	-0.588447	0.019847	-0.187945	0.000000	0.000000	3.000000	10.000000	0.000000
2171.972629	-0.138669	0.586083	0.087283	83.009109	-15.095331	73.709160	-1.833854	0.000000	4.400153	0.000000	0.000000	0.000000	-0.597526	0.014629	-0.215992	0.000000	0.000000	3.000000	10.000000	0.000000
2171.975962	-0.138669	0.586083	0.087283	83.009109	-15.095331	73.709160	-1.833854	0.000000	4.400153	0.000000	0.000000	0.000000	-0.597526	0.014629	-0.215992	0.000000	0.000000	3.000000	10.000000	0.000000
2171.979296	-0.138669	0.586083	0.087283	83.009109	-15.095331	73.709160	-1.833854	0.000000	4.400153	0.000000	0.000000	0.000000	-0.597526	0.014629	-0.215992	0.000000	0.000000	3.000000	10.000000	0.000000
2171.982629	-0.140648	0.586123	0.086519	83.016808	-13.020355	76.013138	-1.933441	0.000000	4.364154	0.000000	0.000000	0.000000	-0.593638	0.012014	-0.229164	0.000000	0.000000	3.000000	10.000000	0.000000
2171.985962	-0.140648	0.586123	0.086519	83.016808	-13.020355	76.013138	-1.933441	0.000000	4.364154	0.000000	0.000000	0.000000	-0.593638	0.012014	-0.229164	0.000000	0.000000	3.000000	10.000000	0.000000
2171.989296	-0.140648	0.586123	0.086519	83.016808	-13.020355	76.013138	-1.933441	0.000000	4.364154	0.000000	0.000000	0.000000	-0.593638	0.012014	-0.229164	0.000000	0.000000	3.000000	10.000000	0.000000
2171.992629	-0.142617	0.586174	0.085726	83.013206	-11.079041	78.311607	-2.032381	0.000000	4.325961	0.000000	0.000000	0.000000	-0.590788	0.015269	-0.237843	0.000000	0.000000	3.000000	10.000000	0.000000
2171.995962	-0.142617	0.586174	0.085726	83.013206	-11.079041	78.311607	-2.032381	0.000000	4.325961	0.000000	0.000000	0.000000	-0.590788	0.015269	-0.237843	0.000000	0.000000	3.000000	10.000000	0.000000
2171.999296	-0.142617	0.586174	0.085726	83.013206	-11.079041	78.311607	-2.032381	0.000000	4.325961	0.000000	0.000000	0.000000	-0.590788	0.015269	-0.237843	0.000000	0.000000	3.000000	10.000000	0.000000
2172.002629	-0.144547	0.586216	0.084897	83.004143	-9.312410	80.277176	-2.130846	0.000000	4.286320	0.000000	0.000000	0.000000	-0.578947	0.012632	-0.248905	0.000000	0.000000	3.000000	10.000000	0.000000
2172.005962	-0.144547	0.586216	0.084897	83.004143	-9.312410	80.277176	-2.130846	0.000000	4.286320	0.000000	0.000000	0.000000	-0.578947	0.012632	-0.248905	0.000000	0.000000	3.000000	10.000000	0.000000
2172.009296	-0.144547	0.586216	0.084897	83.004143	-9.312410	80.277176	-2.130846	0.000000	4.286320	0.000000	0.000000	0.000000	-0.578947	0.012632	-0.248905	0.000000	0.000000	3.000000	10.000000	0.000000
2172.012629	-0.146453	0.586247	0.084089	82.991058	-7.843870	81.597084	-2.227337	0.000000	4.244836	0.000000	0.000000	0.000000	-0.571739	0.009310	-0.242397	0.000000	0.000000	3.000000	10.000000	0.000000
2172.015962	-0.146453	0.586247	0.084089	82.991058	-7.843870	81.597084	-2.227337	0.000000	4.244836	0.000000	0.000000	0.000000	-0.571739	0.009310	-0.242397	0.000000	0.000000	3.000000	10.000000	0.000000
2172.019296	-0.146453	0.586247	0.084089	82.991058	-7.843870	81.597084	-2.227337	0.000000	4.244836	0.000000	0.000000	0.000000	-0.571739	0.009310	-0.242397	0.000000	0.000000	3.000000	10.000000	0.000000
2172.022629	-0.148364	0.586286	0.083310	82.971832	-6.559290	82.497543	-2.322627	0.000000	4.204436	0.000000	0.000000	0.000000	-0.573541	0.011877	-0.233477	0.000000	0.000000	3.000000	10.000000	0.000000
2172.025962	-0.148364	0.586286	0.083310	82.971832	-6.559290	82.497543	-2.322627	0.000000	4.204436	0.000000	0.000000	0.000000	-0.573541	0.011877	-0.233477	0.000000	0.000000	3.000000	10.000000	0.000000
2172.029296	-0.148364	0.586286	0.083310	82.971832	-6.559290	82.497543	-2.322627	0.000000	4.204436	0.000000	0.000000	0.000000	-0.573541	0.011877	-0.233477	0.000000	0.000000	3.000000	10.000000	0.000000
2172.032629	-0.150278	0.586315	0.082547	82.946373	-5.245535	83.623337	-2.418217	0.000000	4.165524	0.000000	0.000000	0.000000	-0.574228	0.008573	-0.229028	0.000000	0.000000	3.000000	10.000000	0.000000
2172.035962	-0.150278	0.586315	0.082547	82.946373	-5.245535	83.623337	-2.418217	0.000000	4.165524	0.000000	0.000000	0.000000	-0.574228	0.008573	-0.229028	0.000000	0.000000	3.000000	10.000000	0.000000
2172.039296	-0.150278	0.586315	0.082547	82.946373	-5.245535	83.623337	-2.418217	0.000000	4.165524	0.000000	0.000000	0.000000	-0.574228	0.008573	-0.229028	0.000000	0.000000	3.000000	10.000000	0.000000
2172.042629	-0.152252	0.586322	0.081806	82.912025	-3.752127	85.316376	-2.513922	0.000000	4.127352	0.000000	0.000000	0.000000	-0.592156	0.002004	-0.222442	0.000000	0.000000	3.000000	10.000000	0.000000
2172.045962	-0.152252	0.586322	0.081806	82.912025	-3.752127	85.316376	-2.513922	0.000000	4.127352	0.000000	0.000000	0.000000	-0.592156	0.002004	-0.222442	0.000000	0.000000	3.000000	10.000000	0.000000
2172.049296	-0.152252	0.586322	0.081806	82.912025	-3.752127	85.316376	-2.513922	0.000000	4.127352	0.000000	0.000000	0.000000	-0.592156	0.002004	-0.222442	0.000000	0.000000	3.000000	10.000000	0.000000
2172.052629	-0.154250	0.586298	0.081056	82.864220	-2.021463	87.351837	-2.612614	0.000000	4.090279	0.000000	0.000000	0.000000	-0.599369	-0.007195	-0.224773	0.000000	0.000000	3.000000	10.000000	0.000000
2172.055962	-0.154250	0.586298	0.081056	82.864220	-2.021463	87.351837	-2.612614	0.000000	4.090279	0.000000	0.000000	0.000000	-0.599369	-0.007195	-0.224773	0.000000	0.000000	3.000000	10.000000	0.000000
2172.059296	-0.154250	0.586298	0.081056	82.864220	-2.021463	87.351837	-2.612614	0.000000	4.090279	0.000000	0.000000	0.000000	-0.599369	-0.007195	-0.224773	0.000000	0.000000	3.000000	10.000000	0.000000
2172.062629	-0.156270	0.586274	0.080292	82.846291	-0.058864	89.424400	-2.712509	0.000000	4.052816	0.000000	0.000000	0.000000	-0.605967	-0.007203	-0.229229	0.000000	0.000000	3.000000	10.000000	0.000000
2172.065962	-0.156270	0.586274	0.080292	82.846291	-0.058864	89.424400	-2.712509	0.000000	4.052816	0.000000	0.000000	0.000000	-0.605967	-0.007203	-0.229229	0.000000	0.000000	3.000000	10.000000	0.000000
2172.069296	-0.156270	0.586274	0.080292	82.846291	-0.058864	89.424400	-2.712509	0.000000	4.052816	0.000000	0.000000	0.000000	-0.605967	-0.007203	-0.229229	0.000000	0.000000	3.000000	10.000000	0.000000
2172.072629	-0.158316	0.586189	0.079527	82.918388	2.294484	91.584869	-2.813504	0.000000	4.014612	0.000000	0.000000	0.000000	-0.613726	-0.025540	-0.229709	0.000000	0.000000	3.000000	10.000000	0.000000
2172.075962	-0.158316	0.586189	0.079527	82.918388	2.294484	91.584869	-2.813504	0.000000	4.014612	0.000000	0.000000	0.000000	-0.613726	-0.025540	-0.229709	0.000000	0.000000	3.000000	10.000000	0.000000
2172.079296	-0.158316	0.586189	0.079527	82.918388	2.294484	91.584869	-2.813504	0.000000	4.014612	0.000000	0.000000	0.000000	-0.613726	-0.025540	-0.229709	0.000000	0.000000	3.000000	10.000000	0.000000
2172.082629	-0.160352	0.586114	0.078731	83.047318	5.126296	94.283096	-2.915792	0.000000	3.976327	0.000000	0.000000	0.000000	-0.610718	-0.022271	-0.238514	0.000000	0.000000	3.000000	10.000000	0.000000
2172.085962	-0.160352	0.586114	0.078731	83.047318	5.126296	94.283096	-2.915792	0.000000	3.976327	0.000000	0.000000	0.000000	-0.610718	-0.022271	-0.238514	0.000000	0.000000	3.000000	10.000000	0.000000
2172.089296	-0.160352	0.586114	0.078731	83.047318	5.126296	94.283096	-2.915792	0.000000	3.976327	0.000000	0.000000	0.000000	-0.610718	-0.022271	-0.238514	0.000000	0.000000	3.000000	10.000000	0.000000
2172.092629	-0.162402	0.586051	0.077899	83.162186	8.286397	97.667885	-3.017578	0.000000	3.936575	0.000000	0.000000	0.000000	-0.615240	-0.019015	-0.249603	0.000000	0.000000	3.000000	10.000000	0.000000
2172.095962	-0.162402	0.586051	0.077899	83.162186	8.286397	97.667885	-3.017578	0.000000	3.936575	0.000000	0.000000	0.000000	-0.615240	-0.019015	-0.249603	0.000000	0.000000	3.000000	10.000000	0.000000
2172.099296	-0.162402	0.586051	0.077899	83.162186	8.286397	97.667885	-3.017578	0.000000	3.936575	0.000000	0.000000	0.000000	-0.615240	-0.019015	-0.249603	0.000000	0.000000	3.000000	10.000000	0.000000
2172.102629	-0.164430	0.585977	0.077089	83.210777	11.513900	101.242157	-3.120118	0.000000	3.894974	0.000000	0.000000	0.000000	-0.608390	-0.022254	-0.243183	0.000000	0.000000	3.000000	10.000000	0.000000
2172.105962	-0.164430	0.585977	0.077089	83.210777	11.513900	101.242157	-3.120118	0.000000	3.894974	0.000000	0.000000	0.000000	-0.608390	-0.022254	-0.243183	0.000000	0.000000	3.000000	10.000000	0.000000
2172.109296	-0.164430	0.585977	0.077089	83.210777	11.513900	101.242157	-3.120118	0.000000	3.894974	0.000000	0.000000	0.000000	-0.608390	-0.022254	-0.243183	0.000000	0.000000	3.000000	10.000000	0.000000
2172.112629	-0.166429	0.585903	0.076278	83.220200	14.531885	104.377045	-3.206488	0.000000	3.836462	0.000000	0.000000	0.000000	-0.599627	-0.022257	-0.243133	0.000000	0.000000	3.000000	10.000000	0.000000
2172.115962	-0.166429	0.585903	0.076278	83.220200	14.531885	104.377045	-3.206488	0.000000	3.836462	0.000000	0.000000	0.000000	-0.599627	-0.022257	-0.243133	0.000000	0.000000	3.000000	10.000000	0.000000
2172.119296	-0.166429	0.585903	0.076278	83.220200	14.531885	104.377045	-3.206488	0.000000	3.836462	0.000000	0.000000	0.000000	-0.599627	-0.022257	-0.243133	0.000000	0.000000	3.000000	10.000000	0.000000
2172.122629	-0.168358	0.585868	0.075514	83.194298	17.193937	106.897667	-3.283708	0.000000	3.770579	0.000000	0.000000	0.000000	-0.578528	-0.010469	-0.229353	0.000000	0.000000	3.000000	10.000000	0.000000
2172.125962	-0.168358	0.585868	0.075514	83.194298	17.193937	106.897667	-3.283708	0.000000	3.770579	0.000000	0.000000	0.000000	-0.578528	-0.010469	-0.229353	0.000000	0.000000	3.000000	10.000000	0.000000
2172.129296	-0.168358	0.585868	0.075514	83.194298	17.193937	106.897667	-3.283708	0.000000	3.770579	0.000000	0.000000	0.000000	-0.578528	-0.010469	-0.229353	0.000000	0.000000	3.000000	10.000000	0.000000
2172.132629	-0.170312	0.585852	0.074749	83.137901	19.507267	109.185539	-3.355522	0.000000	3.706815	0.000000	0.000000	0.000000	-0.586498	-0.004604	-0.229460	0.000000	0.000000	3.000000	10.000000	0.000000
2172.135962	-0.170312	0.585852	0.074749	83.137901	19.507267	109.185539	-3.355522	0.000000	3.706815	0.000000	0.000000	0.000000	-0.586498	-0.004604	-0.229460	0.000000	0.000000	3.000000	10.000000	0.000000
2172.139296	-0.170312	0.585852	0.074749	83.137901	19.507267	109.185539	-3.355522	0.000000	3.706815	0.000000	0.000000	0.000000	-0.586498	-0.004604	-0.229460	0.000000	0.000000	3.000000	10.000000	0.000000
2172.142629	-0.172304	0.585896	0.074013	83.075478	21.541267	111.248993	-3.425801	0.000000	3.641962	0.000000	0.000000	0.000000	-0.597338	0.013047	-0.220841	0.000000	0.000000	3.000000	10.000000	0.000000
2172.145962	-0.172304	0.585896	0.074013	83.075478	21.541267	111.248993	-3.425801	0.000000	3.641962	0.000000	0.000000	0.000000	-0.597338	0.013047	-0.220841	0.000000	0.000000	3.000000	10.000000	0.000000
2172.149296	-0.172304	0.585896	0.074013	83.075478	21.541267	111.248993	-3.425801	0.000000	3.641962	0.000000	0.000000	0.000000	-0.597338	0.013047	-0.220841	0.000000	0.000000	3.000000	10.000000	0.000000
2172.152629	-0.174266	0.585939	0.073278	83.013016	23.257555	112.880516	-3.493993	0.000000	3.576592	0.000000	0.000000	0.000000	-0.588845	0.013049	-0.220600	0.000000	0.000000	3.000000	10.000000	0.000000
2172.155962	-0.174266	0.585939	0.073278	83.013016	23.257555	112.880516	-3.493993	0.000000	3.576592	0.000000	0.000000	0.000000	-0.588845	0.013049	-0.220600	0.000000	0.000000	3.000000	10.000000	0.000000
2172.159296	-0.174266	0.585939	0.073278	83.013016	23.257555	112.880516	-3.493993	0.000000	3.576592	0.000000	0.000000	0.000000	-0.588845	0.013049	-0.220600	0.000000	0.000000	3.000000	10.000000	0.000000
2172.162629	-0.176251	0.585983	0.072527	82.979843	25.072338	114.505692	-3.559150	0.000000	3.511760	0.000000	0.000000	0.000000	-0.595461	0.013051	-0.225285	0.000000	0.000000	3.000000	10.000000	0.000000
2172.165962	-0.176251	0.585983	0.072527	82.979843	25.072338	114.505692	-3.559150	0.000000	3.511760	0.000000	0.000000	0.000000	-0.595461	0.013051	-0.225285	0.000000	0.000000	3.000000	10.000000	0.000000
2172.169296	-0.176251	0.585983	0.072527	82.979843	25.072338	114.505692	-3.559150	0.000000	3.511760	0.000000	0.000000	0.000000	-0.595461	0.013051	-0.225285	0.000000	0.000000	3.000000	10.000000	0.000000
2172.172629	-0.178256	0.586057	0.071753	82.987427	27.277912	116.559273	-3.622911	0.000000	3.445942	0.000000	0.000000	0.000000	-0.601361	0.022190	-0.232054	0.000000	0.000000	3.000000	10.000000	0.000000
2172.175962	-0.178256	0.586057	0.071753	82.987427	27.277912	116.559273	-3.622911	0.000000	3.445942	0.000000	0.000000	0.000000	-0.601361	0.022190	-0.232054	0.000000	0.000000	3.000000	10.000000	0.000000
2172.179296	-0.178256	0.586057	0.071753	82.987427	27.277912	116.559273	-3.622911	0.000000	3.445942	0.000000	0.000000	0.000000	-0.601361	0.022190	-0.232054	0.000000	0.000000	3.000000	10.000000	0.000000
2172.182629	-0.180167	0.586153	0.070955	82.986870	29.760094	118.868843	-3.685334	0.000000	3.379099	0.000000	0.000000	0.000000	-0.573437	0.028710	-0.239406	0.000000	0.000000	3.000000	10.000000	0.000000
2172.185962	-0.180167	0.586153	0.070955	82.986870	29.760094	118.868843	-3.685334	0.000000	3.379099	0.000000	0.000000	0.000000	-0.573437	0.028710	-0.239406	0.000000	0.000000	3.000000	10.000000	0.000000
2172.189296	-0.180167	0.586153	0.070955	82.986870	29.760094	118.868843	-3.685334	0.000000	3.379099	0.000000	0.000000	0.000000	-0.573437	0.028710	-0.239406	0.000000	0.000000	3.000000	10.000000	0.000000
2172.192629	-0.182046	0.586309	0.070145	82.949257	32.237823	121.160019	-3.744104	0.000000	3.313862	0.000000	0.000000	0.000000	-0.563496	0.046959	-0.242893	0.000000	0.000000	3.000000	10.000000	0.000000
2172.195962	-0.182046	0.586309	0.070145	82.949257	32.237823	121.160019	-3.744104	0.000000	3.313862	0.000000	0.000000	0.000000	-0.563496	0.046959	-0.242893	0.000000	0.000000	3.000000	10.000000	0.000000
2172.199296	-0.182046	0.586309	0.070145	82.949257	32.237823	121.160019	-3.744104	0.000000	3.313862	0.000000	0.000000	0.000000	-0.563496	0.046959	-0.242893	0.000000	0.000000	3.000000	10.000000	0.000000
2172.202629	-0.183820	0.586448	0.069284	82.870544	34.606758	123.433006	-3.800385	0.000000	3.249165	0.000000	0.000000	0.000000	-0.532439	0.041659	-0.258553	0.000000	0.000000	3.000000	10.000000	0.000000
2172.205962	-0.183820	0.586448	0.069284	82.870544	34.606758	123.433006	-3.800385	0.000000	3.249165	0.000000	0.000000	0.000000	-0.532439	0.041659	-0.258553	0.000000	0.000000	3.000000	10.000000	0.000000
2172.209296	-0.183820	0.586448	0.069284	82.870544	34.606758	123.433006	-3.800385	0.000000	3.249165	0.000000	0.000000	0.000000	-0.532439	0.041659	-0.258553	0.000000	0.000000	3.000000	10.000000	0.000000
2172.212629	-0.185519	0.586619	0.068370	82.766357	36.720825	125.536568	-3.853890	0.000000	3.185519	0.000000	0.000000	0.000000	-0.509580	0.051356	-0.274179	0.000000	0.000000	3.000000	10.000000	0.000000
2172.215962	-0.185519	0.586619	0.068370	82.766357	36.720825	125.536568	-3.853890	0.000000	3.185519	0.000000	0.000000	0.000000	-0.509580	0.051356	-0.274179	0.000000	0.000000	3.000000	10.000000	0.000000
2172.219296	-0.185519	0.586619	0.068370	82.766357	36.720825	125.536568	-3.853890	0.000000	3.185519	0.000000	0.000000	0.000000	-0.509580	0.051356	-0.274179	0.000000	0.000000	3.000000	10.000000	0.000000
2172.222629	-0.187103	0.586814	0.067377	82.659119	38.377594	127.229431	-3.905358	0.000000	3.122208	0.000000	0.000000	0.000000	-0.475283	0.058357	-0.297671	0.000000	0.000000	3.000000	10.000000	0.000000
2172.225962	-0.187103	0.586814	0.067377	82.659119	38.377594	127.229431	-3.905358	0.000000	3.122208	0.000000	0.000000	0.000000	-0.475283	0.058357	-0.297671	0.000000	0.000000	3.000000	10.000000	0.000000
2172.229296	-0.187103	0.586814	0.067377	82.659119	38.377594	127.229431	-3.905358	0.000000	3.122208	0.000000	0.000000	0.000000	-0.475283	0.058357	-0.297671	0.000000	0.000000	3.000000	10.000000	0.000000
2172.232629	-0.188573	0.587031	0.066308	82.572334	39.571304	128.573517	-3.954879	0.000000	3.059237	0.000000	0.000000	0.000000	-0.440808	0.065269	-0.320892	0.000000	0.000000	3.000000	10.000000	0.000000
2172.235962	-0.188573	0.587031	0.066308	82.572334	39.571304	128.573517	-3.954879	0.000000	3.059237	0.000000	0.000000	0.000000	-0.440808	0.065269	-0.320892	0.000000	0.000000	3.000000	10.000000	0.000000
2172.239296	-0.188573	0.587031	0.066308	82.572334	39.571304	128.573517	-3.954879	0.000000	3.059237	0.000000	0.000000	0.000000	-0.440808	0.065269	-0.320892	0.000000	0.000000	3.000000	10.000000	0.000000
2172.242629	-0.189949	0.587302	0.065146	82.506012	40.422066	129.613342	-4.002637	0.000000	2.996480	0.000000	0.000000	0.000000	-0.412876	0.081209	-0.348566	0.000000	0.000000	3.000000	10.000000	0.000000
2172.245962	-0.189949	0.587302	0.065146	82.506012	40.422066	129.613342	-4.002637	0.000000	2.996480	0.000000	0.000000	0.000000	-0.412876	0.081209	-0.348566	0.000000	0.000000	3.000000	10.000000	0.000000
2172.249296	-0.189949	0.587302	0.065146	82.506012	40.422066	129.613342	-4.002637	0.000000	2.996480	0.000000	0.000000	0.000000	-0.412876	0.081209	-0.348566	0.000000	0.000000	3.000000	10.000000	0.000000
2172.252629	-0.191171	0.587586	0.063881	82.451370	40.905396	130.242920	-4.049486	0.000000	2.932859	0.000000	0.000000	0.000000	-0.366695	0.085191	-0.379333	0.000000	0.000000	3.000000	10.000000	0.000000
2172.255962	-0.191171	0.587586	0.063881	82.451370	40.905396	130.242920	-4.049486	0.000000	2.932859	0.000000	0.000000	0.000000	-0.366695	0.085191	-0.379333	0.000000	0.000000	3.000000	10.000000	0.000000
2172.259296	-0.191171	0.587586	0.063881	82.451370	40.905396	130.242920	-4.049486	0.000000	2.932859	0.000000	0.000000	0.000000	-0.366695	0.085191	-0.379333	0.000000	0.000000	3.000000	10.000000	0.000000
2172.262629	-0.192199	0.587904	0.062482	82.411987	41.027584	130.427277	-4.094859	0.000000	2.869169	0.000000	0.000000	0.000000	-0.308250	0.095420	-0.419820	0.000000	0.000000	3.000000	10.000000	0.000000
2172.265962	-0.192199	0.587904	0.062482	82.411987	41.027584	130.427277	-4.094859	0.000000	2.869169	0.000000	0.000000	0.000000	-0.308250	0.095420	-0.419820	0.000000	0.000000	3.000000	10.000000	0.000000
2172.269296	-0.192199	0.587904	0.062482	82.411987	41.027584	130.427277	-4.094859	0.000000	2.869169	0.000000	0.000000	0.000000	-0.308250	0.095420	-0.419820	0.000000	0.000000	3.000000	10.000000	0.000000
2172.272629	-0.193077	0.588254	0.060996	82.409897	41.022678	130.419357	-4.139075	0.000000	2.805006	0.000000	0.000000	0.000000	-0.263367	0.104888	-0.445754	0.000000	0.000000	3.000000	10.000000	0.000000
2172.275962	-0.193077	0.588254	0.060996	82.409897	41.022678	130.419357	-4.139075	0.000000	2.805006	0.000000	0.000000	0.000000	-0.263367	0.104888	-0.445754	0.000000	0.000000	3.000000	10.000000	0.000000
2172.279296	-0.193077	0.588254	0.060996	82.409897	41.022678	130.419357	-4.139075	0.000000	2.805006	0.000000	0.000000	0.000000	-0.263367	0.104888	-0.445754	0.000000	0.000000	3.000000	10.000000	0.000000
2172.282629	-0.193756	0.588666	0.059370	82.421951	41.034359	130.423019	-4.181996	0.000000	2.740603	0.000000	0.000000	0.000000	-0.203907	0.123555	-0.487872	0.000000	0.000000	3.000000	10.000000	0.000000
2172.285962	-0.193756	0.588666	0.059370	82.421951	41.034359	130.423019	-4.181996	0.000000	2.740603	0.000000	0.000000	0.000000	-0.203907	0.123555	-0.487872	0.000000	0.000000	3.000000	10.000000	0.000000
2172.289296	-0.193756	0.588666	0.059370	82.421951	41.034359	130.423019	-4.181996	0.000000	2.740603	0.000000	0.000000	0.000000	-0.203907	0.123555	-0.487872	0.000000	0.000000	3.000000	10.000000	0.000000
2172.292629	-0.194235	0.589088	0.057596	82.436829	41.130199	130.520538	-4.224278	0.000000	2.674971	0.000000	0.000000	0.000000	-0.143487	0.126887	-0.532227	0.000000	0.000000	3.000000	10.000000	0.000000
2172.295962	-0.194235	0.589088	0.057596	82.436829	41.130199	130.520538	-4.224278	0.000000	2.674971	0.000000	0.000000	0.000000	-0.143487	0.126887	-0.532227	0.000000	0.000000	3.000000	10.000000	0.000000
2172.299296	-0.194235	0.589088	0.057596	82.436829	41.130199	130.520538	-4.224278	0.000000	2.674971	0.000000	0.000000	0.000000	-0.143487	0.126887	-0.532227	0.000000	0.000000	3.000000	10.000000	0.000000
2172.302629	-0.194595	0.589481	0.055674	82.459015	41.310791	130.712509	-4.266246	0.000000	2.607517	0.000000	0.000000	0.000000	-0.108113	0.117682	-0.576482	0.000000	0.000000	3.000000	10.000000	0.000000
2172.305962	-0.194595	0.589481	0.055674	82.459015	41.310791	130.712509	-4.266246	0.000000	2.607517	0.000000	0.000000	0.000000	-0.108113	0.117682	-0.576482	0.000000	0.000000	3.000000	10.000000	0.000000
2172.309296	-0.194595	0.589481	0.055674	82.459015	41.310791	130.712509	-4.266246	0.000000	2.607517	0.000000	0.000000	0.000000	-0.108113	0.117682	-0.576482	0.000000	0.000000	3.000000	10.000000	0.000000
2172.312629	-0.194796	0.589813	0.053498	82.496353	41.579018	130.964188	-4.309070	0.000000	2.536123	0.000000	0.000000	0.000000	-0.060285	0.099797	-0.652981	0.000000	0.000000	3.000000	10.000000	0.000000
2172.315962	-0.194796	0.589813	0.053498	82.496353	41.579018	130.964188	-4.309070	0.000000	2.536123	0.000000	0.000000	0.000000	-0.060285	0.099797	-0.652981	0.000000	0.000000	3.000000	10.000000	0.000000
2172.319296	-0.194796	0.589813	0.053498	82.496353	41.579018	130.964188	-4.309070	0.000000	2.536123	0.000000	0.000000	0.000000	-0.060285	0.099797	-0.652981	0.000000	0.000000	3.000000	10.000000	0.000000
2172.322629	-0.194950	0.590113	0.051145	82.556290	41.855640	131.140366	-4.354439	0.000000	2.457410	0.000000	0.000000	0.000000	-0.046122	0.089815	-0.705789	0.000000	0.000000	3.000000	10.000000	0.000000
2172.325962	-0.194950	0.590113	0.051145	82.556290	41.855640	131.140366	-4.354439	0.000000	2.457410	0.000000	0.000000	0.000000	-0.046122	0.089815	-0.705789	0.000000	0.000000	3.000000	10.000000	0.000000
2172.329296	-0.194950	0.590113	0.051145	82.556290	41.855640	131.140366	-4.354439	0.000000	2.457410	0.000000	0.000000	0.000000	-0.046122	0.089815	-0.705789	0.000000	0.000000	3.000000	10.000000	0.000000
2172.332629	-0.195116	0.590387	0.048633	82.601555	41.458363	130.530334	-4.402001	0.000000	2.371158	0.000000	0.000000	0.000000	-0.050048	0.082266	-0.753557	0.000000	0.000000	3.000000	10.000000	0.000000
2172.335962	-0.195116	0.590387	0.048633	82.601555	41.458363	130.530334	-4.402001	0.000000	2.371158	0.000000	0.000000	0.000000	-0.050048	0.082266	-0.753557	0.000000	0.000000	3.000000	10.000000	0.000000
2172.339296	-0.195116	0.590387	0.048633	82.601555	41.458363	130.530334	-4.402001	0.000000	2.371158	0.000000	0.000000	0.000000	-0.050048	0.082266	-0.753557	0.000000	0.000000	3.000000	10.000000	0.000000
2172.342629	-0.195276	0.590703	0.046126	82.466728	38.456478	127.333061	-4.451830	0.000000	2.276228	0.000000	0.000000	0.000000	-0.047752	0.094714	-0.752095	0.000000	0.000000	3.000000	10.000000	0.000000
2172.345962	-0.195276	0.590703	0.046126	82.466728	38.456478	127.333061	-4.451830	0.000000	2.276228	0.000000	0.000000	0.000000	-0.047752	0.094714	-0.752095	0.000000	0.000000	3.000000	10.000000	0.000000
2172.349296	-0.195276	0.590703	0.046126	82.466728	38.456478	127.333061	-4.451830	0.000000	2.276228	0.000000	0.000000	0.000000	-0.047752	0.094714	-0.752095	0.000000	0.000000	3.000000	10.000000	0.000000
2172.352629	-0.195394	0.591069	0.043679	82.091431	32.914764	121.743973	-4.500331	0.000000	2.178765	0.000000	0.000000	0.000000	-0.035413	0.109914	-0.734262	0.000000	0.000000	3.000000	10.000000	0.000000
2172.355962	-0.195394	0.591069	0.043679	82.091431	32.914764	121.743973	-4.500331	0.000000	2.178765	0.000000	0.000000	0.000000	-0.035413	0.109914	-0.734262	0.000000	0.000000	3.000000	10.000000	0.000000
2172.359296	-0.195394	0.591069	0.043679	82.091431	32.914764	121.743973	-4.500331	0.000000	2.178765	0.000000	0.000000	0.000000	-0.035413	0.109914	-0.734262	0.000000	0.000000	3.000000	10.000000	0.000000
2172.362629	-0.195435	0.591398	0.041197	81.578018	27.269186	116.236664	-4.546108	0.000000	2.081563	0.000000	0.000000	0.000000	-0.012299	0.098764	-0.744638	0.000000	0.000000	3.000000	10.000000	0.000000
2172.365962	-0.195435	0.591398	0.041197	81.578018	27.269186	116.236664	-4.546108	0.000000	2.081563	0.000000	0.000000	0.000000	-0.012299	0.098764	-0.744638	0.000000	0.000000	3.000000	10.000000	0.000000
2172.369296	-0.195435	0.591398	0.041197	81.578018	27.269186	116.236664	-4.546108	0.000000	2.081563	0.000000	0.000000	0.000000	-0.012299	0.098764	-0.744638	0.000000	0.000000	3.000000	10.000000	0.000000
2172.372629	-0.195320	0.591700	0.038686	80.998199	22.456625	111.596794	-4.590555	0.000000	1.981617	0.000000	0.000000	0.000000	0.034441	0.090478	-0.753123	0.000000	0.000000	3.000000	10.000000	0.000000
2172.375962	-0.195320	0.591700	0.038686	80.998199	22.456625	111.596794	-4.590555	0.000000	1.981617	0.000000	0.000000	0.000000	0.034441	0.090478	-0.753123	0.000000	0.000000	3.000000	10.000000	0.000000
2172.379296	-0.195320	0.591700	0.038686	80.998199	22.456625	111.596794	-4.590555	0.000000	1.981617	0.000000	0.000000	0.000000	0.034441	0.090478	-0.753123	0.000000	0.000000	3.000000	10.000000	0.000000
2172.382629	-0.195112	0.591983	0.036098	80.412529	18.375565	107.631172	-4.632969	0.000000	1.880318	0.000000	0.000000	0.000000	0.062253	0.084886	-0.776470	0.000000	0.000000	3.000000	10.000000	0.000000
2172.385962	-0.195112	0.591983	0.036098	80.412529	18.375565	107.631172	-4.632969	0.000000	1.880318	0.000000	0.000000	0.000000	0.062253	0.084886	-0.776470	0.000000	0.000000	3.000000	10.000000	0.000000
2172.389296	-0.195112	0.591983	0.036098	80.412529	18.375565	107.631172	-4.632969	0.000000	1.880318	0.000000	0.000000	0.000000	0.062253	0.084886	-0.776470	0.000000	0.000000	3.000000	10.000000	0.000000
2172.392629	-0.194864	0.592189	0.033427	79.845398	14.970678	104.328087	-4.674649	0.000000	1.774165	0.000000	0.000000	0.000000	0.074427	0.061764	-0.801370	0.000000	0.000000	3.000000	10.000000	0.000000
2172.395962	-0.194864	0.592189	0.033427	79.845398	14.970678	104.328087	-4.674649	0.000000	1.774165	0.000000	0.000000	0.000000	0.074427	0.061764	-0.801370	0.000000	0.000000	3.000000	10.000000	0.000000
2172.399296	-0.194864	0.592189	0.033427	79.845398	14.970678	104.328087	-4.674649	0.000000	1.774165	0.000000	0.000000	0.000000	0.074427	0.061764	-0.801370	0.000000	0.000000	3.000000	10.000000	0.000000
2172.402629	-0.194564	0.592355	0.030644	79.291893	12.108109	101.588814	-4.715807	0.000000	1.661676	0.000000	0.000000	0.000000	0.090161	0.050008	-0.834879	0.000000	0.000000	3.000000	10.000000	0.000000
2172.405962	-0.194564	0.592355	0.030644	79.291893	12.108109	101.588814	-4.715807	0.000000	1.661676	0.000000	0.000000	0.000000	0.090161	0.050008	-0.834879	0.000000	0.000000	3.000000	10.000000	0.000000
2172.409296	-0.194564	0.592355	0.030644	79.291893	12.108109	101.588814	-4.715807	0.000000	1.661676	0.000000	0.000000	0.000000	0.090161	0.050008	-0.834879	0.000000	0.000000	3.000000	10.000000	0.000000
2172.412629	-0.194196	0.592473	0.027779	78.760269	9.687959	99.273285	-4.728186	0.000000	1.532186	0.000000	0.000000	0.000000	0.110430	0.035260	-0.859291	0.000000	0.000000	3.000000	10.000000	0.000000
2172.415962	-0.194196	0.592473	0.027779	78.760269	9.687959	99.273285	-4.728186	0.000000	1.532186	0.000000	0.000000	0.000000	0.110430	0.035260	-0.859291	0.000000	0.000000	3.000000	10.000000	0.000000
2172.419296	-0.194196	0.592473	0.027779	78.760269	9.687959	99.273285	-4.728186	0.000000	1.532186	0.000000	0.000000	0.000000	0.110430	0.035260	-0.859291	0.000000	0.000000	3.000000	10.000000	0.000000
2172.422629	-0.193738	0.592618	0.024911	78.266762	7.681434	97.260597	-4.709781	0.000000	1.388971	0.000000	0.000000	0.000000	0.137387	0.043540	-0.860649	0.000000	0.000000	3.000000	10.000000	0.000000
2172.425962	-0.193738	0.592618	0.024911	78.266762	7.681434	97.260597	-4.709781	0.000000	1.388971	0.000000	0.000000	0.000000	0.137387	0.043540	-0.860649	0.000000	0.000000	3.000000	10.000000	0.000000
2172.429296	-0.193738	0.592618	0.024911	78.266762	7.681434	97.260597	-4.709781	0.000000	1.388971	0.000000	0.000000	0.000000	0.137387	0.043540	-0.860649	0.000000	0.000000	3.000000	10.000000	0.000000
2172.432629	-0.193186	0.592772	0.022089	77.803276	6.010710	95.432060	-4.686883	0.000000	1.245530	0.000000	0.000000	0.000000	0.165628	0.046178	-0.846353	0.000000	0.000000	3.000000	10.000000	0.000000
2172.435962	-0.193186	0.592772	0.022089	77.803276	6.010710	95.432060	-4.686883	0.000000	1.245530	0.000000	0.000000	0.000000	0.165628	0.046178	-0.846353	0.000000	0.000000	3.000000	10.000000	0.000000
2172.439296	-0.193186	0.592772	0.022089	77.803276	6.010710	95.432060	-4.686883	0.000000	1.245530	0.000000	0.000000	0.000000	0.165628	0.046178	-0.846353	0.000000	0.000000	3.000000	10.000000	0.000000
2172.442629	-0.192550	0.593001	0.019338	77.358902	4.641783	93.885017	-4.659278	0.000000	1.104471	0.000000	0.000000	0.000000	0.190601	0.068746	-0.825296	0.000000	0.000000	3.000000	10.000000	0.000000
2172.445962	-0.192550	0.593001	0.019338	77.358902	4.641783	93.885017	-4.659278	0.000000	1.104471	0.000000	0.000000	0.000000	0.190601	0.068746	-0.825296	0.000000	0.000000	3.000000	10.000000	0.000000
2172.449296	-0.192550	0.593001	0.019338	77.358902	4.641783	93.885017	-4.659278	0.000000	1.104471	0.000000	0.000000	0.000000	0.190601	0.068746	-0.825296	0.000000	0.000000	3.000000	10.000000	0.000000
2172.452629	-0.191839	0.593249	0.016671	76.947456	3.577173	92.834999	-4.627512	0.000000	0.966922	0.000000	0.000000	0.000000	0.213367	0.074333	-0.800126	0.000000	0.000000	3.000000	10.000000	0.000000
2172.455962	-0.191839	0.593249	0.016671	76.947456	3.577173	92.834999	-4.627512	0.000000	0.966922	0.000000	0.000000	0.000000	0.213367	0.074333	-0.800126	0.000000	0.000000	3.000000	10.000000	0.000000
2172.459296	-0.191839	0.593249	0.016671	76.947456	3.577173	92.834999	-4.627512	0.000000	0.966922	0.000000	0.000000	0.000000	0.213367	0.074333	-0.800126	0.000000	0.000000	3.000000	10.000000	0.000000
2172.462629	-0.191088	0.593554	0.014109	76.555923	2.704657	92.088577	-4.591950	0.000000	0.833567	0.000000	0.000000	0.000000	0.225290	0.091480	-0.768803	0.000000	0.000000	3.000000	10.000000	0.000000
2172.465962	-0.191088	0.593554	0.014109	76.555923	2.704657	92.088577	-4.591950	0.000000	0.833567	0.000000	0.000000	0.000000	0.225290	0.091480	-0.768803	0.000000	0.000000	3.000000	10.000000	0.000000
2172.469296	-0.191088	0.593554	0.014109	76.555923	2.704657	92.088577	-4.591950	0.000000	0.833567	0.000000	0.000000	0.000000	0.225290	0.091480	-0.768803	0.000000	0.000000	3.000000	10.000000	0.000000
2172.472629	-0.190246	0.593820	0.011585	76.215477	1.995330	91.488762	-4.554402	0.000000	0.705433	0.000000	0.000000	0.000000	0.252505	0.079924	-0.757006	0.000000	0.000000	3.000000	10.000000	0.000000
2172.475962	-0.190246	0.593820	0.011585	76.215477	1.995330	91.488762	-4.554402	0.000000	0.705433	0.000000	0.000000	0.000000	0.252505	0.079924	-0.757006	0.000000	0.000000	3.000000	10.000000	0.000000
2172.479296	-0.190246	0.593820	0.011585	76.215477	1.995330	91.488762	-4.554402	0.000000	0.705433	0.000000	0.000000	0.000000	0.252505	0.079924	-0.757006	0.000000	0.000000	3.000000	10.000000	0.000000
2172.482629	-0.189373	0.594057	0.009052	75.930702	1.365329	90.938622	-4.512319	0.000000	0.579266	0.000000	0.000000	0.000000	0.262007	0.070966	-0.759955	0.000000	0.000000	3.000000	10.000000	0.000000
2172.485962	-0.189373	0.594057	0.009052	75.930702	1.365329	90.938622	-4.512319	0.000000	0.579266	0.000000	0.000000	0.000000	0.262007	0.070966	-0.759955	0.000000	0.000000	3.000000	10.000000	0.000000
2172.489296	-0.189373	0.594057	0.009052	75.930702	1.365329	90.938622	-4.512319	0.000000	0.579266	0.000000	0.000000	0.000000	0.262007	0.070966	-0.759955	0.000000	0.000000	3.000000	10.000000	0.000000
2172.492629	-0.188447	0.594234	0.006457	75.726181	0.824728	90.440987	-4.468651	0.000000	0.452606	0.000000	0.000000	0.000000	0.277711	0.053059	-0.778445	0.000000	0.000000	3.000000	10.000000	0.000000
2172.495962	-0.188447	0.594234	0.006457	75.726181	0.824728	90.440987	-4.468651	0.000000	0.452606	0.000000	0.000000	0.000000	0.277711	0.053059	-0.778445	0.000000	0.000000	3.000000	10.000000	0.000000
2172.499296	-0.188447	0.594234	0.006457	75.726181	0.824728	90.440987	-4.468651	0.000000	0.452606	0.000000	0.000000	0.000000	0.277711	0.053059	-0.778445	0.000000	0.000000	3.000000	10.000000	0.000000
2172.502629	-0.187472	0.594324	0.003807	75.581177	0.421219	90.068466	-4.422366	0.000000	0.322866	0.000000	0.000000	0.000000	0.292511	0.026976	-0.794990	0.000000	0.000000	3.000000	10.000000	0.000000
2172.505962	-0.187472	0.594324	0.003807	75.581177	0.421219	90.068466	-4.422366	0.000000	0.322866	0.000000	0.000000	0.000000	0.292511	0.026976	-0.794990	0.000000	0.000000	3.000000	10.000000	0.000000
2172.509296	-0.187472	0.594324	0.003807	75.581177	0.421219	90.068466	-4.422366	0.000000	0.322866	0.000000	0.000000	0.000000	0.292511	0.026976	-0.794990	0.000000	0.000000	3.000000	10.000000	0.000000
2172.512629	-0.186429	0.594403	0.001179	75.487801	0.153817	89.829269	-4.373613	0.000000	0.190367	0.000000	0.000000	0.000000	0.312999	0.023815	-0.788395	0.000000	0.000000	3.000000	10.000000	0.000000
2172.515962	-0.186429	0.594403	0.001179	75.487801	0.153817	89.829269	-4.373613	0.000000	0.190367	0.000000	0.000000	0.000000	0.312999	0.023815	-0.788395	0.000000	0.000000	3.000000	10.000000	0.000000
2172.519296	-0.186429	0.594403	0.001179	75.487801	0.153817	89.829269	-4.373613	0.000000	0.190367	0.000000	0.000000	0.000000	0.312999	0.023815	-0.788395	0.000000	0.000000	3.000000	10.000000	0.000000
2172.522629	-0.185349	0.594567	-0.001352	75.424515	-0.019915	89.670921	-4.321447	0.000000	0.058968	0.000000	0.000000	0.000000	0.323985	0.049161	-0.759402	0.000000	0.000000	3.000000	10.000000	0.000000
2172.525962	-0.185349	0.594567	-0.001352	75.424515	-0.019915	89.670921	-4.321447	0.000000	0.058968	0.000000	0.000000	0.000000	0.323985	0.049161	-0.759402	0.000000	0.000000	3.000000	10.000000	0.000000
2172.529296	-0.185349	0.594567	-0.001352	75.424515	-0.019915	89.670921	-4.321447	0.000000	0.058968	0.000000	0.000000	0.000000	0.323985	0.049161	-0.759402	0.000000	0.000000	3.000000	10.000000	0.000000
2172.532629	-0.184224	0.594781	-0.003749	75.375313	-0.121408	89.580902	-4.267449	0.000000	-0.067599	0.000000	0.000000	0.000000	0.337529	0.064055	-0.719082	0.000000	0.000000	3.000000	10.000000	0.000000
2172.535962	-0.184224	0.594781	-0.003749	75.375313	-0.121408	89.580902	-4.267449	0.000000	-0.067599	0.000000	0.000000	0.000000	0.337529	0.064055	-0.719082	0.000000	0.000000	3.000000	10.000000	0.000000
2172.539296	-0.184224	0.594781	-0.003749	75.375313	-0.121408	89.580902	-4.267449	0.000000	-0.067599	0.000000	0.000000	0.000000	0.337529	0.064055	-0.719082	0.000000	0.000000	3.000000	10.000000	0.000000
2172.542629	-0.183135	0.595055	-0.006000	75.312523	-0.239741	89.465446	-4.211195	0.000000	-0.187446	0.000000	0.000000	0.000000	0.326815	0.082475	-0.675460	0.000000	0.000000	3.000000	10.000000	0.000000
2172.545962	-0.183135	0.595055	-0.006000	75.312523	-0.239741	89.465446	-4.211195	0.000000	-0.187446	0.000000	0.000000	0.000000	0.326815	0.082475	-0.675460	0.000000	0.000000	3.000000	10.000000	0.000000
2172.549296	-0.183135	0.595055	-0.006000	75.312523	-0.239741	89.465446	-4.211195	0.000000	-0.187446	0.000000	0.000000	0.000000	0.326815	0.082475	-0.675460	0.000000	0.000000	3.000000	10.000000	0.000000
2172.552629	-0.182081	0.595392	-0.008106	75.256874	-0.304988	89.407509	-4.156725	0.000000	-0.300023	0.000000	0.000000	0.000000	0.315964	0.101098	-0.631664	0.000000	0.000000	3.000000	10.000000	0.000000
2172.555962	-0.182081	0.595392	-0.008106	75.256874	-0.304988	89.407509	-4.156725	0.000000	-0.300023	0.000000	0.000000	0.000000	0.315964	0.101098	-0.631664	0.000000	0.000000	3.000000	10.000000	0.000000
2172.559296	-0.182081	0.595392	-0.008106	75.256874	-0.304988	89.407509	-4.156725	0.000000	-0.300023	0.000000	0.000000	0.000000	0.315964	0.101098	-0.631664	0.000000	0.000000	3.000000	10.000000	0.000000
2172.562629	-0.181070	0.595709	-0.010112	75.224060	-0.230785	89.509819	-4.104065	0.000000	-0.405300	0.000000	0.000000	0.000000	0.303286	0.094992	-0.601774	0.000000	0.000000	3.000000	10.000000	0.000000
2172.565962	-0.181070	0.595709	-0.010112	75.224060	-0.230785	89.509819	-4.104065	0.000000	-0.405300	0.000000	0.000000	0.000000	0.303286	0.094992	-0.601774	0.000000	0.000000	3.000000	10.000000	0.000000
2172.569296	-0.181070	0.595709	-0.010112	75.224060	-0.230785	89.509819	-4.104065	0.000000	-0.405300	0.000000	0.000000	0.000000	0.303286	0.094992	-0.601774	0.000000	0.000000	3.000000	10.000000	0.000000
2172.572629	-0.180038	0.595976	-0.012053	75.214035	0.040379	89.845070	-4.053517	0.000000	-0.505596	0.000000	0.000000	0.000000	0.309613	0.080133	-0.582312	0.000000	0.000000	3.000000	10.000000	0.000000
2172.575962	-0.180038	0.595976	-0.012053	75.214035	0.040379	89.845070	-4.053517	0.000000	-0.505596	0.000000	0.000000	0.000000	0.309613	0.080133	-0.582312	0.000000	0.000000	3.000000	10.000000	0.000000
2172.579296	-0.180038	0.595976	-0.012053	75.214035	0.040379	89.845070	-4.053517	0.000000	-0.505596	0.000000	0.000000	0.000000	0.309613	0.080133	-0.582312	0.000000	0.000000	3.000000	10.000000	0.000000
2172.582629	-0.179025	0.596190	-0.014014	75.217163	0.514802	90.429619	-4.001915	0.000000	-0.602648	0.000000	0.000000	0.000000	0.304034	0.064203	-0.588347	0.000000	0.000000	3.000000	10.000000	0.000000
2172.585962	-0.179025	0.596190	-0.014014	75.217163	0.514802	90.429619	-4.001915	0.000000	-0.602648	0.000000	0.000000	0.000000	0.304034	0.064203	-0.588347	0.000000	0.000000	3.000000	10.000000	0.000000
2172.589296	-0.179025	0.596190	-0.014014	75.217163	0.514802	90.429619	-4.001915	0.000000	-0.602648	0.000000	0.000000	0.000000	0.304034	0.064203	-0.588347	0.000000	0.000000	3.000000	10.000000	0.000000
2172.592629	-0.177937	0.596288	-0.015985	75.205322	1.179951	91.266754	-3.951243	0.000000	-0.700706	0.000000	0.000000	0.000000	0.326492	0.029251	-0.591178	0.000000	0.000000	3.000000	10.000000	0.000000
2172.595962	-0.177937	0.596288	-0.015985	75.205322	1.179951	91.266754	-3.951243	0.000000	-0.700706	0.000000	0.000000	0.000000	0.326492	0.029251	-0.591178	0.000000	0.000000	3.000000	10.000000	0.000000
2172.599296	-0.177937	0.596288	-0.015985	75.205322	1.179951	91.266754	-3.951243	0.000000	-0.700706	0.000000	0.000000	0.000000	0.326492	0.029251	-0.591178	0.000000	0.000000	3.000000	10.000000	0.000000
2172.602629	-0.176810	0.596291	-0.018057	75.192802	1.976725	92.269257	-3.896828	0.000000	-0.799235	0.000000	0.000000	0.000000	0.337981	0.000876	-0.621769	0.000000	0.000000	3.000000	10.000000	0.000000
2172.605962	-0.176810	0.596291	-0.018057	75.192802	1.976725	92.269257	-3.896828	0.000000	-0.799235	0.000000	0.000000	0.000000	0.337981	0.000876	-0.621769	0.000000	0.000000	3.000000	10.000000	0.000000
2172.609296	-0.176810	0.596291	-0.018057	75.192802	1.976725	92.269257	-3.896828	0.000000	-0.799235	0.000000	0.000000	0.000000	0.337981	0.000876	-0.621769	0.000000	0.000000	3.000000	10.000000	0.000000
2172.612629	-0.175621	0.596185	-0.020171	75.171844	2.877389	93.408684	-3.840497	0.000000	-0.902863	0.000000	0.000000	0.000000	0.356557	-0.031604	-0.634153	0.000000	0.000000	3.000000	10.000000	0.000000
2172.615962	-0.175621	0.596185	-0.020171	75.171844	2.877389	93.408684	-3.840497	0.000000	-0.902863	0.000000	0.000000	0.000000	0.356557	-0.031604	-0.634153	0.000000	0.000000	3.000000	10.000000	0.000000
2172.619296	-0.175621	0.596185	-0.020171	75.171844	2.877389	93.408684	-3.840497	0.000000	-0.902863	0.000000	0.000000	0.000000	0.356557	-0.031604	-0.634153	0.000000	0.000000	3.000000	10.000000	0.000000
2172.622629	-0.174393	0.596073	-0.022273	75.109474	3.778630	94.574425	-3.781072	0.000000	-1.008556	0.000000	0.000000	0.000000	0.368460	-0.033626	-0.630555	0.000000	0.000000	3.000000	10.000000	0.000000
2172.625962	-0.174393	0.596073	-0.022273	75.109474	3.778630	94.574425	-3.781072	0.000000	-1.008556	0.000000	0.000000	0.000000	0.368460	-0.033626	-0.630555	0.000000	0.000000	3.000000	10.000000	0.000000
2172.629296	-0.174393	0.596073	-0.022273	75.109474	3.778630	94.574425	-3.781072	0.000000	-1.008556	0.000000	0.000000	0.000000	0.368460	-0.033626	-0.630555	0.000000	0.000000	3.000000	10.000000	0.000000
2172.632629	-0.173136	0.595978	-0.024280	74.958000	4.566231	95.658279	-3.719662	0.000000	-1.113648	0.000000	0.000000	0.000000	0.377308	-0.028391	-0.602000	0.000000	0.000000	3.000000	10.000000	0.000000
2172.635962	-0.173136	0.595978	-0.024280	74.958000	4.566231	95.658279	-3.719662	0.000000	-1.113648	0.000000	0.000000	0.000000	0.377308	-0.028391	-0.602000	0.000000	0.000000	3.000000	10.000000	0.000000
2172.639296	-0.173136	0.595978	-0.024280	74.958000	4.566231	95.658279	-3.719662	0.000000	-1.113648	0.000000	0.000000	0.000000	0.377308	-0.028391	-0.602000	0.000000	0.000000	3.000000	10.000000	0.000000
2172.642629	-0.171833	0.595977	-0.026114	74.667961	5.117126	96.538727	-3.656777	0.000000	-1.213981	0.000000	0.000000	0.000000	0.390854	-0.000563	-0.550175	0.000000	0.000000	3.000000	10.000000	0.000000
2172.645962	-0.171833	0.595977	-0.026114	74.667961	5.117126	96.538727	-3.656777	0.000000	-1.213981	0.000000	0.000000	0.000000	0.390854	-0.000563	-0.550175	0.000000	0.000000	3.000000	10.000000	0.000000
2172.649296	-0.171833	0.595977	-0.026114	74.667961	5.117126	96.538727	-3.656777	0.000000	-1.213981	0.000000	0.000000	0.000000	0.390854	-0.000563	-0.550175	0.000000	0.000000	3.000000	10.000000	0.000000
2172.652629	-0.170489	0.596042	-0.027768	74.281059	5.427732	97.178261	-3.591635	0.000000	-1.305677	0.000000	0.000000	0.000000	0.403228	0.019730	-0.496270	0.000000	0.000000	3.000000	10.000000	0.000000
2172.655962	-0.170489	0.596042	-0.027768	74.281059	5.427732	97.178261	-3.591635	0.000000	-1.305677	0.000000	0.000000	0.000000	0.403228	0.019730	-0.496270	0.000000	0.000000	3.000000	10.000000	0.000000
2172.659296	-0.170489	0.596042	-0.027768	74.281059	5.427732	97.178261	-3.591635	0.000000	-1.305677	0.000000	0.000000	0.000000	0.403228	0.019730	-0.496270	0.000000	0.000000	3.000000	10.000000	0.000000
2172.662629	-0.169057	0.596158	-0.029242	73.845657	5.541914	97.594307	-3.524430	0.000000	-1.388389	0.000000	0.000000	0.000000	0.429371	0.034577	-0.442219	0.000000	0.000000	3.000000	10.000000	0.000000
2172.665962	-0.169057	0.596158	-0.029242	73.845657	5.541914	97.594307	-3.524430	0.000000	-1.388389	0.000000	0.000000	0.000000	0.429371	0.034577	-0.442219	0.000000	0.000000	3.000000	10.000000	0.000000
2172.669296	-0.169057	0.596158	-0.029242	73.845657	5.541914	97.594307	-3.524430	0.000000	-1.388389	0.000000	0.000000	0.000000	0.429371	0.034577	-0.442219	0.000000	0.000000	3.000000	10.000000	0.000000
2172.672629	-0.167554	0.596304	-0.030560	73.452209	5.513546	97.772537	-3.452868	0.000000	-1.462092	0.000000	0.000000	0.000000	0.450965	0.044013	-0.395401	0.000000	0.000000	3.000000	10.000000	0.000000
2172.675962	-0.167554	0.596304	-0.030560	73.452209	5.513546	97.772537	-3.452868	0.000000	-1.462092	0.000000	0.000000	0.000000	0.450965	0.044013	-0.395401	0.000000	0.000000	3.000000	10.000000	0.000000
2172.679296	-0.167554	0.596304	-0.030560	73.452209	5.513546	97.772537	-3.452868	0.000000	-1.462092	0.000000	0.000000	0.000000	0.450965	0.044013	-0.395401	0.000000	0.000000	3.000000	10.000000	0.000000
2172.682629	-0.165973	0.596433	-0.031799	73.143600	5.355676	97.696877	-3.377707	0.000000	-1.527992	0.000000	0.000000	0.000000	0.474376	0.038697	-0.371803	0.000000	0.000000	3.000000	10.000000	0.000000
2172.685962	-0.165973	0.596433	-0.031799	73.143600	5.355676	97.696877	-3.377707	0.000000	-1.527992	0.000000	0.000000	0.000000	0.474376	0.038697	-0.371803	0.000000	0.000000	3.000000	10.000000	0.000000
2172.689296	-0.165973	0.596433	-0.031799	73.143600	5.355676	97.696877	-3.377707	0.000000	-1.527992	0.000000	0.000000	0.000000	0.474376	0.038697	-0.371803	0.000000	0.000000	3.000000	10.000000	0.000000
2172.692629	-0.164320	0.596564	-0.032945	72.910622	5.090735	97.390015	-3.298645	0.000000	-1.589959	0.000000	0.000000	0.000000	0.495791	0.039113	-0.343821	0.000000	0.000000	3.000000	10.000000	0.000000
2172.695962	-0.164320	0.596564	-0.032945	72.910622	5.090735	97.390015	-3.298645	0.000000	-1.589959	0.000000	0.000000	0.000000	0.495791	0.039113	-0.343821	0.000000	0.000000	3.000000	10.000000	0.000000
2172.699296	-0.164320	0.596564	-0.032945	72.910622	5.090735	97.390015	-3.298645	0.000000	-1.589959	0.000000	0.000000	0.000000	0.495791	0.039113	-0.343821	0.000000	0.000000	3.000000	10.000000	0.000000
2172.702629	-0.162566	0.596721	-0.033900	72.740921	4.794114	96.955849	-3.216012	0.000000	-1.647263	0.000000	0.000000	0.000000	0.526367	0.047211	-0.286274	0.000000	0.000000	3.000000	10.000000	0.000000
2172.705962	-0.162566	0.596721	-0.033900	72.740921	4.794114	96.955849	-3.216012	0.000000	-1.647263	0.000000	0.000000	0.000000	0.526367	0.047211	-0.286274	0.000000	0.000000	3.000000	10.000000	0.000000
2172.709296	-0.162566	0.596721	-0.033900	72.740921	4.794114	96.955849	-3.216012	0.000000	-1.647263	0.000000	0.000000	0.000000	0.526367	0.047211	-0.286274	0.000000	0.000000	3.000000	10.000000	0.000000
2172.712629	-0.160749	0.596906	-0.034678	72.595749	4.599216	96.603859	-3.128285	0.000000	-1.694975	0.000000	0.000000	0.000000	0.544891	0.055540	-0.233671	0.000000	0.000000	3.000000	10.000000	0.000000
2172.715962	-0.160749	0.596906	-0.034678	72.595749	4.599216	96.603859	-3.128285	0.000000	-1.694975	0.000000	0.000000	0.000000	0.544891	0.055540	-0.233671	0.000000	0.000000	3.000000	10.000000	0.000000
2172.719296	-0.160749	0.596906	-0.034678	72.595749	4.599216	96.603859	-3.128285	0.000000	-1.694975	0.000000	0.000000	0.000000	0.544891	0.055540	-0.233671	0.000000	0.000000	3.000000	10.000000	0.000000
2172.722629	-0.158920	0.597176	-0.035152	72.461182	4.468248	96.295128	-3.037470	0.000000	-1.733920	0.000000	0.000000	0.000000	0.548850	0.081098	-0.142219	0.000000	0.000000	3.000000	10.000000	0.000000
2172.725962	-0.158920	0.597176	-0.035152	72.461182	4.468248	96.295128	-3.037470	0.000000	-1.733920	0.000000	0.000000	0.000000	0.548850	0.081098	-0.142219	0.000000	0.000000	3.000000	10.000000	0.000000
2172.729296	-0.158920	0.597176	-0.035152	72.461182	4.468248	96.295128	-3.037470	0.000000	-1.733920	0.000000	0.000000	0.000000	0.548850	0.081098	-0.142219	0.000000	0.000000	3.000000	10.000000	0.000000
2172.732629	-0.157101	0.597521	-0.035375	72.360741	4.420624	96.039047	-2.945994	0.000000	-1.757623	0.000000	0.000000	0.000000	0.545717	0.103241	-0.066794	0.000000	0.000000	3.000000	10.000000	0.000000
2172.735962	-0.157101	0.597521	-0.035375	72.360741	4.420624	96.039047	-2.945994	0.000000	-1.757623	0.000000	0.000000	0.000000	0.545717	0.103241	-0.066794	0.000000	0.000000	3.000000	10.000000	0.000000
2172.739296	-0.157101	0.597521	-0.035375	72.360741	4.420624	96.039047	-2.945994	0.000000	-1.757623	0.000000	0.000000	0.000000	0.545717	0.103241	-0.066794	0.000000	0.000000	3.000000	10.000000	0.000000
2172.742629	-0.155327	0.597928	-0.035308	72.299721	4.404337	95.771904	-2.855041	0.000000	-1.768756	0.000000	0.000000	0.000000	0.532236	0.122143	0.020100	0.000000	0.000000	3.000000	10.000000	0.000000
2172.745962	-0.155327	0.597928	-0.035308	72.299721	4.404337	95.771904	-2.855041	0.000000	-1.768756	0.000000	0.000000	0.000000	0.532236	0.122143	0.020100	0.000000	0.000000	3.000000	10.000000	0.000000
2172.749296	-0.155327	0.597928	-0.035308	72.299721	4.404337	95.771904	-2.855041	0.000000	-1.768756	0.000000	0.000000	0.000000	0.532236	0.122143	0.020100	0.000000	0.000000	3.000000	10.000000	0.000000
2172.752629	-0.153663	0.598362	-0.035011	72.285843	4.364290	95.421692	-2.766335	0.000000	-1.765406	0.000000	0.000000	0.000000	0.499027	0.130184	0.089027	0.000000	0.000000	3.000000	10.000000	0.000000
2172.755962	-0.153663	0.598362	-0.035011	72.285843	4.364290	95.421692	-2.766335	0.000000	-1.765406	0.000000	0.000000	0.000000	0.499027	0.130184	0.089027	0.000000	0.000000	3.000000	10.000000	0.000000
2172.759296	-0.153663	0.598362	-0.035011	72.285843	4.364290	95.421692	-2.766335	0.000000	-1.765406	0.000000	0.000000	0.000000	0.499027	0.130184	0.089027	0.000000	0.000000	3.000000	10.000000	0.000000
2172.762629	-0.152106	0.598816	-0.034552	72.287796	4.245206	94.955902	-2.683164	0.000000	-1.750568	0.000000	0.000000	0.000000	0.467210	0.136384	0.137767	0.000000	0.000000	3.000000	10.000000	0.000000
2172.765962	-0.152106	0.598816	-0.034552	72.287796	4.245206	94.955902	-2.683164	0.000000	-1.750568	0.000000	0.000000	0.000000	0.467210	0.136384	0.137767	0.000000	0.000000	3.000000	10.000000	0.000000
2172.769296	-0.152106	0.598816	-0.034552	72.287796	4.245206	94.955902	-2.683164	0.000000	-1.750568	0.000000	0.000000	0.000000	0.467210	0.136384	0.137767	0.000000	0.000000	3.000000	10.000000	0.000000
2172.772629	-0.150581	0.599255	-0.033939	72.283974	4.114308	94.476257	-2.605296	0.000000	-1.727607	0.000000	0.000000	0.000000	0.457357	0.131527	0.183927	0.000000	0.000000	3.000000	10.000000	0.000000
2172.775962	-0.150581	0.599255	-0.033939	72.283974	4.114308	94.476257	-2.605296	0.000000	-1.727607	0.000000	0.000000	0.000000	0.457357	0.131527	0.183927	0.000000	0.000000	3.000000	10.000000	0.000000
2172.779296	-0.150581	0.599255	-0.033939	72.283974	4.114308	94.476257	-2.605296	0.000000	-1.727607	0.000000	0.000000	0.000000	0.457357	0.131527	0.183927	0.000000	0.000000	3.000000	10.000000	0.000000
2172.782629	-0.149018	0.599608	-0.033243	72.265724	4.095809	94.175133	-2.529069	0.000000	-1.696952	0.000000	0.000000	0.000000	0.469093	0.105991	0.208876	0.000000	0.000000	3.000000	10.000000	0.000000
2172.785962	-0.149018	0.599608	-0.033243	72.265724	4.095809	94.175133	-2.529069	0.000000	-1.696952	0.000000	0.000000	0.000000	0.469093	0.105991	0.208876	0.000000	0.000000	3.000000	10.000000	0.000000
2172.789296	-0.149018	0.599608	-0.033243	72.265724	4.095809	94.175133	-2.529069	0.000000	-1.696952	0.000000	0.000000	0.000000	0.469093	0.105991	0.208876	0.000000	0.000000	3.000000	10.000000	0.000000
2172.792629	-0.147404	0.599907	-0.032494	72.229424	4.240512	94.168983	-2.450888	0.000000	-1.662139	0.000000	0.000000	0.000000	0.484274	0.089602	0.224662	0.000000	0.000000	3.000000	10.000000	0.000000
2172.795962	-0.147404	0.599907	-0.032494	72.229424	4.240512	94.168983	-2.450888	0.000000	-1.662139	0.000000	0.000000	0.000000	0.484274	0.089602	0.224662	0.000000	0.000000	3.000000	10.000000	0.000000
2172.799296	-0.147404	0.599907	-0.032494	72.229424	4.240512	94.168983	-2.450888	0.000000	-1.662139	0.000000	0.000000	0.000000	0.484274	0.089602	0.224662	0.000000	0.000000	3.000000	10.000000	0.000000
2172.802629	-0.145762	0.600094	-0.031754	72.212067	4.449282	94.401985	-2.370175	0.000000	-1.624696	0.000000	0.000000	0.000000	0.492363	0.056267	0.222120	0.000000	0.000000	3.000000	10.000000	0.000000
2172.805962	-0.145762	0.600094	-0.031754	72.212067	4.449282	94.401985	-2.370175	0.000000	-1.624696	0.000000	0.000000	0.000000	0.492363	0.056267	0.222120	0.000000	0.000000	3.000000	10.000000	0.000000
2172.809296	-0.145762	0.600094	-0.031754	72.212067	4.449282	94.401985	-2.370175	0.000000	-1.624696	0.000000	0.000000	0.000000	0.492363	0.056267	0.222120	0.000000	0.000000	3.000000	10.000000	0.000000
2172.812629	-0.144137	0.600214	-0.031027	72.234703	4.655695	94.714882	-2.288115	0.000000	-1.587676	0.000000	0.000000	0.000000	0.487448	0.035919	0.217896	0.000000	0.000000	3.000000	10.000000	0.000000
2172.815962	-0.144137	0.600214	-0.031027	72.234703	4.655695	94.714882	-2.288115	0.000000	-1.587676	0.000000	0.000000	0.000000	0.487448	0.035919	0.217896	0.000000	0.000000	3.000000	10.000000	0.000000
2172.819296	-0.144137	0.600214	-0.031027	72.234703	4.655695	94.714882	-2.288115	0.000000	-1.587676	0.000000	0.000000	0.000000	0.487448	0.035919	0.217896	0.000000	0.000000	3.000000	10.000000	0.000000
2172.822629	-0.142550	0.600273	-0.030253	72.290863	4.733816	94.751183	-2.206874	0.000000	-1.551360	0.000000	0.000000	0.000000	0.476318	0.017702	0.232266	0.000000	0.000000	3.000000	10.000000	0.000000
2172.825962	-0.142550	0.600273	-0.030253	72.290863	4.733816	94.751183	-2.206874	0.000000	-1.551360	0.000000	0.000000	0.000000	0.476318	0.017702	0.232266	0.000000	0.000000	3.000000	10.000000	0.000000
2172.829296	-0.142550	0.600273	-0.030253	72.290863	4.733816	94.751183	-2.206874	0.000000	-1.551360	0.000000	0.000000	0.000000	0.476318	0.017702	0.232266	0.000000	0.000000	3.000000	10.000000	0.000000
2172.832629	-0.141019	0.600271	-0.029437	72.369308	4.619823	94.499329	-2.127487	0.000000	-1.512649	0.000000	0.000000	0.000000	0.459254	-0.000568	0.244764	0.000000	0.000000	3.000000	10.000000	0.000000
2172.835962	-0.141019	0.600271	-0.029437	72.369308	4.619823	94.499329	-2.127487	0.000000	-1.512649	0.000000	0.000000	0.000000	0.459254	-0.000568	0.244764	0.000000	0.000000	3.000000	10.000000	0.000000
2172.839296	-0.141019	0.600271	-0.029437	72.369308	4.619823	94.499329	-2.127487	0.000000	-1.512649	0.000000	0.000000	0.000000	0.459254	-0.000568	0.244764	0.000000	0.000000	3.000000	10.000000	0.000000
2172.842629	-0.139461	0.600233	-0.028560	72.449112	4.378699	94.132408	-2.050945	0.000000	-1.471855	0.000000	0.000000	0.000000	0.467479	-0.011514	0.263166	0.000000	0.000000	3.000000	10.000000	0.000000
2172.845962	-0.139461	0.600233	-0.028560	72.449112	4.378699	94.132408	-2.050945	0.000000	-1.471855	0.000000	0.000000	0.000000	0.467479	-0.011514	0.263166	0.000000	0.000000	3.000000	10.000000	0.000000
2172.849296	-0.139461	0.600233	-0.028560	72.449112	4.378699	94.132408	-2.050945	0.000000	-1.471855	0.000000	0.000000	0.000000	0.467479	-0.011514	0.263166	0.000000	0.000000	3.000000	10.000000	0.000000
2172.852629	-0.137940	0.600177	-0.027626	72.530128	4.118414	93.800034	-1.973032	0.000000	-1.427994	0.000000	0.000000	0.000000	0.456095	-0.016844	0.280294	0.000000	0.000000	3.000000	10.000000	0.000000
2172.855962	-0.137940	0.600177	-0.027626	72.530128	4.118414	93.800034	-1.973032	0.000000	-1.427994	0.000000	0.000000	0.000000	0.456095	-0.016844	0.280294	0.000000	0.000000	3.000000	10.000000	0.000000
2172.859296	-0.137940	0.600177	-0.027626	72.530128	4.118414	93.800034	-1.973032	0.000000	-1.427994	0.000000	0.000000	0.000000	0.456095	-0.016844	0.280294	0.000000	0.000000	3.000000	10.000000	0.000000
2172.862629	-0.136363	0.600090	-0.026647	72.609665	3.876227	93.463707	-1.897016	0.000000	-1.381278	0.000000	0.000000	0.000000	0.473125	-0.026110	0.293663	0.000000	0.000000	3.000000	10.000000	0.000000
2172.865962	-0.136363	0.600090	-0.026647	72.609665	3.876227	93.463707	-1.897016	0.000000	-1.381278	0.000000	0.000000	0.000000	0.473125	-0.026110	0.293663	0.000000	0.000000	3.000000	10.000000	0.000000
2172.869296	-0.136363	0.600090	-0.026647	72.609665	3.876227	93.463707	-1.897016	0.000000	-1.381278	0.000000	0.000000	0.000000	0.473125	-0.026110	0.293663	0.000000	0.000000	3.000000	10.000000	0.000000
2172.872629	-0.134737	0.600027	-0.025668	72.678146	3.692197	93.076424	-1.818162	0.000000	-1.332334	0.000000	0.000000	0.000000	0.487812	-0.018845	0.293511	0.000000	0.000000	3.000000	10.000000	0.000000
2172.875962	-0.134737	0.600027	-0.025668	72.678146	3.692197	93.076424	-1.818162	0.000000	-1.332334	0.000000	0.000000	0.000000	0.487812	-0.018845	0.293511	0.000000	0.000000	3.000000	10.000000	0.000000
2172.879296	-0.134737	0.600027	-0.025668	72.678146	3.692197	93.076424	-1.818162	0.000000	-1.332334	0.000000	0.000000	0.000000	0.487812	-0.018845	0.293511	0.000000	0.000000	3.000000	10.000000	0.000000
2172.882629	-0.133060	0.599945	-0.024699	72.731262	3.572880	92.796173	-1.736860	0.000000	-1.283416	0.000000	0.000000	0.000000	0.503301	-0.024589	0.290720	0.000000	0.000000	3.000000	10.000000	0.000000
2172.885962	-0.133060	0.599945	-0.024699	72.731262	3.572880	92.796173	-1.736860	0.000000	-1.283416	0.000000	0.000000	0.000000	0.503301	-0.024589	0.290720	0.000000	0.000000	3.000000	10.000000	0.000000
2172.889296	-0.133060	0.599945	-0.024699	72.731262	3.572880	92.796173	-1.736860	0.000000	-1.283416	0.000000	0.000000	0.000000	0.503301	-0.024589	0.290720	0.000000	0.000000	3.000000	10.000000	0.000000
2172.892629	-0.131324	0.599900	-0.023687	72.776833	3.477906	92.813881	-1.652977	0.000000	-1.234962	0.000000	0.000000	0.000000	0.520694	-0.013424	0.303809	0.000000	0.000000	3.000000	10.000000	0.000000
2172.895962	-0.131324	0.599900	-0.023687	72.776833	3.477906	92.813881	-1.652977	0.000000	-1.234962	0.000000	0.000000	0.000000	0.520694	-0.013424	0.303809	0.000000	0.000000	3.000000	10.000000	0.000000
2172.899296	-0.131324	0.599900	-0.023687	72.776833	3.477906	92.813881	-1.652977	0.000000	-1.234962	0.000000	0.000000	0.000000	0.520694	-0.013424	0.303809	0.000000	0.000000	3.000000	10.000000	0.000000
2172.902629	-0.129557	0.599886	-0.022614	72.828697	3.315768	92.922897	-1.566194	0.000000	-1.184328	0.000000	0.000000	0.000000	0.530060	-0.004060	0.321824	0.000000	0.000000	3.000000	10.000000	0.000000
2172.905962	-0.129557	0.599886	-0.022614	72.828697	3.315768	92.922897	-1.566194	0.000000	-1.184328	0.000000	0.000000	0.000000	0.530060	-0.004060	0.321824	0.000000	0.000000	3.000000	10.000000	0.000000
2172.909296	-0.129557	0.599886	-0.022614	72.828697	3.315768	92.922897	-1.566194	0.000000	-1.184328	0.000000	0.000000	0.000000	0.530060	-0.004060	0.321824	0.000000	0.000000	3.000000	10.000000	0.000000
2172.912629	-0.127749	0.599867	-0.021513	72.898956	3.006528	92.711678	-1.477851	0.000000	-1.130690	0.000000	0.000000	0.000000	0.542504	-0.005988	0.330257	0.000000	0.000000	3.000000	10.000000	0.000000
2172.915962	-0.127749	0.599867	-0.021513	72.898956	3.006528	92.711678	-1.477851	0.000000	-1.130690	0.000000	0.000000	0.000000	0.542504	-0.005988	0.330257	0.000000	0.000000	3.000000	10.000000	0.000000
2172.919296	-0.127749	0.599867	-0.021513	72.898956	3.006528	92.711678	-1.477851	0.000000	-1.130690	0.000000	0.000000	0.000000	0.542504	-0.005988	0.330257	0.000000	0.000000	3.000000	10.000000	0.000000
2172.922629	-0.125910	0.599853	-0.020345	72.991646	2.477456	92.010002	-1.387434	0.000000	-1.075648	0.000000	0.000000	0.000000	0.551755	-0.004100	0.350270	0.000000	0.000000	3.000000	10.000000	0.000000
2172.925962	-0.125910	0.599853	-0.020345	72.991646	2.477456	92.010002	-1.387434	0.000000	-1.075648	0.000000	0.000000	0.000000	0.551755	-0.004100	0.350270	0.000000	0.000000	3.000000	10.000000	0.000000
2172.929296	-0.125910	0.599853	-0.020345	72.991646	2.477456	92.010002	-1.387434	0.000000	-1.075648	0.000000	0.000000	0.000000	0.551755	-0.004100	0.350270	0.000000	0.000000	3.000000	10.000000	0.000000
2172.932629	-0.124113	0.599876	-0.019166	73.112457	1.690274	90.927368	-1.295475	0.000000	-1.017269	0.000000	0.000000	0.000000	0.539019	0.007008	0.353858	0.000000	0.000000	3.000000	10.000000	0.000000
2172.935962	-0.124113	0.599876	-0.019166	73.112457	1.690274	90.927368	-1.295475	0.000000	-1.017269	0.000000	0.000000	0.000000	0.539019	0.007008	0.353858	0.000000	0.000000	3.000000	10.000000	0.000000
2172.939296	-0.124113	0.599876	-0.019166	73.112457	1.690274	90.927368	-1.295475	0.000000	-1.017269	0.000000	0.000000	0.000000	0.539019	0.007008	0.353858	0.000000	0.000000	3.000000	10.000000	0.000000
2172.942629	-0.122337	0.599868	-0.017969	73.244743	0.690774	89.708160	-1.205639	0.000000	-0.958293	0.000000	0.000000	0.000000	0.532629	-0.002455	0.359108	0.000000	0.000000	3.000000	10.000000	0.000000
2172.945962	-0.122337	0.599868	-0.017969	73.244743	0.690774	89.708160	-1.205639	0.000000	-0.958293	0.000000	0.000000	0.000000	0.532629	-0.002455	0.359108	0.000000	0.000000	3.000000	10.000000	0.000000
2172.949296	-0.122337	0.599868	-0.017969	73.244743	0.690774	89.708160	-1.205639	0.000000	-0.958293	0.000000	0.000000	0.000000	0.532629	-0.002455	0.359108	0.000000	0.000000	3.000000	10.000000	0.000000
2172.952629	-0.120533	0.599859	-0.016773	73.385101	-0.451129	88.357925	-1.116867	0.000000	-0.898441	0.000000	0.000000	0.000000	0.541381	-0.002642	0.358618	0.000000	0.000000	3.000000	10.000000	0.000000
2172.955962	-0.120533	0.599859	-0.016773	73.385101	-0.451129	88.357925	-1.116867	0.000000	-0.898441	0.000000	0.000000	0.000000	0.541381	-0.002642	0.358618	0.000000	0.000000	3.000000	10.000000	0.000000
2172.959296	-0.120533	0.599859	-0.016773	73.385101	-0.451129	88.357925	-1.116867	0.000000	-0.898441	0.000000	0.000000	0.000000	0.541381	-0.002642	0.358618	0.000000	0.000000	3.000000	10.000000	0.000000
2172.962629	-0.118671	0.599813	-0.015514	73.509888	-1.629583	86.985352	-1.026637	0.000000	-0.838672	0.000000	0.000000	0.000000	0.558382	-0.014021	0.377701	0.000000	0.000000	3.000000	10.000000	0.000000
2172.965962	-0.118671	0.599813	-0.015514	73.509888	-1.629583	86.985352	-1.026637	0.000000	-0.838672	0.000000	0.000000	0.000000	0.558382	-0.014021	0.377701	0.000000	0.000000	3.000000	10.000000	0.000000
2172.969296	-0.118671	0.599813	-0.015514	73.509888	-1.629583	86.985352	-1.026637	0.000000	-0.838672	0.000000	0.000000	0.000000	0.558382	-0.014021	0.377701	0.000000	0.000000	3.000000	10.000000	0.000000
2172.972629	-0.116763	0.599784	-0.014237	73.616730	-2.753324	85.700569	-0.933573	0.000000	-0.775722	0.000000	0.000000	0.000000	0.572495	-0.008645	0.383369	0.000000	0.000000	3.000000	10.000000	0.000000
2172.975962	-0.116763	0.599784	-0.014237	73.616730	-2.753324	85.700569	-0.933573	0.000000	-0.775722	0.000000	0.000000	0.000000	0.572495	-0.008645	0.383369	0.000000	0.000000	3.000000	10.000000	0.000000
2172.979296	-0.116763	0.599784	-0.014237	73.616730	-2.753324	85.700569	-0.933573	0.000000	-0.775722	0.000000	0.000000	0.000000	0.572495	-0.008645	0.383369	0.000000	0.000000	3.000000	10.000000	0.000000
2172.982629	-0.114836	0.599742	-0.012915	73.703224	-3.849770	84.348305	-0.838158	0.000000	-0.711827	0.000000	0.000000	0.000000	0.578048	-0.012642	0.396521	0.000000	0.000000	3.000000	10.000000	0.000000
2172.985962	-0.114836	0.599742	-0.012915	73.703224	-3.849770	84.348305	-0.838158	0.000000	-0.711827	0.000000	0.000000	0.000000	0.578048	-0.012642	0.396521	0.000000	0.000000	3.000000	10.000000	0.000000
2172.989296	-0.114836	0.599742	-0.012915	73.703224	-3.849770	84.348305	-0.838158	0.000000	-0.711827	0.000000	0.000000	0.000000	0.578048	-0.012642	0.396521	0.000000	0.000000	3.000000	10.000000	0.000000
2172.992629	-0.112985	0.599699	-0.011532	73.770813	-4.926383	82.871712	-0.741816	0.000000	-0.645740	0.000000	0.000000	0.000000	0.555478	-0.012909	0.414970	0.000000	0.000000	3.000000	10.000000	0.000000
2172.995962	-0.112985	0.599699	-0.011532	73.770813	-4.926383	82.871712	-0.741816	0.000000	-0.645740	0.000000	0.000000	0.000000	0.555478	-0.012909	0.414970	0.000000	0.000000	3.000000	10.000000	0.000000
2172.999296	-0.112985	0.599699	-0.011532	73.770813	-4.926383	82.871712	-0.741816	0.000000	-0.645740	0.000000	0.000000	0.000000	0.555478	-0.012909	0.414970	0.000000	0.000000	3.000000	10.000000	0.000000
2173.002629	-0.111267	0.599635	-0.010118	73.821846	-6.018861	81.589020	-0.649237	0.000000	-0.576578	0.000000	0.000000	0.000000	0.515176	-0.018969	0.424171	0.000000	0.000000	3.000000	10.000000	0.000000
2173.005962	-0.111267	0.599635	-0.010118	73.821846	-6.018861	81.589020	-0.649237	0.000000	-0.576578	0.000000	0.000000	0.000000	0.515176	-0.018969	0.424171	0.000000	0.000000	3.000000	10.000000	0.000000
2173.009296	-0.111267	0.599635	-0.010118	73.821846	-6.018861	81.589020	-0.649237	0.000000	-0.576578	0.000000	0.000000	0.000000	0.515176	-0.018969	0.424171	0.000000	0.000000	3.000000	10.000000	0.000000
2173.012629	-0.109764	0.599627	-0.008624	73.858711	-7.171192	80.441399	-0.563374	0.000000	-0.505883	0.000000	0.000000	0.000000	0.450952	-0.002487	0.448229	0.000000	0.000000	3.000000	10.000000	0.000000
2173.015962	-0.109764	0.599627	-0.008624	73.858711	-7.171192	80.441399	-0.563374	0.000000	-0.505883	0.000000	0.000000	0.000000	0.450952	-0.002487	0.448229	0.000000	0.000000	3.000000	10.000000	0.000000
2173.019296	-0.109764	0.599627	-0.008624	73.858711	-7.171192	80.441399	-0.563374	0.000000	-0.505883	0.000000	0.000000	0.000000	0.450952	-0.002487	0.448229	0.000000	0.000000	3.000000	10.000000	0.000000
2173.022629	-0.108421	0.599617	-0.007085	73.869080	-8.325023	79.366379	-0.488215	0.000000	-0.431178	0.000000	0.000000	0.000000	0.402911	-0.003114	0.461665	0.000000	0.000000	3.000000	10.000000	0.000000
2173.025962	-0.108421	0.599617	-0.007085	73.869080	-8.325023	79.366379	-0.488215	0.000000	-0.431178	0.000000	0.000000	0.000000	0.402911	-0.003114	0.461665	0.000000	0.000000	3.000000	10.000000	0.000000
2173.029296	-0.108421	0.599617	-0.007085	73.869080	-8.325023	79.366379	-0.488215	0.000000	-0.431178	0.000000	0.000000	0.000000	0.402911	-0.003114	0.461665	0.000000	0.000000	3.000000	10.000000	0.000000
2173.032629	-0.107188	0.599635	-0.005429	73.857620	-9.376044	78.068275	-0.421064	0.000000	-0.354234	0.000000	0.000000	0.000000	0.370059	0.005527	0.496668	0.000000	0.000000	3.000000	10.000000	0.000000
2173.035962	-0.107188	0.599635	-0.005429	73.857620	-9.376044	78.068275	-0.421064	0.000000	-0.354234	0.000000	0.000000	0.000000	0.370059	0.005527	0.496668	0.000000	0.000000	3.000000	10.000000	0.000000
2173.039296	-0.107188	0.599635	-0.005429	73.857620	-9.376044	78.068275	-0.421064	0.000000	-0.354234	0.000000	0.000000	0.000000	0.370059	0.005527	0.496668	0.000000	0.000000	3.000000	10.000000	0.000000
2173.042629	-0.106031	0.599695	-0.003698	73.824295	-10.165256	76.710915	-0.359387	0.000000	-0.271456	0.000000	0.000000	0.000000	0.347130	0.017928	0.519296	0.000000	0.000000	3.000000	10.000000	0.000000
2173.045962	-0.106031	0.599695	-0.003698	73.824295	-10.165256	76.710915	-0.359387	0.000000	-0.271456	0.000000	0.000000	0.000000	0.347130	0.017928	0.519296	0.000000	0.000000	3.000000	10.000000	0.000000
2173.049296	-0.106031	0.599695	-0.003698	73.824295	-10.165256	76.710915	-0.359387	0.000000	-0.271456	0.000000	0.000000	0.000000	0.347130	0.017928	0.519296	0.000000	0.000000	3.000000	10.000000	0.000000
2173.052629	-0.104935	0.599720	-0.001955	73.778458	-10.559683	75.924286	-0.301532	0.000000	-0.184907	0.000000	0.000000	0.000000	0.328671	0.007537	0.522979	0.000000	0.000000	3.000000	10.000000	0.000000
2173.055962	-0.104935	0.599720	-0.001955	73.778458	-10.559683	75.924286	-0.301532	0.000000	-0.184907	0.000000	0.000000	0.000000	0.328671	0.007537	0.522979	0.000000	0.000000	3.000000	10.000000	0.000000
2173.059296	-0.104935	0.599720	-0.001955	73.778458	-10.559683	75.924286	-0.301532	0.000000	-0.184907	0.000000	0.000000	0.000000	0.328671	0.007537	0.522979	0.000000	0.000000	3.000000	10.000000	0.000000
2173.062629	-0.103976	0.599722	-0.000174	73.726883	-10.550001	75.709602	-0.246754	0.000000	-0.097744	0.000000	0.000000	0.000000	0.287860	0.000741	0.534158	0.000000	0.000000	3.000000	10.000000	0.000000
2173.065962	-0.103976	0.599722	-0.000174	73.726883	-10.550001	75.709602	-0.246754	0.000000	-0.097744	0.000000	0.000000	0.000000	0.287860	0.000741	0.534158	0.000000	0.000000	3.000000	10.000000	0.000000
2173.069296	-0.103976	0.599722	-0.000174	73.726883	-10.550001	75.709602	-0.246754	0.000000	-0.097744	0.000000	0.000000	0.000000	0.287860	0.000741	0.534158	0.000000	0.000000	3.000000	10.000000	0.000000
2173.072629	-0.103101	0.599689	0.001615	73.691856	-10.376088	75.744820	-0.198777	0.000000	-0.008717	0.000000	0.000000	0.000000	0.262505	-0.009916	0.536696	0.000000	0.000000	3.000000	10.000000	0.000000
2173.075962	-0.103101	0.599689	0.001615	73.691856	-10.376088	75.744820	-0.198777	0.000000	-0.008717	0.000000	0.000000	0.000000	0.262505	-0.009916	0.536696	0.000000	0.000000	3.000000	10.000000	0.000000
2173.079296	-0.103101	0.599689	0.001615	73.691856	-10.376088	75.744820	-0.198777	0.000000	-0.008717	0.000000	0.000000	0.000000	0.262505	-0.009916	0.536696	0.000000	0.000000	3.000000	10.000000	0.000000
2173.082629	-0.102378	0.599594	0.003406	73.721222	-10.234048	75.752670	-0.155026	0.000000	0.080732	0.000000	0.000000	0.000000	0.216735	-0.028483	0.537273	0.000000	0.000000	3.000000	10.000000	0.000000
2173.085962	-0.102378	0.599594	0.003406	73.721222	-10.234048	75.752670	-0.155026	0.000000	0.080732	0.000000	0.000000	0.000000	0.216735	-0.028483	0.537273	0.000000	0.000000	3.000000	10.000000	0.000000
2173.089296	-0.102378	0.599594	0.003406	73.721222	-10.234048	75.752670	-0.155026	0.000000	0.080732	0.000000	0.000000	0.000000	0.216735	-0.028483	0.537273	0.000000	0.000000	3.000000	10.000000	0.000000
2173.092629	-0.101810	0.599437	0.005199	73.867088	-10.084931	75.783073	-0.118904	0.000000	0.170277	0.000000	0.000000	0.000000	0.170513	-0.047221	0.538045	0.000000	0.000000	3.000000	10.000000	0.000000
2173.095962	-0.101810	0.599437	0.005199	73.867088	-10.084931	75.783073	-0.118904	0.000000	0.170277	0.000000	0.000000	0.000000	0.170513	-0.047221	0.538045	0.000000	0.000000	3.000000	10.000000	0.000000
2173.099296	-0.101810	0.599437	0.005199	73.867088	-10.084931	75.783073	-0.118904	0.000000	0.170277	0.000000	0.000000	0.000000	0.170513	-0.047221	0.538045	0.000000	0.000000	3.000000	10.000000	0.000000
2173.102629	-0.101360	0.599254	0.007037	74.087746	-9.933429	75.828896	-0.090485	0.000000	0.259952	0.000000	0.000000	0.000000	0.134975	-0.054837	0.551356	0.000000	0.000000	3.000000	10.000000	0.000000
2173.105962	-0.101360	0.599254	0.007037	74.087746	-9.933429	75.828896	-0.090485	0.000000	0.259952	0.000000	0.000000	0.000000	0.134975	-0.054837	0.551356	0.000000	0.000000	3.000000	10.000000	0.000000
2173.109296	-0.101360	0.599254	0.007037	74.087746	-9.933429	75.828896	-0.090485	0.000000	0.259952	0.000000	0.000000	0.000000	0.134975	-0.054837	0.551356	0.000000	0.000000	3.000000	10.000000	0.000000
2173.112629	-0.100990	0.599038	0.008952	74.339256	-9.785055	75.882240	-0.067989	0.000000	0.351844	0.000000	0.000000	0.000000	0.110922	-0.064759	0.574616	0.000000	0.000000	3.000000	10.000000	0.000000
2173.115962	-0.100990	0.599038	0.008952	74.339256	-9.785055	75.882240	-0.067989	0.000000	0.351844	0.000000	0.000000	0.000000	0.110922	-0.064759	0.574616	0.000000	0.000000	3.000000	10.000000	0.000000
2173.119296	-0.100990	0.599038	0.008952	74.339256	-9.785055	75.882240	-0.067989	0.000000	0.351844	0.000000	0.000000	0.000000	0.110922	-0.064759	0.574616	0.000000	0.000000	3.000000	10.000000	0.000000
2173.122629	-0.100728	0.598781	0.010964	74.576088	-9.648870	75.934380	-0.049502	0.000000	0.447614	0.000000	0.000000	0.000000	0.078602	-0.077135	0.603440	0.000000	0.000000	3.000000	10.000000	0.000000
2173.125962	-0.100728	0.598781	0.010964	74.576088	-9.648870	75.934380	-0.049502	0.000000	0.447614	0.000000	0.000000	0.000000	0.078602	-0.077135	0.603440	0.000000	0.000000	3.000000	10.000000	0.000000
2173.129296	-0.100728	0.598781	0.010964	74.576088	-9.648870	75.934380	-0.049502	0.000000	0.447614	0.000000	0.000000	0.000000	0.078602	-0.077135	0.603440	0.000000	0.000000	3.000000	10.000000	0.000000
2173.132629	-0.100539	0.598477	0.013013	74.782829	-9.526132	75.981453	-0.036402	0.000000	0.548187	0.000000	0.000000	0.000000	0.056822	-0.091309	0.614866	0.000000	0.000000	3.000000	10.000000	0.000000
2173.135962	-0.100539	0.598477	0.013013	74.782829	-9.526132	75.981453	-0.036402	0.000000	0.548187	0.000000	0.000000	0.000000	0.056822	-0.091309	0.614866	0.000000	0.000000	3.000000	10.000000	0.000000
2173.139296	-0.100539	0.598477	0.013013	74.782829	-9.526132	75.981453	-0.036402	0.000000	0.548187	0.000000	0.000000	0.000000	0.056822	-0.091309	0.614866	0.000000	0.000000	3.000000	10.000000	0.000000
2173.142629	-0.100501	0.598155	0.015141	74.950272	-9.424865	76.020981	-0.026931	0.000000	0.650664	0.000000	0.000000	0.000000	0.011174	-0.096521	0.638457	0.000000	0.000000	3.000000	10.000000	0.000000
2173.145962	-0.100501	0.598155	0.015141	74.950272	-9.424865	76.020981	-0.026931	0.000000	0.650664	0.000000	0.000000	0.000000	0.011174	-0.096521	0.638457	0.000000	0.000000	3.000000	10.000000	0.000000
2173.149296	-0.100501	0.598155	0.015141	74.950272	-9.424865	76.020981	-0.026931	0.000000	0.650664	0.000000	0.000000	0.000000	0.011174	-0.096521	0.638457	0.000000	0.000000	3.000000	10.000000	0.000000
2173.152629	-0.100616	0.597769	0.017340	75.086136	-9.349497	76.053932	-0.025069	0.000000	0.757074	0.000000	0.000000	0.000000	-0.034373	-0.115739	0.659456	0.000000	0.000000	3.000000	10.000000	0.000000
2173.155962	-0.100616	0.597769	0.017340	75.086136	-9.349497	76.053932	-0.025069	0.000000	0.757074	0.000000	0.000000	0.000000	-0.034373	-0.115739	0.659456	0.000000	0.000000	3.000000	10.000000	0.000000
2173.159296	-0.100616	0.597769	0.017340	75.086136	-9.349497	76.053932	-0.025069	0.000000	0.757074	0.000000	0.000000	0.000000	-0.034373	-0.115739	0.659456	0.000000	0.000000	3.000000	10.000000	0.000000
2173.162629	-0.100908	0.597363	0.019611	75.174965	-9.301008	76.076660	-0.030798	0.000000	0.866983	0.000000	0.000000	0.000000	-0.087709	-0.121739	0.681345	0.000000	0.000000	3.000000	10.000000	0.000000
2173.165962	-0.100908	0.597363	0.019611	75.174965	-9.301008	76.076660	-0.030798	0.000000	0.866983	0.000000	0.000000	0.000000	-0.087709	-0.121739	0.681345	0.000000	0.000000	3.000000	10.000000	0.000000
2173.169296	-0.100908	0.597363	0.019611	75.174965	-9.301008	76.076660	-0.030798	0.000000	0.866983	0.000000	0.000000	0.000000	-0.087709	-0.121739	0.681345	0.000000	0.000000	3.000000	10.000000	0.000000
2173.172629	-0.101413	0.596921	0.021996	75.228279	-9.282457	76.091454	-0.045416	0.000000	0.980541	0.000000	0.000000	0.000000	-0.151424	-0.132791	0.715509	0.000000	0.000000	3.000000	10.000000	0.000000
2173.175962	-0.101413	0.596921	0.021996	75.228279	-9.282457	76.091454	-0.045416	0.000000	0.980541	0.000000	0.000000	0.000000	-0.151424	-0.132791	0.715509	0.000000	0.000000	3.000000	10.000000	0.000000
2173.179296	-0.101413	0.596921	0.021996	75.228279	-9.282457	76.091454	-0.045416	0.000000	0.980541	0.000000	0.000000	0.000000	-0.151424	-0.132791	0.715509	0.000000	0.000000	3.000000	10.000000	0.000000
2173.182629	-0.102076	0.596482	0.024449	75.276161	-9.281226	76.105217	-0.070653	0.000000	1.099792	0.000000	0.000000	0.000000	-0.198765	-0.131675	0.736016	0.000000	0.000000	3.000000	10.000000	0.000000
2173.185962	-0.102076	0.596482	0.024449	75.276161	-9.281226	76.105217	-0.070653	0.000000	1.099792	0.000000	0.000000	0.000000	-0.198765	-0.131675	0.736016	0.000000	0.000000	3.000000	10.000000	0.000000
2173.189296	-0.102076	0.596482	0.024449	75.276161	-9.281226	76.105217	-0.070653	0.000000	1.099792	0.000000	0.000000	0.000000	-0.198765	-0.131675	0.736016	0.000000	0.000000	3.000000	10.000000	0.000000
2173.192629	-0.102905	0.596011	0.027000	75.363701	-9.267550	76.156967	-0.103781	0.000000	1.222462	0.000000	0.000000	0.000000	-0.248676	-0.141372	0.765367	0.000000	0.000000	3.000000	10.000000	0.000000
2173.195962	-0.102905	0.596011	0.027000	75.363701	-9.267550	76.156967	-0.103781	0.000000	1.222462	0.000000	0.000000	0.000000	-0.248676	-0.141372	0.765367	0.000000	0.000000	3.000000	10.000000	0.000000
2173.199296	-0.102905	0.596011	0.027000	75.363701	-9.267550	76.156967	-0.103781	0.000000	1.222462	0.000000	0.000000	0.000000	-0.248676	-0.141372	0.765367	0.000000	0.000000	3.000000	10.000000	0.000000
2173.202629	-0.103917	0.595507	0.029491	75.608063	-9.161386	76.341248	-0.145227	0.000000	1.350023	0.000000	0.000000	0.000000	-0.303705	-0.150990	0.747197	0.000000	0.000000	3.000000	10.000000	0.000000
2173.205962	-0.103917	0.595507	0.029491	75.608063	-9.161386	76.341248	-0.145227	0.000000	1.350023	0.000000	0.000000	0.000000	-0.303705	-0.150990	0.747197	0.000000	0.000000	3.000000	10.000000	0.000000
2173.209296	-0.103917	0.595507	0.029491	75.608063	-9.161386	76.341248	-0.145227	0.000000	1.350023	0.000000	0.000000	0.000000	-0.303705	-0.150990	0.747197	0.000000	0.000000	3.000000	10.000000	0.000000
2173.212629	-0.105014	0.594961	0.031901	76.070518	-8.962619	76.637268	-0.195844	0.000000	1.474556	0.000000	0.000000	0.000000	-0.329208	-0.163879	0.723028	0.000000	0.000000	3.000000	10.000000	0.000000
2173.215962	-0.105014	0.594961	0.031901	76.070518	-8.962619	76.637268	-0.195844	0.000000	1.474556	0.000000	0.000000	0.000000	-0.329208	-0.163879	0.723028	0.000000	0.000000	3.000000	10.000000	0.000000
2173.219296	-0.105014	0.594961	0.031901	76.070518	-8.962619	76.637268	-0.195844	0.000000	1.474556	0.000000	0.000000	0.000000	-0.329208	-0.163879	0.723028	0.000000	0.000000	3.000000	10.000000	0.000000
2173.222629	-0.106196	0.594400	0.034223	76.631592	-8.705599	77.008934	-0.250712	0.000000	1.595060	0.000000	0.000000	0.000000	-0.354593	-0.168453	0.696529	0.000000	0.000000	3.000000	10.000000	0.000000
2173.225962	-0.106196	0.594400	0.034223	76.631592	-8.705599	77.008934	-0.250712	0.000000	1.595060	0.000000	0.000000	0.000000	-0.354593	-0.168453	0.696529	0.000000	0.000000	3.000000	10.000000	0.000000
2173.229296	-0.106196	0.594400	0.034223	76.631592	-8.705599	77.008934	-0.250712	0.000000	1.595060	0.000000	0.000000	0.000000	-0.354593	-0.168453	0.696529	0.000000	0.000000	3.000000	10.000000	0.000000
2173.232629	-0.107569	0.593853	0.036490	77.183922	-8.329967	77.546532	-0.309811	0.000000	1.711148	0.000000	0.000000	0.000000	-0.411984	-0.163817	0.680078	0.000000	0.000000	3.000000	10.000000	0.000000
2173.235962	-0.107569	0.593853	0.036490	77.183922	-8.329967	77.546532	-0.309811	0.000000	1.711148	0.000000	0.000000	0.000000	-0.411984	-0.163817	0.680078	0.000000	0.000000	3.000000	10.000000	0.000000
2173.239296	-0.107569	0.593853	0.036490	77.183922	-8.329967	77.546532	-0.309811	0.000000	1.711148	0.000000	0.000000	0.000000	-0.411984	-0.163817	0.680078	0.000000	0.000000	3.000000	10.000000	0.000000
2173.242629	-0.109094	0.593255	0.038620	77.706848	-7.765689	78.337547	-0.378475	0.000000	1.824495	0.000000	0.000000	0.000000	-0.457421	-0.179504	0.639064	0.000000	0.000000	3.000000	10.000000	0.000000
2173.245962	-0.109094	0.593255	0.038620	77.706848	-7.765689	78.337547	-0.378475	0.000000	1.824495	0.000000	0.000000	0.000000	-0.457421	-0.179504	0.639064	0.000000	0.000000	3.000000	10.000000	0.000000
2173.249296	-0.109094	0.593255	0.038620	77.706848	-7.765689	78.337547	-0.378475	0.000000	1.824495	0.000000	0.000000	0.000000	-0.457421	-0.179504	0.639064	0.000000	0.000000	3.000000	10.000000	0.000000
2173.252629	-0.110821	0.592652	0.040610	78.177696	-6.951933	79.449890	-0.454712	0.000000	1.931005	0.000000	0.000000	0.000000	-0.518071	-0.180846	0.597083	0.000000	0.000000	3.000000	10.000000	0.000000
2173.255962	-0.110821	0.592652	0.040610	78.177696	-6.951933	79.449890	-0.454712	0.000000	1.931005	0.000000	0.000000	0.000000	-0.518071	-0.180846	0.597083	0.000000	0.000000	3.000000	10.000000	0.000000
2173.259296	-0.110821	0.592652	0.040610	78.177696	-6.951933	79.449890	-0.454712	0.000000	1.931005	0.000000	0.000000	0.000000	-0.518071	-0.180846	0.597083	0.000000	0.000000	3.000000	10.000000	0.000000
2173.262629	-0.112794	0.592055	0.042425	78.595001	-5.882895	80.900543	-0.541057	0.000000	2.030519	0.000000	0.000000	0.000000	-0.592001	-0.179254	0.544528	0.000000	0.000000	3.000000	10.000000	0.000000
2173.265962	-0.112794	0.592055	0.042425	78.595001	-5.882895	80.900543	-0.541057	0.000000	2.030519	0.000000	0.000000	0.000000	-0.592001	-0.179254	0.544528	0.000000	0.000000	3.000000	10.000000	0.000000
2173.269296	-0.112794	0.592055	0.042425	78.595001	-5.882895	80.900543	-0.541057	0.000000	2.030519	0.000000	0.000000	0.000000	-0.592001	-0.179254	0.544528	0.000000	0.000000	3.000000	10.000000	0.000000
2173.272629	-0.114990	0.591417	0.044060	78.952827	-4.454762	82.808556	-0.639724	0.000000	2.121274	0.000000	0.000000	0.000000	-0.658788	-0.191448	0.490338	0.000000	0.000000	3.000000	10.000000	0.000000
2173.275962	-0.114990	0.591417	0.044060	78.952827	-4.454762	82.808556	-0.639724	0.000000	2.121274	0.000000	0.000000	0.000000	-0.658788	-0.191448	0.490338	0.000000	0.000000	3.000000	10.000000	0.000000
2173.279296	-0.114990	0.591417	0.044060	78.952827	-4.454762	82.808556	-0.639724	0.000000	2.121274	0.000000	0.000000	0.000000	-0.658788	-0.191448	0.490338	0.000000	0.000000	3.000000	10.000000	0.000000
2173.282629	-0.117403	0.590776	0.045481	79.244789	-2.636269	85.198303	-0.749522	0.000000	2.202997	0.000000	0.000000	0.000000	-0.723831	-0.192161	0.426452	0.000000	0.000000	3.000000	10.000000	0.000000
2173.285962	-0.117403	0.590776	0.045481	79.244789	-2.636269	85.198303	-0.749522	0.000000	2.202997	0.000000	0.000000	0.000000	-0.723831	-0.192161	0.426452	0.000000	0.000000	3.000000	10.000000	0.000000
2173.289296	-0.117403	0.590776	0.045481	79.244789	-2.636269	85.198303	-0.749522	0.000000	2.202997	0.000000	0.000000	0.000000	-0.723831	-0.192161	0.426452	0.000000	0.000000	3.000000	10.000000	0.000000
2173.292629	-0.119994	0.590069	0.046736	79.470131	-0.472994	88.008980	-0.870160	0.000000	2.274072	0.000000	0.000000	0.000000	-0.777252	-0.212190	0.376242	0.000000	0.000000	3.000000	10.000000	0.000000
2173.295962	-0.119994	0.590069	0.046736	79.470131	-0.472994	88.008980	-0.870160	0.000000	2.274072	0.000000	0.000000	0.000000	-0.777252	-0.212190	0.376242	0.000000	0.000000	3.000000	10.000000	0.000000
2173.299296	-0.119994	0.590069	0.046736	79.470131	-0.472994	88.008980	-0.870160	0.000000	2.274072	0.000000	0.000000	0.000000	-0.777252	-0.212190	0.376242	0.000000	0.000000	3.000000	10.000000	0.000000
2173.302629	-0.122686	0.589305	0.047815	79.626045	1.846604	90.674759	-0.999703	0.000000	2.336779	0.000000	0.000000	0.000000	-0.807449	-0.229203	0.323757	0.000000	0.000000	3.000000	10.000000	0.000000
2173.305962	-0.122686	0.589305	0.047815	79.626045	1.846604	90.674759	-0.999703	0.000000	2.336779	0.000000	0.000000	0.000000	-0.807449	-0.229203	0.323757	0.000000	0.000000	3.000000	10.000000	0.000000
2173.309296	-0.122686	0.589305	0.047815	79.626045	1.846604	90.674759	-0.999703	0.000000	2.336779	0.000000	0.000000	0.000000	-0.807449	-0.229203	0.323757	0.000000	0.000000	3.000000	10.000000	0.000000
2173.312629	-0.125456	0.588417	0.048633	79.735092	4.152218	92.814903	-1.134277	0.000000	2.390738	0.000000	0.000000	0.000000	-0.831032	-0.266198	0.245475	0.000000	0.000000	3.000000	10.000000	0.000000
2173.315962	-0.125456	0.588417	0.048633	79.735092	4.152218	92.814903	-1.134277	0.000000	2.390738	0.000000	0.000000	0.000000	-0.831032	-0.266198	0.245475	0.000000	0.000000	3.000000	10.000000	0.000000
2173.319296	-0.125456	0.588417	0.048633	79.735092	4.152218	92.814903	-1.134277	0.000000	2.390738	0.000000	0.000000	0.000000	-0.831032	-0.266198	0.245475	0.000000	0.000000	3.000000	10.000000	0.000000
2173.322629	-0.128310	0.587446	0.049220	79.805878	6.313747	94.597359	-1.272782	0.000000	2.431651	0.000000	0.000000	0.000000	-0.856195	-0.291300	0.176166	0.000000	0.000000	3.000000	10.000000	0.000000
2173.325962	-0.128310	0.587446	0.049220	79.805878	6.313747	94.597359	-1.272782	0.000000	2.431651	0.000000	0.000000	0.000000	-0.856195	-0.291300	0.176166	0.000000	0.000000	3.000000	10.000000	0.000000
2173.329296	-0.128310	0.587446	0.049220	79.805878	6.313747	94.597359	-1.272782	0.000000	2.431651	0.000000	0.000000	0.000000	-0.856195	-0.291300	0.176166	0.000000	0.000000	3.000000	10.000000	0.000000
2173.332629	-0.131257	0.586336	0.049522	79.847954	8.267778	96.495674	-1.415482	0.000000	2.461012	0.000000	0.000000	0.000000	-0.884210	-0.333192	0.090588	0.000000	0.000000	3.000000	10.000000	0.000000
2173.335962	-0.131257	0.586336	0.049522	79.847954	8.267778	96.495674	-1.415482	0.000000	2.461012	0.000000	0.000000	0.000000	-0.884210	-0.333192	0.090588	0.000000	0.000000	3.000000	10.000000	0.000000
2173.339296	-0.131257	0.586336	0.049522	79.847954	8.267778	96.495674	-1.415482	0.000000	2.461012	0.000000	0.000000	0.000000	-0.884210	-0.333192	0.090588	0.000000	0.000000	3.000000	10.000000	0.000000
2173.342629	-0.134262	0.585049	0.049512	79.888855	9.938411	98.261848	-1.562850	0.000000	2.476110	0.000000	0.000000	0.000000	-0.901448	-0.386122	-0.003016	0.000000	0.000000	3.000000	10.000000	0.000000
2173.345962	-0.134262	0.585049	0.049512	79.888855	9.938411	98.261848	-1.562850	0.000000	2.476110	0.000000	0.000000	0.000000	-0.901448	-0.386122	-0.003016	0.000000	0.000000	3.000000	10.000000	0.000000
2173.349296	-0.134262	0.585049	0.049512	79.888855	9.938411	98.261848	-1.562850	0.000000	2.476110	0.000000	0.000000	0.000000	-0.901448	-0.386122	-0.003016	0.000000	0.000000	3.000000	10.000000	0.000000
2173.352629	-0.137243	0.583568	0.049192	79.928543	11.181543	99.435799	-1.713092	0.000000	2.475608	0.000000	0.000000	0.000000	-0.894354	-0.444114	-0.096018	0.000000	0.000000	3.000000	10.000000	0.000000
2173.355962	-0.137243	0.583568	0.049192	79.928543	11.181543	99.435799	-1.713092	0.000000	2.475608	0.000000	0.000000	0.000000	-0.894354	-0.444114	-0.096018	0.000000	0.000000	3.000000	10.000000	0.000000
2173.359296	-0.137243	0.583568	0.049192	79.928543	11.181543	99.435799	-1.713092	0.000000	2.475608	0.000000	0.000000	0.000000	-0.894354	-0.444114	-0.096018	0.000000	0.000000	3.000000	10.000000	0.000000
2173.362629	-0.140234	0.581925	0.048608	79.997833	12.202238	100.089081	-1.862151	0.000000	2.459605	0.000000	0.000000	0.000000	-0.897311	-0.492895	-0.175308	0.000000	0.000000	3.000000	10.000000	0.000000
2173.365962	-0.140234	0.581925	0.048608	79.997833	12.202238	100.089081	-1.862151	0.000000	2.459605	0.000000	0.000000	0.000000	-0.897311	-0.492895	-0.175308	0.000000	0.000000	3.000000	10.000000	0.000000
2173.369296	-0.140234	0.581925	0.048608	79.997833	12.202238	100.089081	-1.862151	0.000000	2.459605	0.000000	0.000000	0.000000	-0.897311	-0.492895	-0.175308	0.000000	0.000000	3.000000	10.000000	0.000000
2173.372629	-0.143196	0.580113	0.047726	80.107399	13.221011	100.482498	-2.011703	0.000000	2.430387	0.000000	0.000000	0.000000	-0.888437	-0.543781	-0.264423	0.000000	0.000000	3.000000	10.000000	0.000000
2173.375962	-0.143196	0.580113	0.047726	80.107399	13.221011	100.482498	-2.011703	0.000000	2.430387	0.000000	0.000000	0.000000	-0.888437	-0.543781	-0.264423	0.000000	0.000000	3.000000	10.000000	0.000000
2173.379296	-0.143196	0.580113	0.047726	80.107399	13.221011	100.482498	-2.011703	0.000000	2.430387	0.000000	0.000000	0.000000	-0.888437	-0.543781	-0.264423	0.000000	0.000000	3.000000	10.000000	0.000000
2173.382629	-0.146033	0.578200	0.046599	80.227982	14.351735	101.067085	-2.159775	0.000000	2.386316	0.000000	0.000000	0.000000	-0.851358	-0.573934	-0.338143	0.000000	0.000000	3.000000	10.000000	0.000000
2173.385962	-0.146033	0.578200	0.046599	80.227982	14.351735	101.067085	-2.159775	0.000000	2.386316	0.000000	0.000000	0.000000	-0.851358	-0.573934	-0.338143	0.000000	0.000000	3.000000	10.000000	0.000000
2173.389296	-0.146033	0.578200	0.046599	80.227982	14.351735	101.067085	-2.159775	0.000000	2.386316	0.000000	0.000000	0.000000	-0.851358	-0.573934	-0.338143	0.000000	0.000000	3.000000	10.000000	0.000000
2173.392629	-0.148679	0.576255	0.045273	80.345551	15.681102	102.083061	-2.301669	0.000000	2.329959	0.000000	0.000000	0.000000	-0.793729	-0.583405	-0.397752	0.000000	0.000000	3.000000	10.000000	0.000000
2173.395962	-0.148679	0.576255	0.045273	80.345551	15.681102	102.083061	-2.301669	0.000000	2.329959	0.000000	0.000000	0.000000	-0.793729	-0.583405	-0.397752	0.000000	0.000000	3.000000	10.000000	0.000000
2173.399296	-0.148679	0.576255	0.045273	80.345551	15.681102	102.083061	-2.301669	0.000000	2.329959	0.000000	0.000000	0.000000	-0.793729	-0.583405	-0.397752	0.000000	0.000000	3.000000	10.000000	0.000000
2173.402629	-0.151151	0.574233	0.043734	80.440048	17.065187	103.337242	-2.433957	0.000000	2.263667	0.000000	0.000000	0.000000	-0.741454	-0.606507	-0.461783	0.000000	0.000000	3.000000	10.000000	0.000000
2173.405962	-0.151151	0.574233	0.043734	80.440048	17.065187	103.337242	-2.433957	0.000000	2.263667	0.000000	0.000000	0.000000	-0.741454	-0.606507	-0.461783	0.000000	0.000000	3.000000	10.000000	0.000000
2173.409296	-0.151151	0.574233	0.043734	80.440048	17.065187	103.337242	-2.433957	0.000000	2.263667	0.000000	0.000000	0.000000	-0.741454	-0.606507	-0.461783	0.000000	0.000000	3.000000	10.000000	0.000000
2173.412629	-0.153405	0.572220	0.042106	80.406586	17.606737	103.888390	-2.557532	0.000000	2.186703	0.000000	0.000000	0.000000	-0.676192	-0.603924	-0.488517	0.000000	0.000000	3.000000	10.000000	0.000000
2173.415962	-0.153405	0.572220	0.042106	80.406586	17.606737	103.888390	-2.557532	0.000000	2.186703	0.000000	0.000000	0.000000	-0.676192	-0.603924	-0.488517	0.000000	0.000000	3.000000	10.000000	0.000000
2173.419296	-0.153405	0.572220	0.042106	80.406586	17.606737	103.888390	-2.557532	0.000000	2.186703	0.000000	0.000000	0.000000	-0.676192	-0.603924	-0.488517	0.000000	0.000000	3.000000	10.000000	0.000000
2173.422629	-0.155491	0.570281	0.040469	80.080711	16.324364	102.664215	-2.670231	0.000000	2.105284	0.000000	0.000000	0.000000	-0.625921	-0.581779	-0.490957	0.000000	0.000000	3.000000	10.000000	0.000000
2173.425962	-0.155491	0.570281	0.040469	80.080711	16.324364	102.664215	-2.670231	0.000000	2.105284	0.000000	0.000000	0.000000	-0.625921	-0.581779	-0.490957	0.000000	0.000000	3.000000	10.000000	0.000000
2173.429296	-0.155491	0.570281	0.040469	80.080711	16.324364	102.664215	-2.670231	0.000000	2.105284	0.000000	0.000000	0.000000	-0.625921	-0.581779	-0.490957	0.000000	0.000000	3.000000	10.000000	0.000000
2173.432629	-0.157387	0.568415	0.038835	79.551949	13.973445	100.408424	-2.774551	0.000000	2.023458	0.000000	0.000000	0.000000	-0.568878	-0.559707	-0.490338	0.000000	0.000000	3.000000	10.000000	0.000000
2173.435962	-0.157387	0.568415	0.038835	79.551949	13.973445	100.408424	-2.774551	0.000000	2.023458	0.000000	0.000000	0.000000	-0.568878	-0.559707	-0.490338	0.000000	0.000000	3.000000	10.000000	0.000000
2173.439296	-0.157387	0.568415	0.038835	79.551949	13.973445	100.408424	-2.774551	0.000000	2.023458	0.000000	0.000000	0.000000	-0.568878	-0.559707	-0.490338	0.000000	0.000000	3.000000	10.000000	0.000000
2173.442629	-0.159001	0.566623	0.037235	78.991501	11.509686	98.087433	-2.869364	0.000000	1.941735	0.000000	0.000000	0.000000	-0.484048	-0.537654	-0.479822	0.000000	0.000000	3.000000	10.000000	0.000000
2173.445962	-0.159001	0.566623	0.037235	78.991501	11.509686	98.087433	-2.869364	0.000000	1.941735	0.000000	0.000000	0.000000	-0.484048	-0.537654	-0.479822	0.000000	0.000000	3.000000	10.000000	0.000000
2173.449296	-0.159001	0.566623	0.037235	78.991501	11.509686	98.087433	-2.869364	0.000000	1.941735	0.000000	0.000000	0.000000	-0.484048	-0.537654	-0.479822	0.000000	0.000000	3.000000	10.000000	0.000000
2173.452629	-0.160327	0.564914	0.035653	78.449234	9.205523	96.006058	-2.950039	0.000000	1.861764	0.000000	0.000000	0.000000	-0.397758	-0.512710	-0.474830	0.000000	0.000000	3.000000	10.000000	0.000000
2173.455962	-0.160327	0.564914	0.035653	78.449234	9.205523	96.006058	-2.950039	0.000000	1.861764	0.000000	0.000000	0.000000	-0.397758	-0.512710	-0.474830	0.000000	0.000000	3.000000	10.000000	0.000000
2173.459296	-0.160327	0.564914	0.035653	78.449234	9.205523	96.006058	-2.950039	0.000000	1.861764	0.000000	0.000000	0.000000	-0.397758	-0.512710	-0.474830	0.000000	0.000000	3.000000	10.000000	0.000000
2173.462629	-0.161433	0.563286	0.034134	77.930229	7.199791	94.230316	-3.016332	0.000000	1.782626	0.000000	0.000000	0.000000	-0.331957	-0.488357	-0.455647	0.000000	0.000000	3.000000	10.000000	0.000000
2173.465962	-0.161433	0.563286	0.034134	77.930229	7.199791	94.230316	-3.016332	0.000000	1.782626	0.000000	0.000000	0.000000	-0.331957	-0.488357	-0.455647	0.000000	0.000000	3.000000	10.000000	0.000000
2173.469296	-0.161433	0.563286	0.034134	77.930229	7.199791	94.230316	-3.016332	0.000000	1.782626	0.000000	0.000000	0.000000	-0.331957	-0.488357	-0.455647	0.000000	0.000000	3.000000	10.000000	0.000000
2173.472629	-0.162340	0.561721	0.032657	77.445976	5.388534	92.594414	-3.071658	0.000000	1.706685	0.000000	0.000000	0.000000	-0.272174	-0.469609	-0.442996	0.000000	0.000000	3.000000	10.000000	0.000000
2173.475962	-0.162340	0.561721	0.032657	77.445976	5.388534	92.594414	-3.071658	0.000000	1.706685	0.000000	0.000000	0.000000	-0.272174	-0.469609	-0.442996	0.000000	0.000000	3.000000	10.000000	0.000000
2173.479296	-0.162340	0.561721	0.032657	77.445976	5.388534	92.594414	-3.071658	0.000000	1.706685	0.000000	0.000000	0.000000	-0.272174	-0.469609	-0.442996	0.000000	0.000000	3.000000	10.000000	0.000000
2173.482629	-0.163100	0.560219	0.031141	77.021469	3.656822	90.962639	-3.117020	0.000000	1.632852	0.000000	0.000000	0.000000	-0.227780	-0.450392	-0.454744	0.000000	0.000000	3.000000	10.000000	0.000000
2173.485962	-0.163100	0.560219	0.031141	77.021469	3.656822	90.962639	-3.117020	0.000000	1.632852	0.000000	0.000000	0.000000	-0.227780	-0.450392	-0.454744	0.000000	0.000000	3.000000	10.000000	0.000000
2173.489296	-0.163100	0.560219	0.031141	77.021469	3.656822	90.962639	-3.117020	0.000000	1.632852	0.000000	0.000000	0.000000	-0.227780	-0.450392	-0.454744	0.000000	0.000000	3.000000	10.000000	0.000000
2173.492629	-0.163712	0.558782	0.029587	76.657104	1.928764	89.237457	-3.154984	0.000000	1.557061	0.000000	0.000000	0.000000	-0.183580	-0.431172	-0.466186	0.000000	0.000000	3.000000	10.000000	0.000000
2173.495962	-0.163712	0.558782	0.029587	76.657104	1.928764	89.237457	-3.154984	0.000000	1.557061	0.000000	0.000000	0.000000	-0.183580	-0.431172	-0.466186	0.000000	0.000000	3.000000	10.000000	0.000000
2173.499296	-0.163712	0.558782	0.029587	76.657104	1.928764	89.237457	-3.154984	0.000000	1.557061	0.000000	0.000000	0.000000	-0.183580	-0.431172	-0.466186	0.000000	0.000000	3.000000	10.000000	0.000000
2173.502629	-0.164215	0.557389	0.028032	76.342583	0.237739	87.468903	-3.185580	0.000000	1.479364	0.000000	0.000000	0.000000	-0.150902	-0.418028	-0.466708	0.000000	0.000000	3.000000	10.000000	0.000000
2173.505962	-0.164215	0.557389	0.028032	76.342583	0.237739	87.468903	-3.185580	0.000000	1.479364	0.000000	0.000000	0.000000	-0.150902	-0.418028	-0.466708	0.000000	0.000000	3.000000	10.000000	0.000000
2173.509296	-0.164215	0.557389	0.028032	76.342583	0.237739	87.468903	-3.185580	0.000000	1.479364	0.000000	0.000000	0.000000	-0.150902	-0.418028	-0.466708	0.000000	0.000000	3.000000	10.000000	0.000000
2173.512629	-0.164589	0.556113	0.026489	76.063911	-1.375297	85.720329	-3.210731	0.000000	1.401579	0.000000	0.000000	0.000000	-0.112222	-0.382834	-0.462815	0.000000	0.000000	3.000000	10.000000	0.000000
2173.515962	-0.164589	0.556113	0.026489	76.063911	-1.375297	85.720329	-3.210731	0.000000	1.401579	0.000000	0.000000	0.000000	-0.112222	-0.382834	-0.462815	0.000000	0.000000	3.000000	10.000000	0.000000
2173.519296	-0.164589	0.556113	0.026489	76.063911	-1.375297	85.720329	-3.210731	0.000000	1.401579	0.000000	0.000000	0.000000	-0.112222	-0.382834	-0.462815	0.000000	0.000000	3.000000	10.000000	0.000000
2173.522629	-0.164910	0.554913	0.025031	75.813316	-2.871911	84.061302	-3.229434	0.000000	1.324443	0.000000	0.000000	0.000000	-0.096522	-0.359960	-0.437311	0.000000	0.000000	3.000000	10.000000	0.000000
2173.525962	-0.164910	0.554913	0.025031	75.813316	-2.871911	84.061302	-3.229434	0.000000	1.324443	0.000000	0.000000	0.000000	-0.096522	-0.359960	-0.437311	0.000000	0.000000	3.000000	10.000000	0.000000
2173.529296	-0.164910	0.554913	0.025031	75.813316	-2.871911	84.061302	-3.229434	0.000000	1.324443	0.000000	0.000000	0.000000	-0.096522	-0.359960	-0.437311	0.000000	0.000000	3.000000	10.000000	0.000000
2173.532629	-0.165225	0.553887	0.023713	75.575676	-4.166693	82.616585	-3.245522	0.000000	1.251558	0.000000	0.000000	0.000000	-0.094362	-0.307735	-0.395446	0.000000	0.000000	3.000000	10.000000	0.000000
2173.535962	-0.165225	0.553887	0.023713	75.575676	-4.166693	82.616585	-3.245522	0.000000	1.251558	0.000000	0.000000	0.000000	-0.094362	-0.307735	-0.395446	0.000000	0.000000	3.000000	10.000000	0.000000
2173.539296	-0.165225	0.553887	0.023713	75.575676	-4.166693	82.616585	-3.245522	0.000000	1.251558	0.000000	0.000000	0.000000	-0.094362	-0.307735	-0.395446	0.000000	0.000000	3.000000	10.000000	0.000000
2173.542629	-0.165528	0.553016	0.022519	75.348854	-5.209714	81.469368	-3.261249	0.000000	1.185650	0.000000	0.000000	0.000000	-0.090914	-0.261233	-0.358162	0.000000	0.000000	3.000000	10.000000	0.000000
2173.545962	-0.165528	0.553016	0.022519	75.348854	-5.209714	81.469368	-3.261249	0.000000	1.185650	0.000000	0.000000	0.000000	-0.090914	-0.261233	-0.358162	0.000000	0.000000	3.000000	10.000000	0.000000
2173.549296	-0.165528	0.553016	0.022519	75.348854	-5.209714	81.469368	-3.261249	0.000000	1.185650	0.000000	0.000000	0.000000	-0.090914	-0.261233	-0.358162	0.000000	0.000000	3.000000	10.000000	0.000000
2173.552629	-0.165830	0.552261	0.021477	75.128525	-5.897772	80.773193	-3.276401	0.000000	1.125957	0.000000	0.000000	0.000000	-0.090560	-0.226432	-0.312595	0.000000	0.000000	3.000000	10.000000	0.000000
2173.555962	-0.165830	0.552261	0.021477	75.128525	-5.897772	80.773193	-3.276401	0.000000	1.125957	0.000000	0.000000	0.000000	-0.090560	-0.226432	-0.312595	0.000000	0.000000	3.000000	10.000000	0.000000
2173.559296	-0.165830	0.552261	0.021477	75.128525	-5.897772	80.773193	-3.276401	0.000000	1.125957	0.000000	0.000000	0.000000	-0.090560	-0.226432	-0.312595	0.000000	0.000000	3.000000	10.000000	0.000000
2173.562629	-0.166162	0.551642	0.020529	74.953552	-6.226298	80.541855	-3.291494	0.000000	1.073857	0.000000	0.000000	0.000000	-0.099641	-0.185870	-0.284489	0.000000	0.000000	3.000000	10.000000	0.000000
2173.565962	-0.166162	0.551642	0.020529	74.953552	-6.226298	80.541855	-3.291494	0.000000	1.073857	0.000000	0.000000	0.000000	-0.099641	-0.185870	-0.284489	0.000000	0.000000	3.000000	10.000000	0.000000
2173.569296	-0.166162	0.551642	0.020529	74.953552	-6.226298	80.541855	-3.291494	0.000000	1.073857	0.000000	0.000000	0.000000	-0.099641	-0.185870	-0.284489	0.000000	0.000000	3.000000	10.000000	0.000000
2173.572629	-0.166481	0.551159	0.019623	74.925171	-6.353017	80.499146	-3.308101	0.000000	1.026443	0.000000	0.000000	0.000000	-0.095834	-0.144811	-0.271819	0.000000	0.000000	3.000000	10.000000	0.000000
2173.575962	-0.166481	0.551159	0.019623	74.925171	-6.353017	80.499146	-3.308101	0.000000	1.026443	0.000000	0.000000	0.000000	-0.095834	-0.144811	-0.271819	0.000000	0.000000	3.000000	10.000000	0.000000
2173.579296	-0.166481	0.551159	0.019623	74.925171	-6.353017	80.499146	-3.308101	0.000000	1.026443	0.000000	0.000000	0.000000	-0.095834	-0.144811	-0.271819	0.000000	0.000000	3.000000	10.000000	0.000000
2173.582629	-0.166481	0.551159	0.019623	75.037094	-6.235226	80.698784	-3.324073	0.000000	0.981139	0.000000	0.000000	0.000000	-0.095834	-0.144811	-0.271819	0.000000	0.000000	3.000000	10.000000	0.000000
2173.585962	-0.166694	0.550768	0.018779	75.037094	-6.235226	80.698784	-3.324073	0.000000	0.981139	0.000000	0.000000	0.000000	-0.063779	-0.117488	-0.253085	0.000000	0.000000	3.000000	10.000000	0.000000
2173.589296	-0.166694	0.550768	0.018779	75.037094	-6.235226	80.698784	-3.324073	0.000000	0.981139	0.000000	0.000000	0.000000	-0.063779	-0.117488	-0.253085	0.000000	0.000000	3.000000	10.000000	0.000000
2173.592629	-0.166746	0.550504	0.017988	75.151268	-5.986503	81.050171	-3.324073	0.000000	0.981139	0.000000	0.000000	0.000000	-0.015638	-0.079035	-0.237405	0.000000	0.000000	3.000000	10.000000	0.000000
2173.595962	-0.166746	0.550504	0.017988	75.151268	-5.986503	81.050171	-3.324073	0.000000	0.981139	0.000000	0.000000	0.000000	-0.015638	-0.079035	-0.237405	0.000000	0.000000	3.000000	10.000000	0.000000
2173.599296	-0.166746	0.550504	0.017988	75.151268	-5.986503	81.050171	-3.324073	0.000000	0.981139	0.000000	0.000000	0.000000	-0.015638	-0.079035	-0.237405	0.000000	0.000000	3.000000	10.000000	0.000000
2173.602629	-0.166746	0.550504	0.017988	75.227783	-5.603946	81.566147	-3.337309	0.000000	0.899391	0.000000	0.000000	0.000000	-0.015638	-0.079035	-0.237405	0.000000	0.000000	3.000000	10.000000	0.000000
2173.605962	-0.166605	0.550403	0.017298	75.227783	-5.603946	81.566147	-3.337309	0.000000	0.899391	0.000000	0.000000	0.000000	0.042210	-0.030212	-0.206810	0.000000	0.000000	3.000000	10.000000	0.000000
2173.609296	-0.166605	0.550403	0.017298	75.227783	-5.603946	81.566147	-3.337309	0.000000	0.899391	0.000000	0.000000	0.000000	0.042210	-0.030212	-0.206810	0.000000	0.000000	3.000000	10.000000	0.000000
2173.612629	-0.166300	0.550480	0.016788	75.263222	-5.149762	82.162270	-3.337309	0.000000	0.899391	0.000000	0.000000	0.000000	0.091682	0.022951	-0.153150	0.000000	0.000000	3.000000	10.000000	0.000000
2173.615962	-0.166300	0.550480	0.016788	75.263222	-5.149762	82.162270	-3.337309	0.000000	0.899391	0.000000	0.000000	0.000000	0.091682	0.022951	-0.153150	0.000000	0.000000	3.000000	10.000000	0.000000
2173.619296	-0.166300	0.550480	0.016788	75.263222	-5.149762	82.162270	-3.337309	0.000000	0.899391	0.000000	0.000000	0.000000	0.091682	0.022951	-0.153150	0.000000	0.000000	3.000000	10.000000	0.000000
2173.622629	-0.166300	0.550480	0.016788	75.262108	-4.760681	82.652870	-3.314994	0.000000	0.839398	0.000000	0.000000	0.000000	0.091682	0.022951	-0.153150	0.000000	0.000000	3.000000	10.000000	0.000000
2173.625962	-0.165875	0.550733	0.016440	75.262108	-4.760681	82.652870	-3.314994	0.000000	0.839398	0.000000	0.000000	0.000000	0.127478	0.076016	-0.104289	0.000000	0.000000	3.000000	10.000000	0.000000
2173.629296	-0.165875	0.550733	0.016440	75.262108	-4.760681	82.652870	-3.314994	0.000000	0.839398	0.000000	0.000000	0.000000	0.127478	0.076016	-0.104289	0.000000	0.000000	3.000000	10.000000	0.000000
2173.632629	-0.165327	0.551118	0.016243	75.254150	-4.474161	82.976639	-3.314994	0.000000	0.839398	0.000000	0.000000	0.000000	0.164489	0.115560	-0.059162	0.000000	0.000000	3.000000	10.000000	0.000000
2173.635962	-0.165327	0.551118	0.016243	75.254150	-4.474161	82.976639	-3.314994	0.000000	0.839398	0.000000	0.000000	0.000000	0.164489	0.115560	-0.059162	0.000000	0.000000	3.000000	10.000000	0.000000
2173.639296	-0.165327	0.551118	0.016243	75.254150	-4.474161	82.976639	-3.314994	0.000000	0.839398	0.000000	0.000000	0.000000	0.164489	0.115560	-0.059162	0.000000	0.000000	3.000000	10.000000	0.000000
2173.642629	-0.165327	0.551118	0.016243	75.398743	-4.037055	83.392387	-3.266333	0.000000	0.812156	0.000000	0.000000	0.000000	0.164489	0.115560	-0.059162	0.000000	0.000000	3.000000	10.000000	0.000000
2173.645962	-0.164699	0.551565	0.016105	75.398743	-4.037055	83.392387	-3.266333	0.000000	0.812156	0.000000	0.000000	0.000000	0.188332	0.134117	-0.041437	0.000000	0.000000	3.000000	10.000000	0.000000
2173.649296	-0.164699	0.551565	0.016105	75.398743	-4.037055	83.392387	-3.266333	0.000000	0.812156	0.000000	0.000000	0.000000	0.188332	0.134117	-0.041437	0.000000	0.000000	3.000000	10.000000	0.000000
2173.652629	-0.163937	0.552041	0.015939	75.805405	-3.262533	84.084869	-3.266333	0.000000	0.812156	0.000000	0.000000	0.000000	0.228685	0.142792	-0.049658	0.000000	0.000000	3.000000	10.000000	0.000000
2173.655962	-0.163937	0.552041	0.015939	75.805405	-3.262533	84.084869	-3.266333	0.000000	0.812156	0.000000	0.000000	0.000000	0.228685	0.142792	-0.049658	0.000000	0.000000	3.000000	10.000000	0.000000
2173.659296	-0.163937	0.552041	0.015939	75.805405	-3.262533	84.084869	-3.266333	0.000000	0.812156	0.000000	0.000000	0.000000	0.228685	0.142792	-0.049658	0.000000	0.000000	3.000000	10.000000	0.000000
2173.662629	-0.163048	0.552536	0.015768	76.326424	-2.264962	84.965401	-3.196830	0.000000	0.796973	0.000000	0.000000	0.000000	0.266693	0.148399	-0.051586	0.000000	0.000000	3.000000	10.000000	0.000000
2173.665962	-0.163048	0.552536	0.015768	76.326424	-2.264962	84.965401	-3.196830	0.000000	0.796973	0.000000	0.000000	0.000000	0.266693	0.148399	-0.051586	0.000000	0.000000	3.000000	10.000000	0.000000
2173.669296	-0.163048	0.552536	0.015768	76.326424	-2.264962	84.965401	-3.196830	0.000000	0.796973	0.000000	0.000000	0.000000	0.266693	0.148399	-0.051586	0.000000	0.000000	3.000000	10.000000	0.000000
2173.672629	-0.162017	0.553040	0.015618	76.854614	-1.139161	85.967224	-3.152381	0.000000	0.788376	0.000000	0.000000	0.000000	0.309106	0.151081	-0.044916	0.000000	0.000000	3.000000	10.000000	0.000000
2173.675962	-0.162017	0.553040	0.015618	76.854614	-1.139161	85.967224	-3.152381	0.000000	0.788376	0.000000	0.000000	0.000000	0.309106	0.151081	-0.044916	0.000000	0.000000	3.000000	10.000000	0.000000
2173.679296	-0.162017	0.553040	0.015618	76.854614	-1.139161	85.967224	-3.152381	0.000000	0.788376	0.000000	0.000000	0.000000	0.309106	0.151081	-0.044916	0.000000	0.000000	3.000000	10.000000	0.000000
2173.682629	-0.160825	0.553554	0.015429	77.339302	0.028623	87.004044	-3.100863	0.000000	0.780890	0.000000	0.000000	0.000000	0.357609	0.154231	-0.056650	0.000000	0.000000	3.000000	10.000000	0.000000
2173.685962	-0.160825	0.553554	0.015429	77.339302	0.028623	87.004044	-3.100863	0.000000	0.780890	0.000000	0.000000	0.000000	0.357609	0.154231	-0.056650	0.000000	0.000000	3.000000	10.000000	0.000000
2173.689296	-0.160825	0.553554	0.015429	77.339302	0.028623	87.004044	-3.100863	0.000000	0.780890	0.000000	0.000000	0.000000	0.357609	0.154231	-0.056650	0.000000	0.000000	3.000000	10.000000	0.000000
2173.692629	-0.159431	0.554053	0.015152	77.781174	1.163332	87.975883	-3.041262	0.000000	0.771448	0.000000	0.000000	0.000000	0.418248	0.149638	-0.083141	0.000000	0.000000	3.000000	10.000000	0.000000
2173.695962	-0.159431	0.554053	0.015152	77.781174	1.163332	87.975883	-3.041262	0.000000	0.771448	0.000000	0.000000	0.000000	0.418248	0.149638	-0.083141	0.000000	0.000000	3.000000	10.000000	0.000000
2173.699296	-0.159431	0.554053	0.015152	77.781174	1.163332	87.975883	-3.041262	0.000000	0.771448	0.000000	0.000000	0.000000	0.418248	0.149638	-0.083141	0.000000	0.000000	3.000000	10.000000	0.000000
2173.702629	-0.157895	0.554516	0.014813	78.184471	2.275208	88.913269	-2.971554	0.000000	0.757591	0.000000	0.000000	0.000000	0.460692	0.139057	-0.101573	0.000000	0.000000	3.000000	10.000000	0.000000
2173.705962	-0.157895	0.554516	0.014813	78.184471	2.275208	88.913269	-2.971554	0.000000	0.757591	0.000000	0.000000	0.000000	0.460692	0.139057	-0.101573	0.000000	0.000000	3.000000	10.000000	0.000000
2173.709296	-0.157895	0.554516	0.014813	78.184471	2.275208	88.913269	-2.971554	0.000000	0.757591	0.000000	0.000000	0.000000	0.460692	0.139057	-0.101573	0.000000	0.000000	3.000000	10.000000	0.000000
2173.712629	-0.156259	0.554927	0.014380	78.549316	3.354459	89.890816	-2.894772	0.000000	0.740662	0.000000	0.000000	0.000000	0.491070	0.123131	-0.129929	0.000000	0.000000	3.000000	10.000000	0.000000
2173.715962	-0.156259	0.554927	0.014380	78.549316	3.354459	89.890816	-2.894772	0.000000	0.740662	0.000000	0.000000	0.000000	0.491070	0.123131	-0.129929	0.000000	0.000000	3.000000	10.000000	0.000000
2173.719296	-0.156259	0.554927	0.014380	78.549316	3.354459	89.890816	-2.894772	0.000000	0.740662	0.000000	0.000000	0.000000	0.491070	0.123131	-0.129929	0.000000	0.000000	3.000000	10.000000	0.000000
2173.722629	-0.154611	0.555284	0.013822	78.869743	4.371563	90.950386	-2.812926	0.000000	0.719007	0.000000	0.000000	0.000000	0.494273	0.107099	-0.167422	0.000000	0.000000	3.000000	10.000000	0.000000
2173.725962	-0.154611	0.555284	0.013822	78.869743	4.371563	90.950386	-2.812926	0.000000	0.719007	0.000000	0.000000	0.000000	0.494273	0.107099	-0.167422	0.000000	0.000000	3.000000	10.000000	0.000000
2173.729296	-0.154611	0.555284	0.013822	78.869743	4.371563	90.950386	-2.812926	0.000000	0.719007	0.000000	0.000000	0.000000	0.494273	0.107099	-0.167422	0.000000	0.000000	3.000000	10.000000	0.000000
2173.732629	-0.152951	0.555586	0.013207	79.139198	5.189260	91.923241	-2.730547	0.000000	0.691104	0.000000	0.000000	0.000000	0.498001	0.090589	-0.184544	0.000000	0.000000	3.000000	10.000000	0.000000
2173.735962	-0.152951	0.555586	0.013207	79.139198	5.189260	91.923241	-2.730547	0.000000	0.691104	0.000000	0.000000	0.000000	0.498001	0.090589	-0.184544	0.000000	0.000000	3.000000	10.000000	0.000000
2173.739296	-0.152951	0.555586	0.013207	79.139198	5.189260	91.923241	-2.730547	0.000000	0.691104	0.000000	0.000000	0.000000	0.498001	0.090589	-0.184544	0.000000	0.000000	3.000000	10.000000	0.000000
2173.742629	-0.151344	0.555859	0.012508	79.315147	5.650270	92.473244	-2.647547	0.000000	0.660346	0.000000	0.000000	0.000000	0.482020	0.082161	-0.209718	0.000000	0.000000	3.000000	10.000000	0.000000
2173.745962	-0.151344	0.555859	0.012508	79.315147	5.650270	92.473244	-2.647547	0.000000	0.660346	0.000000	0.000000	0.000000	0.482020	0.082161	-0.209718	0.000000	0.000000	3.000000	10.000000	0.000000
2173.749296	-0.151344	0.555859	0.012508	79.315147	5.650270	92.473244	-2.647547	0.000000	0.660346	0.000000	0.000000	0.000000	0.482020	0.082161	-0.209718	0.000000	0.000000	3.000000	10.000000	0.000000
2173.752629	-0.149754	0.556139	0.011842	79.334061	5.677918	92.428810	-2.567210	0.000000	0.625393	0.000000	0.000000	0.000000	0.476940	0.083914	-0.199885	0.000000	0.000000	3.000000	10.000000	0.000000
2173.755962	-0.149754	0.556139	0.011842	79.334061	5.677918	92.428810	-2.567210	0.000000	0.625393	0.000000	0.000000	0.000000	0.476940	0.083914	-0.199885	0.000000	0.000000	3.000000	10.000000	0.000000
2173.759296	-0.149754	0.556139	0.011842	79.334061	5.677918	92.428810	-2.567210	0.000000	0.625393	0.000000	0.000000	0.000000	0.476940	0.083914	-0.199885	0.000000	0.000000	3.000000	10.000000	0.000000
2173.762629	-0.148198	0.556407	0.011184	79.262962	5.601623	92.248329	-2.487720	0.000000	0.592079	0.000000	0.000000	0.000000	0.466876	0.080435	-0.197184	0.000000	0.000000	3.000000	10.000000	0.000000
2173.765962	-0.148198	0.556407	0.011184	79.262962	5.601623	92.248329	-2.487720	0.000000	0.592079	0.000000	0.000000	0.000000	0.466876	0.080435	-0.197184	0.000000	0.000000	3.000000	10.000000	0.000000
2173.769296	-0.148198	0.556407	0.011184	79.262962	5.601623	92.248329	-2.487720	0.000000	0.592079	0.000000	0.000000	0.000000	0.466876	0.080435	-0.197184	0.000000	0.000000	3.000000	10.000000	0.000000
2173.772629	-0.146632	0.556637	0.010555	79.151276	5.422446	92.011551	-2.409908	0.000000	0.559215	0.000000	0.000000	0.000000	0.469718	0.068980	-0.188642	0.000000	0.000000	3.000000	10.000000	0.000000
2173.775962	-0.146632	0.556637	0.010555	79.151276	5.422446	92.011551	-2.409908	0.000000	0.559215	0.000000	0.000000	0.000000	0.469718	0.068980	-0.188642	0.000000	0.000000	3.000000	10.000000	0.000000
2173.779296	-0.146632	0.556637	0.010555	79.151276	5.422446	92.011551	-2.409908	0.000000	0.559215	0.000000	0.000000	0.000000	0.469718	0.068980	-0.188642	0.000000	0.000000	3.000000	10.000000	0.000000
2173.782629	-0.145067	0.556821	0.009909	79.026611	5.205098	91.854843	-2.331622	0.000000	0.527775	0.000000	0.000000	0.000000	0.469575	0.055108	-0.193929	0.000000	0.000000	3.000000	10.000000	0.000000
2173.785962	-0.145067	0.556821	0.009909	79.026611	5.205098	91.854843	-2.331622	0.000000	0.527775	0.000000	0.000000	0.000000	0.469575	0.055108	-0.193929	0.000000	0.000000	3.000000	10.000000	0.000000
2173.789296	-0.145067	0.556821	0.009909	79.026611	5.205098	91.854843	-2.331622	0.000000	0.527775	0.000000	0.000000	0.000000	0.469575	0.055108	-0.193929	0.000000	0.000000	3.000000	10.000000	0.000000
2173.792629	-0.143497	0.556941	0.009228	78.907364	5.010517	91.886024	-2.253359	0.000000	0.495453	0.000000	0.000000	0.000000	0.470966	0.036051	-0.204321	0.000000	0.000000	3.000000	10.000000	0.000000
2173.795962	-0.143497	0.556941	0.009228	78.907364	5.010517	91.886024	-2.253359	0.000000	0.495453	0.000000	0.000000	0.000000	0.470966	0.036051	-0.204321	0.000000	0.000000	3.000000	10.000000	0.000000
2173.799296	-0.143497	0.556941	0.009228	78.907364	5.010517	91.886024	-2.253359	0.000000	0.495453	0.000000	0.000000	0.000000	0.470966	0.036051	-0.204321	0.000000	0.000000	3.000000	10.000000	0.000000
2173.802629	-0.141944	0.557025	0.008500	78.817467	4.922973	92.049454	-2.174865	0.000000	0.461400	0.000000	0.000000	0.000000	0.466137	0.025051	-0.218330	0.000000	0.000000	3.000000	10.000000	0.000000
2173.805962	-0.141944	0.557025	0.008500	78.817467	4.922973	92.049454	-2.174865	0.000000	0.461400	0.000000	0.000000	0.000000	0.466137	0.025051	-0.218330	0.000000	0.000000	3.000000	10.000000	0.000000
2173.809296	-0.141944	0.557025	0.008500	78.817467	4.922973	92.049454	-2.174865	0.000000	0.461400	0.000000	0.000000	0.000000	0.466137	0.025051	-0.218330	0.000000	0.000000	3.000000	10.000000	0.000000
2173.812629	-0.140386	0.557045	0.007738	78.749817	4.986760	92.272911	-2.097176	0.000000	0.425011	0.000000	0.000000	0.000000	0.467396	0.006097	-0.228748	0.000000	0.000000	3.000000	10.000000	0.000000
2173.815962	-0.140386	0.557045	0.007738	78.749817	4.986760	92.272911	-2.097176	0.000000	0.425011	0.000000	0.000000	0.000000	0.467396	0.006097	-0.228748	0.000000	0.000000	3.000000	10.000000	0.000000
2173.819296	-0.140386	0.557045	0.007738	78.749817	4.986760	92.272911	-2.097176	0.000000	0.425011	0.000000	0.000000	0.000000	0.467396	0.006097	-0.228748	0.000000	0.000000	3.000000	10.000000	0.000000
2173.822629	-0.138798	0.557055	0.006937	78.704010	5.189990	92.540413	-2.019276	0.000000	0.386887	0.000000	0.000000	0.000000	0.476141	0.003130	-0.240368	0.000000	0.000000	3.000000	10.000000	0.000000
2173.825962	-0.138798	0.557055	0.006937	78.704010	5.189990	92.540413	-2.019276	0.000000	0.386887	0.000000	0.000000	0.000000	0.476141	0.003130	-0.240368	0.000000	0.000000	3.000000	10.000000	0.000000
2173.829296	-0.138798	0.557055	0.006937	78.704010	5.189990	92.540413	-2.019276	0.000000	0.386887	0.000000	0.000000	0.000000	0.476141	0.003130	-0.240368	0.000000	0.000000	3.000000	10.000000	0.000000
2173.832629	-0.137172	0.557064	0.006142	78.683853	5.503571	92.872536	-1.939919	0.000000	0.346825	0.000000	0.000000	0.000000	0.487857	0.002693	-0.238307	0.000000	0.000000	3.000000	10.000000	0.000000
2173.835962	-0.137172	0.557064	0.006142	78.683853	5.503571	92.872536	-1.939919	0.000000	0.346825	0.000000	0.000000	0.000000	0.487857	0.002693	-0.238307	0.000000	0.000000	3.000000	10.000000	0.000000
2173.839296	-0.137172	0.557064	0.006142	78.683853	5.503571	92.872536	-1.939919	0.000000	0.346825	0.000000	0.000000	0.000000	0.487857	0.002693	-0.238307	0.000000	0.000000	3.000000	10.000000	0.000000
2173.842629	-0.135541	0.557080	0.005387	78.680603	5.874057	93.235657	-1.858610	0.000000	0.307108	0.000000	0.000000	0.000000	0.489422	0.004790	-0.226439	0.000000	0.000000	3.000000	10.000000	0.000000
2173.845962	-0.135541	0.557080	0.005387	78.680603	5.874057	93.235657	-1.858610	0.000000	0.307108	0.000000	0.000000	0.000000	0.489422	0.004790	-0.226439	0.000000	0.000000	3.000000	10.000000	0.000000
2173.849296	-0.135541	0.557080	0.005387	78.680603	5.874057	93.235657	-1.858610	0.000000	0.307108	0.000000	0.000000	0.000000	0.489422	0.004790	-0.226439	0.000000	0.000000	3.000000	10.000000	0.000000
2173.852629	-0.133927	0.557077	0.004671	78.678825	6.203489	93.618858	-1.777039	0.000000	0.269368	0.000000	0.000000	0.000000	0.484006	-0.000954	-0.214909	0.000000	0.000000	3.000000	10.000000	0.000000
2173.855962	-0.133927	0.557077	0.004671	78.678825	6.203489	93.618858	-1.777039	0.000000	0.269368	0.000000	0.000000	0.000000	0.484006	-0.000954	-0.214909	0.000000	0.000000	3.000000	10.000000	0.000000
2173.859296	-0.133927	0.557077	0.004671	78.678825	6.203489	93.618858	-1.777039	0.000000	0.269368	0.000000	0.000000	0.000000	0.484006	-0.000954	-0.214909	0.000000	0.000000	3.000000	10.000000	0.000000
2173.862629	-0.132385	0.557090	0.004015	78.667839	6.409088	93.977806	-1.696372	0.000000	0.233550	0.000000	0.000000	0.000000	0.462595	0.003838	-0.196746	0.000000	0.000000	3.000000	10.000000	0.000000
2173.865962	-0.132385	0.557090	0.004015	78.667839	6.409088	93.977806	-1.696372	0.000000	0.233550	0.000000	0.000000	0.000000	0.462595	0.003838	-0.196746	0.000000	0.000000	3.000000	10.000000	0.000000
2173.869296	-0.132385	0.557090	0.004015	78.667839	6.409088	93.977806	-1.696372	0.000000	0.233550	0.000000	0.000000	0.000000	0.462595	0.003838	-0.196746	0.000000	0.000000	3.000000	10.000000	0.000000
2173.872629	-0.130881	0.557110	0.003387	78.626495	6.432424	94.185814	-1.619272	0.000000	0.200759	0.000000	0.000000	0.000000	0.451349	0.006091	-0.188394	0.000000	0.000000	3.000000	10.000000	0.000000
2173.875962	-0.130881	0.557110	0.003387	78.626495	6.432424	94.185814	-1.619272	0.000000	0.200759	0.000000	0.000000	0.000000	0.451349	0.006091	-0.188394	0.000000	0.000000	3.000000	10.000000	0.000000
2173.879296	-0.130881	0.557110	0.003387	78.626495	6.432424	94.185814	-1.619272	0.000000	0.200759	0.000000	0.000000	0.000000	0.451349	0.006091	-0.188394	0.000000	0.000000	3.000000	10.000000	0.000000
2173.882629	-0.129404	0.557121	0.002839	78.539696	6.320598	94.124077	-1.544048	0.000000	0.169360	0.000000	0.000000	0.000000	0.442964	0.003107	-0.164560	0.000000	0.000000	3.000000	10.000000	0.000000
2173.885962	-0.129404	0.557121	0.002839	78.539696	6.320598	94.124077	-1.544048	0.000000	0.169360	0.000000	0.000000	0.000000	0.442964	0.003107	-0.164560	0.000000	0.000000	3.000000	10.000000	0.000000
2173.889296	-0.129404	0.557121	0.002839	78.539696	6.320598	94.124077	-1.544048	0.000000	0.169360	0.000000	0.000000	0.000000	0.442964	0.003107	-0.164560	0.000000	0.000000	3.000000	10.000000	0.000000
2173.892629	-0.127943	0.557139	0.002325	78.437126	6.172400	93.944580	-1.470221	0.000000	0.141933	0.000000	0.000000	0.000000	0.438528	0.005452	-0.154150	0.000000	0.000000	3.000000	10.000000	0.000000
2173.895962	-0.127943	0.557139	0.002325	78.437126	6.172400	93.944580	-1.470221	0.000000	0.141933	0.000000	0.000000	0.000000	0.438528	0.005452	-0.154150	0.000000	0.000000	3.000000	10.000000	0.000000
2173.899296	-0.127943	0.557139	0.002325	78.437126	6.172400	93.944580	-1.470221	0.000000	0.141933	0.000000	0.000000	0.000000	0.438528	0.005452	-0.154150	0.000000	0.000000	3.000000	10.000000	0.000000
2173.902629	-0.126459	0.557113	0.001800	78.336319	6.037373	93.767418	-1.397133	0.000000	0.116241	0.000000	0.000000	0.000000	0.445009	-0.007802	-0.157475	0.000000	0.000000	3.000000	10.000000	0.000000
2173.905962	-0.126459	0.557113	0.001800	78.336319	6.037373	93.767418	-1.397133	0.000000	0.116241	0.000000	0.000000	0.000000	0.445009	-0.007802	-0.157475	0.000000	0.000000	3.000000	10.000000	0.000000
2173.909296	-0.126459	0.557113	0.001800	78.336319	6.037373	93.767418	-1.397133	0.000000	0.116241	0.000000	0.000000	0.000000	0.445009	-0.007802	-0.157475	0.000000	0.000000	3.000000	10.000000	0.000000
2173.912629	-0.124964	0.557077	0.001298	78.229904	5.894537	93.604202	-1.322964	0.000000	0.089995	0.000000	0.000000	0.000000	0.448598	-0.010626	-0.150470	0.000000	0.000000	3.000000	10.000000	0.000000
2173.915962	-0.124964	0.557077	0.001298	78.229904	5.894537	93.604202	-1.322964	0.000000	0.089995	0.000000	0.000000	0.000000	0.448598	-0.010626	-0.150470	0.000000	0.000000	3.000000	10.000000	0.000000
2173.919296	-0.124964	0.557077	0.001298	78.229904	5.894537	93.604202	-1.322964	0.000000	0.089995	0.000000	0.000000	0.000000	0.448598	-0.010626	-0.150470	0.000000	0.000000	3.000000	10.000000	0.000000
2173.922629	-0.123478	0.557033	0.000814	78.129372	5.772259	93.477150	-1.248198	0.000000	0.064917	0.000000	0.000000	0.000000	0.445696	-0.013371	-0.145255	0.000000	0.000000	3.000000	10.000000	0.000000
2173.925962	-0.123478	0.557033	0.000814	78.129372	5.772259	93.477150	-1.248198	0.000000	0.064917	0.000000	0.000000	0.000000	0.445696	-0.013371	-0.145255	0.000000	0.000000	3.000000	10.000000	0.000000
2173.929296	-0.123478	0.557033	0.000814	78.129372	5.772259	93.477150	-1.248198	0.000000	0.064917	0.000000	0.000000	0.000000	0.445696	-0.013371	-0.145255	0.000000	0.000000	3.000000	10.000000	0.000000
2173.932629	-0.122005	0.557040	0.000446	78.013580	5.626664	93.324043	-1.173915	0.000000	0.040708	0.000000	0.000000	0.000000	0.441968	0.002073	-0.110589	0.000000	0.000000	3.000000	10.000000	0.000000
2173.935962	-0.122005	0.557040	0.000446	78.013580	5.626664	93.324043	-1.173915	0.000000	0.040708	0.000000	0.000000	0.000000	0.441968	0.002073	-0.110589	0.000000	0.000000	3.000000	10.000000	0.000000
2173.939296	-0.122005	0.557040	0.000446	78.013580	5.626664	93.324043	-1.173915	0.000000	0.040708	0.000000	0.000000	0.000000	0.441968	0.002073	-0.110589	0.000000	0.000000	3.000000	10.000000	0.000000
2173.942629	-0.120621	0.557081	0.000221	77.849571	5.377961	93.058487	-1.100254	0.000000	0.022276	0.000000	0.000000	0.000000	0.415368	0.012413	-0.067382	0.000000	0.000000	3.000000	10.000000	0.000000
2173.945962	-0.120621	0.557081	0.000221	77.849571	5.377961	93.058487	-1.100254	0.000000	0.022276	0.000000	0.000000	0.000000	0.415368	0.012413	-0.067382	0.000000	0.000000	3.000000	10.000000	0.000000
2173.949296	-0.120621	0.557081	0.000221	77.849571	5.377961	93.058487	-1.100254	0.000000	0.022276	0.000000	0.000000	0.000000	0.415368	0.012413	-0.067382	0.000000	0.000000	3.000000	10.000000	0.000000
2173.952629	-0.119300	0.557183	0.000142	77.666977	5.103531	92.682022	-1.031026	0.000000	0.011046	0.000000	0.000000	0.000000	0.396084	0.030582	-0.023784	0.000000	0.000000	3.000000	10.000000	0.000000
2173.955962	-0.119300	0.557183	0.000142	77.666977	5.103531	92.682022	-1.031026	0.000000	0.011046	0.000000	0.000000	0.000000	0.396084	0.030582	-0.023784	0.000000	0.000000	3.000000	10.000000	0.000000
2173.959296	-0.119300	0.557183	0.000142	77.666977	5.103531	92.682022	-1.031026	0.000000	0.011046	0.000000	0.000000	0.000000	0.396084	0.030582	-0.023784	0.000000	0.000000	3.000000	10.000000	0.000000
2173.962629	-0.118083	0.557302	0.000185	77.480278	4.835626	92.276741	-0.965012	0.000000	0.007082	0.000000	0.000000	0.000000	0.365080	0.035839	0.012992	0.000000	0.000000	3.000000	10.000000	0.000000
2173.965962	-0.118083	0.557302	0.000185	77.480278	4.835626	92.276741	-0.965012	0.000000	0.007082	0.000000	0.000000	0.000000	0.365080	0.035839	0.012992	0.000000	0.000000	3.000000	10.000000	0.000000
2173.969296	-0.118083	0.557302	0.000185	77.480278	4.835626	92.276741	-0.965012	0.000000	0.007082	0.000000	0.000000	0.000000	0.365080	0.035839	0.012992	0.000000	0.000000	3.000000	10.000000	0.000000
2173.972629	-0.116990	0.557440	0.000346	77.307182	4.601728	91.925514	-0.904165	0.000000	0.009247	0.000000	0.000000	0.000000	0.327866	0.041185	0.048360	0.000000	0.000000	3.000000	10.000000	0.000000
2173.975962	-0.116990	0.557440	0.000346	77.307182	4.601728	91.925514	-0.904165	0.000000	0.009247	0.000000	0.000000	0.000000	0.327866	0.041185	0.048360	0.000000	0.000000	3.000000	10.000000	0.000000
2173.979296	-0.116990	0.557440	0.000346	77.307182	4.601728	91.925514	-0.904165	0.000000	0.009247	0.000000	0.000000	0.000000	0.327866	0.041185	0.048360	0.000000	0.000000	3.000000	10.000000	0.000000
2173.982629	-0.115996	0.557552	0.000619	77.170540	4.447992	91.652412	-0.849521	0.000000	0.017307	0.000000	0.000000	0.000000	0.298370	0.033604	0.082005	0.000000	0.000000	3.000000	10.000000	0.000000
2173.985962	-0.115996	0.557552	0.000619	77.170540	4.447992	91.652412	-0.849521	0.000000	0.017307	0.000000	0.000000	0.000000	0.298370	0.033604	0.082005	0.000000	0.000000	3.000000	10.000000	0.000000
2173.989296	-0.115996	0.557552	0.000619	77.170540	4.447992	91.652412	-0.849521	0.000000	0.017307	0.000000	0.000000	0.000000	0.298370	0.033604	0.082005	0.000000	0.000000	3.000000	10.000000	0.000000
2173.992629	-0.115996	0.557552	0.000619	77.078743	4.382267	91.473480	-0.799792	0.000000	0.030975	0.000000	0.000000	0.000000	0.298370	0.033604	0.082005	0.000000	0.000000	3.000000	10.000000	0.000000
2173.995962	-0.115106	0.557612	0.000942	77.078743	4.382267	91.473480	-0.799792	0.000000	0.030975	0.000000	0.000000	0.000000	0.266914	0.018224	0.096895	0.000000	0.000000	3.000000	10.000000	0.000000
2173.999296	-0.115106	0.557612	0.000942	77.078743	4.382267	91.473480	-0.799792	0.000000	0.030975	0.000000	0.000000	0.000000	0.266914	0.018224	0.096895	0.000000	0.000000	3.000000	10.000000	0.000000
2174.002629	-0.114288	0.557631	0.001367	77.024719	4.387819	91.371956	-0.799792	0.000000	0.030975	0.000000	0.000000	0.000000	0.245589	0.005496	0.127304	0.000000	0.000000	3.000000	10.000000	0.000000
2174.005962	-0.114288	0.557631	0.001367	77.024719	4.387819	91.371956	-0.799792	0.000000	0.030975	0.000000	0.000000	0.000000	0.245589	0.005496	0.127304	0.000000	0.000000	3.000000	10.000000	0.000000
2174.009296	-0.114288	0.557631	0.001367	77.024719	4.387819	91.371956	-0.799792	0.000000	0.030975	0.000000	0.000000	0.000000	0.245589	0.005496	0.127304	0.000000	0.000000	3.000000	10.000000	0.000000
2174.012629	-0.114288	0.557631	0.001367	77.012466	4.464343	91.350662	-0.714375	0.000000	0.068341	0.000000	0.000000	0.000000	0.245589	0.005496	0.127304	0.000000	0.000000	3.000000	10.000000	0.000000
2174.015962	-0.113563	0.557589	0.001802	77.012466	4.464343	91.350662	-0.714375	0.000000	0.068341	0.000000	0.000000	0.000000	0.217320	-0.012573	0.130426	0.000000	0.000000	3.000000	10.000000	0.000000
2174.019296	-0.113563	0.557589	0.001802	77.012466	4.464343	91.350662	-0.714375	0.000000	0.068341	0.000000	0.000000	0.000000	0.217320	-0.012573	0.130426	0.000000	0.000000	3.000000	10.000000	0.000000
2174.022629	-0.112888	0.557512	0.002253	77.009491	4.555247	91.346275	-0.714375	0.000000	0.068341	0.000000	0.000000	0.000000	0.202511	-0.022927	0.135295	0.000000	0.000000	3.000000	10.000000	0.000000
2174.025962	-0.112888	0.557512	0.002253	77.009491	4.555247	91.346275	-0.714375	0.000000	0.068341	0.000000	0.000000	0.000000	0.202511	-0.022927	0.135295	0.000000	0.000000	3.000000	10.000000	0.000000
2174.029296	-0.112888	0.557512	0.002253	77.009491	4.555247	91.346275	-0.714375	0.000000	0.068341	0.000000	0.000000	0.000000	0.202511	-0.022927	0.135295	0.000000	0.000000	3.000000	10.000000	0.000000
2174.032629	-0.112888	0.557512	0.002253	77.011955	4.651498	91.357445	-0.644403	0.000000	0.112628	0.000000	0.000000	0.000000	0.202511	-0.022927	0.135295	0.000000	0.000000	3.000000	10.000000	0.000000
2174.035962	-0.112236	0.557384	0.002708	77.011955	4.651498	91.357445	-0.644403	0.000000	0.112628	0.000000	0.000000	0.000000	0.195536	-0.038474	0.136576	0.000000	0.000000	3.000000	10.000000	0.000000
2174.039296	-0.112236	0.557384	0.002708	77.011955	4.651498	91.357445	-0.644403	0.000000	0.112628	0.000000	0.000000	0.000000	0.195536	-0.038474	0.136576	0.000000	0.000000	3.000000	10.000000	0.000000
2174.042629	-0.111613	0.557195	0.003190	77.018829	4.773868	91.397751	-0.644403	0.000000	0.112628	0.000000	0.000000	0.000000	0.186901	-0.056646	0.144716	0.000000	0.000000	3.000000	10.000000	0.000000
2174.045962	-0.111613	0.557195	0.003190	77.018829	4.773868	91.397751	-0.644403	0.000000	0.112628	0.000000	0.000000	0.000000	0.186901	-0.056646	0.144716	0.000000	0.000000	3.000000	10.000000	0.000000
2174.049296	-0.111613	0.557195	0.003190	77.018829	4.773868	91.397751	-0.644403	0.000000	0.112628	0.000000	0.000000	0.000000	0.186901	-0.056646	0.144716	0.000000	0.000000	3.000000	10.000000	0.000000
2174.052629	-0.111613	0.557195	0.003190	77.025635	4.927471	91.483200	-0.580664	0.000000	0.159510	0.000000	0.000000	0.000000	0.186901	-0.056646	0.144716	0.000000	0.000000	3.000000	10.000000	0.000000
2174.055962	-0.110963	0.556989	0.003659	77.025635	4.927471	91.483200	-0.580664	0.000000	0.159510	0.000000	0.000000	0.000000	0.195097	-0.061924	0.140758	0.000000	0.000000	3.000000	10.000000	0.000000
2174.059296	-0.110963	0.556989	0.003659	77.025635	4.927471	91.483200	-0.580664	0.000000	0.159510	0.000000	0.000000	0.000000	0.195097	-0.061924	0.140758	0.000000	0.000000	3.000000	10.000000	0.000000
2174.062629	-0.110344	0.556765	0.004168	77.027397	5.096582	91.591415	-0.580664	0.000000	0.159510	0.000000	0.000000	0.000000	0.185625	-0.067200	0.152558	0.000000	0.000000	3.000000	10.000000	0.000000
2174.065962	-0.110344	0.556765	0.004168	77.027397	5.096582	91.591415	-0.580664	0.000000	0.159510	0.000000	0.000000	0.000000	0.185625	-0.067200	0.152558	0.000000	0.000000	3.000000	10.000000	0.000000
2174.069296	-0.110344	0.556765	0.004168	77.027397	5.096582	91.591415	-0.580664	0.000000	0.159510	0.000000	0.000000	0.000000	0.185625	-0.067200	0.152558	0.000000	0.000000	3.000000	10.000000	0.000000
2174.072629	-0.110344	0.556765	0.004168	77.030693	5.250893	91.679321	-0.517210	0.000000	0.208396	0.000000	0.000000	0.000000	0.185625	-0.067200	0.152558	0.000000	0.000000	3.000000	10.000000	0.000000
2174.075962	-0.109754	0.556575	0.004705	77.030693	5.250893	91.679321	-0.517210	0.000000	0.208396	0.000000	0.000000	0.000000	0.176947	-0.056929	0.161215	0.000000	0.000000	3.000000	10.000000	0.000000
2174.079296	-0.109754	0.556575	0.004705	77.030693	5.250893	91.679321	-0.517210	0.000000	0.208396	0.000000	0.000000	0.000000	0.176947	-0.056929	0.161215	0.000000	0.000000	3.000000	10.000000	0.000000
2174.082629	-0.109240	0.556368	0.005272	77.036591	5.338473	91.688240	-0.517210	0.000000	0.208396	0.000000	0.000000	0.000000	0.154371	-0.062233	0.169965	0.000000	0.000000	3.000000	10.000000	0.000000
2174.085962	-0.109240	0.556368	0.005272	77.036591	5.338473	91.688240	-0.517210	0.000000	0.208396	0.000000	0.000000	0.000000	0.154371	-0.062233	0.169965	0.000000	0.000000	3.000000	10.000000	0.000000
2174.089296	-0.109240	0.556368	0.005272	77.036591	5.338473	91.688240	-0.517210	0.000000	0.208396	0.000000	0.000000	0.000000	0.154371	-0.062233	0.169965	0.000000	0.000000	3.000000	10.000000	0.000000
2174.092629	-0.109240	0.556368	0.005272	77.042534	5.417862	91.697159	-0.461991	0.000000	0.263593	0.000000	0.000000	0.000000	0.154371	-0.062233	0.169965	0.000000	0.000000	3.000000	10.000000	0.000000
2174.095962	-0.108779	0.556142	0.005873	77.042534	5.417862	91.697159	-0.461991	0.000000	0.263593	0.000000	0.000000	0.000000	0.138378	-0.067626	0.180325	0.000000	0.000000	3.000000	10.000000	0.000000
2174.099296	-0.108779	0.556142	0.005873	77.042534	5.417862	91.697159	-0.461991	0.000000	0.263593	0.000000	0.000000	0.000000	0.138378	-0.067626	0.180325	0.000000	0.000000	3.000000	10.000000	0.000000
2174.102629	-0.108378	0.555899	0.006440	77.044785	5.475495	91.690826	-0.461991	0.000000	0.263593	0.000000	0.000000	0.000000	0.120212	-0.072966	0.170234	0.000000	0.000000	3.000000	10.000000	0.000000
2174.105962	-0.108378	0.555899	0.006440	77.044785	5.475495	91.690826	-0.461991	0.000000	0.263593	0.000000	0.000000	0.000000	0.120212	-0.072966	0.170234	0.000000	0.000000	3.000000	10.000000	0.000000
2174.109296	-0.108378	0.555899	0.006440	77.044785	5.475495	91.690826	-0.461991	0.000000	0.263593	0.000000	0.000000	0.000000	0.120212	-0.072966	0.170234	0.000000	0.000000	3.000000	10.000000	0.000000
2174.112629	-0.108378	0.555899	0.006440	77.034401	5.490779	91.659142	-0.418893	0.000000	0.322020	0.000000	0.000000	0.000000	0.120212	-0.072966	0.170234	0.000000	0.000000	3.000000	10.000000	0.000000
2174.115962	-0.108122	0.555681	0.007034	77.034401	5.490779	91.659142	-0.418893	0.000000	0.322020	0.000000	0.000000	0.000000	0.076851	-0.065398	0.178202	0.000000	0.000000	3.000000	10.000000	0.000000
2174.119296	-0.108122	0.555681	0.007034	77.034401	5.490779	91.659142	-0.418893	0.000000	0.322020	0.000000	0.000000	0.000000	0.076851	-0.065398	0.178202	0.000000	0.000000	3.000000	10.000000	0.000000
2174.122629	-0.107990	0.555462	0.007666	76.983360	5.403501	91.533737	-0.418893	0.000000	0.322020	0.000000	0.000000	0.000000	0.039639	-0.065704	0.189343	0.000000	0.000000	3.000000	10.000000	0.000000
2174.125962	-0.107990	0.555462	0.007666	76.983360	5.403501	91.533737	-0.418893	0.000000	0.322020	0.000000	0.000000	0.000000	0.039639	-0.065704	0.189343	0.000000	0.000000	3.000000	10.000000	0.000000
2174.129296	-0.107990	0.555462	0.007666	76.983360	5.403501	91.533737	-0.418893	0.000000	0.322020	0.000000	0.000000	0.000000	0.039639	-0.065704	0.189343	0.000000	0.000000	3.000000	10.000000	0.000000
2174.132629	-0.107990	0.555462	0.007666	76.900017	5.253889	91.364372	-0.399477	0.000000	0.383277	0.000000	0.000000	0.000000	0.039639	-0.065704	0.189343	0.000000	0.000000	3.000000	10.000000	0.000000
2174.135962	-0.107985	0.555285	0.008346	76.900017	5.253889	91.364372	-0.399477	0.000000	0.383277	0.000000	0.000000	0.000000	0.001475	-0.052998	0.204198	0.000000	0.000000	3.000000	10.000000	0.000000
2174.139296	-0.107985	0.555285	0.008346	76.900017	5.253889	91.364372	-0.399477	0.000000	0.383277	0.000000	0.000000	0.000000	0.001475	-0.052998	0.204198	0.000000	0.000000	3.000000	10.000000	0.000000
2174.142629	-0.108079	0.555125	0.009155	76.802017	5.079556	91.182678	-0.399477	0.000000	0.383277	0.000000	0.000000	0.000000	-0.028279	-0.048283	0.242599	0.000000	0.000000	3.000000	10.000000	0.000000
2174.145962	-0.108079	0.555125	0.009155	76.802017	5.079556	91.182678	-0.399477	0.000000	0.383277	0.000000	0.000000	0.000000	-0.028279	-0.048283	0.242599	0.000000	0.000000	3.000000	10.000000	0.000000
2174.149296	-0.108079	0.555125	0.009155	76.802017	5.079556	91.182678	-0.399477	0.000000	0.383277	0.000000	0.000000	0.000000	-0.028279	-0.048283	0.242599	0.000000	0.000000	3.000000	10.000000	0.000000
2174.152629	-0.108079	0.555125	0.009155	76.703445	4.906768	91.007210	-0.403945	0.000000	0.457743	0.000000	0.000000	0.000000	-0.028279	-0.048283	0.242599	0.000000	0.000000	3.000000	10.000000	0.000000
2174.155962	-0.108245	0.554988	0.010074	76.703445	4.906768	91.007210	-0.403945	0.000000	0.457743	0.000000	0.000000	0.000000	-0.049859	-0.041037	0.275647	0.000000	0.000000	3.000000	10.000000	0.000000
2174.159296	-0.108245	0.554988	0.010074	76.703445	4.906768	91.007210	-0.403945	0.000000	0.457743	0.000000	0.000000	0.000000	-0.049859	-0.041037	0.275647	0.000000	0.000000	3.000000	10.000000	0.000000
2174.162629	-0.108506	0.554875	0.011097	76.616943	4.759770	90.861511	-0.403945	0.000000	0.457743	0.000000	0.000000	0.000000	-0.078160	-0.033874	0.307073	0.000000	0.000000	3.000000	10.000000	0.000000
2174.165962	-0.108506	0.554875	0.011097	76.616943	4.759770	90.861511	-0.403945	0.000000	0.457743	0.000000	0.000000	0.000000	-0.078160	-0.033874	0.307073	0.000000	0.000000	3.000000	10.000000	0.000000
2174.169296	-0.108506	0.554875	0.011097	76.616943	4.759770	90.861511	-0.403945	0.000000	0.457743	0.000000	0.000000	0.000000	-0.078160	-0.033874	0.307073	0.000000	0.000000	3.000000	10.000000	0.000000
2174.172629	-0.108799	0.554776	0.012263	76.551064	4.653748	90.760338	-0.425281	0.000000	0.554863	0.000000	0.000000	0.000000	-0.088106	-0.029504	0.349849	0.000000	0.000000	3.000000	10.000000	0.000000
2174.175962	-0.108799	0.554776	0.012263	76.551064	4.653748	90.760338	-0.425281	0.000000	0.554863	0.000000	0.000000	0.000000	-0.088106	-0.029504	0.349849	0.000000	0.000000	3.000000	10.000000	0.000000
2174.179296	-0.108799	0.554776	0.012263	76.551064	4.653748	90.760338	-0.425281	0.000000	0.554863	0.000000	0.000000	0.000000	-0.088106	-0.029504	0.349849	0.000000	0.000000	3.000000	10.000000	0.000000
2174.182629	-0.109179	0.554693	0.013493	76.500343	4.578186	90.691032	-0.439966	0.000000	0.613171	0.000000	0.000000	0.000000	-0.113768	-0.025049	0.368994	0.000000	0.000000	3.000000	10.000000	0.000000
2174.185962	-0.109179	0.554693	0.013493	76.500343	4.578186	90.691032	-0.439966	0.000000	0.613171	0.000000	0.000000	0.000000	-0.113768	-0.025049	0.368994	0.000000	0.000000	3.000000	10.000000	0.000000
2174.189296	-0.109179	0.554693	0.013493	76.500343	4.578186	90.691032	-0.439966	0.000000	0.613171	0.000000	0.000000	0.000000	-0.113768	-0.025049	0.368994	0.000000	0.000000	3.000000	10.000000	0.000000
2174.192629	-0.109649	0.554615	0.014809	76.446648	4.488349	90.618225	-0.458927	0.000000	0.674670	0.000000	0.000000	0.000000	-0.141167	-0.023398	0.394819	0.000000	0.000000	3.000000	10.000000	0.000000
2174.195962	-0.109649	0.554615	0.014809	76.446648	4.488349	90.618225	-0.458927	0.000000	0.674670	0.000000	0.000000	0.000000	-0.141167	-0.023398	0.394819	0.000000	0.000000	3.000000	10.000000	0.000000
2174.199296	-0.109649	0.554615	0.014809	76.446648	4.488349	90.618225	-0.458927	0.000000	0.674670	0.000000	0.000000	0.000000	-0.141167	-0.023398	0.394819	0.000000	0.000000	3.000000	10.000000	0.000000
2174.202629	-0.110175	0.554543	0.016154	76.388420	4.371767	90.518341	-0.482455	0.000000	0.740473	0.000000	0.000000	0.000000	-0.157622	-0.021579	0.403238	0.000000	0.000000	3.000000	10.000000	0.000000
2174.205962	-0.110175	0.554543	0.016154	76.388420	4.371767	90.518341	-0.482455	0.000000	0.740473	0.000000	0.000000	0.000000	-0.157622	-0.021579	0.403238	0.000000	0.000000	3.000000	10.000000	0.000000
2174.209296	-0.110175	0.554543	0.016154	76.388420	4.371767	90.518341	-0.482455	0.000000	0.740473	0.000000	0.000000	0.000000	-0.157622	-0.021579	0.403238	0.000000	0.000000	3.000000	10.000000	0.000000
2174.212629	-0.110770	0.554442	0.017485	76.334572	4.240359	90.403648	-0.508725	0.000000	0.807680	0.000000	0.000000	0.000000	-0.178519	-0.030246	0.399529	0.000000	0.000000	3.000000	10.000000	0.000000
2174.215962	-0.110770	0.554442	0.017485	76.334572	4.240359	90.403648	-0.508725	0.000000	0.807680	0.000000	0.000000	0.000000	-0.178519	-0.030246	0.399529	0.000000	0.000000	3.000000	10.000000	0.000000
2174.219296	-0.110770	0.554442	0.017485	76.334572	4.240359	90.403648	-0.508725	0.000000	0.807680	0.000000	0.000000	0.000000	-0.178519	-0.030246	0.399529	0.000000	0.000000	3.000000	10.000000	0.000000
2174.222629	-0.111394	0.554330	0.018832	76.281624	4.092232	90.276703	-0.538478	0.000000	0.874268	0.000000	0.000000	0.000000	-0.187246	-0.033791	0.404135	0.000000	0.000000	3.000000	10.000000	0.000000
2174.225962	-0.111394	0.554330	0.018832	76.281624	4.092232	90.276703	-0.538478	0.000000	0.874268	0.000000	0.000000	0.000000	-0.187246	-0.033791	0.404135	0.000000	0.000000	3.000000	10.000000	0.000000
2174.229296	-0.111394	0.554330	0.018832	76.281624	4.092232	90.276703	-0.538478	0.000000	0.874268	0.000000	0.000000	0.000000	-0.187246	-0.033791	0.404135	0.000000	0.000000	3.000000	10.000000	0.000000
2174.232629	-0.112034	0.554179	0.020137	76.236565	3.933885	90.132423	-0.569686	0.000000	0.941624	0.000000	0.000000	0.000000	-0.192005	-0.045021	0.391484	0.000000	0.000000	3.000000	10.000000	0.000000
2174.235962	-0.112034	0.554179	0.020137	76.236565	3.933885	90.132423	-0.569686	0.000000	0.941624	0.000000	0.000000	0.000000	-0.192005	-0.045021	0.391484	0.000000	0.000000	3.000000	10.000000	0.000000
2174.239296	-0.112034	0.554179	0.020137	76.236565	3.933885	90.132423	-0.569686	0.000000	0.941624	0.000000	0.000000	0.000000	-0.192005	-0.045021	0.391484	0.000000	0.000000	3.000000	10.000000	0.000000
2174.242629	-0.112690	0.553992	0.021400	76.196259	3.761447	89.966774	-0.601687	0.000000	1.006871	0.000000	0.000000	0.000000	-0.196799	-0.056282	0.378836	0.000000	0.000000	3.000000	10.000000	0.000000
2174.245962	-0.112690	0.553992	0.021400	76.196259	3.761447	89.966774	-0.601687	0.000000	1.006871	0.000000	0.000000	0.000000	-0.196799	-0.056282	0.378836	0.000000	0.000000	3.000000	10.000000	0.000000
2174.249296	-0.112690	0.553992	0.021400	76.196259	3.761447	89.966774	-0.601687	0.000000	1.006871	0.000000	0.000000	0.000000	-0.196799	-0.056282	0.378836	0.000000	0.000000	3.000000	10.000000	0.000000
2174.252629	-0.113348	0.553775	0.022666	76.163773	3.573127	89.783562	-0.634487	0.000000	1.070010	0.000000	0.000000	0.000000	-0.197624	-0.065177	0.379761	0.000000	0.000000	3.000000	10.000000	0.000000
2174.255962	-0.113348	0.553775	0.022666	76.163773	3.573127	89.783562	-0.634487	0.000000	1.070010	0.000000	0.000000	0.000000	-0.197624	-0.065177	0.379761	0.000000	0.000000	3.000000	10.000000	0.000000
2174.259296	-0.113348	0.553775	0.022666	76.163773	3.573127	89.783562	-0.634487	0.000000	1.070010	0.000000	0.000000	0.000000	-0.197624	-0.065177	0.379761	0.000000	0.000000	3.000000	10.000000	0.000000
2174.262629	-0.114050	0.553537	0.023902	76.141464	3.339057	89.537071	-0.667424	0.000000	1.133304	0.000000	0.000000	0.000000	-0.210554	-0.071282	0.370683	0.000000	0.000000	3.000000	10.000000	0.000000
2174.265962	-0.114050	0.553537	0.023902	76.141464	3.339057	89.537071	-0.667424	0.000000	1.133304	0.000000	0.000000	0.000000	-0.210554	-0.071282	0.370683	0.000000	0.000000	3.000000	10.000000	0.000000
2174.269296	-0.114050	0.553537	0.023902	76.141464	3.339057	89.537071	-0.667424	0.000000	1.133304	0.000000	0.000000	0.000000	-0.210554	-0.071282	0.370683	0.000000	0.000000	3.000000	10.000000	0.000000
2174.272629	-0.114814	0.553261	0.025084	76.128334	3.047769	89.217064	-0.702516	0.000000	1.195084	0.000000	0.000000	0.000000	-0.229205	-0.082661	0.354721	0.000000	0.000000	3.000000	10.000000	0.000000
2174.275962	-0.114814	0.553261	0.025084	76.128334	3.047769	89.217064	-0.702516	0.000000	1.195084	0.000000	0.000000	0.000000	-0.229205	-0.082661	0.354721	0.000000	0.000000	3.000000	10.000000	0.000000
2174.279296	-0.114814	0.553261	0.025084	76.128334	3.047769	89.217064	-0.702516	0.000000	1.195084	0.000000	0.000000	0.000000	-0.229205	-0.082661	0.354721	0.000000	0.000000	3.000000	10.000000	0.000000
2174.282629	-0.115623	0.552938	0.026241	76.130394	2.660503	88.768089	-0.740717	0.000000	1.254205	0.000000	0.000000	0.000000	-0.242706	-0.096913	0.347052	0.000000	0.000000	3.000000	10.000000	0.000000
2174.285962	-0.115623	0.552938	0.026241	76.130394	2.660503	88.768089	-0.740717	0.000000	1.254205	0.000000	0.000000	0.000000	-0.242706	-0.096913	0.347052	0.000000	0.000000	3.000000	10.000000	0.000000
2174.289296	-0.115623	0.552938	0.026241	76.130394	2.660503	88.768089	-0.740717	0.000000	1.254205	0.000000	0.000000	0.000000	-0.242706	-0.096913	0.347052	0.000000	0.000000	3.000000	10.000000	0.000000
2174.292629	-0.116472	0.552577	0.027350	76.144936	2.196627	88.221451	-0.781168	0.000000	1.312047	0.000000	0.000000	0.000000	-0.254674	-0.108339	0.332594	0.000000	0.000000	3.000000	10.000000	0.000000
2174.295962	-0.116472	0.552577	0.027350	76.144936	2.196627	88.221451	-0.781168	0.000000	1.312047	0.000000	0.000000	0.000000	-0.254674	-0.108339	0.332594	0.000000	0.000000	3.000000	10.000000	0.000000
2174.299296	-0.116472	0.552577	0.027350	76.144936	2.196627	88.221451	-0.781168	0.000000	1.312047	0.000000	0.000000	0.000000	-0.254674	-0.108339	0.332594	0.000000	0.000000	3.000000	10.000000	0.000000
2174.302629	-0.117365	0.552195	0.028427	76.162430	1.683705	87.614708	-0.823614	0.000000	1.367479	0.000000	0.000000	0.000000	-0.267961	-0.114528	0.323269	0.000000	0.000000	3.000000	10.000000	0.000000
2174.305962	-0.117365	0.552195	0.028427	76.162430	1.683705	87.614708	-0.823614	0.000000	1.367479	0.000000	0.000000	0.000000	-0.267961	-0.114528	0.323269	0.000000	0.000000	3.000000	10.000000	0.000000
2174.309296	-0.117365	0.552195	0.028427	76.162430	1.683705	87.614708	-0.823614	0.000000	1.367479	0.000000	0.000000	0.000000	-0.267961	-0.114528	0.323269	0.000000	0.000000	3.000000	10.000000	0.000000
2174.312629	-0.118341	0.551791	0.029530	76.186928	1.143847	86.980217	-0.868274	0.000000	1.421357	0.000000	0.000000	0.000000	-0.292760	-0.121360	0.330761	0.000000	0.000000	3.000000	10.000000	0.000000
2174.315962	-0.118341	0.551791	0.029530	76.186928	1.143847	86.980217	-0.868274	0.000000	1.421357	0.000000	0.000000	0.000000	-0.292760	-0.121360	0.330761	0.000000	0.000000	3.000000	10.000000	0.000000
2174.319296	-0.118341	0.551791	0.029530	76.186928	1.143847	86.980217	-0.868274	0.000000	1.421357	0.000000	0.000000	0.000000	-0.292760	-0.121360	0.330761	0.000000	0.000000	3.000000	10.000000	0.000000
2174.322629	-0.119382	0.551381	0.030679	76.199738	0.642564	86.409843	-0.917067	0.000000	1.476484	0.000000	0.000000	0.000000	-0.312064	-0.123065	0.344946	0.000000	0.000000	3.000000	10.000000	0.000000
2174.325962	-0.119382	0.551381	0.030679	76.199738	0.642564	86.409843	-0.917067	0.000000	1.476484	0.000000	0.000000	0.000000	-0.312064	-0.123065	0.344946	0.000000	0.000000	3.000000	10.000000	0.000000
2174.329296	-0.119382	0.551381	0.030679	76.199738	0.642564	86.409843	-0.917067	0.000000	1.476484	0.000000	0.000000	0.000000	-0.312064	-0.123065	0.344946	0.000000	0.000000	3.000000	10.000000	0.000000
2174.332629	-0.120485	0.550992	0.031871	76.197571	0.226865	85.964394	-0.969078	0.000000	1.533975	0.000000	0.000000	0.000000	-0.331164	-0.116606	0.357467	0.000000	0.000000	3.000000	10.000000	0.000000
2174.335962	-0.120485	0.550992	0.031871	76.197571	0.226865	85.964394	-0.969078	0.000000	1.533975	0.000000	0.000000	0.000000	-0.331164	-0.116606	0.357467	0.000000	0.000000	3.000000	10.000000	0.000000
2174.339296	-0.120485	0.550992	0.031871	76.197571	0.226865	85.964394	-0.969078	0.000000	1.533975	0.000000	0.000000	0.000000	-0.331164	-0.116606	0.357467	0.000000	0.000000	3.000000	10.000000	0.000000
2174.342629	-0.121585	0.550597	0.033126	76.180946	-0.060787	85.701202	-1.024272	0.000000	1.593553	0.000000	0.000000	0.000000	-0.329849	-0.118471	0.376509	0.000000	0.000000	3.000000	10.000000	0.000000
2174.345962	-0.121585	0.550597	0.033126	76.180946	-0.060787	85.701202	-1.024272	0.000000	1.593553	0.000000	0.000000	0.000000	-0.329849	-0.118471	0.376509	0.000000	0.000000	3.000000	10.000000	0.000000
2174.349296	-0.121585	0.550597	0.033126	76.180946	-0.060787	85.701202	-1.024272	0.000000	1.593553	0.000000	0.000000	0.000000	-0.329849	-0.118471	0.376509	0.000000	0.000000	3.000000	10.000000	0.000000
2174.352629	-0.122762	0.550216	0.034377	76.152824	-0.221751	85.616936	-1.079247	0.000000	1.656304	0.000000	0.000000	0.000000	-0.353234	-0.114393	0.375222	0.000000	0.000000	3.000000	10.000000	0.000000
2174.355962	-0.122762	0.550216	0.034377	76.152824	-0.221751	85.616936	-1.079247	0.000000	1.656304	0.000000	0.000000	0.000000	-0.353234	-0.114393	0.375222	0.000000	0.000000	3.000000	10.000000	0.000000
2174.359296	-0.122762	0.550216	0.034377	76.152824	-0.221751	85.616936	-1.079247	0.000000	1.656304	0.000000	0.000000	0.000000	-0.353234	-0.114393	0.375222	0.000000	0.000000	3.000000	10.000000	0.000000
2174.362629	-0.123974	0.549793	0.035644	76.146156	-0.310888	85.625648	-1.138119	0.000000	1.718841	0.000000	0.000000	0.000000	-0.363497	-0.126953	0.380239	0.000000	0.000000	3.000000	10.000000	0.000000
2174.365962	-0.123974	0.549793	0.035644	76.146156	-0.310888	85.625648	-1.138119	0.000000	1.718841	0.000000	0.000000	0.000000	-0.363497	-0.126953	0.380239	0.000000	0.000000	3.000000	10.000000	0.000000
2174.369296	-0.123974	0.549793	0.035644	76.146156	-0.310888	85.625648	-1.138119	0.000000	1.718841	0.000000	0.000000	0.000000	-0.363497	-0.126953	0.380239	0.000000	0.000000	3.000000	10.000000	0.000000
2174.372629	-0.125218	0.549323	0.036822	76.229240	-0.285038	85.749664	-1.198702	0.000000	1.782214	0.000000	0.000000	0.000000	-0.373225	-0.140968	0.353172	0.000000	0.000000	3.000000	10.000000	0.000000
2174.375962	-0.125218	0.549323	0.036822	76.229240	-0.285038	85.749664	-1.198702	0.000000	1.782214	0.000000	0.000000	0.000000	-0.373225	-0.140968	0.353172	0.000000	0.000000	3.000000	10.000000	0.000000
2174.379296	-0.125218	0.549323	0.036822	76.229240	-0.285038	85.749664	-1.198702	0.000000	1.782214	0.000000	0.000000	0.000000	-0.373225	-0.140968	0.353172	0.000000	0.000000	3.000000	10.000000	0.000000
2174.382629	-0.126448	0.548806	0.037920	76.425095	-0.097033	86.032059	-1.260906	0.000000	1.841076	0.000000	0.000000	0.000000	-0.368839	-0.154952	0.329666	0.000000	0.000000	3.000000	10.000000	0.000000
2174.385962	-0.126448	0.548806	0.037920	76.425095	-0.097033	86.032059	-1.260906	0.000000	1.841076	0.000000	0.000000	0.000000	-0.368839	-0.154952	0.329666	0.000000	0.000000	3.000000	10.000000	0.000000
2174.389296	-0.126448	0.548806	0.037920	76.425095	-0.097033	86.032059	-1.260906	0.000000	1.841076	0.000000	0.000000	0.000000	-0.368839	-0.154952	0.329666	0.000000	0.000000	3.000000	10.000000	0.000000
2174.392629	-0.127700	0.548268	0.038991	76.667290	0.166915	86.391380	-1.322379	0.000000	1.896021	0.000000	0.000000	0.000000	-0.375752	-0.161436	0.321310	0.000000	0.000000	3.000000	10.000000	0.000000
2174.395962	-0.127700	0.548268	0.038991	76.667290	0.166915	86.391380	-1.322379	0.000000	1.896021	0.000000	0.000000	0.000000	-0.375752	-0.161436	0.321310	0.000000	0.000000	3.000000	10.000000	0.000000
2174.399296	-0.127700	0.548268	0.038991	76.667290	0.166915	86.391380	-1.322379	0.000000	1.896021	0.000000	0.000000	0.000000	-0.375752	-0.161436	0.321310	0.000000	0.000000	3.000000	10.000000	0.000000
2174.402629	-0.128966	0.547701	0.039995	76.893204	0.413685	86.737328	-1.385005	0.000000	1.949572	0.000000	0.000000	0.000000	-0.379637	-0.170053	0.301167	0.000000	0.000000	3.000000	10.000000	0.000000
2174.405962	-0.128966	0.547701	0.039995	76.893204	0.413685	86.737328	-1.385005	0.000000	1.949572	0.000000	0.000000	0.000000	-0.379637	-0.170053	0.301167	0.000000	0.000000	3.000000	10.000000	0.000000
2174.409296	-0.128966	0.547701	0.039995	76.893204	0.413685	86.737328	-1.385005	0.000000	1.949572	0.000000	0.000000	0.000000	-0.379637	-0.170053	0.301167	0.000000	0.000000	3.000000	10.000000	0.000000
2174.412629	-0.130282	0.547131	0.040982	77.075134	0.595533	87.025627	-1.448277	0.000000	1.999767	0.000000	0.000000	0.000000	-0.394969	-0.171205	0.296030	0.000000	0.000000	3.000000	10.000000	0.000000
2174.415962	-0.130282	0.547131	0.040982	77.075134	0.595533	87.025627	-1.448277	0.000000	1.999767	0.000000	0.000000	0.000000	-0.394969	-0.171205	0.296030	0.000000	0.000000	3.000000	10.000000	0.000000
2174.419296	-0.130282	0.547131	0.040982	77.075134	0.595533	87.025627	-1.448277	0.000000	1.999767	0.000000	0.000000	0.000000	-0.394969	-0.171205	0.296030	0.000000	0.000000	3.000000	10.000000	0.000000
2174.422629	-0.131668	0.546567	0.041923	77.206795	0.696053	87.240112	-1.514105	0.000000	2.049105	0.000000	0.000000	0.000000	-0.415764	-0.169216	0.282340	0.000000	0.000000	3.000000	10.000000	0.000000
2174.425962	-0.131668	0.546567	0.041923	77.206795	0.696053	87.240112	-1.514105	0.000000	2.049105	0.000000	0.000000	0.000000	-0.415764	-0.169216	0.282340	0.000000	0.000000	3.000000	10.000000	0.000000
2174.429296	-0.131668	0.546567	0.041923	77.206795	0.696053	87.240112	-1.514105	0.000000	2.049105	0.000000	0.000000	0.000000	-0.415764	-0.169216	0.282340	0.000000	0.000000	3.000000	10.000000	0.000000
2174.432629	-0.133089	0.546003	0.042786	77.299698	0.731483	87.401306	-1.583399	0.000000	2.096162	0.000000	0.000000	0.000000	-0.426392	-0.169194	0.258711	0.000000	0.000000	3.000000	10.000000	0.000000
2174.435962	-0.133089	0.546003	0.042786	77.299698	0.731483	87.401306	-1.583399	0.000000	2.096162	0.000000	0.000000	0.000000	-0.426392	-0.169194	0.258711	0.000000	0.000000	3.000000	10.000000	0.000000
2174.439296	-0.133089	0.546003	0.042786	77.299698	0.731483	87.401306	-1.583399	0.000000	2.096162	0.000000	0.000000	0.000000	-0.426392	-0.169194	0.258711	0.000000	0.000000	3.000000	10.000000	0.000000
2174.442629	-0.134599	0.545428	0.043578	77.365570	0.704396	87.510399	-1.654464	0.000000	2.139280	0.000000	0.000000	0.000000	-0.453018	-0.172284	0.237742	0.000000	0.000000	3.000000	10.000000	0.000000
2174.445962	-0.134599	0.545428	0.043578	77.365570	0.704396	87.510399	-1.654464	0.000000	2.139280	0.000000	0.000000	0.000000	-0.453018	-0.172284	0.237742	0.000000	0.000000	3.000000	10.000000	0.000000
2174.449296	-0.134599	0.545428	0.043578	77.365570	0.704396	87.510399	-1.654464	0.000000	2.139280	0.000000	0.000000	0.000000	-0.453018	-0.172284	0.237742	0.000000	0.000000	3.000000	10.000000	0.000000
2174.452629	-0.136179	0.544862	0.044324	77.390198	0.629413	87.590469	-1.729967	0.000000	2.178904	0.000000	0.000000	0.000000	-0.473929	-0.170029	0.223628	0.000000	0.000000	3.000000	10.000000	0.000000
2174.455962	-0.136179	0.544862	0.044324	77.390198	0.629413	87.590469	-1.729967	0.000000	2.178904	0.000000	0.000000	0.000000	-0.473929	-0.170029	0.223628	0.000000	0.000000	3.000000	10.000000	0.000000
2174.459296	-0.136179	0.544862	0.044324	77.390198	0.629413	87.590469	-1.729967	0.000000	2.178904	0.000000	0.000000	0.000000	-0.473929	-0.170029	0.223628	0.000000	0.000000	3.000000	10.000000	0.000000
2174.462629	-0.137812	0.544307	0.044961	77.385948	0.608202	87.763557	-1.808955	0.000000	2.216175	0.000000	0.000000	0.000000	-0.489913	-0.166511	0.191201	0.000000	0.000000	3.000000	10.000000	0.000000
2174.465962	-0.137812	0.544307	0.044961	77.385948	0.608202	87.763557	-1.808955	0.000000	2.216175	0.000000	0.000000	0.000000	-0.489913	-0.166511	0.191201	0.000000	0.000000	3.000000	10.000000	0.000000
2174.469296	-0.137812	0.544307	0.044961	77.385948	0.608202	87.763557	-1.808955	0.000000	2.216175	0.000000	0.000000	0.000000	-0.489913	-0.166511	0.191201	0.000000	0.000000	3.000000	10.000000	0.000000
2174.472629	-0.139442	0.543788	0.045565	77.367737	0.708662	88.104591	-1.890608	0.000000	2.248042	0.000000	0.000000	0.000000	-0.488950	-0.155529	0.181391	0.000000	0.000000	3.000000	10.000000	0.000000
2174.475962	-0.139442	0.543788	0.045565	77.367737	0.708662	88.104591	-1.890608	0.000000	2.248042	0.000000	0.000000	0.000000	-0.488950	-0.155529	0.181391	0.000000	0.000000	3.000000	10.000000	0.000000
2174.479296	-0.139442	0.543788	0.045565	77.367737	0.708662	88.104591	-1.890608	0.000000	2.248042	0.000000	0.000000	0.000000	-0.488950	-0.155529	0.181391	0.000000	0.000000	3.000000	10.000000	0.000000
2174.482629	-0.141040	0.543289	0.046127	77.356407	0.926107	88.584900	-1.972099	0.000000	2.278274	0.000000	0.000000	0.000000	-0.479339	-0.149722	0.168526	0.000000	0.000000	3.000000	10.000000	0.000000
2174.485962	-0.141040	0.543289	0.046127	77.356407	0.926107	88.584900	-1.972099	0.000000	2.278274	0.000000	0.000000	0.000000	-0.479339	-0.149722	0.168526	0.000000	0.000000	3.000000	10.000000	0.000000
2174.489296	-0.141040	0.543289	0.046127	77.356407	0.926107	88.584900	-1.972099	0.000000	2.278274	0.000000	0.000000	0.000000	-0.479339	-0.149722	0.168526	0.000000	0.000000	3.000000	10.000000	0.000000
2174.492629	-0.142642	0.542803	0.046594	77.392326	1.290044	89.119415	-2.051989	0.000000	2.306361	0.000000	0.000000	0.000000	-0.480658	-0.145789	0.140146	0.000000	0.000000	3.000000	10.000000	0.000000
2174.495962	-0.142642	0.542803	0.046594	77.392326	1.290044	89.119415	-2.051989	0.000000	2.306361	0.000000	0.000000	0.000000	-0.480658	-0.145789	0.140146	0.000000	0.000000	3.000000	10.000000	0.000000
2174.499296	-0.142642	0.542803	0.046594	77.392326	1.290044	89.119415	-2.051989	0.000000	2.306361	0.000000	0.000000	0.000000	-0.480658	-0.145789	0.140146	0.000000	0.000000	3.000000	10.000000	0.000000
2174.502629	-0.144229	0.542348	0.046991	77.492004	1.903609	89.905289	-2.132098	0.000000	2.329719	0.000000	0.000000	0.000000	-0.476108	-0.136434	0.118978	0.000000	0.000000	3.000000	10.000000	0.000000
2174.505962	-0.144229	0.542348	0.046991	77.492004	1.903609	89.905289	-2.132098	0.000000	2.329719	0.000000	0.000000	0.000000	-0.476108	-0.136434	0.118978	0.000000	0.000000	3.000000	10.000000	0.000000
2174.509296	-0.144229	0.542348	0.046991	77.492004	1.903609	89.905289	-2.132098	0.000000	2.329719	0.000000	0.000000	0.000000	-0.476108	-0.136434	0.118978	0.000000	0.000000	3.000000	10.000000	0.000000
2174.512629	-0.145783	0.541914	0.047346	77.652084	2.692165	90.821953	-2.211450	0.000000	2.349549	0.000000	0.000000	0.000000	-0.466070	-0.130315	0.106437	0.000000	0.000000	3.000000	10.000000	0.000000
2174.515962	-0.145783	0.541914	0.047346	77.652084	2.692165	90.821953	-2.211450	0.000000	2.349549	0.000000	0.000000	0.000000	-0.466070	-0.130315	0.106437	0.000000	0.000000	3.000000	10.000000	0.000000
2174.519296	-0.145783	0.541914	0.047346	77.652084	2.692165	90.821953	-2.211450	0.000000	2.349549	0.000000	0.000000	0.000000	-0.466070	-0.130315	0.106437	0.000000	0.000000	3.000000	10.000000	0.000000
2174.522629	-0.147373	0.541529	0.047634	77.829811	3.588868	91.756157	-2.289128	0.000000	2.367288	0.000000	0.000000	0.000000	-0.477114	-0.115462	0.086403	0.000000	0.000000	3.000000	10.000000	0.000000
2174.525962	-0.147373	0.541529	0.047634	77.829811	3.588868	91.756157	-2.289128	0.000000	2.367288	0.000000	0.000000	0.000000	-0.477114	-0.115462	0.086403	0.000000	0.000000	3.000000	10.000000	0.000000
2174.529296	-0.147373	0.541529	0.047634	77.829811	3.588868	91.756157	-2.289128	0.000000	2.367288	0.000000	0.000000	0.000000	-0.477114	-0.115462	0.086403	0.000000	0.000000	3.000000	10.000000	0.000000
2174.532629	-0.149011	0.541200	0.047893	77.991203	4.553264	92.621986	-2.368647	0.000000	2.381689	0.000000	0.000000	0.000000	-0.491472	-0.098604	0.077847	0.000000	0.000000	3.000000	10.000000	0.000000
2174.535962	-0.149011	0.541200	0.047893	77.991203	4.553264	92.621986	-2.368647	0.000000	2.381689	0.000000	0.000000	0.000000	-0.491472	-0.098604	0.077847	0.000000	0.000000	3.000000	10.000000	0.000000
2174.539296	-0.149011	0.541200	0.047893	77.991203	4.553264	92.621986	-2.368647	0.000000	2.381689	0.000000	0.000000	0.000000	-0.491472	-0.098604	0.077847	0.000000	0.000000	3.000000	10.000000	0.000000
2174.542629	-0.150634	0.540875	0.048087	78.129158	5.577843	93.518333	-2.450559	0.000000	2.394663	0.000000	0.000000	0.000000	-0.486879	-0.097510	0.058175	0.000000	0.000000	3.000000	10.000000	0.000000
2174.545962	-0.150634	0.540875	0.048087	78.129158	5.577843	93.518333	-2.450559	0.000000	2.394663	0.000000	0.000000	0.000000	-0.486879	-0.097510	0.058175	0.000000	0.000000	3.000000	10.000000	0.000000
2174.549296	-0.150634	0.540875	0.048087	78.129158	5.577843	93.518333	-2.450559	0.000000	2.394663	0.000000	0.000000	0.000000	-0.486879	-0.097510	0.058175	0.000000	0.000000	3.000000	10.000000	0.000000
2174.552629	-0.152330	0.540578	0.048249	78.235962	6.696148	94.649605	-2.531705	0.000000	2.404359	0.000000	0.000000	0.000000	-0.508726	-0.089157	0.048666	0.000000	0.000000	3.000000	10.000000	0.000000
2174.555962	-0.152330	0.540578	0.048249	78.235962	6.696148	94.649605	-2.531705	0.000000	2.404359	0.000000	0.000000	0.000000	-0.508726	-0.089157	0.048666	0.000000	0.000000	3.000000	10.000000	0.000000
2174.559296	-0.152330	0.540578	0.048249	78.235962	6.696148	94.649605	-2.531705	0.000000	2.404359	0.000000	0.000000	0.000000	-0.508726	-0.089157	0.048666	0.000000	0.000000	3.000000	10.000000	0.000000
2174.562629	-0.154063	0.540303	0.048348	78.318497	7.911745	96.004440	-2.616493	0.000000	2.412470	0.000000	0.000000	0.000000	-0.519888	-0.082654	0.029663	0.000000	0.000000	3.000000	10.000000	0.000000
2174.565962	-0.154063	0.540303	0.048348	78.318497	7.911745	96.004440	-2.616493	0.000000	2.412470	0.000000	0.000000	0.000000	-0.519888	-0.082654	0.029663	0.000000	0.000000	3.000000	10.000000	0.000000
2174.569296	-0.154063	0.540303	0.048348	78.318497	7.911745	96.004440	-2.616493	0.000000	2.412470	0.000000	0.000000	0.000000	-0.519888	-0.082654	0.029663	0.000000	0.000000	3.000000	10.000000	0.000000
2174.572629	-0.155803	0.540031	0.048374	78.367546	9.181707	97.417252	-2.703141	0.000000	2.417414	0.000000	0.000000	0.000000	-0.522161	-0.081415	0.007707	0.000000	0.000000	3.000000	10.000000	0.000000
2174.575962	-0.155803	0.540031	0.048374	78.367546	9.181707	97.417252	-2.703141	0.000000	2.417414	0.000000	0.000000	0.000000	-0.522161	-0.081415	0.007707	0.000000	0.000000	3.000000	10.000000	0.000000
2174.579296	-0.155803	0.540031	0.048374	78.367546	9.181707	97.417252	-2.703141	0.000000	2.417414	0.000000	0.000000	0.000000	-0.522161	-0.081415	0.007707	0.000000	0.000000	3.000000	10.000000	0.000000
2174.582629	-0.157587	0.539771	0.048357	78.399231	10.505493	98.809258	-2.790168	0.000000	2.418699	0.000000	0.000000	0.000000	-0.535050	-0.078187	-0.005041	0.000000	0.000000	3.000000	10.000000	0.000000
2174.585962	-0.157587	0.539771	0.048357	78.399231	10.505493	98.809258	-2.790168	0.000000	2.418699	0.000000	0.000000	0.000000	-0.535050	-0.078187	-0.005041	0.000000	0.000000	3.000000	10.000000	0.000000
2174.589296	-0.157587	0.539771	0.048357	78.399231	10.505493	98.809258	-2.790168	0.000000	2.418699	0.000000	0.000000	0.000000	-0.535050	-0.078187	-0.005041	0.000000	0.000000	3.000000	10.000000	0.000000
2174.592629	-0.159382	0.539532	0.048284	78.404312	11.871996	100.303185	-2.879343	0.000000	2.417858	0.000000	0.000000	0.000000	-0.538654	-0.071567	-0.022005	0.000000	0.000000	3.000000	10.000000	0.000000
2174.595962	-0.159382	0.539532	0.048284	78.404312	11.871996	100.303185	-2.879343	0.000000	2.417858	0.000000	0.000000	0.000000	-0.538654	-0.071567	-0.022005	0.000000	0.000000	3.000000	10.000000	0.000000
2174.599296	-0.159382	0.539532	0.048284	78.404312	11.871996	100.303185	-2.879343	0.000000	2.417858	0.000000	0.000000	0.000000	-0.538654	-0.071567	-0.022005	0.000000	0.000000	3.000000	10.000000	0.000000
2174.602629	-0.161214	0.539328	0.048230	78.398277	13.211540	101.787819	-2.969119	0.000000	2.414191	0.000000	0.000000	0.000000	-0.549425	-0.061182	-0.016142	0.000000	0.000000	3.000000	10.000000	0.000000
2174.605962	-0.161214	0.539328	0.048230	78.398277	13.211540	101.787819	-2.969119	0.000000	2.414191	0.000000	0.000000	0.000000	-0.549425	-0.061182	-0.016142	0.000000	0.000000	3.000000	10.000000	0.000000
2174.609296	-0.161214	0.539328	0.048230	78.398277	13.211540	101.787819	-2.969119	0.000000	2.414191	0.000000	0.000000	0.000000	-0.549425	-0.061182	-0.016142	0.000000	0.000000	3.000000	10.000000	0.000000
2174.612629	-0.163064	0.539135	0.048140	78.368362	14.493522	103.092957	-3.060689	0.000000	2.411500	0.000000	0.000000	0.000000	-0.554976	-0.057908	-0.026864	0.000000	0.000000	3.000000	10.000000	0.000000
2174.615962	-0.163064	0.539135	0.048140	78.368362	14.493522	103.092957	-3.060689	0.000000	2.411500	0.000000	0.000000	0.000000	-0.554976	-0.057908	-0.026864	0.000000	0.000000	3.000000	10.000000	0.000000
2174.619296	-0.163064	0.539135	0.048140	78.368362	14.493522	103.092957	-3.060689	0.000000	2.411500	0.000000	0.000000	0.000000	-0.554976	-0.057908	-0.026864	0.000000	0.000000	3.000000	10.000000	0.000000
2174.622629	-0.164955	0.538994	0.048087	78.333618	15.784800	104.255104	-3.153185	0.000000	2.407023	0.000000	0.000000	0.000000	-0.567462	-0.042232	-0.016132	0.000000	0.000000	3.000000	10.000000	0.000000
2174.625962	-0.164955	0.538994	0.048087	78.333618	15.784800	104.255104	-3.153185	0.000000	2.407023	0.000000	0.000000	0.000000	-0.567462	-0.042232	-0.016132	0.000000	0.000000	3.000000	10.000000	0.000000
2174.629296	-0.164955	0.538994	0.048087	78.333618	15.784800	104.255104	-3.153185	0.000000	2.407023	0.000000	0.000000	0.000000	-0.567462	-0.042232	-0.016132	0.000000	0.000000	3.000000	10.000000	0.000000
2174.632629	-0.166872	0.538853	0.048018	78.294891	17.195938	105.559929	-3.247762	0.000000	2.404335	0.000000	0.000000	0.000000	-0.575094	-0.042348	-0.020696	0.000000	0.000000	3.000000	10.000000	0.000000
2174.635962	-0.166872	0.538853	0.048018	78.294891	17.195938	105.559929	-3.247762	0.000000	2.404335	0.000000	0.000000	0.000000	-0.575094	-0.042348	-0.020696	0.000000	0.000000	3.000000	10.000000	0.000000
2174.639296	-0.166872	0.538853	0.048018	78.294891	17.195938	105.559929	-3.247762	0.000000	2.404335	0.000000	0.000000	0.000000	-0.575094	-0.042348	-0.020696	0.000000	0.000000	3.000000	10.000000	0.000000
2174.642629	-0.168820	0.538729	0.047950	78.246223	18.746685	107.078773	-3.343611	0.000000	2.400885	0.000000	0.000000	0.000000	-0.584401	-0.037231	-0.020304	0.000000	0.000000	3.000000	10.000000	0.000000
2174.645962	-0.168820	0.538729	0.047950	78.246223	18.746685	107.078773	-3.343611	0.000000	2.400885	0.000000	0.000000	0.000000	-0.584401	-0.037231	-0.020304	0.000000	0.000000	3.000000	10.000000	0.000000
2174.649296	-0.168820	0.538729	0.047950	78.246223	18.746685	107.078773	-3.343611	0.000000	2.400885	0.000000	0.000000	0.000000	-0.584401	-0.037231	-0.020304	0.000000	0.000000	3.000000	10.000000	0.000000
2174.652629	-0.170805	0.538640	0.047900	78.196548	20.376354	108.703575	-3.441011	0.000000	2.397501	0.000000	0.000000	0.000000	-0.595442	-0.026790	-0.014986	0.000000	0.000000	3.000000	10.000000	0.000000
2174.655962	-0.170805	0.538640	0.047900	78.196548	20.376354	108.703575	-3.441011	0.000000	2.397501	0.000000	0.000000	0.000000	-0.595442	-0.026790	-0.014986	0.000000	0.000000	3.000000	10.000000	0.000000
2174.659296	-0.170805	0.538640	0.047900	78.196548	20.376354	108.703575	-3.441011	0.000000	2.397501	0.000000	0.000000	0.000000	-0.595442	-0.026790	-0.014986	0.000000	0.000000	3.000000	10.000000	0.000000
2174.662629	-0.172815	0.538550	0.047834	78.141266	22.033178	110.359604	-3.540251	0.000000	2.395004	0.000000	0.000000	0.000000	-0.603136	-0.026920	-0.019856	0.000000	0.000000	3.000000	10.000000	0.000000
2174.665962	-0.172815	0.538550	0.047834	78.141266	22.033178	110.359604	-3.540251	0.000000	2.395004	0.000000	0.000000	0.000000	-0.603136	-0.026920	-0.019856	0.000000	0.000000	3.000000	10.000000	0.000000
2174.669296	-0.172815	0.538550	0.047834	78.141266	22.033178	110.359604	-3.540251	0.000000	2.395004	0.000000	0.000000	0.000000	-0.603136	-0.026920	-0.019856	0.000000	0.000000	3.000000	10.000000	0.000000
2174.672629	-0.174828	0.538460	0.047759	78.089561	23.701130	112.007919	-3.640774	0.000000	2.391694	0.000000	0.000000	0.000000	-0.603631	-0.027053	-0.022328	0.000000	0.000000	3.000000	10.000000	0.000000
2174.675962	-0.174828	0.538460	0.047759	78.089561	23.701130	112.007919	-3.640774	0.000000	2.391694	0.000000	0.000000	0.000000	-0.603631	-0.027053	-0.022328	0.000000	0.000000	3.000000	10.000000	0.000000
2174.679296	-0.174828	0.538460	0.047759	78.089561	23.701130	112.007919	-3.640774	0.000000	2.391694	0.000000	0.000000	0.000000	-0.603631	-0.027053	-0.022328	0.000000	0.000000	3.000000	10.000000	0.000000
2174.682629	-0.176878	0.538375	0.047706	78.037186	25.333439	113.635818	-3.741379	0.000000	2.387973	0.000000	0.000000	0.000000	-0.615248	-0.025359	-0.016049	0.000000	0.000000	3.000000	10.000000	0.000000
2174.685962	-0.176878	0.538375	0.047706	78.037186	25.333439	113.635818	-3.741379	0.000000	2.387973	0.000000	0.000000	0.000000	-0.615248	-0.025359	-0.016049	0.000000	0.000000	3.000000	10.000000	0.000000
2174.689296	-0.176878	0.538375	0.047706	78.037186	25.333439	113.635818	-3.741379	0.000000	2.387973	0.000000	0.000000	0.000000	-0.615248	-0.025359	-0.016049	0.000000	0.000000	3.000000	10.000000	0.000000
2174.692629	-0.178992	0.538297	0.047664	77.978905	26.946028	115.425949	-3.843920	0.000000	2.385298	0.000000	0.000000	0.000000	-0.634166	-0.023679	-0.012471	0.000000	0.000000	3.000000	10.000000	0.000000
2174.695962	-0.178992	0.538297	0.047664	77.978905	26.946028	115.425949	-3.843920	0.000000	2.385298	0.000000	0.000000	0.000000	-0.634166	-0.023679	-0.012471	0.000000	0.000000	3.000000	10.000000	0.000000
2174.699296	-0.178992	0.538297	0.047664	77.978905	26.946028	115.425949	-3.843920	0.000000	2.385298	0.000000	0.000000	0.000000	-0.634166	-0.023679	-0.012471	0.000000	0.000000	3.000000	10.000000	0.000000
2174.702629	-0.181098	0.538223	0.047660	77.912483	28.503317	117.335983	-3.949615	0.000000	2.383220	0.000000	0.000000	0.000000	-0.631611	-0.022031	-0.001406	0.000000	0.000000	3.000000	10.000000	0.000000
2174.705962	-0.181098	0.538223	0.047660	77.912483	28.503317	117.335983	-3.949615	0.000000	2.383220	0.000000	0.000000	0.000000	-0.631611	-0.022031	-0.001406	0.000000	0.000000	3.000000	10.000000	0.000000
2174.709296	-0.181098	0.538223	0.047660	77.912483	28.503317	117.335983	-3.949615	0.000000	2.383220	0.000000	0.000000	0.000000	-0.631611	-0.022031	-0.001406	0.000000	0.000000	3.000000	10.000000	0.000000
2174.712629	-0.183237	0.538137	0.047658	77.838074	30.042389	119.200165	-4.054883	0.000000	2.382985	0.000000	0.000000	0.000000	-0.641739	-0.025691	-0.000520	0.000000	0.000000	3.000000	10.000000	0.000000
2174.715962	-0.183237	0.538137	0.047658	77.838074	30.042389	119.200165	-4.054883	0.000000	2.382985	0.000000	0.000000	0.000000	-0.641739	-0.025691	-0.000520	0.000000	0.000000	3.000000	10.000000	0.000000
2174.719296	-0.183237	0.538137	0.047658	77.838074	30.042389	119.200165	-4.054883	0.000000	2.382985	0.000000	0.000000	0.000000	-0.641739	-0.025691	-0.000520	0.000000	0.000000	3.000000	10.000000	0.000000
2174.722629	-0.185395	0.538063	0.047617	77.772728	31.644438	120.937500	-4.161840	0.000000	2.382899	0.000000	0.000000	0.000000	-0.647358	-0.022353	-0.012196	0.000000	0.000000	3.000000	10.000000	0.000000
2174.725962	-0.185395	0.538063	0.047617	77.772728	31.644438	120.937500	-4.161840	0.000000	2.382899	0.000000	0.000000	0.000000	-0.647358	-0.022353	-0.012196	0.000000	0.000000	3.000000	10.000000	0.000000
2174.729296	-0.185395	0.538063	0.047617	77.772728	31.644438	120.937500	-4.161840	0.000000	2.382899	0.000000	0.000000	0.000000	-0.647358	-0.022353	-0.012196	0.000000	0.000000	3.000000	10.000000	0.000000
2174.732629	-0.187556	0.537959	0.047571	77.737000	33.346516	122.756584	-4.269734	0.000000	2.380866	0.000000	0.000000	0.000000	-0.648466	-0.031330	-0.013818	0.000000	0.000000	3.000000	10.000000	0.000000
2174.735962	-0.187556	0.537959	0.047571	77.737000	33.346516	122.756584	-4.269734	0.000000	2.380866	0.000000	0.000000	0.000000	-0.648466	-0.031330	-0.013818	0.000000	0.000000	3.000000	10.000000	0.000000
2174.739296	-0.187556	0.537959	0.047571	77.737000	33.346516	122.756584	-4.269734	0.000000	2.380866	0.000000	0.000000	0.000000	-0.648466	-0.031330	-0.013818	0.000000	0.000000	3.000000	10.000000	0.000000
2174.742629	-0.189728	0.537877	0.047465	77.712952	35.059288	124.587814	-4.377811	0.000000	2.378563	0.000000	0.000000	0.000000	-0.651656	-0.024465	-0.031769	0.000000	0.000000	3.000000	10.000000	0.000000
2174.745962	-0.189728	0.537877	0.047465	77.712952	35.059288	124.587814	-4.377811	0.000000	2.378563	0.000000	0.000000	0.000000	-0.651656	-0.024465	-0.031769	0.000000	0.000000	3.000000	10.000000	0.000000
2174.749296	-0.189728	0.537877	0.047465	77.712952	35.059288	124.587814	-4.377811	0.000000	2.378563	0.000000	0.000000	0.000000	-0.651656	-0.024465	-0.031769	0.000000	0.000000	3.000000	10.000000	0.000000
2174.752629	-0.191907	0.537842	0.047362	77.694473	36.645241	126.186012	-4.419712	0.000000	2.337980	0.000000	0.000000	0.000000	-0.653604	-0.010440	-0.030955	0.000000	0.000000	3.000000	10.000000	0.000000
2174.755962	-0.191907	0.537842	0.047362	77.694473	36.645241	126.186012	-4.419712	0.000000	2.337980	0.000000	0.000000	0.000000	-0.653604	-0.010440	-0.030955	0.000000	0.000000	3.000000	10.000000	0.000000
2174.759296	-0.191907	0.537842	0.047362	77.694473	36.645241	126.186012	-4.419712	0.000000	2.337980	0.000000	0.000000	0.000000	-0.653604	-0.010440	-0.030955	0.000000	0.000000	3.000000	10.000000	0.000000
2174.762629	-0.194066	0.537813	0.047192	77.663414	38.105419	127.495430	-4.444556	0.000000	2.290398	0.000000	0.000000	0.000000	-0.647524	-0.008786	-0.051118	0.000000	0.000000	3.000000	10.000000	0.000000
2174.765962	-0.194066	0.537813	0.047192	77.663414	38.105419	127.495430	-4.444556	0.000000	2.290398	0.000000	0.000000	0.000000	-0.647524	-0.008786	-0.051118	0.000000	0.000000	3.000000	10.000000	0.000000
2174.769296	-0.194066	0.537813	0.047192	77.663414	38.105419	127.495430	-4.444556	0.000000	2.290398	0.000000	0.000000	0.000000	-0.647524	-0.008786	-0.051118	0.000000	0.000000	3.000000	10.000000	0.000000
2174.772629	-0.196201	0.537819	0.046950	77.625824	39.394028	128.579056	-4.469110	0.000000	2.242110	0.000000	0.000000	0.000000	-0.640758	0.001751	-0.072412	0.000000	0.000000	3.000000	10.000000	0.000000
2174.775962	-0.196201	0.537819	0.046950	77.625824	39.394028	128.579056	-4.469110	0.000000	2.242110	0.000000	0.000000	0.000000	-0.640758	0.001751	-0.072412	0.000000	0.000000	3.000000	10.000000	0.000000
2174.779296	-0.196201	0.537819	0.046950	77.625824	39.394028	128.579056	-4.469110	0.000000	2.242110	0.000000	0.000000	0.000000	-0.640758	0.001751	-0.072412	0.000000	0.000000	3.000000	10.000000	0.000000
2174.782629	-0.198290	0.537860	0.046648	77.576096	40.536404	129.530350	-4.493421	0.000000	2.192982	0.000000	0.000000	0.000000	-0.626610	0.012358	-0.090775	0.000000	0.000000	3.000000	10.000000	0.000000
2174.785962	-0.198290	0.537860	0.046648	77.576096	40.536404	129.530350	-4.493421	0.000000	2.192982	0.000000	0.000000	0.000000	-0.626610	0.012358	-0.090775	0.000000	0.000000	3.000000	10.000000	0.000000
2174.789296	-0.198290	0.537860	0.046648	77.576096	40.536404	129.530350	-4.493421	0.000000	2.192982	0.000000	0.000000	0.000000	-0.626610	0.012358	-0.090775	0.000000	0.000000	3.000000	10.000000	0.000000
2174.792629	-0.200323	0.537948	0.046264	77.544052	41.479916	130.240860	-4.517099	0.000000	2.143786	0.000000	0.000000	0.000000	-0.609820	0.026571	-0.115078	0.000000	0.000000	3.000000	10.000000	0.000000
2174.795962	-0.200323	0.537948	0.046264	77.544052	41.479916	130.240860	-4.517099	0.000000	2.143786	0.000000	0.000000	0.000000	-0.609820	0.026571	-0.115078	0.000000	0.000000	3.000000	10.000000	0.000000
2174.799296	-0.200323	0.537948	0.046264	77.544052	41.479916	130.240860	-4.517099	0.000000	2.143786	0.000000	0.000000	0.000000	-0.609820	0.026571	-0.115078	0.000000	0.000000	3.000000	10.000000	0.000000
2174.802629	-0.202310	0.538055	0.045691	77.540268	42.166527	130.666443	-4.540462	0.000000	2.093850	0.000000	0.000000	0.000000	-0.596267	0.031933	-0.171831	0.000000	0.000000	3.000000	10.000000	0.000000
2174.805962	-0.202310	0.538055	0.045691	77.540268	42.166527	130.666443	-4.540462	0.000000	2.093850	0.000000	0.000000	0.000000	-0.596267	0.031933	-0.171831	0.000000	0.000000	3.000000	10.000000	0.000000
2174.809296	-0.202310	0.538055	0.045691	77.540268	42.166527	130.666443	-4.540462	0.000000	2.093850	0.000000	0.000000	0.000000	-0.596267	0.031933	-0.171831	0.000000	0.000000	3.000000	10.000000	0.000000
2174.812629	-0.204231	0.538221	0.045019	77.558006	42.626923	130.847107	-4.565404	0.000000	2.038893	0.000000	0.000000	0.000000	-0.576245	0.049728	-0.201839	0.000000	0.000000	3.000000	10.000000	0.000000
2174.815962	-0.204231	0.538221	0.045019	77.558006	42.626923	130.847107	-4.565404	0.000000	2.038893	0.000000	0.000000	0.000000	-0.576245	0.049728	-0.201839	0.000000	0.000000	3.000000	10.000000	0.000000
2174.819296	-0.204231	0.538221	0.045019	77.558006	42.626923	130.847107	-4.565404	0.000000	2.038893	0.000000	0.000000	0.000000	-0.576245	0.049728	-0.201839	0.000000	0.000000	3.000000	10.000000	0.000000
2174.822629	-0.206023	0.538410	0.044234	77.573761	42.885704	130.703461	-4.590156	0.000000	1.982542	0.000000	0.000000	0.000000	-0.537615	0.056872	-0.235500	0.000000	0.000000	3.000000	10.000000	0.000000
2174.825962	-0.206023	0.538410	0.044234	77.573761	42.885704	130.703461	-4.590156	0.000000	1.982542	0.000000	0.000000	0.000000	-0.537615	0.056872	-0.235500	0.000000	0.000000	3.000000	10.000000	0.000000
2174.829296	-0.206023	0.538410	0.044234	77.573761	42.885704	130.703461	-4.590156	0.000000	1.982542	0.000000	0.000000	0.000000	-0.537615	0.056872	-0.235500	0.000000	0.000000	3.000000	10.000000	0.000000
2174.832629	-0.207762	0.538671	0.043320	77.577316	42.934685	130.221359	-4.614499	0.000000	1.925202	0.000000	0.000000	0.000000	-0.521523	0.078159	-0.274003	0.000000	0.000000	3.000000	10.000000	0.000000
2174.835962	-0.207762	0.538671	0.043320	77.577316	42.934685	130.221359	-4.614499	0.000000	1.925202	0.000000	0.000000	0.000000	-0.521523	0.078159	-0.274003	0.000000	0.000000	3.000000	10.000000	0.000000
2174.839296	-0.207762	0.538671	0.043320	77.577316	42.934685	130.221359	-4.614499	0.000000	1.925202	0.000000	0.000000	0.000000	-0.521523	0.078159	-0.274003	0.000000	0.000000	3.000000	10.000000	0.000000
2174.842629	-0.209472	0.538943	0.042277	77.563446	42.794853	129.621719	-4.639175	0.000000	1.864954	0.000000	0.000000	0.000000	-0.513166	0.081610	-0.312892	0.000000	0.000000	3.000000	10.000000	0.000000
2174.845962	-0.209472	0.538943	0.042277	77.563446	42.794853	129.621719	-4.639175	0.000000	1.864954	0.000000	0.000000	0.000000	-0.513166	0.081610	-0.312892	0.000000	0.000000	3.000000	10.000000	0.000000
2174.849296	-0.209472	0.538943	0.042277	77.563446	42.794853	129.621719	-4.639175	0.000000	1.864954	0.000000	0.000000	0.000000	-0.513166	0.081610	-0.312892	0.000000	0.000000	3.000000	10.000000	0.000000
2174.852629	-0.211104	0.539256	0.041121	77.537247	42.557098	129.046814	-4.664259	0.000000	1.801302	0.000000	0.000000	0.000000	-0.489657	0.093859	-0.346947	0.000000	0.000000	3.000000	10.000000	0.000000
2174.855962	-0.211104	0.539256	0.041121	77.537247	42.557098	129.046814	-4.664259	0.000000	1.801302	0.000000	0.000000	0.000000	-0.489657	0.093859	-0.346947	0.000000	0.000000	3.000000	10.000000	0.000000
2174.859296	-0.211104	0.539256	0.041121	77.537247	42.557098	129.046814	-4.664259	0.000000	1.801302	0.000000	0.000000	0.000000	-0.489657	0.093859	-0.346947	0.000000	0.000000	3.000000	10.000000	0.000000
2174.862629	-0.212657	0.539609	0.039851	77.504150	42.346191	128.690613	-4.689142	0.000000	1.735498	0.000000	0.000000	0.000000	-0.465777	0.105999	-0.380817	0.000000	0.000000	3.000000	10.000000	0.000000
2174.865962	-0.212657	0.539609	0.039851	77.504150	42.346191	128.690613	-4.689142	0.000000	1.735498	0.000000	0.000000	0.000000	-0.465777	0.105999	-0.380817	0.000000	0.000000	3.000000	10.000000	0.000000
2174.869296	-0.212657	0.539609	0.039851	77.504150	42.346191	128.690613	-4.689142	0.000000	1.735498	0.000000	0.000000	0.000000	-0.465777	0.105999	-0.380817	0.000000	0.000000	3.000000	10.000000	0.000000
2174.872629	-0.214121	0.540008	0.038516	77.471077	42.137936	128.390167	-4.713767	0.000000	1.667455	0.000000	0.000000	0.000000	-0.439195	0.119768	-0.400568	0.000000	0.000000	3.000000	10.000000	0.000000
2174.875962	-0.214121	0.540008	0.038516	77.471077	42.137936	128.390167	-4.713767	0.000000	1.667455	0.000000	0.000000	0.000000	-0.439195	0.119768	-0.400568	0.000000	0.000000	3.000000	10.000000	0.000000
2174.879296	-0.214121	0.540008	0.038516	77.471077	42.137936	128.390167	-4.713767	0.000000	1.667455	0.000000	0.000000	0.000000	-0.439195	0.119768	-0.400568	0.000000	0.000000	3.000000	10.000000	0.000000
2174.882629	-0.215426	0.540429	0.037084	77.427895	41.828747	127.874451	-4.737456	0.000000	1.598908	0.000000	0.000000	0.000000	-0.391512	0.126286	-0.429721	0.000000	0.000000	3.000000	10.000000	0.000000
2174.885962	-0.215426	0.540429	0.037084	77.427895	41.828747	127.874451	-4.737456	0.000000	1.598908	0.000000	0.000000	0.000000	-0.391512	0.126286	-0.429721	0.000000	0.000000	3.000000	10.000000	0.000000
2174.889296	-0.215426	0.540429	0.037084	77.427895	41.828747	127.874451	-4.737456	0.000000	1.598908	0.000000	0.000000	0.000000	-0.391512	0.126286	-0.429721	0.000000	0.000000	3.000000	10.000000	0.000000
2174.892629	-0.216648	0.540913	0.035603	77.365707	40.977489	126.647652	-4.760352	0.000000	1.529396	0.000000	0.000000	0.000000	-0.366691	0.145101	-0.444212	0.000000	0.000000	3.000000	10.000000	0.000000
2174.895962	-0.216648	0.540913	0.035603	77.365707	40.977489	126.647652	-4.760352	0.000000	1.529396	0.000000	0.000000	0.000000	-0.366691	0.145101	-0.444212	0.000000	0.000000	3.000000	10.000000	0.000000
2174.899296	-0.216648	0.540913	0.035603	77.365707	40.977489	126.647652	-4.760352	0.000000	1.529396	0.000000	0.000000	0.000000	-0.366691	0.145101	-0.444212	0.000000	0.000000	3.000000	10.000000	0.000000
2174.902629	-0.217829	0.541412	0.034042	77.280243	39.412224	124.779510	-4.782209	0.000000	1.459615	0.000000	0.000000	0.000000	-0.354192	0.149590	-0.468343	0.000000	0.000000	3.000000	10.000000	0.000000
2174.905962	-0.217829	0.541412	0.034042	77.280243	39.412224	124.779510	-4.782209	0.000000	1.459615	0.000000	0.000000	0.000000	-0.354192	0.149590	-0.468343	0.000000	0.000000	3.000000	10.000000	0.000000
2174.909296	-0.217829	0.541412	0.034042	77.280243	39.412224	124.779510	-4.782209	0.000000	1.459615	0.000000	0.000000	0.000000	-0.354192	0.149590	-0.468343	0.000000	0.000000	3.000000	10.000000	0.000000
2174.912629	-0.218983	0.541931	0.032437	77.165070	37.341816	122.608276	-4.803544	0.000000	1.387793	0.000000	0.000000	0.000000	-0.346300	0.155817	-0.481557	0.000000	0.000000	3.000000	10.000000	0.000000
2174.915962	-0.218983	0.541931	0.032437	77.165070	37.341816	122.608276	-4.803544	0.000000	1.387793	0.000000	0.000000	0.000000	-0.346300	0.155817	-0.481557	0.000000	0.000000	3.000000	10.000000	0.000000
2174.919296	-0.218983	0.541931	0.032437	77.165070	37.341816	122.608276	-4.803544	0.000000	1.387793	0.000000	0.000000	0.000000	-0.346300	0.155817	-0.481557	0.000000	0.000000	3.000000	10.000000	0.000000
2174.922629	-0.220014	0.542505	0.030758	77.022659	35.136612	120.470619	-4.823955	0.000000	1.315089	0.000000	0.000000	0.000000	-0.309205	0.172283	-0.503560	0.000000	0.000000	3.000000	10.000000	0.000000
2174.925962	-0.220014	0.542505	0.030758	77.022659	35.136612	120.470619	-4.823955	0.000000	1.315089	0.000000	0.000000	0.000000	-0.309205	0.172283	-0.503560	0.000000	0.000000	3.000000	10.000000	0.000000
2174.929296	-0.220014	0.542505	0.030758	77.022659	35.136612	120.470619	-4.823955	0.000000	1.315089	0.000000	0.000000	0.000000	-0.309205	0.172283	-0.503560	0.000000	0.000000	3.000000	10.000000	0.000000
2174.932629	-0.220901	0.543075	0.029026	76.870743	33.041882	118.469643	-4.843461	0.000000	1.241325	0.000000	0.000000	0.000000	-0.266226	0.170943	-0.519713	0.000000	0.000000	3.000000	10.000000	0.000000
2174.935962	-0.220901	0.543075	0.029026	76.870743	33.041882	118.469643	-4.843461	0.000000	1.241325	0.000000	0.000000	0.000000	-0.266226	0.170943	-0.519713	0.000000	0.000000	3.000000	10.000000	0.000000
2174.939296	-0.220901	0.543075	0.029026	76.870743	33.041882	118.469643	-4.843461	0.000000	1.241325	0.000000	0.000000	0.000000	-0.266226	0.170943	-0.519713	0.000000	0.000000	3.000000	10.000000	0.000000
2174.942629	-0.221692	0.543640	0.027219	76.721985	31.144863	116.630142	-4.861850	0.000000	1.167228	0.000000	0.000000	0.000000	-0.237071	0.169461	-0.541990	0.000000	0.000000	3.000000	10.000000	0.000000
2174.945962	-0.221692	0.543640	0.027219	76.721985	31.144863	116.630142	-4.861850	0.000000	1.167228	0.000000	0.000000	0.000000	-0.237071	0.169461	-0.541990	0.000000	0.000000	3.000000	10.000000	0.000000
2174.949296	-0.221692	0.543640	0.027219	76.721985	31.144863	116.630142	-4.861850	0.000000	1.167228	0.000000	0.000000	0.000000	-0.237071	0.169461	-0.541990	0.000000	0.000000	3.000000	10.000000	0.000000
2174.952629	-0.222363	0.544170	0.025354	76.589729	29.514053	115.068047	-4.879431	0.000000	1.091401	0.000000	0.000000	0.000000	-0.201516	0.159062	-0.559710	0.000000	0.000000	3.000000	10.000000	0.000000
2174.955962	-0.222363	0.544170	0.025354	76.589729	29.514053	115.068047	-4.879431	0.000000	1.091401	0.000000	0.000000	0.000000	-0.201516	0.159062	-0.559710	0.000000	0.000000	3.000000	10.000000	0.000000
2174.959296	-0.222363	0.544170	0.025354	76.589729	29.514053	115.068047	-4.879431	0.000000	1.091401	0.000000	0.000000	0.000000	-0.201516	0.159062	-0.559710	0.000000	0.000000	3.000000	10.000000	0.000000
2174.962629	-0.222932	0.544728	0.023343	76.471710	28.122053	113.772057	-4.896008	0.000000	1.014447	0.000000	0.000000	0.000000	-0.170587	0.167329	-0.603197	0.000000	0.000000	3.000000	10.000000	0.000000
2174.965962	-0.222932	0.544728	0.023343	76.471710	28.122053	113.772057	-4.896008	0.000000	1.014447	0.000000	0.000000	0.000000	-0.170587	0.167329	-0.603197	0.000000	0.000000	3.000000	10.000000	0.000000
2174.969296	-0.222932	0.544728	0.023343	76.471710	28.122053	113.772057	-4.896008	0.000000	1.014447	0.000000	0.000000	0.000000	-0.170587	0.167329	-0.603197	0.000000	0.000000	3.000000	10.000000	0.000000
2174.972629	-0.223357	0.545278	0.021280	76.370819	26.966911	112.712486	-4.912226	0.000000	0.932756	0.000000	0.000000	0.000000	-0.127362	0.165156	-0.618892	0.000000	0.000000	3.000000	10.000000	0.000000
2174.975962	-0.223357	0.545278	0.021280	76.370819	26.966911	112.712486	-4.912226	0.000000	0.932756	0.000000	0.000000	0.000000	-0.127362	0.165156	-0.618892	0.000000	0.000000	3.000000	10.000000	0.000000
2174.979296	-0.223357	0.545278	0.021280	76.370819	26.966911	112.712486	-4.912226	0.000000	0.932756	0.000000	0.000000	0.000000	-0.127362	0.165156	-0.618892	0.000000	0.000000	3.000000	10.000000	0.000000
2174.982629	-0.223611	0.545879	0.019167	76.280441	25.997507	111.765686	-4.927224	0.000000	0.849983	0.000000	0.000000	0.000000	-0.076229	0.180070	-0.633967	0.000000	0.000000	3.000000	10.000000	0.000000
2174.985962	-0.223611	0.545879	0.019167	76.280441	25.997507	111.765686	-4.927224	0.000000	0.849983	0.000000	0.000000	0.000000	-0.076229	0.180070	-0.633967	0.000000	0.000000	3.000000	10.000000	0.000000
2174.989296	-0.223611	0.545879	0.019167	76.280441	25.997507	111.765686	-4.927224	0.000000	0.849983	0.000000	0.000000	0.000000	-0.076229	0.180070	-0.633967	0.000000	0.000000	3.000000	10.000000	0.000000
2174.992629	-0.223672	0.546580	0.017072	76.189949	25.138054	110.866074	-4.940956	0.000000	0.766130	0.000000	0.000000	0.000000	-0.018512	0.210539	-0.628371	0.000000	0.000000	3.000000	10.000000	0.000000
2174.995962	-0.223672	0.546580	0.017072	76.189949	25.138054	110.866074	-4.940956	0.000000	0.766130	0.000000	0.000000	0.000000	-0.018512	0.210539	-0.628371	0.000000	0.000000	3.000000	10.000000	0.000000
2174.999296	-0.223672	0.546580	0.017072	76.189949	25.138054	110.866074	-4.940956	0.000000	0.766130	0.000000	0.000000	0.000000	-0.018512	0.210539	-0.628371	0.000000	0.000000	3.000000	10.000000	0.000000
2175.002629	-0.223630	0.547361	0.015005	76.089745	24.200413	109.999420	-4.953030	0.000000	0.683732	0.000000	0.000000	0.000000	0.012798	0.234067	-0.620209	0.000000	0.000000	3.000000	10.000000	0.000000
2175.005962	-0.223630	0.547361	0.015005	76.089745	24.200413	109.999420	-4.953030	0.000000	0.683732	0.000000	0.000000	0.000000	0.012798	0.234067	-0.620209	0.000000	0.000000	3.000000	10.000000	0.000000
2175.009296	-0.223630	0.547361	0.015005	76.089745	24.200413	109.999420	-4.953030	0.000000	0.683732	0.000000	0.000000	0.000000	0.012798	0.234067	-0.620209	0.000000	0.000000	3.000000	10.000000	0.000000
2175.012629	-0.223498	0.548201	0.012938	75.961189	23.083326	108.998924	-4.963576	0.000000	0.602422	0.000000	0.000000	0.000000	0.039386	0.251971	-0.620082	0.000000	0.000000	3.000000	10.000000	0.000000
2175.015962	-0.223498	0.548201	0.012938	75.961189	23.083326	108.998924	-4.963576	0.000000	0.602422	0.000000	0.000000	0.000000	0.039386	0.251971	-0.620082	0.000000	0.000000	3.000000	10.000000	0.000000
2175.019296	-0.223498	0.548201	0.012938	75.961189	23.083326	108.998924	-4.963576	0.000000	0.602422	0.000000	0.000000	0.000000	0.039386	0.251971	-0.620082	0.000000	0.000000	3.000000	10.000000	0.000000
2175.022629	-0.223355	0.549089	0.010860	75.802559	21.810011	107.846390	-4.972786	0.000000	0.520954	0.000000	0.000000	0.000000	0.042881	0.266441	-0.623470	0.000000	0.000000	3.000000	10.000000	0.000000
2175.025962	-0.223355	0.549089	0.010860	75.802559	21.810011	107.846390	-4.972786	0.000000	0.520954	0.000000	0.000000	0.000000	0.042881	0.266441	-0.623470	0.000000	0.000000	3.000000	10.000000	0.000000
2175.029296	-0.223355	0.549089	0.010860	75.802559	21.810011	107.846390	-4.972786	0.000000	0.520954	0.000000	0.000000	0.000000	0.042881	0.266441	-0.623470	0.000000	0.000000	3.000000	10.000000	0.000000
2175.032629	-0.223215	0.550007	0.008743	75.630142	20.511150	106.672035	-4.980736	0.000000	0.438479	0.000000	0.000000	0.000000	0.042079	0.275380	-0.634852	0.000000	0.000000	3.000000	10.000000	0.000000
2175.035962	-0.223215	0.550007	0.008743	75.630142	20.511150	106.672035	-4.980736	0.000000	0.438479	0.000000	0.000000	0.000000	0.042079	0.275380	-0.634852	0.000000	0.000000	3.000000	10.000000	0.000000
2175.039296	-0.223215	0.550007	0.008743	75.630142	20.511150	106.672035	-4.980736	0.000000	0.438479	0.000000	0.000000	0.000000	0.042079	0.275380	-0.634852	0.000000	0.000000	3.000000	10.000000	0.000000
2175.042629	-0.223020	0.550939	0.006527	75.464874	19.322832	105.603539	-4.987459	0.000000	0.353913	0.000000	0.000000	0.000000	0.058511	0.279701	-0.664895	0.000000	0.000000	3.000000	10.000000	0.000000
2175.045962	-0.223020	0.550939	0.006527	75.464874	19.322832	105.603539	-4.987459	0.000000	0.353913	0.000000	0.000000	0.000000	0.058511	0.279701	-0.664895	0.000000	0.000000	3.000000	10.000000	0.000000
2175.049296	-0.223020	0.550939	0.006527	75.464874	19.322832	105.603539	-4.987459	0.000000	0.353913	0.000000	0.000000	0.000000	0.058511	0.279701	-0.664895	0.000000	0.000000	3.000000	10.000000	0.000000
2175.052629	-0.222748	0.551836	0.004277	75.317802	18.291130	104.688438	-4.992977	0.000000	0.264913	0.000000	0.000000	0.000000	0.081696	0.269073	-0.674978	0.000000	0.000000	3.000000	10.000000	0.000000
2175.055962	-0.222748	0.551836	0.004277	75.317802	18.291130	104.688438	-4.992977	0.000000	0.264913	0.000000	0.000000	0.000000	0.081696	0.269073	-0.674978	0.000000	0.000000	3.000000	10.000000	0.000000
2175.059296	-0.222748	0.551836	0.004277	75.317802	18.291130	104.688438	-4.992977	0.000000	0.264913	0.000000	0.000000	0.000000	0.081696	0.269073	-0.674978	0.000000	0.000000	3.000000	10.000000	0.000000
2175.062629	-0.222349	0.552699	0.001947	75.192314	17.457485	103.961624	-4.996967	0.000000	0.174120	0.000000	0.000000	0.000000	0.119577	0.259088	-0.698987	0.000000	0.000000	3.000000	10.000000	0.000000
2175.065962	-0.222349	0.552699	0.001947	75.192314	17.457485	103.961624	-4.996967	0.000000	0.174120	0.000000	0.000000	0.000000	0.119577	0.259088	-0.698987	0.000000	0.000000	3.000000	10.000000	0.000000
2175.069296	-0.222349	0.552699	0.001947	75.192314	17.457485	103.961624	-4.996967	0.000000	0.174120	0.000000	0.000000	0.000000	0.119577	0.259088	-0.698987	0.000000	0.000000	3.000000	10.000000	0.000000
2175.072629	-0.221785	0.553554	-0.000379	75.089508	16.840023	103.443466	-4.999367	0.000000	0.079566	0.000000	0.000000	0.000000	0.169258	0.256444	-0.697953	0.000000	0.000000	3.000000	10.000000	0.000000
2175.075962	-0.221785	0.553554	-0.000379	75.089508	16.840023	103.443466	-4.999367	0.000000	0.079566	0.000000	0.000000	0.000000	0.169258	0.256444	-0.697953	0.000000	0.000000	3.000000	10.000000	0.000000
2175.079296	-0.221785	0.553554	-0.000379	75.089508	16.840023	103.443466	-4.999367	0.000000	0.079566	0.000000	0.000000	0.000000	0.169258	0.256444	-0.697953	0.000000	0.000000	3.000000	10.000000	0.000000
2175.082629	-0.221119	0.554460	-0.002629	75.000473	16.403275	103.099159	-4.999976	0.000000	-0.015572	0.000000	0.000000	0.000000	0.199710	0.271845	-0.675062	0.000000	0.000000	3.000000	10.000000	0.000000
2175.085962	-0.221119	0.554460	-0.002629	75.000473	16.403275	103.099159	-4.999976	0.000000	-0.015572	0.000000	0.000000	0.000000	0.199710	0.271845	-0.675062	0.000000	0.000000	3.000000	10.000000	0.000000
2175.089296	-0.221119	0.554460	-0.002629	75.000473	16.403275	103.099159	-4.999976	0.000000	-0.015572	0.000000	0.000000	0.000000	0.199710	0.271845	-0.675062	0.000000	0.000000	3.000000	10.000000	0.000000
2175.092629	-0.220331	0.555465	-0.004850	74.909302	16.040428	102.815514	-4.998822	0.000000	-0.108524	0.000000	0.000000	0.000000	0.236404	0.301221	-0.666180	0.000000	0.000000	3.000000	10.000000	0.000000
2175.095962	-0.220331	0.555465	-0.004850	74.909302	16.040428	102.815514	-4.998822	0.000000	-0.108524	0.000000	0.000000	0.000000	0.236404	0.301221	-0.666180	0.000000	0.000000	3.000000	10.000000	0.000000
2175.099296	-0.220331	0.555465	-0.004850	74.909302	16.040428	102.815514	-4.998822	0.000000	-0.108524	0.000000	0.000000	0.000000	0.236404	0.301221	-0.666180	0.000000	0.000000	3.000000	10.000000	0.000000
2175.102629	-0.219455	0.556509	-0.006975	74.838531	15.781538	102.613220	-4.995944	0.000000	-0.201368	0.000000	0.000000	0.000000	0.262920	0.313230	-0.637517	0.000000	0.000000	3.000000	10.000000	0.000000
2175.105962	-0.219455	0.556509	-0.006975	74.838531	15.781538	102.613220	-4.995944	0.000000	-0.201368	0.000000	0.000000	0.000000	0.262920	0.313230	-0.637517	0.000000	0.000000	3.000000	10.000000	0.000000
2175.109296	-0.219455	0.556509	-0.006975	74.838531	15.781538	102.613220	-4.995944	0.000000	-0.201368	0.000000	0.000000	0.000000	0.262920	0.313230	-0.637517	0.000000	0.000000	3.000000	10.000000	0.000000
2175.112629	-0.218493	0.557612	-0.009057	74.790260	15.594760	102.446320	-4.991498	0.000000	-0.291461	0.000000	0.000000	0.000000	0.288653	0.330965	-0.624599	0.000000	0.000000	3.000000	10.000000	0.000000
2175.115962	-0.218493	0.557612	-0.009057	74.790260	15.594760	102.446320	-4.991498	0.000000	-0.291461	0.000000	0.000000	0.000000	0.288653	0.330965	-0.624599	0.000000	0.000000	3.000000	10.000000	0.000000
2175.119296	-0.218493	0.557612	-0.009057	74.790260	15.594760	102.446320	-4.991498	0.000000	-0.291461	0.000000	0.000000	0.000000	0.288653	0.330965	-0.624599	0.000000	0.000000	3.000000	10.000000	0.000000
2175.122629	-0.217461	0.558710	-0.011066	74.759598	15.471328	102.320236	-4.985457	0.000000	-0.381070	0.000000	0.000000	0.000000	0.309570	0.329386	-0.602693	0.000000	0.000000	3.000000	10.000000	0.000000
2175.125962	-0.217461	0.558710	-0.011066	74.759598	15.471328	102.320236	-4.985457	0.000000	-0.381070	0.000000	0.000000	0.000000	0.309570	0.329386	-0.602693	0.000000	0.000000	3.000000	10.000000	0.000000
2175.129296	-0.217461	0.558710	-0.011066	74.759598	15.471328	102.320236	-4.985457	0.000000	-0.381070	0.000000	0.000000	0.000000	0.309570	0.329386	-0.602693	0.000000	0.000000	3.000000	10.000000	0.000000
2175.132629	-0.216385	0.559794	-0.013060	74.743156	15.429015	102.265076	-4.977957	0.000000	-0.468980	0.000000	0.000000	0.000000	0.322823	0.325372	-0.598067	0.000000	0.000000	3.000000	10.000000	0.000000
2175.135962	-0.216385	0.559794	-0.013060	74.743156	15.429015	102.265076	-4.977957	0.000000	-0.468980	0.000000	0.000000	0.000000	0.322823	0.325372	-0.598067	0.000000	0.000000	3.000000	10.000000	0.000000
2175.139296	-0.216385	0.559794	-0.013060	74.743156	15.429015	102.265076	-4.977957	0.000000	-0.468980	0.000000	0.000000	0.000000	0.322823	0.325372	-0.598067	0.000000	0.000000	3.000000	10.000000	0.000000
2175.142629	-0.215250	0.560830	-0.015070	74.731430	15.407393	102.225777	-4.968815	0.000000	-0.557557	0.000000	0.000000	0.000000	0.340522	0.310732	-0.603001	0.000000	0.000000	3.000000	10.000000	0.000000
2175.145962	-0.215250	0.560830	-0.015070	74.731430	15.407393	102.225777	-4.968815	0.000000	-0.557557	0.000000	0.000000	0.000000	0.340522	0.310732	-0.603001	0.000000	0.000000	3.000000	10.000000	0.000000
2175.149296	-0.215250	0.560830	-0.015070	74.731430	15.407393	102.225777	-4.968815	0.000000	-0.557557	0.000000	0.000000	0.000000	0.340522	0.310732	-0.603001	0.000000	0.000000	3.000000	10.000000	0.000000
2175.152629	-0.214028	0.561799	-0.017102	74.723236	15.415327	102.212517	-4.957797	0.000000	-0.648266	0.000000	0.000000	0.000000	0.366589	0.290723	-0.609705	0.000000	0.000000	3.000000	10.000000	0.000000
2175.155962	-0.214028	0.561799	-0.017102	74.723236	15.415327	102.212517	-4.957797	0.000000	-0.648266	0.000000	0.000000	0.000000	0.366589	0.290723	-0.609705	0.000000	0.000000	3.000000	10.000000	0.000000
2175.159296	-0.214028	0.561799	-0.017102	74.723236	15.415327	102.212517	-4.957797	0.000000	-0.648266	0.000000	0.000000	0.000000	0.366589	0.290723	-0.609705	0.000000	0.000000	3.000000	10.000000	0.000000
2175.162629	-0.212748	0.562701	-0.019099	74.709450	15.452360	102.233833	-4.944695	0.000000	-0.741612	0.000000	0.000000	0.000000	0.383956	0.270693	-0.599200	0.000000	0.000000	3.000000	10.000000	0.000000
2175.165962	-0.212748	0.562701	-0.019099	74.709450	15.452360	102.233833	-4.944695	0.000000	-0.741612	0.000000	0.000000	0.000000	0.383956	0.270693	-0.599200	0.000000	0.000000	3.000000	10.000000	0.000000
2175.169296	-0.212748	0.562701	-0.019099	74.709450	15.452360	102.233833	-4.944695	0.000000	-0.741612	0.000000	0.000000	0.000000	0.383956	0.270693	-0.599200	0.000000	0.000000	3.000000	10.000000	0.000000
2175.172629	-0.211367	0.563564	-0.021047	74.657608	15.507805	102.310463	-4.929768	0.000000	-0.835098	0.000000	0.000000	0.000000	0.414182	0.258860	-0.584306	0.000000	0.000000	3.000000	10.000000	0.000000
2175.175962	-0.211367	0.563564	-0.021047	74.657608	15.507805	102.310463	-4.929768	0.000000	-0.835098	0.000000	0.000000	0.000000	0.414182	0.258860	-0.584306	0.000000	0.000000	3.000000	10.000000	0.000000
2175.179296	-0.211367	0.563564	-0.021047	74.657608	15.507805	102.310463	-4.929768	0.000000	-0.835098	0.000000	0.000000	0.000000	0.414182	0.258860	-0.584306	0.000000	0.000000	3.000000	10.000000	0.000000
2175.182629	-0.209954	0.564415	-0.022913	74.540009	15.519960	102.398964	-4.913032	0.000000	-0.928503	0.000000	0.000000	0.000000	0.423958	0.255167	-0.559794	0.000000	0.000000	3.000000	10.000000	0.000000
2175.185962	-0.209954	0.564415	-0.022913	74.540009	15.519960	102.398964	-4.913032	0.000000	-0.928503	0.000000	0.000000	0.000000	0.423958	0.255167	-0.559794	0.000000	0.000000	3.000000	10.000000	0.000000
2175.189296	-0.209954	0.564415	-0.022913	74.540009	15.519960	102.398964	-4.913032	0.000000	-0.928503	0.000000	0.000000	0.000000	0.423958	0.255167	-0.559794	0.000000	0.000000	3.000000	10.000000	0.000000
2175.192629	-0.208506	0.565263	-0.024651	74.356369	15.416709	102.414909	-4.894849	0.000000	-1.020025	0.000000	0.000000	0.000000	0.434298	0.254480	-0.521277	0.000000	0.000000	3.000000	10.000000	0.000000
2175.195962	-0.208506	0.565263	-0.024651	74.356369	15.416709	102.414909	-4.894849	0.000000	-1.020025	0.000000	0.000000	0.000000	0.434298	0.254480	-0.521277	0.000000	0.000000	3.000000	10.000000	0.000000
2175.199296	-0.208506	0.565263	-0.024651	74.356369	15.416709	102.414909	-4.894849	0.000000	-1.020025	0.000000	0.000000	0.000000	0.434298	0.254480	-0.521277	0.000000	0.000000	3.000000	10.000000	0.000000
2175.202629	-0.207069	0.566084	-0.026274	74.118462	15.230472	102.389137	-4.875761	0.000000	-1.107682	0.000000	0.000000	0.000000	0.431327	0.246268	-0.487127	0.000000	0.000000	3.000000	10.000000	0.000000
2175.205962	-0.207069	0.566084	-0.026274	74.118462	15.230472	102.389137	-4.875761	0.000000	-1.107682	0.000000	0.000000	0.000000	0.431327	0.246268	-0.487127	0.000000	0.000000	3.000000	10.000000	0.000000
2175.209296	-0.207069	0.566084	-0.026274	74.118462	15.230472	102.389137	-4.875761	0.000000	-1.107682	0.000000	0.000000	0.000000	0.431327	0.246268	-0.487127	0.000000	0.000000	3.000000	10.000000	0.000000
2175.212629	-0.205679	0.566905	-0.027809	73.870628	15.088822	102.422775	-4.855926	0.000000	-1.191632	0.000000	0.000000	0.000000	0.416799	0.246301	-0.460377	0.000000	0.000000	3.000000	10.000000	0.000000
2175.215962	-0.205679	0.566905	-0.027809	73.870628	15.088822	102.422775	-4.855926	0.000000	-1.191632	0.000000	0.000000	0.000000	0.416799	0.246301	-0.460377	0.000000	0.000000	3.000000	10.000000	0.000000
2175.219296	-0.205679	0.566905	-0.027809	73.870628	15.088822	102.422775	-4.855926	0.000000	-1.191632	0.000000	0.000000	0.000000	0.416799	0.246301	-0.460377	0.000000	0.000000	3.000000	10.000000	0.000000
2175.222629	-0.204316	0.567658	-0.029249	73.625954	14.996606	102.514282	-4.835388	0.000000	-1.272408	0.000000	0.000000	0.000000	0.409137	0.225772	-0.432050	0.000000	0.000000	3.000000	10.000000	0.000000
2175.225962	-0.204316	0.567658	-0.029249	73.625954	14.996606	102.514282	-4.835388	0.000000	-1.272408	0.000000	0.000000	0.000000	0.409137	0.225772	-0.432050	0.000000	0.000000	3.000000	10.000000	0.000000
2175.229296	-0.204316	0.567658	-0.029249	73.625954	14.996606	102.514282	-4.835388	0.000000	-1.272408	0.000000	0.000000	0.000000	0.409137	0.225772	-0.432050	0.000000	0.000000	3.000000	10.000000	0.000000
2175.232629	-0.202985	0.568361	-0.030578	73.409935	14.985259	102.666466	-4.814331	0.000000	-1.349895	0.000000	0.000000	0.000000	0.399158	0.211012	-0.398808	0.000000	0.000000	3.000000	10.000000	0.000000
2175.235962	-0.202985	0.568361	-0.030578	73.409935	14.985259	102.666466	-4.814331	0.000000	-1.349895	0.000000	0.000000	0.000000	0.399158	0.211012	-0.398808	0.000000	0.000000	3.000000	10.000000	0.000000
2175.239296	-0.202985	0.568361	-0.030578	73.409935	14.985259	102.666466	-4.814331	0.000000	-1.349895	0.000000	0.000000	0.000000	0.399158	0.211012	-0.398808	0.000000	0.000000	3.000000	10.000000	0.000000
2175.242629	-0.201622	0.568989	-0.031831	73.232101	15.075624	102.885597	-4.793173	0.000000	-1.423198	0.000000	0.000000	0.000000	0.408848	0.188446	-0.375608	0.000000	0.000000	3.000000	10.000000	0.000000
2175.245962	-0.201622	0.568989	-0.031831	73.232101	15.075624	102.885597	-4.793173	0.000000	-1.423198	0.000000	0.000000	0.000000	0.408848	0.188446	-0.375608	0.000000	0.000000	3.000000	10.000000	0.000000
2175.249296	-0.201622	0.568989	-0.031831	73.232101	15.075624	102.885597	-4.793173	0.000000	-1.423198	0.000000	0.000000	0.000000	0.408848	0.188446	-0.375608	0.000000	0.000000	3.000000	10.000000	0.000000
2175.252629	-0.200185	0.569553	-0.032939	73.084717	15.303660	103.220955	-4.771415	0.000000	-1.494523	0.000000	0.000000	0.000000	0.431235	0.169202	-0.332682	0.000000	0.000000	3.000000	10.000000	0.000000
2175.255962	-0.200185	0.569553	-0.032939	73.084717	15.303660	103.220955	-4.771415	0.000000	-1.494523	0.000000	0.000000	0.000000	0.431235	0.169202	-0.332682	0.000000	0.000000	3.000000	10.000000	0.000000
2175.259296	-0.200185	0.569553	-0.032939	73.084717	15.303660	103.220955	-4.771415	0.000000	-1.494523	0.000000	0.000000	0.000000	0.431235	0.169202	-0.332682	0.000000	0.000000	3.000000	10.000000	0.000000
2175.262629	-0.198663	0.570062	-0.033927	72.954605	15.658712	103.670448	-4.749855	0.000000	-1.561692	0.000000	0.000000	0.000000	0.456435	0.152700	-0.296370	0.000000	0.000000	3.000000	10.000000	0.000000
2175.265962	-0.198663	0.570062	-0.033927	72.954605	15.658712	103.670448	-4.749855	0.000000	-1.561692	0.000000	0.000000	0.000000	0.456435	0.152700	-0.296370	0.000000	0.000000	3.000000	10.000000	0.000000
2175.269296	-0.198663	0.570062	-0.033927	72.954605	15.658712	103.670448	-4.749855	0.000000	-1.561692	0.000000	0.000000	0.000000	0.456435	0.152700	-0.296370	0.000000	0.000000	3.000000	10.000000	0.000000
2175.272629	-0.197099	0.570502	-0.034761	72.829399	16.066259	104.160843	-4.728258	0.000000	-1.625907	0.000000	0.000000	0.000000	0.469417	0.131828	-0.250176	0.000000	0.000000	3.000000	10.000000	0.000000
2175.275962	-0.197099	0.570502	-0.034761	72.829399	16.066259	104.160843	-4.728258	0.000000	-1.625907	0.000000	0.000000	0.000000	0.469417	0.131828	-0.250176	0.000000	0.000000	3.000000	10.000000	0.000000
2175.279296	-0.197099	0.570502	-0.034761	72.829399	16.066259	104.160843	-4.728258	0.000000	-1.625907	0.000000	0.000000	0.000000	0.469417	0.131828	-0.250176	0.000000	0.000000	3.000000	10.000000	0.000000
2175.282629	-0.195513	0.570942	-0.035446	72.708778	16.461206	104.614479	-4.707430	0.000000	-1.685260	0.000000	0.000000	0.000000	0.475734	0.131989	-0.205464	0.000000	0.000000	3.000000	10.000000	0.000000
2175.285962	-0.195513	0.570942	-0.035446	72.708778	16.461206	104.614479	-4.707430	0.000000	-1.685260	0.000000	0.000000	0.000000	0.475734	0.131989	-0.205464	0.000000	0.000000	3.000000	10.000000	0.000000
2175.289296	-0.195513	0.570942	-0.035446	72.708778	16.461206	104.614479	-4.707430	0.000000	-1.685260	0.000000	0.000000	0.000000	0.475734	0.131989	-0.205464	0.000000	0.000000	3.000000	10.000000	0.000000
2175.292629	-0.193923	0.571314	-0.035996	72.598221	16.818686	105.001350	-4.687607	0.000000	-1.739639	0.000000	0.000000	0.000000	0.476793	0.111847	-0.164968	0.000000	0.000000	3.000000	10.000000	0.000000
2175.295962	-0.193923	0.571314	-0.035996	72.598221	16.818686	105.001350	-4.687607	0.000000	-1.739639	0.000000	0.000000	0.000000	0.476793	0.111847	-0.164968	0.000000	0.000000	3.000000	10.000000	0.000000
2175.299296	-0.193923	0.571314	-0.035996	72.598221	16.818686	105.001350	-4.687607	0.000000	-1.739639	0.000000	0.000000	0.000000	0.476793	0.111847	-0.164968	0.000000	0.000000	3.000000	10.000000	0.000000
2175.302629	-0.192402	0.571667	-0.036360	72.514008	17.069614	105.221138	-4.668862	0.000000	-1.789336	0.000000	0.000000	0.000000	0.456463	0.105761	-0.109048	0.000000	0.000000	3.000000	10.000000	0.000000
2175.305962	-0.192402	0.571667	-0.036360	72.514008	17.069614	105.221138	-4.668862	0.000000	-1.789336	0.000000	0.000000	0.000000	0.456463	0.105761	-0.109048	0.000000	0.000000	3.000000	10.000000	0.000000
2175.309296	-0.192402	0.571667	-0.036360	72.514008	17.069614	105.221138	-4.668862	0.000000	-1.789336	0.000000	0.000000	0.000000	0.456463	0.105761	-0.109048	0.000000	0.000000	3.000000	10.000000	0.000000
2175.312629	-0.190935	0.571940	-0.036562	72.462433	17.247534	105.311584	-4.620096	0.000000	-1.817978	0.000000	0.000000	0.000000	0.440085	0.081822	-0.060772	0.000000	0.000000	3.000000	10.000000	0.000000
2175.315962	-0.190935	0.571940	-0.036562	72.462433	17.247534	105.311584	-4.620096	0.000000	-1.817978	0.000000	0.000000	0.000000	0.440085	0.081822	-0.060772	0.000000	0.000000	3.000000	10.000000	0.000000
2175.319296	-0.190935	0.571940	-0.036562	72.462433	17.247534	105.311584	-4.620096	0.000000	-1.817978	0.000000	0.000000	0.000000	0.440085	0.081822	-0.060772	0.000000	0.000000	3.000000	10.000000	0.000000
2175.322629	-0.189516	0.572169	-0.036562	72.429352	17.381119	105.317390	-4.546749	0.000000	-1.828107	0.000000	0.000000	0.000000	0.425699	0.068845	0.000017	0.000000	0.000000	3.000000	10.000000	0.000000
2175.325962	-0.189516	0.572169	-0.036562	72.429352	17.381119	105.317390	-4.546749	0.000000	-1.828107	0.000000	0.000000	0.000000	0.425699	0.068845	0.000017	0.000000	0.000000	3.000000	10.000000	0.000000
2175.329296	-0.189516	0.572169	-0.036562	72.429352	17.381119	105.317390	-4.546749	0.000000	-1.828107	0.000000	0.000000	0.000000	0.425699	0.068845	0.000017	0.000000	0.000000	3.000000	10.000000	0.000000
2175.332629	-0.188157	0.572353	-0.036436	72.408554	17.507465	105.298996	-4.475799	0.000000	-1.828104	0.000000	0.000000	0.000000	0.407754	0.055226	0.037741	0.000000	0.000000	3.000000	10.000000	0.000000
2175.335962	-0.188157	0.572353	-0.036436	72.408554	17.507465	105.298996	-4.475799	0.000000	-1.828104	0.000000	0.000000	0.000000	0.407754	0.055226	0.037741	0.000000	0.000000	3.000000	10.000000	0.000000
2175.339296	-0.188157	0.572353	-0.036436	72.408554	17.507465	105.298996	-4.475799	0.000000	-1.828104	0.000000	0.000000	0.000000	0.407754	0.055226	0.037741	0.000000	0.000000	3.000000	10.000000	0.000000
2175.342629	-0.186866	0.572485	-0.036162	72.402794	17.657085	105.289337	-4.407840	0.000000	-1.821814	0.000000	0.000000	0.000000	0.387217	0.039577	0.082195	0.000000	0.000000	3.000000	10.000000	0.000000
2175.345962	-0.186866	0.572485	-0.036162	72.402794	17.657085	105.289337	-4.407840	0.000000	-1.821814	0.000000	0.000000	0.000000	0.387217	0.039577	0.082195	0.000000	0.000000	3.000000	10.000000	0.000000
2175.349296	-0.186866	0.572485	-0.036162	72.402794	17.657085	105.289337	-4.407840	0.000000	-1.821814	0.000000	0.000000	0.000000	0.387217	0.039577	0.082195	0.000000	0.000000	3.000000	10.000000	0.000000
2175.352629	-0.185646	0.572555	-0.035786	72.400459	17.808277	105.282455	-4.343304	0.000000	-1.808115	0.000000	0.000000	0.000000	0.366051	0.020862	0.112838	0.000000	0.000000	3.000000	10.000000	0.000000
2175.355962	-0.185646	0.572555	-0.035786	72.400459	17.808277	105.282455	-4.343304	0.000000	-1.808115	0.000000	0.000000	0.000000	0.366051	0.020862	0.112838	0.000000	0.000000	3.000000	10.000000	0.000000
2175.359296	-0.185646	0.572555	-0.035786	72.400459	17.808277	105.282455	-4.343304	0.000000	-1.808115	0.000000	0.000000	0.000000	0.366051	0.020862	0.112838	0.000000	0.000000	3.000000	10.000000	0.000000
2175.362629	-0.184436	0.572577	-0.035333	72.400459	17.968744	105.282471	-4.282295	0.000000	-1.789308	0.000000	0.000000	0.000000	0.362898	0.006641	0.135809	0.000000	0.000000	3.000000	10.000000	0.000000
2175.365962	-0.184436	0.572577	-0.035333	72.400459	17.968744	105.282471	-4.282295	0.000000	-1.789308	0.000000	0.000000	0.000000	0.362898	0.006641	0.135809	0.000000	0.000000	3.000000	10.000000	0.000000
2175.369296	-0.184436	0.572577	-0.035333	72.400459	17.968744	105.282471	-4.282295	0.000000	-1.789308	0.000000	0.000000	0.000000	0.362898	0.006641	0.135809	0.000000	0.000000	3.000000	10.000000	0.000000
2175.372629	-0.183243	0.572569	-0.034788	72.398262	18.133726	105.290604	-4.221812	0.000000	-1.766673	0.000000	0.000000	0.000000	0.357838	-0.002209	0.163645	0.000000	0.000000	3.000000	10.000000	0.000000
2175.375962	-0.183243	0.572569	-0.034788	72.398262	18.133726	105.290604	-4.221812	0.000000	-1.766673	0.000000	0.000000	0.000000	0.357838	-0.002209	0.163645	0.000000	0.000000	3.000000	10.000000	0.000000
2175.379296	-0.183243	0.572569	-0.034788	72.398262	18.133726	105.290604	-4.221812	0.000000	-1.766673	0.000000	0.000000	0.000000	0.357838	-0.002209	0.163645	0.000000	0.000000	3.000000	10.000000	0.000000
2175.382629	-0.182063	0.572504	-0.034212	72.402946	18.312748	105.320313	-4.162173	0.000000	-1.739399	0.000000	0.000000	0.000000	0.353998	-0.019511	0.172680	0.000000	0.000000	3.000000	10.000000	0.000000
2175.385962	-0.182063	0.572504	-0.034212	72.402946	18.312748	105.320313	-4.162173	0.000000	-1.739399	0.000000	0.000000	0.000000	0.353998	-0.019511	0.172680	0.000000	0.000000	3.000000	10.000000	0.000000
2175.389296	-0.182063	0.572504	-0.034212	72.402946	18.312748	105.320313	-4.162173	0.000000	-1.739399	0.000000	0.000000	0.000000	0.353998	-0.019511	0.172680	0.000000	0.000000	3.000000	10.000000	0.000000
2175.392629	-0.180919	0.572410	-0.033552	72.407616	18.489025	105.381927	-4.103173	0.000000	-1.710619	0.000000	0.000000	0.000000	0.343295	-0.028420	0.198015	0.000000	0.000000	3.000000	10.000000	0.000000
2175.395962	-0.180919	0.572410	-0.033552	72.407616	18.489025	105.381927	-4.103173	0.000000	-1.710619	0.000000	0.000000	0.000000	0.343295	-0.028420	0.198015	0.000000	0.000000	3.000000	10.000000	0.000000
2175.399296	-0.180919	0.572410	-0.033552	72.407616	18.489025	105.381927	-4.103173	0.000000	-1.710619	0.000000	0.000000	0.000000	0.343295	-0.028420	0.198015	0.000000	0.000000	3.000000	10.000000	0.000000
2175.402629	-0.179825	0.572282	-0.032885	72.414619	18.666470	105.514275	-4.045957	0.000000	-1.677617	0.000000	0.000000	0.000000	0.328367	-0.038239	0.200285	0.000000	0.000000	3.000000	10.000000	0.000000
2175.405962	-0.179825	0.572282	-0.032885	72.414619	18.666470	105.514275	-4.045957	0.000000	-1.677617	0.000000	0.000000	0.000000	0.328367	-0.038239	0.200285	0.000000	0.000000	3.000000	10.000000	0.000000
2175.409296	-0.179825	0.572282	-0.032885	72.414619	18.666470	105.514275	-4.045957	0.000000	-1.677617	0.000000	0.000000	0.000000	0.328367	-0.038239	0.200285	0.000000	0.000000	3.000000	10.000000	0.000000
2175.412629	-0.178750	0.572130	-0.032223	72.423988	18.847771	105.701385	-3.991230	0.000000	-1.644236	0.000000	0.000000	0.000000	0.322286	-0.045803	0.198617	0.000000	0.000000	3.000000	10.000000	0.000000
2175.415962	-0.178750	0.572130	-0.032223	72.423988	18.847771	105.701385	-3.991230	0.000000	-1.644236	0.000000	0.000000	0.000000	0.322286	-0.045803	0.198617	0.000000	0.000000	3.000000	10.000000	0.000000
2175.419296	-0.178750	0.572130	-0.032223	72.423988	18.847771	105.701385	-3.991230	0.000000	-1.644236	0.000000	0.000000	0.000000	0.322286	-0.045803	0.198617	0.000000	0.000000	3.000000	10.000000	0.000000
2175.422629	-0.177676	0.571952	-0.031558	72.432243	19.031340	105.916527	-3.937515	0.000000	-1.611133	0.000000	0.000000	0.000000	0.322252	-0.053421	0.199522	0.000000	0.000000	3.000000	10.000000	0.000000
2175.425962	-0.177676	0.571952	-0.031558	72.432243	19.031340	105.916527	-3.937515	0.000000	-1.611133	0.000000	0.000000	0.000000	0.322252	-0.053421	0.199522	0.000000	0.000000	3.000000	10.000000	0.000000
2175.429296	-0.177676	0.571952	-0.031558	72.432243	19.031340	105.916527	-3.937515	0.000000	-1.611133	0.000000	0.000000	0.000000	0.322252	-0.053421	0.199522	0.000000	0.000000	3.000000	10.000000	0.000000
2175.432629	-0.176573	0.571756	-0.030903	72.446281	19.228586	106.061668	-3.883806	0.000000	-1.577879	0.000000	0.000000	0.000000	0.331030	-0.058786	0.196331	0.000000	0.000000	3.000000	10.000000	0.000000
2175.435962	-0.176573	0.571756	-0.030903	72.446281	19.228586	106.061668	-3.883806	0.000000	-1.577879	0.000000	0.000000	0.000000	0.331030	-0.058786	0.196331	0.000000	0.000000	3.000000	10.000000	0.000000
2175.439296	-0.176573	0.571756	-0.030903	72.446281	19.228586	106.061668	-3.883806	0.000000	-1.577879	0.000000	0.000000	0.000000	0.331030	-0.058786	0.196331	0.000000	0.000000	3.000000	10.000000	0.000000
2175.442629	-0.175393	0.571524	-0.030259	72.464928	19.444534	106.148911	-3.828635	0.000000	-1.545157	0.000000	0.000000	0.000000	0.353971	-0.069462	0.193186	0.000000	0.000000	3.000000	10.000000	0.000000
2175.445962	-0.175393	0.571524	-0.030259	72.464928	19.444534	106.148911	-3.828635	0.000000	-1.545157	0.000000	0.000000	0.000000	0.353971	-0.069462	0.193186	0.000000	0.000000	3.000000	10.000000	0.000000
2175.449296	-0.175393	0.571524	-0.030259	72.464928	19.444534	106.148911	-3.828635	0.000000	-1.545157	0.000000	0.000000	0.000000	0.353971	-0.069462	0.193186	0.000000	0.000000	3.000000	10.000000	0.000000
2175.452629	-0.174148	0.571305	-0.029715	72.487022	19.673149	106.294998	-3.769639	0.000000	-1.512960	0.000000	0.000000	0.000000	0.373531	-0.065838	0.163287	0.000000	0.000000	3.000000	10.000000	0.000000
2175.455962	-0.174148	0.571305	-0.029715	72.487022	19.673149	106.294998	-3.769639	0.000000	-1.512960	0.000000	0.000000	0.000000	0.373531	-0.065838	0.163287	0.000000	0.000000	3.000000	10.000000	0.000000
2175.459296	-0.174148	0.571305	-0.029715	72.487022	19.673149	106.294998	-3.769639	0.000000	-1.512960	0.000000	0.000000	0.000000	0.373531	-0.065838	0.163287	0.000000	0.000000	3.000000	10.000000	0.000000
2175.462629	-0.172802	0.571047	-0.029243	72.513779	19.917873	106.566841	-3.707385	0.000000	-1.485745	0.000000	0.000000	0.000000	0.403616	-0.077288	0.141606	0.000000	0.000000	3.000000	10.000000	0.000000
2175.465962	-0.172802	0.571047	-0.029243	72.513779	19.917873	106.566841	-3.707385	0.000000	-1.485745	0.000000	0.000000	0.000000	0.403616	-0.077288	0.141606	0.000000	0.000000	3.000000	10.000000	0.000000
2175.469296	-0.172802	0.571047	-0.029243	72.513779	19.917873	106.566841	-3.707385	0.000000	-1.485745	0.000000	0.000000	0.000000	0.403616	-0.077288	0.141606	0.000000	0.000000	3.000000	10.000000	0.000000
2175.472629	-0.171434	0.570802	-0.028888	72.548409	20.169407	106.912445	-3.640116	0.000000	-1.462144	0.000000	0.000000	0.000000	0.410502	-0.073576	0.106403	0.000000	0.000000	3.000000	10.000000	0.000000
2175.475962	-0.171434	0.570802	-0.028888	72.548409	20.169407	106.912445	-3.640116	0.000000	-1.462144	0.000000	0.000000	0.000000	0.410502	-0.073576	0.106403	0.000000	0.000000	3.000000	10.000000	0.000000
2175.479296	-0.171434	0.570802	-0.028888	72.548409	20.169407	106.912445	-3.640116	0.000000	-1.462144	0.000000	0.000000	0.000000	0.410502	-0.073576	0.106403	0.000000	0.000000	3.000000	10.000000	0.000000
2175.482629	-0.170034	0.570536	-0.028615	72.608566	20.391890	107.139191	-3.571698	0.000000	-1.444411	0.000000	0.000000	0.000000	0.419855	-0.079627	0.081927	0.000000	0.000000	3.000000	10.000000	0.000000
2175.485962	-0.170034	0.570536	-0.028615	72.608566	20.391890	107.139191	-3.571698	0.000000	-1.444411	0.000000	0.000000	0.000000	0.419855	-0.079627	0.081927	0.000000	0.000000	3.000000	10.000000	0.000000
2175.489296	-0.170034	0.570536	-0.028615	72.608566	20.391890	107.139191	-3.571698	0.000000	-1.444411	0.000000	0.000000	0.000000	0.419855	-0.079627	0.081927	0.000000	0.000000	3.000000	10.000000	0.000000
2175.492629	-0.168628	0.570266	-0.028484	72.696419	20.575085	107.102959	-3.501723	0.000000	-1.430756	0.000000	0.000000	0.000000	0.422030	-0.081190	0.039237	0.000000	0.000000	3.000000	10.000000	0.000000
2175.495962	-0.168628	0.570266	-0.028484	72.696419	20.575085	107.102959	-3.501723	0.000000	-1.430756	0.000000	0.000000	0.000000	0.422030	-0.081190	0.039237	0.000000	0.000000	3.000000	10.000000	0.000000
2175.499296	-0.168628	0.570266	-0.028484	72.696419	20.575085	107.102959	-3.501723	0.000000	-1.430756	0.000000	0.000000	0.000000	0.422030	-0.081190	0.039237	0.000000	0.000000	3.000000	10.000000	0.000000
2175.502629	-0.167211	0.569947	-0.028507	72.805458	20.746157	107.010658	-3.431384	0.000000	-1.424217	0.000000	0.000000	0.000000	0.425128	-0.095553	-0.006709	0.000000	0.000000	3.000000	10.000000	0.000000
2175.505962	-0.167211	0.569947	-0.028507	72.805458	20.746157	107.010658	-3.431384	0.000000	-1.424217	0.000000	0.000000	0.000000	0.425128	-0.095553	-0.006709	0.000000	0.000000	3.000000	10.000000	0.000000
2175.509296	-0.167211	0.569947	-0.028507	72.805458	20.746157	107.010658	-3.431384	0.000000	-1.424217	0.000000	0.000000	0.000000	0.425128	-0.095553	-0.006709	0.000000	0.000000	3.000000	10.000000	0.000000
2175.512629	-0.165751	0.569626	-0.028587	72.905273	20.829643	106.843117	-3.360530	0.000000	-1.425335	0.000000	0.000000	0.000000	0.437913	-0.096253	-0.024137	0.000000	0.000000	3.000000	10.000000	0.000000
2175.515962	-0.165751	0.569626	-0.028587	72.905273	20.829643	106.843117	-3.360530	0.000000	-1.425335	0.000000	0.000000	0.000000	0.437913	-0.096253	-0.024137	0.000000	0.000000	3.000000	10.000000	0.000000
2175.519296	-0.165751	0.569626	-0.028587	72.905273	20.829643	106.843117	-3.360530	0.000000	-1.425335	0.000000	0.000000	0.000000	0.437913	-0.096253	-0.024137	0.000000	0.000000	3.000000	10.000000	0.000000
2175.522629	-0.164257	0.569268	-0.028767	72.937668	20.587967	106.385475	-3.287544	0.000000	-1.429358	0.000000	0.000000	0.000000	0.448230	-0.107499	-0.053973	0.000000	0.000000	3.000000	10.000000	0.000000
2175.525962	-0.164257	0.569268	-0.028767	72.937668	20.587967	106.385475	-3.287544	0.000000	-1.429358	0.000000	0.000000	0.000000	0.448230	-0.107499	-0.053973	0.000000	0.000000	3.000000	10.000000	0.000000
2175.529296	-0.164257	0.569268	-0.028767	72.937668	20.587967	106.385475	-3.287544	0.000000	-1.429358	0.000000	0.000000	0.000000	0.448230	-0.107499	-0.053973	0.000000	0.000000	3.000000	10.000000	0.000000
2175.532629	-0.162763	0.568935	-0.028958	72.867661	19.863546	105.570496	-3.212840	0.000000	-1.438353	0.000000	0.000000	0.000000	0.448221	-0.099880	-0.057384	0.000000	0.000000	3.000000	10.000000	0.000000
2175.535962	-0.162763	0.568935	-0.028958	72.867661	19.863546	105.570496	-3.212840	0.000000	-1.438353	0.000000	0.000000	0.000000	0.448221	-0.099880	-0.057384	0.000000	0.000000	3.000000	10.000000	0.000000
2175.539296	-0.162763	0.568935	-0.028958	72.867661	19.863546	105.570496	-3.212840	0.000000	-1.438353	0.000000	0.000000	0.000000	0.448221	-0.099880	-0.057384	0.000000	0.000000	3.000000	10.000000	0.000000
2175.542629	-0.161230	0.568575	-0.029203	72.719994	18.864677	104.749359	-3.138137	0.000000	-1.447917	0.000000	0.000000	0.000000	0.459917	-0.108063	-0.073444	0.000000	0.000000	3.000000	10.000000	0.000000
2175.545962	-0.161230	0.568575	-0.029203	72.719994	18.864677	104.749359	-3.138137	0.000000	-1.447917	0.000000	0.000000	0.000000	0.459917	-0.108063	-0.073444	0.000000	0.000000	3.000000	10.000000	0.000000
2175.549296	-0.161230	0.568575	-0.029203	72.719994	18.864677	104.749359	-3.138137	0.000000	-1.447917	0.000000	0.000000	0.000000	0.459917	-0.108063	-0.073444	0.000000	0.000000	3.000000	10.000000	0.000000
2175.552629	-0.159677	0.568240	-0.029452	72.537750	17.812086	104.204697	-3.061483	0.000000	-1.460158	0.000000	0.000000	0.000000	0.465855	-0.100458	-0.074668	0.000000	0.000000	3.000000	10.000000	0.000000
2175.555962	-0.159677	0.568240	-0.029452	72.537750	17.812086	104.204697	-3.061483	0.000000	-1.460158	0.000000	0.000000	0.000000	0.465855	-0.100458	-0.074668	0.000000	0.000000	3.000000	10.000000	0.000000
2175.559296	-0.159677	0.568240	-0.029452	72.537750	17.812086	104.204697	-3.061483	0.000000	-1.460158	0.000000	0.000000	0.000000	0.465855	-0.100458	-0.074668	0.000000	0.000000	3.000000	10.000000	0.000000
2175.562629	-0.158094	0.567870	-0.029733	72.361000	16.796310	103.690773	-2.983841	0.000000	-1.472602	0.000000	0.000000	0.000000	0.474848	-0.110852	-0.084267	0.000000	0.000000	3.000000	10.000000	0.000000
2175.565962	-0.158094	0.567870	-0.029733	72.361000	16.796310	103.690773	-2.983841	0.000000	-1.472602	0.000000	0.000000	0.000000	0.474848	-0.110852	-0.084267	0.000000	0.000000	3.000000	10.000000	0.000000
2175.569296	-0.158094	0.567870	-0.029733	72.361000	16.796310	103.690773	-2.983841	0.000000	-1.472602	0.000000	0.000000	0.000000	0.474848	-0.110852	-0.084267	0.000000	0.000000	3.000000	10.000000	0.000000
2175.572629	-0.156477	0.567516	-0.030058	72.208969	15.881930	102.871170	-2.904699	0.000000	-1.486647	0.000000	0.000000	0.000000	0.484976	-0.106298	-0.097401	0.000000	0.000000	3.000000	10.000000	0.000000
2175.575962	-0.156477	0.567516	-0.030058	72.208969	15.881930	102.871170	-2.904699	0.000000	-1.486647	0.000000	0.000000	0.000000	0.484976	-0.106298	-0.097401	0.000000	0.000000	3.000000	10.000000	0.000000
2175.579296	-0.156477	0.567516	-0.030058	72.208969	15.881930	102.871170	-2.904699	0.000000	-1.486647	0.000000	0.000000	0.000000	0.484976	-0.106298	-0.097401	0.000000	0.000000	3.000000	10.000000	0.000000
2175.582629	-0.154858	0.567145	-0.030406	72.084236	15.135674	101.998299	-2.823870	0.000000	-1.502880	0.000000	0.000000	0.000000	0.485840	-0.111413	-0.104434	0.000000	0.000000	3.000000	10.000000	0.000000
2175.585962	-0.154858	0.567145	-0.030406	72.084236	15.135674	101.998299	-2.823870	0.000000	-1.502880	0.000000	0.000000	0.000000	0.485840	-0.111413	-0.104434	0.000000	0.000000	3.000000	10.000000	0.000000
2175.589296	-0.154858	0.567145	-0.030406	72.084236	15.135674	101.998299	-2.823870	0.000000	-1.502880	0.000000	0.000000	0.000000	0.485840	-0.111413	-0.104434	0.000000	0.000000	3.000000	10.000000	0.000000
2175.592629	-0.153207	0.566764	-0.030793	71.980301	14.558265	101.415596	-2.742897	0.000000	-1.520286	0.000000	0.000000	0.000000	0.495138	-0.114306	-0.116061	0.000000	0.000000	3.000000	10.000000	0.000000
2175.595962	-0.153207	0.566764	-0.030793	71.980301	14.558265	101.415596	-2.742897	0.000000	-1.520286	0.000000	0.000000	0.000000	0.495138	-0.114306	-0.116061	0.000000	0.000000	3.000000	10.000000	0.000000
2175.599296	-0.153207	0.566764	-0.030793	71.980301	14.558265	101.415596	-2.742897	0.000000	-1.520286	0.000000	0.000000	0.000000	0.495138	-0.114306	-0.116061	0.000000	0.000000	3.000000	10.000000	0.000000
2175.602629	-0.151510	0.566388	-0.031264	71.904884	14.172621	101.120003	-2.660374	0.000000	-1.539630	0.000000	0.000000	0.000000	0.509122	-0.112838	-0.141326	0.000000	0.000000	3.000000	10.000000	0.000000
2175.605962	-0.151510	0.566388	-0.031264	71.904884	14.172621	101.120003	-2.660374	0.000000	-1.539630	0.000000	0.000000	0.000000	0.509122	-0.112838	-0.141326	0.000000	0.000000	3.000000	10.000000	0.000000
2175.609296	-0.151510	0.566388	-0.031264	71.904884	14.172621	101.120003	-2.660374	0.000000	-1.539630	0.000000	0.000000	0.000000	0.509122	-0.112838	-0.141326	0.000000	0.000000	3.000000	10.000000	0.000000
2175.612629	-0.149791	0.565994	-0.031752	71.855362	13.929512	100.916389	-2.575520	0.000000	-1.563184	0.000000	0.000000	0.000000	0.515702	-0.117945	-0.146500	0.000000	0.000000	3.000000	10.000000	0.000000
2175.615962	-0.149791	0.565994	-0.031752	71.855362	13.929512	100.916389	-2.575520	0.000000	-1.563184	0.000000	0.000000	0.000000	0.515702	-0.117945	-0.146500	0.000000	0.000000	3.000000	10.000000	0.000000
2175.619296	-0.149791	0.565994	-0.031752	71.855362	13.929512	100.916389	-2.575520	0.000000	-1.563184	0.000000	0.000000	0.000000	0.515702	-0.117945	-0.146500	0.000000	0.000000	3.000000	10.000000	0.000000
2175.622629	-0.148002	0.565592	-0.032266	71.820656	13.763877	100.626389	-2.489569	0.000000	-1.587601	0.000000	0.000000	0.000000	0.536680	-0.120849	-0.154340	0.000000	0.000000	3.000000	10.000000	0.000000
2175.625962	-0.148002	0.565592	-0.032266	71.820656	13.763877	100.626389	-2.489569	0.000000	-1.587601	0.000000	0.000000	0.000000	0.536680	-0.120849	-0.154340	0.000000	0.000000	3.000000	10.000000	0.000000
2175.629296	-0.148002	0.565592	-0.032266	71.820656	13.763877	100.626389	-2.489569	0.000000	-1.587601	0.000000	0.000000	0.000000	0.536680	-0.120849	-0.154340	0.000000	0.000000	3.000000	10.000000	0.000000
2175.632629	-0.146112	0.565172	-0.032772	71.758713	13.500624	100.168755	-2.400123	0.000000	-1.613324	0.000000	0.000000	0.000000	0.567221	-0.125910	-0.151530	0.000000	0.000000	3.000000	10.000000	0.000000
2175.635962	-0.146112	0.565172	-0.032772	71.758713	13.500624	100.168755	-2.400123	0.000000	-1.613324	0.000000	0.000000	0.000000	0.567221	-0.125910	-0.151530	0.000000	0.000000	3.000000	10.000000	0.000000
2175.639296	-0.146112	0.565172	-0.032772	71.758713	13.500624	100.168755	-2.400123	0.000000	-1.613324	0.000000	0.000000	0.000000	0.567221	-0.125910	-0.151530	0.000000	0.000000	3.000000	10.000000	0.000000
2175.642629	-0.144117	0.564787	-0.033211	71.633102	12.996986	99.495705	-2.305586	0.000000	-1.638579	0.000000	0.000000	0.000000	0.598398	-0.115381	-0.131734	0.000000	0.000000	3.000000	10.000000	0.000000
2175.645962	-0.144117	0.564787	-0.033211	71.633102	12.996986	99.495705	-2.305586	0.000000	-1.638579	0.000000	0.000000	0.000000	0.598398	-0.115381	-0.131734	0.000000	0.000000	3.000000	10.000000	0.000000
2175.649296	-0.144117	0.564787	-0.033211	71.633102	12.996986	99.495705	-2.305586	0.000000	-1.638579	0.000000	0.000000	0.000000	0.598398	-0.115381	-0.131734	0.000000	0.000000	3.000000	10.000000	0.000000
2175.652629	-0.142065	0.564458	-0.033512	71.402901	12.179899	98.573837	-2.205854	0.000000	-1.660535	0.000000	0.000000	0.000000	0.615520	-0.098888	-0.090478	0.000000	0.000000	3.000000	10.000000	0.000000
2175.655962	-0.142065	0.564458	-0.033512	71.402901	12.179899	98.573837	-2.205854	0.000000	-1.660535	0.000000	0.000000	0.000000	0.615520	-0.098888	-0.090478	0.000000	0.000000	3.000000	10.000000	0.000000
2175.659296	-0.142065	0.564458	-0.033512	71.402901	12.179899	98.573837	-2.205854	0.000000	-1.660535	0.000000	0.000000	0.000000	0.615520	-0.098888	-0.090478	0.000000	0.000000	3.000000	10.000000	0.000000
2175.662629	-0.139920	0.564197	-0.033716	71.094643	11.122929	97.520966	-2.103266	0.000000	-1.675614	0.000000	0.000000	0.000000	0.643467	-0.078135	-0.061053	0.000000	0.000000	3.000000	10.000000	0.000000
2175.665962	-0.139920	0.564197	-0.033716	71.094643	11.122929	97.520966	-2.103266	0.000000	-1.675614	0.000000	0.000000	0.000000	0.643467	-0.078135	-0.061053	0.000000	0.000000	3.000000	10.000000	0.000000
2175.669296	-0.139920	0.564197	-0.033716	71.094643	11.122929	97.520966	-2.103266	0.000000	-1.675614	0.000000	0.000000	0.000000	0.643467	-0.078135	-0.061053	0.000000	0.000000	3.000000	10.000000	0.000000
2175.672629	-0.137735	0.564016	-0.033796	70.770905	9.950689	96.430305	-1.996022	0.000000	-1.685790	0.000000	0.000000	0.000000	0.655651	-0.054449	-0.023928	0.000000	0.000000	3.000000	10.000000	0.000000
2175.675962	-0.137735	0.564016	-0.033796	70.770905	9.950689	96.430305	-1.996022	0.000000	-1.685790	0.000000	0.000000	0.000000	0.655651	-0.054449	-0.023928	0.000000	0.000000	3.000000	10.000000	0.000000
2175.679296	-0.137735	0.564016	-0.033796	70.770905	9.950689	96.430305	-1.996022	0.000000	-1.685790	0.000000	0.000000	0.000000	0.655651	-0.054449	-0.023928	0.000000	0.000000	3.000000	10.000000	0.000000
2175.682629	-0.135509	0.563889	-0.033746	70.462807	8.713356	95.166061	-1.886747	0.000000	-1.689778	0.000000	0.000000	0.000000	0.667679	-0.038123	0.014726	0.000000	0.000000	3.000000	10.000000	0.000000
2175.685962	-0.135509	0.563889	-0.033746	70.462807	8.713356	95.166061	-1.886747	0.000000	-1.689778	0.000000	0.000000	0.000000	0.667679	-0.038123	0.014726	0.000000	0.000000	3.000000	10.000000	0.000000
2175.689296	-0.135509	0.563889	-0.033746	70.462807	8.713356	95.166061	-1.886747	0.000000	-1.689778	0.000000	0.000000	0.000000	0.667679	-0.038123	0.014726	0.000000	0.000000	3.000000	10.000000	0.000000
2175.692629	-0.133244	0.563792	-0.033564	70.197014	7.427471	93.829529	-1.775467	0.000000	-1.687323	0.000000	0.000000	0.000000	0.679661	-0.029058	0.054888	0.000000	0.000000	3.000000	10.000000	0.000000
2175.695962	-0.133244	0.563792	-0.033564	70.197014	7.427471	93.829529	-1.775467	0.000000	-1.687323	0.000000	0.000000	0.000000	0.679661	-0.029058	0.054888	0.000000	0.000000	3.000000	10.000000	0.000000
2175.699296	-0.133244	0.563792	-0.033564	70.197014	7.427471	93.829529	-1.775467	0.000000	-1.687323	0.000000	0.000000	0.000000	0.679661	-0.029058	0.054888	0.000000	0.000000	3.000000	10.000000	0.000000
2175.702629	-0.130973	0.563684	-0.033271	69.977081	6.111662	92.492661	-1.662190	0.000000	-1.678175	0.000000	0.000000	0.000000	0.681187	-0.032429	0.087617	0.000000	0.000000	3.000000	10.000000	0.000000
2175.705962	-0.130973	0.563684	-0.033271	69.977081	6.111662	92.492661	-1.662190	0.000000	-1.678175	0.000000	0.000000	0.000000	0.681187	-0.032429	0.087617	0.000000	0.000000	3.000000	10.000000	0.000000
2175.709296	-0.130973	0.563684	-0.033271	69.977081	6.111662	92.492661	-1.662190	0.000000	-1.678175	0.000000	0.000000	0.000000	0.681187	-0.032429	0.087617	0.000000	0.000000	3.000000	10.000000	0.000000
2175.712629	-0.128720	0.563606	-0.032865	69.785782	4.788174	90.957878	-1.548659	0.000000	-1.663573	0.000000	0.000000	0.000000	0.676094	-0.023338	0.122041	0.000000	0.000000	3.000000	10.000000	0.000000
2175.715962	-0.128720	0.563606	-0.032865	69.785782	4.788174	90.957878	-1.548659	0.000000	-1.663573	0.000000	0.000000	0.000000	0.676094	-0.023338	0.122041	0.000000	0.000000	3.000000	10.000000	0.000000
2175.719296	-0.128720	0.563606	-0.032865	69.785782	4.788174	90.957878	-1.548659	0.000000	-1.663573	0.000000	0.000000	0.000000	0.676094	-0.023338	0.122041	0.000000	0.000000	3.000000	10.000000	0.000000
2175.722629	-0.126459	0.563493	-0.032343	69.630707	3.493739	89.444214	-1.435976	0.000000	-1.643233	0.000000	0.000000	0.000000	0.678166	-0.033914	0.156484	0.000000	0.000000	3.000000	10.000000	0.000000
2175.725962	-0.126459	0.563493	-0.032343	69.630707	3.493739	89.444214	-1.435976	0.000000	-1.643233	0.000000	0.000000	0.000000	0.678166	-0.033914	0.156484	0.000000	0.000000	3.000000	10.000000	0.000000
2175.729296	-0.126459	0.563493	-0.032343	69.630707	3.493739	89.444214	-1.435976	0.000000	-1.643233	0.000000	0.000000	0.000000	0.678166	-0.033914	0.156484	0.000000	0.000000	3.000000	10.000000	0.000000
2175.732629	-0.124183	0.563352	-0.031730	69.501640	2.220081	88.024857	-1.322949	0.000000	-1.617152	0.000000	0.000000	0.000000	0.682811	-0.042382	0.183997	0.000000	0.000000	3.000000	10.000000	0.000000
2175.735962	-0.124183	0.563352	-0.031730	69.501640	2.220081	88.024857	-1.322949	0.000000	-1.617152	0.000000	0.000000	0.000000	0.682811	-0.042382	0.183997	0.000000	0.000000	3.000000	10.000000	0.000000
2175.739296	-0.124183	0.563352	-0.031730	69.501640	2.220081	88.024857	-1.322949	0.000000	-1.617152	0.000000	0.000000	0.000000	0.682811	-0.042382	0.183997	0.000000	0.000000	3.000000	10.000000	0.000000
2175.742629	-0.121923	0.563258	-0.030984	69.399704	0.976657	86.506760	-1.209147	0.000000	-1.586486	0.000000	0.000000	0.000000	0.677841	-0.028146	0.223746	0.000000	0.000000	3.000000	10.000000	0.000000
2175.745962	-0.121923	0.563258	-0.030984	69.399704	0.976657	86.506760	-1.209147	0.000000	-1.586486	0.000000	0.000000	0.000000	0.677841	-0.028146	0.223746	0.000000	0.000000	3.000000	10.000000	0.000000
2175.749296	-0.121923	0.563258	-0.030984	69.399704	0.976657	86.506760	-1.209147	0.000000	-1.586486	0.000000	0.000000	0.000000	0.677841	-0.028146	0.223746	0.000000	0.000000	3.000000	10.000000	0.000000
2175.752629	-0.119669	0.563221	-0.030059	69.293129	-0.206372	85.203133	-1.096173	0.000000	-1.549195	0.000000	0.000000	0.000000	0.676227	-0.010951	0.277456	0.000000	0.000000	3.000000	10.000000	0.000000
2175.755962	-0.119669	0.563221	-0.030059	69.293129	-0.206372	85.203133	-1.096173	0.000000	-1.549195	0.000000	0.000000	0.000000	0.676227	-0.010951	0.277456	0.000000	0.000000	3.000000	10.000000	0.000000
2175.759296	-0.119669	0.563221	-0.030059	69.293129	-0.206372	85.203133	-1.096173	0.000000	-1.549195	0.000000	0.000000	0.000000	0.676227	-0.010951	0.277456	0.000000	0.000000	3.000000	10.000000	0.000000
2175.762629	-0.117488	0.563276	-0.028937	69.186653	-1.297805	84.500122	-0.983469	0.000000	-1.502952	0.000000	0.000000	0.000000	0.654386	0.016509	0.336676	0.000000	0.000000	3.000000	10.000000	0.000000
2175.765962	-0.117488	0.563276	-0.028937	69.186653	-1.297805	84.500122	-0.983469	0.000000	-1.502952	0.000000	0.000000	0.000000	0.654386	0.016509	0.336676	0.000000	0.000000	3.000000	10.000000	0.000000
2175.769296	-0.117488	0.563276	-0.028937	69.186653	-1.297805	84.500122	-0.983469	0.000000	-1.502952	0.000000	0.000000	0.000000	0.654386	0.016509	0.336676	0.000000	0.000000	3.000000	10.000000	0.000000
2175.772629	-0.115386	0.563413	-0.027662	69.086311	-2.345479	84.343262	-0.874405	0.000000	-1.446840	0.000000	0.000000	0.000000	0.630703	0.040965	0.382356	0.000000	0.000000	3.000000	10.000000	0.000000
2175.775962	-0.115386	0.563413	-0.027662	69.086311	-2.345479	84.343262	-0.874405	0.000000	-1.446840	0.000000	0.000000	0.000000	0.630703	0.040965	0.382356	0.000000	0.000000	3.000000	10.000000	0.000000
2175.779296	-0.115386	0.563413	-0.027662	69.086311	-2.345479	84.343262	-0.874405	0.000000	-1.446840	0.000000	0.000000	0.000000	0.630703	0.040965	0.382356	0.000000	0.000000	3.000000	10.000000	0.000000
2175.782629	-0.113337	0.563609	-0.026154	69.011497	-3.384384	84.258987	-0.769287	0.000000	-1.383114	0.000000	0.000000	0.000000	0.614550	0.058995	0.452388	0.000000	0.000000	3.000000	10.000000	0.000000
2175.785962	-0.113337	0.563609	-0.026154	69.011497	-3.384384	84.258987	-0.769287	0.000000	-1.383114	0.000000	0.000000	0.000000	0.614550	0.058995	0.452388	0.000000	0.000000	3.000000	10.000000	0.000000
2175.789296	-0.113337	0.563609	-0.026154	69.011497	-3.384384	84.258987	-0.769287	0.000000	-1.383114	0.000000	0.000000	0.000000	0.614550	0.058995	0.452388	0.000000	0.000000	3.000000	10.000000	0.000000
2175.792629	-0.111373	0.563853	-0.024533	68.998611	-4.396266	83.904213	-0.666862	0.000000	-1.307715	0.000000	0.000000	0.000000	0.589171	0.073118	0.486431	0.000000	0.000000	3.000000	10.000000	0.000000
2175.795962	-0.111373	0.563853	-0.024533	68.998611	-4.396266	83.904213	-0.666862	0.000000	-1.307715	0.000000	0.000000	0.000000	0.589171	0.073118	0.486431	0.000000	0.000000	3.000000	10.000000	0.000000
2175.799296	-0.111373	0.563853	-0.024533	68.998611	-4.396266	83.904213	-0.666862	0.000000	-1.307715	0.000000	0.000000	0.000000	0.589171	0.073118	0.486431	0.000000	0.000000	3.000000	10.000000	0.000000
2175.802629	-0.109442	0.564109	-0.022822	69.095612	-5.343524	83.050278	-0.568667	0.000000	-1.226643	0.000000	0.000000	0.000000	0.579267	0.076869	0.513362	0.000000	0.000000	3.000000	10.000000	0.000000
2175.805962	-0.109442	0.564109	-0.022822	69.095612	-5.343524	83.050278	-0.568667	0.000000	-1.226643	0.000000	0.000000	0.000000	0.579267	0.076869	0.513362	0.000000	0.000000	3.000000	10.000000	0.000000
2175.809296	-0.109442	0.564109	-0.022822	69.095612	-5.343524	83.050278	-0.568667	0.000000	-1.226643	0.000000	0.000000	0.000000	0.579267	0.076869	0.513362	0.000000	0.000000	3.000000	10.000000	0.000000
2175.812629	-0.107473	0.564323	-0.021127	69.304070	-6.216471	81.743668	-0.472122	0.000000	-1.141083	0.000000	0.000000	0.000000	0.590812	0.064212	0.508508	0.000000	0.000000	3.000000	10.000000	0.000000
2175.815962	-0.107473	0.564323	-0.021127	69.304070	-6.216471	81.743668	-0.472122	0.000000	-1.141083	0.000000	0.000000	0.000000	0.590812	0.064212	0.508508	0.000000	0.000000	3.000000	10.000000	0.000000
2175.819296	-0.107473	0.564323	-0.021127	69.304070	-6.216471	81.743668	-0.472122	0.000000	-1.141083	0.000000	0.000000	0.000000	0.590812	0.064212	0.508508	0.000000	0.000000	3.000000	10.000000	0.000000
2175.822629	-0.105546	0.564544	-0.019480	69.581894	-6.988203	80.437111	-0.373654	0.000000	-1.056332	0.000000	0.000000	0.000000	0.578245	0.066229	0.494124	0.000000	0.000000	3.000000	10.000000	0.000000
2175.825962	-0.105546	0.564544	-0.019480	69.581894	-6.988203	80.437111	-0.373654	0.000000	-1.056332	0.000000	0.000000	0.000000	0.578245	0.066229	0.494124	0.000000	0.000000	3.000000	10.000000	0.000000
2175.829296	-0.105546	0.564544	-0.019480	69.581894	-6.988203	80.437111	-0.373654	0.000000	-1.056332	0.000000	0.000000	0.000000	0.578245	0.066229	0.494124	0.000000	0.000000	3.000000	10.000000	0.000000
2175.832629	-0.103637	0.564730	-0.017887	69.893929	-7.669530	79.319939	-0.277280	0.000000	-0.973978	0.000000	0.000000	0.000000	0.572434	0.055697	0.477876	0.000000	0.000000	3.000000	10.000000	0.000000
2175.835962	-0.103637	0.564730	-0.017887	69.893929	-7.669530	79.319939	-0.277280	0.000000	-0.973978	0.000000	0.000000	0.000000	0.572434	0.055697	0.477876	0.000000	0.000000	3.000000	10.000000	0.000000
2175.839296	-0.103637	0.564730	-0.017887	69.893929	-7.669530	79.319939	-0.277280	0.000000	-0.973978	0.000000	0.000000	0.000000	0.572434	0.055697	0.477876	0.000000	0.000000	3.000000	10.000000	0.000000
2175.842629	-0.101759	0.564890	-0.016307	70.192566	-8.276824	78.288422	-0.181874	0.000000	-0.894332	0.000000	0.000000	0.000000	0.563481	0.048117	0.473994	0.000000	0.000000	3.000000	10.000000	0.000000
2175.845962	-0.101759	0.564890	-0.016307	70.192566	-8.276824	78.288422	-0.181874	0.000000	-0.894332	0.000000	0.000000	0.000000	0.563481	0.048117	0.473994	0.000000	0.000000	3.000000	10.000000	0.000000
2175.849296	-0.101759	0.564890	-0.016307	70.192566	-8.276824	78.288422	-0.181874	0.000000	-0.894332	0.000000	0.000000	0.000000	0.563481	0.048117	0.473994	0.000000	0.000000	3.000000	10.000000	0.000000
2175.852629	-0.099953	0.565025	-0.014749	70.442787	-8.849365	77.454750	-0.087961	0.000000	-0.815333	0.000000	0.000000	0.000000	0.541807	0.040464	0.467411	0.000000	0.000000	3.000000	10.000000	0.000000
2175.855962	-0.099953	0.565025	-0.014749	70.442787	-8.849365	77.454750	-0.087961	0.000000	-0.815333	0.000000	0.000000	0.000000	0.541807	0.040464	0.467411	0.000000	0.000000	3.000000	10.000000	0.000000
2175.859296	-0.099953	0.565025	-0.014749	70.442787	-8.849365	77.454750	-0.087961	0.000000	-0.815333	0.000000	0.000000	0.000000	0.541807	0.040464	0.467411	0.000000	0.000000	3.000000	10.000000	0.000000
2175.862629	-0.098327	0.565172	-0.013131	70.626213	-9.404516	76.854324	0.002341	0.000000	-0.737431	0.000000	0.000000	0.000000	0.488005	0.043944	0.485253	0.000000	0.000000	3.000000	10.000000	0.000000
2175.865962	-0.098327	0.565172	-0.013131	70.626213	-9.404516	76.854324	0.002341	0.000000	-0.737431	0.000000	0.000000	0.000000	0.488005	0.043944	0.485253	0.000000	0.000000	3.000000	10.000000	0.000000
2175.869296	-0.098327	0.565172	-0.013131	70.626213	-9.404516	76.854324	0.002341	0.000000	-0.737431	0.000000	0.000000	0.000000	0.488005	0.043944	0.485253	0.000000	0.000000	3.000000	10.000000	0.000000
2175.872629	-0.096889	0.565339	-0.011412	70.726585	-9.984591	76.377975	0.083675	0.000000	-0.656556	0.000000	0.000000	0.000000	0.431395	0.050272	0.515877	0.000000	0.000000	3.000000	10.000000	0.000000
2175.875962	-0.096889	0.565339	-0.011412	70.726585	-9.984591	76.377975	0.083675	0.000000	-0.656556	0.000000	0.000000	0.000000	0.431395	0.050272	0.515877	0.000000	0.000000	3.000000	10.000000	0.000000
2175.879296	-0.096889	0.565339	-0.011412	70.726585	-9.984591	76.377975	0.083675	0.000000	-0.656556	0.000000	0.000000	0.000000	0.431395	0.050272	0.515877	0.000000	0.000000	3.000000	10.000000	0.000000
2175.882629	-0.095687	0.565520	-0.009574	70.752281	-10.588875	75.650070	0.155574	0.000000	-0.570576	0.000000	0.000000	0.000000	0.360491	0.054280	0.551220	0.000000	0.000000	3.000000	10.000000	0.000000
2175.885962	-0.095687	0.565520	-0.009574	70.752281	-10.588875	75.650070	0.155574	0.000000	-0.570576	0.000000	0.000000	0.000000	0.360491	0.054280	0.551220	0.000000	0.000000	3.000000	10.000000	0.000000
2175.889296	-0.095687	0.565520	-0.009574	70.752281	-10.588875	75.650070	0.155574	0.000000	-0.570576	0.000000	0.000000	0.000000	0.360491	0.054280	0.551220	0.000000	0.000000	3.000000	10.000000	0.000000
2175.892629	-0.094689	0.565686	-0.007671	70.738014	-11.144556	74.946976	0.215656	0.000000	-0.478706	0.000000	0.000000	0.000000	0.299428	0.049870	0.570903	0.000000	0.000000	3.000000	10.000000	0.000000
2175.895962	-0.094689	0.565686	-0.007671	70.738014	-11.144556	74.946976	0.215656	0.000000	-0.478706	0.000000	0.000000	0.000000	0.299428	0.049870	0.570903	0.000000	0.000000	3.000000	10.000000	0.000000
2175.899296	-0.094689	0.565686	-0.007671	70.738014	-11.144556	74.946976	0.215656	0.000000	-0.478706	0.000000	0.000000	0.000000	0.299428	0.049870	0.570903	0.000000	0.000000	3.000000	10.000000	0.000000
2175.902629	-0.093814	0.565855	-0.005666	70.712265	-11.558352	74.483253	0.265561	0.000000	-0.383556	0.000000	0.000000	0.000000	0.262575	0.050536	0.601502	0.000000	0.000000	3.000000	10.000000	0.000000
2175.905962	-0.093814	0.565855	-0.005666	70.712265	-11.558352	74.483253	0.265561	0.000000	-0.383556	0.000000	0.000000	0.000000	0.262575	0.050536	0.601502	0.000000	0.000000	3.000000	10.000000	0.000000
2175.909296	-0.093814	0.565855	-0.005666	70.712265	-11.558352	74.483253	0.265561	0.000000	-0.383556	0.000000	0.000000	0.000000	0.262575	0.050536	0.601502	0.000000	0.000000	3.000000	10.000000	0.000000
2175.912629	-0.093096	0.566015	-0.003608	70.724823	-11.790584	74.060097	0.309323	0.000000	-0.283305	0.000000	0.000000	0.000000	0.215220	0.048087	0.617353	0.000000	0.000000	3.000000	10.000000	0.000000
2175.915962	-0.093096	0.566015	-0.003608	70.724823	-11.790584	74.060097	0.309323	0.000000	-0.283305	0.000000	0.000000	0.000000	0.215220	0.048087	0.617353	0.000000	0.000000	3.000000	10.000000	0.000000
2175.919296	-0.093096	0.566015	-0.003608	70.724823	-11.790584	74.060097	0.309323	0.000000	-0.283305	0.000000	0.000000	0.000000	0.215220	0.048087	0.617353	0.000000	0.000000	3.000000	10.000000	0.000000
2175.922629	-0.092423	0.566132	-0.001510	70.846710	-11.793646	73.839439	0.345193	0.000000	-0.180413	0.000000	0.000000	0.000000	0.202018	0.034959	0.629495	0.000000	0.000000	3.000000	10.000000	0.000000
2175.925962	-0.092423	0.566132	-0.001510	70.846710	-11.793646	73.839439	0.345193	0.000000	-0.180413	0.000000	0.000000	0.000000	0.202018	0.034959	0.629495	0.000000	0.000000	3.000000	10.000000	0.000000
2175.929296	-0.092423	0.566132	-0.001510	70.846710	-11.793646	73.839439	0.345193	0.000000	-0.180413	0.000000	0.000000	0.000000	0.202018	0.034959	0.629495	0.000000	0.000000	3.000000	10.000000	0.000000
2175.932629	-0.091794	0.566204	0.000629	71.097145	-11.648931	73.880226	0.378863	0.000000	-0.075497	0.000000	0.000000	0.000000	0.188755	0.021589	0.641665	0.000000	0.000000	3.000000	10.000000	0.000000
2175.935962	-0.091794	0.566204	0.000629	71.097145	-11.648931	73.880226	0.378863	0.000000	-0.075497	0.000000	0.000000	0.000000	0.188755	0.021589	0.641665	0.000000	0.000000	3.000000	10.000000	0.000000
2175.939296	-0.091794	0.566204	0.000629	71.097145	-11.648931	73.880226	0.378863	0.000000	-0.075497	0.000000	0.000000	0.000000	0.188755	0.021589	0.641665	0.000000	0.000000	3.000000	10.000000	0.000000
2175.942629	-0.091273	0.566256	0.002790	71.461075	-11.536183	73.880569	0.410322	0.000000	0.031447	0.000000	0.000000	0.000000	0.156110	0.015661	0.648201	0.000000	0.000000	3.000000	10.000000	0.000000
2175.945962	-0.091273	0.566256	0.002790	71.461075	-11.536183	73.880569	0.410322	0.000000	0.031447	0.000000	0.000000	0.000000	0.156110	0.015661	0.648201	0.000000	0.000000	3.000000	10.000000	0.000000
2175.949296	-0.091273	0.566256	0.002790	71.461075	-11.536183	73.880569	0.410322	0.000000	0.031447	0.000000	0.000000	0.000000	0.156110	0.015661	0.648201	0.000000	0.000000	3.000000	10.000000	0.000000
2175.952629	-0.090838	0.566325	0.005079	71.899765	-11.440370	73.868431	0.436340	0.000000	0.139481	0.000000	0.000000	0.000000	0.130459	0.020651	0.686912	0.000000	0.000000	3.000000	10.000000	0.000000
2175.955962	-0.090838	0.566325	0.005079	71.899765	-11.440370	73.868431	0.436340	0.000000	0.139481	0.000000	0.000000	0.000000	0.130459	0.020651	0.686912	0.000000	0.000000	3.000000	10.000000	0.000000
2175.959296	-0.090838	0.566325	0.005079	71.899765	-11.440370	73.868431	0.436340	0.000000	0.139481	0.000000	0.000000	0.000000	0.130459	0.020651	0.686912	0.000000	0.000000	3.000000	10.000000	0.000000
2175.962629	-0.090490	0.566383	0.007504	72.386963	-11.360277	73.854248	0.458083	0.000000	0.253966	0.000000	0.000000	0.000000	0.104446	0.017631	0.727280	0.000000	0.000000	3.000000	10.000000	0.000000
2175.965962	-0.090490	0.566383	0.007504	72.386963	-11.360277	73.854248	0.458083	0.000000	0.253966	0.000000	0.000000	0.000000	0.104446	0.017631	0.727280	0.000000	0.000000	3.000000	10.000000	0.000000
2175.969296	-0.090490	0.566383	0.007504	72.386963	-11.360277	73.854248	0.458083	0.000000	0.253966	0.000000	0.000000	0.000000	0.104446	0.017631	0.727280	0.000000	0.000000	3.000000	10.000000	0.000000
2175.972629	-0.090264	0.566448	0.010007	72.911919	-11.290418	73.838081	0.475490	0.000000	0.375179	0.000000	0.000000	0.000000	0.067764	0.019245	0.751067	0.000000	0.000000	3.000000	10.000000	0.000000
2175.975962	-0.090264	0.566448	0.010007	72.911919	-11.290418	73.838081	0.475490	0.000000	0.375179	0.000000	0.000000	0.000000	0.067764	0.019245	0.751067	0.000000	0.000000	3.000000	10.000000	0.000000
2175.979296	-0.090264	0.566448	0.010007	72.911919	-11.290418	73.838081	0.475490	0.000000	0.375179	0.000000	0.000000	0.000000	0.067764	0.019245	0.751067	0.000000	0.000000	3.000000	10.000000	0.000000
2175.982629	-0.090162	0.566517	0.012590	73.466202	-11.220529	73.843040	0.486784	0.000000	0.500357	0.000000	0.000000	0.000000	0.030711	0.020695	0.774761	0.000000	0.000000	3.000000	10.000000	0.000000
2175.985962	-0.090162	0.566517	0.012590	73.466202	-11.220529	73.843040	0.486784	0.000000	0.500357	0.000000	0.000000	0.000000	0.030711	0.020695	0.774761	0.000000	0.000000	3.000000	10.000000	0.000000
2175.989296	-0.090162	0.566517	0.012590	73.466202	-11.220529	73.843040	0.486784	0.000000	0.500357	0.000000	0.000000	0.000000	0.030711	0.020695	0.774761	0.000000	0.000000	3.000000	10.000000	0.000000
2175.992629	-0.090091	0.566572	0.015251	74.036652	-11.127184	73.889832	0.491903	0.000000	0.629484	0.000000	0.000000	0.000000	0.021149	0.016578	0.798295	0.000000	0.000000	3.000000	10.000000	0.000000
2175.995962	-0.090091	0.566572	0.015251	74.036652	-11.127184	73.889832	0.491903	0.000000	0.629484	0.000000	0.000000	0.000000	0.021149	0.016578	0.798295	0.000000	0.000000	3.000000	10.000000	0.000000
2175.999296	-0.090091	0.566572	0.015251	74.036652	-11.127184	73.889832	0.491903	0.000000	0.629484	0.000000	0.000000	0.000000	0.021149	0.016578	0.798295	0.000000	0.000000	3.000000	10.000000	0.000000
2176.002629	-0.090066	0.566656	0.017933	74.625656	-11.013977	73.970940	0.495428	0.000000	0.762533	0.000000	0.000000	0.000000	0.007777	0.025288	0.804827	0.000000	0.000000	3.000000	10.000000	0.000000
2176.005962	-0.090066	0.566656	0.017933	74.625656	-11.013977	73.970940	0.495428	0.000000	0.762533	0.000000	0.000000	0.000000	0.007777	0.025288	0.804827	0.000000	0.000000	3.000000	10.000000	0.000000
2176.009296	-0.090066	0.566656	0.017933	74.625656	-11.013977	73.970940	0.495428	0.000000	0.762533	0.000000	0.000000	0.000000	0.007777	0.025288	0.804827	0.000000	0.000000	3.000000	10.000000	0.000000
2176.012629	-0.089993	0.566699	0.020649	75.249374	-10.915025	74.025574	0.496724	0.000000	0.896671	0.000000	0.000000	0.000000	0.021749	0.012785	0.814794	0.000000	0.000000	3.000000	10.000000	0.000000
2176.015962	-0.089993	0.566699	0.020649	75.249374	-10.915025	74.025574	0.496724	0.000000	0.896671	0.000000	0.000000	0.000000	0.021749	0.012785	0.814794	0.000000	0.000000	3.000000	10.000000	0.000000
2176.019296	-0.089993	0.566699	0.020649	75.249374	-10.915025	74.025574	0.496724	0.000000	0.896671	0.000000	0.000000	0.000000	0.021749	0.012785	0.814794	0.000000	0.000000	3.000000	10.000000	0.000000
2176.022629	-0.089932	0.566743	0.023334	75.910057	-10.858887	74.016190	0.500349	0.000000	1.032470	0.000000	0.000000	0.000000	0.018362	0.013348	0.805319	0.000000	0.000000	3.000000	10.000000	0.000000
2176.025962	-0.089932	0.566743	0.023334	75.910057	-10.858887	74.016190	0.500349	0.000000	1.032470	0.000000	0.000000	0.000000	0.018362	0.013348	0.805319	0.000000	0.000000	3.000000	10.000000	0.000000
2176.029296	-0.089932	0.566743	0.023334	75.910057	-10.858887	74.016190	0.500349	0.000000	1.032470	0.000000	0.000000	0.000000	0.018362	0.013348	0.805319	0.000000	0.000000	3.000000	10.000000	0.000000
2176.032629	-0.089841	0.566781	0.026018	76.593094	-10.812373	73.998123	0.503409	0.000000	1.166690	0.000000	0.000000	0.000000	0.027308	0.011343	0.805303	0.000000	0.000000	3.000000	10.000000	0.000000
2176.035962	-0.089841	0.566781	0.026018	76.593094	-10.812373	73.998123	0.503409	0.000000	1.166690	0.000000	0.000000	0.000000	0.027308	0.011343	0.805303	0.000000	0.000000	3.000000	10.000000	0.000000
2176.039296	-0.089841	0.566781	0.026018	76.593094	-10.812373	73.998123	0.503409	0.000000	1.166690	0.000000	0.000000	0.000000	0.027308	0.011343	0.805303	0.000000	0.000000	3.000000	10.000000	0.000000
2176.042629	-0.089796	0.566821	0.028730	77.285378	-10.773873	73.978233	0.507960	0.000000	1.300907	0.000000	0.000000	0.000000	0.013399	0.012036	0.813416	0.000000	0.000000	3.000000	10.000000	0.000000
2176.045962	-0.089796	0.566821	0.028730	77.285378	-10.773873	73.978233	0.507960	0.000000	1.300907	0.000000	0.000000	0.000000	0.013399	0.012036	0.813416	0.000000	0.000000	3.000000	10.000000	0.000000
2176.049296	-0.089796	0.566821	0.028730	77.285378	-10.773873	73.978233	0.507960	0.000000	1.300907	0.000000	0.000000	0.000000	0.013399	0.012036	0.813416	0.000000	0.000000	3.000000	10.000000	0.000000
2176.052629	-0.089817	0.566872	0.031441	77.977692	-10.749517	73.947113	0.510193	0.000000	1.436476	0.000000	0.000000	0.000000	-0.006393	0.015401	0.813307	0.000000	0.000000	3.000000	10.000000	0.000000
2176.055962	-0.089817	0.566872	0.031441	77.977692	-10.749517	73.947113	0.510193	0.000000	1.436476	0.000000	0.000000	0.000000	-0.006393	0.015401	0.813307	0.000000	0.000000	3.000000	10.000000	0.000000
2176.059296	-0.089817	0.566872	0.031441	77.977692	-10.749517	73.947113	0.510193	0.000000	1.436476	0.000000	0.000000	0.000000	-0.006393	0.015401	0.813307	0.000000	0.000000	3.000000	10.000000	0.000000
2176.062629	-0.090009	0.566889	0.034186	78.636620	-10.798055	73.845329	0.509128	0.000000	1.572027	0.000000	0.000000	0.000000	-0.057335	0.005114	0.823493	0.000000	0.000000	3.000000	10.000000	0.000000
2176.065962	-0.090009	0.566889	0.034186	78.636620	-10.798055	73.845329	0.509128	0.000000	1.572027	0.000000	0.000000	0.000000	-0.057335	0.005114	0.823493	0.000000	0.000000	3.000000	10.000000	0.000000
2176.069296	-0.090009	0.566889	0.034186	78.636620	-10.798055	73.845329	0.509128	0.000000	1.572027	0.000000	0.000000	0.000000	-0.057335	0.005114	0.823493	0.000000	0.000000	3.000000	10.000000	0.000000
2176.072629	-0.090289	0.566899	0.036908	79.253471	-11.023141	73.543991	0.499572	0.000000	1.709276	0.000000	0.000000	0.000000	-0.084175	0.002893	0.816842	0.000000	0.000000	3.000000	10.000000	0.000000
2176.075962	-0.090289	0.566899	0.036908	79.253471	-11.023141	73.543991	0.499572	0.000000	1.709276	0.000000	0.000000	0.000000	-0.084175	0.002893	0.816842	0.000000	0.000000	3.000000	10.000000	0.000000
2176.079296	-0.090289	0.566899	0.036908	79.253471	-11.023141	73.543991	0.499572	0.000000	1.709276	0.000000	0.000000	0.000000	-0.084175	0.002893	0.816842	0.000000	0.000000	3.000000	10.000000	0.000000
2176.082629	-0.090744	0.566873	0.039664	79.823517	-11.352240	73.143448	0.485543	0.000000	1.845417	0.000000	0.000000	0.000000	-0.136448	-0.007786	0.826733	0.000000	0.000000	3.000000	10.000000	0.000000
2176.085962	-0.090744	0.566873	0.039664	79.823517	-11.352240	73.143448	0.485543	0.000000	1.845417	0.000000	0.000000	0.000000	-0.136448	-0.007786	0.826733	0.000000	0.000000	3.000000	10.000000	0.000000
2176.089296	-0.090744	0.566873	0.039664	79.823517	-11.352240	73.143448	0.485543	0.000000	1.845417	0.000000	0.000000	0.000000	-0.136448	-0.007786	0.826733	0.000000	0.000000	3.000000	10.000000	0.000000
2176.092629	-0.091274	0.566802	0.042430	80.352539	-11.667935	72.789825	0.462802	0.000000	1.983205	0.000000	0.000000	0.000000	-0.158883	-0.021358	0.829700	0.000000	0.000000	3.000000	10.000000	0.000000
2176.095962	-0.091274	0.566802	0.042430	80.352539	-11.667935	72.789825	0.462802	0.000000	1.983205	0.000000	0.000000	0.000000	-0.158883	-0.021358	0.829700	0.000000	0.000000	3.000000	10.000000	0.000000
2176.099296	-0.091274	0.566802	0.042430	80.352539	-11.667935	72.789825	0.462802	0.000000	1.983205	0.000000	0.000000	0.000000	-0.158883	-0.021358	0.829700	0.000000	0.000000	3.000000	10.000000	0.000000
2176.102629	-0.091797	0.566658	0.045162	80.853714	-11.824632	72.625549	0.436321	0.000000	2.121489	0.000000	0.000000	0.000000	-0.157118	-0.043238	0.819595	0.000000	0.000000	3.000000	10.000000	0.000000
2176.105962	-0.091797	0.566658	0.045162	80.853714	-11.824632	72.625549	0.436321	0.000000	2.121489	0.000000	0.000000	0.000000	-0.157118	-0.043238	0.819595	0.000000	0.000000	3.000000	10.000000	0.000000
2176.109296	-0.091797	0.566658	0.045162	80.853714	-11.824632	72.625549	0.436321	0.000000	2.121489	0.000000	0.000000	0.000000	-0.157118	-0.043238	0.819595	0.000000	0.000000	3.000000	10.000000	0.000000
2176.112629	-0.092414	0.566459	0.047859	81.348328	-11.940187	72.522621	0.410135	0.000000	2.258088	0.000000	0.000000	0.000000	-0.185049	-0.059804	0.809299	0.000000	0.000000	3.000000	10.000000	0.000000
2176.115962	-0.092414	0.566459	0.047859	81.348328	-11.940187	72.522621	0.410135	0.000000	2.258088	0.000000	0.000000	0.000000	-0.185049	-0.059804	0.809299	0.000000	0.000000	3.000000	10.000000	0.000000
2176.119296	-0.092414	0.566459	0.047859	81.348328	-11.940187	72.522621	0.410135	0.000000	2.258088	0.000000	0.000000	0.000000	-0.185049	-0.059804	0.809299	0.000000	0.000000	3.000000	10.000000	0.000000
2176.122629	-0.093070	0.566195	0.050492	81.839905	-12.075496	72.408066	0.379293	0.000000	2.392971	0.000000	0.000000	0.000000	-0.196817	-0.079073	0.789778	0.000000	0.000000	3.000000	10.000000	0.000000
2176.125962	-0.093070	0.566195	0.050492	81.839905	-12.075496	72.408066	0.379293	0.000000	2.392971	0.000000	0.000000	0.000000	-0.196817	-0.079073	0.789778	0.000000	0.000000	3.000000	10.000000	0.000000
2176.129296	-0.093070	0.566195	0.050492	81.839905	-12.075496	72.408066	0.379293	0.000000	2.392971	0.000000	0.000000	0.000000	-0.196817	-0.079073	0.789778	0.000000	0.000000	3.000000	10.000000	0.000000
2176.132629	-0.093744	0.565914	0.053075	82.336197	-12.229184	72.277832	0.346490	0.000000	2.524601	0.000000	0.000000	0.000000	-0.202138	-0.084413	0.774863	0.000000	0.000000	3.000000	10.000000	0.000000
2176.135962	-0.093744	0.565914	0.053075	82.336197	-12.229184	72.277832	0.346490	0.000000	2.524601	0.000000	0.000000	0.000000	-0.202138	-0.084413	0.774863	0.000000	0.000000	3.000000	10.000000	0.000000
2176.139296	-0.093744	0.565914	0.053075	82.336197	-12.229184	72.277832	0.346490	0.000000	2.524601	0.000000	0.000000	0.000000	-0.202138	-0.084413	0.774863	0.000000	0.000000	3.000000	10.000000	0.000000
2176.142629	-0.094493	0.565594	0.055644	82.824661	-12.406831	72.131798	0.312801	0.000000	2.653744	0.000000	0.000000	0.000000	-0.224657	-0.095759	0.770767	0.000000	0.000000	3.000000	10.000000	0.000000
2176.145962	-0.094493	0.565594	0.055644	82.824661	-12.406831	72.131798	0.312801	0.000000	2.653744	0.000000	0.000000	0.000000	-0.224657	-0.095759	0.770767	0.000000	0.000000	3.000000	10.000000	0.000000
2176.149296	-0.094493	0.565594	0.055644	82.824661	-12.406831	72.131798	0.312801	0.000000	2.653744	0.000000	0.000000	0.000000	-0.224657	-0.095759	0.770767	0.000000	0.000000	3.000000	10.000000	0.000000
2176.152629	-0.095320	0.565284	0.058210	83.309242	-12.609746	71.965889	0.275358	0.000000	2.782205	0.000000	0.000000	0.000000	-0.248094	-0.093095	0.769782	0.000000	0.000000	3.000000	10.000000	0.000000
2176.155962	-0.095320	0.565284	0.058210	83.309242	-12.609746	71.965889	0.275358	0.000000	2.782205	0.000000	0.000000	0.000000	-0.248094	-0.093095	0.769782	0.000000	0.000000	3.000000	10.000000	0.000000
2176.159296	-0.095320	0.565284	0.058210	83.309242	-12.609746	71.965889	0.275358	0.000000	2.782205	0.000000	0.000000	0.000000	-0.248094	-0.093095	0.769782	0.000000	0.000000	3.000000	10.000000	0.000000
2176.162629	-0.096159	0.564948	0.060687	83.791519	-12.843102	71.775032	0.234009	0.000000	2.910502	0.000000	0.000000	0.000000	-0.251848	-0.100804	0.743060	0.000000	0.000000	3.000000	10.000000	0.000000
2176.165962	-0.096159	0.564948	0.060687	83.791519	-12.843102	71.775032	0.234009	0.000000	2.910502	0.000000	0.000000	0.000000	-0.251848	-0.100804	0.743060	0.000000	0.000000	3.000000	10.000000	0.000000
2176.169296	-0.096159	0.564948	0.060687	83.791519	-12.843102	71.775032	0.234009	0.000000	2.910502	0.000000	0.000000	0.000000	-0.251848	-0.100804	0.743060	0.000000	0.000000	3.000000	10.000000	0.000000
2176.172629	-0.096997	0.564613	0.063135	84.283714	-13.116228	71.547050	0.192034	0.000000	3.034346	0.000000	0.000000	0.000000	-0.251363	-0.100404	0.734434	0.000000	0.000000	3.000000	10.000000	0.000000
2176.175962	-0.096997	0.564613	0.063135	84.283714	-13.116228	71.547050	0.192034	0.000000	3.034346	0.000000	0.000000	0.000000	-0.251363	-0.100404	0.734434	0.000000	0.000000	3.000000	10.000000	0.000000
2176.179296	-0.096997	0.564613	0.063135	84.283714	-13.116228	71.547050	0.192034	0.000000	3.034346	0.000000	0.000000	0.000000	-0.251363	-0.100404	0.734434	0.000000	0.000000	3.000000	10.000000	0.000000
2176.182629	-0.097841	0.564246	0.065456	84.806046	-13.447214	71.258614	0.150140	0.000000	3.156751	0.000000	0.000000	0.000000	-0.253035	-0.110192	0.696246	0.000000	0.000000	3.000000	10.000000	0.000000
[truncated: 9,622 more rows]
