# Supplementary material for: Haptic Guidance Needs to Be Intuitive Not Just Informative to Improve Human Motor Accuracy
Source: PLoS One. 2016 Mar 16;11(3):e0150912. doi: 10.1371/journal.pone.0150912 (PMC4794196; doi:10.1371/journal.pone.0150912)
Supplement: S2 Data — (ZIP) [file pone.0150912.s002.zip › Subject1/exp2_0011.txt]

Time	PosX	PosY	PosZ	RotX	RotY	RotZ	ForceX	ForceY	ForceZ	MomentX	MomentY	MomentZ	VelocityX	VelocityY	VelocityZ	CalibratedWeight	ButtonDown	Condition	Trial	Visual
2211.589296	0.002861	0.558953	0.247228	83.133049	58.807419	141.872070	-1.828488	0.000000	4.653669	0.000000	0.000000	0.000000	-0.010063	-0.012888	-0.007599	0.000000	1.000000	3.000000	11.000000	0.000000
2211.592629	0.002727	0.558880	0.247271	83.133049	58.807419	141.872070	-1.828488	0.000000	4.653669	0.000000	0.000000	0.000000	-0.040078	-0.021749	0.012804	0.000000	1.000000	3.000000	11.000000	0.000000
2211.595962	0.002727	0.558880	0.247271	83.133049	58.807419	141.872070	-1.828488	0.000000	4.653669	0.000000	0.000000	0.000000	-0.040078	-0.021749	0.012804	0.000000	1.000000	3.000000	11.000000	0.000000
2211.599296	0.002727	0.558880	0.247271	83.092491	58.198547	141.322037	-1.830392	0.000000	4.652920	0.000000	0.000000	0.000000	-0.040078	-0.021749	0.012804	0.000000	1.000000	3.000000	11.000000	0.000000
2211.602629	0.002027	0.559043	0.247851	83.092491	58.198547	141.322037	-1.830392	0.000000	4.652920	0.000000	0.000000	0.000000	-0.210179	0.048628	0.174176	0.000000	1.000000	3.000000	11.000000	0.000000
2211.605962	0.002027	0.559043	0.247851	83.092491	58.198547	141.322037	-1.830392	0.000000	4.652920	0.000000	0.000000	0.000000	-0.210179	0.048628	0.174176	0.000000	1.000000	3.000000	11.000000	0.000000
2211.609296	0.002027	0.559043	0.247851	83.071968	57.874283	141.052704	-1.838061	0.000000	4.649896	0.000000	0.000000	0.000000	-0.210179	0.048628	0.174176	0.000000	1.000000	3.000000	11.000000	0.000000
2211.612629	0.002027	0.559043	0.247851	83.071968	57.874283	141.052704	-1.838061	0.000000	4.649896	0.000000	0.000000	0.000000	-0.210179	0.048628	0.174176	0.000000	1.000000	3.000000	11.000000	0.000000
2211.615962	0.001325	0.559016	0.248489	83.071968	57.874283	141.052704	-1.838061	0.000000	4.649896	0.000000	0.000000	0.000000	-0.210493	-0.007847	0.191375	0.000000	1.000000	3.000000	11.000000	0.000000
2211.619296	0.001325	0.559016	0.248489	82.999741	57.564583	140.788681	-1.838061	0.000000	4.649896	0.000000	0.000000	0.000000	-0.210493	-0.007847	0.191375	0.000000	1.000000	3.000000	11.000000	0.000000
2211.622629	0.000924	0.559000	0.249329	82.999741	57.564583	140.788681	-1.838061	0.000000	4.649896	0.000000	0.000000	0.000000	-0.120266	-0.005051	0.251915	0.000000	1.000000	3.000000	11.000000	0.000000
2211.625962	0.000924	0.559000	0.249329	82.999741	57.564583	140.788681	-1.838061	0.000000	4.649896	0.000000	0.000000	0.000000	-0.120266	-0.005051	0.251915	0.000000	1.000000	3.000000	11.000000	0.000000
2211.629296	0.000924	0.559000	0.249329	82.782509	57.483582	140.887878	-1.846414	0.000000	4.646585	0.000000	0.000000	0.000000	-0.120266	-0.005051	0.251915	0.000000	1.000000	3.000000	11.000000	0.000000
2211.632629	0.000119	0.559168	0.250361	82.782509	57.483582	140.887878	-1.846414	0.000000	4.646585	0.000000	0.000000	0.000000	-0.241425	0.050492	0.309542	0.000000	1.000000	3.000000	11.000000	0.000000
2211.635962	0.000119	0.559168	0.250361	82.782509	57.483582	140.887878	-1.846414	0.000000	4.646585	0.000000	0.000000	0.000000	-0.241425	0.050492	0.309542	0.000000	1.000000	3.000000	11.000000	0.000000
2211.639296	0.000119	0.559168	0.250361	82.478508	57.602150	141.258484	-1.852736	0.000000	4.644068	0.000000	0.000000	0.000000	-0.241425	0.050492	0.309542	0.000000	1.000000	3.000000	11.000000	0.000000
2211.642629	-0.000856	0.559324	0.251579	82.478508	57.602150	141.258484	-1.852736	0.000000	4.644068	0.000000	0.000000	0.000000	-0.292653	0.046761	0.365535	0.000000	1.000000	3.000000	11.000000	0.000000
2211.645962	-0.000856	0.559324	0.251579	82.478508	57.602150	141.258484	-1.852736	0.000000	4.644068	0.000000	0.000000	0.000000	-0.292653	0.046761	0.365535	0.000000	1.000000	3.000000	11.000000	0.000000
2211.649296	-0.000856	0.559324	0.251579	82.155525	58.389797	142.317993	-1.860523	0.000000	4.640954	0.000000	0.000000	0.000000	-0.292653	0.046761	0.365535	0.000000	1.000000	3.000000	11.000000	0.000000
2211.652629	-0.001936	0.559488	0.252854	82.155525	58.389797	142.317993	-1.860523	0.000000	4.640954	0.000000	0.000000	0.000000	-0.324040	0.049256	0.382461	0.000000	1.000000	3.000000	11.000000	0.000000
2211.655962	-0.001936	0.559488	0.252854	82.155525	58.389797	142.317993	-1.860523	0.000000	4.640954	0.000000	0.000000	0.000000	-0.324040	0.049256	0.382461	0.000000	1.000000	3.000000	11.000000	0.000000
2211.659296	-0.001936	0.559488	0.252854	81.914246	61.474182	145.722366	-1.869510	0.000000	4.637341	0.000000	0.000000	0.000000	-0.324040	0.049256	0.382461	0.000000	1.000000	3.000000	11.000000	0.000000
2211.662629	-0.003290	0.559656	0.254013	81.914246	61.474182	145.722366	-1.869510	0.000000	4.637341	0.000000	0.000000	0.000000	-0.406084	0.050292	0.347562	0.000000	1.000000	3.000000	11.000000	0.000000
2211.665962	-0.003290	0.559656	0.254013	81.914246	61.474182	145.722366	-1.869510	0.000000	4.637341	0.000000	0.000000	0.000000	-0.406084	0.050292	0.347562	0.000000	1.000000	3.000000	11.000000	0.000000
2211.669296	-0.003290	0.559656	0.254013	81.715439	66.642326	151.180862	-1.883407	0.000000	4.631714	0.000000	0.000000	0.000000	-0.406084	0.050292	0.347562	0.000000	1.000000	3.000000	11.000000	0.000000
2211.672629	-0.004715	0.559766	0.255049	81.715439	66.642326	151.180862	-1.883407	0.000000	4.631714	0.000000	0.000000	0.000000	-0.427458	0.033189	0.310818	0.000000	1.000000	3.000000	11.000000	0.000000
2211.675962	-0.004715	0.559766	0.255049	81.715439	66.642326	151.180862	-1.883407	0.000000	4.631714	0.000000	0.000000	0.000000	-0.427458	0.033189	0.310818	0.000000	1.000000	3.000000	11.000000	0.000000
2211.679296	-0.004715	0.559766	0.255049	81.400513	72.284546	156.969421	-1.899014	0.000000	4.625338	0.000000	0.000000	0.000000	-0.427458	0.033189	0.310818	0.000000	1.000000	3.000000	11.000000	0.000000
2211.682629	-0.006280	0.559885	0.256139	81.400513	72.284546	156.969421	-1.899014	0.000000	4.625338	0.000000	0.000000	0.000000	-0.469487	0.035688	0.327140	0.000000	1.000000	3.000000	11.000000	0.000000
2211.685962	-0.006280	0.559885	0.256139	81.400513	72.284546	156.969421	-1.899014	0.000000	4.625338	0.000000	0.000000	0.000000	-0.469487	0.035688	0.327140	0.000000	1.000000	3.000000	11.000000	0.000000
2211.689296	-0.006280	0.559885	0.256139	80.947052	77.324707	161.995193	-1.916239	0.000000	4.618228	0.000000	0.000000	0.000000	-0.469487	0.035688	0.327140	0.000000	1.000000	3.000000	11.000000	0.000000
2211.692629	-0.008054	0.559934	0.257293	80.947052	77.324707	161.995193	-1.916239	0.000000	4.618228	0.000000	0.000000	0.000000	-0.532200	0.014737	0.346170	0.000000	1.000000	3.000000	11.000000	0.000000
2211.695962	-0.008054	0.559934	0.257293	80.947052	77.324707	161.995193	-1.916239	0.000000	4.618228	0.000000	0.000000	0.000000	-0.532200	0.014737	0.346170	0.000000	1.000000	3.000000	11.000000	0.000000
2211.699296	-0.008054	0.559934	0.257293	80.409866	81.597084	166.359314	-1.936020	0.000000	4.609970	0.000000	0.000000	0.000000	-0.532200	0.014737	0.346170	0.000000	1.000000	3.000000	11.000000	0.000000
2211.702629	-0.009799	0.559939	0.258415	80.409866	81.597084	166.359314	-1.936020	0.000000	4.609970	0.000000	0.000000	0.000000	-0.523615	0.001467	0.336689	0.000000	1.000000	3.000000	11.000000	0.000000
2211.705962	-0.009799	0.559939	0.258415	80.409866	81.597084	166.359314	-1.936020	0.000000	4.609970	0.000000	0.000000	0.000000	-0.523615	0.001467	0.336689	0.000000	1.000000	3.000000	11.000000	0.000000
2211.709296	-0.009799	0.559939	0.258415	79.817642	84.955666	170.113007	-1.955290	0.000000	4.601830	0.000000	0.000000	0.000000	-0.523615	0.001467	0.336689	0.000000	1.000000	3.000000	11.000000	0.000000
2211.712629	-0.011585	0.559952	0.259590	79.817642	84.955666	170.113007	-1.955290	0.000000	4.601830	0.000000	0.000000	0.000000	-0.535745	0.003773	0.352479	0.000000	1.000000	3.000000	11.000000	0.000000
2211.715962	-0.011585	0.559952	0.259590	79.817642	84.955666	170.113007	-1.955290	0.000000	4.601830	0.000000	0.000000	0.000000	-0.535745	0.003773	0.352479	0.000000	1.000000	3.000000	11.000000	0.000000
2211.719296	-0.011585	0.559952	0.259590	79.194778	87.551033	173.113922	-1.974558	0.000000	4.593596	0.000000	0.000000	0.000000	-0.535745	0.003773	0.352479	0.000000	1.000000	3.000000	11.000000	0.000000
2211.722629	-0.013412	0.560037	0.260854	79.194778	87.551033	173.113922	-1.974558	0.000000	4.593596	0.000000	0.000000	0.000000	-0.548253	0.025653	0.379066	0.000000	0.000000	3.000000	11.000000	0.000000
2211.725962	-0.013412	0.560037	0.260854	79.194778	87.551033	173.113922	-1.974558	0.000000	4.593596	0.000000	0.000000	0.000000	-0.548253	0.025653	0.379066	0.000000	0.000000	3.000000	11.000000	0.000000
2211.729296	-0.013412	0.560037	0.260854	78.601883	89.591408	175.508957	-1.993597	0.000000	4.585365	0.000000	0.000000	0.000000	-0.548253	0.025653	0.379066	0.000000	0.000000	3.000000	11.000000	0.000000
2211.732629	-0.015078	0.560196	0.262209	78.601883	89.591408	175.508957	-1.993597	0.000000	4.585365	0.000000	0.000000	0.000000	-0.499547	0.047582	0.406556	0.000000	0.000000	3.000000	11.000000	0.000000
2211.735962	-0.015078	0.560196	0.262209	78.601883	89.591408	175.508957	-1.993597	0.000000	4.585365	0.000000	0.000000	0.000000	-0.499547	0.047582	0.406556	0.000000	0.000000	3.000000	11.000000	0.000000
2211.739296	-0.015078	0.560196	0.262209	78.119583	91.458908	177.626221	-2.009386	0.000000	4.578468	0.000000	0.000000	0.000000	-0.499547	0.047582	0.406556	0.000000	0.000000	3.000000	11.000000	0.000000
2211.742629	-0.016372	0.560332	0.263552	78.119583	91.458908	177.626221	-2.009386	0.000000	4.578468	0.000000	0.000000	0.000000	-0.388400	0.040796	0.402993	0.000000	0.000000	3.000000	11.000000	0.000000
2211.745962	-0.016372	0.560332	0.263552	78.119583	91.458908	177.626221	-2.009386	0.000000	4.578468	0.000000	0.000000	0.000000	-0.388400	0.040796	0.402993	0.000000	0.000000	3.000000	11.000000	0.000000
2211.749296	-0.016372	0.560332	0.263552	77.795456	93.565735	179.851791	-2.019641	0.000000	4.573954	0.000000	0.000000	0.000000	-0.388400	0.040796	0.402993	0.000000	0.000000	3.000000	11.000000	0.000000
2211.752629	-0.017294	0.560362	0.264867	77.795456	93.565735	179.851791	-2.019641	0.000000	4.573954	0.000000	0.000000	0.000000	-0.276462	0.009036	0.394528	0.000000	0.000000	3.000000	11.000000	0.000000
2211.755962	-0.017294	0.560362	0.264867	77.795456	93.565735	179.851791	-2.019641	0.000000	4.573954	0.000000	0.000000	0.000000	-0.276462	0.009036	0.394528	0.000000	0.000000	3.000000	11.000000	0.000000
2211.759296	-0.017294	0.560362	0.264867	77.590248	96.355972	-177.370621	-2.024564	0.000000	4.571777	0.000000	0.000000	0.000000	-0.276462	0.009036	0.394528	0.000000	0.000000	3.000000	11.000000	0.000000
2211.762629	-0.018012	0.560527	0.266148	77.590248	96.355972	-177.370621	-2.024564	0.000000	4.571777	0.000000	0.000000	0.000000	-0.215344	0.049554	0.384111	0.000000	0.000000	3.000000	11.000000	0.000000
2211.765962	-0.018012	0.560527	0.266148	77.590248	96.355972	-177.370621	-2.024564	0.000000	4.571777	0.000000	0.000000	0.000000	-0.215344	0.049554	0.384111	0.000000	0.000000	3.000000	11.000000	0.000000
2211.769296	-0.018012	0.560527	0.266148	77.390228	99.623917	-174.177017	-2.026729	0.000000	4.570817	0.000000	0.000000	0.000000	-0.215344	0.049554	0.384111	0.000000	0.000000	3.000000	11.000000	0.000000
2211.772629	-0.018594	0.560912	0.267411	77.390228	99.623917	-174.177017	-2.026729	0.000000	4.570817	0.000000	0.000000	0.000000	-0.174644	0.115324	0.378837	0.000000	0.000000	3.000000	11.000000	0.000000
2211.775962	-0.018594	0.560912	0.267411	77.390228	99.623917	-174.177017	-2.026729	0.000000	4.570817	0.000000	0.000000	0.000000	-0.174644	0.115324	0.378837	0.000000	0.000000	3.000000	11.000000	0.000000
2211.779296	-0.018594	0.560912	0.267411	77.190674	102.875763	-171.029358	-2.027046	0.000000	4.570677	0.000000	0.000000	0.000000	-0.174644	0.115324	0.378837	0.000000	0.000000	3.000000	11.000000	0.000000
2211.782629	-0.019177	0.561433	0.268634	77.190674	102.875763	-171.029358	-2.027046	0.000000	4.570677	0.000000	0.000000	0.000000	-0.174913	0.156398	0.367000	0.000000	0.000000	3.000000	11.000000	0.000000
2211.785962	-0.019177	0.561433	0.268634	77.190674	102.875763	-171.029358	-2.027046	0.000000	4.570677	0.000000	0.000000	0.000000	-0.174913	0.156398	0.367000	0.000000	0.000000	3.000000	11.000000	0.000000
2211.789296	-0.019177	0.561433	0.268634	77.076660	106.008827	-168.040222	-2.027622	0.000000	4.570421	0.000000	0.000000	0.000000	-0.174913	0.156398	0.367000	0.000000	0.000000	3.000000	11.000000	0.000000
2211.792629	-0.019795	0.561928	0.269810	77.076660	106.008827	-168.040222	-2.027622	0.000000	4.570421	0.000000	0.000000	0.000000	-0.185454	0.148670	0.352865	0.000000	0.000000	3.000000	11.000000	0.000000
2211.795962	-0.019795	0.561928	0.269810	77.076660	106.008827	-168.040222	-2.027622	0.000000	4.570421	0.000000	0.000000	0.000000	-0.185454	0.148670	0.352865	0.000000	0.000000	3.000000	11.000000	0.000000
2211.799296	-0.019795	0.561928	0.269810	77.043686	109.135025	-165.106369	-2.028986	0.000000	4.569816	0.000000	0.000000	0.000000	-0.185454	0.148670	0.352865	0.000000	0.000000	3.000000	11.000000	0.000000
2211.802629	-0.020343	0.562412	0.270896	77.043686	109.135025	-165.106369	-2.028986	0.000000	4.569816	0.000000	0.000000	0.000000	-0.164516	0.145024	0.325656	0.000000	0.000000	3.000000	11.000000	0.000000
2211.805962	-0.020343	0.562412	0.270896	77.043686	109.135025	-165.106369	-2.028986	0.000000	4.569816	0.000000	0.000000	0.000000	-0.164516	0.145024	0.325656	0.000000	0.000000	3.000000	11.000000	0.000000
2211.809296	-0.020343	0.562412	0.270896	77.052650	112.204529	-162.260391	-2.029922	0.000000	4.569400	0.000000	0.000000	0.000000	-0.164516	0.145024	0.325656	0.000000	0.000000	3.000000	11.000000	0.000000
2211.812629	-0.020717	0.562901	0.271877	77.052650	112.204529	-162.260391	-2.029922	0.000000	4.569400	0.000000	0.000000	0.000000	-0.112134	0.146710	0.294360	0.000000	0.000000	3.000000	11.000000	0.000000
2211.815962	-0.020717	0.562901	0.271877	77.052650	112.204529	-162.260391	-2.029922	0.000000	4.569400	0.000000	0.000000	0.000000	-0.112134	0.146710	0.294360	0.000000	0.000000	3.000000	11.000000	0.000000
2211.819296	-0.020717	0.562901	0.271877	77.084686	115.092407	-159.602432	-2.029050	0.000000	4.569788	0.000000	0.000000	0.000000	-0.112134	0.146710	0.294360	0.000000	0.000000	3.000000	11.000000	0.000000
2211.822629	-0.020950	0.563395	0.272754	77.084686	115.092407	-159.602432	-2.029050	0.000000	4.569788	0.000000	0.000000	0.000000	-0.069897	0.148382	0.263073	0.000000	0.000000	3.000000	11.000000	0.000000
2211.825962	-0.020950	0.563395	0.272754	77.084686	115.092407	-159.602432	-2.029050	0.000000	4.569788	0.000000	0.000000	0.000000	-0.069897	0.148382	0.263073	0.000000	0.000000	3.000000	11.000000	0.000000
2211.829296	-0.020950	0.563395	0.272754	77.155998	117.675789	-157.251877	-2.026860	0.000000	4.570759	0.000000	0.000000	0.000000	-0.069897	0.148382	0.263073	0.000000	0.000000	3.000000	11.000000	0.000000
2211.832629	-0.021006	0.563949	0.273476	77.155998	117.675789	-157.251877	-2.026860	0.000000	4.570759	0.000000	0.000000	0.000000	-0.016631	0.166133	0.216634	0.000000	0.000000	3.000000	11.000000	0.000000
2211.835962	-0.021006	0.563949	0.273476	77.155998	117.675789	-157.251877	-2.026860	0.000000	4.570759	0.000000	0.000000	0.000000	-0.016631	0.166133	0.216634	0.000000	0.000000	3.000000	11.000000	0.000000
2211.839296	-0.021006	0.563949	0.273476	77.280319	119.723068	-155.422867	-2.023160	0.000000	4.572398	0.000000	0.000000	0.000000	-0.016631	0.166133	0.216634	0.000000	0.000000	3.000000	11.000000	0.000000
2211.842629	-0.020988	0.564567	0.274070	77.280319	119.723068	-155.422867	-2.023160	0.000000	4.572398	0.000000	0.000000	0.000000	0.005299	0.185209	0.178245	0.000000	0.000000	3.000000	11.000000	0.000000
2211.845962	-0.020988	0.564567	0.274070	77.280319	119.723068	-155.422867	-2.023160	0.000000	4.572398	0.000000	0.000000	0.000000	0.005299	0.185209	0.178245	0.000000	0.000000	3.000000	11.000000	0.000000
2211.849296	-0.020988	0.564567	0.274070	77.477570	120.911018	-154.404739	-2.019244	0.000000	4.574129	0.000000	0.000000	0.000000	0.005299	0.185209	0.178245	0.000000	0.000000	3.000000	11.000000	0.000000
2211.852629	-0.020988	0.564567	0.274070	77.477570	120.911018	-154.404739	-2.019244	0.000000	4.574129	0.000000	0.000000	0.000000	0.005299	0.185209	0.178245	0.000000	0.000000	3.000000	11.000000	0.000000
2211.855962	-0.020826	0.565239	0.274480	77.477570	120.911018	-154.404739	-2.019244	0.000000	4.574129	0.000000	0.000000	0.000000	0.048607	0.201702	0.123160	0.000000	0.000000	3.000000	11.000000	0.000000
2211.859296	-0.020826	0.565239	0.274480	77.728951	121.387390	-153.878845	-2.019244	0.000000	4.574129	0.000000	0.000000	0.000000	0.048607	0.201702	0.123160	0.000000	0.000000	3.000000	11.000000	0.000000
2211.862629	-0.020555	0.565930	0.274742	77.728951	121.387390	-153.878845	-2.019244	0.000000	4.574129	0.000000	0.000000	0.000000	0.081223	0.207458	0.078390	0.000000	0.000000	3.000000	11.000000	0.000000
2211.865962	-0.020555	0.565930	0.274742	77.728951	121.387390	-153.878845	-2.019244	0.000000	4.574129	0.000000	0.000000	0.000000	0.081223	0.207458	0.078390	0.000000	0.000000	3.000000	11.000000	0.000000
2211.869296	-0.020555	0.565930	0.274742	77.944489	121.668610	-153.087341	-2.009067	0.000000	4.578608	0.000000	0.000000	0.000000	0.081223	0.207458	0.078390	0.000000	0.000000	3.000000	11.000000	0.000000
2211.872629	-0.020209	0.566654	0.274807	77.944489	121.668610	-153.087341	-2.009067	0.000000	4.578608	0.000000	0.000000	0.000000	0.103778	0.217143	0.019453	0.000000	0.000000	3.000000	11.000000	0.000000
2211.875962	-0.020209	0.566654	0.274807	77.944489	121.668610	-153.087341	-2.009067	0.000000	4.578608	0.000000	0.000000	0.000000	0.103778	0.217143	0.019453	0.000000	0.000000	3.000000	11.000000	0.000000
2211.879296	-0.020209	0.566654	0.274807	78.146454	121.916183	-152.277237	-2.003832	0.000000	4.580902	0.000000	0.000000	0.000000	0.103778	0.217143	0.019453	0.000000	0.000000	3.000000	11.000000	0.000000
2211.882629	-0.019789	0.567312	0.274705	78.146454	121.916183	-152.277237	-2.003832	0.000000	4.580902	0.000000	0.000000	0.000000	0.126013	0.197361	-0.030608	0.000000	0.000000	3.000000	11.000000	0.000000
2211.885962	-0.019789	0.567312	0.274705	78.146454	121.916183	-152.277237	-2.003832	0.000000	4.580902	0.000000	0.000000	0.000000	0.126013	0.197361	-0.030608	0.000000	0.000000	3.000000	11.000000	0.000000
2211.889296	-0.019789	0.567312	0.274705	78.387108	121.956459	-151.958496	-1.998573	0.000000	4.583198	0.000000	0.000000	0.000000	0.126013	0.197361	-0.030608	0.000000	0.000000	3.000000	11.000000	0.000000
2211.892629	-0.019789	0.567312	0.274705	78.387108	121.956459	-151.958496	-1.998573	0.000000	4.583198	0.000000	0.000000	0.000000	0.126013	0.197361	-0.030608	0.000000	0.000000	3.000000	11.000000	0.000000
2211.895962	-0.019263	0.567997	0.274512	78.387108	121.956459	-151.958496	-1.998573	0.000000	4.583198	0.000000	0.000000	0.000000	0.157980	0.205375	-0.057930	0.000000	0.000000	3.000000	11.000000	0.000000
2211.899296	-0.019263	0.567997	0.274512	78.710152	121.663322	-152.263779	-1.998573	0.000000	4.583198	0.000000	0.000000	0.000000	0.157980	0.205375	-0.057930	0.000000	0.000000	3.000000	11.000000	0.000000
2211.902629	-0.018595	0.568628	0.274240	78.710152	121.663322	-152.263779	-1.998573	0.000000	4.583198	0.000000	0.000000	0.000000	0.200186	0.189320	-0.081448	0.000000	0.000000	3.000000	11.000000	0.000000
2211.905962	-0.018595	0.568628	0.274240	78.710152	121.663322	-152.263779	-1.998573	0.000000	4.583198	0.000000	0.000000	0.000000	0.200186	0.189320	-0.081448	0.000000	0.000000	3.000000	11.000000	0.000000
2211.909296	-0.018595	0.568628	0.274240	79.167618	121.105263	-152.984528	-1.984626	0.000000	4.589255	0.000000	0.000000	0.000000	0.200186	0.189320	-0.081448	0.000000	0.000000	3.000000	11.000000	0.000000
2211.912629	-0.017857	0.569223	0.273871	79.167618	121.105263	-152.984528	-1.984626	0.000000	4.589255	0.000000	0.000000	0.000000	0.221586	0.178520	-0.110842	0.000000	0.000000	3.000000	11.000000	0.000000
2211.915962	-0.017857	0.569223	0.273871	79.167618	121.105263	-152.984528	-1.984626	0.000000	4.589255	0.000000	0.000000	0.000000	0.221586	0.178520	-0.110842	0.000000	0.000000	3.000000	11.000000	0.000000
2211.919296	-0.017857	0.569223	0.273871	79.773689	120.419334	-153.879013	-1.976445	0.000000	4.592784	0.000000	0.000000	0.000000	0.221586	0.178520	-0.110842	0.000000	0.000000	3.000000	11.000000	0.000000
2211.922629	-0.017082	0.569764	0.273419	79.773689	120.419334	-153.879013	-1.976445	0.000000	4.592784	0.000000	0.000000	0.000000	0.232338	0.162333	-0.135328	0.000000	0.000000	3.000000	11.000000	0.000000
2211.925962	-0.017082	0.569764	0.273419	79.773689	120.419334	-153.879013	-1.976445	0.000000	4.592784	0.000000	0.000000	0.000000	0.232338	0.162333	-0.135328	0.000000	0.000000	3.000000	11.000000	0.000000
2211.929296	-0.017082	0.569764	0.273419	80.512329	119.606598	-154.942612	-1.968210	0.000000	4.596319	0.000000	0.000000	0.000000	0.232338	0.162333	-0.135328	0.000000	0.000000	3.000000	11.000000	0.000000
2211.932629	-0.016341	0.570246	0.272856	80.512329	119.606598	-154.942612	-1.968210	0.000000	4.596319	0.000000	0.000000	0.000000	0.222396	0.144733	-0.169054	0.000000	0.000000	3.000000	11.000000	0.000000
2211.935962	-0.016341	0.570246	0.272856	80.512329	119.606598	-154.942612	-1.968210	0.000000	4.596319	0.000000	0.000000	0.000000	0.222396	0.144733	-0.169054	0.000000	0.000000	3.000000	11.000000	0.000000
2211.939296	-0.016341	0.570246	0.272856	81.315353	118.494301	-156.333221	-1.961086	0.000000	4.599363	0.000000	0.000000	0.000000	0.222396	0.144733	-0.169054	0.000000	0.000000	3.000000	11.000000	0.000000
2211.942629	-0.015599	0.570737	0.272215	81.315353	118.494301	-156.333221	-1.961086	0.000000	4.599363	0.000000	0.000000	0.000000	0.222546	0.147053	-0.192328	0.000000	0.000000	3.000000	11.000000	0.000000
2211.945962	-0.015599	0.570737	0.272215	81.315353	118.494301	-156.333221	-1.961086	0.000000	4.599363	0.000000	0.000000	0.000000	0.222546	0.147053	-0.192328	0.000000	0.000000	3.000000	11.000000	0.000000
2211.949296	-0.015599	0.570737	0.272215	82.076797	116.791130	-158.300400	-1.954381	0.000000	4.602217	0.000000	0.000000	0.000000	0.222546	0.147053	-0.192328	0.000000	0.000000	3.000000	11.000000	0.000000
2211.952629	-0.014753	0.571314	0.271486	82.076797	116.791130	-158.300400	-1.954381	0.000000	4.602217	0.000000	0.000000	0.000000	0.253837	0.173141	-0.218806	0.000000	0.000000	3.000000	11.000000	0.000000
2211.955962	-0.014753	0.571314	0.271486	82.076797	116.791130	-158.300400	-1.954381	0.000000	4.602217	0.000000	0.000000	0.000000	0.253837	0.173141	-0.218806	0.000000	0.000000	3.000000	11.000000	0.000000
2211.959296	-0.014753	0.571314	0.271486	82.716812	114.385345	-160.930466	-1.946669	0.000000	4.605484	0.000000	0.000000	0.000000	0.253837	0.173141	-0.218806	0.000000	0.000000	3.000000	11.000000	0.000000
2211.962629	-0.013769	0.571965	0.270715	82.716812	114.385345	-160.930466	-1.946669	0.000000	4.605484	0.000000	0.000000	0.000000	0.295045	0.195204	-0.231272	0.000000	0.000000	3.000000	11.000000	0.000000
2211.965962	-0.013769	0.571965	0.270715	82.716812	114.385345	-160.930466	-1.946669	0.000000	4.605484	0.000000	0.000000	0.000000	0.295045	0.195204	-0.231272	0.000000	0.000000	3.000000	11.000000	0.000000
2211.969296	-0.013769	0.571965	0.270715	83.223610	111.413429	-164.083008	-1.937165	0.000000	4.609489	0.000000	0.000000	0.000000	0.295045	0.195204	-0.231272	0.000000	0.000000	3.000000	11.000000	0.000000
2211.972629	-0.012718	0.572604	0.269883	83.223610	111.413429	-164.083008	-1.937165	0.000000	4.609489	0.000000	0.000000	0.000000	0.315449	0.191887	-0.249374	0.000000	0.000000	3.000000	11.000000	0.000000
2211.975962	-0.012718	0.572604	0.269883	83.223610	111.413429	-164.083008	-1.937165	0.000000	4.609489	0.000000	0.000000	0.000000	0.315449	0.191887	-0.249374	0.000000	0.000000	3.000000	11.000000	0.000000
2211.979296	-0.012718	0.572604	0.269883	83.666367	108.353539	-167.323502	-1.926958	0.000000	4.613766	0.000000	0.000000	0.000000	0.315449	0.191887	-0.249374	0.000000	0.000000	3.000000	11.000000	0.000000
2211.982629	-0.011633	0.573193	0.268997	83.666367	108.353539	-167.323502	-1.926958	0.000000	4.613766	0.000000	0.000000	0.000000	0.325333	0.176644	-0.265915	0.000000	0.000000	3.000000	11.000000	0.000000
2211.985962	-0.011633	0.573193	0.268997	83.666367	108.353539	-167.323502	-1.926958	0.000000	4.613766	0.000000	0.000000	0.000000	0.325333	0.176644	-0.265915	0.000000	0.000000	3.000000	11.000000	0.000000
2211.989296	-0.011633	0.573193	0.268997	84.107384	105.601395	-170.017349	-1.916512	0.000000	4.618114	0.000000	0.000000	0.000000	0.325333	0.176644	-0.265915	0.000000	0.000000	3.000000	11.000000	0.000000
2211.992629	-0.010585	0.573629	0.268055	84.107384	105.601395	-170.017349	-1.916512	0.000000	4.618114	0.000000	0.000000	0.000000	0.314445	0.130896	-0.282496	0.000000	0.000000	3.000000	11.000000	0.000000
2211.995962	-0.010585	0.573629	0.268055	84.107384	105.601395	-170.017349	-1.916512	0.000000	4.618114	0.000000	0.000000	0.000000	0.314445	0.130896	-0.282496	0.000000	0.000000	3.000000	11.000000	0.000000
2211.999296	-0.010585	0.573629	0.268055	84.551010	103.130836	-171.775009	-1.906839	0.000000	4.622117	0.000000	0.000000	0.000000	0.314445	0.130896	-0.282496	0.000000	0.000000	3.000000	11.000000	0.000000
2212.002629	-0.009642	0.573970	0.267033	84.551010	103.130836	-171.775009	-1.906839	0.000000	4.622117	0.000000	0.000000	0.000000	0.283000	0.102378	-0.306653	0.000000	0.000000	3.000000	11.000000	0.000000
2212.005962	-0.009642	0.573970	0.267033	84.551010	103.130836	-171.775009	-1.906839	0.000000	4.622117	0.000000	0.000000	0.000000	0.283000	0.102378	-0.306653	0.000000	0.000000	3.000000	11.000000	0.000000
2212.009296	-0.009642	0.573970	0.267033	84.941193	100.641495	-173.607086	-1.899115	0.000000	4.625296	0.000000	0.000000	0.000000	0.283000	0.102378	-0.306653	0.000000	0.000000	3.000000	11.000000	0.000000
2212.012629	-0.008804	0.574199	0.265948	84.941193	100.641495	-173.607086	-1.899115	0.000000	4.625296	0.000000	0.000000	0.000000	0.251531	0.068653	-0.325448	0.000000	0.000000	3.000000	11.000000	0.000000
2212.015962	-0.008804	0.574199	0.265948	84.941193	100.641495	-173.607086	-1.899115	0.000000	4.625296	0.000000	0.000000	0.000000	0.251531	0.068653	-0.325448	0.000000	0.000000	3.000000	11.000000	0.000000
2212.019296	-0.008804	0.574199	0.265948	85.214432	97.894516	-176.193344	-1.893261	0.000000	4.627695	0.000000	0.000000	0.000000	0.251531	0.068653	-0.325448	0.000000	0.000000	3.000000	11.000000	0.000000
2212.022629	-0.008001	0.574390	0.264759	85.214432	97.894516	-176.193344	-1.893261	0.000000	4.627695	0.000000	0.000000	0.000000	0.240845	0.057209	-0.356760	0.000000	0.000000	3.000000	11.000000	0.000000
2212.025962	-0.008001	0.574390	0.264759	85.214432	97.894516	-176.193344	-1.893261	0.000000	4.627695	0.000000	0.000000	0.000000	0.240845	0.057209	-0.356760	0.000000	0.000000	3.000000	11.000000	0.000000
2212.029296	-0.008001	0.574390	0.264759	85.335617	94.351860	-179.764618	-1.888523	0.000000	4.629631	0.000000	0.000000	0.000000	0.240845	0.057209	-0.356760	0.000000	0.000000	3.000000	11.000000	0.000000
2212.032629	-0.007303	0.574468	0.263507	85.335617	94.351860	-179.764618	-1.888523	0.000000	4.629631	0.000000	0.000000	0.000000	0.209456	0.023535	-0.375750	0.000000	0.000000	3.000000	11.000000	0.000000
2212.035962	-0.007303	0.574468	0.263507	85.335617	94.351860	-179.764618	-1.888523	0.000000	4.629631	0.000000	0.000000	0.000000	0.209456	0.023535	-0.375750	0.000000	0.000000	3.000000	11.000000	0.000000
2212.039296	-0.007303	0.574468	0.263507	85.373779	89.078766	175.129913	-1.885700	0.000000	4.630781	0.000000	0.000000	0.000000	0.209456	0.023535	-0.375750	0.000000	0.000000	3.000000	11.000000	0.000000
2212.042629	-0.006743	0.574540	0.262219	85.373779	89.078766	175.129913	-1.885700	0.000000	4.630781	0.000000	0.000000	0.000000	0.167852	0.021610	-0.386324	0.000000	0.000000	3.000000	11.000000	0.000000
2212.045962	-0.006743	0.574540	0.262219	85.373779	89.078766	175.129913	-1.885700	0.000000	4.630781	0.000000	0.000000	0.000000	0.167852	0.021610	-0.386324	0.000000	0.000000	3.000000	11.000000	0.000000
2212.049296	-0.006743	0.574540	0.262219	85.359070	81.122421	167.491302	-1.885169	0.000000	4.630998	0.000000	0.000000	0.000000	0.167852	0.021610	-0.386324	0.000000	0.000000	3.000000	11.000000	0.000000
2212.052629	-0.006322	0.574589	0.260914	85.359070	81.122421	167.491302	-1.885169	0.000000	4.630998	0.000000	0.000000	0.000000	0.126398	0.014511	-0.391449	0.000000	0.000000	3.000000	11.000000	0.000000
2212.055962	-0.006322	0.574589	0.260914	85.359070	81.122421	167.491302	-1.885169	0.000000	4.630998	0.000000	0.000000	0.000000	0.126398	0.014511	-0.391449	0.000000	0.000000	3.000000	11.000000	0.000000
2212.059296	-0.006322	0.574589	0.260914	85.214966	71.553413	158.382690	-1.886841	0.000000	4.630317	0.000000	0.000000	0.000000	0.126398	0.014511	-0.391449	0.000000	0.000000	3.000000	11.000000	0.000000
2212.062629	-0.005868	0.574619	0.259624	85.214966	71.553413	158.382690	-1.886841	0.000000	4.630317	0.000000	0.000000	0.000000	0.136124	0.008891	-0.387138	0.000000	0.000000	3.000000	11.000000	0.000000
2212.065962	-0.005868	0.574619	0.259624	85.214966	71.553413	158.382690	-1.886841	0.000000	4.630317	0.000000	0.000000	0.000000	0.136124	0.008891	-0.387138	0.000000	0.000000	3.000000	11.000000	0.000000
2212.069296	-0.005868	0.574619	0.259624	84.917274	61.977859	149.330978	-1.887944	0.000000	4.629867	0.000000	0.000000	0.000000	0.136124	0.008891	-0.387138	0.000000	0.000000	3.000000	11.000000	0.000000
2212.072629	-0.005484	0.574635	0.258377	84.917274	61.977859	149.330978	-1.887944	0.000000	4.629867	0.000000	0.000000	0.000000	0.115163	0.004838	-0.374009	0.000000	0.000000	3.000000	11.000000	0.000000
2212.075962	-0.005484	0.574635	0.258377	84.917274	61.977859	149.330978	-1.887944	0.000000	4.629867	0.000000	0.000000	0.000000	0.115163	0.004838	-0.374009	0.000000	0.000000	3.000000	11.000000	0.000000
2212.079296	-0.005484	0.574635	0.258377	84.495865	53.419636	141.373886	-1.889856	0.000000	4.629087	0.000000	0.000000	0.000000	0.115163	0.004838	-0.374009	0.000000	0.000000	3.000000	11.000000	0.000000
2212.082629	-0.005034	0.574610	0.257133	84.495865	53.419636	141.373886	-1.889856	0.000000	4.629087	0.000000	0.000000	0.000000	0.135111	-0.007278	-0.373042	0.000000	0.000000	3.000000	11.000000	0.000000
2212.085962	-0.005034	0.574610	0.257133	84.495865	53.419636	141.373886	-1.889856	0.000000	4.629087	0.000000	0.000000	0.000000	0.135111	-0.007278	-0.373042	0.000000	0.000000	3.000000	11.000000	0.000000
2212.089296	-0.005034	0.574610	0.257133	84.031784	46.263309	134.759537	-1.890740	0.000000	4.628726	0.000000	0.000000	0.000000	0.135111	-0.007278	-0.373042	0.000000	0.000000	3.000000	11.000000	0.000000
2212.092629	-0.004687	0.574507	0.255898	84.031784	46.263309	134.759537	-1.890740	0.000000	4.628726	0.000000	0.000000	0.000000	0.104167	-0.031000	-0.370510	0.000000	0.000000	3.000000	11.000000	0.000000
2212.095962	-0.004687	0.574507	0.255898	84.031784	46.263309	134.759537	-1.890740	0.000000	4.628726	0.000000	0.000000	0.000000	0.104167	-0.031000	-0.370510	0.000000	0.000000	3.000000	11.000000	0.000000
2212.099296	-0.004687	0.574507	0.255898	83.545937	40.220589	129.009430	-1.893177	0.000000	4.627729	0.000000	0.000000	0.000000	0.104167	-0.031000	-0.370510	0.000000	0.000000	3.000000	11.000000	0.000000
2212.102629	-0.004442	0.574274	0.254727	83.545937	40.220589	129.009430	-1.893177	0.000000	4.627729	0.000000	0.000000	0.000000	0.073282	-0.069866	-0.351437	0.000000	0.000000	3.000000	11.000000	0.000000
2212.105962	-0.004442	0.574274	0.254727	83.545937	40.220589	129.009430	-1.893177	0.000000	4.627729	0.000000	0.000000	0.000000	0.073282	-0.069866	-0.351437	0.000000	0.000000	3.000000	11.000000	0.000000
2212.109296	-0.004442	0.574274	0.254727	83.037285	35.263515	124.085770	-1.896832	0.000000	4.626232	0.000000	0.000000	0.000000	0.073282	-0.069866	-0.351437	0.000000	0.000000	3.000000	11.000000	0.000000
2212.112629	-0.004401	0.573929	0.253600	83.037285	35.263515	124.085770	-1.896832	0.000000	4.626232	0.000000	0.000000	0.000000	0.012231	-0.103458	-0.337950	0.000000	0.000000	3.000000	11.000000	0.000000
2212.115962	-0.004401	0.573929	0.253600	83.037285	35.263515	124.085770	-1.896832	0.000000	4.626232	0.000000	0.000000	0.000000	0.012231	-0.103458	-0.337950	0.000000	0.000000	3.000000	11.000000	0.000000
2212.119296	-0.004401	0.573929	0.253600	82.496925	31.585777	120.420403	-1.903403	0.000000	4.623533	0.000000	0.000000	0.000000	0.012231	-0.103458	-0.337950	0.000000	0.000000	3.000000	11.000000	0.000000
2212.122629	-0.004462	0.573478	0.252550	82.496925	31.585777	120.420403	-1.903403	0.000000	4.623533	0.000000	0.000000	0.000000	-0.018264	-0.135330	-0.315111	0.000000	0.000000	3.000000	11.000000	0.000000
2212.125962	-0.004462	0.573478	0.252550	82.496925	31.585777	120.420403	-1.903403	0.000000	4.623533	0.000000	0.000000	0.000000	-0.018264	-0.135330	-0.315111	0.000000	0.000000	3.000000	11.000000	0.000000
2212.129296	-0.004462	0.573478	0.252550	81.944359	28.900167	117.782898	-1.911117	0.000000	4.620350	0.000000	0.000000	0.000000	-0.018264	-0.135330	-0.315111	0.000000	0.000000	3.000000	11.000000	0.000000
2212.132629	-0.004625	0.573009	0.251624	81.944359	28.900167	117.782898	-1.911117	0.000000	4.620350	0.000000	0.000000	0.000000	-0.048727	-0.140885	-0.277685	0.000000	0.000000	3.000000	11.000000	0.000000
2212.135962	-0.004625	0.573009	0.251624	81.944359	28.900167	117.782898	-1.911117	0.000000	4.620350	0.000000	0.000000	0.000000	-0.048727	-0.140885	-0.277685	0.000000	0.000000	3.000000	11.000000	0.000000
2212.139296	-0.004625	0.573009	0.251624	81.414787	26.700754	115.634789	-1.919657	0.000000	4.616808	0.000000	0.000000	0.000000	-0.048727	-0.140885	-0.277685	0.000000	0.000000	3.000000	11.000000	0.000000
2212.142629	-0.004625	0.573009	0.251624	81.414787	26.700754	115.634789	-1.919657	0.000000	4.616808	0.000000	0.000000	0.000000	-0.048727	-0.140885	-0.277685	0.000000	0.000000	3.000000	11.000000	0.000000
2212.145962	-0.004821	0.572543	0.250837	81.414787	26.700754	115.634789	-1.919657	0.000000	4.616808	0.000000	0.000000	0.000000	-0.058959	-0.139798	-0.236270	0.000000	0.000000	3.000000	11.000000	0.000000
2212.149296	-0.004821	0.572543	0.250837	80.895950	25.098604	114.137901	-1.919657	0.000000	4.616808	0.000000	0.000000	0.000000	-0.058959	-0.139798	-0.236270	0.000000	0.000000	3.000000	11.000000	0.000000
2212.152629	-0.005019	0.572167	0.250237	80.895950	25.098604	114.137901	-1.919657	0.000000	4.616808	0.000000	0.000000	0.000000	-0.059225	-0.112557	-0.179959	0.000000	0.000000	3.000000	11.000000	0.000000
2212.155962	-0.005019	0.572167	0.250237	80.895950	25.098604	114.137901	-1.919657	0.000000	4.616808	0.000000	0.000000	0.000000	-0.059225	-0.112557	-0.179959	0.000000	0.000000	3.000000	11.000000	0.000000
2212.159296	-0.005019	0.572167	0.250237	80.442635	24.241360	113.746193	-1.934897	0.000000	4.610442	0.000000	0.000000	0.000000	-0.059225	-0.112557	-0.179959	0.000000	0.000000	3.000000	11.000000	0.000000
2212.162629	-0.005019	0.572167	0.250237	80.442635	24.241360	113.746193	-1.934897	0.000000	4.610442	0.000000	0.000000	0.000000	-0.059225	-0.112557	-0.179959	0.000000	0.000000	3.000000	11.000000	0.000000
2212.165962	-0.005117	0.571883	0.249827	80.442635	24.241360	113.746193	-1.934897	0.000000	4.610442	0.000000	0.000000	0.000000	-0.029334	-0.085375	-0.123130	0.000000	0.000000	3.000000	11.000000	0.000000
2212.169296	-0.005117	0.571883	0.249827	80.323341	24.650011	115.069221	-1.934897	0.000000	4.610442	0.000000	0.000000	0.000000	-0.029334	-0.085375	-0.123130	0.000000	0.000000	3.000000	11.000000	0.000000
2212.172629	-0.005148	0.571640	0.249551	80.323341	24.650011	115.069221	-1.934897	0.000000	4.610442	0.000000	0.000000	0.000000	-0.009467	-0.072831	-0.082667	0.000000	0.000000	3.000000	11.000000	0.000000
2212.175962	-0.005148	0.571640	0.249551	80.323341	24.650011	115.069221	-1.934897	0.000000	4.610442	0.000000	0.000000	0.000000	-0.009467	-0.072831	-0.082667	0.000000	0.000000	3.000000	11.000000	0.000000
2212.179296	-0.005148	0.571640	0.249551	80.593018	26.221249	117.537148	-1.941445	0.000000	4.607688	0.000000	0.000000	0.000000	-0.009467	-0.072831	-0.082667	0.000000	0.000000	3.000000	11.000000	0.000000
2212.182629	-0.005147	0.571379	0.249404	80.593018	26.221249	117.537148	-1.941445	0.000000	4.607688	0.000000	0.000000	0.000000	0.000320	-0.078424	-0.043988	0.000000	0.000000	3.000000	11.000000	0.000000
2212.185962	-0.005147	0.571379	0.249404	80.593018	26.221249	117.537148	-1.941445	0.000000	4.607688	0.000000	0.000000	0.000000	0.000320	-0.078424	-0.043988	0.000000	0.000000	3.000000	11.000000	0.000000
2212.189296	-0.005147	0.571379	0.249404	81.004311	28.240160	119.968269	-1.942397	0.000000	4.607287	0.000000	0.000000	0.000000	0.000320	-0.078424	-0.043988	0.000000	0.000000	3.000000	11.000000	0.000000
2212.192629	-0.005147	0.571120	0.249399	81.004311	28.240160	119.968269	-1.942397	0.000000	4.607287	0.000000	0.000000	0.000000	0.000012	-0.077505	-0.001656	0.000000	0.000000	3.000000	11.000000	0.000000
2212.195962	-0.005147	0.571120	0.249399	81.004311	28.240160	119.968269	-1.942397	0.000000	4.607287	0.000000	0.000000	0.000000	0.000012	-0.077505	-0.001656	0.000000	0.000000	3.000000	11.000000	0.000000
2212.199296	-0.005147	0.571120	0.249399	81.433403	30.393335	122.137543	-1.942433	0.000000	4.607272	0.000000	0.000000	0.000000	0.000012	-0.077505	-0.001656	0.000000	0.000000	3.000000	11.000000	0.000000
2212.202629	-0.005147	0.571120	0.249399	81.433403	30.393335	122.137543	-1.942433	0.000000	4.607272	0.000000	0.000000	0.000000	0.000012	-0.077505	-0.001656	0.000000	0.000000	3.000000	11.000000	0.000000
2212.205962	-0.005249	0.570792	0.249577	81.433403	30.393335	122.137543	-1.942433	0.000000	4.607272	0.000000	0.000000	0.000000	-0.030586	-0.098335	0.053382	0.000000	0.000000	3.000000	11.000000	0.000000
2212.209296	-0.005249	0.570792	0.249577	81.829033	32.655735	124.417358	-1.942433	0.000000	4.607272	0.000000	0.000000	0.000000	-0.030586	-0.098335	0.053382	0.000000	0.000000	3.000000	11.000000	0.000000
2212.212629	-0.005318	0.570467	0.249896	81.829033	32.655735	124.417358	-1.942433	0.000000	4.607272	0.000000	0.000000	0.000000	-0.020851	-0.097508	0.095743	0.000000	0.000000	3.000000	11.000000	0.000000
2212.215962	-0.005318	0.570467	0.249896	81.829033	32.655735	124.417358	-1.942433	0.000000	4.607272	0.000000	0.000000	0.000000	-0.020851	-0.097508	0.095743	0.000000	0.000000	3.000000	11.000000	0.000000
2212.219296	-0.005318	0.570467	0.249896	82.163887	35.112148	126.905190	-1.941837	0.000000	4.607523	0.000000	0.000000	0.000000	-0.020851	-0.097508	0.095743	0.000000	0.000000	3.000000	11.000000	0.000000
2212.222629	-0.005388	0.570190	0.250270	82.163887	35.112148	126.905190	-1.941837	0.000000	4.607523	0.000000	0.000000	0.000000	-0.020995	-0.083094	0.112190	0.000000	0.000000	3.000000	11.000000	0.000000
2212.225962	-0.005388	0.570190	0.250270	82.163887	35.112148	126.905190	-1.941837	0.000000	4.607523	0.000000	0.000000	0.000000	-0.020995	-0.083094	0.112190	0.000000	0.000000	3.000000	11.000000	0.000000
2212.229296	-0.005388	0.570190	0.250270	82.432838	37.881351	129.730499	-1.940466	0.000000	4.608101	0.000000	0.000000	0.000000	-0.020995	-0.083094	0.112190	0.000000	0.000000	3.000000	11.000000	0.000000
2212.232629	-0.005388	0.570190	0.250270	82.432838	37.881351	129.730499	-1.940466	0.000000	4.608101	0.000000	0.000000	0.000000	-0.020995	-0.083094	0.112190	0.000000	0.000000	3.000000	11.000000	0.000000
2212.235962	-0.005425	0.569930	0.250625	82.432838	37.881351	129.730499	-1.940466	0.000000	4.608101	0.000000	0.000000	0.000000	-0.010893	-0.078131	0.106643	0.000000	0.000000	3.000000	11.000000	0.000000
2212.239296	-0.005425	0.569930	0.250625	82.635925	41.172001	133.110474	-1.940466	0.000000	4.608101	0.000000	0.000000	0.000000	-0.010893	-0.078131	0.106643	0.000000	0.000000	3.000000	11.000000	0.000000
2212.242629	-0.005360	0.569764	0.250951	82.635925	41.172001	133.110474	-1.940466	0.000000	4.608101	0.000000	0.000000	0.000000	0.019423	-0.049940	0.097580	0.000000	0.000000	3.000000	11.000000	0.000000
2212.245962	-0.005360	0.569764	0.250951	82.635925	41.172001	133.110474	-1.940466	0.000000	4.608101	0.000000	0.000000	0.000000	0.019423	-0.049940	0.097580	0.000000	0.000000	3.000000	11.000000	0.000000
2212.249296	-0.005360	0.569764	0.250951	82.777298	44.965660	137.013550	-1.935549	0.000000	4.610168	0.000000	0.000000	0.000000	0.019423	-0.049940	0.097580	0.000000	0.000000	3.000000	11.000000	0.000000
2212.252629	-0.005227	0.569682	0.251184	82.777298	44.965660	137.013550	-1.935549	0.000000	4.610168	0.000000	0.000000	0.000000	0.039824	-0.024606	0.070108	0.000000	0.000000	3.000000	11.000000	0.000000
2212.255962	-0.005227	0.569682	0.251184	82.777298	44.965660	137.013550	-1.935549	0.000000	4.610168	0.000000	0.000000	0.000000	0.039824	-0.024606	0.070108	0.000000	0.000000	3.000000	11.000000	0.000000
2212.259296	-0.005227	0.569682	0.251184	82.886719	48.858322	141.004517	-1.931945	0.000000	4.611679	0.000000	0.000000	0.000000	0.039824	-0.024606	0.070108	0.000000	0.000000	3.000000	11.000000	0.000000
2212.262629	-0.005227	0.569682	0.251184	82.886719	48.858322	141.004517	-1.931945	0.000000	4.611679	0.000000	0.000000	0.000000	0.039824	-0.024606	0.070108	0.000000	0.000000	3.000000	11.000000	0.000000
2212.265962	-0.004959	0.569689	0.251358	82.886719	48.858322	141.004517	-1.931945	0.000000	4.611679	0.000000	0.000000	0.000000	0.080344	0.002196	0.051987	0.000000	0.000000	3.000000	11.000000	0.000000
2212.269296	-0.004959	0.569689	0.251358	83.012169	52.493172	144.707230	-1.931945	0.000000	4.611679	0.000000	0.000000	0.000000	0.080344	0.002196	0.051987	0.000000	0.000000	3.000000	11.000000	0.000000
2212.272629	-0.004959	0.569689	0.251358	83.012169	52.493172	144.707230	-1.931945	0.000000	4.611679	0.000000	0.000000	0.000000	0.080344	0.002196	0.051987	0.000000	0.000000	3.000000	11.000000	0.000000
2212.275962	-0.004959	0.569689	0.251358	83.012169	52.493172	144.707230	-1.931945	0.000000	4.611679	0.000000	0.000000	0.000000	0.080344	0.002196	0.051987	0.000000	0.000000	3.000000	11.000000	0.000000
2212.279296	-0.004490	0.569800	0.251563	83.212097	55.575039	147.773529	-1.926628	0.000000	4.613904	0.000000	0.000000	0.000000	0.140883	0.033431	0.061466	0.000000	0.000000	3.000000	11.000000	0.000000
2212.282629	-0.004490	0.569800	0.251563	83.212097	55.575039	147.773529	-1.926628	0.000000	4.613904	0.000000	0.000000	0.000000	0.000000	-0.000007	-0.000002	0.000000	0.000000	3.000000	11.000000	0.000000
2212.285962	-0.004490	0.569800	0.251563	83.212097	55.575039	147.773529	-1.926628	0.000000	4.613904	0.000000	0.000000	0.000000	0.000000	-0.000007	-0.000002	0.000000	0.000000	3.000000	11.000000	0.000000
2212.289296	-0.004490	0.569800	0.251563	83.408638	58.631798	150.795105	-1.917947	0.000000	4.617518	0.000000	0.000000	0.000000	0.000000	-0.000007	-0.000002	0.000000	0.000000	3.000000	11.000000	0.000000
2212.292629	-0.004490	0.569800	0.251563	83.408638	58.631798	150.795105	-1.917947	0.000000	4.617518	0.000000	0.000000	0.000000	0.000000	-0.000007	-0.000002	0.000000	0.000000	3.000000	11.000000	0.000000
2212.295962	-0.004356	0.569854	0.251649	83.408638	58.631798	150.795105	-1.917947	0.000000	4.617518	0.000000	0.000000	0.000000	0.040216	0.015978	0.025917	0.000000	0.000000	3.000000	11.000000	0.000000
2212.299296	-0.004356	0.569854	0.251649	83.572945	61.646568	153.782974	-1.917947	0.000000	4.617518	0.000000	0.000000	0.000000	0.040216	0.015978	0.025917	0.000000	0.000000	3.000000	11.000000	0.000000
2212.302629	-0.004356	0.569854	0.251649	83.572945	61.646568	153.782974	-1.917947	0.000000	4.617518	0.000000	0.000000	0.000000	0.040216	0.015978	0.025917	0.000000	0.000000	3.000000	11.000000	0.000000
2212.305962	-0.004356	0.569854	0.251649	83.572945	61.646568	153.782974	-1.917947	0.000000	4.617518	0.000000	0.000000	0.000000	0.040216	0.015978	0.025917	0.000000	0.000000	3.000000	11.000000	0.000000
2212.309296	-0.004154	0.569897	0.251675	83.698265	64.527367	156.643692	-1.915287	0.000000	4.618623	0.000000	0.000000	0.000000	0.060525	0.013066	0.007684	0.000000	0.000000	3.000000	11.000000	0.000000
2212.312629	-0.004154	0.569897	0.251675	83.698265	64.527367	156.643692	-1.915287	0.000000	4.618623	0.000000	0.000000	0.000000	0.060525	0.013066	0.007684	0.000000	0.000000	3.000000	11.000000	0.000000
2212.315962	-0.004154	0.569897	0.251675	83.698265	64.527367	156.643692	-1.915287	0.000000	4.618623	0.000000	0.000000	0.000000	0.060525	0.013066	0.007684	0.000000	0.000000	3.000000	11.000000	0.000000
2212.319296	-0.004154	0.569897	0.251675	83.746239	67.397606	159.521729	-1.911960	0.000000	4.620001	0.000000	0.000000	0.000000	0.060525	0.013066	0.007684	0.000000	0.000000	3.000000	11.000000	0.000000
2212.322629	-0.003952	0.569992	0.251645	83.746239	67.397606	159.521729	-1.911960	0.000000	4.620001	0.000000	0.000000	0.000000	0.060621	0.028321	-0.008854	0.000000	0.000000	3.000000	11.000000	0.000000
2212.325962	-0.003952	0.569992	0.251645	83.746239	67.397606	159.521729	-1.911960	0.000000	4.620001	0.000000	0.000000	0.000000	0.060621	0.028321	-0.008854	0.000000	0.000000	3.000000	11.000000	0.000000
2212.329296	-0.003952	0.569992	0.251645	83.689842	70.197342	162.365158	-1.908983	0.000000	4.621232	0.000000	0.000000	0.000000	0.060621	0.028321	-0.008854	0.000000	0.000000	3.000000	11.000000	0.000000
2212.332629	-0.003952	0.569992	0.251645	83.689842	70.197342	162.365158	-1.908983	0.000000	4.621232	0.000000	0.000000	0.000000	0.060621	0.028321	-0.008854	0.000000	0.000000	3.000000	11.000000	0.000000
2212.335962	-0.003615	0.570059	0.251573	83.689842	70.197342	162.365158	-1.908983	0.000000	4.621232	0.000000	0.000000	0.000000	0.101058	0.020303	-0.021500	0.000000	0.000000	3.000000	11.000000	0.000000
2212.339296	-0.003615	0.570059	0.251573	83.581367	72.872215	165.087814	-1.908983	0.000000	4.621232	0.000000	0.000000	0.000000	0.101058	0.020303	-0.021500	0.000000	0.000000	3.000000	11.000000	0.000000
2212.342629	-0.003043	0.570178	0.251447	83.581367	72.872215	165.087814	-1.908983	0.000000	4.621232	0.000000	0.000000	0.000000	0.171756	0.035549	-0.037772	0.000000	0.000000	3.000000	11.000000	0.000000
2212.345962	-0.003043	0.570178	0.251447	83.581367	72.872215	165.087814	-1.908983	0.000000	4.621232	0.000000	0.000000	0.000000	0.171756	0.035549	-0.037772	0.000000	0.000000	3.000000	11.000000	0.000000
2212.349296	-0.003043	0.570178	0.251447	83.493561	75.345123	167.593307	-1.895964	0.000000	4.626588	0.000000	0.000000	0.000000	0.171756	0.035549	-0.037772	0.000000	0.000000	3.000000	11.000000	0.000000
2212.352629	-0.003043	0.570178	0.251447	83.493561	75.345123	167.593307	-1.895964	0.000000	4.626588	0.000000	0.000000	0.000000	0.171756	0.035549	-0.037772	0.000000	0.000000	3.000000	11.000000	0.000000
2212.355962	-0.002335	0.570265	0.251248	83.493561	75.345123	167.593307	-1.895964	0.000000	4.626588	0.000000	0.000000	0.000000	0.212127	0.026056	-0.059795	0.000000	0.000000	3.000000	11.000000	0.000000
2212.359296	-0.002335	0.570265	0.251248	83.475983	77.568192	169.873032	-1.895964	0.000000	4.626588	0.000000	0.000000	0.000000	0.212127	0.026056	-0.059795	0.000000	0.000000	3.000000	11.000000	0.000000
2212.362629	-0.001595	0.570337	0.250956	83.475983	77.568192	169.873032	-1.895964	0.000000	4.626588	0.000000	0.000000	0.000000	0.222155	0.021646	-0.087552	0.000000	0.000000	3.000000	11.000000	0.000000
2212.365962	-0.001595	0.570337	0.250956	83.475983	77.568192	169.873032	-1.895964	0.000000	4.626588	0.000000	0.000000	0.000000	0.222155	0.021646	-0.087552	0.000000	0.000000	3.000000	11.000000	0.000000
2212.369296	-0.001595	0.570337	0.250956	83.530403	79.608597	171.826416	-1.876240	0.000000	4.634623	0.000000	0.000000	0.000000	0.222155	0.021646	-0.087552	0.000000	0.000000	3.000000	11.000000	0.000000
2212.372629	-0.001595	0.570337	0.250956	83.530403	79.608597	171.826416	-1.876240	0.000000	4.634623	0.000000	0.000000	0.000000	0.222155	0.021646	-0.087552	0.000000	0.000000	3.000000	11.000000	0.000000
2212.375962	-0.000754	0.570346	0.250517	83.530403	79.608597	171.826416	-1.876240	0.000000	4.634623	0.000000	0.000000	0.000000	0.252260	0.002647	-0.131895	0.000000	0.000000	3.000000	11.000000	0.000000
2212.379296	-0.000754	0.570346	0.250517	83.606041	81.440865	173.560272	-1.876240	0.000000	4.634623	0.000000	0.000000	0.000000	0.252260	0.002647	-0.131895	0.000000	0.000000	3.000000	11.000000	0.000000
2212.382629	-0.000015	0.570352	0.249934	83.606041	81.440865	173.560272	-1.876240	0.000000	4.634623	0.000000	0.000000	0.000000	0.221730	0.001777	-0.174643	0.000000	0.000000	3.000000	11.000000	0.000000
2212.385962	-0.000015	0.570352	0.249934	83.606041	81.440865	173.560272	-1.876240	0.000000	4.634623	0.000000	0.000000	0.000000	0.221730	0.001777	-0.174643	0.000000	0.000000	3.000000	11.000000	0.000000
2212.389296	-0.000015	0.570352	0.249934	83.712440	82.908997	174.917999	-1.857612	0.000000	4.642119	0.000000	0.000000	0.000000	0.221730	0.001777	-0.174643	0.000000	0.000000	3.000000	11.000000	0.000000
2212.392629	0.000689	0.570251	0.249179	83.712440	82.908997	174.917999	-1.857612	0.000000	4.642119	0.000000	0.000000	0.000000	0.211253	-0.030316	-0.226657	0.000000	0.000000	3.000000	11.000000	0.000000
2212.395962	0.000689	0.570251	0.249179	83.712440	82.908997	174.917999	-1.857612	0.000000	4.642119	0.000000	0.000000	0.000000	0.211253	-0.030316	-0.226657	0.000000	0.000000	3.000000	11.000000	0.000000
2212.399296	0.000689	0.570251	0.249179	83.846931	84.086731	175.973495	-1.851154	0.000000	4.644699	0.000000	0.000000	0.000000	0.211253	-0.030316	-0.226657	0.000000	0.000000	3.000000	11.000000	0.000000
2212.402629	0.001325	0.570125	0.248268	83.846931	84.086731	175.973495	-1.851154	0.000000	4.644699	0.000000	0.000000	0.000000	0.190616	-0.037782	-0.273383	0.000000	0.000000	3.000000	11.000000	0.000000
2212.405962	0.001325	0.570125	0.248268	83.846931	84.086731	175.973495	-1.851154	0.000000	4.644699	0.000000	0.000000	0.000000	0.190616	-0.037782	-0.273383	0.000000	0.000000	3.000000	11.000000	0.000000
2212.409296	0.001325	0.570125	0.248268	83.973770	85.115936	176.895370	-1.846758	0.000000	4.646449	0.000000	0.000000	0.000000	0.190616	-0.037782	-0.273383	0.000000	0.000000	3.000000	11.000000	0.000000
2212.412629	0.001891	0.569957	0.247218	83.973770	85.115936	176.895370	-1.846758	0.000000	4.646449	0.000000	0.000000	0.000000	0.169946	-0.050316	-0.314771	0.000000	0.000000	3.000000	11.000000	0.000000
2212.415962	0.001891	0.569957	0.247218	83.973770	85.115936	176.895370	-1.846758	0.000000	4.646449	0.000000	0.000000	0.000000	0.169946	-0.050316	-0.314771	0.000000	0.000000	3.000000	11.000000	0.000000
2212.419296	0.001891	0.569957	0.247218	84.039253	86.281883	177.996933	-1.844331	0.000000	4.647413	0.000000	0.000000	0.000000	0.169946	-0.050316	-0.314771	0.000000	0.000000	3.000000	11.000000	0.000000
2212.422629	0.002489	0.569747	0.246030	84.039253	86.281883	177.996933	-1.844331	0.000000	4.647413	0.000000	0.000000	0.000000	0.179307	-0.062894	-0.356506	0.000000	0.000000	3.000000	11.000000	0.000000
2212.425962	0.002489	0.569747	0.246030	84.039253	86.281883	177.996933	-1.844331	0.000000	4.647413	0.000000	0.000000	0.000000	0.179307	-0.062894	-0.356506	0.000000	0.000000	3.000000	11.000000	0.000000
2212.429296	0.002489	0.569747	0.246030	84.046295	87.504173	179.171188	-1.842273	0.000000	4.648229	0.000000	0.000000	0.000000	0.179307	-0.062894	-0.356506	0.000000	0.000000	3.000000	11.000000	0.000000
2212.432629	0.003151	0.569570	0.244801	84.046295	87.504173	179.171188	-1.842273	0.000000	4.648229	0.000000	0.000000	0.000000	0.198639	-0.053014	-0.368834	0.000000	0.000000	3.000000	11.000000	0.000000
2212.435962	0.003151	0.569570	0.244801	84.046295	87.504173	179.171188	-1.842273	0.000000	4.648229	0.000000	0.000000	0.000000	0.198639	-0.053014	-0.368834	0.000000	0.000000	3.000000	11.000000	0.000000
2212.439296	0.003151	0.569570	0.244801	84.054955	88.741005	-179.653275	-1.839402	0.000000	4.649365	0.000000	0.000000	0.000000	0.198639	-0.053014	-0.368834	0.000000	0.000000	3.000000	11.000000	0.000000
2212.442629	0.003944	0.569427	0.243529	84.054955	88.741005	-179.653275	-1.839402	0.000000	4.649365	0.000000	0.000000	0.000000	0.237790	-0.043172	-0.381385	0.000000	0.000000	3.000000	11.000000	0.000000
2212.445962	0.003944	0.569427	0.243529	84.054955	88.741005	-179.653275	-1.839402	0.000000	4.649365	0.000000	0.000000	0.000000	0.237790	-0.043172	-0.381385	0.000000	0.000000	3.000000	11.000000	0.000000
2212.449296	0.003944	0.569427	0.243529	84.067665	89.877266	-178.578613	-1.834617	0.000000	4.651256	0.000000	0.000000	0.000000	0.237790	-0.043172	-0.381385	0.000000	0.000000	3.000000	11.000000	0.000000
2212.452629	0.004833	0.569282	0.242253	84.067665	89.877266	-178.578613	-1.834617	0.000000	4.651256	0.000000	0.000000	0.000000	0.266798	-0.043421	-0.382885	0.000000	0.000000	3.000000	11.000000	0.000000
2212.455962	0.004833	0.569282	0.242253	84.067665	89.877266	-178.578613	-1.834617	0.000000	4.651256	0.000000	0.000000	0.000000	0.266798	-0.043421	-0.382885	0.000000	0.000000	3.000000	11.000000	0.000000
2212.459296	0.004833	0.569282	0.242253	84.101524	90.597603	-177.936996	-1.828200	0.000000	4.653782	0.000000	0.000000	0.000000	0.266798	-0.043421	-0.382885	0.000000	0.000000	3.000000	11.000000	0.000000
2212.462629	0.005785	0.569131	0.240940	84.101524	90.597603	-177.936996	-1.828200	0.000000	4.653782	0.000000	0.000000	0.000000	0.285617	-0.045159	-0.393781	0.000000	0.000000	3.000000	11.000000	0.000000
2212.465962	0.005785	0.569131	0.240940	84.101524	90.597603	-177.936996	-1.828200	0.000000	4.653782	0.000000	0.000000	0.000000	0.285617	-0.045159	-0.393781	0.000000	0.000000	3.000000	11.000000	0.000000
2212.469296	0.005785	0.569131	0.240940	84.194817	89.976486	-178.660950	-1.820891	0.000000	4.656647	0.000000	0.000000	0.000000	0.285617	-0.045159	-0.393781	0.000000	0.000000	3.000000	11.000000	0.000000
2212.472629	0.006734	0.568990	0.239686	84.194817	89.976486	-178.660950	-1.820891	0.000000	4.656647	0.000000	0.000000	0.000000	0.284707	-0.042360	-0.376430	0.000000	0.000000	3.000000	11.000000	0.000000
2212.475962	0.006734	0.568990	0.239686	84.194817	89.976486	-178.660950	-1.820891	0.000000	4.656647	0.000000	0.000000	0.000000	0.284707	-0.042360	-0.376430	0.000000	0.000000	3.000000	11.000000	0.000000
2212.479296	0.006734	0.568990	0.239686	84.335724	88.118553	179.359161	-1.813159	0.000000	4.659662	0.000000	0.000000	0.000000	0.284707	-0.042360	-0.376430	0.000000	0.000000	3.000000	11.000000	0.000000
2212.482629	0.007613	0.568886	0.238421	84.335724	88.118553	179.359161	-1.813159	0.000000	4.659662	0.000000	0.000000	0.000000	0.263831	-0.031182	-0.379385	0.000000	0.000000	3.000000	11.000000	0.000000
2212.485962	0.007613	0.568886	0.238421	84.335724	88.118553	179.359161	-1.813159	0.000000	4.659662	0.000000	0.000000	0.000000	0.263831	-0.031182	-0.379385	0.000000	0.000000	3.000000	11.000000	0.000000
2212.489296	0.007613	0.568886	0.238421	84.488571	85.330544	176.430756	-1.806579	0.000000	4.662218	0.000000	0.000000	0.000000	0.263831	-0.031182	-0.379385	0.000000	0.000000	3.000000	11.000000	0.000000
2212.492629	0.008555	0.568819	0.237145	84.488571	85.330544	176.430756	-1.806579	0.000000	4.662218	0.000000	0.000000	0.000000	0.282603	-0.020047	-0.382755	0.000000	0.000000	3.000000	11.000000	0.000000
2212.495962	0.008555	0.568819	0.237145	84.488571	85.330544	176.430756	-1.806579	0.000000	4.662218	0.000000	0.000000	0.000000	0.282603	-0.020047	-0.382755	0.000000	0.000000	3.000000	11.000000	0.000000
2212.499296	0.008555	0.568819	0.237145	84.591255	82.112389	173.093307	-1.798920	0.000000	4.665178	0.000000	0.000000	0.000000	0.282603	-0.020047	-0.382755	0.000000	0.000000	3.000000	11.000000	0.000000
2212.502629	0.009526	0.568844	0.235833	84.591255	82.112389	173.093307	-1.798920	0.000000	4.665178	0.000000	0.000000	0.000000	0.291283	0.007267	-0.393534	0.000000	0.000000	3.000000	11.000000	0.000000
2212.505962	0.009526	0.568844	0.235833	84.591255	82.112389	173.093307	-1.798920	0.000000	4.665178	0.000000	0.000000	0.000000	0.291283	0.007267	-0.393534	0.000000	0.000000	3.000000	11.000000	0.000000
2212.509296	0.009526	0.568844	0.235833	84.637291	78.824638	169.692001	-1.790903	0.000000	4.668262	0.000000	0.000000	0.000000	0.291283	0.007267	-0.393534	0.000000	0.000000	3.000000	11.000000	0.000000
2212.512629	0.010591	0.568937	0.234472	84.637291	78.824638	169.692001	-1.790903	0.000000	4.668262	0.000000	0.000000	0.000000	0.319503	0.028023	-0.408531	0.000000	0.000000	3.000000	11.000000	0.000000
2212.515962	0.010591	0.568937	0.234472	84.637291	78.824638	169.692001	-1.790903	0.000000	4.668262	0.000000	0.000000	0.000000	0.319503	0.028023	-0.408531	0.000000	0.000000	3.000000	11.000000	0.000000
2212.519296	0.010591	0.568937	0.234472	84.661636	75.595200	166.352585	-1.781475	0.000000	4.671868	0.000000	0.000000	0.000000	0.319503	0.028023	-0.408531	0.000000	0.000000	3.000000	11.000000	0.000000
2212.522629	0.011749	0.569094	0.233027	84.661636	75.595200	166.352585	-1.781475	0.000000	4.671868	0.000000	0.000000	0.000000	0.347317	0.047042	-0.433268	0.000000	0.000000	3.000000	11.000000	0.000000
2212.525962	0.011749	0.569094	0.233027	84.661636	75.595200	166.352585	-1.781475	0.000000	4.671868	0.000000	0.000000	0.000000	0.347317	0.047042	-0.433268	0.000000	0.000000	3.000000	11.000000	0.000000
2212.529296	0.011749	0.569094	0.233027	84.692825	72.239395	162.866165	-1.770836	0.000000	4.675910	0.000000	0.000000	0.000000	0.347317	0.047042	-0.433268	0.000000	0.000000	3.000000	11.000000	0.000000
2212.532629	0.012901	0.569302	0.231552	84.692825	72.239395	162.866165	-1.770836	0.000000	4.675910	0.000000	0.000000	0.000000	0.345683	0.062545	-0.442518	0.000000	0.000000	3.000000	11.000000	0.000000
2212.535962	0.012901	0.569302	0.231552	84.692825	72.239395	162.866165	-1.770836	0.000000	4.675910	0.000000	0.000000	0.000000	0.345683	0.062545	-0.442518	0.000000	0.000000	3.000000	11.000000	0.000000
2212.539296	0.012901	0.569302	0.231552	84.731361	68.394707	158.872681	-1.760339	0.000000	4.679873	0.000000	0.000000	0.000000	0.345683	0.062545	-0.442518	0.000000	0.000000	3.000000	11.000000	0.000000
2212.542629	0.014146	0.569600	0.230038	84.731361	68.394707	158.872681	-1.760339	0.000000	4.679873	0.000000	0.000000	0.000000	0.373326	0.089187	-0.454251	0.000000	0.000000	3.000000	11.000000	0.000000
2212.545962	0.014146	0.569600	0.230038	84.731361	68.394707	158.872681	-1.760339	0.000000	4.679873	0.000000	0.000000	0.000000	0.373326	0.089187	-0.454251	0.000000	0.000000	3.000000	11.000000	0.000000
2212.549296	0.014146	0.569600	0.230038	84.770332	63.789215	154.076904	-1.748293	0.000000	4.684386	0.000000	0.000000	0.000000	0.373326	0.089187	-0.454251	0.000000	0.000000	3.000000	11.000000	0.000000
2212.552629	0.015482	0.569969	0.228503	84.770332	63.789215	154.076904	-1.748293	0.000000	4.684386	0.000000	0.000000	0.000000	0.400842	0.110828	-0.460483	0.000000	0.000000	3.000000	11.000000	0.000000
2212.555962	0.015482	0.569969	0.228503	84.770332	63.789215	154.076904	-1.748293	0.000000	4.684386	0.000000	0.000000	0.000000	0.400842	0.110828	-0.460483	0.000000	0.000000	3.000000	11.000000	0.000000
2212.559296	0.015482	0.569969	0.228503	84.801857	58.590641	148.645157	-1.734537	0.000000	4.689497	0.000000	0.000000	0.000000	0.400842	0.110828	-0.460483	0.000000	0.000000	3.000000	11.000000	0.000000
2212.562629	0.016813	0.570399	0.227001	84.801857	58.590641	148.645157	-1.734537	0.000000	4.689497	0.000000	0.000000	0.000000	0.399280	0.129088	-0.450821	0.000000	0.000000	3.000000	11.000000	0.000000
2212.565962	0.016813	0.570399	0.227001	84.801857	58.590641	148.645157	-1.734537	0.000000	4.689497	0.000000	0.000000	0.000000	0.399280	0.129088	-0.450821	0.000000	0.000000	3.000000	11.000000	0.000000
2212.569296	0.016813	0.570399	0.227001	84.821228	53.093964	142.886200	-1.720428	0.000000	4.694692	0.000000	0.000000	0.000000	0.399280	0.129088	-0.450821	0.000000	0.000000	3.000000	11.000000	0.000000
2212.572629	0.018105	0.570805	0.225479	84.821228	53.093964	142.886200	-1.720428	0.000000	4.694692	0.000000	0.000000	0.000000	0.387644	0.121695	-0.456395	0.000000	0.000000	3.000000	11.000000	0.000000
2212.575962	0.018105	0.570805	0.225479	84.821228	53.093964	142.886200	-1.720428	0.000000	4.694692	0.000000	0.000000	0.000000	0.387644	0.121695	-0.456395	0.000000	0.000000	3.000000	11.000000	0.000000
2212.579296	0.018105	0.570805	0.225479	84.822029	47.760849	137.267914	-1.706922	0.000000	4.699619	0.000000	0.000000	0.000000	0.387644	0.121695	-0.456395	0.000000	0.000000	3.000000	11.000000	0.000000
2212.582629	0.019423	0.571207	0.223951	84.822029	47.760849	137.267914	-1.706922	0.000000	4.699619	0.000000	0.000000	0.000000	0.395554	0.120679	-0.458578	0.000000	0.000000	3.000000	11.000000	0.000000
2212.585962	0.019423	0.571207	0.223951	84.822029	47.760849	137.267914	-1.706922	0.000000	4.699619	0.000000	0.000000	0.000000	0.395554	0.120679	-0.458578	0.000000	0.000000	3.000000	11.000000	0.000000
2212.589296	0.019423	0.571207	0.223951	84.780602	42.971973	132.210098	-1.692747	0.000000	4.704743	0.000000	0.000000	0.000000	0.395554	0.120679	-0.458578	0.000000	0.000000	3.000000	11.000000	0.000000
2212.592629	0.020734	0.571580	0.222370	84.780602	42.971973	132.210098	-1.692747	0.000000	4.704743	0.000000	0.000000	0.000000	0.393295	0.111691	-0.474134	0.000000	0.000000	3.000000	11.000000	0.000000
2212.595962	0.020734	0.571580	0.222370	84.780602	42.971973	132.210098	-1.692747	0.000000	4.704743	0.000000	0.000000	0.000000	0.393295	0.111691	-0.474134	0.000000	0.000000	3.000000	11.000000	0.000000
2212.599296	0.020734	0.571580	0.222370	84.701096	39.083881	128.097229	-1.678819	0.000000	4.709731	0.000000	0.000000	0.000000	0.393295	0.111691	-0.474134	0.000000	0.000000	3.000000	11.000000	0.000000
2212.602629	0.022040	0.571991	0.220809	84.701096	39.083881	128.097229	-1.678819	0.000000	4.709731	0.000000	0.000000	0.000000	0.391643	0.123436	-0.468278	0.000000	0.000000	3.000000	11.000000	0.000000
2212.605962	0.022040	0.571991	0.220809	84.701096	39.083881	128.097229	-1.678819	0.000000	4.709731	0.000000	0.000000	0.000000	0.391643	0.123436	-0.468278	0.000000	0.000000	3.000000	11.000000	0.000000
2212.609296	0.022040	0.571991	0.220809	84.605293	36.063938	124.898697	-1.664620	0.000000	4.714768	0.000000	0.000000	0.000000	0.391643	0.123436	-0.468278	0.000000	0.000000	3.000000	11.000000	0.000000
2212.612629	0.023338	0.572415	0.219222	84.605293	36.063938	124.898697	-1.664620	0.000000	4.714768	0.000000	0.000000	0.000000	0.389558	0.127131	-0.476047	0.000000	0.000000	3.000000	11.000000	0.000000
2212.615962	0.023338	0.572415	0.219222	84.605293	36.063938	124.898697	-1.664620	0.000000	4.714768	0.000000	0.000000	0.000000	0.389558	0.127131	-0.476047	0.000000	0.000000	3.000000	11.000000	0.000000
2212.619296	0.023338	0.572415	0.219222	84.509987	33.732925	122.421593	-1.650480	0.000000	4.719737	0.000000	0.000000	0.000000	0.389558	0.127131	-0.476047	0.000000	0.000000	3.000000	11.000000	0.000000
2212.622629	0.024601	0.572883	0.217689	84.509987	33.732925	122.421593	-1.650480	0.000000	4.719737	0.000000	0.000000	0.000000	0.378675	0.140454	-0.460002	0.000000	0.000000	3.000000	11.000000	0.000000
2212.625962	0.024601	0.572883	0.217689	84.509987	33.732925	122.421593	-1.650480	0.000000	4.719737	0.000000	0.000000	0.000000	0.378675	0.140454	-0.460002	0.000000	0.000000	3.000000	11.000000	0.000000
2212.629296	0.024601	0.572883	0.217689	84.417770	31.877104	120.521957	-1.636432	0.000000	4.724626	0.000000	0.000000	0.000000	0.378675	0.140454	-0.460002	0.000000	0.000000	3.000000	11.000000	0.000000
2212.632629	0.025861	0.573444	0.216268	84.417770	31.877104	120.521957	-1.636432	0.000000	4.724626	0.000000	0.000000	0.000000	0.378226	0.168233	-0.426465	0.000000	0.000000	3.000000	11.000000	0.000000
2212.635962	0.025861	0.573444	0.216268	84.417770	31.877104	120.521957	-1.636432	0.000000	4.724626	0.000000	0.000000	0.000000	0.378226	0.168233	-0.426465	0.000000	0.000000	3.000000	11.000000	0.000000
2212.639296	0.025861	0.573444	0.216268	84.332062	30.434965	119.767616	-1.621419	0.000000	4.729800	0.000000	0.000000	0.000000	0.378226	0.168233	-0.426465	0.000000	0.000000	3.000000	11.000000	0.000000
2212.642629	0.027121	0.574018	0.214939	84.332062	30.434965	119.767616	-1.621419	0.000000	4.729800	0.000000	0.000000	0.000000	0.377742	0.172307	-0.398710	0.000000	0.000000	3.000000	11.000000	0.000000
2212.645962	0.027121	0.574018	0.214939	84.332062	30.434965	119.767616	-1.621419	0.000000	4.729800	0.000000	0.000000	0.000000	0.377742	0.172307	-0.398710	0.000000	0.000000	3.000000	11.000000	0.000000
2212.649296	0.027121	0.574018	0.214939	84.260109	29.351851	120.743004	-1.605569	0.000000	4.735203	0.000000	0.000000	0.000000	0.377742	0.172307	-0.398710	0.000000	0.000000	3.000000	11.000000	0.000000
2212.652629	0.028349	0.574597	0.213756	84.260109	29.351851	120.743004	-1.605569	0.000000	4.735203	0.000000	0.000000	0.000000	0.368540	0.173586	-0.354680	0.000000	0.000000	3.000000	11.000000	0.000000
2212.655962	0.028349	0.574597	0.213756	84.260109	29.351851	120.743004	-1.605569	0.000000	4.735203	0.000000	0.000000	0.000000	0.368540	0.173586	-0.354680	0.000000	0.000000	3.000000	11.000000	0.000000
2212.659296	0.028349	0.574597	0.213756	84.256561	28.681135	122.216171	-1.589097	0.000000	4.740756	0.000000	0.000000	0.000000	0.368540	0.173586	-0.354680	0.000000	0.000000	3.000000	11.000000	0.000000
2212.662629	0.029671	0.575126	0.212624	84.256561	28.681135	122.216171	-1.589097	0.000000	4.740756	0.000000	0.000000	0.000000	0.396589	0.158874	-0.339649	0.000000	0.000000	3.000000	11.000000	0.000000
2212.665962	0.029671	0.575126	0.212624	84.256561	28.681135	122.216171	-1.589097	0.000000	4.740756	0.000000	0.000000	0.000000	0.396589	0.158874	-0.339649	0.000000	0.000000	3.000000	11.000000	0.000000
2212.669296	0.029671	0.575126	0.212624	84.377747	28.791832	123.965637	-1.570168	0.000000	4.747059	0.000000	0.000000	0.000000	0.396589	0.158874	-0.339649	0.000000	0.000000	3.000000	11.000000	0.000000
2212.672629	0.031146	0.575648	0.211447	84.377747	28.791832	123.965637	-1.570168	0.000000	4.747059	0.000000	0.000000	0.000000	0.442363	0.156425	-0.353111	0.000000	0.000000	3.000000	11.000000	0.000000
2212.675962	0.031146	0.575648	0.211447	84.377747	28.791832	123.965637	-1.570168	0.000000	4.747059	0.000000	0.000000	0.000000	0.442363	0.156425	-0.353111	0.000000	0.000000	3.000000	11.000000	0.000000
2212.679296	0.031146	0.575648	0.211447	84.692596	30.623486	127.112747	-1.548157	0.000000	4.754283	0.000000	0.000000	0.000000	0.442363	0.156425	-0.353111	0.000000	0.000000	3.000000	11.000000	0.000000
2212.682629	0.032579	0.576113	0.210174	84.692596	30.623486	127.112747	-1.548157	0.000000	4.754283	0.000000	0.000000	0.000000	0.429912	0.139433	-0.381942	0.000000	0.000000	3.000000	11.000000	0.000000
2212.685962	0.032579	0.576113	0.210174	84.692596	30.623486	127.112747	-1.548157	0.000000	4.754283	0.000000	0.000000	0.000000	0.429912	0.139433	-0.381942	0.000000	0.000000	3.000000	11.000000	0.000000
2212.689296	0.032579	0.576113	0.210174	85.168602	33.989815	131.399536	-1.527283	0.000000	4.761030	0.000000	0.000000	0.000000	0.429912	0.139433	-0.381942	0.000000	0.000000	3.000000	11.000000	0.000000
2212.692629	0.034063	0.576551	0.208760	85.168602	33.989815	131.399536	-1.527283	0.000000	4.761030	0.000000	0.000000	0.000000	0.445164	0.131555	-0.424141	0.000000	0.000000	3.000000	11.000000	0.000000
2212.695962	0.034063	0.576551	0.208760	85.168602	33.989815	131.399536	-1.527283	0.000000	4.761030	0.000000	0.000000	0.000000	0.445164	0.131555	-0.424141	0.000000	0.000000	3.000000	11.000000	0.000000
2212.699296	0.034063	0.576551	0.208760	85.645126	38.244946	135.997437	-1.505932	0.000000	4.767827	0.000000	0.000000	0.000000	0.445164	0.131555	-0.424141	0.000000	0.000000	3.000000	11.000000	0.000000
2212.702629	0.035599	0.577011	0.207264	85.645126	38.244946	135.997437	-1.505932	0.000000	4.767827	0.000000	0.000000	0.000000	0.460956	0.137990	-0.448809	0.000000	0.000000	3.000000	11.000000	0.000000
2212.705962	0.035599	0.577011	0.207264	85.645126	38.244946	135.997437	-1.505932	0.000000	4.767827	0.000000	0.000000	0.000000	0.460956	0.137990	-0.448809	0.000000	0.000000	3.000000	11.000000	0.000000
2212.709296	0.035599	0.577011	0.207264	86.061592	43.089771	140.708603	-1.483627	0.000000	4.774814	0.000000	0.000000	0.000000	0.460956	0.137990	-0.448809	0.000000	0.000000	3.000000	11.000000	0.000000
2212.712629	0.037191	0.577468	0.205758	86.061592	43.089771	140.708603	-1.483627	0.000000	4.774814	0.000000	0.000000	0.000000	0.477670	0.136962	-0.451903	0.000000	0.000000	3.000000	11.000000	0.000000
2212.715962	0.037191	0.577468	0.205758	86.061592	43.089771	140.708603	-1.483627	0.000000	4.774814	0.000000	0.000000	0.000000	0.477670	0.136962	-0.451903	0.000000	0.000000	3.000000	11.000000	0.000000
2212.719296	0.037191	0.577468	0.205758	86.407410	48.300892	145.764755	-1.459781	0.000000	4.782158	0.000000	0.000000	0.000000	0.477670	0.136962	-0.451903	0.000000	0.000000	3.000000	11.000000	0.000000
2212.722629	0.038774	0.577951	0.204205	86.407410	48.300892	145.764755	-1.459781	0.000000	4.782158	0.000000	0.000000	0.000000	0.474709	0.145028	-0.465944	0.000000	0.000000	3.000000	11.000000	0.000000
2212.725962	0.038774	0.577951	0.204205	86.407410	48.300892	145.764755	-1.459781	0.000000	4.782158	0.000000	0.000000	0.000000	0.474709	0.145028	-0.465944	0.000000	0.000000	3.000000	11.000000	0.000000
2212.729296	0.038774	0.577951	0.204205	86.692276	53.911129	151.221283	-1.435986	0.000000	4.789358	0.000000	0.000000	0.000000	0.474709	0.145028	-0.465944	0.000000	0.000000	3.000000	11.000000	0.000000
2212.732629	0.040408	0.578404	0.202594	86.692276	53.911129	151.221283	-1.435986	0.000000	4.789358	0.000000	0.000000	0.000000	0.490309	0.135747	-0.483220	0.000000	0.000000	3.000000	11.000000	0.000000
2212.735962	0.040408	0.578404	0.202594	86.692276	53.911129	151.221283	-1.435986	0.000000	4.789358	0.000000	0.000000	0.000000	0.490309	0.135747	-0.483220	0.000000	0.000000	3.000000	11.000000	0.000000
2212.739296	0.040408	0.578404	0.202594	86.911552	59.576832	156.731995	-1.410953	0.000000	4.796792	0.000000	0.000000	0.000000	0.490309	0.135747	-0.483220	0.000000	0.000000	3.000000	11.000000	0.000000
2212.742629	0.041999	0.578861	0.200924	86.911552	59.576832	156.731995	-1.410953	0.000000	4.796792	0.000000	0.000000	0.000000	0.477403	0.137265	-0.500905	0.000000	0.000000	3.000000	11.000000	0.000000
2212.745962	0.041999	0.578861	0.200924	86.911552	59.576832	156.731995	-1.410953	0.000000	4.796792	0.000000	0.000000	0.000000	0.477403	0.137265	-0.500905	0.000000	0.000000	3.000000	11.000000	0.000000
2212.749296	0.041999	0.578861	0.200924	87.079926	65.294823	162.296188	-1.386725	0.000000	4.803852	0.000000	0.000000	0.000000	0.477403	0.137265	-0.500905	0.000000	0.000000	3.000000	11.000000	0.000000
2212.752629	0.043611	0.579309	0.199211	87.079926	65.294823	162.296188	-1.386725	0.000000	4.803852	0.000000	0.000000	0.000000	0.483522	0.134242	-0.513833	0.000000	0.000000	3.000000	11.000000	0.000000
2212.755962	0.043611	0.579309	0.199211	87.079926	65.294823	162.296188	-1.386725	0.000000	4.803852	0.000000	0.000000	0.000000	0.483522	0.134242	-0.513833	0.000000	0.000000	3.000000	11.000000	0.000000
2212.759296	0.043611	0.579309	0.199211	87.202217	70.786667	167.632797	-1.361799	0.000000	4.810977	0.000000	0.000000	0.000000	0.483522	0.134242	-0.513833	0.000000	0.000000	3.000000	11.000000	0.000000
2212.762629	0.045236	0.579727	0.197355	87.202217	70.786667	167.632797	-1.361799	0.000000	4.810977	0.000000	0.000000	0.000000	0.487389	0.125489	-0.557028	0.000000	0.000000	3.000000	11.000000	0.000000
2212.765962	0.045236	0.579727	0.197355	87.202217	70.786667	167.632797	-1.361799	0.000000	4.810977	0.000000	0.000000	0.000000	0.487389	0.125489	-0.557028	0.000000	0.000000	3.000000	11.000000	0.000000
2212.769296	0.045236	0.579727	0.197355	87.290939	76.160881	172.853119	-1.336940	0.000000	4.817945	0.000000	0.000000	0.000000	0.487389	0.125489	-0.557028	0.000000	0.000000	3.000000	11.000000	0.000000
2212.772629	0.046846	0.580092	0.195429	87.290939	76.160881	172.853119	-1.336940	0.000000	4.817945	0.000000	0.000000	0.000000	0.483117	0.109604	-0.577739	0.000000	0.000000	3.000000	11.000000	0.000000
2212.775962	0.046846	0.580092	0.195429	87.290939	76.160881	172.853119	-1.336940	0.000000	4.817945	0.000000	0.000000	0.000000	0.483117	0.109604	-0.577739	0.000000	0.000000	3.000000	11.000000	0.000000
2212.779296	0.046846	0.580092	0.195429	87.350410	81.185341	177.725037	-1.312258	0.000000	4.824726	0.000000	0.000000	0.000000	0.483117	0.109604	-0.577739	0.000000	0.000000	3.000000	11.000000	0.000000
2212.782629	0.048465	0.580386	0.193330	87.350410	81.185341	177.725037	-1.312258	0.000000	4.824726	0.000000	0.000000	0.000000	0.485689	0.087992	-0.629562	0.000000	0.000000	3.000000	11.000000	0.000000
2212.785962	0.048465	0.580386	0.193330	87.350410	81.185341	177.725037	-1.312258	0.000000	4.824726	0.000000	0.000000	0.000000	0.485689	0.087992	-0.629562	0.000000	0.000000	3.000000	11.000000	0.000000
2212.789296	0.048465	0.580386	0.193330	87.388580	86.014565	-177.583755	-1.287851	0.000000	4.831298	0.000000	0.000000	0.000000	0.485689	0.087992	-0.629562	0.000000	0.000000	3.000000	11.000000	0.000000
2212.792629	0.050060	0.580606	0.191060	87.388580	86.014565	-177.583755	-1.287851	0.000000	4.831298	0.000000	0.000000	0.000000	0.478496	0.066227	-0.681115	0.000000	0.000000	3.000000	11.000000	0.000000
2212.795962	0.050060	0.580606	0.191060	87.388580	86.014565	-177.583755	-1.287851	0.000000	4.831298	0.000000	0.000000	0.000000	0.478496	0.066227	-0.681115	0.000000	0.000000	3.000000	11.000000	0.000000
2212.799296	0.050060	0.580606	0.191060	87.408371	90.370354	-173.242172	-1.264438	0.000000	4.837479	0.000000	0.000000	0.000000	0.478496	0.066227	-0.681115	0.000000	0.000000	3.000000	11.000000	0.000000
2212.802629	0.051570	0.580740	0.188641	87.408371	90.370354	-173.242172	-1.264438	0.000000	4.837479	0.000000	0.000000	0.000000	0.452944	0.039984	-0.725550	0.000000	0.000000	3.000000	11.000000	0.000000
2212.805962	0.051570	0.580740	0.188641	87.408371	90.370354	-173.242172	-1.264438	0.000000	4.837479	0.000000	0.000000	0.000000	0.452944	0.039984	-0.725550	0.000000	0.000000	3.000000	11.000000	0.000000
2212.809296	0.051570	0.580740	0.188641	87.417068	93.926071	-169.663452	-1.243335	0.000000	4.842945	0.000000	0.000000	0.000000	0.452944	0.039984	-0.725550	0.000000	0.000000	3.000000	11.000000	0.000000
2212.812629	0.053030	0.580890	0.186139	87.417068	93.926071	-169.663452	-1.243335	0.000000	4.842945	0.000000	0.000000	0.000000	0.438055	0.045046	-0.750580	0.000000	0.000000	3.000000	11.000000	0.000000
2212.815962	0.053030	0.580890	0.186139	87.417068	93.926071	-169.663452	-1.243335	0.000000	4.842945	0.000000	0.000000	0.000000	0.438055	0.045046	-0.750580	0.000000	0.000000	3.000000	11.000000	0.000000
2212.819296	0.053030	0.580890	0.186139	87.417526	96.494621	-167.226608	-1.223340	0.000000	4.848034	0.000000	0.000000	0.000000	0.438055	0.045046	-0.750580	0.000000	0.000000	3.000000	11.000000	0.000000
2212.822629	0.054444	0.581083	0.183601	87.417526	96.494621	-167.226608	-1.223340	0.000000	4.848034	0.000000	0.000000	0.000000	0.424282	0.058138	-0.761389	0.000000	0.000000	3.000000	11.000000	0.000000
2212.825962	0.054444	0.581083	0.183601	87.417526	96.494621	-167.226608	-1.223340	0.000000	4.848034	0.000000	0.000000	0.000000	0.424282	0.058138	-0.761389	0.000000	0.000000	3.000000	11.000000	0.000000
2212.829296	0.054444	0.581083	0.183601	87.424278	95.422989	-168.429596	-1.204101	0.000000	4.852849	0.000000	0.000000	0.000000	0.424282	0.058138	-0.761389	0.000000	0.000000	3.000000	11.000000	0.000000
2212.832629	0.055797	0.581353	0.181201	87.424278	95.422989	-168.429596	-1.204101	0.000000	4.852849	0.000000	0.000000	0.000000	0.405927	0.080975	-0.720052	0.000000	0.000000	3.000000	11.000000	0.000000
2212.835962	0.055797	0.581353	0.181201	87.424278	95.422989	-168.429596	-1.204101	0.000000	4.852849	0.000000	0.000000	0.000000	0.405927	0.080975	-0.720052	0.000000	0.000000	3.000000	11.000000	0.000000
2212.839296	0.055797	0.581353	0.181201	87.425804	90.211349	-173.758072	-1.184962	0.000000	4.857557	0.000000	0.000000	0.000000	0.405927	0.080975	-0.720052	0.000000	0.000000	3.000000	11.000000	0.000000
2212.842629	0.057116	0.581616	0.178883	87.425804	90.211349	-173.758072	-1.184962	0.000000	4.857557	0.000000	0.000000	0.000000	0.395684	0.078927	-0.695508	0.000000	0.000000	3.000000	11.000000	0.000000
2212.845962	0.057116	0.581616	0.178883	87.425804	90.211349	-173.758072	-1.184962	0.000000	4.857557	0.000000	0.000000	0.000000	0.395684	0.078927	-0.695508	0.000000	0.000000	3.000000	11.000000	0.000000
2212.849296	0.057116	0.581616	0.178883	87.385513	82.783089	178.692062	-1.165624	0.000000	4.862235	0.000000	0.000000	0.000000	0.395684	0.078927	-0.695508	0.000000	0.000000	3.000000	11.000000	0.000000
2212.852629	0.058435	0.581880	0.176679	87.385513	82.783089	178.692062	-1.165624	0.000000	4.862235	0.000000	0.000000	0.000000	0.395717	0.079100	-0.661164	0.000000	0.000000	3.000000	11.000000	0.000000
2212.855962	0.058435	0.581880	0.176679	87.385513	82.783089	178.692062	-1.165624	0.000000	4.862235	0.000000	0.000000	0.000000	0.395717	0.079100	-0.661164	0.000000	0.000000	3.000000	11.000000	0.000000
2212.859296	0.058435	0.581880	0.176679	87.288773	75.493858	171.296295	-1.145015	0.000000	4.867128	0.000000	0.000000	0.000000	0.395717	0.079100	-0.661164	0.000000	0.000000	3.000000	11.000000	0.000000
2212.862629	0.059653	0.582118	0.174461	87.288773	75.493858	171.296295	-1.145015	0.000000	4.867128	0.000000	0.000000	0.000000	0.365129	0.071275	-0.665340	0.000000	0.000000	3.000000	11.000000	0.000000
2212.865962	0.059653	0.582118	0.174461	87.288773	75.493858	171.296295	-1.145015	0.000000	4.867128	0.000000	0.000000	0.000000	0.365129	0.071275	-0.665340	0.000000	0.000000	3.000000	11.000000	0.000000
2212.869296	0.059653	0.582118	0.174461	87.123695	69.573456	165.301743	-1.126609	0.000000	4.871422	0.000000	0.000000	0.000000	0.365129	0.071275	-0.665340	0.000000	0.000000	3.000000	11.000000	0.000000
2212.872629	0.060889	0.582350	0.172232	87.123695	69.573456	165.301743	-1.126609	0.000000	4.871422	0.000000	0.000000	0.000000	0.371037	0.069708	-0.668679	0.000000	0.000000	3.000000	11.000000	0.000000
2212.875962	0.060889	0.582350	0.172232	87.123695	69.573456	165.301743	-1.126609	0.000000	4.871422	0.000000	0.000000	0.000000	0.371037	0.069708	-0.668679	0.000000	0.000000	3.000000	11.000000	0.000000
2212.879296	0.060889	0.582350	0.172232	86.926682	65.163963	160.827072	-1.107216	0.000000	4.875866	0.000000	0.000000	0.000000	0.371037	0.069708	-0.668679	0.000000	0.000000	3.000000	11.000000	0.000000
2212.882629	0.062199	0.582584	0.169931	86.926682	65.163963	160.827072	-1.107216	0.000000	4.875866	0.000000	0.000000	0.000000	0.393054	0.070209	-0.690454	0.000000	0.000000	3.000000	11.000000	0.000000
2212.885962	0.062199	0.582584	0.169931	86.926682	65.163963	160.827072	-1.107216	0.000000	4.875866	0.000000	0.000000	0.000000	0.393054	0.070209	-0.690454	0.000000	0.000000	3.000000	11.000000	0.000000
2212.889296	0.062199	0.582584	0.169931	86.744057	61.863136	157.477875	-1.085695	0.000000	4.880703	0.000000	0.000000	0.000000	0.393054	0.070209	-0.690454	0.000000	0.000000	3.000000	11.000000	0.000000
2212.892629	0.063613	0.582806	0.167574	86.744057	61.863136	157.477875	-1.085695	0.000000	4.880703	0.000000	0.000000	0.000000	0.424157	0.066456	-0.707171	0.000000	0.000000	3.000000	11.000000	0.000000
2212.895962	0.063613	0.582806	0.167574	86.744057	61.863136	157.477875	-1.085695	0.000000	4.880703	0.000000	0.000000	0.000000	0.424157	0.066456	-0.707171	0.000000	0.000000	3.000000	11.000000	0.000000
2212.899296	0.063613	0.582806	0.167574	86.625015	59.104511	154.737915	-1.060968	0.000000	4.886138	0.000000	0.000000	0.000000	0.424157	0.066456	-0.707171	0.000000	0.000000	3.000000	11.000000	0.000000
2212.902629	0.065043	0.582967	0.165197	86.625015	59.104511	154.737915	-1.060968	0.000000	4.886138	0.000000	0.000000	0.000000	0.429030	0.048294	-0.713097	0.000000	0.000000	3.000000	11.000000	0.000000
2212.905962	0.065043	0.582967	0.165197	86.625015	59.104511	154.737915	-1.060968	0.000000	4.886138	0.000000	0.000000	0.000000	0.429030	0.048294	-0.713097	0.000000	0.000000	3.000000	11.000000	0.000000
2212.909296	0.065043	0.582967	0.165197	86.531235	56.912598	153.001328	-1.035108	0.000000	4.891682	0.000000	0.000000	0.000000	0.429030	0.048294	-0.713097	0.000000	0.000000	3.000000	11.000000	0.000000
2212.912629	0.066461	0.583088	0.162817	86.531235	56.912598	153.001328	-1.035108	0.000000	4.891682	0.000000	0.000000	0.000000	0.425386	0.036471	-0.713934	0.000000	0.000000	3.000000	11.000000	0.000000
2212.915962	0.066461	0.583088	0.162817	86.531235	56.912598	153.001328	-1.035108	0.000000	4.891682	0.000000	0.000000	0.000000	0.425386	0.036471	-0.713934	0.000000	0.000000	3.000000	11.000000	0.000000
2212.919296	0.066461	0.583088	0.162817	86.466255	54.908993	151.777649	-1.008769	0.000000	4.897181	0.000000	0.000000	0.000000	0.425386	0.036471	-0.713934	0.000000	0.000000	3.000000	11.000000	0.000000
2212.922629	0.067866	0.583205	0.160428	86.466255	54.908993	151.777649	-1.008769	0.000000	4.897181	0.000000	0.000000	0.000000	0.421519	0.034911	-0.716786	0.000000	0.000000	3.000000	11.000000	0.000000
2212.925962	0.067866	0.583205	0.160428	86.466255	54.908993	151.777649	-1.008769	0.000000	4.897181	0.000000	0.000000	0.000000	0.421519	0.034911	-0.716786	0.000000	0.000000	3.000000	11.000000	0.000000
2212.929296	0.067866	0.583205	0.160428	86.465309	52.449654	149.641510	-0.981992	0.000000	4.902621	0.000000	0.000000	0.000000	0.421519	0.034911	-0.716786	0.000000	0.000000	3.000000	11.000000	0.000000
2212.932629	0.069296	0.583330	0.158096	86.465309	52.449654	149.641510	-0.981992	0.000000	4.902621	0.000000	0.000000	0.000000	0.428772	0.037726	-0.699510	0.000000	0.000000	3.000000	11.000000	0.000000
2212.935962	0.069296	0.583330	0.158096	86.465309	52.449654	149.641510	-0.981992	0.000000	4.902621	0.000000	0.000000	0.000000	0.428772	0.037726	-0.699510	0.000000	0.000000	3.000000	11.000000	0.000000
2212.939296	0.069296	0.583330	0.158096	86.515526	49.223537	146.248169	-0.953255	0.000000	4.908290	0.000000	0.000000	0.000000	0.428772	0.037726	-0.699510	0.000000	0.000000	3.000000	11.000000	0.000000
2212.942629	0.070625	0.583451	0.155765	86.515526	49.223537	146.248169	-0.953255	0.000000	4.908290	0.000000	0.000000	0.000000	0.398743	0.036215	-0.699224	0.000000	0.000000	3.000000	11.000000	0.000000
2212.945962	0.070625	0.583451	0.155765	86.515526	49.223537	146.248169	-0.953255	0.000000	4.908290	0.000000	0.000000	0.000000	0.398743	0.036215	-0.699224	0.000000	0.000000	3.000000	11.000000	0.000000
2212.949296	0.070625	0.583451	0.155765	86.583328	45.749371	142.568924	-0.926598	0.000000	4.913392	0.000000	0.000000	0.000000	0.398743	0.036215	-0.699224	0.000000	0.000000	3.000000	11.000000	0.000000
2212.952629	0.071882	0.583546	0.153418	86.583328	45.749371	142.568924	-0.926598	0.000000	4.913392	0.000000	0.000000	0.000000	0.377192	0.028606	-0.704044	0.000000	0.000000	3.000000	11.000000	0.000000
2212.955962	0.071882	0.583546	0.153418	86.583328	45.749371	142.568924	-0.926598	0.000000	4.913392	0.000000	0.000000	0.000000	0.377192	0.028606	-0.704044	0.000000	0.000000	3.000000	11.000000	0.000000
2212.959296	0.071882	0.583546	0.153418	86.628899	42.722477	139.595840	-0.901366	0.000000	4.918083	0.000000	0.000000	0.000000	0.377192	0.028606	-0.704044	0.000000	0.000000	3.000000	11.000000	0.000000
2212.962629	0.073066	0.583596	0.151041	86.628899	42.722477	139.595840	-0.901366	0.000000	4.918083	0.000000	0.000000	0.000000	0.355279	0.014864	-0.713053	0.000000	0.000000	3.000000	11.000000	0.000000
2212.965962	0.073066	0.583596	0.151041	86.628899	42.722477	139.595840	-0.901366	0.000000	4.918083	0.000000	0.000000	0.000000	0.355279	0.014864	-0.713053	0.000000	0.000000	3.000000	11.000000	0.000000
2212.969296	0.073066	0.583596	0.151041	86.634193	41.061703	138.215057	-0.877750	0.000000	4.922352	0.000000	0.000000	0.000000	0.355279	0.014864	-0.713053	0.000000	0.000000	3.000000	11.000000	0.000000
2212.972629	0.074204	0.583613	0.148610	86.634193	41.061703	138.215057	-0.877750	0.000000	4.922352	0.000000	0.000000	0.000000	0.341329	0.005113	-0.729443	0.000000	0.000000	3.000000	11.000000	0.000000
2212.975962	0.074204	0.583613	0.148610	86.634193	41.061703	138.215057	-0.877750	0.000000	4.922352	0.000000	0.000000	0.000000	0.341329	0.005113	-0.729443	0.000000	0.000000	3.000000	11.000000	0.000000
2212.979296	0.074204	0.583613	0.148610	86.588547	40.458435	137.802094	-0.855117	0.000000	4.926335	0.000000	0.000000	0.000000	0.341329	0.005113	-0.729443	0.000000	0.000000	3.000000	11.000000	0.000000
2212.982629	0.075306	0.583633	0.146209	86.588547	40.458435	137.802094	-0.855117	0.000000	4.926335	0.000000	0.000000	0.000000	0.330556	0.005895	-0.720198	0.000000	0.000000	3.000000	11.000000	0.000000
2212.985962	0.075306	0.583633	0.146209	86.588547	40.458435	137.802094	-0.855117	0.000000	4.926335	0.000000	0.000000	0.000000	0.330556	0.005895	-0.720198	0.000000	0.000000	3.000000	11.000000	0.000000
2212.989296	0.075306	0.583633	0.146209	86.506775	39.560642	136.799667	-0.832681	0.000000	4.930177	0.000000	0.000000	0.000000	0.330556	0.005895	-0.720198	0.000000	0.000000	3.000000	11.000000	0.000000
2212.992629	0.076431	0.583708	0.143840	86.506775	39.560642	136.799667	-0.832681	0.000000	4.930177	0.000000	0.000000	0.000000	0.337368	0.022754	-0.710709	0.000000	0.000000	3.000000	11.000000	0.000000
2212.995962	0.076431	0.583708	0.143840	86.506775	39.560642	136.799667	-0.832681	0.000000	4.930177	0.000000	0.000000	0.000000	0.337368	0.022754	-0.710709	0.000000	0.000000	3.000000	11.000000	0.000000
2212.999296	0.076431	0.583708	0.143840	86.373238	38.023598	135.133469	-0.808509	0.000000	4.934198	0.000000	0.000000	0.000000	0.337368	0.022754	-0.710709	0.000000	0.000000	3.000000	11.000000	0.000000
2213.002629	0.077498	0.583815	0.141557	86.373238	38.023598	135.133469	-0.808509	0.000000	4.934198	0.000000	0.000000	0.000000	0.320246	0.031906	-0.685020	0.000000	0.000000	3.000000	11.000000	0.000000
2213.005962	0.077498	0.583815	0.141557	86.373238	38.023598	135.133469	-0.808509	0.000000	4.934198	0.000000	0.000000	0.000000	0.320246	0.031906	-0.685020	0.000000	0.000000	3.000000	11.000000	0.000000
2213.009296	0.077498	0.583815	0.141557	86.172188	35.629345	132.600937	-0.784946	0.000000	4.938002	0.000000	0.000000	0.000000	0.320246	0.031906	-0.685020	0.000000	0.000000	3.000000	11.000000	0.000000
2213.012629	0.078477	0.583944	0.139328	86.172188	35.629345	132.600937	-0.784946	0.000000	4.938002	0.000000	0.000000	0.000000	0.293598	0.038805	-0.668680	0.000000	0.000000	3.000000	11.000000	0.000000
2213.015962	0.078477	0.583944	0.139328	86.172188	35.629345	132.600937	-0.784946	0.000000	4.938002	0.000000	0.000000	0.000000	0.293598	0.038805	-0.668680	0.000000	0.000000	3.000000	11.000000	0.000000
2213.019296	0.078477	0.583944	0.139328	85.928932	32.784996	129.614731	-0.763342	0.000000	4.941388	0.000000	0.000000	0.000000	0.293598	0.038805	-0.668680	0.000000	0.000000	3.000000	11.000000	0.000000
2213.022629	0.079397	0.584064	0.137157	85.928932	32.784996	129.614731	-0.763342	0.000000	4.941388	0.000000	0.000000	0.000000	0.276081	0.035928	-0.651160	0.000000	0.000000	3.000000	11.000000	0.000000
2213.025962	0.079397	0.584064	0.137157	85.928932	32.784996	129.614731	-0.763342	0.000000	4.941388	0.000000	0.000000	0.000000	0.276081	0.035928	-0.651160	0.000000	0.000000	3.000000	11.000000	0.000000
2213.029296	0.079397	0.584064	0.137157	85.673737	30.268051	126.995430	-0.742739	0.000000	4.944526	0.000000	0.000000	0.000000	0.276081	0.035928	-0.651160	0.000000	0.000000	3.000000	11.000000	0.000000
2213.032629	0.080252	0.584179	0.134988	85.673737	30.268051	126.995430	-0.742739	0.000000	4.944526	0.000000	0.000000	0.000000	0.256518	0.034556	-0.650679	0.000000	0.000000	3.000000	11.000000	0.000000
2213.035962	0.080252	0.584179	0.134988	85.673737	30.268051	126.995430	-0.742739	0.000000	4.944526	0.000000	0.000000	0.000000	0.256518	0.034556	-0.650679	0.000000	0.000000	3.000000	11.000000	0.000000
2213.039296	0.080252	0.584179	0.134988	85.401001	28.698643	125.595787	-0.723764	0.000000	4.947339	0.000000	0.000000	0.000000	0.256518	0.034556	-0.650679	0.000000	0.000000	3.000000	11.000000	0.000000
2213.042629	0.081103	0.584330	0.132843	85.401001	28.698643	125.595787	-0.723764	0.000000	4.947339	0.000000	0.000000	0.000000	0.255144	0.045292	-0.643650	0.000000	0.000000	3.000000	11.000000	0.000000
2213.045962	0.081103	0.584330	0.132843	85.401001	28.698643	125.595787	-0.723764	0.000000	4.947339	0.000000	0.000000	0.000000	0.255144	0.045292	-0.643650	0.000000	0.000000	3.000000	11.000000	0.000000
2213.049296	0.081103	0.584330	0.132843	85.149216	27.593349	125.235893	-0.704181	0.000000	4.950165	0.000000	0.000000	0.000000	0.255144	0.045292	-0.643650	0.000000	0.000000	3.000000	11.000000	0.000000
2213.052629	0.082028	0.584476	0.130680	85.149216	27.593349	125.235893	-0.704181	0.000000	4.950165	0.000000	0.000000	0.000000	0.277710	0.043889	-0.648839	0.000000	0.000000	3.000000	11.000000	0.000000
2213.055962	0.082028	0.584476	0.130680	85.149216	27.593349	125.235893	-0.704181	0.000000	4.950165	0.000000	0.000000	0.000000	0.277710	0.043889	-0.648839	0.000000	0.000000	3.000000	11.000000	0.000000
2213.059296	0.082028	0.584476	0.130680	84.939445	26.773987	125.497307	-0.681212	0.000000	4.953378	0.000000	0.000000	0.000000	0.277710	0.043889	-0.648839	0.000000	0.000000	3.000000	11.000000	0.000000
2213.062629	0.083030	0.584638	0.128514	84.939445	26.773987	125.497307	-0.681212	0.000000	4.953378	0.000000	0.000000	0.000000	0.300621	0.048531	-0.649726	0.000000	0.000000	3.000000	11.000000	0.000000
2213.065962	0.083030	0.584638	0.128514	84.939445	26.773987	125.497307	-0.681212	0.000000	4.953378	0.000000	0.000000	0.000000	0.300621	0.048531	-0.649726	0.000000	0.000000	3.000000	11.000000	0.000000
2213.069296	0.083030	0.584638	0.128514	84.776482	26.204233	125.508522	-0.654543	0.000000	4.956972	0.000000	0.000000	0.000000	0.300621	0.048531	-0.649726	0.000000	0.000000	3.000000	11.000000	0.000000
2213.072629	0.084118	0.584831	0.126418	84.776482	26.204233	125.508522	-0.654543	0.000000	4.956972	0.000000	0.000000	0.000000	0.326417	0.057899	-0.628902	0.000000	0.000000	3.000000	11.000000	0.000000
2213.075962	0.084118	0.584831	0.126418	84.776482	26.204233	125.508522	-0.654543	0.000000	4.956972	0.000000	0.000000	0.000000	0.326417	0.057899	-0.628902	0.000000	0.000000	3.000000	11.000000	0.000000
2213.079296	0.084118	0.584831	0.126418	84.635826	25.761570	125.321709	-0.623240	0.000000	4.961005	0.000000	0.000000	0.000000	0.326417	0.057899	-0.628902	0.000000	0.000000	3.000000	11.000000	0.000000
2213.082629	0.085168	0.585052	0.124313	84.635826	25.761570	125.321709	-0.623240	0.000000	4.961005	0.000000	0.000000	0.000000	0.314867	0.066155	-0.631522	0.000000	0.000000	3.000000	11.000000	0.000000
2213.085962	0.085168	0.585052	0.124313	84.635826	25.761570	125.321709	-0.623240	0.000000	4.961005	0.000000	0.000000	0.000000	0.314867	0.066155	-0.631522	0.000000	0.000000	3.000000	11.000000	0.000000
2213.089296	0.085168	0.585052	0.124313	84.549644	25.512697	125.164406	-0.592360	0.000000	4.964787	0.000000	0.000000	0.000000	0.314867	0.066155	-0.631522	0.000000	0.000000	3.000000	11.000000	0.000000
2213.092629	0.086129	0.585223	0.122243	84.549644	25.512697	125.164406	-0.592360	0.000000	4.964787	0.000000	0.000000	0.000000	0.288465	0.051519	-0.620982	0.000000	0.000000	3.000000	11.000000	0.000000
2213.095962	0.086129	0.585223	0.122243	84.549644	25.512697	125.164406	-0.592360	0.000000	4.964787	0.000000	0.000000	0.000000	0.288465	0.051519	-0.620982	0.000000	0.000000	3.000000	11.000000	0.000000
2213.099296	0.086129	0.585223	0.122243	84.506920	25.453394	124.991806	-0.563716	0.000000	4.968121	0.000000	0.000000	0.000000	0.288465	0.051519	-0.620982	0.000000	0.000000	3.000000	11.000000	0.000000
2213.102629	0.087056	0.585359	0.120179	84.506920	25.453394	124.991806	-0.563716	0.000000	4.968121	0.000000	0.000000	0.000000	0.277846	0.040634	-0.619257	0.000000	0.000000	3.000000	11.000000	0.000000
2213.105962	0.087056	0.585359	0.120179	84.506920	25.453394	124.991806	-0.563716	0.000000	4.968121	0.000000	0.000000	0.000000	0.277846	0.040634	-0.619257	0.000000	0.000000	3.000000	11.000000	0.000000
2213.109296	0.087056	0.585359	0.120179	84.503746	25.529194	124.964294	-0.535449	0.000000	4.971247	0.000000	0.000000	0.000000	0.277846	0.040634	-0.619257	0.000000	0.000000	3.000000	11.000000	0.000000
2213.112629	0.087888	0.585502	0.118100	84.503746	25.529194	124.964294	-0.535449	0.000000	4.971247	0.000000	0.000000	0.000000	0.249622	0.042909	-0.623570	0.000000	0.000000	3.000000	11.000000	0.000000
2213.115962	0.087888	0.585502	0.118100	84.503746	25.529194	124.964294	-0.535449	0.000000	4.971247	0.000000	0.000000	0.000000	0.249622	0.042909	-0.623570	0.000000	0.000000	3.000000	11.000000	0.000000
2213.119296	0.087888	0.585502	0.118100	84.550400	25.775450	125.101074	-0.510121	0.000000	4.973909	0.000000	0.000000	0.000000	0.249622	0.042909	-0.623570	0.000000	0.000000	3.000000	11.000000	0.000000
2213.122629	0.088717	0.585649	0.116053	84.550400	25.775450	125.101074	-0.510121	0.000000	4.973909	0.000000	0.000000	0.000000	0.248812	0.044049	-0.614057	0.000000	0.000000	3.000000	11.000000	0.000000
2213.125962	0.088717	0.585649	0.116053	84.550400	25.775450	125.101074	-0.510121	0.000000	4.973909	0.000000	0.000000	0.000000	0.248812	0.044049	-0.614057	0.000000	0.000000	3.000000	11.000000	0.000000
2213.129296	0.088717	0.585649	0.116053	84.643394	26.216852	125.433693	-0.483827	0.000000	4.976536	0.000000	0.000000	0.000000	0.248812	0.044049	-0.614057	0.000000	0.000000	3.000000	11.000000	0.000000
2213.132629	0.089614	0.585783	0.113952	84.643394	26.216852	125.433693	-0.483827	0.000000	4.976536	0.000000	0.000000	0.000000	0.269025	0.040290	-0.630321	0.000000	0.000000	3.000000	11.000000	0.000000
2213.135962	0.089614	0.585783	0.113952	84.643394	26.216852	125.433693	-0.483827	0.000000	4.976536	0.000000	0.000000	0.000000	0.269025	0.040290	-0.630321	0.000000	0.000000	3.000000	11.000000	0.000000
2213.139296	0.089614	0.585783	0.113952	84.735939	26.655336	125.756409	-0.453843	0.000000	4.979361	0.000000	0.000000	0.000000	0.269025	0.040290	-0.630321	0.000000	0.000000	3.000000	11.000000	0.000000
2213.142629	0.090588	0.585921	0.111870	84.735939	26.655336	125.756409	-0.453843	0.000000	4.979361	0.000000	0.000000	0.000000	0.292389	0.041440	-0.624682	0.000000	0.000000	3.000000	11.000000	0.000000
2213.145962	0.090588	0.585921	0.111870	84.735939	26.655336	125.756409	-0.453843	0.000000	4.979361	0.000000	0.000000	0.000000	0.292389	0.041440	-0.624682	0.000000	0.000000	3.000000	11.000000	0.000000
2213.149296	0.090588	0.585921	0.111870	84.820244	27.078001	126.076485	-0.419165	0.000000	4.982399	0.000000	0.000000	0.000000	0.292389	0.041440	-0.624682	0.000000	0.000000	3.000000	11.000000	0.000000
2213.152629	0.091561	0.586115	0.109828	84.820244	27.078001	126.076485	-0.419165	0.000000	4.982399	0.000000	0.000000	0.000000	0.291730	0.058036	-0.612790	0.000000	0.000000	3.000000	11.000000	0.000000
2213.155962	0.091561	0.586115	0.109828	84.820244	27.078001	126.076485	-0.419165	0.000000	4.982399	0.000000	0.000000	0.000000	0.291730	0.058036	-0.612790	0.000000	0.000000	3.000000	11.000000	0.000000
2213.159296	0.091561	0.586115	0.109828	84.888870	27.448631	126.363159	-0.383069	0.000000	4.985304	0.000000	0.000000	0.000000	0.291730	0.058036	-0.612790	0.000000	0.000000	3.000000	11.000000	0.000000
2213.162629	0.092479	0.586332	0.107841	84.888870	27.448631	126.363159	-0.383069	0.000000	4.985304	0.000000	0.000000	0.000000	0.275415	0.065178	-0.596090	0.000000	0.000000	3.000000	11.000000	0.000000
2213.165962	0.092479	0.586332	0.107841	84.888870	27.448631	126.363159	-0.383069	0.000000	4.985304	0.000000	0.000000	0.000000	0.275415	0.065178	-0.596090	0.000000	0.000000	3.000000	11.000000	0.000000
2213.169296	0.092479	0.586332	0.107841	84.931053	27.707964	126.552284	-0.347866	0.000000	4.987884	0.000000	0.000000	0.000000	0.275415	0.065178	-0.596090	0.000000	0.000000	3.000000	11.000000	0.000000
2213.172629	0.093266	0.586593	0.105938	84.931053	27.707964	126.552284	-0.347866	0.000000	4.987884	0.000000	0.000000	0.000000	0.236063	0.078297	-0.570753	0.000000	0.000000	3.000000	11.000000	0.000000
2213.175962	0.093266	0.586593	0.105938	84.931053	27.707964	126.552284	-0.347866	0.000000	4.987884	0.000000	0.000000	0.000000	0.236063	0.078297	-0.570753	0.000000	0.000000	3.000000	11.000000	0.000000
2213.179296	0.093266	0.586593	0.105938	84.946465	27.909931	126.720825	-0.317195	0.000000	4.989928	0.000000	0.000000	0.000000	0.236063	0.078297	-0.570753	0.000000	0.000000	3.000000	11.000000	0.000000
2213.182629	0.093922	0.586929	0.104114	84.946465	27.909931	126.720825	-0.317195	0.000000	4.989928	0.000000	0.000000	0.000000	0.196895	0.100775	-0.547247	0.000000	0.000000	3.000000	11.000000	0.000000
2213.185962	0.093922	0.586929	0.104114	84.946465	27.909931	126.720825	-0.317195	0.000000	4.989928	0.000000	0.000000	0.000000	0.196895	0.100775	-0.547247	0.000000	0.000000	3.000000	11.000000	0.000000
2213.189296	0.093922	0.586929	0.104114	84.934113	28.526535	127.345596	-0.291389	0.000000	4.991502	0.000000	0.000000	0.000000	0.196895	0.100775	-0.547247	0.000000	0.000000	3.000000	11.000000	0.000000
2213.192629	0.094477	0.587308	0.102371	84.934113	28.526535	127.345596	-0.291389	0.000000	4.991502	0.000000	0.000000	0.000000	0.166536	0.113869	-0.522778	0.000000	0.000000	3.000000	11.000000	0.000000
2213.195962	0.094477	0.587308	0.102371	84.934113	28.526535	127.345596	-0.291389	0.000000	4.991502	0.000000	0.000000	0.000000	0.166536	0.113869	-0.522778	0.000000	0.000000	3.000000	11.000000	0.000000
2213.199296	0.094477	0.587308	0.102371	84.894051	30.177429	129.074692	-0.269348	0.000000	4.992740	0.000000	0.000000	0.000000	0.166536	0.113869	-0.522778	0.000000	0.000000	3.000000	11.000000	0.000000
2213.202629	0.094974	0.587683	0.100635	84.894051	30.177429	129.074692	-0.269348	0.000000	4.992740	0.000000	0.000000	0.000000	0.149038	0.112537	-0.520971	0.000000	0.000000	3.000000	11.000000	0.000000
2213.205962	0.094974	0.587683	0.100635	84.894051	30.177429	129.074692	-0.269348	0.000000	4.992740	0.000000	0.000000	0.000000	0.149038	0.112537	-0.520971	0.000000	0.000000	3.000000	11.000000	0.000000
2213.209296	0.094974	0.587683	0.100635	84.817375	33.050545	132.146057	-0.249401	0.000000	4.993776	0.000000	0.000000	0.000000	0.149038	0.112537	-0.520971	0.000000	0.000000	3.000000	11.000000	0.000000
2213.212629	0.095493	0.588023	0.098898	84.817375	33.050545	132.146057	-0.249401	0.000000	4.993776	0.000000	0.000000	0.000000	0.155808	0.101926	-0.521081	0.000000	0.000000	3.000000	11.000000	0.000000
2213.215962	0.095493	0.588023	0.098898	84.817375	33.050545	132.146057	-0.249401	0.000000	4.993776	0.000000	0.000000	0.000000	0.155808	0.101926	-0.521081	0.000000	0.000000	3.000000	11.000000	0.000000
2213.219296	0.095493	0.588023	0.098898	84.698441	37.029278	136.959915	-0.225329	0.000000	4.944888	0.000000	0.000000	0.000000	0.155808	0.101926	-0.521081	0.000000	0.000000	3.000000	11.000000	0.000000
2213.222629	0.096000	0.588299	0.097113	84.698441	37.029278	136.959915	-0.225329	0.000000	4.944888	0.000000	0.000000	0.000000	0.151905	0.082858	-0.535486	0.000000	0.000000	3.000000	11.000000	0.000000
2213.225962	0.096000	0.588299	0.097113	84.698441	37.029278	136.959915	-0.225329	0.000000	4.944888	0.000000	0.000000	0.000000	0.151905	0.082858	-0.535486	0.000000	0.000000	3.000000	11.000000	0.000000
2213.229296	0.096000	0.588299	0.097113	84.520027	41.405792	144.035995	-0.200011	0.000000	4.855640	0.000000	0.000000	0.000000	0.151905	0.082858	-0.535486	0.000000	0.000000	3.000000	11.000000	0.000000
2213.232629	0.096476	0.588541	0.095337	84.520027	41.405792	144.035995	-0.200011	0.000000	4.855640	0.000000	0.000000	0.000000	0.142804	0.072395	-0.532872	0.000000	0.000000	3.000000	11.000000	0.000000
2213.235962	0.096476	0.588541	0.095337	84.520027	41.405792	144.035995	-0.200011	0.000000	4.855640	0.000000	0.000000	0.000000	0.142804	0.072395	-0.532872	0.000000	0.000000	3.000000	11.000000	0.000000
2213.239296	0.096476	0.588541	0.095337	84.333649	45.288334	151.364349	-0.176210	0.000000	4.766828	0.000000	0.000000	0.000000	0.142804	0.072395	-0.532872	0.000000	0.000000	3.000000	11.000000	0.000000
2213.242629	0.097067	0.588735	0.093628	84.333649	45.288334	151.364349	-0.176210	0.000000	4.766828	0.000000	0.000000	0.000000	0.177312	0.058184	-0.512650	0.000000	0.000000	3.000000	11.000000	0.000000
2213.245962	0.097067	0.588735	0.093628	84.333649	45.288334	151.364349	-0.176210	0.000000	4.766828	0.000000	0.000000	0.000000	0.177312	0.058184	-0.512650	0.000000	0.000000	3.000000	11.000000	0.000000
2213.249296	0.097067	0.588735	0.093628	84.161690	48.123718	157.282394	-0.146658	0.000000	4.681386	0.000000	0.000000	0.000000	0.177312	0.058184	-0.512650	0.000000	0.000000	3.000000	11.000000	0.000000
2213.252629	0.097855	0.588952	0.091996	84.161690	48.123718	157.282394	-0.146658	0.000000	4.681386	0.000000	0.000000	0.000000	0.236375	0.065202	-0.489660	0.000000	0.000000	3.000000	11.000000	0.000000
2213.255962	0.097855	0.588952	0.091996	84.161690	48.123718	157.282394	-0.146658	0.000000	4.681386	0.000000	0.000000	0.000000	0.236375	0.065202	-0.489660	0.000000	0.000000	3.000000	11.000000	0.000000
2213.259296	0.097855	0.588952	0.091996	84.029785	50.188915	161.406525	-0.107263	0.000000	4.599776	0.000000	0.000000	0.000000	0.236375	0.065202	-0.489660	0.000000	0.000000	3.000000	11.000000	0.000000
2213.262629	0.098534	0.589216	0.090387	84.029785	50.188915	161.406525	-0.107263	0.000000	4.599776	0.000000	0.000000	0.000000	0.203756	0.079273	-0.482533	0.000000	0.000000	3.000000	11.000000	0.000000
2213.265962	0.098534	0.589216	0.090387	84.029785	50.188915	161.406525	-0.107263	0.000000	4.599776	0.000000	0.000000	0.000000	0.203756	0.079273	-0.482533	0.000000	0.000000	3.000000	11.000000	0.000000
2213.269296	0.098534	0.589216	0.090387	83.947151	51.764824	163.285446	-0.073303	0.000000	4.519354	0.000000	0.000000	0.000000	0.203756	0.079273	-0.482533	0.000000	0.000000	3.000000	11.000000	0.000000
2213.272629	0.099120	0.589448	0.088738	83.947151	51.764824	163.285446	-0.073303	0.000000	4.519354	0.000000	0.000000	0.000000	0.175902	0.069640	-0.494842	0.000000	0.000000	3.000000	11.000000	0.000000
2213.275962	0.099120	0.589448	0.088738	83.947151	51.764824	163.285446	-0.073303	0.000000	4.519354	0.000000	0.000000	0.000000	0.175902	0.069640	-0.494842	0.000000	0.000000	3.000000	11.000000	0.000000
2213.279296	0.099120	0.589448	0.088738	83.867233	53.066109	164.621521	-0.043986	0.000000	4.436880	0.000000	0.000000	0.000000	0.175902	0.069640	-0.494842	0.000000	0.000000	3.000000	11.000000	0.000000
2213.282629	0.099810	0.589650	0.086950	83.867233	53.066109	164.621521	-0.043986	0.000000	4.436880	0.000000	0.000000	0.000000	0.206890	0.060398	-0.536384	0.000000	0.000000	3.000000	11.000000	0.000000
2213.285962	0.099810	0.589650	0.086950	83.867233	53.066109	164.621521	-0.043986	0.000000	4.436880	0.000000	0.000000	0.000000	0.206890	0.060398	-0.536384	0.000000	0.000000	3.000000	11.000000	0.000000
2213.289296	0.099810	0.589650	0.086950	83.686958	54.087826	165.730545	-0.009505	0.000000	4.347483	0.000000	0.000000	0.000000	0.206890	0.060398	-0.536384	0.000000	0.000000	3.000000	11.000000	0.000000
2213.292629	0.100448	0.589790	0.085058	83.686958	54.087826	165.730545	-0.009505	0.000000	4.347483	0.000000	0.000000	0.000000	0.191345	0.041962	-0.567451	0.000000	0.000000	3.000000	11.000000	0.000000
2213.295962	0.100448	0.589790	0.085058	83.686958	54.087826	165.730545	-0.009505	0.000000	4.347483	0.000000	0.000000	0.000000	0.191345	0.041962	-0.567451	0.000000	0.000000	3.000000	11.000000	0.000000
2213.299296	0.100448	0.589790	0.085058	83.339622	54.515594	166.319809	0.022386	0.000000	4.252908	0.000000	0.000000	0.000000	0.191345	0.041962	-0.567451	0.000000	0.000000	3.000000	11.000000	0.000000
2213.302629	0.101143	0.589877	0.083081	83.339622	54.515594	166.319809	0.022386	0.000000	4.252908	0.000000	0.000000	0.000000	0.208569	0.026270	-0.593111	0.000000	0.000000	3.000000	11.000000	0.000000
2213.305962	0.101143	0.589877	0.083081	83.339622	54.515594	166.319809	0.022386	0.000000	4.252908	0.000000	0.000000	0.000000	0.208569	0.026270	-0.593111	0.000000	0.000000	3.000000	11.000000	0.000000
2213.309296	0.101143	0.589877	0.083081	82.865181	54.050865	166.025345	0.057148	0.000000	4.154057	0.000000	0.000000	0.000000	0.208569	0.026270	-0.593111	0.000000	0.000000	3.000000	11.000000	0.000000
2213.312629	0.102069	0.589923	0.080962	82.865181	54.050865	166.025345	0.057148	0.000000	4.154057	0.000000	0.000000	0.000000	0.277774	0.013644	-0.635809	0.000000	0.000000	3.000000	11.000000	0.000000
2213.315962	0.102069	0.589923	0.080962	82.865181	54.050865	166.025345	0.057148	0.000000	4.154057	0.000000	0.000000	0.000000	0.277774	0.013644	-0.635809	0.000000	0.000000	3.000000	11.000000	0.000000
2213.319296	0.102069	0.589923	0.080962	82.326424	52.560162	164.661377	0.103443	0.000000	4.048088	0.000000	0.000000	0.000000	0.277774	0.013644	-0.635809	0.000000	0.000000	3.000000	11.000000	0.000000
2213.322629	0.103067	0.589876	0.078720	82.326424	52.560162	164.661377	0.103443	0.000000	4.048088	0.000000	0.000000	0.000000	0.299588	-0.013879	-0.672623	0.000000	0.000000	3.000000	11.000000	0.000000
2213.325962	0.103067	0.589876	0.078720	82.326424	52.560162	164.661377	0.103443	0.000000	4.048088	0.000000	0.000000	0.000000	0.299588	-0.013879	-0.672623	0.000000	0.000000	3.000000	11.000000	0.000000
2213.329296	0.103067	0.589876	0.078720	81.787140	50.082504	162.207687	0.153374	0.000000	3.935985	0.000000	0.000000	0.000000	0.299588	-0.013879	-0.672623	0.000000	0.000000	3.000000	11.000000	0.000000
2213.332629	0.104098	0.589817	0.076425	81.787140	50.082504	162.207687	0.153374	0.000000	3.935985	0.000000	0.000000	0.000000	0.309126	-0.017874	-0.688443	0.000000	0.000000	3.000000	11.000000	0.000000
2213.335962	0.104098	0.589817	0.076425	81.787140	50.082504	162.207687	0.153374	0.000000	3.935985	0.000000	0.000000	0.000000	0.309126	-0.017874	-0.688443	0.000000	0.000000	3.000000	11.000000	0.000000
2213.339296	0.104098	0.589817	0.076425	81.259079	46.897263	159.167007	0.204896	0.000000	3.821244	0.000000	0.000000	0.000000	0.309126	-0.017874	-0.688443	0.000000	0.000000	3.000000	11.000000	0.000000
2213.342629	0.105256	0.589754	0.074035	81.259079	46.897263	159.167007	0.204896	0.000000	3.821244	0.000000	0.000000	0.000000	0.347284	-0.018907	-0.717096	0.000000	0.000000	3.000000	11.000000	0.000000
2213.345962	0.105256	0.589754	0.074035	81.259079	46.897263	159.167007	0.204896	0.000000	3.821244	0.000000	0.000000	0.000000	0.347284	-0.018907	-0.717096	0.000000	0.000000	3.000000	11.000000	0.000000
2213.349296	0.105256	0.589754	0.074035	80.678856	43.664333	156.521790	0.262776	0.000000	3.701728	0.000000	0.000000	0.000000	0.347284	-0.018907	-0.717096	0.000000	0.000000	3.000000	11.000000	0.000000
2213.352629	0.106500	0.589686	0.071618	80.678856	43.664333	156.521790	0.262776	0.000000	3.701728	0.000000	0.000000	0.000000	0.373224	-0.020222	-0.724993	0.000000	0.000000	3.000000	11.000000	0.000000
2213.355962	0.106500	0.589686	0.071618	80.678856	43.664333	156.521790	0.262776	0.000000	3.701728	0.000000	0.000000	0.000000	0.373224	-0.020222	-0.724993	0.000000	0.000000	3.000000	11.000000	0.000000
2213.359296	0.106500	0.589686	0.071618	80.098946	40.470383	153.649796	0.324980	0.000000	3.580896	0.000000	0.000000	0.000000	0.373224	-0.020222	-0.724993	0.000000	0.000000	3.000000	11.000000	0.000000
2213.362629	0.107830	0.589585	0.069181	80.098946	40.470383	153.649796	0.324980	0.000000	3.580896	0.000000	0.000000	0.000000	0.399169	-0.030320	-0.730944	0.000000	0.000000	3.000000	11.000000	0.000000
2213.365962	0.107830	0.589585	0.069181	80.098946	40.470383	153.649796	0.324980	0.000000	3.580896	0.000000	0.000000	0.000000	0.399169	-0.030320	-0.730944	0.000000	0.000000	3.000000	11.000000	0.000000
2213.369296	0.107830	0.589585	0.069181	79.527496	37.163372	150.381546	0.391508	0.000000	3.459072	0.000000	0.000000	0.000000	0.399169	-0.030320	-0.730944	0.000000	0.000000	3.000000	11.000000	0.000000
2213.372629	0.109279	0.589460	0.066757	79.527496	37.163372	150.381546	0.391508	0.000000	3.459072	0.000000	0.000000	0.000000	0.434544	-0.037493	-0.727300	0.000000	0.000000	3.000000	11.000000	0.000000
2213.375962	0.109279	0.589460	0.066757	79.527496	37.163372	150.381546	0.391508	0.000000	3.459072	0.000000	0.000000	0.000000	0.434544	-0.037493	-0.727300	0.000000	0.000000	3.000000	11.000000	0.000000
2213.379296	0.109279	0.589460	0.066757	78.968590	33.968822	147.597076	0.463932	0.000000	3.337855	0.000000	0.000000	0.000000	0.434544	-0.037493	-0.727300	0.000000	0.000000	3.000000	11.000000	0.000000
2213.382629	0.110738	0.589351	0.064336	78.968590	33.968822	147.597076	0.463932	0.000000	3.337855	0.000000	0.000000	0.000000	0.437947	-0.032808	-0.726451	0.000000	0.000000	3.000000	11.000000	0.000000
2213.385962	0.110738	0.589351	0.064336	78.968590	33.968822	147.597076	0.463932	0.000000	3.337855	0.000000	0.000000	0.000000	0.437947	-0.032808	-0.726451	0.000000	0.000000	3.000000	11.000000	0.000000
2213.389296	0.110738	0.589351	0.064336	78.411049	31.035206	145.416656	0.536924	0.000000	3.216780	0.000000	0.000000	0.000000	0.437947	-0.032808	-0.726451	0.000000	0.000000	3.000000	11.000000	0.000000
2213.392629	0.112143	0.589189	0.061969	78.411049	31.035206	145.416656	0.536924	0.000000	3.216780	0.000000	0.000000	0.000000	0.421488	-0.048501	-0.709832	0.000000	0.000000	3.000000	11.000000	0.000000
2213.395962	0.112143	0.589189	0.061969	78.411049	31.035206	145.416656	0.536924	0.000000	3.216780	0.000000	0.000000	0.000000	0.421488	-0.048501	-0.709832	0.000000	0.000000	3.000000	11.000000	0.000000
2213.399296	0.112143	0.589189	0.061969	77.851585	28.585281	143.884293	0.607172	0.000000	3.098475	0.000000	0.000000	0.000000	0.421488	-0.048501	-0.709832	0.000000	0.000000	3.000000	11.000000	0.000000
2213.402629	0.113642	0.588976	0.059627	77.851585	28.585281	143.884293	0.607172	0.000000	3.098475	0.000000	0.000000	0.000000	0.449555	-0.063965	-0.702754	0.000000	0.000000	3.000000	11.000000	0.000000
2213.405962	0.113642	0.588976	0.059627	77.851585	28.585281	143.884293	0.607172	0.000000	3.098475	0.000000	0.000000	0.000000	0.449555	-0.063965	-0.702754	0.000000	0.000000	3.000000	11.000000	0.000000
2213.409296	0.113642	0.588976	0.059627	77.297638	26.713787	142.911591	0.682098	0.000000	2.981349	0.000000	0.000000	0.000000	0.449555	-0.063965	-0.702754	0.000000	0.000000	3.000000	11.000000	0.000000
2213.412629	0.115237	0.588731	0.057323	77.297638	26.713787	142.911591	0.682098	0.000000	2.981349	0.000000	0.000000	0.000000	0.478433	-0.073392	-0.691237	0.000000	0.000000	3.000000	11.000000	0.000000
2213.415962	0.115237	0.588731	0.057323	77.297638	26.713787	142.911591	0.682098	0.000000	2.981349	0.000000	0.000000	0.000000	0.478433	-0.073392	-0.691237	0.000000	0.000000	3.000000	11.000000	0.000000
2213.419296	0.115237	0.588731	0.057323	76.753723	25.408424	142.394012	0.761836	0.000000	2.866143	0.000000	0.000000	0.000000	0.478433	-0.073392	-0.691237	0.000000	0.000000	3.000000	11.000000	0.000000
2213.422629	0.116894	0.588446	0.055024	76.753723	25.408424	142.394012	0.761836	0.000000	2.866143	0.000000	0.000000	0.000000	0.497258	-0.085590	-0.689692	0.000000	0.000000	3.000000	11.000000	0.000000
2213.425962	0.116894	0.588446	0.055024	76.753723	25.408424	142.394012	0.761836	0.000000	2.866143	0.000000	0.000000	0.000000	0.497258	-0.085590	-0.689692	0.000000	0.000000	3.000000	11.000000	0.000000
2213.429296	0.116894	0.588446	0.055024	76.222565	24.496344	142.174133	0.844713	0.000000	2.751194	0.000000	0.000000	0.000000	0.497258	-0.085590	-0.689692	0.000000	0.000000	3.000000	11.000000	0.000000
2213.432629	0.118604	0.588198	0.052797	76.222565	24.496344	142.174133	0.844713	0.000000	2.751194	0.000000	0.000000	0.000000	0.512962	-0.074553	-0.667968	0.000000	0.000000	3.000000	11.000000	0.000000
2213.435962	0.118604	0.588198	0.052797	76.222565	24.496344	142.174133	0.844713	0.000000	2.751194	0.000000	0.000000	0.000000	0.512962	-0.074553	-0.667968	0.000000	0.000000	3.000000	11.000000	0.000000
2213.439296	0.118604	0.588198	0.052797	75.744972	23.792061	142.190109	0.930207	0.000000	2.639866	0.000000	0.000000	0.000000	0.512962	-0.074553	-0.667968	0.000000	0.000000	3.000000	11.000000	0.000000
2213.442629	0.120360	0.587947	0.050612	75.744972	23.792061	142.190109	0.930207	0.000000	2.639866	0.000000	0.000000	0.000000	0.526626	-0.075042	-0.655635	0.000000	0.000000	3.000000	11.000000	0.000000
2213.445962	0.120360	0.587947	0.050612	75.744972	23.792061	142.190109	0.930207	0.000000	2.639866	0.000000	0.000000	0.000000	0.526626	-0.075042	-0.655635	0.000000	0.000000	3.000000	11.000000	0.000000
2213.449296	0.120360	0.587947	0.050612	75.335426	23.097654	142.141068	1.017977	0.000000	2.530593	0.000000	0.000000	0.000000	0.526626	-0.075042	-0.655635	0.000000	0.000000	3.000000	11.000000	0.000000
2213.452629	0.122079	0.587686	0.048446	75.335426	23.097654	142.141068	1.017977	0.000000	2.530593	0.000000	0.000000	0.000000	0.515969	-0.078363	-0.649620	0.000000	0.000000	3.000000	11.000000	0.000000
2213.455962	0.122079	0.587686	0.048446	75.335426	23.097654	142.141068	1.017977	0.000000	2.530593	0.000000	0.000000	0.000000	0.515969	-0.078363	-0.649620	0.000000	0.000000	3.000000	11.000000	0.000000
2213.459296	0.122079	0.587686	0.048446	75.024178	22.228340	141.748444	1.103972	0.000000	2.422323	0.000000	0.000000	0.000000	0.515969	-0.078363	-0.649620	0.000000	0.000000	3.000000	11.000000	0.000000
2213.462629	0.123808	0.587395	0.046274	75.024178	22.228340	141.748444	1.103972	0.000000	2.422323	0.000000	0.000000	0.000000	0.518664	-0.087403	-0.651711	0.000000	0.000000	3.000000	11.000000	0.000000
2213.465962	0.123808	0.587395	0.046274	75.024178	22.228340	141.748444	1.103972	0.000000	2.422323	0.000000	0.000000	0.000000	0.518664	-0.087403	-0.651711	0.000000	0.000000	3.000000	11.000000	0.000000
2213.469296	0.123808	0.587395	0.046274	74.825653	21.083929	140.748459	1.190416	0.000000	2.313705	0.000000	0.000000	0.000000	0.518664	-0.087403	-0.651711	0.000000	0.000000	3.000000	11.000000	0.000000
2213.472629	0.125570	0.587074	0.044089	74.825653	21.083929	140.748459	1.190416	0.000000	2.313705	0.000000	0.000000	0.000000	0.528420	-0.096312	-0.655651	0.000000	0.000000	3.000000	11.000000	0.000000
2213.475962	0.125570	0.587074	0.044089	74.825653	21.083929	140.748459	1.190416	0.000000	2.313705	0.000000	0.000000	0.000000	0.528420	-0.096312	-0.655651	0.000000	0.000000	3.000000	11.000000	0.000000
2213.479296	0.125570	0.587074	0.044089	74.692749	19.746635	139.394104	1.278486	0.000000	2.204430	0.000000	0.000000	0.000000	0.528420	-0.096312	-0.655651	0.000000	0.000000	3.000000	11.000000	0.000000
2213.482629	0.127328	0.586780	0.041949	74.692749	19.746635	139.394104	1.278486	0.000000	2.204430	0.000000	0.000000	0.000000	0.527376	-0.088040	-0.641991	0.000000	0.000000	3.000000	11.000000	0.000000
2213.485962	0.127328	0.586780	0.041949	74.692749	19.746635	139.394104	1.278486	0.000000	2.204430	0.000000	0.000000	0.000000	0.527376	-0.088040	-0.641991	0.000000	0.000000	3.000000	11.000000	0.000000
2213.489296	0.127328	0.586780	0.041949	74.611771	18.341921	137.882767	1.366383	0.000000	2.097431	0.000000	0.000000	0.000000	0.527376	-0.088040	-0.641991	0.000000	0.000000	3.000000	11.000000	0.000000
2213.492629	0.129112	0.586506	0.039871	74.611771	18.341921	137.882767	1.366383	0.000000	2.097431	0.000000	0.000000	0.000000	0.535387	-0.082462	-0.623342	0.000000	0.000000	3.000000	11.000000	0.000000
2213.495962	0.129112	0.586506	0.039871	74.611771	18.341921	137.882767	1.366383	0.000000	2.097431	0.000000	0.000000	0.000000	0.535387	-0.082462	-0.623342	0.000000	0.000000	3.000000	11.000000	0.000000
2213.499296	0.129112	0.586506	0.039871	74.547508	16.985922	136.617676	1.455614	0.000000	1.993541	0.000000	0.000000	0.000000	0.535387	-0.082462	-0.623342	0.000000	0.000000	3.000000	11.000000	0.000000
2213.502629	0.130905	0.586268	0.037877	74.547508	16.985922	136.617676	1.455614	0.000000	1.993541	0.000000	0.000000	0.000000	0.537818	-0.071185	-0.598135	0.000000	0.000000	3.000000	11.000000	0.000000
2213.505962	0.130905	0.586268	0.037877	74.547508	16.985922	136.617676	1.455614	0.000000	1.993541	0.000000	0.000000	0.000000	0.537818	-0.071185	-0.598135	0.000000	0.000000	3.000000	11.000000	0.000000
2213.509296	0.130905	0.586268	0.037877	74.500481	15.767029	135.604370	1.545250	0.000000	1.893852	0.000000	0.000000	0.000000	0.537818	-0.071185	-0.598135	0.000000	0.000000	3.000000	11.000000	0.000000
2213.512629	0.132675	0.586098	0.036034	74.500481	15.767029	135.604370	1.545250	0.000000	1.893852	0.000000	0.000000	0.000000	0.530936	-0.051177	-0.552906	0.000000	0.000000	3.000000	11.000000	0.000000
2213.515962	0.132675	0.586098	0.036034	74.500481	15.767029	135.604370	1.545250	0.000000	1.893852	0.000000	0.000000	0.000000	0.530936	-0.051177	-0.552906	0.000000	0.000000	3.000000	11.000000	0.000000
2213.519296	0.132675	0.586098	0.036034	74.459030	14.583695	134.315353	1.633739	0.000000	1.801700	0.000000	0.000000	0.000000	0.530936	-0.051177	-0.552906	0.000000	0.000000	3.000000	11.000000	0.000000
2213.522629	0.134462	0.586023	0.034390	74.459030	14.583695	134.315353	1.633739	0.000000	1.801700	0.000000	0.000000	0.000000	0.536240	-0.022504	-0.493209	0.000000	0.000000	3.000000	11.000000	0.000000
2213.525962	0.134462	0.586023	0.034390	74.459030	14.583695	134.315353	1.633739	0.000000	1.801700	0.000000	0.000000	0.000000	0.536240	-0.022504	-0.493209	0.000000	0.000000	3.000000	11.000000	0.000000
2213.529296	0.134462	0.586023	0.034390	74.442802	13.386622	132.632492	1.723113	0.000000	1.719499	0.000000	0.000000	0.000000	0.536240	-0.022504	-0.493209	0.000000	0.000000	3.000000	11.000000	0.000000
2213.532629	0.136251	0.586062	0.032967	74.442802	13.386622	132.632492	1.723113	0.000000	1.719499	0.000000	0.000000	0.000000	0.536732	0.011929	-0.426783	0.000000	0.000000	3.000000	11.000000	0.000000
2213.535962	0.136251	0.586062	0.032967	74.442802	13.386622	132.632492	1.723113	0.000000	1.719499	0.000000	0.000000	0.000000	0.536732	0.011929	-0.426783	0.000000	0.000000	3.000000	11.000000	0.000000
2213.539296	0.136251	0.586062	0.032967	74.485382	12.116632	130.707413	1.812568	0.000000	1.648368	0.000000	0.000000	0.000000	0.536732	0.011929	-0.426783	0.000000	0.000000	3.000000	11.000000	0.000000
2213.542629	0.137981	0.586141	0.031717	74.485382	12.116632	130.707413	1.812568	0.000000	1.648368	0.000000	0.000000	0.000000	0.518943	0.023696	-0.375179	0.000000	0.000000	3.000000	11.000000	0.000000
2213.545962	0.137981	0.586141	0.031717	74.485382	12.116632	130.707413	1.812568	0.000000	1.648368	0.000000	0.000000	0.000000	0.518943	0.023696	-0.375179	0.000000	0.000000	3.000000	11.000000	0.000000
2213.549296	0.137981	0.586141	0.031717	74.637047	10.619626	128.480682	1.899059	0.000000	1.585839	0.000000	0.000000	0.000000	0.518943	0.023696	-0.375179	0.000000	0.000000	3.000000	11.000000	0.000000
2213.552629	0.139708	0.586231	0.030565	74.637047	10.619626	128.480682	1.899059	0.000000	1.585839	0.000000	0.000000	0.000000	0.518136	0.026864	-0.345469	0.000000	0.000000	3.000000	11.000000	0.000000
2213.555962	0.139708	0.586231	0.030565	74.637047	10.619626	128.480682	1.899059	0.000000	1.585839	0.000000	0.000000	0.000000	0.518136	0.026864	-0.345469	0.000000	0.000000	3.000000	11.000000	0.000000
2213.559296	0.139708	0.586231	0.030565	74.999123	8.757939	125.774330	1.985415	0.000000	1.528260	0.000000	0.000000	0.000000	0.518136	0.026864	-0.345469	0.000000	0.000000	3.000000	11.000000	0.000000
2213.562629	0.141402	0.586293	0.029488	74.999123	8.757939	125.774330	1.985415	0.000000	1.528260	0.000000	0.000000	0.000000	0.508059	0.018775	-0.323126	0.000000	0.000000	3.000000	11.000000	0.000000
2213.565962	0.141402	0.586293	0.029488	74.999123	8.757939	125.774330	1.985415	0.000000	1.528260	0.000000	0.000000	0.000000	0.508059	0.018775	-0.323126	0.000000	0.000000	3.000000	11.000000	0.000000
2213.569296	0.141402	0.586293	0.029488	75.535866	6.556322	122.761986	2.070091	0.000000	1.474406	0.000000	0.000000	0.000000	0.508059	0.018775	-0.323126	0.000000	0.000000	3.000000	11.000000	0.000000
2213.572629	0.143013	0.586385	0.028486	75.535866	6.556322	122.761986	2.070091	0.000000	1.474406	0.000000	0.000000	0.000000	0.483279	0.027337	-0.300658	0.000000	0.000000	3.000000	11.000000	0.000000
2213.575962	0.143013	0.586385	0.028486	75.535866	6.556322	122.761986	2.070091	0.000000	1.474406	0.000000	0.000000	0.000000	0.483279	0.027337	-0.300658	0.000000	0.000000	3.000000	11.000000	0.000000
2213.579296	0.143013	0.586385	0.028486	76.149841	4.235834	119.743683	2.150638	0.000000	1.424296	0.000000	0.000000	0.000000	0.483279	0.027337	-0.300658	0.000000	0.000000	3.000000	11.000000	0.000000
2213.582629	0.144554	0.586514	0.027598	76.149841	4.235834	119.743683	2.150638	0.000000	1.424296	0.000000	0.000000	0.000000	0.462248	0.038961	-0.266520	0.000000	0.000000	3.000000	11.000000	0.000000
2213.585962	0.144554	0.586514	0.027598	76.149841	4.235834	119.743683	2.150638	0.000000	1.424296	0.000000	0.000000	0.000000	0.462248	0.038961	-0.266520	0.000000	0.000000	3.000000	11.000000	0.000000
2213.589296	0.144554	0.586514	0.027598	76.794800	2.285666	117.392181	2.227679	0.000000	1.379876	0.000000	0.000000	0.000000	0.462248	0.038961	-0.266520	0.000000	0.000000	3.000000	11.000000	0.000000
2213.592629	0.146124	0.586675	0.026818	76.794800	2.285666	117.392181	2.227679	0.000000	1.379876	0.000000	0.000000	0.000000	0.471255	0.048008	-0.233776	0.000000	0.000000	3.000000	11.000000	0.000000
2213.595962	0.146124	0.586675	0.026818	76.794800	2.285666	117.392181	2.227679	0.000000	1.379876	0.000000	0.000000	0.000000	0.471255	0.048008	-0.233776	0.000000	0.000000	3.000000	11.000000	0.000000
2213.599296	0.146124	0.586675	0.026818	77.478104	1.188595	116.365822	2.306222	0.000000	1.340914	0.000000	0.000000	0.000000	0.471255	0.048008	-0.233776	0.000000	0.000000	3.000000	11.000000	0.000000
2213.602629	0.147694	0.586847	0.026207	77.478104	1.188595	116.365822	2.306222	0.000000	1.340914	0.000000	0.000000	0.000000	0.470947	0.051889	-0.183484	0.000000	0.000000	3.000000	11.000000	0.000000
2213.605962	0.147694	0.586847	0.026207	77.478104	1.188595	116.365822	2.306222	0.000000	1.340914	0.000000	0.000000	0.000000	0.470947	0.051889	-0.183484	0.000000	0.000000	3.000000	11.000000	0.000000
2213.609296	0.147694	0.586847	0.026207	78.165390	0.591320	116.160316	2.384713	0.000000	1.310333	0.000000	0.000000	0.000000	0.470947	0.051889	-0.183484	0.000000	0.000000	3.000000	11.000000	0.000000
2213.612629	0.149302	0.587070	0.025719	78.165390	0.591320	116.160316	2.384713	0.000000	1.310333	0.000000	0.000000	0.000000	0.482213	0.066720	-0.146187	0.000000	0.000000	3.000000	11.000000	0.000000
2213.615962	0.149302	0.587070	0.025719	78.165390	0.591320	116.160316	2.384713	0.000000	1.310333	0.000000	0.000000	0.000000	0.482213	0.066720	-0.146187	0.000000	0.000000	3.000000	11.000000	0.000000
2213.619296	0.149302	0.587070	0.025719	78.842026	0.044172	115.898575	2.465082	0.000000	1.285968	0.000000	0.000000	0.000000	0.482213	0.066720	-0.146187	0.000000	0.000000	3.000000	11.000000	0.000000
2213.622629	0.150926	0.587220	0.025285	78.842026	0.044172	115.898575	2.465082	0.000000	1.285968	0.000000	0.000000	0.000000	0.487189	0.044939	-0.130343	0.000000	0.000000	3.000000	11.000000	0.000000
2213.625962	0.150926	0.587220	0.025285	78.842026	0.044172	115.898575	2.465082	0.000000	1.285968	0.000000	0.000000	0.000000	0.487189	0.044939	-0.130343	0.000000	0.000000	3.000000	11.000000	0.000000
2213.629296	0.150926	0.587220	0.025285	79.476700	-0.774684	115.012299	2.546280	0.000000	1.264245	0.000000	0.000000	0.000000	0.487189	0.044939	-0.130343	0.000000	0.000000	3.000000	11.000000	0.000000
2213.632629	0.152558	0.587333	0.024874	79.476700	-0.774684	115.012299	2.546280	0.000000	1.264245	0.000000	0.000000	0.000000	0.489576	0.034061	-0.123266	0.000000	0.000000	3.000000	11.000000	0.000000
2213.635962	0.152558	0.587333	0.024874	79.476700	-0.774684	115.012299	2.546280	0.000000	1.264245	0.000000	0.000000	0.000000	0.489576	0.034061	-0.123266	0.000000	0.000000	3.000000	11.000000	0.000000
2213.639296	0.152558	0.587333	0.024874	80.079483	-2.009774	113.595001	2.627875	0.000000	1.243700	0.000000	0.000000	0.000000	0.489576	0.034061	-0.123266	0.000000	0.000000	3.000000	11.000000	0.000000
2213.642629	0.154318	0.587381	0.024389	80.079483	-2.009774	113.595001	2.627875	0.000000	1.243700	0.000000	0.000000	0.000000	0.528073	0.014425	-0.145393	0.000000	0.000000	3.000000	11.000000	0.000000
2213.645962	0.154318	0.587381	0.024389	80.079483	-2.009774	113.595001	2.627875	0.000000	1.243700	0.000000	0.000000	0.000000	0.528073	0.014425	-0.145393	0.000000	0.000000	3.000000	11.000000	0.000000
2213.649296	0.154318	0.587381	0.024389	80.649384	-3.600583	111.764442	2.715888	0.000000	1.219468	0.000000	0.000000	0.000000	0.528073	0.014425	-0.145393	0.000000	0.000000	3.000000	11.000000	0.000000
2213.652629	0.156153	0.587373	0.023822	80.649384	-3.600583	111.764442	2.715888	0.000000	1.219468	0.000000	0.000000	0.000000	0.550492	-0.002623	-0.170170	0.000000	0.000000	3.000000	11.000000	0.000000
2213.655962	0.156153	0.587373	0.023822	80.649384	-3.600583	111.764442	2.715888	0.000000	1.219468	0.000000	0.000000	0.000000	0.550492	-0.002623	-0.170170	0.000000	0.000000	3.000000	11.000000	0.000000
2213.659296	0.156153	0.587373	0.023822	81.161446	-6.056903	108.957047	2.807636	0.000000	1.191106	0.000000	0.000000	0.000000	0.550492	-0.002623	-0.170170	0.000000	0.000000	3.000000	11.000000	0.000000
2213.662629	0.157942	0.587336	0.023270	81.161446	-6.056903	108.957047	2.807636	0.000000	1.191106	0.000000	0.000000	0.000000	0.536847	-0.010890	-0.165742	0.000000	0.000000	3.000000	11.000000	0.000000
2213.665962	0.157942	0.587336	0.023270	81.161446	-6.056903	108.957047	2.807636	0.000000	1.191106	0.000000	0.000000	0.000000	0.536847	-0.010890	-0.165742	0.000000	0.000000	3.000000	11.000000	0.000000
2213.669296	0.157942	0.587336	0.023270	81.598747	-9.349482	105.262924	2.897111	0.000000	1.163483	0.000000	0.000000	0.000000	0.536847	-0.010890	-0.165742	0.000000	0.000000	3.000000	11.000000	0.000000
2213.672629	0.159414	0.587346	0.022825	81.598747	-9.349482	105.262924	2.897111	0.000000	1.163483	0.000000	0.000000	0.000000	0.441443	0.003058	-0.133309	0.000000	0.000000	3.000000	11.000000	0.000000
2213.675962	0.159414	0.587346	0.022825	81.598747	-9.349482	105.262924	2.897111	0.000000	1.163483	0.000000	0.000000	0.000000	0.441443	0.003058	-0.133309	0.000000	0.000000	3.000000	11.000000	0.000000
2213.679296	0.159414	0.587346	0.022825	81.951973	-12.878469	101.359451	2.970685	0.000000	1.141264	0.000000	0.000000	0.000000	0.441443	0.003058	-0.133309	0.000000	0.000000	3.000000	11.000000	0.000000
2213.682629	0.160705	0.587477	0.022448	81.951973	-12.878469	101.359451	2.970685	0.000000	1.141264	0.000000	0.000000	0.000000	0.387502	0.039295	-0.113142	0.000000	0.000000	3.000000	11.000000	0.000000
2213.685962	0.160705	0.587477	0.022448	81.951973	-12.878469	101.359451	2.970685	0.000000	1.141264	0.000000	0.000000	0.000000	0.387502	0.039295	-0.113142	0.000000	0.000000	3.000000	11.000000	0.000000
2213.689296	0.160705	0.587477	0.022448	82.270920	-16.174988	97.751266	3.035269	0.000000	1.122407	0.000000	0.000000	0.000000	0.387502	0.039295	-0.113142	0.000000	0.000000	3.000000	11.000000	0.000000
2213.692629	0.161971	0.587636	0.022068	82.270920	-16.174988	97.751266	3.035269	0.000000	1.122407	0.000000	0.000000	0.000000	0.379723	0.047599	-0.113914	0.000000	0.000000	3.000000	11.000000	0.000000
2213.695962	0.161971	0.587636	0.022068	82.270920	-16.174988	97.751266	3.035269	0.000000	1.122407	0.000000	0.000000	0.000000	0.379723	0.047599	-0.113914	0.000000	0.000000	3.000000	11.000000	0.000000
2213.699296	0.161971	0.587636	0.022068	82.638008	-18.647957	95.141624	3.098556	0.000000	1.103422	0.000000	0.000000	0.000000	0.379723	0.047599	-0.113914	0.000000	0.000000	3.000000	11.000000	0.000000
2213.702629	0.163193	0.587819	0.021559	82.638008	-18.647957	95.141624	3.098556	0.000000	1.103422	0.000000	0.000000	0.000000	0.366543	0.054949	-0.152800	0.000000	0.000000	3.000000	11.000000	0.000000
2213.705962	0.163193	0.587819	0.021559	82.638008	-18.647957	95.141624	3.098556	0.000000	1.103422	0.000000	0.000000	0.000000	0.366543	0.054949	-0.152800	0.000000	0.000000	3.000000	11.000000	0.000000
2213.709296	0.163193	0.587819	0.021559	83.031876	-20.546968	93.195145	3.159647	0.000000	1.077955	0.000000	0.000000	0.000000	0.366543	0.054949	-0.152800	0.000000	0.000000	3.000000	11.000000	0.000000
2213.712629	0.164357	0.587991	0.020957	83.031876	-20.546968	93.195145	3.159647	0.000000	1.077955	0.000000	0.000000	0.000000	0.349238	0.051397	-0.180581	0.000000	0.000000	3.000000	11.000000	0.000000
2213.715962	0.164357	0.587991	0.020957	83.031876	-20.546968	93.195145	3.159647	0.000000	1.077955	0.000000	0.000000	0.000000	0.349238	0.051397	-0.180581	0.000000	0.000000	3.000000	11.000000	0.000000
2213.719296	0.164357	0.587991	0.020957	83.402992	-22.385208	91.301315	3.217853	0.000000	1.047858	0.000000	0.000000	0.000000	0.349238	0.051397	-0.180581	0.000000	0.000000	3.000000	11.000000	0.000000
2213.722629	0.165677	0.588114	0.020221	83.402992	-22.385208	91.301315	3.217853	0.000000	1.047858	0.000000	0.000000	0.000000	0.395921	0.036901	-0.220793	0.000000	0.000000	3.000000	11.000000	0.000000
2213.725962	0.165677	0.588114	0.020221	83.402992	-22.385208	91.301315	3.217853	0.000000	1.047858	0.000000	0.000000	0.000000	0.395921	0.036901	-0.220793	0.000000	0.000000	3.000000	11.000000	0.000000
2213.729296	0.165677	0.588114	0.020221	83.671196	-24.282700	89.265961	3.283839	0.000000	1.011059	0.000000	0.000000	0.000000	0.395921	0.036901	-0.220793	0.000000	0.000000	3.000000	11.000000	0.000000
2213.732629	0.167125	0.588142	0.019349	83.671196	-24.282700	89.265961	3.283839	0.000000	1.011059	0.000000	0.000000	0.000000	0.434473	0.008399	-0.261595	0.000000	0.000000	3.000000	11.000000	0.000000
2213.735962	0.167125	0.588142	0.019349	83.671196	-24.282700	89.265961	3.283839	0.000000	1.011059	0.000000	0.000000	0.000000	0.434473	0.008399	-0.261595	0.000000	0.000000	3.000000	11.000000	0.000000
2213.739296	0.167125	0.588142	0.019349	83.736214	-25.165087	88.175140	3.356251	0.000000	0.967460	0.000000	0.000000	0.000000	0.434473	0.008399	-0.261595	0.000000	0.000000	3.000000	11.000000	0.000000
2213.742629	0.168701	0.588049	0.018414	83.736214	-25.165087	88.175140	3.356251	0.000000	0.967460	0.000000	0.000000	0.000000	0.472815	-0.027801	-0.280480	0.000000	0.000000	3.000000	11.000000	0.000000
2213.745962	0.168701	0.588049	0.018414	83.736214	-25.165087	88.175140	3.356251	0.000000	0.967460	0.000000	0.000000	0.000000	0.472815	-0.027801	-0.280480	0.000000	0.000000	3.000000	11.000000	0.000000
2213.749296	0.168701	0.588049	0.018414	83.531158	-25.063330	88.070030	3.435054	0.000000	0.920713	0.000000	0.000000	0.000000	0.472815	-0.027801	-0.280480	0.000000	0.000000	3.000000	11.000000	0.000000
2213.752629	0.170300	0.587901	0.017479	83.531158	-25.063330	88.070030	3.435054	0.000000	0.920713	0.000000	0.000000	0.000000	0.479649	-0.044344	-0.280460	0.000000	0.000000	3.000000	11.000000	0.000000
2213.755962	0.170300	0.587901	0.017479	83.531158	-25.063330	88.070030	3.435054	0.000000	0.920713	0.000000	0.000000	0.000000	0.479649	-0.044344	-0.280460	0.000000	0.000000	3.000000	11.000000	0.000000
2213.759296	0.170300	0.587901	0.017479	83.054825	-25.462528	87.480904	3.514996	0.000000	0.873970	0.000000	0.000000	0.000000	0.479649	-0.044344	-0.280460	0.000000	0.000000	3.000000	11.000000	0.000000
2213.762629	0.171534	0.587753	0.016669	83.054825	-25.462528	87.480904	3.514996	0.000000	0.873970	0.000000	0.000000	0.000000	0.370306	-0.044328	-0.242978	0.000000	0.000000	3.000000	11.000000	0.000000
2213.765962	0.171534	0.587753	0.016669	83.054825	-25.462528	87.480904	3.514996	0.000000	0.873970	0.000000	0.000000	0.000000	0.370306	-0.044328	-0.242978	0.000000	0.000000	3.000000	11.000000	0.000000
2213.769296	0.171534	0.587753	0.016669	82.393082	-26.381231	85.862190	3.576714	0.000000	0.833474	0.000000	0.000000	0.000000	0.370306	-0.044328	-0.242978	0.000000	0.000000	3.000000	11.000000	0.000000
2213.772629	0.172356	0.587585	0.015921	82.393082	-26.381231	85.862190	3.576714	0.000000	0.833474	0.000000	0.000000	0.000000	0.246621	-0.050500	-0.224616	0.000000	0.000000	3.000000	11.000000	0.000000
2213.775962	0.172356	0.587585	0.015921	82.393082	-26.381231	85.862190	3.576714	0.000000	0.833474	0.000000	0.000000	0.000000	0.246621	-0.050500	-0.224616	0.000000	0.000000	3.000000	11.000000	0.000000
2213.779296	0.172356	0.587585	0.015921	81.621010	-27.381830	84.041862	3.617817	0.000000	0.796038	0.000000	0.000000	0.000000	0.246621	-0.050500	-0.224616	0.000000	0.000000	3.000000	11.000000	0.000000
2213.782629	0.172356	0.587585	0.015921	81.621010	-27.381830	84.041862	3.617817	0.000000	0.796038	0.000000	0.000000	0.000000	0.246621	-0.050500	-0.224616	0.000000	0.000000	3.000000	11.000000	0.000000
2213.785962	0.172951	0.587516	0.015180	81.621010	-27.381830	84.041862	3.617817	0.000000	0.796038	0.000000	0.000000	0.000000	0.178304	-0.020602	-0.222136	0.000000	0.000000	3.000000	11.000000	0.000000
2213.789296	0.172951	0.587516	0.015180	80.869720	-28.040981	82.612183	3.617817	0.000000	0.796038	0.000000	0.000000	0.000000	0.178304	-0.020602	-0.222136	0.000000	0.000000	3.000000	11.000000	0.000000
2213.792629	0.173268	0.587528	0.014450	80.869720	-28.040981	82.612183	3.617817	0.000000	0.796038	0.000000	0.000000	0.000000	0.095059	0.003531	-0.219061	0.000000	0.000000	3.000000	11.000000	0.000000
2213.795962	0.173268	0.587528	0.014450	80.869720	-28.040981	82.612183	3.617817	0.000000	0.796038	0.000000	0.000000	0.000000	0.095059	0.003531	-0.219061	0.000000	0.000000	3.000000	11.000000	0.000000
2213.799296	0.173268	0.587528	0.014450	80.283195	-28.003637	82.095375	3.663377	0.000000	0.722505	0.000000	0.000000	0.000000	0.095059	0.003531	-0.219061	0.000000	0.000000	3.000000	11.000000	0.000000
2213.802629	0.173268	0.587528	0.014450	80.283195	-28.003637	82.095375	3.663377	0.000000	0.722505	0.000000	0.000000	0.000000	0.095059	0.003531	-0.219061	0.000000	0.000000	3.000000	11.000000	0.000000
2213.805962	0.173383	0.587611	0.013728	80.283195	-28.003637	82.095375	3.663377	0.000000	0.722505	0.000000	0.000000	0.000000	0.034622	0.025002	-0.216627	0.000000	0.000000	3.000000	11.000000	0.000000
2213.809296	0.173383	0.587611	0.013728	80.010780	-26.776327	83.165794	3.663377	0.000000	0.722505	0.000000	0.000000	0.000000	0.034622	0.025002	-0.216627	0.000000	0.000000	3.000000	11.000000	0.000000
2213.812629	0.173333	0.587703	0.013041	80.010780	-26.776327	83.165794	3.663377	0.000000	0.722505	0.000000	0.000000	0.000000	-0.015006	0.027342	-0.206008	0.000000	0.000000	3.000000	11.000000	0.000000
2213.815962	0.173333	0.587703	0.013041	80.010780	-26.776327	83.165794	3.663377	0.000000	0.722505	0.000000	0.000000	0.000000	-0.015006	0.027342	-0.206008	0.000000	0.000000	3.000000	11.000000	0.000000
2213.819296	0.173333	0.587703	0.013041	79.940422	-24.530355	85.551880	3.666646	0.000000	0.652066	0.000000	0.000000	0.000000	-0.015006	0.027342	-0.206008	0.000000	0.000000	3.000000	11.000000	0.000000
2213.822629	0.173218	0.587841	0.012455	79.940422	-24.530355	85.551880	3.666646	0.000000	0.652066	0.000000	0.000000	0.000000	-0.034396	0.041584	-0.175765	0.000000	0.000000	3.000000	11.000000	0.000000
2213.825962	0.173218	0.587841	0.012455	79.940422	-24.530355	85.551880	3.666646	0.000000	0.652066	0.000000	0.000000	0.000000	-0.034396	0.041584	-0.175765	0.000000	0.000000	3.000000	11.000000	0.000000
2213.829296	0.173218	0.587841	0.012455	79.893410	-21.703091	88.643265	3.660914	0.000000	0.622772	0.000000	0.000000	0.000000	-0.034396	0.041584	-0.175765	0.000000	0.000000	3.000000	11.000000	0.000000
2213.832629	0.173089	0.587973	0.011967	79.893410	-21.703091	88.643265	3.660914	0.000000	0.622772	0.000000	0.000000	0.000000	-0.038828	0.039433	-0.146435	0.000000	0.000000	3.000000	11.000000	0.000000
2213.835962	0.173089	0.587973	0.011967	79.893410	-21.703091	88.643265	3.660914	0.000000	0.622772	0.000000	0.000000	0.000000	-0.038828	0.039433	-0.146435	0.000000	0.000000	3.000000	11.000000	0.000000
2213.839296	0.173089	0.587973	0.011967	79.826988	-18.755535	91.888474	3.654442	0.000000	0.598366	0.000000	0.000000	0.000000	-0.038828	0.039433	-0.146435	0.000000	0.000000	3.000000	11.000000	0.000000
2213.842629	0.172884	0.588116	0.011617	79.826988	-18.755535	91.888474	3.654442	0.000000	0.598366	0.000000	0.000000	0.000000	-0.061527	0.043016	-0.105101	0.000000	0.000000	3.000000	11.000000	0.000000
2213.845962	0.172884	0.588116	0.011617	79.826988	-18.755535	91.888474	3.654442	0.000000	0.598366	0.000000	0.000000	0.000000	-0.061527	0.043016	-0.105101	0.000000	0.000000	3.000000	11.000000	0.000000
2213.849296	0.172884	0.588116	0.011617	79.742935	-15.928681	95.033676	3.644188	0.000000	0.580849	0.000000	0.000000	0.000000	-0.061527	0.043016	-0.105101	0.000000	0.000000	3.000000	11.000000	0.000000
2213.852629	0.172884	0.588116	0.011617	79.742935	-15.928681	95.033676	3.644188	0.000000	0.580849	0.000000	0.000000	0.000000	-0.061527	0.043016	-0.105101	0.000000	0.000000	3.000000	11.000000	0.000000
2213.855962	0.172620	0.588253	0.011381	79.742935	-15.928681	95.033676	3.644188	0.000000	0.580849	0.000000	0.000000	0.000000	-0.079186	0.041009	-0.070850	0.000000	0.000000	3.000000	11.000000	0.000000
2213.859296	0.172620	0.588253	0.011381	79.656776	-13.335920	97.973068	3.644188	0.000000	0.580849	0.000000	0.000000	0.000000	-0.079186	0.041009	-0.070850	0.000000	0.000000	3.000000	11.000000	0.000000
2213.862629	0.172123	0.588425	0.011197	79.656776	-13.335920	97.973068	3.644188	0.000000	0.580849	0.000000	0.000000	0.000000	-0.149018	0.051643	-0.055027	0.000000	0.000000	3.000000	11.000000	0.000000
2213.865962	0.172123	0.588425	0.011197	79.656776	-13.335920	97.973068	3.644188	0.000000	0.580849	0.000000	0.000000	0.000000	-0.149018	0.051643	-0.055027	0.000000	0.000000	3.000000	11.000000	0.000000
2213.869296	0.172123	0.588425	0.011197	79.586143	-11.001122	100.686546	3.606154	0.000000	0.559870	0.000000	0.000000	0.000000	-0.149018	0.051643	-0.055027	0.000000	0.000000	3.000000	11.000000	0.000000
2213.872629	0.172123	0.588425	0.011197	79.586143	-11.001122	100.686546	3.606154	0.000000	0.559870	0.000000	0.000000	0.000000	-0.149018	0.051643	-0.055027	0.000000	0.000000	3.000000	11.000000	0.000000
2213.875962	0.171402	0.588624	0.011088	79.586143	-11.001122	100.686546	3.606154	0.000000	0.559870	0.000000	0.000000	0.000000	-0.216329	0.059712	-0.032807	0.000000	0.000000	3.000000	11.000000	0.000000
2213.879296	0.171402	0.588624	0.011088	79.538147	-8.903983	103.191383	3.606154	0.000000	0.559870	0.000000	0.000000	0.000000	-0.216329	0.059712	-0.032807	0.000000	0.000000	3.000000	11.000000	0.000000
2213.882629	0.170471	0.588858	0.011021	79.538147	-8.903983	103.191383	3.606154	0.000000	0.559870	0.000000	0.000000	0.000000	-0.279341	0.070264	-0.019972	0.000000	0.000000	3.000000	11.000000	0.000000
2213.885962	0.170471	0.588858	0.011021	79.538147	-8.903983	103.191383	3.606154	0.000000	0.559870	0.000000	0.000000	0.000000	-0.279341	0.070264	-0.019972	0.000000	0.000000	3.000000	11.000000	0.000000
2213.889296	0.170471	0.588858	0.011021	79.521591	-6.954025	105.587990	3.523542	0.000000	0.551073	0.000000	0.000000	0.000000	-0.279341	0.070264	-0.019972	0.000000	0.000000	3.000000	11.000000	0.000000
2213.892629	0.169355	0.589098	0.010927	79.521591	-6.954025	105.587990	3.523542	0.000000	0.551073	0.000000	0.000000	0.000000	-0.334692	0.071968	-0.028219	0.000000	0.000000	3.000000	11.000000	0.000000
2213.895962	0.169355	0.589098	0.010927	79.521591	-6.954025	105.587990	3.523542	0.000000	0.551073	0.000000	0.000000	0.000000	-0.334692	0.071968	-0.028219	0.000000	0.000000	3.000000	11.000000	0.000000
2213.899296	0.169355	0.589098	0.010927	79.545418	-4.938645	108.112404	3.467760	0.000000	0.546370	0.000000	0.000000	0.000000	-0.334692	0.071968	-0.028219	0.000000	0.000000	3.000000	11.000000	0.000000
2213.902629	0.168135	0.589356	0.010886	79.545418	-4.938645	108.112404	3.467760	0.000000	0.546370	0.000000	0.000000	0.000000	-0.366057	0.077412	-0.012474	0.000000	0.000000	3.000000	11.000000	0.000000
2213.905962	0.168135	0.589356	0.010886	79.545418	-4.938645	108.112404	3.467760	0.000000	0.546370	0.000000	0.000000	0.000000	-0.366057	0.077412	-0.012474	0.000000	0.000000	3.000000	11.000000	0.000000
2213.909296	0.168135	0.589356	0.010886	79.605850	-2.879399	110.723289	3.406751	0.000000	0.544291	0.000000	0.000000	0.000000	-0.366057	0.077412	-0.012474	0.000000	0.000000	3.000000	11.000000	0.000000
2213.912629	0.166937	0.589616	0.010901	79.605850	-2.879399	110.723289	3.406751	0.000000	0.544291	0.000000	0.000000	0.000000	-0.359365	0.077970	0.004460	0.000000	0.000000	3.000000	11.000000	0.000000
2213.915962	0.166937	0.589616	0.010901	79.605850	-2.879399	110.723289	3.406751	0.000000	0.544291	0.000000	0.000000	0.000000	-0.359365	0.077970	0.004460	0.000000	0.000000	3.000000	11.000000	0.000000
2213.919296	0.166937	0.589616	0.010901	79.672691	-0.976268	113.175362	3.346856	0.000000	0.545034	0.000000	0.000000	0.000000	-0.359365	0.077970	0.004460	0.000000	0.000000	3.000000	11.000000	0.000000
2213.922629	0.165628	0.589878	0.011019	79.672691	-0.976268	113.175362	3.346856	0.000000	0.545034	0.000000	0.000000	0.000000	-0.392787	0.078560	0.035608	0.000000	0.000000	3.000000	11.000000	0.000000
2213.925962	0.165628	0.589878	0.011019	79.672691	-0.976268	113.175362	3.346856	0.000000	0.545034	0.000000	0.000000	0.000000	-0.392787	0.078560	0.035608	0.000000	0.000000	3.000000	11.000000	0.000000
2213.929296	0.165628	0.589878	0.011019	79.715088	0.624613	115.236359	3.281392	0.000000	0.550969	0.000000	0.000000	0.000000	-0.392787	0.078560	0.035608	0.000000	0.000000	3.000000	11.000000	0.000000
2213.932629	0.164333	0.590125	0.011246	79.715088	0.624613	115.236359	3.281392	0.000000	0.550969	0.000000	0.000000	0.000000	-0.388339	0.074238	0.068137	0.000000	0.000000	3.000000	11.000000	0.000000
2213.935962	0.164333	0.590125	0.011246	79.715088	0.624613	115.236359	3.281392	0.000000	0.550969	0.000000	0.000000	0.000000	-0.388339	0.074238	0.068137	0.000000	0.000000	3.000000	11.000000	0.000000
2213.939296	0.164333	0.590125	0.011246	79.728966	1.820981	116.511757	3.216669	0.000000	0.562325	0.000000	0.000000	0.000000	-0.388339	0.074238	0.068137	0.000000	0.000000	3.000000	11.000000	0.000000
2213.942629	0.163151	0.590348	0.011506	79.728966	1.820981	116.511757	3.216669	0.000000	0.562325	0.000000	0.000000	0.000000	-0.354693	0.066791	0.077792	0.000000	0.000000	3.000000	11.000000	0.000000
2213.945962	0.163151	0.590348	0.011506	79.728966	1.820981	116.511757	3.216669	0.000000	0.562325	0.000000	0.000000	0.000000	-0.354693	0.066791	0.077792	0.000000	0.000000	3.000000	11.000000	0.000000
2213.949296	0.163151	0.590348	0.011506	79.735992	2.672033	117.201912	3.157553	0.000000	0.575290	0.000000	0.000000	0.000000	-0.354693	0.066791	0.077792	0.000000	0.000000	3.000000	11.000000	0.000000
2213.952629	0.162134	0.590535	0.011737	79.735992	2.672033	117.201912	3.157553	0.000000	0.575290	0.000000	0.000000	0.000000	-0.305011	0.056181	0.069471	0.000000	0.000000	3.000000	11.000000	0.000000
2213.955962	0.162134	0.590535	0.011737	79.735992	2.672033	117.201912	3.157553	0.000000	0.575290	0.000000	0.000000	0.000000	-0.305011	0.056181	0.069471	0.000000	0.000000	3.000000	11.000000	0.000000
2213.959296	0.162134	0.590535	0.011737	79.751572	3.241914	117.698898	3.106718	0.000000	0.586869	0.000000	0.000000	0.000000	-0.305011	0.056181	0.069471	0.000000	0.000000	3.000000	11.000000	0.000000
2213.962629	0.162134	0.590535	0.011737	79.751572	3.241914	117.698898	3.106718	0.000000	0.586869	0.000000	0.000000	0.000000	-0.305011	0.056181	0.069471	0.000000	0.000000	3.000000	11.000000	0.000000
2213.965962	0.161268	0.590703	0.011898	79.751572	3.241914	117.698898	3.106718	0.000000	0.586869	0.000000	0.000000	0.000000	-0.259926	0.050479	0.048094	0.000000	0.000000	3.000000	11.000000	0.000000
2213.969296	0.161268	0.590703	0.011898	79.773376	3.692319	118.285080	3.106718	0.000000	0.586869	0.000000	0.000000	0.000000	-0.259926	0.050479	0.048094	0.000000	0.000000	3.000000	11.000000	0.000000
2213.972629	0.160542	0.590815	0.011957	79.773376	3.692319	118.285080	3.106718	0.000000	0.586869	0.000000	0.000000	0.000000	-0.217925	0.033417	0.017718	0.000000	0.000000	3.000000	11.000000	0.000000
2213.975962	0.160542	0.590815	0.011957	79.773376	3.692319	118.285080	3.106718	0.000000	0.586869	0.000000	0.000000	0.000000	-0.217925	0.033417	0.017718	0.000000	0.000000	3.000000	11.000000	0.000000
2213.979296	0.160542	0.590815	0.011957	79.805031	4.171958	118.954575	3.027076	0.000000	0.597837	0.000000	0.000000	0.000000	-0.217925	0.033417	0.017718	0.000000	0.000000	3.000000	11.000000	0.000000
2213.982629	0.159879	0.590905	0.011909	79.805031	4.171958	118.954575	3.027076	0.000000	0.597837	0.000000	0.000000	0.000000	-0.198880	0.026932	-0.014402	0.000000	0.000000	3.000000	11.000000	0.000000
2213.985962	0.159879	0.590905	0.011909	79.805031	4.171958	118.954575	3.027076	0.000000	0.597837	0.000000	0.000000	0.000000	-0.198880	0.026932	-0.014402	0.000000	0.000000	3.000000	11.000000	0.000000
2213.989296	0.159879	0.590905	0.011909	79.860985	4.771217	119.758179	2.993929	0.000000	0.595437	0.000000	0.000000	0.000000	-0.198880	0.026932	-0.014402	0.000000	0.000000	3.000000	11.000000	0.000000
2213.992629	0.159164	0.590878	0.011707	79.860985	4.771217	119.758179	2.993929	0.000000	0.595437	0.000000	0.000000	0.000000	-0.214333	-0.007963	-0.060541	0.000000	0.000000	3.000000	11.000000	0.000000
2213.995962	0.159164	0.590878	0.011707	79.860985	4.771217	119.758179	2.993929	0.000000	0.595437	0.000000	0.000000	0.000000	-0.214333	-0.007963	-0.060541	0.000000	0.000000	3.000000	11.000000	0.000000
2213.999296	0.159164	0.590878	0.011707	79.927254	5.403344	120.533592	2.958207	0.000000	0.585347	0.000000	0.000000	0.000000	-0.214333	-0.007963	-0.060541	0.000000	0.000000	3.000000	11.000000	0.000000
2214.002629	0.159164	0.590878	0.011707	79.927254	5.403344	120.533592	2.958207	0.000000	0.585347	0.000000	0.000000	0.000000	-0.214333	-0.007963	-0.060541	0.000000	0.000000	3.000000	11.000000	0.000000
2214.005962	0.158397	0.590835	0.011346	79.927254	5.403344	120.533592	2.958207	0.000000	0.585347	0.000000	0.000000	0.000000	-0.230179	-0.012860	-0.108373	0.000000	0.000000	3.000000	11.000000	0.000000
2214.009296	0.158397	0.590835	0.011346	79.991127	6.130577	121.186447	2.958207	0.000000	0.585347	0.000000	0.000000	0.000000	-0.230179	-0.012860	-0.108373	0.000000	0.000000	3.000000	11.000000	0.000000
2214.012629	0.157563	0.590743	0.010929	79.991127	6.130577	121.186447	2.958207	0.000000	0.585347	0.000000	0.000000	0.000000	-0.250151	-0.027542	-0.124960	0.000000	0.000000	3.000000	11.000000	0.000000
2214.015962	0.157563	0.590743	0.010929	79.991127	6.130577	121.186447	2.958207	0.000000	0.585347	0.000000	0.000000	0.000000	-0.250151	-0.027542	-0.124960	0.000000	0.000000	3.000000	11.000000	0.000000
2214.019296	0.157563	0.590743	0.010929	80.024803	6.989266	121.819160	2.878152	0.000000	0.546458	0.000000	0.000000	0.000000	-0.250151	-0.027542	-0.124960	0.000000	0.000000	3.000000	11.000000	0.000000
2214.022629	0.156641	0.590603	0.010464	80.024803	6.989266	121.819160	2.878152	0.000000	0.546458	0.000000	0.000000	0.000000	-0.276667	-0.042211	-0.139455	0.000000	0.000000	3.000000	11.000000	0.000000
2214.025962	0.156641	0.590603	0.010464	80.024803	6.989266	121.819160	2.878152	0.000000	0.546458	0.000000	0.000000	0.000000	-0.276667	-0.042211	-0.139455	0.000000	0.000000	3.000000	11.000000	0.000000
2214.029296	0.156641	0.590603	0.010464	80.039246	8.135223	122.868591	2.832041	0.000000	0.523216	0.000000	0.000000	0.000000	-0.276667	-0.042211	-0.139455	0.000000	0.000000	3.000000	11.000000	0.000000
2214.032629	0.155710	0.590424	0.009966	80.039246	8.135223	122.868591	2.832041	0.000000	0.523216	0.000000	0.000000	0.000000	-0.279306	-0.053588	-0.149408	0.000000	0.000000	3.000000	11.000000	0.000000
2214.035962	0.155710	0.590424	0.009966	80.039246	8.135223	122.868591	2.832041	0.000000	0.523216	0.000000	0.000000	0.000000	-0.279306	-0.053588	-0.149408	0.000000	0.000000	3.000000	11.000000	0.000000
2214.039296	0.155710	0.590424	0.009966	80.035080	9.607499	124.373772	2.785490	0.000000	0.498314	0.000000	0.000000	0.000000	-0.279306	-0.053588	-0.149408	0.000000	0.000000	3.000000	11.000000	0.000000
2214.042629	0.154834	0.590210	0.009481	80.035080	9.607499	124.373772	2.785490	0.000000	0.498314	0.000000	0.000000	0.000000	-0.262599	-0.064139	-0.145674	0.000000	0.000000	3.000000	11.000000	0.000000
2214.045962	0.154834	0.590210	0.009481	80.035080	9.607499	124.373772	2.785490	0.000000	0.498314	0.000000	0.000000	0.000000	-0.262599	-0.064139	-0.145674	0.000000	0.000000	3.000000	11.000000	0.000000
2214.049296	0.154834	0.590210	0.009481	80.019188	11.306392	126.121040	2.741724	0.000000	0.474035	0.000000	0.000000	0.000000	-0.262599	-0.064139	-0.145674	0.000000	0.000000	3.000000	11.000000	0.000000
2214.052629	0.154101	0.589988	0.008972	80.019188	11.306392	126.121040	2.741724	0.000000	0.474035	0.000000	0.000000	0.000000	-0.220099	-0.066575	-0.152698	0.000000	0.000000	3.000000	11.000000	0.000000
2214.055962	0.154101	0.589988	0.008972	80.019188	11.306392	126.121040	2.741724	0.000000	0.474035	0.000000	0.000000	0.000000	-0.220099	-0.066575	-0.152698	0.000000	0.000000	3.000000	11.000000	0.000000
2214.059296	0.154101	0.589988	0.008972	79.991188	13.046666	127.967445	2.705041	0.000000	0.448586	0.000000	0.000000	0.000000	-0.220099	-0.066575	-0.152698	0.000000	0.000000	3.000000	11.000000	0.000000
2214.062629	0.153564	0.589721	0.008387	79.991188	13.046666	127.967445	2.705041	0.000000	0.448586	0.000000	0.000000	0.000000	-0.160942	-0.080258	-0.175441	0.000000	0.000000	3.000000	11.000000	0.000000
2214.065962	0.153564	0.589721	0.008387	79.991188	13.046666	127.967445	2.705041	0.000000	0.448586	0.000000	0.000000	0.000000	-0.160942	-0.080258	-0.175441	0.000000	0.000000	3.000000	11.000000	0.000000
2214.069296	0.153564	0.589721	0.008387	79.957832	14.594625	129.811447	2.678217	0.000000	0.419346	0.000000	0.000000	0.000000	-0.160942	-0.080258	-0.175441	0.000000	0.000000	3.000000	11.000000	0.000000
2214.072629	0.153564	0.589721	0.008387	79.957832	14.594625	129.811447	2.678217	0.000000	0.419346	0.000000	0.000000	0.000000	-0.160942	-0.080258	-0.175441	0.000000	0.000000	3.000000	11.000000	0.000000
2214.075962	0.153109	0.589461	0.007750	79.957832	14.594625	129.811447	2.678217	0.000000	0.419346	0.000000	0.000000	0.000000	-0.136474	-0.077863	-0.191220	0.000000	0.000000	3.000000	11.000000	0.000000
2214.079296	0.153109	0.589461	0.007750	79.945236	15.800035	131.280258	2.678217	0.000000	0.419346	0.000000	0.000000	0.000000	-0.136474	-0.077863	-0.191220	0.000000	0.000000	3.000000	11.000000	0.000000
2214.082629	0.152723	0.589175	0.007096	79.945236	15.800035	131.280258	2.678217	0.000000	0.419346	0.000000	0.000000	0.000000	-0.115827	-0.085865	-0.195951	0.000000	0.000000	3.000000	11.000000	0.000000
2214.085962	0.152723	0.589175	0.007096	79.945236	15.800035	131.280258	2.678217	0.000000	0.419346	0.000000	0.000000	0.000000	-0.115827	-0.085865	-0.195951	0.000000	0.000000	3.000000	11.000000	0.000000
2214.089296	0.152723	0.589175	0.007096	79.942688	16.577797	132.222931	2.636167	0.000000	0.354817	0.000000	0.000000	0.000000	-0.115827	-0.085865	-0.195951	0.000000	0.000000	3.000000	11.000000	0.000000
2214.092629	0.152411	0.588881	0.006443	79.942688	16.577797	132.222931	2.636167	0.000000	0.354817	0.000000	0.000000	0.000000	-0.093718	-0.088201	-0.195943	0.000000	0.000000	3.000000	11.000000	0.000000
2214.095962	0.152411	0.588881	0.006443	79.942688	16.577797	132.222931	2.636167	0.000000	0.354817	0.000000	0.000000	0.000000	-0.093718	-0.088201	-0.195943	0.000000	0.000000	3.000000	11.000000	0.000000
2214.099296	0.152411	0.588881	0.006443	79.967041	16.899200	132.629410	2.620548	0.000000	0.322160	0.000000	0.000000	0.000000	-0.093718	-0.088201	-0.195943	0.000000	0.000000	3.000000	11.000000	0.000000
2214.102629	0.152072	0.588617	0.005858	79.967041	16.899200	132.629410	2.620548	0.000000	0.322160	0.000000	0.000000	0.000000	-0.101575	-0.079277	-0.175640	0.000000	0.000000	3.000000	11.000000	0.000000
2214.105962	0.152072	0.588617	0.005858	79.967041	16.899200	132.629410	2.620548	0.000000	0.322160	0.000000	0.000000	0.000000	-0.101575	-0.079277	-0.175640	0.000000	0.000000	3.000000	11.000000	0.000000
2214.109296	0.152072	0.588617	0.005858	80.002533	16.876263	132.617340	2.603619	0.000000	0.292886	0.000000	0.000000	0.000000	-0.101575	-0.079277	-0.175640	0.000000	0.000000	3.000000	11.000000	0.000000
2214.112629	0.152072	0.588617	0.005858	80.002533	16.876263	132.617340	2.603619	0.000000	0.292886	0.000000	0.000000	0.000000	-0.101575	-0.079277	-0.175640	0.000000	0.000000	3.000000	11.000000	0.000000
2214.115962	0.151717	0.588348	0.005369	80.002533	16.876263	132.617340	2.603619	0.000000	0.292886	0.000000	0.000000	0.000000	-0.106493	-0.080721	-0.146521	0.000000	0.000000	3.000000	11.000000	0.000000
2214.119296	0.151717	0.588348	0.005369	80.040901	16.852379	132.572525	2.603619	0.000000	0.292886	0.000000	0.000000	0.000000	-0.106493	-0.080721	-0.146521	0.000000	0.000000	3.000000	11.000000	0.000000
2214.122629	0.151480	0.588170	0.005089	80.040901	16.852379	132.572525	2.603619	0.000000	0.292886	0.000000	0.000000	0.000000	-0.071362	-0.053215	-0.084187	0.000000	0.000000	3.000000	11.000000	0.000000
2214.125962	0.151480	0.588170	0.005089	80.040901	16.852379	132.572525	2.603619	0.000000	0.292886	0.000000	0.000000	0.000000	-0.071362	-0.053215	-0.084187	0.000000	0.000000	3.000000	11.000000	0.000000
2214.129296	0.151480	0.588170	0.005089	80.056549	16.828602	132.410934	2.573976	0.000000	0.254435	0.000000	0.000000	0.000000	-0.071362	-0.053215	-0.084187	0.000000	0.000000	3.000000	11.000000	0.000000
2214.132629	0.151480	0.588170	0.005089	80.056549	16.828602	132.410934	2.573976	0.000000	0.254435	0.000000	0.000000	0.000000	-0.071362	-0.053215	-0.084187	0.000000	0.000000	3.000000	11.000000	0.000000
2214.135962	0.151234	0.588077	0.005082	80.056549	16.828602	132.410934	2.573976	0.000000	0.254435	0.000000	0.000000	0.000000	-0.073559	-0.028052	-0.002042	0.000000	0.000000	3.000000	11.000000	0.000000
2214.139296	0.151234	0.588077	0.005082	80.056480	16.771093	132.223297	2.573976	0.000000	0.254435	0.000000	0.000000	0.000000	-0.073559	-0.028052	-0.002042	0.000000	0.000000	3.000000	11.000000	0.000000
2214.142629	0.151234	0.588077	0.005082	80.056480	16.771093	132.223297	2.573976	0.000000	0.254435	0.000000	0.000000	0.000000	-0.073559	-0.028052	-0.002042	0.000000	0.000000	3.000000	11.000000	0.000000
2214.145962	0.151234	0.588077	0.005082	80.056480	16.771093	132.223297	2.573976	0.000000	0.254435	0.000000	0.000000	0.000000	-0.073559	-0.028052	-0.002042	0.000000	0.000000	3.000000	11.000000	0.000000
2214.149296	0.150556	0.588103	0.005908	80.034317	16.661377	132.102249	2.561717	0.000000	0.254095	0.000000	0.000000	0.000000	-0.203439	0.007951	0.247973	0.000000	0.000000	3.000000	11.000000	0.000000
2214.152629	0.150556	0.588103	0.005908	80.034317	16.661377	132.102249	2.561717	0.000000	0.254095	0.000000	0.000000	0.000000	0.000002	-0.000006	-0.000000	0.000000	0.000000	3.000000	11.000000	0.000000
2214.155962	0.150556	0.588103	0.005908	80.034317	16.661377	132.102249	2.561717	0.000000	0.254095	0.000000	0.000000	0.000000	0.000002	-0.000006	-0.000000	0.000000	0.000000	3.000000	11.000000	0.000000
2214.159296	0.150556	0.588103	0.005908	79.993431	16.532843	131.930222	2.527810	0.000000	0.295423	0.000000	0.000000	0.000000	0.000002	-0.000006	-0.000000	0.000000	0.000000	3.000000	11.000000	0.000000
2214.162629	0.149945	0.588247	0.006724	79.993431	16.532843	131.930222	2.527810	0.000000	0.295423	0.000000	0.000000	0.000000	-0.183328	0.043042	0.244538	0.000000	0.000000	3.000000	11.000000	0.000000
2214.165962	0.149945	0.588247	0.006724	79.993431	16.532843	131.930222	2.527810	0.000000	0.295423	0.000000	0.000000	0.000000	-0.183328	0.043042	0.244538	0.000000	0.000000	3.000000	11.000000	0.000000
2214.169296	0.149945	0.588247	0.006724	79.937096	16.401829	131.571045	2.497255	0.000000	0.336180	0.000000	0.000000	0.000000	-0.183328	0.043042	0.244538	0.000000	0.000000	3.000000	11.000000	0.000000
2214.172629	0.149028	0.588457	0.007729	79.937096	16.401829	131.571045	2.497255	0.000000	0.336180	0.000000	0.000000	0.000000	-0.275133	0.063136	0.301734	0.000000	0.000000	3.000000	11.000000	0.000000
2214.175962	0.149028	0.588457	0.007729	79.937096	16.401829	131.571045	2.497255	0.000000	0.336180	0.000000	0.000000	0.000000	-0.275133	0.063136	0.301734	0.000000	0.000000	3.000000	11.000000	0.000000
2214.179296	0.149028	0.588457	0.007729	79.864380	16.259386	130.954544	2.451399	0.000000	0.386469	0.000000	0.000000	0.000000	-0.275133	0.063136	0.301734	0.000000	0.000000	3.000000	11.000000	0.000000
2214.182629	0.147854	0.588799	0.008934	79.864380	16.259386	130.954544	2.451399	0.000000	0.386469	0.000000	0.000000	0.000000	-0.352163	0.102499	0.361494	0.000000	0.000000	3.000000	11.000000	0.000000
2214.185962	0.147854	0.588799	0.008934	79.864380	16.259386	130.954544	2.451399	0.000000	0.386469	0.000000	0.000000	0.000000	-0.352163	0.102499	0.361494	0.000000	0.000000	3.000000	11.000000	0.000000
2214.189296	0.147854	0.588799	0.008934	79.789612	16.181499	130.447540	2.392705	0.000000	0.446718	0.000000	0.000000	0.000000	-0.352163	0.102499	0.361494	0.000000	0.000000	3.000000	11.000000	0.000000
2214.192629	0.146469	0.589219	0.010336	79.789612	16.181499	130.447540	2.392705	0.000000	0.446718	0.000000	0.000000	0.000000	-0.415602	0.125980	0.420495	0.000000	0.000000	3.000000	11.000000	0.000000
2214.195962	0.146469	0.589219	0.010336	79.789612	16.181499	130.447540	2.392705	0.000000	0.446718	0.000000	0.000000	0.000000	-0.415602	0.125980	0.420495	0.000000	0.000000	3.000000	11.000000	0.000000
2214.199296	0.146469	0.589219	0.010336	79.794678	16.453394	130.343277	2.323438	0.000000	0.516800	0.000000	0.000000	0.000000	-0.415602	0.125980	0.420495	0.000000	0.000000	3.000000	11.000000	0.000000
2214.202629	0.144955	0.589672	0.011896	79.794678	16.453394	130.343277	2.323438	0.000000	0.516800	0.000000	0.000000	0.000000	-0.454228	0.135814	0.467923	0.000000	0.000000	3.000000	11.000000	0.000000
2214.205962	0.144955	0.589672	0.011896	79.794678	16.453394	130.343277	2.323438	0.000000	0.516800	0.000000	0.000000	0.000000	-0.454228	0.135814	0.467923	0.000000	0.000000	3.000000	11.000000	0.000000
2214.209296	0.144955	0.589672	0.011896	79.927582	17.237432	130.689835	2.247733	0.000000	0.594787	0.000000	0.000000	0.000000	-0.454228	0.135814	0.467923	0.000000	0.000000	3.000000	11.000000	0.000000
2214.212629	0.143441	0.590184	0.013564	79.927582	17.237432	130.689835	2.247733	0.000000	0.594787	0.000000	0.000000	0.000000	-0.454152	0.153759	0.500558	0.000000	0.000000	3.000000	11.000000	0.000000
2214.215962	0.143441	0.590184	0.013564	79.927582	17.237432	130.689835	2.247733	0.000000	0.594787	0.000000	0.000000	0.000000	-0.454152	0.153759	0.500558	0.000000	0.000000	3.000000	11.000000	0.000000
2214.219296	0.143441	0.590184	0.013564	80.169670	18.541592	131.612961	2.172041	0.000000	0.678214	0.000000	0.000000	0.000000	-0.454152	0.153759	0.500558	0.000000	0.000000	3.000000	11.000000	0.000000
2214.222629	0.141960	0.590716	0.015454	80.169670	18.541592	131.612961	2.172041	0.000000	0.678214	0.000000	0.000000	0.000000	-0.444379	0.159628	0.567036	0.000000	0.000000	3.000000	11.000000	0.000000
2214.225962	0.141960	0.590716	0.015454	80.169670	18.541592	131.612961	2.172041	0.000000	0.678214	0.000000	0.000000	0.000000	-0.444379	0.159628	0.567036	0.000000	0.000000	3.000000	11.000000	0.000000
2214.229296	0.141960	0.590716	0.015454	80.478882	20.225138	133.021881	2.097978	0.000000	0.772720	0.000000	0.000000	0.000000	-0.444379	0.159628	0.567036	0.000000	0.000000	3.000000	11.000000	0.000000
2214.232629	0.140420	0.591219	0.017516	80.478882	20.225138	133.021881	2.097978	0.000000	0.772720	0.000000	0.000000	0.000000	-0.461979	0.150807	0.618580	0.000000	0.000000	3.000000	11.000000	0.000000
2214.235962	0.140420	0.591219	0.017516	80.478882	20.225138	133.021881	2.097978	0.000000	0.772720	0.000000	0.000000	0.000000	-0.461979	0.150807	0.618580	0.000000	0.000000	3.000000	11.000000	0.000000
2214.239296	0.140420	0.591219	0.017516	80.818428	22.159233	134.838699	2.020982	0.000000	0.875817	0.000000	0.000000	0.000000	-0.461979	0.150807	0.618580	0.000000	0.000000	3.000000	11.000000	0.000000
2214.242629	0.138931	0.591691	0.019716	80.818428	22.159233	134.838699	2.020982	0.000000	0.875817	0.000000	0.000000	0.000000	-0.446571	0.141737	0.659992	0.000000	0.000000	3.000000	11.000000	0.000000
2214.245962	0.138931	0.591691	0.019716	80.818428	22.159233	134.838699	2.020982	0.000000	0.875817	0.000000	0.000000	0.000000	-0.446571	0.141737	0.659992	0.000000	0.000000	3.000000	11.000000	0.000000
2214.249296	0.138931	0.591691	0.019716	81.191460	24.321230	136.885345	1.946553	0.000000	0.985815	0.000000	0.000000	0.000000	-0.446571	0.141737	0.659992	0.000000	0.000000	3.000000	11.000000	0.000000
2214.252629	0.137505	0.592101	0.021927	81.191460	24.321230	136.885345	1.946553	0.000000	0.985815	0.000000	0.000000	0.000000	-0.427892	0.122745	0.663124	0.000000	0.000000	3.000000	11.000000	0.000000
2214.255962	0.137505	0.592101	0.021927	81.191460	24.321230	136.885345	1.946553	0.000000	0.985815	0.000000	0.000000	0.000000	-0.427892	0.122745	0.663124	0.000000	0.000000	3.000000	11.000000	0.000000
2214.259296	0.137505	0.592101	0.021927	81.576897	26.784210	139.274368	1.875238	0.000000	1.096336	0.000000	0.000000	0.000000	-0.427892	0.122745	0.663124	0.000000	0.000000	3.000000	11.000000	0.000000
2214.262629	0.136217	0.592416	0.024069	81.576897	26.784210	139.274368	1.875238	0.000000	1.096336	0.000000	0.000000	0.000000	-0.386191	0.094618	0.642570	0.000000	0.000000	3.000000	11.000000	0.000000
2214.265962	0.136217	0.592416	0.024069	81.576897	26.784210	139.274368	1.875238	0.000000	1.096336	0.000000	0.000000	0.000000	-0.386191	0.094618	0.642570	0.000000	0.000000	3.000000	11.000000	0.000000
2214.269296	0.136217	0.592416	0.024069	81.933113	29.391113	141.785843	1.810873	0.000000	1.203431	0.000000	0.000000	0.000000	-0.386191	0.094618	0.642570	0.000000	0.000000	3.000000	11.000000	0.000000
2214.272629	0.135117	0.592643	0.026041	81.933113	29.391113	141.785843	1.810873	0.000000	1.203431	0.000000	0.000000	0.000000	-0.330118	0.068031	0.591617	0.000000	0.000000	3.000000	11.000000	0.000000
2214.275962	0.135117	0.592643	0.026041	81.933113	29.391113	141.785843	1.810873	0.000000	1.203431	0.000000	0.000000	0.000000	-0.330118	0.068031	0.591617	0.000000	0.000000	3.000000	11.000000	0.000000
2214.279296	0.135117	0.592643	0.026041	82.268608	31.876814	144.202896	1.755853	0.000000	1.302034	0.000000	0.000000	0.000000	-0.330118	0.068031	0.591617	0.000000	0.000000	3.000000	11.000000	0.000000
2214.282629	0.134241	0.592723	0.027785	82.268608	31.876814	144.202896	1.755853	0.000000	1.302034	0.000000	0.000000	0.000000	-0.262922	0.024199	0.523394	0.000000	0.000000	3.000000	11.000000	0.000000
2214.285962	0.134241	0.592723	0.027785	82.268608	31.876814	144.202896	1.755853	0.000000	1.302034	0.000000	0.000000	0.000000	-0.262922	0.024199	0.523394	0.000000	0.000000	3.000000	11.000000	0.000000
2214.289296	0.134241	0.592723	0.027785	82.602089	33.878536	146.139709	1.712033	0.000000	1.389266	0.000000	0.000000	0.000000	-0.262922	0.024199	0.523394	0.000000	0.000000	3.000000	11.000000	0.000000
2214.292629	0.133637	0.592617	0.029193	82.602089	33.878536	146.139709	1.712033	0.000000	1.389266	0.000000	0.000000	0.000000	-0.181209	-0.031855	0.422426	0.000000	0.000000	3.000000	11.000000	0.000000
2214.295962	0.133637	0.592617	0.029193	82.602089	33.878536	146.139709	1.712033	0.000000	1.389266	0.000000	0.000000	0.000000	-0.181209	-0.031855	0.422426	0.000000	0.000000	3.000000	11.000000	0.000000
2214.299296	0.133637	0.592617	0.029193	82.960289	34.938828	147.231796	1.681831	0.000000	1.459671	0.000000	0.000000	0.000000	-0.181209	-0.031855	0.422426	0.000000	0.000000	3.000000	11.000000	0.000000
2214.302629	0.133369	0.592388	0.030211	82.960289	34.938828	147.231796	1.681831	0.000000	1.459671	0.000000	0.000000	0.000000	-0.080346	-0.068728	0.305141	0.000000	0.000000	3.000000	11.000000	0.000000
2214.305962	0.133369	0.592388	0.030211	82.960289	34.938828	147.231796	1.681831	0.000000	1.459671	0.000000	0.000000	0.000000	-0.080346	-0.068728	0.305141	0.000000	0.000000	3.000000	11.000000	0.000000
2214.309296	0.133369	0.592388	0.030211	83.330788	35.242165	147.440399	1.668440	0.000000	1.510527	0.000000	0.000000	0.000000	-0.080346	-0.068728	0.305141	0.000000	0.000000	3.000000	11.000000	0.000000
2214.312629	0.133435	0.592045	0.030815	83.330788	35.242165	147.440399	1.668440	0.000000	1.510527	0.000000	0.000000	0.000000	0.019734	-0.102824	0.181315	0.000000	0.000000	3.000000	11.000000	0.000000
2214.315962	0.133435	0.592045	0.030815	83.330788	35.242165	147.440399	1.668440	0.000000	1.510527	0.000000	0.000000	0.000000	0.019734	-0.102824	0.181315	0.000000	0.000000	3.000000	11.000000	0.000000
2214.319296	0.133435	0.592045	0.030815	83.718994	34.575966	146.531433	1.671729	0.000000	1.540747	0.000000	0.000000	0.000000	0.019734	-0.102824	0.181315	0.000000	0.000000	3.000000	11.000000	0.000000
2214.322629	0.133724	0.591609	0.031054	83.718994	34.575966	146.531433	1.671729	0.000000	1.540747	0.000000	0.000000	0.000000	0.086858	-0.130944	0.071655	0.000000	0.000000	3.000000	11.000000	0.000000
2214.325962	0.133724	0.591609	0.031054	83.718994	34.575966	146.531433	1.671729	0.000000	1.540747	0.000000	0.000000	0.000000	0.086858	-0.130944	0.071655	0.000000	0.000000	3.000000	11.000000	0.000000
2214.329296	0.133724	0.591609	0.031054	84.100670	32.422020	143.988586	1.686205	0.000000	1.552689	0.000000	0.000000	0.000000	0.086858	-0.130944	0.071655	0.000000	0.000000	3.000000	11.000000	0.000000
2214.332629	0.133724	0.591609	0.031054	84.100670	32.422020	143.988586	1.686205	0.000000	1.552689	0.000000	0.000000	0.000000	0.086858	-0.130944	0.071655	0.000000	0.000000	3.000000	11.000000	0.000000
2214.335962	0.134141	0.591128	0.031028	84.100670	32.422020	143.988586	1.686205	0.000000	1.552689	0.000000	0.000000	0.000000	0.124946	-0.144213	-0.007825	0.000000	0.000000	3.000000	11.000000	0.000000
2214.339296	0.134141	0.591128	0.031028	84.378098	28.232607	139.277679	1.686205	0.000000	1.552689	0.000000	0.000000	0.000000	0.124946	-0.144213	-0.007825	0.000000	0.000000	3.000000	11.000000	0.000000
2214.342629	0.134530	0.590635	0.030902	84.378098	28.232607	139.277679	1.686205	0.000000	1.552689	0.000000	0.000000	0.000000	0.116743	-0.147894	-0.037751	0.000000	0.000000	3.000000	11.000000	0.000000
2214.345962	0.134530	0.590635	0.030902	84.378098	28.232607	139.277679	1.686205	0.000000	1.552689	0.000000	0.000000	0.000000	0.116743	-0.147894	-0.037751	0.000000	0.000000	3.000000	11.000000	0.000000
2214.349296	0.134530	0.590635	0.030902	84.487579	22.265629	132.679031	1.726487	0.000000	1.545093	0.000000	0.000000	0.000000	0.116743	-0.147894	-0.037751	0.000000	0.000000	3.000000	11.000000	0.000000
2214.352629	0.134530	0.590635	0.030902	84.487579	22.265629	132.679031	1.726487	0.000000	1.545093	0.000000	0.000000	0.000000	0.116743	-0.147894	-0.037751	0.000000	0.000000	3.000000	11.000000	0.000000
2214.355962	0.134954	0.590132	0.030724	84.487579	22.265629	132.679031	1.726487	0.000000	1.545093	0.000000	0.000000	0.000000	0.127400	-0.150985	-0.053286	0.000000	0.000000	3.000000	11.000000	0.000000
2214.359296	0.134954	0.590132	0.030724	84.448677	15.988339	125.746231	1.726487	0.000000	1.545093	0.000000	0.000000	0.000000	0.127400	-0.150985	-0.053286	0.000000	0.000000	3.000000	11.000000	0.000000
2214.362629	0.135499	0.589715	0.030621	84.448677	15.988339	125.746231	1.726487	0.000000	1.545093	0.000000	0.000000	0.000000	0.163458	-0.124983	-0.031079	0.000000	0.000000	3.000000	11.000000	0.000000
2214.365962	0.135499	0.589715	0.030621	84.448677	15.988339	125.746231	1.726487	0.000000	1.545093	0.000000	0.000000	0.000000	0.163458	-0.124983	-0.031079	0.000000	0.000000	3.000000	11.000000	0.000000
2214.369296	0.135499	0.589715	0.030621	84.310112	10.701729	119.858841	1.774963	0.000000	1.531032	0.000000	0.000000	0.000000	0.163458	-0.124983	-0.031079	0.000000	0.000000	3.000000	11.000000	0.000000
2214.372629	0.135499	0.589715	0.030621	84.310112	10.701729	119.858841	1.774963	0.000000	1.531032	0.000000	0.000000	0.000000	0.163458	-0.124983	-0.031079	0.000000	0.000000	3.000000	11.000000	0.000000
2214.375962	0.136188	0.589385	0.030584	84.310112	10.701729	119.858841	1.774963	0.000000	1.531032	0.000000	0.000000	0.000000	0.206565	-0.099052	-0.010866	0.000000	0.000000	3.000000	11.000000	0.000000
2214.379296	0.136188	0.589385	0.030584	84.123634	7.257829	115.952843	1.774963	0.000000	1.531032	0.000000	0.000000	0.000000	0.206565	-0.099052	-0.010866	0.000000	0.000000	3.000000	11.000000	0.000000
2214.382629	0.137012	0.589170	0.030675	84.123634	7.257829	115.952843	1.774963	0.000000	1.531032	0.000000	0.000000	0.000000	0.247380	-0.064442	0.027291	0.000000	0.000000	3.000000	11.000000	0.000000
2214.385962	0.137012	0.589170	0.030675	84.123634	7.257829	115.952843	1.774963	0.000000	1.531032	0.000000	0.000000	0.000000	0.247380	-0.064442	0.027291	0.000000	0.000000	3.000000	11.000000	0.000000
2214.389296	0.137012	0.589170	0.030675	83.961678	5.541784	113.924072	1.850621	0.000000	1.533769	0.000000	0.000000	0.000000	0.247380	-0.064442	0.027291	0.000000	0.000000	3.000000	11.000000	0.000000
2214.392629	0.137012	0.589170	0.030675	83.961678	5.541784	113.924072	1.850621	0.000000	1.533769	0.000000	0.000000	0.000000	0.247380	-0.064442	0.027291	0.000000	0.000000	3.000000	11.000000	0.000000
2214.395962	0.137975	0.588976	0.030808	83.961678	5.541784	113.924072	1.850621	0.000000	1.533769	0.000000	0.000000	0.000000	0.288757	-0.058353	0.039897	0.000000	0.000000	3.000000	11.000000	0.000000
2214.399296	0.137975	0.588976	0.030808	83.867043	5.001959	113.199097	1.850621	0.000000	1.533769	0.000000	0.000000	0.000000	0.288757	-0.058353	0.039897	0.000000	0.000000	3.000000	11.000000	0.000000
2214.402629	0.139019	0.588784	0.031047	83.867043	5.001959	113.199097	1.850621	0.000000	1.533769	0.000000	0.000000	0.000000	0.313270	-0.057538	0.071696	0.000000	0.000000	3.000000	11.000000	0.000000
2214.405962	0.139019	0.588784	0.031047	83.867043	5.001959	113.199097	1.850621	0.000000	1.533769	0.000000	0.000000	0.000000	0.313270	-0.057538	0.071696	0.000000	0.000000	3.000000	11.000000	0.000000
2214.409296	0.139019	0.588784	0.031047	83.841423	5.059323	113.141403	1.950959	0.000000	1.552368	0.000000	0.000000	0.000000	0.313270	-0.057538	0.071696	0.000000	0.000000	3.000000	11.000000	0.000000
2214.412629	0.140111	0.588517	0.031269	83.841423	5.059323	113.141403	1.950959	0.000000	1.552368	0.000000	0.000000	0.000000	0.327417	-0.080086	0.066444	0.000000	0.000000	3.000000	11.000000	0.000000
2214.415962	0.140111	0.588517	0.031269	83.841423	5.059323	113.141403	1.950959	0.000000	1.552368	0.000000	0.000000	0.000000	0.327417	-0.080086	0.066444	0.000000	0.000000	3.000000	11.000000	0.000000
2214.419296	0.140111	0.588517	0.031269	83.847565	5.162536	113.130280	2.005528	0.000000	1.563442	0.000000	0.000000	0.000000	0.327417	-0.080086	0.066444	0.000000	0.000000	3.000000	11.000000	0.000000
2214.422629	0.141242	0.588278	0.031535	83.847565	5.162536	113.130280	2.005528	0.000000	1.563442	0.000000	0.000000	0.000000	0.339417	-0.071552	0.079716	0.000000	0.000000	3.000000	11.000000	0.000000
2214.425962	0.141242	0.588278	0.031535	83.847565	5.162536	113.130280	2.005528	0.000000	1.563442	0.000000	0.000000	0.000000	0.339417	-0.071552	0.079716	0.000000	0.000000	3.000000	11.000000	0.000000
2214.429296	0.141242	0.588278	0.031535	83.847565	5.276780	113.130310	2.062098	0.000000	1.576728	0.000000	0.000000	0.000000	0.339417	-0.071552	0.079716	0.000000	0.000000	3.000000	11.000000	0.000000
2214.432629	0.142396	0.588067	0.031784	83.847565	5.276780	113.130310	2.062098	0.000000	1.576728	0.000000	0.000000	0.000000	0.346245	-0.063419	0.074771	0.000000	0.000000	3.000000	11.000000	0.000000
2214.435962	0.142396	0.588067	0.031784	83.847565	5.276780	113.130310	2.062098	0.000000	1.576728	0.000000	0.000000	0.000000	0.346245	-0.063419	0.074771	0.000000	0.000000	3.000000	11.000000	0.000000
2214.439296	0.142396	0.588067	0.031784	83.841423	5.404718	113.149315	2.119805	0.000000	1.589190	0.000000	0.000000	0.000000	0.346245	-0.063419	0.074771	0.000000	0.000000	3.000000	11.000000	0.000000
2214.442629	0.143548	0.587911	0.032016	83.841423	5.404718	113.149315	2.119805	0.000000	1.589190	0.000000	0.000000	0.000000	0.345491	-0.046942	0.069777	0.000000	0.000000	3.000000	11.000000	0.000000
2214.445962	0.143548	0.587911	0.032016	83.841423	5.404718	113.149315	2.119805	0.000000	1.589190	0.000000	0.000000	0.000000	0.345491	-0.046942	0.069777	0.000000	0.000000	3.000000	11.000000	0.000000
2214.449296	0.143548	0.587911	0.032016	83.831375	5.541860	113.166946	2.177387	0.000000	1.600820	0.000000	0.000000	0.000000	0.345491	-0.046942	0.069777	0.000000	0.000000	3.000000	11.000000	0.000000
2214.452629	0.144713	0.587818	0.032203	83.831375	5.541860	113.166946	2.177387	0.000000	1.600820	0.000000	0.000000	0.000000	0.349704	-0.027744	0.056027	0.000000	0.000000	3.000000	11.000000	0.000000
2214.455962	0.144713	0.587818	0.032203	83.831375	5.541860	113.166946	2.177387	0.000000	1.600820	0.000000	0.000000	0.000000	0.349704	-0.027744	0.056027	0.000000	0.000000	3.000000	11.000000	0.000000
2214.459296	0.144713	0.587818	0.032203	83.819084	5.686165	113.196976	2.235672	0.000000	1.610158	0.000000	0.000000	0.000000	0.349704	-0.027744	0.056027	0.000000	0.000000	3.000000	11.000000	0.000000
2214.462629	0.145878	0.587753	0.032380	83.819084	5.686165	113.196976	2.235672	0.000000	1.610158	0.000000	0.000000	0.000000	0.349496	-0.019492	0.053100	0.000000	0.000000	3.000000	11.000000	0.000000
2214.465962	0.145878	0.587753	0.032380	83.819084	5.686165	113.196976	2.235672	0.000000	1.610158	0.000000	0.000000	0.000000	0.349496	-0.019492	0.053100	0.000000	0.000000	3.000000	11.000000	0.000000
2214.469296	0.145878	0.587753	0.032380	83.815849	5.809721	113.209061	2.293921	0.000000	1.619008	0.000000	0.000000	0.000000	0.349496	-0.019492	0.053100	0.000000	0.000000	3.000000	11.000000	0.000000
2214.472629	0.147020	0.587695	0.032472	83.815849	5.809721	113.209061	2.293921	0.000000	1.619008	0.000000	0.000000	0.000000	0.342462	-0.017287	0.027463	0.000000	0.000000	3.000000	11.000000	0.000000
2214.475962	0.147020	0.587695	0.032472	83.815849	5.809721	113.209061	2.293921	0.000000	1.619008	0.000000	0.000000	0.000000	0.342462	-0.017287	0.027463	0.000000	0.000000	3.000000	11.000000	0.000000
2214.479296	0.147020	0.587695	0.032472	83.828476	5.899008	113.205750	2.350998	0.000000	1.623585	0.000000	0.000000	0.000000	0.342462	-0.017287	0.027463	0.000000	0.000000	3.000000	11.000000	0.000000
2214.482629	0.148121	0.587636	0.032507	83.828476	5.899008	113.205750	2.350998	0.000000	1.623585	0.000000	0.000000	0.000000	0.330324	-0.017702	0.010700	0.000000	0.000000	3.000000	11.000000	0.000000
2214.485962	0.148121	0.587636	0.032507	83.828476	5.899008	113.205750	2.350998	0.000000	1.623585	0.000000	0.000000	0.000000	0.330324	-0.017702	0.010700	0.000000	0.000000	3.000000	11.000000	0.000000
2214.489296	0.148121	0.587636	0.032507	83.887688	5.912201	113.303711	2.406051	0.000000	1.625368	0.000000	0.000000	0.000000	0.330324	-0.017702	0.010700	0.000000	0.000000	3.000000	11.000000	0.000000
2214.492629	0.149218	0.587538	0.032442	83.887688	5.912201	113.303711	2.406051	0.000000	1.625368	0.000000	0.000000	0.000000	0.329188	-0.029516	-0.019515	0.000000	0.000000	3.000000	11.000000	0.000000
2214.495962	0.149218	0.587538	0.032442	83.887688	5.912201	113.303711	2.406051	0.000000	1.625368	0.000000	0.000000	0.000000	0.329188	-0.029516	-0.019515	0.000000	0.000000	3.000000	11.000000	0.000000
2214.499296	0.149218	0.587538	0.032442	83.969963	5.865989	113.550827	2.460916	0.000000	1.622116	0.000000	0.000000	0.000000	0.329188	-0.029516	-0.019515	0.000000	0.000000	3.000000	11.000000	0.000000
2214.502629	0.150321	0.587438	0.032308	83.969963	5.865989	113.550827	2.460916	0.000000	1.622116	0.000000	0.000000	0.000000	0.330730	-0.029895	-0.040425	0.000000	0.000000	3.000000	11.000000	0.000000
2214.505962	0.150321	0.587438	0.032308	83.969963	5.865989	113.550827	2.460916	0.000000	1.622116	0.000000	0.000000	0.000000	0.330730	-0.029895	-0.040425	0.000000	0.000000	3.000000	11.000000	0.000000
2214.509296	0.150321	0.587438	0.032308	84.052422	5.824961	113.930443	2.516038	0.000000	1.615378	0.000000	0.000000	0.000000	0.330730	-0.029895	-0.040425	0.000000	0.000000	3.000000	11.000000	0.000000
2214.512629	0.151472	0.587291	0.032080	84.052422	5.824961	113.930443	2.516038	0.000000	1.615378	0.000000	0.000000	0.000000	0.345287	-0.044327	-0.068260	0.000000	0.000000	3.000000	11.000000	0.000000
2214.515962	0.151472	0.587291	0.032080	84.052422	5.824961	113.930443	2.516038	0.000000	1.615378	0.000000	0.000000	0.000000	0.345287	-0.044327	-0.068260	0.000000	0.000000	3.000000	11.000000	0.000000
2214.519296	0.151472	0.587291	0.032080	84.097107	5.867586	114.459488	2.573585	0.000000	1.604002	0.000000	0.000000	0.000000	0.345287	-0.044327	-0.068260	0.000000	0.000000	3.000000	11.000000	0.000000
2214.522629	0.152638	0.587132	0.031738	84.097107	5.867586	114.459488	2.573585	0.000000	1.604002	0.000000	0.000000	0.000000	0.349990	-0.047680	-0.102738	0.000000	0.000000	3.000000	11.000000	0.000000
2214.525962	0.152638	0.587132	0.031738	84.097107	5.867586	114.459488	2.573585	0.000000	1.604002	0.000000	0.000000	0.000000	0.349990	-0.047680	-0.102738	0.000000	0.000000	3.000000	11.000000	0.000000
2214.529296	0.152638	0.587132	0.031738	84.123566	5.935079	114.987518	2.631917	0.000000	1.586879	0.000000	0.000000	0.000000	0.349990	-0.047680	-0.102738	0.000000	0.000000	3.000000	11.000000	0.000000
2214.532629	0.153787	0.586944	0.031339	84.123566	5.935079	114.987518	2.631917	0.000000	1.586879	0.000000	0.000000	0.000000	0.344730	-0.056386	-0.119538	0.000000	0.000000	3.000000	11.000000	0.000000
2214.535962	0.153787	0.586944	0.031339	84.123566	5.935079	114.987518	2.631917	0.000000	1.586879	0.000000	0.000000	0.000000	0.344730	-0.056386	-0.119538	0.000000	0.000000	3.000000	11.000000	0.000000
2214.539296	0.153787	0.586944	0.031339	84.151123	6.005223	115.586403	2.689372	0.000000	1.566956	0.000000	0.000000	0.000000	0.344730	-0.056386	-0.119538	0.000000	0.000000	3.000000	11.000000	0.000000
2214.542629	0.154808	0.586746	0.030937	84.151123	6.005223	115.586403	2.689372	0.000000	1.566956	0.000000	0.000000	0.000000	0.306069	-0.059369	-0.120645	0.000000	0.000000	3.000000	11.000000	0.000000
2214.545962	0.154808	0.586746	0.030937	84.151123	6.005223	115.586403	2.689372	0.000000	1.566956	0.000000	0.000000	0.000000	0.306069	-0.059369	-0.120645	0.000000	0.000000	3.000000	11.000000	0.000000
2214.549296	0.154808	0.586746	0.030937	84.184898	6.057063	116.012878	2.740383	0.000000	1.546848	0.000000	0.000000	0.000000	0.306069	-0.059369	-0.120645	0.000000	0.000000	3.000000	11.000000	0.000000
2214.552629	0.155775	0.586509	0.030449	84.184898	6.057063	116.012878	2.740383	0.000000	1.546848	0.000000	0.000000	0.000000	0.290110	-0.071029	-0.146330	0.000000	0.000000	3.000000	11.000000	0.000000
2214.555962	0.155775	0.586509	0.030449	84.184898	6.057063	116.012878	2.740383	0.000000	1.546848	0.000000	0.000000	0.000000	0.290110	-0.071029	-0.146330	0.000000	0.000000	3.000000	11.000000	0.000000
2214.559296	0.155775	0.586509	0.030449	84.224701	6.092755	116.170509	2.788734	0.000000	1.522460	0.000000	0.000000	0.000000	0.290110	-0.071029	-0.146330	0.000000	0.000000	3.000000	11.000000	0.000000
2214.562629	0.156710	0.586281	0.029945	84.224701	6.092755	116.170509	2.788734	0.000000	1.522460	0.000000	0.000000	0.000000	0.280606	-0.068321	-0.151369	0.000000	0.000000	3.000000	11.000000	0.000000
2214.565962	0.156710	0.586281	0.029945	84.224701	6.092755	116.170509	2.788734	0.000000	1.522460	0.000000	0.000000	0.000000	0.280606	-0.068321	-0.151369	0.000000	0.000000	3.000000	11.000000	0.000000
2214.569296	0.156710	0.586281	0.029945	84.267624	6.118257	116.161095	2.835502	0.000000	1.497232	0.000000	0.000000	0.000000	0.280606	-0.068321	-0.151369	0.000000	0.000000	3.000000	11.000000	0.000000
2214.572629	0.157604	0.586025	0.029393	84.267624	6.118257	116.161095	2.835502	0.000000	1.497232	0.000000	0.000000	0.000000	0.268078	-0.076937	-0.165639	0.000000	0.000000	3.000000	11.000000	0.000000
2214.575962	0.157604	0.586025	0.029393	84.267624	6.118257	116.161095	2.835502	0.000000	1.497232	0.000000	0.000000	0.000000	0.268078	-0.076937	-0.165639	0.000000	0.000000	3.000000	11.000000	0.000000
2214.579296	0.157604	0.586025	0.029393	84.313972	6.157145	116.161247	2.880182	0.000000	1.469625	0.000000	0.000000	0.000000	0.268078	-0.076937	-0.165639	0.000000	0.000000	3.000000	11.000000	0.000000
2214.582629	0.158539	0.585722	0.028815	84.313972	6.157145	116.161247	2.880182	0.000000	1.469625	0.000000	0.000000	0.000000	0.280568	-0.090942	-0.173339	0.000000	0.000000	3.000000	11.000000	0.000000
2214.585962	0.158539	0.585722	0.028815	84.313972	6.157145	116.161247	2.880182	0.000000	1.469625	0.000000	0.000000	0.000000	0.280568	-0.090942	-0.173339	0.000000	0.000000	3.000000	11.000000	0.000000
2214.589296	0.158539	0.585722	0.028815	84.369080	6.167143	116.258232	2.926943	0.000000	1.440735	0.000000	0.000000	0.000000	0.280568	-0.090942	-0.173339	0.000000	0.000000	3.000000	11.000000	0.000000
2214.592629	0.159554	0.585381	0.028174	84.369080	6.167143	116.258232	2.926943	0.000000	1.440735	0.000000	0.000000	0.000000	0.304624	-0.102225	-0.192328	0.000000	0.000000	3.000000	11.000000	0.000000
2214.595962	0.159554	0.585381	0.028174	84.369080	6.167143	116.258232	2.926943	0.000000	1.440735	0.000000	0.000000	0.000000	0.304624	-0.102225	-0.192328	0.000000	0.000000	3.000000	11.000000	0.000000
2214.599296	0.159554	0.585381	0.028174	84.430252	6.174931	116.459000	2.977714	0.000000	1.408681	0.000000	0.000000	0.000000	0.304624	-0.102225	-0.192328	0.000000	0.000000	3.000000	11.000000	0.000000
2214.602629	0.160667	0.584984	0.027446	84.430252	6.174931	116.459000	2.977714	0.000000	1.408681	0.000000	0.000000	0.000000	0.333852	-0.119162	-0.218434	0.000000	0.000000	3.000000	11.000000	0.000000
2214.605962	0.160667	0.584984	0.027446	84.430252	6.174931	116.459000	2.977714	0.000000	1.408681	0.000000	0.000000	0.000000	0.333852	-0.119162	-0.218434	0.000000	0.000000	3.000000	11.000000	0.000000
2214.609296	0.160667	0.584984	0.027446	84.503708	6.165627	116.724709	3.033356	0.000000	1.372275	0.000000	0.000000	0.000000	0.333852	-0.119162	-0.218434	0.000000	0.000000	3.000000	11.000000	0.000000
2214.612629	0.161873	0.584531	0.026697	84.503708	6.165627	116.724709	3.033356	0.000000	1.372275	0.000000	0.000000	0.000000	0.361901	-0.135773	-0.224580	0.000000	0.000000	3.000000	11.000000	0.000000
2214.615962	0.161873	0.584531	0.026697	84.503708	6.165627	116.724709	3.033356	0.000000	1.372275	0.000000	0.000000	0.000000	0.361901	-0.135773	-0.224580	0.000000	0.000000	3.000000	11.000000	0.000000
2214.619296	0.161873	0.584531	0.026697	84.580147	6.152929	116.986824	3.093673	0.000000	1.334845	0.000000	0.000000	0.000000	0.361901	-0.135773	-0.224580	0.000000	0.000000	3.000000	11.000000	0.000000
2214.622629	0.163128	0.584050	0.025868	84.580147	6.152929	116.986824	3.093673	0.000000	1.334845	0.000000	0.000000	0.000000	0.376249	-0.144250	-0.248529	0.000000	0.000000	3.000000	11.000000	0.000000
2214.625962	0.163128	0.584050	0.025868	84.580147	6.152929	116.986824	3.093673	0.000000	1.334845	0.000000	0.000000	0.000000	0.376249	-0.144250	-0.248529	0.000000	0.000000	3.000000	11.000000	0.000000
2214.629296	0.163128	0.584050	0.025868	84.660355	6.131893	117.235046	3.156382	0.000000	1.293424	0.000000	0.000000	0.000000	0.376249	-0.144250	-0.248529	0.000000	0.000000	3.000000	11.000000	0.000000
2214.632629	0.164408	0.583514	0.024974	84.660355	6.131893	117.235046	3.156382	0.000000	1.293424	0.000000	0.000000	0.000000	0.384130	-0.161042	-0.268329	0.000000	0.000000	3.000000	11.000000	0.000000
2214.635962	0.164408	0.583514	0.024974	84.660355	6.131893	117.235046	3.156382	0.000000	1.293424	0.000000	0.000000	0.000000	0.384130	-0.161042	-0.268329	0.000000	0.000000	3.000000	11.000000	0.000000
2214.639296	0.164408	0.583514	0.024974	84.745209	6.094561	117.474815	3.220404	0.000000	1.248702	0.000000	0.000000	0.000000	0.384130	-0.161042	-0.268329	0.000000	0.000000	3.000000	11.000000	0.000000
2214.642629	0.165704	0.582931	0.024059	84.745209	6.094561	117.474815	3.220404	0.000000	1.248702	0.000000	0.000000	0.000000	0.388822	-0.174832	-0.274634	0.000000	0.000000	3.000000	11.000000	0.000000
2214.645962	0.165704	0.582931	0.024059	84.745209	6.094561	117.474815	3.220404	0.000000	1.248702	0.000000	0.000000	0.000000	0.388822	-0.174832	-0.274634	0.000000	0.000000	3.000000	11.000000	0.000000
2214.649296	0.165704	0.582931	0.024059	84.784439	6.187576	117.756302	3.285207	0.000000	1.202930	0.000000	0.000000	0.000000	0.388822	-0.174832	-0.274634	0.000000	0.000000	3.000000	11.000000	0.000000
2214.652629	0.167025	0.582293	0.023076	84.784439	6.187576	117.756302	3.285207	0.000000	1.202930	0.000000	0.000000	0.000000	0.396341	-0.191479	-0.294681	0.000000	0.000000	3.000000	11.000000	0.000000
2214.655962	0.167025	0.582293	0.023076	84.784439	6.187576	117.756302	3.285207	0.000000	1.202930	0.000000	0.000000	0.000000	0.396341	-0.191479	-0.294681	0.000000	0.000000	3.000000	11.000000	0.000000
2214.659296	0.167025	0.582293	0.023076	84.730202	6.548144	118.096428	3.351264	0.000000	1.153816	0.000000	0.000000	0.000000	0.396341	-0.191479	-0.294681	0.000000	0.000000	3.000000	11.000000	0.000000
2214.662629	0.168386	0.581608	0.021997	84.730202	6.548144	118.096428	3.351264	0.000000	1.153816	0.000000	0.000000	0.000000	0.408119	-0.205357	-0.323867	0.000000	0.000000	3.000000	11.000000	0.000000
2214.665962	0.168386	0.581608	0.021997	84.730202	6.548144	118.096428	3.351264	0.000000	1.153816	0.000000	0.000000	0.000000	0.408119	-0.205357	-0.323867	0.000000	0.000000	3.000000	11.000000	0.000000
2214.669296	0.168386	0.581608	0.021997	84.598183	7.124623	118.629730	3.419284	0.000000	1.099838	0.000000	0.000000	0.000000	0.408119	-0.205357	-0.323867	0.000000	0.000000	3.000000	11.000000	0.000000
2214.672629	0.169862	0.580841	0.020823	84.598183	7.124623	118.629730	3.419284	0.000000	1.099838	0.000000	0.000000	0.000000	0.442963	-0.230189	-0.352002	0.000000	0.000000	3.000000	11.000000	0.000000
2214.675962	0.169862	0.580841	0.020823	84.598183	7.124623	118.629730	3.419284	0.000000	1.099838	0.000000	0.000000	0.000000	0.442963	-0.230189	-0.352002	0.000000	0.000000	3.000000	11.000000	0.000000
2214.679296	0.169862	0.580841	0.020823	84.403816	7.852463	119.368965	3.493111	0.000000	1.041171	0.000000	0.000000	0.000000	0.442963	-0.230189	-0.352002	0.000000	0.000000	3.000000	11.000000	0.000000
2214.682629	0.171432	0.579991	0.019495	84.403816	7.852463	119.368965	3.493111	0.000000	1.041171	0.000000	0.000000	0.000000	0.470907	-0.255050	-0.398437	0.000000	0.000000	3.000000	11.000000	0.000000
2214.685962	0.171432	0.579991	0.019495	84.403816	7.852463	119.368965	3.493111	0.000000	1.041171	0.000000	0.000000	0.000000	0.470907	-0.255050	-0.398437	0.000000	0.000000	3.000000	11.000000	0.000000
2214.689296	0.171432	0.579991	0.019495	84.145493	8.688049	120.460320	3.571596	0.000000	0.974765	0.000000	0.000000	0.000000	0.470907	-0.255050	-0.398437	0.000000	0.000000	3.000000	11.000000	0.000000
2214.692629	0.173087	0.579114	0.018066	84.145493	8.688049	120.460320	3.571596	0.000000	0.974765	0.000000	0.000000	0.000000	0.496445	-0.262984	-0.428793	0.000000	0.000000	3.000000	11.000000	0.000000
2214.695962	0.173087	0.579114	0.018066	84.145493	8.688049	120.460320	3.571596	0.000000	0.974765	0.000000	0.000000	0.000000	0.496445	-0.262984	-0.428793	0.000000	0.000000	3.000000	11.000000	0.000000
2214.699296	0.173087	0.579114	0.018066	83.816673	9.563828	121.844788	3.654337	0.000000	0.903300	0.000000	0.000000	0.000000	0.496445	-0.262984	-0.428793	0.000000	0.000000	3.000000	11.000000	0.000000
2214.702629	0.174802	0.578211	0.016543	83.816673	9.563828	121.844788	3.654337	0.000000	0.903300	0.000000	0.000000	0.000000	0.514691	-0.270815	-0.457007	0.000000	0.000000	3.000000	11.000000	0.000000
2214.705962	0.174802	0.578211	0.016543	83.816673	9.563828	121.844788	3.654337	0.000000	0.903300	0.000000	0.000000	0.000000	0.514691	-0.270815	-0.457007	0.000000	0.000000	3.000000	11.000000	0.000000
2214.709296	0.174802	0.578211	0.016543	83.397049	10.089442	122.956429	3.740118	0.000000	0.827132	0.000000	0.000000	0.000000	0.514691	-0.270815	-0.457007	0.000000	0.000000	3.000000	11.000000	0.000000
2214.712629	0.176518	0.577274	0.014971	83.397049	10.089442	122.956429	3.740118	0.000000	0.827132	0.000000	0.000000	0.000000	0.514711	-0.281306	-0.471414	0.000000	0.000000	3.000000	11.000000	0.000000
2214.715962	0.176518	0.577274	0.014971	83.397049	10.089442	122.956429	3.740118	0.000000	0.827132	0.000000	0.000000	0.000000	0.514711	-0.281306	-0.471414	0.000000	0.000000	3.000000	11.000000	0.000000
2214.719296	0.176518	0.577274	0.014971	82.899277	9.916502	123.073128	3.825903	0.000000	0.748563	0.000000	0.000000	0.000000	0.514711	-0.281306	-0.471414	0.000000	0.000000	3.000000	11.000000	0.000000
2214.722629	0.178204	0.576384	0.013409	82.899277	9.916502	123.073128	3.825903	0.000000	0.748563	0.000000	0.000000	0.000000	0.505751	-0.266781	-0.468529	0.000000	0.000000	3.000000	11.000000	0.000000
2214.725962	0.178204	0.576384	0.013409	82.899277	9.916502	123.073128	3.825903	0.000000	0.748563	0.000000	0.000000	0.000000	0.505751	-0.266781	-0.468529	0.000000	0.000000	3.000000	11.000000	0.000000
2214.729296	0.178204	0.576384	0.013409	82.351578	9.155282	122.330765	3.910196	0.000000	0.670475	0.000000	0.000000	0.000000	0.505751	-0.266781	-0.468529	0.000000	0.000000	3.000000	11.000000	0.000000
2214.732629	0.179787	0.575525	0.011868	82.351578	9.155282	122.330765	3.910196	0.000000	0.670475	0.000000	0.000000	0.000000	0.475060	-0.257894	-0.462517	0.000000	0.000000	3.000000	11.000000	0.000000
2214.735962	0.179787	0.575525	0.011868	82.351578	9.155282	122.330765	3.910196	0.000000	0.670475	0.000000	0.000000	0.000000	0.475060	-0.257894	-0.462517	0.000000	0.000000	3.000000	11.000000	0.000000
2214.739296	0.179787	0.575525	0.011868	81.791779	8.059314	120.907051	3.989372	0.000000	0.593388	0.000000	0.000000	0.000000	0.475060	-0.257894	-0.462517	0.000000	0.000000	3.000000	11.000000	0.000000
2214.742629	0.181306	0.574704	0.010376	81.791779	8.059314	120.907051	3.989372	0.000000	0.593388	0.000000	0.000000	0.000000	0.455645	-0.246212	-0.447506	0.000000	0.000000	3.000000	11.000000	0.000000
2214.745962	0.181306	0.574704	0.010376	81.791779	8.059314	120.907051	3.989372	0.000000	0.593388	0.000000	0.000000	0.000000	0.455645	-0.246212	-0.447506	0.000000	0.000000	3.000000	11.000000	0.000000
2214.749296	0.181306	0.574704	0.010376	81.239311	6.775315	119.275757	4.065313	0.000000	0.518804	0.000000	0.000000	0.000000	0.455645	-0.246212	-0.447506	0.000000	0.000000	3.000000	11.000000	0.000000
2214.752629	0.182793	0.573885	0.008886	81.239311	6.775315	119.275757	4.065313	0.000000	0.518804	0.000000	0.000000	0.000000	0.446105	-0.245639	-0.446910	0.000000	0.000000	3.000000	11.000000	0.000000
2214.755962	0.182793	0.573885	0.008886	81.239311	6.775315	119.275757	4.065313	0.000000	0.518804	0.000000	0.000000	0.000000	0.446105	-0.245639	-0.446910	0.000000	0.000000	3.000000	11.000000	0.000000
2214.759296	0.182793	0.573885	0.008886	80.713417	5.450400	118.014427	4.139664	0.000000	0.444319	0.000000	0.000000	0.000000	0.446105	-0.245639	-0.446910	0.000000	0.000000	3.000000	11.000000	0.000000
2214.762629	0.184277	0.573087	0.007406	80.713417	5.450400	118.014427	4.139664	0.000000	0.444319	0.000000	0.000000	0.000000	0.445115	-0.239559	-0.444123	0.000000	0.000000	3.000000	11.000000	0.000000
2214.765962	0.184277	0.573087	0.007406	80.713417	5.450400	118.014427	4.139664	0.000000	0.444319	0.000000	0.000000	0.000000	0.445115	-0.239559	-0.444123	0.000000	0.000000	3.000000	11.000000	0.000000
2214.769296	0.184277	0.573087	0.007406	80.207344	4.159377	116.970367	4.213850	0.000000	0.370299	0.000000	0.000000	0.000000	0.445115	-0.239559	-0.444123	0.000000	0.000000	3.000000	11.000000	0.000000
2214.772629	0.185809	0.572299	0.005871	80.207344	4.159377	116.970367	4.213850	0.000000	0.370299	0.000000	0.000000	0.000000	0.459465	-0.236300	-0.460467	0.000000	0.000000	3.000000	11.000000	0.000000
2214.775962	0.185809	0.572299	0.005871	80.207344	4.159377	116.970367	4.213850	0.000000	0.370299	0.000000	0.000000	0.000000	0.459465	-0.236300	-0.460467	0.000000	0.000000	3.000000	11.000000	0.000000
2214.779296	0.185809	0.572299	0.005871	79.722412	2.835219	115.504608	4.290428	0.000000	0.293554	0.000000	0.000000	0.000000	0.459465	-0.236300	-0.460467	0.000000	0.000000	3.000000	11.000000	0.000000
2214.782629	0.187395	0.571541	0.004365	79.722412	2.835219	115.504608	4.290428	0.000000	0.293554	0.000000	0.000000	0.000000	0.476068	-0.227488	-0.451846	0.000000	0.000000	3.000000	11.000000	0.000000
2214.785962	0.187395	0.571541	0.004365	79.722412	2.835219	115.504608	4.290428	0.000000	0.293554	0.000000	0.000000	0.000000	0.476068	-0.227488	-0.451846	0.000000	0.000000	3.000000	11.000000	0.000000
2214.789296	0.187395	0.571541	0.004365	79.256989	1.529439	114.150642	4.369773	0.000000	0.218246	0.000000	0.000000	0.000000	0.476068	-0.227488	-0.451846	0.000000	0.000000	3.000000	11.000000	0.000000
2214.792629	0.188970	0.570866	0.002970	79.256989	1.529439	114.150642	4.369773	0.000000	0.218246	0.000000	0.000000	0.000000	0.472401	-0.202350	-0.418344	0.000000	0.000000	3.000000	11.000000	0.000000
2214.795962	0.188970	0.570866	0.002970	79.256989	1.529439	114.150642	4.369773	0.000000	0.218246	0.000000	0.000000	0.000000	0.472401	-0.202350	-0.418344	0.000000	0.000000	3.000000	11.000000	0.000000
2214.799296	0.188970	0.570866	0.002970	78.845131	0.293996	113.245682	4.448506	0.000000	0.148522	0.000000	0.000000	0.000000	0.472401	-0.202350	-0.418344	0.000000	0.000000	3.000000	11.000000	0.000000
2214.802629	0.190432	0.570266	0.001687	78.845131	0.293996	113.245682	4.448506	0.000000	0.148522	0.000000	0.000000	0.000000	0.438479	-0.180162	-0.385037	0.000000	0.000000	3.000000	11.000000	0.000000
2214.805962	0.190432	0.570266	0.001687	78.845131	0.293996	113.245682	4.448506	0.000000	0.148522	0.000000	0.000000	0.000000	0.438479	-0.180162	-0.385037	0.000000	0.000000	3.000000	11.000000	0.000000
2214.809296	0.190432	0.570266	0.001687	78.536522	-0.870118	112.811172	4.521585	0.000000	0.084350	0.000000	0.000000	0.000000	0.438479	-0.180162	-0.385037	0.000000	0.000000	3.000000	11.000000	0.000000
2214.812629	0.191946	0.569703	0.000479	78.536522	-0.870118	112.811172	4.521585	0.000000	0.084350	0.000000	0.000000	0.000000	0.454171	-0.168885	-0.362293	0.000000	0.000000	3.000000	11.000000	0.000000
2214.815962	0.191946	0.569703	0.000479	78.536522	-0.870118	112.811172	4.521585	0.000000	0.084350	0.000000	0.000000	0.000000	0.454171	-0.168885	-0.362293	0.000000	0.000000	3.000000	11.000000	0.000000
2214.819296	0.191946	0.569703	0.000479	78.328247	-2.011907	112.373924	4.597281	0.000000	0.023967	0.000000	0.000000	0.000000	0.454171	-0.168885	-0.362293	0.000000	0.000000	3.000000	11.000000	0.000000
2214.822629	0.193519	0.569168	-0.000699	78.328247	-2.011907	112.373924	4.597281	0.000000	0.023967	0.000000	0.000000	0.000000	0.471906	-0.160432	-0.353597	0.000000	0.000000	3.000000	11.000000	0.000000
2214.825962	0.193519	0.569168	-0.000699	78.328247	-2.011907	112.373924	4.597281	0.000000	0.023967	0.000000	0.000000	0.000000	0.471906	-0.160432	-0.353597	0.000000	0.000000	3.000000	11.000000	0.000000
2214.829296	0.193519	0.569168	-0.000699	78.200562	-3.187828	111.659096	4.675931	0.000000	-0.034965	0.000000	0.000000	0.000000	0.471906	-0.160432	-0.353597	0.000000	0.000000	3.000000	11.000000	0.000000
2214.832629	0.195070	0.568652	-0.001859	78.200562	-3.187828	111.659096	4.675931	0.000000	-0.034965	0.000000	0.000000	0.000000	0.465493	-0.154761	-0.347897	0.000000	0.000000	3.000000	11.000000	0.000000
2214.835962	0.195070	0.568652	-0.001859	78.200562	-3.187828	111.659096	4.675931	0.000000	-0.034965	0.000000	0.000000	0.000000	0.465493	-0.154761	-0.347897	0.000000	0.000000	3.000000	11.000000	0.000000
2214.839296	0.195070	0.568652	-0.001859	78.123047	-4.406140	110.615585	4.753513	0.000000	-0.092948	0.000000	0.000000	0.000000	0.465493	-0.154761	-0.347897	0.000000	0.000000	3.000000	11.000000	0.000000
2214.842629	0.196680	0.568137	-0.003053	78.123047	-4.406140	110.615585	4.753513	0.000000	-0.092948	0.000000	0.000000	0.000000	0.482996	-0.154539	-0.358070	0.000000	0.000000	3.000000	11.000000	0.000000
2214.845962	0.196680	0.568137	-0.003053	78.123047	-4.406140	110.615585	4.753513	0.000000	-0.092948	0.000000	0.000000	0.000000	0.482996	-0.154539	-0.358070	0.000000	0.000000	3.000000	11.000000	0.000000
2214.849296	0.196680	0.568137	-0.003053	78.048523	-5.568973	109.521698	4.834013	0.000000	-0.152626	0.000000	0.000000	0.000000	0.482996	-0.154539	-0.358070	0.000000	0.000000	3.000000	11.000000	0.000000
2214.852629	0.198341	0.567605	-0.004296	78.048523	-5.568973	109.521698	4.834013	0.000000	-0.152626	0.000000	0.000000	0.000000	0.498259	-0.159749	-0.373187	0.000000	0.000000	3.000000	11.000000	0.000000
2214.855962	0.198341	0.567605	-0.004296	78.048523	-5.568973	109.521698	4.834013	0.000000	-0.152626	0.000000	0.000000	0.000000	0.498259	-0.159749	-0.373187	0.000000	0.000000	3.000000	11.000000	0.000000
2214.859296	0.198341	0.567605	-0.004296	77.969330	-6.654161	108.589706	4.917056	0.000000	-0.214824	0.000000	0.000000	0.000000	0.498259	-0.159749	-0.373187	0.000000	0.000000	3.000000	11.000000	0.000000
2214.862629	0.199945	0.567100	-0.005602	77.969330	-6.654161	108.589706	4.917056	0.000000	-0.214824	0.000000	0.000000	0.000000	0.481172	-0.151425	-0.391544	0.000000	0.000000	3.000000	11.000000	0.000000
2214.865962	0.199945	0.567100	-0.005602	77.969330	-6.654161	108.589706	4.917056	0.000000	-0.214824	0.000000	0.000000	0.000000	0.481172	-0.151425	-0.391544	0.000000	0.000000	3.000000	11.000000	0.000000
2214.869296	0.199945	0.567100	-0.005602	77.872810	-7.734443	107.709770	4.992165	0.000000	-0.279797	0.000000	0.000000	0.000000	0.481172	-0.151425	-0.391544	0.000000	0.000000	3.000000	11.000000	0.000000
2214.872629	0.201432	0.566623	-0.006871	77.872810	-7.734443	107.709770	4.992165	0.000000	-0.279797	0.000000	0.000000	0.000000	0.446088	-0.143102	-0.380730	0.000000	0.000000	3.000000	11.000000	0.000000
2214.875962	0.201432	0.566623	-0.006871	77.872810	-7.734443	107.709770	4.992165	0.000000	-0.279797	0.000000	0.000000	0.000000	0.446088	-0.143102	-0.380730	0.000000	0.000000	3.000000	11.000000	0.000000
2214.879296	0.201432	0.566623	-0.006871	77.747337	-8.808030	106.771088	4.988568	0.000000	-0.337912	0.000000	0.000000	0.000000	0.446088	-0.143102	-0.380730	0.000000	0.000000	3.000000	11.000000	0.000000
2214.882629	0.202853	0.566191	-0.008106	77.747337	-8.808030	106.771088	4.988568	0.000000	-0.337912	0.000000	0.000000	0.000000	0.426188	-0.129416	-0.370588	0.000000	0.000000	3.000000	11.000000	0.000000
2214.885962	0.202853	0.566191	-0.008106	77.747337	-8.808030	106.771088	4.988568	0.000000	-0.337912	0.000000	0.000000	0.000000	0.426188	-0.129416	-0.370588	0.000000	0.000000	3.000000	11.000000	0.000000
2214.889296	0.202853	0.566191	-0.008106	77.605621	-9.850607	105.692375	4.984544	0.000000	-0.392842	0.000000	0.000000	0.000000	0.426188	-0.129416	-0.370588	0.000000	0.000000	3.000000	11.000000	0.000000
2214.892629	0.204103	0.565823	-0.009310	77.605621	-9.850607	105.692375	4.984544	0.000000	-0.392842	0.000000	0.000000	0.000000	0.375172	-0.110403	-0.361329	0.000000	0.000000	3.000000	11.000000	0.000000
2214.895962	0.204103	0.565823	-0.009310	77.605621	-9.850607	105.692375	4.984544	0.000000	-0.392842	0.000000	0.000000	0.000000	0.375172	-0.110403	-0.361329	0.000000	0.000000	3.000000	11.000000	0.000000
2214.899296	0.204103	0.565823	-0.009310	77.465225	-10.789867	104.656677	4.980123	0.000000	-0.445397	0.000000	0.000000	0.000000	0.375172	-0.110403	-0.361329	0.000000	0.000000	3.000000	11.000000	0.000000
2214.902629	0.205296	0.565519	-0.010463	77.465225	-10.789867	104.656677	4.980123	0.000000	-0.445397	0.000000	0.000000	0.000000	0.357910	-0.091464	-0.345845	0.000000	0.000000	3.000000	11.000000	0.000000
2214.905962	0.205296	0.565519	-0.010463	77.465225	-10.789867	104.656677	4.980123	0.000000	-0.445397	0.000000	0.000000	0.000000	0.357910	-0.091464	-0.345845	0.000000	0.000000	3.000000	11.000000	0.000000
2214.909296	0.205296	0.565519	-0.010463	77.341919	-11.541635	103.842056	4.975495	0.000000	-0.494414	0.000000	0.000000	0.000000	0.357910	-0.091464	-0.345845	0.000000	0.000000	3.000000	11.000000	0.000000
2214.912629	0.206446	0.565259	-0.011590	77.341919	-11.541635	103.842056	4.975495	0.000000	-0.494414	0.000000	0.000000	0.000000	0.345035	-0.077949	-0.337870	0.000000	0.000000	3.000000	11.000000	0.000000
2214.915962	0.206446	0.565259	-0.011590	77.341919	-11.541635	103.842056	4.975495	0.000000	-0.494414	0.000000	0.000000	0.000000	0.345035	-0.077949	-0.337870	0.000000	0.000000	3.000000	11.000000	0.000000
2214.919296	0.206446	0.565259	-0.011590	77.243088	-12.107784	103.314415	4.970626	0.000000	-0.541184	0.000000	0.000000	0.000000	0.345035	-0.077949	-0.337870	0.000000	0.000000	3.000000	11.000000	0.000000
2214.922629	0.207498	0.565062	-0.012643	77.243088	-12.107784	103.314415	4.970626	0.000000	-0.541184	0.000000	0.000000	0.000000	0.315514	-0.059092	-0.316171	0.000000	0.000000	3.000000	11.000000	0.000000
2214.925962	0.207498	0.565062	-0.012643	77.243088	-12.107784	103.314415	4.970626	0.000000	-0.541184	0.000000	0.000000	0.000000	0.315514	-0.059092	-0.316171	0.000000	0.000000	3.000000	11.000000	0.000000
2214.929296	0.207498	0.565062	-0.012643	77.185349	-12.463477	102.885841	4.965772	0.000000	-0.584050	0.000000	0.000000	0.000000	0.315514	-0.059092	-0.316171	0.000000	0.000000	3.000000	11.000000	0.000000
2214.932629	0.208442	0.564936	-0.013645	77.185349	-12.463477	102.885841	4.965772	0.000000	-0.584050	0.000000	0.000000	0.000000	0.283325	-0.037641	-0.300574	0.000000	0.000000	3.000000	11.000000	0.000000
2214.935962	0.208442	0.564936	-0.013645	77.185349	-12.463477	102.885841	4.965772	0.000000	-0.584050	0.000000	0.000000	0.000000	0.283325	-0.037641	-0.300574	0.000000	0.000000	3.000000	11.000000	0.000000
2214.939296	0.208442	0.564936	-0.013645	77.176094	-12.602418	102.625229	4.960881	0.000000	-0.624228	0.000000	0.000000	0.000000	0.283325	-0.037641	-0.300574	0.000000	0.000000	3.000000	11.000000	0.000000
2214.942629	0.209220	0.564855	-0.014559	77.176094	-12.602418	102.625229	4.960881	0.000000	-0.624228	0.000000	0.000000	0.000000	0.233206	-0.024262	-0.274222	0.000000	0.000000	3.000000	11.000000	0.000000
2214.945962	0.209220	0.564855	-0.014559	77.176094	-12.602418	102.625229	4.960881	0.000000	-0.624228	0.000000	0.000000	0.000000	0.233206	-0.024262	-0.274222	0.000000	0.000000	3.000000	11.000000	0.000000
2214.949296	0.209220	0.564855	-0.014559	77.199860	-12.580271	102.579430	4.956159	0.000000	-0.660674	0.000000	0.000000	0.000000	0.233206	-0.024262	-0.274222	0.000000	0.000000	3.000000	11.000000	0.000000
2214.952629	0.209769	0.564837	-0.015407	77.199860	-12.580271	102.579430	4.956159	0.000000	-0.660674	0.000000	0.000000	0.000000	0.164842	-0.005581	-0.254277	0.000000	0.000000	3.000000	11.000000	0.000000
2214.955962	0.209769	0.564837	-0.015407	77.199860	-12.580271	102.579430	4.956159	0.000000	-0.660674	0.000000	0.000000	0.000000	0.164842	-0.005581	-0.254277	0.000000	0.000000	3.000000	11.000000	0.000000
2214.959296	0.209769	0.564837	-0.015407	77.223587	-12.582913	102.525352	4.951465	0.000000	-0.694977	0.000000	0.000000	0.000000	0.164842	-0.005581	-0.254277	0.000000	0.000000	3.000000	11.000000	0.000000
2214.962629	0.209769	0.564837	-0.015407	77.223587	-12.582913	102.525352	4.951465	0.000000	-0.694977	0.000000	0.000000	0.000000	0.164842	-0.005581	-0.254277	0.000000	0.000000	3.000000	11.000000	0.000000
2214.965962	0.210109	0.564853	-0.016260	77.223587	-12.582913	102.525352	4.951465	0.000000	-0.694977	0.000000	0.000000	0.000000	0.101818	0.004923	-0.255855	0.000000	0.000000	3.000000	11.000000	0.000000
2214.969296	0.210109	0.564853	-0.016260	77.249878	-12.577847	102.502205	4.951465	0.000000	-0.694977	0.000000	0.000000	0.000000	0.101818	0.004923	-0.255855	0.000000	0.000000	3.000000	11.000000	0.000000
2214.972629	0.210294	0.564887	-0.017163	77.249878	-12.577847	102.502205	4.951465	0.000000	-0.694977	0.000000	0.000000	0.000000	0.055506	0.010040	-0.271016	0.000000	0.000000	3.000000	11.000000	0.000000
2214.975962	0.210294	0.564887	-0.017163	77.249878	-12.577847	102.502205	4.951465	0.000000	-0.694977	0.000000	0.000000	0.000000	0.055506	0.010040	-0.271016	0.000000	0.000000	3.000000	11.000000	0.000000
2214.979296	0.210294	0.564887	-0.017163	77.286545	-12.591774	102.470108	4.940538	0.000000	-0.768816	0.000000	0.000000	0.000000	0.055506	0.010040	-0.271016	0.000000	0.000000	3.000000	11.000000	0.000000
2214.982629	0.210294	0.564887	-0.017163	77.286545	-12.591774	102.470108	4.940538	0.000000	-0.768816	0.000000	0.000000	0.000000	0.055506	0.010040	-0.271016	0.000000	0.000000	3.000000	11.000000	0.000000
2214.985962	0.210387	0.564937	-0.018147	77.286545	-12.591774	102.470108	4.940538	0.000000	-0.768816	0.000000	0.000000	0.000000	0.028021	0.015041	-0.295117	0.000000	0.000000	3.000000	11.000000	0.000000
2214.989296	0.210387	0.564937	-0.018147	77.340393	-12.579069	102.466980	4.940538	0.000000	-0.768816	0.000000	0.000000	0.000000	0.028021	0.015041	-0.295117	0.000000	0.000000	3.000000	11.000000	0.000000
2214.992629	0.210356	0.564958	-0.019279	77.340393	-12.579069	102.466980	4.940538	0.000000	-0.768816	0.000000	0.000000	0.000000	-0.009365	0.006503	-0.339752	0.000000	0.000000	3.000000	11.000000	0.000000
2214.995962	0.210356	0.564958	-0.019279	77.340393	-12.579069	102.466980	4.940538	0.000000	-0.768816	0.000000	0.000000	0.000000	-0.009365	0.006503	-0.339752	0.000000	0.000000	3.000000	11.000000	0.000000
2214.999296	0.210356	0.564958	-0.019279	77.405487	-12.616956	102.421127	4.925401	0.000000	-0.860480	0.000000	0.000000	0.000000	-0.009365	0.006503	-0.339752	0.000000	0.000000	3.000000	11.000000	0.000000
2215.002629	0.210231	0.564942	-0.020550	77.405487	-12.616956	102.421127	4.925401	0.000000	-0.860480	0.000000	0.000000	0.000000	-0.037591	-0.004784	-0.381094	0.000000	0.000000	3.000000	11.000000	0.000000
2215.005962	0.210231	0.564942	-0.020550	77.405487	-12.616956	102.421127	4.925401	0.000000	-0.860480	0.000000	0.000000	0.000000	-0.037591	-0.004784	-0.381094	0.000000	0.000000	3.000000	11.000000	0.000000
2215.009296	0.210231	0.564942	-0.020550	77.464577	-12.739077	102.270142	4.915315	0.000000	-0.916339	0.000000	0.000000	0.000000	-0.037591	-0.004784	-0.381094	0.000000	0.000000	3.000000	11.000000	0.000000
2215.012629	0.210021	0.564880	-0.021937	77.464577	-12.739077	102.270142	4.915315	0.000000	-0.916339	0.000000	0.000000	0.000000	-0.062873	-0.018742	-0.416166	0.000000	0.000000	3.000000	11.000000	0.000000
2215.015962	0.210021	0.564880	-0.021937	77.464577	-12.739077	102.270142	4.915315	0.000000	-0.916339	0.000000	0.000000	0.000000	-0.062873	-0.018742	-0.416166	0.000000	0.000000	3.000000	11.000000	0.000000
2215.019296	0.210021	0.564880	-0.021937	77.530632	-12.938850	102.098320	4.903479	0.000000	-0.977700	0.000000	0.000000	0.000000	-0.062873	-0.018742	-0.416166	0.000000	0.000000	3.000000	11.000000	0.000000
2215.022629	0.209634	0.564779	-0.023423	77.530632	-12.938850	102.098320	4.903479	0.000000	-0.977700	0.000000	0.000000	0.000000	-0.116027	-0.030215	-0.445707	0.000000	0.000000	3.000000	11.000000	0.000000
2215.025962	0.209634	0.564779	-0.023423	77.530632	-12.938850	102.098320	4.903479	0.000000	-0.977700	0.000000	0.000000	0.000000	-0.116027	-0.030215	-0.445707	0.000000	0.000000	3.000000	11.000000	0.000000
2215.029296	0.209634	0.564779	-0.023423	77.602356	-13.168524	101.959412	4.889654	0.000000	-1.044644	0.000000	0.000000	0.000000	-0.116027	-0.030215	-0.445707	0.000000	0.000000	3.000000	11.000000	0.000000
2215.032629	0.209127	0.564658	-0.024943	77.602356	-13.168524	101.959412	4.889654	0.000000	-1.044644	0.000000	0.000000	0.000000	-0.152128	-0.036269	-0.456225	0.000000	0.000000	3.000000	11.000000	0.000000
2215.035962	0.209127	0.564658	-0.024943	77.602356	-13.168524	101.959412	4.889654	0.000000	-1.044644	0.000000	0.000000	0.000000	-0.152128	-0.036269	-0.456225	0.000000	0.000000	3.000000	11.000000	0.000000
2215.039296	0.209127	0.564658	-0.024943	77.670387	-13.324764	101.932213	4.874291	0.000000	-1.114127	0.000000	0.000000	0.000000	-0.152128	-0.036269	-0.456225	0.000000	0.000000	3.000000	11.000000	0.000000
2215.042629	0.208528	0.564535	-0.026494	77.670387	-13.324764	101.932213	4.874291	0.000000	-1.114127	0.000000	0.000000	0.000000	-0.179596	-0.037066	-0.465099	0.000000	0.000000	3.000000	11.000000	0.000000
2215.045962	0.208528	0.564535	-0.026494	77.670387	-13.324764	101.932213	4.874291	0.000000	-1.114127	0.000000	0.000000	0.000000	-0.179596	-0.037066	-0.465099	0.000000	0.000000	3.000000	11.000000	0.000000
2215.049296	0.208528	0.564535	-0.026494	77.691238	-13.136483	102.251968	4.857360	0.000000	-1.185769	0.000000	0.000000	0.000000	-0.179596	-0.037066	-0.465099	0.000000	0.000000	3.000000	11.000000	0.000000
2215.052629	0.207854	0.564427	-0.027990	77.691238	-13.136483	102.251968	4.857360	0.000000	-1.185769	0.000000	0.000000	0.000000	-0.202245	-0.032389	-0.448897	0.000000	0.000000	3.000000	11.000000	0.000000
2215.055962	0.207854	0.564427	-0.027990	77.691238	-13.136483	102.251968	4.857360	0.000000	-1.185769	0.000000	0.000000	0.000000	-0.202245	-0.032389	-0.448897	0.000000	0.000000	3.000000	11.000000	0.000000
2215.059296	0.207854	0.564427	-0.027990	77.615280	-12.347247	103.100975	4.839681	0.000000	-1.255981	0.000000	0.000000	0.000000	-0.202245	-0.032389	-0.448897	0.000000	0.000000	3.000000	11.000000	0.000000
2215.062629	0.207187	0.564318	-0.029420	77.615280	-12.347247	103.100975	4.839681	0.000000	-1.255981	0.000000	0.000000	0.000000	-0.200191	-0.032763	-0.428919	0.000000	0.000000	3.000000	11.000000	0.000000
2215.065962	0.207187	0.564318	-0.029420	77.615280	-12.347247	103.100975	4.839681	0.000000	-1.255981	0.000000	0.000000	0.000000	-0.200191	-0.032763	-0.428919	0.000000	0.000000	3.000000	11.000000	0.000000
2215.069296	0.207187	0.564318	-0.029420	77.465012	-11.076521	104.419220	4.821678	0.000000	-1.323414	0.000000	0.000000	0.000000	-0.200191	-0.032763	-0.428919	0.000000	0.000000	3.000000	11.000000	0.000000
2215.072629	0.206509	0.564198	-0.030820	77.465012	-11.076521	104.419220	4.821678	0.000000	-1.323414	0.000000	0.000000	0.000000	-0.203448	-0.035838	-0.420060	0.000000	0.000000	3.000000	11.000000	0.000000
2215.075962	0.206509	0.564198	-0.030820	77.465012	-11.076521	104.419220	4.821678	0.000000	-1.323414	0.000000	0.000000	0.000000	-0.203448	-0.035838	-0.420060	0.000000	0.000000	3.000000	11.000000	0.000000
2215.079296	0.206509	0.564198	-0.030820	77.258812	-9.549239	105.987434	4.802960	0.000000	-1.389812	0.000000	0.000000	0.000000	-0.203448	-0.035838	-0.420060	0.000000	0.000000	3.000000	11.000000	0.000000
2215.082629	0.205824	0.564050	-0.032285	77.258812	-9.549239	105.987434	4.802960	0.000000	-1.389812	0.000000	0.000000	0.000000	-0.205342	-0.044462	-0.439394	0.000000	0.000000	3.000000	11.000000	0.000000
2215.085962	0.205824	0.564050	-0.032285	77.258812	-9.549239	105.987434	4.802960	0.000000	-1.389812	0.000000	0.000000	0.000000	-0.205342	-0.044462	-0.439394	0.000000	0.000000	3.000000	11.000000	0.000000
2215.089296	0.205824	0.564050	-0.032285	77.028175	-8.015213	107.559502	4.782396	0.000000	-1.459002	0.000000	0.000000	0.000000	-0.205342	-0.044462	-0.439394	0.000000	0.000000	3.000000	11.000000	0.000000
2215.092629	0.205142	0.563874	-0.033746	77.028175	-8.015213	107.559502	4.782396	0.000000	-1.459002	0.000000	0.000000	0.000000	-0.204859	-0.052725	-0.438291	0.000000	0.000000	3.000000	11.000000	0.000000
2215.095962	0.205142	0.563874	-0.033746	77.028175	-8.015213	107.559502	4.782396	0.000000	-1.459002	0.000000	0.000000	0.000000	-0.204859	-0.052725	-0.438291	0.000000	0.000000	3.000000	11.000000	0.000000
2215.099296	0.205142	0.563874	-0.033746	76.786942	-6.611262	108.987328	4.760800	0.000000	-1.527999	0.000000	0.000000	0.000000	-0.204859	-0.052725	-0.438291	0.000000	0.000000	3.000000	11.000000	0.000000
2215.102629	0.204409	0.563696	-0.035257	76.786942	-6.611262	108.987328	4.760800	0.000000	-1.527999	0.000000	0.000000	0.000000	-0.219659	-0.053624	-0.453418	0.000000	0.000000	3.000000	11.000000	0.000000
2215.105962	0.204409	0.563696	-0.035257	76.786942	-6.611262	108.987328	4.760800	0.000000	-1.527999	0.000000	0.000000	0.000000	-0.219659	-0.053624	-0.453418	0.000000	0.000000	3.000000	11.000000	0.000000
2215.109296	0.204409	0.563696	-0.035257	76.545097	-5.393470	110.208984	4.737202	0.000000	-1.599662	0.000000	0.000000	0.000000	-0.219659	-0.053624	-0.453418	0.000000	0.000000	3.000000	11.000000	0.000000
2215.112629	0.203646	0.563523	-0.036782	76.545097	-5.393470	110.208984	4.737202	0.000000	-1.599662	0.000000	0.000000	0.000000	-0.228991	-0.051762	-0.457432	0.000000	0.000000	3.000000	11.000000	0.000000
2215.115962	0.203646	0.563523	-0.036782	76.545097	-5.393470	110.208984	4.737202	0.000000	-1.599662	0.000000	0.000000	0.000000	-0.228991	-0.051762	-0.457432	0.000000	0.000000	3.000000	11.000000	0.000000
2215.119296	0.203646	0.563523	-0.036782	76.315002	-4.369335	111.223305	4.712079	0.000000	-1.672217	0.000000	0.000000	0.000000	-0.228991	-0.051762	-0.457432	0.000000	0.000000	3.000000	11.000000	0.000000
2215.122629	0.202827	0.563314	-0.038321	76.315002	-4.369335	111.223305	4.712079	0.000000	-1.672217	0.000000	0.000000	0.000000	-0.245817	-0.062837	-0.461862	0.000000	0.000000	3.000000	11.000000	0.000000
2215.125962	0.202827	0.563314	-0.038321	76.315002	-4.369335	111.223305	4.712079	0.000000	-1.672217	0.000000	0.000000	0.000000	-0.245817	-0.062837	-0.461862	0.000000	0.000000	3.000000	11.000000	0.000000
2215.129296	0.202827	0.563314	-0.038321	76.106773	-3.525647	112.043869	4.685212	0.000000	-1.746080	0.000000	0.000000	0.000000	-0.245817	-0.062837	-0.461862	0.000000	0.000000	3.000000	11.000000	0.000000
2215.132629	0.202007	0.563102	-0.039863	76.106773	-3.525647	112.043869	4.685212	0.000000	-1.746080	0.000000	0.000000	0.000000	-0.245958	-0.063375	-0.462499	0.000000	0.000000	3.000000	11.000000	0.000000
2215.135962	0.202007	0.563102	-0.039863	76.106773	-3.525647	112.043869	4.685212	0.000000	-1.746080	0.000000	0.000000	0.000000	-0.245958	-0.063375	-0.462499	0.000000	0.000000	3.000000	11.000000	0.000000
2215.139296	0.202007	0.563102	-0.039863	75.928734	-2.825756	112.712822	4.657030	0.000000	-1.819910	0.000000	0.000000	0.000000	-0.245958	-0.063375	-0.462499	0.000000	0.000000	3.000000	11.000000	0.000000
2215.142629	0.201188	0.562880	-0.041454	75.928734	-2.825756	112.712822	4.657030	0.000000	-1.819910	0.000000	0.000000	0.000000	-0.245617	-0.066818	-0.477245	0.000000	0.000000	3.000000	11.000000	0.000000
2215.145962	0.201188	0.562880	-0.041454	75.928734	-2.825756	112.712822	4.657030	0.000000	-1.819910	0.000000	0.000000	0.000000	-0.245617	-0.066818	-0.477245	0.000000	0.000000	3.000000	11.000000	0.000000
2215.149296	0.201188	0.562880	-0.041454	75.778023	-2.232834	113.275017	4.626793	0.000000	-1.895463	0.000000	0.000000	0.000000	-0.245617	-0.066818	-0.477245	0.000000	0.000000	3.000000	11.000000	0.000000
2215.152629	0.200446	0.562665	-0.043038	75.778023	-2.232834	113.275017	4.626793	0.000000	-1.895463	0.000000	0.000000	0.000000	-0.222672	-0.064485	-0.475183	0.000000	0.000000	3.000000	11.000000	0.000000
2215.155962	0.200446	0.562665	-0.043038	75.778023	-2.232834	113.275017	4.626793	0.000000	-1.895463	0.000000	0.000000	0.000000	-0.222672	-0.064485	-0.475183	0.000000	0.000000	3.000000	11.000000	0.000000
2215.159296	0.200446	0.562665	-0.043038	75.640663	-1.700341	113.776550	4.595899	0.000000	-1.969192	0.000000	0.000000	0.000000	-0.222672	-0.064485	-0.475183	0.000000	0.000000	3.000000	11.000000	0.000000
2215.162629	0.199710	0.562465	-0.044607	75.640663	-1.700341	113.776550	4.595899	0.000000	-1.969192	0.000000	0.000000	0.000000	-0.220633	-0.059880	-0.470860	0.000000	0.000000	3.000000	11.000000	0.000000
2215.165962	0.199710	0.562465	-0.044607	75.640663	-1.700341	113.776550	4.595899	0.000000	-1.969192	0.000000	0.000000	0.000000	-0.220633	-0.059880	-0.470860	0.000000	0.000000	3.000000	11.000000	0.000000
2215.169296	0.199710	0.562465	-0.044607	75.504097	-1.209395	114.242645	4.564091	0.000000	-2.041831	0.000000	0.000000	0.000000	-0.220633	-0.059880	-0.470860	0.000000	0.000000	3.000000	11.000000	0.000000
2215.172629	0.198982	0.562367	-0.046062	75.504097	-1.209395	114.242645	4.564091	0.000000	-2.041831	0.000000	0.000000	0.000000	-0.218508	-0.029329	-0.436501	0.000000	0.000000	3.000000	11.000000	0.000000
2215.175962	0.198982	0.562367	-0.046062	75.504097	-1.209395	114.242645	4.564091	0.000000	-2.041831	0.000000	0.000000	0.000000	-0.218508	-0.029329	-0.436501	0.000000	0.000000	3.000000	11.000000	0.000000
2215.179296	0.198982	0.562367	-0.046062	75.365417	-0.751304	114.696648	4.533183	0.000000	-2.109563	0.000000	0.000000	0.000000	-0.218508	-0.029329	-0.436501	0.000000	0.000000	3.000000	11.000000	0.000000
2215.182629	0.198174	0.562363	-0.047334	75.365417	-0.751304	114.696648	4.533183	0.000000	-2.109563	0.000000	0.000000	0.000000	-0.242278	-0.001212	-0.381537	0.000000	0.000000	3.000000	11.000000	0.000000
2215.185962	0.198174	0.562363	-0.047334	75.365417	-0.751304	114.696648	4.533183	0.000000	-2.109563	0.000000	0.000000	0.000000	-0.242278	-0.001212	-0.381537	0.000000	0.000000	3.000000	11.000000	0.000000
2215.189296	0.198174	0.562363	-0.047334	75.233452	-0.357448	115.101204	4.503844	0.000000	-2.171495	0.000000	0.000000	0.000000	-0.242278	-0.001212	-0.381537	0.000000	0.000000	3.000000	11.000000	0.000000
2215.192629	0.197312	0.562418	-0.048474	75.233452	-0.357448	115.101204	4.503844	0.000000	-2.171495	0.000000	0.000000	0.000000	-0.258717	0.016502	-0.342057	0.000000	0.000000	3.000000	11.000000	0.000000
2215.195962	0.197312	0.562418	-0.048474	75.233452	-0.357448	115.101204	4.503844	0.000000	-2.171495	0.000000	0.000000	0.000000	-0.258717	0.016502	-0.342057	0.000000	0.000000	3.000000	11.000000	0.000000
2215.199296	0.197312	0.562418	-0.048474	75.122116	-0.044398	115.443260	4.475474	0.000000	-2.229378	0.000000	0.000000	0.000000	-0.258717	0.016502	-0.342057	0.000000	0.000000	3.000000	11.000000	0.000000
2215.202629	0.196408	0.562505	-0.049556	75.122116	-0.044398	115.443260	4.475474	0.000000	-2.229378	0.000000	0.000000	0.000000	-0.271129	0.026090	-0.324475	0.000000	0.000000	3.000000	11.000000	0.000000
2215.205962	0.196408	0.562505	-0.049556	75.122116	-0.044398	115.443260	4.475474	0.000000	-2.229378	0.000000	0.000000	0.000000	-0.271129	0.026090	-0.324475	0.000000	0.000000	3.000000	11.000000	0.000000
2215.209296	0.196408	0.562505	-0.049556	75.044823	0.165016	115.690399	4.446918	0.000000	-2.285808	0.000000	0.000000	0.000000	-0.271129	0.026090	-0.324475	0.000000	0.000000	3.000000	11.000000	0.000000
2215.212629	0.195465	0.562614	-0.050626	75.044823	0.165016	115.690399	4.446918	0.000000	-2.285808	0.000000	0.000000	0.000000	-0.283069	0.032722	-0.321097	0.000000	0.000000	3.000000	11.000000	0.000000
2215.215962	0.195465	0.562614	-0.050626	75.044823	0.165016	115.690399	4.446918	0.000000	-2.285808	0.000000	0.000000	0.000000	-0.283069	0.032722	-0.321097	0.000000	0.000000	3.000000	11.000000	0.000000
2215.219296	0.195465	0.562614	-0.050626	75.015625	0.241403	115.799080	4.417293	0.000000	-2.342548	0.000000	0.000000	0.000000	-0.283069	0.032722	-0.321097	0.000000	0.000000	3.000000	11.000000	0.000000
2215.222629	0.194577	0.562755	-0.051685	75.015625	0.241403	115.799080	4.417293	0.000000	-2.342548	0.000000	0.000000	0.000000	-0.266371	0.042241	-0.317533	0.000000	0.000000	3.000000	11.000000	0.000000
2215.225962	0.194577	0.562755	-0.051685	75.015625	0.241403	115.799080	4.417293	0.000000	-2.342548	0.000000	0.000000	0.000000	-0.266371	0.042241	-0.317533	0.000000	0.000000	3.000000	11.000000	0.000000
2215.229296	0.194577	0.562755	-0.051685	75.023163	0.213301	115.807167	4.387579	0.000000	-2.397738	0.000000	0.000000	0.000000	-0.266371	0.042241	-0.317533	0.000000	0.000000	3.000000	11.000000	0.000000
2215.232629	0.193681	0.562891	-0.052814	75.023163	0.213301	115.807167	4.387579	0.000000	-2.397738	0.000000	0.000000	0.000000	-0.268763	0.040655	-0.338727	0.000000	0.000000	3.000000	11.000000	0.000000
2215.235962	0.193681	0.562891	-0.052814	75.023163	0.213301	115.807167	4.387579	0.000000	-2.397738	0.000000	0.000000	0.000000	-0.268763	0.040655	-0.338727	0.000000	0.000000	3.000000	11.000000	0.000000
2215.239296	0.193681	0.562891	-0.052814	75.055229	0.117395	115.749786	4.355528	0.000000	-2.455479	0.000000	0.000000	0.000000	-0.268763	0.040655	-0.338727	0.000000	0.000000	3.000000	11.000000	0.000000
2215.242629	0.192821	0.563057	-0.053921	75.055229	0.117395	115.749786	4.355528	0.000000	-2.455479	0.000000	0.000000	0.000000	-0.257965	0.050053	-0.332286	0.000000	0.000000	3.000000	11.000000	0.000000
2215.245962	0.192821	0.563057	-0.053921	75.055229	0.117395	115.749786	4.355528	0.000000	-2.455479	0.000000	0.000000	0.000000	-0.257965	0.050053	-0.332286	0.000000	0.000000	3.000000	11.000000	0.000000
2215.249296	0.192821	0.563057	-0.053921	75.074997	0.041311	115.713242	4.323434	0.000000	-2.511557	0.000000	0.000000	0.000000	-0.257965	0.050053	-0.332286	0.000000	0.000000	3.000000	11.000000	0.000000
2215.252629	0.191955	0.563290	-0.054947	75.074997	0.041311	115.713242	4.323434	0.000000	-2.511557	0.000000	0.000000	0.000000	-0.259715	0.069785	-0.307758	0.000000	0.000000	3.000000	11.000000	0.000000
2215.255962	0.191955	0.563290	-0.054947	75.074997	0.041311	115.713242	4.323434	0.000000	-2.511557	0.000000	0.000000	0.000000	-0.259715	0.069785	-0.307758	0.000000	0.000000	3.000000	11.000000	0.000000
2215.259296	0.191955	0.563290	-0.054947	75.080910	-0.024003	115.697037	4.292112	0.000000	-2.564718	0.000000	0.000000	0.000000	-0.259715	0.069785	-0.307758	0.000000	0.000000	3.000000	11.000000	0.000000
2215.262629	0.191054	0.563605	-0.055857	75.080910	-0.024003	115.697037	4.292112	0.000000	-2.564718	0.000000	0.000000	0.000000	-0.270508	0.094604	-0.272905	0.000000	0.000000	3.000000	11.000000	0.000000
2215.265962	0.191054	0.563605	-0.055857	75.080910	-0.024003	115.697037	4.292112	0.000000	-2.564718	0.000000	0.000000	0.000000	-0.270508	0.094604	-0.272905	0.000000	0.000000	3.000000	11.000000	0.000000
2215.269296	0.191054	0.563605	-0.055857	75.072441	-0.076854	115.712723	4.261967	0.000000	-2.614505	0.000000	0.000000	0.000000	-0.270508	0.094604	-0.272905	0.000000	0.000000	3.000000	11.000000	0.000000
2215.272629	0.190108	0.563996	-0.056620	75.072441	-0.076854	115.712723	4.261967	0.000000	-2.614505	0.000000	0.000000	0.000000	-0.283825	0.117328	-0.228961	0.000000	0.000000	3.000000	11.000000	0.000000
2215.275962	0.190108	0.563996	-0.056620	75.072441	-0.076854	115.712723	4.261967	0.000000	-2.614505	0.000000	0.000000	0.000000	-0.283825	0.117328	-0.228961	0.000000	0.000000	3.000000	11.000000	0.000000
2215.279296	0.190108	0.563996	-0.056620	75.052650	-0.123142	115.749268	4.233584	0.000000	-2.660220	0.000000	0.000000	0.000000	-0.283825	0.117328	-0.228961	0.000000	0.000000	3.000000	11.000000	0.000000
2215.282629	0.189117	0.564464	-0.057237	75.052650	-0.123142	115.749268	4.233584	0.000000	-2.660220	0.000000	0.000000	0.000000	-0.297092	0.140120	-0.185159	0.000000	0.000000	3.000000	11.000000	0.000000
2215.285962	0.189117	0.564464	-0.057237	75.052650	-0.123142	115.749268	4.233584	0.000000	-2.660220	0.000000	0.000000	0.000000	-0.297092	0.140120	-0.185159	0.000000	0.000000	3.000000	11.000000	0.000000
2215.289296	0.189117	0.564464	-0.057237	75.027206	-0.173088	115.796104	4.207016	0.000000	-2.702038	0.000000	0.000000	0.000000	-0.297092	0.140120	-0.185159	0.000000	0.000000	3.000000	11.000000	0.000000
2215.292629	0.188023	0.564945	-0.057787	75.027206	-0.173088	115.796104	4.207016	0.000000	-2.702038	0.000000	0.000000	0.000000	-0.328373	0.144417	-0.165019	0.000000	0.000000	3.000000	11.000000	0.000000
2215.295962	0.188023	0.564945	-0.057787	75.027206	-0.173088	115.796104	4.207016	0.000000	-2.702038	0.000000	0.000000	0.000000	-0.328373	0.144417	-0.165019	0.000000	0.000000	3.000000	11.000000	0.000000
2215.299296	0.188023	0.564945	-0.057787	74.998230	-0.235490	115.842377	4.179750	0.000000	-2.744028	0.000000	0.000000	0.000000	-0.328373	0.144417	-0.165019	0.000000	0.000000	3.000000	11.000000	0.000000
2215.302629	0.186862	0.565441	-0.058289	74.998230	-0.235490	115.842377	4.179750	0.000000	-2.744028	0.000000	0.000000	0.000000	-0.348175	0.148744	-0.150473	0.000000	0.000000	3.000000	11.000000	0.000000
2215.305962	0.186862	0.565441	-0.058289	74.998230	-0.235490	115.842377	4.179750	0.000000	-2.744028	0.000000	0.000000	0.000000	-0.348175	0.148744	-0.150473	0.000000	0.000000	3.000000	11.000000	0.000000
2215.309296	0.186862	0.565441	-0.058289	74.965858	-0.324712	115.860680	4.151830	0.000000	-2.786091	0.000000	0.000000	0.000000	-0.348175	0.148744	-0.150473	0.000000	0.000000	3.000000	11.000000	0.000000
2215.312629	0.185637	0.565941	-0.058790	74.965858	-0.324712	115.860680	4.151830	0.000000	-2.786091	0.000000	0.000000	0.000000	-0.367586	0.149951	-0.150217	0.000000	0.000000	3.000000	11.000000	0.000000
2215.315962	0.185637	0.565941	-0.058790	74.965858	-0.324712	115.860680	4.151830	0.000000	-2.786091	0.000000	0.000000	0.000000	-0.367586	0.149951	-0.150217	0.000000	0.000000	3.000000	11.000000	0.000000
2215.319296	0.185637	0.565941	-0.058790	74.914810	-0.479547	115.783630	4.122134	0.000000	-2.829844	0.000000	0.000000	0.000000	-0.367586	0.149951	-0.150217	0.000000	0.000000	3.000000	11.000000	0.000000
2215.322629	0.184372	0.566472	-0.059235	74.914810	-0.479547	115.783630	4.122134	0.000000	-2.829844	0.000000	0.000000	0.000000	-0.379296	0.159391	-0.133754	0.000000	0.000000	3.000000	11.000000	0.000000
2215.325962	0.184372	0.566472	-0.059235	74.914810	-0.479547	115.783630	4.122134	0.000000	-2.829844	0.000000	0.000000	0.000000	-0.379296	0.159391	-0.133754	0.000000	0.000000	3.000000	11.000000	0.000000
2215.329296	0.184372	0.566472	-0.059235	74.840248	-0.741077	115.573456	4.092174	0.000000	-2.872998	0.000000	0.000000	0.000000	-0.379296	0.159391	-0.133754	0.000000	0.000000	3.000000	11.000000	0.000000
2215.332629	0.183001	0.567052	-0.059576	74.840248	-0.741077	115.573456	4.092174	0.000000	-2.872998	0.000000	0.000000	0.000000	-0.411398	0.174038	-0.102085	0.000000	0.000000	3.000000	11.000000	0.000000
2215.335962	0.183001	0.567052	-0.059576	74.840248	-0.741077	115.573456	4.092174	0.000000	-2.872998	0.000000	0.000000	0.000000	-0.411398	0.174038	-0.102085	0.000000	0.000000	3.000000	11.000000	0.000000
2215.339296	0.183001	0.567052	-0.059576	74.740479	-1.084139	115.248421	4.061962	0.000000	-2.915556	0.000000	0.000000	0.000000	-0.411398	0.174038	-0.102085	0.000000	0.000000	3.000000	11.000000	0.000000
2215.342629	0.181563	0.567657	-0.059824	74.740479	-1.084139	115.248421	4.061962	0.000000	-2.915556	0.000000	0.000000	0.000000	-0.431452	0.181584	-0.074330	0.000000	0.000000	3.000000	11.000000	0.000000
2215.345962	0.181563	0.567657	-0.059824	74.740479	-1.084139	115.248421	4.061962	0.000000	-2.915556	0.000000	0.000000	0.000000	-0.431452	0.181584	-0.074330	0.000000	0.000000	3.000000	11.000000	0.000000
2215.349296	0.181563	0.567657	-0.059824	74.629852	-1.455761	114.898506	4.031774	0.000000	-2.957162	0.000000	0.000000	0.000000	-0.431452	0.181584	-0.074330	0.000000	0.000000	3.000000	11.000000	0.000000
2215.352629	0.180068	0.568281	-0.059958	74.629852	-1.455761	114.898506	4.031774	0.000000	-2.957162	0.000000	0.000000	0.000000	-0.448595	0.187224	-0.040240	0.000000	0.000000	3.000000	11.000000	0.000000
2215.355962	0.180068	0.568281	-0.059958	74.629852	-1.455761	114.898506	4.031774	0.000000	-2.957162	0.000000	0.000000	0.000000	-0.448595	0.187224	-0.040240	0.000000	0.000000	3.000000	11.000000	0.000000
2215.359296	0.180068	0.568281	-0.059958	74.532913	-1.764211	114.660042	4.002232	0.000000	-2.997021	0.000000	0.000000	0.000000	-0.448595	0.187224	-0.040240	0.000000	0.000000	3.000000	11.000000	0.000000
2215.362629	0.178492	0.568873	-0.060028	74.532913	-1.764211	114.660042	4.002232	0.000000	-2.997021	0.000000	0.000000	0.000000	-0.472559	0.177472	-0.021166	0.000000	0.000000	3.000000	11.000000	0.000000
2215.365962	0.178492	0.568873	-0.060028	74.532913	-1.764211	114.660042	4.002232	0.000000	-2.997021	0.000000	0.000000	0.000000	-0.472559	0.177472	-0.021166	0.000000	0.000000	3.000000	11.000000	0.000000
2215.369296	0.178492	0.568873	-0.060028	74.454819	-2.003140	114.542061	3.924623	0.000000	-3.001411	0.000000	0.000000	0.000000	-0.472559	0.177472	-0.021166	0.000000	0.000000	3.000000	11.000000	0.000000
2215.372629	0.176880	0.569473	-0.060042	74.454819	-2.003140	114.542061	3.924623	0.000000	-3.001411	0.000000	0.000000	0.000000	-0.483800	0.180083	-0.004131	0.000000	0.000000	3.000000	11.000000	0.000000
2215.375962	0.176880	0.569473	-0.060042	74.454819	-2.003140	114.542061	3.924623	0.000000	-3.001411	0.000000	0.000000	0.000000	-0.483800	0.180083	-0.004131	0.000000	0.000000	3.000000	11.000000	0.000000
2215.379296	0.176880	0.569473	-0.060042	74.391510	-2.162712	114.563896	3.843990	0.000000	-3.002100	0.000000	0.000000	0.000000	-0.483800	0.180083	-0.004131	0.000000	0.000000	3.000000	11.000000	0.000000
2215.382629	0.175203	0.570065	-0.060008	74.391510	-2.162712	114.563896	3.843990	0.000000	-3.002100	0.000000	0.000000	0.000000	-0.502978	0.177594	0.010310	0.000000	0.000000	3.000000	11.000000	0.000000
2215.385962	0.175203	0.570065	-0.060008	74.391510	-2.162712	114.563896	3.843990	0.000000	-3.002100	0.000000	0.000000	0.000000	-0.502978	0.177594	0.010310	0.000000	0.000000	3.000000	11.000000	0.000000
2215.389296	0.175203	0.570065	-0.060008	74.343689	-2.294388	114.650314	3.760161	0.000000	-3.000381	0.000000	0.000000	0.000000	-0.502978	0.177594	0.010310	0.000000	0.000000	3.000000	11.000000	0.000000
2215.392629	0.173441	0.570597	-0.059975	74.343689	-2.294388	114.650314	3.760161	0.000000	-3.000381	0.000000	0.000000	0.000000	-0.528686	0.159499	0.009693	0.000000	0.000000	3.000000	11.000000	0.000000
2215.395962	0.173441	0.570597	-0.059975	74.343689	-2.294388	114.650314	3.760161	0.000000	-3.000381	0.000000	0.000000	0.000000	-0.528686	0.159499	0.009693	0.000000	0.000000	3.000000	11.000000	0.000000
2215.399296	0.173441	0.570597	-0.059975	74.304237	-2.441112	114.721077	3.672047	0.000000	-2.998766	0.000000	0.000000	0.000000	-0.528686	0.159499	0.009693	0.000000	0.000000	3.000000	11.000000	0.000000
2215.402629	0.171683	0.571103	-0.059946	74.304237	-2.441112	114.721077	3.672047	0.000000	-2.998766	0.000000	0.000000	0.000000	-0.527371	0.151846	0.008900	0.000000	0.000000	3.000000	11.000000	0.000000
2215.405962	0.171683	0.571103	-0.059946	74.304237	-2.441112	114.721077	3.672047	0.000000	-2.998766	0.000000	0.000000	0.000000	-0.527371	0.151846	0.008900	0.000000	0.000000	3.000000	11.000000	0.000000
2215.409296	0.171683	0.571103	-0.059946	74.267632	-2.598467	114.786484	3.584152	0.000000	-2.997283	0.000000	0.000000	0.000000	-0.527371	0.151846	0.008900	0.000000	0.000000	3.000000	11.000000	0.000000
2215.412629	0.169878	0.571549	-0.059935	74.267632	-2.598467	114.786484	3.584152	0.000000	-2.997283	0.000000	0.000000	0.000000	-0.541603	0.133811	0.003086	0.000000	0.000000	3.000000	11.000000	0.000000
2215.415962	0.169878	0.571549	-0.059935	74.267632	-2.598467	114.786484	3.584152	0.000000	-2.997283	0.000000	0.000000	0.000000	-0.541603	0.133811	0.003086	0.000000	0.000000	3.000000	11.000000	0.000000
2215.419296	0.169878	0.571549	-0.059935	74.234467	-2.757429	114.851913	3.493884	0.000000	-2.996768	0.000000	0.000000	0.000000	-0.541603	0.133811	0.003086	0.000000	0.000000	3.000000	11.000000	0.000000
2215.422629	0.168093	0.571981	-0.059889	74.234467	-2.757429	114.851913	3.493884	0.000000	-2.996768	0.000000	0.000000	0.000000	-0.535279	0.129570	0.013887	0.000000	0.000000	3.000000	11.000000	0.000000
2215.425962	0.168093	0.571981	-0.059889	74.234467	-2.757429	114.851913	3.493884	0.000000	-2.996768	0.000000	0.000000	0.000000	-0.535279	0.129570	0.013887	0.000000	0.000000	3.000000	11.000000	0.000000
2215.429296	0.168093	0.571981	-0.059889	74.202721	-2.907001	114.927773	3.404671	0.000000	-2.994454	0.000000	0.000000	0.000000	-0.535279	0.129570	0.013887	0.000000	0.000000	3.000000	11.000000	0.000000
2215.432629	0.166330	0.572399	-0.059806	74.202721	-2.907001	114.927773	3.404671	0.000000	-2.994454	0.000000	0.000000	0.000000	-0.529087	0.125428	0.024776	0.000000	0.000000	3.000000	11.000000	0.000000
2215.435962	0.166330	0.572399	-0.059806	74.202721	-2.907001	114.927773	3.404671	0.000000	-2.994454	0.000000	0.000000	0.000000	-0.529087	0.125428	0.024776	0.000000	0.000000	3.000000	11.000000	0.000000
2215.439296	0.166330	0.572399	-0.059806	74.171593	-3.042825	115.035042	3.316489	0.000000	-2.990324	0.000000	0.000000	0.000000	-0.529087	0.125428	0.024776	0.000000	0.000000	3.000000	11.000000	0.000000
2215.442629	0.164584	0.572815	-0.059641	74.171593	-3.042825	115.035042	3.316489	0.000000	-2.990324	0.000000	0.000000	0.000000	-0.523860	0.124758	0.049778	0.000000	0.000000	3.000000	11.000000	0.000000
2215.445962	0.164584	0.572815	-0.059641	74.171593	-3.042825	115.035042	3.316489	0.000000	-2.990324	0.000000	0.000000	0.000000	-0.523860	0.124758	0.049778	0.000000	0.000000	3.000000	11.000000	0.000000
2215.449296	0.164584	0.572815	-0.059641	74.148071	-3.143457	115.192726	3.229180	0.000000	-2.982028	0.000000	0.000000	0.000000	-0.523860	0.124758	0.049778	0.000000	0.000000	3.000000	11.000000	0.000000
2215.452629	0.162828	0.573211	-0.059400	74.148071	-3.143457	115.192726	3.229180	0.000000	-2.982028	0.000000	0.000000	0.000000	-0.526613	0.118963	0.072195	0.000000	0.000000	3.000000	11.000000	0.000000
2215.455962	0.162828	0.573211	-0.059400	74.148071	-3.143457	115.192726	3.229180	0.000000	-2.982028	0.000000	0.000000	0.000000	-0.526613	0.118963	0.072195	0.000000	0.000000	3.000000	11.000000	0.000000
2215.459296	0.162828	0.573211	-0.059400	74.138268	-3.172008	115.385216	3.141411	0.000000	-2.969995	0.000000	0.000000	0.000000	-0.526613	0.118963	0.072195	0.000000	0.000000	3.000000	11.000000	0.000000
2215.462629	0.161138	0.573577	-0.059063	74.138268	-3.172008	115.385216	3.141411	0.000000	-2.969995	0.000000	0.000000	0.000000	-0.507144	0.109678	0.101190	0.000000	0.000000	3.000000	11.000000	0.000000
2215.465962	0.161138	0.573577	-0.059063	74.138268	-3.172008	115.385216	3.141411	0.000000	-2.969995	0.000000	0.000000	0.000000	-0.507144	0.109678	0.101190	0.000000	0.000000	3.000000	11.000000	0.000000
2215.469296	0.161138	0.573577	-0.059063	74.148239	-3.133661	115.584824	3.056887	0.000000	-2.953130	0.000000	0.000000	0.000000	-0.507144	0.109678	0.101190	0.000000	0.000000	3.000000	11.000000	0.000000
2215.472629	0.159498	0.573877	-0.058661	74.148239	-3.133661	115.584824	3.056887	0.000000	-2.953130	0.000000	0.000000	0.000000	-0.492010	0.090027	0.120494	0.000000	0.000000	3.000000	11.000000	0.000000
2215.475962	0.159498	0.573877	-0.058661	74.148239	-3.133661	115.584824	3.056887	0.000000	-2.953130	0.000000	0.000000	0.000000	-0.492010	0.090027	0.120494	0.000000	0.000000	3.000000	11.000000	0.000000
2215.479296	0.159498	0.573877	-0.058661	74.168762	-3.056915	115.669418	2.974885	0.000000	-2.933048	0.000000	0.000000	0.000000	-0.492010	0.090027	0.120494	0.000000	0.000000	3.000000	11.000000	0.000000
2215.482629	0.157861	0.574118	-0.058202	74.168762	-3.056915	115.669418	2.974885	0.000000	-2.933048	0.000000	0.000000	0.000000	-0.491157	0.072284	0.137755	0.000000	0.000000	3.000000	11.000000	0.000000
2215.485962	0.157861	0.574118	-0.058202	74.168762	-3.056915	115.669418	2.974885	0.000000	-2.933048	0.000000	0.000000	0.000000	-0.491157	0.072284	0.137755	0.000000	0.000000	3.000000	11.000000	0.000000
2215.489296	0.157861	0.574118	-0.058202	74.202911	-3.001787	115.595802	2.893026	0.000000	-2.910089	0.000000	0.000000	0.000000	-0.491157	0.072284	0.137755	0.000000	0.000000	3.000000	11.000000	0.000000
2215.492629	0.156269	0.574265	-0.057740	74.202911	-3.001787	115.595802	2.893026	0.000000	-2.910089	0.000000	0.000000	0.000000	-0.477342	0.044136	0.138401	0.000000	0.000000	3.000000	11.000000	0.000000
2215.495962	0.156269	0.574265	-0.057740	74.202911	-3.001787	115.595802	2.893026	0.000000	-2.910089	0.000000	0.000000	0.000000	-0.477342	0.044136	0.138401	0.000000	0.000000	3.000000	11.000000	0.000000
2215.499296	0.156269	0.574265	-0.057740	74.247955	-2.963162	115.329414	2.813468	0.000000	-2.887022	0.000000	0.000000	0.000000	-0.477342	0.044136	0.138401	0.000000	0.000000	3.000000	11.000000	0.000000
2215.502629	0.154650	0.574330	-0.057300	74.247955	-2.963162	115.329414	2.813468	0.000000	-2.887022	0.000000	0.000000	0.000000	-0.485887	0.019560	0.132278	0.000000	0.000000	3.000000	11.000000	0.000000
2215.505962	0.154650	0.574330	-0.057300	74.247955	-2.963162	115.329414	2.813468	0.000000	-2.887022	0.000000	0.000000	0.000000	-0.485887	0.019560	0.132278	0.000000	0.000000	3.000000	11.000000	0.000000
2215.509296	0.154650	0.574330	-0.057300	74.298904	-2.933496	114.781792	2.732487	0.000000	-2.864976	0.000000	0.000000	0.000000	-0.485887	0.019560	0.132278	0.000000	0.000000	3.000000	11.000000	0.000000
2215.512629	0.152981	0.574337	-0.056878	74.298904	-2.933496	114.781792	2.732487	0.000000	-2.864976	0.000000	0.000000	0.000000	-0.500748	0.002031	0.126449	0.000000	0.000000	3.000000	11.000000	0.000000
2215.515962	0.152981	0.574337	-0.056878	74.298904	-2.933496	114.781792	2.732487	0.000000	-2.864976	0.000000	0.000000	0.000000	-0.500748	0.002031	0.126449	0.000000	0.000000	3.000000	11.000000	0.000000
2215.519296	0.152981	0.574337	-0.056878	74.353806	-2.926130	114.176071	2.649030	0.000000	-2.843901	0.000000	0.000000	0.000000	-0.500748	0.002031	0.126449	0.000000	0.000000	3.000000	11.000000	0.000000
2215.522629	0.151252	0.574332	-0.056389	74.353806	-2.926130	114.176071	2.649030	0.000000	-2.843901	0.000000	0.000000	0.000000	-0.518712	-0.001564	0.146595	0.000000	0.000000	3.000000	11.000000	0.000000
2215.525962	0.151252	0.574332	-0.056389	74.353806	-2.926130	114.176071	2.649030	0.000000	-2.843901	0.000000	0.000000	0.000000	-0.518712	-0.001564	0.146595	0.000000	0.000000	3.000000	11.000000	0.000000
2215.529296	0.151252	0.574332	-0.056389	74.411781	-2.889124	113.712112	2.562578	0.000000	-2.819468	0.000000	0.000000	0.000000	-0.518712	-0.001564	0.146595	0.000000	0.000000	3.000000	11.000000	0.000000
2215.532629	0.149443	0.574315	-0.055827	74.411781	-2.889124	113.712112	2.562578	0.000000	-2.819468	0.000000	0.000000	0.000000	-0.542632	-0.005136	0.168639	0.000000	0.000000	3.000000	11.000000	0.000000
2215.535962	0.149443	0.574315	-0.055827	74.411781	-2.889124	113.712112	2.562578	0.000000	-2.819468	0.000000	0.000000	0.000000	-0.542632	-0.005136	0.168639	0.000000	0.000000	3.000000	11.000000	0.000000
2215.539296	0.149443	0.574315	-0.055827	74.493843	-2.718372	113.643555	2.472139	0.000000	-2.791362	0.000000	0.000000	0.000000	-0.542632	-0.005136	0.168639	0.000000	0.000000	3.000000	11.000000	0.000000
2215.542629	0.147572	0.574286	-0.055200	74.493843	-2.718372	113.643555	2.472139	0.000000	-2.791362	0.000000	0.000000	0.000000	-0.561117	-0.008701	0.188264	0.000000	0.000000	3.000000	11.000000	0.000000
2215.545962	0.147572	0.574286	-0.055200	74.493843	-2.718372	113.643555	2.472139	0.000000	-2.791362	0.000000	0.000000	0.000000	-0.561117	-0.008701	0.188264	0.000000	0.000000	3.000000	11.000000	0.000000
2215.549296	0.147572	0.574286	-0.055200	74.603966	-2.339536	113.905334	2.378619	0.000000	-2.759985	0.000000	0.000000	0.000000	-0.561117	-0.008701	0.188264	0.000000	0.000000	3.000000	11.000000	0.000000
2215.552629	0.145690	0.574280	-0.054488	74.603966	-2.339536	113.905334	2.378619	0.000000	-2.759985	0.000000	0.000000	0.000000	-0.564765	-0.001769	0.213566	0.000000	0.000000	3.000000	11.000000	0.000000
2215.555962	0.145690	0.574280	-0.054488	74.603966	-2.339536	113.905334	2.378619	0.000000	-2.759985	0.000000	0.000000	0.000000	-0.564765	-0.001769	0.213566	0.000000	0.000000	3.000000	11.000000	0.000000
2215.559296	0.145690	0.574280	-0.054488	74.747627	-1.728187	114.521629	2.284492	0.000000	-2.724391	0.000000	0.000000	0.000000	-0.564765	-0.001769	0.213566	0.000000	0.000000	3.000000	11.000000	0.000000
2215.562629	0.143727	0.574239	-0.053699	74.747627	-1.728187	114.521629	2.284492	0.000000	-2.724391	0.000000	0.000000	0.000000	-0.588994	-0.012377	0.236676	0.000000	0.000000	3.000000	11.000000	0.000000
2215.565962	0.143727	0.574239	-0.053699	74.747627	-1.728187	114.521629	2.284492	0.000000	-2.724391	0.000000	0.000000	0.000000	-0.588994	-0.012377	0.236676	0.000000	0.000000	3.000000	11.000000	0.000000
2215.569296	0.143727	0.574239	-0.053699	74.928284	-0.888029	115.352142	2.186326	0.000000	-2.684944	0.000000	0.000000	0.000000	-0.588994	-0.012377	0.236676	0.000000	0.000000	3.000000	11.000000	0.000000
2215.572629	0.141744	0.574151	-0.052901	74.928284	-0.888029	115.352142	2.186326	0.000000	-2.684944	0.000000	0.000000	0.000000	-0.594757	-0.026407	0.239440	0.000000	0.000000	3.000000	11.000000	0.000000
2215.575962	0.141744	0.574151	-0.052901	74.928284	-0.888029	115.352142	2.186326	0.000000	-2.684944	0.000000	0.000000	0.000000	-0.594757	-0.026407	0.239440	0.000000	0.000000	3.000000	11.000000	0.000000
2215.579296	0.141744	0.574151	-0.052901	75.130524	0.145191	116.138474	2.087199	0.000000	-2.645038	0.000000	0.000000	0.000000	-0.594757	-0.026407	0.239440	0.000000	0.000000	3.000000	11.000000	0.000000
2215.582629	0.139715	0.574022	-0.052110	75.130524	0.145191	116.138474	2.087199	0.000000	-2.645038	0.000000	0.000000	0.000000	-0.608734	-0.038686	0.237234	0.000000	0.000000	3.000000	11.000000	0.000000
2215.585962	0.139715	0.574022	-0.052110	75.130524	0.145191	116.138474	2.087199	0.000000	-2.645038	0.000000	0.000000	0.000000	-0.608734	-0.038686	0.237234	0.000000	0.000000	3.000000	11.000000	0.000000
2215.589296	0.139715	0.574022	-0.052110	75.339577	1.367895	117.013710	1.985743	0.000000	-2.605499	0.000000	0.000000	0.000000	-0.608734	-0.038686	0.237234	0.000000	0.000000	3.000000	11.000000	0.000000
2215.592629	0.137645	0.573869	-0.051310	75.339577	1.367895	117.013710	1.985743	0.000000	-2.605499	0.000000	0.000000	0.000000	-0.621000	-0.045730	0.239899	0.000000	0.000000	3.000000	11.000000	0.000000
2215.595962	0.137645	0.573869	-0.051310	75.339577	1.367895	117.013710	1.985743	0.000000	-2.605499	0.000000	0.000000	0.000000	-0.621000	-0.045730	0.239899	0.000000	0.000000	3.000000	11.000000	0.000000
2215.599296	0.137645	0.573869	-0.051310	75.540016	2.755239	118.213982	1.882244	0.000000	-2.565516	0.000000	0.000000	0.000000	-0.621000	-0.045730	0.239899	0.000000	0.000000	3.000000	11.000000	0.000000
2215.602629	0.135547	0.573705	-0.050462	75.540016	2.755239	118.213982	1.882244	0.000000	-2.565516	0.000000	0.000000	0.000000	-0.629349	-0.049336	0.254374	0.000000	0.000000	3.000000	11.000000	0.000000
2215.605962	0.135547	0.573705	-0.050462	75.540016	2.755239	118.213982	1.882244	0.000000	-2.565516	0.000000	0.000000	0.000000	-0.629349	-0.049336	0.254374	0.000000	0.000000	3.000000	11.000000	0.000000
2215.609296	0.135547	0.573705	-0.050462	75.721283	4.142978	119.664604	1.777352	0.000000	-2.523120	0.000000	0.000000	0.000000	-0.629349	-0.049336	0.254374	0.000000	0.000000	3.000000	11.000000	0.000000
2215.612629	0.133419	0.573523	-0.049636	75.721283	4.142978	119.664604	1.777352	0.000000	-2.523120	0.000000	0.000000	0.000000	-0.638360	-0.054585	0.247902	0.000000	0.000000	3.000000	11.000000	0.000000
2215.615962	0.133419	0.573523	-0.049636	75.721283	4.142978	119.664604	1.777352	0.000000	-2.523120	0.000000	0.000000	0.000000	-0.638360	-0.054585	0.247902	0.000000	0.000000	3.000000	11.000000	0.000000
2215.619296	0.133419	0.573523	-0.049636	75.873077	5.427220	121.173798	1.670959	0.000000	-2.481803	0.000000	0.000000	0.000000	-0.638360	-0.054585	0.247902	0.000000	0.000000	3.000000	11.000000	0.000000
2215.622629	0.131314	0.573340	-0.048735	75.873077	5.427220	121.173798	1.670959	0.000000	-2.481803	0.000000	0.000000	0.000000	-0.631539	-0.054796	0.270421	0.000000	0.000000	3.000000	11.000000	0.000000
2215.625962	0.131314	0.573340	-0.048735	75.873077	5.427220	121.173798	1.670959	0.000000	-2.481803	0.000000	0.000000	0.000000	-0.631539	-0.054796	0.270421	0.000000	0.000000	3.000000	11.000000	0.000000
2215.629296	0.131314	0.573340	-0.048735	75.989372	6.441542	122.239365	1.565702	0.000000	-2.436733	0.000000	0.000000	0.000000	-0.631539	-0.054796	0.270421	0.000000	0.000000	3.000000	11.000000	0.000000
2215.632629	0.129195	0.573105	-0.047803	75.989372	6.441542	122.239365	1.565702	0.000000	-2.436733	0.000000	0.000000	0.000000	-0.635783	-0.070741	0.279535	0.000000	0.000000	3.000000	11.000000	0.000000
2215.635962	0.129195	0.573105	-0.047803	75.989372	6.441542	122.239365	1.565702	0.000000	-2.436733	0.000000	0.000000	0.000000	-0.635783	-0.070741	0.279535	0.000000	0.000000	3.000000	11.000000	0.000000
2215.639296	0.129195	0.573105	-0.047803	76.060875	6.954881	122.223206	1.459738	0.000000	-2.390144	0.000000	0.000000	0.000000	-0.635783	-0.070741	0.279535	0.000000	0.000000	3.000000	11.000000	0.000000
2215.642629	0.127067	0.572897	-0.046819	76.060875	6.954881	122.223206	1.459738	0.000000	-2.390144	0.000000	0.000000	0.000000	-0.638183	-0.062204	0.295214	0.000000	0.000000	3.000000	11.000000	0.000000
2215.645962	0.127067	0.572897	-0.046819	76.060875	6.954881	122.223206	1.459738	0.000000	-2.390144	0.000000	0.000000	0.000000	-0.638183	-0.062204	0.295214	0.000000	0.000000	3.000000	11.000000	0.000000
2215.649296	0.127067	0.572897	-0.046819	76.098976	6.951138	121.372871	1.353375	0.000000	-2.340941	0.000000	0.000000	0.000000	-0.638183	-0.062204	0.295214	0.000000	0.000000	3.000000	11.000000	0.000000
2215.652629	0.124908	0.572683	-0.045718	76.098976	6.951138	121.372871	1.353375	0.000000	-2.340941	0.000000	0.000000	0.000000	-0.647823	-0.064374	0.330161	0.000000	0.000000	3.000000	11.000000	0.000000
2215.655962	0.124908	0.572683	-0.045718	76.098976	6.951138	121.372871	1.353375	0.000000	-2.340941	0.000000	0.000000	0.000000	-0.647823	-0.064374	0.330161	0.000000	0.000000	3.000000	11.000000	0.000000
2215.659296	0.124908	0.572683	-0.045718	76.111008	6.665861	120.506897	1.245404	0.000000	-2.285915	0.000000	0.000000	0.000000	-0.647823	-0.064374	0.330161	0.000000	0.000000	3.000000	11.000000	0.000000
2215.662629	0.122699	0.572496	-0.044554	76.111008	6.665861	120.506897	1.245404	0.000000	-2.285915	0.000000	0.000000	0.000000	-0.662819	-0.055940	0.349221	0.000000	0.000000	3.000000	11.000000	0.000000
2215.665962	0.122699	0.572496	-0.044554	76.111008	6.665861	120.506897	1.245404	0.000000	-2.285915	0.000000	0.000000	0.000000	-0.662819	-0.055940	0.349221	0.000000	0.000000	3.000000	11.000000	0.000000
2215.669296	0.122699	0.572496	-0.044554	76.117149	6.332386	119.880096	1.134934	0.000000	-2.227711	0.000000	0.000000	0.000000	-0.662819	-0.055940	0.349221	0.000000	0.000000	3.000000	11.000000	0.000000
2215.672629	0.120479	0.572314	-0.043333	76.117149	6.332386	119.880096	1.134934	0.000000	-2.227711	0.000000	0.000000	0.000000	-0.665930	-0.054609	0.366446	0.000000	0.000000	3.000000	11.000000	0.000000
2215.675962	0.120479	0.572314	-0.043333	76.117149	6.332386	119.880096	1.134934	0.000000	-2.227711	0.000000	0.000000	0.000000	-0.665930	-0.054609	0.366446	0.000000	0.000000	3.000000	11.000000	0.000000
2215.679296	0.120479	0.572314	-0.043333	76.117424	6.013494	119.176697	1.023946	0.000000	-2.166637	0.000000	0.000000	0.000000	-0.665930	-0.054609	0.366446	0.000000	0.000000	3.000000	11.000000	0.000000
2215.682629	0.118325	0.572160	-0.042082	76.117424	6.013494	119.176697	1.023946	0.000000	-2.166637	0.000000	0.000000	0.000000	-0.646271	-0.046233	0.375088	0.000000	0.000000	3.000000	11.000000	0.000000
2215.685962	0.118325	0.572160	-0.042082	76.117424	6.013494	119.176697	1.023946	0.000000	-2.166637	0.000000	0.000000	0.000000	-0.646271	-0.046233	0.375088	0.000000	0.000000	3.000000	11.000000	0.000000
2215.689296	0.118325	0.572160	-0.042082	76.115448	5.727421	118.343834	0.916234	0.000000	-2.104122	0.000000	0.000000	0.000000	-0.646271	-0.046233	0.375088	0.000000	0.000000	3.000000	11.000000	0.000000
2215.692629	0.116277	0.572010	-0.040807	76.115448	5.727421	118.343834	0.916234	0.000000	-2.104122	0.000000	0.000000	0.000000	-0.614362	-0.044999	0.382560	0.000000	0.000000	3.000000	11.000000	0.000000
2215.695962	0.116277	0.572010	-0.040807	76.115448	5.727421	118.343834	0.916234	0.000000	-2.104122	0.000000	0.000000	0.000000	-0.614362	-0.044999	0.382560	0.000000	0.000000	3.000000	11.000000	0.000000
2215.699296	0.116277	0.572010	-0.040807	76.107574	5.469489	117.593880	0.813840	0.000000	-2.040362	0.000000	0.000000	0.000000	-0.614362	-0.044999	0.382560	0.000000	0.000000	3.000000	11.000000	0.000000
2215.702629	0.114373	0.571888	-0.039522	76.107574	5.469489	117.593880	0.813840	0.000000	-2.040362	0.000000	0.000000	0.000000	-0.571078	-0.036704	0.385447	0.000000	0.000000	3.000000	11.000000	0.000000
2215.705962	0.114373	0.571888	-0.039522	76.107574	5.469489	117.593880	0.813840	0.000000	-2.040362	0.000000	0.000000	0.000000	-0.571078	-0.036704	0.385447	0.000000	0.000000	3.000000	11.000000	0.000000
2215.709296	0.114373	0.571888	-0.039522	76.095253	5.203455	116.852898	0.718661	0.000000	-1.976121	0.000000	0.000000	0.000000	-0.571078	-0.036704	0.385447	0.000000	0.000000	3.000000	11.000000	0.000000
2215.712629	0.112601	0.571786	-0.038197	76.095253	5.203455	116.852898	0.718661	0.000000	-1.976121	0.000000	0.000000	0.000000	-0.531750	-0.030353	0.397550	0.000000	0.000000	3.000000	11.000000	0.000000
2215.715962	0.112601	0.571786	-0.038197	76.095253	5.203455	116.852898	0.718661	0.000000	-1.976121	0.000000	0.000000	0.000000	-0.531750	-0.030353	0.397550	0.000000	0.000000	3.000000	11.000000	0.000000
2215.719296	0.112601	0.571786	-0.038197	76.070580	4.962385	116.328217	0.630036	0.000000	-1.909863	0.000000	0.000000	0.000000	-0.531750	-0.030353	0.397550	0.000000	0.000000	3.000000	11.000000	0.000000
2215.722629	0.110970	0.571717	-0.036789	76.070580	4.962385	116.328217	0.630036	0.000000	-1.909863	0.000000	0.000000	0.000000	-0.489200	-0.020754	0.422353	0.000000	0.000000	3.000000	11.000000	0.000000
2215.725962	0.110970	0.571717	-0.036789	76.070580	4.962385	116.328217	0.630036	0.000000	-1.909863	0.000000	0.000000	0.000000	-0.489200	-0.020754	0.422353	0.000000	0.000000	3.000000	11.000000	0.000000
2215.729296	0.110970	0.571717	-0.036789	76.042542	4.729532	115.910797	0.548503	0.000000	-1.839471	0.000000	0.000000	0.000000	-0.489200	-0.020754	0.422353	0.000000	0.000000	3.000000	11.000000	0.000000
2215.732629	0.109432	0.571645	-0.035322	76.042542	4.729532	115.910797	0.548503	0.000000	-1.839471	0.000000	0.000000	0.000000	-0.461500	-0.021673	0.440362	0.000000	0.000000	3.000000	11.000000	0.000000
2215.735962	0.109432	0.571645	-0.035322	76.042542	4.729532	115.910797	0.548503	0.000000	-1.839471	0.000000	0.000000	0.000000	-0.461500	-0.021673	0.440362	0.000000	0.000000	3.000000	11.000000	0.000000
2215.739296	0.109432	0.571645	-0.035322	76.007805	4.507735	115.532433	0.471586	0.000000	-1.766077	0.000000	0.000000	0.000000	-0.461500	-0.021673	0.440362	0.000000	0.000000	3.000000	11.000000	0.000000
2215.742629	0.108004	0.571593	-0.033804	76.007805	4.507735	115.532433	0.471586	0.000000	-1.766077	0.000000	0.000000	0.000000	-0.428322	-0.015547	0.455307	0.000000	0.000000	3.000000	11.000000	0.000000
2215.745962	0.108004	0.571593	-0.033804	76.007805	4.507735	115.532433	0.471586	0.000000	-1.766077	0.000000	0.000000	0.000000	-0.428322	-0.015547	0.455307	0.000000	0.000000	3.000000	11.000000	0.000000
2215.749296	0.108004	0.571593	-0.033804	75.968628	4.169896	114.998199	0.400199	0.000000	-1.690192	0.000000	0.000000	0.000000	-0.428322	-0.015547	0.455307	0.000000	0.000000	3.000000	11.000000	0.000000
2215.752629	0.106680	0.571503	-0.032264	75.968628	4.169896	114.998199	0.400199	0.000000	-1.690192	0.000000	0.000000	0.000000	-0.397272	-0.027181	0.461986	0.000000	0.000000	3.000000	11.000000	0.000000
2215.755962	0.106680	0.571503	-0.032264	75.968628	4.169896	114.998199	0.400199	0.000000	-1.690192	0.000000	0.000000	0.000000	-0.397272	-0.027181	0.461986	0.000000	0.000000	3.000000	11.000000	0.000000
2215.759296	0.106680	0.571503	-0.032264	75.923454	3.584613	114.122986	0.333987	0.000000	-1.613195	0.000000	0.000000	0.000000	-0.397272	-0.027181	0.461986	0.000000	0.000000	3.000000	11.000000	0.000000
2215.762629	0.105423	0.571390	-0.030673	75.923454	3.584613	114.122986	0.333987	0.000000	-1.613195	0.000000	0.000000	0.000000	-0.376940	-0.033692	0.477152	0.000000	0.000000	3.000000	11.000000	0.000000
2215.765962	0.105423	0.571390	-0.030673	75.923454	3.584613	114.122986	0.333987	0.000000	-1.613195	0.000000	0.000000	0.000000	-0.376940	-0.033692	0.477152	0.000000	0.000000	3.000000	11.000000	0.000000
2215.769296	0.105423	0.571390	-0.030673	75.887024	2.720986	112.897316	0.271163	0.000000	-1.533669	0.000000	0.000000	0.000000	-0.376940	-0.033692	0.477152	0.000000	0.000000	3.000000	11.000000	0.000000
2215.772629	0.104159	0.571227	-0.029075	75.887024	2.720986	112.897316	0.271163	0.000000	-1.533669	0.000000	0.000000	0.000000	-0.379175	-0.048875	0.479499	0.000000	0.000000	3.000000	11.000000	0.000000
2215.775962	0.104159	0.571227	-0.029075	75.887024	2.720986	112.897316	0.271163	0.000000	-1.533669	0.000000	0.000000	0.000000	-0.379175	-0.048875	0.479499	0.000000	0.000000	3.000000	11.000000	0.000000
2215.779296	0.104159	0.571227	-0.029075	75.872177	1.676089	111.485954	0.207967	0.000000	-1.453753	0.000000	0.000000	0.000000	-0.379175	-0.048875	0.479499	0.000000	0.000000	3.000000	11.000000	0.000000
2215.782629	0.102929	0.571013	-0.027479	75.872177	1.676089	111.485954	0.207967	0.000000	-1.453753	0.000000	0.000000	0.000000	-0.369207	-0.064183	0.478889	0.000000	0.000000	3.000000	11.000000	0.000000
2215.785962	0.102929	0.571013	-0.027479	75.872177	1.676089	111.485954	0.207967	0.000000	-1.453753	0.000000	0.000000	0.000000	-0.369207	-0.064183	0.478889	0.000000	0.000000	3.000000	11.000000	0.000000
2215.789296	0.102929	0.571013	-0.027479	75.868431	0.594350	110.175194	0.146433	0.000000	-1.373938	0.000000	0.000000	0.000000	-0.369207	-0.064183	0.478889	0.000000	0.000000	3.000000	11.000000	0.000000
2215.792629	0.101787	0.570755	-0.025922	75.868431	0.594350	110.175194	0.146433	0.000000	-1.373938	0.000000	0.000000	0.000000	-0.342376	-0.077570	0.466984	0.000000	0.000000	3.000000	11.000000	0.000000
2215.795962	0.101787	0.570755	-0.025922	75.868431	0.594350	110.175194	0.146433	0.000000	-1.373938	0.000000	0.000000	0.000000	-0.342376	-0.077570	0.466984	0.000000	0.000000	3.000000	11.000000	0.000000
2215.799296	0.101787	0.570755	-0.025922	75.868591	-0.355742	109.077209	0.089370	0.000000	-1.296108	0.000000	0.000000	0.000000	-0.342376	-0.077570	0.466984	0.000000	0.000000	3.000000	11.000000	0.000000
2215.802629	0.100744	0.570420	-0.024375	75.868591	-0.355742	109.077209	0.089370	0.000000	-1.296108	0.000000	0.000000	0.000000	-0.313116	-0.100379	0.464120	0.000000	0.000000	3.000000	11.000000	0.000000
2215.805962	0.100744	0.570420	-0.024375	75.868591	-0.355742	109.077209	0.089370	0.000000	-1.296108	0.000000	0.000000	0.000000	-0.313116	-0.100379	0.464120	0.000000	0.000000	3.000000	11.000000	0.000000
2215.809296	0.100744	0.570420	-0.024375	75.869698	-1.094422	108.121376	0.037184	0.000000	-1.218754	0.000000	0.000000	0.000000	-0.313116	-0.100379	0.464120	0.000000	0.000000	3.000000	11.000000	0.000000
2215.812629	0.099823	0.570030	-0.022917	75.869698	-1.094422	108.121376	0.037184	0.000000	-1.218754	0.000000	0.000000	0.000000	-0.276061	-0.117144	0.437522	0.000000	0.000000	3.000000	11.000000	0.000000
2215.815962	0.099823	0.570030	-0.022917	75.869698	-1.094422	108.121376	0.037184	0.000000	-1.218754	0.000000	0.000000	0.000000	-0.276061	-0.117144	0.437522	0.000000	0.000000	3.000000	11.000000	0.000000
2215.819296	0.099823	0.570030	-0.022917	75.869049	-1.567763	107.400879	-0.008826	0.000000	-1.145834	0.000000	0.000000	0.000000	-0.276061	-0.117144	0.437522	0.000000	0.000000	3.000000	11.000000	0.000000
2215.822629	0.099038	0.569594	-0.021505	75.869049	-1.567763	107.400879	-0.008826	0.000000	-1.145834	0.000000	0.000000	0.000000	-0.235651	-0.130795	0.423394	0.000000	0.000000	3.000000	11.000000	0.000000
2215.825962	0.099038	0.569594	-0.021505	75.869049	-1.567763	107.400879	-0.008826	0.000000	-1.145834	0.000000	0.000000	0.000000	-0.235651	-0.130795	0.423394	0.000000	0.000000	3.000000	11.000000	0.000000
2215.829296	0.099038	0.569594	-0.021505	75.878761	-1.813032	107.047272	-0.048101	0.000000	-1.075268	0.000000	0.000000	0.000000	-0.235651	-0.130795	0.423394	0.000000	0.000000	3.000000	11.000000	0.000000
2215.832629	0.098290	0.569105	-0.020094	75.878761	-1.813032	107.047272	-0.048101	0.000000	-1.075268	0.000000	0.000000	0.000000	-0.224344	-0.146550	0.423478	0.000000	0.000000	3.000000	11.000000	0.000000
2215.835962	0.098290	0.569105	-0.020094	75.878761	-1.813032	107.047272	-0.048101	0.000000	-1.075268	0.000000	0.000000	0.000000	-0.224344	-0.146550	0.423478	0.000000	0.000000	3.000000	11.000000	0.000000
2215.839296	0.098290	0.569105	-0.020094	75.903015	-1.960404	106.965698	-0.085492	0.000000	-1.004689	0.000000	0.000000	0.000000	-0.224344	-0.146550	0.423478	0.000000	0.000000	3.000000	11.000000	0.000000
2215.842629	0.097638	0.568571	-0.018719	75.903015	-1.960404	106.965698	-0.085492	0.000000	-1.004689	0.000000	0.000000	0.000000	-0.195776	-0.160358	0.412392	0.000000	0.000000	3.000000	11.000000	0.000000
2215.845962	0.097638	0.568571	-0.018719	75.903015	-1.960404	106.965698	-0.085492	0.000000	-1.004689	0.000000	0.000000	0.000000	-0.195776	-0.160358	0.412392	0.000000	0.000000	3.000000	11.000000	0.000000
2215.849296	0.097638	0.568571	-0.018719	75.933289	-2.105948	106.869576	-0.118121	0.000000	-0.935957	0.000000	0.000000	0.000000	-0.195776	-0.160358	0.412392	0.000000	0.000000	3.000000	11.000000	0.000000
2215.852629	0.097013	0.567997	-0.017391	75.933289	-2.105948	106.869576	-0.118121	0.000000	-0.935957	0.000000	0.000000	0.000000	-0.187234	-0.172026	0.398535	0.000000	0.000000	3.000000	11.000000	0.000000
2215.855962	0.097013	0.567997	-0.017391	75.933289	-2.105948	106.869576	-0.118121	0.000000	-0.935957	0.000000	0.000000	0.000000	-0.187234	-0.172026	0.398535	0.000000	0.000000	3.000000	11.000000	0.000000
2215.859296	0.097013	0.567997	-0.017391	75.969246	-2.254401	106.592812	-0.149327	0.000000	-0.869534	0.000000	0.000000	0.000000	-0.187234	-0.172026	0.398535	0.000000	0.000000	3.000000	11.000000	0.000000
2215.862629	0.096441	0.567360	-0.016107	75.969246	-2.254401	106.592812	-0.149327	0.000000	-0.869534	0.000000	0.000000	0.000000	-0.171854	-0.191095	0.385083	0.000000	0.000000	3.000000	11.000000	0.000000
2215.865962	0.096441	0.567360	-0.016107	75.969246	-2.254401	106.592812	-0.149327	0.000000	-0.869534	0.000000	0.000000	0.000000	-0.171854	-0.191095	0.385083	0.000000	0.000000	3.000000	11.000000	0.000000
2215.869296	0.096441	0.567360	-0.016107	76.014679	-2.399813	106.176872	-0.177969	0.000000	-0.805354	0.000000	0.000000	0.000000	-0.171854	-0.191095	0.385083	0.000000	0.000000	3.000000	11.000000	0.000000
2215.872629	0.095922	0.566702	-0.014857	76.014679	-2.399813	106.176872	-0.177969	0.000000	-0.805354	0.000000	0.000000	0.000000	-0.155509	-0.197531	0.375129	0.000000	0.000000	3.000000	11.000000	0.000000
2215.875962	0.095922	0.566702	-0.014857	76.014679	-2.399813	106.176872	-0.177969	0.000000	-0.805354	0.000000	0.000000	0.000000	-0.155509	-0.197531	0.375129	0.000000	0.000000	3.000000	11.000000	0.000000
2215.879296	0.095922	0.566702	-0.014857	76.060501	-2.532775	105.878777	-0.203887	0.000000	-0.742832	0.000000	0.000000	0.000000	-0.155509	-0.197531	0.375129	0.000000	0.000000	3.000000	11.000000	0.000000
2215.882629	0.095471	0.566012	-0.013685	76.060501	-2.532775	105.878777	-0.203887	0.000000	-0.742832	0.000000	0.000000	0.000000	-0.135303	-0.206978	0.351604	0.000000	0.000000	3.000000	11.000000	0.000000
2215.885962	0.095471	0.566012	-0.013685	76.060501	-2.532775	105.878777	-0.203887	0.000000	-0.742832	0.000000	0.000000	0.000000	-0.135303	-0.206978	0.351604	0.000000	0.000000	3.000000	11.000000	0.000000
2215.889296	0.095471	0.566012	-0.013685	76.111977	-2.663487	105.750771	-0.226438	0.000000	-0.684232	0.000000	0.000000	0.000000	-0.135303	-0.206978	0.351604	0.000000	0.000000	3.000000	11.000000	0.000000
2215.892629	0.095122	0.565318	-0.012537	76.111977	-2.663487	105.750771	-0.226438	0.000000	-0.684232	0.000000	0.000000	0.000000	-0.104737	-0.208118	0.344286	0.000000	0.000000	3.000000	11.000000	0.000000
2215.895962	0.095122	0.565318	-0.012537	76.111977	-2.663487	105.750771	-0.226438	0.000000	-0.684232	0.000000	0.000000	0.000000	-0.104737	-0.208118	0.344286	0.000000	0.000000	3.000000	11.000000	0.000000
2215.899296	0.095122	0.565318	-0.012537	76.157372	-2.774552	105.652939	-0.243894	0.000000	-0.626851	0.000000	0.000000	0.000000	-0.104737	-0.208118	0.344286	0.000000	0.000000	3.000000	11.000000	0.000000
2215.902629	0.094850	0.564628	-0.011432	76.157372	-2.774552	105.652939	-0.243894	0.000000	-0.626851	0.000000	0.000000	0.000000	-0.081758	-0.207016	0.331401	0.000000	0.000000	3.000000	11.000000	0.000000
2215.905962	0.094850	0.564628	-0.011432	76.157372	-2.774552	105.652939	-0.243894	0.000000	-0.626851	0.000000	0.000000	0.000000	-0.081758	-0.207016	0.331401	0.000000	0.000000	3.000000	11.000000	0.000000
2215.909296	0.094850	0.564628	-0.011432	76.196716	-2.860351	105.489716	-0.257520	0.000000	-0.571617	0.000000	0.000000	0.000000	-0.081758	-0.207016	0.331401	0.000000	0.000000	3.000000	11.000000	0.000000
2215.912629	0.094733	0.564011	-0.010314	76.196716	-2.860351	105.489716	-0.257520	0.000000	-0.571617	0.000000	0.000000	0.000000	-0.035007	-0.185031	0.335610	0.000000	0.000000	3.000000	11.000000	0.000000
2215.915962	0.094733	0.564011	-0.010314	76.196716	-2.860351	105.489716	-0.257520	0.000000	-0.571617	0.000000	0.000000	0.000000	-0.035007	-0.185031	0.335610	0.000000	0.000000	3.000000	11.000000	0.000000
2215.919296	0.094733	0.564011	-0.010314	76.220924	-2.919113	105.247437	-0.263355	0.000000	-0.515682	0.000000	0.000000	0.000000	-0.035007	-0.185031	0.335610	0.000000	0.000000	3.000000	11.000000	0.000000
2215.922629	0.094731	0.563468	-0.009172	76.220924	-2.919113	105.247437	-0.263355	0.000000	-0.515682	0.000000	0.000000	0.000000	-0.000698	-0.162995	0.342617	0.000000	0.000000	3.000000	11.000000	0.000000
2215.925962	0.094731	0.563468	-0.009172	76.220924	-2.919113	105.247437	-0.263355	0.000000	-0.515682	0.000000	0.000000	0.000000	-0.000698	-0.162995	0.342617	0.000000	0.000000	3.000000	11.000000	0.000000
2215.929296	0.094731	0.563468	-0.009172	76.230019	-2.950705	104.997978	-0.263471	0.000000	-0.458579	0.000000	0.000000	0.000000	-0.000698	-0.162995	0.342617	0.000000	0.000000	3.000000	11.000000	0.000000
2215.932629	0.094813	0.563025	-0.007939	76.230019	-2.950705	104.997978	-0.263471	0.000000	-0.458579	0.000000	0.000000	0.000000	0.024741	-0.132849	0.369892	0.000000	0.000000	3.000000	11.000000	0.000000
2215.935962	0.094813	0.563025	-0.007939	76.230019	-2.950705	104.997978	-0.263471	0.000000	-0.458579	0.000000	0.000000	0.000000	0.024741	-0.132849	0.369892	0.000000	0.000000	3.000000	11.000000	0.000000
2215.939296	0.094813	0.563025	-0.007939	76.218338	-2.958510	104.901108	-0.259348	0.000000	-0.396931	0.000000	0.000000	0.000000	0.024741	-0.132849	0.369892	0.000000	0.000000	3.000000	11.000000	0.000000
2215.942629	0.094959	0.562683	-0.006610	76.218338	-2.958510	104.901108	-0.259348	0.000000	-0.396931	0.000000	0.000000	0.000000	0.043893	-0.102712	0.398524	0.000000	0.000000	3.000000	11.000000	0.000000
2215.945962	0.094959	0.562683	-0.006610	76.218338	-2.958510	104.901108	-0.259348	0.000000	-0.396931	0.000000	0.000000	0.000000	0.043893	-0.102712	0.398524	0.000000	0.000000	3.000000	11.000000	0.000000
2215.949296	0.094959	0.562683	-0.006610	76.187653	-2.941377	104.928223	-0.252032	0.000000	-0.330510	0.000000	0.000000	0.000000	0.043893	-0.102712	0.398524	0.000000	0.000000	3.000000	11.000000	0.000000
2215.952629	0.095191	0.562441	-0.005191	76.187653	-2.941377	104.928223	-0.252032	0.000000	-0.330510	0.000000	0.000000	0.000000	0.069560	-0.072548	0.425770	0.000000	0.000000	3.000000	11.000000	0.000000
2215.955962	0.095191	0.562441	-0.005191	76.187653	-2.941377	104.928223	-0.252032	0.000000	-0.330510	0.000000	0.000000	0.000000	0.069560	-0.072548	0.425770	0.000000	0.000000	3.000000	11.000000	0.000000
2215.959296	0.095191	0.562441	-0.005191	76.141998	-2.938541	104.915070	-0.240439	0.000000	-0.259548	0.000000	0.000000	0.000000	0.069560	-0.072548	0.425770	0.000000	0.000000	3.000000	11.000000	0.000000
2215.962629	0.095459	0.562265	-0.003707	76.141998	-2.938541	104.915070	-0.240439	0.000000	-0.259548	0.000000	0.000000	0.000000	0.080252	-0.052756	0.445121	0.000000	0.000000	3.000000	11.000000	0.000000
2215.965962	0.095459	0.562265	-0.003707	76.141998	-2.938541	104.915070	-0.240439	0.000000	-0.259548	0.000000	0.000000	0.000000	0.080252	-0.052756	0.445121	0.000000	0.000000	3.000000	11.000000	0.000000
2215.969296	0.095459	0.562265	-0.003707	76.082718	-2.971570	104.824562	-0.227063	0.000000	-0.185361	0.000000	0.000000	0.000000	0.080252	-0.052756	0.445121	0.000000	0.000000	3.000000	11.000000	0.000000
2215.972629	0.095774	0.562172	-0.002210	76.082718	-2.971570	104.824562	-0.227063	0.000000	-0.185361	0.000000	0.000000	0.000000	0.094547	-0.028112	0.449158	0.000000	0.000000	3.000000	11.000000	0.000000
2215.975962	0.095774	0.562172	-0.002210	76.082718	-2.971570	104.824562	-0.227063	0.000000	-0.185361	0.000000	0.000000	0.000000	0.094547	-0.028112	0.449158	0.000000	0.000000	3.000000	11.000000	0.000000
2215.979296	0.095774	0.562172	-0.002210	76.011452	-3.021410	104.667259	-0.211305	0.000000	-0.110502	0.000000	0.000000	0.000000	0.094547	-0.028112	0.449158	0.000000	0.000000	3.000000	11.000000	0.000000
2215.982629	0.096130	0.562126	-0.000735	76.011452	-3.021410	104.667259	-0.211305	0.000000	-0.110502	0.000000	0.000000	0.000000	0.106747	-0.013735	0.442632	0.000000	0.000000	3.000000	11.000000	0.000000
2215.985962	0.096130	0.562126	-0.000735	76.011452	-3.021410	104.667259	-0.211305	0.000000	-0.110502	0.000000	0.000000	0.000000	0.106747	-0.013735	0.442632	0.000000	0.000000	3.000000	11.000000	0.000000
2215.989296	0.096130	0.562126	-0.000735	75.935310	-3.038760	104.525459	-0.193514	0.000000	-0.036730	0.000000	0.000000	0.000000	0.106747	-0.013735	0.442632	0.000000	0.000000	3.000000	11.000000	0.000000
2215.992629	0.096535	0.562138	0.000760	75.935310	-3.038760	104.525459	-0.193514	0.000000	-0.036730	0.000000	0.000000	0.000000	0.121648	0.003568	0.448259	0.000000	0.000000	3.000000	11.000000	0.000000
2215.995962	0.096535	0.562138	0.000760	75.935310	-3.038760	104.525459	-0.193514	0.000000	-0.036730	0.000000	0.000000	0.000000	0.121648	0.003568	0.448259	0.000000	0.000000	3.000000	11.000000	0.000000
2215.999296	0.096535	0.562138	0.000760	75.862396	-2.976191	104.507248	-0.173239	0.000000	0.037980	0.000000	0.000000	0.000000	0.121648	0.003568	0.448259	0.000000	0.000000	3.000000	11.000000	0.000000
2216.002629	0.096988	0.562165	0.002260	75.862396	-2.976191	104.507248	-0.173239	0.000000	0.037980	0.000000	0.000000	0.000000	0.135914	0.008085	0.450251	0.000000	0.000000	3.000000	11.000000	0.000000
2216.005962	0.096988	0.562165	0.002260	75.862396	-2.976191	104.507248	-0.173239	0.000000	0.037980	0.000000	0.000000	0.000000	0.135914	0.008085	0.450251	0.000000	0.000000	3.000000	11.000000	0.000000
2216.009296	0.096988	0.562165	0.002260	75.794991	-2.881057	104.574860	-0.150587	0.000000	0.113022	0.000000	0.000000	0.000000	0.135914	0.008085	0.450251	0.000000	0.000000	3.000000	11.000000	0.000000
2216.012629	0.097505	0.562241	0.003734	75.794991	-2.881057	104.574860	-0.150587	0.000000	0.113022	0.000000	0.000000	0.000000	0.155058	0.022799	0.442188	0.000000	0.000000	3.000000	11.000000	0.000000
2216.015962	0.097505	0.562241	0.003734	75.794991	-2.881057	104.574860	-0.150587	0.000000	0.113022	0.000000	0.000000	0.000000	0.155058	0.022799	0.442188	0.000000	0.000000	3.000000	11.000000	0.000000
2216.019296	0.097505	0.562241	0.003734	75.746696	-2.815153	104.614861	-0.124744	0.000000	0.186720	0.000000	0.000000	0.000000	0.155058	0.022799	0.442188	0.000000	0.000000	3.000000	11.000000	0.000000
2216.022629	0.098071	0.562332	0.005215	75.746696	-2.815153	104.614861	-0.124744	0.000000	0.186720	0.000000	0.000000	0.000000	0.169617	0.027448	0.444046	0.000000	0.000000	3.000000	11.000000	0.000000
2216.025962	0.098071	0.562332	0.005215	75.746696	-2.815153	104.614861	-0.124744	0.000000	0.186720	0.000000	0.000000	0.000000	0.169617	0.027448	0.444046	0.000000	0.000000	3.000000	11.000000	0.000000
2216.029296	0.098071	0.562332	0.005215	75.736214	-2.798604	104.604134	-0.096475	0.000000	0.260728	0.000000	0.000000	0.000000	0.169617	0.027448	0.444046	0.000000	0.000000	3.000000	11.000000	0.000000
2216.032629	0.098702	0.562447	0.006673	75.736214	-2.798604	104.604134	-0.096475	0.000000	0.260728	0.000000	0.000000	0.000000	0.189448	0.034607	0.437517	0.000000	0.000000	3.000000	11.000000	0.000000
2216.035962	0.098702	0.562447	0.006673	75.736214	-2.798604	104.604134	-0.096475	0.000000	0.260728	0.000000	0.000000	0.000000	0.189448	0.034607	0.437517	0.000000	0.000000	3.000000	11.000000	0.000000
2216.039296	0.098702	0.562447	0.006673	75.794281	-2.873864	104.491447	-0.064900	0.000000	0.333647	0.000000	0.000000	0.000000	0.189448	0.034607	0.437517	0.000000	0.000000	3.000000	11.000000	0.000000
2216.042629	0.099427	0.562579	0.008128	75.794281	-2.873864	104.491447	-0.064900	0.000000	0.333647	0.000000	0.000000	0.000000	0.217554	0.039337	0.436383	0.000000	0.000000	3.000000	11.000000	0.000000
2216.045962	0.099427	0.562579	0.008128	75.794281	-2.873864	104.491447	-0.064900	0.000000	0.333647	0.000000	0.000000	0.000000	0.217554	0.039337	0.436383	0.000000	0.000000	3.000000	11.000000	0.000000
2216.049296	0.099427	0.562579	0.008128	75.922974	-3.052654	104.270622	-0.028641	0.000000	0.406378	0.000000	0.000000	0.000000	0.217554	0.039337	0.436383	0.000000	0.000000	3.000000	11.000000	0.000000
2216.052629	0.100230	0.562717	0.009606	75.922974	-3.052654	104.270622	-0.028641	0.000000	0.406378	0.000000	0.000000	0.000000	0.240751	0.041527	0.443412	0.000000	0.000000	3.000000	11.000000	0.000000
2216.055962	0.100230	0.562717	0.009606	75.922974	-3.052654	104.270622	-0.028641	0.000000	0.406378	0.000000	0.000000	0.000000	0.240751	0.041527	0.443412	0.000000	0.000000	3.000000	11.000000	0.000000
2216.059296	0.100230	0.562717	0.009606	76.088676	-3.292273	103.985779	0.011484	0.000000	0.480280	0.000000	0.000000	0.000000	0.240751	0.041527	0.443412	0.000000	0.000000	3.000000	11.000000	0.000000
2216.062629	0.101109	0.562889	0.011101	76.088676	-3.292273	103.985779	0.011484	0.000000	0.480280	0.000000	0.000000	0.000000	0.263796	0.051550	0.448590	0.000000	0.000000	3.000000	11.000000	0.000000
2216.065962	0.101109	0.562889	0.011101	76.088676	-3.292273	103.985779	0.011484	0.000000	0.480280	0.000000	0.000000	0.000000	0.263796	0.051550	0.448590	0.000000	0.000000	3.000000	11.000000	0.000000
2216.069296	0.101109	0.562889	0.011101	76.292847	-3.589081	103.632027	0.055450	0.000000	0.555045	0.000000	0.000000	0.000000	0.263796	0.051550	0.448590	0.000000	0.000000	3.000000	11.000000	0.000000
2216.072629	0.102081	0.563059	0.012573	76.292847	-3.589081	103.632027	0.055450	0.000000	0.555045	0.000000	0.000000	0.000000	0.291491	0.051030	0.441779	0.000000	0.000000	3.000000	11.000000	0.000000
2216.075962	0.102081	0.563059	0.012573	76.292847	-3.589081	103.632027	0.055450	0.000000	0.555045	0.000000	0.000000	0.000000	0.291491	0.051030	0.441779	0.000000	0.000000	3.000000	11.000000	0.000000
2216.079296	0.102081	0.563059	0.012573	76.524979	-3.910121	103.251480	0.104032	0.000000	0.628675	0.000000	0.000000	0.000000	0.291491	0.051030	0.441779	0.000000	0.000000	3.000000	11.000000	0.000000
2216.082629	0.103164	0.563210	0.014001	76.524979	-3.910121	103.251480	0.104032	0.000000	0.628675	0.000000	0.000000	0.000000	0.325012	0.045187	0.428161	0.000000	0.000000	3.000000	11.000000	0.000000
2216.085962	0.103164	0.563210	0.014001	76.524979	-3.910121	103.251480	0.104032	0.000000	0.628675	0.000000	0.000000	0.000000	0.325012	0.045187	0.428161	0.000000	0.000000	3.000000	11.000000	0.000000
2216.089296	0.103164	0.563210	0.014001	76.772186	-4.223356	102.876640	0.158201	0.000000	0.700035	0.000000	0.000000	0.000000	0.325012	0.045187	0.428161	0.000000	0.000000	3.000000	11.000000	0.000000
2216.092629	0.104314	0.563367	0.015386	76.772186	-4.223356	102.876640	0.158201	0.000000	0.700035	0.000000	0.000000	0.000000	0.344982	0.047297	0.415610	0.000000	0.000000	3.000000	11.000000	0.000000
2216.095962	0.104314	0.563367	0.015386	76.772186	-4.223356	102.876640	0.158201	0.000000	0.700035	0.000000	0.000000	0.000000	0.344982	0.047297	0.415610	0.000000	0.000000	3.000000	11.000000	0.000000
2216.099296	0.104314	0.563367	0.015386	77.041405	-4.549368	102.487808	0.215698	0.000000	0.769303	0.000000	0.000000	0.000000	0.344982	0.047297	0.415610	0.000000	0.000000	3.000000	11.000000	0.000000
2216.102629	0.105590	0.563523	0.016674	77.041405	-4.549368	102.487808	0.215698	0.000000	0.769303	0.000000	0.000000	0.000000	0.382671	0.046729	0.386428	0.000000	0.000000	3.000000	11.000000	0.000000
2216.105962	0.105590	0.563523	0.016674	77.041405	-4.549368	102.487808	0.215698	0.000000	0.769303	0.000000	0.000000	0.000000	0.382671	0.046729	0.386428	0.000000	0.000000	3.000000	11.000000	0.000000
2216.109296	0.105590	0.563523	0.016674	77.322983	-4.882498	102.083771	0.279476	0.000000	0.833708	0.000000	0.000000	0.000000	0.382671	0.046729	0.386428	0.000000	0.000000	3.000000	11.000000	0.000000
2216.112629	0.106946	0.563677	0.017874	77.322983	-4.882498	102.083771	0.279476	0.000000	0.833708	0.000000	0.000000	0.000000	0.407048	0.046257	0.360047	0.000000	0.000000	3.000000	11.000000	0.000000
2216.115962	0.106946	0.563677	0.017874	77.322983	-4.882498	102.083771	0.279476	0.000000	0.833708	0.000000	0.000000	0.000000	0.407048	0.046257	0.360047	0.000000	0.000000	3.000000	11.000000	0.000000
2216.119296	0.106946	0.563677	0.017874	77.602882	-5.207436	101.680359	0.347317	0.000000	0.893716	0.000000	0.000000	0.000000	0.407048	0.046257	0.360047	0.000000	0.000000	3.000000	11.000000	0.000000
2216.122629	0.108411	0.563848	0.018998	77.602882	-5.207436	101.680359	0.347317	0.000000	0.893716	0.000000	0.000000	0.000000	0.439465	0.051158	0.337094	0.000000	0.000000	3.000000	11.000000	0.000000
2216.125962	0.108411	0.563848	0.018998	77.602882	-5.207436	101.680359	0.347317	0.000000	0.893716	0.000000	0.000000	0.000000	0.439465	0.051158	0.337094	0.000000	0.000000	3.000000	11.000000	0.000000
2216.129296	0.108411	0.563848	0.018998	77.863586	-5.466965	101.339180	0.420561	0.000000	0.949898	0.000000	0.000000	0.000000	0.439465	0.051158	0.337094	0.000000	0.000000	3.000000	11.000000	0.000000
2216.132629	0.109967	0.564026	0.020072	77.863586	-5.466965	101.339180	0.420561	0.000000	0.949898	0.000000	0.000000	0.000000	0.466798	0.053521	0.322263	0.000000	0.000000	3.000000	11.000000	0.000000
2216.135962	0.109967	0.564026	0.020072	77.863586	-5.466965	101.339180	0.420561	0.000000	0.949898	0.000000	0.000000	0.000000	0.466798	0.053521	0.322263	0.000000	0.000000	3.000000	11.000000	0.000000
2216.139296	0.109967	0.564026	0.020072	78.099823	-5.676733	101.033012	0.498361	0.000000	1.003608	0.000000	0.000000	0.000000	0.466798	0.053521	0.322263	0.000000	0.000000	3.000000	11.000000	0.000000
2216.142629	0.111619	0.564230	0.021113	78.099823	-5.676733	101.033012	0.498361	0.000000	1.003608	0.000000	0.000000	0.000000	0.495447	0.061250	0.312288	0.000000	0.000000	3.000000	11.000000	0.000000
2216.145962	0.111619	0.564230	0.021113	78.099823	-5.676733	101.033012	0.498361	0.000000	1.003608	0.000000	0.000000	0.000000	0.495447	0.061250	0.312288	0.000000	0.000000	3.000000	11.000000	0.000000
2216.149296	0.111619	0.564230	0.021113	78.311195	-5.815532	100.793724	0.580936	0.000000	1.055656	0.000000	0.000000	0.000000	0.495447	0.061250	0.312288	0.000000	0.000000	3.000000	11.000000	0.000000
2216.152629	0.113381	0.564460	0.022182	78.311195	-5.815532	100.793724	0.580936	0.000000	1.055656	0.000000	0.000000	0.000000	0.528667	0.069019	0.320704	0.000000	0.000000	3.000000	11.000000	0.000000
2216.155962	0.113381	0.564460	0.022182	78.311195	-5.815532	100.793724	0.580936	0.000000	1.055656	0.000000	0.000000	0.000000	0.528667	0.069019	0.320704	0.000000	0.000000	3.000000	11.000000	0.000000
2216.159296	0.113381	0.564460	0.022182	78.522865	-5.906977	100.598671	0.669047	0.000000	1.109107	0.000000	0.000000	0.000000	0.528667	0.069019	0.320704	0.000000	0.000000	3.000000	11.000000	0.000000
2216.162629	0.115215	0.564672	0.023210	78.522865	-5.906977	100.598671	0.669047	0.000000	1.109107	0.000000	0.000000	0.000000	0.550071	0.063370	0.308324	0.000000	0.000000	3.000000	11.000000	0.000000
2216.165962	0.115215	0.564672	0.023210	78.522865	-5.906977	100.598671	0.669047	0.000000	1.109107	0.000000	0.000000	0.000000	0.550071	0.063370	0.308324	0.000000	0.000000	3.000000	11.000000	0.000000
2216.169296	0.115215	0.564672	0.023210	78.796722	-6.100212	100.304085	0.760726	0.000000	1.160495	0.000000	0.000000	0.000000	0.550071	0.063370	0.308324	0.000000	0.000000	3.000000	11.000000	0.000000
2216.172629	0.117161	0.564846	0.024168	78.796722	-6.100212	100.304085	0.760726	0.000000	1.160495	0.000000	0.000000	0.000000	0.584032	0.052330	0.287336	0.000000	0.000000	3.000000	11.000000	0.000000
2216.175962	0.117161	0.564846	0.024168	78.796722	-6.100212	100.304085	0.760726	0.000000	1.160495	0.000000	0.000000	0.000000	0.584032	0.052330	0.287336	0.000000	0.000000	3.000000	11.000000	0.000000
2216.179296	0.117161	0.564846	0.024168	79.136894	-6.489613	99.797539	0.858064	0.000000	1.208384	0.000000	0.000000	0.000000	0.584032	0.052330	0.287336	0.000000	0.000000	3.000000	11.000000	0.000000
2216.182629	0.119195	0.564965	0.025043	79.136894	-6.489613	99.797539	0.858064	0.000000	1.208384	0.000000	0.000000	0.000000	0.609978	0.035842	0.262639	0.000000	0.000000	3.000000	11.000000	0.000000
2216.185962	0.119195	0.564965	0.025043	79.136894	-6.489613	99.797539	0.858064	0.000000	1.208384	0.000000	0.000000	0.000000	0.609978	0.035842	0.262639	0.000000	0.000000	3.000000	11.000000	0.000000
2216.189296	0.119195	0.564965	0.025043	79.516769	-7.152115	98.976379	0.959728	0.000000	1.252157	0.000000	0.000000	0.000000	0.609978	0.035842	0.262639	0.000000	0.000000	3.000000	11.000000	0.000000
2216.192629	0.121291	0.565030	0.025841	79.516769	-7.152115	98.976379	0.959728	0.000000	1.252157	0.000000	0.000000	0.000000	0.629033	0.019307	0.239416	0.000000	0.000000	3.000000	11.000000	0.000000
2216.195962	0.121291	0.565030	0.025841	79.516769	-7.152115	98.976379	0.959728	0.000000	1.252157	0.000000	0.000000	0.000000	0.629033	0.019307	0.239416	0.000000	0.000000	3.000000	11.000000	0.000000
2216.199296	0.121291	0.565030	0.025841	79.895164	-8.036857	97.894089	1.064567	0.000000	1.292060	0.000000	0.000000	0.000000	0.629033	0.019307	0.239416	0.000000	0.000000	3.000000	11.000000	0.000000
2216.202629	0.123423	0.565048	0.026545	79.895164	-8.036857	97.894089	1.064567	0.000000	1.292060	0.000000	0.000000	0.000000	0.639412	0.005452	0.211026	0.000000	0.000000	3.000000	11.000000	0.000000
2216.205962	0.123423	0.565048	0.026545	79.895164	-8.036857	97.894089	1.064567	0.000000	1.292060	0.000000	0.000000	0.000000	0.639412	0.005452	0.211026	0.000000	0.000000	3.000000	11.000000	0.000000
2216.209296	0.123423	0.565048	0.026545	80.259865	-8.961145	96.762993	1.171135	0.000000	1.327231	0.000000	0.000000	0.000000	0.639412	0.005452	0.211026	0.000000	0.000000	3.000000	11.000000	0.000000
2216.212629	0.125634	0.565020	0.027141	80.259865	-8.961145	96.762993	1.171135	0.000000	1.327231	0.000000	0.000000	0.000000	0.663401	-0.008370	0.178993	0.000000	0.000000	3.000000	11.000000	0.000000
2216.215962	0.125634	0.565020	0.027141	80.259865	-8.961145	96.762993	1.171135	0.000000	1.327231	0.000000	0.000000	0.000000	0.663401	-0.008370	0.178993	0.000000	0.000000	3.000000	11.000000	0.000000
2216.219296	0.125634	0.565020	0.027141	80.599953	-9.923063	95.596153	1.281702	0.000000	1.357063	0.000000	0.000000	0.000000	0.663401	-0.008370	0.178993	0.000000	0.000000	3.000000	11.000000	0.000000
2216.222629	0.127914	0.564937	0.027591	80.599953	-9.923063	95.596153	1.281702	0.000000	1.357063	0.000000	0.000000	0.000000	0.684129	-0.024830	0.134968	0.000000	0.000000	3.000000	11.000000	0.000000
2216.225962	0.127914	0.564937	0.027591	80.599953	-9.923063	95.596153	1.281702	0.000000	1.357063	0.000000	0.000000	0.000000	0.684129	-0.024830	0.134968	0.000000	0.000000	3.000000	11.000000	0.000000
2216.229296	0.127914	0.564937	0.027591	80.904587	-10.974772	94.296082	1.395724	0.000000	1.379558	0.000000	0.000000	0.000000	0.684129	-0.024830	0.134968	0.000000	0.000000	3.000000	11.000000	0.000000
2216.232629	0.130247	0.564853	0.028017	80.904587	-10.974772	94.296082	1.395724	0.000000	1.379558	0.000000	0.000000	0.000000	0.699678	-0.025225	0.127854	0.000000	0.000000	3.000000	11.000000	0.000000
2216.235962	0.130247	0.564853	0.028017	80.904587	-10.974772	94.296082	1.395724	0.000000	1.379558	0.000000	0.000000	0.000000	0.699678	-0.025225	0.127854	0.000000	0.000000	3.000000	11.000000	0.000000
2216.239296	0.130247	0.564853	0.028017	81.163132	-12.116229	92.879341	1.512336	0.000000	1.400867	0.000000	0.000000	0.000000	0.699678	-0.025225	0.127854	0.000000	0.000000	3.000000	11.000000	0.000000
2216.242629	0.132568	0.564769	0.028370	81.163132	-12.116229	92.879341	1.512336	0.000000	1.400867	0.000000	0.000000	0.000000	0.696393	-0.025354	0.105926	0.000000	0.000000	3.000000	11.000000	0.000000
2216.245962	0.132568	0.564769	0.028370	81.163132	-12.116229	92.879341	1.512336	0.000000	1.400867	0.000000	0.000000	0.000000	0.696393	-0.025354	0.105926	0.000000	0.000000	3.000000	11.000000	0.000000
2216.249296	0.132568	0.564769	0.028370	81.360321	-13.328425	91.435455	1.628402	0.000000	1.418521	0.000000	0.000000	0.000000	0.696393	-0.025354	0.105926	0.000000	0.000000	3.000000	11.000000	0.000000
2216.252629	0.134853	0.564701	0.028741	81.360321	-13.328425	91.435455	1.628402	0.000000	1.418521	0.000000	0.000000	0.000000	0.685499	-0.020305	0.111259	0.000000	0.000000	3.000000	11.000000	0.000000
2216.255962	0.134853	0.564701	0.028741	81.360321	-13.328425	91.435455	1.628402	0.000000	1.418521	0.000000	0.000000	0.000000	0.685499	-0.020305	0.111259	0.000000	0.000000	3.000000	11.000000	0.000000
2216.259296	0.134853	0.564701	0.028741	81.502090	-14.511053	90.264168	1.742651	0.000000	1.437064	0.000000	0.000000	0.000000	0.685499	-0.020305	0.111259	0.000000	0.000000	3.000000	11.000000	0.000000
2216.262629	0.137148	0.564650	0.029117	81.502090	-14.511053	90.264168	1.742651	0.000000	1.437064	0.000000	0.000000	0.000000	0.688465	-0.015189	0.112841	0.000000	0.000000	3.000000	11.000000	0.000000
2216.265962	0.137148	0.564650	0.029117	81.502090	-14.511053	90.264168	1.742651	0.000000	1.437064	0.000000	0.000000	0.000000	0.688465	-0.015189	0.112841	0.000000	0.000000	3.000000	11.000000	0.000000
2216.269296	0.137148	0.564650	0.029117	81.604126	-15.490946	89.596161	1.857395	0.000000	1.455871	0.000000	0.000000	0.000000	0.688465	-0.015189	0.112841	0.000000	0.000000	3.000000	11.000000	0.000000
2216.272629	0.139441	0.564625	0.029544	81.604126	-15.490946	89.596161	1.857395	0.000000	1.455871	0.000000	0.000000	0.000000	0.687872	-0.007552	0.127986	0.000000	0.000000	3.000000	11.000000	0.000000
2216.275962	0.139441	0.564625	0.029544	81.604126	-15.490946	89.596161	1.857395	0.000000	1.455871	0.000000	0.000000	0.000000	0.687872	-0.007552	0.127986	0.000000	0.000000	3.000000	11.000000	0.000000
2216.279296	0.139441	0.564625	0.029544	81.683838	-15.992524	89.628929	1.972040	0.000000	1.477202	0.000000	0.000000	0.000000	0.687872	-0.007552	0.127986	0.000000	0.000000	3.000000	11.000000	0.000000
2216.282629	0.141805	0.564570	0.030012	81.683838	-15.992524	89.628929	1.972040	0.000000	1.477202	0.000000	0.000000	0.000000	0.709234	-0.016541	0.140440	0.000000	0.000000	3.000000	11.000000	0.000000
2216.285962	0.141805	0.564570	0.030012	81.683838	-15.992524	89.628929	1.972040	0.000000	1.477202	0.000000	0.000000	0.000000	0.709234	-0.016541	0.140440	0.000000	0.000000	3.000000	11.000000	0.000000
2216.289296	0.141805	0.564570	0.030012	81.745308	-16.109951	90.085205	2.090246	0.000000	1.500609	0.000000	0.000000	0.000000	0.709234	-0.016541	0.140440	0.000000	0.000000	3.000000	11.000000	0.000000
2216.292629	0.144241	0.564468	0.030437	81.745308	-16.109951	90.085205	2.090246	0.000000	1.500609	0.000000	0.000000	0.000000	0.730956	-0.030707	0.127362	0.000000	0.000000	3.000000	11.000000	0.000000
2216.295962	0.144241	0.564468	0.030437	81.745308	-16.109951	90.085205	2.090246	0.000000	1.500609	0.000000	0.000000	0.000000	0.730956	-0.030707	0.127362	0.000000	0.000000	3.000000	11.000000	0.000000
2216.299296	0.144241	0.564468	0.030437	81.790611	-16.127430	90.764427	2.212072	0.000000	1.521836	0.000000	0.000000	0.000000	0.730956	-0.030707	0.127362	0.000000	0.000000	3.000000	11.000000	0.000000
2216.302629	0.146727	0.564318	0.030824	81.790611	-16.127430	90.764427	2.212072	0.000000	1.521836	0.000000	0.000000	0.000000	0.745725	-0.044994	0.116068	0.000000	0.000000	3.000000	11.000000	0.000000
2216.305962	0.146727	0.564318	0.030824	81.790611	-16.127430	90.764427	2.212072	0.000000	1.521836	0.000000	0.000000	0.000000	0.745725	-0.044994	0.116068	0.000000	0.000000	3.000000	11.000000	0.000000
2216.309296	0.146727	0.564318	0.030824	81.810867	-16.010874	91.613815	2.336360	0.000000	1.541181	0.000000	0.000000	0.000000	0.745725	-0.044994	0.116068	0.000000	0.000000	3.000000	11.000000	0.000000
2216.312629	0.149325	0.564130	0.031129	81.810867	-16.010874	91.613815	2.336360	0.000000	1.541181	0.000000	0.000000	0.000000	0.779306	-0.056364	0.091587	0.000000	0.000000	3.000000	11.000000	0.000000
2216.315962	0.149325	0.564130	0.031129	81.810867	-16.010874	91.613815	2.336360	0.000000	1.541181	0.000000	0.000000	0.000000	0.779306	-0.056364	0.091587	0.000000	0.000000	3.000000	11.000000	0.000000
2216.319296	0.149325	0.564130	0.031129	81.817993	-15.870448	92.386787	2.466244	0.000000	1.556445	0.000000	0.000000	0.000000	0.779306	-0.056364	0.091587	0.000000	0.000000	3.000000	11.000000	0.000000
2216.322629	0.151987	0.563887	0.031281	81.817993	-15.870448	92.386787	2.466244	0.000000	1.556445	0.000000	0.000000	0.000000	0.798677	-0.072805	0.045770	0.000000	0.000000	3.000000	11.000000	0.000000
2216.325962	0.151987	0.563887	0.031281	81.817993	-15.870448	92.386787	2.466244	0.000000	1.556445	0.000000	0.000000	0.000000	0.798677	-0.072805	0.045770	0.000000	0.000000	3.000000	11.000000	0.000000
2216.329296	0.151987	0.563887	0.031281	81.844620	-16.262091	92.315445	2.599357	0.000000	1.564073	0.000000	0.000000	0.000000	0.798677	-0.072805	0.045770	0.000000	0.000000	3.000000	11.000000	0.000000
2216.332629	0.154693	0.563636	0.031299	81.844620	-16.262091	92.315445	2.599357	0.000000	1.564073	0.000000	0.000000	0.000000	0.811661	-0.075321	0.005130	0.000000	0.000000	3.000000	11.000000	0.000000
2216.335962	0.154693	0.563636	0.031299	81.844620	-16.262091	92.315445	2.599357	0.000000	1.564073	0.000000	0.000000	0.000000	0.811661	-0.075321	0.005130	0.000000	0.000000	3.000000	11.000000	0.000000
2216.339296	0.154693	0.563636	0.031299	81.926979	-17.354670	91.274742	2.734634	0.000000	1.564929	0.000000	0.000000	0.000000	0.811661	-0.075321	0.005130	0.000000	0.000000	3.000000	11.000000	0.000000
2216.342629	0.157339	0.563313	0.031182	81.926979	-17.354670	91.274742	2.734634	0.000000	1.564929	0.000000	0.000000	0.000000	0.793746	-0.097069	-0.034847	0.000000	0.000000	3.000000	11.000000	0.000000
2216.345962	0.157339	0.563313	0.031182	81.926979	-17.354670	91.274742	2.734634	0.000000	1.564929	0.000000	0.000000	0.000000	0.793746	-0.097069	-0.034847	0.000000	0.000000	3.000000	11.000000	0.000000
2216.349296	0.157339	0.563313	0.031182	82.021172	-18.992771	89.498055	2.866925	0.000000	1.559121	0.000000	0.000000	0.000000	0.793746	-0.097069	-0.034847	0.000000	0.000000	3.000000	11.000000	0.000000
2216.352629	0.159973	0.563008	0.031008	82.021172	-18.992771	89.498055	2.866925	0.000000	1.559121	0.000000	0.000000	0.000000	0.790219	-0.091488	-0.052344	0.000000	0.000000	3.000000	11.000000	0.000000
2216.355962	0.159973	0.563008	0.031008	82.021172	-18.992771	89.498055	2.866925	0.000000	1.559121	0.000000	0.000000	0.000000	0.790219	-0.091488	-0.052344	0.000000	0.000000	3.000000	11.000000	0.000000
2216.359296	0.159973	0.563008	0.031008	82.094383	-20.795208	87.492790	2.998628	0.000000	1.550397	0.000000	0.000000	0.000000	0.790219	-0.091488	-0.052344	0.000000	0.000000	3.000000	11.000000	0.000000
2216.362629	0.162662	0.562647	0.030747	82.094383	-20.795208	87.492790	2.998628	0.000000	1.550397	0.000000	0.000000	0.000000	0.806791	-0.108149	-0.078307	0.000000	0.000000	3.000000	11.000000	0.000000
2216.365962	0.162662	0.562647	0.030747	82.094383	-20.795208	87.492790	2.998628	0.000000	1.550397	0.000000	0.000000	0.000000	0.806791	-0.108149	-0.078307	0.000000	0.000000	3.000000	11.000000	0.000000
2216.369296	0.162662	0.562647	0.030747	82.139771	-22.536840	85.616005	3.133093	0.000000	1.537346	0.000000	0.000000	0.000000	0.806791	-0.108149	-0.078307	0.000000	0.000000	3.000000	11.000000	0.000000
2216.372629	0.165391	0.562296	0.030433	82.139771	-22.536840	85.616005	3.133093	0.000000	1.537346	0.000000	0.000000	0.000000	0.818884	-0.105453	-0.094085	0.000000	0.000000	3.000000	11.000000	0.000000
2216.375962	0.165391	0.562296	0.030433	82.139771	-22.536840	85.616005	3.133093	0.000000	1.537346	0.000000	0.000000	0.000000	0.818884	-0.105453	-0.094085	0.000000	0.000000	3.000000	11.000000	0.000000
2216.379296	0.165391	0.562296	0.030433	82.144173	-24.041405	84.229340	3.269574	0.000000	1.521665	0.000000	0.000000	0.000000	0.818884	-0.105453	-0.094085	0.000000	0.000000	3.000000	11.000000	0.000000
2216.382629	0.168222	0.561933	0.030094	82.144173	-24.041405	84.229340	3.269574	0.000000	1.521665	0.000000	0.000000	0.000000	0.849190	-0.108753	-0.101866	0.000000	0.000000	3.000000	11.000000	0.000000
2216.385962	0.168222	0.561933	0.030094	82.144173	-24.041405	84.229340	3.269574	0.000000	1.521665	0.000000	0.000000	0.000000	0.849190	-0.108753	-0.101866	0.000000	0.000000	3.000000	11.000000	0.000000
2216.389296	0.168222	0.561933	0.030094	82.101166	-25.351927	83.240303	3.411105	0.000000	1.504687	0.000000	0.000000	0.000000	0.849190	-0.108753	-0.101866	0.000000	0.000000	3.000000	11.000000	0.000000
2216.392629	0.171141	0.561552	0.029689	82.101166	-25.351927	83.240303	3.411105	0.000000	1.504687	0.000000	0.000000	0.000000	0.875521	-0.114494	-0.121517	0.000000	0.000000	3.000000	11.000000	0.000000
2216.395962	0.171141	0.561552	0.029689	82.101166	-25.351927	83.240303	3.411105	0.000000	1.504687	0.000000	0.000000	0.000000	0.875521	-0.114494	-0.121517	0.000000	0.000000	3.000000	11.000000	0.000000
2216.399296	0.171141	0.561552	0.029689	82.009598	-26.476437	82.429085	3.557025	0.000000	1.484434	0.000000	0.000000	0.000000	0.875521	-0.114494	-0.121517	0.000000	0.000000	3.000000	11.000000	0.000000
2216.402629	0.174152	0.561169	0.029233	82.009598	-26.476437	82.429085	3.557025	0.000000	1.484434	0.000000	0.000000	0.000000	0.903395	-0.114806	-0.136799	0.000000	0.000000	3.000000	11.000000	0.000000
2216.405962	0.174152	0.561169	0.029233	82.009598	-26.476437	82.429085	3.557025	0.000000	1.484434	0.000000	0.000000	0.000000	0.903395	-0.114806	-0.136799	0.000000	0.000000	3.000000	11.000000	0.000000
2216.409296	0.174152	0.561169	0.029233	81.843124	-27.414248	81.749954	3.707591	0.000000	1.461634	0.000000	0.000000	0.000000	0.903395	-0.114806	-0.136799	0.000000	0.000000	3.000000	11.000000	0.000000
2216.412629	0.177267	0.560821	0.028756	81.843124	-27.414248	81.749954	3.707591	0.000000	1.461634	0.000000	0.000000	0.000000	0.934695	-0.104250	-0.142920	0.000000	0.000000	3.000000	11.000000	0.000000
2216.415962	0.177267	0.560821	0.028756	81.843124	-27.414248	81.749954	3.707591	0.000000	1.461634	0.000000	0.000000	0.000000	0.934695	-0.104250	-0.142920	0.000000	0.000000	3.000000	11.000000	0.000000
2216.419296	0.177267	0.560821	0.028756	81.596016	-28.393120	80.956573	3.863374	0.000000	1.437814	0.000000	0.000000	0.000000	0.934695	-0.104250	-0.142920	0.000000	0.000000	3.000000	11.000000	0.000000
2216.422629	0.180397	0.560481	0.028297	81.596016	-28.393120	80.956573	3.863374	0.000000	1.437814	0.000000	0.000000	0.000000	0.938981	-0.102156	-0.137773	0.000000	0.000000	3.000000	11.000000	0.000000
2216.425962	0.180397	0.560481	0.028297	81.596016	-28.393120	80.956573	3.863374	0.000000	1.437814	0.000000	0.000000	0.000000	0.938981	-0.102156	-0.137773	0.000000	0.000000	3.000000	11.000000	0.000000
2216.429296	0.180397	0.560481	0.028297	81.292473	-29.417664	80.209892	4.019871	0.000000	1.414852	0.000000	0.000000	0.000000	0.938981	-0.102156	-0.137773	0.000000	0.000000	3.000000	11.000000	0.000000
2216.432629	0.183477	0.560194	0.027892	81.292473	-29.417664	80.209892	4.019871	0.000000	1.414852	0.000000	0.000000	0.000000	0.923926	-0.086169	-0.121640	0.000000	0.000000	3.000000	11.000000	0.000000
2216.435962	0.183477	0.560194	0.027892	81.292473	-29.417664	80.209892	4.019871	0.000000	1.414852	0.000000	0.000000	0.000000	0.923926	-0.086169	-0.121640	0.000000	0.000000	3.000000	11.000000	0.000000
2216.439296	0.183477	0.560194	0.027892	80.972389	-30.629034	79.203896	4.173859	0.000000	1.394579	0.000000	0.000000	0.000000	0.923926	-0.086169	-0.121640	0.000000	0.000000	3.000000	11.000000	0.000000
2216.442629	0.186571	0.559944	0.027431	80.972389	-30.629034	79.203896	4.173859	0.000000	1.394579	0.000000	0.000000	0.000000	0.928137	-0.074907	-0.138218	0.000000	0.000000	3.000000	11.000000	0.000000
2216.445962	0.186571	0.559944	0.027431	80.972389	-30.629034	79.203896	4.173859	0.000000	1.394579	0.000000	0.000000	0.000000	0.928137	-0.074907	-0.138218	0.000000	0.000000	3.000000	11.000000	0.000000
2216.449296	0.186571	0.559944	0.027431	80.681564	-32.108963	77.866791	4.328548	0.000000	1.371542	0.000000	0.000000	0.000000	0.928137	-0.074907	-0.138218	0.000000	0.000000	3.000000	11.000000	0.000000
2216.452629	0.189703	0.559701	0.026978	80.681564	-32.108963	77.866791	4.328548	0.000000	1.371542	0.000000	0.000000	0.000000	0.939628	-0.072859	-0.135778	0.000000	0.000000	3.000000	11.000000	0.000000
2216.455962	0.189703	0.559701	0.026978	80.681564	-32.108963	77.866791	4.328548	0.000000	1.371542	0.000000	0.000000	0.000000	0.939628	-0.072859	-0.135778	0.000000	0.000000	3.000000	11.000000	0.000000
2216.459296	0.189703	0.559701	0.026978	80.449341	-33.802116	76.620331	4.485153	0.000000	1.348913	0.000000	0.000000	0.000000	0.939628	-0.072859	-0.135778	0.000000	0.000000	3.000000	11.000000	0.000000
2216.462629	0.192796	0.559478	0.026472	80.449341	-33.802116	76.620331	4.485153	0.000000	1.348913	0.000000	0.000000	0.000000	0.927993	-0.066973	-0.151887	0.000000	0.000000	3.000000	11.000000	0.000000
2216.465962	0.192796	0.559478	0.026472	80.449341	-33.802116	76.620331	4.485153	0.000000	1.348913	0.000000	0.000000	0.000000	0.927993	-0.066973	-0.151887	0.000000	0.000000	3.000000	11.000000	0.000000
2216.469296	0.192796	0.559478	0.026472	80.256180	-35.581978	75.662750	4.639818	0.000000	1.323598	0.000000	0.000000	0.000000	0.927993	-0.066973	-0.151887	0.000000	0.000000	3.000000	11.000000	0.000000
2216.472629	0.195905	0.559264	0.025915	80.256180	-35.581978	75.662750	4.639818	0.000000	1.323598	0.000000	0.000000	0.000000	0.932444	-0.064167	-0.167013	0.000000	0.000000	3.000000	11.000000	0.000000
2216.475962	0.195905	0.559264	0.025915	80.256180	-35.581978	75.662750	4.639818	0.000000	1.323598	0.000000	0.000000	0.000000	0.932444	-0.064167	-0.167013	0.000000	0.000000	3.000000	11.000000	0.000000
2216.479296	0.195905	0.559264	0.025915	80.055771	-37.374516	74.736954	4.795226	0.000000	1.295763	0.000000	0.000000	0.000000	0.932444	-0.064167	-0.167013	0.000000	0.000000	3.000000	11.000000	0.000000
2216.482629	0.199068	0.559013	0.025278	80.055771	-37.374516	74.736954	4.795226	0.000000	1.295763	0.000000	0.000000	0.000000	0.949137	-0.075302	-0.191106	0.000000	0.000000	3.000000	11.000000	0.000000
2216.485962	0.199068	0.559013	0.025278	80.055771	-37.374516	74.736954	4.795226	0.000000	1.295763	0.000000	0.000000	0.000000	0.949137	-0.075302	-0.191106	0.000000	0.000000	3.000000	11.000000	0.000000
2216.489296	0.199068	0.559013	0.025278	79.824402	-39.205936	73.604721	4.844774	0.000000	1.236191	0.000000	0.000000	0.000000	0.949137	-0.075302	-0.191106	0.000000	0.000000	3.000000	11.000000	0.000000
2216.492629	0.202223	0.558746	0.024537	79.824402	-39.205936	73.604721	4.844774	0.000000	1.236191	0.000000	0.000000	0.000000	0.946542	-0.080185	-0.222342	0.000000	0.000000	3.000000	11.000000	0.000000
2216.495962	0.202223	0.558746	0.024537	79.824402	-39.205936	73.604721	4.844774	0.000000	1.236191	0.000000	0.000000	0.000000	0.946542	-0.080185	-0.222342	0.000000	0.000000	3.000000	11.000000	0.000000
2216.499296	0.202223	0.558746	0.024537	79.553391	-41.088898	72.226883	4.861899	0.000000	1.167021	0.000000	0.000000	0.000000	0.946542	-0.080185	-0.222342	0.000000	0.000000	3.000000	11.000000	0.000000
2216.502629	0.205422	0.558478	0.023756	79.553391	-41.088898	72.226883	4.861899	0.000000	1.167021	0.000000	0.000000	0.000000	0.959711	-0.080406	-0.234453	0.000000	0.000000	3.000000	11.000000	0.000000
2216.505962	0.205422	0.558478	0.023756	79.553391	-41.088898	72.226883	4.861899	0.000000	1.167021	0.000000	0.000000	0.000000	0.959711	-0.080406	-0.234453	0.000000	0.000000	3.000000	11.000000	0.000000
2216.509296	0.205422	0.558478	0.023756	79.208656	-42.890484	70.719200	4.877697	0.000000	1.099126	0.000000	0.000000	0.000000	0.959711	-0.080406	-0.234453	0.000000	0.000000	3.000000	11.000000	0.000000
2216.512629	0.208574	0.558209	0.022972	79.208656	-42.890484	70.719200	4.877697	0.000000	1.099126	0.000000	0.000000	0.000000	0.945422	-0.080615	-0.234954	0.000000	0.000000	3.000000	11.000000	0.000000
2216.515962	0.208574	0.558209	0.022972	79.208656	-42.890484	70.719200	4.877697	0.000000	1.099126	0.000000	0.000000	0.000000	0.945422	-0.080615	-0.234954	0.000000	0.000000	3.000000	11.000000	0.000000
2216.519296	0.208574	0.558209	0.022972	78.796158	-44.521011	69.244972	4.891705	0.000000	1.035002	0.000000	0.000000	0.000000	0.945422	-0.080615	-0.234954	0.000000	0.000000	3.000000	11.000000	0.000000
2216.522629	0.211623	0.557950	0.022188	78.796158	-44.521011	69.244972	4.891705	0.000000	1.035002	0.000000	0.000000	0.000000	0.914764	-0.077697	-0.235383	0.000000	0.000000	3.000000	11.000000	0.000000
2216.525962	0.211623	0.557950	0.022188	78.796158	-44.521011	69.244972	4.891705	0.000000	1.035002	0.000000	0.000000	0.000000	0.914764	-0.077697	-0.235383	0.000000	0.000000	3.000000	11.000000	0.000000
2216.529296	0.211623	0.557950	0.022188	78.350075	-45.939163	67.899223	4.904056	0.000000	0.974800	0.000000	0.000000	0.000000	0.914764	-0.077697	-0.235383	0.000000	0.000000	3.000000	11.000000	0.000000
2216.532629	0.214531	0.557693	0.021378	78.350075	-45.939163	67.899223	4.904056	0.000000	0.974800	0.000000	0.000000	0.000000	0.872385	-0.077017	-0.243079	0.000000	0.000000	3.000000	11.000000	0.000000
2216.535962	0.214531	0.557693	0.021378	78.350075	-45.939163	67.899223	4.904056	0.000000	0.974800	0.000000	0.000000	0.000000	0.872385	-0.077017	-0.243079	0.000000	0.000000	3.000000	11.000000	0.000000
2216.539296	0.214531	0.557693	0.021378	77.910522	-47.111427	66.829399	4.915113	0.000000	0.917420	0.000000	0.000000	0.000000	0.872385	-0.077017	-0.243079	0.000000	0.000000	3.000000	11.000000	0.000000
2216.542629	0.217327	0.557457	0.020550	77.910522	-47.111427	66.829399	4.915113	0.000000	0.917420	0.000000	0.000000	0.000000	0.838802	-0.070864	-0.248410	0.000000	0.000000	3.000000	11.000000	0.000000
2216.545962	0.217327	0.557457	0.020550	77.910522	-47.111427	66.829399	4.915113	0.000000	0.917420	0.000000	0.000000	0.000000	0.838802	-0.070864	-0.248410	0.000000	0.000000	3.000000	11.000000	0.000000
2216.549296	0.217327	0.557457	0.020550	77.542931	-48.035408	65.928909	4.925029	0.000000	0.862605	0.000000	0.000000	0.000000	0.838802	-0.070864	-0.248410	0.000000	0.000000	3.000000	11.000000	0.000000
2216.552629	0.219955	0.557226	0.019644	77.542931	-48.035408	65.928909	4.925029	0.000000	0.862605	0.000000	0.000000	0.000000	0.788333	-0.069213	-0.271710	0.000000	0.000000	3.000000	11.000000	0.000000
2216.555962	0.219955	0.557226	0.019644	77.542931	-48.035408	65.928909	4.925029	0.000000	0.862605	0.000000	0.000000	0.000000	0.788333	-0.069213	-0.271710	0.000000	0.000000	3.000000	11.000000	0.000000
2216.559296	0.219955	0.557226	0.019644	77.304390	-48.706936	65.105850	4.934276	0.000000	0.808037	0.000000	0.000000	0.000000	0.788333	-0.069213	-0.271710	0.000000	0.000000	3.000000	11.000000	0.000000
2216.562629	0.222460	0.557027	0.018704	77.304390	-48.706936	65.105850	4.934276	0.000000	0.808037	0.000000	0.000000	0.000000	0.751529	-0.059779	-0.281856	0.000000	0.000000	3.000000	11.000000	0.000000
2216.565962	0.222460	0.557027	0.018704	77.304390	-48.706936	65.105850	4.934276	0.000000	0.808037	0.000000	0.000000	0.000000	0.751529	-0.059779	-0.281856	0.000000	0.000000	3.000000	11.000000	0.000000
2216.569296	0.222460	0.557027	0.018704	77.237000	-49.148132	64.786163	4.942679	0.000000	0.754935	0.000000	0.000000	0.000000	0.751529	-0.059779	-0.281856	0.000000	0.000000	3.000000	11.000000	0.000000
2216.572629	0.224825	0.556852	0.017697	77.237000	-49.148132	64.786163	4.942679	0.000000	0.754935	0.000000	0.000000	0.000000	0.709470	-0.052571	-0.302215	0.000000	0.000000	3.000000	11.000000	0.000000
2216.575962	0.224825	0.556852	0.017697	77.237000	-49.148132	64.786163	4.942679	0.000000	0.754935	0.000000	0.000000	0.000000	0.709470	-0.052571	-0.302215	0.000000	0.000000	3.000000	11.000000	0.000000
2216.579296	0.224825	0.556852	0.017697	77.268295	-49.444710	65.041557	4.950496	0.000000	0.701851	0.000000	0.000000	0.000000	0.709470	-0.052571	-0.302215	0.000000	0.000000	3.000000	11.000000	0.000000
2216.582629	0.226991	0.556690	0.016676	77.268295	-49.444710	65.041557	4.950496	0.000000	0.701851	0.000000	0.000000	0.000000	0.649836	-0.048486	-0.306131	0.000000	0.000000	3.000000	11.000000	0.000000
2216.585962	0.226991	0.556690	0.016676	77.268295	-49.444710	65.041557	4.950496	0.000000	0.701851	0.000000	0.000000	0.000000	0.649836	-0.048486	-0.306131	0.000000	0.000000	3.000000	11.000000	0.000000
2216.589296	0.226991	0.556690	0.016676	77.285782	-49.606976	65.538567	4.957437	0.000000	0.651011	0.000000	0.000000	0.000000	0.649836	-0.048486	-0.306131	0.000000	0.000000	3.000000	11.000000	0.000000
2216.592629	0.228921	0.556560	0.015683	77.285782	-49.606976	65.538567	4.957437	0.000000	0.651011	0.000000	0.000000	0.000000	0.578956	-0.038956	-0.298078	0.000000	0.000000	3.000000	11.000000	0.000000
2216.595962	0.228921	0.556560	0.015683	77.285782	-49.606976	65.538567	4.957437	0.000000	0.651011	0.000000	0.000000	0.000000	0.578956	-0.038956	-0.298078	0.000000	0.000000	3.000000	11.000000	0.000000
2216.599296	0.228921	0.556560	0.015683	77.290314	-49.532948	66.251511	4.963410	0.000000	0.603785	0.000000	0.000000	0.000000	0.578956	-0.038956	-0.298078	0.000000	0.000000	3.000000	11.000000	0.000000
2216.602629	0.230635	0.556491	0.014703	77.290314	-49.532948	66.251511	4.963410	0.000000	0.603785	0.000000	0.000000	0.000000	0.514235	-0.020812	-0.293911	0.000000	0.000000	3.000000	11.000000	0.000000
2216.605962	0.230635	0.556491	0.014703	77.290314	-49.532948	66.251511	4.963410	0.000000	0.603785	0.000000	0.000000	0.000000	0.514235	-0.020812	-0.293911	0.000000	0.000000	3.000000	11.000000	0.000000
2216.609296	0.230635	0.556491	0.014703	77.308739	-49.391510	66.752434	4.968628	0.000000	0.559227	0.000000	0.000000	0.000000	0.514235	-0.020812	-0.293911	0.000000	0.000000	3.000000	11.000000	0.000000
2216.612629	0.232136	0.556453	0.013745	77.308739	-49.391510	66.752434	4.968628	0.000000	0.559227	0.000000	0.000000	0.000000	0.450336	-0.011295	-0.287585	0.000000	0.000000	3.000000	11.000000	0.000000
2216.615962	0.232136	0.556453	0.013745	77.308739	-49.391510	66.752434	4.968628	0.000000	0.559227	0.000000	0.000000	0.000000	0.450336	-0.011295	-0.287585	0.000000	0.000000	3.000000	11.000000	0.000000
2216.619296	0.232136	0.556453	0.013745	77.384979	-49.284382	67.303459	4.973168	0.000000	0.517300	0.000000	0.000000	0.000000	0.450336	-0.011295	-0.287585	0.000000	0.000000	3.000000	11.000000	0.000000
2216.622629	0.233411	0.556432	0.012727	77.384979	-49.284382	67.303459	4.973168	0.000000	0.517300	0.000000	0.000000	0.000000	0.382628	-0.006293	-0.305393	0.000000	0.000000	3.000000	11.000000	0.000000
2216.625962	0.233411	0.556432	0.012727	77.384979	-49.284382	67.303459	4.973168	0.000000	0.517300	0.000000	0.000000	0.000000	0.382628	-0.006293	-0.305393	0.000000	0.000000	3.000000	11.000000	0.000000
2216.629296	0.233411	0.556432	0.012727	77.545570	-49.241100	67.917122	4.977405	0.000000	0.474811	0.000000	0.000000	0.000000	0.382628	-0.006293	-0.305393	0.000000	0.000000	3.000000	11.000000	0.000000
2216.632629	0.234473	0.556388	0.011676	77.545570	-49.241100	67.917122	4.977405	0.000000	0.474811	0.000000	0.000000	0.000000	0.318610	-0.013128	-0.315140	0.000000	0.000000	3.000000	11.000000	0.000000
2216.635962	0.234473	0.556388	0.011676	77.545570	-49.241100	67.917122	4.977405	0.000000	0.474811	0.000000	0.000000	0.000000	0.318610	-0.013128	-0.315140	0.000000	0.000000	3.000000	11.000000	0.000000
2216.639296	0.234473	0.556388	0.011676	77.752312	-49.238716	68.020203	4.981258	0.000000	0.432514	0.000000	0.000000	0.000000	0.318610	-0.013128	-0.315140	0.000000	0.000000	3.000000	11.000000	0.000000
2216.642629	0.235391	0.556343	0.010509	77.752312	-49.238716	68.020203	4.981258	0.000000	0.432514	0.000000	0.000000	0.000000	0.275157	-0.013626	-0.350025	0.000000	0.000000	3.000000	11.000000	0.000000
2216.645962	0.235391	0.556343	0.010509	77.752312	-49.238716	68.020203	4.981258	0.000000	0.432514	0.000000	0.000000	0.000000	0.275157	-0.013626	-0.350025	0.000000	0.000000	3.000000	11.000000	0.000000
2216.649296	0.235391	0.556343	0.010509	77.971695	-49.312645	68.018738	4.985004	0.000000	0.386948	0.000000	0.000000	0.000000	0.275157	-0.013626	-0.350025	0.000000	0.000000	3.000000	11.000000	0.000000
2216.652629	0.236080	0.556260	0.009230	77.971695	-49.312645	68.018738	4.985004	0.000000	0.386948	0.000000	0.000000	0.000000	0.206875	-0.025049	-0.383836	0.000000	0.000000	3.000000	11.000000	0.000000
2216.655962	0.236080	0.556260	0.009230	77.971695	-49.312645	68.018738	4.985004	0.000000	0.386948	0.000000	0.000000	0.000000	0.206875	-0.025049	-0.383836	0.000000	0.000000	3.000000	11.000000	0.000000
2216.659296	0.236080	0.556260	0.009230	78.196098	-49.465553	67.959801	4.988538	0.000000	0.338357	0.000000	0.000000	0.000000	0.206875	-0.025049	-0.383836	0.000000	0.000000	3.000000	11.000000	0.000000
2216.662629	0.236582	0.556145	0.007863	78.196098	-49.465553	67.959801	4.988538	0.000000	0.338357	0.000000	0.000000	0.000000	0.150545	-0.034238	-0.410092	0.000000	0.000000	3.000000	11.000000	0.000000
2216.665962	0.236582	0.556145	0.007863	78.196098	-49.465553	67.959801	4.988538	0.000000	0.338357	0.000000	0.000000	0.000000	0.150545	-0.034238	-0.410092	0.000000	0.000000	3.000000	11.000000	0.000000
2216.669296	0.236582	0.556145	0.007863	78.408745	-49.585449	67.915596	4.991735	0.000000	0.287370	0.000000	0.000000	0.000000	0.150545	-0.034238	-0.410092	0.000000	0.000000	3.000000	11.000000	0.000000
2216.672629	0.236950	0.555990	0.006407	78.408745	-49.585449	67.915596	4.991735	0.000000	0.287370	0.000000	0.000000	0.000000	0.110492	-0.046595	-0.436905	0.000000	0.000000	3.000000	11.000000	0.000000
2216.675962	0.236950	0.555990	0.006407	78.408745	-49.585449	67.915596	4.991735	0.000000	0.287370	0.000000	0.000000	0.000000	0.110492	-0.046595	-0.436905	0.000000	0.000000	3.000000	11.000000	0.000000
2216.679296	0.236950	0.555990	0.006407	78.588203	-49.421646	68.125519	4.994538	0.000000	0.233646	0.000000	0.000000	0.000000	0.110492	-0.046595	-0.436905	0.000000	0.000000	3.000000	11.000000	0.000000
2216.682629	0.237168	0.555840	0.004883	78.588203	-49.421646	68.125519	4.994538	0.000000	0.233646	0.000000	0.000000	0.000000	0.065404	-0.045077	-0.457118	0.000000	0.000000	3.000000	11.000000	0.000000
2216.685962	0.237168	0.555840	0.004883	78.588203	-49.421646	68.125519	4.994538	0.000000	0.233646	0.000000	0.000000	0.000000	0.065404	-0.045077	-0.457118	0.000000	0.000000	3.000000	11.000000	0.000000
2216.689296	0.237168	0.555840	0.004883	78.723518	-48.622684	68.934006	4.996835	0.000000	0.177874	0.000000	0.000000	0.000000	0.065404	-0.045077	-0.457118	0.000000	0.000000	3.000000	11.000000	0.000000
2216.692629	0.237243	0.555692	0.003359	78.723518	-48.622684	68.934006	4.996835	0.000000	0.177874	0.000000	0.000000	0.000000	0.022429	-0.044474	-0.457172	0.000000	0.000000	3.000000	11.000000	0.000000
2216.695962	0.237243	0.555692	0.003359	78.723518	-48.622684	68.934006	4.996835	0.000000	0.177874	0.000000	0.000000	0.000000	0.022429	-0.044474	-0.457172	0.000000	0.000000	3.000000	11.000000	0.000000
2216.699296	0.237243	0.555692	0.003359	78.793175	-46.903503	70.602699	4.998503	0.000000	0.122335	0.000000	0.000000	0.000000	0.022429	-0.044474	-0.457172	0.000000	0.000000	3.000000	11.000000	0.000000
2216.702629	0.237203	0.555509	0.001781	78.793175	-46.903503	70.602699	4.998503	0.000000	0.122335	0.000000	0.000000	0.000000	-0.012038	-0.054697	-0.473246	0.000000	0.000000	3.000000	11.000000	0.000000
2216.705962	0.237203	0.555509	0.001781	78.793175	-46.903503	70.602699	4.998503	0.000000	0.122335	0.000000	0.000000	0.000000	-0.012038	-0.054697	-0.473246	0.000000	0.000000	3.000000	11.000000	0.000000
2216.709296	0.237203	0.555509	0.001781	78.810776	-44.434105	72.988792	4.999579	0.000000	0.064915	0.000000	0.000000	0.000000	-0.012038	-0.054697	-0.473246	0.000000	0.000000	3.000000	11.000000	0.000000
2216.712629	0.237097	0.555339	0.000138	78.810776	-44.434105	72.988792	4.999579	0.000000	0.064915	0.000000	0.000000	0.000000	-0.031778	-0.051066	-0.492917	0.000000	0.000000	3.000000	11.000000	0.000000
2216.715962	0.237097	0.555339	0.000138	78.810776	-44.434105	72.988792	4.999579	0.000000	0.064915	0.000000	0.000000	0.000000	-0.031778	-0.051066	-0.492917	0.000000	0.000000	3.000000	11.000000	0.000000
2216.719296	0.237097	0.555339	0.000138	78.796936	-41.499138	75.824448	4.999998	0.000000	0.005047	0.000000	0.000000	0.000000	-0.031778	-0.051066	-0.492917	0.000000	0.000000	3.000000	11.000000	0.000000
2216.722629	0.236931	0.555145	-0.001613	78.796936	-41.499138	75.824448	4.999998	0.000000	0.005047	0.000000	0.000000	0.000000	-0.049922	-0.058316	-0.525287	0.000000	0.000000	3.000000	11.000000	0.000000
2216.725962	0.236931	0.555145	-0.001613	78.796936	-41.499138	75.824448	4.999998	0.000000	0.005047	0.000000	0.000000	0.000000	-0.049922	-0.058316	-0.525287	0.000000	0.000000	3.000000	11.000000	0.000000
2216.729296	0.236931	0.555145	-0.001613	78.757767	-38.301159	78.925331	4.999653	0.000000	-0.058879	0.000000	0.000000	0.000000	-0.049922	-0.058316	-0.525287	0.000000	0.000000	3.000000	11.000000	0.000000
2216.732629	0.236744	0.554954	-0.003499	78.757767	-38.301159	78.925331	4.999653	0.000000	-0.058879	0.000000	0.000000	0.000000	-0.056077	-0.057206	-0.565894	0.000000	0.000000	3.000000	11.000000	0.000000
2216.735962	0.236744	0.554954	-0.003499	78.757767	-38.301159	78.925331	4.999653	0.000000	-0.058879	0.000000	0.000000	0.000000	-0.056077	-0.057206	-0.565894	0.000000	0.000000	3.000000	11.000000	0.000000
2216.739296	0.236744	0.554954	-0.003499	78.678635	-34.960415	82.178291	4.998364	0.000000	-0.127894	0.000000	0.000000	0.000000	-0.056077	-0.057206	-0.565894	0.000000	0.000000	3.000000	11.000000	0.000000
2216.742629	0.236481	0.554756	-0.005467	78.678635	-34.960415	82.178291	4.998364	0.000000	-0.127894	0.000000	0.000000	0.000000	-0.078727	-0.059257	-0.590369	0.000000	0.000000	3.000000	11.000000	0.000000
2216.745962	0.236481	0.554756	-0.005467	78.678635	-34.960415	82.178291	4.998364	0.000000	-0.127894	0.000000	0.000000	0.000000	-0.078727	-0.059257	-0.590369	0.000000	0.000000	3.000000	11.000000	0.000000
2216.749296	0.236481	0.554756	-0.005467	78.538498	-31.720430	85.305145	4.995994	0.000000	-0.200115	0.000000	0.000000	0.000000	-0.078727	-0.059257	-0.590369	0.000000	0.000000	3.000000	11.000000	0.000000
2216.752629	0.236173	0.554549	-0.007460	78.538498	-31.720430	85.305145	4.995994	0.000000	-0.200115	0.000000	0.000000	0.000000	-0.092638	-0.062107	-0.598093	0.000000	0.000000	3.000000	11.000000	0.000000
2216.755962	0.236173	0.554549	-0.007460	78.538498	-31.720430	85.305145	4.995994	0.000000	-0.200115	0.000000	0.000000	0.000000	-0.092638	-0.062107	-0.598093	0.000000	0.000000	3.000000	11.000000	0.000000
2216.759296	0.236173	0.554549	-0.007460	78.336761	-28.691429	88.186600	4.992513	0.000000	-0.273522	0.000000	0.000000	0.000000	-0.092638	-0.062107	-0.598093	0.000000	0.000000	3.000000	11.000000	0.000000
2216.762629	0.235789	0.554376	-0.009379	78.336761	-28.691429	88.186600	4.992513	0.000000	-0.273522	0.000000	0.000000	0.000000	-0.115071	-0.052025	-0.575675	0.000000	0.000000	3.000000	11.000000	0.000000
2216.765962	0.235789	0.554376	-0.009379	78.336761	-28.691429	88.186600	4.992513	0.000000	-0.273522	0.000000	0.000000	0.000000	-0.115071	-0.052025	-0.575675	0.000000	0.000000	3.000000	11.000000	0.000000
2216.769296	0.235789	0.554376	-0.009379	78.120911	-25.925783	90.837463	4.988115	0.000000	-0.344544	0.000000	0.000000	0.000000	-0.115071	-0.052025	-0.575675	0.000000	0.000000	3.000000	11.000000	0.000000
2216.772629	0.235271	0.554228	-0.011237	78.120911	-25.925783	90.837463	4.988115	0.000000	-0.344544	0.000000	0.000000	0.000000	-0.155498	-0.044320	-0.557341	0.000000	0.000000	3.000000	11.000000	0.000000
2216.775962	0.235271	0.554228	-0.011237	78.120911	-25.925783	90.837463	4.988115	0.000000	-0.344544	0.000000	0.000000	0.000000	-0.155498	-0.044320	-0.557341	0.000000	0.000000	3.000000	11.000000	0.000000
2216.779296	0.235271	0.554228	-0.011237	77.898232	-23.448187	93.202881	4.982837	0.000000	-0.413932	0.000000	0.000000	0.000000	-0.155498	-0.044320	-0.557341	0.000000	0.000000	3.000000	11.000000	0.000000
2216.782629	0.234693	0.554096	-0.013047	77.898232	-23.448187	93.202881	4.982837	0.000000	-0.413932	0.000000	0.000000	0.000000	-0.173256	-0.039671	-0.543056	0.000000	0.000000	3.000000	11.000000	0.000000
2216.785962	0.234693	0.554096	-0.013047	77.898232	-23.448187	93.202881	4.982837	0.000000	-0.413932	0.000000	0.000000	0.000000	-0.173256	-0.039671	-0.543056	0.000000	0.000000	3.000000	11.000000	0.000000
2216.789296	0.234693	0.554096	-0.013047	77.672737	-21.215534	95.340950	4.976706	0.000000	-0.482079	0.000000	0.000000	0.000000	-0.173256	-0.039671	-0.543056	0.000000	0.000000	3.000000	11.000000	0.000000
2216.792629	0.234057	0.553979	-0.014810	77.672737	-21.215534	95.340950	4.976706	0.000000	-0.482079	0.000000	0.000000	0.000000	-0.190758	-0.035039	-0.528817	0.000000	0.000000	3.000000	11.000000	0.000000
2216.795962	0.234057	0.553979	-0.014810	77.672737	-21.215534	95.340950	4.976706	0.000000	-0.482079	0.000000	0.000000	0.000000	-0.190758	-0.035039	-0.528817	0.000000	0.000000	3.000000	11.000000	0.000000
2216.799296	0.234057	0.553979	-0.014810	77.455849	-19.252243	97.218887	4.969765	0.000000	-0.549037	0.000000	0.000000	0.000000	-0.190758	-0.035039	-0.528817	0.000000	0.000000	3.000000	11.000000	0.000000
2216.802629	0.233345	0.553870	-0.016562	77.455849	-19.252243	97.218887	4.969765	0.000000	-0.549037	0.000000	0.000000	0.000000	-0.213729	-0.032840	-0.525442	0.000000	0.000000	3.000000	11.000000	0.000000
2216.805962	0.233345	0.553870	-0.016562	77.455849	-19.252243	97.218887	4.969765	0.000000	-0.549037	0.000000	0.000000	0.000000	-0.213729	-0.032840	-0.525442	0.000000	0.000000	3.000000	11.000000	0.000000
2216.809296	0.233345	0.553870	-0.016562	77.270927	-17.689009	98.700996	4.961876	0.000000	-0.616269	0.000000	0.000000	0.000000	-0.213729	-0.032840	-0.525442	0.000000	0.000000	3.000000	11.000000	0.000000
2216.812629	0.232619	0.553768	-0.018335	77.270927	-17.689009	98.700996	4.961876	0.000000	-0.616269	0.000000	0.000000	0.000000	-0.217755	-0.030662	-0.532111	0.000000	0.000000	3.000000	11.000000	0.000000
2216.815962	0.232619	0.553768	-0.018335	77.270927	-17.689009	98.700996	4.961876	0.000000	-0.616269	0.000000	0.000000	0.000000	-0.217755	-0.030662	-0.532111	0.000000	0.000000	3.000000	11.000000	0.000000
2216.819296	0.232619	0.553768	-0.018335	77.149170	-16.676874	99.636665	4.952888	0.000000	-0.684761	0.000000	0.000000	0.000000	-0.217755	-0.030662	-0.532111	0.000000	0.000000	3.000000	11.000000	0.000000
2216.822629	0.231895	0.553628	-0.020153	77.149170	-16.676874	99.636665	4.952888	0.000000	-0.684761	0.000000	0.000000	0.000000	-0.217332	-0.041926	-0.545423	0.000000	0.000000	3.000000	11.000000	0.000000
2216.825962	0.231895	0.553628	-0.020153	77.149170	-16.676874	99.636665	4.952888	0.000000	-0.684761	0.000000	0.000000	0.000000	-0.217332	-0.041926	-0.545423	0.000000	0.000000	3.000000	11.000000	0.000000
2216.829296	0.231895	0.553628	-0.020153	77.108810	-16.270977	99.972618	4.942634	0.000000	-0.755228	0.000000	0.000000	0.000000	-0.217332	-0.041926	-0.545423	0.000000	0.000000	3.000000	11.000000	0.000000
2216.832629	0.231148	0.553478	-0.022009	77.108810	-16.270977	99.972618	4.942634	0.000000	-0.755228	0.000000	0.000000	0.000000	-0.223967	-0.045075	-0.556853	0.000000	0.000000	3.000000	11.000000	0.000000
2216.835962	0.231148	0.553478	-0.022009	77.108810	-16.270977	99.972618	4.942634	0.000000	-0.755228	0.000000	0.000000	0.000000	-0.223967	-0.045075	-0.556853	0.000000	0.000000	3.000000	11.000000	0.000000
2216.839296	0.231148	0.553478	-0.022009	77.126602	-16.324505	99.849930	4.931043	0.000000	-0.827536	0.000000	0.000000	0.000000	-0.223967	-0.045075	-0.556853	0.000000	0.000000	3.000000	11.000000	0.000000
2216.842629	0.230385	0.553361	-0.023893	77.126602	-16.324505	99.849930	4.931043	0.000000	-0.827536	0.000000	0.000000	0.000000	-0.228862	-0.034933	-0.564974	0.000000	0.000000	3.000000	11.000000	0.000000
2216.845962	0.230385	0.553361	-0.023893	77.126602	-16.324505	99.849930	4.931043	0.000000	-0.827536	0.000000	0.000000	0.000000	-0.228862	-0.034933	-0.564974	0.000000	0.000000	3.000000	11.000000	0.000000
2216.849296	0.230385	0.553361	-0.023893	77.187813	-16.629911	99.487022	4.918108	0.000000	-0.901230	0.000000	0.000000	0.000000	-0.228862	-0.034933	-0.564974	0.000000	0.000000	3.000000	11.000000	0.000000
2216.852629	0.229648	0.553259	-0.025773	77.187813	-16.629911	99.487022	4.918108	0.000000	-0.901230	0.000000	0.000000	0.000000	-0.221093	-0.030589	-0.564097	0.000000	0.000000	3.000000	11.000000	0.000000
2216.855962	0.229648	0.553259	-0.025773	77.187813	-16.629911	99.487022	4.918108	0.000000	-0.901230	0.000000	0.000000	0.000000	-0.221093	-0.030589	-0.564097	0.000000	0.000000	3.000000	11.000000	0.000000
2216.859296	0.229648	0.553259	-0.025773	77.264297	-16.963263	99.112175	4.904039	0.000000	-0.974885	0.000000	0.000000	0.000000	-0.221093	-0.030589	-0.564097	0.000000	0.000000	3.000000	11.000000	0.000000
2216.862629	0.228895	0.553190	-0.027680	77.264297	-16.963263	99.112175	4.904039	0.000000	-0.974885	0.000000	0.000000	0.000000	-0.226056	-0.020703	-0.572187	0.000000	0.000000	3.000000	11.000000	0.000000
2216.865962	0.228895	0.553190	-0.027680	77.264297	-16.963263	99.112175	4.904039	0.000000	-0.974885	0.000000	0.000000	0.000000	-0.226056	-0.020703	-0.572187	0.000000	0.000000	3.000000	11.000000	0.000000
2216.869296	0.228895	0.553190	-0.027680	77.339302	-17.273817	98.776718	4.888545	0.000000	-1.049824	0.000000	0.000000	0.000000	-0.226056	-0.020703	-0.572187	0.000000	0.000000	3.000000	11.000000	0.000000
2216.872629	0.228166	0.553143	-0.029537	77.339302	-17.273817	98.776718	4.888545	0.000000	-1.049824	0.000000	0.000000	0.000000	-0.218651	-0.014059	-0.557072	0.000000	0.000000	3.000000	11.000000	0.000000
2216.875962	0.228166	0.553143	-0.029537	77.339302	-17.273817	98.776718	4.888545	0.000000	-1.049824	0.000000	0.000000	0.000000	-0.218651	-0.014059	-0.557072	0.000000	0.000000	3.000000	11.000000	0.000000
2216.879296	0.228166	0.553143	-0.029537	77.411674	-17.572929	98.439545	4.872284	0.000000	-1.122873	0.000000	0.000000	0.000000	-0.218651	-0.014059	-0.557072	0.000000	0.000000	3.000000	11.000000	0.000000
2216.882629	0.227431	0.553119	-0.031400	77.411674	-17.572929	98.439545	4.872284	0.000000	-1.122873	0.000000	0.000000	0.000000	-0.220305	-0.007127	-0.558972	0.000000	0.000000	3.000000	11.000000	0.000000
2216.885962	0.227431	0.553119	-0.031400	77.411674	-17.572929	98.439545	4.872284	0.000000	-1.122873	0.000000	0.000000	0.000000	-0.220305	-0.007127	-0.558972	0.000000	0.000000	3.000000	11.000000	0.000000
2216.889296	0.227431	0.553119	-0.031400	77.482513	-17.879210	98.093414	4.854784	0.000000	-1.196272	0.000000	0.000000	0.000000	-0.220305	-0.007127	-0.558972	0.000000	0.000000	3.000000	11.000000	0.000000
2216.892629	0.226712	0.553118	-0.033281	77.482513	-17.879210	98.093414	4.854784	0.000000	-1.196272	0.000000	0.000000	0.000000	-0.215924	-0.000286	-0.564093	0.000000	0.000000	3.000000	11.000000	0.000000
2216.895962	0.226712	0.553118	-0.033281	77.482513	-17.879210	98.093414	4.854784	0.000000	-1.196272	0.000000	0.000000	0.000000	-0.215924	-0.000286	-0.564093	0.000000	0.000000	3.000000	11.000000	0.000000
2216.899296	0.226712	0.553118	-0.033281	77.546204	-18.172705	97.754211	4.835977	0.000000	-1.270168	0.000000	0.000000	0.000000	-0.215924	-0.000286	-0.564093	0.000000	0.000000	3.000000	11.000000	0.000000
2216.902629	0.226037	0.553131	-0.035168	77.546204	-18.172705	97.754211	4.835977	0.000000	-1.270168	0.000000	0.000000	0.000000	-0.202306	0.003736	-0.566226	0.000000	0.000000	3.000000	11.000000	0.000000
2216.905962	0.226037	0.553131	-0.035168	77.546204	-18.172705	97.754211	4.835977	0.000000	-1.270168	0.000000	0.000000	0.000000	-0.202306	0.003736	-0.566226	0.000000	0.000000	3.000000	11.000000	0.000000
2216.909296	0.226037	0.553131	-0.035168	77.597878	-18.414944	97.459885	4.816031	0.000000	-1.343818	0.000000	0.000000	0.000000	-0.202306	0.003736	-0.566226	0.000000	0.000000	3.000000	11.000000	0.000000
2216.912629	0.225388	0.553157	-0.037052	77.597878	-18.414944	97.459885	4.816031	0.000000	-1.343818	0.000000	0.000000	0.000000	-0.194815	0.007781	-0.565067	0.000000	0.000000	3.000000	11.000000	0.000000
2216.915962	0.225388	0.553157	-0.037052	77.597878	-18.414944	97.459885	4.816031	0.000000	-1.343818	0.000000	0.000000	0.000000	-0.194815	0.007781	-0.565067	0.000000	0.000000	3.000000	11.000000	0.000000
2216.919296	0.225388	0.553157	-0.037052	77.625671	-18.619381	97.166595	4.795033	0.000000	-1.416919	0.000000	0.000000	0.000000	-0.194815	0.007781	-0.565067	0.000000	0.000000	3.000000	11.000000	0.000000
2216.922629	0.224814	0.553179	-0.038979	77.625671	-18.619381	97.166595	4.795033	0.000000	-1.416919	0.000000	0.000000	0.000000	-0.172084	0.006612	-0.578255	0.000000	0.000000	3.000000	11.000000	0.000000
2216.925962	0.224814	0.553179	-0.038979	77.625671	-18.619381	97.166595	4.795033	0.000000	-1.416919	0.000000	0.000000	0.000000	-0.172084	0.006612	-0.578255	0.000000	0.000000	3.000000	11.000000	0.000000
2216.929296	0.224814	0.553179	-0.038979	77.608757	-18.690687	96.977188	4.772674	0.000000	-1.490497	0.000000	0.000000	0.000000	-0.172084	0.006612	-0.578255	0.000000	0.000000	3.000000	11.000000	0.000000
2216.932629	0.224234	0.553223	-0.040912	77.608757	-18.690687	96.977188	4.772674	0.000000	-1.490497	0.000000	0.000000	0.000000	-0.174145	0.013198	-0.579947	0.000000	0.000000	3.000000	11.000000	0.000000
2216.935962	0.224234	0.553223	-0.040912	77.608757	-18.690687	96.977188	4.772674	0.000000	-1.490497	0.000000	0.000000	0.000000	-0.174145	0.013198	-0.579947	0.000000	0.000000	3.000000	11.000000	0.000000
2216.939296	0.224234	0.553223	-0.040912	77.540253	-18.546755	96.967491	4.749106	0.000000	-1.563966	0.000000	0.000000	0.000000	-0.174145	0.013198	-0.579947	0.000000	0.000000	3.000000	11.000000	0.000000
2216.942629	0.223697	0.553288	-0.042805	77.540253	-18.546755	96.967491	4.749106	0.000000	-1.563966	0.000000	0.000000	0.000000	-0.161026	0.019667	-0.567637	0.000000	0.000000	3.000000	11.000000	0.000000
2216.945962	0.223697	0.553288	-0.042805	77.540253	-18.546755	96.967491	4.749106	0.000000	-1.563966	0.000000	0.000000	0.000000	-0.161026	0.019667	-0.567637	0.000000	0.000000	3.000000	11.000000	0.000000
2216.949296	0.223697	0.553288	-0.042805	77.414787	-18.192518	97.185722	4.725092	0.000000	-1.635087	0.000000	0.000000	0.000000	-0.161026	0.019667	-0.567637	0.000000	0.000000	3.000000	11.000000	0.000000
2216.952629	0.223142	0.553384	-0.044723	77.414787	-18.192518	97.185722	4.725092	0.000000	-1.635087	0.000000	0.000000	0.000000	-0.166447	0.028690	-0.575465	0.000000	0.000000	3.000000	11.000000	0.000000
2216.955962	0.223142	0.553384	-0.044723	77.414787	-18.192518	97.185722	4.725092	0.000000	-1.635087	0.000000	0.000000	0.000000	-0.166447	0.028690	-0.575465	0.000000	0.000000	3.000000	11.000000	0.000000
2216.959296	0.223142	0.553384	-0.044723	77.254974	-17.754524	98.055374	4.699656	0.000000	-1.706820	0.000000	0.000000	0.000000	-0.166447	0.028690	-0.575465	0.000000	0.000000	3.000000	11.000000	0.000000
2216.962629	0.222631	0.553501	-0.046600	77.254974	-17.754524	98.055374	4.699656	0.000000	-1.706820	0.000000	0.000000	0.000000	-0.153358	0.035073	-0.563069	0.000000	0.000000	3.000000	11.000000	0.000000
2216.965962	0.222631	0.553501	-0.046600	77.254974	-17.754524	98.055374	4.699656	0.000000	-1.706820	0.000000	0.000000	0.000000	-0.153358	0.035073	-0.563069	0.000000	0.000000	3.000000	11.000000	0.000000
2216.969296	0.222631	0.553501	-0.046600	77.058472	-17.326687	99.972702	4.673919	0.000000	-1.776085	0.000000	0.000000	0.000000	-0.153358	0.035073	-0.563069	0.000000	0.000000	3.000000	11.000000	0.000000
2216.972629	0.222106	0.553588	-0.048541	77.058472	-17.326687	99.972702	4.673919	0.000000	-1.776085	0.000000	0.000000	0.000000	-0.157483	0.026064	-0.582268	0.000000	0.000000	3.000000	11.000000	0.000000
2216.975962	0.222106	0.553588	-0.048541	77.058472	-17.326687	99.972702	4.673919	0.000000	-1.776085	0.000000	0.000000	0.000000	-0.157483	0.026064	-0.582268	0.000000	0.000000	3.000000	11.000000	0.000000
2216.979296	0.222106	0.553588	-0.048541	76.800697	-17.071737	101.925537	4.646334	0.000000	-1.847047	0.000000	0.000000	0.000000	-0.157483	0.026064	-0.582268	0.000000	0.000000	3.000000	11.000000	0.000000
2216.982629	0.221726	0.553645	-0.050483	76.800697	-17.071737	101.925537	4.646334	0.000000	-1.847047	0.000000	0.000000	0.000000	-0.114030	0.017260	-0.582796	0.000000	0.000000	3.000000	11.000000	0.000000
2216.985962	0.221726	0.553645	-0.050483	76.800697	-17.071737	101.925537	4.646334	0.000000	-1.847047	0.000000	0.000000	0.000000	-0.114030	0.017260	-0.582796	0.000000	0.000000	3.000000	11.000000	0.000000
2216.989296	0.221726	0.553645	-0.050483	76.471016	-16.966743	103.380165	4.618556	0.000000	-1.915446	0.000000	0.000000	0.000000	-0.114030	0.017260	-0.582796	0.000000	0.000000	3.000000	11.000000	0.000000
2216.992629	0.221457	0.553665	-0.052532	76.471016	-16.966743	103.380165	4.618556	0.000000	-1.915446	0.000000	0.000000	0.000000	-0.080668	0.005882	-0.614608	0.000000	0.000000	3.000000	11.000000	0.000000
2216.995962	0.221457	0.553665	-0.052532	76.471016	-16.966743	103.380165	4.618556	0.000000	-1.915446	0.000000	0.000000	0.000000	-0.080668	0.005882	-0.614608	0.000000	0.000000	3.000000	11.000000	0.000000
2216.999296	0.221457	0.553665	-0.052532	76.072678	-17.074482	104.114769	4.589149	0.000000	-1.984872	0.000000	0.000000	0.000000	-0.080668	0.005882	-0.614608	0.000000	0.000000	3.000000	11.000000	0.000000
2217.002629	0.221304	0.553614	-0.054583	76.072678	-17.074482	104.114769	4.589149	0.000000	-1.984872	0.000000	0.000000	0.000000	-0.045804	-0.015236	-0.615212	0.000000	0.000000	3.000000	11.000000	0.000000
2217.005962	0.221304	0.553614	-0.054583	76.072678	-17.074482	104.114769	4.589149	0.000000	-1.984872	0.000000	0.000000	0.000000	-0.045804	-0.015236	-0.615212	0.000000	0.000000	3.000000	11.000000	0.000000
2217.009296	0.221304	0.553614	-0.054583	75.609589	-17.347107	103.986290	4.559669	0.000000	-2.051687	0.000000	0.000000	0.000000	-0.045804	-0.015236	-0.615212	0.000000	0.000000	3.000000	11.000000	0.000000
2217.012629	0.221291	0.553527	-0.056682	75.609589	-17.347107	103.986290	4.559669	0.000000	-2.051687	0.000000	0.000000	0.000000	-0.004057	-0.026075	-0.629672	0.000000	0.000000	3.000000	11.000000	0.000000
2217.015962	0.221291	0.553527	-0.056682	75.609589	-17.347107	103.986290	4.559669	0.000000	-2.051687	0.000000	0.000000	0.000000	-0.004057	-0.026075	-0.629672	0.000000	0.000000	3.000000	11.000000	0.000000
2217.019296	0.221291	0.553527	-0.056682	75.088181	-17.772192	102.826530	4.529783	0.000000	-2.116853	0.000000	0.000000	0.000000	-0.004057	-0.026075	-0.629672	0.000000	0.000000	3.000000	11.000000	0.000000
2217.022629	0.221410	0.553372	-0.058793	75.088181	-17.772192	102.826530	4.529783	0.000000	-2.116853	0.000000	0.000000	0.000000	0.035662	-0.046677	-0.633394	0.000000	0.000000	3.000000	11.000000	0.000000
2217.025962	0.221410	0.553372	-0.058793	75.088181	-17.772192	102.826530	4.529783	0.000000	-2.116853	0.000000	0.000000	0.000000	0.035662	-0.046677	-0.633394	0.000000	0.000000	3.000000	11.000000	0.000000
2217.029296	0.221410	0.553372	-0.058793	74.539246	-18.288980	101.376579	4.500125	0.000000	-2.179191	0.000000	0.000000	0.000000	0.035662	-0.046677	-0.633394	0.000000	0.000000	3.000000	11.000000	0.000000
2217.032629	0.221600	0.553207	-0.060847	74.539246	-18.288980	101.376579	4.500125	0.000000	-2.179191	0.000000	0.000000	0.000000	0.057017	-0.049427	-0.616266	0.000000	0.000000	3.000000	11.000000	0.000000
2217.035962	0.221600	0.553207	-0.060847	74.539246	-18.288980	101.376579	4.500125	0.000000	-2.179191	0.000000	0.000000	0.000000	0.057017	-0.049427	-0.616266	0.000000	0.000000	3.000000	11.000000	0.000000
2217.039296	0.221600	0.553207	-0.060847	73.979065	-18.906363	100.128128	4.471442	0.000000	-2.237455	0.000000	0.000000	0.000000	0.057017	-0.049427	-0.616266	0.000000	0.000000	3.000000	11.000000	0.000000
2217.042629	0.221773	0.552984	-0.062783	73.979065	-18.906363	100.128128	4.471442	0.000000	-2.237455	0.000000	0.000000	0.000000	0.051880	-0.066836	-0.580640	0.000000	0.000000	3.000000	11.000000	0.000000
2217.045962	0.221773	0.552984	-0.062783	73.979065	-18.906363	100.128128	4.471442	0.000000	-2.237455	0.000000	0.000000	0.000000	0.051880	-0.066836	-0.580640	0.000000	0.000000	3.000000	11.000000	0.000000
2217.049296	0.221773	0.552984	-0.062783	73.434799	-19.618313	99.276642	4.444113	0.000000	-2.291257	0.000000	0.000000	0.000000	0.051880	-0.066836	-0.580640	0.000000	0.000000	3.000000	11.000000	0.000000
2217.052629	0.221937	0.552712	-0.064631	73.434799	-19.618313	99.276642	4.444113	0.000000	-2.291257	0.000000	0.000000	0.000000	0.049294	-0.081661	-0.554388	0.000000	0.000000	3.000000	11.000000	0.000000
2217.055962	0.221937	0.552712	-0.064631	73.434799	-19.618313	99.276642	4.444113	0.000000	-2.291257	0.000000	0.000000	0.000000	0.049294	-0.081661	-0.554388	0.000000	0.000000	3.000000	11.000000	0.000000
2217.059296	0.221937	0.552712	-0.064631	72.925735	-20.346960	98.740944	4.417807	0.000000	-2.341577	0.000000	0.000000	0.000000	0.049294	-0.081661	-0.554388	0.000000	0.000000	3.000000	11.000000	0.000000
2217.062629	0.222150	0.552358	-0.066465	72.925735	-20.346960	98.740944	4.417807	0.000000	-2.341577	0.000000	0.000000	0.000000	0.063789	-0.106308	-0.550484	0.000000	0.000000	3.000000	11.000000	0.000000
2217.065962	0.222150	0.552358	-0.066465	72.925735	-20.346960	98.740944	4.417807	0.000000	-2.341577	0.000000	0.000000	0.000000	0.063789	-0.106308	-0.550484	0.000000	0.000000	3.000000	11.000000	0.000000
2217.069296	0.222150	0.552358	-0.066465	72.460823	-21.070850	98.246490	4.391920	0.000000	-2.389779	0.000000	0.000000	0.000000	0.063789	-0.106308	-0.550484	0.000000	0.000000	3.000000	11.000000	0.000000
2217.072629	0.222371	0.551980	-0.068228	72.460823	-21.070850	98.246490	4.391920	0.000000	-2.389779	0.000000	0.000000	0.000000	0.066318	-0.113327	-0.528837	0.000000	0.000000	3.000000	11.000000	0.000000
2217.075962	0.222371	0.551980	-0.068228	72.460823	-21.070850	98.246490	4.391920	0.000000	-2.389779	0.000000	0.000000	0.000000	0.066318	-0.113327	-0.528837	0.000000	0.000000	3.000000	11.000000	0.000000
2217.079296	0.222371	0.551980	-0.068228	72.032333	-21.766138	97.416046	4.367078	0.000000	-2.434878	0.000000	0.000000	0.000000	0.066318	-0.113327	-0.528837	0.000000	0.000000	3.000000	11.000000	0.000000
2217.082629	0.222550	0.551578	-0.069966	72.032333	-21.766138	97.416046	4.367078	0.000000	-2.434878	0.000000	0.000000	0.000000	0.053682	-0.120588	-0.521243	0.000000	0.000000	3.000000	11.000000	0.000000
2217.085962	0.222550	0.551578	-0.069966	72.032333	-21.766138	97.416046	4.367078	0.000000	-2.434878	0.000000	0.000000	0.000000	0.053682	-0.120588	-0.521243	0.000000	0.000000	3.000000	11.000000	0.000000
2217.089296	0.222550	0.551578	-0.069966	71.645180	-22.354776	96.313759	4.342172	0.000000	-2.479019	0.000000	0.000000	0.000000	0.053682	-0.120588	-0.521243	0.000000	0.000000	3.000000	11.000000	0.000000
2217.092629	0.222700	0.551211	-0.071572	71.645180	-22.354776	96.313759	4.342172	0.000000	-2.479019	0.000000	0.000000	0.000000	0.044954	-0.110152	-0.481767	0.000000	0.000000	3.000000	11.000000	0.000000
2217.095962	0.222700	0.551211	-0.071572	71.645180	-22.354776	96.313759	4.342172	0.000000	-2.479019	0.000000	0.000000	0.000000	0.044954	-0.110152	-0.481767	0.000000	0.000000	3.000000	11.000000	0.000000
2217.099296	0.222700	0.551211	-0.071572	71.310791	-22.835669	95.101204	4.318943	0.000000	-2.519273	0.000000	0.000000	0.000000	0.044954	-0.110152	-0.481767	0.000000	0.000000	3.000000	11.000000	0.000000
2217.102629	0.222794	0.550862	-0.073051	71.310791	-22.835669	95.101204	4.318943	0.000000	-2.519273	0.000000	0.000000	0.000000	0.028446	-0.104720	-0.443930	0.000000	0.000000	3.000000	11.000000	0.000000
2217.105962	0.222794	0.550862	-0.073051	71.310791	-22.835669	95.101204	4.318943	0.000000	-2.519273	0.000000	0.000000	0.000000	0.028446	-0.104720	-0.443930	0.000000	0.000000	3.000000	11.000000	0.000000
2217.109296	0.222794	0.550862	-0.073051	71.081360	-23.193554	94.204025	4.297088	0.000000	-2.556372	0.000000	0.000000	0.000000	0.028446	-0.104720	-0.443930	0.000000	0.000000	3.000000	11.000000	0.000000
2217.112629	0.222827	0.550547	-0.074378	71.081360	-23.193554	94.204025	4.297088	0.000000	-2.556372	0.000000	0.000000	0.000000	0.009774	-0.094306	-0.398059	0.000000	0.000000	3.000000	11.000000	0.000000
2217.115962	0.222827	0.550547	-0.074378	71.081360	-23.193554	94.204025	4.297088	0.000000	-2.556372	0.000000	0.000000	0.000000	0.009774	-0.094306	-0.398059	0.000000	0.000000	3.000000	11.000000	0.000000
2217.119296	0.222827	0.550547	-0.074378	70.986420	-23.424072	93.660927	4.276951	0.000000	-2.589920	0.000000	0.000000	0.000000	0.009774	-0.094306	-0.398059	0.000000	0.000000	3.000000	11.000000	0.000000
2217.122629	0.222874	0.550243	-0.075590	70.986420	-23.424072	93.660927	4.276951	0.000000	-2.589920	0.000000	0.000000	0.000000	0.014134	-0.091168	-0.363544	0.000000	0.000000	3.000000	11.000000	0.000000
2217.125962	0.222874	0.550243	-0.075590	70.986420	-23.424072	93.660927	4.276951	0.000000	-2.589920	0.000000	0.000000	0.000000	0.014134	-0.091168	-0.363544	0.000000	0.000000	3.000000	11.000000	0.000000
2217.129296	0.222874	0.550243	-0.075590	71.014679	-23.539385	93.414680	4.258675	0.000000	-2.619864	0.000000	0.000000	0.000000	0.014134	-0.091168	-0.363544	0.000000	0.000000	3.000000	11.000000	0.000000
2217.132629	0.223021	0.549942	-0.076709	71.014679	-23.539385	93.414680	4.258675	0.000000	-2.619864	0.000000	0.000000	0.000000	0.044031	-0.090280	-0.335577	0.000000	0.000000	3.000000	11.000000	0.000000
2217.135962	0.223021	0.549942	-0.076709	71.014679	-23.539385	93.414680	4.258675	0.000000	-2.619864	0.000000	0.000000	0.000000	0.044031	-0.090280	-0.335577	0.000000	0.000000	3.000000	11.000000	0.000000
2217.139296	0.223021	0.549942	-0.076709	71.068108	-23.631332	93.236458	4.242770	0.000000	-2.645544	0.000000	0.000000	0.000000	0.044031	-0.090280	-0.335577	0.000000	0.000000	3.000000	11.000000	0.000000
2217.142629	0.223214	0.549645	-0.077702	71.068108	-23.631332	93.236458	4.242770	0.000000	-2.645544	0.000000	0.000000	0.000000	0.057822	-0.089334	-0.298120	0.000000	0.000000	3.000000	11.000000	0.000000
2217.145962	0.223214	0.549645	-0.077702	71.068108	-23.631332	93.236458	4.242770	0.000000	-2.645544	0.000000	0.000000	0.000000	0.057822	-0.089334	-0.298120	0.000000	0.000000	3.000000	11.000000	0.000000
2217.149296	0.223214	0.549645	-0.077702	71.106590	-23.705269	93.072037	4.229253	0.000000	-2.667099	0.000000	0.000000	0.000000	0.057822	-0.089334	-0.298120	0.000000	0.000000	3.000000	11.000000	0.000000
2217.152629	0.223214	0.549645	-0.077702	71.106590	-23.705269	93.072037	4.229253	0.000000	-2.667099	0.000000	0.000000	0.000000	0.057822	-0.089334	-0.298120	0.000000	0.000000	3.000000	11.000000	0.000000
2217.155962	0.223445	0.549367	-0.078545	71.106590	-23.705269	93.072037	4.229253	0.000000	-2.667099	0.000000	0.000000	0.000000	0.069308	-0.083458	-0.252659	0.000000	0.000000	3.000000	11.000000	0.000000
2217.159296	0.223445	0.549367	-0.078545	71.134560	-23.748919	92.951553	4.229253	0.000000	-2.667099	0.000000	0.000000	0.000000	0.069308	-0.083458	-0.252659	0.000000	0.000000	3.000000	11.000000	0.000000
2217.162629	0.223714	0.549165	-0.079197	71.134560	-23.748919	92.951553	4.229253	0.000000	-2.667099	0.000000	0.000000	0.000000	0.080663	-0.060522	-0.195629	0.000000	0.000000	3.000000	11.000000	0.000000
2217.165962	0.223714	0.549165	-0.079197	71.134560	-23.748919	92.951553	4.229253	0.000000	-2.667099	0.000000	0.000000	0.000000	0.080663	-0.060522	-0.195629	0.000000	0.000000	3.000000	11.000000	0.000000
2217.169296	0.223714	0.549165	-0.079197	71.154625	-23.771074	92.864937	4.211048	0.000000	-2.695752	0.000000	0.000000	0.000000	0.080663	-0.060522	-0.195629	0.000000	0.000000	3.000000	11.000000	0.000000
2217.172629	0.223714	0.549165	-0.079197	71.154625	-23.771074	92.864937	4.211048	0.000000	-2.695752	0.000000	0.000000	0.000000	0.080663	-0.060522	-0.195629	0.000000	0.000000	3.000000	11.000000	0.000000
2217.175962	0.223966	0.549006	-0.079670	71.154625	-23.771074	92.864937	4.211048	0.000000	-2.695752	0.000000	0.000000	0.000000	0.075814	-0.047509	-0.141923	0.000000	0.000000	3.000000	11.000000	0.000000
2217.179296	0.223966	0.549006	-0.079670	71.165558	-23.769638	92.817612	4.211048	0.000000	-2.695752	0.000000	0.000000	0.000000	0.075814	-0.047509	-0.141923	0.000000	0.000000	3.000000	11.000000	0.000000
2217.182629	0.223966	0.549006	-0.079670	71.165558	-23.769638	92.817612	4.211048	0.000000	-2.695752	0.000000	0.000000	0.000000	0.075814	-0.047509	-0.141923	0.000000	0.000000	3.000000	11.000000	0.000000
2217.185962	0.223966	0.549006	-0.079670	71.165558	-23.769638	92.817612	4.211048	0.000000	-2.695752	0.000000	0.000000	0.000000	0.075814	-0.047509	-0.141923	0.000000	0.000000	3.000000	11.000000	0.000000
2217.189296	0.224393	0.548874	-0.080175	71.174042	-23.760580	92.788773	4.206245	0.000000	-2.703240	0.000000	0.000000	0.000000	0.127951	-0.039860	-0.151701	0.000000	0.000000	3.000000	11.000000	0.000000
2217.192629	0.224393	0.548874	-0.080175	71.174042	-23.760580	92.788773	4.206245	0.000000	-2.703240	0.000000	0.000000	0.000000	0.000001	-0.000003	0.000000	0.000000	0.000000	3.000000	11.000000	0.000000
2217.195962	0.224393	0.548874	-0.080175	71.174042	-23.760580	92.788773	4.206245	0.000000	-2.703240	0.000000	0.000000	0.000000	0.000001	-0.000003	0.000000	0.000000	0.000000	3.000000	11.000000	0.000000
2217.199296	0.224393	0.548874	-0.080175	71.175865	-23.735418	92.788849	4.202683	0.000000	-2.708774	0.000000	0.000000	0.000000	0.000001	-0.000003	0.000000	0.000000	0.000000	3.000000	11.000000	0.000000
2217.202629	0.224393	0.548874	-0.080175	71.175865	-23.735418	92.788849	4.202683	0.000000	-2.708774	0.000000	0.000000	0.000000	0.000001	-0.000003	0.000000	0.000000	0.000000	3.000000	11.000000	0.000000
2217.205962	0.224610	0.548850	-0.080299	71.175865	-23.735418	92.788849	4.202683	0.000000	-2.708774	0.000000	0.000000	0.000000	0.065191	-0.007199	-0.037077	0.000000	0.000000	3.000000	11.000000	0.000000
2217.209296	0.224610	0.548850	-0.080299	71.177101	-23.707388	92.791580	4.202683	0.000000	-2.708774	0.000000	0.000000	0.000000	0.065191	-0.007199	-0.037077	0.000000	0.000000	3.000000	11.000000	0.000000
2217.212629	0.224610	0.548850	-0.080299	71.177101	-23.707388	92.791580	4.202683	0.000000	-2.708774	0.000000	0.000000	0.000000	0.065191	-0.007199	-0.037077	0.000000	0.000000	3.000000	11.000000	0.000000
2217.215962	0.224610	0.548850	-0.080299	71.177101	-23.707388	92.791580	4.202683	0.000000	-2.708774	0.000000	0.000000	0.000000	0.065191	-0.007199	-0.037077	0.000000	0.000000	3.000000	11.000000	0.000000
2217.219296	0.225029	0.548867	-0.080450	71.175285	-23.669981	92.799469	4.202936	0.000000	-2.708382	0.000000	0.000000	0.000000	0.125793	0.005354	-0.045272	0.000000	0.000000	3.000000	11.000000	0.000000
2217.222629	0.225029	0.548867	-0.080450	71.175285	-23.669981	92.799469	4.202936	0.000000	-2.708382	0.000000	0.000000	0.000000	0.125793	0.005354	-0.045272	0.000000	0.000000	3.000000	11.000000	0.000000
2217.225962	0.225029	0.548867	-0.080450	71.175285	-23.669981	92.799469	4.202936	0.000000	-2.708382	0.000000	0.000000	0.000000	0.125793	0.005354	-0.045272	0.000000	0.000000	3.000000	11.000000	0.000000
2217.229296	0.225029	0.548867	-0.080450	71.169838	-23.623083	92.823181	4.204762	0.000000	-2.705546	0.000000	0.000000	0.000000	0.125793	0.005354	-0.045272	0.000000	0.000000	3.000000	11.000000	0.000000
2217.232629	0.225234	0.548885	-0.080473	71.169838	-23.623083	92.823181	4.204762	0.000000	-2.705546	0.000000	0.000000	0.000000	0.061402	0.005336	-0.006904	0.000000	0.000000	3.000000	11.000000	0.000000
2217.235962	0.225234	0.548885	-0.080473	71.169838	-23.623083	92.823181	4.204762	0.000000	-2.705546	0.000000	0.000000	0.000000	0.061402	0.005336	-0.006904	0.000000	0.000000	3.000000	11.000000	0.000000
2217.239296	0.225234	0.548885	-0.080473	71.164383	-23.578928	92.846840	4.206422	0.000000	-2.702964	0.000000	0.000000	0.000000	0.061402	0.005336	-0.006904	0.000000	0.000000	3.000000	11.000000	0.000000
2217.242629	0.225477	0.548913	-0.080392	71.164383	-23.578928	92.846840	4.206422	0.000000	-2.702964	0.000000	0.000000	0.000000	0.072841	0.008430	0.024342	0.000000	0.000000	3.000000	11.000000	0.000000
2217.245962	0.225477	0.548913	-0.080392	71.164383	-23.578928	92.846840	4.206422	0.000000	-2.702964	0.000000	0.000000	0.000000	0.072841	0.008430	0.024342	0.000000	0.000000	3.000000	11.000000	0.000000
2217.249296	0.225477	0.548913	-0.080392	71.151619	-23.502195	92.902039	4.210037	0.000000	-2.697330	0.000000	0.000000	0.000000	0.072841	0.008430	0.024342	0.000000	0.000000	3.000000	11.000000	0.000000
2217.252629	0.225477	0.548913	-0.080392	71.151619	-23.502195	92.902039	4.210037	0.000000	-2.697330	0.000000	0.000000	0.000000	0.072841	0.008430	0.024342	0.000000	0.000000	3.000000	11.000000	0.000000
2217.255962	0.225794	0.548952	-0.080228	71.151619	-23.502195	92.902039	4.210037	0.000000	-2.697330	0.000000	0.000000	0.000000	0.095038	0.011489	0.049139	0.000000	0.000000	3.000000	11.000000	0.000000
2217.259296	0.225794	0.548952	-0.080228	71.135231	-23.407946	92.972916	4.210037	0.000000	-2.697330	0.000000	0.000000	0.000000	0.095038	0.011489	0.049139	0.000000	0.000000	3.000000	11.000000	0.000000
2217.262629	0.225794	0.548952	-0.080228	71.135231	-23.407946	92.972916	4.210037	0.000000	-2.697330	0.000000	0.000000	0.000000	0.095038	0.011489	0.049139	0.000000	0.000000	3.000000	11.000000	0.000000
2217.265962	0.225794	0.548952	-0.080228	71.135231	-23.407946	92.972916	4.210037	0.000000	-2.697330	0.000000	0.000000	0.000000	0.095038	0.011489	0.049139	0.000000	0.000000	3.000000	11.000000	0.000000
2217.269296	0.226697	0.549108	-0.079616	71.116386	-23.292641	93.062096	4.215611	0.000000	-2.688610	0.000000	0.000000	0.000000	0.270875	0.046921	0.183713	0.000000	0.000000	3.000000	11.000000	0.000000
2217.272629	0.226697	0.549108	-0.079616	71.116386	-23.292641	93.062096	4.215611	0.000000	-2.688610	0.000000	0.000000	0.000000	-0.000001	0.000000	0.000000	0.000000	0.000000	3.000000	11.000000	0.000000
2217.275962	0.226697	0.549108	-0.079616	71.116386	-23.292641	93.062096	4.215611	0.000000	-2.688610	0.000000	0.000000	0.000000	-0.000001	0.000000	0.000000	0.000000	0.000000	3.000000	11.000000	0.000000
2217.279296	0.226697	0.549108	-0.079616	71.091995	-23.149824	93.174644	4.233517	0.000000	-2.660326	0.000000	0.000000	0.000000	-0.000001	0.000000	0.000000	0.000000	0.000000	3.000000	11.000000	0.000000
2217.282629	0.226697	0.549108	-0.079616	71.091995	-23.149824	93.174644	4.233517	0.000000	-2.660326	0.000000	0.000000	0.000000	-0.000001	0.000000	0.000000	0.000000	0.000000	3.000000	11.000000	0.000000
2217.285962	0.227316	0.549194	-0.079154	71.091995	-23.149824	93.174644	4.233517	0.000000	-2.660326	0.000000	0.000000	0.000000	0.185773	0.025891	0.138567	0.000000	0.000000	3.000000	11.000000	0.000000
2217.289296	0.227316	0.549194	-0.079154	71.067551	-23.007299	93.286903	4.233517	0.000000	-2.660326	0.000000	0.000000	0.000000	0.185773	0.025891	0.138567	0.000000	0.000000	3.000000	11.000000	0.000000
2217.292629	0.228000	0.549274	-0.078626	71.067551	-23.007299	93.286903	4.233517	0.000000	-2.660326	0.000000	0.000000	0.000000	0.205269	0.023876	0.158192	0.000000	0.000000	3.000000	11.000000	0.000000
2217.295962	0.228000	0.549274	-0.078626	71.067551	-23.007299	93.286903	4.233517	0.000000	-2.660326	0.000000	0.000000	0.000000	0.205269	0.023876	0.158192	0.000000	0.000000	3.000000	11.000000	0.000000
2217.299296	0.228000	0.549274	-0.078626	71.038124	-22.851198	93.411697	4.260412	0.000000	-2.617038	0.000000	0.000000	0.000000	0.205269	0.023876	0.158192	0.000000	0.000000	3.000000	11.000000	0.000000
2217.302629	0.228000	0.549274	-0.078626	71.038124	-22.851198	93.411697	4.260412	0.000000	-2.617038	0.000000	0.000000	0.000000	0.205269	0.023876	0.158192	0.000000	0.000000	3.000000	11.000000	0.000000
2217.305962	0.228698	0.549322	-0.077997	71.038124	-22.851198	93.411697	4.260412	0.000000	-2.617038	0.000000	0.000000	0.000000	0.209404	0.014580	0.188793	0.000000	0.000000	3.000000	11.000000	0.000000
2217.309296	0.228698	0.549322	-0.077997	71.011513	-22.719381	93.515251	4.260412	0.000000	-2.617038	0.000000	0.000000	0.000000	0.209404	0.014580	0.188793	0.000000	0.000000	3.000000	11.000000	0.000000
2217.312629	0.229446	0.549339	-0.077288	71.011513	-22.719381	93.515251	4.260412	0.000000	-2.617038	0.000000	0.000000	0.000000	0.224327	0.005115	0.212854	0.000000	0.000000	3.000000	11.000000	0.000000
2217.315962	0.229446	0.549339	-0.077288	71.011513	-22.719381	93.515251	4.260412	0.000000	-2.617038	0.000000	0.000000	0.000000	0.224327	0.005115	0.212854	0.000000	0.000000	3.000000	11.000000	0.000000
2217.319296	0.229446	0.549339	-0.077288	70.990761	-22.670717	93.542542	4.293013	0.000000	-2.563209	0.000000	0.000000	0.000000	0.224327	0.005115	0.212854	0.000000	0.000000	3.000000	11.000000	0.000000
2217.322629	0.230161	0.549331	-0.076553	70.990761	-22.670717	93.542542	4.293013	0.000000	-2.563209	0.000000	0.000000	0.000000	0.214462	-0.002453	0.220322	0.000000	0.000000	3.000000	11.000000	0.000000
2217.325962	0.230161	0.549331	-0.076553	70.990761	-22.670717	93.542542	4.293013	0.000000	-2.563209	0.000000	0.000000	0.000000	0.214462	-0.002453	0.220322	0.000000	0.000000	3.000000	11.000000	0.000000
2217.329296	0.230161	0.549331	-0.076553	70.989235	-22.860577	93.346115	4.309843	0.000000	-2.534807	0.000000	0.000000	0.000000	0.214462	-0.002453	0.220322	0.000000	0.000000	3.000000	11.000000	0.000000
2217.332629	0.230883	0.549306	-0.075768	70.989235	-22.860577	93.346115	4.309843	0.000000	-2.534807	0.000000	0.000000	0.000000	0.216565	-0.007455	0.235443	0.000000	0.000000	3.000000	11.000000	0.000000
2217.335962	0.230883	0.549306	-0.075768	70.989235	-22.860577	93.346115	4.309843	0.000000	-2.534807	0.000000	0.000000	0.000000	0.216565	-0.007455	0.235443	0.000000	0.000000	3.000000	11.000000	0.000000
2217.339296	0.230883	0.549306	-0.075768	71.010811	-23.412939	92.813560	4.327214	0.000000	-2.505040	0.000000	0.000000	0.000000	0.216565	-0.007455	0.235443	0.000000	0.000000	3.000000	11.000000	0.000000
2217.342629	0.231526	0.549296	-0.074992	71.010811	-23.412939	92.813560	4.327214	0.000000	-2.505040	0.000000	0.000000	0.000000	0.193001	-0.003112	0.232826	0.000000	0.000000	3.000000	11.000000	0.000000
2217.345962	0.231526	0.549296	-0.074992	71.010811	-23.412939	92.813560	4.327214	0.000000	-2.505040	0.000000	0.000000	0.000000	0.193001	-0.003112	0.232826	0.000000	0.000000	3.000000	11.000000	0.000000
2217.349296	0.231526	0.549296	-0.074992	71.050728	-24.282711	91.984268	4.343566	0.000000	-2.476577	0.000000	0.000000	0.000000	0.193001	-0.003112	0.232826	0.000000	0.000000	3.000000	11.000000	0.000000
2217.352629	0.232151	0.549285	-0.074206	71.050728	-24.282711	91.984268	4.343566	0.000000	-2.476577	0.000000	0.000000	0.000000	0.187613	-0.003424	0.235862	0.000000	0.000000	3.000000	11.000000	0.000000
2217.355962	0.232151	0.549285	-0.074206	71.050728	-24.282711	91.984268	4.343566	0.000000	-2.476577	0.000000	0.000000	0.000000	0.187613	-0.003424	0.235862	0.000000	0.000000	3.000000	11.000000	0.000000
2217.359296	0.232151	0.549285	-0.074206	71.090820	-25.227457	91.089302	4.359695	0.000000	-2.448072	0.000000	0.000000	0.000000	0.187613	-0.003424	0.235862	0.000000	0.000000	3.000000	11.000000	0.000000
2217.362629	0.232763	0.549338	-0.073402	71.090820	-25.227457	91.089302	4.359695	0.000000	-2.448072	0.000000	0.000000	0.000000	0.183542	0.015957	0.241131	0.000000	0.000000	3.000000	11.000000	0.000000
2217.365962	0.232763	0.549338	-0.073402	71.090820	-25.227457	91.089302	4.359695	0.000000	-2.448072	0.000000	0.000000	0.000000	0.183542	0.015957	0.241131	0.000000	0.000000	3.000000	11.000000	0.000000
2217.369296	0.232763	0.549338	-0.073402	71.117065	-26.080793	90.286049	4.375744	0.000000	-2.419270	0.000000	0.000000	0.000000	0.183542	0.015957	0.241131	0.000000	0.000000	3.000000	11.000000	0.000000
2217.372629	0.233392	0.549448	-0.072572	71.117065	-26.080793	90.286049	4.375744	0.000000	-2.419270	0.000000	0.000000	0.000000	0.188574	0.033076	0.249164	0.000000	0.000000	3.000000	11.000000	0.000000
2217.375962	0.233392	0.549448	-0.072572	71.117065	-26.080793	90.286049	4.375744	0.000000	-2.419270	0.000000	0.000000	0.000000	0.188574	0.033076	0.249164	0.000000	0.000000	3.000000	11.000000	0.000000
2217.379296	0.233392	0.549448	-0.072572	71.130028	-26.777237	89.629585	4.392068	0.000000	-2.389506	0.000000	0.000000	0.000000	0.188574	0.033076	0.249164	0.000000	0.000000	3.000000	11.000000	0.000000
2217.382629	0.234024	0.549590	-0.071778	71.130028	-26.777237	89.629585	4.392068	0.000000	-2.389506	0.000000	0.000000	0.000000	0.189607	0.042677	0.238202	0.000000	0.000000	3.000000	11.000000	0.000000
2217.385962	0.234024	0.549590	-0.071778	71.130028	-26.777237	89.629585	4.392068	0.000000	-2.389506	0.000000	0.000000	0.000000	0.189607	0.042677	0.238202	0.000000	0.000000	3.000000	11.000000	0.000000
2217.389296	0.234024	0.549590	-0.071778	71.131821	-27.320944	89.118820	4.407682	0.000000	-2.360579	0.000000	0.000000	0.000000	0.189607	0.042677	0.238202	0.000000	0.000000	3.000000	11.000000	0.000000
2217.392629	0.234693	0.549765	-0.070964	71.131821	-27.320944	89.118820	4.407682	0.000000	-2.360579	0.000000	0.000000	0.000000	0.200937	0.052546	0.244120	0.000000	0.000000	3.000000	11.000000	0.000000
2217.395962	0.234693	0.549765	-0.070964	71.131821	-27.320944	89.118820	4.407682	0.000000	-2.360579	0.000000	0.000000	0.000000	0.200937	0.052546	0.244120	0.000000	0.000000	3.000000	11.000000	0.000000
2217.399296	0.234693	0.549765	-0.070964	71.119431	-27.679541	88.783134	4.423606	0.000000	-2.330602	0.000000	0.000000	0.000000	0.200937	0.052546	0.244120	0.000000	0.000000	3.000000	11.000000	0.000000
2217.402629	0.235380	0.549998	-0.070124	71.119431	-27.679541	88.783134	4.423606	0.000000	-2.330602	0.000000	0.000000	0.000000	0.205984	0.069884	0.252023	0.000000	0.000000	3.000000	11.000000	0.000000
2217.405962	0.235380	0.549998	-0.070124	71.119431	-27.679541	88.783134	4.423606	0.000000	-2.330602	0.000000	0.000000	0.000000	0.205984	0.069884	0.252023	0.000000	0.000000	3.000000	11.000000	0.000000
2217.409296	0.235380	0.549998	-0.070124	71.095390	-27.875469	88.604279	4.439753	0.000000	-2.299695	0.000000	0.000000	0.000000	0.205984	0.069884	0.252023	0.000000	0.000000	3.000000	11.000000	0.000000
2217.412629	0.236124	0.550298	-0.069233	71.095390	-27.875469	88.604279	4.439753	0.000000	-2.299695	0.000000	0.000000	0.000000	0.223113	0.089926	0.267323	0.000000	0.000000	3.000000	11.000000	0.000000
2217.415962	0.236124	0.550298	-0.069233	71.095390	-27.875469	88.604279	4.439753	0.000000	-2.299695	0.000000	0.000000	0.000000	0.223113	0.089926	0.267323	0.000000	0.000000	3.000000	11.000000	0.000000
2217.419296	0.236124	0.550298	-0.069233	71.058395	-27.894032	88.605057	4.456696	0.000000	-2.266685	0.000000	0.000000	0.000000	0.223113	0.089926	0.267323	0.000000	0.000000	3.000000	11.000000	0.000000
2217.422629	0.236938	0.550690	-0.068228	71.058395	-27.894032	88.605057	4.456696	0.000000	-2.266685	0.000000	0.000000	0.000000	0.244183	0.117701	0.301408	0.000000	0.000000	3.000000	11.000000	0.000000
2217.425962	0.236938	0.550690	-0.068228	71.058395	-27.894032	88.605057	4.456696	0.000000	-2.266685	0.000000	0.000000	0.000000	0.244183	0.117701	0.301408	0.000000	0.000000	3.000000	11.000000	0.000000
2217.429296	0.236938	0.550690	-0.068228	71.024872	-27.675581	88.865555	4.475278	0.000000	-2.229773	0.000000	0.000000	0.000000	0.244183	0.117701	0.301408	0.000000	0.000000	3.000000	11.000000	0.000000
2217.432629	0.237850	0.551193	-0.067106	71.024872	-27.675581	88.865555	4.475278	0.000000	-2.229773	0.000000	0.000000	0.000000	0.273636	0.150665	0.336653	0.000000	0.000000	3.000000	11.000000	0.000000
2217.435962	0.237850	0.551193	-0.067106	71.024872	-27.675581	88.865555	4.475278	0.000000	-2.229773	0.000000	0.000000	0.000000	0.273636	0.150665	0.336653	0.000000	0.000000	3.000000	11.000000	0.000000
2217.439296	0.237850	0.551193	-0.067106	71.011185	-27.295921	89.332520	4.495612	0.000000	-2.188486	0.000000	0.000000	0.000000	0.273636	0.150665	0.336653	0.000000	0.000000	3.000000	11.000000	0.000000
2217.442629	0.238878	0.551781	-0.065796	71.011185	-27.295921	89.332520	4.495612	0.000000	-2.188486	0.000000	0.000000	0.000000	0.308535	0.176528	0.393132	0.000000	0.000000	3.000000	11.000000	0.000000
2217.445962	0.238878	0.551781	-0.065796	71.011185	-27.295921	89.332520	4.495612	0.000000	-2.188486	0.000000	0.000000	0.000000	0.308535	0.176528	0.393132	0.000000	0.000000	3.000000	11.000000	0.000000
2217.449296	0.238878	0.551781	-0.065796	71.014587	-26.898951	89.856636	4.518549	0.000000	-2.140727	0.000000	0.000000	0.000000	0.308535	0.176528	0.393132	0.000000	0.000000	3.000000	11.000000	0.000000
2217.452629	0.239991	0.552431	-0.064349	71.014587	-26.898951	89.856636	4.518549	0.000000	-2.140727	0.000000	0.000000	0.000000	0.333898	0.194864	0.433830	0.000000	0.000000	3.000000	11.000000	0.000000
2217.455962	0.239991	0.552431	-0.064349	71.014587	-26.898951	89.856636	4.518549	0.000000	-2.140727	0.000000	0.000000	0.000000	0.333898	0.194864	0.433830	0.000000	0.000000	3.000000	11.000000	0.000000
2217.459296	0.239991	0.552431	-0.064349	71.025352	-26.791191	90.108902	4.543026	0.000000	-2.088281	0.000000	0.000000	0.000000	0.333898	0.194864	0.433830	0.000000	0.000000	3.000000	11.000000	0.000000
2217.462629	0.241138	0.553091	-0.062725	71.025352	-26.791191	90.108902	4.543026	0.000000	-2.088281	0.000000	0.000000	0.000000	0.343948	0.198186	0.487249	0.000000	0.000000	3.000000	11.000000	0.000000
2217.465962	0.241138	0.553091	-0.062725	71.025352	-26.791191	90.108902	4.543026	0.000000	-2.088281	0.000000	0.000000	0.000000	0.343948	0.198186	0.487249	0.000000	0.000000	3.000000	11.000000	0.000000
2217.469296	0.241138	0.553091	-0.062725	71.038864	-27.195482	89.856873	4.569089	0.000000	-2.030622	0.000000	0.000000	0.000000	0.343948	0.198186	0.487249	0.000000	0.000000	3.000000	11.000000	0.000000
2217.472629	0.242236	0.553745	-0.060972	71.038864	-27.195482	89.856873	4.569089	0.000000	-2.030622	0.000000	0.000000	0.000000	0.329342	0.196204	0.526091	0.000000	0.000000	3.000000	11.000000	0.000000
2217.475962	0.242236	0.553745	-0.060972	71.038864	-27.195482	89.856873	4.569089	0.000000	-2.030622	0.000000	0.000000	0.000000	0.329342	0.196204	0.526091	0.000000	0.000000	3.000000	11.000000	0.000000
2217.479296	0.242236	0.553745	-0.060972	71.047127	-28.034937	89.166321	4.595567	0.000000	-1.969966	0.000000	0.000000	0.000000	0.329342	0.196204	0.526091	0.000000	0.000000	3.000000	11.000000	0.000000
2217.482629	0.243365	0.554376	-0.059083	71.047127	-28.034937	89.166321	4.595567	0.000000	-1.969966	0.000000	0.000000	0.000000	0.338679	0.189103	0.566724	0.000000	0.000000	3.000000	11.000000	0.000000
2217.485962	0.243365	0.554376	-0.059083	71.047127	-28.034937	89.166321	4.595567	0.000000	-1.969966	0.000000	0.000000	0.000000	0.338679	0.189103	0.566724	0.000000	0.000000	3.000000	11.000000	0.000000
2217.489296	0.243365	0.554376	-0.059083	71.060913	-29.202272	88.156540	4.622821	0.000000	-1.905131	0.000000	0.000000	0.000000	0.338679	0.189103	0.566724	0.000000	0.000000	3.000000	11.000000	0.000000
2217.492629	0.244540	0.554973	-0.057117	71.060913	-29.202272	88.156540	4.622821	0.000000	-1.905131	0.000000	0.000000	0.000000	0.352649	0.179176	0.589698	0.000000	0.000000	3.000000	11.000000	0.000000
2217.495962	0.244540	0.554973	-0.057117	71.060913	-29.202272	88.156540	4.622821	0.000000	-1.905131	0.000000	0.000000	0.000000	0.352649	0.179176	0.589698	0.000000	0.000000	3.000000	11.000000	0.000000
2217.499296	0.244540	0.554973	-0.057117	71.091270	-30.591919	86.957443	4.650098	0.000000	-1.837548	0.000000	0.000000	0.000000	0.352649	0.179176	0.589698	0.000000	0.000000	3.000000	11.000000	0.000000
2217.502629	0.245729	0.555485	-0.055042	71.091270	-30.591919	86.957443	4.650098	0.000000	-1.837548	0.000000	0.000000	0.000000	0.356796	0.153556	0.622345	0.000000	0.000000	3.000000	11.000000	0.000000
2217.505962	0.245729	0.555485	-0.055042	71.091270	-30.591919	86.957443	4.650098	0.000000	-1.837548	0.000000	0.000000	0.000000	0.356796	0.153556	0.622345	0.000000	0.000000	3.000000	11.000000	0.000000
2217.509296	0.245729	0.555485	-0.055042	71.135796	-32.026447	85.740150	4.677476	0.000000	-1.766697	0.000000	0.000000	0.000000	0.356796	0.153556	0.622345	0.000000	0.000000	3.000000	11.000000	0.000000
2217.512629	0.246936	0.555944	-0.052895	71.135796	-32.026447	85.740150	4.677476	0.000000	-1.766697	0.000000	0.000000	0.000000	0.361971	0.137796	0.644157	0.000000	0.000000	3.000000	11.000000	0.000000
2217.515962	0.246936	0.555944	-0.052895	71.135796	-32.026447	85.740150	4.677476	0.000000	-1.766697	0.000000	0.000000	0.000000	0.361971	0.137796	0.644157	0.000000	0.000000	3.000000	11.000000	0.000000
2217.519296	0.246936	0.555944	-0.052895	71.190910	-33.439560	84.570313	4.704454	0.000000	-1.693549	0.000000	0.000000	0.000000	0.361971	0.137796	0.644157	0.000000	0.000000	3.000000	11.000000	0.000000
2217.522629	0.248155	0.556315	-0.050639	71.190910	-33.439560	84.570313	4.704454	0.000000	-1.693549	0.000000	0.000000	0.000000	0.365733	0.111275	0.676889	0.000000	0.000000	3.000000	11.000000	0.000000
2217.525962	0.248155	0.556315	-0.050639	71.190910	-33.439560	84.570313	4.704454	0.000000	-1.693549	0.000000	0.000000	0.000000	0.365733	0.111275	0.676889	0.000000	0.000000	3.000000	11.000000	0.000000
2217.529296	0.248155	0.556315	-0.050639	71.225708	-34.750603	83.483452	4.731267	0.000000	-1.617133	0.000000	0.000000	0.000000	0.365733	0.111275	0.676889	0.000000	0.000000	3.000000	11.000000	0.000000
2217.532629	0.249345	0.556587	-0.048297	71.225708	-34.750603	83.483452	4.731267	0.000000	-1.617133	0.000000	0.000000	0.000000	0.356955	0.081609	0.702631	0.000000	0.000000	3.000000	11.000000	0.000000
2217.535962	0.249345	0.556587	-0.048297	71.225708	-34.750603	83.483452	4.731267	0.000000	-1.617133	0.000000	0.000000	0.000000	0.356955	0.081609	0.702631	0.000000	0.000000	3.000000	11.000000	0.000000
2217.539296	0.249345	0.556587	-0.048297	71.223763	-35.974014	82.450272	4.757415	0.000000	-1.538507	0.000000	0.000000	0.000000	0.356955	0.081609	0.702631	0.000000	0.000000	3.000000	11.000000	0.000000
2217.542629	0.250482	0.556785	-0.045861	71.223763	-35.974014	82.450272	4.757415	0.000000	-1.538507	0.000000	0.000000	0.000000	0.341133	0.059306	0.730683	0.000000	0.000000	3.000000	11.000000	0.000000
2217.545962	0.250482	0.556785	-0.045861	71.223763	-35.974014	82.450272	4.757415	0.000000	-1.538507	0.000000	0.000000	0.000000	0.341133	0.059306	0.730683	0.000000	0.000000	3.000000	11.000000	0.000000
2217.549296	0.250482	0.556785	-0.045861	71.186661	-37.133038	81.443459	4.782817	0.000000	-1.457622	0.000000	0.000000	0.000000	0.341133	0.059306	0.730683	0.000000	0.000000	3.000000	11.000000	0.000000
2217.552629	0.251551	0.556907	-0.043399	71.186661	-37.133038	81.443459	4.782817	0.000000	-1.457622	0.000000	0.000000	0.000000	0.320682	0.036706	0.738786	0.000000	0.000000	3.000000	11.000000	0.000000
2217.555962	0.251551	0.556907	-0.043399	71.186661	-37.133038	81.443459	4.782817	0.000000	-1.457622	0.000000	0.000000	0.000000	0.320682	0.036706	0.738786	0.000000	0.000000	3.000000	11.000000	0.000000
2217.559296	0.251551	0.556907	-0.043399	71.141220	-38.178509	80.540176	4.806795	0.000000	-1.376489	0.000000	0.000000	0.000000	0.320682	0.036706	0.738786	0.000000	0.000000	3.000000	11.000000	0.000000
2217.562629	0.252568	0.556980	-0.040925	71.141220	-38.178509	80.540176	4.806795	0.000000	-1.376489	0.000000	0.000000	0.000000	0.305037	0.021804	0.742061	0.000000	0.000000	3.000000	11.000000	0.000000
2217.565962	0.252568	0.556980	-0.040925	71.141220	-38.178509	80.540176	4.806795	0.000000	-1.376489	0.000000	0.000000	0.000000	0.305037	0.021804	0.742061	0.000000	0.000000	3.000000	11.000000	0.000000
2217.569296	0.252568	0.556980	-0.040925	71.092560	-39.097450	79.761421	4.829275	0.000000	-1.295414	0.000000	0.000000	0.000000	0.305037	0.021804	0.742061	0.000000	0.000000	3.000000	11.000000	0.000000
2217.572629	0.253549	0.557029	-0.038457	71.092560	-39.097450	79.761421	4.829275	0.000000	-1.295414	0.000000	0.000000	0.000000	0.294318	0.014764	0.740430	0.000000	0.000000	3.000000	11.000000	0.000000
2217.575962	0.253549	0.557029	-0.038457	71.092560	-39.097450	79.761421	4.829275	0.000000	-1.295414	0.000000	0.000000	0.000000	0.294318	0.014764	0.740430	0.000000	0.000000	3.000000	11.000000	0.000000
2217.579296	0.253549	0.557029	-0.038457	71.039383	-39.857716	79.140388	4.850194	0.000000	-1.214752	0.000000	0.000000	0.000000	0.294318	0.014764	0.740430	0.000000	0.000000	3.000000	11.000000	0.000000
2217.582629	0.254523	0.557116	-0.035901	71.039383	-39.857716	79.140388	4.850194	0.000000	-1.214752	0.000000	0.000000	0.000000	0.292116	0.025977	0.766639	0.000000	0.000000	3.000000	11.000000	0.000000
2217.585962	0.254523	0.557116	-0.035901	71.039383	-39.857716	79.140388	4.850194	0.000000	-1.214752	0.000000	0.000000	0.000000	0.292116	0.025977	0.766639	0.000000	0.000000	3.000000	11.000000	0.000000
2217.589296	0.254523	0.557116	-0.035901	70.982277	-40.473083	78.664940	4.870276	0.000000	-1.131552	0.000000	0.000000	0.000000	0.292116	0.025977	0.766639	0.000000	0.000000	3.000000	11.000000	0.000000
2217.592629	0.255447	0.557231	-0.033282	70.982277	-40.473083	78.664940	4.870276	0.000000	-1.131552	0.000000	0.000000	0.000000	0.277196	0.034785	0.785966	0.000000	0.000000	3.000000	11.000000	0.000000
2217.595962	0.255447	0.557231	-0.033282	70.982277	-40.473083	78.664940	4.870276	0.000000	-1.131552	0.000000	0.000000	0.000000	0.277196	0.034785	0.785966	0.000000	0.000000	3.000000	11.000000	0.000000
2217.599296	0.255447	0.557231	-0.033282	70.922379	-40.951679	78.327286	4.889195	0.000000	-1.046793	0.000000	0.000000	0.000000	0.277196	0.034785	0.785966	0.000000	0.000000	3.000000	11.000000	0.000000
2217.602629	0.256422	0.557393	-0.030564	70.922379	-40.951679	78.327286	4.889195	0.000000	-1.046793	0.000000	0.000000	0.000000	0.292679	0.048584	0.815333	0.000000	0.000000	3.000000	11.000000	0.000000
2217.605962	0.256422	0.557393	-0.030564	70.922379	-40.951679	78.327286	4.889195	0.000000	-1.046793	0.000000	0.000000	0.000000	0.292679	0.048584	0.815333	0.000000	0.000000	3.000000	11.000000	0.000000
2217.609296	0.256422	0.557393	-0.030564	70.871078	-41.284805	78.139610	4.907202	0.000000	-0.958834	0.000000	0.000000	0.000000	0.292679	0.048584	0.815333	0.000000	0.000000	3.000000	11.000000	0.000000
2217.612629	0.257401	0.557548	-0.027782	70.871078	-41.284805	78.139610	4.907202	0.000000	-0.958834	0.000000	0.000000	0.000000	0.293670	0.046418	0.834622	0.000000	0.000000	3.000000	11.000000	0.000000
2217.615962	0.257401	0.557548	-0.027782	70.871078	-41.284805	78.139610	4.907202	0.000000	-0.958834	0.000000	0.000000	0.000000	0.293670	0.046418	0.834622	0.000000	0.000000	3.000000	11.000000	0.000000
2217.619296	0.257401	0.557548	-0.027782	70.847847	-41.518608	78.072357	4.923891	0.000000	-0.869082	0.000000	0.000000	0.000000	0.293670	0.046418	0.834622	0.000000	0.000000	3.000000	11.000000	0.000000
2217.622629	0.258406	0.557668	-0.024943	70.847847	-41.518608	78.072357	4.923891	0.000000	-0.869082	0.000000	0.000000	0.000000	0.301423	0.035849	0.851593	0.000000	0.000000	3.000000	11.000000	0.000000
2217.625962	0.258406	0.557668	-0.024943	70.847847	-41.518608	78.072357	4.923891	0.000000	-0.869082	0.000000	0.000000	0.000000	0.301423	0.035849	0.851593	0.000000	0.000000	3.000000	11.000000	0.000000
2217.629296	0.258406	0.557668	-0.024943	70.871284	-41.627708	78.161552	4.939142	0.000000	-0.777734	0.000000	0.000000	0.000000	0.301423	0.035849	0.851593	0.000000	0.000000	3.000000	11.000000	0.000000
2217.632629	0.259489	0.557725	-0.022147	70.871284	-41.627708	78.161552	4.939142	0.000000	-0.777734	0.000000	0.000000	0.000000	0.324926	0.017228	0.838776	0.000000	0.000000	3.000000	11.000000	0.000000
2217.635962	0.259489	0.557725	-0.022147	70.871284	-41.627708	78.161552	4.939142	0.000000	-0.777734	0.000000	0.000000	0.000000	0.324926	0.017228	0.838776	0.000000	0.000000	3.000000	11.000000	0.000000
2217.639296	0.259489	0.557725	-0.022147	70.948151	-41.636028	78.391144	4.952478	0.000000	-0.687719	0.000000	0.000000	0.000000	0.324926	0.017228	0.838776	0.000000	0.000000	3.000000	11.000000	0.000000
2217.642629	0.260622	0.557710	-0.019350	70.948151	-41.636028	78.391144	4.952478	0.000000	-0.687719	0.000000	0.000000	0.000000	0.339957	-0.004643	0.839093	0.000000	0.000000	3.000000	11.000000	0.000000
2217.645962	0.260622	0.557710	-0.019350	70.948151	-41.636028	78.391144	4.952478	0.000000	-0.687719	0.000000	0.000000	0.000000	0.339957	-0.004643	0.839093	0.000000	0.000000	3.000000	11.000000	0.000000
2217.649296	0.260622	0.557710	-0.019350	71.031395	-41.537838	78.720924	4.964108	0.000000	-0.598029	0.000000	0.000000	0.000000	0.339957	-0.004643	0.839093	0.000000	0.000000	3.000000	11.000000	0.000000
2217.652629	0.261807	0.557714	-0.016599	71.031395	-41.537838	78.720924	4.964108	0.000000	-0.598029	0.000000	0.000000	0.000000	0.355394	0.001269	0.825396	0.000000	0.000000	3.000000	11.000000	0.000000
2217.655962	0.261807	0.557714	-0.016599	71.031395	-41.537838	78.720924	4.964108	0.000000	-0.598029	0.000000	0.000000	0.000000	0.355394	0.001269	0.825396	0.000000	0.000000	3.000000	11.000000	0.000000
2217.659296	0.261807	0.557714	-0.016599	71.093567	-41.317200	79.132179	4.973897	0.000000	-0.510246	0.000000	0.000000	0.000000	0.355394	0.001269	0.825396	0.000000	0.000000	3.000000	11.000000	0.000000
2217.662629	0.263079	0.557708	-0.013835	71.093567	-41.317200	79.132179	4.973897	0.000000	-0.510246	0.000000	0.000000	0.000000	0.381685	-0.001795	0.829185	0.000000	0.000000	3.000000	11.000000	0.000000
2217.665962	0.263079	0.557708	-0.013835	71.093567	-41.317200	79.132179	4.973897	0.000000	-0.510246	0.000000	0.000000	0.000000	0.381685	-0.001795	0.829185	0.000000	0.000000	3.000000	11.000000	0.000000
2217.669296	0.263079	0.557708	-0.013835	71.118713	-40.963547	79.629845	4.982104	0.000000	-0.422661	0.000000	0.000000	0.000000	0.381685	-0.001795	0.829185	0.000000	0.000000	3.000000	11.000000	0.000000
2217.672629	0.264446	0.557730	-0.011096	71.118713	-40.963547	79.629845	4.982104	0.000000	-0.422661	0.000000	0.000000	0.000000	0.410245	0.006567	0.821633	0.000000	0.000000	3.000000	11.000000	0.000000
2217.675962	0.264446	0.557730	-0.011096	71.118713	-40.963547	79.629845	4.982104	0.000000	-0.422661	0.000000	0.000000	0.000000	0.410245	0.006567	0.821633	0.000000	0.000000	3.000000	11.000000	0.000000
2217.679296	0.264446	0.557730	-0.011096	71.089973	-40.705383	79.972054	4.988657	0.000000	-0.336614	0.000000	0.000000	0.000000	0.410245	0.006567	0.821633	0.000000	0.000000	3.000000	11.000000	0.000000
2217.682629	0.265918	0.557806	-0.008322	71.089973	-40.705383	79.972054	4.988657	0.000000	-0.336614	0.000000	0.000000	0.000000	0.441542	0.022765	0.832286	0.000000	0.000000	3.000000	11.000000	0.000000
2217.685962	0.265918	0.557806	-0.008322	71.089973	-40.705383	79.972054	4.988657	0.000000	-0.336614	0.000000	0.000000	0.000000	0.441542	0.022765	0.832286	0.000000	0.000000	3.000000	11.000000	0.000000
2217.689296	0.265918	0.557806	-0.008322	71.032303	-40.858768	79.889679	4.993723	0.000000	-0.250468	0.000000	0.000000	0.000000	0.441542	0.022765	0.832286	0.000000	0.000000	3.000000	11.000000	0.000000
2217.692629	0.267480	0.557884	-0.005637	71.032303	-40.858768	79.889679	4.993723	0.000000	-0.250468	0.000000	0.000000	0.000000	0.468500	0.023586	0.805504	0.000000	0.000000	3.000000	11.000000	0.000000
2217.695962	0.267480	0.557884	-0.005637	71.032303	-40.858768	79.889679	4.993723	0.000000	-0.250468	0.000000	0.000000	0.000000	0.468500	0.023586	0.805504	0.000000	0.000000	3.000000	11.000000	0.000000
2217.699296	0.267480	0.557884	-0.005637	70.971207	-41.467720	79.370033	4.997170	0.000000	-0.168190	0.000000	0.000000	0.000000	0.468500	0.023586	0.805504	0.000000	0.000000	3.000000	11.000000	0.000000
2217.702629	0.269050	0.557937	-0.002986	70.971207	-41.467720	79.370033	4.997170	0.000000	-0.168190	0.000000	0.000000	0.000000	0.471000	0.015857	0.795160	0.000000	0.000000	3.000000	11.000000	0.000000
2217.705962	0.269050	0.557937	-0.002986	70.971207	-41.467720	79.370033	4.997170	0.000000	-0.168190	0.000000	0.000000	0.000000	0.471000	0.015857	0.795160	0.000000	0.000000	3.000000	11.000000	0.000000
2217.709296	0.269050	0.557937	-0.002986	70.908539	-42.369362	78.572487	4.999220	0.000000	-0.088314	0.000000	0.000000	0.000000	0.471000	0.015857	0.795160	0.000000	0.000000	3.000000	11.000000	0.000000
2217.712629	0.270659	0.557982	-0.000369	70.908539	-42.369362	78.572487	4.999220	0.000000	-0.088314	0.000000	0.000000	0.000000	0.482762	0.013546	0.785320	0.000000	0.000000	3.000000	11.000000	0.000000
2217.715962	0.270659	0.557982	-0.000369	70.908539	-42.369362	78.572487	4.999220	0.000000	-0.088314	0.000000	0.000000	0.000000	0.482762	0.013546	0.785320	0.000000	0.000000	3.000000	11.000000	0.000000
2217.719296	0.270659	0.557982	-0.000369	70.840240	-43.391174	77.654488	4.999989	0.000000	-0.010800	0.000000	0.000000	0.000000	0.482762	0.013546	0.785320	0.000000	0.000000	3.000000	11.000000	0.000000
2217.722629	0.272329	0.558006	0.002301	70.840240	-43.391174	77.654488	4.999989	0.000000	-0.010800	0.000000	0.000000	0.000000	0.501096	0.006986	0.801002	0.000000	0.000000	3.000000	11.000000	0.000000
2217.725962	0.272329	0.558006	0.002301	70.840240	-43.391174	77.654488	4.999989	0.000000	-0.010800	0.000000	0.000000	0.000000	0.501096	0.006986	0.801002	0.000000	0.000000	3.000000	11.000000	0.000000
2217.729296	0.272329	0.558006	0.002301	70.770851	-44.368515	76.786301	4.999554	0.000000	0.066767	0.000000	0.000000	0.000000	0.501096	0.006986	0.801002	0.000000	0.000000	3.000000	11.000000	0.000000
2217.732629	0.274049	0.558039	0.004952	70.770851	-44.368515	76.786301	4.999554	0.000000	0.066767	0.000000	0.000000	0.000000	0.515722	0.010029	0.795145	0.000000	0.000000	3.000000	11.000000	0.000000
2217.735962	0.274049	0.558039	0.004952	70.770851	-44.368515	76.786301	4.999554	0.000000	0.066767	0.000000	0.000000	0.000000	0.515722	0.010029	0.795145	0.000000	0.000000	3.000000	11.000000	0.000000
2217.739296	0.274049	0.558039	0.004952	70.698044	-45.221218	76.035950	4.997977	0.000000	0.142198	0.000000	0.000000	0.000000	0.515722	0.010029	0.795145	0.000000	0.000000	3.000000	11.000000	0.000000
2217.742629	0.275782	0.558079	0.007674	70.698044	-45.221218	76.035950	4.997977	0.000000	0.142198	0.000000	0.000000	0.000000	0.520116	0.012009	0.816755	0.000000	0.000000	3.000000	11.000000	0.000000
2217.745962	0.275782	0.558079	0.007674	70.698044	-45.221218	76.035950	4.997977	0.000000	0.142198	0.000000	0.000000	0.000000	0.520116	0.012009	0.816755	0.000000	0.000000	3.000000	11.000000	0.000000
2217.749296	0.275782	0.558079	0.007674	70.621498	-45.927483	75.423439	4.995242	0.000000	0.218085	0.000000	0.000000	0.000000	0.520116	0.012009	0.816755	0.000000	0.000000	3.000000	11.000000	0.000000
2217.752629	0.277593	0.558177	0.010373	70.621498	-45.927483	75.423439	4.995242	0.000000	0.218085	0.000000	0.000000	0.000000	0.543237	0.029510	0.809480	0.000000	0.000000	3.000000	11.000000	0.000000
2217.755962	0.277593	0.558177	0.010373	70.621498	-45.927483	75.423439	4.995242	0.000000	0.218085	0.000000	0.000000	0.000000	0.543237	0.029510	0.809480	0.000000	0.000000	3.000000	11.000000	0.000000
2217.759296	0.277593	0.558177	0.010373	70.558708	-46.521374	74.926178	4.991493	0.000000	0.291538	0.000000	0.000000	0.000000	0.543237	0.029510	0.809480	0.000000	0.000000	3.000000	11.000000	0.000000
2217.762629	0.279451	0.558294	0.013096	70.558708	-46.521374	74.926178	4.991493	0.000000	0.291538	0.000000	0.000000	0.000000	0.557511	0.034924	0.816971	0.000000	0.000000	3.000000	11.000000	0.000000
2217.765962	0.279451	0.558294	0.013096	70.558708	-46.521374	74.926178	4.991493	0.000000	0.291538	0.000000	0.000000	0.000000	0.557511	0.034924	0.816971	0.000000	0.000000	3.000000	11.000000	0.000000
2217.769296	0.279451	0.558294	0.013096	70.519768	-47.048004	74.522110	4.986739	0.000000	0.363919	0.000000	0.000000	0.000000	0.557511	0.034924	0.816971	0.000000	0.000000	3.000000	11.000000	0.000000
2217.772629	0.281313	0.558428	0.015870	70.519768	-47.048004	74.522110	4.986739	0.000000	0.363919	0.000000	0.000000	0.000000	0.558330	0.040358	0.832218	0.000000	0.000000	3.000000	11.000000	0.000000
2217.775962	0.281313	0.558428	0.015870	70.519768	-47.048004	74.522110	4.986739	0.000000	0.363919	0.000000	0.000000	0.000000	0.558330	0.040358	0.832218	0.000000	0.000000	3.000000	11.000000	0.000000
2217.779296	0.281313	0.558428	0.015870	70.504875	-47.562428	74.154182	4.980956	0.000000	0.435974	0.000000	0.000000	0.000000	0.558330	0.040358	0.832218	0.000000	0.000000	3.000000	11.000000	0.000000
2217.782629	0.283102	0.558578	0.018622	70.504875	-47.562428	74.154182	4.980956	0.000000	0.435974	0.000000	0.000000	0.000000	0.536885	0.044988	0.825721	0.000000	0.000000	3.000000	11.000000	0.000000
2217.785962	0.283102	0.558578	0.018622	70.504875	-47.562428	74.154182	4.980956	0.000000	0.435974	0.000000	0.000000	0.000000	0.536885	0.044988	0.825721	0.000000	0.000000	3.000000	11.000000	0.000000
2217.789296	0.283102	0.558578	0.018622	70.509590	-48.225231	73.674644	4.974339	0.000000	0.505914	0.000000	0.000000	0.000000	0.536885	0.044988	0.825721	0.000000	0.000000	3.000000	11.000000	0.000000
2217.792629	0.284834	0.558702	0.021378	70.509590	-48.225231	73.674644	4.974339	0.000000	0.505914	0.000000	0.000000	0.000000	0.519476	0.037206	0.826577	0.000000	0.000000	3.000000	11.000000	0.000000
2217.795962	0.284834	0.558702	0.021378	70.509590	-48.225231	73.674644	4.974339	0.000000	0.505914	0.000000	0.000000	0.000000	0.519476	0.037206	0.826577	0.000000	0.000000	3.000000	11.000000	0.000000
2217.799296	0.284834	0.558702	0.021378	70.510262	-49.060253	73.040421	4.966889	0.000000	0.574464	0.000000	0.000000	0.000000	0.519476	0.037206	0.826577	0.000000	0.000000	3.000000	11.000000	0.000000
2217.802629	0.286493	0.558843	0.024113	70.510262	-49.060253	73.040421	4.966889	0.000000	0.574464	0.000000	0.000000	0.000000	0.497629	0.042127	0.820513	0.000000	0.000000	3.000000	11.000000	0.000000
2217.805962	0.286493	0.558843	0.024113	70.510262	-49.060253	73.040421	4.966889	0.000000	0.574464	0.000000	0.000000	0.000000	0.497629	0.042127	0.820513	0.000000	0.000000	3.000000	11.000000	0.000000
2217.809296	0.286493	0.558843	0.024113	70.485901	-49.931656	72.352989	4.958724	0.000000	0.641141	0.000000	0.000000	0.000000	0.497629	0.042127	0.820513	0.000000	0.000000	3.000000	11.000000	0.000000
2217.812629	0.288092	0.558981	0.026800	70.485901	-49.931656	72.352989	4.958724	0.000000	0.641141	0.000000	0.000000	0.000000	0.479955	0.041564	0.806340	0.000000	0.000000	3.000000	11.000000	0.000000
2217.815962	0.288092	0.558981	0.026800	70.485901	-49.931656	72.352989	4.958724	0.000000	0.641141	0.000000	0.000000	0.000000	0.479955	0.041564	0.806340	0.000000	0.000000	3.000000	11.000000	0.000000
2217.819296	0.288092	0.558981	0.026800	70.437080	-50.733475	71.710716	4.950005	0.000000	0.705305	0.000000	0.000000	0.000000	0.479955	0.041564	0.806340	0.000000	0.000000	3.000000	11.000000	0.000000
2217.822629	0.289676	0.559125	0.029461	70.437080	-50.733475	71.710716	4.950005	0.000000	0.705305	0.000000	0.000000	0.000000	0.475049	0.043238	0.798089	0.000000	0.000000	3.000000	11.000000	0.000000
2217.825962	0.289676	0.559125	0.029461	70.437080	-50.733475	71.710716	4.950005	0.000000	0.705305	0.000000	0.000000	0.000000	0.475049	0.043238	0.798089	0.000000	0.000000	3.000000	11.000000	0.000000
2217.829296	0.289676	0.559125	0.029461	70.357674	-51.436878	71.135353	4.940758	0.000000	0.767406	0.000000	0.000000	0.000000	0.475049	0.043238	0.798089	0.000000	0.000000	3.000000	11.000000	0.000000
2217.832629	0.291224	0.559301	0.032168	70.357674	-51.436878	71.135353	4.940758	0.000000	0.767406	0.000000	0.000000	0.000000	0.464551	0.052754	0.812168	0.000000	0.000000	3.000000	11.000000	0.000000
2217.835962	0.291224	0.559301	0.032168	70.357674	-51.436878	71.135353	4.940758	0.000000	0.767406	0.000000	0.000000	0.000000	0.464551	0.052754	0.812168	0.000000	0.000000	3.000000	11.000000	0.000000
2217.839296	0.291224	0.559301	0.032168	70.261055	-52.051861	70.637199	4.930721	0.000000	0.829452	0.000000	0.000000	0.000000	0.464551	0.052754	0.812168	0.000000	0.000000	3.000000	11.000000	0.000000
2217.842629	0.292749	0.559521	0.034890	70.261055	-52.051861	70.637199	4.930721	0.000000	0.829452	0.000000	0.000000	0.000000	0.457426	0.066050	0.816475	0.000000	0.000000	3.000000	11.000000	0.000000
2217.845962	0.292749	0.559521	0.034890	70.261055	-52.051861	70.637199	4.930721	0.000000	0.829452	0.000000	0.000000	0.000000	0.457426	0.066050	0.816475	0.000000	0.000000	3.000000	11.000000	0.000000
2217.849296	0.292749	0.559521	0.034890	70.162086	-52.662125	70.156647	4.920048	0.000000	0.890579	0.000000	0.000000	0.000000	0.457426	0.066050	0.816475	0.000000	0.000000	3.000000	11.000000	0.000000
2217.852629	0.294190	0.559774	0.037686	70.162086	-52.662125	70.156647	4.920048	0.000000	0.890579	0.000000	0.000000	0.000000	0.432305	0.075838	0.838930	0.000000	0.000000	3.000000	11.000000	0.000000
2217.855962	0.294190	0.559774	0.037686	70.162086	-52.662125	70.156647	4.920048	0.000000	0.890579	0.000000	0.000000	0.000000	0.432305	0.075838	0.838930	0.000000	0.000000	3.000000	11.000000	0.000000
2217.859296	0.294190	0.559774	0.037686	70.057594	-53.311367	69.658783	4.908423	0.000000	0.952566	0.000000	0.000000	0.000000	0.432305	0.075838	0.838930	0.000000	0.000000	3.000000	11.000000	0.000000
2217.862629	0.295483	0.560079	0.040614	70.057594	-53.311367	69.658783	4.908423	0.000000	0.952566	0.000000	0.000000	0.000000	0.387822	0.091519	0.878261	0.000000	0.000000	3.000000	11.000000	0.000000
2217.865962	0.295483	0.560079	0.040614	70.057594	-53.311367	69.658783	4.908423	0.000000	0.952566	0.000000	0.000000	0.000000	0.387822	0.091519	0.878261	0.000000	0.000000	3.000000	11.000000	0.000000
2217.869296	0.295483	0.560079	0.040614	69.943634	-54.072517	69.079224	4.895462	0.000000	1.017081	0.000000	0.000000	0.000000	0.387822	0.091519	0.878261	0.000000	0.000000	3.000000	11.000000	0.000000
2217.872629	0.296594	0.560443	0.043622	69.943634	-54.072517	69.079224	4.895462	0.000000	1.017081	0.000000	0.000000	0.000000	0.333281	0.109133	0.902529	0.000000	0.000000	3.000000	11.000000	0.000000
2217.875962	0.296594	0.560443	0.043622	69.943634	-54.072517	69.079224	4.895462	0.000000	1.017081	0.000000	0.000000	0.000000	0.333281	0.109133	0.902529	0.000000	0.000000	3.000000	11.000000	0.000000
2217.879296	0.296594	0.560443	0.043622	69.820541	-54.933247	68.423607	4.881280	0.000000	1.083101	0.000000	0.000000	0.000000	0.333281	0.109133	0.902529	0.000000	0.000000	3.000000	11.000000	0.000000
2217.882629	0.297520	0.560867	0.046712	69.820541	-54.933247	68.423607	4.881280	0.000000	1.083101	0.000000	0.000000	0.000000	0.277834	0.127060	0.927071	0.000000	0.000000	3.000000	11.000000	0.000000
2217.885962	0.297520	0.560867	0.046712	69.820541	-54.933247	68.423607	4.881280	0.000000	1.083101	0.000000	0.000000	0.000000	0.277834	0.127060	0.927071	0.000000	0.000000	3.000000	11.000000	0.000000
2217.889296	0.297520	0.560867	0.046712	69.695213	-55.808865	67.767952	4.865782	0.000000	1.150726	0.000000	0.000000	0.000000	0.277834	0.127060	0.927071	0.000000	0.000000	3.000000	11.000000	0.000000
2217.892629	0.298306	0.561293	0.049802	69.695213	-55.808865	67.767952	4.865782	0.000000	1.150726	0.000000	0.000000	0.000000	0.235924	0.127876	0.926835	0.000000	0.000000	3.000000	11.000000	0.000000
2217.895962	0.298306	0.561293	0.049802	69.695213	-55.808865	67.767952	4.865782	0.000000	1.150726	0.000000	0.000000	0.000000	0.235924	0.127876	0.926835	0.000000	0.000000	3.000000	11.000000	0.000000
2217.899296	0.298306	0.561293	0.049802	69.581642	-56.663841	67.150261	4.849415	0.000000	1.217857	0.000000	0.000000	0.000000	0.235924	0.127876	0.926835	0.000000	0.000000	3.000000	11.000000	0.000000
2217.902629	0.298973	0.561754	0.052872	69.581642	-56.663841	67.150261	4.849415	0.000000	1.217857	0.000000	0.000000	0.000000	0.200021	0.138489	0.921084	0.000000	0.000000	3.000000	11.000000	0.000000
2217.905962	0.298973	0.561754	0.052872	69.581642	-56.663841	67.150261	4.849415	0.000000	1.217857	0.000000	0.000000	0.000000	0.200021	0.138489	0.921084	0.000000	0.000000	3.000000	11.000000	0.000000
2217.909296	0.299519	0.562168	0.055588	69.493156	-57.365604	66.657104	4.832306	0.000000	1.284060	0.000000	0.000000	0.000000	0.163870	0.123923	0.814743	0.000000	0.000000	3.000000	11.000000	0.000000
2217.912629	0.299519	0.562168	0.055588	69.493156	-57.365604	66.657104	4.832306	0.000000	1.284060	0.000000	0.000000	0.000000	0.163870	0.123923	0.814743	0.000000	0.000000	3.000000	11.000000	0.000000
2217.915962	0.299519	0.562168	0.055588	69.493156	-57.365604	66.657104	4.832306	0.000000	1.284060	0.000000	0.000000	0.000000	0.163870	0.123923	0.814743	0.000000	0.000000	3.000000	11.000000	0.000000
2217.919296	0.300024	0.562611	0.058529	69.411118	-58.062557	66.192894	4.816556	0.000000	1.341933	0.000000	0.000000	0.000000	0.151360	0.133104	0.882465	0.000000	0.000000	3.000000	11.000000	0.000000
2217.922629	0.300024	0.562611	0.058529	69.411118	-58.062557	66.192894	4.816556	0.000000	1.341933	0.000000	0.000000	0.000000	0.151360	0.133104	0.882465	0.000000	0.000000	3.000000	11.000000	0.000000
2217.925962	0.300024	0.562611	0.058529	69.411118	-58.062557	66.192894	4.816556	0.000000	1.341933	0.000000	0.000000	0.000000	0.151360	0.133104	0.882465	0.000000	0.000000	3.000000	11.000000	0.000000
2217.929296	0.300363	0.563001	0.061432	69.332634	-58.630489	65.843048	4.798779	0.000000	1.404178	0.000000	0.000000	0.000000	0.101792	0.116780	0.870878	0.000000	0.000000	3.000000	11.000000	0.000000
2217.932629	0.300363	0.563001	0.061432	69.332634	-58.630489	65.843048	4.798779	0.000000	1.404178	0.000000	0.000000	0.000000	0.101792	0.116780	0.870878	0.000000	0.000000	3.000000	11.000000	0.000000
2217.935962	0.300363	0.563001	0.061432	69.332634	-58.630489	65.843048	4.798779	0.000000	1.404178	0.000000	0.000000	0.000000	0.101792	0.116780	0.870878	0.000000	0.000000	3.000000	11.000000	0.000000
2217.939296	0.300620	0.563381	0.064327	69.250450	-59.046165	65.633362	4.780355	0.000000	1.465678	0.000000	0.000000	0.000000	0.077016	0.114108	0.868498	0.000000	0.000000	3.000000	11.000000	0.000000
2217.942629	0.300620	0.563381	0.064327	69.250450	-59.046165	65.633362	4.780355	0.000000	1.465678	0.000000	0.000000	0.000000	0.077016	0.114108	0.868498	0.000000	0.000000	3.000000	11.000000	0.000000
2217.945962	0.300620	0.563381	0.064327	69.250450	-59.046165	65.633362	4.780355	0.000000	1.465678	0.000000	0.000000	0.000000	0.077016	0.114108	0.868498	0.000000	0.000000	3.000000	11.000000	0.000000
2217.949296	0.300685	0.563707	0.067199	69.179626	-59.355827	65.528679	4.761232	0.000000	1.526652	0.000000	0.000000	0.000000	0.019685	0.097730	0.861561	0.000000	0.000000	3.000000	11.000000	0.000000
2217.952629	0.300685	0.563707	0.067199	69.179626	-59.355827	65.528679	4.761232	0.000000	1.526652	0.000000	0.000000	0.000000	0.019685	0.097730	0.861561	0.000000	0.000000	3.000000	11.000000	0.000000
2217.955962	0.300685	0.563707	0.067199	69.179626	-59.355827	65.528679	4.761232	0.000000	1.526652	0.000000	0.000000	0.000000	0.019685	0.097730	0.861561	0.000000	0.000000	3.000000	11.000000	0.000000
2217.959296	0.300585	0.564004	0.070093	69.125114	-59.533398	65.557114	4.741258	0.000000	1.587599	0.000000	0.000000	0.000000	-0.030215	0.089162	0.868252	0.000000	0.000000	3.000000	11.000000	0.000000
2217.962629	0.300585	0.564004	0.070093	69.125114	-59.533398	65.557114	4.741258	0.000000	1.587599	0.000000	0.000000	0.000000	-0.030215	0.089162	0.868252	0.000000	0.000000	3.000000	11.000000	0.000000
2217.965962	0.300585	0.564004	0.070093	69.125114	-59.533398	65.557114	4.741258	0.000000	1.587599	0.000000	0.000000	0.000000	-0.030215	0.089162	0.868252	0.000000	0.000000	3.000000	11.000000	0.000000
2217.969296	0.300366	0.564246	0.072922	69.082703	-59.626534	65.611877	4.720109	0.000000	1.649416	0.000000	0.000000	0.000000	-0.065511	0.072680	0.848727	0.000000	0.000000	3.000000	11.000000	0.000000
2217.972629	0.300366	0.564246	0.072922	69.082703	-59.626534	65.611877	4.720109	0.000000	1.649416	0.000000	0.000000	0.000000	-0.065511	0.072680	0.848727	0.000000	0.000000	3.000000	11.000000	0.000000
2217.975962	0.300366	0.564246	0.072922	69.082703	-59.626534	65.611877	4.720109	0.000000	1.649416	0.000000	0.000000	0.000000	-0.065511	0.072680	0.848727	0.000000	0.000000	3.000000	11.000000	0.000000
2217.979296	0.300066	0.564420	0.075691	69.054993	-59.590546	65.595070	4.698501	0.000000	1.709996	0.000000	0.000000	0.000000	-0.089989	0.052104	0.830525	0.000000	0.000000	3.000000	11.000000	0.000000
2217.982629	0.300066	0.564420	0.075691	69.054993	-59.590546	65.595070	4.698501	0.000000	1.709996	0.000000	0.000000	0.000000	-0.089989	0.052104	0.830525	0.000000	0.000000	3.000000	11.000000	0.000000
2217.985962	0.300066	0.564420	0.075691	69.054993	-59.590546	65.595070	4.698501	0.000000	1.709996	0.000000	0.000000	0.000000	-0.089989	0.052104	0.830525	0.000000	0.000000	3.000000	11.000000	0.000000
2217.989296	0.299618	0.564492	0.078337	69.040573	-59.473423	65.396042	4.676509	0.000000	1.769255	0.000000	0.000000	0.000000	-0.134666	0.021696	0.793869	0.000000	0.000000	3.000000	11.000000	0.000000
2217.992629	0.299618	0.564492	0.078337	69.040573	-59.473423	65.396042	4.676509	0.000000	1.769255	0.000000	0.000000	0.000000	-0.134666	0.021696	0.793869	0.000000	0.000000	3.000000	11.000000	0.000000
2217.995962	0.299618	0.564492	0.078337	69.040573	-59.473423	65.396042	4.676509	0.000000	1.769255	0.000000	0.000000	0.000000	-0.134666	0.021696	0.793869	0.000000	0.000000	3.000000	11.000000	0.000000
2217.999296	0.299053	0.564509	0.080919	69.036591	-59.291679	65.016373	4.654426	0.000000	1.826561	0.000000	0.000000	0.000000	-0.169365	0.005114	0.774650	0.000000	0.000000	3.000000	11.000000	0.000000
2218.002629	0.299053	0.564509	0.080919	69.036591	-59.291679	65.016373	4.654426	0.000000	1.826561	0.000000	0.000000	0.000000	-0.169365	0.005114	0.774650	0.000000	0.000000	3.000000	11.000000	0.000000
2218.005962	0.299053	0.564509	0.080919	69.036591	-59.291679	65.016373	4.654426	0.000000	1.826561	0.000000	0.000000	0.000000	-0.169365	0.005114	0.774650	0.000000	0.000000	3.000000	11.000000	0.000000
2218.009296	0.298275	0.564411	0.083440	69.032761	-59.147282	64.647369	4.631896	0.000000	1.882961	0.000000	0.000000	0.000000	-0.233534	-0.029498	0.756387	0.000000	0.000000	3.000000	11.000000	0.000000
2218.012629	0.298275	0.564411	0.083440	69.032761	-59.147282	64.647369	4.631896	0.000000	1.882961	0.000000	0.000000	0.000000	-0.233534	-0.029498	0.756387	0.000000	0.000000	3.000000	11.000000	0.000000
2218.015962	0.298275	0.564411	0.083440	69.032761	-59.147282	64.647369	4.631896	0.000000	1.882961	0.000000	0.000000	0.000000	-0.233534	-0.029498	0.756387	0.000000	0.000000	3.000000	11.000000	0.000000
2218.019296	0.297314	0.564243	0.085958	69.029022	-59.065605	64.449173	4.608539	0.000000	1.939425	0.000000	0.000000	0.000000	-0.288266	-0.050275	0.755312	0.000000	0.000000	3.000000	11.000000	0.000000
2218.022629	0.297314	0.564243	0.085958	69.029022	-59.065605	64.449173	4.608539	0.000000	1.939425	0.000000	0.000000	0.000000	-0.288266	-0.050275	0.755312	0.000000	0.000000	3.000000	11.000000	0.000000
2218.025962	0.297314	0.564243	0.085958	69.029022	-59.065605	64.449173	4.608539	0.000000	1.939425	0.000000	0.000000	0.000000	-0.288266	-0.050275	0.755312	0.000000	0.000000	3.000000	11.000000	0.000000
2218.029296	0.296237	0.564020	0.088411	69.025322	-59.027534	64.295708	4.583909	0.000000	1.996944	0.000000	0.000000	0.000000	-0.322879	-0.066954	0.735908	0.000000	0.000000	3.000000	11.000000	0.000000
2218.032629	0.296237	0.564020	0.088411	69.025322	-59.027534	64.295708	4.583909	0.000000	1.996944	0.000000	0.000000	0.000000	-0.322879	-0.066954	0.735908	0.000000	0.000000	3.000000	11.000000	0.000000
2218.035962	0.296237	0.564020	0.088411	69.025322	-59.027534	64.295708	4.583909	0.000000	1.996944	0.000000	0.000000	0.000000	-0.322879	-0.066954	0.735908	0.000000	0.000000	3.000000	11.000000	0.000000
2218.039296	0.294982	0.563789	0.090804	69.021545	-59.011299	64.052879	4.558700	0.000000	2.053839	0.000000	0.000000	0.000000	-0.376734	-0.069201	0.717798	0.000000	0.000000	3.000000	11.000000	0.000000
2218.042629	0.294982	0.563789	0.090804	69.021545	-59.011299	64.052879	4.558700	0.000000	2.053839	0.000000	0.000000	0.000000	-0.376734	-0.069201	0.717798	0.000000	0.000000	3.000000	11.000000	0.000000
2218.045962	0.294982	0.563789	0.090804	69.021545	-59.011299	64.052879	4.558700	0.000000	2.053839	0.000000	0.000000	0.000000	-0.376734	-0.069201	0.717798	0.000000	0.000000	3.000000	11.000000	0.000000
2218.049296	0.293661	0.563538	0.093098	69.018066	-59.033195	63.767063	4.532585	0.000000	2.110846	0.000000	0.000000	0.000000	-0.396231	-0.075458	0.688196	0.000000	0.000000	3.000000	11.000000	0.000000
2218.052629	0.293661	0.563538	0.093098	69.018066	-59.033195	63.767063	4.532585	0.000000	2.110846	0.000000	0.000000	0.000000	-0.396231	-0.075458	0.688196	0.000000	0.000000	3.000000	11.000000	0.000000
2218.055962	0.293661	0.563538	0.093098	69.018066	-59.033195	63.767063	4.532585	0.000000	2.110846	0.000000	0.000000	0.000000	-0.396231	-0.075458	0.688196	0.000000	0.000000	3.000000	11.000000	0.000000
2218.059296	0.292174	0.563240	0.095290	69.017044	-59.099743	63.358059	4.506338	0.000000	2.166314	0.000000	0.000000	0.000000	-0.446005	-0.089482	0.657693	0.000000	0.000000	3.000000	11.000000	0.000000
2218.062629	0.292174	0.563240	0.095290	69.017044	-59.099743	63.358059	4.506338	0.000000	2.166314	0.000000	0.000000	0.000000	-0.446005	-0.089482	0.657693	0.000000	0.000000	3.000000	11.000000	0.000000
2218.065962	0.292174	0.563240	0.095290	69.017044	-59.099743	63.358059	4.506338	0.000000	2.166314	0.000000	0.000000	0.000000	-0.446005	-0.089482	0.657693	0.000000	0.000000	3.000000	11.000000	0.000000
2218.069296	0.290545	0.562841	0.097358	69.024345	-59.227814	62.786091	4.479542	0.000000	2.221194	0.000000	0.000000	0.000000	-0.488854	-0.119645	0.620372	0.000000	0.000000	3.000000	11.000000	0.000000
2218.072629	0.290545	0.562841	0.097358	69.024345	-59.227814	62.786091	4.479542	0.000000	2.221194	0.000000	0.000000	0.000000	-0.488854	-0.119645	0.620372	0.000000	0.000000	3.000000	11.000000	0.000000
2218.075962	0.290545	0.562841	0.097358	69.024345	-59.227814	62.786091	4.479542	0.000000	2.221194	0.000000	0.000000	0.000000	-0.488854	-0.119645	0.620372	0.000000	0.000000	3.000000	11.000000	0.000000
2218.079296	0.288841	0.562390	0.099236	69.049370	-59.412033	62.228168	4.452471	0.000000	2.274972	0.000000	0.000000	0.000000	-0.511151	-0.135206	0.563422	0.000000	0.000000	3.000000	11.000000	0.000000
2218.082629	0.288841	0.562390	0.099236	69.049370	-59.412033	62.228168	4.452471	0.000000	2.274972	0.000000	0.000000	0.000000	-0.511151	-0.135206	0.563422	0.000000	0.000000	3.000000	11.000000	0.000000
2218.085962	0.288841	0.562390	0.099236	69.049370	-59.412033	62.228168	4.452471	0.000000	2.274972	0.000000	0.000000	0.000000	-0.511151	-0.135206	0.563422	0.000000	0.000000	3.000000	11.000000	0.000000
2218.089296	0.287031	0.561860	0.100988	69.091438	-59.652222	61.671089	4.426076	0.000000	2.325909	0.000000	0.000000	0.000000	-0.542956	-0.159123	0.525515	0.000000	0.000000	3.000000	11.000000	0.000000
2218.092629	0.287031	0.561860	0.100988	69.091438	-59.652222	61.671089	4.426076	0.000000	2.325909	0.000000	0.000000	0.000000	-0.542956	-0.159123	0.525515	0.000000	0.000000	3.000000	11.000000	0.000000
2218.095962	0.287031	0.561860	0.100988	69.091438	-59.652222	61.671089	4.426076	0.000000	2.325909	0.000000	0.000000	0.000000	-0.542956	-0.159123	0.525515	0.000000	0.000000	3.000000	11.000000	0.000000
2218.099296	0.285150	0.561270	0.102612	69.150757	-59.896744	61.185505	4.399615	0.000000	2.375582	0.000000	0.000000	0.000000	-0.564337	-0.176876	0.487244	0.000000	0.000000	3.000000	11.000000	0.000000
2218.102629	0.285150	0.561270	0.102612	69.150757	-59.896744	61.185505	4.399615	0.000000	2.375582	0.000000	0.000000	0.000000	-0.564337	-0.176876	0.487244	0.000000	0.000000	3.000000	11.000000	0.000000
2218.105962	0.285150	0.561270	0.102612	69.150757	-59.896744	61.185505	4.399615	0.000000	2.375582	0.000000	0.000000	0.000000	-0.564337	-0.176876	0.487244	0.000000	0.000000	3.000000	11.000000	0.000000
2218.109296	0.283216	0.560636	0.104076	69.242867	-59.923653	60.969486	4.373281	0.000000	2.423718	0.000000	0.000000	0.000000	-0.580060	-0.190240	0.439253	0.000000	0.000000	3.000000	11.000000	0.000000
2218.112629	0.283216	0.560636	0.104076	69.242867	-59.923653	60.969486	4.373281	0.000000	2.423718	0.000000	0.000000	0.000000	-0.580060	-0.190240	0.439253	0.000000	0.000000	3.000000	11.000000	0.000000
2218.115962	0.283216	0.560636	0.104076	69.242867	-59.923653	60.969486	4.373281	0.000000	2.423718	0.000000	0.000000	0.000000	-0.580060	-0.190240	0.439253	0.000000	0.000000	3.000000	11.000000	0.000000
2218.119296	0.281380	0.559955	0.105408	69.383392	-59.474148	61.115665	4.347528	0.000000	2.469616	0.000000	0.000000	0.000000	-0.550924	-0.204273	0.399564	0.000000	0.000000	3.000000	11.000000	0.000000
2218.122629	0.281380	0.559955	0.105408	69.383392	-59.474148	61.115665	4.347528	0.000000	2.469616	0.000000	0.000000	0.000000	-0.550924	-0.204273	0.399564	0.000000	0.000000	3.000000	11.000000	0.000000
2218.125962	0.281380	0.559955	0.105408	69.383392	-59.474148	61.115665	4.347528	0.000000	2.469616	0.000000	0.000000	0.000000	-0.550924	-0.204273	0.399564	0.000000	0.000000	3.000000	11.000000	0.000000
2218.129296	0.279657	0.559276	0.106572	69.568008	-58.597279	61.602425	4.323006	0.000000	2.512294	0.000000	0.000000	0.000000	-0.516786	-0.203627	0.349159	0.000000	0.000000	3.000000	11.000000	0.000000
2218.132629	0.279657	0.559276	0.106572	69.568008	-58.597279	61.602425	4.323006	0.000000	2.512294	0.000000	0.000000	0.000000	-0.516786	-0.203627	0.349159	0.000000	0.000000	3.000000	11.000000	0.000000
2218.135962	0.279657	0.559276	0.106572	69.568008	-58.597279	61.602425	4.323006	0.000000	2.512294	0.000000	0.000000	0.000000	-0.516786	-0.203627	0.349159	0.000000	0.000000	3.000000	11.000000	0.000000
2218.139296	0.277999	0.558566	0.107600	69.769753	-57.452873	62.444828	4.300320	0.000000	2.550931	0.000000	0.000000	0.000000	-0.497420	-0.213184	0.308501	0.000000	0.000000	3.000000	11.000000	0.000000
2218.142629	0.277999	0.558566	0.107600	69.769753	-57.452873	62.444828	4.300320	0.000000	2.550931	0.000000	0.000000	0.000000	-0.497420	-0.213184	0.308501	0.000000	0.000000	3.000000	11.000000	0.000000
2218.145962	0.277999	0.558566	0.107600	69.769753	-57.452873	62.444828	4.300320	0.000000	2.550931	0.000000	0.000000	0.000000	-0.497420	-0.213184	0.308501	0.000000	0.000000	3.000000	11.000000	0.000000
2218.149296	0.276424	0.557918	0.108529	69.921600	-56.175659	63.572170	4.278949	0.000000	2.586618	0.000000	0.000000	0.000000	-0.472518	-0.194368	0.278584	0.000000	0.000000	3.000000	11.000000	0.000000
2218.152629	0.276424	0.557918	0.108529	69.921600	-56.175659	63.572170	4.278949	0.000000	2.586618	0.000000	0.000000	0.000000	-0.472518	-0.194368	0.278584	0.000000	0.000000	3.000000	11.000000	0.000000
2218.155962	0.276424	0.557918	0.108529	69.921600	-56.175659	63.572170	4.278949	0.000000	2.586618	0.000000	0.000000	0.000000	-0.472518	-0.194368	0.278584	0.000000	0.000000	3.000000	11.000000	0.000000
2218.159296	0.274869	0.557258	0.109363	69.998810	-54.901009	64.751457	4.258721	0.000000	2.619789	0.000000	0.000000	0.000000	-0.466637	-0.197769	0.250171	0.000000	0.000000	3.000000	11.000000	0.000000
2218.162629	0.274869	0.557258	0.109363	69.998810	-54.901009	64.751457	4.258721	0.000000	2.619789	0.000000	0.000000	0.000000	-0.466637	-0.197769	0.250171	0.000000	0.000000	3.000000	11.000000	0.000000
2218.165962	0.274869	0.557258	0.109363	69.998810	-54.901009	64.751457	4.258721	0.000000	2.619789	0.000000	0.000000	0.000000	-0.466637	-0.197769	0.250171	0.000000	0.000000	3.000000	11.000000	0.000000
2218.169296	0.273360	0.556668	0.110156	70.057007	-53.723637	65.801270	4.239231	0.000000	2.651211	0.000000	0.000000	0.000000	-0.452742	-0.177138	0.237981	0.000000	0.000000	3.000000	11.000000	0.000000
2218.172629	0.273360	0.556668	0.110156	70.057007	-53.723637	65.801270	4.239231	0.000000	2.651211	0.000000	0.000000	0.000000	-0.452742	-0.177138	0.237981	0.000000	0.000000	3.000000	11.000000	0.000000
2218.175962	0.273360	0.556668	0.110156	70.057007	-53.723637	65.801270	4.239231	0.000000	2.651211	0.000000	0.000000	0.000000	-0.452742	-0.177138	0.237981	0.000000	0.000000	3.000000	11.000000	0.000000
2218.179296	0.271860	0.556115	0.110832	70.102600	-52.708248	66.600014	4.220111	0.000000	2.681540	0.000000	0.000000	0.000000	-0.449820	-0.165843	0.202752	0.000000	0.000000	3.000000	11.000000	0.000000
2218.182629	0.271860	0.556115	0.110832	70.102600	-52.708248	66.600014	4.220111	0.000000	2.681540	0.000000	0.000000	0.000000	-0.449820	-0.165843	0.202752	0.000000	0.000000	3.000000	11.000000	0.000000
2218.185962	0.271860	0.556115	0.110832	70.102600	-52.708248	66.600014	4.220111	0.000000	2.681540	0.000000	0.000000	0.000000	-0.449820	-0.165843	0.202752	0.000000	0.000000	3.000000	11.000000	0.000000
2218.189296	0.270328	0.555675	0.111438	70.136765	-51.829311	67.251823	4.201992	0.000000	2.709846	0.000000	0.000000	0.000000	-0.459645	-0.132140	0.181942	0.000000	0.000000	3.000000	11.000000	0.000000
2218.192629	0.270328	0.555675	0.111438	70.136765	-51.829311	67.251823	4.201992	0.000000	2.709846	0.000000	0.000000	0.000000	-0.459645	-0.132140	0.181942	0.000000	0.000000	3.000000	11.000000	0.000000
2218.195962	0.270328	0.555675	0.111438	70.136765	-51.829311	67.251823	4.201992	0.000000	2.709846	0.000000	0.000000	0.000000	-0.459645	-0.132140	0.181942	0.000000	0.000000	3.000000	11.000000	0.000000
[truncated: 2,993 more rows]
