# Supplementary material for: Haptic Guidance Needs to Be Intuitive Not Just Informative to Improve Human Motor Accuracy
Source: PLoS One. 2016 Mar 16;11(3):e0150912. doi: 10.1371/journal.pone.0150912 (PMC4794196; doi:10.1371/journal.pone.0150912)
Supplement: S2 Data — (ZIP) [file pone.0150912.s002.zip › Subject1/exp2_0012.txt]

Time	PosX	PosY	PosZ	RotX	RotY	RotZ	ForceX	ForceY	ForceZ	MomentX	MomentY	MomentZ	VelocityX	VelocityY	VelocityZ	CalibratedWeight	ButtonDown	Condition	Trial	Visual
2231.765962	0.001087	0.530156	0.246169	80.063423	53.995766	155.016510	0.000000	0.000000	0.000000	0.000000	0.000000	0.000000	0.010048	-0.021100	0.021281	0.000000	1.000000	3.000000	12.000000	0.000000
2231.769296	0.001087	0.530156	0.246169	80.142685	53.415390	154.306717	1.899232	0.000000	4.625248	0.000000	0.000000	0.000000	0.010048	-0.021100	0.021281	0.000000	1.000000	3.000000	12.000000	0.000000
2231.772629	0.001087	0.530156	0.246169	80.142685	53.415390	154.306717	1.899232	0.000000	4.625248	0.000000	0.000000	0.000000	0.010048	-0.021100	0.021281	0.000000	1.000000	3.000000	12.000000	0.000000
2231.775962	0.001087	0.530156	0.246169	80.142685	53.415390	154.306717	1.899232	0.000000	4.625248	0.000000	0.000000	0.000000	0.010048	-0.021100	0.021281	0.000000	1.000000	3.000000	12.000000	0.000000
2231.779296	0.001891	0.530282	0.247188	80.262978	52.733215	153.434311	1.899302	0.000000	4.625219	0.000000	0.000000	0.000000	0.241219	0.037591	0.305705	0.000000	1.000000	3.000000	12.000000	0.000000
2231.782629	0.001891	0.530282	0.247188	80.262978	52.733215	153.434311	1.899302	0.000000	4.625219	0.000000	0.000000	0.000000	0.241219	0.037591	0.305705	0.000000	1.000000	3.000000	12.000000	0.000000
2231.785962	0.001891	0.530282	0.247188	80.262978	52.733215	153.434311	1.899302	0.000000	4.625219	0.000000	0.000000	0.000000	0.241219	0.037591	0.305705	0.000000	1.000000	3.000000	12.000000	0.000000
2231.789296	0.002563	0.530445	0.248200	80.375999	51.626926	152.106018	1.905471	0.000000	4.622681	0.000000	0.000000	0.000000	0.201727	0.049114	0.303709	0.000000	1.000000	3.000000	12.000000	0.000000
2231.792629	0.002563	0.530445	0.248200	80.375999	51.626926	152.106018	1.905471	0.000000	4.622681	0.000000	0.000000	0.000000	0.201727	0.049114	0.303709	0.000000	1.000000	3.000000	12.000000	0.000000
2231.795962	0.002563	0.530445	0.248200	80.375999	51.626926	152.106018	1.905471	0.000000	4.622681	0.000000	0.000000	0.000000	0.201727	0.049114	0.303709	0.000000	1.000000	3.000000	12.000000	0.000000
2231.799296	0.003205	0.530456	0.249431	80.604263	49.972324	150.129532	1.909530	0.000000	4.621006	0.000000	0.000000	0.000000	0.192543	0.003308	0.369317	0.000000	1.000000	3.000000	12.000000	0.000000
2231.802629	0.003205	0.530456	0.249431	80.604263	49.972324	150.129532	1.909530	0.000000	4.621006	0.000000	0.000000	0.000000	0.192543	0.003308	0.369317	0.000000	1.000000	3.000000	12.000000	0.000000
2231.805962	0.003205	0.530456	0.249431	80.604263	49.972324	150.129532	1.909530	0.000000	4.621006	0.000000	0.000000	0.000000	0.192543	0.003308	0.369317	0.000000	1.000000	3.000000	12.000000	0.000000
2231.809296	0.003918	0.530760	0.250849	80.924377	47.389240	147.073853	1.911636	0.000000	4.620135	0.000000	0.000000	0.000000	0.213681	0.091095	0.425151	0.000000	1.000000	3.000000	12.000000	0.000000
2231.812629	0.003918	0.530760	0.250849	80.924377	47.389240	147.073853	1.911636	0.000000	4.620135	0.000000	0.000000	0.000000	0.213681	0.091095	0.425151	0.000000	1.000000	3.000000	12.000000	0.000000
2231.815962	0.003918	0.530760	0.250849	80.924377	47.389240	147.073853	1.911636	0.000000	4.620135	0.000000	0.000000	0.000000	0.213681	0.091095	0.425151	0.000000	1.000000	3.000000	12.000000	0.000000
2231.819296	0.004396	0.530995	0.252159	81.367310	44.733665	143.900986	1.913615	0.000000	4.619316	0.000000	0.000000	0.000000	0.143607	0.070319	0.393186	0.000000	1.000000	3.000000	12.000000	0.000000
2231.822629	0.004396	0.530995	0.252159	81.367310	44.733665	143.900986	1.913615	0.000000	4.619316	0.000000	0.000000	0.000000	0.143607	0.070319	0.393186	0.000000	1.000000	3.000000	12.000000	0.000000
2231.825962	0.004396	0.530995	0.252159	81.367310	44.733665	143.900986	1.913615	0.000000	4.619316	0.000000	0.000000	0.000000	0.143607	0.070319	0.393186	0.000000	1.000000	3.000000	12.000000	0.000000
2231.829296	0.004909	0.531252	0.253306	82.079597	43.784298	142.404160	1.912611	0.000000	4.619732	0.000000	0.000000	0.000000	0.153912	0.077097	0.344129	0.000000	1.000000	3.000000	12.000000	0.000000
2231.832629	0.004909	0.531252	0.253306	82.079597	43.784298	142.404160	1.912611	0.000000	4.619732	0.000000	0.000000	0.000000	0.153912	0.077097	0.344129	0.000000	1.000000	3.000000	12.000000	0.000000
2231.835962	0.004909	0.531252	0.253306	82.079597	43.784298	142.404160	1.912611	0.000000	4.619732	0.000000	0.000000	0.000000	0.153912	0.077097	0.344129	0.000000	1.000000	3.000000	12.000000	0.000000
2231.839296	0.005524	0.531450	0.254268	82.956612	45.527782	143.679306	1.913204	0.000000	4.619486	0.000000	0.000000	0.000000	0.184377	0.059667	0.288393	0.000000	1.000000	3.000000	12.000000	0.000000
2231.842629	0.005524	0.531450	0.254268	82.956612	45.527782	143.679306	1.913204	0.000000	4.619486	0.000000	0.000000	0.000000	0.184377	0.059667	0.288393	0.000000	1.000000	3.000000	12.000000	0.000000
2231.845962	0.005524	0.531450	0.254268	82.956612	45.527782	143.679306	1.913204	0.000000	4.619486	0.000000	0.000000	0.000000	0.184377	0.059667	0.288393	0.000000	1.000000	3.000000	12.000000	0.000000
2231.849296	0.006038	0.531745	0.255202	83.707703	48.902306	146.722198	1.916559	0.000000	4.618095	0.000000	0.000000	0.000000	0.154363	0.088382	0.280167	0.000000	1.000000	3.000000	12.000000	0.000000
2231.852629	0.006038	0.531745	0.255202	83.707703	48.902306	146.722198	1.916559	0.000000	4.618095	0.000000	0.000000	0.000000	0.154363	0.088382	0.280167	0.000000	1.000000	3.000000	12.000000	0.000000
2231.855962	0.006038	0.531745	0.255202	83.707703	48.902306	146.722198	1.916559	0.000000	4.618095	0.000000	0.000000	0.000000	0.154363	0.088382	0.280167	0.000000	1.000000	3.000000	12.000000	0.000000
2231.859296	0.006038	0.531745	0.255202	84.301987	53.653877	151.261856	1.918519	0.000000	4.617281	0.000000	0.000000	0.000000	0.154363	0.088382	0.280167	0.000000	1.000000	3.000000	12.000000	0.000000
2231.862629	0.006485	0.531967	0.256001	84.301987	53.653877	151.261856	1.918519	0.000000	4.617281	0.000000	0.000000	0.000000	0.134079	0.066571	0.239828	0.000000	1.000000	3.000000	12.000000	0.000000
2231.865962	0.006485	0.531967	0.256001	84.301987	53.653877	151.261856	1.918519	0.000000	4.617281	0.000000	0.000000	0.000000	0.134079	0.066571	0.239828	0.000000	1.000000	3.000000	12.000000	0.000000
2231.869296	0.006830	0.532074	0.256640	84.774376	59.415401	156.873352	1.918519	0.000000	4.617281	0.000000	0.000000	0.000000	0.103410	0.032042	0.191870	0.000000	1.000000	3.000000	12.000000	0.000000
2231.872629	0.006830	0.532074	0.256640	84.774376	59.415401	156.873352	1.918519	0.000000	4.617281	0.000000	0.000000	0.000000	0.103410	0.032042	0.191870	0.000000	1.000000	3.000000	12.000000	0.000000
2231.875962	0.006830	0.532074	0.256640	84.774376	59.415401	156.873352	1.918519	0.000000	4.617281	0.000000	0.000000	0.000000	0.103410	0.032042	0.191870	0.000000	1.000000	3.000000	12.000000	0.000000
2231.879296	0.006830	0.532074	0.256640	85.129829	66.044014	163.409225	1.921490	0.000000	4.616045	0.000000	0.000000	0.000000	0.103410	0.032042	0.191870	0.000000	1.000000	3.000000	12.000000	0.000000
2231.882629	0.006936	0.532125	0.257132	85.129829	66.044014	163.409225	1.921490	0.000000	4.616045	0.000000	0.000000	0.000000	0.031931	0.015489	0.147366	0.000000	1.000000	3.000000	12.000000	0.000000
2231.885962	0.006936	0.532125	0.257132	85.129829	66.044014	163.409225	1.921490	0.000000	4.616045	0.000000	0.000000	0.000000	0.031931	0.015489	0.147366	0.000000	1.000000	3.000000	12.000000	0.000000
2231.889296	0.006838	0.532101	0.257462	85.350006	73.191566	170.517410	1.921490	0.000000	4.616045	0.000000	0.000000	0.000000	-0.029574	-0.007412	0.098938	0.000000	1.000000	3.000000	12.000000	0.000000
2231.892629	0.006838	0.532101	0.257462	85.350006	73.191566	170.517410	1.921490	0.000000	4.616045	0.000000	0.000000	0.000000	-0.029574	-0.007412	0.098938	0.000000	1.000000	3.000000	12.000000	0.000000
2231.895962	0.006838	0.532101	0.257462	85.350006	73.191566	170.517410	1.921490	0.000000	4.616045	0.000000	0.000000	0.000000	-0.029574	-0.007412	0.098938	0.000000	1.000000	3.000000	12.000000	0.000000
2231.899296	0.006838	0.532101	0.257462	85.444992	80.030998	177.352280	1.916384	0.000000	4.618168	0.000000	0.000000	0.000000	-0.029574	-0.007412	0.098938	0.000000	1.000000	3.000000	12.000000	0.000000
2231.902629	0.006670	0.532057	0.257607	85.444992	80.030998	177.352280	1.916384	0.000000	4.618168	0.000000	0.000000	0.000000	-0.050483	-0.013247	0.043789	0.000000	1.000000	3.000000	12.000000	0.000000
2231.905962	0.006670	0.532057	0.257607	85.444992	80.030998	177.352280	1.916384	0.000000	4.618168	0.000000	0.000000	0.000000	-0.050483	-0.013247	0.043789	0.000000	1.000000	3.000000	12.000000	0.000000
2231.909296	0.006432	0.532000	0.257631	85.419823	85.481010	-177.155731	1.916384	0.000000	4.618168	0.000000	0.000000	0.000000	-0.071198	-0.017081	0.007093	0.000000	1.000000	3.000000	12.000000	0.000000
2231.912629	0.006432	0.532000	0.257631	85.419823	85.481010	-177.155731	1.916384	0.000000	4.618168	0.000000	0.000000	0.000000	-0.071198	-0.017081	0.007093	0.000000	1.000000	3.000000	12.000000	0.000000
2231.915962	0.006432	0.532000	0.257631	85.419823	85.481010	-177.155731	1.916384	0.000000	4.618168	0.000000	0.000000	0.000000	-0.071198	-0.017081	0.007093	0.000000	1.000000	3.000000	12.000000	0.000000
2231.919296	0.006262	0.531972	0.257558	85.200172	87.380928	-175.106476	1.909098	0.000000	4.621184	0.000000	0.000000	0.000000	-0.051096	-0.008281	-0.021960	0.000000	0.000000	3.000000	12.000000	0.000000
2231.922629	0.006262	0.531972	0.257558	85.200172	87.380928	-175.106476	1.909098	0.000000	4.621184	0.000000	0.000000	0.000000	-0.051096	-0.008281	-0.021960	0.000000	0.000000	3.000000	12.000000	0.000000
2231.925962	0.006262	0.531972	0.257558	85.200172	87.380928	-175.106476	1.909098	0.000000	4.621184	0.000000	0.000000	0.000000	-0.051096	-0.008281	-0.021960	0.000000	0.000000	3.000000	12.000000	0.000000
2231.929296	0.006262	0.531972	0.257558	84.797607	85.780090	-176.449066	1.906950	0.000000	4.622071	0.000000	0.000000	0.000000	-0.051096	-0.008281	-0.021960	0.000000	0.000000	3.000000	12.000000	0.000000
2231.932629	0.006329	0.532026	0.257505	84.797607	85.780090	-176.449066	1.906950	0.000000	4.622071	0.000000	0.000000	0.000000	0.020219	0.016130	-0.015850	0.000000	0.000000	3.000000	12.000000	0.000000
2231.935962	0.006329	0.532026	0.257505	84.797607	85.780090	-176.449066	1.906950	0.000000	4.622071	0.000000	0.000000	0.000000	0.020219	0.016130	-0.015850	0.000000	0.000000	3.000000	12.000000	0.000000
2231.939296	0.006329	0.532026	0.257505	84.312111	82.703026	-179.238434	1.906950	0.000000	4.622071	0.000000	0.000000	0.000000	0.020219	0.016130	-0.015850	0.000000	0.000000	3.000000	12.000000	0.000000
2231.942629	0.006329	0.532026	0.257505	84.312111	82.703026	-179.238434	1.906950	0.000000	4.622071	0.000000	0.000000	0.000000	0.020219	0.016130	-0.015850	0.000000	0.000000	3.000000	12.000000	0.000000
2231.945962	0.006702	0.532083	0.257480	84.312111	82.703026	-179.238434	1.906950	0.000000	4.622071	0.000000	0.000000	0.000000	0.111897	0.017085	-0.007468	0.000000	0.000000	3.000000	12.000000	0.000000
2231.949296	0.007211	0.532122	0.257471	83.898186	79.245514	177.527649	1.908318	0.000000	4.621507	0.000000	0.000000	0.000000	0.152652	0.011727	-0.002713	0.000000	0.000000	3.000000	12.000000	0.000000
2231.952629	0.007211	0.532122	0.257471	83.898186	79.245514	177.527649	1.908318	0.000000	4.621507	0.000000	0.000000	0.000000	0.152652	0.011727	-0.002713	0.000000	0.000000	3.000000	12.000000	0.000000
2231.955962	0.007211	0.532122	0.257471	83.898186	79.245514	177.527649	1.908318	0.000000	4.621507	0.000000	0.000000	0.000000	0.152652	0.011727	-0.002713	0.000000	0.000000	3.000000	12.000000	0.000000
2231.959296	0.007822	0.532179	0.257443	83.762787	75.517860	173.817230	1.922030	0.000000	4.615820	0.000000	0.000000	0.000000	0.183124	0.017080	-0.008381	0.000000	0.000000	3.000000	12.000000	0.000000
2231.962629	0.007822	0.532179	0.257443	83.762787	75.517860	173.817230	1.922030	0.000000	4.615820	0.000000	0.000000	0.000000	0.183124	0.017080	-0.008381	0.000000	0.000000	3.000000	12.000000	0.000000
2231.965962	0.007822	0.532179	0.257443	83.762787	75.517860	173.817230	1.922030	0.000000	4.615820	0.000000	0.000000	0.000000	0.183124	0.017080	-0.008381	0.000000	0.000000	3.000000	12.000000	0.000000
2231.969296	0.007822	0.532179	0.257443	83.840500	71.610176	169.764969	1.931523	0.000000	4.611856	0.000000	0.000000	0.000000	0.183124	0.017080	-0.008381	0.000000	0.000000	3.000000	12.000000	0.000000
2231.972629	0.008431	0.532229	0.257353	83.840500	71.610176	169.764969	1.931523	0.000000	4.611856	0.000000	0.000000	0.000000	0.182894	0.015147	-0.026975	0.000000	0.000000	3.000000	12.000000	0.000000
2231.975962	0.008431	0.532229	0.257353	83.840500	71.610176	169.764969	1.931523	0.000000	4.611856	0.000000	0.000000	0.000000	0.182894	0.015147	-0.026975	0.000000	0.000000	3.000000	12.000000	0.000000
2231.979296	0.009006	0.532369	0.257176	84.054924	67.438431	165.344559	1.931523	0.000000	4.611856	0.000000	0.000000	0.000000	0.172345	0.042005	-0.053129	0.000000	0.000000	3.000000	12.000000	0.000000
2231.982629	0.009006	0.532369	0.257176	84.054924	67.438431	165.344559	1.931523	0.000000	4.611856	0.000000	0.000000	0.000000	0.172345	0.042005	-0.053129	0.000000	0.000000	3.000000	12.000000	0.000000
2231.985962	0.009006	0.532369	0.257176	84.054924	67.438431	165.344559	1.931523	0.000000	4.611856	0.000000	0.000000	0.000000	0.172345	0.042005	-0.053129	0.000000	0.000000	3.000000	12.000000	0.000000
2231.989296	0.009006	0.532369	0.257176	84.385040	62.786343	160.352127	1.951241	0.000000	4.603548	0.000000	0.000000	0.000000	0.172345	0.042005	-0.053129	0.000000	0.000000	3.000000	12.000000	0.000000
2231.992629	0.009375	0.532517	0.256892	84.385040	62.786343	160.352127	1.951241	0.000000	4.603548	0.000000	0.000000	0.000000	0.110804	0.044423	-0.085385	0.000000	0.000000	3.000000	12.000000	0.000000
2231.995962	0.009375	0.532517	0.256892	84.385040	62.786343	160.352127	1.951241	0.000000	4.603548	0.000000	0.000000	0.000000	0.110804	0.044423	-0.085385	0.000000	0.000000	3.000000	12.000000	0.000000
2231.999296	0.009641	0.532730	0.256477	84.788986	57.512207	154.672241	1.951241	0.000000	4.603548	0.000000	0.000000	0.000000	0.079687	0.063873	-0.124486	0.000000	0.000000	3.000000	12.000000	0.000000
2232.002629	0.009641	0.532730	0.256477	84.788986	57.512207	154.672241	1.951241	0.000000	4.603548	0.000000	0.000000	0.000000	0.079687	0.063873	-0.124486	0.000000	0.000000	3.000000	12.000000	0.000000
2232.005962	0.009641	0.532730	0.256477	84.788986	57.512207	154.672241	1.951241	0.000000	4.603548	0.000000	0.000000	0.000000	0.079687	0.063873	-0.124486	0.000000	0.000000	3.000000	12.000000	0.000000
2232.009296	0.009641	0.532730	0.256477	85.182968	51.949913	148.691162	1.965387	0.000000	4.597527	0.000000	0.000000	0.000000	0.079687	0.063873	-0.124486	0.000000	0.000000	3.000000	12.000000	0.000000
2232.012629	0.009937	0.532905	0.255893	85.182968	51.949913	148.691162	1.965387	0.000000	4.597527	0.000000	0.000000	0.000000	0.089049	0.052534	-0.174990	0.000000	0.000000	3.000000	12.000000	0.000000
2232.015962	0.009937	0.532905	0.255893	85.182968	51.949913	148.691162	1.965387	0.000000	4.597527	0.000000	0.000000	0.000000	0.089049	0.052534	-0.174990	0.000000	0.000000	3.000000	12.000000	0.000000
2232.019296	0.010198	0.533046	0.255173	85.482170	46.616032	142.998734	1.965387	0.000000	4.597527	0.000000	0.000000	0.000000	0.078163	0.042131	-0.216135	0.000000	0.000000	3.000000	12.000000	0.000000
2232.022629	0.010198	0.533046	0.255173	85.482170	46.616032	142.998734	1.965387	0.000000	4.597527	0.000000	0.000000	0.000000	0.078163	0.042131	-0.216135	0.000000	0.000000	3.000000	12.000000	0.000000
2232.025962	0.010198	0.533046	0.255173	85.482170	46.616032	142.998734	1.965387	0.000000	4.597527	0.000000	0.000000	0.000000	0.078163	0.042131	-0.216135	0.000000	0.000000	3.000000	12.000000	0.000000
2232.029296	0.010198	0.533046	0.255173	85.636681	42.244125	138.559326	1.982328	0.000000	4.590248	0.000000	0.000000	0.000000	0.078163	0.042131	-0.216135	0.000000	0.000000	3.000000	12.000000	0.000000
2232.032629	0.010321	0.533134	0.254334	85.636681	42.244125	138.559326	1.982328	0.000000	4.590248	0.000000	0.000000	0.000000	0.036936	0.026333	-0.251755	0.000000	0.000000	3.000000	12.000000	0.000000
2232.035962	0.010321	0.533134	0.254334	85.636681	42.244125	138.559326	1.982328	0.000000	4.590248	0.000000	0.000000	0.000000	0.036936	0.026333	-0.251755	0.000000	0.000000	3.000000	12.000000	0.000000
2232.039296	0.010375	0.533070	0.253369	85.613266	39.463642	136.140549	1.982328	0.000000	4.590248	0.000000	0.000000	0.000000	0.016045	-0.019068	-0.289373	0.000000	0.000000	3.000000	12.000000	0.000000
2232.042629	0.010375	0.533070	0.253369	85.613266	39.463642	136.140549	1.982328	0.000000	4.590248	0.000000	0.000000	0.000000	0.016045	-0.019068	-0.289373	0.000000	0.000000	3.000000	12.000000	0.000000
2232.045962	0.010375	0.533070	0.253369	85.613266	39.463642	136.140549	1.982328	0.000000	4.590248	0.000000	0.000000	0.000000	0.016045	-0.019068	-0.289373	0.000000	0.000000	3.000000	12.000000	0.000000
2232.049296	0.010292	0.532922	0.252351	85.369843	37.076515	134.283279	1.996888	0.000000	4.583932	0.000000	0.000000	0.000000	-0.024674	-0.044428	-0.305533	0.000000	0.000000	3.000000	12.000000	0.000000
2232.052629	0.010292	0.532922	0.252351	85.369843	37.076515	134.283279	1.996888	0.000000	4.583932	0.000000	0.000000	0.000000	-0.024674	-0.044428	-0.305533	0.000000	0.000000	3.000000	12.000000	0.000000
2232.055962	0.010292	0.532922	0.252351	85.369843	37.076515	134.283279	1.996888	0.000000	4.583932	0.000000	0.000000	0.000000	-0.024674	-0.044428	-0.305533	0.000000	0.000000	3.000000	12.000000	0.000000
2232.059296	0.009974	0.532767	0.251271	84.944527	33.322544	130.802490	2.002402	0.000000	4.581527	0.000000	0.000000	0.000000	-0.095520	-0.046446	-0.323912	0.000000	0.000000	3.000000	12.000000	0.000000
2232.062629	0.009974	0.532767	0.251271	84.944527	33.322544	130.802490	2.002402	0.000000	4.581527	0.000000	0.000000	0.000000	-0.095520	-0.046446	-0.323912	0.000000	0.000000	3.000000	12.000000	0.000000
2232.065962	0.009974	0.532767	0.251271	84.944527	33.322544	130.802490	2.002402	0.000000	4.581527	0.000000	0.000000	0.000000	-0.095520	-0.046446	-0.323912	0.000000	0.000000	3.000000	12.000000	0.000000
2232.069296	0.009489	0.532612	0.250191	84.364380	29.384571	126.937088	2.004751	0.000000	4.580500	0.000000	0.000000	0.000000	-0.145622	-0.046499	-0.324046	0.000000	0.000000	3.000000	12.000000	0.000000
2232.072629	0.009489	0.532612	0.250191	84.364380	29.384571	126.937088	2.004751	0.000000	4.580500	0.000000	0.000000	0.000000	-0.145622	-0.046499	-0.324046	0.000000	0.000000	3.000000	12.000000	0.000000
2232.075962	0.009489	0.532612	0.250191	84.364380	29.384571	126.937088	2.004751	0.000000	4.580500	0.000000	0.000000	0.000000	-0.145622	-0.046499	-0.324046	0.000000	0.000000	3.000000	12.000000	0.000000
2232.079296	0.009004	0.532475	0.249090	83.718620	26.318855	123.968102	2.004556	0.000000	4.580585	0.000000	0.000000	0.000000	-0.145268	-0.041279	-0.330234	0.000000	0.000000	3.000000	12.000000	0.000000
2232.082629	0.009004	0.532475	0.249090	83.718620	26.318855	123.968102	2.004556	0.000000	4.580585	0.000000	0.000000	0.000000	-0.145268	-0.041279	-0.330234	0.000000	0.000000	3.000000	12.000000	0.000000
2232.085962	0.009004	0.532475	0.249090	83.718620	26.318855	123.968102	2.004556	0.000000	4.580585	0.000000	0.000000	0.000000	-0.145268	-0.041279	-0.330234	0.000000	0.000000	3.000000	12.000000	0.000000
2232.089296	0.008455	0.532375	0.247983	83.065536	24.148468	121.920624	2.004518	0.000000	4.580601	0.000000	0.000000	0.000000	-0.164937	-0.029763	-0.332122	0.000000	0.000000	3.000000	12.000000	0.000000
2232.092629	0.008455	0.532375	0.247983	83.065536	24.148468	121.920624	2.004518	0.000000	4.580601	0.000000	0.000000	0.000000	-0.164937	-0.029763	-0.332122	0.000000	0.000000	3.000000	12.000000	0.000000
2232.095962	0.008455	0.532375	0.247983	83.065536	24.148468	121.920624	2.004518	0.000000	4.580601	0.000000	0.000000	0.000000	-0.164937	-0.029763	-0.332122	0.000000	0.000000	3.000000	12.000000	0.000000
2232.099296	0.007907	0.532220	0.246895	82.438797	22.649027	120.566048	2.003505	0.000000	4.581045	0.000000	0.000000	0.000000	-0.164366	-0.046682	-0.326493	0.000000	0.000000	3.000000	12.000000	0.000000
2232.102629	0.007907	0.532220	0.246895	82.438797	22.649027	120.566048	2.003505	0.000000	4.581045	0.000000	0.000000	0.000000	-0.164366	-0.046682	-0.326493	0.000000	0.000000	3.000000	12.000000	0.000000
2232.105962	0.007907	0.532220	0.246895	82.438797	22.649027	120.566048	2.003505	0.000000	4.581045	0.000000	0.000000	0.000000	-0.164366	-0.046682	-0.326493	0.000000	0.000000	3.000000	12.000000	0.000000
2232.109296	0.007327	0.532067	0.245835	81.854057	21.395378	119.466515	2.002384	0.000000	4.581534	0.000000	0.000000	0.000000	-0.173790	-0.045715	-0.317835	0.000000	0.000000	3.000000	12.000000	0.000000
2232.112629	0.007327	0.532067	0.245835	81.854057	21.395378	119.466515	2.002384	0.000000	4.581534	0.000000	0.000000	0.000000	-0.173790	-0.045715	-0.317835	0.000000	0.000000	3.000000	12.000000	0.000000
2232.115962	0.007327	0.532067	0.245835	81.854057	21.395378	119.466515	2.002384	0.000000	4.581534	0.000000	0.000000	0.000000	-0.173790	-0.045715	-0.317835	0.000000	0.000000	3.000000	12.000000	0.000000
2232.119296	0.006717	0.531963	0.244864	81.322006	20.079281	118.377708	2.000565	0.000000	4.582329	0.000000	0.000000	0.000000	-0.183019	-0.031212	-0.291429	0.000000	0.000000	3.000000	12.000000	0.000000
2232.122629	0.006717	0.531963	0.244864	81.322006	20.079281	118.377708	2.000565	0.000000	4.582329	0.000000	0.000000	0.000000	-0.183019	-0.031212	-0.291429	0.000000	0.000000	3.000000	12.000000	0.000000
2232.125962	0.006717	0.531963	0.244864	81.322006	20.079281	118.377708	2.000565	0.000000	4.582329	0.000000	0.000000	0.000000	-0.183019	-0.031212	-0.291429	0.000000	0.000000	3.000000	12.000000	0.000000
2232.129296	0.006010	0.531952	0.244041	80.828873	18.752562	117.346519	1.997641	0.000000	4.583605	0.000000	0.000000	0.000000	-0.212092	-0.003251	-0.246952	0.000000	0.000000	3.000000	12.000000	0.000000
2232.132629	0.006010	0.531952	0.244041	80.828873	18.752562	117.346519	1.997641	0.000000	4.583605	0.000000	0.000000	0.000000	-0.212092	-0.003251	-0.246952	0.000000	0.000000	3.000000	12.000000	0.000000
2232.135962	0.006010	0.531952	0.244041	80.828873	18.752562	117.346519	1.997641	0.000000	4.583605	0.000000	0.000000	0.000000	-0.212092	-0.003251	-0.246952	0.000000	0.000000	3.000000	12.000000	0.000000
2232.139296	0.005239	0.531993	0.243338	80.374344	17.653191	116.478142	1.992140	0.000000	4.585998	0.000000	0.000000	0.000000	-0.231274	0.012199	-0.210664	0.000000	0.000000	3.000000	12.000000	0.000000
2232.142629	0.005239	0.531993	0.243338	80.374344	17.653191	116.478142	1.992140	0.000000	4.585998	0.000000	0.000000	0.000000	-0.231274	0.012199	-0.210664	0.000000	0.000000	3.000000	12.000000	0.000000
2232.145962	0.005239	0.531993	0.243338	80.374344	17.653191	116.478142	1.992140	0.000000	4.585998	0.000000	0.000000	0.000000	-0.231274	0.012199	-0.210664	0.000000	0.000000	3.000000	12.000000	0.000000
2232.149296	0.004338	0.532182	0.242764	80.040787	16.883669	115.802032	1.984746	0.000000	4.589203	0.000000	0.000000	0.000000	-0.270440	0.056803	-0.172456	0.000000	0.000000	3.000000	12.000000	0.000000
2232.152629	0.004338	0.532182	0.242764	80.040787	16.883669	115.802032	1.984746	0.000000	4.589203	0.000000	0.000000	0.000000	-0.270440	0.056803	-0.172456	0.000000	0.000000	3.000000	12.000000	0.000000
2232.155962	0.004338	0.532182	0.242764	80.040787	16.883669	115.802032	1.984746	0.000000	4.589203	0.000000	0.000000	0.000000	-0.270440	0.056803	-0.172456	0.000000	0.000000	3.000000	12.000000	0.000000
2232.159296	0.003305	0.532413	0.242215	80.107201	16.923981	115.926178	1.974334	0.000000	4.593692	0.000000	0.000000	0.000000	-0.309797	0.069153	-0.164533	0.000000	0.000000	3.000000	12.000000	0.000000
2232.162629	0.003305	0.532413	0.242215	80.107201	16.923981	115.926178	1.974334	0.000000	4.593692	0.000000	0.000000	0.000000	-0.309797	0.069153	-0.164533	0.000000	0.000000	3.000000	12.000000	0.000000
2232.165962	0.003305	0.532413	0.242215	80.107201	16.923981	115.926178	1.974334	0.000000	4.593692	0.000000	0.000000	0.000000	-0.309797	0.069153	-0.164533	0.000000	0.000000	3.000000	12.000000	0.000000
2232.169296	0.002142	0.532723	0.241688	80.437622	17.514011	116.599800	1.961554	0.000000	4.599164	0.000000	0.000000	0.000000	-0.349099	0.092950	-0.158008	0.000000	0.000000	3.000000	12.000000	0.000000
2232.172629	0.002142	0.532723	0.241688	80.437622	17.514011	116.599800	1.961554	0.000000	4.599164	0.000000	0.000000	0.000000	-0.349099	0.092950	-0.158008	0.000000	0.000000	3.000000	12.000000	0.000000
2232.175962	0.002142	0.532723	0.241688	80.437622	17.514011	116.599800	1.961554	0.000000	4.599164	0.000000	0.000000	0.000000	-0.349099	0.092950	-0.158008	0.000000	0.000000	3.000000	12.000000	0.000000
2232.179296	0.000914	0.533119	0.241246	80.847984	18.338820	117.513252	1.946403	0.000000	4.605596	0.000000	0.000000	0.000000	-0.368427	0.118783	-0.132618	0.000000	0.000000	3.000000	12.000000	0.000000
2232.182629	0.000914	0.533119	0.241246	80.847984	18.338820	117.513252	1.946403	0.000000	4.605596	0.000000	0.000000	0.000000	-0.368427	0.118783	-0.132618	0.000000	0.000000	3.000000	12.000000	0.000000
2232.185962	0.000914	0.533119	0.241246	80.847984	18.338820	117.513252	1.946403	0.000000	4.605596	0.000000	0.000000	0.000000	-0.368427	0.118783	-0.132618	0.000000	0.000000	3.000000	12.000000	0.000000
2232.189296	-0.000379	0.533518	0.240833	81.271431	19.286875	118.554573	1.929498	0.000000	4.612704	0.000000	0.000000	0.000000	-0.387845	0.119638	-0.123904	0.000000	0.000000	3.000000	12.000000	0.000000
2232.192629	-0.000379	0.533518	0.240833	81.271431	19.286875	118.554573	1.929498	0.000000	4.612704	0.000000	0.000000	0.000000	-0.387845	0.119638	-0.123904	0.000000	0.000000	3.000000	12.000000	0.000000
2232.195962	-0.000379	0.533518	0.240833	81.271431	19.286875	118.554573	1.929498	0.000000	4.612704	0.000000	0.000000	0.000000	-0.387845	0.119638	-0.123904	0.000000	0.000000	3.000000	12.000000	0.000000
2232.199296	-0.001770	0.533975	0.240427	81.671616	20.275835	119.645424	1.911195	0.000000	4.620317	0.000000	0.000000	0.000000	-0.417196	0.137158	-0.121952	0.000000	0.000000	3.000000	12.000000	0.000000
2232.202629	-0.001770	0.533975	0.240427	81.671616	20.275835	119.645424	1.911195	0.000000	4.620317	0.000000	0.000000	0.000000	-0.417196	0.137158	-0.121952	0.000000	0.000000	3.000000	12.000000	0.000000
2232.205962	-0.001770	0.533975	0.240427	81.671616	20.275835	119.645424	1.911195	0.000000	4.620317	0.000000	0.000000	0.000000	-0.417196	0.137158	-0.121952	0.000000	0.000000	3.000000	12.000000	0.000000
2232.209296	-0.003291	0.534438	0.239903	82.052948	21.330639	120.812126	1.891080	0.000000	4.628587	0.000000	0.000000	0.000000	-0.456265	0.139021	-0.157211	0.000000	0.000000	3.000000	12.000000	0.000000
2232.212629	-0.003291	0.534438	0.239903	82.052948	21.330639	120.812126	1.891080	0.000000	4.628587	0.000000	0.000000	0.000000	-0.456265	0.139021	-0.157211	0.000000	0.000000	3.000000	12.000000	0.000000
2232.215962	-0.003291	0.534438	0.239903	82.052948	21.330639	120.812126	1.891080	0.000000	4.628587	0.000000	0.000000	0.000000	-0.456265	0.139021	-0.157211	0.000000	0.000000	3.000000	12.000000	0.000000
2232.219296	-0.004941	0.534928	0.239274	82.423294	22.461168	122.066353	1.869412	0.000000	4.637381	0.000000	0.000000	0.000000	-0.495046	0.146972	-0.188678	0.000000	0.000000	3.000000	12.000000	0.000000
2232.222629	-0.004941	0.534928	0.239274	82.423294	22.461168	122.066353	1.869412	0.000000	4.637381	0.000000	0.000000	0.000000	-0.495046	0.146972	-0.188678	0.000000	0.000000	3.000000	12.000000	0.000000
2232.225962	-0.004941	0.534928	0.239274	82.423294	22.461168	122.066353	1.869412	0.000000	4.637381	0.000000	0.000000	0.000000	-0.495046	0.146972	-0.188678	0.000000	0.000000	3.000000	12.000000	0.000000
2232.229296	-0.006685	0.535454	0.238457	82.774773	23.753027	123.506226	1.846058	0.000000	4.646727	0.000000	0.000000	0.000000	-0.523356	0.157878	-0.245030	0.000000	0.000000	3.000000	12.000000	0.000000
2232.232629	-0.006685	0.535454	0.238457	82.774773	23.753027	123.506226	1.846058	0.000000	4.646727	0.000000	0.000000	0.000000	-0.523356	0.157878	-0.245030	0.000000	0.000000	3.000000	12.000000	0.000000
2232.235962	-0.006685	0.535454	0.238457	82.774773	23.753027	123.506226	1.846058	0.000000	4.646727	0.000000	0.000000	0.000000	-0.523356	0.157878	-0.245030	0.000000	0.000000	3.000000	12.000000	0.000000
2232.239296	-0.008589	0.535999	0.237468	83.087669	25.229948	125.101471	1.822085	0.000000	4.656179	0.000000	0.000000	0.000000	-0.570993	0.163370	-0.296651	0.000000	0.000000	3.000000	12.000000	0.000000
2232.242629	-0.008589	0.535999	0.237468	83.087669	25.229948	125.101471	1.822085	0.000000	4.656179	0.000000	0.000000	0.000000	-0.570993	0.163370	-0.296651	0.000000	0.000000	3.000000	12.000000	0.000000
2232.245962	-0.008589	0.535999	0.237468	83.087669	25.229948	125.101471	1.822085	0.000000	4.656179	0.000000	0.000000	0.000000	-0.570993	0.163370	-0.296651	0.000000	0.000000	3.000000	12.000000	0.000000
2232.249296	-0.010617	0.536586	0.236352	83.342537	26.889614	126.734505	1.796217	0.000000	4.666219	0.000000	0.000000	0.000000	-0.608334	0.176007	-0.335022	0.000000	0.000000	3.000000	12.000000	0.000000
2232.252629	-0.010617	0.536586	0.236352	83.342537	26.889614	126.734505	1.796217	0.000000	4.666219	0.000000	0.000000	0.000000	-0.608334	0.176007	-0.335022	0.000000	0.000000	3.000000	12.000000	0.000000
2232.255962	-0.010617	0.536586	0.236352	83.342537	26.889614	126.734505	1.796217	0.000000	4.666219	0.000000	0.000000	0.000000	-0.608334	0.176007	-0.335022	0.000000	0.000000	3.000000	12.000000	0.000000
2232.259296	-0.012734	0.537214	0.235106	83.527313	28.732597	128.469742	1.768649	0.000000	4.676738	0.000000	0.000000	0.000000	-0.635297	0.188416	-0.373778	0.000000	0.000000	3.000000	12.000000	0.000000
2232.262629	-0.012734	0.537214	0.235106	83.527313	28.732597	128.469742	1.768649	0.000000	4.676738	0.000000	0.000000	0.000000	-0.635297	0.188416	-0.373778	0.000000	0.000000	3.000000	12.000000	0.000000
2232.265962	-0.012734	0.537214	0.235106	83.527313	28.732597	128.469742	1.768649	0.000000	4.676738	0.000000	0.000000	0.000000	-0.635297	0.188416	-0.373778	0.000000	0.000000	3.000000	12.000000	0.000000
2232.269296	-0.014974	0.537890	0.233793	83.653748	30.771868	130.485947	1.739896	0.000000	4.687511	0.000000	0.000000	0.000000	-0.672009	0.202880	-0.393946	0.000000	0.000000	3.000000	12.000000	0.000000
2232.272629	-0.014974	0.537890	0.233793	83.653748	30.771868	130.485947	1.739896	0.000000	4.687511	0.000000	0.000000	0.000000	-0.672009	0.202880	-0.393946	0.000000	0.000000	3.000000	12.000000	0.000000
2232.275962	-0.014974	0.537890	0.233793	83.653748	30.771868	130.485947	1.739896	0.000000	4.687511	0.000000	0.000000	0.000000	-0.672009	0.202880	-0.393946	0.000000	0.000000	3.000000	12.000000	0.000000
2232.279296	-0.017238	0.538559	0.232436	83.719398	32.718037	132.538345	1.708898	0.000000	4.698901	0.000000	0.000000	0.000000	-0.679024	0.200773	-0.407058	0.000000	0.000000	3.000000	12.000000	0.000000
2232.282629	-0.017238	0.538559	0.232436	83.719398	32.718037	132.538345	1.708898	0.000000	4.698901	0.000000	0.000000	0.000000	-0.679024	0.200773	-0.407058	0.000000	0.000000	3.000000	12.000000	0.000000
2232.285962	-0.017238	0.538559	0.232436	83.719398	32.718037	132.538345	1.708898	0.000000	4.698901	0.000000	0.000000	0.000000	-0.679024	0.200773	-0.407058	0.000000	0.000000	3.000000	12.000000	0.000000
2232.289296	-0.019524	0.539280	0.231044	83.743164	34.464535	134.386948	1.677181	0.000000	4.710314	0.000000	0.000000	0.000000	-0.685944	0.216139	-0.417468	0.000000	0.000000	3.000000	12.000000	0.000000
2232.292629	-0.019524	0.539280	0.231044	83.743164	34.464535	134.386948	1.677181	0.000000	4.710314	0.000000	0.000000	0.000000	-0.685944	0.216139	-0.417468	0.000000	0.000000	3.000000	12.000000	0.000000
2232.295962	-0.019524	0.539280	0.231044	83.743164	34.464535	134.386948	1.677181	0.000000	4.710314	0.000000	0.000000	0.000000	-0.685944	0.216139	-0.417468	0.000000	0.000000	3.000000	12.000000	0.000000
2232.299296	-0.021799	0.540026	0.229572	83.749657	35.925426	135.937546	1.644658	0.000000	4.721769	0.000000	0.000000	0.000000	-0.682494	0.223981	-0.441637	0.000000	0.000000	3.000000	12.000000	0.000000
2232.302629	-0.021799	0.540026	0.229572	83.749657	35.925426	135.937546	1.644658	0.000000	4.721769	0.000000	0.000000	0.000000	-0.682494	0.223981	-0.441637	0.000000	0.000000	3.000000	12.000000	0.000000
2232.305962	-0.021799	0.540026	0.229572	83.749657	35.925426	135.937546	1.644658	0.000000	4.721769	0.000000	0.000000	0.000000	-0.682494	0.223981	-0.441637	0.000000	0.000000	3.000000	12.000000	0.000000
2232.309296	-0.024092	0.540732	0.227943	83.739845	36.978577	137.113449	1.612219	0.000000	4.732943	0.000000	0.000000	0.000000	-0.687783	0.211833	-0.488601	0.000000	0.000000	3.000000	12.000000	0.000000
2232.312629	-0.024092	0.540732	0.227943	83.739845	36.978577	137.113449	1.612219	0.000000	4.732943	0.000000	0.000000	0.000000	-0.687783	0.211833	-0.488601	0.000000	0.000000	3.000000	12.000000	0.000000
2232.315962	-0.024092	0.540732	0.227943	83.739845	36.978577	137.113449	1.612219	0.000000	4.732943	0.000000	0.000000	0.000000	-0.687783	0.211833	-0.488601	0.000000	0.000000	3.000000	12.000000	0.000000
2232.319296	-0.026433	0.541381	0.226174	83.759048	37.624371	137.809509	1.579775	0.000000	4.743871	0.000000	0.000000	0.000000	-0.702474	0.194487	-0.530760	0.000000	0.000000	3.000000	12.000000	0.000000
2232.322629	-0.026433	0.541381	0.226174	83.759048	37.624371	137.809509	1.579775	0.000000	4.743871	0.000000	0.000000	0.000000	-0.702474	0.194487	-0.530760	0.000000	0.000000	3.000000	12.000000	0.000000
2232.325962	-0.026433	0.541381	0.226174	83.759048	37.624371	137.809509	1.579775	0.000000	4.743871	0.000000	0.000000	0.000000	-0.702474	0.194487	-0.530760	0.000000	0.000000	3.000000	12.000000	0.000000
2232.329296	-0.028850	0.541996	0.224159	83.822922	37.897015	138.053909	1.546573	0.000000	4.754799	0.000000	0.000000	0.000000	-0.724981	0.184597	-0.604591	0.000000	0.000000	3.000000	12.000000	0.000000
2232.332629	-0.028850	0.541996	0.224159	83.822922	37.897015	138.053909	1.546573	0.000000	4.754799	0.000000	0.000000	0.000000	-0.724981	0.184597	-0.604591	0.000000	0.000000	3.000000	12.000000	0.000000
2232.335962	-0.028850	0.541996	0.224159	83.822922	37.897015	138.053909	1.546573	0.000000	4.754799	0.000000	0.000000	0.000000	-0.724981	0.184597	-0.604591	0.000000	0.000000	3.000000	12.000000	0.000000
2232.339296	-0.031405	0.542565	0.221943	83.787163	37.278721	137.302246	1.512675	0.000000	4.765691	0.000000	0.000000	0.000000	-0.766477	0.170626	-0.664781	0.000000	0.000000	3.000000	12.000000	0.000000
2232.342629	-0.031405	0.542565	0.221943	83.787163	37.278721	137.302246	1.512675	0.000000	4.765691	0.000000	0.000000	0.000000	-0.766477	0.170626	-0.664781	0.000000	0.000000	3.000000	12.000000	0.000000
2232.345962	-0.031405	0.542565	0.221943	83.787163	37.278721	137.302246	1.512675	0.000000	4.765691	0.000000	0.000000	0.000000	-0.766477	0.170626	-0.664781	0.000000	0.000000	3.000000	12.000000	0.000000
2232.349296	-0.034196	0.543119	0.219631	83.568672	35.159389	135.070297	1.476426	0.000000	4.777046	0.000000	0.000000	0.000000	-0.837434	0.166334	-0.693640	0.000000	0.000000	3.000000	12.000000	0.000000
2232.352629	-0.034196	0.543119	0.219631	83.568672	35.159389	135.070297	1.476426	0.000000	4.777046	0.000000	0.000000	0.000000	-0.837434	0.166334	-0.693640	0.000000	0.000000	3.000000	12.000000	0.000000
2232.355962	-0.034196	0.543119	0.219631	83.568672	35.159389	135.070297	1.476426	0.000000	4.777046	0.000000	0.000000	0.000000	-0.837434	0.166334	-0.693640	0.000000	0.000000	3.000000	12.000000	0.000000
2232.359296	-0.037095	0.543626	0.217263	83.192680	32.129410	131.899689	1.435029	0.000000	4.789644	0.000000	0.000000	0.000000	-0.869497	0.152162	-0.710173	0.000000	0.000000	3.000000	12.000000	0.000000
2232.362629	-0.037095	0.543626	0.217263	83.192680	32.129410	131.899689	1.435029	0.000000	4.789644	0.000000	0.000000	0.000000	-0.869497	0.152162	-0.710173	0.000000	0.000000	3.000000	12.000000	0.000000
2232.365962	-0.037095	0.543626	0.217263	83.192680	32.129410	131.899689	1.435029	0.000000	4.789644	0.000000	0.000000	0.000000	-0.869497	0.152162	-0.710173	0.000000	0.000000	3.000000	12.000000	0.000000
2232.369296	-0.040000	0.544119	0.214807	82.700882	28.787701	128.404953	1.390562	0.000000	4.802742	0.000000	0.000000	0.000000	-0.871599	0.147758	-0.736881	0.000000	0.000000	3.000000	12.000000	0.000000
2232.372629	-0.040000	0.544119	0.214807	82.700882	28.787701	128.404953	1.390562	0.000000	4.802742	0.000000	0.000000	0.000000	-0.871599	0.147758	-0.736881	0.000000	0.000000	3.000000	12.000000	0.000000
2232.375962	-0.040000	0.544119	0.214807	82.700882	28.787701	128.404953	1.390562	0.000000	4.802742	0.000000	0.000000	0.000000	-0.871599	0.147758	-0.736881	0.000000	0.000000	3.000000	12.000000	0.000000
2232.379296	-0.042881	0.544637	0.212292	82.164261	25.729988	125.231590	1.345115	0.000000	4.815669	0.000000	0.000000	0.000000	-0.864278	0.155588	-0.754713	0.000000	0.000000	3.000000	12.000000	0.000000
2232.382629	-0.042881	0.544637	0.212292	82.164261	25.729988	125.231590	1.345115	0.000000	4.815669	0.000000	0.000000	0.000000	-0.864278	0.155588	-0.754713	0.000000	0.000000	3.000000	12.000000	0.000000
2232.385962	-0.042881	0.544637	0.212292	82.164261	25.729988	125.231590	1.345115	0.000000	4.815669	0.000000	0.000000	0.000000	-0.864278	0.155588	-0.754713	0.000000	0.000000	3.000000	12.000000	0.000000
2232.389296	-0.045704	0.545125	0.209709	81.639664	23.144547	122.561165	1.299098	0.000000	4.828286	0.000000	0.000000	0.000000	-0.847048	0.146139	-0.774817	0.000000	0.000000	3.000000	12.000000	0.000000
2232.392629	-0.045704	0.545125	0.209709	81.639664	23.144547	122.561165	1.299098	0.000000	4.828286	0.000000	0.000000	0.000000	-0.847048	0.146139	-0.774817	0.000000	0.000000	3.000000	12.000000	0.000000
2232.395962	-0.045704	0.545125	0.209709	81.639664	23.144547	122.561165	1.299098	0.000000	4.828286	0.000000	0.000000	0.000000	-0.847048	0.146139	-0.774817	0.000000	0.000000	3.000000	12.000000	0.000000
2232.399296	-0.048469	0.545560	0.207045	81.160202	21.017605	120.279716	1.253225	0.000000	4.840395	0.000000	0.000000	0.000000	-0.829359	0.130512	-0.799190	0.000000	0.000000	3.000000	12.000000	0.000000
2232.402629	-0.048469	0.545560	0.207045	81.160202	21.017605	120.279716	1.253225	0.000000	4.840395	0.000000	0.000000	0.000000	-0.829359	0.130512	-0.799190	0.000000	0.000000	3.000000	12.000000	0.000000
2232.405962	-0.048469	0.545560	0.207045	81.160202	21.017605	120.279716	1.253225	0.000000	4.840395	0.000000	0.000000	0.000000	-0.829359	0.130512	-0.799190	0.000000	0.000000	3.000000	12.000000	0.000000
2232.409296	-0.051201	0.545918	0.204249	80.737961	19.257502	118.240845	1.207603	0.000000	4.851978	0.000000	0.000000	0.000000	-0.819775	0.107442	-0.838727	0.000000	0.000000	3.000000	12.000000	0.000000
2232.412629	-0.051201	0.545918	0.204249	80.737961	19.257502	118.240845	1.207603	0.000000	4.851978	0.000000	0.000000	0.000000	-0.819775	0.107442	-0.838727	0.000000	0.000000	3.000000	12.000000	0.000000
2232.415962	-0.051201	0.545918	0.204249	80.737961	19.257502	118.240845	1.207603	0.000000	4.851978	0.000000	0.000000	0.000000	-0.819775	0.107442	-0.838727	0.000000	0.000000	3.000000	12.000000	0.000000
2232.419296	-0.053962	0.546179	0.201301	80.363991	17.793619	116.600868	1.161883	0.000000	4.863129	0.000000	0.000000	0.000000	-0.828065	0.078288	-0.884468	0.000000	0.000000	3.000000	12.000000	0.000000
2232.422629	-0.053962	0.546179	0.201301	80.363991	17.793619	116.600868	1.161883	0.000000	4.863129	0.000000	0.000000	0.000000	-0.828065	0.078288	-0.884468	0.000000	0.000000	3.000000	12.000000	0.000000
2232.425962	-0.053962	0.546179	0.201301	80.363991	17.793619	116.600868	1.161883	0.000000	4.863129	0.000000	0.000000	0.000000	-0.828065	0.078288	-0.884468	0.000000	0.000000	3.000000	12.000000	0.000000
2232.429296	-0.056781	0.546440	0.198234	80.049202	16.571239	115.488197	1.114738	0.000000	4.874152	0.000000	0.000000	0.000000	-0.845834	0.078245	-0.920028	0.000000	0.000000	3.000000	12.000000	0.000000
2232.432629	-0.056781	0.546440	0.198234	80.049202	16.571239	115.488197	1.114738	0.000000	4.874152	0.000000	0.000000	0.000000	-0.845834	0.078245	-0.920028	0.000000	0.000000	3.000000	12.000000	0.000000
2232.435962	-0.056781	0.546440	0.198234	80.049202	16.571239	115.488197	1.114738	0.000000	4.874152	0.000000	0.000000	0.000000	-0.845834	0.078245	-0.920028	0.000000	0.000000	3.000000	12.000000	0.000000
2232.439296	-0.059719	0.546699	0.195041	79.778496	15.509070	114.667061	1.065078	0.000000	4.885244	0.000000	0.000000	0.000000	-0.881324	0.077980	-0.957888	0.000000	0.000000	3.000000	12.000000	0.000000
2232.442629	-0.059719	0.546699	0.195041	79.778496	15.509070	114.667061	1.065078	0.000000	4.885244	0.000000	0.000000	0.000000	-0.881324	0.077980	-0.957888	0.000000	0.000000	3.000000	12.000000	0.000000
2232.445962	-0.059719	0.546699	0.195041	79.778496	15.509070	114.667061	1.065078	0.000000	4.885244	0.000000	0.000000	0.000000	-0.881324	0.077980	-0.957888	0.000000	0.000000	3.000000	12.000000	0.000000
2232.449296	-0.062715	0.547074	0.191779	79.547783	14.581129	113.879906	1.011289	0.000000	4.896661	0.000000	0.000000	0.000000	-0.898718	0.112445	-0.978698	0.000000	0.000000	3.000000	12.000000	0.000000
2232.452629	-0.062715	0.547074	0.191779	79.547783	14.581129	113.879906	1.011289	0.000000	4.896661	0.000000	0.000000	0.000000	-0.898718	0.112445	-0.978698	0.000000	0.000000	3.000000	12.000000	0.000000
2232.455962	-0.062715	0.547074	0.191779	79.547783	14.581129	113.879906	1.011289	0.000000	4.896661	0.000000	0.000000	0.000000	-0.898718	0.112445	-0.978698	0.000000	0.000000	3.000000	12.000000	0.000000
2232.459296	-0.065619	0.547516	0.188520	79.353233	13.769700	113.015419	0.954227	0.000000	4.908100	0.000000	0.000000	0.000000	-0.871271	0.132520	-0.977587	0.000000	0.000000	3.000000	12.000000	0.000000
2232.462629	-0.065619	0.547516	0.188520	79.353233	13.769700	113.015419	0.954227	0.000000	4.908100	0.000000	0.000000	0.000000	-0.871271	0.132520	-0.977587	0.000000	0.000000	3.000000	12.000000	0.000000
2232.465962	-0.065619	0.547516	0.188520	79.353233	13.769700	113.015419	0.954227	0.000000	4.908100	0.000000	0.000000	0.000000	-0.871271	0.132520	-0.977587	0.000000	0.000000	3.000000	12.000000	0.000000
2232.469296	-0.068403	0.547989	0.185275	79.195534	13.071560	112.123901	0.897073	0.000000	4.918868	0.000000	0.000000	0.000000	-0.835156	0.141798	-0.973587	0.000000	0.000000	3.000000	12.000000	0.000000
2232.472629	-0.068403	0.547989	0.185275	79.195534	13.071560	112.123901	0.897073	0.000000	4.918868	0.000000	0.000000	0.000000	-0.835156	0.141798	-0.973587	0.000000	0.000000	3.000000	12.000000	0.000000
2232.475962	-0.068403	0.547989	0.185275	79.195534	13.071560	112.123901	0.897073	0.000000	4.918868	0.000000	0.000000	0.000000	-0.835156	0.141798	-0.973587	0.000000	0.000000	3.000000	12.000000	0.000000
2232.479296	-0.071068	0.548457	0.182050	79.068886	12.434503	111.281532	0.840578	0.000000	4.928836	0.000000	0.000000	0.000000	-0.799693	0.140422	-0.967551	0.000000	0.000000	3.000000	12.000000	0.000000
2232.482629	-0.071068	0.548457	0.182050	79.068886	12.434503	111.281532	0.840578	0.000000	4.928836	0.000000	0.000000	0.000000	-0.799693	0.140422	-0.967551	0.000000	0.000000	3.000000	12.000000	0.000000
2232.485962	-0.071068	0.548457	0.182050	79.068886	12.434503	111.281532	0.840578	0.000000	4.928836	0.000000	0.000000	0.000000	-0.799693	0.140422	-0.967551	0.000000	0.000000	3.000000	12.000000	0.000000
2232.489296	-0.073672	0.548930	0.178785	78.995773	11.782617	110.437721	0.784760	0.000000	4.938031	0.000000	0.000000	0.000000	-0.780956	0.142071	-0.979438	0.000000	0.000000	3.000000	12.000000	0.000000
2232.492629	-0.073672	0.548930	0.178785	78.995773	11.782617	110.437721	0.784760	0.000000	4.938031	0.000000	0.000000	0.000000	-0.780956	0.142071	-0.979438	0.000000	0.000000	3.000000	12.000000	0.000000
2232.495962	-0.073672	0.548930	0.178785	78.995773	11.782617	110.437721	0.784760	0.000000	4.938031	0.000000	0.000000	0.000000	-0.780956	0.142071	-0.979438	0.000000	0.000000	3.000000	12.000000	0.000000
2232.499296	-0.076178	0.549404	0.175450	78.992386	10.893200	109.532852	0.728460	0.000000	4.946650	0.000000	0.000000	0.000000	-0.751938	0.142111	-1.000569	0.000000	0.000000	3.000000	12.000000	0.000000
2232.502629	-0.076178	0.549404	0.175450	78.992386	10.893200	109.532852	0.728460	0.000000	4.946650	0.000000	0.000000	0.000000	-0.751938	0.142111	-1.000569	0.000000	0.000000	3.000000	12.000000	0.000000
2232.505962	-0.076178	0.549404	0.175450	78.992386	10.893200	109.532852	0.728460	0.000000	4.946650	0.000000	0.000000	0.000000	-0.751938	0.142111	-1.000569	0.000000	0.000000	3.000000	12.000000	0.000000
2232.509296	-0.078712	0.549882	0.172064	79.075966	9.748653	108.447083	0.672712	0.000000	4.954539	0.000000	0.000000	0.000000	-0.760053	0.143508	-1.015570	0.000000	0.000000	3.000000	12.000000	0.000000
2232.512629	-0.078712	0.549882	0.172064	79.075966	9.748653	108.447083	0.672712	0.000000	4.954539	0.000000	0.000000	0.000000	-0.760053	0.143508	-1.015570	0.000000	0.000000	3.000000	12.000000	0.000000
2232.515962	-0.078712	0.549882	0.172064	79.075966	9.748653	108.447083	0.672712	0.000000	4.954539	0.000000	0.000000	0.000000	-0.760053	0.143508	-1.015570	0.000000	0.000000	3.000000	12.000000	0.000000
2232.519296	-0.081302	0.550419	0.168635	79.252190	8.413505	107.133461	0.613939	0.000000	4.962165	0.000000	0.000000	0.000000	-0.777029	0.161051	-1.028929	0.000000	0.000000	3.000000	12.000000	0.000000
2232.522629	-0.081302	0.550419	0.168635	79.252190	8.413505	107.133461	0.613939	0.000000	4.962165	0.000000	0.000000	0.000000	-0.777029	0.161051	-1.028929	0.000000	0.000000	3.000000	12.000000	0.000000
2232.525962	-0.081302	0.550419	0.168635	79.252190	8.413505	107.133461	0.613939	0.000000	4.962165	0.000000	0.000000	0.000000	-0.777029	0.161051	-1.028929	0.000000	0.000000	3.000000	12.000000	0.000000
2232.529296	-0.083953	0.550950	0.165205	79.517517	7.118951	105.850609	0.551029	0.000000	4.969544	0.000000	0.000000	0.000000	-0.795281	0.159295	-1.028941	0.000000	0.000000	3.000000	12.000000	0.000000
2232.532629	-0.083953	0.550950	0.165205	79.517517	7.118951	105.850609	0.551029	0.000000	4.969544	0.000000	0.000000	0.000000	-0.795281	0.159295	-1.028941	0.000000	0.000000	3.000000	12.000000	0.000000
2232.535962	-0.083953	0.550950	0.165205	79.517517	7.118951	105.850609	0.551029	0.000000	4.969544	0.000000	0.000000	0.000000	-0.795281	0.159295	-1.028941	0.000000	0.000000	3.000000	12.000000	0.000000
2232.539296	-0.086678	0.551459	0.161664	79.893974	6.168095	104.927345	0.483408	0.000000	4.976577	0.000000	0.000000	0.000000	-0.817563	0.152791	-1.062146	0.000000	0.000000	3.000000	12.000000	0.000000
2232.542629	-0.086678	0.551459	0.161664	79.893974	6.168095	104.927345	0.483408	0.000000	4.976577	0.000000	0.000000	0.000000	-0.817563	0.152791	-1.062146	0.000000	0.000000	3.000000	12.000000	0.000000
2232.545962	-0.086678	0.551459	0.161664	79.893974	6.168095	104.927345	0.483408	0.000000	4.976577	0.000000	0.000000	0.000000	-0.817563	0.152791	-1.062146	0.000000	0.000000	3.000000	12.000000	0.000000
2232.549296	-0.089357	0.551946	0.158028	80.437561	5.936452	104.614052	0.410642	0.000000	4.983109	0.000000	0.000000	0.000000	-0.803764	0.146076	-1.090828	0.000000	0.000000	3.000000	12.000000	0.000000
2232.552629	-0.089357	0.551946	0.158028	80.437561	5.936452	104.614052	0.410642	0.000000	4.983109	0.000000	0.000000	0.000000	-0.803764	0.146076	-1.090828	0.000000	0.000000	3.000000	12.000000	0.000000
2232.555962	-0.089357	0.551946	0.158028	80.437561	5.936452	104.614052	0.410642	0.000000	4.983109	0.000000	0.000000	0.000000	-0.803764	0.146076	-1.090828	0.000000	0.000000	3.000000	12.000000	0.000000
2232.559296	-0.091988	0.552444	0.154291	81.034851	6.579810	104.889839	0.335983	0.000000	4.988699	0.000000	0.000000	0.000000	-0.789298	0.149380	-1.121155	0.000000	0.000000	3.000000	12.000000	0.000000
2232.562629	-0.091988	0.552444	0.154291	81.034851	6.579810	104.889839	0.335983	0.000000	4.988699	0.000000	0.000000	0.000000	-0.789298	0.149380	-1.121155	0.000000	0.000000	3.000000	12.000000	0.000000
2232.565962	-0.091988	0.552444	0.154291	81.034851	6.579810	104.889839	0.335983	0.000000	4.988699	0.000000	0.000000	0.000000	-0.789298	0.149380	-1.121155	0.000000	0.000000	3.000000	12.000000	0.000000
2232.569296	-0.094544	0.552904	0.150482	81.610046	7.470214	105.044250	0.259291	0.000000	4.993272	0.000000	0.000000	0.000000	-0.766910	0.138042	-1.142588	0.000000	0.000000	3.000000	12.000000	0.000000
2232.572629	-0.094544	0.552904	0.150482	81.610046	7.470214	105.044250	0.259291	0.000000	4.993272	0.000000	0.000000	0.000000	-0.766910	0.138042	-1.142588	0.000000	0.000000	3.000000	12.000000	0.000000
2232.575962	-0.094544	0.552904	0.150482	81.610046	7.470214	105.044250	0.259291	0.000000	4.993272	0.000000	0.000000	0.000000	-0.766910	0.138042	-1.142588	0.000000	0.000000	3.000000	12.000000	0.000000
2232.579296	-0.097047	0.553388	0.146552	82.140556	8.412987	105.479591	0.181154	0.000000	4.996717	0.000000	0.000000	0.000000	-0.750720	0.145018	-1.179188	0.000000	0.000000	3.000000	12.000000	0.000000
2232.582629	-0.097047	0.553388	0.146552	82.140556	8.412987	105.479591	0.181154	0.000000	4.996717	0.000000	0.000000	0.000000	-0.750720	0.145018	-1.179188	0.000000	0.000000	3.000000	12.000000	0.000000
2232.585962	-0.097047	0.553388	0.146552	82.140556	8.412987	105.479591	0.181154	0.000000	4.996717	0.000000	0.000000	0.000000	-0.750720	0.145018	-1.179188	0.000000	0.000000	3.000000	12.000000	0.000000
2232.589296	-0.099412	0.553846	0.142539	82.613289	9.337666	106.436081	0.100738	0.000000	4.998985	0.000000	0.000000	0.000000	-0.709615	0.137457	-1.204000	0.000000	0.000000	3.000000	12.000000	0.000000
2232.592629	-0.099412	0.553846	0.142539	82.613289	9.337666	106.436081	0.100738	0.000000	4.998985	0.000000	0.000000	0.000000	-0.709615	0.137457	-1.204000	0.000000	0.000000	3.000000	12.000000	0.000000
2232.595962	-0.099412	0.553846	0.142539	82.613289	9.337666	106.436081	0.100738	0.000000	4.998985	0.000000	0.000000	0.000000	-0.709615	0.137457	-1.204000	0.000000	0.000000	3.000000	12.000000	0.000000
2232.599296	-0.101708	0.554356	0.138495	83.039642	9.938205	107.268875	0.020622	0.000000	4.999958	0.000000	0.000000	0.000000	-0.688723	0.153060	-1.212965	0.000000	0.000000	3.000000	12.000000	0.000000
2232.602629	-0.101708	0.554356	0.138495	83.039642	9.938205	107.268875	0.020622	0.000000	4.999958	0.000000	0.000000	0.000000	-0.688723	0.153060	-1.212965	0.000000	0.000000	3.000000	12.000000	0.000000
2232.605962	-0.101708	0.554356	0.138495	83.039642	9.938205	107.268875	0.020622	0.000000	4.999958	0.000000	0.000000	0.000000	-0.688723	0.153060	-1.212965	0.000000	0.000000	3.000000	12.000000	0.000000
2232.609296	-0.104114	0.554877	0.134455	83.433327	10.001298	107.523491	-0.061653	0.000000	4.999620	0.000000	0.000000	0.000000	-0.721715	0.156185	-1.211960	0.000000	0.000000	3.000000	12.000000	0.000000
2232.612629	-0.104114	0.554877	0.134455	83.433327	10.001298	107.523491	-0.061653	0.000000	4.999620	0.000000	0.000000	0.000000	-0.721715	0.156185	-1.211960	0.000000	0.000000	3.000000	12.000000	0.000000
2232.615962	-0.104114	0.554877	0.134455	83.433327	10.001298	107.523491	-0.061653	0.000000	4.999620	0.000000	0.000000	0.000000	-0.721715	0.156185	-1.211960	0.000000	0.000000	3.000000	12.000000	0.000000
2232.619296	-0.106681	0.555356	0.130398	83.789658	9.520926	107.206169	-0.152900	0.000000	4.997662	0.000000	0.000000	0.000000	-0.770217	0.143765	-1.217299	0.000000	0.000000	3.000000	12.000000	0.000000
2232.622629	-0.106681	0.555356	0.130398	83.789658	9.520926	107.206169	-0.152900	0.000000	4.997662	0.000000	0.000000	0.000000	-0.770217	0.143765	-1.217299	0.000000	0.000000	3.000000	12.000000	0.000000
2232.625962	-0.106681	0.555356	0.130398	83.789658	9.520926	107.206169	-0.152900	0.000000	4.997662	0.000000	0.000000	0.000000	-0.770217	0.143765	-1.217299	0.000000	0.000000	3.000000	12.000000	0.000000
2232.629296	-0.109353	0.555846	0.126341	84.101128	8.912115	106.689484	-0.255841	0.000000	4.993450	0.000000	0.000000	0.000000	-0.801620	0.147087	-1.216928	0.000000	0.000000	3.000000	12.000000	0.000000
2232.632629	-0.109353	0.555846	0.126341	84.101128	8.912115	106.689484	-0.255841	0.000000	4.993450	0.000000	0.000000	0.000000	-0.801620	0.147087	-1.216928	0.000000	0.000000	3.000000	12.000000	0.000000
2232.635962	-0.109353	0.555846	0.126341	84.101128	8.912115	106.689484	-0.255841	0.000000	4.993450	0.000000	0.000000	0.000000	-0.801620	0.147087	-1.216928	0.000000	0.000000	3.000000	12.000000	0.000000
2232.639296	-0.112075	0.556283	0.122306	84.336418	8.837266	106.584633	-0.369139	0.000000	4.986355	0.000000	0.000000	0.000000	-0.816492	0.131061	-1.210454	0.000000	0.000000	3.000000	12.000000	0.000000
2232.642629	-0.112075	0.556283	0.122306	84.336418	8.837266	106.584633	-0.369139	0.000000	4.986355	0.000000	0.000000	0.000000	-0.816492	0.131061	-1.210454	0.000000	0.000000	3.000000	12.000000	0.000000
2232.645962	-0.112075	0.556283	0.122306	84.336418	8.837266	106.584633	-0.369139	0.000000	4.986355	0.000000	0.000000	0.000000	-0.816492	0.131061	-1.210454	0.000000	0.000000	3.000000	12.000000	0.000000
2232.649296	-0.114861	0.556675	0.118230	84.492203	9.571745	107.225563	-0.491235	0.000000	4.975810	0.000000	0.000000	0.000000	-0.835880	0.117398	-1.222946	0.000000	0.000000	3.000000	12.000000	0.000000
2232.652629	-0.114861	0.556675	0.118230	84.492203	9.571745	107.225563	-0.491235	0.000000	4.975810	0.000000	0.000000	0.000000	-0.835880	0.117398	-1.222946	0.000000	0.000000	3.000000	12.000000	0.000000
2232.655962	-0.114861	0.556675	0.118230	84.492203	9.571745	107.225563	-0.491235	0.000000	4.975810	0.000000	0.000000	0.000000	-0.835880	0.117398	-1.222946	0.000000	0.000000	3.000000	12.000000	0.000000
2232.659296	-0.117601	0.557021	0.114133	84.611473	11.198913	108.636063	-0.623569	0.000000	4.960964	0.000000	0.000000	0.000000	-0.821977	0.103864	-1.229033	0.000000	0.000000	3.000000	12.000000	0.000000
2232.662629	-0.117601	0.557021	0.114133	84.611473	11.198913	108.636063	-0.623569	0.000000	4.960964	0.000000	0.000000	0.000000	-0.821977	0.103864	-1.229033	0.000000	0.000000	3.000000	12.000000	0.000000
2232.665962	-0.117601	0.557021	0.114133	84.611473	11.198913	108.636063	-0.623569	0.000000	4.960964	0.000000	0.000000	0.000000	-0.821977	0.103864	-1.229033	0.000000	0.000000	3.000000	12.000000	0.000000
2232.669296	-0.120198	0.557309	0.109960	84.684303	14.033539	111.176010	-0.762058	0.000000	4.941586	0.000000	0.000000	0.000000	-0.779110	0.086581	-1.251924	0.000000	0.000000	3.000000	12.000000	0.000000
2232.672629	-0.120198	0.557309	0.109960	84.684303	14.033539	111.176010	-0.762058	0.000000	4.941586	0.000000	0.000000	0.000000	-0.779110	0.086581	-1.251924	0.000000	0.000000	3.000000	12.000000	0.000000
2232.675962	-0.120198	0.557309	0.109960	84.684303	14.033539	111.176010	-0.762058	0.000000	4.941586	0.000000	0.000000	0.000000	-0.779110	0.086581	-1.251924	0.000000	0.000000	3.000000	12.000000	0.000000
2232.679296	-0.122627	0.557509	0.105723	84.715576	17.620789	114.540222	-0.903306	0.000000	4.917727	0.000000	0.000000	0.000000	-0.728622	0.059856	-1.271142	0.000000	0.000000	3.000000	12.000000	0.000000
2232.682629	-0.122627	0.557509	0.105723	84.715576	17.620789	114.540222	-0.903306	0.000000	4.917727	0.000000	0.000000	0.000000	-0.728622	0.059856	-1.271142	0.000000	0.000000	3.000000	12.000000	0.000000
2232.685962	-0.122627	0.557509	0.105723	84.715576	17.620789	114.540222	-0.903306	0.000000	4.917727	0.000000	0.000000	0.000000	-0.728622	0.059856	-1.271142	0.000000	0.000000	3.000000	12.000000	0.000000
2232.689296	-0.124905	0.557645	0.101375	84.738426	21.033398	117.683891	-1.046394	0.000000	4.889280	0.000000	0.000000	0.000000	-0.683526	0.040730	-1.304464	0.000000	0.000000	3.000000	12.000000	0.000000
2232.692629	-0.124905	0.557645	0.101375	84.738426	21.033398	117.683891	-1.046394	0.000000	4.889280	0.000000	0.000000	0.000000	-0.683526	0.040730	-1.304464	0.000000	0.000000	3.000000	12.000000	0.000000
2232.695962	-0.124905	0.557645	0.101375	84.738426	21.033398	117.683891	-1.046394	0.000000	4.889280	0.000000	0.000000	0.000000	-0.683526	0.040730	-1.304464	0.000000	0.000000	3.000000	12.000000	0.000000
2232.699296	-0.127021	0.557680	0.096986	84.792290	22.784040	119.096313	-1.192894	0.000000	4.855616	0.000000	0.000000	0.000000	-0.634798	0.010598	-1.316671	0.000000	0.000000	3.000000	12.000000	0.000000
2232.702629	-0.127021	0.557680	0.096986	84.792290	22.784040	119.096313	-1.192894	0.000000	4.855616	0.000000	0.000000	0.000000	-0.634798	0.010598	-1.316671	0.000000	0.000000	3.000000	12.000000	0.000000
2232.705962	-0.127021	0.557680	0.096986	84.792290	22.784040	119.096313	-1.192894	0.000000	4.855616	0.000000	0.000000	0.000000	-0.634798	0.010598	-1.316671	0.000000	0.000000	3.000000	12.000000	0.000000
2232.709296	-0.129081	0.557768	0.092769	84.718094	20.703787	116.743454	-1.341931	0.000000	4.816557	0.000000	0.000000	0.000000	-0.617911	0.026526	-1.265100	0.000000	0.000000	3.000000	12.000000	0.000000
2232.712629	-0.129081	0.557768	0.092769	84.718094	20.703787	116.743454	-1.341931	0.000000	4.816557	0.000000	0.000000	0.000000	-0.617911	0.026526	-1.265100	0.000000	0.000000	3.000000	12.000000	0.000000
2232.715962	-0.129081	0.557768	0.092769	84.718094	20.703787	116.743454	-1.341931	0.000000	4.816557	0.000000	0.000000	0.000000	-0.617911	0.026526	-1.265100	0.000000	0.000000	3.000000	12.000000	0.000000
2232.719296	-0.131218	0.557851	0.088808	84.336899	16.000984	112.021065	-1.454036	0.000000	4.638444	0.000000	0.000000	0.000000	-0.641127	0.024764	-1.188200	0.000000	0.000000	3.000000	12.000000	0.000000
2232.722629	-0.131218	0.557851	0.088808	84.336899	16.000984	112.021065	-1.454036	0.000000	4.638444	0.000000	0.000000	0.000000	-0.641127	0.024764	-1.188200	0.000000	0.000000	3.000000	12.000000	0.000000
2232.725962	-0.131218	0.557851	0.088808	84.336899	16.000984	112.021065	-1.454036	0.000000	4.638444	0.000000	0.000000	0.000000	-0.641127	0.024764	-1.188200	0.000000	0.000000	3.000000	12.000000	0.000000
2232.729296	-0.133395	0.557965	0.085048	83.728645	11.195222	107.290329	-1.560891	0.000000	4.440411	0.000000	0.000000	0.000000	-0.653068	0.034312	-1.128150	0.000000	0.000000	3.000000	12.000000	0.000000
2232.732629	-0.133395	0.557965	0.085048	83.728645	11.195222	107.290329	-1.560891	0.000000	4.440411	0.000000	0.000000	0.000000	-0.653068	0.034312	-1.128150	0.000000	0.000000	3.000000	12.000000	0.000000
2232.735962	-0.133395	0.557965	0.085048	83.728645	11.195222	107.290329	-1.560891	0.000000	4.440411	0.000000	0.000000	0.000000	-0.653068	0.034312	-1.128150	0.000000	0.000000	3.000000	12.000000	0.000000
2232.739296	-0.135525	0.558087	0.081455	83.033447	7.706008	103.668030	-1.669736	0.000000	4.252386	0.000000	0.000000	0.000000	-0.638996	0.036509	-1.077967	0.000000	0.000000	3.000000	12.000000	0.000000
2232.742629	-0.135525	0.558087	0.081455	83.033447	7.706008	103.668030	-1.669736	0.000000	4.252386	0.000000	0.000000	0.000000	-0.638996	0.036509	-1.077967	0.000000	0.000000	3.000000	12.000000	0.000000
2232.745962	-0.135525	0.558087	0.081455	83.033447	7.706008	103.668030	-1.669736	0.000000	4.252386	0.000000	0.000000	0.000000	-0.638996	0.036509	-1.077967	0.000000	0.000000	3.000000	12.000000	0.000000
2232.749296	-0.137724	0.558222	0.077939	82.316277	5.313951	100.901375	-1.776235	0.000000	4.072725	0.000000	0.000000	0.000000	-0.659665	0.040388	-1.054745	0.000000	0.000000	3.000000	12.000000	0.000000
2232.752629	-0.137724	0.558222	0.077939	82.316277	5.313951	100.901375	-1.776235	0.000000	4.072725	0.000000	0.000000	0.000000	-0.659665	0.040388	-1.054745	0.000000	0.000000	3.000000	12.000000	0.000000
2232.755962	-0.137724	0.558222	0.077939	82.316277	5.313951	100.901375	-1.776235	0.000000	4.072725	0.000000	0.000000	0.000000	-0.659665	0.040388	-1.054745	0.000000	0.000000	3.000000	12.000000	0.000000
2232.759296	-0.139943	0.558340	0.074519	81.603264	4.085161	99.507759	-1.886179	0.000000	3.896934	0.000000	0.000000	0.000000	-0.665742	0.035425	-1.025968	0.000000	0.000000	3.000000	12.000000	0.000000
2232.762629	-0.139943	0.558340	0.074519	81.603264	4.085161	99.507759	-1.886179	0.000000	3.896934	0.000000	0.000000	0.000000	-0.665742	0.035425	-1.025968	0.000000	0.000000	3.000000	12.000000	0.000000
2232.765962	-0.139943	0.558340	0.074519	81.603264	4.085161	99.507759	-1.886179	0.000000	3.896934	0.000000	0.000000	0.000000	-0.665742	0.035425	-1.025968	0.000000	0.000000	3.000000	12.000000	0.000000
2232.769296	-0.142039	0.558398	0.071159	80.892471	3.831811	99.438286	-1.997136	0.000000	3.725940	0.000000	0.000000	0.000000	-0.629026	0.017470	-1.007916	0.000000	0.000000	3.000000	12.000000	0.000000
2232.772629	-0.142039	0.558398	0.071159	80.892471	3.831811	99.438286	-1.997136	0.000000	3.725940	0.000000	0.000000	0.000000	-0.629026	0.017470	-1.007916	0.000000	0.000000	3.000000	12.000000	0.000000
2232.775962	-0.142039	0.558398	0.071159	80.892471	3.831811	99.438286	-1.997136	0.000000	3.725940	0.000000	0.000000	0.000000	-0.629026	0.017470	-1.007916	0.000000	0.000000	3.000000	12.000000	0.000000
2232.779296	-0.143975	0.558401	0.067809	80.230888	4.122516	99.974411	-2.101974	0.000000	3.557954	0.000000	0.000000	0.000000	-0.580745	0.001007	-1.005091	0.000000	0.000000	3.000000	12.000000	0.000000
2232.782629	-0.143975	0.558401	0.067809	80.230888	4.122516	99.974411	-2.101974	0.000000	3.557954	0.000000	0.000000	0.000000	-0.580745	0.001007	-1.005091	0.000000	0.000000	3.000000	12.000000	0.000000
2232.785962	-0.143975	0.558401	0.067809	80.230888	4.122516	99.974411	-2.101974	0.000000	3.557954	0.000000	0.000000	0.000000	-0.580745	0.001007	-1.005091	0.000000	0.000000	3.000000	12.000000	0.000000
2232.789296	-0.145734	0.558277	0.064405	79.676041	4.751317	100.761864	-2.198765	0.000000	3.390439	0.000000	0.000000	0.000000	-0.527662	-0.037403	-1.021253	0.000000	0.000000	3.000000	12.000000	0.000000
2232.792629	-0.145734	0.558277	0.064405	79.676041	4.751317	100.761864	-2.198765	0.000000	3.390439	0.000000	0.000000	0.000000	-0.527662	-0.037403	-1.021253	0.000000	0.000000	3.000000	12.000000	0.000000
2232.795962	-0.145734	0.558277	0.064405	79.676041	4.751317	100.761864	-2.198765	0.000000	3.390439	0.000000	0.000000	0.000000	-0.527662	-0.037403	-1.021253	0.000000	0.000000	3.000000	12.000000	0.000000
2232.799296	-0.147369	0.558010	0.060851	79.264984	5.500825	101.674675	-2.286709	0.000000	3.220230	0.000000	0.000000	0.000000	-0.490563	-0.079865	-1.066098	0.000000	0.000000	3.000000	12.000000	0.000000
2232.802629	-0.147369	0.558010	0.060851	79.264984	5.500825	101.674675	-2.286709	0.000000	3.220230	0.000000	0.000000	0.000000	-0.490563	-0.079865	-1.066098	0.000000	0.000000	3.000000	12.000000	0.000000
2232.805962	-0.147369	0.558010	0.060851	79.264984	5.500825	101.674675	-2.286709	0.000000	3.220230	0.000000	0.000000	0.000000	-0.490563	-0.079865	-1.066098	0.000000	0.000000	3.000000	12.000000	0.000000
2232.809296	-0.148914	0.557703	0.057267	78.981842	5.955956	102.210480	-2.368469	0.000000	3.042547	0.000000	0.000000	0.000000	-0.463321	-0.092292	-1.075219	0.000000	0.000000	3.000000	12.000000	0.000000
2232.812629	-0.148914	0.557703	0.057267	78.981842	5.955956	102.210480	-2.368469	0.000000	3.042547	0.000000	0.000000	0.000000	-0.463321	-0.092292	-1.075219	0.000000	0.000000	3.000000	12.000000	0.000000
2232.815962	-0.148914	0.557703	0.057267	78.981842	5.955956	102.210480	-2.368469	0.000000	3.042547	0.000000	0.000000	0.000000	-0.463321	-0.092292	-1.075219	0.000000	0.000000	3.000000	12.000000	0.000000
2232.819296	-0.150543	0.557329	0.053713	78.799431	6.023712	102.419418	-2.445689	0.000000	2.863343	0.000000	0.000000	0.000000	-0.488911	-0.112122	-1.066245	0.000000	0.000000	3.000000	12.000000	0.000000
2232.822629	-0.150543	0.557329	0.053713	78.799431	6.023712	102.419418	-2.445689	0.000000	2.863343	0.000000	0.000000	0.000000	-0.488911	-0.112122	-1.066245	0.000000	0.000000	3.000000	12.000000	0.000000
2232.825962	-0.150543	0.557329	0.053713	78.799431	6.023712	102.419418	-2.445689	0.000000	2.863343	0.000000	0.000000	0.000000	-0.488911	-0.112122	-1.066245	0.000000	0.000000	3.000000	12.000000	0.000000
2232.829296	-0.152291	0.556927	0.050213	78.688675	5.915342	102.535423	-2.527174	0.000000	2.685636	0.000000	0.000000	0.000000	-0.524379	-0.120599	-1.049783	0.000000	0.000000	3.000000	12.000000	0.000000
2232.832629	-0.152291	0.556927	0.050213	78.688675	5.915342	102.535423	-2.527174	0.000000	2.685636	0.000000	0.000000	0.000000	-0.524379	-0.120599	-1.049783	0.000000	0.000000	3.000000	12.000000	0.000000
2232.835962	-0.152291	0.556927	0.050213	78.688675	5.915342	102.535423	-2.527174	0.000000	2.685636	0.000000	0.000000	0.000000	-0.524379	-0.120599	-1.049783	0.000000	0.000000	3.000000	12.000000	0.000000
2232.839296	-0.154062	0.556484	0.046886	78.612389	6.010000	102.831047	-2.614571	0.000000	2.510672	0.000000	0.000000	0.000000	-0.531151	-0.132978	-0.998185	0.000000	0.000000	3.000000	12.000000	0.000000
2232.842629	-0.154062	0.556484	0.046886	78.612389	6.010000	102.831047	-2.614571	0.000000	2.510672	0.000000	0.000000	0.000000	-0.531151	-0.132978	-0.998185	0.000000	0.000000	3.000000	12.000000	0.000000
2232.845962	-0.154062	0.556484	0.046886	78.612389	6.010000	102.831047	-2.614571	0.000000	2.510672	0.000000	0.000000	0.000000	-0.531151	-0.132978	-0.998185	0.000000	0.000000	3.000000	12.000000	0.000000
2232.849296	-0.155787	0.555986	0.043670	78.520790	6.665707	103.504387	-2.703096	0.000000	2.344308	0.000000	0.000000	0.000000	-0.517467	-0.149390	-0.964801	0.000000	0.000000	3.000000	12.000000	0.000000
2232.852629	-0.155787	0.555986	0.043670	78.520790	6.665707	103.504387	-2.703096	0.000000	2.344308	0.000000	0.000000	0.000000	-0.517467	-0.149390	-0.964801	0.000000	0.000000	3.000000	12.000000	0.000000
2232.855962	-0.155787	0.555986	0.043670	78.520790	6.665707	103.504387	-2.703096	0.000000	2.344308	0.000000	0.000000	0.000000	-0.517467	-0.149390	-0.964801	0.000000	0.000000	3.000000	12.000000	0.000000
2232.859296	-0.157504	0.555427	0.040513	78.392845	7.998357	104.491257	-2.789340	0.000000	2.183508	0.000000	0.000000	0.000000	-0.515123	-0.167733	-0.947094	0.000000	0.000000	3.000000	12.000000	0.000000
2232.862629	-0.157504	0.555427	0.040513	78.392845	7.998357	104.491257	-2.789340	0.000000	2.183508	0.000000	0.000000	0.000000	-0.515123	-0.167733	-0.947094	0.000000	0.000000	3.000000	12.000000	0.000000
2232.865962	-0.157504	0.555427	0.040513	78.392845	7.998357	104.491257	-2.789340	0.000000	2.183508	0.000000	0.000000	0.000000	-0.515123	-0.167733	-0.947094	0.000000	0.000000	3.000000	12.000000	0.000000
2232.869296	-0.159224	0.554829	0.037365	78.240059	9.907129	105.998688	-2.875194	0.000000	2.025659	0.000000	0.000000	0.000000	-0.515951	-0.179467	-0.944577	0.000000	0.000000	3.000000	12.000000	0.000000
2232.872629	-0.159224	0.554829	0.037365	78.240059	9.907129	105.998688	-2.875194	0.000000	2.025659	0.000000	0.000000	0.000000	-0.515951	-0.179467	-0.944577	0.000000	0.000000	3.000000	12.000000	0.000000
2232.875962	-0.159224	0.554829	0.037365	78.240059	9.907129	105.998688	-2.875194	0.000000	2.025659	0.000000	0.000000	0.000000	-0.515951	-0.179467	-0.944577	0.000000	0.000000	3.000000	12.000000	0.000000
2232.879296	-0.160984	0.554187	0.034103	78.064301	12.218712	108.202263	-2.961185	0.000000	1.868229	0.000000	0.000000	0.000000	-0.528109	-0.192436	-0.978351	0.000000	0.000000	3.000000	12.000000	0.000000
2232.882629	-0.160984	0.554187	0.034103	78.064301	12.218712	108.202263	-2.961185	0.000000	1.868229	0.000000	0.000000	0.000000	-0.528109	-0.192436	-0.978351	0.000000	0.000000	3.000000	12.000000	0.000000
2232.885962	-0.160984	0.554187	0.034103	78.064301	12.218712	108.202263	-2.961185	0.000000	1.868229	0.000000	0.000000	0.000000	-0.528109	-0.192436	-0.978351	0.000000	0.000000	3.000000	12.000000	0.000000
2232.889296	-0.162660	0.553485	0.030751	77.895401	14.562647	110.798195	-3.049203	0.000000	1.705171	0.000000	0.000000	0.000000	-0.502877	-0.210622	-1.005833	0.000000	0.000000	3.000000	12.000000	0.000000
2232.892629	-0.162660	0.553485	0.030751	77.895401	14.562647	110.798195	-3.049203	0.000000	1.705171	0.000000	0.000000	0.000000	-0.502877	-0.210622	-1.005833	0.000000	0.000000	3.000000	12.000000	0.000000
2232.895962	-0.162660	0.553485	0.030751	77.895401	14.562647	110.798195	-3.049203	0.000000	1.705171	0.000000	0.000000	0.000000	-0.502877	-0.210622	-1.005833	0.000000	0.000000	3.000000	12.000000	0.000000
2232.899296	-0.164129	0.552662	0.027249	77.773758	16.625237	112.899498	-3.133017	0.000000	1.537532	0.000000	0.000000	0.000000	-0.440696	-0.246878	-1.050404	0.000000	0.000000	3.000000	12.000000	0.000000
2232.902629	-0.164129	0.552662	0.027249	77.773758	16.625237	112.899498	-3.133017	0.000000	1.537532	0.000000	0.000000	0.000000	-0.440696	-0.246878	-1.050404	0.000000	0.000000	3.000000	12.000000	0.000000
2232.905962	-0.164129	0.552662	0.027249	77.773758	16.625237	112.899498	-3.133017	0.000000	1.537532	0.000000	0.000000	0.000000	-0.440696	-0.246878	-1.050404	0.000000	0.000000	3.000000	12.000000	0.000000
2232.909296	-0.165297	0.551717	0.023699	77.704994	18.142485	114.033569	-3.206466	0.000000	1.362465	0.000000	0.000000	0.000000	-0.350199	-0.283455	-1.065172	0.000000	0.000000	3.000000	12.000000	0.000000
2232.912629	-0.165297	0.551717	0.023699	77.704994	18.142485	114.033569	-3.206466	0.000000	1.362465	0.000000	0.000000	0.000000	-0.350199	-0.283455	-1.065172	0.000000	0.000000	3.000000	12.000000	0.000000
2232.915962	-0.165297	0.551717	0.023699	77.704994	18.142485	114.033569	-3.206466	0.000000	1.362465	0.000000	0.000000	0.000000	-0.350199	-0.283455	-1.065172	0.000000	0.000000	3.000000	12.000000	0.000000
2232.919296	-0.166286	0.550810	0.020227	77.483681	18.370930	113.761452	-3.264832	0.000000	1.184936	0.000000	0.000000	0.000000	-0.296709	-0.272039	-1.041540	0.000000	0.000000	3.000000	12.000000	0.000000
2232.922629	-0.166286	0.550810	0.020227	77.483681	18.370930	113.761452	-3.264832	0.000000	1.184936	0.000000	0.000000	0.000000	-0.296709	-0.272039	-1.041540	0.000000	0.000000	3.000000	12.000000	0.000000
2232.925962	-0.166286	0.550810	0.020227	77.483681	18.370930	113.761452	-3.264832	0.000000	1.184936	0.000000	0.000000	0.000000	-0.296709	-0.272039	-1.041540	0.000000	0.000000	3.000000	12.000000	0.000000
2232.929296	-0.167346	0.550074	0.017102	76.983719	17.073393	112.307419	-3.314284	0.000000	1.011346	0.000000	0.000000	0.000000	-0.318204	-0.221018	-0.937370	0.000000	0.000000	3.000000	12.000000	0.000000
2232.932629	-0.167346	0.550074	0.017102	76.983719	17.073393	112.307419	-3.314284	0.000000	1.011346	0.000000	0.000000	0.000000	-0.318204	-0.221018	-0.937370	0.000000	0.000000	3.000000	12.000000	0.000000
2232.935962	-0.167346	0.550074	0.017102	76.983719	17.073393	112.307419	-3.314284	0.000000	1.011346	0.000000	0.000000	0.000000	-0.318204	-0.221018	-0.937370	0.000000	0.000000	3.000000	12.000000	0.000000
2232.939296	-0.168467	0.549456	0.014208	76.353653	15.358049	110.948647	-3.367318	0.000000	0.855118	0.000000	0.000000	0.000000	-0.336269	-0.185453	-0.868162	0.000000	0.000000	3.000000	12.000000	0.000000
2232.942629	-0.168467	0.549456	0.014208	76.353653	15.358049	110.948647	-3.367318	0.000000	0.855118	0.000000	0.000000	0.000000	-0.336269	-0.185453	-0.868162	0.000000	0.000000	3.000000	12.000000	0.000000
2232.945962	-0.168467	0.549456	0.014208	76.353653	15.358049	110.948647	-3.367318	0.000000	0.855118	0.000000	0.000000	0.000000	-0.336269	-0.185453	-0.868162	0.000000	0.000000	3.000000	12.000000	0.000000
2232.949296	-0.169492	0.548910	0.011591	75.707138	13.874581	109.968346	-3.423363	0.000000	0.710424	0.000000	0.000000	0.000000	-0.307338	-0.163500	-0.785386	0.000000	0.000000	3.000000	12.000000	0.000000
2232.952629	-0.169492	0.548910	0.011591	75.707138	13.874581	109.968346	-3.423363	0.000000	0.710424	0.000000	0.000000	0.000000	-0.307338	-0.163500	-0.785386	0.000000	0.000000	3.000000	12.000000	0.000000
2232.955962	-0.169492	0.548910	0.011591	75.707138	13.874581	109.968346	-3.423363	0.000000	0.710424	0.000000	0.000000	0.000000	-0.307338	-0.163500	-0.785386	0.000000	0.000000	3.000000	12.000000	0.000000
2232.959296	-0.170492	0.548438	0.009226	75.070755	12.686391	108.987900	-3.474586	0.000000	0.579526	0.000000	0.000000	0.000000	-0.300016	-0.141662	-0.709384	0.000000	0.000000	3.000000	12.000000	0.000000
2232.962629	-0.170492	0.548438	0.009226	75.070755	12.686391	108.987900	-3.474586	0.000000	0.579526	0.000000	0.000000	0.000000	-0.300016	-0.141662	-0.709384	0.000000	0.000000	3.000000	12.000000	0.000000
2232.965962	-0.170492	0.548438	0.009226	75.070755	12.686391	108.987900	-3.474586	0.000000	0.579526	0.000000	0.000000	0.000000	-0.300016	-0.141662	-0.709384	0.000000	0.000000	3.000000	12.000000	0.000000
2232.969296	-0.171527	0.547979	0.006994	74.455917	11.751370	107.990036	-3.524588	0.000000	0.461296	0.000000	0.000000	0.000000	-0.310498	-0.137719	-0.669599	0.000000	0.000000	3.000000	12.000000	0.000000
2232.972629	-0.171527	0.547979	0.006994	74.455917	11.751370	107.990036	-3.524588	0.000000	0.461296	0.000000	0.000000	0.000000	-0.310498	-0.137719	-0.669599	0.000000	0.000000	3.000000	12.000000	0.000000
2232.975962	-0.171527	0.547979	0.006994	74.455917	11.751370	107.990036	-3.524588	0.000000	0.461296	0.000000	0.000000	0.000000	-0.310498	-0.137719	-0.669599	0.000000	0.000000	3.000000	12.000000	0.000000
2232.979296	-0.172552	0.547563	0.004838	73.882591	10.989468	107.190254	-3.576337	0.000000	0.349696	0.000000	0.000000	0.000000	-0.307646	-0.124966	-0.646708	0.000000	0.000000	3.000000	12.000000	0.000000
2232.982629	-0.172552	0.547563	0.004838	73.882591	10.989468	107.190254	-3.576337	0.000000	0.349696	0.000000	0.000000	0.000000	-0.307646	-0.124966	-0.646708	0.000000	0.000000	3.000000	12.000000	0.000000
2232.985962	-0.172552	0.547563	0.004838	73.882591	10.989468	107.190254	-3.576337	0.000000	0.349696	0.000000	0.000000	0.000000	-0.307646	-0.124966	-0.646708	0.000000	0.000000	3.000000	12.000000	0.000000
2232.989296	-0.173566	0.547242	0.002750	73.375000	10.436864	106.517227	-3.627611	0.000000	0.241911	0.000000	0.000000	0.000000	-0.304107	-0.096196	-0.626469	0.000000	0.000000	3.000000	12.000000	0.000000
2232.992629	-0.173566	0.547242	0.002750	73.375000	10.436864	106.517227	-3.627611	0.000000	0.241911	0.000000	0.000000	0.000000	-0.304107	-0.096196	-0.626469	0.000000	0.000000	3.000000	12.000000	0.000000
2232.995962	-0.173566	0.547242	0.002750	73.375000	10.436864	106.517227	-3.627611	0.000000	0.241911	0.000000	0.000000	0.000000	-0.304107	-0.096196	-0.626469	0.000000	0.000000	3.000000	12.000000	0.000000
2232.999296	-0.174450	0.547053	0.000745	73.028343	10.330750	106.116081	-3.678296	0.000000	0.137500	0.000000	0.000000	0.000000	-0.265309	-0.056720	-0.601509	0.000000	0.000000	3.000000	12.000000	0.000000
2233.002629	-0.174450	0.547053	0.000745	73.028343	10.330750	106.116081	-3.678296	0.000000	0.137500	0.000000	0.000000	0.000000	-0.265309	-0.056720	-0.601509	0.000000	0.000000	3.000000	12.000000	0.000000
2233.005962	-0.174450	0.547053	0.000745	73.028343	10.330750	106.116081	-3.678296	0.000000	0.137500	0.000000	0.000000	0.000000	-0.265309	-0.056720	-0.601509	0.000000	0.000000	3.000000	12.000000	0.000000
2233.009296	-0.175089	0.547031	-0.001160	72.835823	10.693114	105.928551	-3.722515	0.000000	0.037248	0.000000	0.000000	0.000000	-0.191687	-0.006721	-0.571603	0.000000	0.000000	3.000000	12.000000	0.000000
2233.012629	-0.175089	0.547031	-0.001160	72.835823	10.693114	105.928551	-3.722515	0.000000	0.037248	0.000000	0.000000	0.000000	-0.191687	-0.006721	-0.571603	0.000000	0.000000	3.000000	12.000000	0.000000
2233.015962	-0.175089	0.547031	-0.001160	72.835823	10.693114	105.928551	-3.722515	0.000000	0.037248	0.000000	0.000000	0.000000	-0.191687	-0.006721	-0.571603	0.000000	0.000000	3.000000	12.000000	0.000000
2233.019296	-0.175380	0.547196	-0.002791	72.692581	11.264082	106.026848	-3.754463	0.000000	-0.058019	0.000000	0.000000	0.000000	-0.087092	0.049752	-0.489187	0.000000	0.000000	3.000000	12.000000	0.000000
2233.022629	-0.175380	0.547196	-0.002791	72.692581	11.264082	106.026848	-3.754463	0.000000	-0.058019	0.000000	0.000000	0.000000	-0.087092	0.049752	-0.489187	0.000000	0.000000	3.000000	12.000000	0.000000
2233.025962	-0.175380	0.547196	-0.002791	72.692581	11.264082	106.026848	-3.754463	0.000000	-0.058019	0.000000	0.000000	0.000000	-0.087092	0.049752	-0.489187	0.000000	0.000000	3.000000	12.000000	0.000000
2233.029296	-0.175313	0.547515	-0.004180	72.547699	11.777532	106.635201	-3.768978	0.000000	-0.139550	0.000000	0.000000	0.000000	0.019944	0.095661	-0.416707	0.000000	0.000000	3.000000	12.000000	0.000000
2233.032629	-0.175313	0.547515	-0.004180	72.547699	11.777532	106.635201	-3.768978	0.000000	-0.139550	0.000000	0.000000	0.000000	0.019944	0.095661	-0.416707	0.000000	0.000000	3.000000	12.000000	0.000000
2233.035962	-0.175313	0.547515	-0.004180	72.547699	11.777532	106.635201	-3.768978	0.000000	-0.139550	0.000000	0.000000	0.000000	0.019944	0.095661	-0.416707	0.000000	0.000000	3.000000	12.000000	0.000000
2233.039296	-0.175069	0.547983	-0.005257	72.433319	12.089219	107.218422	-3.765654	0.000000	-0.209002	0.000000	0.000000	0.000000	0.073248	0.140455	-0.323147	0.000000	0.000000	3.000000	12.000000	0.000000
2233.042629	-0.175069	0.547983	-0.005257	72.433319	12.089219	107.218422	-3.765654	0.000000	-0.209002	0.000000	0.000000	0.000000	0.073248	0.140455	-0.323147	0.000000	0.000000	3.000000	12.000000	0.000000
2233.045962	-0.175069	0.547983	-0.005257	72.433319	12.089219	107.218422	-3.765654	0.000000	-0.209002	0.000000	0.000000	0.000000	0.073248	0.140455	-0.323147	0.000000	0.000000	3.000000	12.000000	0.000000
2233.049296	-0.174725	0.548539	-0.006017	72.408028	12.048218	107.176094	-3.753447	0.000000	-0.262859	0.000000	0.000000	0.000000	0.103054	0.166678	-0.227886	0.000000	0.000000	3.000000	12.000000	0.000000
2233.052629	-0.174725	0.548539	-0.006017	72.408028	12.048218	107.176094	-3.753447	0.000000	-0.262859	0.000000	0.000000	0.000000	0.103054	0.166678	-0.227886	0.000000	0.000000	3.000000	12.000000	0.000000
2233.055962	-0.174725	0.548539	-0.006017	72.408028	12.048218	107.176094	-3.753447	0.000000	-0.262859	0.000000	0.000000	0.000000	0.103054	0.166678	-0.227886	0.000000	0.000000	3.000000	12.000000	0.000000
2233.059296	-0.174725	0.548539	-0.006017	72.441559	11.800953	106.758797	-3.736271	0.000000	-0.300841	0.000000	0.000000	0.000000	0.103054	0.166678	-0.227886	0.000000	0.000000	3.000000	12.000000	0.000000
2233.062629	-0.174334	0.549124	-0.006582	72.441559	11.800953	106.758797	-3.736271	0.000000	-0.300841	0.000000	0.000000	0.000000	0.117282	0.175457	-0.169472	0.000000	0.000000	3.000000	12.000000	0.000000
2233.065962	-0.174334	0.549124	-0.006582	72.441559	11.800953	106.758797	-3.736271	0.000000	-0.300841	0.000000	0.000000	0.000000	0.117282	0.175457	-0.169472	0.000000	0.000000	3.000000	12.000000	0.000000
2233.069296	-0.174012	0.549729	-0.006972	72.517113	11.374428	106.041367	-3.736271	0.000000	-0.300841	0.000000	0.000000	0.000000	0.096847	0.181701	-0.116986	0.000000	0.000000	3.000000	12.000000	0.000000
2233.072629	-0.174012	0.549729	-0.006972	72.517113	11.374428	106.041367	-3.736271	0.000000	-0.300841	0.000000	0.000000	0.000000	0.096847	0.181701	-0.116986	0.000000	0.000000	3.000000	12.000000	0.000000
2233.075962	-0.174012	0.549729	-0.006972	72.517113	11.374428	106.041367	-3.736271	0.000000	-0.300841	0.000000	0.000000	0.000000	0.096847	0.181701	-0.116986	0.000000	0.000000	3.000000	12.000000	0.000000
2233.079296	-0.174012	0.549729	-0.006972	72.626518	10.829061	105.128685	-3.700583	0.000000	-0.348584	0.000000	0.000000	0.000000	0.096847	0.181701	-0.116986	0.000000	0.000000	3.000000	12.000000	0.000000
2233.082629	-0.173737	0.550305	-0.007237	72.626518	10.829061	105.128685	-3.700583	0.000000	-0.348584	0.000000	0.000000	0.000000	0.082353	0.172713	-0.079691	0.000000	0.000000	3.000000	12.000000	0.000000
2233.085962	-0.173737	0.550305	-0.007237	72.626518	10.829061	105.128685	-3.700583	0.000000	-0.348584	0.000000	0.000000	0.000000	0.082353	0.172713	-0.079691	0.000000	0.000000	3.000000	12.000000	0.000000
2233.089296	-0.173470	0.550800	-0.007421	72.730019	10.284172	104.224403	-3.700583	0.000000	-0.348584	0.000000	0.000000	0.000000	0.080141	0.148440	-0.055084	0.000000	0.000000	3.000000	12.000000	0.000000
2233.092629	-0.173470	0.550800	-0.007421	72.730019	10.284172	104.224403	-3.700583	0.000000	-0.348584	0.000000	0.000000	0.000000	0.080141	0.148440	-0.055084	0.000000	0.000000	3.000000	12.000000	0.000000
2233.095962	-0.173470	0.550800	-0.007421	72.730019	10.284172	104.224403	-3.700583	0.000000	-0.348584	0.000000	0.000000	0.000000	0.080141	0.148440	-0.055084	0.000000	0.000000	3.000000	12.000000	0.000000
2233.099296	-0.173470	0.550800	-0.007421	72.808182	9.868423	103.522453	-3.673500	0.000000	-0.371046	0.000000	0.000000	0.000000	0.080141	0.148440	-0.055084	0.000000	0.000000	3.000000	12.000000	0.000000
2233.102629	-0.173172	0.551233	-0.007557	72.808182	9.868423	103.522453	-3.673500	0.000000	-0.371046	0.000000	0.000000	0.000000	0.089338	0.129792	-0.040954	0.000000	0.000000	3.000000	12.000000	0.000000
2233.105962	-0.173172	0.551233	-0.007557	72.808182	9.868423	103.522453	-3.673500	0.000000	-0.371046	0.000000	0.000000	0.000000	0.089338	0.129792	-0.040954	0.000000	0.000000	3.000000	12.000000	0.000000
2233.109296	-0.172799	0.551604	-0.007699	72.850212	9.593492	103.034889	-3.673500	0.000000	-0.371046	0.000000	0.000000	0.000000	0.111876	0.111465	-0.042430	0.000000	0.000000	3.000000	12.000000	0.000000
2233.112629	-0.172799	0.551604	-0.007699	72.850212	9.593492	103.034889	-3.673500	0.000000	-0.371046	0.000000	0.000000	0.000000	0.111876	0.111465	-0.042430	0.000000	0.000000	3.000000	12.000000	0.000000
2233.115962	-0.172799	0.551604	-0.007699	72.850212	9.593492	103.034889	-3.673500	0.000000	-0.371046	0.000000	0.000000	0.000000	0.111876	0.111465	-0.042430	0.000000	0.000000	3.000000	12.000000	0.000000
2233.119296	-0.172799	0.551604	-0.007699	72.868370	9.424438	102.700249	-3.639965	0.000000	-0.384943	0.000000	0.000000	0.000000	0.111876	0.111465	-0.042430	0.000000	0.000000	3.000000	12.000000	0.000000
2233.122629	-0.172302	0.551948	-0.007718	72.868370	9.424438	102.700249	-3.639965	0.000000	-0.384943	0.000000	0.000000	0.000000	0.149145	0.103154	-0.005868	0.000000	0.000000	3.000000	12.000000	0.000000
2233.125962	-0.172302	0.551948	-0.007718	72.868370	9.424438	102.700249	-3.639965	0.000000	-0.384943	0.000000	0.000000	0.000000	0.149145	0.103154	-0.005868	0.000000	0.000000	3.000000	12.000000	0.000000
2233.129296	-0.171756	0.552351	-0.007548	72.872139	9.258969	102.362274	-3.639965	0.000000	-0.384943	0.000000	0.000000	0.000000	0.163963	0.120773	0.051033	0.000000	0.000000	3.000000	12.000000	0.000000
2233.132629	-0.171756	0.552351	-0.007548	72.872139	9.258969	102.362274	-3.639965	0.000000	-0.384943	0.000000	0.000000	0.000000	0.163963	0.120773	0.051033	0.000000	0.000000	3.000000	12.000000	0.000000
2233.135962	-0.171756	0.552351	-0.007548	72.872139	9.258969	102.362274	-3.639965	0.000000	-0.384943	0.000000	0.000000	0.000000	0.163963	0.120773	0.051033	0.000000	0.000000	3.000000	12.000000	0.000000
2233.139296	-0.171225	0.552812	-0.007145	72.864052	9.056663	101.963905	-3.587780	0.000000	-0.377416	0.000000	0.000000	0.000000	0.159287	0.138283	0.121076	0.000000	0.000000	3.000000	12.000000	0.000000
2233.142629	-0.171225	0.552812	-0.007145	72.864052	9.056663	101.963905	-3.587780	0.000000	-0.377416	0.000000	0.000000	0.000000	0.159287	0.138283	0.121076	0.000000	0.000000	3.000000	12.000000	0.000000
2233.145962	-0.171225	0.552812	-0.007145	72.864052	9.056663	101.963905	-3.587780	0.000000	-0.377416	0.000000	0.000000	0.000000	0.159287	0.138283	0.121076	0.000000	0.000000	3.000000	12.000000	0.000000
2233.149296	-0.170674	0.553322	-0.006470	72.859306	8.750254	101.391731	-3.561232	0.000000	-0.357237	0.000000	0.000000	0.000000	0.165312	0.153229	0.202454	0.000000	0.000000	3.000000	12.000000	0.000000
2233.152629	-0.170674	0.553322	-0.006470	72.859306	8.750254	101.391731	-3.561232	0.000000	-0.357237	0.000000	0.000000	0.000000	0.165312	0.153229	0.202454	0.000000	0.000000	3.000000	12.000000	0.000000
2233.155962	-0.170674	0.553322	-0.006470	72.859306	8.750254	101.391731	-3.561232	0.000000	-0.357237	0.000000	0.000000	0.000000	0.165312	0.153229	0.202454	0.000000	0.000000	3.000000	12.000000	0.000000
2233.159296	-0.170181	0.553865	-0.005505	72.874100	8.294505	100.583740	-3.533680	0.000000	-0.323494	0.000000	0.000000	0.000000	0.147627	0.162894	0.289513	0.000000	0.000000	3.000000	12.000000	0.000000
2233.162629	-0.170181	0.553865	-0.005505	72.874100	8.294505	100.583740	-3.533680	0.000000	-0.323494	0.000000	0.000000	0.000000	0.147627	0.162894	0.289513	0.000000	0.000000	3.000000	12.000000	0.000000
2233.165962	-0.170181	0.553865	-0.005505	72.874100	8.294505	100.583740	-3.533680	0.000000	-0.323494	0.000000	0.000000	0.000000	0.147627	0.162894	0.289513	0.000000	0.000000	3.000000	12.000000	0.000000
2233.169296	-0.169731	0.554433	-0.004357	72.895950	7.729408	99.603821	-3.509075	0.000000	-0.275242	0.000000	0.000000	0.000000	0.135194	0.170465	0.344380	0.000000	0.000000	3.000000	12.000000	0.000000
2233.172629	-0.169731	0.554433	-0.004357	72.895950	7.729408	99.603821	-3.509075	0.000000	-0.275242	0.000000	0.000000	0.000000	0.135194	0.170465	0.344380	0.000000	0.000000	3.000000	12.000000	0.000000
2233.175962	-0.169731	0.554433	-0.004357	72.895950	7.729408	99.603821	-3.509075	0.000000	-0.275242	0.000000	0.000000	0.000000	0.135194	0.170465	0.344380	0.000000	0.000000	3.000000	12.000000	0.000000
2233.179296	-0.169274	0.555080	-0.003020	72.909828	7.108929	98.537254	-3.486543	0.000000	-0.217846	0.000000	0.000000	0.000000	0.137189	0.194002	0.400999	0.000000	0.000000	3.000000	12.000000	0.000000
2233.182629	-0.169274	0.555080	-0.003020	72.909828	7.108929	98.537254	-3.486543	0.000000	-0.217846	0.000000	0.000000	0.000000	0.137189	0.194002	0.400999	0.000000	0.000000	3.000000	12.000000	0.000000
2233.185962	-0.169274	0.555080	-0.003020	72.909828	7.108929	98.537254	-3.486543	0.000000	-0.217846	0.000000	0.000000	0.000000	0.137189	0.194002	0.400999	0.000000	0.000000	3.000000	12.000000	0.000000
2233.189296	-0.168643	0.555772	-0.001541	72.916740	6.504831	97.486198	-3.463678	0.000000	-0.151012	0.000000	0.000000	0.000000	0.189073	0.207484	0.443672	0.000000	0.000000	3.000000	12.000000	0.000000
2233.192629	-0.168643	0.555772	-0.001541	72.916740	6.504831	97.486198	-3.463678	0.000000	-0.151012	0.000000	0.000000	0.000000	0.189073	0.207484	0.443672	0.000000	0.000000	3.000000	12.000000	0.000000
2233.195962	-0.168643	0.555772	-0.001541	72.916740	6.504831	97.486198	-3.463678	0.000000	-0.151012	0.000000	0.000000	0.000000	0.189073	0.207484	0.443672	0.000000	0.000000	3.000000	12.000000	0.000000
2233.199296	-0.167744	0.556492	0.000026	73.030945	6.192480	96.677124	-3.432166	0.000000	-0.077067	0.000000	0.000000	0.000000	0.269756	0.216016	0.470057	0.000000	0.000000	3.000000	12.000000	0.000000
2233.202629	-0.167744	0.556492	0.000026	73.030945	6.192480	96.677124	-3.432166	0.000000	-0.077067	0.000000	0.000000	0.000000	0.269756	0.216016	0.470057	0.000000	0.000000	3.000000	12.000000	0.000000
2233.205962	-0.167744	0.556492	0.000026	73.030945	6.192480	96.677124	-3.432166	0.000000	-0.077067	0.000000	0.000000	0.000000	0.269756	0.216016	0.470057	0.000000	0.000000	3.000000	12.000000	0.000000
2233.209296	-0.166533	0.557189	0.001568	73.405777	6.416321	96.314377	-3.387207	0.000000	0.001276	0.000000	0.000000	0.000000	0.363269	0.209078	0.462756	0.000000	0.000000	3.000000	12.000000	0.000000
2233.212629	-0.166533	0.557189	0.001568	73.405777	6.416321	96.314377	-3.387207	0.000000	0.001276	0.000000	0.000000	0.000000	0.363269	0.209078	0.462756	0.000000	0.000000	3.000000	12.000000	0.000000
2233.215962	-0.166533	0.557189	0.001568	73.405777	6.416321	96.314377	-3.387207	0.000000	0.001276	0.000000	0.000000	0.000000	0.363269	0.209078	0.462756	0.000000	0.000000	3.000000	12.000000	0.000000
2233.219296	-0.165033	0.557835	0.003150	73.932625	6.693048	96.133919	-3.326662	0.000000	0.078402	0.000000	0.000000	0.000000	0.450105	0.193808	0.474503	0.000000	0.000000	3.000000	12.000000	0.000000
2233.222629	-0.165033	0.557835	0.003150	73.932625	6.693048	96.133919	-3.326662	0.000000	0.078402	0.000000	0.000000	0.000000	0.450105	0.193808	0.474503	0.000000	0.000000	3.000000	12.000000	0.000000
2233.225962	-0.165033	0.557835	0.003150	73.932625	6.693048	96.133919	-3.326662	0.000000	0.078402	0.000000	0.000000	0.000000	0.450105	0.193808	0.474503	0.000000	0.000000	3.000000	12.000000	0.000000
2233.229296	-0.163425	0.558421	0.004660	74.536766	6.592301	96.065392	-3.251644	0.000000	0.157486	0.000000	0.000000	0.000000	0.482418	0.175882	0.452983	0.000000	0.000000	3.000000	12.000000	0.000000
2233.232629	-0.163425	0.558421	0.004660	74.536766	6.592301	96.065392	-3.251644	0.000000	0.157486	0.000000	0.000000	0.000000	0.482418	0.175882	0.452983	0.000000	0.000000	3.000000	12.000000	0.000000
2233.235962	-0.163425	0.558421	0.004660	74.536766	6.592301	96.065392	-3.251644	0.000000	0.157486	0.000000	0.000000	0.000000	0.482418	0.175882	0.452983	0.000000	0.000000	3.000000	12.000000	0.000000
2233.239296	-0.161703	0.558929	0.006149	75.208000	5.830461	95.598946	-3.171241	0.000000	0.232983	0.000000	0.000000	0.000000	0.516550	0.152345	0.446714	0.000000	0.000000	3.000000	12.000000	0.000000
2233.242629	-0.161703	0.558929	0.006149	75.208000	5.830461	95.598946	-3.171241	0.000000	0.232983	0.000000	0.000000	0.000000	0.516550	0.152345	0.446714	0.000000	0.000000	3.000000	12.000000	0.000000
2233.245962	-0.161703	0.558929	0.006149	75.208000	5.830461	95.598946	-3.171241	0.000000	0.232983	0.000000	0.000000	0.000000	0.516550	0.152345	0.446714	0.000000	0.000000	3.000000	12.000000	0.000000
2233.249296	-0.159811	0.559350	0.007524	75.911217	4.359596	94.331749	-3.085150	0.000000	0.307435	0.000000	0.000000	0.000000	0.567568	0.126320	0.412668	0.000000	0.000000	3.000000	12.000000	0.000000
2233.252629	-0.159811	0.559350	0.007524	75.911217	4.359596	94.331749	-3.085150	0.000000	0.307435	0.000000	0.000000	0.000000	0.567568	0.126320	0.412668	0.000000	0.000000	3.000000	12.000000	0.000000
2233.255962	-0.159811	0.559350	0.007524	75.911217	4.359596	94.331749	-3.085150	0.000000	0.307435	0.000000	0.000000	0.000000	0.567568	0.126320	0.412668	0.000000	0.000000	3.000000	12.000000	0.000000
2233.259296	-0.157798	0.559728	0.008781	76.594765	2.275637	92.252167	-2.990555	0.000000	0.376213	0.000000	0.000000	0.000000	0.603803	0.113568	0.377064	0.000000	0.000000	3.000000	12.000000	0.000000
2233.262629	-0.157798	0.559728	0.008781	76.594765	2.275637	92.252167	-2.990555	0.000000	0.376213	0.000000	0.000000	0.000000	0.603803	0.113568	0.377064	0.000000	0.000000	3.000000	12.000000	0.000000
2233.265962	-0.157798	0.559728	0.008781	76.594765	2.275637	92.252167	-2.990555	0.000000	0.376213	0.000000	0.000000	0.000000	0.603803	0.113568	0.377064	0.000000	0.000000	3.000000	12.000000	0.000000
2233.269296	-0.155559	0.560038	0.009892	77.218369	-0.239860	89.560829	-2.889920	0.000000	0.439057	0.000000	0.000000	0.000000	0.671743	0.092856	0.333310	0.000000	0.000000	3.000000	12.000000	0.000000
2233.272629	-0.155559	0.560038	0.009892	77.218369	-0.239860	89.560829	-2.889920	0.000000	0.439057	0.000000	0.000000	0.000000	0.671743	0.092856	0.333310	0.000000	0.000000	3.000000	12.000000	0.000000
2233.275962	-0.155559	0.560038	0.009892	77.218369	-0.239860	89.560829	-2.889920	0.000000	0.439057	0.000000	0.000000	0.000000	0.671743	0.092856	0.333310	0.000000	0.000000	3.000000	12.000000	0.000000
2233.279296	-0.153132	0.560358	0.010892	77.745407	-2.973509	86.540115	-2.777964	0.000000	0.494609	0.000000	0.000000	0.000000	0.728057	0.096073	0.299942	0.000000	0.000000	3.000000	12.000000	0.000000
2233.282629	-0.153132	0.560358	0.010892	77.745407	-2.973509	86.540115	-2.777964	0.000000	0.494609	0.000000	0.000000	0.000000	0.728057	0.096073	0.299942	0.000000	0.000000	3.000000	12.000000	0.000000
2233.285962	-0.153132	0.560358	0.010892	77.745407	-2.973509	86.540115	-2.777964	0.000000	0.494609	0.000000	0.000000	0.000000	0.728057	0.096073	0.299942	0.000000	0.000000	3.000000	12.000000	0.000000
2233.289296	-0.150586	0.560689	0.011756	78.128860	-5.652800	83.548599	-2.656621	0.000000	0.544599	0.000000	0.000000	0.000000	0.763864	0.099258	0.259298	0.000000	0.000000	3.000000	12.000000	0.000000
2233.292629	-0.150586	0.560689	0.011756	78.128860	-5.652800	83.548599	-2.656621	0.000000	0.544599	0.000000	0.000000	0.000000	0.763864	0.099258	0.259298	0.000000	0.000000	3.000000	12.000000	0.000000
2233.295962	-0.150586	0.560689	0.011756	78.128860	-5.652800	83.548599	-2.656621	0.000000	0.544599	0.000000	0.000000	0.000000	0.763864	0.099258	0.259298	0.000000	0.000000	3.000000	12.000000	0.000000
2233.299296	-0.147972	0.561065	0.012639	78.326424	-8.138197	80.918396	-2.529310	0.000000	0.587816	0.000000	0.000000	0.000000	0.784352	0.112663	0.264803	0.000000	0.000000	3.000000	12.000000	0.000000
2233.302629	-0.147972	0.561065	0.012639	78.326424	-8.138197	80.918396	-2.529310	0.000000	0.587816	0.000000	0.000000	0.000000	0.784352	0.112663	0.264803	0.000000	0.000000	3.000000	12.000000	0.000000
2233.305962	-0.147972	0.561065	0.012639	78.326424	-8.138197	80.918396	-2.529310	0.000000	0.587816	0.000000	0.000000	0.000000	0.784352	0.112663	0.264803	0.000000	0.000000	3.000000	12.000000	0.000000
2233.309296	-0.145282	0.561494	0.013517	78.311867	-10.507824	78.468552	-2.398584	0.000000	0.631950	0.000000	0.000000	0.000000	0.807040	0.128862	0.263287	0.000000	0.000000	3.000000	12.000000	0.000000
2233.312629	-0.145282	0.561494	0.013517	78.311867	-10.507824	78.468552	-2.398584	0.000000	0.631950	0.000000	0.000000	0.000000	0.807040	0.128862	0.263287	0.000000	0.000000	3.000000	12.000000	0.000000
2233.315962	-0.145282	0.561494	0.013517	78.311867	-10.507824	78.468552	-2.398584	0.000000	0.631950	0.000000	0.000000	0.000000	0.807040	0.128862	0.263287	0.000000	0.000000	3.000000	12.000000	0.000000
2233.319296	-0.142563	0.561968	0.014465	78.167503	-12.652355	76.341019	-2.264078	0.000000	0.675831	0.000000	0.000000	0.000000	0.815487	0.142190	0.284394	0.000000	0.000000	3.000000	12.000000	0.000000
2233.322629	-0.142563	0.561968	0.014465	78.167503	-12.652355	76.341019	-2.264078	0.000000	0.675831	0.000000	0.000000	0.000000	0.815487	0.142190	0.284394	0.000000	0.000000	3.000000	12.000000	0.000000
2233.325962	-0.142563	0.561968	0.014465	78.167503	-12.652355	76.341019	-2.264078	0.000000	0.675831	0.000000	0.000000	0.000000	0.815487	0.142190	0.284394	0.000000	0.000000	3.000000	12.000000	0.000000
2233.329296	-0.139840	0.562415	0.015402	77.995300	-14.573610	74.721031	-2.128163	0.000000	0.723230	0.000000	0.000000	0.000000	0.816876	0.134177	0.281198	0.000000	0.000000	3.000000	12.000000	0.000000
2233.332629	-0.139840	0.562415	0.015402	77.995300	-14.573610	74.721031	-2.128163	0.000000	0.723230	0.000000	0.000000	0.000000	0.816876	0.134177	0.281198	0.000000	0.000000	3.000000	12.000000	0.000000
2233.335962	-0.139840	0.562415	0.015402	77.995300	-14.573610	74.721031	-2.128163	0.000000	0.723230	0.000000	0.000000	0.000000	0.816876	0.134177	0.281198	0.000000	0.000000	3.000000	12.000000	0.000000
2233.339296	-0.137121	0.562782	0.016272	77.844315	-16.381212	73.315811	-1.992018	0.000000	0.770096	0.000000	0.000000	0.000000	0.815891	0.110114	0.260944	0.000000	0.000000	3.000000	12.000000	0.000000
2233.342629	-0.137121	0.562782	0.016272	77.844315	-16.381212	73.315811	-1.992018	0.000000	0.770096	0.000000	0.000000	0.000000	0.815891	0.110114	0.260944	0.000000	0.000000	3.000000	12.000000	0.000000
2233.345962	-0.137121	0.562782	0.016272	77.844315	-16.381212	73.315811	-1.992018	0.000000	0.770096	0.000000	0.000000	0.000000	0.815891	0.110114	0.260944	0.000000	0.000000	3.000000	12.000000	0.000000
2233.349296	-0.134356	0.563051	0.017070	77.734955	-18.123709	71.994713	-1.856035	0.000000	0.813587	0.000000	0.000000	0.000000	0.829526	0.080695	0.239568	0.000000	0.000000	3.000000	12.000000	0.000000
2233.352629	-0.134356	0.563051	0.017070	77.734955	-18.123709	71.994713	-1.856035	0.000000	0.813587	0.000000	0.000000	0.000000	0.829526	0.080695	0.239568	0.000000	0.000000	3.000000	12.000000	0.000000
2233.355962	-0.134356	0.563051	0.017070	77.734955	-18.123709	71.994713	-1.856035	0.000000	0.813587	0.000000	0.000000	0.000000	0.829526	0.080695	0.239568	0.000000	0.000000	3.000000	12.000000	0.000000
2233.359296	-0.131605	0.563169	0.017660	77.673203	-19.855589	70.644470	-1.717781	0.000000	0.853515	0.000000	0.000000	0.000000	0.825105	0.035226	0.176859	0.000000	0.000000	3.000000	12.000000	0.000000
2233.362629	-0.131605	0.563169	0.017660	77.673203	-19.855589	70.644470	-1.717781	0.000000	0.853515	0.000000	0.000000	0.000000	0.825105	0.035226	0.176859	0.000000	0.000000	3.000000	12.000000	0.000000
2233.365962	-0.131605	0.563169	0.017660	77.673203	-19.855589	70.644470	-1.717781	0.000000	0.853515	0.000000	0.000000	0.000000	0.825105	0.035226	0.176859	0.000000	0.000000	3.000000	12.000000	0.000000
2233.369296	-0.128891	0.563206	0.018108	77.631500	-21.606487	69.179359	-1.580263	0.000000	0.882991	0.000000	0.000000	0.000000	0.814196	0.011151	0.134513	0.000000	0.000000	3.000000	12.000000	0.000000
2233.372629	-0.128891	0.563206	0.018108	77.631500	-21.606487	69.179359	-1.580263	0.000000	0.882991	0.000000	0.000000	0.000000	0.814196	0.011151	0.134513	0.000000	0.000000	3.000000	12.000000	0.000000
2233.375962	-0.128891	0.563206	0.018108	77.631500	-21.606487	69.179359	-1.580263	0.000000	0.882991	0.000000	0.000000	0.000000	0.814196	0.011151	0.134513	0.000000	0.000000	3.000000	12.000000	0.000000
2233.379296	-0.126172	0.563145	0.018343	77.588371	-23.265099	67.917564	-1.444564	0.000000	0.905410	0.000000	0.000000	0.000000	0.815717	-0.018189	0.070504	0.000000	0.000000	3.000000	12.000000	0.000000
2233.382629	-0.126172	0.563145	0.018343	77.588371	-23.265099	67.917564	-1.444564	0.000000	0.905410	0.000000	0.000000	0.000000	0.815717	-0.018189	0.070504	0.000000	0.000000	3.000000	12.000000	0.000000
2233.385962	-0.126172	0.563145	0.018343	77.588371	-23.265099	67.917564	-1.444564	0.000000	0.905410	0.000000	0.000000	0.000000	0.815717	-0.018189	0.070504	0.000000	0.000000	3.000000	12.000000	0.000000
2233.389296	-0.123520	0.563049	0.018443	77.545410	-24.726936	66.924889	-1.308611	0.000000	0.917161	0.000000	0.000000	0.000000	0.795718	-0.028825	0.029992	0.000000	0.000000	3.000000	12.000000	0.000000
2233.392629	-0.123520	0.563049	0.018443	77.545410	-24.726936	66.924889	-1.308611	0.000000	0.917161	0.000000	0.000000	0.000000	0.795718	-0.028825	0.029992	0.000000	0.000000	3.000000	12.000000	0.000000
2233.395962	-0.123520	0.563049	0.018443	77.545410	-24.726936	66.924889	-1.308611	0.000000	0.917161	0.000000	0.000000	0.000000	0.795718	-0.028825	0.029992	0.000000	0.000000	3.000000	12.000000	0.000000
2233.399296	-0.120908	0.562989	0.018489	77.511688	-25.764860	66.327934	-1.175991	0.000000	0.922159	0.000000	0.000000	0.000000	0.783605	-0.018127	0.013596	0.000000	0.000000	3.000000	12.000000	0.000000
2233.402629	-0.120908	0.562989	0.018489	77.511688	-25.764860	66.327934	-1.175991	0.000000	0.922159	0.000000	0.000000	0.000000	0.783605	-0.018127	0.013596	0.000000	0.000000	3.000000	12.000000	0.000000
2233.405962	-0.120908	0.562989	0.018489	77.511688	-25.764860	66.327934	-1.175991	0.000000	0.922159	0.000000	0.000000	0.000000	0.783605	-0.018127	0.013596	0.000000	0.000000	3.000000	12.000000	0.000000
2233.409296	-0.118262	0.562964	0.018565	77.502335	-26.214638	66.136490	-1.045390	0.000000	0.924425	0.000000	0.000000	0.000000	0.793783	-0.007503	0.022804	0.000000	0.000000	3.000000	12.000000	0.000000
2233.412629	-0.118262	0.562964	0.018565	77.502335	-26.214638	66.136490	-1.045390	0.000000	0.924425	0.000000	0.000000	0.000000	0.793783	-0.007503	0.022804	0.000000	0.000000	3.000000	12.000000	0.000000
2233.415962	-0.118262	0.562964	0.018565	77.502335	-26.214638	66.136490	-1.045390	0.000000	0.924425	0.000000	0.000000	0.000000	0.793783	-0.007503	0.022804	0.000000	0.000000	3.000000	12.000000	0.000000
2233.419296	-0.115525	0.562992	0.018636	77.516212	-26.098221	66.374840	-0.913093	0.000000	0.928226	0.000000	0.000000	0.000000	0.820956	0.008467	0.021550	0.000000	0.000000	3.000000	12.000000	0.000000
2233.422629	-0.115525	0.562992	0.018636	77.516212	-26.098221	66.374840	-0.913093	0.000000	0.928226	0.000000	0.000000	0.000000	0.820956	0.008467	0.021550	0.000000	0.000000	3.000000	12.000000	0.000000
2233.425962	-0.115525	0.562992	0.018636	77.516212	-26.098221	66.374840	-0.913093	0.000000	0.928226	0.000000	0.000000	0.000000	0.820956	0.008467	0.021550	0.000000	0.000000	3.000000	12.000000	0.000000
2233.429296	-0.112797	0.563011	0.018715	77.541389	-25.798515	66.843445	-0.776267	0.000000	0.931818	0.000000	0.000000	0.000000	0.818536	0.005648	0.023584	0.000000	0.000000	3.000000	12.000000	0.000000
2233.432629	-0.112797	0.563011	0.018715	77.541389	-25.798515	66.843445	-0.776267	0.000000	0.931818	0.000000	0.000000	0.000000	0.818536	0.005648	0.023584	0.000000	0.000000	3.000000	12.000000	0.000000
2233.435962	-0.112797	0.563011	0.018715	77.541389	-25.798515	66.843445	-0.776267	0.000000	0.931818	0.000000	0.000000	0.000000	0.818536	0.005648	0.023584	0.000000	0.000000	3.000000	12.000000	0.000000
2233.439296	-0.110128	0.563047	0.018717	77.565125	-25.526976	67.449669	-0.639844	0.000000	0.935748	0.000000	0.000000	0.000000	0.800594	0.010911	0.000499	0.000000	0.000000	3.000000	12.000000	0.000000
2233.442629	-0.110128	0.563047	0.018717	77.565125	-25.526976	67.449669	-0.639844	0.000000	0.935748	0.000000	0.000000	0.000000	0.800594	0.010911	0.000499	0.000000	0.000000	3.000000	12.000000	0.000000
2233.445962	-0.110128	0.563047	0.018717	77.565125	-25.526976	67.449669	-0.639844	0.000000	0.935748	0.000000	0.000000	0.000000	0.800594	0.010911	0.000499	0.000000	0.000000	3.000000	12.000000	0.000000
2233.449296	-0.107413	0.563056	0.018589	77.592850	-25.295809	68.052414	-0.506412	0.000000	0.935832	0.000000	0.000000	0.000000	0.814544	0.002768	-0.038427	0.000000	0.000000	3.000000	12.000000	0.000000
2233.452629	-0.107413	0.563056	0.018589	77.592850	-25.295809	68.052414	-0.506412	0.000000	0.935832	0.000000	0.000000	0.000000	0.814544	0.002768	-0.038427	0.000000	0.000000	3.000000	12.000000	0.000000
2233.455962	-0.107413	0.563056	0.018589	77.592850	-25.295809	68.052414	-0.506412	0.000000	0.935832	0.000000	0.000000	0.000000	0.814544	0.002768	-0.038427	0.000000	0.000000	3.000000	12.000000	0.000000
2233.459296	-0.104612	0.563056	0.018357	77.616997	-25.267994	68.239410	-0.370655	0.000000	0.929427	0.000000	0.000000	0.000000	0.840304	-0.000077	-0.069515	0.000000	0.000000	3.000000	12.000000	0.000000
2233.462629	-0.104612	0.563056	0.018357	77.616997	-25.267994	68.239410	-0.370655	0.000000	0.929427	0.000000	0.000000	0.000000	0.840304	-0.000077	-0.069515	0.000000	0.000000	3.000000	12.000000	0.000000
2233.465962	-0.104612	0.563056	0.018357	77.616997	-25.267994	68.239410	-0.370655	0.000000	0.929427	0.000000	0.000000	0.000000	0.840304	-0.000077	-0.069515	0.000000	0.000000	3.000000	12.000000	0.000000
2233.469296	-0.101807	0.563064	0.017955	77.628357	-25.522951	67.972519	-0.230604	0.000000	0.917841	0.000000	0.000000	0.000000	0.841378	0.002302	-0.120624	0.000000	0.000000	3.000000	12.000000	0.000000
2233.472629	-0.101807	0.563064	0.017955	77.628357	-25.522951	67.972519	-0.230604	0.000000	0.917841	0.000000	0.000000	0.000000	0.841378	0.002302	-0.120624	0.000000	0.000000	3.000000	12.000000	0.000000
2233.475962	-0.101807	0.563064	0.017955	77.628357	-25.522951	67.972519	-0.230604	0.000000	0.917841	0.000000	0.000000	0.000000	0.841378	0.002302	-0.120624	0.000000	0.000000	3.000000	12.000000	0.000000
2233.479296	-0.098973	0.563097	0.017472	77.622833	-26.043777	67.542786	-0.090374	0.000000	0.897737	0.000000	0.000000	0.000000	0.850224	0.009865	-0.144945	0.000000	0.000000	3.000000	12.000000	0.000000
2233.482629	-0.098973	0.563097	0.017472	77.622833	-26.043777	67.542786	-0.090374	0.000000	0.897737	0.000000	0.000000	0.000000	0.850224	0.009865	-0.144945	0.000000	0.000000	3.000000	12.000000	0.000000
2233.485962	-0.098973	0.563097	0.017472	77.622833	-26.043777	67.542786	-0.090374	0.000000	0.897737	0.000000	0.000000	0.000000	0.850224	0.009865	-0.144945	0.000000	0.000000	3.000000	12.000000	0.000000
2233.489296	-0.096115	0.563172	0.016924	77.588097	-26.805984	67.118172	0.051330	0.000000	0.873580	0.000000	0.000000	0.000000	0.857633	0.022681	-0.164300	0.000000	0.000000	3.000000	12.000000	0.000000
2233.492629	-0.096115	0.563172	0.016924	77.588097	-26.805984	67.118172	0.051330	0.000000	0.873580	0.000000	0.000000	0.000000	0.857633	0.022681	-0.164300	0.000000	0.000000	3.000000	12.000000	0.000000
2233.495962	-0.096115	0.563172	0.016924	77.588097	-26.805984	67.118172	0.051330	0.000000	0.873580	0.000000	0.000000	0.000000	0.857633	0.022681	-0.164300	0.000000	0.000000	3.000000	12.000000	0.000000
2233.499296	-0.093315	0.563308	0.016378	77.522453	-27.742071	66.395462	0.194269	0.000000	0.846196	0.000000	0.000000	0.000000	0.839741	0.040730	-0.163656	0.000000	0.000000	3.000000	12.000000	0.000000
2233.502629	-0.093315	0.563308	0.016378	77.522453	-27.742071	66.395462	0.194269	0.000000	0.846196	0.000000	0.000000	0.000000	0.839741	0.040730	-0.163656	0.000000	0.000000	3.000000	12.000000	0.000000
2233.505962	-0.093315	0.563308	0.016378	77.522453	-27.742071	66.395462	0.194269	0.000000	0.846196	0.000000	0.000000	0.000000	0.839741	0.040730	-0.163656	0.000000	0.000000	3.000000	12.000000	0.000000
2233.509296	-0.090557	0.563495	0.015863	77.430168	-28.800217	65.336304	0.334226	0.000000	0.818920	0.000000	0.000000	0.000000	0.827419	0.056136	-0.154513	0.000000	0.000000	3.000000	12.000000	0.000000
2233.512629	-0.090557	0.563495	0.015863	77.430168	-28.800217	65.336304	0.334226	0.000000	0.818920	0.000000	0.000000	0.000000	0.827419	0.056136	-0.154513	0.000000	0.000000	3.000000	12.000000	0.000000
2233.515962	-0.090557	0.563495	0.015863	77.430168	-28.800217	65.336304	0.334226	0.000000	0.818920	0.000000	0.000000	0.000000	0.827419	0.056136	-0.154513	0.000000	0.000000	3.000000	12.000000	0.000000
2233.519296	-0.087860	0.563786	0.015364	77.308815	-29.829250	64.030945	0.472129	0.000000	0.793168	0.000000	0.000000	0.000000	0.809244	0.087256	-0.149844	0.000000	0.000000	3.000000	12.000000	0.000000
2233.522629	-0.087860	0.563786	0.015364	77.308815	-29.829250	64.030945	0.472129	0.000000	0.793168	0.000000	0.000000	0.000000	0.809244	0.087256	-0.149844	0.000000	0.000000	3.000000	12.000000	0.000000
2233.525962	-0.087860	0.563786	0.015364	77.308815	-29.829250	64.030945	0.472129	0.000000	0.793168	0.000000	0.000000	0.000000	0.809244	0.087256	-0.149844	0.000000	0.000000	3.000000	12.000000	0.000000
2233.529296	-0.085241	0.564189	0.014854	77.180573	-30.690838	63.468742	0.607003	0.000000	0.768194	0.000000	0.000000	0.000000	0.785807	0.120845	-0.153052	0.000000	0.000000	3.000000	12.000000	0.000000
2233.532629	-0.085241	0.564189	0.014854	77.180573	-30.690838	63.468742	0.607003	0.000000	0.768194	0.000000	0.000000	0.000000	0.785807	0.120845	-0.153052	0.000000	0.000000	3.000000	12.000000	0.000000
2233.535962	-0.085241	0.564189	0.014854	77.180573	-30.690838	63.468742	0.607003	0.000000	0.768194	0.000000	0.000000	0.000000	0.785807	0.120845	-0.153052	0.000000	0.000000	3.000000	12.000000	0.000000
2233.539296	-0.082629	0.564686	0.014328	77.047104	-31.367603	63.534344	0.737971	0.000000	0.742685	0.000000	0.000000	0.000000	0.783564	0.148995	-0.157630	0.000000	0.000000	3.000000	12.000000	0.000000
2233.542629	-0.082629	0.564686	0.014328	77.047104	-31.367603	63.534344	0.737971	0.000000	0.742685	0.000000	0.000000	0.000000	0.783564	0.148995	-0.157630	0.000000	0.000000	3.000000	12.000000	0.000000
2233.545962	-0.082629	0.564686	0.014328	77.047104	-31.367603	63.534344	0.737971	0.000000	0.742685	0.000000	0.000000	0.000000	0.783564	0.148995	-0.157630	0.000000	0.000000	3.000000	12.000000	0.000000
2233.549296	-0.079880	0.565249	0.013752	76.913391	-31.913954	63.715878	0.868565	0.000000	0.716414	0.000000	0.000000	0.000000	0.824491	0.168886	-0.172813	0.000000	0.000000	3.000000	12.000000	0.000000
2233.552629	-0.079880	0.565249	0.013752	76.913391	-31.913954	63.715878	0.868565	0.000000	0.716414	0.000000	0.000000	0.000000	0.824491	0.168886	-0.172813	0.000000	0.000000	3.000000	12.000000	0.000000
2233.555962	-0.079880	0.565249	0.013752	76.913391	-31.913954	63.715878	0.868565	0.000000	0.716414	0.000000	0.000000	0.000000	0.824491	0.168886	-0.172813	0.000000	0.000000	3.000000	12.000000	0.000000
2233.559296	-0.076988	0.565850	0.013065	76.775414	-32.396614	63.773941	1.005980	0.000000	0.687612	0.000000	0.000000	0.000000	0.867822	0.180410	-0.206221	0.000000	0.000000	3.000000	12.000000	0.000000
2233.562629	-0.076988	0.565850	0.013065	76.775414	-32.396614	63.773941	1.005980	0.000000	0.687612	0.000000	0.000000	0.000000	0.867822	0.180410	-0.206221	0.000000	0.000000	3.000000	12.000000	0.000000
2233.565962	-0.076988	0.565850	0.013065	76.775414	-32.396614	63.773941	1.005980	0.000000	0.687612	0.000000	0.000000	0.000000	0.867822	0.180410	-0.206221	0.000000	0.000000	3.000000	12.000000	0.000000
2233.569296	-0.073997	0.566419	0.012250	76.639282	-32.912407	63.635590	1.150617	0.000000	0.653241	0.000000	0.000000	0.000000	0.897246	0.170768	-0.244338	0.000000	0.000000	3.000000	12.000000	0.000000
2233.572629	-0.073997	0.566419	0.012250	76.639282	-32.912407	63.635590	1.150617	0.000000	0.653241	0.000000	0.000000	0.000000	0.897246	0.170768	-0.244338	0.000000	0.000000	3.000000	12.000000	0.000000
2233.575962	-0.073997	0.566419	0.012250	76.639282	-32.912407	63.635590	1.150617	0.000000	0.653241	0.000000	0.000000	0.000000	0.897246	0.170768	-0.244338	0.000000	0.000000	3.000000	12.000000	0.000000
2233.579296	-0.071004	0.567017	0.011322	76.480438	-33.531212	63.449059	1.300158	0.000000	0.612518	0.000000	0.000000	0.000000	0.897844	0.179261	-0.278466	0.000000	0.000000	3.000000	12.000000	0.000000
2233.582629	-0.071004	0.567017	0.011322	76.480438	-33.531212	63.449059	1.300158	0.000000	0.612518	0.000000	0.000000	0.000000	0.897844	0.179261	-0.278466	0.000000	0.000000	3.000000	12.000000	0.000000
2233.585962	-0.071004	0.567017	0.011322	76.480438	-33.531212	63.449059	1.300158	0.000000	0.612518	0.000000	0.000000	0.000000	0.897844	0.179261	-0.278466	0.000000	0.000000	3.000000	12.000000	0.000000
2233.589296	-0.068168	0.567590	0.010269	76.283951	-34.388416	63.218052	1.449799	0.000000	0.566107	0.000000	0.000000	0.000000	0.850792	0.172010	-0.315934	0.000000	0.000000	3.000000	12.000000	0.000000
2233.592629	-0.068168	0.567590	0.010269	76.283951	-34.388416	63.218052	1.449799	0.000000	0.566107	0.000000	0.000000	0.000000	0.850792	0.172010	-0.315934	0.000000	0.000000	3.000000	12.000000	0.000000
2233.595962	-0.068168	0.567590	0.010269	76.283951	-34.388416	63.218052	1.449799	0.000000	0.566107	0.000000	0.000000	0.000000	0.850792	0.172010	-0.315934	0.000000	0.000000	3.000000	12.000000	0.000000
2233.599296	-0.065630	0.568166	0.009133	76.038872	-35.464691	62.708015	1.591598	0.000000	0.513452	0.000000	0.000000	0.000000	0.761304	0.172824	-0.340735	0.000000	0.000000	3.000000	12.000000	0.000000
2233.602629	-0.065630	0.568166	0.009133	76.038872	-35.464691	62.708015	1.591598	0.000000	0.513452	0.000000	0.000000	0.000000	0.761304	0.172824	-0.340735	0.000000	0.000000	3.000000	12.000000	0.000000
2233.605962	-0.065630	0.568166	0.009133	76.038872	-35.464691	62.708015	1.591598	0.000000	0.513452	0.000000	0.000000	0.000000	0.761304	0.172824	-0.340735	0.000000	0.000000	3.000000	12.000000	0.000000
2233.609296	-0.063388	0.568701	0.007908	75.765457	-36.647816	61.786110	1.718482	0.000000	0.456663	0.000000	0.000000	0.000000	0.672785	0.160565	-0.367551	0.000000	0.000000	3.000000	12.000000	0.000000
2233.612629	-0.063388	0.568701	0.007908	75.765457	-36.647816	61.786110	1.718482	0.000000	0.456663	0.000000	0.000000	0.000000	0.672785	0.160565	-0.367551	0.000000	0.000000	3.000000	12.000000	0.000000
2233.615962	-0.063388	0.568701	0.007908	75.765457	-36.647816	61.786110	1.718482	0.000000	0.456663	0.000000	0.000000	0.000000	0.672785	0.160565	-0.367551	0.000000	0.000000	3.000000	12.000000	0.000000
2233.619296	-0.061413	0.569229	0.006571	75.478333	-37.824383	60.393982	1.830613	0.000000	0.395404	0.000000	0.000000	0.000000	0.592562	0.158303	-0.401109	0.000000	0.000000	3.000000	12.000000	0.000000
2233.622629	-0.061413	0.569229	0.006571	75.478333	-37.824383	60.393982	1.830613	0.000000	0.395404	0.000000	0.000000	0.000000	0.592562	0.158303	-0.401109	0.000000	0.000000	3.000000	12.000000	0.000000
2233.625962	-0.061413	0.569229	0.006571	75.478333	-37.824383	60.393982	1.830613	0.000000	0.395404	0.000000	0.000000	0.000000	0.592562	0.158303	-0.401109	0.000000	0.000000	3.000000	12.000000	0.000000
2233.629296	-0.059774	0.569758	0.005158	75.230713	-38.753311	58.967812	1.929373	0.000000	0.328553	0.000000	0.000000	0.000000	0.491452	0.158861	-0.423961	0.000000	0.000000	3.000000	12.000000	0.000000
2233.632629	-0.059774	0.569758	0.005158	75.230713	-38.753311	58.967812	1.929373	0.000000	0.328553	0.000000	0.000000	0.000000	0.491452	0.158861	-0.423961	0.000000	0.000000	3.000000	12.000000	0.000000
2233.635962	-0.059774	0.569758	0.005158	75.230713	-38.753311	58.967812	1.929373	0.000000	0.328553	0.000000	0.000000	0.000000	0.491452	0.158861	-0.423961	0.000000	0.000000	3.000000	12.000000	0.000000
2233.639296	-0.058477	0.570260	0.003546	75.088409	-39.250614	58.100956	2.011282	0.000000	0.257892	0.000000	0.000000	0.000000	0.389300	0.150314	-0.483554	0.000000	0.000000	3.000000	12.000000	0.000000
2233.642629	-0.058477	0.570260	0.003546	75.088409	-39.250614	58.100956	2.011282	0.000000	0.257892	0.000000	0.000000	0.000000	0.389300	0.150314	-0.483554	0.000000	0.000000	3.000000	12.000000	0.000000
2233.645962	-0.058477	0.570260	0.003546	75.088409	-39.250614	58.100956	2.011282	0.000000	0.257892	0.000000	0.000000	0.000000	0.389300	0.150314	-0.483554	0.000000	0.000000	3.000000	12.000000	0.000000
2233.649296	-0.057490	0.570711	0.001879	75.080750	-39.287220	58.011852	2.076165	0.000000	0.177300	0.000000	0.000000	0.000000	0.295925	0.135391	-0.500085	0.000000	0.000000	3.000000	12.000000	0.000000
2233.652629	-0.057490	0.570711	0.001879	75.080750	-39.287220	58.011852	2.076165	0.000000	0.177300	0.000000	0.000000	0.000000	0.295925	0.135391	-0.500085	0.000000	0.000000	3.000000	12.000000	0.000000
2233.655962	-0.057490	0.570711	0.001879	75.080750	-39.287220	58.011852	2.076165	0.000000	0.177300	0.000000	0.000000	0.000000	0.295925	0.135391	-0.500085	0.000000	0.000000	3.000000	12.000000	0.000000
2233.659296	-0.056780	0.571092	0.000079	75.145592	-39.094509	58.286854	2.125486	0.000000	0.093953	0.000000	0.000000	0.000000	0.213101	0.114398	-0.539869	0.000000	0.000000	3.000000	12.000000	0.000000
2233.662629	-0.056780	0.571092	0.000079	75.145592	-39.094509	58.286854	2.125486	0.000000	0.093953	0.000000	0.000000	0.000000	0.213101	0.114398	-0.539869	0.000000	0.000000	3.000000	12.000000	0.000000
2233.665962	-0.056780	0.571092	0.000079	75.145592	-39.094509	58.286854	2.125486	0.000000	0.093953	0.000000	0.000000	0.000000	0.213101	0.114398	-0.539869	0.000000	0.000000	3.000000	12.000000	0.000000
2233.669296	-0.056406	0.571445	-0.001692	75.192802	-38.776474	58.690765	2.161003	0.000000	0.003974	0.000000	0.000000	0.000000	0.112105	0.105772	-0.531514	0.000000	0.000000	3.000000	12.000000	0.000000
2233.672629	-0.056406	0.571445	-0.001692	75.192802	-38.776474	58.690765	2.161003	0.000000	0.003974	0.000000	0.000000	0.000000	0.112105	0.105772	-0.531514	0.000000	0.000000	3.000000	12.000000	0.000000
2233.675962	-0.056406	0.571445	-0.001692	75.192802	-38.776474	58.690765	2.161003	0.000000	0.003974	0.000000	0.000000	0.000000	0.112105	0.105772	-0.531514	0.000000	0.000000	3.000000	12.000000	0.000000
2233.679296	-0.056269	0.571833	-0.003328	75.124786	-38.027042	59.564060	2.179687	0.000000	-0.084611	0.000000	0.000000	0.000000	0.041078	0.116441	-0.490716	0.000000	0.000000	3.000000	12.000000	0.000000
2233.682629	-0.056269	0.571833	-0.003328	75.124786	-38.027042	59.564060	2.179687	0.000000	-0.084611	0.000000	0.000000	0.000000	0.041078	0.116441	-0.490716	0.000000	0.000000	3.000000	12.000000	0.000000
2233.685962	-0.056269	0.571833	-0.003328	75.124786	-38.027042	59.564060	2.179687	0.000000	-0.084611	0.000000	0.000000	0.000000	0.041078	0.116441	-0.490716	0.000000	0.000000	3.000000	12.000000	0.000000
2233.689296	-0.056299	0.572307	-0.004675	74.960884	-36.748756	61.046463	2.186533	0.000000	-0.166397	0.000000	0.000000	0.000000	-0.008783	0.142105	-0.404190	0.000000	0.000000	3.000000	12.000000	0.000000
2233.692629	-0.056299	0.572307	-0.004675	74.960884	-36.748756	61.046463	2.186533	0.000000	-0.166397	0.000000	0.000000	0.000000	-0.008783	0.142105	-0.404190	0.000000	0.000000	3.000000	12.000000	0.000000
2233.695962	-0.056299	0.572307	-0.004675	74.960884	-36.748756	61.046463	2.186533	0.000000	-0.166397	0.000000	0.000000	0.000000	-0.008783	0.142105	-0.404190	0.000000	0.000000	3.000000	12.000000	0.000000
2233.699296	-0.056382	0.572832	-0.005755	74.770668	-35.080254	63.042366	2.185069	0.000000	-0.233762	0.000000	0.000000	0.000000	-0.024977	0.157656	-0.324028	0.000000	0.000000	3.000000	12.000000	0.000000
2233.702629	-0.056382	0.572832	-0.005755	74.770668	-35.080254	63.042366	2.185069	0.000000	-0.233762	0.000000	0.000000	0.000000	-0.024977	0.157656	-0.324028	0.000000	0.000000	3.000000	12.000000	0.000000
2233.705962	-0.056382	0.572832	-0.005755	74.770668	-35.080254	63.042366	2.185069	0.000000	-0.233762	0.000000	0.000000	0.000000	-0.024977	0.157656	-0.324028	0.000000	0.000000	3.000000	12.000000	0.000000
2233.709296	-0.056512	0.573383	-0.006627	74.605598	-33.226173	65.346542	2.180906	0.000000	-0.287767	0.000000	0.000000	0.000000	-0.039039	0.165175	-0.261410	0.000000	0.000000	3.000000	12.000000	0.000000
2233.712629	-0.056512	0.573383	-0.006627	74.605598	-33.226173	65.346542	2.180906	0.000000	-0.287767	0.000000	0.000000	0.000000	-0.039039	0.165175	-0.261410	0.000000	0.000000	3.000000	12.000000	0.000000
2233.715962	-0.056512	0.573383	-0.006627	74.605598	-33.226173	65.346542	2.180906	0.000000	-0.287767	0.000000	0.000000	0.000000	-0.039039	0.165175	-0.261410	0.000000	0.000000	3.000000	12.000000	0.000000
2233.719296	-0.056512	0.573383	-0.006627	74.498863	-31.302904	67.863045	2.174400	0.000000	-0.331335	0.000000	0.000000	0.000000	-0.039039	0.165175	-0.261410	0.000000	0.000000	3.000000	12.000000	0.000000
2233.722629	-0.056854	0.573882	-0.007357	74.498863	-31.302904	67.863045	2.174400	0.000000	-0.331335	0.000000	0.000000	0.000000	-0.102682	0.149657	-0.219035	0.000000	0.000000	3.000000	12.000000	0.000000
2233.725962	-0.056854	0.573882	-0.007357	74.498863	-31.302904	67.863045	2.174400	0.000000	-0.331335	0.000000	0.000000	0.000000	-0.102682	0.149657	-0.219035	0.000000	0.000000	3.000000	12.000000	0.000000
2233.729296	-0.057382	0.574319	-0.007984	74.446213	-29.392923	70.480240	2.174400	0.000000	-0.331335	0.000000	0.000000	0.000000	-0.158219	0.131239	-0.188265	0.000000	0.000000	3.000000	12.000000	0.000000
2233.732629	-0.057382	0.574319	-0.007984	74.446213	-29.392923	70.480240	2.174400	0.000000	-0.331335	0.000000	0.000000	0.000000	-0.158219	0.131239	-0.188265	0.000000	0.000000	3.000000	12.000000	0.000000
2233.735962	-0.057382	0.574319	-0.007984	74.446213	-29.392923	70.480240	2.174400	0.000000	-0.331335	0.000000	0.000000	0.000000	-0.158219	0.131239	-0.188265	0.000000	0.000000	3.000000	12.000000	0.000000
2233.739296	-0.058099	0.574663	-0.008636	74.440964	-27.561626	73.086342	2.130916	0.000000	-0.399219	0.000000	0.000000	0.000000	-0.215287	0.103315	-0.195536	0.000000	0.000000	3.000000	12.000000	0.000000
2233.742629	-0.058099	0.574663	-0.008636	74.440964	-27.561626	73.086342	2.130916	0.000000	-0.399219	0.000000	0.000000	0.000000	-0.215287	0.103315	-0.195536	0.000000	0.000000	3.000000	12.000000	0.000000
2233.745962	-0.058099	0.574663	-0.008636	74.440964	-27.561626	73.086342	2.130916	0.000000	-0.399219	0.000000	0.000000	0.000000	-0.215287	0.103315	-0.195536	0.000000	0.000000	3.000000	12.000000	0.000000
2233.749296	-0.059042	0.574862	-0.009371	74.485458	-25.774605	75.728233	2.095035	0.000000	-0.431808	0.000000	0.000000	0.000000	-0.282802	0.059469	-0.220382	0.000000	0.000000	3.000000	12.000000	0.000000
2233.752629	-0.059042	0.574862	-0.009371	74.485458	-25.774605	75.728233	2.095035	0.000000	-0.431808	0.000000	0.000000	0.000000	-0.282802	0.059469	-0.220382	0.000000	0.000000	3.000000	12.000000	0.000000
2233.755962	-0.059042	0.574862	-0.009371	74.485458	-25.774605	75.728233	2.095035	0.000000	-0.431808	0.000000	0.000000	0.000000	-0.282802	0.059469	-0.220382	0.000000	0.000000	3.000000	12.000000	0.000000
2233.759296	-0.060181	0.574928	-0.010234	74.578369	-24.042507	78.375450	2.047902	0.000000	-0.468538	0.000000	0.000000	0.000000	-0.341582	0.019844	-0.259040	0.000000	0.000000	3.000000	12.000000	0.000000
2233.762629	-0.060181	0.574928	-0.010234	74.578369	-24.042507	78.375450	2.047902	0.000000	-0.468538	0.000000	0.000000	0.000000	-0.341582	0.019844	-0.259040	0.000000	0.000000	3.000000	12.000000	0.000000
2233.765962	-0.060181	0.574928	-0.010234	74.578369	-24.042507	78.375450	2.047902	0.000000	-0.468538	0.000000	0.000000	0.000000	-0.341582	0.019844	-0.259040	0.000000	0.000000	3.000000	12.000000	0.000000
2233.769296	-0.061402	0.574851	-0.011255	74.732109	-22.419701	80.917412	1.990971	0.000000	-0.511712	0.000000	0.000000	0.000000	-0.366287	-0.022947	-0.306162	0.000000	0.000000	3.000000	12.000000	0.000000
2233.772629	-0.061402	0.574851	-0.011255	74.732109	-22.419701	80.917412	1.990971	0.000000	-0.511712	0.000000	0.000000	0.000000	-0.366287	-0.022947	-0.306162	0.000000	0.000000	3.000000	12.000000	0.000000
2233.775962	-0.061402	0.574851	-0.011255	74.732109	-22.419701	80.917412	1.990971	0.000000	-0.511712	0.000000	0.000000	0.000000	-0.366287	-0.022947	-0.306162	0.000000	0.000000	3.000000	12.000000	0.000000
2233.779296	-0.062682	0.574632	-0.012430	74.932442	-20.997389	82.827461	1.929923	0.000000	-0.562739	0.000000	0.000000	0.000000	-0.384045	-0.065648	-0.352691	0.000000	0.000000	3.000000	12.000000	0.000000
2233.782629	-0.062682	0.574632	-0.012430	74.932442	-20.997389	82.827461	1.929923	0.000000	-0.562739	0.000000	0.000000	0.000000	-0.384045	-0.065648	-0.352691	0.000000	0.000000	3.000000	12.000000	0.000000
2233.785962	-0.062682	0.574632	-0.012430	74.932442	-20.997389	82.827461	1.929923	0.000000	-0.562739	0.000000	0.000000	0.000000	-0.384045	-0.065648	-0.352691	0.000000	0.000000	3.000000	12.000000	0.000000
2233.789296	-0.063941	0.574283	-0.013709	75.133904	-19.804636	83.933060	1.865916	0.000000	-0.621521	0.000000	0.000000	0.000000	-0.377703	-0.104944	-0.383505	0.000000	0.000000	3.000000	12.000000	0.000000
2233.792629	-0.063941	0.574283	-0.013709	75.133904	-19.804636	83.933060	1.865916	0.000000	-0.621521	0.000000	0.000000	0.000000	-0.377703	-0.104944	-0.383505	0.000000	0.000000	3.000000	12.000000	0.000000
2233.795962	-0.063941	0.574283	-0.013709	75.133904	-19.804636	83.933060	1.865916	0.000000	-0.621521	0.000000	0.000000	0.000000	-0.377703	-0.104944	-0.383505	0.000000	0.000000	3.000000	12.000000	0.000000
2233.799296	-0.065294	0.573849	-0.015029	75.320435	-18.866291	84.384056	1.802965	0.000000	-0.685438	0.000000	0.000000	0.000000	-0.405904	-0.130167	-0.396209	0.000000	0.000000	3.000000	12.000000	0.000000
2233.802629	-0.065294	0.573849	-0.015029	75.320435	-18.866291	84.384056	1.802965	0.000000	-0.685438	0.000000	0.000000	0.000000	-0.405904	-0.130167	-0.396209	0.000000	0.000000	3.000000	12.000000	0.000000
2233.805962	-0.065294	0.573849	-0.015029	75.320435	-18.866291	84.384056	1.802965	0.000000	-0.685438	0.000000	0.000000	0.000000	-0.405904	-0.130167	-0.396209	0.000000	0.000000	3.000000	12.000000	0.000000
2233.809296	-0.066800	0.573364	-0.016276	75.488060	-18.106054	84.683846	1.735315	0.000000	-0.751473	0.000000	0.000000	0.000000	-0.451921	-0.145449	-0.374022	0.000000	0.000000	3.000000	12.000000	0.000000
2233.812629	-0.066800	0.573364	-0.016276	75.488060	-18.106054	84.683846	1.735315	0.000000	-0.751473	0.000000	0.000000	0.000000	-0.451921	-0.145449	-0.374022	0.000000	0.000000	3.000000	12.000000	0.000000
2233.815962	-0.066800	0.573364	-0.016276	75.488060	-18.106054	84.683846	1.735315	0.000000	-0.751473	0.000000	0.000000	0.000000	-0.451921	-0.145449	-0.374022	0.000000	0.000000	3.000000	12.000000	0.000000
2233.819296	-0.068441	0.572871	-0.017436	75.616035	-17.376963	85.210548	1.659994	0.000000	-0.813810	0.000000	0.000000	0.000000	-0.492160	-0.148006	-0.347963	0.000000	0.000000	3.000000	12.000000	0.000000
2233.822629	-0.068441	0.572871	-0.017436	75.616035	-17.376963	85.210548	1.659994	0.000000	-0.813810	0.000000	0.000000	0.000000	-0.492160	-0.148006	-0.347963	0.000000	0.000000	3.000000	12.000000	0.000000
2233.825962	-0.068441	0.572871	-0.017436	75.616035	-17.376963	85.210548	1.659994	0.000000	-0.813810	0.000000	0.000000	0.000000	-0.492160	-0.148006	-0.347963	0.000000	0.000000	3.000000	12.000000	0.000000
2233.829296	-0.070179	0.572338	-0.018474	75.681343	-16.490860	86.077965	1.577968	0.000000	-0.871804	0.000000	0.000000	0.000000	-0.521447	-0.159853	-0.311337	0.000000	0.000000	3.000000	12.000000	0.000000
2233.832629	-0.070179	0.572338	-0.018474	75.681343	-16.490860	86.077965	1.577968	0.000000	-0.871804	0.000000	0.000000	0.000000	-0.521447	-0.159853	-0.311337	0.000000	0.000000	3.000000	12.000000	0.000000
2233.835962	-0.070179	0.572338	-0.018474	75.681343	-16.490860	86.077965	1.577968	0.000000	-0.871804	0.000000	0.000000	0.000000	-0.521447	-0.159853	-0.311337	0.000000	0.000000	3.000000	12.000000	0.000000
2233.839296	-0.071924	0.571803	-0.019431	75.668976	-15.315824	87.259445	1.491060	0.000000	-0.923693	0.000000	0.000000	0.000000	-0.523513	-0.160321	-0.287064	0.000000	0.000000	3.000000	12.000000	0.000000
2233.842629	-0.071924	0.571803	-0.019431	75.668976	-15.315824	87.259445	1.491060	0.000000	-0.923693	0.000000	0.000000	0.000000	-0.523513	-0.160321	-0.287064	0.000000	0.000000	3.000000	12.000000	0.000000
2233.845962	-0.071924	0.571803	-0.019431	75.668976	-15.315824	87.259445	1.491060	0.000000	-0.923693	0.000000	0.000000	0.000000	-0.523513	-0.160321	-0.287064	0.000000	0.000000	3.000000	12.000000	0.000000
2233.849296	-0.073689	0.571215	-0.020363	75.613327	-13.875755	88.680252	1.403808	0.000000	-0.971537	0.000000	0.000000	0.000000	-0.529454	-0.176565	-0.279672	0.000000	0.000000	3.000000	12.000000	0.000000
2233.852629	-0.073689	0.571215	-0.020363	75.613327	-13.875755	88.680252	1.403808	0.000000	-0.971537	0.000000	0.000000	0.000000	-0.529454	-0.176565	-0.279672	0.000000	0.000000	3.000000	12.000000	0.000000
2233.855962	-0.073689	0.571215	-0.020363	75.613327	-13.875755	88.680252	1.403808	0.000000	-0.971537	0.000000	0.000000	0.000000	-0.529454	-0.176565	-0.279672	0.000000	0.000000	3.000000	12.000000	0.000000
2233.859296	-0.075514	0.570596	-0.021284	75.523804	-12.320968	90.291328	1.315565	0.000000	-1.018149	0.000000	0.000000	0.000000	-0.547574	-0.185508	-0.276403	0.000000	0.000000	3.000000	12.000000	0.000000
2233.862629	-0.075514	0.570596	-0.021284	75.523804	-12.320968	90.291328	1.315565	0.000000	-1.018149	0.000000	0.000000	0.000000	-0.547574	-0.185508	-0.276403	0.000000	0.000000	3.000000	12.000000	0.000000
2233.865962	-0.075514	0.570596	-0.021284	75.523804	-12.320968	90.291328	1.315565	0.000000	-1.018149	0.000000	0.000000	0.000000	-0.547574	-0.185508	-0.276403	0.000000	0.000000	3.000000	12.000000	0.000000
2233.869296	-0.077416	0.569955	-0.022223	75.385437	-10.829538	91.822121	1.224303	0.000000	-1.064216	0.000000	0.000000	0.000000	-0.570605	-0.192377	-0.281613	0.000000	0.000000	3.000000	12.000000	0.000000
2233.872629	-0.077416	0.569955	-0.022223	75.385437	-10.829538	91.822121	1.224303	0.000000	-1.064216	0.000000	0.000000	0.000000	-0.570605	-0.192377	-0.281613	0.000000	0.000000	3.000000	12.000000	0.000000
2233.875962	-0.077416	0.569955	-0.022223	75.385437	-10.829538	91.822121	1.224303	0.000000	-1.064216	0.000000	0.000000	0.000000	-0.570605	-0.192377	-0.281613	0.000000	0.000000	3.000000	12.000000	0.000000
2233.879296	-0.079430	0.569312	-0.023101	75.212799	-9.503890	93.127243	1.129202	0.000000	-1.111152	0.000000	0.000000	0.000000	-0.604197	-0.192856	-0.263517	0.000000	0.000000	3.000000	12.000000	0.000000
2233.882629	-0.079430	0.569312	-0.023101	75.212799	-9.503890	93.127243	1.129202	0.000000	-1.111152	0.000000	0.000000	0.000000	-0.604197	-0.192856	-0.263517	0.000000	0.000000	3.000000	12.000000	0.000000
2233.885962	-0.079430	0.569312	-0.023101	75.212799	-9.503890	93.127243	1.129202	0.000000	-1.111152	0.000000	0.000000	0.000000	-0.604197	-0.192856	-0.263517	0.000000	0.000000	3.000000	12.000000	0.000000
2233.889296	-0.081552	0.568675	-0.023945	74.998177	-8.356188	94.267731	1.028503	0.000000	-1.155071	0.000000	0.000000	0.000000	-0.636637	-0.191313	-0.252975	0.000000	0.000000	3.000000	12.000000	0.000000
2233.892629	-0.081552	0.568675	-0.023945	74.998177	-8.356188	94.267731	1.028503	0.000000	-1.155071	0.000000	0.000000	0.000000	-0.636637	-0.191313	-0.252975	0.000000	0.000000	3.000000	12.000000	0.000000
2233.895962	-0.081552	0.568675	-0.023945	74.998177	-8.356188	94.267731	1.028503	0.000000	-1.155071	0.000000	0.000000	0.000000	-0.636637	-0.191313	-0.252975	0.000000	0.000000	3.000000	12.000000	0.000000
2233.899296	-0.083748	0.568077	-0.024711	74.774208	-7.363548	95.385201	0.922396	0.000000	-1.197234	0.000000	0.000000	0.000000	-0.658913	-0.179444	-0.229915	0.000000	0.000000	3.000000	12.000000	0.000000
2233.902629	-0.083748	0.568077	-0.024711	74.774208	-7.363548	95.385201	0.922396	0.000000	-1.197234	0.000000	0.000000	0.000000	-0.658913	-0.179444	-0.229915	0.000000	0.000000	3.000000	12.000000	0.000000
2233.905962	-0.083748	0.568077	-0.024711	74.774208	-7.363548	95.385201	0.922396	0.000000	-1.197234	0.000000	0.000000	0.000000	-0.658913	-0.179444	-0.229915	0.000000	0.000000	3.000000	12.000000	0.000000
2233.909296	-0.085978	0.567542	-0.025399	74.560753	-6.488177	96.418304	0.812577	0.000000	-1.235553	0.000000	0.000000	0.000000	-0.668905	-0.160459	-0.206467	0.000000	0.000000	3.000000	12.000000	0.000000
2233.912629	-0.085978	0.567542	-0.025399	74.560753	-6.488177	96.418304	0.812577	0.000000	-1.235553	0.000000	0.000000	0.000000	-0.668905	-0.160459	-0.206467	0.000000	0.000000	3.000000	12.000000	0.000000
2233.915962	-0.085978	0.567542	-0.025399	74.560753	-6.488177	96.418304	0.812577	0.000000	-1.235553	0.000000	0.000000	0.000000	-0.668905	-0.160459	-0.206467	0.000000	0.000000	3.000000	12.000000	0.000000
2233.919296	-0.088198	0.567052	-0.026019	74.380829	-5.709580	97.146027	0.701093	0.000000	-1.269964	0.000000	0.000000	0.000000	-0.665943	-0.146769	-0.185894	0.000000	0.000000	3.000000	12.000000	0.000000
2233.922629	-0.088198	0.567052	-0.026019	74.380829	-5.709580	97.146027	0.701093	0.000000	-1.269964	0.000000	0.000000	0.000000	-0.665943	-0.146769	-0.185894	0.000000	0.000000	3.000000	12.000000	0.000000
2233.925962	-0.088198	0.567052	-0.026019	74.380829	-5.709580	97.146027	0.701093	0.000000	-1.269964	0.000000	0.000000	0.000000	-0.665943	-0.146769	-0.185894	0.000000	0.000000	3.000000	12.000000	0.000000
2233.929296	-0.090365	0.566591	-0.026579	74.244850	-5.010776	97.820374	0.590103	0.000000	-1.300947	0.000000	0.000000	0.000000	-0.649983	-0.138335	-0.167961	0.000000	0.000000	3.000000	12.000000	0.000000
2233.932629	-0.090365	0.566591	-0.026579	74.244850	-5.010776	97.820374	0.590103	0.000000	-1.300947	0.000000	0.000000	0.000000	-0.649983	-0.138335	-0.167961	0.000000	0.000000	3.000000	12.000000	0.000000
2233.935962	-0.090365	0.566591	-0.026579	74.244850	-5.010776	97.820374	0.590103	0.000000	-1.300947	0.000000	0.000000	0.000000	-0.649983	-0.138335	-0.167961	0.000000	0.000000	3.000000	12.000000	0.000000
2233.939296	-0.092545	0.566151	-0.027068	74.150192	-4.381494	98.381248	0.481772	0.000000	-1.328940	0.000000	0.000000	0.000000	-0.654241	-0.132005	-0.146672	0.000000	0.000000	3.000000	12.000000	0.000000
2233.942629	-0.092545	0.566151	-0.027068	74.150192	-4.381494	98.381248	0.481772	0.000000	-1.328940	0.000000	0.000000	0.000000	-0.654241	-0.132005	-0.146672	0.000000	0.000000	3.000000	12.000000	0.000000
2233.945962	-0.092545	0.566151	-0.027068	74.150192	-4.381494	98.381248	0.481772	0.000000	-1.328940	0.000000	0.000000	0.000000	-0.654241	-0.132005	-0.146672	0.000000	0.000000	3.000000	12.000000	0.000000
2233.949296	-0.094699	0.565694	-0.027581	74.122459	-3.856071	98.750481	0.372732	0.000000	-1.353386	0.000000	0.000000	0.000000	-0.646135	-0.137114	-0.154070	0.000000	0.000000	3.000000	12.000000	0.000000
2233.952629	-0.094699	0.565694	-0.027581	74.122459	-3.856071	98.750481	0.372732	0.000000	-1.353386	0.000000	0.000000	0.000000	-0.646135	-0.137114	-0.154070	0.000000	0.000000	3.000000	12.000000	0.000000
2233.955962	-0.094699	0.565694	-0.027581	74.122459	-3.856071	98.750481	0.372732	0.000000	-1.353386	0.000000	0.000000	0.000000	-0.646135	-0.137114	-0.154070	0.000000	0.000000	3.000000	12.000000	0.000000
2233.959296	-0.096895	0.565255	-0.028098	74.141373	-3.443084	98.983215	0.265043	0.000000	-1.379064	0.000000	0.000000	0.000000	-0.658673	-0.131908	-0.154905	0.000000	0.000000	3.000000	12.000000	0.000000
2233.962629	-0.096895	0.565255	-0.028098	74.141373	-3.443084	98.983215	0.265043	0.000000	-1.379064	0.000000	0.000000	0.000000	-0.658673	-0.131908	-0.154905	0.000000	0.000000	3.000000	12.000000	0.000000
2233.965962	-0.096895	0.565255	-0.028098	74.141373	-3.443084	98.983215	0.265043	0.000000	-1.379064	0.000000	0.000000	0.000000	-0.658673	-0.131908	-0.154905	0.000000	0.000000	3.000000	12.000000	0.000000
2233.969296	-0.099117	0.564825	-0.028589	74.160873	-3.134295	99.121056	0.155264	0.000000	-1.404882	0.000000	0.000000	0.000000	-0.666757	-0.128757	-0.147492	0.000000	0.000000	3.000000	12.000000	0.000000
2233.972629	-0.099117	0.564825	-0.028589	74.160873	-3.134295	99.121056	0.155264	0.000000	-1.404882	0.000000	0.000000	0.000000	-0.666757	-0.128757	-0.147492	0.000000	0.000000	3.000000	12.000000	0.000000
2233.975962	-0.099117	0.564825	-0.028589	74.160873	-3.134295	99.121056	0.155264	0.000000	-1.404882	0.000000	0.000000	0.000000	-0.666757	-0.128757	-0.147492	0.000000	0.000000	3.000000	12.000000	0.000000
2233.979296	-0.101315	0.564420	-0.029094	74.177956	-2.866419	99.226395	0.044138	0.000000	-1.429464	0.000000	0.000000	0.000000	-0.659475	-0.121539	-0.151336	0.000000	0.000000	3.000000	12.000000	0.000000
2233.982629	-0.101315	0.564420	-0.029094	74.177956	-2.866419	99.226395	0.044138	0.000000	-1.429464	0.000000	0.000000	0.000000	-0.659475	-0.121539	-0.151336	0.000000	0.000000	3.000000	12.000000	0.000000
2233.985962	-0.101315	0.564420	-0.029094	74.177956	-2.866419	99.226395	0.044138	0.000000	-1.429464	0.000000	0.000000	0.000000	-0.659475	-0.121539	-0.151336	0.000000	0.000000	3.000000	12.000000	0.000000
2233.989296	-0.103551	0.564036	-0.029533	74.188599	-2.587676	99.241356	-0.065775	0.000000	-1.454686	0.000000	0.000000	0.000000	-0.670724	-0.115374	-0.131708	0.000000	0.000000	3.000000	12.000000	0.000000
2233.992629	-0.103551	0.564036	-0.029533	74.188599	-2.587676	99.241356	-0.065775	0.000000	-1.454686	0.000000	0.000000	0.000000	-0.670724	-0.115374	-0.131708	0.000000	0.000000	3.000000	12.000000	0.000000
2233.995962	-0.103551	0.564036	-0.029533	74.188599	-2.587676	99.241356	-0.065775	0.000000	-1.454686	0.000000	0.000000	0.000000	-0.670724	-0.115374	-0.131708	0.000000	0.000000	3.000000	12.000000	0.000000
2233.999296	-0.105810	0.563668	-0.029971	74.184242	-2.276551	99.344124	-0.177562	0.000000	-1.476638	0.000000	0.000000	0.000000	-0.677545	-0.110269	-0.131520	0.000000	0.000000	3.000000	12.000000	0.000000
2234.002629	-0.105810	0.563668	-0.029971	74.184242	-2.276551	99.344124	-0.177562	0.000000	-1.476638	0.000000	0.000000	0.000000	-0.677545	-0.110269	-0.131520	0.000000	0.000000	3.000000	12.000000	0.000000
2234.005962	-0.105810	0.563668	-0.029971	74.184242	-2.276551	99.344124	-0.177562	0.000000	-1.476638	0.000000	0.000000	0.000000	-0.677545	-0.110269	-0.131520	0.000000	0.000000	3.000000	12.000000	0.000000
2234.009296	-0.108081	0.563328	-0.030363	74.170242	-1.923740	99.511497	-0.290486	0.000000	-1.498558	0.000000	0.000000	0.000000	-0.681442	-0.102112	-0.117627	0.000000	0.000000	3.000000	12.000000	0.000000
2234.012629	-0.108081	0.563328	-0.030363	74.170242	-1.923740	99.511497	-0.290486	0.000000	-1.498558	0.000000	0.000000	0.000000	-0.681442	-0.102112	-0.117627	0.000000	0.000000	3.000000	12.000000	0.000000
2234.015962	-0.108081	0.563328	-0.030363	74.170242	-1.923740	99.511497	-0.290486	0.000000	-1.498558	0.000000	0.000000	0.000000	-0.681442	-0.102112	-0.117627	0.000000	0.000000	3.000000	12.000000	0.000000
2234.019296	-0.110387	0.563014	-0.030714	74.145615	-1.527010	99.659882	-0.404060	0.000000	-1.518162	0.000000	0.000000	0.000000	-0.691672	-0.093998	-0.105358	0.000000	0.000000	3.000000	12.000000	0.000000
2234.022629	-0.110387	0.563014	-0.030714	74.145615	-1.527010	99.659882	-0.404060	0.000000	-1.518162	0.000000	0.000000	0.000000	-0.691672	-0.093998	-0.105358	0.000000	0.000000	3.000000	12.000000	0.000000
2234.025962	-0.110387	0.563014	-0.030714	74.145615	-1.527010	99.659882	-0.404060	0.000000	-1.518162	0.000000	0.000000	0.000000	-0.691672	-0.093998	-0.105358	0.000000	0.000000	3.000000	12.000000	0.000000
2234.029296	-0.112685	0.562752	-0.031020	74.100624	-1.066388	99.834900	-0.519339	0.000000	-1.535722	0.000000	0.000000	0.000000	-0.689565	-0.078713	-0.091708	0.000000	0.000000	3.000000	12.000000	0.000000
2234.032629	-0.112685	0.562752	-0.031020	74.100624	-1.066388	99.834900	-0.519339	0.000000	-1.535722	0.000000	0.000000	0.000000	-0.689565	-0.078713	-0.091708	0.000000	0.000000	3.000000	12.000000	0.000000
2234.035962	-0.112685	0.562752	-0.031020	74.100624	-1.066388	99.834900	-0.519339	0.000000	-1.535722	0.000000	0.000000	0.000000	-0.689565	-0.078713	-0.091708	0.000000	0.000000	3.000000	12.000000	0.000000
2234.039296	-0.115009	0.562551	-0.031245	74.030464	-0.567933	100.097198	-0.634266	0.000000	-1.551006	0.000000	0.000000	0.000000	-0.697070	-0.060424	-0.067427	0.000000	0.000000	3.000000	12.000000	0.000000
2234.042629	-0.115009	0.562551	-0.031245	74.030464	-0.567933	100.097198	-0.634266	0.000000	-1.551006	0.000000	0.000000	0.000000	-0.697070	-0.060424	-0.067427	0.000000	0.000000	3.000000	12.000000	0.000000
2234.045962	-0.115009	0.562551	-0.031245	74.030464	-0.567933	100.097198	-0.634266	0.000000	-1.551006	0.000000	0.000000	0.000000	-0.697070	-0.060424	-0.067427	0.000000	0.000000	3.000000	12.000000	0.000000
2234.049296	-0.117376	0.562413	-0.031325	73.938141	-0.071449	100.440292	-0.750445	0.000000	-1.562244	0.000000	0.000000	0.000000	-0.710265	-0.041274	-0.024130	0.000000	0.000000	3.000000	12.000000	0.000000
2234.052629	-0.117376	0.562413	-0.031325	73.938141	-0.071449	100.440292	-0.750445	0.000000	-1.562244	0.000000	0.000000	0.000000	-0.710265	-0.041274	-0.024130	0.000000	0.000000	3.000000	12.000000	0.000000
2234.055962	-0.117376	0.562413	-0.031325	73.938141	-0.071449	100.440292	-0.750445	0.000000	-1.562244	0.000000	0.000000	0.000000	-0.710265	-0.041274	-0.024130	0.000000	0.000000	3.000000	12.000000	0.000000
2234.059296	-0.119737	0.562353	-0.031297	73.826111	0.429076	100.869446	-0.868822	0.000000	-1.566266	0.000000	0.000000	0.000000	-0.708150	-0.017930	0.008505	0.000000	0.000000	3.000000	12.000000	0.000000
2234.062629	-0.119737	0.562353	-0.031297	73.826111	0.429076	100.869446	-0.868822	0.000000	-1.566266	0.000000	0.000000	0.000000	-0.708150	-0.017930	0.008505	0.000000	0.000000	3.000000	12.000000	0.000000
2234.065962	-0.119737	0.562353	-0.031297	73.826111	0.429076	100.869446	-0.868822	0.000000	-1.566266	0.000000	0.000000	0.000000	-0.708150	-0.017930	0.008505	0.000000	0.000000	3.000000	12.000000	0.000000
2234.069296	-0.122134	0.562326	-0.031091	73.693443	0.915483	101.279495	-0.986847	0.000000	-1.564848	0.000000	0.000000	0.000000	-0.718991	-0.008271	0.061793	0.000000	0.000000	3.000000	12.000000	0.000000
2234.072629	-0.122134	0.562326	-0.031091	73.693443	0.915483	101.279495	-0.986847	0.000000	-1.564848	0.000000	0.000000	0.000000	-0.718991	-0.008271	0.061793	0.000000	0.000000	3.000000	12.000000	0.000000
2234.075962	-0.122134	0.562326	-0.031091	73.693443	0.915483	101.279495	-0.986847	0.000000	-1.564848	0.000000	0.000000	0.000000	-0.718991	-0.008271	0.061793	0.000000	0.000000	3.000000	12.000000	0.000000
2234.079296	-0.124550	0.562327	-0.030772	73.552643	1.360204	101.688614	-1.106679	0.000000	-1.554550	0.000000	0.000000	0.000000	-0.725068	0.000429	0.095827	0.000000	0.000000	3.000000	12.000000	0.000000
2234.082629	-0.124550	0.562327	-0.030772	73.552643	1.360204	101.688614	-1.106679	0.000000	-1.554550	0.000000	0.000000	0.000000	-0.725068	0.000429	0.095827	0.000000	0.000000	3.000000	12.000000	0.000000
2234.085962	-0.124550	0.562327	-0.030772	73.552643	1.360204	101.688614	-1.106679	0.000000	-1.554550	0.000000	0.000000	0.000000	-0.725068	0.000429	0.095827	0.000000	0.000000	3.000000	12.000000	0.000000
2234.089296	-0.126991	0.562333	-0.030334	73.402229	1.738019	101.920250	-1.227523	0.000000	-1.538578	0.000000	0.000000	0.000000	-0.732129	0.001739	0.131379	0.000000	0.000000	3.000000	12.000000	0.000000
2234.092629	-0.126991	0.562333	-0.030334	73.402229	1.738019	101.920250	-1.227523	0.000000	-1.538578	0.000000	0.000000	0.000000	-0.732129	0.001739	0.131379	0.000000	0.000000	3.000000	12.000000	0.000000
2234.095962	-0.126991	0.562333	-0.030334	73.402229	1.738019	101.920250	-1.227523	0.000000	-1.538578	0.000000	0.000000	0.000000	-0.732129	0.001739	0.131379	0.000000	0.000000	3.000000	12.000000	0.000000
2234.099296	-0.129421	0.562360	-0.029748	73.253044	2.056540	102.151329	-1.349545	0.000000	-1.516682	0.000000	0.000000	0.000000	-0.729096	0.008080	0.175676	0.000000	0.000000	3.000000	12.000000	0.000000
2234.102629	-0.129421	0.562360	-0.029748	73.253044	2.056540	102.151329	-1.349545	0.000000	-1.516682	0.000000	0.000000	0.000000	-0.729096	0.008080	0.175676	0.000000	0.000000	3.000000	12.000000	0.000000
2234.105962	-0.129421	0.562360	-0.029748	73.253044	2.056540	102.151329	-1.349545	0.000000	-1.516682	0.000000	0.000000	0.000000	-0.729096	0.008080	0.175676	0.000000	0.000000	3.000000	12.000000	0.000000
2234.109296	-0.131803	0.562405	-0.029072	73.094688	2.346701	102.333061	-1.471061	0.000000	-1.487403	0.000000	0.000000	0.000000	-0.714647	0.013474	0.202959	0.000000	0.000000	3.000000	12.000000	0.000000
2234.112629	-0.131803	0.562405	-0.029072	73.094688	2.346701	102.333061	-1.471061	0.000000	-1.487403	0.000000	0.000000	0.000000	-0.714647	0.013474	0.202959	0.000000	0.000000	3.000000	12.000000	0.000000
2234.115962	-0.131803	0.562405	-0.029072	73.094688	2.346701	102.333061	-1.471061	0.000000	-1.487403	0.000000	0.000000	0.000000	-0.714647	0.013474	0.202959	0.000000	0.000000	3.000000	12.000000	0.000000
2234.119296	-0.134082	0.562485	-0.028267	72.934364	2.595480	102.290184	-1.590169	0.000000	-1.453576	0.000000	0.000000	0.000000	-0.683669	0.024015	0.241381	0.000000	0.000000	3.000000	12.000000	0.000000
2234.122629	-0.134082	0.562485	-0.028267	72.934364	2.595480	102.290184	-1.590169	0.000000	-1.453576	0.000000	0.000000	0.000000	-0.683669	0.024015	0.241381	0.000000	0.000000	3.000000	12.000000	0.000000
2234.125962	-0.134082	0.562485	-0.028267	72.934364	2.595480	102.290184	-1.590169	0.000000	-1.453576	0.000000	0.000000	0.000000	-0.683669	0.024015	0.241381	0.000000	0.000000	3.000000	12.000000	0.000000
2234.129296	-0.136249	0.562541	-0.027362	72.769257	2.826301	102.182449	-1.704114	0.000000	-1.413346	0.000000	0.000000	0.000000	-0.650025	0.016754	0.271559	0.000000	0.000000	3.000000	12.000000	0.000000
2234.132629	-0.136249	0.562541	-0.027362	72.769257	2.826301	102.182449	-1.704114	0.000000	-1.413346	0.000000	0.000000	0.000000	-0.650025	0.016754	0.271559	0.000000	0.000000	3.000000	12.000000	0.000000
2234.135962	-0.136249	0.562541	-0.027362	72.769257	2.826301	102.182449	-1.704114	0.000000	-1.413346	0.000000	0.000000	0.000000	-0.650025	0.016754	0.271559	0.000000	0.000000	3.000000	12.000000	0.000000
2234.139296	-0.138314	0.562606	-0.026320	72.602669	3.046395	102.086304	-1.812451	0.000000	-1.368086	0.000000	0.000000	0.000000	-0.619634	0.019720	0.312566	0.000000	0.000000	3.000000	12.000000	0.000000
2234.142629	-0.138314	0.562606	-0.026320	72.602669	3.046395	102.086304	-1.812451	0.000000	-1.368086	0.000000	0.000000	0.000000	-0.619634	0.019720	0.312566	0.000000	0.000000	3.000000	12.000000	0.000000
2234.145962	-0.138314	0.562606	-0.026320	72.602669	3.046395	102.086304	-1.812451	0.000000	-1.368086	0.000000	0.000000	0.000000	-0.619634	0.019720	0.312566	0.000000	0.000000	3.000000	12.000000	0.000000
2234.149296	-0.140269	0.562714	-0.025168	72.433708	3.238616	102.199547	-1.915724	0.000000	-1.315992	0.000000	0.000000	0.000000	-0.586482	0.032241	0.345536	0.000000	0.000000	3.000000	12.000000	0.000000
2234.152629	-0.140269	0.562714	-0.025168	72.433708	3.238616	102.199547	-1.915724	0.000000	-1.315992	0.000000	0.000000	0.000000	-0.586482	0.032241	0.345536	0.000000	0.000000	3.000000	12.000000	0.000000
2234.155962	-0.140269	0.562714	-0.025168	72.433708	3.238616	102.199547	-1.915724	0.000000	-1.315992	0.000000	0.000000	0.000000	-0.586482	0.032241	0.345536	0.000000	0.000000	3.000000	12.000000	0.000000
2234.159296	-0.142115	0.562840	-0.023830	72.269218	3.358288	102.433464	-2.013471	0.000000	-1.258402	0.000000	0.000000	0.000000	-0.553664	0.037922	0.401284	0.000000	0.000000	3.000000	12.000000	0.000000
2234.162629	-0.142115	0.562840	-0.023830	72.269218	3.358288	102.433464	-2.013471	0.000000	-1.258402	0.000000	0.000000	0.000000	-0.553664	0.037922	0.401284	0.000000	0.000000	3.000000	12.000000	0.000000
2234.165962	-0.142115	0.562840	-0.023830	72.269218	3.358288	102.433464	-2.013471	0.000000	-1.258402	0.000000	0.000000	0.000000	-0.553664	0.037922	0.401284	0.000000	0.000000	3.000000	12.000000	0.000000
2234.169296	-0.143787	0.563008	-0.022360	72.123047	3.328051	102.289368	-2.105748	0.000000	-1.191522	0.000000	0.000000	0.000000	-0.501592	0.050368	0.441165	0.000000	0.000000	3.000000	12.000000	0.000000
2234.172629	-0.143787	0.563008	-0.022360	72.123047	3.328051	102.289368	-2.105748	0.000000	-1.191522	0.000000	0.000000	0.000000	-0.501592	0.050368	0.441165	0.000000	0.000000	3.000000	12.000000	0.000000
2234.175962	-0.143787	0.563008	-0.022360	72.123047	3.328051	102.289368	-2.105748	0.000000	-1.191522	0.000000	0.000000	0.000000	-0.501592	0.050368	0.441165	0.000000	0.000000	3.000000	12.000000	0.000000
2234.179296	-0.145368	0.563194	-0.020708	71.999535	3.166705	101.670326	-2.189347	0.000000	-1.117994	0.000000	0.000000	0.000000	-0.474428	0.055825	0.495655	0.000000	0.000000	3.000000	12.000000	0.000000
2234.182629	-0.145368	0.563194	-0.020708	71.999535	3.166705	101.670326	-2.189347	0.000000	-1.117994	0.000000	0.000000	0.000000	-0.474428	0.055825	0.495655	0.000000	0.000000	3.000000	12.000000	0.000000
2234.185962	-0.145368	0.563194	-0.020708	71.999535	3.166705	101.670326	-2.189347	0.000000	-1.117994	0.000000	0.000000	0.000000	-0.474428	0.055825	0.495655	0.000000	0.000000	3.000000	12.000000	0.000000
2234.189296	-0.146781	0.563412	-0.018966	71.916634	3.009507	101.092278	-2.268418	0.000000	-1.035385	0.000000	0.000000	0.000000	-0.423723	0.065350	0.522447	0.000000	0.000000	3.000000	12.000000	0.000000
2234.192629	-0.146781	0.563412	-0.018966	71.916634	3.009507	101.092278	-2.268418	0.000000	-1.035385	0.000000	0.000000	0.000000	-0.423723	0.065350	0.522447	0.000000	0.000000	3.000000	12.000000	0.000000
2234.195962	-0.146781	0.563412	-0.018966	71.916634	3.009507	101.092278	-2.268418	0.000000	-1.035385	0.000000	0.000000	0.000000	-0.423723	0.065350	0.522447	0.000000	0.000000	3.000000	12.000000	0.000000
2234.199296	-0.148039	0.563619	-0.017152	71.958397	3.118978	100.922333	-2.339039	0.000000	-0.948310	0.000000	0.000000	0.000000	-0.377496	0.062048	0.544154	0.000000	0.000000	3.000000	12.000000	0.000000
2234.202629	-0.148039	0.563619	-0.017152	71.958397	3.118978	100.922333	-2.339039	0.000000	-0.948310	0.000000	0.000000	0.000000	-0.377496	0.062048	0.544154	0.000000	0.000000	3.000000	12.000000	0.000000
2234.205962	-0.148039	0.563619	-0.017152	71.958397	3.118978	100.922333	-2.339039	0.000000	-0.948310	0.000000	0.000000	0.000000	-0.377496	0.062048	0.544154	0.000000	0.000000	3.000000	12.000000	0.000000
2234.209296	-0.149054	0.563769	-0.015386	72.184120	3.640819	101.147591	-2.401954	0.000000	-0.857618	0.000000	0.000000	0.000000	-0.304419	0.044915	0.530036	0.000000	0.000000	3.000000	12.000000	0.000000
2234.212629	-0.149054	0.563769	-0.015386	72.184120	3.640819	101.147591	-2.401954	0.000000	-0.857618	0.000000	0.000000	0.000000	-0.304419	0.044915	0.530036	0.000000	0.000000	3.000000	12.000000	0.000000
2234.215962	-0.149054	0.563769	-0.015386	72.184120	3.640819	101.147591	-2.401954	0.000000	-0.857618	0.000000	0.000000	0.000000	-0.304419	0.044915	0.530036	0.000000	0.000000	3.000000	12.000000	0.000000
2234.219296	-0.149895	0.563923	-0.013588	72.492706	4.393820	101.521423	-2.452691	0.000000	-0.769279	0.000000	0.000000	0.000000	-0.252298	0.046396	0.539231	0.000000	0.000000	3.000000	12.000000	0.000000
2234.222629	-0.149895	0.563923	-0.013588	72.492706	4.393820	101.521423	-2.452691	0.000000	-0.769279	0.000000	0.000000	0.000000	-0.252298	0.046396	0.539231	0.000000	0.000000	3.000000	12.000000	0.000000
2234.225962	-0.149895	0.563923	-0.013588	72.492706	4.393820	101.521423	-2.452691	0.000000	-0.769279	0.000000	0.000000	0.000000	-0.252298	0.046396	0.539231	0.000000	0.000000	3.000000	12.000000	0.000000
2234.229296	-0.150602	0.564083	-0.011773	72.793251	5.167613	102.026947	-2.494740	0.000000	-0.679407	0.000000	0.000000	0.000000	-0.212238	0.047931	0.544445	0.000000	0.000000	3.000000	12.000000	0.000000
2234.232629	-0.150602	0.564083	-0.011773	72.793251	5.167613	102.026947	-2.494740	0.000000	-0.679407	0.000000	0.000000	0.000000	-0.212238	0.047931	0.544445	0.000000	0.000000	3.000000	12.000000	0.000000
2234.235962	-0.150602	0.564083	-0.011773	72.793251	5.167613	102.026947	-2.494740	0.000000	-0.679407	0.000000	0.000000	0.000000	-0.212238	0.047931	0.544445	0.000000	0.000000	3.000000	12.000000	0.000000
2234.239296	-0.151169	0.564231	-0.009957	73.048538	5.884621	102.564316	-2.530113	0.000000	-0.588666	0.000000	0.000000	0.000000	-0.170008	0.044265	0.544815	0.000000	0.000000	3.000000	12.000000	0.000000
2234.242629	-0.151169	0.564231	-0.009957	73.048538	5.884621	102.564316	-2.530113	0.000000	-0.588666	0.000000	0.000000	0.000000	-0.170008	0.044265	0.544815	0.000000	0.000000	3.000000	12.000000	0.000000
2234.245962	-0.151169	0.564231	-0.009957	73.048538	5.884621	102.564316	-2.530113	0.000000	-0.588666	0.000000	0.000000	0.000000	-0.170008	0.044265	0.544815	0.000000	0.000000	3.000000	12.000000	0.000000
2234.249296	-0.151613	0.564392	-0.008152	73.265610	6.525219	103.111305	-2.558448	0.000000	-0.497863	0.000000	0.000000	0.000000	-0.133178	0.048422	0.541552	0.000000	0.000000	3.000000	12.000000	0.000000
2234.252629	-0.151613	0.564392	-0.008152	73.265610	6.525219	103.111305	-2.558448	0.000000	-0.497863	0.000000	0.000000	0.000000	-0.133178	0.048422	0.541552	0.000000	0.000000	3.000000	12.000000	0.000000
2234.255962	-0.151613	0.564392	-0.008152	73.265610	6.525219	103.111305	-2.558448	0.000000	-0.497863	0.000000	0.000000	0.000000	-0.133178	0.048422	0.541552	0.000000	0.000000	3.000000	12.000000	0.000000
2234.259296	-0.151972	0.564524	-0.006383	73.449013	7.097210	103.586647	-2.580644	0.000000	-0.407605	0.000000	0.000000	0.000000	-0.107686	0.039568	0.530729	0.000000	0.000000	3.000000	12.000000	0.000000
2234.262629	-0.151972	0.564524	-0.006383	73.449013	7.097210	103.586647	-2.580644	0.000000	-0.407605	0.000000	0.000000	0.000000	-0.107686	0.039568	0.530729	0.000000	0.000000	3.000000	12.000000	0.000000
2234.265962	-0.151972	0.564524	-0.006383	73.449013	7.097210	103.586647	-2.580644	0.000000	-0.407605	0.000000	0.000000	0.000000	-0.107686	0.039568	0.530729	0.000000	0.000000	3.000000	12.000000	0.000000
2234.269296	-0.152212	0.564687	-0.004676	73.595245	7.591251	103.921722	-2.598592	0.000000	-0.319150	0.000000	0.000000	0.000000	-0.072194	0.048904	0.512155	0.000000	0.000000	3.000000	12.000000	0.000000
2234.272629	-0.152212	0.564687	-0.004676	73.595245	7.591251	103.921722	-2.598592	0.000000	-0.319150	0.000000	0.000000	0.000000	-0.072194	0.048904	0.512155	0.000000	0.000000	3.000000	12.000000	0.000000
2234.275962	-0.152212	0.564687	-0.004676	73.595245	7.591251	103.921722	-2.598592	0.000000	-0.319150	0.000000	0.000000	0.000000	-0.072194	0.048904	0.512155	0.000000	0.000000	3.000000	12.000000	0.000000
2234.279296	-0.152289	0.564812	-0.003021	73.703209	8.021374	104.097992	-2.610624	0.000000	-0.233791	0.000000	0.000000	0.000000	-0.023005	0.037480	0.496347	0.000000	0.000000	3.000000	12.000000	0.000000
2234.282629	-0.152289	0.564812	-0.003021	73.703209	8.021374	104.097992	-2.610624	0.000000	-0.233791	0.000000	0.000000	0.000000	-0.023005	0.037480	0.496347	0.000000	0.000000	3.000000	12.000000	0.000000
2234.285962	-0.152289	0.564812	-0.003021	73.703209	8.021374	104.097992	-2.610624	0.000000	-0.233791	0.000000	0.000000	0.000000	-0.023005	0.037480	0.496347	0.000000	0.000000	3.000000	12.000000	0.000000
2234.289296	-0.152147	0.564934	-0.001364	73.774994	8.378247	104.125107	-2.614458	0.000000	-0.151066	0.000000	0.000000	0.000000	0.042622	0.036695	0.497150	0.000000	0.000000	3.000000	12.000000	0.000000
2234.292629	-0.152147	0.564934	-0.001364	73.774994	8.378247	104.125107	-2.614458	0.000000	-0.151066	0.000000	0.000000	0.000000	0.042622	0.036695	0.497150	0.000000	0.000000	3.000000	12.000000	0.000000
2234.295962	-0.152147	0.564934	-0.001364	73.774994	8.378247	104.125107	-2.614458	0.000000	-0.151066	0.000000	0.000000	0.000000	0.042622	0.036695	0.497150	0.000000	0.000000	3.000000	12.000000	0.000000
2234.299296	-0.151764	0.565053	0.000234	73.804634	8.638222	104.036484	-2.607355	0.000000	-0.068208	0.000000	0.000000	0.000000	0.114891	0.035800	0.479564	0.000000	0.000000	3.000000	12.000000	0.000000
2234.302629	-0.151764	0.565053	0.000234	73.804634	8.638222	104.036484	-2.607355	0.000000	-0.068208	0.000000	0.000000	0.000000	0.114891	0.035800	0.479564	0.000000	0.000000	3.000000	12.000000	0.000000
2234.305962	-0.151764	0.565053	0.000234	73.804634	8.638222	104.036484	-2.607355	0.000000	-0.068208	0.000000	0.000000	0.000000	0.114891	0.035800	0.479564	0.000000	0.000000	3.000000	12.000000	0.000000
2234.309296	-0.151146	0.565162	0.001796	73.795074	8.809965	103.943672	-2.588206	0.000000	0.011719	0.000000	0.000000	0.000000	0.185329	0.032502	0.468545	0.000000	0.000000	3.000000	12.000000	0.000000
2234.312629	-0.151146	0.565162	0.001796	73.795074	8.809965	103.943672	-2.588206	0.000000	0.011719	0.000000	0.000000	0.000000	0.185329	0.032502	0.468545	0.000000	0.000000	3.000000	12.000000	0.000000
2234.315962	-0.151146	0.565162	0.001796	73.795074	8.809965	103.943672	-2.588206	0.000000	0.011719	0.000000	0.000000	0.000000	0.185329	0.032502	0.468545	0.000000	0.000000	3.000000	12.000000	0.000000
2234.319296	-0.150347	0.565295	0.003340	73.758057	8.879104	103.832779	-2.557318	0.000000	0.089810	0.000000	0.000000	0.000000	0.239760	0.039911	0.463011	0.000000	0.000000	3.000000	12.000000	0.000000
2234.322629	-0.150347	0.565295	0.003340	73.758057	8.879104	103.832779	-2.557318	0.000000	0.089810	0.000000	0.000000	0.000000	0.239760	0.039911	0.463011	0.000000	0.000000	3.000000	12.000000	0.000000
2234.325962	-0.150347	0.565295	0.003340	73.758057	8.879104	103.832779	-2.557318	0.000000	0.089810	0.000000	0.000000	0.000000	0.239760	0.039911	0.463011	0.000000	0.000000	3.000000	12.000000	0.000000
2234.329296	-0.149396	0.565418	0.004884	73.716232	8.827969	103.558754	-2.517359	0.000000	0.166979	0.000000	0.000000	0.000000	0.285207	0.036914	0.463462	0.000000	0.000000	3.000000	12.000000	0.000000
2234.332629	-0.149396	0.565418	0.004884	73.716232	8.827969	103.558754	-2.517359	0.000000	0.166979	0.000000	0.000000	0.000000	0.285207	0.036914	0.463462	0.000000	0.000000	3.000000	12.000000	0.000000
2234.335962	-0.149396	0.565418	0.004884	73.716232	8.827969	103.558754	-2.517359	0.000000	0.166979	0.000000	0.000000	0.000000	0.285207	0.036914	0.463462	0.000000	0.000000	3.000000	12.000000	0.000000
2234.339296	-0.148340	0.565531	0.006348	73.704254	8.663481	103.095665	-2.469824	0.000000	0.244222	0.000000	0.000000	0.000000	0.316991	0.033808	0.438959	0.000000	0.000000	3.000000	12.000000	0.000000
2234.342629	-0.148340	0.565531	0.006348	73.704254	8.663481	103.095665	-2.469824	0.000000	0.244222	0.000000	0.000000	0.000000	0.316991	0.033808	0.438959	0.000000	0.000000	3.000000	12.000000	0.000000
2234.345962	-0.148340	0.565531	0.006348	73.704254	8.663481	103.095665	-2.469824	0.000000	0.244222	0.000000	0.000000	0.000000	0.316991	0.033808	0.438959	0.000000	0.000000	3.000000	12.000000	0.000000
2234.349296	-0.147202	0.565651	0.007807	73.722725	8.376470	102.430740	-2.416992	0.000000	0.317382	0.000000	0.000000	0.000000	0.341275	0.036231	0.437657	0.000000	0.000000	3.000000	12.000000	0.000000
2234.352629	-0.147202	0.565651	0.007807	73.722725	8.376470	102.430740	-2.416992	0.000000	0.317382	0.000000	0.000000	0.000000	0.341275	0.036231	0.437657	0.000000	0.000000	3.000000	12.000000	0.000000
2234.355962	-0.147202	0.565651	0.007807	73.722725	8.376470	102.430740	-2.416992	0.000000	0.317382	0.000000	0.000000	0.000000	0.341275	0.036231	0.437657	0.000000	0.000000	3.000000	12.000000	0.000000
2234.359296	-0.145932	0.565789	0.009252	73.758965	8.000519	101.619438	-2.360113	0.000000	0.390325	0.000000	0.000000	0.000000	0.381060	0.041330	0.433656	0.000000	0.000000	3.000000	12.000000	0.000000
2234.362629	-0.145932	0.565789	0.009252	73.758965	8.000519	101.619438	-2.360113	0.000000	0.390325	0.000000	0.000000	0.000000	0.381060	0.041330	0.433656	0.000000	0.000000	3.000000	12.000000	0.000000
2234.365962	-0.145932	0.565789	0.009252	73.758965	8.000519	101.619438	-2.360113	0.000000	0.390325	0.000000	0.000000	0.000000	0.381060	0.041330	0.433656	0.000000	0.000000	3.000000	12.000000	0.000000
2234.369296	-0.144524	0.565926	0.010667	73.808495	7.579839	100.711922	-2.296602	0.000000	0.462601	0.000000	0.000000	0.000000	0.422551	0.041113	0.424359	0.000000	0.000000	3.000000	12.000000	0.000000
2234.372629	-0.144524	0.565926	0.010667	73.808495	7.579839	100.711922	-2.296602	0.000000	0.462601	0.000000	0.000000	0.000000	0.422551	0.041113	0.424359	0.000000	0.000000	3.000000	12.000000	0.000000
2234.375962	-0.144524	0.565926	0.010667	73.808495	7.579839	100.711922	-2.296602	0.000000	0.462601	0.000000	0.000000	0.000000	0.422551	0.041113	0.424359	0.000000	0.000000	3.000000	12.000000	0.000000
2234.379296	-0.142976	0.566063	0.012049	73.858017	7.152565	99.777122	-2.226177	0.000000	0.533328	0.000000	0.000000	0.000000	0.464123	0.040946	0.414722	0.000000	0.000000	3.000000	12.000000	0.000000
2234.382629	-0.142976	0.566063	0.012049	73.858017	7.152565	99.777122	-2.226177	0.000000	0.533328	0.000000	0.000000	0.000000	0.464123	0.040946	0.414722	0.000000	0.000000	3.000000	12.000000	0.000000
2234.385962	-0.142976	0.566063	0.012049	73.858017	7.152565	99.777122	-2.226177	0.000000	0.533328	0.000000	0.000000	0.000000	0.464123	0.040946	0.414722	0.000000	0.000000	3.000000	12.000000	0.000000
2234.389296	-0.141237	0.566234	0.013383	73.915085	6.718662	98.807236	-2.148824	0.000000	0.602448	0.000000	0.000000	0.000000	0.521692	0.051505	0.400318	0.000000	0.000000	3.000000	12.000000	0.000000
2234.392629	-0.141237	0.566234	0.013383	73.915085	6.718662	98.807236	-2.148824	0.000000	0.602448	0.000000	0.000000	0.000000	0.521692	0.051505	0.400318	0.000000	0.000000	3.000000	12.000000	0.000000
2234.395962	-0.141237	0.566234	0.013383	73.915085	6.718662	98.807236	-2.148824	0.000000	0.602448	0.000000	0.000000	0.000000	0.521692	0.051505	0.400318	0.000000	0.000000	3.000000	12.000000	0.000000
2234.399296	-0.139370	0.566397	0.014637	73.975525	6.254245	97.775238	-2.061875	0.000000	0.669168	0.000000	0.000000	0.000000	0.560118	0.048768	0.376076	0.000000	0.000000	3.000000	12.000000	0.000000
2234.402629	-0.139370	0.566397	0.014637	73.975525	6.254245	97.775238	-2.061875	0.000000	0.669168	0.000000	0.000000	0.000000	0.560118	0.048768	0.376076	0.000000	0.000000	3.000000	12.000000	0.000000
2234.405962	-0.139370	0.566397	0.014637	73.975525	6.254245	97.775238	-2.061875	0.000000	0.669168	0.000000	0.000000	0.000000	0.560118	0.048768	0.376076	0.000000	0.000000	3.000000	12.000000	0.000000
2234.409296	-0.137381	0.566568	0.015825	74.045143	5.756901	96.682678	-1.968522	0.000000	0.731847	0.000000	0.000000	0.000000	0.596879	0.051385	0.356430	0.000000	0.000000	3.000000	12.000000	0.000000
2234.412629	-0.137381	0.566568	0.015825	74.045143	5.756901	96.682678	-1.968522	0.000000	0.731847	0.000000	0.000000	0.000000	0.596879	0.051385	0.356430	0.000000	0.000000	3.000000	12.000000	0.000000
2234.415962	-0.137381	0.566568	0.015825	74.045143	5.756901	96.682678	-1.968522	0.000000	0.731847	0.000000	0.000000	0.000000	0.596879	0.051385	0.356430	0.000000	0.000000	3.000000	12.000000	0.000000
2234.419296	-0.135274	0.566748	0.016878	74.133476	5.184644	95.471115	-1.869042	0.000000	0.791252	0.000000	0.000000	0.000000	0.632001	0.054028	0.315977	0.000000	0.000000	3.000000	12.000000	0.000000
2234.422629	-0.135274	0.566748	0.016878	74.133476	5.184644	95.471115	-1.869042	0.000000	0.791252	0.000000	0.000000	0.000000	0.632001	0.054028	0.315977	0.000000	0.000000	3.000000	12.000000	0.000000
2234.425962	-0.135274	0.566748	0.016878	74.133476	5.184644	95.471115	-1.869042	0.000000	0.791252	0.000000	0.000000	0.000000	0.632001	0.054028	0.315977	0.000000	0.000000	3.000000	12.000000	0.000000
2234.429296	-0.133058	0.566928	0.017818	74.233749	4.517728	94.280975	-1.763709	0.000000	0.843915	0.000000	0.000000	0.000000	0.664733	0.054025	0.281841	0.000000	0.000000	3.000000	12.000000	0.000000
2234.432629	-0.133058	0.566928	0.017818	74.233749	4.517728	94.280975	-1.763709	0.000000	0.843915	0.000000	0.000000	0.000000	0.664733	0.054025	0.281841	0.000000	0.000000	3.000000	12.000000	0.000000
2234.435962	-0.133058	0.566928	0.017818	74.233749	4.517728	94.280975	-1.763709	0.000000	0.843915	0.000000	0.000000	0.000000	0.664733	0.054025	0.281841	0.000000	0.000000	3.000000	12.000000	0.000000
2234.439296	-0.130747	0.567099	0.018597	74.343124	3.777210	93.478745	-1.652920	0.000000	0.890888	0.000000	0.000000	0.000000	0.693472	0.051293	0.233671	0.000000	0.000000	3.000000	12.000000	0.000000
2234.442629	-0.130747	0.567099	0.018597	74.343124	3.777210	93.478745	-1.652920	0.000000	0.890888	0.000000	0.000000	0.000000	0.693472	0.051293	0.233671	0.000000	0.000000	3.000000	12.000000	0.000000
2234.445962	-0.130747	0.567099	0.018597	74.343124	3.777210	93.478745	-1.652920	0.000000	0.890888	0.000000	0.000000	0.000000	0.693472	0.051293	0.233671	0.000000	0.000000	3.000000	12.000000	0.000000
2234.449296	-0.128358	0.567261	0.019275	74.466248	2.943126	92.820786	-1.537341	0.000000	0.929833	0.000000	0.000000	0.000000	0.716542	0.048568	0.203640	0.000000	0.000000	3.000000	12.000000	0.000000
2234.452629	-0.128358	0.567261	0.019275	74.466248	2.943126	92.820786	-1.537341	0.000000	0.929833	0.000000	0.000000	0.000000	0.716542	0.048568	0.203640	0.000000	0.000000	3.000000	12.000000	0.000000
2234.455962	-0.128358	0.567261	0.019275	74.466248	2.943126	92.820786	-1.537341	0.000000	0.929833	0.000000	0.000000	0.000000	0.716542	0.048568	0.203640	0.000000	0.000000	3.000000	12.000000	0.000000
2234.459296	-0.125884	0.567405	0.019814	74.600380	1.981762	91.875977	-1.417917	0.000000	0.963773	0.000000	0.000000	0.000000	0.742311	0.043069	0.161496	0.000000	0.000000	3.000000	12.000000	0.000000
2234.462629	-0.125884	0.567405	0.019814	74.600380	1.981762	91.875977	-1.417917	0.000000	0.963773	0.000000	0.000000	0.000000	0.742311	0.043069	0.161496	0.000000	0.000000	3.000000	12.000000	0.000000
2234.465962	-0.125884	0.567405	0.019814	74.600380	1.981762	91.875977	-1.417917	0.000000	0.963773	0.000000	0.000000	0.000000	0.742311	0.043069	0.161496	0.000000	0.000000	3.000000	12.000000	0.000000
2234.469296	-0.123354	0.567521	0.020227	74.744873	0.923176	90.643974	-1.294199	0.000000	0.990690	0.000000	0.000000	0.000000	0.758906	0.034874	0.123984	0.000000	0.000000	3.000000	12.000000	0.000000
2234.472629	-0.123354	0.567521	0.020227	74.744873	0.923176	90.643974	-1.294199	0.000000	0.990690	0.000000	0.000000	0.000000	0.758906	0.034874	0.123984	0.000000	0.000000	3.000000	12.000000	0.000000
2234.475962	-0.123354	0.567521	0.020227	74.744873	0.923176	90.643974	-1.294199	0.000000	0.990690	0.000000	0.000000	0.000000	0.758906	0.034874	0.123984	0.000000	0.000000	3.000000	12.000000	0.000000
2234.479296	-0.120798	0.567628	0.020525	74.885574	-0.186290	89.254837	-1.167715	0.000000	1.011353	0.000000	0.000000	0.000000	0.766875	0.032049	0.089522	0.000000	0.000000	3.000000	12.000000	0.000000
2234.482629	-0.120798	0.567628	0.020525	74.885574	-0.186290	89.254837	-1.167715	0.000000	1.011353	0.000000	0.000000	0.000000	0.766875	0.032049	0.089522	0.000000	0.000000	3.000000	12.000000	0.000000
2234.485962	-0.120798	0.567628	0.020525	74.885574	-0.186290	89.254837	-1.167715	0.000000	1.011353	0.000000	0.000000	0.000000	0.766875	0.032049	0.089522	0.000000	0.000000	3.000000	12.000000	0.000000
2234.489296	-0.118162	0.567716	0.020680	75.012840	-1.234760	88.185715	-1.039902	0.000000	1.026274	0.000000	0.000000	0.000000	0.790892	0.026428	0.046449	0.000000	0.000000	3.000000	12.000000	0.000000
2234.492629	-0.118162	0.567716	0.020680	75.012840	-1.234760	88.185715	-1.039902	0.000000	1.026274	0.000000	0.000000	0.000000	0.790892	0.026428	0.046449	0.000000	0.000000	3.000000	12.000000	0.000000
2234.495962	-0.118162	0.567716	0.020680	75.012840	-1.234760	88.185715	-1.039902	0.000000	1.026274	0.000000	0.000000	0.000000	0.790892	0.026428	0.046449	0.000000	0.000000	3.000000	12.000000	0.000000
2234.499296	-0.115524	0.567821	0.020707	75.126503	-2.197993	87.567543	-0.908087	0.000000	1.034015	0.000000	0.000000	0.000000	0.791387	0.031530	0.008114	0.000000	0.000000	3.000000	12.000000	0.000000
2234.502629	-0.115524	0.567821	0.020707	75.126503	-2.197993	87.567543	-0.908087	0.000000	1.034015	0.000000	0.000000	0.000000	0.791387	0.031530	0.008114	0.000000	0.000000	3.000000	12.000000	0.000000
2234.505962	-0.115524	0.567821	0.020707	75.126503	-2.197993	87.567543	-0.908087	0.000000	1.034015	0.000000	0.000000	0.000000	0.791387	0.031530	0.008114	0.000000	0.000000	3.000000	12.000000	0.000000
2234.509296	-0.112854	0.567934	0.020572	75.231956	-3.113928	87.197792	-0.776189	0.000000	1.035367	0.000000	0.000000	0.000000	0.800964	0.033788	-0.040537	0.000000	0.000000	3.000000	12.000000	0.000000
2234.512629	-0.112854	0.567934	0.020572	75.231956	-3.113928	87.197792	-0.776189	0.000000	1.035367	0.000000	0.000000	0.000000	0.800964	0.033788	-0.040537	0.000000	0.000000	3.000000	12.000000	0.000000
2234.515962	-0.112854	0.567934	0.020572	75.231956	-3.113928	87.197792	-0.776189	0.000000	1.035367	0.000000	0.000000	0.000000	0.800964	0.033788	-0.040537	0.000000	0.000000	3.000000	12.000000	0.000000
2234.519296	-0.110209	0.568062	0.020303	75.332726	-4.078069	86.739769	-0.642695	0.000000	1.028611	0.000000	0.000000	0.000000	0.793502	0.038664	-0.080647	0.000000	0.000000	3.000000	12.000000	0.000000
2234.522629	-0.110209	0.568062	0.020303	75.332726	-4.078069	86.739769	-0.642695	0.000000	1.028611	0.000000	0.000000	0.000000	0.793502	0.038664	-0.080647	0.000000	0.000000	3.000000	12.000000	0.000000
2234.525962	-0.110209	0.568062	0.020303	75.332726	-4.078069	86.739769	-0.642695	0.000000	1.028611	0.000000	0.000000	0.000000	0.793502	0.038664	-0.080647	0.000000	0.000000	3.000000	12.000000	0.000000
2234.529296	-0.107651	0.568171	0.019852	75.434189	-5.101080	86.172546	-0.510445	0.000000	1.015170	0.000000	0.000000	0.000000	0.767449	0.032615	-0.135435	0.000000	0.000000	3.000000	12.000000	0.000000
2234.532629	-0.107651	0.568171	0.019852	75.434189	-5.101080	86.172546	-0.510445	0.000000	1.015170	0.000000	0.000000	0.000000	0.767449	0.032615	-0.135435	0.000000	0.000000	3.000000	12.000000	0.000000
2234.535962	-0.107651	0.568171	0.019852	75.434189	-5.101080	86.172546	-0.510445	0.000000	1.015170	0.000000	0.000000	0.000000	0.767449	0.032615	-0.135435	0.000000	0.000000	3.000000	12.000000	0.000000
2234.539296	-0.105175	0.568295	0.019190	75.533882	-6.218962	85.408028	-0.382536	0.000000	0.992598	0.000000	0.000000	0.000000	0.742779	0.037042	-0.198527	0.000000	0.000000	3.000000	12.000000	0.000000
2234.542629	-0.105175	0.568295	0.019190	75.533882	-6.218962	85.408028	-0.382536	0.000000	0.992598	0.000000	0.000000	0.000000	0.742779	0.037042	-0.198527	0.000000	0.000000	3.000000	12.000000	0.000000
2234.545962	-0.105175	0.568295	0.019190	75.533882	-6.218962	85.408028	-0.382536	0.000000	0.992598	0.000000	0.000000	0.000000	0.742779	0.037042	-0.198527	0.000000	0.000000	3.000000	12.000000	0.000000
2234.549296	-0.102744	0.568397	0.018358	75.629433	-7.414192	84.606606	-0.258740	0.000000	0.959510	0.000000	0.000000	0.000000	0.729208	0.030625	-0.249774	0.000000	0.000000	3.000000	12.000000	0.000000
2234.552629	-0.102744	0.568397	0.018358	75.629433	-7.414192	84.606606	-0.258740	0.000000	0.959510	0.000000	0.000000	0.000000	0.729208	0.030625	-0.249774	0.000000	0.000000	3.000000	12.000000	0.000000
2234.555962	-0.102744	0.568397	0.018358	75.629433	-7.414192	84.606606	-0.258740	0.000000	0.959510	0.000000	0.000000	0.000000	0.729208	0.030625	-0.249774	0.000000	0.000000	3.000000	12.000000	0.000000
2234.559296	-0.100411	0.568539	0.017373	75.714775	-8.617322	83.907516	-0.137205	0.000000	0.917881	0.000000	0.000000	0.000000	0.699873	0.042786	-0.295370	0.000000	0.000000	3.000000	12.000000	0.000000
2234.562629	-0.100411	0.568539	0.017373	75.714775	-8.617322	83.907516	-0.137205	0.000000	0.917881	0.000000	0.000000	0.000000	0.699873	0.042786	-0.295370	0.000000	0.000000	3.000000	12.000000	0.000000
2234.565962	-0.100411	0.568539	0.017373	75.714775	-8.617322	83.907516	-0.137205	0.000000	0.917881	0.000000	0.000000	0.000000	0.699873	0.042786	-0.295370	0.000000	0.000000	3.000000	12.000000	0.000000
2234.569296	-0.098090	0.568739	0.016273	75.783699	-9.776255	83.246735	-0.020560	0.000000	0.868653	0.000000	0.000000	0.000000	0.696212	0.060018	-0.329941	0.000000	0.000000	3.000000	12.000000	0.000000
2234.572629	-0.098090	0.568739	0.016273	75.783699	-9.776255	83.246735	-0.020560	0.000000	0.868653	0.000000	0.000000	0.000000	0.696212	0.060018	-0.329941	0.000000	0.000000	3.000000	12.000000	0.000000
2234.575962	-0.098090	0.568739	0.016273	75.783699	-9.776255	83.246735	-0.020560	0.000000	0.868653	0.000000	0.000000	0.000000	0.696212	0.060018	-0.329941	0.000000	0.000000	3.000000	12.000000	0.000000
2234.579296	-0.095775	0.568986	0.015018	75.840492	-10.811651	82.555542	0.095476	0.000000	0.813663	0.000000	0.000000	0.000000	0.694672	0.074074	-0.376602	0.000000	0.000000	3.000000	12.000000	0.000000
2234.582629	-0.095775	0.568986	0.015018	75.840492	-10.811651	82.555542	0.095476	0.000000	0.813663	0.000000	0.000000	0.000000	0.694672	0.074074	-0.376602	0.000000	0.000000	3.000000	12.000000	0.000000
2234.585962	-0.095775	0.568986	0.015018	75.840492	-10.811651	82.555542	0.095476	0.000000	0.813663	0.000000	0.000000	0.000000	0.694672	0.074074	-0.376602	0.000000	0.000000	3.000000	12.000000	0.000000
2234.589296	-0.093491	0.569226	0.013614	75.894447	-11.702581	81.777115	0.211254	0.000000	0.750896	0.000000	0.000000	0.000000	0.685250	0.071952	-0.421119	0.000000	0.000000	3.000000	12.000000	0.000000
2234.592629	-0.093491	0.569226	0.013614	75.894447	-11.702581	81.777115	0.211254	0.000000	0.750896	0.000000	0.000000	0.000000	0.685250	0.071952	-0.421119	0.000000	0.000000	3.000000	12.000000	0.000000
2234.595962	-0.093491	0.569226	0.013614	75.894447	-11.702581	81.777115	0.211254	0.000000	0.750896	0.000000	0.000000	0.000000	0.685250	0.071952	-0.421119	0.000000	0.000000	3.000000	12.000000	0.000000
2234.599296	-0.091242	0.569476	0.012079	75.945808	-12.414211	81.114006	0.325463	0.000000	0.680709	0.000000	0.000000	0.000000	0.674484	0.074924	-0.460503	0.000000	0.000000	3.000000	12.000000	0.000000
2234.602629	-0.091242	0.569476	0.012079	75.945808	-12.414211	81.114006	0.325463	0.000000	0.680709	0.000000	0.000000	0.000000	0.674484	0.074924	-0.460503	0.000000	0.000000	3.000000	12.000000	0.000000
2234.605962	-0.091242	0.569476	0.012079	75.945808	-12.414211	81.114006	0.325463	0.000000	0.680709	0.000000	0.000000	0.000000	0.674484	0.074924	-0.460503	0.000000	0.000000	3.000000	12.000000	0.000000
2234.609296	-0.089056	0.569753	0.010426	75.994087	-12.982465	80.719086	0.437877	0.000000	0.603959	0.000000	0.000000	0.000000	0.655822	0.082984	-0.495988	0.000000	0.000000	3.000000	12.000000	0.000000
2234.612629	-0.089056	0.569753	0.010426	75.994087	-12.982465	80.719086	0.437877	0.000000	0.603959	0.000000	0.000000	0.000000	0.655822	0.082984	-0.495988	0.000000	0.000000	3.000000	12.000000	0.000000
2234.615962	-0.089056	0.569753	0.010426	75.994087	-12.982465	80.719086	0.437877	0.000000	0.603959	0.000000	0.000000	0.000000	0.655822	0.082984	-0.495988	0.000000	0.000000	3.000000	12.000000	0.000000
2234.619296	-0.087067	0.570029	0.008636	76.043816	-13.462417	80.523804	0.547181	0.000000	0.521294	0.000000	0.000000	0.000000	0.596903	0.082889	-0.536955	0.000000	0.000000	3.000000	12.000000	0.000000
2234.622629	-0.087067	0.570029	0.008636	76.043816	-13.462417	80.523804	0.547181	0.000000	0.521294	0.000000	0.000000	0.000000	0.596903	0.082889	-0.536955	0.000000	0.000000	3.000000	12.000000	0.000000
2234.625962	-0.087067	0.570029	0.008636	76.043816	-13.462417	80.523804	0.547181	0.000000	0.521294	0.000000	0.000000	0.000000	0.596903	0.082889	-0.536955	0.000000	0.000000	3.000000	12.000000	0.000000
2234.629296	-0.085287	0.570324	0.006793	76.089821	-13.869747	80.382179	0.646665	0.000000	0.431801	0.000000	0.000000	0.000000	0.533940	0.088503	-0.552984	0.000000	0.000000	3.000000	12.000000	0.000000
2234.632629	-0.085287	0.570324	0.006793	76.089821	-13.869747	80.382179	0.646665	0.000000	0.431801	0.000000	0.000000	0.000000	0.533940	0.088503	-0.552984	0.000000	0.000000	3.000000	12.000000	0.000000
2234.635962	-0.085287	0.570324	0.006793	76.089821	-13.869747	80.382179	0.646665	0.000000	0.431801	0.000000	0.000000	0.000000	0.533940	0.088503	-0.552984	0.000000	0.000000	3.000000	12.000000	0.000000
2234.639296	-0.083715	0.570637	0.004898	76.133507	-14.182949	80.203384	0.735655	0.000000	0.339637	0.000000	0.000000	0.000000	0.471654	0.093996	-0.568322	0.000000	0.000000	3.000000	12.000000	0.000000
2234.642629	-0.083715	0.570637	0.004898	76.133507	-14.182949	80.203384	0.735655	0.000000	0.339637	0.000000	0.000000	0.000000	0.471654	0.093996	-0.568322	0.000000	0.000000	3.000000	12.000000	0.000000
2234.645962	-0.083715	0.570637	0.004898	76.133507	-14.182949	80.203384	0.735655	0.000000	0.339637	0.000000	0.000000	0.000000	0.471654	0.093996	-0.568322	0.000000	0.000000	3.000000	12.000000	0.000000
2234.649296	-0.082393	0.570943	0.002953	76.183533	-14.347487	80.093246	0.814263	0.000000	0.244917	0.000000	0.000000	0.000000	0.396637	0.091693	-0.583563	0.000000	0.000000	3.000000	12.000000	0.000000
2234.652629	-0.082393	0.570943	0.002953	76.183533	-14.347487	80.093246	0.814263	0.000000	0.244917	0.000000	0.000000	0.000000	0.396637	0.091693	-0.583563	0.000000	0.000000	3.000000	12.000000	0.000000
2234.655962	-0.082393	0.570943	0.002953	76.183533	-14.347487	80.093246	0.814263	0.000000	0.244917	0.000000	0.000000	0.000000	0.396637	0.091693	-0.583563	0.000000	0.000000	3.000000	12.000000	0.000000
2234.659296	-0.081293	0.571223	0.000946	76.236137	-14.291198	80.256706	0.880369	0.000000	0.147657	0.000000	0.000000	0.000000	0.329973	0.084098	-0.602191	0.000000	0.000000	3.000000	12.000000	0.000000
2234.662629	-0.081293	0.571223	0.000946	76.236137	-14.291198	80.256706	0.880369	0.000000	0.147657	0.000000	0.000000	0.000000	0.329973	0.084098	-0.602191	0.000000	0.000000	3.000000	12.000000	0.000000
2234.665962	-0.081293	0.571223	0.000946	76.236137	-14.291198	80.256706	0.880369	0.000000	0.147657	0.000000	0.000000	0.000000	0.329973	0.084098	-0.602191	0.000000	0.000000	3.000000	12.000000	0.000000
2234.669296	-0.080445	0.571481	-0.001062	76.292686	-14.230330	80.435493	0.935365	0.000000	0.047292	0.000000	0.000000	0.000000	0.254240	0.077272	-0.602241	0.000000	0.000000	3.000000	12.000000	0.000000
2234.672629	-0.080445	0.571481	-0.001062	76.292686	-14.230330	80.435493	0.935365	0.000000	0.047292	0.000000	0.000000	0.000000	0.254240	0.077272	-0.602241	0.000000	0.000000	3.000000	12.000000	0.000000
2234.675962	-0.080445	0.571481	-0.001062	76.292686	-14.230330	80.435493	0.935365	0.000000	0.047292	0.000000	0.000000	0.000000	0.254240	0.077272	-0.602241	0.000000	0.000000	3.000000	12.000000	0.000000
2234.679296	-0.079746	0.571696	-0.003134	76.354149	-14.148440	80.589142	0.977738	0.000000	-0.053082	0.000000	0.000000	0.000000	0.209652	0.064478	-0.621752	0.000000	0.000000	3.000000	12.000000	0.000000
2234.682629	-0.079746	0.571696	-0.003134	76.354149	-14.148440	80.589142	0.977738	0.000000	-0.053082	0.000000	0.000000	0.000000	0.209652	0.064478	-0.621752	0.000000	0.000000	3.000000	12.000000	0.000000
2234.685962	-0.079746	0.571696	-0.003134	76.354149	-14.148440	80.589142	0.977738	0.000000	-0.053082	0.000000	0.000000	0.000000	0.209652	0.064478	-0.621752	0.000000	0.000000	3.000000	12.000000	0.000000
2234.689296	-0.079152	0.571843	-0.005257	76.428215	-13.904907	80.920837	1.012680	0.000000	-0.156707	0.000000	0.000000	0.000000	0.178209	0.044199	-0.636977	0.000000	0.000000	3.000000	12.000000	0.000000
2234.692629	-0.079152	0.571843	-0.005257	76.428215	-13.904907	80.920837	1.012680	0.000000	-0.156707	0.000000	0.000000	0.000000	0.178209	0.044199	-0.636977	0.000000	0.000000	3.000000	12.000000	0.000000
2234.695962	-0.079152	0.571843	-0.005257	76.428215	-13.904907	80.920837	1.012680	0.000000	-0.156707	0.000000	0.000000	0.000000	0.178209	0.044199	-0.636977	0.000000	0.000000	3.000000	12.000000	0.000000
2234.699296	-0.078646	0.571958	-0.007393	76.503891	-13.424325	81.578392	1.042382	0.000000	-0.262870	0.000000	0.000000	0.000000	0.151799	0.034640	-0.640559	0.000000	0.000000	3.000000	12.000000	0.000000
2234.702629	-0.078646	0.571958	-0.007393	76.503891	-13.424325	81.578392	1.042382	0.000000	-0.262870	0.000000	0.000000	0.000000	0.151799	0.034640	-0.640559	0.000000	0.000000	3.000000	12.000000	0.000000
2234.705962	-0.078646	0.571958	-0.007393	76.503891	-13.424325	81.578392	1.042382	0.000000	-0.262870	0.000000	0.000000	0.000000	0.151799	0.034640	-0.640559	0.000000	0.000000	3.000000	12.000000	0.000000
2234.709296	-0.078253	0.572035	-0.009520	76.553528	-12.716450	82.568542	1.067682	0.000000	-0.369630	0.000000	0.000000	0.000000	0.118135	0.023075	-0.638082	0.000000	0.000000	3.000000	12.000000	0.000000
2234.712629	-0.078253	0.572035	-0.009520	76.553528	-12.716450	82.568542	1.067682	0.000000	-0.369630	0.000000	0.000000	0.000000	0.118135	0.023075	-0.638082	0.000000	0.000000	3.000000	12.000000	0.000000
2234.715962	-0.078253	0.572035	-0.009520	76.553528	-12.716450	82.568542	1.067682	0.000000	-0.369630	0.000000	0.000000	0.000000	0.118135	0.023075	-0.638082	0.000000	0.000000	3.000000	12.000000	0.000000
2234.719296	-0.077945	0.572057	-0.011652	76.544891	-11.793518	83.838684	1.087371	0.000000	-0.475977	0.000000	0.000000	0.000000	0.092181	0.006417	-0.639599	0.000000	0.000000	3.000000	12.000000	0.000000
2234.722629	-0.077945	0.572057	-0.011652	76.544891	-11.793518	83.838684	1.087371	0.000000	-0.475977	0.000000	0.000000	0.000000	0.092181	0.006417	-0.639599	0.000000	0.000000	3.000000	12.000000	0.000000
2234.725962	-0.077945	0.572057	-0.011652	76.544891	-11.793518	83.838684	1.087371	0.000000	-0.475977	0.000000	0.000000	0.000000	0.092181	0.006417	-0.639599	0.000000	0.000000	3.000000	12.000000	0.000000
2234.729296	-0.077769	0.572041	-0.013778	76.489746	-10.762748	85.259018	1.102734	0.000000	-0.582577	0.000000	0.000000	0.000000	0.053044	-0.004782	-0.638035	0.000000	0.000000	3.000000	12.000000	0.000000
2234.732629	-0.077769	0.572041	-0.013778	76.489746	-10.762748	85.259018	1.102734	0.000000	-0.582577	0.000000	0.000000	0.000000	0.053044	-0.004782	-0.638035	0.000000	0.000000	3.000000	12.000000	0.000000
2234.735962	-0.077769	0.572041	-0.013778	76.489746	-10.762748	85.259018	1.102734	0.000000	-0.582577	0.000000	0.000000	0.000000	0.053044	-0.004782	-0.638035	0.000000	0.000000	3.000000	12.000000	0.000000
2234.739296	-0.077695	0.571995	-0.015920	76.396866	-9.712981	86.731598	1.111575	0.000000	-0.688916	0.000000	0.000000	0.000000	0.021967	-0.013722	-0.642384	0.000000	0.000000	3.000000	12.000000	0.000000
2234.742629	-0.077695	0.571995	-0.015920	76.396866	-9.712981	86.731598	1.111575	0.000000	-0.688916	0.000000	0.000000	0.000000	0.021967	-0.013722	-0.642384	0.000000	0.000000	3.000000	12.000000	0.000000
2234.745962	-0.077695	0.571995	-0.015920	76.396866	-9.712981	86.731598	1.111575	0.000000	-0.688916	0.000000	0.000000	0.000000	0.021967	-0.013722	-0.642384	0.000000	0.000000	3.000000	12.000000	0.000000
2234.749296	-0.077696	0.571909	-0.018113	76.280685	-8.705691	88.176964	1.115236	0.000000	-0.795980	0.000000	0.000000	0.000000	-0.000216	-0.025788	-0.657954	0.000000	0.000000	3.000000	12.000000	0.000000
2234.752629	-0.077696	0.571909	-0.018113	76.280685	-8.705691	88.176964	1.115236	0.000000	-0.795980	0.000000	0.000000	0.000000	-0.000216	-0.025788	-0.657954	0.000000	0.000000	3.000000	12.000000	0.000000
2234.755962	-0.077696	0.571909	-0.018113	76.280685	-8.705691	88.176964	1.115236	0.000000	-0.795980	0.000000	0.000000	0.000000	-0.000216	-0.025788	-0.657954	0.000000	0.000000	3.000000	12.000000	0.000000
2234.759296	-0.077769	0.571783	-0.020358	76.118637	-7.828689	89.475357	1.115200	0.000000	-0.905639	0.000000	0.000000	0.000000	-0.021987	-0.037778	-0.673563	0.000000	0.000000	3.000000	12.000000	0.000000
2234.762629	-0.077769	0.571783	-0.020358	76.118637	-7.828689	89.475357	1.115200	0.000000	-0.905639	0.000000	0.000000	0.000000	-0.021987	-0.037778	-0.673563	0.000000	0.000000	3.000000	12.000000	0.000000
2234.765962	-0.077769	0.571783	-0.020358	76.118637	-7.828689	89.475357	1.115200	0.000000	-0.905639	0.000000	0.000000	0.000000	-0.021987	-0.037778	-0.673563	0.000000	0.000000	3.000000	12.000000	0.000000
2234.769296	-0.077918	0.571611	-0.022632	75.919693	-7.142051	90.541962	1.111536	0.000000	-1.017900	0.000000	0.000000	0.000000	-0.044607	-0.051722	-0.682115	0.000000	0.000000	3.000000	12.000000	0.000000
2234.772629	-0.077918	0.571611	-0.022632	75.919693	-7.142051	90.541962	1.111536	0.000000	-1.017900	0.000000	0.000000	0.000000	-0.044607	-0.051722	-0.682115	0.000000	0.000000	3.000000	12.000000	0.000000
2234.775962	-0.077918	0.571611	-0.022632	75.919693	-7.142051	90.541962	1.111536	0.000000	-1.017900	0.000000	0.000000	0.000000	-0.044607	-0.051722	-0.682115	0.000000	0.000000	3.000000	12.000000	0.000000
2234.779296	-0.078081	0.571434	-0.024912	75.673393	-6.667991	91.342484	1.104101	0.000000	-1.131585	0.000000	0.000000	0.000000	-0.048966	-0.053073	-0.683946	0.000000	0.000000	3.000000	12.000000	0.000000
2234.782629	-0.078081	0.571434	-0.024912	75.673393	-6.667991	91.342484	1.104101	0.000000	-1.131585	0.000000	0.000000	0.000000	-0.048966	-0.053073	-0.683946	0.000000	0.000000	3.000000	12.000000	0.000000
2234.785962	-0.078081	0.571434	-0.024912	75.673393	-6.667991	91.342484	1.104101	0.000000	-1.131585	0.000000	0.000000	0.000000	-0.048966	-0.053073	-0.683946	0.000000	0.000000	3.000000	12.000000	0.000000
2234.789296	-0.078284	0.571222	-0.027171	75.376396	-6.409983	91.869370	1.095940	0.000000	-1.245576	0.000000	0.000000	0.000000	-0.060986	-0.063538	-0.677930	0.000000	0.000000	3.000000	12.000000	0.000000
2234.792629	-0.078284	0.571222	-0.027171	75.376396	-6.409983	91.869370	1.095940	0.000000	-1.245576	0.000000	0.000000	0.000000	-0.060986	-0.063538	-0.677930	0.000000	0.000000	3.000000	12.000000	0.000000
2234.795962	-0.078284	0.571222	-0.027171	75.376396	-6.409983	91.869370	1.095940	0.000000	-1.245576	0.000000	0.000000	0.000000	-0.060986	-0.063538	-0.677930	0.000000	0.000000	3.000000	12.000000	0.000000
2234.799296	-0.078550	0.571017	-0.029403	75.028473	-6.336324	92.165871	1.085776	0.000000	-1.358565	0.000000	0.000000	0.000000	-0.079572	-0.061474	-0.669578	0.000000	0.000000	3.000000	12.000000	0.000000
2234.802629	-0.078550	0.571017	-0.029403	75.028473	-6.336324	92.165871	1.085776	0.000000	-1.358565	0.000000	0.000000	0.000000	-0.079572	-0.061474	-0.669578	0.000000	0.000000	3.000000	12.000000	0.000000
2234.805962	-0.078550	0.571017	-0.029403	75.028473	-6.336324	92.165871	1.085776	0.000000	-1.358565	0.000000	0.000000	0.000000	-0.079572	-0.061474	-0.669578	0.000000	0.000000	3.000000	12.000000	0.000000
2234.809296	-0.078836	0.570819	-0.031600	74.656654	-6.374794	92.316643	1.072514	0.000000	-1.470161	0.000000	0.000000	0.000000	-0.085817	-0.059379	-0.658965	0.000000	0.000000	3.000000	12.000000	0.000000
2234.812629	-0.078836	0.570819	-0.031600	74.656654	-6.374794	92.316643	1.072514	0.000000	-1.470161	0.000000	0.000000	0.000000	-0.085817	-0.059379	-0.658965	0.000000	0.000000	3.000000	12.000000	0.000000
2234.815962	-0.078836	0.570819	-0.031600	74.656654	-6.374794	92.316643	1.072514	0.000000	-1.470161	0.000000	0.000000	0.000000	-0.085817	-0.059379	-0.658965	0.000000	0.000000	3.000000	12.000000	0.000000
2234.819296	-0.079151	0.570616	-0.033713	74.295692	-6.530843	92.297432	1.058211	0.000000	-1.579989	0.000000	0.000000	0.000000	-0.094700	-0.060933	-0.634047	0.000000	0.000000	3.000000	12.000000	0.000000
2234.822629	-0.079151	0.570616	-0.033713	74.295692	-6.530843	92.297432	1.058211	0.000000	-1.579989	0.000000	0.000000	0.000000	-0.094700	-0.060933	-0.634047	0.000000	0.000000	3.000000	12.000000	0.000000
2234.825962	-0.079151	0.570616	-0.033713	74.295692	-6.530843	92.297432	1.058211	0.000000	-1.579989	0.000000	0.000000	0.000000	-0.094700	-0.060933	-0.634047	0.000000	0.000000	3.000000	12.000000	0.000000
2234.829296	-0.079495	0.570455	-0.035756	73.959099	-6.757239	92.177162	1.042427	0.000000	-1.685663	0.000000	0.000000	0.000000	-0.102944	-0.048278	-0.612724	0.000000	0.000000	3.000000	12.000000	0.000000
2234.832629	-0.079495	0.570455	-0.035756	73.959099	-6.757239	92.177162	1.042427	0.000000	-1.685663	0.000000	0.000000	0.000000	-0.102944	-0.048278	-0.612724	0.000000	0.000000	3.000000	12.000000	0.000000
2234.835962	-0.079495	0.570455	-0.035756	73.959099	-6.757239	92.177162	1.042427	0.000000	-1.685663	0.000000	0.000000	0.000000	-0.102944	-0.048278	-0.612724	0.000000	0.000000	3.000000	12.000000	0.000000
2234.839296	-0.079815	0.570285	-0.037772	73.661003	-6.972243	92.063858	1.025270	0.000000	-1.787784	0.000000	0.000000	0.000000	-0.096253	-0.051176	-0.605017	0.000000	0.000000	3.000000	12.000000	0.000000
2234.842629	-0.079815	0.570285	-0.037772	73.661003	-6.972243	92.063858	1.025270	0.000000	-1.787784	0.000000	0.000000	0.000000	-0.096253	-0.051176	-0.605017	0.000000	0.000000	3.000000	12.000000	0.000000
2234.845962	-0.079815	0.570285	-0.037772	73.661003	-6.972243	92.063858	1.025270	0.000000	-1.787784	0.000000	0.000000	0.000000	-0.096253	-0.051176	-0.605017	0.000000	0.000000	3.000000	12.000000	0.000000
2234.849296	-0.080174	0.570105	-0.039775	73.406754	-7.171818	91.963440	1.009228	0.000000	-1.888620	0.000000	0.000000	0.000000	-0.107512	-0.053979	-0.600704	0.000000	0.000000	3.000000	12.000000	0.000000
2234.852629	-0.080174	0.570105	-0.039775	73.406754	-7.171818	91.963440	1.009228	0.000000	-1.888620	0.000000	0.000000	0.000000	-0.107512	-0.053979	-0.600704	0.000000	0.000000	3.000000	12.000000	0.000000
2234.855962	-0.080174	0.570105	-0.039775	73.406754	-7.171818	91.963440	1.009228	0.000000	-1.888620	0.000000	0.000000	0.000000	-0.107512	-0.053979	-0.600704	0.000000	0.000000	3.000000	12.000000	0.000000
2234.859296	-0.080566	0.569898	-0.041781	73.199280	-7.357635	91.886230	0.991309	0.000000	-1.988737	0.000000	0.000000	0.000000	-0.117604	-0.061903	-0.601735	0.000000	0.000000	3.000000	12.000000	0.000000
2234.862629	-0.080566	0.569898	-0.041781	73.199280	-7.357635	91.886230	0.991309	0.000000	-1.988737	0.000000	0.000000	0.000000	-0.117604	-0.061903	-0.601735	0.000000	0.000000	3.000000	12.000000	0.000000
2234.865962	-0.080566	0.569898	-0.041781	73.199280	-7.357635	91.886230	0.991309	0.000000	-1.988737	0.000000	0.000000	0.000000	-0.117604	-0.061903	-0.601735	0.000000	0.000000	3.000000	12.000000	0.000000
2234.869296	-0.081037	0.569700	-0.043762	73.023247	-7.541760	91.821045	0.971709	0.000000	-2.089026	0.000000	0.000000	0.000000	-0.141404	-0.059434	-0.594427	0.000000	0.000000	3.000000	12.000000	0.000000
2234.872629	-0.081037	0.569700	-0.043762	73.023247	-7.541760	91.821045	0.971709	0.000000	-2.089026	0.000000	0.000000	0.000000	-0.141404	-0.059434	-0.594427	0.000000	0.000000	3.000000	12.000000	0.000000
2234.875962	-0.081037	0.569700	-0.043762	73.023247	-7.541760	91.821045	0.971709	0.000000	-2.089026	0.000000	0.000000	0.000000	-0.141404	-0.059434	-0.594427	0.000000	0.000000	3.000000	12.000000	0.000000
2234.879296	-0.081624	0.569510	-0.045634	72.859375	-7.730756	91.761513	0.948141	0.000000	-2.188097	0.000000	0.000000	0.000000	-0.176113	-0.056960	-0.561528	0.000000	0.000000	3.000000	12.000000	0.000000
2234.882629	-0.081624	0.569510	-0.045634	72.859375	-7.730756	91.761513	0.948141	0.000000	-2.188097	0.000000	0.000000	0.000000	-0.176113	-0.056960	-0.561528	0.000000	0.000000	3.000000	12.000000	0.000000
2234.885962	-0.081624	0.569510	-0.045634	72.859375	-7.730756	91.761513	0.948141	0.000000	-2.188097	0.000000	0.000000	0.000000	-0.176113	-0.056960	-0.561528	0.000000	0.000000	3.000000	12.000000	0.000000
2234.889296	-0.082325	0.569352	-0.047402	72.680031	-7.939017	91.699142	0.918789	0.000000	-2.281685	0.000000	0.000000	0.000000	-0.210346	-0.047469	-0.530495	0.000000	0.000000	3.000000	12.000000	0.000000
2234.892629	-0.082325	0.569352	-0.047402	72.680031	-7.939017	91.699142	0.918789	0.000000	-2.281685	0.000000	0.000000	0.000000	-0.210346	-0.047469	-0.530495	0.000000	0.000000	3.000000	12.000000	0.000000
2234.895962	-0.082325	0.569352	-0.047402	72.680031	-7.939017	91.699142	0.918789	0.000000	-2.281685	0.000000	0.000000	0.000000	-0.210346	-0.047469	-0.530495	0.000000	0.000000	3.000000	12.000000	0.000000
2234.899296	-0.083094	0.569192	-0.049095	72.486565	-8.151253	91.640144	0.883732	0.000000	-2.370101	0.000000	0.000000	0.000000	-0.230691	-0.048095	-0.507890	0.000000	0.000000	3.000000	12.000000	0.000000
2234.902629	-0.083094	0.569192	-0.049095	72.486565	-8.151253	91.640144	0.883732	0.000000	-2.370101	0.000000	0.000000	0.000000	-0.230691	-0.048095	-0.507890	0.000000	0.000000	3.000000	12.000000	0.000000
2234.905962	-0.083094	0.569192	-0.049095	72.486565	-8.151253	91.640144	0.883732	0.000000	-2.370101	0.000000	0.000000	0.000000	-0.230691	-0.048095	-0.507890	0.000000	0.000000	3.000000	12.000000	0.000000
2234.909296	-0.083906	0.569036	-0.050639	72.283768	-8.367146	91.584953	0.845283	0.000000	-2.454749	0.000000	0.000000	0.000000	-0.243517	-0.046869	-0.463311	0.000000	0.000000	3.000000	12.000000	0.000000
2234.912629	-0.083906	0.569036	-0.050639	72.283768	-8.367146	91.584953	0.845283	0.000000	-2.454749	0.000000	0.000000	0.000000	-0.243517	-0.046869	-0.463311	0.000000	0.000000	3.000000	12.000000	0.000000
2234.915962	-0.083906	0.569036	-0.050639	72.283768	-8.367146	91.584953	0.845283	0.000000	-2.454749	0.000000	0.000000	0.000000	-0.243517	-0.046869	-0.463311	0.000000	0.000000	3.000000	12.000000	0.000000
2234.919296	-0.084744	0.568861	-0.052119	72.089027	-8.568897	91.554245	0.804697	0.000000	-2.531968	0.000000	0.000000	0.000000	-0.251430	-0.052352	-0.443761	0.000000	0.000000	3.000000	12.000000	0.000000
2234.922629	-0.084744	0.568861	-0.052119	72.089027	-8.568897	91.554245	0.804697	0.000000	-2.531968	0.000000	0.000000	0.000000	-0.251430	-0.052352	-0.443761	0.000000	0.000000	3.000000	12.000000	0.000000
2234.925962	-0.084744	0.568861	-0.052119	72.089027	-8.568897	91.554245	0.804697	0.000000	-2.531968	0.000000	0.000000	0.000000	-0.251430	-0.052352	-0.443761	0.000000	0.000000	3.000000	12.000000	0.000000
2234.929296	-0.085568	0.568629	-0.053536	71.915146	-8.739120	91.570404	0.762792	0.000000	-2.605928	0.000000	0.000000	0.000000	-0.247202	-0.069539	-0.425381	0.000000	0.000000	3.000000	12.000000	0.000000
2234.932629	-0.085568	0.568629	-0.053536	71.915146	-8.739120	91.570404	0.762792	0.000000	-2.605928	0.000000	0.000000	0.000000	-0.247202	-0.069539	-0.425381	0.000000	0.000000	3.000000	12.000000	0.000000
2234.935962	-0.085568	0.568629	-0.053536	71.915146	-8.739120	91.570404	0.762792	0.000000	-2.605928	0.000000	0.000000	0.000000	-0.247202	-0.069539	-0.425381	0.000000	0.000000	3.000000	12.000000	0.000000
2234.939296	-0.086402	0.568357	-0.054973	71.766441	-8.888538	91.612404	0.721592	0.000000	-2.676825	0.000000	0.000000	0.000000	-0.250026	-0.081608	-0.430897	0.000000	0.000000	3.000000	12.000000	0.000000
2234.942629	-0.086402	0.568357	-0.054973	71.766441	-8.888538	91.612404	0.721592	0.000000	-2.676825	0.000000	0.000000	0.000000	-0.250026	-0.081608	-0.430897	0.000000	0.000000	3.000000	12.000000	0.000000
2234.945962	-0.086402	0.568357	-0.054973	71.766441	-8.888538	91.612404	0.721592	0.000000	-2.676825	0.000000	0.000000	0.000000	-0.250026	-0.081608	-0.430897	0.000000	0.000000	3.000000	12.000000	0.000000
2234.949296	-0.087245	0.568046	-0.056334	71.621056	-9.047255	91.644104	0.679921	0.000000	-2.748641	0.000000	0.000000	0.000000	-0.252875	-0.093418	-0.408415	0.000000	0.000000	3.000000	12.000000	0.000000
2234.952629	-0.087245	0.568046	-0.056334	71.621056	-9.047255	91.644104	0.679921	0.000000	-2.748641	0.000000	0.000000	0.000000	-0.252875	-0.093418	-0.408415	0.000000	0.000000	3.000000	12.000000	0.000000
2234.955962	-0.087245	0.568046	-0.056334	71.621056	-9.047255	91.644104	0.679921	0.000000	-2.748641	0.000000	0.000000	0.000000	-0.252875	-0.093418	-0.408415	0.000000	0.000000	3.000000	12.000000	0.000000
2234.959296	-0.088141	0.567774	-0.057605	71.450996	-9.218638	91.668884	0.637775	0.000000	-2.816710	0.000000	0.000000	0.000000	-0.268887	-0.081488	-0.381257	0.000000	0.000000	3.000000	12.000000	0.000000
2234.962629	-0.088141	0.567774	-0.057605	71.450996	-9.218638	91.668884	0.637775	0.000000	-2.816710	0.000000	0.000000	0.000000	-0.268887	-0.081488	-0.381257	0.000000	0.000000	3.000000	12.000000	0.000000
2234.965962	-0.088141	0.567774	-0.057605	71.450996	-9.218638	91.668884	0.637775	0.000000	-2.816710	0.000000	0.000000	0.000000	-0.268887	-0.081488	-0.381257	0.000000	0.000000	3.000000	12.000000	0.000000
2234.969296	-0.089117	0.567515	-0.058760	71.243744	-9.402699	91.693558	0.592960	0.000000	-2.880253	0.000000	0.000000	0.000000	-0.292721	-0.077840	-0.346511	0.000000	0.000000	3.000000	12.000000	0.000000
2234.972629	-0.089117	0.567515	-0.058760	71.243744	-9.402699	91.693558	0.592960	0.000000	-2.880253	0.000000	0.000000	0.000000	-0.292721	-0.077840	-0.346511	0.000000	0.000000	3.000000	12.000000	0.000000
2234.975962	-0.089117	0.567515	-0.058760	71.243744	-9.402699	91.693558	0.592960	0.000000	-2.880253	0.000000	0.000000	0.000000	-0.292721	-0.077840	-0.346511	0.000000	0.000000	3.000000	12.000000	0.000000
2234.979296	-0.090185	0.567295	-0.059834	71.023140	-9.543771	91.806824	0.544174	0.000000	-2.938005	0.000000	0.000000	0.000000	-0.320403	-0.065884	-0.322084	0.000000	0.000000	3.000000	12.000000	0.000000
2234.982629	-0.090185	0.567295	-0.059834	71.023140	-9.543771	91.806824	0.544174	0.000000	-2.938005	0.000000	0.000000	0.000000	-0.320403	-0.065884	-0.322084	0.000000	0.000000	3.000000	12.000000	0.000000
2234.985962	-0.090185	0.567295	-0.059834	71.023140	-9.543771	91.806824	0.544174	0.000000	-2.938005	0.000000	0.000000	0.000000	-0.320403	-0.065884	-0.322084	0.000000	0.000000	3.000000	12.000000	0.000000
2234.989296	-0.091286	0.567076	-0.060826	70.821632	-9.588766	92.090454	0.490773	0.000000	-2.991685	0.000000	0.000000	0.000000	-0.330432	-0.065634	-0.297564	0.000000	0.000000	3.000000	12.000000	0.000000
2234.992629	-0.091286	0.567076	-0.060826	70.821632	-9.588766	92.090454	0.490773	0.000000	-2.991685	0.000000	0.000000	0.000000	-0.330432	-0.065634	-0.297564	0.000000	0.000000	3.000000	12.000000	0.000000
2234.995962	-0.091286	0.567076	-0.060826	70.821632	-9.588766	92.090454	0.490773	0.000000	-2.991685	0.000000	0.000000	0.000000	-0.330432	-0.065634	-0.297564	0.000000	0.000000	3.000000	12.000000	0.000000
2234.999296	-0.092474	0.566842	-0.061767	70.653732	-9.549356	92.529694	0.435701	0.000000	-3.041280	0.000000	0.000000	0.000000	-0.356309	-0.070413	-0.282441	0.000000	0.000000	3.000000	12.000000	0.000000
2235.002629	-0.092474	0.566842	-0.061767	70.653732	-9.549356	92.529694	0.435701	0.000000	-3.041280	0.000000	0.000000	0.000000	-0.356309	-0.070413	-0.282441	0.000000	0.000000	3.000000	12.000000	0.000000
2235.005962	-0.092474	0.566842	-0.061767	70.653732	-9.549356	92.529694	0.435701	0.000000	-3.041280	0.000000	0.000000	0.000000	-0.356309	-0.070413	-0.282441	0.000000	0.000000	3.000000	12.000000	0.000000
2235.009296	-0.093709	0.566568	-0.062738	70.540840	-9.418234	93.143196	0.376316	0.000000	-3.088353	0.000000	0.000000	0.000000	-0.370683	-0.082083	-0.291231	0.000000	0.000000	3.000000	12.000000	0.000000
2235.012629	-0.093709	0.566568	-0.062738	70.540840	-9.418234	93.143196	0.376316	0.000000	-3.088353	0.000000	0.000000	0.000000	-0.370683	-0.082083	-0.291231	0.000000	0.000000	3.000000	12.000000	0.000000
2235.015962	-0.093709	0.566568	-0.062738	70.540840	-9.418234	93.143196	0.376316	0.000000	-3.088353	0.000000	0.000000	0.000000	-0.370683	-0.082083	-0.291231	0.000000	0.000000	3.000000	12.000000	0.000000
2235.019296	-0.095021	0.566267	-0.063701	70.475487	-9.166038	93.967995	0.314535	0.000000	-3.136892	0.000000	0.000000	0.000000	-0.393503	-0.090242	-0.289041	0.000000	0.000000	3.000000	12.000000	0.000000
2235.022629	-0.095021	0.566267	-0.063701	70.475487	-9.166038	93.967995	0.314535	0.000000	-3.136892	0.000000	0.000000	0.000000	-0.393503	-0.090242	-0.289041	0.000000	0.000000	3.000000	12.000000	0.000000
2235.025962	-0.095021	0.566267	-0.063701	70.475487	-9.166038	93.967995	0.314535	0.000000	-3.136892	0.000000	0.000000	0.000000	-0.393503	-0.090242	-0.289041	0.000000	0.000000	3.000000	12.000000	0.000000
2235.029296	-0.096384	0.565945	-0.064677	70.454750	-8.773783	95.044273	0.248952	0.000000	-3.185065	0.000000	0.000000	0.000000	-0.408914	-0.096765	-0.292843	0.000000	0.000000	3.000000	12.000000	0.000000
2235.032629	-0.096384	0.565945	-0.064677	70.454750	-8.773783	95.044273	0.248952	0.000000	-3.185065	0.000000	0.000000	0.000000	-0.408914	-0.096765	-0.292843	0.000000	0.000000	3.000000	12.000000	0.000000
2235.035962	-0.096384	0.565945	-0.064677	70.454750	-8.773783	95.044273	0.248952	0.000000	-3.185065	0.000000	0.000000	0.000000	-0.408914	-0.096765	-0.292843	0.000000	0.000000	3.000000	12.000000	0.000000
2235.039296	-0.097790	0.565612	-0.065621	70.454704	-8.245941	96.358421	0.180799	0.000000	-3.233872	0.000000	0.000000	0.000000	-0.421749	-0.099802	-0.282945	0.000000	0.000000	3.000000	12.000000	0.000000
2235.042629	-0.097790	0.565612	-0.065621	70.454704	-8.245941	96.358421	0.180799	0.000000	-3.233872	0.000000	0.000000	0.000000	-0.421749	-0.099802	-0.282945	0.000000	0.000000	3.000000	12.000000	0.000000
2235.045962	-0.097790	0.565612	-0.065621	70.454704	-8.245941	96.358421	0.180799	0.000000	-3.233872	0.000000	0.000000	0.000000	-0.421749	-0.099802	-0.282945	0.000000	0.000000	3.000000	12.000000	0.000000
2235.049296	-0.099252	0.565319	-0.066477	70.451859	-7.662322	97.756607	0.110508	0.000000	-3.281030	0.000000	0.000000	0.000000	-0.438772	-0.087768	-0.257047	0.000000	0.000000	3.000000	12.000000	0.000000
2235.052629	-0.099252	0.565319	-0.066477	70.451859	-7.662322	97.756607	0.110508	0.000000	-3.281030	0.000000	0.000000	0.000000	-0.438772	-0.087768	-0.257047	0.000000	0.000000	3.000000	12.000000	0.000000
2235.055962	-0.099252	0.565319	-0.066477	70.451859	-7.662322	97.756607	0.110508	0.000000	-3.281030	0.000000	0.000000	0.000000	-0.438772	-0.087768	-0.257047	0.000000	0.000000	3.000000	12.000000	0.000000
2235.059296	-0.100671	0.565033	-0.067260	70.443092	-7.036280	98.745750	0.037379	0.000000	-3.323871	0.000000	0.000000	0.000000	-0.425546	-0.085773	-0.234903	0.000000	0.000000	3.000000	12.000000	0.000000
2235.062629	-0.100671	0.565033	-0.067260	70.443092	-7.036280	98.745750	0.037379	0.000000	-3.323871	0.000000	0.000000	0.000000	-0.425546	-0.085773	-0.234903	0.000000	0.000000	3.000000	12.000000	0.000000
2235.065962	-0.100671	0.565033	-0.067260	70.443092	-7.036280	98.745750	0.037379	0.000000	-3.323871	0.000000	0.000000	0.000000	-0.425546	-0.085773	-0.234903	0.000000	0.000000	3.000000	12.000000	0.000000
2235.069296	-0.102107	0.564771	-0.067966	70.423500	-6.379524	99.196594	-0.033545	0.000000	-3.363022	0.000000	0.000000	0.000000	-0.430688	-0.078786	-0.211590	0.000000	0.000000	3.000000	12.000000	0.000000
2235.072629	-0.102107	0.564771	-0.067966	70.423500	-6.379524	99.196594	-0.033545	0.000000	-3.363022	0.000000	0.000000	0.000000	-0.430688	-0.078786	-0.211590	0.000000	0.000000	3.000000	12.000000	0.000000
2235.075962	-0.102107	0.564771	-0.067966	70.423500	-6.379524	99.196594	-0.033545	0.000000	-3.363022	0.000000	0.000000	0.000000	-0.430688	-0.078786	-0.211590	0.000000	0.000000	3.000000	12.000000	0.000000
2235.079296	-0.103583	0.564481	-0.068657	70.389290	-5.668054	99.704910	-0.105326	0.000000	-3.398287	0.000000	0.000000	0.000000	-0.442887	-0.086885	-0.207408	0.000000	0.000000	3.000000	12.000000	0.000000
2235.082629	-0.103583	0.564481	-0.068657	70.389290	-5.668054	99.704910	-0.105326	0.000000	-3.398287	0.000000	0.000000	0.000000	-0.442887	-0.086885	-0.207408	0.000000	0.000000	3.000000	12.000000	0.000000
2235.085962	-0.103583	0.564481	-0.068657	70.389290	-5.668054	99.704910	-0.105326	0.000000	-3.398287	0.000000	0.000000	0.000000	-0.442887	-0.086885	-0.207408	0.000000	0.000000	3.000000	12.000000	0.000000
2235.089296	-0.105093	0.564170	-0.069359	70.344162	-4.914783	100.483200	-0.179140	0.000000	-3.432855	0.000000	0.000000	0.000000	-0.453203	-0.093364	-0.210456	0.000000	0.000000	3.000000	12.000000	0.000000
2235.092629	-0.105093	0.564170	-0.069359	70.344162	-4.914783	100.483200	-0.179140	0.000000	-3.432855	0.000000	0.000000	0.000000	-0.453203	-0.093364	-0.210456	0.000000	0.000000	3.000000	12.000000	0.000000
2235.095962	-0.105093	0.564170	-0.069359	70.344162	-4.914783	100.483200	-0.179140	0.000000	-3.432855	0.000000	0.000000	0.000000	-0.453203	-0.093364	-0.210456	0.000000	0.000000	3.000000	12.000000	0.000000
2235.099296	-0.106694	0.563837	-0.070086	70.283409	-4.129788	101.447098	-0.254674	0.000000	-3.467931	0.000000	0.000000	0.000000	-0.480008	-0.099871	-0.218212	0.000000	0.000000	3.000000	12.000000	0.000000
2235.102629	-0.106694	0.563837	-0.070086	70.283409	-4.129788	101.447098	-0.254674	0.000000	-3.467931	0.000000	0.000000	0.000000	-0.480008	-0.099871	-0.218212	0.000000	0.000000	3.000000	12.000000	0.000000
2235.105962	-0.106694	0.563837	-0.070086	70.283409	-4.129788	101.447098	-0.254674	0.000000	-3.467931	0.000000	0.000000	0.000000	-0.480008	-0.099871	-0.218212	0.000000	0.000000	3.000000	12.000000	0.000000
2235.109296	-0.108357	0.563494	-0.070789	70.190468	-3.335900	102.252182	-0.334676	0.000000	-3.504299	0.000000	0.000000	0.000000	-0.499147	-0.102909	-0.210801	0.000000	0.000000	3.000000	12.000000	0.000000
2235.112629	-0.108357	0.563494	-0.070789	70.190468	-3.335900	102.252182	-0.334676	0.000000	-3.504299	0.000000	0.000000	0.000000	-0.499147	-0.102909	-0.210801	0.000000	0.000000	3.000000	12.000000	0.000000
2235.115962	-0.108357	0.563494	-0.070789	70.190468	-3.335900	102.252182	-0.334676	0.000000	-3.504299	0.000000	0.000000	0.000000	-0.499147	-0.102909	-0.210801	0.000000	0.000000	3.000000	12.000000	0.000000
2235.119296	-0.110084	0.563163	-0.071473	70.065880	-2.552277	102.832840	-0.417867	0.000000	-3.539433	0.000000	0.000000	0.000000	-0.517897	-0.099410	-0.205323	0.000000	0.000000	3.000000	12.000000	0.000000
2235.122629	-0.110084	0.563163	-0.071473	70.065880	-2.552277	102.832840	-0.417867	0.000000	-3.539433	0.000000	0.000000	0.000000	-0.517897	-0.099410	-0.205323	0.000000	0.000000	3.000000	12.000000	0.000000
2235.125962	-0.110084	0.563163	-0.071473	70.065880	-2.552277	102.832840	-0.417867	0.000000	-3.539433	0.000000	0.000000	0.000000	-0.517897	-0.099410	-0.205323	0.000000	0.000000	3.000000	12.000000	0.000000
2235.129296	-0.111818	0.562843	-0.072124	69.929382	-1.743467	103.485909	-0.504183	0.000000	-3.573653	0.000000	0.000000	0.000000	-0.520274	-0.095918	-0.195318	0.000000	0.000000	3.000000	12.000000	0.000000
2235.132629	-0.111818	0.562843	-0.072124	69.929382	-1.743467	103.485909	-0.504183	0.000000	-3.573653	0.000000	0.000000	0.000000	-0.520274	-0.095918	-0.195318	0.000000	0.000000	3.000000	12.000000	0.000000
2235.135962	-0.111818	0.562843	-0.072124	69.929382	-1.743467	103.485909	-0.504183	0.000000	-3.573653	0.000000	0.000000	0.000000	-0.520274	-0.095918	-0.195318	0.000000	0.000000	3.000000	12.000000	0.000000
2235.139296	-0.113606	0.562508	-0.072724	69.786339	-0.888541	104.416931	-0.590896	0.000000	-3.606207	0.000000	0.000000	0.000000	-0.536324	-0.100600	-0.179901	0.000000	0.000000	3.000000	12.000000	0.000000
2235.142629	-0.113606	0.562508	-0.072724	69.786339	-0.888541	104.416931	-0.590896	0.000000	-3.606207	0.000000	0.000000	0.000000	-0.536324	-0.100600	-0.179901	0.000000	0.000000	3.000000	12.000000	0.000000
2235.145962	-0.113606	0.562508	-0.072724	69.786339	-0.888541	104.416931	-0.590896	0.000000	-3.606207	0.000000	0.000000	0.000000	-0.536324	-0.100600	-0.179901	0.000000	0.000000	3.000000	12.000000	0.000000
2235.149296	-0.115421	0.562184	-0.073296	69.624977	-0.011128	105.549263	-0.680283	0.000000	-3.636190	0.000000	0.000000	0.000000	-0.544536	-0.097173	-0.171740	0.000000	0.000000	3.000000	12.000000	0.000000
2235.152629	-0.115421	0.562184	-0.073296	69.624977	-0.011128	105.549263	-0.680283	0.000000	-3.636190	0.000000	0.000000	0.000000	-0.544536	-0.097173	-0.171740	0.000000	0.000000	3.000000	12.000000	0.000000
2235.155962	-0.115421	0.562184	-0.073296	69.624977	-0.011128	105.549263	-0.680283	0.000000	-3.636190	0.000000	0.000000	0.000000	-0.544536	-0.097173	-0.171740	0.000000	0.000000	3.000000	12.000000	0.000000
2235.159296	-0.117242	0.561861	-0.073784	69.443596	0.865625	106.703270	-0.771039	0.000000	-3.664813	0.000000	0.000000	0.000000	-0.546255	-0.096978	-0.146354	0.000000	0.000000	3.000000	12.000000	0.000000
2235.162629	-0.117242	0.561861	-0.073784	69.443596	0.865625	106.703270	-0.771039	0.000000	-3.664813	0.000000	0.000000	0.000000	-0.546255	-0.096978	-0.146354	0.000000	0.000000	3.000000	12.000000	0.000000
2235.165962	-0.117242	0.561861	-0.073784	69.443596	0.865625	106.703270	-0.771039	0.000000	-3.664813	0.000000	0.000000	0.000000	-0.546255	-0.096978	-0.146354	0.000000	0.000000	3.000000	12.000000	0.000000
2235.169296	-0.119093	0.561527	-0.074240	69.245209	1.687041	107.679718	-0.862081	0.000000	-3.689206	0.000000	0.000000	0.000000	-0.555421	-0.100185	-0.136738	0.000000	0.000000	3.000000	12.000000	0.000000
2235.172629	-0.119093	0.561527	-0.074240	69.245209	1.687041	107.679718	-0.862081	0.000000	-3.689206	0.000000	0.000000	0.000000	-0.555421	-0.100185	-0.136738	0.000000	0.000000	3.000000	12.000000	0.000000
2235.175962	-0.119093	0.561527	-0.074240	69.245209	1.687041	107.679718	-0.862081	0.000000	-3.689206	0.000000	0.000000	0.000000	-0.555421	-0.100185	-0.136738	0.000000	0.000000	3.000000	12.000000	0.000000
2235.179296	-0.120950	0.561187	-0.074682	69.050880	2.421096	108.514084	-0.954652	0.000000	-3.711996	0.000000	0.000000	0.000000	-0.557094	-0.101820	-0.132519	0.000000	0.000000	3.000000	12.000000	0.000000
2235.182629	-0.120950	0.561187	-0.074682	69.050880	2.421096	108.514084	-0.954652	0.000000	-3.711996	0.000000	0.000000	0.000000	-0.557094	-0.101820	-0.132519	0.000000	0.000000	3.000000	12.000000	0.000000
2235.185962	-0.120950	0.561187	-0.074682	69.050880	2.421096	108.514084	-0.954652	0.000000	-3.711996	0.000000	0.000000	0.000000	-0.557094	-0.101820	-0.132519	0.000000	0.000000	3.000000	12.000000	0.000000
2235.189296	-0.122886	0.560870	-0.075068	68.857231	3.058934	109.109436	-1.047501	0.000000	-3.734082	0.000000	0.000000	0.000000	-0.580858	-0.095200	-0.115927	0.000000	0.000000	3.000000	12.000000	0.000000
2235.192629	-0.122886	0.560870	-0.075068	68.857231	3.058934	109.109436	-1.047501	0.000000	-3.734082	0.000000	0.000000	0.000000	-0.580858	-0.095200	-0.115927	0.000000	0.000000	3.000000	12.000000	0.000000
2235.195962	-0.122886	0.560870	-0.075068	68.857231	3.058934	109.109436	-1.047501	0.000000	-3.734082	0.000000	0.000000	0.000000	-0.580858	-0.095200	-0.115927	0.000000	0.000000	3.000000	12.000000	0.000000
2235.199296	-0.124867	0.560525	-0.075448	68.672874	3.602064	109.497711	-1.144310	0.000000	-3.753403	0.000000	0.000000	0.000000	-0.594238	-0.103491	-0.113932	0.000000	0.000000	3.000000	12.000000	0.000000
2235.202629	-0.124867	0.560525	-0.075448	68.672874	3.602064	109.497711	-1.144310	0.000000	-3.753403	0.000000	0.000000	0.000000	-0.594238	-0.103491	-0.113932	0.000000	0.000000	3.000000	12.000000	0.000000
2235.205962	-0.124867	0.560525	-0.075448	68.672874	3.602064	109.497711	-1.144310	0.000000	-3.753403	0.000000	0.000000	0.000000	-0.594238	-0.103491	-0.113932	0.000000	0.000000	3.000000	12.000000	0.000000
2235.209296	-0.126865	0.560180	-0.075844	68.486191	4.085635	110.001869	-1.243350	0.000000	-3.772392	0.000000	0.000000	0.000000	-0.599418	-0.103613	-0.118905	0.000000	0.000000	3.000000	12.000000	0.000000
2235.212629	-0.126865	0.560180	-0.075844	68.486191	4.085635	110.001869	-1.243350	0.000000	-3.772392	0.000000	0.000000	0.000000	-0.599418	-0.103613	-0.118905	0.000000	0.000000	3.000000	12.000000	0.000000
2235.215962	-0.126865	0.560180	-0.075844	68.486191	4.085635	110.001869	-1.243350	0.000000	-3.772392	0.000000	0.000000	0.000000	-0.599418	-0.103613	-0.118905	0.000000	0.000000	3.000000	12.000000	0.000000
2235.219296	-0.128926	0.559856	-0.076182	68.301796	4.513107	110.447990	-1.343253	0.000000	-3.792209	0.000000	0.000000	0.000000	-0.618290	-0.097127	-0.101285	0.000000	0.000000	3.000000	12.000000	0.000000
2235.222629	-0.128926	0.559856	-0.076182	68.301796	4.513107	110.447990	-1.343253	0.000000	-3.792209	0.000000	0.000000	0.000000	-0.618290	-0.097127	-0.101285	0.000000	0.000000	3.000000	12.000000	0.000000
2235.225962	-0.128926	0.559856	-0.076182	68.301796	4.513107	110.447990	-1.343253	0.000000	-3.792209	0.000000	0.000000	0.000000	-0.618290	-0.097127	-0.101285	0.000000	0.000000	3.000000	12.000000	0.000000
2235.229296	-0.130975	0.559548	-0.076507	68.115623	4.887120	110.556732	-1.446301	0.000000	-3.809090	0.000000	0.000000	0.000000	-0.614631	-0.092354	-0.097513	0.000000	0.000000	3.000000	12.000000	0.000000
2235.232629	-0.130975	0.559548	-0.076507	68.115623	4.887120	110.556732	-1.446301	0.000000	-3.809090	0.000000	0.000000	0.000000	-0.614631	-0.092354	-0.097513	0.000000	0.000000	3.000000	12.000000	0.000000
2235.235962	-0.130975	0.559548	-0.076507	68.115623	4.887120	110.556732	-1.446301	0.000000	-3.809090	0.000000	0.000000	0.000000	-0.614631	-0.092354	-0.097513	0.000000	0.000000	3.000000	12.000000	0.000000
2235.239296	-0.133052	0.559261	-0.076762	67.921204	5.224861	110.334892	-1.548740	0.000000	-3.825342	0.000000	0.000000	0.000000	-0.623152	-0.085964	-0.076455	0.000000	0.000000	3.000000	12.000000	0.000000
2235.242629	-0.133052	0.559261	-0.076762	67.921204	5.224861	110.334892	-1.548740	0.000000	-3.825342	0.000000	0.000000	0.000000	-0.623152	-0.085964	-0.076455	0.000000	0.000000	3.000000	12.000000	0.000000
2235.245962	-0.133052	0.559261	-0.076762	67.921204	5.224861	110.334892	-1.548740	0.000000	-3.825342	0.000000	0.000000	0.000000	-0.623152	-0.085964	-0.076455	0.000000	0.000000	3.000000	12.000000	0.000000
2235.249296	-0.135185	0.559023	-0.076988	67.701622	5.571507	110.265533	-1.652599	0.000000	-3.838085	0.000000	0.000000	0.000000	-0.639851	-0.071383	-0.067839	0.000000	0.000000	3.000000	12.000000	0.000000
2235.252629	-0.135185	0.559023	-0.076988	67.701622	5.571507	110.265533	-1.652599	0.000000	-3.838085	0.000000	0.000000	0.000000	-0.639851	-0.071383	-0.067839	0.000000	0.000000	3.000000	12.000000	0.000000
2235.255962	-0.135185	0.559023	-0.076988	67.701622	5.571507	110.265533	-1.652599	0.000000	-3.838085	0.000000	0.000000	0.000000	-0.639851	-0.071383	-0.067839	0.000000	0.000000	3.000000	12.000000	0.000000
2235.259296	-0.137328	0.558829	-0.077144	67.454544	5.920998	110.650726	-1.759241	0.000000	-3.849391	0.000000	0.000000	0.000000	-0.643013	-0.058484	-0.046744	0.000000	0.000000	3.000000	12.000000	0.000000
2235.262629	-0.137328	0.558829	-0.077144	67.454544	5.920998	110.650726	-1.759241	0.000000	-3.849391	0.000000	0.000000	0.000000	-0.643013	-0.058484	-0.046744	0.000000	0.000000	3.000000	12.000000	0.000000
2235.265962	-0.137328	0.558829	-0.077144	67.454544	5.920998	110.650726	-1.759241	0.000000	-3.849391	0.000000	0.000000	0.000000	-0.643013	-0.058484	-0.046744	0.000000	0.000000	3.000000	12.000000	0.000000
2235.269296	-0.139468	0.558666	-0.077270	67.191071	6.241767	111.188721	-1.866410	0.000000	-3.857182	0.000000	0.000000	0.000000	-0.642048	-0.048865	-0.037836	0.000000	0.000000	3.000000	12.000000	0.000000
2235.272629	-0.139468	0.558666	-0.077270	67.191071	6.241767	111.188721	-1.866410	0.000000	-3.857182	0.000000	0.000000	0.000000	-0.642048	-0.048865	-0.037836	0.000000	0.000000	3.000000	12.000000	0.000000
2235.275962	-0.139468	0.558666	-0.077270	67.191071	6.241767	111.188721	-1.866410	0.000000	-3.857182	0.000000	0.000000	0.000000	-0.642048	-0.048865	-0.037836	0.000000	0.000000	3.000000	12.000000	0.000000
2235.279296	-0.141605	0.558523	-0.077314	66.936363	6.498293	111.468300	-1.973418	0.000000	-3.863488	0.000000	0.000000	0.000000	-0.640923	-0.042677	-0.013213	0.000000	0.000000	3.000000	12.000000	0.000000
2235.282629	-0.141605	0.558523	-0.077314	66.936363	6.498293	111.468300	-1.973418	0.000000	-3.863488	0.000000	0.000000	0.000000	-0.640923	-0.042677	-0.013213	0.000000	0.000000	3.000000	12.000000	0.000000
2235.285962	-0.141605	0.558523	-0.077314	66.936363	6.498293	111.468300	-1.973418	0.000000	-3.863488	0.000000	0.000000	0.000000	-0.640923	-0.042677	-0.013213	0.000000	0.000000	3.000000	12.000000	0.000000
2235.289296	-0.143798	0.558380	-0.077390	66.703712	6.678689	111.430779	-2.080238	0.000000	-3.865690	0.000000	0.000000	0.000000	-0.658031	-0.042987	-0.022987	0.000000	0.000000	3.000000	12.000000	0.000000
2235.292629	-0.143798	0.558380	-0.077390	66.703712	6.678689	111.430779	-2.080238	0.000000	-3.865690	0.000000	0.000000	0.000000	-0.658031	-0.042987	-0.022987	0.000000	0.000000	3.000000	12.000000	0.000000
2235.295962	-0.143798	0.558380	-0.077390	66.703712	6.678689	111.430779	-2.080238	0.000000	-3.865690	0.000000	0.000000	0.000000	-0.658031	-0.042987	-0.022987	0.000000	0.000000	3.000000	12.000000	0.000000
2235.299296	-0.145968	0.558241	-0.077496	66.490952	6.792771	111.321991	-2.189910	0.000000	-3.869521	0.000000	0.000000	0.000000	-0.650853	-0.041584	-0.031538	0.000000	0.000000	3.000000	12.000000	0.000000
2235.302629	-0.145968	0.558241	-0.077496	66.490952	6.792771	111.321991	-2.189910	0.000000	-3.869521	0.000000	0.000000	0.000000	-0.650853	-0.041584	-0.031538	0.000000	0.000000	3.000000	12.000000	0.000000
2235.305962	-0.145968	0.558241	-0.077496	66.490952	6.792771	111.321991	-2.189910	0.000000	-3.869521	0.000000	0.000000	0.000000	-0.650853	-0.041584	-0.031538	0.000000	0.000000	3.000000	12.000000	0.000000
2235.309296	-0.148139	0.558090	-0.077561	66.285461	6.878331	111.409363	-2.298385	0.000000	-3.874778	0.000000	0.000000	0.000000	-0.651518	-0.045328	-0.019590	0.000000	0.000000	3.000000	12.000000	0.000000
2235.312629	-0.148139	0.558090	-0.077561	66.285461	6.878331	111.409363	-2.298385	0.000000	-3.874778	0.000000	0.000000	0.000000	-0.651518	-0.045328	-0.019590	0.000000	0.000000	3.000000	12.000000	0.000000
2235.315962	-0.148139	0.558090	-0.077561	66.285461	6.878331	111.409363	-2.298385	0.000000	-3.874778	0.000000	0.000000	0.000000	-0.651518	-0.045328	-0.019590	0.000000	0.000000	3.000000	12.000000	0.000000
2235.319296	-0.150285	0.557954	-0.077607	66.089706	6.953238	111.738403	-2.406972	0.000000	-3.878042	0.000000	0.000000	0.000000	-0.643662	-0.040758	-0.013823	0.000000	0.000000	3.000000	12.000000	0.000000
2235.322629	-0.150285	0.557954	-0.077607	66.089706	6.953238	111.738403	-2.406972	0.000000	-3.878042	0.000000	0.000000	0.000000	-0.643662	-0.040758	-0.013823	0.000000	0.000000	3.000000	12.000000	0.000000
2235.325962	-0.150285	0.557954	-0.077607	66.089706	6.953238	111.738403	-2.406972	0.000000	-3.878042	0.000000	0.000000	0.000000	-0.643662	-0.040758	-0.013823	0.000000	0.000000	3.000000	12.000000	0.000000
2235.329296	-0.152364	0.557867	-0.077577	65.906723	6.994566	112.029099	-2.514249	0.000000	-3.880346	0.000000	0.000000	0.000000	-0.623844	-0.026246	0.009052	0.000000	0.000000	3.000000	12.000000	0.000000
2235.332629	-0.152364	0.557867	-0.077577	65.906723	6.994566	112.029099	-2.514249	0.000000	-3.880346	0.000000	0.000000	0.000000	-0.623844	-0.026246	0.009052	0.000000	0.000000	3.000000	12.000000	0.000000
2235.335962	-0.152364	0.557867	-0.077577	65.906723	6.994566	112.029099	-2.514249	0.000000	-3.880346	0.000000	0.000000	0.000000	-0.623844	-0.026246	0.009052	0.000000	0.000000	3.000000	12.000000	0.000000
2235.339296	-0.154370	0.557822	-0.077439	65.764557	7.043131	111.986298	-2.618223	0.000000	-3.878837	0.000000	0.000000	0.000000	-0.601550	-0.013527	0.041205	0.000000	0.000000	3.000000	12.000000	0.000000
2235.342629	-0.154370	0.557822	-0.077439	65.764557	7.043131	111.986298	-2.618223	0.000000	-3.878837	0.000000	0.000000	0.000000	-0.601550	-0.013527	0.041205	0.000000	0.000000	3.000000	12.000000	0.000000
2235.345962	-0.154370	0.557822	-0.077439	65.764557	7.043131	111.986298	-2.618223	0.000000	-3.878837	0.000000	0.000000	0.000000	-0.601550	-0.013527	0.041205	0.000000	0.000000	3.000000	12.000000	0.000000
2235.349296	-0.156296	0.557780	-0.077206	65.684227	7.141513	111.720413	-2.718481	0.000000	-3.871970	0.000000	0.000000	0.000000	-0.577983	-0.012479	0.070033	0.000000	0.000000	3.000000	12.000000	0.000000
2235.352629	-0.156296	0.557780	-0.077206	65.684227	7.141513	111.720413	-2.718481	0.000000	-3.871970	0.000000	0.000000	0.000000	-0.577983	-0.012479	0.070033	0.000000	0.000000	3.000000	12.000000	0.000000
2235.355962	-0.156296	0.557780	-0.077206	65.684227	7.141513	111.720413	-2.718481	0.000000	-3.871970	0.000000	0.000000	0.000000	-0.577983	-0.012479	0.070033	0.000000	0.000000	3.000000	12.000000	0.000000
2235.359296	-0.158237	0.557731	-0.076960	65.677635	7.342635	111.592842	-2.814812	0.000000	-3.860298	0.000000	0.000000	0.000000	-0.582091	-0.014664	0.073801	0.000000	0.000000	3.000000	12.000000	0.000000
2235.362629	-0.158237	0.557731	-0.076960	65.677635	7.342635	111.592842	-2.814812	0.000000	-3.860298	0.000000	0.000000	0.000000	-0.582091	-0.014664	0.073801	0.000000	0.000000	3.000000	12.000000	0.000000
2235.365962	-0.158237	0.557731	-0.076960	65.677635	7.342635	111.592842	-2.814812	0.000000	-3.860298	0.000000	0.000000	0.000000	-0.582091	-0.014664	0.073801	0.000000	0.000000	3.000000	12.000000	0.000000
2235.369296	-0.160202	0.557659	-0.076726	65.726479	7.589805	111.707458	-2.911827	0.000000	-3.847998	0.000000	0.000000	0.000000	-0.589506	-0.021846	0.070051	0.000000	0.000000	3.000000	12.000000	0.000000
2235.372629	-0.160202	0.557659	-0.076726	65.726479	7.589805	111.707458	-2.911827	0.000000	-3.847998	0.000000	0.000000	0.000000	-0.589506	-0.021846	0.070051	0.000000	0.000000	3.000000	12.000000	0.000000
2235.375962	-0.160202	0.557659	-0.076726	65.726479	7.589805	111.707458	-2.911827	0.000000	-3.847998	0.000000	0.000000	0.000000	-0.589506	-0.021846	0.070051	0.000000	0.000000	3.000000	12.000000	0.000000
2235.379296	-0.162163	0.557566	-0.076421	65.796288	7.767398	111.816818	-3.010078	0.000000	-3.836323	0.000000	0.000000	0.000000	-0.588571	-0.027772	0.091668	0.000000	0.000000	3.000000	12.000000	0.000000
2235.382629	-0.162163	0.557566	-0.076421	65.796288	7.767398	111.816818	-3.010078	0.000000	-3.836323	0.000000	0.000000	0.000000	-0.588571	-0.027772	0.091668	0.000000	0.000000	3.000000	12.000000	0.000000
2235.385962	-0.162163	0.557566	-0.076421	65.796288	7.767398	111.816818	-3.010078	0.000000	-3.836323	0.000000	0.000000	0.000000	-0.588571	-0.027772	0.091668	0.000000	0.000000	3.000000	12.000000	0.000000
2235.389296	-0.163945	0.557517	-0.076058	65.849007	7.840829	111.679474	-3.108173	0.000000	-3.821044	0.000000	0.000000	0.000000	-0.534485	-0.014687	0.108956	0.000000	0.000000	3.000000	12.000000	0.000000
2235.392629	-0.163945	0.557517	-0.076058	65.849007	7.840829	111.679474	-3.108173	0.000000	-3.821044	0.000000	0.000000	0.000000	-0.534485	-0.014687	0.108956	0.000000	0.000000	3.000000	12.000000	0.000000
2235.395962	-0.163945	0.557517	-0.076058	65.849007	7.840829	111.679474	-3.108173	0.000000	-3.821044	0.000000	0.000000	0.000000	-0.534485	-0.014687	0.108956	0.000000	0.000000	3.000000	12.000000	0.000000
2235.399296	-0.165902	0.557479	-0.075558	65.891090	7.891115	111.336578	-3.197254	0.000000	-3.802885	0.000000	0.000000	0.000000	-0.587083	-0.011433	0.150037	0.000000	0.000000	3.000000	12.000000	0.000000
2235.402629	-0.165902	0.557479	-0.075558	65.891090	7.891115	111.336578	-3.197254	0.000000	-3.802885	0.000000	0.000000	0.000000	-0.587083	-0.011433	0.150037	0.000000	0.000000	3.000000	12.000000	0.000000
2235.405962	-0.165902	0.557479	-0.075558	65.891090	7.891115	111.336578	-3.197254	0.000000	-3.802885	0.000000	0.000000	0.000000	-0.587083	-0.011433	0.150037	0.000000	0.000000	3.000000	12.000000	0.000000
2235.409296	-0.167874	0.557443	-0.074998	65.904297	7.891241	111.042259	-3.286563	0.000000	-3.768090	0.000000	0.000000	0.000000	-0.591528	-0.010810	0.167826	0.000000	0.000000	3.000000	12.000000	0.000000
2235.412629	-0.167874	0.557443	-0.074998	65.904297	7.891241	111.042259	-3.286563	0.000000	-3.768090	0.000000	0.000000	0.000000	-0.591528	-0.010810	0.167826	0.000000	0.000000	3.000000	12.000000	0.000000
2235.415962	-0.167874	0.557443	-0.074998	65.904297	7.891241	111.042259	-3.286563	0.000000	-3.768090	0.000000	0.000000	0.000000	-0.591528	-0.010810	0.167826	0.000000	0.000000	3.000000	12.000000	0.000000
2235.419296	-0.169884	0.557448	-0.074376	65.909637	7.881842	111.024071	-3.355064	0.000000	-3.707229	0.000000	0.000000	0.000000	-0.603175	0.001547	0.186759	0.000000	0.000000	3.000000	12.000000	0.000000
2235.422629	-0.169884	0.557448	-0.074376	65.909637	7.881842	111.024071	-3.355064	0.000000	-3.707229	0.000000	0.000000	0.000000	-0.603175	0.001547	0.186759	0.000000	0.000000	3.000000	12.000000	0.000000
2235.425962	-0.169884	0.557448	-0.074376	65.909637	7.881842	111.024071	-3.355064	0.000000	-3.707229	0.000000	0.000000	0.000000	-0.603175	0.001547	0.186759	0.000000	0.000000	3.000000	12.000000	0.000000
2235.429296	-0.171865	0.557461	-0.073700	65.934296	7.949290	111.126274	-3.423803	0.000000	-3.643841	0.000000	0.000000	0.000000	-0.594086	0.003927	0.202637	0.000000	0.000000	3.000000	12.000000	0.000000
2235.432629	-0.171865	0.557461	-0.073700	65.934296	7.949290	111.126274	-3.423803	0.000000	-3.643841	0.000000	0.000000	0.000000	-0.594086	0.003927	0.202637	0.000000	0.000000	3.000000	12.000000	0.000000
2235.435962	-0.171865	0.557461	-0.073700	65.934296	7.949290	111.126274	-3.423803	0.000000	-3.643841	0.000000	0.000000	0.000000	-0.594086	0.003927	0.202637	0.000000	0.000000	3.000000	12.000000	0.000000
2235.439296	-0.173773	0.557538	-0.072918	65.994843	8.173396	111.166771	-3.490674	0.000000	-3.579831	0.000000	0.000000	0.000000	-0.572510	0.023138	0.234801	0.000000	0.000000	3.000000	12.000000	0.000000
2235.442629	-0.173773	0.557538	-0.072918	65.994843	8.173396	111.166771	-3.490674	0.000000	-3.579831	0.000000	0.000000	0.000000	-0.572510	0.023138	0.234801	0.000000	0.000000	3.000000	12.000000	0.000000
2235.445962	-0.173773	0.557538	-0.072918	65.994843	8.173396	111.166771	-3.490674	0.000000	-3.579831	0.000000	0.000000	0.000000	-0.572510	0.023138	0.234801	0.000000	0.000000	3.000000	12.000000	0.000000
2235.449296	-0.175616	0.557610	-0.072012	66.084686	8.556958	111.263428	-3.556093	0.000000	-3.514855	0.000000	0.000000	0.000000	-0.552962	0.021642	0.271775	0.000000	0.000000	3.000000	12.000000	0.000000
2235.452629	-0.175616	0.557610	-0.072012	66.084686	8.556958	111.263428	-3.556093	0.000000	-3.514855	0.000000	0.000000	0.000000	-0.552962	0.021642	0.271775	0.000000	0.000000	3.000000	12.000000	0.000000
2235.455962	-0.175616	0.557610	-0.072012	66.084686	8.556958	111.263428	-3.556093	0.000000	-3.514855	0.000000	0.000000	0.000000	-0.552962	0.021642	0.271775	0.000000	0.000000	3.000000	12.000000	0.000000
2235.459296	-0.177447	0.557700	-0.071012	66.193756	9.050909	111.655006	-3.620782	0.000000	-3.448179	0.000000	0.000000	0.000000	-0.549176	0.026959	0.299968	0.000000	0.000000	3.000000	12.000000	0.000000
2235.462629	-0.177447	0.557700	-0.071012	66.193756	9.050909	111.655006	-3.620782	0.000000	-3.448179	0.000000	0.000000	0.000000	-0.549176	0.026959	0.299968	0.000000	0.000000	3.000000	12.000000	0.000000
2235.465962	-0.177447	0.557700	-0.071012	66.193756	9.050909	111.655006	-3.620782	0.000000	-3.448179	0.000000	0.000000	0.000000	-0.549176	0.026959	0.299968	0.000000	0.000000	3.000000	12.000000	0.000000
2235.469296	-0.179332	0.557778	-0.069916	66.305313	9.584453	112.247444	-3.685325	0.000000	-3.379109	0.000000	0.000000	0.000000	-0.565694	0.023193	0.328618	0.000000	0.000000	3.000000	12.000000	0.000000
2235.472629	-0.179332	0.557778	-0.069916	66.305313	9.584453	112.247444	-3.685325	0.000000	-3.379109	0.000000	0.000000	0.000000	-0.565694	0.023193	0.328618	0.000000	0.000000	3.000000	12.000000	0.000000
2235.475962	-0.179332	0.557778	-0.069916	66.305313	9.584453	112.247444	-3.685325	0.000000	-3.379109	0.000000	0.000000	0.000000	-0.565694	0.023193	0.328618	0.000000	0.000000	3.000000	12.000000	0.000000
2235.479296	-0.181282	0.557848	-0.068757	66.416916	10.132990	112.859802	-3.751134	0.000000	-3.305903	0.000000	0.000000	0.000000	-0.584915	0.021242	0.347924	0.000000	0.000000	3.000000	12.000000	0.000000
2235.482629	-0.181282	0.557848	-0.068757	66.416916	10.132990	112.859802	-3.751134	0.000000	-3.305903	0.000000	0.000000	0.000000	-0.584915	0.021242	0.347924	0.000000	0.000000	3.000000	12.000000	0.000000
2235.485962	-0.181282	0.557848	-0.068757	66.416916	10.132990	112.859802	-3.751134	0.000000	-3.305903	0.000000	0.000000	0.000000	-0.584915	0.021242	0.347924	0.000000	0.000000	3.000000	12.000000	0.000000
2235.489296	-0.183283	0.557855	-0.067562	66.523315	10.671836	113.396759	-3.817410	0.000000	-3.229146	0.000000	0.000000	0.000000	-0.600335	0.002013	0.358380	0.000000	0.000000	3.000000	12.000000	0.000000
2235.492629	-0.183283	0.557855	-0.067562	66.523315	10.671836	113.396759	-3.817410	0.000000	-3.229146	0.000000	0.000000	0.000000	-0.600335	0.002013	0.358380	0.000000	0.000000	3.000000	12.000000	0.000000
2235.495962	-0.183283	0.557855	-0.067562	66.523315	10.671836	113.396759	-3.817410	0.000000	-3.229146	0.000000	0.000000	0.000000	-0.600335	0.002013	0.358380	0.000000	0.000000	3.000000	12.000000	0.000000
2235.499296	-0.185358	0.557861	-0.066335	66.624710	11.206948	113.594589	-3.882981	0.000000	-3.149993	0.000000	0.000000	0.000000	-0.622447	0.001622	0.368038	0.000000	0.000000	3.000000	12.000000	0.000000
2235.502629	-0.185358	0.557861	-0.066335	66.624710	11.206948	113.594589	-3.882981	0.000000	-3.149993	0.000000	0.000000	0.000000	-0.622447	0.001622	0.368038	0.000000	0.000000	3.000000	12.000000	0.000000
2235.505962	-0.185358	0.557861	-0.066335	66.624710	11.206948	113.594589	-3.882981	0.000000	-3.149993	0.000000	0.000000	0.000000	-0.622447	0.001622	0.368038	0.000000	0.000000	3.000000	12.000000	0.000000
2235.509296	-0.187481	0.557857	-0.065038	66.723099	11.754060	113.319099	-3.947982	0.000000	-3.068133	0.000000	0.000000	0.000000	-0.636722	-0.000958	0.389192	0.000000	0.000000	3.000000	12.000000	0.000000
2235.512629	-0.187481	0.557857	-0.065038	66.723099	11.754060	113.319099	-3.947982	0.000000	-3.068133	0.000000	0.000000	0.000000	-0.636722	-0.000958	0.389192	0.000000	0.000000	3.000000	12.000000	0.000000
2235.515962	-0.187481	0.557857	-0.065038	66.723099	11.754060	113.319099	-3.947982	0.000000	-3.068133	0.000000	0.000000	0.000000	-0.636722	-0.000958	0.389192	0.000000	0.000000	3.000000	12.000000	0.000000
2235.519296	-0.189630	0.557869	-0.063667	66.816895	12.334300	113.047630	-4.012570	0.000000	-2.983166	0.000000	0.000000	0.000000	-0.644849	0.003450	0.411352	0.000000	0.000000	3.000000	12.000000	0.000000
2235.522629	-0.189630	0.557869	-0.063667	66.816895	12.334300	113.047630	-4.012570	0.000000	-2.983166	0.000000	0.000000	0.000000	-0.644849	0.003450	0.411352	0.000000	0.000000	3.000000	12.000000	0.000000
2235.525962	-0.189630	0.557869	-0.063667	66.816895	12.334300	113.047630	-4.012570	0.000000	-2.983166	0.000000	0.000000	0.000000	-0.644849	0.003450	0.411352	0.000000	0.000000	3.000000	12.000000	0.000000
2235.529296	-0.191732	0.557885	-0.062233	66.921219	13.014922	113.299210	-4.076284	0.000000	-2.895498	0.000000	0.000000	0.000000	-0.630644	0.004778	0.430159	0.000000	0.000000	3.000000	12.000000	0.000000
2235.532629	-0.191732	0.557885	-0.062233	66.921219	13.014922	113.299210	-4.076284	0.000000	-2.895498	0.000000	0.000000	0.000000	-0.630644	0.004778	0.430159	0.000000	0.000000	3.000000	12.000000	0.000000
2235.535962	-0.191732	0.557885	-0.062233	66.921219	13.014922	113.299210	-4.076284	0.000000	-2.895498	0.000000	0.000000	0.000000	-0.630644	0.004778	0.430159	0.000000	0.000000	3.000000	12.000000	0.000000
2235.539296	-0.193765	0.557948	-0.060637	67.035957	13.830689	114.025642	-4.137673	0.000000	-2.807075	0.000000	0.000000	0.000000	-0.609730	0.019120	0.478821	0.000000	0.000000	3.000000	12.000000	0.000000
2235.542629	-0.193765	0.557948	-0.060637	67.035957	13.830689	114.025642	-4.137673	0.000000	-2.807075	0.000000	0.000000	0.000000	-0.609730	0.019120	0.478821	0.000000	0.000000	3.000000	12.000000	0.000000
2235.545962	-0.193765	0.557948	-0.060637	67.035957	13.830689	114.025642	-4.137673	0.000000	-2.807075	0.000000	0.000000	0.000000	-0.609730	0.019120	0.478821	0.000000	0.000000	3.000000	12.000000	0.000000
2235.549296	-0.195670	0.558050	-0.058897	67.161964	14.801795	114.919289	-4.198555	0.000000	-2.715168	0.000000	0.000000	0.000000	-0.571575	0.030529	0.522002	0.000000	0.000000	3.000000	12.000000	0.000000
2235.552629	-0.195670	0.558050	-0.058897	67.161964	14.801795	114.919289	-4.198555	0.000000	-2.715168	0.000000	0.000000	0.000000	-0.571575	0.030529	0.522002	0.000000	0.000000	3.000000	12.000000	0.000000
2235.555962	-0.195670	0.558050	-0.058897	67.161964	14.801795	114.919289	-4.198555	0.000000	-2.715168	0.000000	0.000000	0.000000	-0.571575	0.030529	0.522002	0.000000	0.000000	3.000000	12.000000	0.000000
2235.559296	-0.197503	0.558190	-0.057039	67.293396	15.905957	115.833969	-4.257835	0.000000	-2.621229	0.000000	0.000000	0.000000	-0.549907	0.041936	0.557294	0.000000	0.000000	3.000000	12.000000	0.000000
2235.562629	-0.197503	0.558190	-0.057039	67.293396	15.905957	115.833969	-4.257835	0.000000	-2.621229	0.000000	0.000000	0.000000	-0.549907	0.041936	0.557294	0.000000	0.000000	3.000000	12.000000	0.000000
2235.565962	-0.197503	0.558190	-0.057039	67.293396	15.905957	115.833969	-4.257835	0.000000	-2.621229	0.000000	0.000000	0.000000	-0.549907	0.041936	0.557294	0.000000	0.000000	3.000000	12.000000	0.000000
2235.569296	-0.199292	0.558351	-0.055098	67.421799	17.068312	116.729599	-4.315762	0.000000	-2.524717	0.000000	0.000000	0.000000	-0.536838	0.048308	0.582279	0.000000	0.000000	3.000000	12.000000	0.000000
2235.572629	-0.199292	0.558351	-0.055098	67.421799	17.068312	116.729599	-4.315762	0.000000	-2.524717	0.000000	0.000000	0.000000	-0.536838	0.048308	0.582279	0.000000	0.000000	3.000000	12.000000	0.000000
2235.575962	-0.199292	0.558351	-0.055098	67.421799	17.068312	116.729599	-4.315762	0.000000	-2.524717	0.000000	0.000000	0.000000	-0.536838	0.048308	0.582279	0.000000	0.000000	3.000000	12.000000	0.000000
2235.579296	-0.200991	0.558507	-0.053118	67.554619	18.268097	117.685966	-4.371987	0.000000	-2.426053	0.000000	0.000000	0.000000	-0.509641	0.046666	0.594095	0.000000	0.000000	3.000000	12.000000	0.000000
2235.582629	-0.200991	0.558507	-0.053118	67.554619	18.268097	117.685966	-4.371987	0.000000	-2.426053	0.000000	0.000000	0.000000	-0.509641	0.046666	0.594095	0.000000	0.000000	3.000000	12.000000	0.000000
2235.585962	-0.200991	0.558507	-0.053118	67.554619	18.268097	117.685966	-4.371987	0.000000	-2.426053	0.000000	0.000000	0.000000	-0.509641	0.046666	0.594095	0.000000	0.000000	3.000000	12.000000	0.000000
2235.589296	-0.202636	0.558666	-0.051069	67.709618	19.474546	118.645950	-4.425230	0.000000	-2.327518	0.000000	0.000000	0.000000	-0.493418	0.047896	0.614648	0.000000	0.000000	3.000000	12.000000	0.000000
2235.592629	-0.202636	0.558666	-0.051069	67.709618	19.474546	118.645950	-4.425230	0.000000	-2.327518	0.000000	0.000000	0.000000	-0.493418	0.047896	0.614648	0.000000	0.000000	3.000000	12.000000	0.000000
2235.595962	-0.202636	0.558666	-0.051069	67.709618	19.474546	118.645950	-4.425230	0.000000	-2.327518	0.000000	0.000000	0.000000	-0.493418	0.047896	0.614648	0.000000	0.000000	3.000000	12.000000	0.000000
2235.599296	-0.204204	0.558845	-0.048993	67.896339	20.610638	119.415939	-4.476470	0.000000	-2.227379	0.000000	0.000000	0.000000	-0.470479	0.053714	0.622659	0.000000	0.000000	3.000000	12.000000	0.000000
2235.602629	-0.204204	0.558845	-0.048993	67.896339	20.610638	119.415939	-4.476470	0.000000	-2.227379	0.000000	0.000000	0.000000	-0.470479	0.053714	0.622659	0.000000	0.000000	3.000000	12.000000	0.000000
2235.605962	-0.204204	0.558845	-0.048993	67.896339	20.610638	119.415939	-4.476470	0.000000	-2.227379	0.000000	0.000000	0.000000	-0.470479	0.053714	0.622659	0.000000	0.000000	3.000000	12.000000	0.000000
2235.609296	-0.205605	0.559062	-0.046825	68.110107	21.653009	119.991669	-4.524825	0.000000	-2.127430	0.000000	0.000000	0.000000	-0.420393	0.064855	0.650430	0.000000	0.000000	3.000000	12.000000	0.000000
2235.612629	-0.205605	0.559062	-0.046825	68.110107	21.653009	119.991669	-4.524825	0.000000	-2.127430	0.000000	0.000000	0.000000	-0.420393	0.064855	0.650430	0.000000	0.000000	3.000000	12.000000	0.000000
2235.615962	-0.205605	0.559062	-0.046825	68.110107	21.653009	119.991669	-4.524825	0.000000	-2.127430	0.000000	0.000000	0.000000	-0.420393	0.064855	0.650430	0.000000	0.000000	3.000000	12.000000	0.000000
2235.619296	-0.206806	0.559333	-0.044527	68.332855	22.589325	120.495331	-4.570828	0.000000	-2.026703	0.000000	0.000000	0.000000	-0.360120	0.081316	0.689425	0.000000	0.000000	3.000000	12.000000	0.000000
2235.622629	-0.206806	0.559333	-0.044527	68.332855	22.589325	120.495331	-4.570828	0.000000	-2.026703	0.000000	0.000000	0.000000	-0.360120	0.081316	0.689425	0.000000	0.000000	3.000000	12.000000	0.000000
2235.625962	-0.206806	0.559333	-0.044527	68.332855	22.589325	120.495331	-4.570828	0.000000	-2.026703	0.000000	0.000000	0.000000	-0.360120	0.081316	0.689425	0.000000	0.000000	3.000000	12.000000	0.000000
2235.629296	-0.207803	0.559650	-0.042145	68.569756	23.419344	120.877304	-4.615003	0.000000	-1.923993	0.000000	0.000000	0.000000	-0.299041	0.095225	0.714751	0.000000	0.000000	3.000000	12.000000	0.000000
2235.632629	-0.207803	0.559650	-0.042145	68.569756	23.419344	120.877304	-4.615003	0.000000	-1.923993	0.000000	0.000000	0.000000	-0.299041	0.095225	0.714751	0.000000	0.000000	3.000000	12.000000	0.000000
2235.635962	-0.207803	0.559650	-0.042145	68.569756	23.419344	120.877304	-4.615003	0.000000	-1.923993	0.000000	0.000000	0.000000	-0.299041	0.095225	0.714751	0.000000	0.000000	3.000000	12.000000	0.000000
2235.639296	-0.208620	0.560032	-0.039670	68.827934	24.144321	121.085022	-4.656783	0.000000	-1.820542	0.000000	0.000000	0.000000	-0.245285	0.114612	0.742319	0.000000	0.000000	3.000000	12.000000	0.000000
2235.642629	-0.208620	0.560032	-0.039670	68.827934	24.144321	121.085022	-4.656783	0.000000	-1.820542	0.000000	0.000000	0.000000	-0.245285	0.114612	0.742319	0.000000	0.000000	3.000000	12.000000	0.000000
2235.645962	-0.208620	0.560032	-0.039670	68.827934	24.144321	121.085022	-4.656783	0.000000	-1.820542	0.000000	0.000000	0.000000	-0.245285	0.114612	0.742319	0.000000	0.000000	3.000000	12.000000	0.000000
2235.649296	-0.209277	0.560470	-0.037160	69.118225	24.707369	121.054337	-4.696572	0.000000	-1.715288	0.000000	0.000000	0.000000	-0.196949	0.131517	0.753012	0.000000	0.000000	3.000000	12.000000	0.000000
2235.652629	-0.209277	0.560470	-0.037160	69.118225	24.707369	121.054337	-4.696572	0.000000	-1.715288	0.000000	0.000000	0.000000	-0.196949	0.131517	0.753012	0.000000	0.000000	3.000000	12.000000	0.000000
2235.655962	-0.209277	0.560470	-0.037160	69.118225	24.707369	121.054337	-4.696572	0.000000	-1.715288	0.000000	0.000000	0.000000	-0.196949	0.131517	0.753012	0.000000	0.000000	3.000000	12.000000	0.000000
2235.659296	-0.209792	0.560941	-0.034619	69.457977	25.093460	120.756500	-4.733781	0.000000	-1.609758	0.000000	0.000000	0.000000	-0.154650	0.141064	0.762392	0.000000	0.000000	3.000000	12.000000	0.000000
2235.662629	-0.209792	0.560941	-0.034619	69.457977	25.093460	120.756500	-4.733781	0.000000	-1.609758	0.000000	0.000000	0.000000	-0.154650	0.141064	0.762392	0.000000	0.000000	3.000000	12.000000	0.000000
2235.665962	-0.209792	0.560941	-0.034619	69.457977	25.093460	120.756500	-4.733781	0.000000	-1.609758	0.000000	0.000000	0.000000	-0.154650	0.141064	0.762392	0.000000	0.000000	3.000000	12.000000	0.000000
2235.669296	-0.210178	0.561409	-0.032020	69.823372	25.268841	120.182167	-4.768563	0.000000	-1.503596	0.000000	0.000000	0.000000	-0.115630	0.140457	0.779731	0.000000	0.000000	3.000000	12.000000	0.000000
2235.672629	-0.210178	0.561409	-0.032020	69.823372	25.268841	120.182167	-4.768563	0.000000	-1.503596	0.000000	0.000000	0.000000	-0.115630	0.140457	0.779731	0.000000	0.000000	3.000000	12.000000	0.000000
2235.675962	-0.210178	0.561409	-0.032020	69.823372	25.268841	120.182167	-4.768563	0.000000	-1.503596	0.000000	0.000000	0.000000	-0.115630	0.140457	0.779731	0.000000	0.000000	3.000000	12.000000	0.000000
2235.679296	-0.210438	0.561910	-0.029399	70.195526	25.276114	119.416161	-4.801347	0.000000	-1.395373	0.000000	0.000000	0.000000	-0.078167	0.150255	0.786295	0.000000	0.000000	3.000000	12.000000	0.000000
2235.682629	-0.210438	0.561910	-0.029399	70.195526	25.276114	119.416161	-4.801347	0.000000	-1.395373	0.000000	0.000000	0.000000	-0.078167	0.150255	0.786295	0.000000	0.000000	3.000000	12.000000	0.000000
2235.685962	-0.210438	0.561910	-0.029399	70.195526	25.276114	119.416161	-4.801347	0.000000	-1.395373	0.000000	0.000000	0.000000	-0.078167	0.150255	0.786295	0.000000	0.000000	3.000000	12.000000	0.000000
2235.689296	-0.210562	0.562435	-0.026725	70.543488	25.106684	118.481010	-4.831732	0.000000	-1.286221	0.000000	0.000000	0.000000	-0.037151	0.157652	0.802193	0.000000	0.000000	3.000000	12.000000	0.000000
2235.692629	-0.210562	0.562435	-0.026725	70.543488	25.106684	118.481010	-4.831732	0.000000	-1.286221	0.000000	0.000000	0.000000	-0.037151	0.157652	0.802193	0.000000	0.000000	3.000000	12.000000	0.000000
2235.695962	-0.210562	0.562435	-0.026725	70.543488	25.106684	118.481010	-4.831732	0.000000	-1.286221	0.000000	0.000000	0.000000	-0.037151	0.157652	0.802193	0.000000	0.000000	3.000000	12.000000	0.000000
2235.699296	-0.210621	0.562951	-0.024002	70.845261	24.774944	117.425529	-4.860034	0.000000	-1.174765	0.000000	0.000000	0.000000	-0.017791	0.154698	0.816957	0.000000	0.000000	3.000000	12.000000	0.000000
2235.702629	-0.210621	0.562951	-0.024002	70.845261	24.774944	117.425529	-4.860034	0.000000	-1.174765	0.000000	0.000000	0.000000	-0.017791	0.154698	0.816957	0.000000	0.000000	3.000000	12.000000	0.000000
2235.705962	-0.210621	0.562951	-0.024002	70.845261	24.774944	117.425529	-4.860034	0.000000	-1.174765	0.000000	0.000000	0.000000	-0.017791	0.154698	0.816957	0.000000	0.000000	3.000000	12.000000	0.000000
2235.709296	-0.210571	0.563483	-0.021215	71.088020	24.328897	116.312225	-4.886307	0.000000	-1.060195	0.000000	0.000000	0.000000	0.015144	0.159582	0.836134	0.000000	0.000000	3.000000	12.000000	0.000000
2235.712629	-0.210571	0.563483	-0.021215	71.088020	24.328897	116.312225	-4.886307	0.000000	-1.060195	0.000000	0.000000	0.000000	0.015144	0.159582	0.836134	0.000000	0.000000	3.000000	12.000000	0.000000
2235.715962	-0.210571	0.563483	-0.021215	71.088020	24.328897	116.312225	-4.886307	0.000000	-1.060195	0.000000	0.000000	0.000000	0.015144	0.159582	0.836134	0.000000	0.000000	3.000000	12.000000	0.000000
2235.719296	-0.210429	0.564031	-0.018374	71.270378	23.783947	115.152496	-4.910435	0.000000	-0.942141	0.000000	0.000000	0.000000	0.042483	0.164547	0.852247	0.000000	0.000000	3.000000	12.000000	0.000000
2235.722629	-0.210429	0.564031	-0.018374	71.270378	23.783947	115.152496	-4.910435	0.000000	-0.942141	0.000000	0.000000	0.000000	0.042483	0.164547	0.852247	0.000000	0.000000	3.000000	12.000000	0.000000
2235.725962	-0.210429	0.564031	-0.018374	71.270378	23.783947	115.152496	-4.910435	0.000000	-0.942141	0.000000	0.000000	0.000000	0.042483	0.164547	0.852247	0.000000	0.000000	3.000000	12.000000	0.000000
2235.729296	-0.210248	0.564605	-0.015531	71.399643	23.197897	114.019920	-4.932194	0.000000	-0.820647	0.000000	0.000000	0.000000	0.054512	0.172195	0.852970	0.000000	0.000000	3.000000	12.000000	0.000000
2235.732629	-0.210248	0.564605	-0.015531	71.399643	23.197897	114.019920	-4.932194	0.000000	-0.820647	0.000000	0.000000	0.000000	0.054512	0.172195	0.852970	0.000000	0.000000	3.000000	12.000000	0.000000
2235.735962	-0.210248	0.564605	-0.015531	71.399643	23.197897	114.019920	-4.932194	0.000000	-0.820647	0.000000	0.000000	0.000000	0.054512	0.172195	0.852970	0.000000	0.000000	3.000000	12.000000	0.000000
2235.739296	-0.209961	0.565152	-0.012713	71.507355	22.636049	113.026871	-4.951115	0.000000	-0.697466	0.000000	0.000000	0.000000	0.086005	0.163858	0.845430	0.000000	0.000000	3.000000	12.000000	0.000000
2235.742629	-0.209961	0.565152	-0.012713	71.507355	22.636049	113.026871	-4.951115	0.000000	-0.697466	0.000000	0.000000	0.000000	0.086005	0.163858	0.845430	0.000000	0.000000	3.000000	12.000000	0.000000
2235.745962	-0.209961	0.565152	-0.012713	71.507355	22.636049	113.026871	-4.951115	0.000000	-0.697466	0.000000	0.000000	0.000000	0.086005	0.163858	0.845430	0.000000	0.000000	3.000000	12.000000	0.000000
2235.749296	-0.209597	0.565688	-0.009914	71.616455	22.205303	112.267838	-4.966918	0.000000	-0.574224	0.000000	0.000000	0.000000	0.109081	0.160869	0.839604	0.000000	0.000000	3.000000	12.000000	0.000000
2235.752629	-0.209597	0.565688	-0.009914	71.616455	22.205303	112.267838	-4.966918	0.000000	-0.574224	0.000000	0.000000	0.000000	0.109081	0.160869	0.839604	0.000000	0.000000	3.000000	12.000000	0.000000
2235.755962	-0.209597	0.565688	-0.009914	71.616455	22.205303	112.267838	-4.966918	0.000000	-0.574224	0.000000	0.000000	0.000000	0.109081	0.160869	0.839604	0.000000	0.000000	3.000000	12.000000	0.000000
2235.759296	-0.209094	0.566178	-0.007214	71.753357	22.052580	111.903595	-4.979669	0.000000	-0.450447	0.000000	0.000000	0.000000	0.151103	0.147170	0.809932	0.000000	0.000000	3.000000	12.000000	0.000000
2235.762629	-0.209094	0.566178	-0.007214	71.753357	22.052580	111.903595	-4.979669	0.000000	-0.450447	0.000000	0.000000	0.000000	0.151103	0.147170	0.809932	0.000000	0.000000	3.000000	12.000000	0.000000
2235.765962	-0.209094	0.566178	-0.007214	71.753357	22.052580	111.903595	-4.979669	0.000000	-0.450447	0.000000	0.000000	0.000000	0.151103	0.147170	0.809932	0.000000	0.000000	3.000000	12.000000	0.000000
2235.769296	-0.208420	0.566641	-0.004510	71.913849	22.089035	111.872665	-4.989103	0.000000	-0.329917	0.000000	0.000000	0.000000	0.202177	0.138782	0.811209	0.000000	0.000000	3.000000	12.000000	0.000000
2235.772629	-0.208420	0.566641	-0.004510	71.913849	22.089035	111.872665	-4.989103	0.000000	-0.329917	0.000000	0.000000	0.000000	0.202177	0.138782	0.811209	0.000000	0.000000	3.000000	12.000000	0.000000
2235.775962	-0.208420	0.566641	-0.004510	71.913849	22.089035	111.872665	-4.989103	0.000000	-0.329917	0.000000	0.000000	0.000000	0.202177	0.138782	0.811209	0.000000	0.000000	3.000000	12.000000	0.000000
2235.779296	-0.207562	0.567066	-0.001771	72.089607	22.131369	111.713112	-4.995679	0.000000	-0.207811	0.000000	0.000000	0.000000	0.257310	0.127611	0.821599	0.000000	0.000000	3.000000	12.000000	0.000000
2235.782629	-0.207562	0.567066	-0.001771	72.089607	22.131369	111.713112	-4.995679	0.000000	-0.207811	0.000000	0.000000	0.000000	0.257310	0.127611	0.821599	0.000000	0.000000	3.000000	12.000000	0.000000
2235.785962	-0.207562	0.567066	-0.001771	72.089607	22.131369	111.713112	-4.995679	0.000000	-0.207811	0.000000	0.000000	0.000000	0.257310	0.127611	0.821599	0.000000	0.000000	3.000000	12.000000	0.000000
2235.789296	-0.206588	0.567500	0.000982	72.279617	22.034000	111.235107	-4.999322	0.000000	-0.082332	0.000000	0.000000	0.000000	0.292164	0.130014	0.825945	0.000000	0.000000	3.000000	12.000000	0.000000
2235.792629	-0.206588	0.567500	0.000982	72.279617	22.034000	111.235107	-4.999322	0.000000	-0.082332	0.000000	0.000000	0.000000	0.292164	0.130014	0.825945	0.000000	0.000000	3.000000	12.000000	0.000000
2235.795962	-0.206588	0.567500	0.000982	72.279617	22.034000	111.235107	-4.999322	0.000000	-0.082332	0.000000	0.000000	0.000000	0.292164	0.130014	0.825945	0.000000	0.000000	3.000000	12.000000	0.000000
2235.799296	-0.205595	0.567959	0.003793	72.486275	21.680807	110.541901	-4.999788	0.000000	0.046051	0.000000	0.000000	0.000000	0.297862	0.137786	0.843347	0.000000	0.000000	3.000000	12.000000	0.000000
2235.802629	-0.205595	0.567959	0.003793	72.486275	21.680807	110.541901	-4.999788	0.000000	0.046051	0.000000	0.000000	0.000000	0.297862	0.137786	0.843347	0.000000	0.000000	3.000000	12.000000	0.000000
2235.805962	-0.205595	0.567959	0.003793	72.486275	21.680807	110.541901	-4.999788	0.000000	0.046051	0.000000	0.000000	0.000000	0.297862	0.137786	0.843347	0.000000	0.000000	3.000000	12.000000	0.000000
2235.809296	-0.204634	0.568408	0.006601	72.698593	21.103861	109.642426	-4.996778	0.000000	0.179481	0.000000	0.000000	0.000000	0.288229	0.134647	0.842539	0.000000	0.000000	3.000000	12.000000	0.000000
2235.812629	-0.204634	0.568408	0.006601	72.698593	21.103861	109.642426	-4.996778	0.000000	0.179481	0.000000	0.000000	0.000000	0.288229	0.134647	0.842539	0.000000	0.000000	3.000000	12.000000	0.000000
2235.815962	-0.204634	0.568408	0.006601	72.698593	21.103861	109.642426	-4.996778	0.000000	0.179481	0.000000	0.000000	0.000000	0.288229	0.134647	0.842539	0.000000	0.000000	3.000000	12.000000	0.000000
2235.819296	-0.203679	0.568901	0.009406	72.907806	20.344893	108.662766	-4.990079	0.000000	0.314823	0.000000	0.000000	0.000000	0.286545	0.148115	0.841326	0.000000	0.000000	3.000000	12.000000	0.000000
2235.822629	-0.203679	0.568901	0.009406	72.907806	20.344893	108.662766	-4.990079	0.000000	0.314823	0.000000	0.000000	0.000000	0.286545	0.148115	0.841326	0.000000	0.000000	3.000000	12.000000	0.000000
2235.825962	-0.203679	0.568901	0.009406	72.907806	20.344893	108.662766	-4.990079	0.000000	0.314823	0.000000	0.000000	0.000000	0.286545	0.148115	0.841326	0.000000	0.000000	3.000000	12.000000	0.000000
2235.829296	-0.202659	0.569394	0.012225	73.115395	19.596550	107.681190	-4.979551	0.000000	0.451745	0.000000	0.000000	0.000000	0.306134	0.147861	0.845741	0.000000	0.000000	3.000000	12.000000	0.000000
2235.832629	-0.202659	0.569394	0.012225	73.115395	19.596550	107.681190	-4.979551	0.000000	0.451745	0.000000	0.000000	0.000000	0.306134	0.147861	0.845741	0.000000	0.000000	3.000000	12.000000	0.000000
2235.835962	-0.202659	0.569394	0.012225	73.115395	19.596550	107.681190	-4.979551	0.000000	0.451745	0.000000	0.000000	0.000000	0.306134	0.147861	0.845741	0.000000	0.000000	3.000000	12.000000	0.000000
2235.839296	-0.201557	0.569878	0.015022	73.353531	19.252501	107.004433	-4.964921	0.000000	0.591238	0.000000	0.000000	0.000000	0.330662	0.144946	0.839008	0.000000	0.000000	3.000000	12.000000	0.000000
2235.842629	-0.201557	0.569878	0.015022	73.353531	19.252501	107.004433	-4.964921	0.000000	0.591238	0.000000	0.000000	0.000000	0.330662	0.144946	0.839008	0.000000	0.000000	3.000000	12.000000	0.000000
2235.845962	-0.201557	0.569878	0.015022	73.353531	19.252501	107.004433	-4.964921	0.000000	0.591238	0.000000	0.000000	0.000000	0.330662	0.144946	0.839008	0.000000	0.000000	3.000000	12.000000	0.000000
2235.849296	-0.200296	0.570334	0.017741	73.644379	19.551495	106.829033	-4.946185	0.000000	0.731608	0.000000	0.000000	0.000000	0.378061	0.136852	0.815821	0.000000	0.000000	3.000000	12.000000	0.000000
2235.852629	-0.200296	0.570334	0.017741	73.644379	19.551495	106.829033	-4.946185	0.000000	0.731608	0.000000	0.000000	0.000000	0.378061	0.136852	0.815821	0.000000	0.000000	3.000000	12.000000	0.000000
2235.855962	-0.200296	0.570334	0.017741	73.644379	19.551495	106.829033	-4.946185	0.000000	0.731608	0.000000	0.000000	0.000000	0.378061	0.136852	0.815821	0.000000	0.000000	3.000000	12.000000	0.000000
2235.859296	-0.198891	0.570800	0.020413	73.943039	20.259144	107.032806	-4.923568	0.000000	0.870909	0.000000	0.000000	0.000000	0.421545	0.139862	0.801681	0.000000	0.000000	3.000000	12.000000	0.000000
2235.862629	-0.198891	0.570800	0.020413	73.943039	20.259144	107.032806	-4.923568	0.000000	0.870909	0.000000	0.000000	0.000000	0.421545	0.139862	0.801681	0.000000	0.000000	3.000000	12.000000	0.000000
2235.865962	-0.198891	0.570800	0.020413	73.943039	20.259144	107.032806	-4.923568	0.000000	0.870909	0.000000	0.000000	0.000000	0.421545	0.139862	0.801681	0.000000	0.000000	3.000000	12.000000	0.000000
2235.869296	-0.197412	0.571248	0.023015	74.230377	21.139423	107.549957	-4.896763	0.000000	1.010797	0.000000	0.000000	0.000000	0.443875	0.134466	0.780519	0.000000	0.000000	3.000000	12.000000	0.000000
2235.872629	-0.197412	0.571248	0.023015	74.230377	21.139423	107.549957	-4.896763	0.000000	1.010797	0.000000	0.000000	0.000000	0.443875	0.134466	0.780519	0.000000	0.000000	3.000000	12.000000	0.000000
2235.875962	-0.197412	0.571248	0.023015	74.230377	21.139423	107.549957	-4.896763	0.000000	1.010797	0.000000	0.000000	0.000000	0.443875	0.134466	0.780519	0.000000	0.000000	3.000000	12.000000	0.000000
2235.879296	-0.195880	0.571706	0.025598	74.503540	21.920439	108.212173	-4.866030	0.000000	1.149674	0.000000	0.000000	0.000000	0.459605	0.137309	0.774900	0.000000	0.000000	3.000000	12.000000	0.000000
2235.882629	-0.195880	0.571706	0.025598	74.503540	21.920439	108.212173	-4.866030	0.000000	1.149674	0.000000	0.000000	0.000000	0.459605	0.137309	0.774900	0.000000	0.000000	3.000000	12.000000	0.000000
2235.885962	-0.195880	0.571706	0.025598	74.503540	21.920439	108.212173	-4.866030	0.000000	1.149674	0.000000	0.000000	0.000000	0.459605	0.137309	0.774900	0.000000	0.000000	3.000000	12.000000	0.000000
2235.889296	-0.194360	0.572127	0.028057	74.790077	22.503817	108.786156	-4.793986	0.000000	1.279901	0.000000	0.000000	0.000000	0.455808	0.126395	0.737799	0.000000	0.000000	3.000000	12.000000	0.000000
2235.892629	-0.194360	0.572127	0.028057	74.790077	22.503817	108.786156	-4.793986	0.000000	1.279901	0.000000	0.000000	0.000000	0.455808	0.126395	0.737799	0.000000	0.000000	3.000000	12.000000	0.000000
2235.895962	-0.194360	0.572127	0.028057	74.790077	22.503817	108.786156	-4.793986	0.000000	1.279901	0.000000	0.000000	0.000000	0.455808	0.126395	0.737799	0.000000	0.000000	3.000000	12.000000	0.000000
2235.899296	-0.192879	0.572511	0.030452	75.109749	22.812494	109.017349	-4.718018	0.000000	1.402868	0.000000	0.000000	0.000000	0.444386	0.115092	0.718266	0.000000	0.000000	3.000000	12.000000	0.000000
2235.902629	-0.192879	0.572511	0.030452	75.109749	22.812494	109.017349	-4.718018	0.000000	1.402868	0.000000	0.000000	0.000000	0.444386	0.115092	0.718266	0.000000	0.000000	3.000000	12.000000	0.000000
2235.905962	-0.192879	0.572511	0.030452	75.109749	22.812494	109.017349	-4.718018	0.000000	1.402868	0.000000	0.000000	0.000000	0.444386	0.115092	0.718266	0.000000	0.000000	3.000000	12.000000	0.000000
2235.909296	-0.191380	0.572895	0.032772	75.437225	22.871923	108.752357	-4.643954	0.000000	1.522578	0.000000	0.000000	0.000000	0.449640	0.115364	0.696203	0.000000	0.000000	3.000000	12.000000	0.000000
2235.912629	-0.191380	0.572895	0.032772	75.437225	22.871923	108.752357	-4.643954	0.000000	1.522578	0.000000	0.000000	0.000000	0.449640	0.115364	0.696203	0.000000	0.000000	3.000000	12.000000	0.000000
2235.915962	-0.191380	0.572895	0.032772	75.437225	22.871923	108.752357	-4.643954	0.000000	1.522578	0.000000	0.000000	0.000000	0.449640	0.115364	0.696203	0.000000	0.000000	3.000000	12.000000	0.000000
2235.919296	-0.189827	0.573271	0.035059	75.725014	22.776028	108.268524	-4.569014	0.000000	1.638612	0.000000	0.000000	0.000000	0.466085	0.112603	0.685959	0.000000	0.000000	3.000000	12.000000	0.000000
2235.922629	-0.189827	0.573271	0.035059	75.725014	22.776028	108.268524	-4.569014	0.000000	1.638612	0.000000	0.000000	0.000000	0.466085	0.112603	0.685959	0.000000	0.000000	3.000000	12.000000	0.000000
2235.925962	-0.189827	0.573271	0.035059	75.725014	22.776028	108.268524	-4.569014	0.000000	1.638612	0.000000	0.000000	0.000000	0.466085	0.112603	0.685959	0.000000	0.000000	3.000000	12.000000	0.000000
2235.929296	-0.188181	0.573628	0.037283	75.946556	22.637594	107.988403	-4.491333	0.000000	1.752939	0.000000	0.000000	0.000000	0.493691	0.107340	0.667270	0.000000	0.000000	3.000000	12.000000	0.000000
2235.932629	-0.188181	0.573628	0.037283	75.946556	22.637594	107.988403	-4.491333	0.000000	1.752939	0.000000	0.000000	0.000000	0.493691	0.107340	0.667270	0.000000	0.000000	3.000000	12.000000	0.000000
2235.935962	-0.188181	0.573628	0.037283	75.946556	22.637594	107.988403	-4.491333	0.000000	1.752939	0.000000	0.000000	0.000000	0.493691	0.107340	0.667270	0.000000	0.000000	3.000000	12.000000	0.000000
2235.939296	-0.186389	0.573979	0.039441	76.096756	22.434469	107.917336	-4.409051	0.000000	1.864151	0.000000	0.000000	0.000000	0.537693	0.105082	0.647301	0.000000	0.000000	3.000000	12.000000	0.000000
2235.942629	-0.186389	0.573979	0.039441	76.096756	22.434469	107.917336	-4.409051	0.000000	1.864151	0.000000	0.000000	0.000000	0.537693	0.105082	0.647301	0.000000	0.000000	3.000000	12.000000	0.000000
2235.945962	-0.186389	0.573979	0.039441	76.096756	22.434469	107.917336	-4.409051	0.000000	1.864151	0.000000	0.000000	0.000000	0.537693	0.105082	0.647301	0.000000	0.000000	3.000000	12.000000	0.000000
2235.949296	-0.184550	0.574341	0.041511	76.205879	22.065516	107.496078	-4.319436	0.000000	1.972034	0.000000	0.000000	0.000000	0.551499	0.108557	0.621055	0.000000	0.000000	3.000000	12.000000	0.000000
2235.952629	-0.184550	0.574341	0.041511	76.205879	22.065516	107.496078	-4.319436	0.000000	1.972034	0.000000	0.000000	0.000000	0.551499	0.108557	0.621055	0.000000	0.000000	3.000000	12.000000	0.000000
2235.955962	-0.184550	0.574341	0.041511	76.205879	22.065516	107.496078	-4.319436	0.000000	1.972034	0.000000	0.000000	0.000000	0.551499	0.108557	0.621055	0.000000	0.000000	3.000000	12.000000	0.000000
2235.959296	-0.182656	0.574677	0.043463	76.316925	21.476402	106.759262	-4.227520	0.000000	2.075543	0.000000	0.000000	0.000000	0.568301	0.100780	0.585507	0.000000	0.000000	3.000000	12.000000	0.000000
2235.962629	-0.182656	0.574677	0.043463	76.316925	21.476402	106.759262	-4.227520	0.000000	2.075543	0.000000	0.000000	0.000000	0.568301	0.100780	0.585507	0.000000	0.000000	3.000000	12.000000	0.000000
2235.965962	-0.182656	0.574677	0.043463	76.316925	21.476402	106.759262	-4.227520	0.000000	2.075543	0.000000	0.000000	0.000000	0.568301	0.100780	0.585507	0.000000	0.000000	3.000000	12.000000	0.000000
2235.969296	-0.180716	0.575007	0.045244	76.456573	20.762476	106.084869	-4.132802	0.000000	2.173128	0.000000	0.000000	0.000000	0.582055	0.099189	0.534461	0.000000	0.000000	3.000000	12.000000	0.000000
2235.972629	-0.180716	0.575007	0.045244	76.456573	20.762476	106.084869	-4.132802	0.000000	2.173128	0.000000	0.000000	0.000000	0.582055	0.099189	0.534461	0.000000	0.000000	3.000000	12.000000	0.000000
2235.975962	-0.180716	0.575007	0.045244	76.456573	20.762476	106.084869	-4.132802	0.000000	2.173128	0.000000	0.000000	0.000000	0.582055	0.099189	0.534461	0.000000	0.000000	3.000000	12.000000	0.000000
2235.979296	-0.178692	0.575276	0.046818	76.638054	19.975363	105.365097	-4.035793	0.000000	2.262204	0.000000	0.000000	0.000000	0.607125	0.080622	0.472091	0.000000	0.000000	3.000000	12.000000	0.000000
2235.982629	-0.178692	0.575276	0.046818	76.638054	19.975363	105.365097	-4.035793	0.000000	2.262204	0.000000	0.000000	0.000000	0.607125	0.080622	0.472091	0.000000	0.000000	3.000000	12.000000	0.000000
2235.985962	-0.178692	0.575276	0.046818	76.638054	19.975363	105.365097	-4.035793	0.000000	2.262204	0.000000	0.000000	0.000000	0.607125	0.080622	0.472091	0.000000	0.000000	3.000000	12.000000	0.000000
2235.989296	-0.176466	0.575512	0.048219	76.863091	19.223972	104.430565	-3.934605	0.000000	2.340886	0.000000	0.000000	0.000000	0.667930	0.070802	0.420316	0.000000	0.000000	3.000000	12.000000	0.000000
2235.992629	-0.176466	0.575512	0.048219	76.863091	19.223972	104.430565	-3.934605	0.000000	2.340886	0.000000	0.000000	0.000000	0.667930	0.070802	0.420316	0.000000	0.000000	3.000000	12.000000	0.000000
2235.995962	-0.176466	0.575512	0.048219	76.863091	19.223972	104.430565	-3.934605	0.000000	2.340886	0.000000	0.000000	0.000000	0.667930	0.070802	0.420316	0.000000	0.000000	3.000000	12.000000	0.000000
2235.999296	-0.174106	0.575696	0.049405	77.092857	18.550310	103.383141	-3.823283	0.000000	2.410939	0.000000	0.000000	0.000000	0.708035	0.055307	0.355799	0.000000	0.000000	3.000000	12.000000	0.000000
2236.002629	-0.174106	0.575696	0.049405	77.092857	18.550310	103.383141	-3.823283	0.000000	2.410939	0.000000	0.000000	0.000000	0.708035	0.055307	0.355799	0.000000	0.000000	3.000000	12.000000	0.000000
2236.005962	-0.174106	0.575696	0.049405	77.092857	18.550310	103.383141	-3.823283	0.000000	2.410939	0.000000	0.000000	0.000000	0.708035	0.055307	0.355799	0.000000	0.000000	3.000000	12.000000	0.000000
2236.009296	-0.171601	0.575867	0.050413	77.311195	17.875994	102.613388	-3.705277	0.000000	2.470239	0.000000	0.000000	0.000000	0.751321	0.051160	0.302505	0.000000	0.000000	3.000000	12.000000	0.000000
2236.012629	-0.171601	0.575867	0.050413	77.311195	17.875994	102.613388	-3.705277	0.000000	2.470239	0.000000	0.000000	0.000000	0.751321	0.051160	0.302505	0.000000	0.000000	3.000000	12.000000	0.000000
2236.015962	-0.171601	0.575867	0.050413	77.311195	17.875994	102.613388	-3.705277	0.000000	2.470239	0.000000	0.000000	0.000000	0.751321	0.051160	0.302505	0.000000	0.000000	3.000000	12.000000	0.000000
2236.019296	-0.169083	0.576013	0.051223	77.515961	17.094393	102.182793	-3.580057	0.000000	2.520656	0.000000	0.000000	0.000000	0.755492	0.043910	0.243059	0.000000	0.000000	3.000000	12.000000	0.000000
2236.022629	-0.169083	0.576013	0.051223	77.515961	17.094393	102.182793	-3.580057	0.000000	2.520656	0.000000	0.000000	0.000000	0.755492	0.043910	0.243059	0.000000	0.000000	3.000000	12.000000	0.000000
2236.025962	-0.169083	0.576013	0.051223	77.515961	17.094393	102.182793	-3.580057	0.000000	2.520656	0.000000	0.000000	0.000000	0.755492	0.043910	0.243059	0.000000	0.000000	3.000000	12.000000	0.000000
2236.029296	-0.166544	0.576192	0.051890	77.737236	16.176832	101.997742	-3.454141	0.000000	2.561166	0.000000	0.000000	0.000000	0.761521	0.053661	0.199854	0.000000	0.000000	3.000000	12.000000	0.000000
2236.032629	-0.166544	0.576192	0.051890	77.737236	16.176832	101.997742	-3.454141	0.000000	2.561166	0.000000	0.000000	0.000000	0.761521	0.053661	0.199854	0.000000	0.000000	3.000000	12.000000	0.000000
2236.035962	-0.166544	0.576192	0.051890	77.737236	16.176832	101.997742	-3.454141	0.000000	2.561166	0.000000	0.000000	0.000000	0.761521	0.053661	0.199854	0.000000	0.000000	3.000000	12.000000	0.000000
2236.039296	-0.163985	0.576373	0.052484	77.990288	15.008184	101.693047	-3.327221	0.000000	2.594475	0.000000	0.000000	0.000000	0.767946	0.054125	0.178391	0.000000	0.000000	3.000000	12.000000	0.000000
2236.042629	-0.163985	0.576373	0.052484	77.990288	15.008184	101.693047	-3.327221	0.000000	2.594475	0.000000	0.000000	0.000000	0.767946	0.054125	0.178391	0.000000	0.000000	3.000000	12.000000	0.000000
2236.045962	-0.163985	0.576373	0.052484	77.990288	15.008184	101.693047	-3.327221	0.000000	2.594475	0.000000	0.000000	0.000000	0.767946	0.054125	0.178391	0.000000	0.000000	3.000000	12.000000	0.000000
2236.049296	-0.161380	0.576554	0.053015	78.274857	13.536016	100.808922	-3.199230	0.000000	2.624207	0.000000	0.000000	0.000000	0.781355	0.054527	0.159133	0.000000	0.000000	3.000000	12.000000	0.000000
2236.052629	-0.161380	0.576554	0.053015	78.274857	13.536016	100.808922	-3.199230	0.000000	2.624207	0.000000	0.000000	0.000000	0.781355	0.054527	0.159133	0.000000	0.000000	3.000000	12.000000	0.000000
2236.055962	-0.161380	0.576554	0.053015	78.274857	13.536016	100.808922	-3.199230	0.000000	2.624207	0.000000	0.000000	0.000000	0.781355	0.054527	0.159133	0.000000	0.000000	3.000000	12.000000	0.000000
2236.059296	-0.158737	0.576756	0.053496	78.576332	11.743820	99.205856	-3.069004	0.000000	2.650729	0.000000	0.000000	0.000000	0.793071	0.060615	0.144325	0.000000	0.000000	3.000000	12.000000	0.000000
2236.062629	-0.158737	0.576756	0.053496	78.576332	11.743820	99.205856	-3.069004	0.000000	2.650729	0.000000	0.000000	0.000000	0.793071	0.060615	0.144325	0.000000	0.000000	3.000000	12.000000	0.000000
2236.065962	-0.158737	0.576756	0.053496	78.576332	11.743820	99.205856	-3.069004	0.000000	2.650729	0.000000	0.000000	0.000000	0.793071	0.060615	0.144325	0.000000	0.000000	3.000000	12.000000	0.000000
2236.069296	-0.156014	0.576951	0.053881	78.879990	9.711475	97.139488	-2.936826	0.000000	2.674783	0.000000	0.000000	0.000000	0.816710	0.058334	0.115687	0.000000	0.000000	3.000000	12.000000	0.000000
2236.072629	-0.156014	0.576951	0.053881	78.879990	9.711475	97.139488	-2.936826	0.000000	2.674783	0.000000	0.000000	0.000000	0.816710	0.058334	0.115687	0.000000	0.000000	3.000000	12.000000	0.000000
2236.075962	-0.156014	0.576951	0.053881	78.879990	9.711475	97.139488	-2.936826	0.000000	2.674783	0.000000	0.000000	0.000000	0.816710	0.058334	0.115687	0.000000	0.000000	3.000000	12.000000	0.000000
2236.079296	-0.153219	0.577156	0.054186	79.160828	7.563785	94.948120	-2.800707	0.000000	2.694065	0.000000	0.000000	0.000000	0.838531	0.061693	0.091325	0.000000	0.000000	3.000000	12.000000	0.000000
2236.082629	-0.153219	0.577156	0.054186	79.160828	7.563785	94.948120	-2.800707	0.000000	2.694065	0.000000	0.000000	0.000000	0.838531	0.061693	0.091325	0.000000	0.000000	3.000000	12.000000	0.000000
2236.085962	-0.153219	0.577156	0.054186	79.160828	7.563785	94.948120	-2.800707	0.000000	2.694065	0.000000	0.000000	0.000000	0.838531	0.061693	0.091325	0.000000	0.000000	3.000000	12.000000	0.000000
2236.089296	-0.150317	0.577364	0.054377	79.406639	5.461448	93.010750	-2.660952	0.000000	2.709285	0.000000	0.000000	0.000000	0.870572	0.062332	0.057481	0.000000	0.000000	3.000000	12.000000	0.000000
2236.092629	-0.150317	0.577364	0.054377	79.406639	5.461448	93.010750	-2.660952	0.000000	2.709285	0.000000	0.000000	0.000000	0.870572	0.062332	0.057481	0.000000	0.000000	3.000000	12.000000	0.000000
2236.095962	-0.150317	0.577364	0.054377	79.406639	5.461448	93.010750	-2.660952	0.000000	2.709285	0.000000	0.000000	0.000000	0.870572	0.062332	0.057481	0.000000	0.000000	3.000000	12.000000	0.000000
2236.099296	-0.147389	0.577564	0.054455	79.618538	3.459188	91.324806	-2.515857	0.000000	2.718866	0.000000	0.000000	0.000000	0.878300	0.059799	0.023337	0.000000	0.000000	3.000000	12.000000	0.000000
2236.102629	-0.147389	0.577564	0.054455	79.618538	3.459188	91.324806	-2.515857	0.000000	2.718866	0.000000	0.000000	0.000000	0.878300	0.059799	0.023337	0.000000	0.000000	3.000000	12.000000	0.000000
2236.105962	-0.147389	0.577564	0.054455	79.618538	3.459188	91.324806	-2.515857	0.000000	2.718866	0.000000	0.000000	0.000000	0.878300	0.059799	0.023337	0.000000	0.000000	3.000000	12.000000	0.000000
2236.109296	-0.144462	0.577754	0.054412	79.802582	1.497012	89.674446	-2.369473	0.000000	2.722755	0.000000	0.000000	0.000000	0.878272	0.057206	-0.013040	0.000000	0.000000	3.000000	12.000000	0.000000
2236.112629	-0.144462	0.577754	0.054412	79.802582	1.497012	89.674446	-2.369473	0.000000	2.722755	0.000000	0.000000	0.000000	0.878272	0.057206	-0.013040	0.000000	0.000000	3.000000	12.000000	0.000000
2236.115962	-0.144462	0.577754	0.054412	79.802582	1.497012	89.674446	-2.369473	0.000000	2.722755	0.000000	0.000000	0.000000	0.878272	0.057206	-0.013040	0.000000	0.000000	3.000000	12.000000	0.000000
2236.119296	-0.141609	0.577936	0.054227	79.970825	-0.520647	87.794739	-2.223095	0.000000	2.720582	0.000000	0.000000	0.000000	0.855909	0.054514	-0.055514	0.000000	0.000000	3.000000	12.000000	0.000000
2236.122629	-0.141609	0.577936	0.054227	79.970825	-0.520647	87.794739	-2.223095	0.000000	2.720582	0.000000	0.000000	0.000000	0.855909	0.054514	-0.055514	0.000000	0.000000	3.000000	12.000000	0.000000
2236.125962	-0.141609	0.577936	0.054227	79.970825	-0.520647	87.794739	-2.223095	0.000000	2.720582	0.000000	0.000000	0.000000	0.855909	0.054514	-0.055514	0.000000	0.000000	3.000000	12.000000	0.000000
2236.129296	-0.138824	0.578107	0.053967	80.119484	-2.502210	85.926704	-2.080443	0.000000	2.711330	0.000000	0.000000	0.000000	0.835517	0.051391	-0.077731	0.000000	0.000000	3.000000	12.000000	0.000000
2236.132629	-0.138824	0.578107	0.053967	80.119484	-2.502210	85.926704	-2.080443	0.000000	2.711330	0.000000	0.000000	0.000000	0.835517	0.051391	-0.077731	0.000000	0.000000	3.000000	12.000000	0.000000
2236.135962	-0.138824	0.578107	0.053967	80.119484	-2.502210	85.926704	-2.080443	0.000000	2.711330	0.000000	0.000000	0.000000	0.835517	0.051391	-0.077731	0.000000	0.000000	3.000000	12.000000	0.000000
2236.139296	-0.136089	0.578298	0.053569	80.246880	-4.330300	84.412224	-1.941190	0.000000	2.698374	0.000000	0.000000	0.000000	0.820294	0.057184	-0.119574	0.000000	0.000000	3.000000	12.000000	0.000000
2236.142629	-0.136089	0.578298	0.053569	80.246880	-4.330300	84.412224	-1.941190	0.000000	2.698374	0.000000	0.000000	0.000000	0.820294	0.057184	-0.119574	0.000000	0.000000	3.000000	12.000000	0.000000
2236.145962	-0.136089	0.578298	0.053569	80.246880	-4.330300	84.412224	-1.941190	0.000000	2.698374	0.000000	0.000000	0.000000	0.820294	0.057184	-0.119574	0.000000	0.000000	3.000000	12.000000	0.000000
2236.149296	-0.133315	0.578421	0.053076	80.357491	-5.984959	83.220596	-1.804474	0.000000	2.678445	0.000000	0.000000	0.000000	0.832213	0.036877	-0.147887	0.000000	0.000000	3.000000	12.000000	0.000000
2236.152629	-0.133315	0.578421	0.053076	80.357491	-5.984959	83.220596	-1.804474	0.000000	2.678445	0.000000	0.000000	0.000000	0.832213	0.036877	-0.147887	0.000000	0.000000	3.000000	12.000000	0.000000
2236.155962	-0.133315	0.578421	0.053076	80.357491	-5.984959	83.220596	-1.804474	0.000000	2.678445	0.000000	0.000000	0.000000	0.832213	0.036877	-0.147887	0.000000	0.000000	3.000000	12.000000	0.000000
2236.159296	-0.130568	0.578515	0.052440	80.462608	-7.480450	82.200623	-1.665772	0.000000	2.653798	0.000000	0.000000	0.000000	0.824162	0.028185	-0.190647	0.000000	0.000000	3.000000	12.000000	0.000000
2236.162629	-0.130568	0.578515	0.052440	80.462608	-7.480450	82.200623	-1.665772	0.000000	2.653798	0.000000	0.000000	0.000000	0.824162	0.028185	-0.190647	0.000000	0.000000	3.000000	12.000000	0.000000
2236.165962	-0.130568	0.578515	0.052440	80.462608	-7.480450	82.200623	-1.665772	0.000000	2.653798	0.000000	0.000000	0.000000	0.824162	0.028185	-0.190647	0.000000	0.000000	3.000000	12.000000	0.000000
2236.169296	-0.127803	0.578550	0.051681	80.568932	-9.001658	81.238869	-1.528412	0.000000	2.622023	0.000000	0.000000	0.000000	0.829689	0.010734	-0.227815	0.000000	0.000000	3.000000	12.000000	0.000000
2236.172629	-0.127803	0.578550	0.051681	80.568932	-9.001658	81.238869	-1.528412	0.000000	2.622023	0.000000	0.000000	0.000000	0.829689	0.010734	-0.227815	0.000000	0.000000	3.000000	12.000000	0.000000
2236.175962	-0.127803	0.578550	0.051681	80.568932	-9.001658	81.238869	-1.528412	0.000000	2.622023	0.000000	0.000000	0.000000	0.829689	0.010734	-0.227815	0.000000	0.000000	3.000000	12.000000	0.000000
2236.179296	-0.125092	0.578528	0.050779	80.675026	-10.713200	80.099976	-1.390131	0.000000	2.584054	0.000000	0.000000	0.000000	0.813054	-0.006733	-0.270544	0.000000	0.000000	3.000000	12.000000	0.000000
2236.182629	-0.125092	0.578528	0.050779	80.675026	-10.713200	80.099976	-1.390131	0.000000	2.584054	0.000000	0.000000	0.000000	0.813054	-0.006733	-0.270544	0.000000	0.000000	3.000000	12.000000	0.000000
2236.185962	-0.125092	0.578528	0.050779	80.675026	-10.713200	80.099976	-1.390131	0.000000	2.584054	0.000000	0.000000	0.000000	0.813054	-0.006733	-0.270544	0.000000	0.000000	3.000000	12.000000	0.000000
2236.189296	-0.122526	0.578523	0.049782	80.771500	-12.665602	78.612381	-1.254622	0.000000	2.538963	0.000000	0.000000	0.000000	0.769801	-0.001603	-0.299241	0.000000	0.000000	3.000000	12.000000	0.000000
2236.192629	-0.122526	0.578523	0.049782	80.771500	-12.665602	78.612381	-1.254622	0.000000	2.538963	0.000000	0.000000	0.000000	0.769801	-0.001603	-0.299241	0.000000	0.000000	3.000000	12.000000	0.000000
2236.195962	-0.122526	0.578523	0.049782	80.771500	-12.665602	78.612381	-1.254622	0.000000	2.538963	0.000000	0.000000	0.000000	0.769801	-0.001603	-0.299241	0.000000	0.000000	3.000000	12.000000	0.000000
2236.199296	-0.120106	0.578505	0.048697	80.854347	-14.761057	76.990555	-1.126321	0.000000	2.489089	0.000000	0.000000	0.000000	0.726160	-0.005157	-0.325413	0.000000	0.000000	3.000000	12.000000	0.000000
2236.202629	-0.120106	0.578505	0.048697	80.854347	-14.761057	76.990555	-1.126321	0.000000	2.489089	0.000000	0.000000	0.000000	0.726160	-0.005157	-0.325413	0.000000	0.000000	3.000000	12.000000	0.000000
2236.205962	-0.120106	0.578505	0.048697	80.854347	-14.761057	76.990555	-1.126321	0.000000	2.489089	0.000000	0.000000	0.000000	0.726160	-0.005157	-0.325413	0.000000	0.000000	3.000000	12.000000	0.000000
2236.209296	-0.117772	0.578496	0.047493	80.923012	-16.852304	75.388000	-1.005295	0.000000	2.434854	0.000000	0.000000	0.000000	0.700164	-0.002992	-0.361159	0.000000	0.000000	3.000000	12.000000	0.000000
2236.212629	-0.117772	0.578496	0.047493	80.923012	-16.852304	75.388000	-1.005295	0.000000	2.434854	0.000000	0.000000	0.000000	0.700164	-0.002992	-0.361159	0.000000	0.000000	3.000000	12.000000	0.000000
2236.215962	-0.117772	0.578496	0.047493	80.923012	-16.852304	75.388000	-1.005295	0.000000	2.434854	0.000000	0.000000	0.000000	0.700164	-0.002992	-0.361159	0.000000	0.000000	3.000000	12.000000	0.000000
2236.219296	-0.115603	0.578454	0.046184	80.979965	-18.850515	73.791481	-0.888601	0.000000	2.374661	0.000000	0.000000	0.000000	0.650590	-0.012310	-0.392892	0.000000	0.000000	3.000000	12.000000	0.000000
2236.222629	-0.115603	0.578454	0.046184	80.979965	-18.850515	73.791481	-0.888601	0.000000	2.374661	0.000000	0.000000	0.000000	0.650590	-0.012310	-0.392892	0.000000	0.000000	3.000000	12.000000	0.000000
2236.225962	-0.115603	0.578454	0.046184	80.979965	-18.850515	73.791481	-0.888601	0.000000	2.374661	0.000000	0.000000	0.000000	0.650590	-0.012310	-0.392892	0.000000	0.000000	3.000000	12.000000	0.000000
2236.229296	-0.113567	0.578448	0.044740	81.035202	-20.592871	72.208755	-0.780169	0.000000	2.309179	0.000000	0.000000	0.000000	0.610790	-0.001949	-0.433105	0.000000	0.000000	3.000000	12.000000	0.000000
2236.232629	-0.113567	0.578448	0.044740	81.035202	-20.592871	72.208755	-0.780169	0.000000	2.309179	0.000000	0.000000	0.000000	0.610790	-0.001949	-0.433105	0.000000	0.000000	3.000000	12.000000	0.000000
2236.235962	-0.113567	0.578448	0.044740	81.035202	-20.592871	72.208755	-0.780169	0.000000	2.309179	0.000000	0.000000	0.000000	0.610790	-0.001949	-0.433105	0.000000	0.000000	3.000000	12.000000	0.000000
2236.239296	-0.111623	0.578438	0.043203	81.088661	-21.962400	70.804398	-0.678371	0.000000	2.236995	0.000000	0.000000	0.000000	0.583406	-0.003039	-0.461038	0.000000	0.000000	3.000000	12.000000	0.000000
2236.242629	-0.111623	0.578438	0.043203	81.088661	-21.962400	70.804398	-0.678371	0.000000	2.236995	0.000000	0.000000	0.000000	0.583406	-0.003039	-0.461038	0.000000	0.000000	3.000000	12.000000	0.000000
2236.245962	-0.111623	0.578438	0.043203	81.088661	-21.962400	70.804398	-0.678371	0.000000	2.236995	0.000000	0.000000	0.000000	0.583406	-0.003039	-0.461038	0.000000	0.000000	3.000000	12.000000	0.000000
2236.249296	-0.109717	0.578507	0.041565	81.144722	-22.798170	70.027748	-0.581136	0.000000	2.160155	0.000000	0.000000	0.000000	0.571610	0.020838	-0.491440	0.000000	0.000000	3.000000	12.000000	0.000000
2236.252629	-0.109717	0.578507	0.041565	81.144722	-22.798170	70.027748	-0.581136	0.000000	2.160155	0.000000	0.000000	0.000000	0.571610	0.020838	-0.491440	0.000000	0.000000	3.000000	12.000000	0.000000
2236.255962	-0.109717	0.578507	0.041565	81.144722	-22.798170	70.027748	-0.581136	0.000000	2.160155	0.000000	0.000000	0.000000	0.571610	0.020838	-0.491440	0.000000	0.000000	3.000000	12.000000	0.000000
2236.259296	-0.107880	0.578628	0.039955	81.175453	-23.064808	69.990356	-0.485868	0.000000	2.078249	0.000000	0.000000	0.000000	0.551292	0.036224	-0.482853	0.000000	0.000000	3.000000	12.000000	0.000000
2236.262629	-0.107880	0.578628	0.039955	81.175453	-23.064808	69.990356	-0.485868	0.000000	2.078249	0.000000	0.000000	0.000000	0.551292	0.036224	-0.482853	0.000000	0.000000	3.000000	12.000000	0.000000
2236.265962	-0.107880	0.578628	0.039955	81.175453	-23.064808	69.990356	-0.485868	0.000000	2.078249	0.000000	0.000000	0.000000	0.551292	0.036224	-0.482853	0.000000	0.000000	3.000000	12.000000	0.000000
2236.269296	-0.106069	0.578837	0.038418	81.149513	-22.877251	70.589523	-0.393986	0.000000	1.997773	0.000000	0.000000	0.000000	0.543228	0.062674	-0.461214	0.000000	0.000000	3.000000	12.000000	0.000000
2236.272629	-0.106069	0.578837	0.038418	81.149513	-22.877251	70.589523	-0.393986	0.000000	1.997773	0.000000	0.000000	0.000000	0.543228	0.062674	-0.461214	0.000000	0.000000	3.000000	12.000000	0.000000
2236.275962	-0.106069	0.578837	0.038418	81.149513	-22.877251	70.589523	-0.393986	0.000000	1.997773	0.000000	0.000000	0.000000	0.543228	0.062674	-0.461214	0.000000	0.000000	3.000000	12.000000	0.000000
2236.279296	-0.104331	0.579060	0.036940	81.081322	-22.604406	71.289185	-0.303448	0.000000	1.920904	0.000000	0.000000	0.000000	0.521475	0.066924	-0.443370	0.000000	0.000000	3.000000	12.000000	0.000000
2236.282629	-0.104331	0.579060	0.036940	81.081322	-22.604406	71.289185	-0.303448	0.000000	1.920904	0.000000	0.000000	0.000000	0.521475	0.066924	-0.443370	0.000000	0.000000	3.000000	12.000000	0.000000
2236.285962	-0.104331	0.579060	0.036940	81.081322	-22.604406	71.289185	-0.303448	0.000000	1.920904	0.000000	0.000000	0.000000	0.521475	0.066924	-0.443370	0.000000	0.000000	3.000000	12.000000	0.000000
2236.289296	-0.102608	0.579315	0.035487	81.007805	-22.331860	71.890297	-0.216536	0.000000	1.847009	0.000000	0.000000	0.000000	0.516897	0.076606	-0.436015	0.000000	0.000000	3.000000	12.000000	0.000000
2236.292629	-0.102608	0.579315	0.035487	81.007805	-22.331860	71.890297	-0.216536	0.000000	1.847009	0.000000	0.000000	0.000000	0.516897	0.076606	-0.436015	0.000000	0.000000	3.000000	12.000000	0.000000
2236.295962	-0.102608	0.579315	0.035487	81.007805	-22.331860	71.890297	-0.216536	0.000000	1.847009	0.000000	0.000000	0.000000	0.516897	0.076606	-0.436015	0.000000	0.000000	3.000000	12.000000	0.000000
2236.299296	-0.100932	0.579556	0.033977	80.969643	-22.111115	72.424393	-0.130386	0.000000	1.774340	0.000000	0.000000	0.000000	0.502824	0.072200	-0.453050	0.000000	0.000000	3.000000	12.000000	0.000000
2236.302629	-0.100932	0.579556	0.033977	80.969643	-22.111115	72.424393	-0.130386	0.000000	1.774340	0.000000	0.000000	0.000000	0.502824	0.072200	-0.453050	0.000000	0.000000	3.000000	12.000000	0.000000
2236.305962	-0.100932	0.579556	0.033977	80.969643	-22.111115	72.424393	-0.130386	0.000000	1.774340	0.000000	0.000000	0.000000	0.502824	0.072200	-0.453050	0.000000	0.000000	3.000000	12.000000	0.000000
2236.309296	-0.099322	0.579763	0.032389	80.981430	-21.969126	72.915092	-0.046582	0.000000	1.698832	0.000000	0.000000	0.000000	0.482807	0.062141	-0.476319	0.000000	0.000000	3.000000	12.000000	0.000000
2236.312629	-0.099322	0.579763	0.032389	80.981430	-21.969126	72.915092	-0.046582	0.000000	1.698832	0.000000	0.000000	0.000000	0.482807	0.062141	-0.476319	0.000000	0.000000	3.000000	12.000000	0.000000
2236.315962	-0.099322	0.579763	0.032389	80.981430	-21.969126	72.915092	-0.046582	0.000000	1.698832	0.000000	0.000000	0.000000	0.482807	0.062141	-0.476319	0.000000	0.000000	3.000000	12.000000	0.000000
2236.319296	-0.097740	0.579917	0.030650	81.040245	-21.915964	73.303627	0.033886	0.000000	1.619445	0.000000	0.000000	0.000000	0.474555	0.046091	-0.521690	0.000000	0.000000	3.000000	12.000000	0.000000
2236.322629	-0.097740	0.579917	0.030650	81.040245	-21.915964	73.303627	0.033886	0.000000	1.619445	0.000000	0.000000	0.000000	0.474555	0.046091	-0.521690	0.000000	0.000000	3.000000	12.000000	0.000000
2236.325962	-0.097740	0.579917	0.030650	81.040245	-21.915964	73.303627	0.033886	0.000000	1.619445	0.000000	0.000000	0.000000	0.474555	0.046091	-0.521690	0.000000	0.000000	3.000000	12.000000	0.000000
2236.329296	-0.096179	0.580037	0.028843	81.109634	-21.976627	73.604027	0.112978	0.000000	1.532497	0.000000	0.000000	0.000000	0.468412	0.035881	-0.542098	0.000000	0.000000	3.000000	12.000000	0.000000
2236.332629	-0.096179	0.580037	0.028843	81.109634	-21.976627	73.604027	0.112978	0.000000	1.532497	0.000000	0.000000	0.000000	0.468412	0.035881	-0.542098	0.000000	0.000000	3.000000	12.000000	0.000000
2236.335962	-0.096179	0.580037	0.028843	81.109634	-21.976627	73.604027	0.112978	0.000000	1.532497	0.000000	0.000000	0.000000	0.468412	0.035881	-0.542098	0.000000	0.000000	3.000000	12.000000	0.000000
2236.339296	-0.094655	0.580157	0.026934	81.144653	-22.296196	73.582146	0.191047	0.000000	1.442147	0.000000	0.000000	0.000000	0.457079	0.036230	-0.572765	0.000000	0.000000	3.000000	12.000000	0.000000
2236.342629	-0.094655	0.580157	0.026934	81.144653	-22.296196	73.582146	0.191047	0.000000	1.442147	0.000000	0.000000	0.000000	0.457079	0.036230	-0.572765	0.000000	0.000000	3.000000	12.000000	0.000000
2236.345962	-0.094655	0.580157	0.026934	81.144653	-22.296196	73.582146	0.191047	0.000000	1.442147	0.000000	0.000000	0.000000	0.457079	0.036230	-0.572765	0.000000	0.000000	3.000000	12.000000	0.000000
2236.349296	-0.093233	0.580245	0.025006	81.090950	-22.896811	73.018074	0.267227	0.000000	1.346686	0.000000	0.000000	0.000000	0.426649	0.026351	-0.578359	0.000000	0.000000	3.000000	12.000000	0.000000
2236.352629	-0.093233	0.580245	0.025006	81.090950	-22.896811	73.018074	0.267227	0.000000	1.346686	0.000000	0.000000	0.000000	0.426649	0.026351	-0.578359	0.000000	0.000000	3.000000	12.000000	0.000000
2236.355962	-0.093233	0.580245	0.025006	81.090950	-22.896811	73.018074	0.267227	0.000000	1.346686	0.000000	0.000000	0.000000	0.426649	0.026351	-0.578359	0.000000	0.000000	3.000000	12.000000	0.000000
2236.359296	-0.091865	0.580327	0.023062	80.935249	-23.708321	72.277878	0.338335	0.000000	1.250293	0.000000	0.000000	0.000000	0.410608	0.024548	-0.583051	0.000000	0.000000	3.000000	12.000000	0.000000
2236.362629	-0.091865	0.580327	0.023062	80.935249	-23.708321	72.277878	0.338335	0.000000	1.250293	0.000000	0.000000	0.000000	0.410608	0.024548	-0.583051	0.000000	0.000000	3.000000	12.000000	0.000000
2236.365962	-0.091865	0.580327	0.023062	80.935249	-23.708321	72.277878	0.338335	0.000000	1.250293	0.000000	0.000000	0.000000	0.410608	0.024548	-0.583051	0.000000	0.000000	3.000000	12.000000	0.000000
2236.369296	-0.090500	0.580384	0.021096	80.710007	-24.637337	71.776276	0.406770	0.000000	1.153118	0.000000	0.000000	0.000000	0.409286	0.017246	-0.590007	0.000000	0.000000	3.000000	12.000000	0.000000
2236.372629	-0.090500	0.580384	0.021096	80.710007	-24.637337	71.776276	0.406770	0.000000	1.153118	0.000000	0.000000	0.000000	0.409286	0.017246	-0.590007	0.000000	0.000000	3.000000	12.000000	0.000000
2236.375962	-0.090500	0.580384	0.021096	80.710007	-24.637337	71.776276	0.406770	0.000000	1.153118	0.000000	0.000000	0.000000	0.409286	0.017246	-0.590007	0.000000	0.000000	3.000000	12.000000	0.000000
2236.379296	-0.089132	0.580465	0.019183	80.421356	-25.548838	71.131172	0.474984	0.000000	1.054784	0.000000	0.000000	0.000000	0.410613	0.024087	-0.573790	0.000000	0.000000	3.000000	12.000000	0.000000
2236.382629	-0.089132	0.580465	0.019183	80.421356	-25.548838	71.131172	0.474984	0.000000	1.054784	0.000000	0.000000	0.000000	0.410613	0.024087	-0.573790	0.000000	0.000000	3.000000	12.000000	0.000000
2236.385962	-0.089132	0.580465	0.019183	80.421356	-25.548838	71.131172	0.474984	0.000000	1.054784	0.000000	0.000000	0.000000	0.410613	0.024087	-0.573790	0.000000	0.000000	3.000000	12.000000	0.000000
2236.389296	-0.087797	0.580531	0.017283	80.116501	-26.349604	70.503990	0.543420	0.000000	0.959152	0.000000	0.000000	0.000000	0.400271	0.019940	-0.570008	0.000000	0.000000	3.000000	12.000000	0.000000
2236.392629	-0.087797	0.580531	0.017283	80.116501	-26.349604	70.503990	0.543420	0.000000	0.959152	0.000000	0.000000	0.000000	0.400271	0.019940	-0.570008	0.000000	0.000000	3.000000	12.000000	0.000000
2236.395962	-0.087797	0.580531	0.017283	80.116501	-26.349604	70.503990	0.543420	0.000000	0.959152	0.000000	0.000000	0.000000	0.400271	0.019940	-0.570008	0.000000	0.000000	3.000000	12.000000	0.000000
2236.399296	-0.086568	0.580602	0.015400	79.817596	-27.094711	70.334244	0.610131	0.000000	0.864151	0.000000	0.000000	0.000000	0.368929	0.021371	-0.564815	0.000000	0.000000	3.000000	12.000000	0.000000
2236.402629	-0.086568	0.580602	0.015400	79.817596	-27.094711	70.334244	0.610131	0.000000	0.864151	0.000000	0.000000	0.000000	0.368929	0.021371	-0.564815	0.000000	0.000000	3.000000	12.000000	0.000000
2236.405962	-0.086568	0.580602	0.015400	79.817596	-27.094711	70.334244	0.610131	0.000000	0.864151	0.000000	0.000000	0.000000	0.368929	0.021371	-0.564815	0.000000	0.000000	3.000000	12.000000	0.000000
2236.409296	-0.085392	0.580686	0.013521	79.531342	-27.888327	70.006424	0.671619	0.000000	0.770015	0.000000	0.000000	0.000000	0.352636	0.025216	-0.563908	0.000000	0.000000	3.000000	12.000000	0.000000
2236.412629	-0.085392	0.580686	0.013521	79.531342	-27.888327	70.006424	0.671619	0.000000	0.770015	0.000000	0.000000	0.000000	0.352636	0.025216	-0.563908	0.000000	0.000000	3.000000	12.000000	0.000000
2236.415962	-0.085392	0.580686	0.013521	79.531342	-27.888327	70.006424	0.671619	0.000000	0.770015	0.000000	0.000000	0.000000	0.352636	0.025216	-0.563908	0.000000	0.000000	3.000000	12.000000	0.000000
2236.419296	-0.084270	0.580783	0.011644	79.250282	-28.741379	69.516167	0.730392	0.000000	0.676030	0.000000	0.000000	0.000000	0.336519	0.029026	-0.562861	0.000000	0.000000	3.000000	12.000000	0.000000
2236.422629	-0.084270	0.580783	0.011644	79.250282	-28.741379	69.516167	0.730392	0.000000	0.676030	0.000000	0.000000	0.000000	0.336519	0.029026	-0.562861	0.000000	0.000000	3.000000	12.000000	0.000000
2236.425962	-0.084270	0.580783	0.011644	79.250282	-28.741379	69.516167	0.730392	0.000000	0.676030	0.000000	0.000000	0.000000	0.336519	0.029026	-0.562861	0.000000	0.000000	3.000000	12.000000	0.000000
2236.429296	-0.083158	0.580893	0.009780	78.990585	-29.640251	68.858009	0.786478	0.000000	0.582220	0.000000	0.000000	0.000000	0.333877	0.032799	-0.559313	0.000000	0.000000	3.000000	12.000000	0.000000
2236.432629	-0.083158	0.580893	0.009780	78.990585	-29.640251	68.858009	0.786478	0.000000	0.582220	0.000000	0.000000	0.000000	0.333877	0.032799	-0.559313	0.000000	0.000000	3.000000	12.000000	0.000000
2236.435962	-0.083158	0.580893	0.009780	78.990585	-29.640251	68.858009	0.786478	0.000000	0.582220	0.000000	0.000000	0.000000	0.333877	0.032799	-0.559313	0.000000	0.000000	3.000000	12.000000	0.000000
2236.439296	-0.082018	0.580967	0.007858	78.755592	-30.559162	68.343468	0.842125	0.000000	0.489001	0.000000	0.000000	0.000000	0.341776	0.022416	-0.576706	0.000000	0.000000	3.000000	12.000000	0.000000
2236.442629	-0.082018	0.580967	0.007858	78.755592	-30.559162	68.343468	0.842125	0.000000	0.489001	0.000000	0.000000	0.000000	0.341776	0.022416	-0.576706	0.000000	0.000000	3.000000	12.000000	0.000000
2236.445962	-0.082018	0.580967	0.007858	78.755592	-30.559162	68.343468	0.842125	0.000000	0.489001	0.000000	0.000000	0.000000	0.341776	0.022416	-0.576706	0.000000	0.000000	3.000000	12.000000	0.000000
2236.449296	-0.080885	0.581036	0.005930	78.532928	-31.547052	67.812630	0.899087	0.000000	0.392883	0.000000	0.000000	0.000000	0.339926	0.020666	-0.578234	0.000000	0.000000	3.000000	12.000000	0.000000
2236.452629	-0.080885	0.581036	0.005930	78.532928	-31.547052	67.812630	0.899087	0.000000	0.392883	0.000000	0.000000	0.000000	0.339926	0.020666	-0.578234	0.000000	0.000000	3.000000	12.000000	0.000000
2236.455962	-0.080885	0.581036	0.005930	78.532928	-31.547052	67.812630	0.899087	0.000000	0.392883	0.000000	0.000000	0.000000	0.339926	0.020666	-0.578234	0.000000	0.000000	3.000000	12.000000	0.000000
2236.459296	-0.079780	0.581099	0.003994	78.300659	-32.576931	67.259232	0.955741	0.000000	0.296511	0.000000	0.000000	0.000000	0.331502	0.018928	-0.580887	0.000000	0.000000	3.000000	12.000000	0.000000
2236.462629	-0.079780	0.581099	0.003994	78.300659	-32.576931	67.259232	0.955741	0.000000	0.296511	0.000000	0.000000	0.000000	0.331502	0.018928	-0.580887	0.000000	0.000000	3.000000	12.000000	0.000000
2236.465962	-0.079780	0.581099	0.003994	78.300659	-32.576931	67.259232	0.955741	0.000000	0.296511	0.000000	0.000000	0.000000	0.331502	0.018928	-0.580887	0.000000	0.000000	3.000000	12.000000	0.000000
2236.469296	-0.078804	0.581178	0.002115	78.036957	-33.617119	66.820702	1.010992	0.000000	0.199697	0.000000	0.000000	0.000000	0.292834	0.023722	-0.563710	0.000000	0.000000	3.000000	12.000000	0.000000
2236.472629	-0.078804	0.581178	0.002115	78.036957	-33.617119	66.820702	1.010992	0.000000	0.199697	0.000000	0.000000	0.000000	0.292834	0.023722	-0.563710	0.000000	0.000000	3.000000	12.000000	0.000000
2236.475962	-0.078804	0.581178	0.002115	78.036957	-33.617119	66.820702	1.010992	0.000000	0.199697	0.000000	0.000000	0.000000	0.292834	0.023722	-0.563710	0.000000	0.000000	3.000000	12.000000	0.000000
2236.479296	-0.078011	0.581245	0.000226	77.747208	-34.700378	66.360878	1.059797	0.000000	0.105745	0.000000	0.000000	0.000000	0.238037	0.019915	-0.566754	0.000000	0.000000	3.000000	12.000000	0.000000
2236.482629	-0.078011	0.581245	0.000226	77.747208	-34.700378	66.360878	1.059797	0.000000	0.105745	0.000000	0.000000	0.000000	0.238037	0.019915	-0.566754	0.000000	0.000000	3.000000	12.000000	0.000000
2236.485962	-0.078011	0.581245	0.000226	77.747208	-34.700378	66.360878	1.059797	0.000000	0.105745	0.000000	0.000000	0.000000	0.238037	0.019915	-0.566754	0.000000	0.000000	3.000000	12.000000	0.000000
2236.489296	-0.077347	0.581288	-0.001706	77.459435	-35.797791	65.649979	1.099470	0.000000	0.011286	0.000000	0.000000	0.000000	0.198939	0.012868	-0.579449	0.000000	0.000000	3.000000	12.000000	0.000000
2236.492629	-0.077347	0.581288	-0.001706	77.459435	-35.797791	65.649979	1.099470	0.000000	0.011286	0.000000	0.000000	0.000000	0.198939	0.012868	-0.579449	0.000000	0.000000	3.000000	12.000000	0.000000
2236.495962	-0.077347	0.581288	-0.001706	77.459435	-35.797791	65.649979	1.099470	0.000000	0.011286	0.000000	0.000000	0.000000	0.198939	0.012868	-0.579449	0.000000	0.000000	3.000000	12.000000	0.000000
2236.499296	-0.076853	0.581289	-0.003703	77.210976	-36.727295	64.729301	1.132627	0.000000	-0.085289	0.000000	0.000000	0.000000	0.148267	0.000378	-0.599264	0.000000	0.000000	3.000000	12.000000	0.000000
2236.502629	-0.076853	0.581289	-0.003703	77.210976	-36.727295	64.729301	1.132627	0.000000	-0.085289	0.000000	0.000000	0.000000	0.148267	0.000378	-0.599264	0.000000	0.000000	3.000000	12.000000	0.000000
2236.505962	-0.076853	0.581289	-0.003703	77.210976	-36.727295	64.729301	1.132627	0.000000	-0.085289	0.000000	0.000000	0.000000	0.148267	0.000378	-0.599264	0.000000	0.000000	3.000000	12.000000	0.000000
2236.509296	-0.076457	0.581256	-0.005779	77.052437	-37.372429	63.865856	1.157338	0.000000	-0.185166	0.000000	0.000000	0.000000	0.118768	-0.009941	-0.622781	0.000000	0.000000	3.000000	12.000000	0.000000
2236.512629	-0.076457	0.581256	-0.005779	77.052437	-37.372429	63.865856	1.157338	0.000000	-0.185166	0.000000	0.000000	0.000000	0.118768	-0.009941	-0.622781	0.000000	0.000000	3.000000	12.000000	0.000000
2236.515962	-0.076457	0.581256	-0.005779	77.052437	-37.372429	63.865856	1.157338	0.000000	-0.185166	0.000000	0.000000	0.000000	0.118768	-0.009941	-0.622781	0.000000	0.000000	3.000000	12.000000	0.000000
2236.519296	-0.076069	0.581195	-0.007943	76.993271	-37.573715	63.631954	1.177133	0.000000	-0.288963	0.000000	0.000000	0.000000	0.116510	-0.018291	-0.649050	0.000000	0.000000	3.000000	12.000000	0.000000
2236.522629	-0.076069	0.581195	-0.007943	76.993271	-37.573715	63.631954	1.177133	0.000000	-0.288963	0.000000	0.000000	0.000000	0.116510	-0.018291	-0.649050	0.000000	0.000000	3.000000	12.000000	0.000000
2236.525962	-0.076069	0.581195	-0.007943	76.993271	-37.573715	63.631954	1.177133	0.000000	-0.288963	0.000000	0.000000	0.000000	0.116510	-0.018291	-0.649050	0.000000	0.000000	3.000000	12.000000	0.000000
2236.529296	-0.075717	0.581092	-0.010150	76.978607	-37.359623	64.166542	1.196551	0.000000	-0.397138	0.000000	0.000000	0.000000	0.105582	-0.030796	-0.662244	0.000000	0.000000	3.000000	12.000000	0.000000
2236.532629	-0.075717	0.581092	-0.010150	76.978607	-37.359623	64.166542	1.196551	0.000000	-0.397138	0.000000	0.000000	0.000000	0.105582	-0.030796	-0.662244	0.000000	0.000000	3.000000	12.000000	0.000000
2236.535962	-0.075717	0.581092	-0.010150	76.978607	-37.359623	64.166542	1.196551	0.000000	-0.397138	0.000000	0.000000	0.000000	0.105582	-0.030796	-0.662244	0.000000	0.000000	3.000000	12.000000	0.000000
2236.539296	-0.075407	0.580984	-0.012368	76.913536	-36.986427	64.895248	1.214148	0.000000	-0.507512	0.000000	0.000000	0.000000	0.093118	-0.032433	-0.665213	0.000000	0.000000	3.000000	12.000000	0.000000
2236.542629	-0.075407	0.580984	-0.012368	76.913536	-36.986427	64.895248	1.214148	0.000000	-0.507512	0.000000	0.000000	0.000000	0.093118	-0.032433	-0.665213	0.000000	0.000000	3.000000	12.000000	0.000000
2236.545962	-0.075407	0.580984	-0.012368	76.913536	-36.986427	64.895248	1.214148	0.000000	-0.507512	0.000000	0.000000	0.000000	0.093118	-0.032433	-0.665213	0.000000	0.000000	3.000000	12.000000	0.000000
2236.549296	-0.075197	0.580887	-0.014496	76.750061	-36.430050	65.584846	1.229668	0.000000	-0.618381	0.000000	0.000000	0.000000	0.062858	-0.029183	-0.638642	0.000000	0.000000	3.000000	12.000000	0.000000
2236.552629	-0.075197	0.580887	-0.014496	76.750061	-36.430050	65.584846	1.229668	0.000000	-0.618381	0.000000	0.000000	0.000000	0.062858	-0.029183	-0.638642	0.000000	0.000000	3.000000	12.000000	0.000000
2236.555962	-0.075197	0.580887	-0.014496	76.750061	-36.430050	65.584846	1.229668	0.000000	-0.618381	0.000000	0.000000	0.000000	0.062858	-0.029183	-0.638642	0.000000	0.000000	3.000000	12.000000	0.000000
2236.559296	-0.075076	0.580796	-0.016601	76.509308	-35.667511	66.412270	1.240144	0.000000	-0.724821	0.000000	0.000000	0.000000	0.036219	-0.027265	-0.631324	0.000000	0.000000	3.000000	12.000000	0.000000
2236.562629	-0.075076	0.580796	-0.016601	76.509308	-35.667511	66.412270	1.240144	0.000000	-0.724821	0.000000	0.000000	0.000000	0.036219	-0.027265	-0.631324	0.000000	0.000000	3.000000	12.000000	0.000000
2236.565962	-0.075076	0.580796	-0.016601	76.509308	-35.667511	66.412270	1.240144	0.000000	-0.724821	0.000000	0.000000	0.000000	0.036219	-0.027265	-0.631324	0.000000	0.000000	3.000000	12.000000	0.000000
2236.569296	-0.075042	0.580669	-0.018691	76.247047	-34.894032	67.249924	1.246181	0.000000	-0.830042	0.000000	0.000000	0.000000	0.010451	-0.037953	-0.627085	0.000000	0.000000	3.000000	12.000000	0.000000
2236.572629	-0.075042	0.580669	-0.018691	76.247047	-34.894032	67.249924	1.246181	0.000000	-0.830042	0.000000	0.000000	0.000000	0.010451	-0.037953	-0.627085	0.000000	0.000000	3.000000	12.000000	0.000000
2236.575962	-0.075042	0.580669	-0.018691	76.247047	-34.894032	67.249924	1.246181	0.000000	-0.830042	0.000000	0.000000	0.000000	0.010451	-0.037953	-0.627085	0.000000	0.000000	3.000000	12.000000	0.000000
2236.579296	-0.075083	0.580520	-0.020815	75.980629	-34.139217	68.048241	1.247923	0.000000	-0.934556	0.000000	0.000000	0.000000	-0.012523	-0.044669	-0.637115	0.000000	0.000000	3.000000	12.000000	0.000000
2236.582629	-0.075083	0.580520	-0.020815	75.980629	-34.139217	68.048241	1.247923	0.000000	-0.934556	0.000000	0.000000	0.000000	-0.012523	-0.044669	-0.637115	0.000000	0.000000	3.000000	12.000000	0.000000
2236.585962	-0.075083	0.580520	-0.020815	75.980629	-34.139217	68.048241	1.247923	0.000000	-0.934556	0.000000	0.000000	0.000000	-0.012523	-0.044669	-0.637115	0.000000	0.000000	3.000000	12.000000	0.000000
2236.589296	-0.075153	0.580313	-0.022999	75.733192	-33.471283	68.768845	1.245835	0.000000	-1.040742	0.000000	0.000000	0.000000	-0.020960	-0.062111	-0.655352	0.000000	0.000000	3.000000	12.000000	0.000000
2236.592629	-0.075153	0.580313	-0.022999	75.733192	-33.471283	68.768845	1.245835	0.000000	-1.040742	0.000000	0.000000	0.000000	-0.020960	-0.062111	-0.655352	0.000000	0.000000	3.000000	12.000000	0.000000
2236.595962	-0.075153	0.580313	-0.022999	75.733192	-33.471283	68.768845	1.245835	0.000000	-1.040742	0.000000	0.000000	0.000000	-0.020960	-0.062111	-0.655352	0.000000	0.000000	3.000000	12.000000	0.000000
2236.599296	-0.075226	0.580055	-0.025265	75.511734	-32.900696	69.384094	1.242342	0.000000	-1.149967	0.000000	0.000000	0.000000	-0.021749	-0.077609	-0.679751	0.000000	0.000000	3.000000	12.000000	0.000000
2236.602629	-0.075226	0.580055	-0.025265	75.511734	-32.900696	69.384094	1.242342	0.000000	-1.149967	0.000000	0.000000	0.000000	-0.021749	-0.077609	-0.679751	0.000000	0.000000	3.000000	12.000000	0.000000
2236.605962	-0.075226	0.580055	-0.025265	75.511734	-32.900696	69.384094	1.242342	0.000000	-1.149967	0.000000	0.000000	0.000000	-0.021749	-0.077609	-0.679751	0.000000	0.000000	3.000000	12.000000	0.000000
2236.609296	-0.075289	0.579709	-0.027555	75.299377	-32.366600	69.970581	1.238717	0.000000	-1.263259	0.000000	0.000000	0.000000	-0.019092	-0.103861	-0.686875	0.000000	0.000000	3.000000	12.000000	0.000000
2236.612629	-0.075289	0.579709	-0.027555	75.299377	-32.366600	69.970581	1.238717	0.000000	-1.263259	0.000000	0.000000	0.000000	-0.019092	-0.103861	-0.686875	0.000000	0.000000	3.000000	12.000000	0.000000
2236.615962	-0.075289	0.579709	-0.027555	75.299377	-32.366600	69.970581	1.238717	0.000000	-1.263259	0.000000	0.000000	0.000000	-0.019092	-0.103861	-0.686875	0.000000	0.000000	3.000000	12.000000	0.000000
2236.619296	-0.075392	0.579353	-0.029830	75.045349	-31.759283	70.663986	1.235535	0.000000	-1.377738	0.000000	0.000000	0.000000	-0.030960	-0.106738	-0.682624	0.000000	0.000000	3.000000	12.000000	0.000000
2236.622629	-0.075392	0.579353	-0.029830	75.045349	-31.759283	70.663986	1.235535	0.000000	-1.377738	0.000000	0.000000	0.000000	-0.030960	-0.106738	-0.682624	0.000000	0.000000	3.000000	12.000000	0.000000
2236.625962	-0.075392	0.579353	-0.029830	75.045349	-31.759283	70.663986	1.235535	0.000000	-1.377738	0.000000	0.000000	0.000000	-0.030960	-0.106738	-0.682624	0.000000	0.000000	3.000000	12.000000	0.000000
2236.629296	-0.075566	0.578994	-0.032030	74.682671	-30.955482	71.623932	1.230375	0.000000	-1.491509	0.000000	0.000000	0.000000	-0.052195	-0.107761	-0.659890	0.000000	0.000000	3.000000	12.000000	0.000000
2236.632629	-0.075566	0.578994	-0.032030	74.682671	-30.955482	71.623932	1.230375	0.000000	-1.491509	0.000000	0.000000	0.000000	-0.052195	-0.107761	-0.659890	0.000000	0.000000	3.000000	12.000000	0.000000
2236.635962	-0.075566	0.578994	-0.032030	74.682671	-30.955482	71.623932	1.230375	0.000000	-1.491509	0.000000	0.000000	0.000000	-0.052195	-0.107761	-0.659890	0.000000	0.000000	3.000000	12.000000	0.000000
2236.639296	-0.075764	0.578596	-0.034181	74.213715	-29.989439	72.823463	1.221676	0.000000	-1.601491	0.000000	0.000000	0.000000	-0.059341	-0.119228	-0.645373	0.000000	0.000000	3.000000	12.000000	0.000000
2236.642629	-0.075764	0.578596	-0.034181	74.213715	-29.989439	72.823463	1.221676	0.000000	-1.601491	0.000000	0.000000	0.000000	-0.059341	-0.119228	-0.645373	0.000000	0.000000	3.000000	12.000000	0.000000
2236.645962	-0.075764	0.578596	-0.034181	74.213715	-29.989439	72.823463	1.221676	0.000000	-1.601491	0.000000	0.000000	0.000000	-0.059341	-0.119228	-0.645373	0.000000	0.000000	3.000000	12.000000	0.000000
2236.649296	-0.076006	0.578161	-0.036288	73.685448	-28.984646	74.126724	1.211786	0.000000	-1.709053	0.000000	0.000000	0.000000	-0.072457	-0.130421	-0.631935	0.000000	0.000000	3.000000	12.000000	0.000000
2236.652629	-0.076006	0.578161	-0.036288	73.685448	-28.984646	74.126724	1.211786	0.000000	-1.709053	0.000000	0.000000	0.000000	-0.072457	-0.130421	-0.631935	0.000000	0.000000	3.000000	12.000000	0.000000
2236.655962	-0.076006	0.578161	-0.036288	73.685448	-28.984646	74.126724	1.211786	0.000000	-1.709053	0.000000	0.000000	0.000000	-0.072457	-0.130421	-0.631935	0.000000	0.000000	3.000000	12.000000	0.000000
2236.659296	-0.076263	0.577678	-0.038387	73.156410	-28.030228	75.231789	1.199710	0.000000	-1.814375	0.000000	0.000000	0.000000	-0.077238	-0.144995	-0.629846	0.000000	0.000000	3.000000	12.000000	0.000000
2236.662629	-0.076263	0.577678	-0.038387	73.156410	-28.030228	75.231789	1.199710	0.000000	-1.814375	0.000000	0.000000	0.000000	-0.077238	-0.144995	-0.629846	0.000000	0.000000	3.000000	12.000000	0.000000
2236.665962	-0.076263	0.577678	-0.038387	73.156410	-28.030228	75.231789	1.199710	0.000000	-1.814375	0.000000	0.000000	0.000000	-0.077238	-0.144995	-0.629846	0.000000	0.000000	3.000000	12.000000	0.000000
2236.669296	-0.076509	0.577135	-0.040517	72.655746	-27.149700	76.169952	1.186837	0.000000	-1.919350	0.000000	0.000000	0.000000	-0.073717	-0.162922	-0.639147	0.000000	0.000000	3.000000	12.000000	0.000000
2236.672629	-0.076509	0.577135	-0.040517	72.655746	-27.149700	76.169952	1.186837	0.000000	-1.919350	0.000000	0.000000	0.000000	-0.073717	-0.162922	-0.639147	0.000000	0.000000	3.000000	12.000000	0.000000
2236.675962	-0.076509	0.577135	-0.040517	72.655746	-27.149700	76.169952	1.186837	0.000000	-1.919350	0.000000	0.000000	0.000000	-0.073717	-0.162922	-0.639147	0.000000	0.000000	3.000000	12.000000	0.000000
2236.679296	-0.076758	0.576538	-0.042707	72.211617	-26.383327	77.016533	1.174551	0.000000	-2.025874	0.000000	0.000000	0.000000	-0.074710	-0.179027	-0.656815	0.000000	0.000000	3.000000	12.000000	0.000000
2236.682629	-0.076758	0.576538	-0.042707	72.211617	-26.383327	77.016533	1.174551	0.000000	-2.025874	0.000000	0.000000	0.000000	-0.074710	-0.179027	-0.656815	0.000000	0.000000	3.000000	12.000000	0.000000
2236.685962	-0.076758	0.576538	-0.042707	72.211617	-26.383327	77.016533	1.174551	0.000000	-2.025874	0.000000	0.000000	0.000000	-0.074710	-0.179027	-0.656815	0.000000	0.000000	3.000000	12.000000	0.000000
2236.689296	-0.076996	0.575860	-0.044922	71.822098	-25.780006	77.688263	1.162099	0.000000	-2.135343	0.000000	0.000000	0.000000	-0.071338	-0.203502	-0.664405	0.000000	0.000000	3.000000	12.000000	0.000000
2236.692629	-0.076996	0.575860	-0.044922	71.822098	-25.780006	77.688263	1.162099	0.000000	-2.135343	0.000000	0.000000	0.000000	-0.071338	-0.203502	-0.664405	0.000000	0.000000	3.000000	12.000000	0.000000
2236.695962	-0.076996	0.575860	-0.044922	71.822098	-25.780006	77.688263	1.162099	0.000000	-2.135343	0.000000	0.000000	0.000000	-0.071338	-0.203502	-0.664405	0.000000	0.000000	3.000000	12.000000	0.000000
2236.699296	-0.077281	0.575101	-0.047173	71.486694	-25.313410	78.238937	1.150209	0.000000	-2.246078	0.000000	0.000000	0.000000	-0.085421	-0.227667	-0.675434	0.000000	0.000000	3.000000	12.000000	0.000000
2236.702629	-0.077281	0.575101	-0.047173	71.486694	-25.313410	78.238937	1.150209	0.000000	-2.246078	0.000000	0.000000	0.000000	-0.085421	-0.227667	-0.675434	0.000000	0.000000	3.000000	12.000000	0.000000
2236.705962	-0.077281	0.575101	-0.047173	71.486694	-25.313410	78.238937	1.150209	0.000000	-2.246078	0.000000	0.000000	0.000000	-0.085421	-0.227667	-0.675434	0.000000	0.000000	3.000000	12.000000	0.000000
2236.709296	-0.077654	0.574343	-0.049446	71.199814	-24.939686	78.742897	1.135972	0.000000	-2.358650	0.000000	0.000000	0.000000	-0.112062	-0.227547	-0.682027	0.000000	0.000000	3.000000	12.000000	0.000000
2236.712629	-0.077654	0.574343	-0.049446	71.199814	-24.939686	78.742897	1.135972	0.000000	-2.358650	0.000000	0.000000	0.000000	-0.112062	-0.227547	-0.682027	0.000000	0.000000	3.000000	12.000000	0.000000
2236.715962	-0.077654	0.574343	-0.049446	71.199814	-24.939686	78.742897	1.135972	0.000000	-2.358650	0.000000	0.000000	0.000000	-0.112062	-0.227547	-0.682027	0.000000	0.000000	3.000000	12.000000	0.000000
2236.719296	-0.078109	0.573569	-0.051666	70.952904	-24.641338	79.253860	1.117295	0.000000	-2.472321	0.000000	0.000000	0.000000	-0.136591	-0.232147	-0.666000	0.000000	0.000000	3.000000	12.000000	0.000000
2236.722629	-0.078109	0.573569	-0.051666	70.952904	-24.641338	79.253860	1.117295	0.000000	-2.472321	0.000000	0.000000	0.000000	-0.136591	-0.232147	-0.666000	0.000000	0.000000	3.000000	12.000000	0.000000
2236.725962	-0.078109	0.573569	-0.051666	70.952904	-24.641338	79.253860	1.117295	0.000000	-2.472321	0.000000	0.000000	0.000000	-0.136591	-0.232147	-0.666000	0.000000	0.000000	3.000000	12.000000	0.000000
2236.729296	-0.078662	0.572825	-0.053849	70.734947	-24.371460	79.745377	1.094530	0.000000	-2.583321	0.000000	0.000000	0.000000	-0.165896	-0.223143	-0.654871	0.000000	0.000000	3.000000	12.000000	0.000000
2236.732629	-0.078662	0.572825	-0.053849	70.734947	-24.371460	79.745377	1.094530	0.000000	-2.583321	0.000000	0.000000	0.000000	-0.165896	-0.223143	-0.654871	0.000000	0.000000	3.000000	12.000000	0.000000
2236.735962	-0.078662	0.572825	-0.053849	70.734947	-24.371460	79.745377	1.094530	0.000000	-2.583321	0.000000	0.000000	0.000000	-0.165896	-0.223143	-0.654871	0.000000	0.000000	3.000000	12.000000	0.000000
2236.739296	-0.079283	0.572101	-0.055940	70.540413	-24.054123	80.251129	1.066881	0.000000	-2.692466	0.000000	0.000000	0.000000	-0.186293	-0.217293	-0.627122	0.000000	0.000000	3.000000	12.000000	0.000000
2236.742629	-0.079283	0.572101	-0.055940	70.540413	-24.054123	80.251129	1.066881	0.000000	-2.692466	0.000000	0.000000	0.000000	-0.186293	-0.217293	-0.627122	0.000000	0.000000	3.000000	12.000000	0.000000
2236.745962	-0.079283	0.572101	-0.055940	70.540413	-24.054123	80.251129	1.066881	0.000000	-2.692466	0.000000	0.000000	0.000000	-0.186293	-0.217293	-0.627122	0.000000	0.000000	3.000000	12.000000	0.000000
2236.749296	-0.079926	0.571384	-0.057972	70.369087	-23.634384	80.966797	1.035832	0.000000	-2.796987	0.000000	0.000000	0.000000	-0.192787	-0.215001	-0.609635	0.000000	0.000000	3.000000	12.000000	0.000000
2236.752629	-0.079926	0.571384	-0.057972	70.369087	-23.634384	80.966797	1.035832	0.000000	-2.796987	0.000000	0.000000	0.000000	-0.192787	-0.215001	-0.609635	0.000000	0.000000	3.000000	12.000000	0.000000
2236.755962	-0.079926	0.571384	-0.057972	70.369087	-23.634384	80.966797	1.035832	0.000000	-2.796987	0.000000	0.000000	0.000000	-0.192787	-0.215001	-0.609635	0.000000	0.000000	3.000000	12.000000	0.000000
2236.759296	-0.080604	0.570680	-0.059973	70.199074	-23.130508	81.838547	1.003701	0.000000	-2.898592	0.000000	0.000000	0.000000	-0.203555	-0.211097	-0.600463	0.000000	0.000000	3.000000	12.000000	0.000000
2236.762629	-0.080604	0.570680	-0.059973	70.199074	-23.130508	81.838547	1.003701	0.000000	-2.898592	0.000000	0.000000	0.000000	-0.203555	-0.211097	-0.600463	0.000000	0.000000	3.000000	12.000000	0.000000
2236.765962	-0.080604	0.570680	-0.059973	70.199074	-23.130508	81.838547	1.003701	0.000000	-2.898592	0.000000	0.000000	0.000000	-0.203555	-0.211097	-0.600463	0.000000	0.000000	3.000000	12.000000	0.000000
2236.769296	-0.081300	0.569989	-0.061941	70.019417	-22.575018	82.817612	0.969775	0.000000	-2.998669	0.000000	0.000000	0.000000	-0.208621	-0.207246	-0.590143	0.000000	0.000000	3.000000	12.000000	0.000000
2236.772629	-0.081300	0.569989	-0.061941	70.019417	-22.575018	82.817612	0.969775	0.000000	-2.998669	0.000000	0.000000	0.000000	-0.208621	-0.207246	-0.590143	0.000000	0.000000	3.000000	12.000000	0.000000
2236.775962	-0.081300	0.569989	-0.061941	70.019417	-22.575018	82.817612	0.969775	0.000000	-2.998669	0.000000	0.000000	0.000000	-0.208621	-0.207246	-0.590143	0.000000	0.000000	3.000000	12.000000	0.000000
2236.779296	-0.081994	0.569311	-0.063869	69.815315	-21.986322	83.861031	0.935005	0.000000	-3.097027	0.000000	0.000000	0.000000	-0.208107	-0.203376	-0.578641	0.000000	0.000000	3.000000	12.000000	0.000000
2236.782629	-0.081994	0.569311	-0.063869	69.815315	-21.986322	83.861031	0.935005	0.000000	-3.097027	0.000000	0.000000	0.000000	-0.208107	-0.203376	-0.578641	0.000000	0.000000	3.000000	12.000000	0.000000
2236.785962	-0.081994	0.569311	-0.063869	69.815315	-21.986322	83.861031	0.935005	0.000000	-3.097027	0.000000	0.000000	0.000000	-0.208107	-0.203376	-0.578641	0.000000	0.000000	3.000000	12.000000	0.000000
2236.789296	-0.082673	0.568618	-0.065820	69.584694	-21.405994	84.901855	0.900321	0.000000	-3.193467	0.000000	0.000000	0.000000	-0.203901	-0.208147	-0.585076	0.000000	0.000000	3.000000	12.000000	0.000000
2236.792629	-0.082673	0.568618	-0.065820	69.584694	-21.405994	84.901855	0.900321	0.000000	-3.193467	0.000000	0.000000	0.000000	-0.203901	-0.208147	-0.585076	0.000000	0.000000	3.000000	12.000000	0.000000
2236.795962	-0.082673	0.568618	-0.065820	69.584694	-21.405994	84.901855	0.900321	0.000000	-3.193467	0.000000	0.000000	0.000000	-0.203901	-0.208147	-0.585076	0.000000	0.000000	3.000000	12.000000	0.000000
2236.799296	-0.083382	0.567987	-0.067681	69.304588	-20.828026	85.935051	0.866337	0.000000	-3.290980	0.000000	0.000000	0.000000	-0.212509	-0.189082	-0.558482	0.000000	0.000000	3.000000	12.000000	0.000000
2236.802629	-0.083382	0.567987	-0.067681	69.304588	-20.828026	85.935051	0.866337	0.000000	-3.290980	0.000000	0.000000	0.000000	-0.212509	-0.189082	-0.558482	0.000000	0.000000	3.000000	12.000000	0.000000
2236.805962	-0.083382	0.567987	-0.067681	69.304588	-20.828026	85.935051	0.866337	0.000000	-3.290980	0.000000	0.000000	0.000000	-0.212509	-0.189082	-0.558482	0.000000	0.000000	3.000000	12.000000	0.000000
2236.809296	-0.084102	0.567399	-0.069444	68.995262	-20.287910	86.928154	0.830919	0.000000	-3.384060	0.000000	0.000000	0.000000	-0.216163	-0.176646	-0.528835	0.000000	0.000000	3.000000	12.000000	0.000000
2236.812629	-0.084102	0.567399	-0.069444	68.995262	-20.287910	86.928154	0.830919	0.000000	-3.384060	0.000000	0.000000	0.000000	-0.216163	-0.176646	-0.528835	0.000000	0.000000	3.000000	12.000000	0.000000
2236.815962	-0.084102	0.567399	-0.069444	68.995262	-20.287910	86.928154	0.830919	0.000000	-3.384060	0.000000	0.000000	0.000000	-0.216163	-0.176646	-0.528835	0.000000	0.000000	3.000000	12.000000	0.000000
2236.819296	-0.084834	0.566873	-0.071114	68.671989	-19.772356	87.900894	0.794892	0.000000	-3.472199	0.000000	0.000000	0.000000	-0.219698	-0.157778	-0.500857	0.000000	0.000000	3.000000	12.000000	0.000000
2236.822629	-0.084834	0.566873	-0.071114	68.671989	-19.772356	87.900894	0.794892	0.000000	-3.472199	0.000000	0.000000	0.000000	-0.219698	-0.157778	-0.500857	0.000000	0.000000	3.000000	12.000000	0.000000
2236.825962	-0.084834	0.566873	-0.071114	68.671989	-19.772356	87.900894	0.794892	0.000000	-3.472199	0.000000	0.000000	0.000000	-0.219698	-0.157778	-0.500857	0.000000	0.000000	3.000000	12.000000	0.000000
2236.829296	-0.085563	0.566388	-0.072680	68.363266	-19.275206	88.882950	0.758275	0.000000	-3.555676	0.000000	0.000000	0.000000	-0.218411	-0.145488	-0.469821	0.000000	0.000000	3.000000	12.000000	0.000000
2236.832629	-0.085563	0.566388	-0.072680	68.363266	-19.275206	88.882950	0.758275	0.000000	-3.555676	0.000000	0.000000	0.000000	-0.218411	-0.145488	-0.469821	0.000000	0.000000	3.000000	12.000000	0.000000
2236.835962	-0.085563	0.566388	-0.072680	68.363266	-19.275206	88.882950	0.758275	0.000000	-3.555676	0.000000	0.000000	0.000000	-0.218411	-0.145488	-0.469821	0.000000	0.000000	3.000000	12.000000	0.000000
2236.839296	-0.086247	0.565927	-0.074152	68.090126	-18.781569	89.900299	0.721874	0.000000	-3.633979	0.000000	0.000000	0.000000	-0.205319	-0.138213	-0.441671	0.000000	0.000000	3.000000	12.000000	0.000000
2236.842629	-0.086247	0.565927	-0.074152	68.090126	-18.781569	89.900299	0.721874	0.000000	-3.633979	0.000000	0.000000	0.000000	-0.205319	-0.138213	-0.441671	0.000000	0.000000	3.000000	12.000000	0.000000
2236.845962	-0.086247	0.565927	-0.074152	68.090126	-18.781569	89.900299	0.721874	0.000000	-3.633979	0.000000	0.000000	0.000000	-0.205319	-0.138213	-0.441671	0.000000	0.000000	3.000000	12.000000	0.000000
2236.849296	-0.086903	0.565429	-0.075635	67.864784	-18.296408	90.953224	0.687654	0.000000	-3.707591	0.000000	0.000000	0.000000	-0.196892	-0.149532	-0.444828	0.000000	0.000000	3.000000	12.000000	0.000000
2236.852629	-0.086903	0.565429	-0.075635	67.864784	-18.296408	90.953224	0.687654	0.000000	-3.707591	0.000000	0.000000	0.000000	-0.196892	-0.149532	-0.444828	0.000000	0.000000	3.000000	12.000000	0.000000
2236.855962	-0.086903	0.565429	-0.075635	67.864784	-18.296408	90.953224	0.687654	0.000000	-3.707591	0.000000	0.000000	0.000000	-0.196892	-0.149532	-0.444828	0.000000	0.000000	3.000000	12.000000	0.000000
2236.859296	-0.087568	0.564893	-0.077136	67.684692	-17.851894	91.977661	0.654839	0.000000	-3.781729	0.000000	0.000000	0.000000	-0.199312	-0.160738	-0.450485	0.000000	0.000000	3.000000	12.000000	0.000000
2236.862629	-0.087568	0.564893	-0.077136	67.684692	-17.851894	91.977661	0.654839	0.000000	-3.781729	0.000000	0.000000	0.000000	-0.199312	-0.160738	-0.450485	0.000000	0.000000	3.000000	12.000000	0.000000
2236.865962	-0.087568	0.564893	-0.077136	67.684692	-17.851894	91.977661	0.654839	0.000000	-3.781729	0.000000	0.000000	0.000000	-0.199312	-0.160738	-0.450485	0.000000	0.000000	3.000000	12.000000	0.000000
2236.869296	-0.088230	0.564308	-0.078699	67.543106	-17.468014	92.938812	0.621620	0.000000	-3.856809	0.000000	0.000000	0.000000	-0.198681	-0.175435	-0.468845	0.000000	0.000000	3.000000	12.000000	0.000000
2236.872629	-0.088230	0.564308	-0.078699	67.543106	-17.468014	92.938812	0.621620	0.000000	-3.856809	0.000000	0.000000	0.000000	-0.198681	-0.175435	-0.468845	0.000000	0.000000	3.000000	12.000000	0.000000
2236.875962	-0.088230	0.564308	-0.078699	67.543106	-17.468014	92.938812	0.621620	0.000000	-3.856809	0.000000	0.000000	0.000000	-0.198681	-0.175435	-0.468845	0.000000	0.000000	3.000000	12.000000	0.000000
2236.879296	-0.088938	0.563724	-0.080277	67.441628	-17.159016	93.792480	0.588506	0.000000	-3.934950	0.000000	0.000000	0.000000	-0.212433	-0.175105	-0.473418	0.000000	0.000000	3.000000	12.000000	0.000000
2236.882629	-0.088938	0.563724	-0.080277	67.441628	-17.159016	93.792480	0.588506	0.000000	-3.934950	0.000000	0.000000	0.000000	-0.212433	-0.175105	-0.473418	0.000000	0.000000	3.000000	12.000000	0.000000
2236.885962	-0.088938	0.563724	-0.080277	67.441628	-17.159016	93.792480	0.588506	0.000000	-3.934950	0.000000	0.000000	0.000000	-0.212433	-0.175105	-0.473418	0.000000	0.000000	3.000000	12.000000	0.000000
2236.889296	-0.089706	0.563170	-0.081810	67.346153	-16.946571	94.491219	0.553101	0.000000	-4.013854	0.000000	0.000000	0.000000	-0.230307	-0.166270	-0.459958	0.000000	0.000000	3.000000	12.000000	0.000000
2236.892629	-0.089706	0.563170	-0.081810	67.346153	-16.946571	94.491219	0.553101	0.000000	-4.013854	0.000000	0.000000	0.000000	-0.230307	-0.166270	-0.459958	0.000000	0.000000	3.000000	12.000000	0.000000
2236.895962	-0.089706	0.563170	-0.081810	67.346153	-16.946571	94.491219	0.553101	0.000000	-4.013854	0.000000	0.000000	0.000000	-0.230307	-0.166270	-0.459958	0.000000	0.000000	3.000000	12.000000	0.000000
2236.899296	-0.090496	0.562732	-0.083218	67.219406	-16.821049	94.968430	0.514716	0.000000	-4.090513	0.000000	0.000000	0.000000	-0.237075	-0.131461	-0.422447	0.000000	0.000000	3.000000	12.000000	0.000000
2236.902629	-0.090496	0.562732	-0.083218	67.219406	-16.821049	94.968430	0.514716	0.000000	-4.090513	0.000000	0.000000	0.000000	-0.237075	-0.131461	-0.422447	0.000000	0.000000	3.000000	12.000000	0.000000
2236.905962	-0.090496	0.562732	-0.083218	67.219406	-16.821049	94.968430	0.514716	0.000000	-4.090513	0.000000	0.000000	0.000000	-0.237075	-0.131461	-0.422447	0.000000	0.000000	3.000000	12.000000	0.000000
2236.909296	-0.091322	0.562466	-0.084376	67.029259	-16.749243	95.100899	0.475204	0.000000	-4.160921	0.000000	0.000000	0.000000	-0.247782	-0.079849	-0.347279	0.000000	0.000000	3.000000	12.000000	0.000000
2236.912629	-0.091322	0.562466	-0.084376	67.029259	-16.749243	95.100899	0.475204	0.000000	-4.160921	0.000000	0.000000	0.000000	-0.247782	-0.079849	-0.347279	0.000000	0.000000	3.000000	12.000000	0.000000
2236.915962	-0.091322	0.562466	-0.084376	67.029259	-16.749243	95.100899	0.475204	0.000000	-4.160921	0.000000	0.000000	0.000000	-0.247782	-0.079849	-0.347279	0.000000	0.000000	3.000000	12.000000	0.000000
2236.919296	-0.092212	0.562338	-0.085328	66.800117	-16.704287	95.225258	0.433906	0.000000	-4.218801	0.000000	0.000000	0.000000	-0.267086	-0.038278	-0.285615	0.000000	0.000000	3.000000	12.000000	0.000000
2236.922629	-0.092212	0.562338	-0.085328	66.800117	-16.704287	95.225258	0.433906	0.000000	-4.218801	0.000000	0.000000	0.000000	-0.267086	-0.038278	-0.285615	0.000000	0.000000	3.000000	12.000000	0.000000
2236.925962	-0.092212	0.562338	-0.085328	66.800117	-16.704287	95.225258	0.433906	0.000000	-4.218801	0.000000	0.000000	0.000000	-0.267086	-0.038278	-0.285615	0.000000	0.000000	3.000000	12.000000	0.000000
2236.929296	-0.093088	0.562337	-0.086099	66.580681	-16.650034	95.575127	0.389392	0.000000	-4.266404	0.000000	0.000000	0.000000	-0.262608	-0.000323	-0.231333	0.000000	0.000000	3.000000	12.000000	0.000000
2236.932629	-0.093088	0.562337	-0.086099	66.580681	-16.650034	95.575127	0.389392	0.000000	-4.266404	0.000000	0.000000	0.000000	-0.262608	-0.000323	-0.231333	0.000000	0.000000	3.000000	12.000000	0.000000
2236.935962	-0.093088	0.562337	-0.086099	66.580681	-16.650034	95.575127	0.389392	0.000000	-4.266404	0.000000	0.000000	0.000000	-0.262608	-0.000323	-0.231333	0.000000	0.000000	3.000000	12.000000	0.000000
2236.939296	-0.093963	0.562359	-0.086784	66.398056	-16.585814	95.959038	0.345624	0.000000	-4.304959	0.000000	0.000000	0.000000	-0.262681	0.006719	-0.205384	0.000000	0.000000	3.000000	12.000000	0.000000
2236.942629	-0.093963	0.562359	-0.086784	66.398056	-16.585814	95.959038	0.345624	0.000000	-4.304959	0.000000	0.000000	0.000000	-0.262681	0.006719	-0.205384	0.000000	0.000000	3.000000	12.000000	0.000000
2236.945962	-0.093963	0.562359	-0.086784	66.398056	-16.585814	95.959038	0.345624	0.000000	-4.304959	0.000000	0.000000	0.000000	-0.262681	0.006719	-0.205384	0.000000	0.000000	3.000000	12.000000	0.000000
2236.949296	-0.094792	0.562414	-0.087421	66.269150	-16.515900	96.327644	0.301844	0.000000	-4.339190	0.000000	0.000000	0.000000	-0.248791	0.016475	-0.191018	0.000000	0.000000	3.000000	12.000000	0.000000
2236.952629	-0.094792	0.562414	-0.087421	66.269150	-16.515900	96.327644	0.301844	0.000000	-4.339190	0.000000	0.000000	0.000000	-0.248791	0.016475	-0.191018	0.000000	0.000000	3.000000	12.000000	0.000000
2236.955962	-0.094792	0.562414	-0.087421	66.269150	-16.515900	96.327644	0.301844	0.000000	-4.339190	0.000000	0.000000	0.000000	-0.248791	0.016475	-0.191018	0.000000	0.000000	3.000000	12.000000	0.000000
2236.959296	-0.095616	0.562432	-0.088072	66.200729	-16.481541	96.444588	0.260379	0.000000	-4.371026	0.000000	0.000000	0.000000	-0.247021	0.005188	-0.195383	0.000000	0.000000	3.000000	12.000000	0.000000
2236.962629	-0.095616	0.562432	-0.088072	66.200729	-16.481541	96.444588	0.260379	0.000000	-4.371026	0.000000	0.000000	0.000000	-0.247021	0.005188	-0.195383	0.000000	0.000000	3.000000	12.000000	0.000000
2236.965962	-0.095616	0.562432	-0.088072	66.200729	-16.481541	96.444588	0.260379	0.000000	-4.371026	0.000000	0.000000	0.000000	-0.247021	0.005188	-0.195383	0.000000	0.000000	3.000000	12.000000	0.000000
2236.969296	-0.096491	0.562420	-0.088803	66.190811	-16.478285	96.129387	0.219209	0.000000	-4.403590	0.000000	0.000000	0.000000	-0.262469	-0.003422	-0.219507	0.000000	0.000000	3.000000	12.000000	0.000000
2236.972629	-0.096491	0.562420	-0.088803	66.190811	-16.478285	96.129387	0.219209	0.000000	-4.403590	0.000000	0.000000	0.000000	-0.262469	-0.003422	-0.219507	0.000000	0.000000	3.000000	12.000000	0.000000
2236.975962	-0.096491	0.562420	-0.088803	66.190811	-16.478285	96.129387	0.219209	0.000000	-4.403590	0.000000	0.000000	0.000000	-0.262469	-0.003422	-0.219507	0.000000	0.000000	3.000000	12.000000	0.000000
2236.979296	-0.097384	0.562339	-0.089596	66.220230	-16.476284	95.480171	0.175464	0.000000	-4.440175	0.000000	0.000000	0.000000	-0.268052	-0.024506	-0.237638	0.000000	0.000000	3.000000	12.000000	0.000000
2236.982629	-0.097384	0.562339	-0.089596	66.220230	-16.476284	95.480171	0.175464	0.000000	-4.440175	0.000000	0.000000	0.000000	-0.268052	-0.024506	-0.237638	0.000000	0.000000	3.000000	12.000000	0.000000
2236.985962	-0.097384	0.562339	-0.089596	66.220230	-16.476284	95.480171	0.175464	0.000000	-4.440175	0.000000	0.000000	0.000000	-0.268052	-0.024506	-0.237638	0.000000	0.000000	3.000000	12.000000	0.000000
2236.989296	-0.098293	0.562236	-0.090389	66.257301	-16.402300	95.127937	0.130789	0.000000	-4.479781	0.000000	0.000000	0.000000	-0.272610	-0.030789	-0.238047	0.000000	0.000000	3.000000	12.000000	0.000000
2236.992629	-0.098293	0.562236	-0.090389	66.257301	-16.402300	95.127937	0.130789	0.000000	-4.479781	0.000000	0.000000	0.000000	-0.272610	-0.030789	-0.238047	0.000000	0.000000	3.000000	12.000000	0.000000
2236.995962	-0.098293	0.562236	-0.090389	66.257301	-16.402300	95.127937	0.130789	0.000000	-4.479781	0.000000	0.000000	0.000000	-0.272610	-0.030789	-0.238047	0.000000	0.000000	3.000000	12.000000	0.000000
2236.999296	-0.099244	0.562137	-0.091223	66.295197	-16.232920	95.342789	0.085354	0.000000	-4.519455	0.000000	0.000000	0.000000	-0.285186	-0.029532	-0.250105	0.000000	0.000000	3.000000	12.000000	0.000000
2237.002629	-0.099244	0.562137	-0.091223	66.295197	-16.232920	95.342789	0.085354	0.000000	-4.519455	0.000000	0.000000	0.000000	-0.285186	-0.029532	-0.250105	0.000000	0.000000	3.000000	12.000000	0.000000
2237.005962	-0.099244	0.562137	-0.091223	66.295197	-16.232920	95.342789	0.085354	0.000000	-4.519455	0.000000	0.000000	0.000000	-0.285186	-0.029532	-0.250105	0.000000	0.000000	3.000000	12.000000	0.000000
2237.009296	-0.100241	0.562067	-0.092008	66.323601	-15.990844	95.908058	0.037823	0.000000	-4.561140	0.000000	0.000000	0.000000	-0.299293	-0.021067	-0.235682	0.000000	0.000000	3.000000	12.000000	0.000000
2237.012629	-0.100241	0.562067	-0.092008	66.323601	-15.990844	95.908058	0.037823	0.000000	-4.561140	0.000000	0.000000	0.000000	-0.299293	-0.021067	-0.235682	0.000000	0.000000	3.000000	12.000000	0.000000
2237.015962	-0.100241	0.562067	-0.092008	66.323601	-15.990844	95.908058	0.037823	0.000000	-4.561140	0.000000	0.000000	0.000000	-0.299293	-0.021067	-0.235682	0.000000	0.000000	3.000000	12.000000	0.000000
2237.019296	-0.101316	0.562009	-0.092774	66.334717	-15.696576	96.351982	-0.012060	0.000000	-4.600420	0.000000	0.000000	0.000000	-0.322363	-0.017526	-0.229716	0.000000	0.000000	3.000000	12.000000	0.000000
2237.022629	-0.101316	0.562009	-0.092774	66.334717	-15.696576	96.351982	-0.012060	0.000000	-4.600420	0.000000	0.000000	0.000000	-0.322363	-0.017526	-0.229716	0.000000	0.000000	3.000000	12.000000	0.000000
2237.025962	-0.101316	0.562009	-0.092774	66.334717	-15.696576	96.351982	-0.012060	0.000000	-4.600420	0.000000	0.000000	0.000000	-0.322363	-0.017526	-0.229716	0.000000	0.000000	3.000000	12.000000	0.000000
2237.029296	-0.102438	0.561979	-0.093493	66.310265	-15.357051	96.524834	-0.065787	0.000000	-4.638706	0.000000	0.000000	0.000000	-0.336607	-0.009048	-0.215580	0.000000	0.000000	3.000000	12.000000	0.000000
2237.032629	-0.102438	0.561979	-0.093493	66.310265	-15.357051	96.524834	-0.065787	0.000000	-4.638706	0.000000	0.000000	0.000000	-0.336607	-0.009048	-0.215580	0.000000	0.000000	3.000000	12.000000	0.000000
2237.035962	-0.102438	0.561979	-0.093493	66.310265	-15.357051	96.524834	-0.065787	0.000000	-4.638706	0.000000	0.000000	0.000000	-0.336607	-0.009048	-0.215580	0.000000	0.000000	3.000000	12.000000	0.000000
2237.039296	-0.103637	0.561960	-0.094193	66.238564	-14.948224	96.807594	-0.121888	0.000000	-4.674636	0.000000	0.000000	0.000000	-0.359755	-0.005493	-0.209975	0.000000	0.000000	3.000000	12.000000	0.000000
2237.042629	-0.103637	0.561960	-0.094193	66.238564	-14.948224	96.807594	-0.121888	0.000000	-4.674636	0.000000	0.000000	0.000000	-0.359755	-0.005493	-0.209975	0.000000	0.000000	3.000000	12.000000	0.000000
2237.045962	-0.103637	0.561960	-0.094193	66.238564	-14.948224	96.807594	-0.121888	0.000000	-4.674636	0.000000	0.000000	0.000000	-0.359755	-0.005493	-0.209975	0.000000	0.000000	3.000000	12.000000	0.000000
2237.049296	-0.104863	0.561933	-0.094854	66.128220	-14.478492	97.432854	-0.181847	0.000000	-4.709631	0.000000	0.000000	0.000000	-0.367906	-0.008078	-0.198474	0.000000	0.000000	3.000000	12.000000	0.000000
2237.052629	-0.104863	0.561933	-0.094854	66.128220	-14.478492	97.432854	-0.181847	0.000000	-4.709631	0.000000	0.000000	0.000000	-0.367906	-0.008078	-0.198474	0.000000	0.000000	3.000000	12.000000	0.000000
2237.055962	-0.104863	0.561933	-0.094854	66.128220	-14.478492	97.432854	-0.181847	0.000000	-4.709631	0.000000	0.000000	0.000000	-0.367906	-0.008078	-0.198474	0.000000	0.000000	3.000000	12.000000	0.000000
2237.059296	-0.106093	0.561902	-0.095496	66.023163	-13.940812	98.075020	-0.243165	0.000000	-4.742711	0.000000	0.000000	0.000000	-0.368958	-0.009371	-0.192633	0.000000	0.000000	3.000000	12.000000	0.000000
2237.062629	-0.106093	0.561902	-0.095496	66.023163	-13.940812	98.075020	-0.243165	0.000000	-4.742711	0.000000	0.000000	0.000000	-0.368958	-0.009371	-0.192633	0.000000	0.000000	3.000000	12.000000	0.000000
2237.065962	-0.106093	0.561902	-0.095496	66.023163	-13.940812	98.075020	-0.243165	0.000000	-4.742711	0.000000	0.000000	0.000000	-0.368958	-0.009371	-0.192633	0.000000	0.000000	3.000000	12.000000	0.000000
2237.069296	-0.107339	0.561879	-0.096077	65.926041	-13.334965	98.619217	-0.304658	0.000000	-4.774816	0.000000	0.000000	0.000000	-0.373799	-0.007069	-0.174299	0.000000	0.000000	3.000000	12.000000	0.000000
2237.072629	-0.107339	0.561879	-0.096077	65.926041	-13.334965	98.619217	-0.304658	0.000000	-4.774816	0.000000	0.000000	0.000000	-0.373799	-0.007069	-0.174299	0.000000	0.000000	3.000000	12.000000	0.000000
2237.075962	-0.107339	0.561879	-0.096077	65.926041	-13.334965	98.619217	-0.304658	0.000000	-4.774816	0.000000	0.000000	0.000000	-0.373799	-0.007069	-0.174299	0.000000	0.000000	3.000000	12.000000	0.000000
2237.079296	-0.108659	0.561879	-0.096595	65.835617	-12.664917	99.387856	-0.366958	0.000000	-4.803866	0.000000	0.000000	0.000000	-0.395887	0.000196	-0.155230	0.000000	0.000000	3.000000	12.000000	0.000000
2237.082629	-0.108659	0.561879	-0.096595	65.835617	-12.664917	99.387856	-0.366958	0.000000	-4.803866	0.000000	0.000000	0.000000	-0.395887	0.000196	-0.155230	0.000000	0.000000	3.000000	12.000000	0.000000
2237.085962	-0.108659	0.561879	-0.096595	65.835617	-12.664917	99.387856	-0.366958	0.000000	-4.803866	0.000000	0.000000	0.000000	-0.395887	0.000196	-0.155230	0.000000	0.000000	3.000000	12.000000	0.000000
2237.089296	-0.110036	0.561904	-0.097044	65.753883	-11.931051	100.486595	-0.432939	0.000000	-4.829738	0.000000	0.000000	0.000000	-0.413061	0.007433	-0.134841	0.000000	0.000000	3.000000	12.000000	0.000000
2237.092629	-0.110036	0.561904	-0.097044	65.753883	-11.931051	100.486595	-0.432939	0.000000	-4.829738	0.000000	0.000000	0.000000	-0.413061	0.007433	-0.134841	0.000000	0.000000	3.000000	12.000000	0.000000
2237.095962	-0.110036	0.561904	-0.097044	65.753883	-11.931051	100.486595	-0.432939	0.000000	-4.829738	0.000000	0.000000	0.000000	-0.413061	0.007433	-0.134841	0.000000	0.000000	3.000000	12.000000	0.000000
2237.099296	-0.111480	0.561957	-0.097455	65.651337	-11.147135	101.638191	-0.501782	0.000000	-4.852211	0.000000	0.000000	0.000000	-0.433413	0.015980	-0.123298	0.000000	0.000000	3.000000	12.000000	0.000000
2237.102629	-0.111480	0.561957	-0.097455	65.651337	-11.147135	101.638191	-0.501782	0.000000	-4.852211	0.000000	0.000000	0.000000	-0.433413	0.015980	-0.123298	0.000000	0.000000	3.000000	12.000000	0.000000
2237.105962	-0.111480	0.561957	-0.097455	65.651337	-11.147135	101.638191	-0.501782	0.000000	-4.852211	0.000000	0.000000	0.000000	-0.433413	0.015980	-0.123298	0.000000	0.000000	3.000000	12.000000	0.000000
2237.109296	-0.113020	0.562014	-0.097805	65.525833	-10.340249	102.504456	-0.574018	0.000000	-4.872761	0.000000	0.000000	0.000000	-0.461767	0.017059	-0.104932	0.000000	0.000000	3.000000	12.000000	0.000000
2237.112629	-0.113020	0.562014	-0.097805	65.525833	-10.340249	102.504456	-0.574018	0.000000	-4.872761	0.000000	0.000000	0.000000	-0.461767	0.017059	-0.104932	0.000000	0.000000	3.000000	12.000000	0.000000
2237.115962	-0.113020	0.562014	-0.097805	65.525833	-10.340249	102.504456	-0.574018	0.000000	-4.872761	0.000000	0.000000	0.000000	-0.461767	0.017059	-0.104932	0.000000	0.000000	3.000000	12.000000	0.000000
2237.119296	-0.114668	0.562067	-0.098171	65.370758	-9.530881	102.926491	-0.650979	0.000000	-4.890250	0.000000	0.000000	0.000000	-0.494396	0.015802	-0.109673	0.000000	0.000000	3.000000	12.000000	0.000000
2237.122629	-0.114668	0.562067	-0.098171	65.370758	-9.530881	102.926491	-0.650979	0.000000	-4.890250	0.000000	0.000000	0.000000	-0.494396	0.015802	-0.109673	0.000000	0.000000	3.000000	12.000000	0.000000
2237.125962	-0.114668	0.562067	-0.098171	65.370758	-9.530881	102.926491	-0.650979	0.000000	-4.890250	0.000000	0.000000	0.000000	-0.494396	0.015802	-0.109673	0.000000	0.000000	3.000000	12.000000	0.000000
2237.129296	-0.116401	0.562099	-0.098566	65.191551	-8.690020	103.389236	-0.733378	0.000000	-4.908528	0.000000	0.000000	0.000000	-0.520159	0.009608	-0.118593	0.000000	0.000000	3.000000	12.000000	0.000000
2237.132629	-0.116401	0.562099	-0.098566	65.191551	-8.690020	103.389236	-0.733378	0.000000	-4.908528	0.000000	0.000000	0.000000	-0.520159	0.009608	-0.118593	0.000000	0.000000	3.000000	12.000000	0.000000
2237.135962	-0.116401	0.562099	-0.098566	65.191551	-8.690020	103.389236	-0.733378	0.000000	-4.908528	0.000000	0.000000	0.000000	-0.520159	0.009608	-0.118593	0.000000	0.000000	3.000000	12.000000	0.000000
2237.139296	-0.118189	0.562090	-0.098976	64.977608	-7.778852	104.241112	-0.820071	0.000000	-4.928294	0.000000	0.000000	0.000000	-0.536184	-0.002741	-0.122890	0.000000	0.000000	3.000000	12.000000	0.000000
2237.142629	-0.118189	0.562090	-0.098976	64.977608	-7.778852	104.241112	-0.820071	0.000000	-4.928294	0.000000	0.000000	0.000000	-0.536184	-0.002741	-0.122890	0.000000	0.000000	3.000000	12.000000	0.000000
2237.145962	-0.118189	0.562090	-0.098976	64.977608	-7.778852	104.241112	-0.820071	0.000000	-4.928294	0.000000	0.000000	0.000000	-0.536184	-0.002741	-0.122890	0.000000	0.000000	3.000000	12.000000	0.000000
2237.149296	-0.119990	0.562072	-0.099347	64.721153	-6.820442	105.243858	-0.903716	0.000000	-4.917652	0.000000	0.000000	0.000000	-0.540506	-0.005333	-0.111562	0.000000	0.000000	3.000000	12.000000	0.000000
2237.152629	-0.119990	0.562072	-0.099347	64.721153	-6.820442	105.243858	-0.903716	0.000000	-4.917652	0.000000	0.000000	0.000000	-0.540506	-0.005333	-0.111562	0.000000	0.000000	3.000000	12.000000	0.000000
2237.155962	-0.119990	0.562072	-0.099347	64.721153	-6.820442	105.243858	-0.903716	0.000000	-4.917652	0.000000	0.000000	0.000000	-0.540506	-0.005333	-0.111562	0.000000	0.000000	3.000000	12.000000	0.000000
2237.159296	-0.121838	0.562058	-0.099646	64.425903	-5.867137	106.208046	-0.986317	0.000000	-4.901753	0.000000	0.000000	0.000000	-0.554316	-0.004308	-0.089694	0.000000	0.000000	3.000000	12.000000	0.000000
2237.162629	-0.121838	0.562058	-0.099646	64.425903	-5.867137	106.208046	-0.986317	0.000000	-4.901753	0.000000	0.000000	0.000000	-0.554316	-0.004308	-0.089694	0.000000	0.000000	3.000000	12.000000	0.000000
2237.165962	-0.121838	0.562058	-0.099646	64.425903	-5.867137	106.208046	-0.986317	0.000000	-4.901753	0.000000	0.000000	0.000000	-0.554316	-0.004308	-0.089694	0.000000	0.000000	3.000000	12.000000	0.000000
2237.169296	-0.123702	0.562035	-0.099908	64.094627	-4.953575	107.148476	-1.070377	0.000000	-4.884085	0.000000	0.000000	0.000000	-0.559125	-0.006920	-0.078608	0.000000	0.000000	3.000000	12.000000	0.000000
2237.172629	-0.123702	0.562035	-0.099908	64.094627	-4.953575	107.148476	-1.070377	0.000000	-4.884085	0.000000	0.000000	0.000000	-0.559125	-0.006920	-0.078608	0.000000	0.000000	3.000000	12.000000	0.000000
2237.175962	-0.123702	0.562035	-0.099908	64.094627	-4.953575	107.148476	-1.070377	0.000000	-4.884085	0.000000	0.000000	0.000000	-0.559125	-0.006920	-0.078608	0.000000	0.000000	3.000000	12.000000	0.000000
2237.179296	-0.125641	0.561990	-0.100076	63.736820	-4.113033	108.111748	-1.154146	0.000000	-4.864972	0.000000	0.000000	0.000000	-0.581640	-0.013476	-0.050291	0.000000	0.000000	3.000000	12.000000	0.000000
2237.182629	-0.125641	0.561990	-0.100076	63.736820	-4.113033	108.111748	-1.154146	0.000000	-4.864972	0.000000	0.000000	0.000000	-0.581640	-0.013476	-0.050291	0.000000	0.000000	3.000000	12.000000	0.000000
2237.185962	-0.125641	0.561990	-0.100076	63.736820	-4.113033	108.111748	-1.154146	0.000000	-4.864972	0.000000	0.000000	0.000000	-0.581640	-0.013476	-0.050291	0.000000	0.000000	3.000000	12.000000	0.000000
2237.189296	-0.127680	0.561948	-0.100191	63.374336	-3.361829	108.960014	-1.240975	0.000000	-4.843550	0.000000	0.000000	0.000000	-0.611745	-0.012591	-0.034550	0.000000	0.000000	3.000000	12.000000	0.000000
2237.192629	-0.127680	0.561948	-0.100191	63.374336	-3.361829	108.960014	-1.240975	0.000000	-4.843550	0.000000	0.000000	0.000000	-0.611745	-0.012591	-0.034550	0.000000	0.000000	3.000000	12.000000	0.000000
2237.195962	-0.127680	0.561948	-0.100191	63.374336	-3.361829	108.960014	-1.240975	0.000000	-4.843550	0.000000	0.000000	0.000000	-0.611745	-0.012591	-0.034550	0.000000	0.000000	3.000000	12.000000	0.000000
2237.199296	-0.129793	0.561864	-0.100332	63.078465	-2.656953	109.714104	-1.331471	0.000000	-4.819459	0.000000	0.000000	0.000000	-0.633884	-0.025235	-0.042213	0.000000	0.000000	3.000000	12.000000	0.000000
2237.202629	-0.129793	0.561864	-0.100332	63.078465	-2.656953	109.714104	-1.331471	0.000000	-4.819459	0.000000	0.000000	0.000000	-0.633884	-0.025235	-0.042213	0.000000	0.000000	3.000000	12.000000	0.000000
2237.205962	-0.129793	0.561864	-0.100332	63.078465	-2.656953	109.714104	-1.331471	0.000000	-4.819459	0.000000	0.000000	0.000000	-0.633884	-0.025235	-0.042213	0.000000	0.000000	3.000000	12.000000	0.000000
2237.209296	-0.131895	0.561737	-0.100468	62.938068	-1.779620	110.262024	-1.423286	0.000000	-4.793147	0.000000	0.000000	0.000000	-0.630631	-0.037907	-0.040878	0.000000	0.000000	3.000000	12.000000	0.000000
2237.212629	-0.131895	0.561737	-0.100468	62.938068	-1.779620	110.262024	-1.423286	0.000000	-4.793147	0.000000	0.000000	0.000000	-0.630631	-0.037907	-0.040878	0.000000	0.000000	3.000000	12.000000	0.000000
2237.215962	-0.131895	0.561737	-0.100468	62.938068	-1.779620	110.262024	-1.423286	0.000000	-4.793147	0.000000	0.000000	0.000000	-0.630631	-0.037907	-0.040878	0.000000	0.000000	3.000000	12.000000	0.000000
2237.219296	-0.133947	0.561622	-0.100551	62.910107	-0.696178	110.849358	-1.512904	0.000000	-4.765618	0.000000	0.000000	0.000000	-0.615544	-0.034587	-0.024773	0.000000	0.000000	3.000000	12.000000	0.000000
2237.222629	-0.133947	0.561622	-0.100551	62.910107	-0.696178	110.849358	-1.512904	0.000000	-4.765618	0.000000	0.000000	0.000000	-0.615544	-0.034587	-0.024773	0.000000	0.000000	3.000000	12.000000	0.000000
2237.225962	-0.133947	0.561622	-0.100551	62.910107	-0.696178	110.849358	-1.512904	0.000000	-4.765618	0.000000	0.000000	0.000000	-0.615544	-0.034587	-0.024773	0.000000	0.000000	3.000000	12.000000	0.000000
2237.229296	-0.135928	0.561550	-0.100531	62.887642	0.459372	111.704430	-1.599350	0.000000	-4.737307	0.000000	0.000000	0.000000	-0.594516	-0.021483	0.006053	0.000000	0.000000	3.000000	12.000000	0.000000
2237.232629	-0.135928	0.561550	-0.100531	62.887642	0.459372	111.704430	-1.599350	0.000000	-4.737307	0.000000	0.000000	0.000000	-0.594516	-0.021483	0.006053	0.000000	0.000000	3.000000	12.000000	0.000000
2237.235962	-0.135928	0.561550	-0.100531	62.887642	0.459372	111.704430	-1.599350	0.000000	-4.737307	0.000000	0.000000	0.000000	-0.594516	-0.021483	0.006053	0.000000	0.000000	3.000000	12.000000	0.000000
2237.239296	-0.137880	0.561551	-0.100355	62.842216	1.576563	112.700081	-1.682704	0.000000	-4.708344	0.000000	0.000000	0.000000	-0.585612	0.000048	0.052710	0.000000	0.000000	3.000000	12.000000	0.000000
2237.242629	-0.137880	0.561551	-0.100355	62.842216	1.576563	112.700081	-1.682704	0.000000	-4.708344	0.000000	0.000000	0.000000	-0.585612	0.000048	0.052710	0.000000	0.000000	3.000000	12.000000	0.000000
2237.245962	-0.137880	0.561551	-0.100355	62.842216	1.576563	112.700081	-1.682704	0.000000	-4.708344	0.000000	0.000000	0.000000	-0.585612	0.000048	0.052710	0.000000	0.000000	3.000000	12.000000	0.000000
2237.249296	-0.139775	0.561581	-0.099999	62.796051	2.578784	113.515717	-1.765722	0.000000	-4.677845	0.000000	0.000000	0.000000	-0.568259	0.009003	0.106684	0.000000	0.000000	3.000000	12.000000	0.000000
2237.252629	-0.139775	0.561581	-0.099999	62.796051	2.578784	113.515717	-1.765722	0.000000	-4.677845	0.000000	0.000000	0.000000	-0.568259	0.009003	0.106684	0.000000	0.000000	3.000000	12.000000	0.000000
2237.255962	-0.139775	0.561581	-0.099999	62.796051	2.578784	113.515717	-1.765722	0.000000	-4.677845	0.000000	0.000000	0.000000	-0.568259	0.009003	0.106684	0.000000	0.000000	3.000000	12.000000	0.000000
2237.259296	-0.141644	0.561661	-0.099482	62.780663	3.439296	114.198227	-1.847935	0.000000	-4.645981	0.000000	0.000000	0.000000	-0.560882	0.024142	0.155316	0.000000	0.000000	3.000000	12.000000	0.000000
2237.262629	-0.141644	0.561661	-0.099482	62.780663	3.439296	114.198227	-1.847935	0.000000	-4.645981	0.000000	0.000000	0.000000	-0.560882	0.024142	0.155316	0.000000	0.000000	3.000000	12.000000	0.000000
2237.265962	-0.141644	0.561661	-0.099482	62.780663	3.439296	114.198227	-1.847935	0.000000	-4.645981	0.000000	0.000000	0.000000	-0.560882	0.024142	0.155316	0.000000	0.000000	3.000000	12.000000	0.000000
2237.269296	-0.143479	0.561726	-0.098878	62.821552	4.088082	114.863754	-1.930722	0.000000	-4.612192	0.000000	0.000000	0.000000	-0.550557	0.019485	0.181060	0.000000	0.000000	3.000000	12.000000	0.000000
2237.272629	-0.143479	0.561726	-0.098878	62.821552	4.088082	114.863754	-1.930722	0.000000	-4.612192	0.000000	0.000000	0.000000	-0.550557	0.019485	0.181060	0.000000	0.000000	3.000000	12.000000	0.000000
2237.275962	-0.143479	0.561726	-0.098878	62.821552	4.088082	114.863754	-1.930722	0.000000	-4.612192	0.000000	0.000000	0.000000	-0.550557	0.019485	0.181060	0.000000	0.000000	3.000000	12.000000	0.000000
2237.279296	-0.145270	0.561803	-0.098117	62.946430	4.512439	115.362305	-2.012650	0.000000	-4.577034	0.000000	0.000000	0.000000	-0.537106	0.023120	0.228401	0.000000	0.000000	3.000000	12.000000	0.000000
2237.282629	-0.145270	0.561803	-0.098117	62.946430	4.512439	115.362305	-2.012650	0.000000	-4.577034	0.000000	0.000000	0.000000	-0.537106	0.023120	0.228401	0.000000	0.000000	3.000000	12.000000	0.000000
2237.285962	-0.145270	0.561803	-0.098117	62.946430	4.512439	115.362305	-2.012650	0.000000	-4.577034	0.000000	0.000000	0.000000	-0.537106	0.023120	0.228401	0.000000	0.000000	3.000000	12.000000	0.000000
2237.289296	-0.146970	0.561918	-0.097211	63.089993	4.808168	115.659393	-2.094725	0.000000	-4.540058	0.000000	0.000000	0.000000	-0.510153	0.034405	0.271753	0.000000	0.000000	3.000000	12.000000	0.000000
2237.292629	-0.146970	0.561918	-0.097211	63.089993	4.808168	115.659393	-2.094725	0.000000	-4.540058	0.000000	0.000000	0.000000	-0.510153	0.034405	0.271753	0.000000	0.000000	3.000000	12.000000	0.000000
2237.295962	-0.146970	0.561918	-0.097211	63.089993	4.808168	115.659393	-2.094725	0.000000	-4.540058	0.000000	0.000000	0.000000	-0.510153	0.034405	0.271753	0.000000	0.000000	3.000000	12.000000	0.000000
2237.299296	-0.148624	0.562065	-0.096151	63.227554	5.038672	115.826187	-2.175282	0.000000	-4.502016	0.000000	0.000000	0.000000	-0.496203	0.044166	0.318064	0.000000	0.000000	3.000000	12.000000	0.000000
2237.302629	-0.148624	0.562065	-0.096151	63.227554	5.038672	115.826187	-2.175282	0.000000	-4.502016	0.000000	0.000000	0.000000	-0.496203	0.044166	0.318064	0.000000	0.000000	3.000000	12.000000	0.000000
2237.305962	-0.148624	0.562065	-0.096151	63.227554	5.038672	115.826187	-2.175282	0.000000	-4.502016	0.000000	0.000000	0.000000	-0.496203	0.044166	0.318064	0.000000	0.000000	3.000000	12.000000	0.000000
2237.309296	-0.150207	0.562226	-0.095045	63.355156	5.251203	115.965164	-2.256426	0.000000	-4.461899	0.000000	0.000000	0.000000	-0.474663	0.048357	0.331685	0.000000	0.000000	3.000000	12.000000	0.000000
2237.312629	-0.150207	0.562226	-0.095045	63.355156	5.251203	115.965164	-2.256426	0.000000	-4.461899	0.000000	0.000000	0.000000	-0.474663	0.048357	0.331685	0.000000	0.000000	3.000000	12.000000	0.000000
2237.315962	-0.150207	0.562226	-0.095045	63.355156	5.251203	115.965164	-2.256426	0.000000	-4.461899	0.000000	0.000000	0.000000	-0.474663	0.048357	0.331685	0.000000	0.000000	3.000000	12.000000	0.000000
2237.319296	-0.151785	0.562401	-0.093922	63.508766	5.487346	116.076035	-2.335389	0.000000	-4.421081	0.000000	0.000000	0.000000	-0.473600	0.052576	0.336954	0.000000	0.000000	3.000000	12.000000	0.000000
2237.322629	-0.151785	0.562401	-0.093922	63.508766	5.487346	116.076035	-2.335389	0.000000	-4.421081	0.000000	0.000000	0.000000	-0.473600	0.052576	0.336954	0.000000	0.000000	3.000000	12.000000	0.000000
2237.325962	-0.151785	0.562401	-0.093922	63.508766	5.487346	116.076035	-2.335389	0.000000	-4.421081	0.000000	0.000000	0.000000	-0.473600	0.052576	0.336954	0.000000	0.000000	3.000000	12.000000	0.000000
2237.329296	-0.153277	0.562546	-0.092833	63.699669	5.796093	116.206985	-2.414180	0.000000	-4.378554	0.000000	0.000000	0.000000	-0.447571	0.043419	0.326513	0.000000	0.000000	3.000000	12.000000	0.000000
2237.332629	-0.153277	0.562546	-0.092833	63.699669	5.796093	116.206985	-2.414180	0.000000	-4.378554	0.000000	0.000000	0.000000	-0.447571	0.043419	0.326513	0.000000	0.000000	3.000000	12.000000	0.000000
2237.335962	-0.153277	0.562546	-0.092833	63.699669	5.796093	116.206985	-2.414180	0.000000	-4.378554	0.000000	0.000000	0.000000	-0.447571	0.043419	0.326513	0.000000	0.000000	3.000000	12.000000	0.000000
2237.339296	-0.154756	0.562711	-0.091650	63.905861	6.140843	116.344444	-2.488768	0.000000	-4.336592	0.000000	0.000000	0.000000	-0.443770	0.049588	0.355127	0.000000	0.000000	3.000000	12.000000	0.000000
2237.342629	-0.154756	0.562711	-0.091650	63.905861	6.140843	116.344444	-2.488768	0.000000	-4.336592	0.000000	0.000000	0.000000	-0.443770	0.049588	0.355127	0.000000	0.000000	3.000000	12.000000	0.000000
2237.345962	-0.154756	0.562711	-0.091650	63.905861	6.140843	116.344444	-2.488768	0.000000	-4.336592	0.000000	0.000000	0.000000	-0.443770	0.049588	0.355127	0.000000	0.000000	3.000000	12.000000	0.000000
2237.349296	-0.156161	0.562891	-0.090418	64.107819	6.451406	116.415306	-2.564433	0.000000	-4.292282	0.000000	0.000000	0.000000	-0.421553	0.053781	0.369601	0.000000	0.000000	3.000000	12.000000	0.000000
2237.352629	-0.156161	0.562891	-0.090418	64.107819	6.451406	116.415306	-2.564433	0.000000	-4.292282	0.000000	0.000000	0.000000	-0.421553	0.053781	0.369601	0.000000	0.000000	3.000000	12.000000	0.000000
2237.355962	-0.156161	0.562891	-0.090418	64.107819	6.451406	116.415306	-2.564433	0.000000	-4.292282	0.000000	0.000000	0.000000	-0.421553	0.053781	0.369601	0.000000	0.000000	3.000000	12.000000	0.000000
2237.359296	-0.157560	0.563118	-0.089025	64.300491	6.689417	116.375671	-2.638177	0.000000	-4.247355	0.000000	0.000000	0.000000	-0.419585	0.068255	0.417718	0.000000	0.000000	3.000000	12.000000	0.000000
2237.362629	-0.157560	0.563118	-0.089025	64.300491	6.689417	116.375671	-2.638177	0.000000	-4.247355	0.000000	0.000000	0.000000	-0.419585	0.068255	0.417718	0.000000	0.000000	3.000000	12.000000	0.000000
2237.365962	-0.157560	0.563118	-0.089025	64.300491	6.689417	116.375671	-2.638177	0.000000	-4.247355	0.000000	0.000000	0.000000	-0.419585	0.068255	0.417718	0.000000	0.000000	3.000000	12.000000	0.000000
2237.369296	-0.158978	0.563388	-0.087557	64.493294	6.844858	116.207352	-2.714777	0.000000	-4.198808	0.000000	0.000000	0.000000	-0.425348	0.080879	0.440471	0.000000	0.000000	3.000000	12.000000	0.000000
2237.372629	-0.158978	0.563388	-0.087557	64.493294	6.844858	116.207352	-2.714777	0.000000	-4.198808	0.000000	0.000000	0.000000	-0.425348	0.080879	0.440471	0.000000	0.000000	3.000000	12.000000	0.000000
2237.375962	-0.158978	0.563388	-0.087557	64.493294	6.844858	116.207352	-2.714777	0.000000	-4.198808	0.000000	0.000000	0.000000	-0.425348	0.080879	0.440471	0.000000	0.000000	3.000000	12.000000	0.000000
2237.379296	-0.160475	0.563633	-0.086020	64.711723	6.922475	115.884338	-2.793359	0.000000	-4.146945	0.000000	0.000000	0.000000	-0.449060	0.073592	0.461095	0.000000	0.000000	3.000000	12.000000	0.000000
2237.382629	-0.160475	0.563633	-0.086020	64.711723	6.922475	115.884338	-2.793359	0.000000	-4.146945	0.000000	0.000000	0.000000	-0.449060	0.073592	0.461095	0.000000	0.000000	3.000000	12.000000	0.000000
2237.385962	-0.160475	0.563633	-0.086020	64.711723	6.922475	115.884338	-2.793359	0.000000	-4.146945	0.000000	0.000000	0.000000	-0.449060	0.073592	0.461095	0.000000	0.000000	3.000000	12.000000	0.000000
2237.389296	-0.162040	0.563870	-0.084490	64.958183	6.969424	115.491928	-2.875628	0.000000	-4.090326	0.000000	0.000000	0.000000	-0.469588	0.071000	0.459035	0.000000	0.000000	3.000000	12.000000	0.000000
2237.392629	-0.162040	0.563870	-0.084490	64.958183	6.969424	115.491928	-2.875628	0.000000	-4.090326	0.000000	0.000000	0.000000	-0.469588	0.071000	0.459035	0.000000	0.000000	3.000000	12.000000	0.000000
2237.395962	-0.162040	0.563870	-0.084490	64.958183	6.969424	115.491928	-2.875628	0.000000	-4.090326	0.000000	0.000000	0.000000	-0.469588	0.071000	0.459035	0.000000	0.000000	3.000000	12.000000	0.000000
2237.399296	-0.163705	0.564058	-0.082995	65.233055	7.048270	115.116859	-2.959324	0.000000	-4.030186	0.000000	0.000000	0.000000	-0.499471	0.056591	0.448585	0.000000	0.000000	3.000000	12.000000	0.000000
2237.402629	-0.163705	0.564058	-0.082995	65.233055	7.048270	115.116859	-2.959324	0.000000	-4.030186	0.000000	0.000000	0.000000	-0.499471	0.056591	0.448585	0.000000	0.000000	3.000000	12.000000	0.000000
2237.405962	-0.163705	0.564058	-0.082995	65.233055	7.048270	115.116859	-2.959324	0.000000	-4.030186	0.000000	0.000000	0.000000	-0.499471	0.056591	0.448585	0.000000	0.000000	3.000000	12.000000	0.000000
2237.409296	-0.165412	0.564243	-0.081523	65.527809	7.265323	114.926064	-3.044437	0.000000	-3.966283	0.000000	0.000000	0.000000	-0.512227	0.055441	0.441635	0.000000	0.000000	3.000000	12.000000	0.000000
2237.412629	-0.165412	0.564243	-0.081523	65.527809	7.265323	114.926064	-3.044437	0.000000	-3.966283	0.000000	0.000000	0.000000	-0.512227	0.055441	0.441635	0.000000	0.000000	3.000000	12.000000	0.000000
2237.415962	-0.165412	0.564243	-0.081523	65.527809	7.265323	114.926064	-3.044437	0.000000	-3.966283	0.000000	0.000000	0.000000	-0.512227	0.055441	0.441635	0.000000	0.000000	3.000000	12.000000	0.000000
2237.419296	-0.167089	0.564447	-0.080048	65.818970	7.700493	115.044563	-3.129142	0.000000	-3.899804	0.000000	0.000000	0.000000	-0.502905	0.061074	0.442438	0.000000	0.000000	3.000000	12.000000	0.000000
2237.422629	-0.167089	0.564447	-0.080048	65.818970	7.700493	115.044563	-3.129142	0.000000	-3.899804	0.000000	0.000000	0.000000	-0.502905	0.061074	0.442438	0.000000	0.000000	3.000000	12.000000	0.000000
2237.425962	-0.167089	0.564447	-0.080048	65.818970	7.700493	115.044563	-3.129142	0.000000	-3.899804	0.000000	0.000000	0.000000	-0.502905	0.061074	0.442438	0.000000	0.000000	3.000000	12.000000	0.000000
2237.429296	-0.168679	0.564681	-0.078499	66.079277	8.354961	115.499031	-3.211710	0.000000	-3.832090	0.000000	0.000000	0.000000	-0.477076	0.070103	0.464689	0.000000	0.000000	3.000000	12.000000	0.000000
2237.432629	-0.168679	0.564681	-0.078499	66.079277	8.354961	115.499031	-3.211710	0.000000	-3.832090	0.000000	0.000000	0.000000	-0.477076	0.070103	0.464689	0.000000	0.000000	3.000000	12.000000	0.000000
2237.435962	-0.168679	0.564681	-0.078499	66.079277	8.354961	115.499031	-3.211710	0.000000	-3.832090	0.000000	0.000000	0.000000	-0.477076	0.070103	0.464689	0.000000	0.000000	3.000000	12.000000	0.000000
2237.439296	-0.170208	0.564961	-0.076866	66.296265	9.191004	116.243416	-3.292322	0.000000	-3.763060	0.000000	0.000000	0.000000	-0.458547	0.084291	0.489874	0.000000	0.000000	3.000000	12.000000	0.000000
2237.442629	-0.170208	0.564961	-0.076866	66.296265	9.191004	116.243416	-3.292322	0.000000	-3.763060	0.000000	0.000000	0.000000	-0.458547	0.084291	0.489874	0.000000	0.000000	3.000000	12.000000	0.000000
2237.445962	-0.170208	0.564961	-0.076866	66.296265	9.191004	116.243416	-3.292322	0.000000	-3.763060	0.000000	0.000000	0.000000	-0.458547	0.084291	0.489874	0.000000	0.000000	3.000000	12.000000	0.000000
2237.449296	-0.171682	0.565285	-0.075226	66.508820	10.139872	117.112144	-3.372018	0.000000	-3.691814	0.000000	0.000000	0.000000	-0.442361	0.097026	0.492066	0.000000	0.000000	3.000000	12.000000	0.000000
2237.452629	-0.171682	0.565285	-0.075226	66.508820	10.139872	117.112144	-3.372018	0.000000	-3.691814	0.000000	0.000000	0.000000	-0.442361	0.097026	0.492066	0.000000	0.000000	3.000000	12.000000	0.000000
2237.455962	-0.171682	0.565285	-0.075226	66.508820	10.139872	117.112144	-3.372018	0.000000	-3.691814	0.000000	0.000000	0.000000	-0.442361	0.097026	0.492066	0.000000	0.000000	3.000000	12.000000	0.000000
2237.459296	-0.173106	0.565616	-0.073520	66.730652	11.144042	118.008224	-3.449249	0.000000	-3.619762	0.000000	0.000000	0.000000	-0.427169	0.099482	0.511760	0.000000	0.000000	3.000000	12.000000	0.000000
2237.462629	-0.173106	0.565616	-0.073520	66.730652	11.144042	118.008224	-3.449249	0.000000	-3.619762	0.000000	0.000000	0.000000	-0.427169	0.099482	0.511760	0.000000	0.000000	3.000000	12.000000	0.000000
2237.465962	-0.173106	0.565616	-0.073520	66.730652	11.144042	118.008224	-3.449249	0.000000	-3.619762	0.000000	0.000000	0.000000	-0.427169	0.099482	0.511760	0.000000	0.000000	3.000000	12.000000	0.000000
2237.469296	-0.174512	0.565979	-0.071770	66.972931	12.156226	118.851471	-3.525541	0.000000	-3.545498	0.000000	0.000000	0.000000	-0.421963	0.108865	0.525029	0.000000	0.000000	3.000000	12.000000	0.000000
2237.472629	-0.174512	0.565979	-0.071770	66.972931	12.156226	118.851471	-3.525541	0.000000	-3.545498	0.000000	0.000000	0.000000	-0.421963	0.108865	0.525029	0.000000	0.000000	3.000000	12.000000	0.000000
2237.475962	-0.174512	0.565979	-0.071770	66.972931	12.156226	118.851471	-3.525541	0.000000	-3.545498	0.000000	0.000000	0.000000	-0.421963	0.108865	0.525029	0.000000	0.000000	3.000000	12.000000	0.000000
2237.479296	-0.175879	0.566322	-0.070025	67.231232	13.101397	119.561653	-3.601192	0.000000	-3.468633	0.000000	0.000000	0.000000	-0.409819	0.102908	0.523387	0.000000	0.000000	3.000000	12.000000	0.000000
2237.482629	-0.175879	0.566322	-0.070025	67.231232	13.101397	119.561653	-3.601192	0.000000	-3.468633	0.000000	0.000000	0.000000	-0.409819	0.102908	0.523387	0.000000	0.000000	3.000000	12.000000	0.000000
2237.485962	-0.175879	0.566322	-0.070025	67.231232	13.101397	119.561653	-3.601192	0.000000	-3.468633	0.000000	0.000000	0.000000	-0.409819	0.102908	0.523387	0.000000	0.000000	3.000000	12.000000	0.000000
2237.489296	-0.177172	0.566686	-0.068258	67.512672	13.947725	120.093987	-3.674419	0.000000	-3.390965	0.000000	0.000000	0.000000	-0.387950	0.109095	0.530272	0.000000	0.000000	3.000000	12.000000	0.000000
2237.492629	-0.177172	0.566686	-0.068258	67.512672	13.947725	120.093987	-3.674419	0.000000	-3.390965	0.000000	0.000000	0.000000	-0.387950	0.109095	0.530272	0.000000	0.000000	3.000000	12.000000	0.000000
2237.495962	-0.177172	0.566686	-0.068258	67.512672	13.947725	120.093987	-3.674419	0.000000	-3.390965	0.000000	0.000000	0.000000	-0.387950	0.109095	0.530272	0.000000	0.000000	3.000000	12.000000	0.000000
2237.499296	-0.178362	0.567077	-0.066480	67.812370	14.665667	120.420815	-3.745219	0.000000	-3.312603	0.000000	0.000000	0.000000	-0.357198	0.117261	0.533309	0.000000	0.000000	3.000000	12.000000	0.000000
2237.502629	-0.178362	0.567077	-0.066480	67.812370	14.665667	120.420815	-3.745219	0.000000	-3.312603	0.000000	0.000000	0.000000	-0.357198	0.117261	0.533309	0.000000	0.000000	3.000000	12.000000	0.000000
2237.505962	-0.178362	0.567077	-0.066480	67.812370	14.665667	120.420815	-3.745219	0.000000	-3.312603	0.000000	0.000000	0.000000	-0.357198	0.117261	0.533309	0.000000	0.000000	3.000000	12.000000	0.000000
2237.509296	-0.179432	0.567483	-0.064630	68.109833	15.243294	120.550491	-3.812773	0.000000	-3.234619	0.000000	0.000000	0.000000	-0.320873	0.121778	0.554887	0.000000	0.000000	3.000000	12.000000	0.000000
2237.512629	-0.179432	0.567483	-0.064630	68.109833	15.243294	120.550491	-3.812773	0.000000	-3.234619	0.000000	0.000000	0.000000	-0.320873	0.121778	0.554887	0.000000	0.000000	3.000000	12.000000	0.000000
2237.515962	-0.179432	0.567483	-0.064630	68.109833	15.243294	120.550491	-3.812773	0.000000	-3.234619	0.000000	0.000000	0.000000	-0.320873	0.121778	0.554887	0.000000	0.000000	3.000000	12.000000	0.000000
2237.519296	-0.180265	0.567917	-0.062709	68.405907	15.676045	120.473709	-3.878377	0.000000	-3.155660	0.000000	0.000000	0.000000	-0.249880	0.130194	0.576417	0.000000	0.000000	3.000000	12.000000	0.000000
2237.522629	-0.180265	0.567917	-0.062709	68.405907	15.676045	120.473709	-3.878377	0.000000	-3.155660	0.000000	0.000000	0.000000	-0.249880	0.130194	0.576417	0.000000	0.000000	3.000000	12.000000	0.000000
2237.525962	-0.180265	0.567917	-0.062709	68.405907	15.676045	120.473709	-3.878377	0.000000	-3.155660	0.000000	0.000000	0.000000	-0.249880	0.130194	0.576417	0.000000	0.000000	3.000000	12.000000	0.000000
2237.529296	-0.180991	0.568366	-0.060722	68.694664	15.938342	120.181602	-3.940078	0.000000	-3.078276	0.000000	0.000000	0.000000	-0.217782	0.134875	0.596066	0.000000	0.000000	3.000000	12.000000	0.000000
2237.532629	-0.180991	0.568366	-0.060722	68.694664	15.938342	120.181602	-3.940078	0.000000	-3.078276	0.000000	0.000000	0.000000	-0.217782	0.134875	0.596066	0.000000	0.000000	3.000000	12.000000	0.000000
2237.535962	-0.180991	0.568366	-0.060722	68.694664	15.938342	120.181602	-3.940078	0.000000	-3.078276	0.000000	0.000000	0.000000	-0.217782	0.134875	0.596066	0.000000	0.000000	3.000000	12.000000	0.000000
2237.539296	-0.181674	0.568838	-0.058725	69.005898	15.995516	119.616776	-4.000503	0.000000	-2.999329	0.000000	0.000000	0.000000	-0.204858	0.141573	0.598940	0.000000	0.000000	3.000000	12.000000	0.000000
2237.542629	-0.181674	0.568838	-0.058725	69.005898	15.995516	119.616776	-4.000503	0.000000	-2.999329	0.000000	0.000000	0.000000	-0.204858	0.141573	0.598940	0.000000	0.000000	3.000000	12.000000	0.000000
2237.545962	-0.181674	0.568838	-0.058725	69.005898	15.995516	119.616776	-4.000503	0.000000	-2.999329	0.000000	0.000000	0.000000	-0.204858	0.141573	0.598940	0.000000	0.000000	3.000000	12.000000	0.000000
2237.549296	-0.182373	0.569295	-0.056687	69.341988	15.812166	118.728302	-4.059548	0.000000	-2.918917	0.000000	0.000000	0.000000	-0.209908	0.137152	0.611468	0.000000	0.000000	3.000000	12.000000	0.000000
2237.552629	-0.182373	0.569295	-0.056687	69.341988	15.812166	118.728302	-4.059548	0.000000	-2.918917	0.000000	0.000000	0.000000	-0.209908	0.137152	0.611468	0.000000	0.000000	3.000000	12.000000	0.000000
2237.555962	-0.182373	0.569295	-0.056687	69.341988	15.812166	118.728302	-4.059548	0.000000	-2.918917	0.000000	0.000000	0.000000	-0.209908	0.137152	0.611468	0.000000	0.000000	3.000000	12.000000	0.000000
2237.559296	-0.183070	0.569751	-0.054651	69.675766	15.433525	117.616730	-4.118670	0.000000	-2.834360	0.000000	0.000000	0.000000	-0.208940	0.136635	0.610832	0.000000	0.000000	3.000000	12.000000	0.000000
2237.562629	-0.183070	0.569751	-0.054651	69.675766	15.433525	117.616730	-4.118670	0.000000	-2.834360	0.000000	0.000000	0.000000	-0.208940	0.136635	0.610832	0.000000	0.000000	3.000000	12.000000	0.000000
2237.565962	-0.183070	0.569751	-0.054651	69.675766	15.433525	117.616730	-4.118670	0.000000	-2.834360	0.000000	0.000000	0.000000	-0.208940	0.136635	0.610832	0.000000	0.000000	3.000000	12.000000	0.000000
2237.569296	-0.183771	0.570209	-0.052548	69.965935	14.877813	116.354637	-4.153493	0.000000	-2.732555	0.000000	0.000000	0.000000	-0.210402	0.137314	0.630812	0.000000	0.000000	3.000000	12.000000	0.000000
2237.572629	-0.183771	0.570209	-0.052548	69.965935	14.877813	116.354637	-4.153493	0.000000	-2.732555	0.000000	0.000000	0.000000	-0.210402	0.137314	0.630812	0.000000	0.000000	3.000000	12.000000	0.000000
2237.575962	-0.183771	0.570209	-0.052548	69.965935	14.877813	116.354637	-4.153493	0.000000	-2.732555	0.000000	0.000000	0.000000	-0.210402	0.137314	0.630812	0.000000	0.000000	3.000000	12.000000	0.000000
2237.579296	-0.184345	0.570661	-0.050464	70.183113	14.213423	115.056747	-4.188560	0.000000	-2.627420	0.000000	0.000000	0.000000	-0.172220	0.135611	0.625288	0.000000	0.000000	3.000000	12.000000	0.000000
2237.582629	-0.184345	0.570661	-0.050464	70.183113	14.213423	115.056747	-4.188560	0.000000	-2.627420	0.000000	0.000000	0.000000	-0.172220	0.135611	0.625288	0.000000	0.000000	3.000000	12.000000	0.000000
2237.585962	-0.184345	0.570661	-0.050464	70.183113	14.213423	115.056747	-4.188560	0.000000	-2.627420	0.000000	0.000000	0.000000	-0.172220	0.135611	0.625288	0.000000	0.000000	3.000000	12.000000	0.000000
2237.589296	-0.184881	0.571076	-0.048405	70.308784	13.570467	113.907097	-4.217263	0.000000	-2.523205	0.000000	0.000000	0.000000	-0.160689	0.124583	0.617663	0.000000	0.000000	3.000000	12.000000	0.000000
2237.592629	-0.184881	0.571076	-0.048405	70.308784	13.570467	113.907097	-4.217263	0.000000	-2.523205	0.000000	0.000000	0.000000	-0.160689	0.124583	0.617663	0.000000	0.000000	3.000000	12.000000	0.000000
2237.595962	-0.184881	0.571076	-0.048405	70.308784	13.570467	113.907097	-4.217263	0.000000	-2.523205	0.000000	0.000000	0.000000	-0.160689	0.124583	0.617663	0.000000	0.000000	3.000000	12.000000	0.000000
2237.599296	-0.185288	0.571486	-0.046364	70.352295	13.096802	113.079910	-4.244044	0.000000	-2.420261	0.000000	0.000000	0.000000	-0.122001	0.122959	0.612407	0.000000	0.000000	3.000000	12.000000	0.000000
2237.602629	-0.185288	0.571486	-0.046364	70.352295	13.096802	113.079910	-4.244044	0.000000	-2.420261	0.000000	0.000000	0.000000	-0.122001	0.122959	0.612407	0.000000	0.000000	3.000000	12.000000	0.000000
2237.605962	-0.185288	0.571486	-0.046364	70.352295	13.096802	113.079910	-4.244044	0.000000	-2.420261	0.000000	0.000000	0.000000	-0.122001	0.122959	0.612407	0.000000	0.000000	3.000000	12.000000	0.000000
2237.609296	-0.185542	0.571852	-0.044441	70.355194	12.850344	112.578590	-4.264378	0.000000	-2.318193	0.000000	0.000000	0.000000	-0.076420	0.109815	0.577007	0.000000	0.000000	3.000000	12.000000	0.000000
2237.612629	-0.185542	0.571852	-0.044441	70.355194	12.850344	112.578590	-4.264378	0.000000	-2.318193	0.000000	0.000000	0.000000	-0.076420	0.109815	0.577007	0.000000	0.000000	3.000000	12.000000	0.000000
2237.615962	-0.185542	0.571852	-0.044441	70.355194	12.850344	112.578590	-4.264378	0.000000	-2.318193	0.000000	0.000000	0.000000	-0.076420	0.109815	0.577007	0.000000	0.000000	3.000000	12.000000	0.000000
2237.619296	-0.185676	0.572206	-0.042512	70.368820	12.841133	112.353355	-4.277114	0.000000	-2.222025	0.000000	0.000000	0.000000	-0.040154	0.106206	0.578557	0.000000	0.000000	3.000000	12.000000	0.000000
2237.622629	-0.185676	0.572206	-0.042512	70.368820	12.841133	112.353355	-4.277114	0.000000	-2.222025	0.000000	0.000000	0.000000	-0.040154	0.106206	0.578557	0.000000	0.000000	3.000000	12.000000	0.000000
2237.625962	-0.185676	0.572206	-0.042512	70.368820	12.841133	112.353355	-4.277114	0.000000	-2.222025	0.000000	0.000000	0.000000	-0.040154	0.106206	0.578557	0.000000	0.000000	3.000000	12.000000	0.000000
2237.629296	-0.185747	0.572548	-0.040605	70.416588	12.947082	112.219849	-4.283806	0.000000	-2.125599	0.000000	0.000000	0.000000	-0.021347	0.102621	0.572217	0.000000	0.000000	3.000000	12.000000	0.000000
2237.632629	-0.185747	0.572548	-0.040605	70.416588	12.947082	112.219849	-4.283806	0.000000	-2.125599	0.000000	0.000000	0.000000	-0.021347	0.102621	0.572217	0.000000	0.000000	3.000000	12.000000	0.000000
2237.635962	-0.185747	0.572548	-0.040605	70.416588	12.947082	112.219849	-4.283806	0.000000	-2.125599	0.000000	0.000000	0.000000	-0.021347	0.102621	0.572217	0.000000	0.000000	3.000000	12.000000	0.000000
2237.639296	-0.185752	0.572889	-0.038672	70.490814	12.985262	111.960281	-4.287364	0.000000	-2.030230	0.000000	0.000000	0.000000	-0.001539	0.102209	0.579913	0.000000	0.000000	3.000000	12.000000	0.000000
2237.642629	-0.185752	0.572889	-0.038672	70.490814	12.985262	111.960281	-4.287364	0.000000	-2.030230	0.000000	0.000000	0.000000	-0.001539	0.102209	0.579913	0.000000	0.000000	3.000000	12.000000	0.000000
2237.645962	-0.185752	0.572889	-0.038672	70.490814	12.985262	111.960281	-4.287364	0.000000	-2.030230	0.000000	0.000000	0.000000	-0.001539	0.102209	0.579913	0.000000	0.000000	3.000000	12.000000	0.000000
2237.649296	-0.185747	0.573224	-0.036640	70.577431	12.864068	111.473381	-4.287621	0.000000	-1.933577	0.000000	0.000000	0.000000	0.001720	0.100542	0.609428	0.000000	0.000000	3.000000	12.000000	0.000000
2237.652629	-0.185747	0.573224	-0.036640	70.577431	12.864068	111.473381	-4.287621	0.000000	-1.933577	0.000000	0.000000	0.000000	0.001720	0.100542	0.609428	0.000000	0.000000	3.000000	12.000000	0.000000
2237.655962	-0.185747	0.573224	-0.036640	70.577431	12.864068	111.473381	-4.287621	0.000000	-1.933577	0.000000	0.000000	0.000000	0.001720	0.100542	0.609428	0.000000	0.000000	3.000000	12.000000	0.000000
2237.659296	-0.185653	0.573557	-0.034574	70.676079	12.617612	110.801216	-4.287333	0.000000	-1.832006	0.000000	0.000000	0.000000	0.028106	0.100026	0.619737	0.000000	0.000000	3.000000	12.000000	0.000000
2237.662629	-0.185653	0.573557	-0.034574	70.676079	12.617612	110.801216	-4.287333	0.000000	-1.832006	0.000000	0.000000	0.000000	0.028106	0.100026	0.619737	0.000000	0.000000	3.000000	12.000000	0.000000
2237.665962	-0.185653	0.573557	-0.034574	70.676079	12.617612	110.801216	-4.287333	0.000000	-1.832006	0.000000	0.000000	0.000000	0.028106	0.100026	0.619737	0.000000	0.000000	3.000000	12.000000	0.000000
2237.669296	-0.185474	0.573917	-0.032412	70.786423	12.284495	109.986877	-4.282650	0.000000	-1.728716	0.000000	0.000000	0.000000	0.053838	0.108011	0.648814	0.000000	0.000000	3.000000	12.000000	0.000000
2237.672629	-0.185474	0.573917	-0.032412	70.786423	12.284495	109.986877	-4.282650	0.000000	-1.728716	0.000000	0.000000	0.000000	0.053838	0.108011	0.648814	0.000000	0.000000	3.000000	12.000000	0.000000
2237.675962	-0.185474	0.573917	-0.032412	70.786423	12.284495	109.986877	-4.282650	0.000000	-1.728716	0.000000	0.000000	0.000000	0.053838	0.108011	0.648814	0.000000	0.000000	3.000000	12.000000	0.000000
2237.679296	-0.185176	0.574258	-0.030222	70.891739	11.931115	109.138878	-4.273676	0.000000	-1.620581	0.000000	0.000000	0.000000	0.089261	0.102162	0.656864	0.000000	0.000000	3.000000	12.000000	0.000000
2237.682629	-0.185176	0.574258	-0.030222	70.891739	11.931115	109.138878	-4.273676	0.000000	-1.620581	0.000000	0.000000	0.000000	0.089261	0.102162	0.656864	0.000000	0.000000	3.000000	12.000000	0.000000
2237.685962	-0.185176	0.574258	-0.030222	70.891739	11.931115	109.138878	-4.273676	0.000000	-1.620581	0.000000	0.000000	0.000000	0.089261	0.102162	0.656864	0.000000	0.000000	3.000000	12.000000	0.000000
2237.689296	-0.184779	0.574578	-0.028015	70.998116	11.603664	108.314545	-4.258800	0.000000	-1.511104	0.000000	0.000000	0.000000	0.118979	0.096246	0.662222	0.000000	0.000000	3.000000	12.000000	0.000000
2237.692629	-0.184779	0.574578	-0.028015	70.998116	11.603664	108.314545	-4.258800	0.000000	-1.511104	0.000000	0.000000	0.000000	0.118979	0.096246	0.662222	0.000000	0.000000	3.000000	12.000000	0.000000
2237.695962	-0.184779	0.574578	-0.028015	70.998116	11.603664	108.314545	-4.258800	0.000000	-1.511104	0.000000	0.000000	0.000000	0.118979	0.096246	0.662222	0.000000	0.000000	3.000000	12.000000	0.000000
2237.699296	-0.184321	0.574905	-0.025813	71.096138	11.210605	107.444267	-4.238970	0.000000	-1.400733	0.000000	0.000000	0.000000	0.137499	0.098006	0.660485	0.000000	0.000000	3.000000	12.000000	0.000000
2237.702629	-0.184321	0.574905	-0.025813	71.096138	11.210605	107.444267	-4.238970	0.000000	-1.400733	0.000000	0.000000	0.000000	0.137499	0.098006	0.660485	0.000000	0.000000	3.000000	12.000000	0.000000
2237.705962	-0.184321	0.574905	-0.025813	71.096138	11.210605	107.444267	-4.238970	0.000000	-1.400733	0.000000	0.000000	0.000000	0.137499	0.098006	0.660485	0.000000	0.000000	3.000000	12.000000	0.000000
2237.709296	-0.183783	0.575212	-0.023603	71.189308	10.715160	106.415886	-4.216054	0.000000	-1.290652	0.000000	0.000000	0.000000	0.161559	0.092100	0.663083	0.000000	0.000000	3.000000	12.000000	0.000000
2237.712629	-0.183783	0.575212	-0.023603	71.189308	10.715160	106.415886	-4.216054	0.000000	-1.290652	0.000000	0.000000	0.000000	0.161559	0.092100	0.663083	0.000000	0.000000	3.000000	12.000000	0.000000
2237.715962	-0.183783	0.575212	-0.023603	71.189308	10.715160	106.415886	-4.216054	0.000000	-1.290652	0.000000	0.000000	0.000000	0.161559	0.092100	0.663083	0.000000	0.000000	3.000000	12.000000	0.000000
2237.719296	-0.183193	0.575533	-0.021429	71.286591	10.183691	105.368622	-4.189127	0.000000	-1.180138	0.000000	0.000000	0.000000	0.176944	0.096215	0.652037	0.000000	0.000000	3.000000	12.000000	0.000000
2237.722629	-0.183193	0.575533	-0.021429	71.286591	10.183691	105.368622	-4.189127	0.000000	-1.180138	0.000000	0.000000	0.000000	0.176944	0.096215	0.652037	0.000000	0.000000	3.000000	12.000000	0.000000
2237.725962	-0.183193	0.575533	-0.021429	71.286591	10.183691	105.368622	-4.189127	0.000000	-1.180138	0.000000	0.000000	0.000000	0.176944	0.096215	0.652037	0.000000	0.000000	3.000000	12.000000	0.000000
2237.729296	-0.182538	0.575790	-0.019266	71.417831	9.706841	104.519653	-4.159636	0.000000	-1.071465	0.000000	0.000000	0.000000	0.196283	0.077174	0.648913	0.000000	0.000000	3.000000	12.000000	0.000000
2237.732629	-0.182538	0.575790	-0.019266	71.417831	9.706841	104.519653	-4.159636	0.000000	-1.071465	0.000000	0.000000	0.000000	0.196283	0.077174	0.648913	0.000000	0.000000	3.000000	12.000000	0.000000
2237.735962	-0.182538	0.575790	-0.019266	71.417831	9.706841	104.519653	-4.159636	0.000000	-1.071465	0.000000	0.000000	0.000000	0.196283	0.077174	0.648913	0.000000	0.000000	3.000000	12.000000	0.000000
2237.739296	-0.181868	0.576043	-0.017174	71.609718	9.377317	104.091057	-4.126923	0.000000	-0.963313	0.000000	0.000000	0.000000	0.201109	0.075914	0.627816	0.000000	0.000000	3.000000	12.000000	0.000000
2237.742629	-0.181868	0.576043	-0.017174	71.609718	9.377317	104.091057	-4.126923	0.000000	-0.963313	0.000000	0.000000	0.000000	0.201109	0.075914	0.627816	0.000000	0.000000	3.000000	12.000000	0.000000
2237.745962	-0.181868	0.576043	-0.017174	71.609718	9.377317	104.091057	-4.126923	0.000000	-0.963313	0.000000	0.000000	0.000000	0.201109	0.075914	0.627816	0.000000	0.000000	3.000000	12.000000	0.000000
2237.749296	-0.181077	0.576264	-0.015170	71.868118	9.214727	103.640160	-4.093405	0.000000	-0.858677	0.000000	0.000000	0.000000	0.237434	0.066273	0.600935	0.000000	0.000000	3.000000	12.000000	0.000000
2237.752629	-0.181077	0.576264	-0.015170	71.868118	9.214727	103.640160	-4.093405	0.000000	-0.858677	0.000000	0.000000	0.000000	0.237434	0.066273	0.600935	0.000000	0.000000	3.000000	12.000000	0.000000
2237.755962	-0.181077	0.576264	-0.015170	71.868118	9.214727	103.640160	-4.093405	0.000000	-0.858677	0.000000	0.000000	0.000000	0.237434	0.066273	0.600935	0.000000	0.000000	3.000000	12.000000	0.000000
2237.759296	-0.180171	0.576471	-0.013241	72.164658	9.192583	103.368584	-4.053832	0.000000	-0.758521	0.000000	0.000000	0.000000	0.271706	0.062132	0.578691	0.000000	0.000000	3.000000	12.000000	0.000000
2237.762629	-0.180171	0.576471	-0.013241	72.164658	9.192583	103.368584	-4.053832	0.000000	-0.758521	0.000000	0.000000	0.000000	0.271706	0.062132	0.578691	0.000000	0.000000	3.000000	12.000000	0.000000
2237.765962	-0.180171	0.576471	-0.013241	72.164658	9.192583	103.368584	-4.053832	0.000000	-0.758521	0.000000	0.000000	0.000000	0.271706	0.062132	0.578691	0.000000	0.000000	3.000000	12.000000	0.000000
2237.769296	-0.179172	0.576636	-0.011458	72.451462	9.164724	103.119141	-4.008548	0.000000	-0.662073	0.000000	0.000000	0.000000	0.299678	0.049580	0.535075	0.000000	0.000000	3.000000	12.000000	0.000000
2237.772629	-0.179172	0.576636	-0.011458	72.451462	9.164724	103.119141	-4.008548	0.000000	-0.662073	0.000000	0.000000	0.000000	0.299678	0.049580	0.535075	0.000000	0.000000	3.000000	12.000000	0.000000
2237.775962	-0.179172	0.576636	-0.011458	72.451462	9.164724	103.119141	-4.008548	0.000000	-0.662073	0.000000	0.000000	0.000000	0.299678	0.049580	0.535075	0.000000	0.000000	3.000000	12.000000	0.000000
2237.779296	-0.178081	0.576788	-0.009758	72.717575	9.083911	102.882919	-3.958601	0.000000	-0.572894	0.000000	0.000000	0.000000	0.327176	0.045606	0.510005	0.000000	0.000000	3.000000	12.000000	0.000000
2237.782629	-0.178081	0.576788	-0.009758	72.717575	9.083911	102.882919	-3.958601	0.000000	-0.572894	0.000000	0.000000	0.000000	0.327176	0.045606	0.510005	0.000000	0.000000	3.000000	12.000000	0.000000
2237.785962	-0.178081	0.576788	-0.009758	72.717575	9.083911	102.882919	-3.958601	0.000000	-0.572894	0.000000	0.000000	0.000000	0.327176	0.045606	0.510005	0.000000	0.000000	3.000000	12.000000	0.000000
2237.789296	-0.176898	0.576926	-0.008210	72.942284	8.915573	102.663635	-3.904072	0.000000	-0.487893	0.000000	0.000000	0.000000	0.355156	0.041152	0.464312	0.000000	0.000000	3.000000	12.000000	0.000000
2237.792629	-0.176898	0.576926	-0.008210	72.942284	8.915573	102.663635	-3.904072	0.000000	-0.487893	0.000000	0.000000	0.000000	0.355156	0.041152	0.464312	0.000000	0.000000	3.000000	12.000000	0.000000
2237.795962	-0.176898	0.576926	-0.008210	72.942284	8.915573	102.663635	-3.904072	0.000000	-0.487893	0.000000	0.000000	0.000000	0.355156	0.041152	0.464312	0.000000	0.000000	3.000000	12.000000	0.000000
2237.799296	-0.175600	0.577077	-0.006745	73.140717	8.633476	102.529839	-3.844879	0.000000	-0.410508	0.000000	0.000000	0.000000	0.389214	0.045289	0.439598	0.000000	0.000000	3.000000	12.000000	0.000000
2237.802629	-0.175600	0.577077	-0.006745	73.140717	8.633476	102.529839	-3.844879	0.000000	-0.410508	0.000000	0.000000	0.000000	0.389214	0.045289	0.439598	0.000000	0.000000	3.000000	12.000000	0.000000
2237.805962	-0.175600	0.577077	-0.006745	73.140717	8.633476	102.529839	-3.844879	0.000000	-0.410508	0.000000	0.000000	0.000000	0.389214	0.045289	0.439598	0.000000	0.000000	3.000000	12.000000	0.000000
2237.809296	-0.174239	0.577260	-0.005363	73.327263	8.206738	102.379128	-3.780010	0.000000	-0.337241	0.000000	0.000000	0.000000	0.408388	0.054982	0.414430	0.000000	0.000000	3.000000	12.000000	0.000000
2237.812629	-0.174239	0.577260	-0.005363	73.327263	8.206738	102.379128	-3.780010	0.000000	-0.337241	0.000000	0.000000	0.000000	0.408388	0.054982	0.414430	0.000000	0.000000	3.000000	12.000000	0.000000
2237.815962	-0.174239	0.577260	-0.005363	73.327263	8.206738	102.379128	-3.780010	0.000000	-0.337241	0.000000	0.000000	0.000000	0.408388	0.054982	0.414430	0.000000	0.000000	3.000000	12.000000	0.000000
2237.819296	-0.172731	0.577449	-0.004027	73.499031	7.516638	101.814499	-3.711945	0.000000	-0.268170	0.000000	0.000000	0.000000	0.452421	0.056851	0.400794	0.000000	0.000000	3.000000	12.000000	0.000000
2237.822629	-0.172731	0.577449	-0.004027	73.499031	7.516638	101.814499	-3.711945	0.000000	-0.268170	0.000000	0.000000	0.000000	0.452421	0.056851	0.400794	0.000000	0.000000	3.000000	12.000000	0.000000
2237.825962	-0.172731	0.577449	-0.004027	73.499031	7.516638	101.814499	-3.711945	0.000000	-0.268170	0.000000	0.000000	0.000000	0.452421	0.056851	0.400794	0.000000	0.000000	3.000000	12.000000	0.000000
2237.829296	-0.171132	0.577653	-0.002785	73.683342	6.634483	100.894508	-3.636542	0.000000	-0.201371	0.000000	0.000000	0.000000	0.479516	0.061218	0.372815	0.000000	0.000000	3.000000	12.000000	0.000000
2237.832629	-0.171132	0.577653	-0.002785	73.683342	6.634483	100.894508	-3.636542	0.000000	-0.201371	0.000000	0.000000	0.000000	0.479516	0.061218	0.372815	0.000000	0.000000	3.000000	12.000000	0.000000
2237.835962	-0.171132	0.577653	-0.002785	73.683342	6.634483	100.894508	-3.636542	0.000000	-0.201371	0.000000	0.000000	0.000000	0.479516	0.061218	0.372815	0.000000	0.000000	3.000000	12.000000	0.000000
2237.839296	-0.169453	0.577864	-0.001614	73.890045	5.570058	99.656349	-3.556622	0.000000	-0.139235	0.000000	0.000000	0.000000	0.503856	0.063145	0.351210	0.000000	0.000000	3.000000	12.000000	0.000000
2237.842629	-0.169453	0.577864	-0.001614	73.890045	5.570058	99.656349	-3.556622	0.000000	-0.139235	0.000000	0.000000	0.000000	0.503856	0.063145	0.351210	0.000000	0.000000	3.000000	12.000000	0.000000
2237.845962	-0.169453	0.577864	-0.001614	73.890045	5.570058	99.656349	-3.556622	0.000000	-0.139235	0.000000	0.000000	0.000000	0.503856	0.063145	0.351210	0.000000	0.000000	3.000000	12.000000	0.000000
2237.849296	-0.167669	0.578108	-0.000514	74.115845	4.341972	98.342636	-3.472646	0.000000	-0.080700	0.000000	0.000000	0.000000	0.535161	0.073102	0.329891	0.000000	0.000000	3.000000	12.000000	0.000000
2237.852629	-0.167669	0.578108	-0.000514	74.115845	4.341972	98.342636	-3.472646	0.000000	-0.080700	0.000000	0.000000	0.000000	0.535161	0.073102	0.329891	0.000000	0.000000	3.000000	12.000000	0.000000
2237.855962	-0.167669	0.578108	-0.000514	74.115845	4.341972	98.342636	-3.472646	0.000000	-0.080700	0.000000	0.000000	0.000000	0.535161	0.073102	0.329891	0.000000	0.000000	3.000000	12.000000	0.000000
2237.859296	-0.165802	0.578311	0.000434	74.349434	2.968874	96.907669	-3.383453	0.000000	-0.025718	0.000000	0.000000	0.000000	0.560158	0.061050	0.284364	0.000000	0.000000	3.000000	12.000000	0.000000
2237.862629	-0.165802	0.578311	0.000434	74.349434	2.968874	96.907669	-3.383453	0.000000	-0.025718	0.000000	0.000000	0.000000	0.560158	0.061050	0.284364	0.000000	0.000000	3.000000	12.000000	0.000000
2237.865962	-0.165802	0.578311	0.000434	74.349434	2.968874	96.907669	-3.383453	0.000000	-0.025718	0.000000	0.000000	0.000000	0.560158	0.061050	0.284364	0.000000	0.000000	3.000000	12.000000	0.000000
2237.869296	-0.163784	0.578528	0.001240	74.583626	1.465193	95.241699	-3.290093	0.000000	0.021676	0.000000	0.000000	0.000000	0.605508	0.064932	0.241835	0.000000	0.000000	3.000000	12.000000	0.000000
2237.872629	-0.163784	0.578528	0.001240	74.583626	1.465193	95.241699	-3.290093	0.000000	0.021676	0.000000	0.000000	0.000000	0.605508	0.064932	0.241835	0.000000	0.000000	3.000000	12.000000	0.000000
2237.875962	-0.163784	0.578528	0.001240	74.583626	1.465193	95.241699	-3.290093	0.000000	0.021676	0.000000	0.000000	0.000000	0.605508	0.064932	0.241835	0.000000	0.000000	3.000000	12.000000	0.000000
2237.879296	-0.161681	0.578759	0.001947	74.811981	-0.130992	93.400772	-3.189175	0.000000	0.061982	0.000000	0.000000	0.000000	0.630852	0.069329	0.212258	0.000000	0.000000	3.000000	12.000000	0.000000
2237.882629	-0.161681	0.578759	0.001947	74.811981	-0.130992	93.400772	-3.189175	0.000000	0.061982	0.000000	0.000000	0.000000	0.630852	0.069329	0.212258	0.000000	0.000000	3.000000	12.000000	0.000000
2237.885962	-0.161681	0.578759	0.001947	74.811981	-0.130992	93.400772	-3.189175	0.000000	0.061982	0.000000	0.000000	0.000000	0.630852	0.069329	0.212258	0.000000	0.000000	3.000000	12.000000	0.000000
2237.889296	-0.159383	0.579031	0.002587	75.010818	-1.770512	91.577988	-3.084033	0.000000	0.097358	0.000000	0.000000	0.000000	0.689206	0.081668	0.191808	0.000000	0.000000	3.000000	12.000000	0.000000
2237.892629	-0.159383	0.579031	0.002587	75.010818	-1.770512	91.577988	-3.084033	0.000000	0.097358	0.000000	0.000000	0.000000	0.689206	0.081668	0.191808	0.000000	0.000000	3.000000	12.000000	0.000000
2237.895962	-0.159383	0.579031	0.002587	75.010818	-1.770512	91.577988	-3.084033	0.000000	0.097358	0.000000	0.000000	0.000000	0.689206	0.081668	0.191808	0.000000	0.000000	3.000000	12.000000	0.000000
2237.899296	-0.156944	0.579336	0.003162	75.186974	-3.488684	89.831985	-2.969166	0.000000	0.129326	0.000000	0.000000	0.000000	0.731853	0.091483	0.172702	0.000000	0.000000	3.000000	12.000000	0.000000
2237.902629	-0.156944	0.579336	0.003162	75.186974	-3.488684	89.831985	-2.969166	0.000000	0.129326	0.000000	0.000000	0.000000	0.731853	0.091483	0.172702	0.000000	0.000000	3.000000	12.000000	0.000000
2237.905962	-0.156944	0.579336	0.003162	75.186974	-3.488684	89.831985	-2.969166	0.000000	0.129326	0.000000	0.000000	0.000000	0.731853	0.091483	0.172702	0.000000	0.000000	3.000000	12.000000	0.000000
2237.909296	-0.154440	0.579685	0.003756	75.325821	-5.397764	87.891258	-2.847190	0.000000	0.158110	0.000000	0.000000	0.000000	0.751107	0.104848	0.178272	0.000000	0.000000	3.000000	12.000000	0.000000
2237.912629	-0.154440	0.579685	0.003756	75.325821	-5.397764	87.891258	-2.847190	0.000000	0.158110	0.000000	0.000000	0.000000	0.751107	0.104848	0.178272	0.000000	0.000000	3.000000	12.000000	0.000000
2237.915962	-0.154440	0.579685	0.003756	75.325821	-5.397764	87.891258	-2.847190	0.000000	0.158110	0.000000	0.000000	0.000000	0.751107	0.104848	0.178272	0.000000	0.000000	3.000000	12.000000	0.000000
2237.919296	-0.151889	0.580061	0.004345	75.413177	-7.544844	85.839241	-2.722005	0.000000	0.187822	0.000000	0.000000	0.000000	0.765480	0.112729	0.176531	0.000000	0.000000	3.000000	12.000000	0.000000
2237.922629	-0.151889	0.580061	0.004345	75.413177	-7.544844	85.839241	-2.722005	0.000000	0.187822	0.000000	0.000000	0.000000	0.765480	0.112729	0.176531	0.000000	0.000000	3.000000	12.000000	0.000000
2237.925962	-0.151889	0.580061	0.004345	75.413177	-7.544844	85.839241	-2.722005	0.000000	0.187822	0.000000	0.000000	0.000000	0.765480	0.112729	0.176531	0.000000	0.000000	3.000000	12.000000	0.000000
2237.929296	-0.149405	0.580383	0.004910	75.482170	-9.868400	83.788818	-2.594425	0.000000	0.217244	0.000000	0.000000	0.000000	0.745084	0.096721	0.169674	0.000000	0.000000	3.000000	12.000000	0.000000
2237.932629	-0.149405	0.580383	0.004910	75.482170	-9.868400	83.788818	-2.594425	0.000000	0.217244	0.000000	0.000000	0.000000	0.745084	0.096721	0.169674	0.000000	0.000000	3.000000	12.000000	0.000000
2237.935962	-0.149405	0.580383	0.004910	75.482170	-9.868400	83.788818	-2.594425	0.000000	0.217244	0.000000	0.000000	0.000000	0.745084	0.096721	0.169674	0.000000	0.000000	3.000000	12.000000	0.000000
2237.939296	-0.147017	0.580695	0.005389	75.536438	-12.370204	81.566071	-2.470245	0.000000	0.245523	0.000000	0.000000	0.000000	0.716370	0.093531	0.143559	0.000000	0.000000	3.000000	12.000000	0.000000
2237.942629	-0.147017	0.580695	0.005389	75.536438	-12.370204	81.566071	-2.470245	0.000000	0.245523	0.000000	0.000000	0.000000	0.716370	0.093531	0.143559	0.000000	0.000000	3.000000	12.000000	0.000000
2237.945962	-0.147017	0.580695	0.005389	75.536438	-12.370204	81.566071	-2.470245	0.000000	0.245523	0.000000	0.000000	0.000000	0.716370	0.093531	0.143559	0.000000	0.000000	3.000000	12.000000	0.000000
2237.949296	-0.144706	0.580923	0.005718	75.584290	-15.010685	79.164742	-2.350850	0.000000	0.269449	0.000000	0.000000	0.000000	0.693403	0.068219	0.098574	0.000000	0.000000	3.000000	12.000000	0.000000
2237.952629	-0.144706	0.580923	0.005718	75.584290	-15.010685	79.164742	-2.350850	0.000000	0.269449	0.000000	0.000000	0.000000	0.693403	0.068219	0.098574	0.000000	0.000000	3.000000	12.000000	0.000000
2237.955962	-0.144706	0.580923	0.005718	75.584290	-15.010685	79.164742	-2.350850	0.000000	0.269449	0.000000	0.000000	0.000000	0.693403	0.068219	0.098574	0.000000	0.000000	3.000000	12.000000	0.000000
2237.959296	-0.142483	0.581102	0.005930	75.596939	-17.631451	76.677361	-2.235283	0.000000	0.285878	0.000000	0.000000	0.000000	0.666928	0.053944	0.063635	0.000000	0.000000	3.000000	12.000000	0.000000
2237.962629	-0.142483	0.581102	0.005930	75.596939	-17.631451	76.677361	-2.235283	0.000000	0.285878	0.000000	0.000000	0.000000	0.666928	0.053944	0.063635	0.000000	0.000000	3.000000	12.000000	0.000000
2237.965962	-0.142483	0.581102	0.005930	75.596939	-17.631451	76.677361	-2.235283	0.000000	0.285878	0.000000	0.000000	0.000000	0.666928	0.053944	0.063635	0.000000	0.000000	3.000000	12.000000	0.000000
2237.969296	-0.140332	0.581206	0.005972	75.576881	-20.086266	74.360001	-2.124128	0.000000	0.296484	0.000000	0.000000	0.000000	0.645100	0.030977	0.012597	0.000000	0.000000	3.000000	12.000000	0.000000
2237.972629	-0.140332	0.581206	0.005972	75.576881	-20.086266	74.360001	-2.124128	0.000000	0.296484	0.000000	0.000000	0.000000	0.645100	0.030977	0.012597	0.000000	0.000000	3.000000	12.000000	0.000000
2237.975962	-0.140332	0.581206	0.005972	75.576881	-20.086266	74.360001	-2.124128	0.000000	0.296484	0.000000	0.000000	0.000000	0.645100	0.030977	0.012597	0.000000	0.000000	3.000000	12.000000	0.000000
2237.979296	-0.138298	0.581259	0.005825	75.539452	-22.264273	72.362518	-2.016612	0.000000	0.298584	0.000000	0.000000	0.000000	0.610165	0.015900	-0.044043	0.000000	0.000000	3.000000	12.000000	0.000000
2237.982629	-0.138298	0.581259	0.005825	75.539452	-22.264273	72.362518	-2.016612	0.000000	0.298584	0.000000	0.000000	0.000000	0.610165	0.015900	-0.044043	0.000000	0.000000	3.000000	12.000000	0.000000
2237.985962	-0.138298	0.581259	0.005825	75.539452	-22.264273	72.362518	-2.016612	0.000000	0.298584	0.000000	0.000000	0.000000	0.610165	0.015900	-0.044043	0.000000	0.000000	3.000000	12.000000	0.000000
2237.989296	-0.136405	0.581282	0.005568	75.495026	-24.000381	70.816521	-1.914918	0.000000	0.291243	0.000000	0.000000	0.000000	0.567931	0.007035	-0.076915	0.000000	0.000000	3.000000	12.000000	0.000000
2237.992629	-0.136405	0.581282	0.005568	75.495026	-24.000381	70.816521	-1.914918	0.000000	0.291243	0.000000	0.000000	0.000000	0.567931	0.007035	-0.076915	0.000000	0.000000	3.000000	12.000000	0.000000
2237.995962	-0.136405	0.581282	0.005568	75.495026	-24.000381	70.816521	-1.914918	0.000000	0.291243	0.000000	0.000000	0.000000	0.567931	0.007035	-0.076915	0.000000	0.000000	3.000000	12.000000	0.000000
2237.999296	-0.134639	0.581339	0.005237	75.463791	-25.030935	69.987206	-1.820263	0.000000	0.278424	0.000000	0.000000	0.000000	0.529903	0.017073	-0.099591	0.000000	0.000000	3.000000	12.000000	0.000000
2238.002629	-0.134639	0.581339	0.005237	75.463791	-25.030935	69.987206	-1.820263	0.000000	0.278424	0.000000	0.000000	0.000000	0.529903	0.017073	-0.099591	0.000000	0.000000	3.000000	12.000000	0.000000
2238.005962	-0.134639	0.581339	0.005237	75.463791	-25.030935	69.987206	-1.820263	0.000000	0.278424	0.000000	0.000000	0.000000	0.529903	0.017073	-0.099591	0.000000	0.000000	3.000000	12.000000	0.000000
2238.009296	-0.133030	0.581395	0.004853	75.470596	-25.263132	69.926193	-1.731946	0.000000	0.261825	0.000000	0.000000	0.000000	0.482763	0.016787	-0.114952	0.000000	0.000000	3.000000	12.000000	0.000000
2238.012629	-0.133030	0.581395	0.004853	75.470596	-25.263132	69.926193	-1.731946	0.000000	0.261825	0.000000	0.000000	0.000000	0.482763	0.016787	-0.114952	0.000000	0.000000	3.000000	12.000000	0.000000
2238.015962	-0.133030	0.581395	0.004853	75.470596	-25.263132	69.926193	-1.731946	0.000000	0.261825	0.000000	0.000000	0.000000	0.482763	0.016787	-0.114952	0.000000	0.000000	3.000000	12.000000	0.000000
2238.019296	-0.131692	0.581489	0.004490	75.498039	-24.965050	70.351273	-1.651486	0.000000	0.242667	0.000000	0.000000	0.000000	0.401350	0.028323	-0.108998	0.000000	0.000000	3.000000	12.000000	0.000000
2238.022629	-0.131692	0.581489	0.004490	75.498039	-24.965050	70.351273	-1.651486	0.000000	0.242667	0.000000	0.000000	0.000000	0.401350	0.028323	-0.108998	0.000000	0.000000	3.000000	12.000000	0.000000
2238.025962	-0.131692	0.581489	0.004490	75.498039	-24.965050	70.351273	-1.651486	0.000000	0.242667	0.000000	0.000000	0.000000	0.401350	0.028323	-0.108998	0.000000	0.000000	3.000000	12.000000	0.000000
2238.029296	-0.130691	0.581575	0.004052	75.538048	-24.467068	70.987465	-1.584594	0.000000	0.224500	0.000000	0.000000	0.000000	0.300122	0.025725	-0.131262	0.000000	0.000000	3.000000	12.000000	0.000000
2238.032629	-0.130691	0.581575	0.004052	75.538048	-24.467068	70.987465	-1.584594	0.000000	0.224500	0.000000	0.000000	0.000000	0.300122	0.025725	-0.131262	0.000000	0.000000	3.000000	12.000000	0.000000
2238.035962	-0.130691	0.581575	0.004052	75.538048	-24.467068	70.987465	-1.584594	0.000000	0.224500	0.000000	0.000000	0.000000	0.300122	0.025725	-0.131262	0.000000	0.000000	3.000000	12.000000	0.000000
2238.039296	-0.130691	0.581575	0.004052	75.585609	-23.750114	71.873047	-1.534573	0.000000	0.202623	0.000000	0.000000	0.000000	0.300122	0.025725	-0.131262	0.000000	0.000000	3.000000	12.000000	0.000000
2238.042629	-0.129905	0.581689	0.003613	75.585609	-23.750114	71.873047	-1.534573	0.000000	0.202623	0.000000	0.000000	0.000000	0.235817	0.034161	-0.131981	0.000000	0.000000	3.000000	12.000000	0.000000
2238.045962	-0.129905	0.581689	0.003613	75.585609	-23.750114	71.873047	-1.534573	0.000000	0.202623	0.000000	0.000000	0.000000	0.235817	0.034161	-0.131981	0.000000	0.000000	3.000000	12.000000	0.000000
2238.049296	-0.129236	0.581794	0.003163	75.638519	-22.787121	73.096046	-1.534573	0.000000	0.202623	0.000000	0.000000	0.000000	0.200718	0.031630	-0.134779	0.000000	0.000000	3.000000	12.000000	0.000000
2238.052629	-0.129236	0.581794	0.003163	75.638519	-22.787121	73.096046	-1.534573	0.000000	0.202623	0.000000	0.000000	0.000000	0.200718	0.031630	-0.134779	0.000000	0.000000	3.000000	12.000000	0.000000
2238.055962	-0.129236	0.581794	0.003163	75.638519	-22.787121	73.096046	-1.534573	0.000000	0.202623	0.000000	0.000000	0.000000	0.200718	0.031630	-0.134779	0.000000	0.000000	3.000000	12.000000	0.000000
2238.059296	-0.128699	0.581899	0.002676	75.690376	-21.639524	74.587791	-1.461818	0.000000	0.158163	0.000000	0.000000	0.000000	0.161100	0.031419	-0.146113	0.000000	0.000000	3.000000	12.000000	0.000000
2238.062629	-0.128699	0.581899	0.002676	75.690376	-21.639524	74.587791	-1.461818	0.000000	0.158163	0.000000	0.000000	0.000000	0.161100	0.031419	-0.146113	0.000000	0.000000	3.000000	12.000000	0.000000
2238.065962	-0.128699	0.581899	0.002676	75.690376	-21.639524	74.587791	-1.461818	0.000000	0.158163	0.000000	0.000000	0.000000	0.161100	0.031419	-0.146113	0.000000	0.000000	3.000000	12.000000	0.000000
2238.069296	-0.128272	0.582003	0.002158	75.740234	-20.423952	76.183342	-1.434968	0.000000	0.133811	0.000000	0.000000	0.000000	0.128148	0.031221	-0.155482	0.000000	0.000000	3.000000	12.000000	0.000000
2238.072629	-0.128272	0.582003	0.002158	75.740234	-20.423952	76.183342	-1.434968	0.000000	0.133811	0.000000	0.000000	0.000000	0.128148	0.031221	-0.155482	0.000000	0.000000	3.000000	12.000000	0.000000
2238.075962	-0.128272	0.582003	0.002158	75.740234	-20.423952	76.183342	-1.434968	0.000000	0.133811	0.000000	0.000000	0.000000	0.128148	0.031221	-0.155482	0.000000	0.000000	3.000000	12.000000	0.000000
2238.079296	-0.128272	0.582003	0.002158	75.783524	-19.288830	77.689804	-1.413610	0.000000	0.107898	0.000000	0.000000	0.000000	0.128148	0.031221	-0.155482	0.000000	0.000000	3.000000	12.000000	0.000000
2238.082629	-0.127944	0.582096	0.001570	75.783524	-19.288830	77.689804	-1.413610	0.000000	0.107898	0.000000	0.000000	0.000000	0.098587	0.027832	-0.176525	0.000000	0.000000	3.000000	12.000000	0.000000
2238.085962	-0.127944	0.582096	0.001570	75.783524	-19.288830	77.689804	-1.413610	0.000000	0.107898	0.000000	0.000000	0.000000	0.098587	0.027832	-0.176525	0.000000	0.000000	3.000000	12.000000	0.000000
2238.089296	-0.127741	0.582191	0.001013	75.814499	-18.285969	79.030365	-1.413610	0.000000	0.107898	0.000000	0.000000	0.000000	0.060666	0.028518	-0.167100	0.000000	0.000000	3.000000	12.000000	0.000000
2238.092629	-0.127741	0.582191	0.001013	75.814499	-18.285969	79.030365	-1.413610	0.000000	0.107898	0.000000	0.000000	0.000000	0.060666	0.028518	-0.167100	0.000000	0.000000	3.000000	12.000000	0.000000
2238.095962	-0.127741	0.582191	0.001013	75.814499	-18.285969	79.030365	-1.413610	0.000000	0.107898	0.000000	0.000000	0.000000	0.060666	0.028518	-0.167100	0.000000	0.000000	3.000000	12.000000	0.000000
2238.099296	-0.127741	0.582191	0.001013	75.828934	-17.433424	80.188896	-1.387068	0.000000	0.050627	0.000000	0.000000	0.000000	0.060666	0.028518	-0.167100	0.000000	0.000000	3.000000	12.000000	0.000000
2238.102629	-0.127707	0.582336	0.000553	75.828934	-17.433424	80.188896	-1.387068	0.000000	0.050627	0.000000	0.000000	0.000000	0.010328	0.043485	-0.137859	0.000000	0.000000	3.000000	12.000000	0.000000
2238.105962	-0.127707	0.582336	0.000553	75.828934	-17.433424	80.188896	-1.387068	0.000000	0.050627	0.000000	0.000000	0.000000	0.010328	0.043485	-0.137859	0.000000	0.000000	3.000000	12.000000	0.000000
2238.109296	-0.127707	0.582336	0.000553	75.820061	-16.643703	81.294785	-1.387068	0.000000	0.050627	0.000000	0.000000	0.000000	0.010328	0.043485	-0.137859	0.000000	0.000000	3.000000	12.000000	0.000000
2238.112629	-0.127707	0.582336	0.000553	75.820061	-16.643703	81.294785	-1.387068	0.000000	0.050627	0.000000	0.000000	0.000000	0.010328	0.043485	-0.137859	0.000000	0.000000	3.000000	12.000000	0.000000
2238.115962	-0.127899	0.582560	0.000234	75.820061	-16.643703	81.294785	-1.387068	0.000000	0.050627	0.000000	0.000000	0.000000	-0.057603	0.067270	-0.095570	0.000000	0.000000	3.000000	12.000000	0.000000
2238.119296	-0.128371	0.582805	0.000080	75.791748	-15.771143	82.545456	-1.385347	0.000000	0.027650	0.000000	0.000000	0.000000	-0.141594	0.073279	-0.046200	0.000000	0.000000	3.000000	12.000000	0.000000
2238.122629	-0.128371	0.582805	0.000080	75.791748	-15.771143	82.545456	-1.385347	0.000000	0.027650	0.000000	0.000000	0.000000	-0.141594	0.073279	-0.046200	0.000000	0.000000	3.000000	12.000000	0.000000
2238.125962	-0.128371	0.582805	0.000080	75.791748	-15.771143	82.545456	-1.385347	0.000000	0.027650	0.000000	0.000000	0.000000	-0.141594	0.073279	-0.046200	0.000000	0.000000	3.000000	12.000000	0.000000
2238.129296	-0.128371	0.582805	0.000080	75.748161	-14.634143	84.179184	-1.418546	0.000000	0.004022	0.000000	0.000000	0.000000	-0.141594	0.073279	-0.046200	0.000000	0.000000	3.000000	12.000000	0.000000
2238.132629	-0.129061	0.583114	0.000118	75.748161	-14.634143	84.179184	-1.418546	0.000000	0.004022	0.000000	0.000000	0.000000	-0.207001	0.092726	0.011309	0.000000	0.000000	3.000000	12.000000	0.000000
2238.135962	-0.129061	0.583114	0.000118	75.748161	-14.634143	84.179184	-1.418546	0.000000	0.004022	0.000000	0.000000	0.000000	-0.207001	0.092726	0.011309	0.000000	0.000000	3.000000	12.000000	0.000000
2238.139296	-0.129852	0.583429	0.000260	75.783134	-13.128368	86.317909	-1.418546	0.000000	0.004022	0.000000	0.000000	0.000000	-0.237192	0.094695	0.042608	0.000000	0.000000	3.000000	12.000000	0.000000
2238.142629	-0.129852	0.583429	0.000260	75.783134	-13.128368	86.317909	-1.418546	0.000000	0.004022	0.000000	0.000000	0.000000	-0.237192	0.094695	0.042608	0.000000	0.000000	3.000000	12.000000	0.000000
2238.145962	-0.129852	0.583429	0.000260	75.783134	-13.128368	86.317909	-1.418546	0.000000	0.004022	0.000000	0.000000	0.000000	-0.237192	0.094695	0.042608	0.000000	0.000000	3.000000	12.000000	0.000000
2238.149296	-0.129852	0.583429	0.000260	76.134712	-11.164080	89.027748	-1.492578	0.000000	0.013008	0.000000	0.000000	0.000000	-0.237192	0.094695	0.042608	0.000000	0.000000	3.000000	12.000000	0.000000
2238.152629	-0.130770	0.583701	0.000354	76.134712	-11.164080	89.027748	-1.492578	0.000000	0.013008	0.000000	0.000000	0.000000	-0.275660	0.081477	0.028064	0.000000	0.000000	3.000000	12.000000	0.000000
2238.155962	-0.130770	0.583701	0.000354	76.134712	-11.164080	89.027748	-1.492578	0.000000	0.013008	0.000000	0.000000	0.000000	-0.275660	0.081477	0.028064	0.000000	0.000000	3.000000	12.000000	0.000000
2238.159296	-0.131696	0.583943	0.000384	76.706917	-8.680720	92.243858	-1.492578	0.000000	0.013008	0.000000	0.000000	0.000000	-0.277611	0.072776	0.008978	0.000000	0.000000	3.000000	12.000000	0.000000
2238.162629	-0.131696	0.583943	0.000384	76.706917	-8.680720	92.243858	-1.492578	0.000000	0.013008	0.000000	0.000000	0.000000	-0.277611	0.072776	0.008978	0.000000	0.000000	3.000000	12.000000	0.000000
2238.165962	-0.131696	0.583943	0.000384	76.706917	-8.680720	92.243858	-1.492578	0.000000	0.013008	0.000000	0.000000	0.000000	-0.277611	0.072776	0.008978	0.000000	0.000000	3.000000	12.000000	0.000000
2238.169296	-0.132739	0.584153	0.000410	77.265167	-5.970740	95.408524	-1.584790	0.000000	0.019182	0.000000	0.000000	0.000000	-0.312912	0.062731	0.007770	0.000000	0.000000	3.000000	12.000000	0.000000
2238.172629	-0.132739	0.584153	0.000410	77.265167	-5.970740	95.408524	-1.584790	0.000000	0.019182	0.000000	0.000000	0.000000	-0.312912	0.062731	0.007770	0.000000	0.000000	3.000000	12.000000	0.000000
2238.175962	-0.132739	0.584153	0.000410	77.265167	-5.970740	95.408524	-1.584790	0.000000	0.019182	0.000000	0.000000	0.000000	-0.312912	0.062731	0.007770	0.000000	0.000000	3.000000	12.000000	0.000000
2238.179296	-0.133761	0.584244	0.000359	77.770821	-3.313319	97.993507	-1.636942	0.000000	0.020477	0.000000	0.000000	0.000000	-0.306592	0.027322	-0.015246	0.000000	0.000000	3.000000	12.000000	0.000000
2238.182629	-0.133761	0.584244	0.000359	77.770821	-3.313319	97.993507	-1.636942	0.000000	0.020477	0.000000	0.000000	0.000000	-0.306592	0.027322	-0.015246	0.000000	0.000000	3.000000	12.000000	0.000000
2238.185962	-0.133761	0.584244	0.000359	77.770821	-3.313319	97.993507	-1.636942	0.000000	0.020477	0.000000	0.000000	0.000000	-0.306592	0.027322	-0.015246	0.000000	0.000000	3.000000	12.000000	0.000000
2238.189296	-0.133761	0.584244	0.000359	78.231712	-0.929868	99.962234	-1.688041	0.000000	0.017936	0.000000	0.000000	0.000000	-0.306592	0.027322	-0.015246	0.000000	0.000000	3.000000	12.000000	0.000000
2238.192629	-0.134694	0.584242	0.000244	78.231712	-0.929868	99.962234	-1.688041	0.000000	0.017936	0.000000	0.000000	0.000000	-0.280017	-0.000349	-0.034429	0.000000	0.000000	3.000000	12.000000	0.000000
2238.195962	-0.134694	0.584242	0.000244	78.231712	-0.929868	99.962234	-1.688041	0.000000	0.017936	0.000000	0.000000	0.000000	-0.280017	-0.000349	-0.034429	0.000000	0.000000	3.000000	12.000000	0.000000
2238.199296	-0.135549	0.584138	0.000020	78.653252	1.153179	101.678963	-1.688041	0.000000	0.017936	0.000000	0.000000	0.000000	-0.256355	-0.031266	-0.067061	0.000000	0.000000	3.000000	12.000000	0.000000
2238.202629	-0.135549	0.584138	0.000020	78.653252	1.153179	101.678963	-1.688041	0.000000	0.017936	0.000000	0.000000	0.000000	-0.256355	-0.031266	-0.067061	0.000000	0.000000	3.000000	12.000000	0.000000
2238.205962	-0.135549	0.584138	0.000020	78.653252	1.153179	101.678963	-1.688041	0.000000	0.017936	0.000000	0.000000	0.000000	-0.256355	-0.031266	-0.067061	0.000000	0.000000	3.000000	12.000000	0.000000
2238.209296	-0.135549	0.584138	0.000020	79.064888	2.835207	103.215004	-1.777437	0.000000	0.001021	0.000000	0.000000	0.000000	-0.256355	-0.031266	-0.067061	0.000000	0.000000	3.000000	12.000000	0.000000
2238.212629	-0.136267	0.583946	-0.000344	79.064888	2.835207	103.215004	-1.777437	0.000000	0.001021	0.000000	0.000000	0.000000	-0.215418	-0.057577	-0.109376	0.000000	0.000000	3.000000	12.000000	0.000000
2238.215962	-0.136267	0.583946	-0.000344	79.064888	2.835207	103.215004	-1.777437	0.000000	0.001021	0.000000	0.000000	0.000000	-0.215418	-0.057577	-0.109376	0.000000	0.000000	3.000000	12.000000	0.000000
2238.219296	-0.136756	0.583648	-0.000840	79.449257	3.796667	104.110947	-1.777437	0.000000	0.001021	0.000000	0.000000	0.000000	-0.146833	-0.089373	-0.148602	0.000000	0.000000	3.000000	12.000000	0.000000
2238.222629	-0.136756	0.583648	-0.000840	79.449257	3.796667	104.110947	-1.777437	0.000000	0.001021	0.000000	0.000000	0.000000	-0.146833	-0.089373	-0.148602	0.000000	0.000000	3.000000	12.000000	0.000000
2238.225962	-0.136756	0.583648	-0.000840	79.449257	3.796667	104.110947	-1.777437	0.000000	0.001021	0.000000	0.000000	0.000000	-0.146833	-0.089373	-0.148602	0.000000	0.000000	3.000000	12.000000	0.000000
2238.229296	-0.136756	0.583648	-0.000840	79.545601	3.611575	103.859779	-1.837812	0.000000	-0.041976	0.000000	0.000000	0.000000	-0.146833	-0.089373	-0.148602	0.000000	0.000000	3.000000	12.000000	0.000000
2238.232629	-0.137083	0.583314	-0.001322	79.545601	3.611575	103.859779	-1.837812	0.000000	-0.041976	0.000000	0.000000	0.000000	-0.098131	-0.100325	-0.144873	0.000000	0.000000	3.000000	12.000000	0.000000
2238.235962	-0.137083	0.583314	-0.001322	79.545601	3.611575	103.859779	-1.837812	0.000000	-0.041976	0.000000	0.000000	0.000000	-0.098131	-0.100325	-0.144873	0.000000	0.000000	3.000000	12.000000	0.000000
2238.239296	-0.137303	0.583002	-0.001689	79.281891	2.309094	102.482033	-1.837812	0.000000	-0.041976	0.000000	0.000000	0.000000	-0.065993	-0.093743	-0.109920	0.000000	0.000000	3.000000	12.000000	0.000000
2238.242629	-0.137303	0.583002	-0.001689	79.281891	2.309094	102.482033	-1.837812	0.000000	-0.041976	0.000000	0.000000	0.000000	-0.065993	-0.093743	-0.109920	0.000000	0.000000	3.000000	12.000000	0.000000
2238.245962	-0.137303	0.583002	-0.001689	79.281891	2.309094	102.482033	-1.837812	0.000000	-0.041976	0.000000	0.000000	0.000000	-0.065993	-0.093743	-0.109920	0.000000	0.000000	3.000000	12.000000	0.000000
2238.249296	-0.137303	0.583002	-0.001689	78.791908	0.588994	100.685188	-1.865165	0.000000	-0.084441	0.000000	0.000000	0.000000	-0.065993	-0.093743	-0.109920	0.000000	0.000000	3.000000	12.000000	0.000000
2238.252629	-0.137455	0.582692	-0.001968	78.791908	0.588994	100.685188	-1.865165	0.000000	-0.084441	0.000000	0.000000	0.000000	-0.045513	-0.092751	-0.083673	0.000000	0.000000	3.000000	12.000000	0.000000
2238.255962	-0.137455	0.582692	-0.001968	78.791908	0.588994	100.685188	-1.865165	0.000000	-0.084441	0.000000	0.000000	0.000000	-0.045513	-0.092751	-0.083673	0.000000	0.000000	3.000000	12.000000	0.000000
2238.259296	-0.137455	0.582692	-0.001968	78.209259	-1.028390	99.004898	-1.865165	0.000000	-0.084441	0.000000	0.000000	0.000000	-0.045513	-0.092751	-0.083673	0.000000	0.000000	3.000000	12.000000	0.000000
2238.262629	-0.137455	0.582692	-0.001968	78.209259	-1.028390	99.004898	-1.865165	0.000000	-0.084441	0.000000	0.000000	0.000000	-0.045513	-0.092751	-0.083673	0.000000	0.000000	3.000000	12.000000	0.000000
2238.265962	-0.137542	0.582383	-0.002227	78.209259	-1.028390	99.004898	-1.865165	0.000000	-0.084441	0.000000	0.000000	0.000000	-0.025978	-0.092689	-0.077882	0.000000	0.000000	3.000000	12.000000	0.000000
2238.269296	-0.137551	0.582064	-0.002507	77.635994	-2.397971	97.569267	-1.872751	0.000000	-0.098387	0.000000	0.000000	0.000000	-0.002940	-0.095811	-0.083781	0.000000	0.000000	3.000000	12.000000	0.000000
2238.272629	-0.137551	0.582064	-0.002507	77.635994	-2.397971	97.569267	-1.872751	0.000000	-0.098387	0.000000	0.000000	0.000000	-0.002940	-0.095811	-0.083781	0.000000	0.000000	3.000000	12.000000	0.000000
2238.275962	-0.137551	0.582064	-0.002507	77.635994	-2.397971	97.569267	-1.872751	0.000000	-0.098387	0.000000	0.000000	0.000000	-0.002940	-0.095811	-0.083781	0.000000	0.000000	3.000000	12.000000	0.000000
2238.279296	-0.137551	0.582064	-0.002507	77.103439	-3.570307	96.332794	-1.877571	0.000000	-0.125330	0.000000	0.000000	0.000000	-0.002940	-0.095811	-0.083781	0.000000	0.000000	3.000000	12.000000	0.000000
2238.282629	-0.137551	0.581708	-0.002819	77.103439	-3.570307	96.332794	-1.877571	0.000000	-0.125330	0.000000	0.000000	0.000000	0.000066	-0.106734	-0.093614	0.000000	0.000000	3.000000	12.000000	0.000000
2238.285962	-0.137551	0.581708	-0.002819	77.103439	-3.570307	96.332794	-1.877571	0.000000	-0.125330	0.000000	0.000000	0.000000	0.000066	-0.106734	-0.093614	0.000000	0.000000	3.000000	12.000000	0.000000
2238.289296	-0.137524	0.581287	-0.003219	76.630470	-4.607834	95.218712	-1.877571	0.000000	-0.125330	0.000000	0.000000	0.000000	0.008115	-0.126288	-0.120072	0.000000	0.000000	3.000000	12.000000	0.000000
2238.292629	-0.137524	0.581287	-0.003219	76.630470	-4.607834	95.218712	-1.877571	0.000000	-0.125330	0.000000	0.000000	0.000000	0.008115	-0.126288	-0.120072	0.000000	0.000000	3.000000	12.000000	0.000000
2238.295962	-0.137524	0.581287	-0.003219	76.630470	-4.607834	95.218712	-1.877571	0.000000	-0.125330	0.000000	0.000000	0.000000	0.008115	-0.126288	-0.120072	0.000000	0.000000	3.000000	12.000000	0.000000
2238.299296	-0.137470	0.580849	-0.003629	76.211922	-5.557958	94.164330	-1.876207	0.000000	-0.160945	0.000000	0.000000	0.000000	0.016151	-0.131626	-0.123147	0.000000	0.000000	3.000000	12.000000	0.000000
2238.302629	-0.137470	0.580849	-0.003629	76.211922	-5.557958	94.164330	-1.876207	0.000000	-0.160945	0.000000	0.000000	0.000000	0.016151	-0.131626	-0.123147	0.000000	0.000000	3.000000	12.000000	0.000000
2238.305962	-0.137470	0.580849	-0.003629	76.211922	-5.557958	94.164330	-1.876207	0.000000	-0.160945	0.000000	0.000000	0.000000	0.016151	-0.131626	-0.123147	0.000000	0.000000	3.000000	12.000000	0.000000
2238.309296	-0.137428	0.580374	-0.004080	75.848274	-6.436216	93.165817	-1.873515	0.000000	-0.181469	0.000000	0.000000	0.000000	0.012748	-0.142421	-0.135055	0.000000	0.000000	3.000000	12.000000	0.000000
2238.312629	-0.137428	0.580374	-0.004080	75.848274	-6.436216	93.165817	-1.873515	0.000000	-0.181469	0.000000	0.000000	0.000000	0.012748	-0.142421	-0.135055	0.000000	0.000000	3.000000	12.000000	0.000000
2238.315962	-0.137428	0.580374	-0.004080	75.848274	-6.436216	93.165817	-1.873515	0.000000	-0.181469	0.000000	0.000000	0.000000	0.012748	-0.142421	-0.135055	0.000000	0.000000	3.000000	12.000000	0.000000
2238.319296	-0.137428	0.580374	-0.004080	75.533569	-7.286242	92.170135	-1.871390	0.000000	-0.203978	0.000000	0.000000	0.000000	0.012748	-0.142421	-0.135055	0.000000	0.000000	3.000000	12.000000	0.000000
2238.322629	-0.137428	0.579900	-0.004543	75.533569	-7.286242	92.170135	-1.871390	0.000000	-0.203978	0.000000	0.000000	0.000000	-0.000038	-0.142213	-0.139152	0.000000	0.000000	3.000000	12.000000	0.000000
2238.325962	-0.137428	0.579900	-0.004543	75.533569	-7.286242	92.170135	-1.871390	0.000000	-0.203978	0.000000	0.000000	0.000000	-0.000038	-0.142213	-0.139152	0.000000	0.000000	3.000000	12.000000	0.000000
2238.329296	-0.137420	0.579411	-0.004956	75.277313	-8.105776	91.181168	-1.871390	0.000000	-0.203978	0.000000	0.000000	0.000000	0.002388	-0.146615	-0.123723	0.000000	0.000000	3.000000	12.000000	0.000000
2238.332629	-0.137420	0.579411	-0.004956	75.277313	-8.105776	91.181168	-1.871390	0.000000	-0.203978	0.000000	0.000000	0.000000	0.002388	-0.146615	-0.123723	0.000000	0.000000	3.000000	12.000000	0.000000
[truncated: 6,798 more rows]
