# Supplementary material for: Haptic Guidance Needs to Be Intuitive Not Just Informative to Improve Human Motor Accuracy
Source: PLoS One. 2016 Mar 16;11(3):e0150912. doi: 10.1371/journal.pone.0150912 (PMC4794196; doi:10.1371/journal.pone.0150912)
Supplement: S2 Data — (ZIP) [file pone.0150912.s002.zip › Subject1/exp2_0013.txt]

Time	PosX	PosY	PosZ	RotX	RotY	RotZ	ForceX	ForceY	ForceZ	MomentX	MomentY	MomentZ	VelocityX	VelocityY	VelocityZ	CalibratedWeight	ButtonDown	Condition	Trial	Visual
2263.675962	0.005044	0.545367	0.253292	82.376099	34.143494	123.069313	-1.755033	0.000000	4.681865	0.000000	0.000000	0.000000	-0.049665	-0.031630	0.126465	0.000000	1.000000	3.000000	13.000000	0.000000
2263.679296	0.005044	0.545367	0.253292	82.376099	34.143494	123.069313	-1.755033	0.000000	4.681865	0.000000	0.000000	0.000000	-0.049665	-0.031630	0.126465	0.000000	1.000000	3.000000	13.000000	0.000000
2263.682629	0.005044	0.545367	0.253292	82.376099	34.143494	123.069313	-1.755033	0.000000	4.681865	0.000000	0.000000	0.000000	-0.049665	-0.031630	0.126465	0.000000	1.000000	3.000000	13.000000	0.000000
2263.685962	0.005044	0.545367	0.253292	82.316277	33.521172	122.470131	-1.755155	0.000000	4.681819	0.000000	0.000000	0.000000	-0.049665	-0.031630	0.126465	0.000000	1.000000	3.000000	13.000000	0.000000
2263.689296	0.004542	0.545599	0.253892	82.316277	33.521172	122.470131	-1.755155	0.000000	4.681819	0.000000	0.000000	0.000000	-0.150626	0.069564	0.180129	0.000000	1.000000	3.000000	13.000000	0.000000
2263.692629	0.004542	0.545599	0.253892	82.316277	33.521172	122.470131	-1.755155	0.000000	4.681819	0.000000	0.000000	0.000000	-0.150626	0.069564	0.180129	0.000000	1.000000	3.000000	13.000000	0.000000
2263.695962	0.004542	0.545599	0.253892	82.287392	32.885387	121.843079	-1.759631	0.000000	4.680139	0.000000	0.000000	0.000000	-0.150626	0.069564	0.180129	0.000000	1.000000	3.000000	13.000000	0.000000
2263.699296	0.003973	0.545657	0.254841	82.287392	32.885387	121.843079	-1.759631	0.000000	4.680139	0.000000	0.000000	0.000000	-0.170569	0.017492	0.284675	0.000000	1.000000	3.000000	13.000000	0.000000
2263.702629	0.003973	0.545657	0.254841	82.287392	32.885387	121.843079	-1.759631	0.000000	4.680139	0.000000	0.000000	0.000000	-0.170569	0.017492	0.284675	0.000000	1.000000	3.000000	13.000000	0.000000
2263.705962	0.003973	0.545657	0.254841	82.367714	33.290993	122.265213	-1.763037	0.000000	4.678857	0.000000	0.000000	0.000000	-0.170569	0.017492	0.284675	0.000000	1.000000	3.000000	13.000000	0.000000
2263.709296	0.003473	0.545619	0.256126	82.367714	33.290993	122.265213	-1.763037	0.000000	4.678857	0.000000	0.000000	0.000000	-0.150229	-0.011568	0.385486	0.000000	1.000000	3.000000	13.000000	0.000000
2263.712629	0.003473	0.545619	0.256126	82.367714	33.290993	122.265213	-1.763037	0.000000	4.678857	0.000000	0.000000	0.000000	-0.150229	-0.011568	0.385486	0.000000	1.000000	3.000000	13.000000	0.000000
2263.715962	0.003473	0.545619	0.256126	82.876518	37.198669	126.259834	-1.763302	0.000000	4.678757	0.000000	0.000000	0.000000	-0.150229	-0.011568	0.385486	0.000000	1.000000	3.000000	13.000000	0.000000
2263.719296	0.002665	0.545636	0.257386	82.876518	37.198669	126.259834	-1.763302	0.000000	4.678757	0.000000	0.000000	0.000000	-0.242396	0.005091	0.377929	0.000000	1.000000	3.000000	13.000000	0.000000
2263.722629	0.002665	0.545636	0.257386	82.876518	37.198669	126.259834	-1.763302	0.000000	4.678757	0.000000	0.000000	0.000000	-0.242396	0.005091	0.377929	0.000000	1.000000	3.000000	13.000000	0.000000
2263.725962	0.002665	0.545636	0.257386	83.634155	45.446770	134.629593	-1.768603	0.000000	4.676756	0.000000	0.000000	0.000000	-0.242396	0.005091	0.377929	0.000000	1.000000	3.000000	13.000000	0.000000
2263.729296	0.001888	0.545724	0.258741	83.634155	45.446770	134.629593	-1.768603	0.000000	4.676756	0.000000	0.000000	0.000000	-0.232986	0.026381	0.406390	0.000000	1.000000	3.000000	13.000000	0.000000
2263.732629	0.001888	0.545724	0.258741	83.634155	45.446770	134.629593	-1.768603	0.000000	4.676756	0.000000	0.000000	0.000000	-0.232986	0.026381	0.406390	0.000000	1.000000	3.000000	13.000000	0.000000
2263.735962	0.001888	0.545724	0.258741	84.179977	56.545097	145.890732	-1.772781	0.000000	4.675173	0.000000	0.000000	0.000000	-0.232986	0.026381	0.406390	0.000000	1.000000	3.000000	13.000000	0.000000
2263.739296	0.001007	0.545898	0.260311	84.179977	56.545097	145.890732	-1.772781	0.000000	4.675173	0.000000	0.000000	0.000000	-0.264426	0.052209	0.471093	0.000000	1.000000	3.000000	13.000000	0.000000
2263.742629	0.001007	0.545898	0.260311	84.179977	56.545097	145.890732	-1.772781	0.000000	4.675173	0.000000	0.000000	0.000000	-0.264426	0.052209	0.471093	0.000000	1.000000	3.000000	13.000000	0.000000
2263.745962	0.001007	0.545898	0.260311	84.384933	69.039268	158.602356	-1.777269	0.000000	4.673470	0.000000	0.000000	0.000000	-0.264426	0.052209	0.471093	0.000000	1.000000	3.000000	13.000000	0.000000
2263.749296	-0.000220	0.546129	0.262021	84.384933	69.039268	158.602356	-1.777269	0.000000	4.673470	0.000000	0.000000	0.000000	-0.368004	0.069374	0.512960	0.000000	1.000000	3.000000	13.000000	0.000000
2263.752629	-0.000220	0.546129	0.262021	84.384933	69.039268	158.602356	-1.777269	0.000000	4.673470	0.000000	0.000000	0.000000	-0.368004	0.069374	0.512960	0.000000	1.000000	3.000000	13.000000	0.000000
2263.755962	-0.000220	0.546129	0.262021	84.301407	81.334778	171.113022	-1.786241	0.000000	4.670047	0.000000	0.000000	0.000000	-0.368004	0.069374	0.512960	0.000000	1.000000	3.000000	13.000000	0.000000
2263.759296	-0.001453	0.546324	0.263757	84.301407	81.334778	171.113022	-1.786241	0.000000	4.670047	0.000000	0.000000	0.000000	-0.369773	0.058441	0.520757	0.000000	1.000000	3.000000	13.000000	0.000000
2263.762629	-0.001453	0.546324	0.263757	84.301407	81.334778	171.113022	-1.786241	0.000000	4.670047	0.000000	0.000000	0.000000	-0.369773	0.058441	0.520757	0.000000	1.000000	3.000000	13.000000	0.000000
2263.765962	-0.001453	0.546324	0.263757	83.992859	92.189423	-177.826355	-1.795015	0.000000	4.666682	0.000000	0.000000	0.000000	-0.369773	0.058441	0.520757	0.000000	1.000000	3.000000	13.000000	0.000000
2263.769296	-0.002863	0.546503	0.265530	83.992859	92.189423	-177.826355	-1.795015	0.000000	4.666682	0.000000	0.000000	0.000000	-0.423059	0.053893	0.532020	0.000000	1.000000	3.000000	13.000000	0.000000
2263.772629	-0.002863	0.546503	0.265530	83.992859	92.189423	-177.826355	-1.795015	0.000000	4.666682	0.000000	0.000000	0.000000	-0.423059	0.053893	0.532020	0.000000	1.000000	3.000000	13.000000	0.000000
2263.775962	-0.002863	0.546503	0.265530	83.483917	101.081940	-168.710144	-1.806146	0.000000	4.662385	0.000000	0.000000	0.000000	-0.423059	0.053893	0.532020	0.000000	1.000000	3.000000	13.000000	0.000000
2263.779296	-0.004555	0.546765	0.267312	83.483917	101.081940	-168.710144	-1.806146	0.000000	4.662385	0.000000	0.000000	0.000000	-0.507696	0.078423	0.534470	0.000000	1.000000	3.000000	13.000000	0.000000
2263.782629	-0.004555	0.546765	0.267312	83.483917	101.081940	-168.710144	-1.806146	0.000000	4.662385	0.000000	0.000000	0.000000	-0.507696	0.078423	0.534470	0.000000	1.000000	3.000000	13.000000	0.000000
2263.785962	-0.004555	0.546765	0.267312	82.818977	108.039574	-161.504562	-1.821316	0.000000	4.656480	0.000000	0.000000	0.000000	-0.507696	0.078423	0.534470	0.000000	1.000000	3.000000	13.000000	0.000000
2263.789296	-0.006290	0.547080	0.269029	82.818977	108.039574	-161.504562	-1.821316	0.000000	4.656480	0.000000	0.000000	0.000000	-0.520374	0.094386	0.515263	0.000000	1.000000	3.000000	13.000000	0.000000
2263.792629	-0.006290	0.547080	0.269029	82.818977	108.039574	-161.504562	-1.821316	0.000000	4.656480	0.000000	0.000000	0.000000	-0.520374	0.094386	0.515263	0.000000	1.000000	3.000000	13.000000	0.000000
2263.795962	-0.006290	0.547080	0.269029	82.010452	113.228546	-156.030533	-1.837238	0.000000	4.650221	0.000000	0.000000	0.000000	-0.520374	0.094386	0.515263	0.000000	1.000000	3.000000	13.000000	0.000000
2263.799296	-0.008135	0.547488	0.270677	82.010452	113.228546	-156.030533	-1.837238	0.000000	4.650221	0.000000	0.000000	0.000000	-0.553712	0.122432	0.494405	0.000000	1.000000	3.000000	13.000000	0.000000
2263.802629	-0.008135	0.547488	0.270677	82.010452	113.228546	-156.030533	-1.837238	0.000000	4.650221	0.000000	0.000000	0.000000	-0.553712	0.122432	0.494405	0.000000	1.000000	3.000000	13.000000	0.000000
2263.805962	-0.008135	0.547488	0.270677	81.124245	116.942406	-152.000961	-1.854950	0.000000	4.643184	0.000000	0.000000	0.000000	-0.553712	0.122432	0.494405	0.000000	1.000000	3.000000	13.000000	0.000000
2263.809296	-0.010092	0.547946	0.272231	81.124245	116.942406	-152.000961	-1.854950	0.000000	4.643184	0.000000	0.000000	0.000000	-0.587012	0.137620	0.466060	0.000000	1.000000	3.000000	13.000000	0.000000
2263.812629	-0.010092	0.547946	0.272231	81.124245	116.942406	-152.000961	-1.854950	0.000000	4.643184	0.000000	0.000000	0.000000	-0.587012	0.137620	0.466060	0.000000	1.000000	3.000000	13.000000	0.000000
2263.815962	-0.010092	0.547946	0.272231	80.215660	119.594841	-149.038086	-1.874552	0.000000	4.635305	0.000000	0.000000	0.000000	-0.587012	0.137620	0.466060	0.000000	1.000000	3.000000	13.000000	0.000000
2263.819296	-0.011987	0.548420	0.273727	80.215660	119.594841	-149.038086	-1.874552	0.000000	4.635305	0.000000	0.000000	0.000000	-0.568426	0.142076	0.448846	0.000000	1.000000	3.000000	13.000000	0.000000
2263.822629	-0.011987	0.548420	0.273727	80.215660	119.594841	-149.038086	-1.874552	0.000000	4.635305	0.000000	0.000000	0.000000	-0.568426	0.142076	0.448846	0.000000	1.000000	3.000000	13.000000	0.000000
2263.825962	-0.011987	0.548420	0.273727	79.296600	121.468689	-146.853790	-1.893276	0.000000	4.627689	0.000000	0.000000	0.000000	-0.568426	0.142076	0.448846	0.000000	1.000000	3.000000	13.000000	0.000000
2263.829296	-0.013818	0.548901	0.275108	79.296600	121.468689	-146.853790	-1.893276	0.000000	4.627689	0.000000	0.000000	0.000000	-0.549256	0.144351	0.414391	0.000000	1.000000	3.000000	13.000000	0.000000
2263.832629	-0.013818	0.548901	0.275108	79.296600	121.468689	-146.853790	-1.893276	0.000000	4.627689	0.000000	0.000000	0.000000	-0.549256	0.144351	0.414391	0.000000	1.000000	3.000000	13.000000	0.000000
2263.835962	-0.013818	0.548901	0.275108	78.418602	122.540825	-145.475388	-1.911470	0.000000	4.620204	0.000000	0.000000	0.000000	-0.549256	0.144351	0.414391	0.000000	1.000000	3.000000	13.000000	0.000000
2263.839296	-0.015479	0.549350	0.276383	78.418602	122.540825	-145.475388	-1.911470	0.000000	4.620204	0.000000	0.000000	0.000000	-0.498417	0.134650	0.382580	0.000000	0.000000	3.000000	13.000000	0.000000
2263.842629	-0.015479	0.549350	0.276383	78.418602	122.540825	-145.475388	-1.911470	0.000000	4.620204	0.000000	0.000000	0.000000	-0.498417	0.134650	0.382580	0.000000	0.000000	3.000000	13.000000	0.000000
2263.845962	-0.015479	0.549350	0.276383	78.418602	122.540825	-145.475388	-1.911470	0.000000	4.620204	0.000000	0.000000	0.000000	-0.498417	0.134650	0.382580	0.000000	0.000000	3.000000	13.000000	0.000000
2263.849296	-0.016797	0.549799	0.277658	77.732605	122.238518	-145.478210	-1.927618	0.000000	4.613490	0.000000	0.000000	0.000000	-0.395461	0.134769	0.382414	0.000000	0.000000	3.000000	13.000000	0.000000
2263.852629	-0.016797	0.549799	0.277658	77.732605	122.238518	-145.478210	-1.927618	0.000000	4.613490	0.000000	0.000000	0.000000	-0.395461	0.134769	0.382414	0.000000	0.000000	3.000000	13.000000	0.000000
2263.855962	-0.016797	0.549799	0.277658	77.376984	120.507980	-147.031860	-1.938715	0.000000	4.608837	0.000000	0.000000	0.000000	-0.395461	0.134769	0.382414	0.000000	0.000000	3.000000	13.000000	0.000000
2263.859296	-0.017737	0.550278	0.279005	77.376984	120.507980	-147.031860	-1.938715	0.000000	4.608837	0.000000	0.000000	0.000000	-0.281972	0.143661	0.403988	0.000000	0.000000	3.000000	13.000000	0.000000
2263.862629	-0.017737	0.550278	0.279005	77.376984	120.507980	-147.031860	-1.938715	0.000000	4.608837	0.000000	0.000000	0.000000	-0.281972	0.143661	0.403988	0.000000	0.000000	3.000000	13.000000	0.000000
2263.865962	-0.017737	0.550278	0.279005	77.338585	119.068527	-148.747177	-1.943952	0.000000	4.606630	0.000000	0.000000	0.000000	-0.281972	0.143661	0.403988	0.000000	0.000000	3.000000	13.000000	0.000000
2263.869296	-0.018295	0.550717	0.280360	77.338585	119.068527	-148.747177	-1.943952	0.000000	4.606630	0.000000	0.000000	0.000000	-0.167439	0.131728	0.406424	0.000000	0.000000	3.000000	13.000000	0.000000
2263.872629	-0.018295	0.550717	0.280360	77.338585	119.068527	-148.747177	-1.943952	0.000000	4.606630	0.000000	0.000000	0.000000	-0.167439	0.131728	0.406424	0.000000	0.000000	3.000000	13.000000	0.000000
2263.875962	-0.018295	0.550717	0.280360	77.638008	118.879868	-149.753647	-1.943763	0.000000	4.606711	0.000000	0.000000	0.000000	-0.167439	0.131728	0.406424	0.000000	0.000000	3.000000	13.000000	0.000000
2263.879296	-0.018714	0.551153	0.281683	77.638008	118.879868	-149.753647	-1.943763	0.000000	4.606711	0.000000	0.000000	0.000000	-0.125669	0.130733	0.397126	0.000000	0.000000	3.000000	13.000000	0.000000
2263.882629	-0.018714	0.551153	0.281683	77.638008	118.879868	-149.753647	-1.943763	0.000000	4.606711	0.000000	0.000000	0.000000	-0.125669	0.130733	0.397126	0.000000	0.000000	3.000000	13.000000	0.000000
2263.885962	-0.018714	0.551153	0.281683	78.131462	119.531876	-149.882523	-1.941824	0.000000	4.607529	0.000000	0.000000	0.000000	-0.125669	0.130733	0.397126	0.000000	0.000000	3.000000	13.000000	0.000000
2263.889296	-0.019205	0.551629	0.282995	78.131462	119.531876	-149.882523	-1.941824	0.000000	4.607529	0.000000	0.000000	0.000000	-0.147087	0.142971	0.393409	0.000000	0.000000	3.000000	13.000000	0.000000
2263.892629	-0.019205	0.551629	0.282995	78.131462	119.531876	-149.882523	-1.941824	0.000000	4.607529	0.000000	0.000000	0.000000	-0.147087	0.142971	0.393409	0.000000	0.000000	3.000000	13.000000	0.000000
2263.895962	-0.019205	0.551629	0.282995	78.784454	120.892029	-148.957840	-1.940961	0.000000	4.607892	0.000000	0.000000	0.000000	-0.147087	0.142971	0.393409	0.000000	0.000000	3.000000	13.000000	0.000000
2263.899296	-0.019624	0.552055	0.284222	78.784454	120.892029	-148.957840	-1.940961	0.000000	4.607892	0.000000	0.000000	0.000000	-0.125775	0.127653	0.368198	0.000000	0.000000	3.000000	13.000000	0.000000
2263.902629	-0.019624	0.552055	0.284222	78.784454	120.892029	-148.957840	-1.940961	0.000000	4.607892	0.000000	0.000000	0.000000	-0.125775	0.127653	0.368198	0.000000	0.000000	3.000000	13.000000	0.000000
2263.905962	-0.019624	0.552055	0.284222	79.500183	122.835083	-147.369247	-1.939616	0.000000	4.608459	0.000000	0.000000	0.000000	-0.125775	0.127653	0.368198	0.000000	0.000000	3.000000	13.000000	0.000000
2263.909296	-0.019900	0.552426	0.285340	79.500183	122.835083	-147.369247	-1.939616	0.000000	4.608459	0.000000	0.000000	0.000000	-0.082949	0.111197	0.335342	0.000000	0.000000	3.000000	13.000000	0.000000
2263.912629	-0.019900	0.552426	0.285340	79.500183	122.835083	-147.369247	-1.939616	0.000000	4.608459	0.000000	0.000000	0.000000	-0.082949	0.111197	0.335342	0.000000	0.000000	3.000000	13.000000	0.000000
2263.915962	-0.019900	0.552426	0.285340	80.181557	125.047585	-145.515625	-1.936954	0.000000	4.609579	0.000000	0.000000	0.000000	-0.082949	0.111197	0.335342	0.000000	0.000000	3.000000	13.000000	0.000000
2263.919296	-0.019961	0.552797	0.286301	80.181557	125.047585	-145.515625	-1.936954	0.000000	4.609579	0.000000	0.000000	0.000000	-0.018324	0.111358	0.288358	0.000000	0.000000	3.000000	13.000000	0.000000
2263.922629	-0.019961	0.552797	0.286301	80.181557	125.047585	-145.515625	-1.936954	0.000000	4.609579	0.000000	0.000000	0.000000	-0.018324	0.111358	0.288358	0.000000	0.000000	3.000000	13.000000	0.000000
2263.925962	-0.019961	0.552797	0.286301	80.762772	127.287079	-143.610336	-1.932260	0.000000	4.611547	0.000000	0.000000	0.000000	-0.018324	0.111358	0.288358	0.000000	0.000000	3.000000	13.000000	0.000000
2263.929296	-0.019961	0.552797	0.286301	80.762772	127.287079	-143.610336	-1.932260	0.000000	4.611547	0.000000	0.000000	0.000000	-0.018324	0.111358	0.288358	0.000000	0.000000	3.000000	13.000000	0.000000
2263.932629	-0.019700	0.553146	0.287098	80.762772	127.287079	-143.610336	-1.932260	0.000000	4.611547	0.000000	0.000000	0.000000	0.078435	0.104875	0.239147	0.000000	0.000000	3.000000	13.000000	0.000000
2263.935962	-0.019700	0.553146	0.287098	81.204628	129.519089	-141.670563	-1.932260	0.000000	4.611547	0.000000	0.000000	0.000000	0.078435	0.104875	0.239147	0.000000	0.000000	3.000000	13.000000	0.000000
2263.939296	-0.019291	0.553534	0.287706	81.204628	129.519089	-141.670563	-1.932260	0.000000	4.611547	0.000000	0.000000	0.000000	0.122562	0.116181	0.182219	0.000000	0.000000	3.000000	13.000000	0.000000
2263.942629	-0.019291	0.553534	0.287706	81.204628	129.519089	-141.670563	-1.932260	0.000000	4.611547	0.000000	0.000000	0.000000	0.122562	0.116181	0.182219	0.000000	0.000000	3.000000	13.000000	0.000000
2263.945962	-0.019291	0.553534	0.287706	81.512978	131.736084	-139.699188	-1.915060	0.000000	4.618717	0.000000	0.000000	0.000000	0.122562	0.116181	0.182219	0.000000	0.000000	3.000000	13.000000	0.000000
2263.949296	-0.019291	0.553534	0.287706	81.512978	131.736084	-139.699188	-1.915060	0.000000	4.618717	0.000000	0.000000	0.000000	0.122562	0.116181	0.182219	0.000000	0.000000	3.000000	13.000000	0.000000
2263.952629	-0.018805	0.553929	0.288054	81.512978	131.736084	-139.699188	-1.915060	0.000000	4.618717	0.000000	0.000000	0.000000	0.145970	0.118640	0.104607	0.000000	0.000000	3.000000	13.000000	0.000000
2263.955962	-0.018805	0.553929	0.288054	81.761925	133.974976	-137.684937	-1.915060	0.000000	4.618717	0.000000	0.000000	0.000000	0.145970	0.118640	0.104607	0.000000	0.000000	3.000000	13.000000	0.000000
2263.959296	-0.018312	0.554296	0.288177	81.761925	133.974976	-137.684937	-1.915060	0.000000	4.618717	0.000000	0.000000	0.000000	0.147773	0.109915	0.036713	0.000000	0.000000	3.000000	13.000000	0.000000
2263.962629	-0.018312	0.554296	0.288177	81.761925	133.974976	-137.684937	-1.915060	0.000000	4.618717	0.000000	0.000000	0.000000	0.147773	0.109915	0.036713	0.000000	0.000000	3.000000	13.000000	0.000000
2263.965962	-0.018312	0.554296	0.288177	81.992882	136.282745	-135.585342	-1.898963	0.000000	4.625358	0.000000	0.000000	0.000000	0.147773	0.109915	0.036713	0.000000	0.000000	3.000000	13.000000	0.000000
2263.969296	-0.017991	0.554651	0.288052	81.992882	136.282745	-135.585342	-1.898963	0.000000	4.625358	0.000000	0.000000	0.000000	0.096492	0.106657	-0.037378	0.000000	0.000000	3.000000	13.000000	0.000000
2263.972629	-0.017991	0.554651	0.288052	81.992882	136.282745	-135.585342	-1.898963	0.000000	4.625358	0.000000	0.000000	0.000000	0.096492	0.106657	-0.037378	0.000000	0.000000	3.000000	13.000000	0.000000
2263.975962	-0.017991	0.554651	0.288052	82.205025	138.364792	-133.676666	-1.895244	0.000000	4.626884	0.000000	0.000000	0.000000	0.096492	0.106657	-0.037378	0.000000	0.000000	3.000000	13.000000	0.000000
2263.979296	-0.017991	0.554651	0.288052	82.205025	138.364792	-133.676666	-1.895244	0.000000	4.626884	0.000000	0.000000	0.000000	0.096492	0.106657	-0.037378	0.000000	0.000000	3.000000	13.000000	0.000000
2263.982629	-0.017735	0.554958	0.287717	82.205025	138.364792	-133.676666	-1.895244	0.000000	4.626884	0.000000	0.000000	0.000000	0.076730	0.092188	-0.100632	0.000000	0.000000	3.000000	13.000000	0.000000
2263.985962	-0.017735	0.554958	0.287717	82.354195	140.146790	-132.030182	-1.895244	0.000000	4.626884	0.000000	0.000000	0.000000	0.076730	0.092188	-0.100632	0.000000	0.000000	3.000000	13.000000	0.000000
2263.989296	-0.017581	0.555262	0.287192	82.354195	140.146790	-132.030182	-1.895244	0.000000	4.626884	0.000000	0.000000	0.000000	0.046174	0.090940	-0.157393	0.000000	0.000000	3.000000	13.000000	0.000000
2263.992629	-0.017581	0.555262	0.287192	82.354195	140.146790	-132.030182	-1.895244	0.000000	4.626884	0.000000	0.000000	0.000000	0.046174	0.090940	-0.157393	0.000000	0.000000	3.000000	13.000000	0.000000
2263.995962	-0.017581	0.555262	0.287192	82.426926	141.437012	-130.822906	-1.894453	0.000000	4.627207	0.000000	0.000000	0.000000	0.046174	0.090940	-0.157393	0.000000	0.000000	3.000000	13.000000	0.000000
2263.999296	-0.017581	0.555262	0.287192	82.426926	141.437012	-130.822906	-1.894453	0.000000	4.627207	0.000000	0.000000	0.000000	0.046174	0.090940	-0.157393	0.000000	0.000000	3.000000	13.000000	0.000000
2264.002629	-0.017495	0.555505	0.286529	82.426926	141.437012	-130.822906	-1.894453	0.000000	4.627207	0.000000	0.000000	0.000000	0.025893	0.072963	-0.198945	0.000000	0.000000	3.000000	13.000000	0.000000
2264.005962	-0.017495	0.555505	0.286529	82.408318	142.116074	-130.170502	-1.894453	0.000000	4.627207	0.000000	0.000000	0.000000	0.025893	0.072963	-0.198945	0.000000	0.000000	3.000000	13.000000	0.000000
2264.009296	-0.017440	0.555662	0.285687	82.408318	142.116074	-130.170502	-1.894453	0.000000	4.627207	0.000000	0.000000	0.000000	0.016523	0.047157	-0.252389	0.000000	0.000000	3.000000	13.000000	0.000000
2264.012629	-0.017440	0.555662	0.285687	82.408318	142.116074	-130.170502	-1.894453	0.000000	4.627207	0.000000	0.000000	0.000000	0.016523	0.047157	-0.252389	0.000000	0.000000	3.000000	13.000000	0.000000
2264.015962	-0.017440	0.555662	0.285687	82.365189	142.346466	-129.937103	-1.901030	0.000000	4.624509	0.000000	0.000000	0.000000	0.016523	0.047157	-0.252389	0.000000	0.000000	3.000000	13.000000	0.000000
2264.019296	-0.017440	0.555662	0.285687	82.365189	142.346466	-129.937103	-1.901030	0.000000	4.624509	0.000000	0.000000	0.000000	0.016523	0.047157	-0.252389	0.000000	0.000000	3.000000	13.000000	0.000000
2264.022629	-0.017382	0.555700	0.284730	82.365189	142.346466	-129.937103	-1.901030	0.000000	4.624509	0.000000	0.000000	0.000000	0.017315	0.011411	-0.287276	0.000000	0.000000	3.000000	13.000000	0.000000
2264.025962	-0.017382	0.555700	0.284730	82.457718	141.920944	-130.312057	-1.901030	0.000000	4.624509	0.000000	0.000000	0.000000	0.017315	0.011411	-0.287276	0.000000	0.000000	3.000000	13.000000	0.000000
2264.029296	-0.017217	0.555708	0.283704	82.457718	141.920944	-130.312057	-1.901030	0.000000	4.624509	0.000000	0.000000	0.000000	0.049439	0.002255	-0.307821	0.000000	0.000000	3.000000	13.000000	0.000000
2264.032629	-0.017217	0.555708	0.283704	82.457718	141.920944	-130.312057	-1.901030	0.000000	4.624509	0.000000	0.000000	0.000000	0.049439	0.002255	-0.307821	0.000000	0.000000	3.000000	13.000000	0.000000
2264.035962	-0.017217	0.555708	0.283704	82.821762	139.930023	-131.957062	-1.909288	0.000000	4.621106	0.000000	0.000000	0.000000	0.049439	0.002255	-0.307821	0.000000	0.000000	3.000000	13.000000	0.000000
2264.039296	-0.016912	0.555674	0.282684	82.821762	139.930023	-131.957062	-1.909288	0.000000	4.621106	0.000000	0.000000	0.000000	0.091450	-0.010088	-0.306081	0.000000	0.000000	3.000000	13.000000	0.000000
2264.042629	-0.016912	0.555674	0.282684	82.821762	139.930023	-131.957062	-1.909288	0.000000	4.621106	0.000000	0.000000	0.000000	0.091450	-0.010088	-0.306081	0.000000	0.000000	3.000000	13.000000	0.000000
2264.045962	-0.016912	0.555674	0.282684	83.379959	136.350189	-134.741791	-1.910918	0.000000	4.620432	0.000000	0.000000	0.000000	0.091450	-0.010088	-0.306081	0.000000	0.000000	3.000000	13.000000	0.000000
2264.049296	-0.016432	0.555595	0.281641	83.379959	136.350189	-134.741791	-1.910918	0.000000	4.620432	0.000000	0.000000	0.000000	0.144000	-0.023550	-0.312750	0.000000	0.000000	3.000000	13.000000	0.000000
2264.052629	-0.016432	0.555595	0.281641	83.379959	136.350189	-134.741791	-1.910918	0.000000	4.620432	0.000000	0.000000	0.000000	0.144000	-0.023550	-0.312750	0.000000	0.000000	3.000000	13.000000	0.000000
2264.055962	-0.016432	0.555595	0.281641	84.017677	131.525696	-138.789658	-1.910233	0.000000	4.620715	0.000000	0.000000	0.000000	0.144000	-0.023550	-0.312750	0.000000	0.000000	3.000000	13.000000	0.000000
2264.059296	-0.015813	0.555494	0.280587	84.017677	131.525696	-138.789658	-1.910233	0.000000	4.620715	0.000000	0.000000	0.000000	0.185734	-0.030341	-0.316328	0.000000	0.000000	3.000000	13.000000	0.000000
2264.062629	-0.015813	0.555494	0.280587	84.017677	131.525696	-138.789658	-1.910233	0.000000	4.620715	0.000000	0.000000	0.000000	0.185734	-0.030341	-0.316328	0.000000	0.000000	3.000000	13.000000	0.000000
2264.065962	-0.015813	0.555494	0.280587	84.671997	126.163284	-143.811081	-1.907656	0.000000	4.621780	0.000000	0.000000	0.000000	0.185734	-0.030341	-0.316328	0.000000	0.000000	3.000000	13.000000	0.000000
2264.069296	-0.015054	0.555337	0.279422	84.671997	126.163284	-143.811081	-1.907656	0.000000	4.621780	0.000000	0.000000	0.000000	0.227880	-0.047164	-0.349509	0.000000	0.000000	3.000000	13.000000	0.000000
2264.072629	-0.015054	0.555337	0.279422	84.671997	126.163284	-143.811081	-1.907656	0.000000	4.621780	0.000000	0.000000	0.000000	0.227880	-0.047164	-0.349509	0.000000	0.000000	3.000000	13.000000	0.000000
2264.075962	-0.015054	0.555337	0.279422	85.343819	120.561966	-149.508972	-1.903715	0.000000	4.623405	0.000000	0.000000	0.000000	0.227880	-0.047164	-0.349509	0.000000	0.000000	3.000000	13.000000	0.000000
2264.079296	-0.014261	0.555113	0.278217	85.343819	120.561966	-149.508972	-1.903715	0.000000	4.623405	0.000000	0.000000	0.000000	0.237879	-0.067137	-0.361248	0.000000	0.000000	3.000000	13.000000	0.000000
2264.082629	-0.014261	0.555113	0.278217	85.343819	120.561966	-149.508972	-1.903715	0.000000	4.623405	0.000000	0.000000	0.000000	0.237879	-0.067137	-0.361248	0.000000	0.000000	3.000000	13.000000	0.000000
2264.085962	-0.014261	0.555113	0.278217	86.037010	114.433495	-155.631805	-1.899490	0.000000	4.625141	0.000000	0.000000	0.000000	0.237879	-0.067137	-0.361248	0.000000	0.000000	3.000000	13.000000	0.000000
2264.089296	-0.013434	0.554801	0.276962	86.037010	114.433495	-155.631805	-1.899490	0.000000	4.625141	0.000000	0.000000	0.000000	0.247858	-0.093633	-0.376739	0.000000	0.000000	3.000000	13.000000	0.000000
2264.092629	-0.013434	0.554801	0.276962	86.037010	114.433495	-155.631805	-1.899490	0.000000	4.625141	0.000000	0.000000	0.000000	0.247858	-0.093633	-0.376739	0.000000	0.000000	3.000000	13.000000	0.000000
2264.095962	-0.013434	0.554801	0.276962	86.726189	107.211739	-162.670685	-1.895052	0.000000	4.626962	0.000000	0.000000	0.000000	0.247858	-0.093633	-0.376739	0.000000	0.000000	3.000000	13.000000	0.000000
2264.099296	-0.012611	0.554405	0.275682	86.726189	107.211739	-162.670685	-1.895052	0.000000	4.626962	0.000000	0.000000	0.000000	0.247148	-0.118841	-0.383895	0.000000	0.000000	3.000000	13.000000	0.000000
2264.102629	-0.012611	0.554405	0.275682	86.726189	107.211739	-162.670685	-1.895052	0.000000	4.626962	0.000000	0.000000	0.000000	0.247148	-0.118841	-0.383895	0.000000	0.000000	3.000000	13.000000	0.000000
2264.105962	-0.012611	0.554405	0.275682	87.350998	97.618057	-172.143707	-1.890741	0.000000	4.628725	0.000000	0.000000	0.000000	0.247148	-0.118841	-0.383895	0.000000	0.000000	3.000000	13.000000	0.000000
2264.109296	-0.011719	0.553943	0.274362	87.350998	97.618057	-172.143707	-1.890741	0.000000	4.628725	0.000000	0.000000	0.000000	0.267338	-0.138503	-0.396019	0.000000	0.000000	3.000000	13.000000	0.000000
2264.112629	-0.011719	0.553943	0.274362	87.350998	97.618057	-172.143707	-1.890741	0.000000	4.628725	0.000000	0.000000	0.000000	0.267338	-0.138503	-0.396019	0.000000	0.000000	3.000000	13.000000	0.000000
2264.115962	-0.011719	0.553943	0.274362	87.814659	84.180588	174.326813	-1.885650	0.000000	4.630801	0.000000	0.000000	0.000000	0.267338	-0.138503	-0.396019	0.000000	0.000000	3.000000	13.000000	0.000000
2264.119296	-0.010762	0.553442	0.273042	87.814659	84.180588	174.326813	-1.885650	0.000000	4.630801	0.000000	0.000000	0.000000	0.287190	-0.150360	-0.395984	0.000000	0.000000	3.000000	13.000000	0.000000
2264.122629	-0.010762	0.553442	0.273042	87.814659	84.180588	174.326813	-1.885650	0.000000	4.630801	0.000000	0.000000	0.000000	0.287190	-0.150360	-0.395984	0.000000	0.000000	3.000000	13.000000	0.000000
2264.125962	-0.010762	0.553442	0.273042	88.032776	67.702637	157.727203	-1.879538	0.000000	4.633286	0.000000	0.000000	0.000000	0.287190	-0.150360	-0.395984	0.000000	0.000000	3.000000	13.000000	0.000000
2264.129296	-0.009739	0.552945	0.271746	88.032776	67.702637	157.727203	-1.879538	0.000000	4.633286	0.000000	0.000000	0.000000	0.306832	-0.149043	-0.388779	0.000000	0.000000	3.000000	13.000000	0.000000
2264.132629	-0.009739	0.552945	0.271746	88.032776	67.702637	157.727203	-1.879538	0.000000	4.633286	0.000000	0.000000	0.000000	0.306832	-0.149043	-0.388779	0.000000	0.000000	3.000000	13.000000	0.000000
2264.135962	-0.009739	0.552945	0.271746	87.999046	52.705669	142.978638	-1.872253	0.000000	4.636234	0.000000	0.000000	0.000000	0.306832	-0.149043	-0.388779	0.000000	0.000000	3.000000	13.000000	0.000000
2264.139296	-0.008685	0.552445	0.270415	87.999046	52.705669	142.978638	-1.872253	0.000000	4.636234	0.000000	0.000000	0.000000	0.316242	-0.150020	-0.399419	0.000000	0.000000	3.000000	13.000000	0.000000
2264.142629	-0.008685	0.552445	0.270415	87.999046	52.705669	142.978638	-1.872253	0.000000	4.636234	0.000000	0.000000	0.000000	0.316242	-0.150020	-0.399419	0.000000	0.000000	3.000000	13.000000	0.000000
2264.145962	-0.008685	0.552445	0.270415	87.811798	42.349518	133.011337	-1.864632	0.000000	4.639305	0.000000	0.000000	0.000000	0.316242	-0.150020	-0.399419	0.000000	0.000000	3.000000	13.000000	0.000000
2264.149296	-0.007635	0.551870	0.269117	87.811798	42.349518	133.011337	-1.864632	0.000000	4.639305	0.000000	0.000000	0.000000	0.314988	-0.172499	-0.389404	0.000000	0.000000	3.000000	13.000000	0.000000
2264.152629	-0.007635	0.551870	0.269117	87.811798	42.349518	133.011337	-1.864632	0.000000	4.639305	0.000000	0.000000	0.000000	0.314988	-0.172499	-0.389404	0.000000	0.000000	3.000000	13.000000	0.000000
2264.155962	-0.007635	0.551870	0.269117	87.567474	36.274860	127.944801	-1.856784	0.000000	4.642451	0.000000	0.000000	0.000000	0.314988	-0.172499	-0.389404	0.000000	0.000000	3.000000	13.000000	0.000000
2264.159296	-0.006692	0.551231	0.267774	87.567474	36.274860	127.944801	-1.856784	0.000000	4.642451	0.000000	0.000000	0.000000	0.283015	-0.191800	-0.402723	0.000000	0.000000	3.000000	13.000000	0.000000
2264.162629	-0.006692	0.551231	0.267774	87.567474	36.274860	127.944801	-1.856784	0.000000	4.642451	0.000000	0.000000	0.000000	0.283015	-0.191800	-0.402723	0.000000	0.000000	3.000000	13.000000	0.000000
2264.165962	-0.006692	0.551231	0.267774	87.336922	32.577156	125.545052	-1.850704	0.000000	4.644878	0.000000	0.000000	0.000000	0.283015	-0.191800	-0.402723	0.000000	0.000000	3.000000	13.000000	0.000000
2264.169296	-0.005786	0.550553	0.266430	87.336922	32.577156	125.545052	-1.850704	0.000000	4.644878	0.000000	0.000000	0.000000	0.271675	-0.203342	-0.403251	0.000000	0.000000	3.000000	13.000000	0.000000
2264.172629	-0.005786	0.550553	0.266430	87.336922	32.577156	125.545052	-1.850704	0.000000	4.644878	0.000000	0.000000	0.000000	0.271675	-0.203342	-0.403251	0.000000	0.000000	3.000000	13.000000	0.000000
2264.175962	-0.005786	0.550553	0.266430	87.148849	30.065601	124.002495	-1.845133	0.000000	4.647094	0.000000	0.000000	0.000000	0.271675	-0.203342	-0.403251	0.000000	0.000000	3.000000	13.000000	0.000000
2264.179296	-0.004918	0.549833	0.265054	87.148849	30.065601	124.002495	-1.845133	0.000000	4.647094	0.000000	0.000000	0.000000	0.260452	-0.215950	-0.412774	0.000000	0.000000	3.000000	13.000000	0.000000
2264.182629	-0.004918	0.549833	0.265054	87.148849	30.065601	124.002495	-1.845133	0.000000	4.647094	0.000000	0.000000	0.000000	0.260452	-0.215950	-0.412774	0.000000	0.000000	3.000000	13.000000	0.000000
2264.185962	-0.004918	0.549833	0.265054	86.996124	28.392559	122.614166	-1.840255	0.000000	4.649028	0.000000	0.000000	0.000000	0.260452	-0.215950	-0.412774	0.000000	0.000000	3.000000	13.000000	0.000000
2264.189296	-0.004053	0.549115	0.263671	86.996124	28.392559	122.614166	-1.840255	0.000000	4.649028	0.000000	0.000000	0.000000	0.259480	-0.215511	-0.414807	0.000000	0.000000	3.000000	13.000000	0.000000
2264.192629	-0.004053	0.549115	0.263671	86.996124	28.392559	122.614166	-1.840255	0.000000	4.649028	0.000000	0.000000	0.000000	0.259480	-0.215511	-0.414807	0.000000	0.000000	3.000000	13.000000	0.000000
2264.195962	-0.004053	0.549115	0.263671	86.880775	27.444536	121.640999	-1.835411	0.000000	4.650943	0.000000	0.000000	0.000000	0.259480	-0.215511	-0.414807	0.000000	0.000000	3.000000	13.000000	0.000000
2264.199296	-0.003192	0.548459	0.262290	86.880775	27.444536	121.640999	-1.835411	0.000000	4.650943	0.000000	0.000000	0.000000	0.258491	-0.196825	-0.414554	0.000000	0.000000	3.000000	13.000000	0.000000
2264.202629	-0.003192	0.548459	0.262290	86.880775	27.444536	121.640999	-1.835411	0.000000	4.650943	0.000000	0.000000	0.000000	0.258491	-0.196825	-0.414554	0.000000	0.000000	3.000000	13.000000	0.000000
2264.205962	-0.003192	0.548459	0.262290	86.805984	27.203228	121.407654	-1.830554	0.000000	4.652856	0.000000	0.000000	0.000000	0.258491	-0.196825	-0.414554	0.000000	0.000000	3.000000	13.000000	0.000000
2264.209296	-0.002197	0.547904	0.260904	86.805984	27.203228	121.407654	-1.830554	0.000000	4.652856	0.000000	0.000000	0.000000	0.298413	-0.166447	-0.415549	0.000000	0.000000	3.000000	13.000000	0.000000
2264.212629	-0.002197	0.547904	0.260904	86.805984	27.203228	121.407654	-1.830554	0.000000	4.652856	0.000000	0.000000	0.000000	0.298413	-0.166447	-0.415549	0.000000	0.000000	3.000000	13.000000	0.000000
2264.215962	-0.002197	0.547904	0.260904	86.777298	27.160597	121.514732	-1.823603	0.000000	4.655585	0.000000	0.000000	0.000000	0.298413	-0.166447	-0.415549	0.000000	0.000000	3.000000	13.000000	0.000000
2264.219296	-0.001036	0.547440	0.259594	86.777298	27.160597	121.514732	-1.823603	0.000000	4.655585	0.000000	0.000000	0.000000	0.348268	-0.139259	-0.393058	0.000000	0.000000	3.000000	13.000000	0.000000
2264.222629	-0.001036	0.547440	0.259594	86.777298	27.160597	121.514732	-1.823603	0.000000	4.655585	0.000000	0.000000	0.000000	0.348268	-0.139259	-0.393058	0.000000	0.000000	3.000000	13.000000	0.000000
2264.225962	-0.001036	0.547440	0.259594	86.778999	27.223799	121.920067	-1.813519	0.000000	4.659522	0.000000	0.000000	0.000000	0.348268	-0.139259	-0.393058	0.000000	0.000000	3.000000	13.000000	0.000000
2264.229296	0.000257	0.547023	0.258334	86.778999	27.223799	121.920067	-1.813519	0.000000	4.659522	0.000000	0.000000	0.000000	0.387759	-0.125078	-0.378166	0.000000	0.000000	3.000000	13.000000	0.000000
2264.232629	0.000257	0.547023	0.258334	86.778999	27.223799	121.920067	-1.813519	0.000000	4.659522	0.000000	0.000000	0.000000	0.387759	-0.125078	-0.378166	0.000000	0.000000	3.000000	13.000000	0.000000
2264.235962	0.000257	0.547023	0.258334	86.816360	27.644419	122.737640	-1.800938	0.000000	4.664399	0.000000	0.000000	0.000000	0.387759	-0.125078	-0.378166	0.000000	0.000000	3.000000	13.000000	0.000000
2264.239296	0.001646	0.546692	0.257118	86.816360	27.644419	122.737640	-1.800938	0.000000	4.664399	0.000000	0.000000	0.000000	0.416942	-0.099223	-0.364747	0.000000	0.000000	3.000000	13.000000	0.000000
2264.242629	0.001646	0.546692	0.257118	86.816360	27.644419	122.737640	-1.800938	0.000000	4.664399	0.000000	0.000000	0.000000	0.416942	-0.099223	-0.364747	0.000000	0.000000	3.000000	13.000000	0.000000
2264.245962	0.001646	0.546692	0.257118	86.873131	28.282936	123.649918	-1.786382	0.000000	4.669993	0.000000	0.000000	0.000000	0.416942	-0.099223	-0.364747	0.000000	0.000000	3.000000	13.000000	0.000000
2264.249296	0.003099	0.546468	0.255960	86.873131	28.282936	123.649918	-1.786382	0.000000	4.669993	0.000000	0.000000	0.000000	0.435912	-0.067089	-0.347395	0.000000	0.000000	3.000000	13.000000	0.000000
2264.252629	0.003099	0.546468	0.255960	86.873131	28.282936	123.649918	-1.786382	0.000000	4.669993	0.000000	0.000000	0.000000	0.435912	-0.067089	-0.347395	0.000000	0.000000	3.000000	13.000000	0.000000
2264.255962	0.003099	0.546468	0.255960	86.941231	29.077375	124.815712	-1.770273	0.000000	4.676124	0.000000	0.000000	0.000000	0.435912	-0.067089	-0.347395	0.000000	0.000000	3.000000	13.000000	0.000000
2264.259296	0.004683	0.546334	0.254877	86.941231	29.077375	124.815712	-1.770273	0.000000	4.676124	0.000000	0.000000	0.000000	0.475210	-0.040317	-0.324751	0.000000	0.000000	3.000000	13.000000	0.000000
2264.262629	0.004683	0.546334	0.254877	86.941231	29.077375	124.815712	-1.770273	0.000000	4.676124	0.000000	0.000000	0.000000	0.475210	-0.040317	-0.324751	0.000000	0.000000	3.000000	13.000000	0.000000
2264.265962	0.004683	0.546334	0.254877	87.021255	30.052799	126.523422	-1.751388	0.000000	4.683229	0.000000	0.000000	0.000000	0.475210	-0.040317	-0.324751	0.000000	0.000000	3.000000	13.000000	0.000000
2264.269296	0.006263	0.546327	0.253867	87.021255	30.052799	126.523422	-1.751388	0.000000	4.683229	0.000000	0.000000	0.000000	0.473964	-0.001991	-0.303252	0.000000	0.000000	3.000000	13.000000	0.000000
2264.272629	0.006263	0.546327	0.253867	87.021255	30.052799	126.523422	-1.751388	0.000000	4.683229	0.000000	0.000000	0.000000	0.473964	-0.001991	-0.303252	0.000000	0.000000	3.000000	13.000000	0.000000
2264.275962	0.006263	0.546327	0.253867	87.086235	30.916897	128.273743	-1.731892	0.000000	4.690475	0.000000	0.000000	0.000000	0.473964	-0.001991	-0.303252	0.000000	0.000000	3.000000	13.000000	0.000000
2264.279296	0.008008	0.546466	0.252908	87.086235	30.916897	128.273743	-1.731892	0.000000	4.690475	0.000000	0.000000	0.000000	0.523373	0.041468	-0.287496	0.000000	0.000000	3.000000	13.000000	0.000000
2264.282629	0.008008	0.546466	0.252908	87.086235	30.916897	128.273743	-1.731892	0.000000	4.690475	0.000000	0.000000	0.000000	0.523373	0.041468	-0.287496	0.000000	0.000000	3.000000	13.000000	0.000000
2264.285962	0.008008	0.546466	0.252908	87.135086	31.862020	129.945847	-1.709133	0.000000	4.698815	0.000000	0.000000	0.000000	0.523373	0.041468	-0.287496	0.000000	0.000000	3.000000	13.000000	0.000000
2264.289296	0.009849	0.546667	0.251981	87.135086	31.862020	129.945847	-1.709133	0.000000	4.698815	0.000000	0.000000	0.000000	0.552416	0.060407	-0.278040	0.000000	0.000000	3.000000	13.000000	0.000000
2264.292629	0.009849	0.546667	0.251981	87.135086	31.862020	129.945847	-1.709133	0.000000	4.698815	0.000000	0.000000	0.000000	0.552416	0.060407	-0.278040	0.000000	0.000000	3.000000	13.000000	0.000000
2264.295962	0.009849	0.546667	0.251981	87.166489	33.143570	131.608765	-1.684288	0.000000	4.707778	0.000000	0.000000	0.000000	0.552416	0.060407	-0.278040	0.000000	0.000000	3.000000	13.000000	0.000000
2264.299296	0.011921	0.546983	0.251030	87.166489	33.143570	131.608765	-1.684288	0.000000	4.707778	0.000000	0.000000	0.000000	0.621501	0.094926	-0.285573	0.000000	0.000000	3.000000	13.000000	0.000000
2264.302629	0.011921	0.546983	0.251030	87.166489	33.143570	131.608765	-1.684288	0.000000	4.707778	0.000000	0.000000	0.000000	0.621501	0.094926	-0.285573	0.000000	0.000000	3.000000	13.000000	0.000000
2264.305962	0.011921	0.546983	0.251030	87.185753	34.455284	133.164169	-1.655413	0.000000	4.718009	0.000000	0.000000	0.000000	0.621501	0.094926	-0.285573	0.000000	0.000000	3.000000	13.000000	0.000000
2264.309296	0.014087	0.547389	0.250009	87.185753	34.455284	133.164169	-1.655413	0.000000	4.718009	0.000000	0.000000	0.000000	0.649700	0.121740	-0.306165	0.000000	0.000000	3.000000	13.000000	0.000000
2264.312629	0.014087	0.547389	0.250009	87.185753	34.455284	133.164169	-1.655413	0.000000	4.718009	0.000000	0.000000	0.000000	0.649700	0.121740	-0.306165	0.000000	0.000000	3.000000	13.000000	0.000000
2264.315962	0.014087	0.547389	0.250009	87.216667	35.293625	134.332504	-1.624938	0.000000	4.728591	0.000000	0.000000	0.000000	0.649700	0.121740	-0.306165	0.000000	0.000000	3.000000	13.000000	0.000000
2264.319296	0.016312	0.547922	0.248914	87.216667	35.293625	134.332504	-1.624938	0.000000	4.728591	0.000000	0.000000	0.000000	0.667500	0.159983	-0.328408	0.000000	0.000000	3.000000	13.000000	0.000000
2264.322629	0.016312	0.547922	0.248914	87.216667	35.293625	134.332504	-1.624938	0.000000	4.728591	0.000000	0.000000	0.000000	0.667500	0.159983	-0.328408	0.000000	0.000000	3.000000	13.000000	0.000000
2264.325962	0.016312	0.547922	0.248914	87.252769	35.989105	135.378098	-1.593419	0.000000	4.739305	0.000000	0.000000	0.000000	0.667500	0.159983	-0.328408	0.000000	0.000000	3.000000	13.000000	0.000000
2264.329296	0.018562	0.548544	0.247750	87.252769	35.989105	135.378098	-1.593419	0.000000	4.739305	0.000000	0.000000	0.000000	0.675007	0.186418	-0.349240	0.000000	0.000000	3.000000	13.000000	0.000000
2264.332629	0.018562	0.548544	0.247750	87.252769	35.989105	135.378098	-1.593419	0.000000	4.739305	0.000000	0.000000	0.000000	0.675007	0.186418	-0.349240	0.000000	0.000000	3.000000	13.000000	0.000000
2264.335962	0.018562	0.548544	0.247750	87.286324	36.660427	136.319809	-1.561367	0.000000	4.749961	0.000000	0.000000	0.000000	0.675007	0.186418	-0.349240	0.000000	0.000000	3.000000	13.000000	0.000000
2264.339296	0.020802	0.549249	0.246486	87.286324	36.660427	136.319809	-1.561367	0.000000	4.749961	0.000000	0.000000	0.000000	0.671976	0.211454	-0.379379	0.000000	0.000000	3.000000	13.000000	0.000000
2264.342629	0.020802	0.549249	0.246486	87.286324	36.660427	136.319809	-1.561367	0.000000	4.749961	0.000000	0.000000	0.000000	0.671976	0.211454	-0.379379	0.000000	0.000000	3.000000	13.000000	0.000000
2264.345962	0.020802	0.549249	0.246486	87.317078	37.307625	137.138794	-1.529536	0.000000	4.760306	0.000000	0.000000	0.000000	0.671976	0.211454	-0.379379	0.000000	0.000000	3.000000	13.000000	0.000000
2264.349296	0.023064	0.550019	0.245137	87.317078	37.307625	137.138794	-1.529536	0.000000	4.760306	0.000000	0.000000	0.000000	0.678840	0.231086	-0.404612	0.000000	0.000000	3.000000	13.000000	0.000000
2264.352629	0.023064	0.550019	0.245137	87.317078	37.307625	137.138794	-1.529536	0.000000	4.760306	0.000000	0.000000	0.000000	0.678840	0.231086	-0.404612	0.000000	0.000000	3.000000	13.000000	0.000000
2264.355962	0.023064	0.550019	0.245137	87.345390	38.146107	138.130035	-1.497231	0.000000	4.770566	0.000000	0.000000	0.000000	0.678840	0.231086	-0.404612	0.000000	0.000000	3.000000	13.000000	0.000000
2264.359296	0.025416	0.550875	0.243714	87.345390	38.146107	138.130035	-1.497231	0.000000	4.770566	0.000000	0.000000	0.000000	0.705514	0.256865	-0.426915	0.000000	0.000000	3.000000	13.000000	0.000000
2264.362629	0.025416	0.550875	0.243714	87.345390	38.146107	138.130035	-1.497231	0.000000	4.770566	0.000000	0.000000	0.000000	0.705514	0.256865	-0.426915	0.000000	0.000000	3.000000	13.000000	0.000000
2264.365962	0.025416	0.550875	0.243714	87.355728	39.498394	139.847961	-1.463170	0.000000	4.781123	0.000000	0.000000	0.000000	0.705514	0.256865	-0.426915	0.000000	0.000000	3.000000	13.000000	0.000000
2264.369296	0.027822	0.551757	0.242208	87.355728	39.498394	139.847961	-1.463170	0.000000	4.781123	0.000000	0.000000	0.000000	0.721739	0.264550	-0.451691	0.000000	0.000000	3.000000	13.000000	0.000000
2264.372629	0.027822	0.551757	0.242208	87.355728	39.498394	139.847961	-1.463170	0.000000	4.781123	0.000000	0.000000	0.000000	0.721739	0.264550	-0.451691	0.000000	0.000000	3.000000	13.000000	0.000000
2264.375962	0.027822	0.551757	0.242208	87.340233	41.613033	142.563217	-1.427946	0.000000	4.791761	0.000000	0.000000	0.000000	0.721739	0.264550	-0.451691	0.000000	0.000000	3.000000	13.000000	0.000000
2264.379296	0.030346	0.552681	0.240598	87.340233	41.613033	142.563217	-1.427946	0.000000	4.791761	0.000000	0.000000	0.000000	0.757227	0.277143	-0.483199	0.000000	0.000000	3.000000	13.000000	0.000000
2264.382629	0.030346	0.552681	0.240598	87.340233	41.613033	142.563217	-1.427946	0.000000	4.791761	0.000000	0.000000	0.000000	0.757227	0.277143	-0.483199	0.000000	0.000000	3.000000	13.000000	0.000000
2264.385962	0.030346	0.552681	0.240598	87.297813	44.463161	146.145172	-1.390426	0.000000	4.802782	0.000000	0.000000	0.000000	0.757227	0.277143	-0.483199	0.000000	0.000000	3.000000	13.000000	0.000000
2264.389296	0.032918	0.553620	0.238838	87.297813	44.463161	146.145172	-1.390426	0.000000	4.802782	0.000000	0.000000	0.000000	0.771653	0.281780	-0.527828	0.000000	0.000000	3.000000	13.000000	0.000000
2264.392629	0.032918	0.553620	0.238838	87.297813	44.463161	146.145172	-1.390426	0.000000	4.802782	0.000000	0.000000	0.000000	0.771653	0.281780	-0.527828	0.000000	0.000000	3.000000	13.000000	0.000000
2264.395962	0.032918	0.553620	0.238838	87.297813	44.463161	146.145172	-1.352021	0.000000	4.813734	0.000000	0.000000	0.000000	0.771653	0.281780	-0.527828	0.000000	0.000000	3.000000	13.000000	0.000000
2264.399296	0.035470	0.554553	0.236918	87.223991	48.099808	150.226303	-1.352021	0.000000	4.813734	0.000000	0.000000	0.000000	0.765464	0.279790	-0.575945	0.000000	0.000000	3.000000	13.000000	0.000000
2264.402629	0.035470	0.554553	0.236918	87.223991	48.099808	150.226303	-1.352021	0.000000	4.813734	0.000000	0.000000	0.000000	0.765464	0.279790	-0.575945	0.000000	0.000000	3.000000	13.000000	0.000000
2264.405962	0.035470	0.554553	0.236918	87.124443	52.224747	154.792191	-1.313999	0.000000	4.824252	0.000000	0.000000	0.000000	0.765464	0.279790	-0.575945	0.000000	0.000000	3.000000	13.000000	0.000000
2264.409296	0.038031	0.555494	0.234816	87.124443	52.224747	154.792191	-1.313999	0.000000	4.824252	0.000000	0.000000	0.000000	0.768271	0.282404	-0.630541	0.000000	0.000000	3.000000	13.000000	0.000000
2264.412629	0.038031	0.555494	0.234816	87.124443	52.224747	154.792191	-1.313999	0.000000	4.824252	0.000000	0.000000	0.000000	0.768271	0.282404	-0.630541	0.000000	0.000000	3.000000	13.000000	0.000000
2264.415962	0.038031	0.555494	0.234816	86.985329	56.798077	160.014221	-1.275847	0.000000	4.834481	0.000000	0.000000	0.000000	0.768271	0.282404	-0.630541	0.000000	0.000000	3.000000	13.000000	0.000000
2264.419296	0.040630	0.556401	0.232502	86.985329	56.798077	160.014221	-1.275847	0.000000	4.834481	0.000000	0.000000	0.000000	0.779712	0.271951	-0.694238	0.000000	0.000000	3.000000	13.000000	0.000000
2264.422629	0.040630	0.556401	0.232502	86.985329	56.798077	160.014221	-1.275847	0.000000	4.834481	0.000000	0.000000	0.000000	0.779712	0.271951	-0.694238	0.000000	0.000000	3.000000	13.000000	0.000000
2264.425962	0.040630	0.556401	0.232502	86.833809	61.447880	165.095016	-1.237074	0.000000	4.844549	0.000000	0.000000	0.000000	0.779712	0.271951	-0.694238	0.000000	0.000000	3.000000	13.000000	0.000000
2264.429296	0.043263	0.557212	0.229965	86.833809	61.447880	165.095016	-1.237074	0.000000	4.844549	0.000000	0.000000	0.000000	0.790049	0.243413	-0.761075	0.000000	0.000000	3.000000	13.000000	0.000000
2264.432629	0.043263	0.557212	0.229965	86.833809	61.447880	165.095016	-1.237074	0.000000	4.844549	0.000000	0.000000	0.000000	0.790049	0.243413	-0.761075	0.000000	0.000000	3.000000	13.000000	0.000000
2264.435962	0.043263	0.557212	0.229965	86.675514	65.791534	169.880676	-1.197682	0.000000	4.854437	0.000000	0.000000	0.000000	0.790049	0.243413	-0.761075	0.000000	0.000000	3.000000	13.000000	0.000000
2264.439296	0.045927	0.557965	0.227197	86.675514	65.791534	169.880676	-1.197682	0.000000	4.854437	0.000000	0.000000	0.000000	0.799242	0.225873	-0.830405	0.000000	0.000000	3.000000	13.000000	0.000000
2264.442629	0.045927	0.557965	0.227197	86.675514	65.791534	169.880676	-1.197682	0.000000	4.854437	0.000000	0.000000	0.000000	0.799242	0.225873	-0.830405	0.000000	0.000000	3.000000	13.000000	0.000000
2264.445962	0.045927	0.557965	0.227197	86.493233	68.411156	173.215607	-1.157658	0.000000	4.864137	0.000000	0.000000	0.000000	0.799242	0.225873	-0.830405	0.000000	0.000000	3.000000	13.000000	0.000000
2264.449296	0.048654	0.558588	0.224236	86.493233	68.411156	173.215607	-1.157658	0.000000	4.864137	0.000000	0.000000	0.000000	0.817953	0.187019	-0.888379	0.000000	0.000000	3.000000	13.000000	0.000000
2264.452629	0.048654	0.558588	0.224236	86.493233	68.411156	173.215607	-1.157658	0.000000	4.864137	0.000000	0.000000	0.000000	0.817953	0.187019	-0.888379	0.000000	0.000000	3.000000	13.000000	0.000000
2264.455962	0.048654	0.558588	0.224236	86.248398	67.045197	172.168396	-1.116029	0.000000	4.873857	0.000000	0.000000	0.000000	0.817953	0.187019	-0.888379	0.000000	0.000000	3.000000	13.000000	0.000000
2264.459296	0.051478	0.559134	0.221168	86.248398	67.045197	172.168396	-1.116029	0.000000	4.873857	0.000000	0.000000	0.000000	0.847296	0.163639	-0.920476	0.000000	0.000000	3.000000	13.000000	0.000000
2264.462629	0.051478	0.559134	0.221168	86.248398	67.045197	172.168396	-1.116029	0.000000	4.873857	0.000000	0.000000	0.000000	0.847296	0.163639	-0.920476	0.000000	0.000000	3.000000	13.000000	0.000000
2264.465962	0.051478	0.559134	0.221168	85.915527	62.196381	167.205475	-1.071464	0.000000	4.883848	0.000000	0.000000	0.000000	0.847296	0.163639	-0.920476	0.000000	0.000000	3.000000	13.000000	0.000000
2264.469296	0.054399	0.559644	0.218017	85.915527	62.196381	167.205475	-1.071464	0.000000	4.883848	0.000000	0.000000	0.000000	0.876379	0.152918	-0.945172	0.000000	0.000000	3.000000	13.000000	0.000000
2264.472629	0.054399	0.559644	0.218017	85.915527	62.196381	167.205475	-1.071464	0.000000	4.883848	0.000000	0.000000	0.000000	0.876379	0.152918	-0.945172	0.000000	0.000000	3.000000	13.000000	0.000000
2264.475962	0.054399	0.559644	0.218017	85.512573	55.865967	160.807693	-1.023651	0.000000	4.894093	0.000000	0.000000	0.000000	0.876379	0.152918	-0.945172	0.000000	0.000000	3.000000	13.000000	0.000000
2264.479296	0.057415	0.560117	0.214782	85.512573	55.865967	160.807693	-1.023651	0.000000	4.894093	0.000000	0.000000	0.000000	0.904640	0.142104	-0.970470	0.000000	0.000000	3.000000	13.000000	0.000000
2264.482629	0.057415	0.560117	0.214782	85.512573	55.865967	160.807693	-1.023651	0.000000	4.894093	0.000000	0.000000	0.000000	0.904640	0.142104	-0.970470	0.000000	0.000000	3.000000	13.000000	0.000000
2264.485962	0.057415	0.560117	0.214782	85.075577	49.732048	154.977890	-0.972426	0.000000	4.904527	0.000000	0.000000	0.000000	0.904640	0.142104	-0.970470	0.000000	0.000000	3.000000	13.000000	0.000000
2264.489296	0.060614	0.560550	0.211420	85.075577	49.732048	154.977890	-0.972426	0.000000	4.904527	0.000000	0.000000	0.000000	0.959716	0.129768	-1.008849	0.000000	0.000000	3.000000	13.000000	0.000000
2264.492629	0.060614	0.560550	0.211420	85.075577	49.732048	154.977890	-0.972426	0.000000	4.904527	0.000000	0.000000	0.000000	0.959716	0.129768	-1.008849	0.000000	0.000000	3.000000	13.000000	0.000000
2264.495962	0.060614	0.560550	0.211420	84.608925	44.778034	151.150269	-0.915713	0.000000	4.915432	0.000000	0.000000	0.000000	0.959716	0.129768	-1.008849	0.000000	0.000000	3.000000	13.000000	0.000000
2264.499296	0.063964	0.560910	0.207967	84.608925	44.778034	151.150269	-0.915713	0.000000	4.915432	0.000000	0.000000	0.000000	1.004940	0.107925	-1.035890	0.000000	0.000000	3.000000	13.000000	0.000000
2264.502629	0.063964	0.560910	0.207967	84.608925	44.778034	151.150269	-0.915713	0.000000	4.915432	0.000000	0.000000	0.000000	1.004940	0.107925	-1.035890	0.000000	0.000000	3.000000	13.000000	0.000000
2264.505962	0.063964	0.560910	0.207967	84.146233	40.994423	148.894379	-0.853675	0.000000	4.926585	0.000000	0.000000	0.000000	1.004940	0.107925	-1.035890	0.000000	0.000000	3.000000	13.000000	0.000000
2264.509296	0.067464	0.561202	0.204454	84.146233	40.994423	148.894379	-0.853675	0.000000	4.926585	0.000000	0.000000	0.000000	1.049971	0.087755	-1.053890	0.000000	0.000000	3.000000	13.000000	0.000000
2264.512629	0.067464	0.561202	0.204454	84.146233	40.994423	148.894379	-0.853675	0.000000	4.926585	0.000000	0.000000	0.000000	1.049971	0.087755	-1.053890	0.000000	0.000000	3.000000	13.000000	0.000000
2264.515962	0.067464	0.561202	0.204454	83.719589	37.845310	147.053085	-0.785803	0.000000	4.937865	0.000000	0.000000	0.000000	1.049971	0.087755	-1.053890	0.000000	0.000000	3.000000	13.000000	0.000000
2264.519296	0.071143	0.561449	0.200888	83.719589	37.845310	147.053085	-0.785803	0.000000	4.937865	0.000000	0.000000	0.000000	1.103765	0.074004	-1.069557	0.000000	0.000000	3.000000	13.000000	0.000000
2264.522629	0.071143	0.561449	0.200888	83.719589	37.845310	147.053085	-0.785803	0.000000	4.937865	0.000000	0.000000	0.000000	1.103765	0.074004	-1.069557	0.000000	0.000000	3.000000	13.000000	0.000000
2264.525962	0.071143	0.561449	0.200888	83.370277	34.814793	144.901749	-0.710941	0.000000	4.949198	0.000000	0.000000	0.000000	1.103765	0.074004	-1.069557	0.000000	0.000000	3.000000	13.000000	0.000000
2264.529296	0.074935	0.561650	0.197275	83.370277	34.814793	144.901749	-0.710941	0.000000	4.949198	0.000000	0.000000	0.000000	1.137767	0.060400	-1.084029	0.000000	0.000000	3.000000	13.000000	0.000000
2264.532629	0.074935	0.561650	0.197275	83.370277	34.814793	144.901749	-0.710941	0.000000	4.949198	0.000000	0.000000	0.000000	1.137767	0.060400	-1.084029	0.000000	0.000000	3.000000	13.000000	0.000000
2264.535962	0.074935	0.561650	0.197275	83.084427	31.730310	142.217865	-0.630205	0.000000	4.960125	0.000000	0.000000	0.000000	1.137767	0.060400	-1.084029	0.000000	0.000000	3.000000	13.000000	0.000000
2264.539296	0.078681	0.561857	0.193605	83.084427	31.730310	142.217865	-0.630205	0.000000	4.960125	0.000000	0.000000	0.000000	1.123646	0.062216	-1.101156	0.000000	0.000000	3.000000	13.000000	0.000000
2264.542629	0.078681	0.561857	0.193605	83.084427	31.730310	142.217865	-0.630205	0.000000	4.960125	0.000000	0.000000	0.000000	1.123646	0.062216	-1.101156	0.000000	0.000000	3.000000	13.000000	0.000000
2264.545962	0.078681	0.561857	0.193605	82.855949	28.507175	138.737900	-0.547276	0.000000	4.969958	0.000000	0.000000	0.000000	1.123646	0.062216	-1.101156	0.000000	0.000000	3.000000	13.000000	0.000000
2264.549296	0.082503	0.562091	0.189876	82.855949	28.507175	138.737900	-0.547276	0.000000	4.969958	0.000000	0.000000	0.000000	1.146674	0.070136	-1.118666	0.000000	0.000000	3.000000	13.000000	0.000000
2264.552629	0.082503	0.562091	0.189876	82.855949	28.507175	138.737900	-0.547276	0.000000	4.969958	0.000000	0.000000	0.000000	1.146674	0.070136	-1.118666	0.000000	0.000000	3.000000	13.000000	0.000000
2264.555962	0.082503	0.562091	0.189876	82.666931	25.466600	135.429611	-0.458802	0.000000	4.978906	0.000000	0.000000	0.000000	1.146674	0.070136	-1.118666	0.000000	0.000000	3.000000	13.000000	0.000000
2264.559296	0.086331	0.562360	0.186041	82.666931	25.466600	135.429611	-0.458802	0.000000	4.978906	0.000000	0.000000	0.000000	1.148420	0.080663	-1.150339	0.000000	0.000000	3.000000	13.000000	0.000000
2264.562629	0.086331	0.562360	0.186041	82.666931	25.466600	135.429611	-0.458802	0.000000	4.978906	0.000000	0.000000	0.000000	1.148420	0.080663	-1.150339	0.000000	0.000000	3.000000	13.000000	0.000000
2264.565962	0.086331	0.562360	0.186041	82.494598	22.863962	133.327988	-0.366373	0.000000	4.986559	0.000000	0.000000	0.000000	1.148420	0.080663	-1.150339	0.000000	0.000000	3.000000	13.000000	0.000000
2264.569296	0.090228	0.562669	0.182125	82.494598	22.863962	133.327988	-0.366373	0.000000	4.986559	0.000000	0.000000	0.000000	1.168969	0.092541	-1.174706	0.000000	0.000000	3.000000	13.000000	0.000000
2264.572629	0.090228	0.562669	0.182125	82.494598	22.863962	133.327988	-0.366373	0.000000	4.986559	0.000000	0.000000	0.000000	1.168969	0.092541	-1.174706	0.000000	0.000000	3.000000	13.000000	0.000000
2264.575962	0.090228	0.562669	0.182125	82.353607	20.622623	131.848953	-0.267898	0.000000	4.992818	0.000000	0.000000	0.000000	1.168969	0.092541	-1.174706	0.000000	0.000000	3.000000	13.000000	0.000000
2264.579296	0.094253	0.563001	0.178138	82.353607	20.622623	131.848953	-0.267898	0.000000	4.992818	0.000000	0.000000	0.000000	1.207525	0.099706	-1.196312	0.000000	0.000000	3.000000	13.000000	0.000000
2264.582629	0.094253	0.563001	0.178138	82.353607	20.622623	131.848953	-0.267898	0.000000	4.992818	0.000000	0.000000	0.000000	1.207525	0.099706	-1.196312	0.000000	0.000000	3.000000	13.000000	0.000000
2264.585962	0.094253	0.563001	0.178138	82.253265	18.348722	130.038300	-0.161229	0.000000	4.997400	0.000000	0.000000	0.000000	1.207525	0.099706	-1.196312	0.000000	0.000000	3.000000	13.000000	0.000000
2264.589296	0.098498	0.563362	0.174096	82.253265	18.348722	130.038300	-0.161229	0.000000	4.997400	0.000000	0.000000	0.000000	1.273457	0.108416	-1.212655	0.000000	0.000000	3.000000	13.000000	0.000000
2264.592629	0.098498	0.563362	0.174096	82.253265	18.348722	130.038300	-0.161229	0.000000	4.997400	0.000000	0.000000	0.000000	1.273457	0.108416	-1.212655	0.000000	0.000000	3.000000	13.000000	0.000000
2264.595962	0.098498	0.563362	0.174096	82.179863	15.532359	127.170792	-0.043145	0.000000	4.999814	0.000000	0.000000	0.000000	1.273457	0.108416	-1.212655	0.000000	0.000000	3.000000	13.000000	0.000000
2264.599296	0.102875	0.563724	0.170050	82.179863	15.532359	127.170792	-0.043145	0.000000	4.999814	0.000000	0.000000	0.000000	1.313072	0.108363	-1.213817	0.000000	0.000000	3.000000	13.000000	0.000000
2264.602629	0.102875	0.563724	0.170050	82.179863	15.532359	127.170792	-0.043145	0.000000	4.999814	0.000000	0.000000	0.000000	1.313072	0.108363	-1.213817	0.000000	0.000000	3.000000	13.000000	0.000000
2264.605962	0.102875	0.563724	0.170050	82.125656	12.111198	123.854691	0.084510	0.000000	4.999285	0.000000	0.000000	0.000000	1.313072	0.108363	-1.213817	0.000000	0.000000	3.000000	13.000000	0.000000
2264.609296	0.107266	0.564195	0.166035	82.125656	12.111198	123.854691	0.084510	0.000000	4.999285	0.000000	0.000000	0.000000	1.317413	0.141323	-1.204345	0.000000	0.000000	3.000000	13.000000	0.000000
2264.612629	0.107266	0.564195	0.166035	82.125656	12.111198	123.854691	0.084510	0.000000	4.999285	0.000000	0.000000	0.000000	1.317413	0.141323	-1.204345	0.000000	0.000000	3.000000	13.000000	0.000000
2264.615962	0.107266	0.564195	0.166035	82.059227	8.181107	120.634064	0.218599	0.000000	4.995219	0.000000	0.000000	0.000000	1.317413	0.141323	-1.204345	0.000000	0.000000	3.000000	13.000000	0.000000
2264.619296	0.111580	0.564700	0.162045	82.059227	8.181107	120.634064	0.218599	0.000000	4.995219	0.000000	0.000000	0.000000	1.294214	0.151562	-1.196926	0.000000	0.000000	3.000000	13.000000	0.000000
2264.622629	0.111580	0.564700	0.162045	82.059227	8.181107	120.634064	0.218599	0.000000	4.995219	0.000000	0.000000	0.000000	1.294214	0.151562	-1.196926	0.000000	0.000000	3.000000	13.000000	0.000000
2264.625962	0.111580	0.564700	0.162045	81.962029	4.010954	117.313011	0.356399	0.000000	4.987281	0.000000	0.000000	0.000000	1.294214	0.151562	-1.196926	0.000000	0.000000	3.000000	13.000000	0.000000
2264.629296	0.115859	0.565320	0.158135	81.962029	4.010954	117.313011	0.356399	0.000000	4.987281	0.000000	0.000000	0.000000	1.283570	0.185980	-1.173178	0.000000	0.000000	3.000000	13.000000	0.000000
2264.632629	0.115859	0.565320	0.158135	81.962029	4.010954	117.313011	0.356399	0.000000	4.987281	0.000000	0.000000	0.000000	1.283570	0.185980	-1.173178	0.000000	0.000000	3.000000	13.000000	0.000000
2264.635962	0.115859	0.565320	0.158135	81.822166	-0.136475	113.792694	0.498924	0.000000	4.975046	0.000000	0.000000	0.000000	1.283570	0.185980	-1.173178	0.000000	0.000000	3.000000	13.000000	0.000000
2264.639296	0.120147	0.566066	0.154369	81.822166	-0.136475	113.792694	0.498924	0.000000	4.975046	0.000000	0.000000	0.000000	1.286528	0.223970	-1.129745	0.000000	0.000000	3.000000	13.000000	0.000000
2264.642629	0.120147	0.566066	0.154369	81.822166	-0.136475	113.792694	0.498924	0.000000	4.975046	0.000000	0.000000	0.000000	1.286528	0.223970	-1.129745	0.000000	0.000000	3.000000	13.000000	0.000000
2264.645962	0.120147	0.566066	0.154369	81.648727	-3.850151	110.566856	0.647073	0.000000	4.957953	0.000000	0.000000	0.000000	1.286528	0.223970	-1.129745	0.000000	0.000000	3.000000	13.000000	0.000000
2264.649296	0.124539	0.566960	0.150746	81.648727	-3.850151	110.566856	0.647073	0.000000	4.957953	0.000000	0.000000	0.000000	1.317533	0.268036	-1.086926	0.000000	0.000000	3.000000	13.000000	0.000000
2264.652629	0.124539	0.566960	0.150746	81.648727	-3.850151	110.566856	0.647073	0.000000	4.957953	0.000000	0.000000	0.000000	1.317533	0.268036	-1.086926	0.000000	0.000000	3.000000	13.000000	0.000000
2264.655962	0.124539	0.566960	0.150746	81.465416	-6.893806	108.294472	0.803339	0.000000	4.935042	0.000000	0.000000	0.000000	1.317533	0.268036	-1.086926	0.000000	0.000000	3.000000	13.000000	0.000000
2264.659296	0.129036	0.567913	0.147262	81.465416	-6.893806	108.294472	0.803339	0.000000	4.935042	0.000000	0.000000	0.000000	1.349215	0.285931	-1.045250	0.000000	0.000000	3.000000	13.000000	0.000000
2264.662629	0.129036	0.567913	0.147262	81.465416	-6.893806	108.294472	0.803339	0.000000	4.935042	0.000000	0.000000	0.000000	1.349215	0.285931	-1.045250	0.000000	0.000000	3.000000	13.000000	0.000000
2264.665962	0.129036	0.567913	0.147262	81.318863	-9.227369	106.959259	0.967247	0.000000	4.905551	0.000000	0.000000	0.000000	1.349215	0.285931	-1.045250	0.000000	0.000000	3.000000	13.000000	0.000000
2264.669296	0.133653	0.568866	0.143962	81.318863	-9.227369	106.959259	0.967247	0.000000	4.905551	0.000000	0.000000	0.000000	1.384915	0.286000	-0.989888	0.000000	0.000000	3.000000	13.000000	0.000000
2264.672629	0.133653	0.568866	0.143962	81.318863	-9.227369	106.959259	0.967247	0.000000	4.905551	0.000000	0.000000	0.000000	1.384915	0.286000	-0.989888	0.000000	0.000000	3.000000	13.000000	0.000000
2264.675962	0.133653	0.568866	0.143962	81.196495	-11.039124	105.832428	1.138117	0.000000	4.868746	0.000000	0.000000	0.000000	1.384915	0.286000	-0.989888	0.000000	0.000000	3.000000	13.000000	0.000000
2264.679296	0.138397	0.569802	0.140734	81.196495	-11.039124	105.832428	1.138117	0.000000	4.868746	0.000000	0.000000	0.000000	1.423188	0.280834	-0.968396	0.000000	0.000000	3.000000	13.000000	0.000000
2264.682629	0.138397	0.569802	0.140734	81.196495	-11.039124	105.832428	1.138117	0.000000	4.868746	0.000000	0.000000	0.000000	1.423188	0.280834	-0.968396	0.000000	0.000000	3.000000	13.000000	0.000000
2264.685962	0.138397	0.569802	0.140734	81.077248	-12.551172	104.615891	1.316049	0.000000	4.823693	0.000000	0.000000	0.000000	1.423188	0.280834	-0.968396	0.000000	0.000000	3.000000	13.000000	0.000000
2264.689296	0.143145	0.570696	0.137553	81.077248	-12.551172	104.615891	1.316049	0.000000	4.823693	0.000000	0.000000	0.000000	1.424409	0.268036	-0.954348	0.000000	0.000000	3.000000	13.000000	0.000000
2264.692629	0.143145	0.570696	0.137553	81.077248	-12.551172	104.615891	1.316049	0.000000	4.823693	0.000000	0.000000	0.000000	1.424409	0.268036	-0.954348	0.000000	0.000000	3.000000	13.000000	0.000000
2264.695962	0.143145	0.570696	0.137553	80.966042	-14.061117	103.514000	1.496406	0.000000	4.770824	0.000000	0.000000	0.000000	1.424409	0.268036	-0.954348	0.000000	0.000000	3.000000	13.000000	0.000000
2264.699296	0.147767	0.571567	0.134371	80.966042	-14.061117	103.514000	1.496406	0.000000	4.770824	0.000000	0.000000	0.000000	1.386772	0.261542	-0.954652	0.000000	0.000000	3.000000	13.000000	0.000000
2264.702629	0.147767	0.571567	0.134371	80.966042	-14.061117	103.514000	1.496406	0.000000	4.770824	0.000000	0.000000	0.000000	1.386772	0.261542	-0.954652	0.000000	0.000000	3.000000	13.000000	0.000000
2264.705962	0.147767	0.571567	0.134371	80.880638	-15.878956	102.426788	1.674764	0.000000	4.711175	0.000000	0.000000	0.000000	1.386772	0.261542	-0.954652	0.000000	0.000000	3.000000	13.000000	0.000000
2264.709296	0.152186	0.572331	0.131112	80.880638	-15.878956	102.426788	1.674764	0.000000	4.711175	0.000000	0.000000	0.000000	1.325640	0.229037	-0.977678	0.000000	0.000000	3.000000	13.000000	0.000000
2264.712629	0.152186	0.572331	0.131112	80.880638	-15.878956	102.426788	1.674764	0.000000	4.711175	0.000000	0.000000	0.000000	1.325640	0.229037	-0.977678	0.000000	0.000000	3.000000	13.000000	0.000000
2264.715962	0.152186	0.572331	0.131112	80.803497	-17.886372	100.925140	1.849046	0.000000	4.645539	0.000000	0.000000	0.000000	1.325640	0.229037	-0.977678	0.000000	0.000000	3.000000	13.000000	0.000000
2264.719296	0.156409	0.573026	0.127809	80.803497	-17.886372	100.925140	1.849046	0.000000	4.645539	0.000000	0.000000	0.000000	1.266842	0.208606	-0.990866	0.000000	0.000000	3.000000	13.000000	0.000000
2264.722629	0.156409	0.573026	0.127809	80.803497	-17.886372	100.925140	1.849046	0.000000	4.645539	0.000000	0.000000	0.000000	1.266842	0.208606	-0.990866	0.000000	0.000000	3.000000	13.000000	0.000000
2264.725962	0.156409	0.573026	0.127809	80.742203	-19.694132	99.240555	2.018873	0.000000	4.574293	0.000000	0.000000	0.000000	1.266842	0.208606	-0.990866	0.000000	0.000000	3.000000	13.000000	0.000000
2264.729296	0.160492	0.573654	0.124450	80.742203	-19.694132	99.240555	2.018873	0.000000	4.574293	0.000000	0.000000	0.000000	1.224892	0.188198	-1.007531	0.000000	0.000000	3.000000	13.000000	0.000000
2264.732629	0.160492	0.573654	0.124450	80.742203	-19.694132	99.240555	2.018873	0.000000	4.574293	0.000000	0.000000	0.000000	1.224892	0.188198	-1.007531	0.000000	0.000000	3.000000	13.000000	0.000000
2264.735962	0.160492	0.573654	0.124450	80.711838	-20.979713	98.426605	2.185816	0.000000	4.496911	0.000000	0.000000	0.000000	1.224892	0.188198	-1.007531	0.000000	0.000000	3.000000	13.000000	0.000000
2264.739296	0.164474	0.574187	0.121072	80.711838	-20.979713	98.426605	2.185816	0.000000	4.496911	0.000000	0.000000	0.000000	1.194693	0.160104	-1.013481	0.000000	0.000000	3.000000	13.000000	0.000000
2264.742629	0.164474	0.574187	0.121072	80.711838	-20.979713	98.426605	2.185816	0.000000	4.496911	0.000000	0.000000	0.000000	1.194693	0.160104	-1.013481	0.000000	0.000000	3.000000	13.000000	0.000000
2264.745962	0.164474	0.574187	0.121072	80.698235	-21.875580	98.361900	2.350164	0.000000	4.413245	0.000000	0.000000	0.000000	1.194693	0.160104	-1.013481	0.000000	0.000000	3.000000	13.000000	0.000000
2264.749296	0.168390	0.574615	0.117688	80.698235	-21.875580	98.361900	2.350164	0.000000	4.413245	0.000000	0.000000	0.000000	1.174682	0.128424	-1.015118	0.000000	0.000000	3.000000	13.000000	0.000000
2264.752629	0.168390	0.574615	0.117688	80.698235	-21.875580	98.361900	2.350164	0.000000	4.413245	0.000000	0.000000	0.000000	1.174682	0.128424	-1.015118	0.000000	0.000000	3.000000	13.000000	0.000000
2264.755962	0.168390	0.574615	0.117688	80.643082	-22.704638	98.241592	2.512171	0.000000	4.323077	0.000000	0.000000	0.000000	1.174682	0.128424	-1.015118	0.000000	0.000000	3.000000	13.000000	0.000000
2264.759296	0.172287	0.574953	0.114362	80.643082	-22.704638	98.241592	2.512171	0.000000	4.323077	0.000000	0.000000	0.000000	1.169353	0.101367	-0.997843	0.000000	0.000000	3.000000	13.000000	0.000000
2264.762629	0.172287	0.574953	0.114362	80.643082	-22.704638	98.241592	2.512171	0.000000	4.323077	0.000000	0.000000	0.000000	1.169353	0.101367	-0.997843	0.000000	0.000000	3.000000	13.000000	0.000000
2264.765962	0.172287	0.574953	0.114362	80.507111	-23.941654	97.450485	2.671514	0.000000	4.226466	0.000000	0.000000	0.000000	1.169353	0.101367	-0.997843	0.000000	0.000000	3.000000	13.000000	0.000000
2264.769296	0.176038	0.575220	0.111052	80.507111	-23.941654	97.450485	2.671514	0.000000	4.226466	0.000000	0.000000	0.000000	1.125173	0.080124	-0.993233	0.000000	0.000000	3.000000	13.000000	0.000000
2264.772629	0.176038	0.575220	0.111052	80.507111	-23.941654	97.450485	2.671514	0.000000	4.226466	0.000000	0.000000	0.000000	1.125173	0.080124	-0.993233	0.000000	0.000000	3.000000	13.000000	0.000000
2264.775962	0.176038	0.575220	0.111052	80.269402	-25.636377	95.969719	2.824821	0.000000	4.125577	0.000000	0.000000	0.000000	1.125173	0.080124	-0.993233	0.000000	0.000000	3.000000	13.000000	0.000000
2264.779296	0.179409	0.575490	0.107858	80.269402	-25.636377	95.969719	2.824821	0.000000	4.125577	0.000000	0.000000	0.000000	1.011318	0.080729	-0.958017	0.000000	0.000000	3.000000	13.000000	0.000000
2264.782629	0.179409	0.575490	0.107858	80.269402	-25.636377	95.969719	2.824821	0.000000	4.125577	0.000000	0.000000	0.000000	1.011318	0.080729	-0.958017	0.000000	0.000000	3.000000	13.000000	0.000000
2264.785962	0.179409	0.575490	0.107858	79.983406	-27.477427	94.286865	2.964414	0.000000	4.026443	0.000000	0.000000	0.000000	1.011318	0.080729	-0.958017	0.000000	0.000000	3.000000	13.000000	0.000000
2264.789296	0.182339	0.575667	0.104670	79.983406	-27.477427	94.286865	2.964414	0.000000	4.026443	0.000000	0.000000	0.000000	0.878980	0.053113	-0.956558	0.000000	0.000000	3.000000	13.000000	0.000000
2264.792629	0.182339	0.575667	0.104670	79.983406	-27.477427	94.286865	2.964414	0.000000	4.026443	0.000000	0.000000	0.000000	0.878980	0.053113	-0.956558	0.000000	0.000000	3.000000	13.000000	0.000000
2264.795962	0.182339	0.575667	0.104670	79.983406	-27.477427	94.286865	3.091396	0.000000	3.929792	0.000000	0.000000	0.000000	0.878980	0.053113	-0.956558	0.000000	0.000000	3.000000	13.000000	0.000000
2264.799296	0.184861	0.575720	0.101489	79.746750	-29.075802	92.851295	3.091396	0.000000	3.929792	0.000000	0.000000	0.000000	0.756466	0.015936	-0.954075	0.000000	0.000000	3.000000	13.000000	0.000000
2264.802629	0.184861	0.575720	0.101489	79.746750	-29.075802	92.851295	3.091396	0.000000	3.929792	0.000000	0.000000	0.000000	0.756466	0.015936	-0.954075	0.000000	0.000000	3.000000	13.000000	0.000000
2264.805962	0.184861	0.575720	0.101489	79.681763	-30.054472	91.973747	3.207299	0.000000	3.835783	0.000000	0.000000	0.000000	0.756466	0.015936	-0.954075	0.000000	0.000000	3.000000	13.000000	0.000000
2264.809296	0.187076	0.575662	0.098266	79.681763	-30.054472	91.973747	3.207299	0.000000	3.835783	0.000000	0.000000	0.000000	0.664717	-0.017373	-0.967035	0.000000	0.000000	3.000000	13.000000	0.000000
2264.812629	0.187076	0.575662	0.098266	79.681763	-30.054472	91.973747	3.207299	0.000000	3.835783	0.000000	0.000000	0.000000	0.664717	-0.017373	-0.967035	0.000000	0.000000	3.000000	13.000000	0.000000
2264.815962	0.187076	0.575662	0.098266	79.848785	-30.232481	91.905998	3.316047	0.000000	3.742170	0.000000	0.000000	0.000000	0.664717	-0.017373	-0.967035	0.000000	0.000000	3.000000	13.000000	0.000000
2264.819296	0.189110	0.575520	0.095016	79.848785	-30.232481	91.905998	3.316047	0.000000	3.742170	0.000000	0.000000	0.000000	0.610110	-0.042382	-0.975069	0.000000	0.000000	3.000000	13.000000	0.000000
2264.822629	0.189110	0.575520	0.095016	79.848785	-30.232481	91.905998	3.316047	0.000000	3.742170	0.000000	0.000000	0.000000	0.610110	-0.042382	-0.975069	0.000000	0.000000	3.000000	13.000000	0.000000
2264.825962	0.189110	0.575520	0.095016	80.117340	-30.171429	92.074982	3.420375	0.000000	3.647058	0.000000	0.000000	0.000000	0.610110	-0.042382	-0.975069	0.000000	0.000000	3.000000	13.000000	0.000000
2264.829296	0.191009	0.575194	0.091705	80.117340	-30.171429	92.074982	3.420375	0.000000	3.647058	0.000000	0.000000	0.000000	0.569711	-0.098074	-0.993206	0.000000	0.000000	3.000000	13.000000	0.000000
2264.832629	0.191009	0.575194	0.091705	80.117340	-30.171429	92.074982	3.420375	0.000000	3.647058	0.000000	0.000000	0.000000	0.569711	-0.098074	-0.993206	0.000000	0.000000	3.000000	13.000000	0.000000
2264.835962	0.191009	0.575194	0.091705	80.407013	-30.134409	92.227112	3.522041	0.000000	3.548975	0.000000	0.000000	0.000000	0.569711	-0.098074	-0.993206	0.000000	0.000000	3.000000	13.000000	0.000000
2264.839296	0.192770	0.574730	0.088408	80.407013	-30.134409	92.227112	3.522041	0.000000	3.548975	0.000000	0.000000	0.000000	0.528306	-0.139210	-0.989197	0.000000	0.000000	3.000000	13.000000	0.000000
2264.842629	0.192770	0.574730	0.088408	80.407013	-30.134409	92.227112	3.522041	0.000000	3.548975	0.000000	0.000000	0.000000	0.528306	-0.139210	-0.989197	0.000000	0.000000	3.000000	13.000000	0.000000
2264.845962	0.192770	0.574730	0.088408	80.574394	-29.947025	92.289528	3.619613	0.000000	3.449406	0.000000	0.000000	0.000000	0.528306	-0.139210	-0.989197	0.000000	0.000000	3.000000	13.000000	0.000000
2264.849296	0.194551	0.574114	0.085155	80.574394	-29.947025	92.289528	3.619613	0.000000	3.449406	0.000000	0.000000	0.000000	0.534179	-0.184756	-0.975843	0.000000	0.000000	3.000000	13.000000	0.000000
2264.852629	0.194551	0.574114	0.085155	80.574394	-29.947025	92.289528	3.619613	0.000000	3.449406	0.000000	0.000000	0.000000	0.534179	-0.184756	-0.975843	0.000000	0.000000	3.000000	13.000000	0.000000
2264.855962	0.194551	0.574114	0.085155	80.449638	-29.204311	92.654129	3.715312	0.000000	3.346111	0.000000	0.000000	0.000000	0.534179	-0.184756	-0.975843	0.000000	0.000000	3.000000	13.000000	0.000000
2264.859296	0.196422	0.573457	0.081980	80.449638	-29.204311	92.654129	3.715312	0.000000	3.346111	0.000000	0.000000	0.000000	0.561272	-0.196881	-0.952393	0.000000	0.000000	3.000000	13.000000	0.000000
2264.862629	0.196422	0.573457	0.081980	80.449638	-29.204311	92.654129	3.715312	0.000000	3.346111	0.000000	0.000000	0.000000	0.561272	-0.196881	-0.952393	0.000000	0.000000	3.000000	13.000000	0.000000
2264.865962	0.196422	0.573457	0.081980	80.065224	-27.833851	93.681564	3.809269	0.000000	3.238744	0.000000	0.000000	0.000000	0.561272	-0.196881	-0.952393	0.000000	0.000000	3.000000	13.000000	0.000000
2264.869296	0.198278	0.572839	0.078989	80.065224	-27.833851	93.681564	3.809269	0.000000	3.238744	0.000000	0.000000	0.000000	0.556904	-0.185419	-0.897289	0.000000	0.000000	3.000000	13.000000	0.000000
2264.872629	0.198278	0.572839	0.078989	80.065224	-27.833851	93.681564	3.809269	0.000000	3.238744	0.000000	0.000000	0.000000	0.556904	-0.185419	-0.897289	0.000000	0.000000	3.000000	13.000000	0.000000
2264.875962	0.198278	0.572839	0.078989	79.473053	-26.005686	95.555061	3.897236	0.000000	3.132340	0.000000	0.000000	0.000000	0.556904	-0.185419	-0.897289	0.000000	0.000000	3.000000	13.000000	0.000000
2264.879296	0.200014	0.572318	0.076275	79.473053	-26.005686	95.555061	3.897236	0.000000	3.132340	0.000000	0.000000	0.000000	0.520680	-0.156507	-0.814284	0.000000	0.000000	3.000000	13.000000	0.000000
2264.882629	0.200014	0.572318	0.076275	79.473053	-26.005686	95.555061	3.897236	0.000000	3.132340	0.000000	0.000000	0.000000	0.520680	-0.156507	-0.814284	0.000000	0.000000	3.000000	13.000000	0.000000
2264.885962	0.200014	0.572318	0.076275	78.804527	-23.941057	98.072800	3.975736	0.000000	3.032083	0.000000	0.000000	0.000000	0.520680	-0.156507	-0.814284	0.000000	0.000000	3.000000	13.000000	0.000000
2264.889296	0.201647	0.571838	0.073720	78.804527	-23.941057	98.072800	3.975736	0.000000	3.032083	0.000000	0.000000	0.000000	0.490041	-0.143803	-0.766373	0.000000	0.000000	3.000000	13.000000	0.000000
2264.892629	0.201647	0.571838	0.073720	78.804527	-23.941057	98.072800	3.975736	0.000000	3.032083	0.000000	0.000000	0.000000	0.490041	-0.143803	-0.766373	0.000000	0.000000	3.000000	13.000000	0.000000
2264.895962	0.201647	0.571838	0.073720	78.804527	-23.941057	98.072800	4.047554	0.000000	2.935526	0.000000	0.000000	0.000000	0.490041	-0.143803	-0.766373	0.000000	0.000000	3.000000	13.000000	0.000000
2264.899296	0.203232	0.571401	0.071308	78.195915	-21.779871	100.409904	4.047554	0.000000	2.935526	0.000000	0.000000	0.000000	0.475540	-0.131177	-0.723776	0.000000	0.000000	3.000000	13.000000	0.000000
2264.902629	0.203232	0.571401	0.071308	78.195915	-21.779871	100.409904	4.047554	0.000000	2.935526	0.000000	0.000000	0.000000	0.475540	-0.131177	-0.723776	0.000000	0.000000	3.000000	13.000000	0.000000
2264.905962	0.203232	0.571401	0.071308	77.739960	-19.394938	102.631363	4.113953	0.000000	2.841723	0.000000	0.000000	0.000000	0.475540	-0.131177	-0.723776	0.000000	0.000000	3.000000	13.000000	0.000000
2264.909296	0.204760	0.570967	0.069009	77.739960	-19.394938	102.631363	4.113953	0.000000	2.841723	0.000000	0.000000	0.000000	0.458416	-0.130096	-0.689772	0.000000	0.000000	3.000000	13.000000	0.000000
2264.912629	0.204760	0.570967	0.069009	77.739960	-19.394938	102.631363	4.113953	0.000000	2.841723	0.000000	0.000000	0.000000	0.458416	-0.130096	-0.689772	0.000000	0.000000	3.000000	13.000000	0.000000
2264.915962	0.204760	0.570967	0.069009	77.389809	-16.936300	104.901581	4.175485	0.000000	2.750515	0.000000	0.000000	0.000000	0.458416	-0.130096	-0.689772	0.000000	0.000000	3.000000	13.000000	0.000000
2264.919296	0.206336	0.570588	0.066793	77.389809	-16.936300	104.901581	4.175485	0.000000	2.750515	0.000000	0.000000	0.000000	0.472879	-0.113973	-0.664546	0.000000	0.000000	3.000000	13.000000	0.000000
2264.922629	0.206336	0.570588	0.066793	77.389809	-16.936300	104.901581	4.175485	0.000000	2.750515	0.000000	0.000000	0.000000	0.472879	-0.113973	-0.664546	0.000000	0.000000	3.000000	13.000000	0.000000
2264.925962	0.206336	0.570588	0.066793	77.056274	-14.717388	107.015556	4.234019	0.000000	2.659528	0.000000	0.000000	0.000000	0.472879	-0.113973	-0.664546	0.000000	0.000000	3.000000	13.000000	0.000000
2264.929296	0.207931	0.570242	0.064657	77.056274	-14.717388	107.015556	4.234019	0.000000	2.659528	0.000000	0.000000	0.000000	0.478474	-0.103635	-0.640812	0.000000	0.000000	3.000000	13.000000	0.000000
2264.932629	0.207931	0.570242	0.064657	77.056274	-14.717388	107.015556	4.234019	0.000000	2.659528	0.000000	0.000000	0.000000	0.478474	-0.103635	-0.640812	0.000000	0.000000	3.000000	13.000000	0.000000
2264.935962	0.207931	0.570242	0.064657	76.739975	-13.073078	108.690887	4.289242	0.000000	2.569515	0.000000	0.000000	0.000000	0.478474	-0.103635	-0.640812	0.000000	0.000000	3.000000	13.000000	0.000000
2264.939296	0.209622	0.569900	0.062577	76.739975	-13.073078	108.690887	4.289242	0.000000	2.569515	0.000000	0.000000	0.000000	0.507320	-0.102515	-0.624272	0.000000	0.000000	3.000000	13.000000	0.000000
2264.942629	0.209622	0.569900	0.062577	76.739975	-13.073078	108.690887	4.289242	0.000000	2.569515	0.000000	0.000000	0.000000	0.507320	-0.102515	-0.624272	0.000000	0.000000	3.000000	13.000000	0.000000
2264.945962	0.209622	0.569900	0.062577	76.547096	-12.663645	108.879982	4.342322	0.000000	2.478757	0.000000	0.000000	0.000000	0.507320	-0.102515	-0.624272	0.000000	0.000000	3.000000	13.000000	0.000000
2264.949296	0.211385	0.569597	0.060488	76.547096	-12.663645	108.879982	4.342322	0.000000	2.478757	0.000000	0.000000	0.000000	0.528715	-0.091041	-0.626450	0.000000	0.000000	3.000000	13.000000	0.000000
2264.952629	0.211385	0.569597	0.060488	76.547096	-12.663645	108.879982	4.342322	0.000000	2.478757	0.000000	0.000000	0.000000	0.528715	-0.091041	-0.626450	0.000000	0.000000	3.000000	13.000000	0.000000
2264.955962	0.211385	0.569597	0.060488	76.493500	-14.089459	106.983070	4.393898	0.000000	2.386139	0.000000	0.000000	0.000000	0.528715	-0.091041	-0.626450	0.000000	0.000000	3.000000	13.000000	0.000000
2264.959296	0.213026	0.569381	0.058482	76.493500	-14.089459	106.983070	4.393898	0.000000	2.386139	0.000000	0.000000	0.000000	0.492382	-0.064790	-0.601766	0.000000	0.000000	3.000000	13.000000	0.000000
2264.962629	0.213026	0.569381	0.058482	76.493500	-14.089459	106.983070	4.393898	0.000000	2.386139	0.000000	0.000000	0.000000	0.492382	-0.064790	-0.601766	0.000000	0.000000	3.000000	13.000000	0.000000
2264.965962	0.213026	0.569381	0.058482	76.400749	-16.442881	104.582535	4.440756	0.000000	2.297756	0.000000	0.000000	0.000000	0.492382	-0.064790	-0.601766	0.000000	0.000000	3.000000	13.000000	0.000000
2264.969296	0.214424	0.569359	0.056675	76.400749	-16.442881	104.582535	4.440756	0.000000	2.297756	0.000000	0.000000	0.000000	0.419486	-0.006616	-0.542181	0.000000	0.000000	3.000000	13.000000	0.000000
2264.972629	0.214424	0.569359	0.056675	76.400749	-16.442881	104.582535	4.440756	0.000000	2.297756	0.000000	0.000000	0.000000	0.419486	-0.006616	-0.542181	0.000000	0.000000	3.000000	13.000000	0.000000
2264.975962	0.214424	0.569359	0.056675	76.242508	-18.813169	102.671692	4.480515	0.000000	2.219230	0.000000	0.000000	0.000000	0.419486	-0.006616	-0.542181	0.000000	0.000000	3.000000	13.000000	0.000000
2264.979296	0.215716	0.569488	0.055044	76.242508	-18.813169	102.671692	4.480515	0.000000	2.219230	0.000000	0.000000	0.000000	0.387576	0.038800	-0.489410	0.000000	0.000000	3.000000	13.000000	0.000000
2264.982629	0.215716	0.569488	0.055044	76.242508	-18.813169	102.671692	4.480515	0.000000	2.219230	0.000000	0.000000	0.000000	0.387576	0.038800	-0.489410	0.000000	0.000000	3.000000	13.000000	0.000000
2264.985962	0.215716	0.569488	0.055044	76.097580	-20.687716	100.941727	4.515199	0.000000	2.147785	0.000000	0.000000	0.000000	0.387576	0.038800	-0.489410	0.000000	0.000000	3.000000	13.000000	0.000000
2264.989296	0.216844	0.569734	0.053514	76.097580	-20.687716	100.941727	4.515199	0.000000	2.147785	0.000000	0.000000	0.000000	0.338284	0.073753	-0.458948	0.000000	0.000000	3.000000	13.000000	0.000000
2264.992629	0.216844	0.569734	0.053514	76.097580	-20.687716	100.941727	4.515199	0.000000	2.147785	0.000000	0.000000	0.000000	0.338284	0.073753	-0.458948	0.000000	0.000000	3.000000	13.000000	0.000000
2264.995962	0.216844	0.569734	0.053514	76.097580	-20.687716	100.941727	4.545905	0.000000	2.082005	0.000000	0.000000	0.000000	0.338284	0.073753	-0.458948	0.000000	0.000000	3.000000	13.000000	0.000000
2264.999296	0.217691	0.570069	0.052078	76.133072	-21.704561	100.003830	4.545905	0.000000	2.082005	0.000000	0.000000	0.000000	0.254077	0.100480	-0.430838	0.000000	0.000000	3.000000	13.000000	0.000000
2265.002629	0.217691	0.570069	0.052078	76.133072	-21.704561	100.003830	4.545905	0.000000	2.082005	0.000000	0.000000	0.000000	0.254077	0.100480	-0.430838	0.000000	0.000000	3.000000	13.000000	0.000000
2265.005962	0.217691	0.570069	0.052078	76.392197	-21.830746	100.100792	4.572356	0.000000	2.023255	0.000000	0.000000	0.000000	0.254077	0.100480	-0.430838	0.000000	0.000000	3.000000	13.000000	0.000000
2265.009296	0.218444	0.570394	0.050635	76.392197	-21.830746	100.100792	4.572356	0.000000	2.023255	0.000000	0.000000	0.000000	0.225998	0.097563	-0.432728	0.000000	0.000000	3.000000	13.000000	0.000000
2265.012629	0.218444	0.570394	0.050635	76.392197	-21.830746	100.100792	4.572356	0.000000	2.023255	0.000000	0.000000	0.000000	0.225998	0.097563	-0.432728	0.000000	0.000000	3.000000	13.000000	0.000000
2265.015962	0.218444	0.570394	0.050635	76.794701	-21.317368	100.892342	4.597499	0.000000	1.965453	0.000000	0.000000	0.000000	0.225998	0.097563	-0.432728	0.000000	0.000000	3.000000	13.000000	0.000000
2265.019296	0.219196	0.570667	0.049004	76.794701	-21.317368	100.892342	4.597499	0.000000	1.965453	0.000000	0.000000	0.000000	0.225558	0.081741	-0.489523	0.000000	0.000000	3.000000	13.000000	0.000000
2265.022629	0.219196	0.570667	0.049004	76.794701	-21.317368	100.892342	4.597499	0.000000	1.965453	0.000000	0.000000	0.000000	0.225558	0.081741	-0.489523	0.000000	0.000000	3.000000	13.000000	0.000000
2265.025962	0.219196	0.570667	0.049004	76.794701	-21.317368	100.892342	4.597499	0.000000	1.965453	0.000000	0.000000	0.000000	0.225558	0.081741	-0.489523	0.000000	0.000000	3.000000	13.000000	0.000000
2265.029296	0.219921	0.570883	0.047259	77.265022	-20.354841	102.231873	4.624442	0.000000	1.901194	0.000000	0.000000	0.000000	0.217463	0.064824	-0.523362	0.000000	0.000000	3.000000	13.000000	0.000000
2265.032629	0.219921	0.570883	0.047259	77.265022	-20.354841	102.231873	4.624442	0.000000	1.901194	0.000000	0.000000	0.000000	0.217463	0.064824	-0.523362	0.000000	0.000000	3.000000	13.000000	0.000000
2265.035962	0.219921	0.570883	0.047259	77.722748	-19.192854	103.761993	4.651809	0.000000	1.833214	0.000000	0.000000	0.000000	0.217463	0.064824	-0.523362	0.000000	0.000000	3.000000	13.000000	0.000000
2265.039296	0.220709	0.570993	0.045351	77.722748	-19.192854	103.761993	4.651809	0.000000	1.833214	0.000000	0.000000	0.000000	0.236433	0.033183	-0.572541	0.000000	0.000000	3.000000	13.000000	0.000000
2265.042629	0.220709	0.570993	0.045351	77.722748	-19.192854	103.761993	4.651809	0.000000	1.833214	0.000000	0.000000	0.000000	0.236433	0.033183	-0.572541	0.000000	0.000000	3.000000	13.000000	0.000000
2265.045962	0.220709	0.570993	0.045351	77.722748	-19.192854	103.761993	4.651809	0.000000	1.833214	0.000000	0.000000	0.000000	0.236433	0.033183	-0.572541	0.000000	0.000000	3.000000	13.000000	0.000000
2265.049296	0.221525	0.571010	0.043268	78.099030	-18.101339	105.113701	4.680564	0.000000	1.758500	0.000000	0.000000	0.000000	0.244827	0.004866	-0.624899	0.000000	0.000000	3.000000	13.000000	0.000000
2265.052629	0.221525	0.571010	0.043268	78.099030	-18.101339	105.113701	4.680564	0.000000	1.758500	0.000000	0.000000	0.000000	0.244827	0.004866	-0.624899	0.000000	0.000000	3.000000	13.000000	0.000000
2265.055962	0.221525	0.571010	0.043268	78.099030	-18.101339	105.113701	4.710354	0.000000	1.677071	0.000000	0.000000	0.000000	0.244827	0.004866	-0.624899	0.000000	0.000000	3.000000	13.000000	0.000000
2265.059296	0.222410	0.570988	0.041044	78.287483	-17.760866	105.430611	4.710354	0.000000	1.677071	0.000000	0.000000	0.000000	0.265498	-0.006389	-0.667215	0.000000	0.000000	3.000000	13.000000	0.000000
2265.062629	0.222410	0.570988	0.041044	78.287483	-17.760866	105.430611	4.710354	0.000000	1.677071	0.000000	0.000000	0.000000	0.265498	-0.006389	-0.667215	0.000000	0.000000	3.000000	13.000000	0.000000
2265.065962	0.222410	0.570988	0.041044	78.267097	-18.320204	104.555939	4.740618	0.000000	1.589511	0.000000	0.000000	0.000000	0.265498	-0.006389	-0.667215	0.000000	0.000000	3.000000	13.000000	0.000000
2265.069296	0.223176	0.570900	0.038768	78.267097	-18.320204	104.555939	4.740618	0.000000	1.589511	0.000000	0.000000	0.000000	0.229650	-0.026610	-0.682583	0.000000	0.000000	3.000000	13.000000	0.000000
2265.072629	0.223176	0.570900	0.038768	78.267097	-18.320204	104.555939	4.740618	0.000000	1.589511	0.000000	0.000000	0.000000	0.229650	-0.026610	-0.682583	0.000000	0.000000	3.000000	13.000000	0.000000
2265.075962	0.223176	0.570900	0.038768	78.141220	-19.245584	103.201561	4.769348	0.000000	1.501108	0.000000	0.000000	0.000000	0.229650	-0.026610	-0.682583	0.000000	0.000000	3.000000	13.000000	0.000000
2265.079296	0.223736	0.570841	0.036503	78.141220	-19.245584	103.201561	4.769348	0.000000	1.501108	0.000000	0.000000	0.000000	0.168209	-0.017636	-0.679589	0.000000	0.000000	3.000000	13.000000	0.000000
2265.082629	0.223736	0.570841	0.036503	78.141220	-19.245584	103.201561	4.769348	0.000000	1.501108	0.000000	0.000000	0.000000	0.168209	-0.017636	-0.679589	0.000000	0.000000	3.000000	13.000000	0.000000
2265.085962	0.223736	0.570841	0.036503	77.981178	-20.076216	101.958275	4.795671	0.000000	1.414757	0.000000	0.000000	0.000000	0.168209	-0.017636	-0.679589	0.000000	0.000000	3.000000	13.000000	0.000000
2265.089296	0.224136	0.570790	0.034279	77.981178	-20.076216	101.958275	4.795671	0.000000	1.414757	0.000000	0.000000	0.000000	0.119878	-0.015276	-0.667283	0.000000	0.000000	3.000000	13.000000	0.000000
2265.092629	0.224136	0.570790	0.034279	77.981178	-20.076216	101.958275	4.795671	0.000000	1.414757	0.000000	0.000000	0.000000	0.119878	-0.015276	-0.667283	0.000000	0.000000	3.000000	13.000000	0.000000
2265.095962	0.224136	0.570790	0.034279	77.842392	-20.430349	101.276413	4.819621	0.000000	1.330887	0.000000	0.000000	0.000000	0.119878	-0.015276	-0.667283	0.000000	0.000000	3.000000	13.000000	0.000000
2265.099296	0.224416	0.570728	0.032060	77.842392	-20.430349	101.276413	4.819621	0.000000	1.330887	0.000000	0.000000	0.000000	0.083946	-0.018627	-0.665734	0.000000	0.000000	3.000000	13.000000	0.000000
2265.102629	0.224416	0.570728	0.032060	77.842392	-20.430349	101.276413	4.819621	0.000000	1.330887	0.000000	0.000000	0.000000	0.083946	-0.018627	-0.665734	0.000000	0.000000	3.000000	13.000000	0.000000
2265.105962	0.224416	0.570728	0.032060	77.842392	-20.430349	101.276413	4.841834	0.000000	1.247653	0.000000	0.000000	0.000000	0.083946	-0.018627	-0.665734	0.000000	0.000000	3.000000	13.000000	0.000000
2265.109296	0.224535	0.570730	0.029938	77.795258	-20.062208	101.496704	4.841834	0.000000	1.247653	0.000000	0.000000	0.000000	0.035748	0.000537	-0.636621	0.000000	0.000000	3.000000	13.000000	0.000000
2265.112629	0.224535	0.570730	0.029938	77.795258	-20.062208	101.496704	4.841834	0.000000	1.247653	0.000000	0.000000	0.000000	0.035748	0.000537	-0.636621	0.000000	0.000000	3.000000	13.000000	0.000000
2265.115962	0.224535	0.570730	0.029938	77.752327	-19.151628	102.334038	4.861500	0.000000	1.168682	0.000000	0.000000	0.000000	0.035748	0.000537	-0.636621	0.000000	0.000000	3.000000	13.000000	0.000000
2265.119296	0.224544	0.570739	0.027836	77.752327	-19.151628	102.334038	4.861500	0.000000	1.168682	0.000000	0.000000	0.000000	0.002736	0.002692	-0.630480	0.000000	0.000000	3.000000	13.000000	0.000000
2265.122629	0.224544	0.570739	0.027836	77.752327	-19.151628	102.334038	4.861500	0.000000	1.168682	0.000000	0.000000	0.000000	0.002736	0.002692	-0.630480	0.000000	0.000000	3.000000	13.000000	0.000000
2265.125962	0.224544	0.570739	0.027836	77.656242	-17.903757	103.516235	4.879608	0.000000	1.090609	0.000000	0.000000	0.000000	0.002736	0.002692	-0.630480	0.000000	0.000000	3.000000	13.000000	0.000000
2265.129296	0.224497	0.570773	0.025749	77.656242	-17.903757	103.516235	4.879608	0.000000	1.090609	0.000000	0.000000	0.000000	-0.014112	0.010337	-0.626240	0.000000	0.000000	3.000000	13.000000	0.000000
2265.132629	0.224497	0.570773	0.025749	77.656242	-17.903757	103.516235	4.879608	0.000000	1.090609	0.000000	0.000000	0.000000	-0.014112	0.010337	-0.626240	0.000000	0.000000	3.000000	13.000000	0.000000
2265.135962	0.224497	0.570773	0.025749	77.656242	-17.903757	103.516235	4.896376	0.000000	1.012672	0.000000	0.000000	0.000000	-0.014112	0.010337	-0.626240	0.000000	0.000000	3.000000	13.000000	0.000000
2265.139296	0.224283	0.570804	0.023734	77.502510	-16.575077	104.762657	4.896376	0.000000	1.012672	0.000000	0.000000	0.000000	-0.064247	0.009267	-0.604330	0.000000	0.000000	3.000000	13.000000	0.000000
2265.142629	0.224283	0.570804	0.023734	77.502510	-16.575077	104.762657	4.896376	0.000000	1.012672	0.000000	0.000000	0.000000	-0.064247	0.009267	-0.604330	0.000000	0.000000	3.000000	13.000000	0.000000
2265.145962	0.224283	0.570804	0.023734	77.502510	-16.575077	104.762657	4.896376	0.000000	1.012672	0.000000	0.000000	0.000000	-0.064247	0.009267	-0.604330	0.000000	0.000000	3.000000	13.000000	0.000000
2265.149296	0.223968	0.570833	0.021694	77.303101	-15.285880	105.945457	4.911247	0.000000	0.937894	0.000000	0.000000	0.000000	-0.094394	0.008665	-0.612127	0.000000	0.000000	3.000000	13.000000	0.000000
2265.152629	0.223968	0.570833	0.021694	77.303101	-15.285880	105.945457	4.911247	0.000000	0.937894	0.000000	0.000000	0.000000	-0.094394	0.008665	-0.612127	0.000000	0.000000	3.000000	13.000000	0.000000
2265.155962	0.223968	0.570833	0.021694	77.092873	-14.012501	107.115097	4.925158	0.000000	0.861873	0.000000	0.000000	0.000000	-0.094394	0.008665	-0.612127	0.000000	0.000000	3.000000	13.000000	0.000000
2265.159296	0.223639	0.570895	0.019692	77.092873	-14.012501	107.115097	4.925158	0.000000	0.861873	0.000000	0.000000	0.000000	-0.098633	0.018670	-0.600438	0.000000	0.000000	3.000000	13.000000	0.000000
2265.162629	0.223639	0.570895	0.019692	77.092873	-14.012501	107.115097	4.925158	0.000000	0.861873	0.000000	0.000000	0.000000	-0.098633	0.018670	-0.600438	0.000000	0.000000	3.000000	13.000000	0.000000
2265.165962	0.223639	0.570895	0.019692	76.860550	-12.718410	108.315903	4.937763	0.000000	0.786445	0.000000	0.000000	0.000000	-0.098633	0.018670	-0.600438	0.000000	0.000000	3.000000	13.000000	0.000000
2265.169296	0.223199	0.571076	0.017755	76.860550	-12.718410	108.315903	4.937763	0.000000	0.786445	0.000000	0.000000	0.000000	-0.132164	0.054402	-0.581065	0.000000	0.000000	3.000000	13.000000	0.000000
2265.172629	0.223199	0.571076	0.017755	76.860550	-12.718410	108.315903	4.937763	0.000000	0.786445	0.000000	0.000000	0.000000	-0.132164	0.054402	-0.581065	0.000000	0.000000	3.000000	13.000000	0.000000
2265.175962	0.223199	0.571076	0.017755	76.602684	-11.417144	109.543770	4.948869	0.000000	0.713228	0.000000	0.000000	0.000000	-0.132164	0.054402	-0.581065	0.000000	0.000000	3.000000	13.000000	0.000000
2265.179296	0.222648	0.571327	0.015940	76.602684	-11.417144	109.543770	4.948869	0.000000	0.713228	0.000000	0.000000	0.000000	-0.165357	0.075300	-0.544465	0.000000	0.000000	3.000000	13.000000	0.000000
2265.182629	0.222648	0.571327	0.015940	76.602684	-11.417144	109.543770	4.948869	0.000000	0.713228	0.000000	0.000000	0.000000	-0.165357	0.075300	-0.544465	0.000000	0.000000	3.000000	13.000000	0.000000
2265.185962	0.222648	0.571327	0.015940	76.352882	-10.189815	110.728477	4.958297	0.000000	0.644428	0.000000	0.000000	0.000000	-0.165357	0.075300	-0.544465	0.000000	0.000000	3.000000	13.000000	0.000000
2265.189296	0.221980	0.571629	0.014232	76.352882	-10.189815	110.728477	4.958297	0.000000	0.644428	0.000000	0.000000	0.000000	-0.200146	0.090510	-0.512470	0.000000	0.000000	3.000000	13.000000	0.000000
2265.192629	0.221980	0.571629	0.014232	76.352882	-10.189815	110.728477	4.958297	0.000000	0.644428	0.000000	0.000000	0.000000	-0.200146	0.090510	-0.512470	0.000000	0.000000	3.000000	13.000000	0.000000
2265.195962	0.221980	0.571629	0.014232	76.154320	-8.979103	111.970535	4.966311	0.000000	0.579451	0.000000	0.000000	0.000000	-0.200146	0.090510	-0.512470	0.000000	0.000000	3.000000	13.000000	0.000000
2265.199296	0.221221	0.571981	0.012620	76.154320	-8.979103	111.970535	4.966311	0.000000	0.579451	0.000000	0.000000	0.000000	-0.227783	0.105683	-0.483748	0.000000	0.000000	3.000000	13.000000	0.000000
2265.202629	0.221221	0.571981	0.012620	76.154320	-8.979103	111.970535	4.966311	0.000000	0.579451	0.000000	0.000000	0.000000	-0.227783	0.105683	-0.483748	0.000000	0.000000	3.000000	13.000000	0.000000
2265.205962	0.221221	0.571981	0.012620	76.046829	-7.685751	113.421867	4.973124	0.000000	0.517727	0.000000	0.000000	0.000000	-0.227783	0.105683	-0.483748	0.000000	0.000000	3.000000	13.000000	0.000000
2265.209296	0.220431	0.572310	0.011000	76.046829	-7.685751	113.421867	4.973124	0.000000	0.517727	0.000000	0.000000	0.000000	-0.236912	0.098552	-0.485850	0.000000	0.000000	3.000000	13.000000	0.000000
2265.212629	0.220431	0.572310	0.011000	76.046829	-7.685751	113.421867	4.973124	0.000000	0.517727	0.000000	0.000000	0.000000	-0.236912	0.098552	-0.485850	0.000000	0.000000	3.000000	13.000000	0.000000
2265.215962	0.220431	0.572310	0.011000	76.033890	-6.375198	114.977135	4.979272	0.000000	0.454808	0.000000	0.000000	0.000000	-0.236912	0.098552	-0.485850	0.000000	0.000000	3.000000	13.000000	0.000000
2265.219296	0.219642	0.572578	0.009322	76.033890	-6.375198	114.977135	4.979272	0.000000	0.454808	0.000000	0.000000	0.000000	-0.236977	0.080317	-0.503339	0.000000	0.000000	3.000000	13.000000	0.000000
2265.222629	0.219642	0.572578	0.009322	76.033890	-6.375198	114.977135	4.979272	0.000000	0.454808	0.000000	0.000000	0.000000	-0.236977	0.080317	-0.503339	0.000000	0.000000	3.000000	13.000000	0.000000
2265.225962	0.219642	0.572578	0.009322	76.033890	-6.375198	114.977135	4.984890	0.000000	0.388421	0.000000	0.000000	0.000000	-0.236977	0.080317	-0.503339	0.000000	0.000000	3.000000	13.000000	0.000000
2265.229296	0.218815	0.572748	0.007566	76.077271	-5.153348	116.479599	4.984890	0.000000	0.388421	0.000000	0.000000	0.000000	-0.248034	0.050989	-0.526822	0.000000	0.000000	3.000000	13.000000	0.000000
2265.232629	0.218815	0.572748	0.007566	76.077271	-5.153348	116.479599	4.984890	0.000000	0.388421	0.000000	0.000000	0.000000	-0.248034	0.050989	-0.526822	0.000000	0.000000	3.000000	13.000000	0.000000
2265.235962	0.218815	0.572748	0.007566	76.149498	-4.225930	117.647316	4.989892	0.000000	0.317766	0.000000	0.000000	0.000000	-0.248034	0.050989	-0.526822	0.000000	0.000000	3.000000	13.000000	0.000000
2265.239296	0.217968	0.572829	0.005768	76.149498	-4.225930	117.647316	4.989892	0.000000	0.317766	0.000000	0.000000	0.000000	-0.254032	0.024472	-0.539570	0.000000	0.000000	3.000000	13.000000	0.000000
2265.242629	0.217968	0.572829	0.005768	76.149498	-4.225930	117.647316	4.989892	0.000000	0.317766	0.000000	0.000000	0.000000	-0.254032	0.024472	-0.539570	0.000000	0.000000	3.000000	13.000000	0.000000
2265.245962	0.217968	0.572829	0.005768	76.198143	-3.765932	118.215874	4.994034	0.000000	0.244173	0.000000	0.000000	0.000000	-0.254032	0.024472	-0.539570	0.000000	0.000000	3.000000	13.000000	0.000000
2265.249296	0.217116	0.572805	0.003901	76.198143	-3.765932	118.215874	4.994034	0.000000	0.244173	0.000000	0.000000	0.000000	-0.255647	-0.007386	-0.560041	0.000000	0.000000	3.000000	13.000000	0.000000
2265.252629	0.217116	0.572805	0.003901	76.198143	-3.765932	118.215874	4.994034	0.000000	0.244173	0.000000	0.000000	0.000000	-0.255647	-0.007386	-0.560041	0.000000	0.000000	3.000000	13.000000	0.000000
2265.255962	0.217116	0.572805	0.003901	76.219666	-3.898926	118.032486	4.997229	0.000000	0.166452	0.000000	0.000000	0.000000	-0.255647	-0.007386	-0.560041	0.000000	0.000000	3.000000	13.000000	0.000000
2265.259296	0.216236	0.572730	0.002032	76.219666	-3.898926	118.032486	4.997229	0.000000	0.166452	0.000000	0.000000	0.000000	-0.264008	-0.022468	-0.560687	0.000000	0.000000	3.000000	13.000000	0.000000
2265.262629	0.216236	0.572730	0.002032	76.219666	-3.898926	118.032486	4.997229	0.000000	0.166452	0.000000	0.000000	0.000000	-0.264008	-0.022468	-0.560687	0.000000	0.000000	3.000000	13.000000	0.000000
2265.265962	0.216236	0.572730	0.002032	76.252953	-4.342899	117.489952	4.999237	0.000000	0.087397	0.000000	0.000000	0.000000	-0.264008	-0.022468	-0.560687	0.000000	0.000000	3.000000	13.000000	0.000000
2265.269296	0.215258	0.572660	0.000180	76.252953	-4.342899	117.489952	4.999237	0.000000	0.087397	0.000000	0.000000	0.000000	-0.293452	-0.020847	-0.555625	0.000000	0.000000	3.000000	13.000000	0.000000
2265.272629	0.215258	0.572660	0.000180	76.252953	-4.342899	117.489952	4.999237	0.000000	0.087397	0.000000	0.000000	0.000000	-0.293452	-0.020847	-0.555625	0.000000	0.000000	3.000000	13.000000	0.000000
2265.275962	0.215258	0.572660	0.000180	76.258286	-4.982954	116.705833	4.999994	0.000000	0.007806	0.000000	0.000000	0.000000	-0.293452	-0.020847	-0.555625	0.000000	0.000000	3.000000	13.000000	0.000000
2265.279296	0.214179	0.572614	-0.001495	76.258286	-4.982954	116.705833	4.999994	0.000000	0.007806	0.000000	0.000000	0.000000	-0.323699	-0.013749	-0.502565	0.000000	0.000000	3.000000	13.000000	0.000000
2265.282629	0.214179	0.572614	-0.001495	76.258286	-4.982954	116.705833	4.999994	0.000000	0.007806	0.000000	0.000000	0.000000	-0.323699	-0.013749	-0.502565	0.000000	0.000000	3.000000	13.000000	0.000000
2265.285962	0.214179	0.572614	-0.001495	76.258286	-4.982954	116.705833	4.999571	0.000000	-0.065474	0.000000	0.000000	0.000000	-0.323699	-0.013749	-0.502565	0.000000	0.000000	3.000000	13.000000	0.000000
2265.289296	0.213060	0.572647	-0.003036	76.213875	-5.589478	115.943245	4.999571	0.000000	-0.065474	0.000000	0.000000	0.000000	-0.335624	0.009908	-0.462169	0.000000	0.000000	3.000000	13.000000	0.000000
2265.292629	0.213060	0.572647	-0.003036	76.213875	-5.589478	115.943245	4.999571	0.000000	-0.065474	0.000000	0.000000	0.000000	-0.335624	0.009908	-0.462169	0.000000	0.000000	3.000000	13.000000	0.000000
2265.295962	0.213060	0.572647	-0.003036	76.213875	-5.589478	115.943245	4.998199	0.000000	-0.134209	0.000000	0.000000	0.000000	-0.335624	0.009908	-0.462169	0.000000	0.000000	3.000000	13.000000	0.000000
2265.299296	0.211951	0.572759	-0.004394	76.136009	-6.121698	115.256821	4.998199	0.000000	-0.134209	0.000000	0.000000	0.000000	-0.332743	0.033602	-0.407534	0.000000	0.000000	3.000000	13.000000	0.000000
2265.302629	0.211951	0.572759	-0.004394	76.136009	-6.121698	115.256821	4.998199	0.000000	-0.134209	0.000000	0.000000	0.000000	-0.332743	0.033602	-0.407534	0.000000	0.000000	3.000000	13.000000	0.000000
2265.305962	0.211951	0.572759	-0.004394	76.052658	-6.507435	114.758011	4.996152	0.000000	-0.196108	0.000000	0.000000	0.000000	-0.332743	0.033602	-0.407534	0.000000	0.000000	3.000000	13.000000	0.000000
2265.309296	0.210862	0.572942	-0.005549	76.052658	-6.507435	114.758011	4.996152	0.000000	-0.196108	0.000000	0.000000	0.000000	-0.326758	0.054714	-0.346463	0.000000	0.000000	3.000000	13.000000	0.000000
2265.312629	0.210862	0.572942	-0.005549	76.052658	-6.507435	114.758011	4.996152	0.000000	-0.196108	0.000000	0.000000	0.000000	-0.326758	0.054714	-0.346463	0.000000	0.000000	3.000000	13.000000	0.000000
2265.315962	0.210862	0.572942	-0.005549	75.984802	-6.790979	114.398590	4.993748	0.000000	-0.249961	0.000000	0.000000	0.000000	-0.326758	0.054714	-0.346463	0.000000	0.000000	3.000000	13.000000	0.000000
2265.319296	0.209902	0.573168	-0.006544	75.984802	-6.790979	114.398590	4.993748	0.000000	-0.249961	0.000000	0.000000	0.000000	-0.287821	0.067838	-0.298510	0.000000	0.000000	3.000000	13.000000	0.000000
2265.322629	0.209902	0.573168	-0.006544	75.984802	-6.790979	114.398590	4.993748	0.000000	-0.249961	0.000000	0.000000	0.000000	-0.287821	0.067838	-0.298510	0.000000	0.000000	3.000000	13.000000	0.000000
2265.325962	0.209902	0.573168	-0.006544	75.944656	-7.078549	114.060501	4.991159	0.000000	-0.297201	0.000000	0.000000	0.000000	-0.287821	0.067838	-0.298510	0.000000	0.000000	3.000000	13.000000	0.000000
2265.329296	0.209048	0.573411	-0.007430	75.944656	-7.078549	114.060501	4.991159	0.000000	-0.297201	0.000000	0.000000	0.000000	-0.256299	0.072854	-0.265881	0.000000	0.000000	3.000000	13.000000	0.000000
2265.332629	0.209048	0.573411	-0.007430	75.944656	-7.078549	114.060501	4.991159	0.000000	-0.297201	0.000000	0.000000	0.000000	-0.256299	0.072854	-0.265881	0.000000	0.000000	3.000000	13.000000	0.000000
2265.335962	0.209048	0.573411	-0.007430	75.905434	-7.439275	113.634918	4.988433	0.000000	-0.339909	0.000000	0.000000	0.000000	-0.256299	0.072854	-0.265881	0.000000	0.000000	3.000000	13.000000	0.000000
2265.339296	0.208230	0.573626	-0.008187	75.905434	-7.439275	113.634918	4.988433	0.000000	-0.339909	0.000000	0.000000	0.000000	-0.245440	0.064494	-0.227050	0.000000	0.000000	3.000000	13.000000	0.000000
2265.342629	0.208230	0.573626	-0.008187	75.905434	-7.439275	113.634918	4.988433	0.000000	-0.339909	0.000000	0.000000	0.000000	-0.245440	0.064494	-0.227050	0.000000	0.000000	3.000000	13.000000	0.000000
2265.345962	0.208230	0.573626	-0.008187	75.905434	-7.439275	113.634918	4.985755	0.000000	-0.377159	0.000000	0.000000	0.000000	-0.245440	0.064494	-0.227050	0.000000	0.000000	3.000000	13.000000	0.000000
2265.349296	0.207350	0.573904	-0.008746	75.808472	-7.989317	112.942101	4.985755	0.000000	-0.377159	0.000000	0.000000	0.000000	-0.263841	0.083456	-0.167554	0.000000	0.000000	3.000000	13.000000	0.000000
2265.352629	0.207350	0.573904	-0.008746	75.808472	-7.989317	112.942101	4.985755	0.000000	-0.377159	0.000000	0.000000	0.000000	-0.263841	0.083456	-0.167554	0.000000	0.000000	3.000000	13.000000	0.000000
2265.355962	0.207350	0.573904	-0.008746	75.659546	-8.699204	112.039177	4.983489	0.000000	-0.406004	0.000000	0.000000	0.000000	-0.263841	0.083456	-0.167554	0.000000	0.000000	3.000000	13.000000	0.000000
2265.359296	0.206353	0.574209	-0.009118	75.659546	-8.699204	112.039177	4.983489	0.000000	-0.406004	0.000000	0.000000	0.000000	-0.299260	0.091611	-0.111567	0.000000	0.000000	3.000000	13.000000	0.000000
2265.362629	0.206353	0.574209	-0.009118	75.659546	-8.699204	112.039177	4.983489	0.000000	-0.406004	0.000000	0.000000	0.000000	-0.299260	0.091611	-0.111567	0.000000	0.000000	3.000000	13.000000	0.000000
2265.365962	0.206353	0.574209	-0.009118	75.475731	-9.492011	111.027229	4.981726	0.000000	-0.427087	0.000000	0.000000	0.000000	-0.299260	0.091611	-0.111567	0.000000	0.000000	3.000000	13.000000	0.000000
2265.369296	0.205277	0.574569	-0.009329	75.475731	-9.492011	111.027229	4.981726	0.000000	-0.427087	0.000000	0.000000	0.000000	-0.322725	0.107927	-0.063408	0.000000	0.000000	3.000000	13.000000	0.000000
2265.372629	0.205277	0.574569	-0.009329	75.475731	-9.492011	111.027229	4.981726	0.000000	-0.427087	0.000000	0.000000	0.000000	-0.322725	0.107927	-0.063408	0.000000	0.000000	3.000000	13.000000	0.000000
2265.375962	0.205277	0.574569	-0.009329	75.475731	-9.492011	111.027229	4.980484	0.000000	-0.441342	0.000000	0.000000	0.000000	-0.322725	0.107927	-0.063408	0.000000	0.000000	3.000000	13.000000	0.000000
2265.379296	0.204170	0.574974	-0.009446	75.279625	-10.240970	110.069954	4.980484	0.000000	-0.441342	0.000000	0.000000	0.000000	-0.332209	0.121449	-0.035206	0.000000	0.000000	3.000000	13.000000	0.000000
2265.382629	0.204170	0.574974	-0.009446	75.279625	-10.240970	110.069954	4.980484	0.000000	-0.441342	0.000000	0.000000	0.000000	-0.332209	0.121449	-0.035206	0.000000	0.000000	3.000000	13.000000	0.000000
2265.385962	0.204170	0.574974	-0.009446	75.279625	-10.240970	110.069954	4.979568	0.000000	-0.451562	0.000000	0.000000	0.000000	-0.332209	0.121449	-0.035206	0.000000	0.000000	3.000000	13.000000	0.000000
2265.389296	0.203090	0.575434	-0.009452	75.100983	-10.832620	109.328094	4.979568	0.000000	-0.451562	0.000000	0.000000	0.000000	-0.324023	0.137932	-0.001825	0.000000	0.000000	3.000000	13.000000	0.000000
2265.392629	0.203090	0.575434	-0.009452	75.100983	-10.832620	109.328094	4.979568	0.000000	-0.451562	0.000000	0.000000	0.000000	-0.324023	0.137932	-0.001825	0.000000	0.000000	3.000000	13.000000	0.000000
2265.395962	0.203090	0.575434	-0.009452	75.100983	-10.832620	109.328094	4.979113	0.000000	-0.456545	0.000000	0.000000	0.000000	-0.324023	0.137932	-0.001825	0.000000	0.000000	3.000000	13.000000	0.000000
2265.399296	0.202013	0.575822	-0.009397	74.982117	-11.221235	108.889076	4.979113	0.000000	-0.456545	0.000000	0.000000	0.000000	-0.322823	0.116450	0.016540	0.000000	0.000000	3.000000	13.000000	0.000000
2265.402629	0.202013	0.575822	-0.009397	74.982117	-11.221235	108.889076	4.979113	0.000000	-0.456545	0.000000	0.000000	0.000000	-0.322823	0.116450	0.016540	0.000000	0.000000	3.000000	13.000000	0.000000
2265.405962	0.202013	0.575822	-0.009397	74.982117	-11.221235	108.889076	4.978920	0.000000	-0.458652	0.000000	0.000000	0.000000	-0.322823	0.116450	0.016540	0.000000	0.000000	3.000000	13.000000	0.000000
2265.409296	0.200986	0.576156	-0.009352	74.937050	-11.370456	108.812042	4.978920	0.000000	-0.458652	0.000000	0.000000	0.000000	-0.308333	0.100165	0.013515	0.000000	0.000000	3.000000	13.000000	0.000000
2265.412629	0.200986	0.576156	-0.009352	74.937050	-11.370456	108.812042	4.978920	0.000000	-0.458652	0.000000	0.000000	0.000000	-0.308333	0.100165	0.013515	0.000000	0.000000	3.000000	13.000000	0.000000
2265.415962	0.200986	0.576156	-0.009352	74.926903	-11.445673	108.846092	4.978695	0.000000	-0.461078	0.000000	0.000000	0.000000	-0.308333	0.100165	0.013515	0.000000	0.000000	3.000000	13.000000	0.000000
2265.419296	0.200986	0.576156	-0.009352	74.926903	-11.445673	108.846092	4.978695	0.000000	-0.461078	0.000000	0.000000	0.000000	-0.308333	0.100165	0.013515	0.000000	0.000000	3.000000	13.000000	0.000000
2265.422629	0.200021	0.576373	-0.009284	74.926903	-11.445673	108.846092	4.978695	0.000000	-0.461078	0.000000	0.000000	0.000000	-0.289366	0.065289	0.020623	0.000000	0.000000	3.000000	13.000000	0.000000
2265.425962	0.200021	0.576373	-0.009284	74.931656	-11.565812	108.827248	4.978695	0.000000	-0.461078	0.000000	0.000000	0.000000	-0.289366	0.065289	0.020623	0.000000	0.000000	3.000000	13.000000	0.000000
2265.429296	0.199103	0.576509	-0.009286	74.931656	-11.565812	108.827248	4.978695	0.000000	-0.461078	0.000000	0.000000	0.000000	-0.275533	0.040671	-0.000712	0.000000	0.000000	3.000000	13.000000	0.000000
2265.432629	0.199103	0.576509	-0.009286	74.931656	-11.565812	108.827248	4.978695	0.000000	-0.461078	0.000000	0.000000	0.000000	-0.275533	0.040671	-0.000712	0.000000	0.000000	3.000000	13.000000	0.000000
2265.435962	0.199103	0.576509	-0.009286	74.931656	-11.565812	108.827248	4.955133	0.000000	-0.464296	0.000000	0.000000	0.000000	-0.275533	0.040671	-0.000712	0.000000	0.000000	3.000000	13.000000	0.000000
2265.439296	0.198072	0.576571	-0.009315	74.965195	-11.806538	108.693924	4.955133	0.000000	-0.464296	0.000000	0.000000	0.000000	-0.309126	0.018595	-0.008646	0.000000	0.000000	3.000000	13.000000	0.000000
2265.442629	0.198072	0.576571	-0.009315	74.965195	-11.806538	108.693924	4.955133	0.000000	-0.464296	0.000000	0.000000	0.000000	-0.309126	0.018595	-0.008646	0.000000	0.000000	3.000000	13.000000	0.000000
2265.445962	0.198072	0.576571	-0.009315	74.965195	-11.806538	108.693924	4.903612	0.000000	-0.465737	0.000000	0.000000	0.000000	-0.309126	0.018595	-0.008646	0.000000	0.000000	3.000000	13.000000	0.000000
2265.449296	0.196981	0.576606	-0.009312	75.023598	-12.144950	108.474991	4.903612	0.000000	-0.465737	0.000000	0.000000	0.000000	-0.327243	0.010472	0.000836	0.000000	0.000000	3.000000	13.000000	0.000000
2265.452629	0.196981	0.576606	-0.009312	75.023598	-12.144950	108.474991	4.903612	0.000000	-0.465737	0.000000	0.000000	0.000000	-0.327243	0.010472	0.000836	0.000000	0.000000	3.000000	13.000000	0.000000
2265.455962	0.196981	0.576606	-0.009312	75.079643	-12.477612	108.266388	4.849072	0.000000	-0.465598	0.000000	0.000000	0.000000	-0.327243	0.010472	0.000836	0.000000	0.000000	3.000000	13.000000	0.000000
2265.459296	0.195903	0.576605	-0.009284	75.079643	-12.477612	108.266388	4.849072	0.000000	-0.465598	0.000000	0.000000	0.000000	-0.323401	-0.000135	0.008284	0.000000	0.000000	3.000000	13.000000	0.000000
2265.462629	0.195903	0.576605	-0.009284	75.079643	-12.477612	108.266388	4.849072	0.000000	-0.465598	0.000000	0.000000	0.000000	-0.323401	-0.000135	0.008284	0.000000	0.000000	3.000000	13.000000	0.000000
2265.465962	0.195903	0.576605	-0.009284	75.122749	-12.742246	108.124352	4.795171	0.000000	-0.464217	0.000000	0.000000	0.000000	-0.323401	-0.000135	0.008284	0.000000	0.000000	3.000000	13.000000	0.000000
2265.469296	0.194810	0.576551	-0.009238	75.122749	-12.742246	108.124352	4.795171	0.000000	-0.464217	0.000000	0.000000	0.000000	-0.328022	-0.016197	0.013855	0.000000	0.000000	3.000000	13.000000	0.000000
2265.472629	0.194810	0.576551	-0.009238	75.122749	-12.742246	108.124352	4.795171	0.000000	-0.464217	0.000000	0.000000	0.000000	-0.328022	-0.016197	0.013855	0.000000	0.000000	3.000000	13.000000	0.000000
2265.475962	0.194810	0.576551	-0.009238	75.122749	-12.742246	108.124352	4.740501	0.000000	-0.461908	0.000000	0.000000	0.000000	-0.328022	-0.016197	0.013855	0.000000	0.000000	3.000000	13.000000	0.000000
2265.479296	0.193760	0.576454	-0.009155	75.150139	-12.939312	108.040016	4.740501	0.000000	-0.461908	0.000000	0.000000	0.000000	-0.315076	-0.029238	0.025033	0.000000	0.000000	3.000000	13.000000	0.000000
2265.482629	0.193760	0.576454	-0.009155	75.150139	-12.939312	108.040016	4.740501	0.000000	-0.461908	0.000000	0.000000	0.000000	-0.315076	-0.029238	0.025033	0.000000	0.000000	3.000000	13.000000	0.000000
2265.485962	0.193760	0.576454	-0.009155	75.177864	-13.130653	107.952278	4.687988	0.000000	-0.457736	0.000000	0.000000	0.000000	-0.315076	-0.029238	0.025033	0.000000	0.000000	3.000000	13.000000	0.000000
2265.489296	0.192767	0.576295	-0.009059	75.177864	-13.130653	107.952278	4.687988	0.000000	-0.457736	0.000000	0.000000	0.000000	-0.297854	-0.047774	0.028859	0.000000	0.000000	3.000000	13.000000	0.000000
2265.492629	0.192767	0.576295	-0.009059	75.177864	-13.130653	107.952278	4.687988	0.000000	-0.457736	0.000000	0.000000	0.000000	-0.297854	-0.047774	0.028859	0.000000	0.000000	3.000000	13.000000	0.000000
2265.495962	0.192767	0.576295	-0.009059	75.177864	-13.130653	107.952278	4.638346	0.000000	-0.452926	0.000000	0.000000	0.000000	-0.297854	-0.047774	0.028859	0.000000	0.000000	3.000000	13.000000	0.000000
2265.499296	0.191782	0.576056	-0.008947	75.213097	-13.340717	107.810463	4.638346	0.000000	-0.452926	0.000000	0.000000	0.000000	-0.295458	-0.071699	0.033547	0.000000	0.000000	3.000000	13.000000	0.000000
2265.502629	0.191782	0.576056	-0.008947	75.213097	-13.340717	107.810463	4.638346	0.000000	-0.452926	0.000000	0.000000	0.000000	-0.295458	-0.071699	0.033547	0.000000	0.000000	3.000000	13.000000	0.000000
2265.505962	0.191782	0.576056	-0.008947	75.213097	-13.340717	107.810463	4.589103	0.000000	-0.447335	0.000000	0.000000	0.000000	-0.295458	-0.071699	0.033547	0.000000	0.000000	3.000000	13.000000	0.000000
2265.509296	0.190768	0.575727	-0.008848	75.255844	-13.572532	107.638176	4.589103	0.000000	-0.447335	0.000000	0.000000	0.000000	-0.304266	-0.098579	0.029729	0.000000	0.000000	3.000000	13.000000	0.000000
2265.512629	0.190768	0.575727	-0.008848	75.255844	-13.572532	107.638176	4.589103	0.000000	-0.447335	0.000000	0.000000	0.000000	-0.304266	-0.098579	0.029729	0.000000	0.000000	3.000000	13.000000	0.000000
2265.515962	0.190768	0.575727	-0.008848	75.255844	-13.572532	107.638176	4.538392	0.000000	-0.442380	0.000000	0.000000	0.000000	-0.304266	-0.098579	0.029729	0.000000	0.000000	3.000000	13.000000	0.000000
2265.519296	0.189713	0.575344	-0.008789	75.308533	-13.839068	107.475533	4.538392	0.000000	-0.442380	0.000000	0.000000	0.000000	-0.316567	-0.114879	0.017510	0.000000	0.000000	3.000000	13.000000	0.000000
2265.522629	0.189713	0.575344	-0.008789	75.308533	-13.839068	107.475533	4.538392	0.000000	-0.442380	0.000000	0.000000	0.000000	-0.316567	-0.114879	0.017510	0.000000	0.000000	3.000000	13.000000	0.000000
2265.525962	0.189713	0.575344	-0.008789	75.308533	-13.839068	107.475533	4.485631	0.000000	-0.439462	0.000000	0.000000	0.000000	-0.316567	-0.114879	0.017510	0.000000	0.000000	3.000000	13.000000	0.000000
2265.529296	0.188659	0.574907	-0.008790	75.368629	-14.128312	107.289459	4.485631	0.000000	-0.439462	0.000000	0.000000	0.000000	-0.316030	-0.131150	-0.000216	0.000000	0.000000	3.000000	13.000000	0.000000
2265.532629	0.188659	0.574907	-0.008790	75.368629	-14.128312	107.289459	4.485631	0.000000	-0.439462	0.000000	0.000000	0.000000	-0.316030	-0.131150	-0.000216	0.000000	0.000000	3.000000	13.000000	0.000000
2265.535962	0.188659	0.574907	-0.008790	75.368629	-14.128312	107.289459	4.432959	0.000000	-0.439498	0.000000	0.000000	0.000000	-0.316030	-0.131150	-0.000216	0.000000	0.000000	3.000000	13.000000	0.000000
2265.539296	0.187496	0.574469	-0.008817	75.428596	-14.424412	107.101982	4.432959	0.000000	-0.439498	0.000000	0.000000	0.000000	-0.348842	-0.131422	-0.008182	0.000000	0.000000	3.000000	13.000000	0.000000
2265.542629	0.187496	0.574469	-0.008817	75.428596	-14.424412	107.101982	4.432959	0.000000	-0.439498	0.000000	0.000000	0.000000	-0.348842	-0.131422	-0.008182	0.000000	0.000000	3.000000	13.000000	0.000000
2265.545962	0.187496	0.574469	-0.008817	75.428596	-14.424412	107.101982	4.374818	0.000000	-0.440861	0.000000	0.000000	0.000000	-0.348842	-0.131422	-0.008182	0.000000	0.000000	3.000000	13.000000	0.000000
2265.549296	0.186284	0.574068	-0.008790	75.488426	-14.732898	106.905029	4.374818	0.000000	-0.440861	0.000000	0.000000	0.000000	-0.363820	-0.120349	0.008226	0.000000	0.000000	3.000000	13.000000	0.000000
2265.552629	0.186284	0.574068	-0.008790	75.488426	-14.732898	106.905029	4.374818	0.000000	-0.440861	0.000000	0.000000	0.000000	-0.363820	-0.120349	0.008226	0.000000	0.000000	3.000000	13.000000	0.000000
2265.555962	0.186284	0.574068	-0.008790	75.488426	-14.732898	106.905029	4.374818	0.000000	-0.440861	0.000000	0.000000	0.000000	-0.363820	-0.120349	0.008226	0.000000	0.000000	3.000000	13.000000	0.000000
2265.559296	0.185018	0.573730	-0.008714	75.538170	-15.021397	106.657387	4.314182	0.000000	-0.439490	0.000000	0.000000	0.000000	-0.379569	-0.101393	0.022780	0.000000	0.000000	3.000000	13.000000	0.000000
2265.562629	0.185018	0.573730	-0.008714	75.538170	-15.021397	106.657387	4.314182	0.000000	-0.439490	0.000000	0.000000	0.000000	-0.379569	-0.101393	0.022780	0.000000	0.000000	3.000000	13.000000	0.000000
2265.565962	0.185018	0.573730	-0.008714	75.577484	-15.272099	106.218399	4.250920	0.000000	-0.435694	0.000000	0.000000	0.000000	-0.379569	-0.101393	0.022780	0.000000	0.000000	3.000000	13.000000	0.000000
2265.569296	0.183747	0.573484	-0.008477	75.577484	-15.272099	106.218399	4.250920	0.000000	-0.435694	0.000000	0.000000	0.000000	-0.381478	-0.073651	0.071162	0.000000	0.000000	3.000000	13.000000	0.000000
2265.572629	0.183747	0.573484	-0.008477	75.577484	-15.272099	106.218399	4.250920	0.000000	-0.435694	0.000000	0.000000	0.000000	-0.381478	-0.073651	0.071162	0.000000	0.000000	3.000000	13.000000	0.000000
2265.575962	0.183747	0.573484	-0.008477	75.577484	-15.272099	106.218399	4.187341	0.000000	-0.423833	0.000000	0.000000	0.000000	-0.381478	-0.073651	0.071162	0.000000	0.000000	3.000000	13.000000	0.000000
2265.579296	0.182418	0.573285	-0.008139	75.610909	-15.492794	105.647537	4.187341	0.000000	-0.423833	0.000000	0.000000	0.000000	-0.398585	-0.059799	0.101305	0.000000	0.000000	3.000000	13.000000	0.000000
2265.582629	0.182418	0.573285	-0.008139	75.610909	-15.492794	105.647537	4.187341	0.000000	-0.423833	0.000000	0.000000	0.000000	-0.398585	-0.059799	0.101305	0.000000	0.000000	3.000000	13.000000	0.000000
2265.585962	0.182418	0.573285	-0.008139	75.610909	-15.492794	105.647537	4.120910	0.000000	-0.406949	0.000000	0.000000	0.000000	-0.398585	-0.059799	0.101305	0.000000	0.000000	3.000000	13.000000	0.000000
2265.589296	0.181035	0.573161	-0.007571	75.645363	-15.614268	105.188766	4.120910	0.000000	-0.406949	0.000000	0.000000	0.000000	-0.415022	-0.037229	0.170485	0.000000	0.000000	3.000000	13.000000	0.000000
2265.592629	0.181035	0.573161	-0.007571	75.645363	-15.614268	105.188766	4.120910	0.000000	-0.406949	0.000000	0.000000	0.000000	-0.415022	-0.037229	0.170485	0.000000	0.000000	3.000000	13.000000	0.000000
2265.595962	0.181035	0.573161	-0.007571	75.645363	-15.614268	105.188766	4.051739	0.000000	-0.378535	0.000000	0.000000	0.000000	-0.415022	-0.037229	0.170485	0.000000	0.000000	3.000000	13.000000	0.000000
2265.599296	0.179598	0.573101	-0.006887	75.692230	-15.643404	104.977150	4.051739	0.000000	-0.378535	0.000000	0.000000	0.000000	-0.430938	-0.017981	0.205160	0.000000	0.000000	3.000000	13.000000	0.000000
2265.602629	0.179598	0.573101	-0.006887	75.692230	-15.643404	104.977150	4.051739	0.000000	-0.378535	0.000000	0.000000	0.000000	-0.430938	-0.017981	0.205160	0.000000	0.000000	3.000000	13.000000	0.000000
2265.605962	0.179598	0.573101	-0.006887	75.692230	-15.643404	104.977150	3.979917	0.000000	-0.344342	0.000000	0.000000	0.000000	-0.430938	-0.017981	0.205160	0.000000	0.000000	3.000000	13.000000	0.000000
2265.609296	0.178159	0.573069	-0.006145	75.758911	-15.580294	104.874763	3.979917	0.000000	-0.344342	0.000000	0.000000	0.000000	-0.431741	-0.009642	0.222481	0.000000	0.000000	3.000000	13.000000	0.000000
2265.612629	0.178159	0.573069	-0.006145	75.758911	-15.580294	104.874763	3.979917	0.000000	-0.344342	0.000000	0.000000	0.000000	-0.431741	-0.009642	0.222481	0.000000	0.000000	3.000000	13.000000	0.000000
2265.615962	0.178159	0.573069	-0.006145	75.844299	-15.403059	104.740662	3.907960	0.000000	-0.307262	0.000000	0.000000	0.000000	-0.431741	-0.009642	0.222481	0.000000	0.000000	3.000000	13.000000	0.000000
2265.619296	0.176749	0.573071	-0.005453	75.844299	-15.403059	104.740662	3.907960	0.000000	-0.307262	0.000000	0.000000	0.000000	-0.423023	0.000802	0.207723	0.000000	0.000000	3.000000	13.000000	0.000000
2265.622629	0.176749	0.573071	-0.005453	75.844299	-15.403059	104.740662	3.907960	0.000000	-0.307262	0.000000	0.000000	0.000000	-0.423023	0.000802	0.207723	0.000000	0.000000	3.000000	13.000000	0.000000
2265.625962	0.176749	0.573071	-0.005453	75.844299	-15.403059	104.740662	3.837456	0.000000	-0.272641	0.000000	0.000000	0.000000	-0.423023	0.000802	0.207723	0.000000	0.000000	3.000000	13.000000	0.000000
2265.629296	0.175356	0.573073	-0.004841	75.952713	-15.130655	104.707085	3.837456	0.000000	-0.272641	0.000000	0.000000	0.000000	-0.417886	0.000400	0.183433	0.000000	0.000000	3.000000	13.000000	0.000000
2265.632629	0.175356	0.573073	-0.004841	75.952713	-15.130655	104.707085	3.837456	0.000000	-0.272641	0.000000	0.000000	0.000000	-0.417886	0.000400	0.183433	0.000000	0.000000	3.000000	13.000000	0.000000
2265.635962	0.175356	0.573073	-0.004841	75.952713	-15.130655	104.707085	3.837456	0.000000	-0.272641	0.000000	0.000000	0.000000	-0.417886	0.000400	0.183433	0.000000	0.000000	3.000000	13.000000	0.000000
2265.639296	0.173930	0.573081	-0.004316	76.074005	-14.784775	104.980194	3.767807	0.000000	-0.242069	0.000000	0.000000	0.000000	-0.427952	0.002533	0.157561	0.000000	0.000000	3.000000	13.000000	0.000000
2265.642629	0.173930	0.573081	-0.004316	76.074005	-14.784775	104.980194	3.767807	0.000000	-0.242069	0.000000	0.000000	0.000000	-0.427952	0.002533	0.157561	0.000000	0.000000	3.000000	13.000000	0.000000
2265.645962	0.173930	0.573081	-0.004316	76.074005	-14.784775	104.980194	3.696482	0.000000	-0.215809	0.000000	0.000000	0.000000	-0.427952	0.002533	0.157561	0.000000	0.000000	3.000000	13.000000	0.000000
2265.649296	0.172516	0.573070	-0.003888	76.199921	-14.377531	105.505508	3.696482	0.000000	-0.215809	0.000000	0.000000	0.000000	-0.424211	-0.003339	0.128461	0.000000	0.000000	3.000000	13.000000	0.000000
2265.652629	0.172516	0.573070	-0.003888	76.199921	-14.377531	105.505508	3.696482	0.000000	-0.215809	0.000000	0.000000	0.000000	-0.424211	-0.003339	0.128461	0.000000	0.000000	3.000000	13.000000	0.000000
2265.655962	0.172516	0.573070	-0.003888	76.199921	-14.377531	105.505508	3.625781	0.000000	-0.194399	0.000000	0.000000	0.000000	-0.424211	-0.003339	0.128461	0.000000	0.000000	3.000000	13.000000	0.000000
2265.659296	0.171152	0.573021	-0.003589	76.312256	-13.854482	105.976830	3.625781	0.000000	-0.194399	0.000000	0.000000	0.000000	-0.409110	-0.014588	0.089692	0.000000	0.000000	3.000000	13.000000	0.000000
2265.662629	0.171152	0.573021	-0.003589	76.312256	-13.854482	105.976830	3.625781	0.000000	-0.194399	0.000000	0.000000	0.000000	-0.409110	-0.014588	0.089692	0.000000	0.000000	3.000000	13.000000	0.000000
2265.665962	0.171152	0.573021	-0.003589	76.401863	-13.220136	106.478081	3.557596	0.000000	-0.179450	0.000000	0.000000	0.000000	-0.409110	-0.014588	0.089692	0.000000	0.000000	3.000000	13.000000	0.000000
2265.669296	0.169781	0.572953	-0.003379	76.401863	-13.220136	106.478081	3.557596	0.000000	-0.179450	0.000000	0.000000	0.000000	-0.411307	-0.020432	0.063142	0.000000	0.000000	3.000000	13.000000	0.000000
2265.672629	0.169781	0.572953	-0.003379	76.401863	-13.220136	106.478081	3.557596	0.000000	-0.179450	0.000000	0.000000	0.000000	-0.411307	-0.020432	0.063142	0.000000	0.000000	3.000000	13.000000	0.000000
2265.675962	0.169781	0.572953	-0.003379	76.457802	-12.475590	107.024910	3.489045	0.000000	-0.168926	0.000000	0.000000	0.000000	-0.411307	-0.020432	0.063142	0.000000	0.000000	3.000000	13.000000	0.000000
2265.679296	0.168410	0.572786	-0.003239	76.457802	-12.475590	107.024910	3.489045	0.000000	-0.168926	0.000000	0.000000	0.000000	-0.411327	-0.050091	0.041891	0.000000	0.000000	3.000000	13.000000	0.000000
2265.682629	0.168410	0.572786	-0.003239	76.457802	-12.475590	107.024910	3.489045	0.000000	-0.168926	0.000000	0.000000	0.000000	-0.411327	-0.050091	0.041891	0.000000	0.000000	3.000000	13.000000	0.000000
2265.685962	0.168410	0.572786	-0.003239	76.457802	-12.475590	107.024910	3.420491	0.000000	-0.161944	0.000000	0.000000	0.000000	-0.411327	-0.050091	0.041891	0.000000	0.000000	3.000000	13.000000	0.000000
2265.689296	0.167024	0.572608	-0.003210	76.489906	-11.694440	107.535637	3.420491	0.000000	-0.161944	0.000000	0.000000	0.000000	-0.415605	-0.053399	0.008647	0.000000	0.000000	3.000000	13.000000	0.000000
2265.692629	0.167024	0.572608	-0.003210	76.489906	-11.694440	107.535637	3.420491	0.000000	-0.161944	0.000000	0.000000	0.000000	-0.415605	-0.053399	0.008647	0.000000	0.000000	3.000000	13.000000	0.000000
2265.695962	0.167024	0.572608	-0.003210	76.508705	-11.002763	108.057167	3.351223	0.000000	-0.160503	0.000000	0.000000	0.000000	-0.415605	-0.053399	0.008647	0.000000	0.000000	3.000000	13.000000	0.000000
2265.699296	0.165614	0.572385	-0.003256	76.508705	-11.002763	108.057167	3.351223	0.000000	-0.160503	0.000000	0.000000	0.000000	-0.423053	-0.067131	-0.013890	0.000000	0.000000	3.000000	13.000000	0.000000
2265.702629	0.165614	0.572385	-0.003256	76.508705	-11.002763	108.057167	3.351223	0.000000	-0.160503	0.000000	0.000000	0.000000	-0.423053	-0.067131	-0.013890	0.000000	0.000000	3.000000	13.000000	0.000000
2265.705962	0.165614	0.572385	-0.003256	76.508705	-11.002763	108.057167	3.280715	0.000000	-0.162818	0.000000	0.000000	0.000000	-0.423053	-0.067131	-0.013890	0.000000	0.000000	3.000000	13.000000	0.000000
2265.709296	0.164149	0.572151	-0.003330	76.494820	-10.472033	108.536949	3.280715	0.000000	-0.162818	0.000000	0.000000	0.000000	-0.439733	-0.070006	-0.022114	0.000000	0.000000	3.000000	13.000000	0.000000
2265.712629	0.164149	0.572151	-0.003330	76.494820	-10.472033	108.536949	3.280715	0.000000	-0.162818	0.000000	0.000000	0.000000	-0.439733	-0.070006	-0.022114	0.000000	0.000000	3.000000	13.000000	0.000000
2265.715962	0.164149	0.572151	-0.003330	76.452393	-10.243049	108.606911	3.207426	0.000000	-0.166504	0.000000	0.000000	0.000000	-0.439733	-0.070006	-0.022114	0.000000	0.000000	3.000000	13.000000	0.000000
2265.719296	0.162621	0.571889	-0.003516	76.452393	-10.243049	108.606911	3.207426	0.000000	-0.166504	0.000000	0.000000	0.000000	-0.458119	-0.078699	-0.055902	0.000000	0.000000	3.000000	13.000000	0.000000
2265.722629	0.162621	0.571889	-0.003516	76.452393	-10.243049	108.606911	3.207426	0.000000	-0.166504	0.000000	0.000000	0.000000	-0.458119	-0.078699	-0.055902	0.000000	0.000000	3.000000	13.000000	0.000000
2265.725962	0.162621	0.571889	-0.003516	76.406693	-10.198745	108.309311	3.131072	0.000000	-0.175821	0.000000	0.000000	0.000000	-0.458119	-0.078699	-0.055902	0.000000	0.000000	3.000000	13.000000	0.000000
2265.729296	0.161024	0.571634	-0.003776	76.406693	-10.198745	108.309311	3.131072	0.000000	-0.175821	0.000000	0.000000	0.000000	-0.479208	-0.076596	-0.077844	0.000000	0.000000	3.000000	13.000000	0.000000
2265.732629	0.161024	0.571634	-0.003776	76.406693	-10.198745	108.309311	3.131072	0.000000	-0.175821	0.000000	0.000000	0.000000	-0.479208	-0.076596	-0.077844	0.000000	0.000000	3.000000	13.000000	0.000000
2265.735962	0.161024	0.571634	-0.003776	76.371468	-10.175541	108.028442	3.051204	0.000000	-0.188795	0.000000	0.000000	0.000000	-0.479208	-0.076596	-0.077844	0.000000	0.000000	3.000000	13.000000	0.000000
2265.739296	0.159330	0.571367	-0.004118	76.371468	-10.175541	108.028442	3.051204	0.000000	-0.188795	0.000000	0.000000	0.000000	-0.508237	-0.079936	-0.102672	0.000000	0.000000	3.000000	13.000000	0.000000
2265.742629	0.159330	0.571367	-0.004118	76.371468	-10.175541	108.028442	3.051204	0.000000	-0.188795	0.000000	0.000000	0.000000	-0.508237	-0.079936	-0.102672	0.000000	0.000000	3.000000	13.000000	0.000000
2265.745962	0.159330	0.571367	-0.004118	76.371468	-10.175541	108.028442	2.966497	0.000000	-0.205907	0.000000	0.000000	0.000000	-0.508237	-0.079936	-0.102672	0.000000	0.000000	3.000000	13.000000	0.000000
2265.749296	0.157659	0.571125	-0.004549	76.329094	-10.069094	107.955421	2.966497	0.000000	-0.205907	0.000000	0.000000	0.000000	-0.501300	-0.072516	-0.129257	0.000000	0.000000	3.000000	13.000000	0.000000
2265.752629	0.157659	0.571125	-0.004549	76.329094	-10.069094	107.955421	2.966497	0.000000	-0.205907	0.000000	0.000000	0.000000	-0.501300	-0.072516	-0.129257	0.000000	0.000000	3.000000	13.000000	0.000000
2265.755962	0.157659	0.571125	-0.004549	76.291908	-9.802323	108.116043	2.882947	0.000000	-0.227449	0.000000	0.000000	0.000000	-0.501300	-0.072516	-0.129257	0.000000	0.000000	3.000000	13.000000	0.000000
2265.759296	0.156076	0.570908	-0.005090	76.291908	-9.802323	108.116043	2.882947	0.000000	-0.227449	0.000000	0.000000	0.000000	-0.474911	-0.065174	-0.162448	0.000000	0.000000	3.000000	13.000000	0.000000
2265.762629	0.156076	0.570908	-0.005090	76.291908	-9.802323	108.116043	2.882947	0.000000	-0.227449	0.000000	0.000000	0.000000	-0.474911	-0.065174	-0.162448	0.000000	0.000000	3.000000	13.000000	0.000000
2265.765962	0.156076	0.570908	-0.005090	76.267113	-9.298013	108.599052	2.803796	0.000000	-0.254524	0.000000	0.000000	0.000000	-0.474911	-0.065174	-0.162448	0.000000	0.000000	3.000000	13.000000	0.000000
2265.769296	0.154664	0.570743	-0.005709	76.267113	-9.298013	108.599052	2.803796	0.000000	-0.254524	0.000000	0.000000	0.000000	-0.423504	-0.049636	-0.185409	0.000000	0.000000	3.000000	13.000000	0.000000
2265.772629	0.154664	0.570743	-0.005709	76.267113	-9.298013	108.599052	2.803796	0.000000	-0.254524	0.000000	0.000000	0.000000	-0.423504	-0.049636	-0.185409	0.000000	0.000000	3.000000	13.000000	0.000000
2265.775962	0.154664	0.570743	-0.005709	76.267113	-9.298013	108.599052	2.803796	0.000000	-0.254524	0.000000	0.000000	0.000000	-0.423504	-0.049636	-0.185409	0.000000	0.000000	3.000000	13.000000	0.000000
2265.779296	0.153394	0.570637	-0.006417	76.230164	-8.619265	109.429703	2.733212	0.000000	-0.285426	0.000000	0.000000	0.000000	-0.380979	-0.031748	-0.212400	0.000000	0.000000	3.000000	13.000000	0.000000
2265.782629	0.153394	0.570637	-0.006417	76.230164	-8.619265	109.429703	2.733212	0.000000	-0.285426	0.000000	0.000000	0.000000	-0.380979	-0.031748	-0.212400	0.000000	0.000000	3.000000	13.000000	0.000000
2265.785962	0.153394	0.570637	-0.006417	76.230164	-8.619265	109.429703	2.669715	0.000000	-0.320826	0.000000	0.000000	0.000000	-0.380979	-0.031748	-0.212400	0.000000	0.000000	3.000000	13.000000	0.000000
2265.789296	0.152273	0.570584	-0.007122	76.173004	-7.896795	110.390244	2.669715	0.000000	-0.320826	0.000000	0.000000	0.000000	-0.336510	-0.015938	-0.211756	0.000000	0.000000	3.000000	13.000000	0.000000
2265.792629	0.152273	0.570584	-0.007122	76.173004	-7.896795	110.390244	2.669715	0.000000	-0.320826	0.000000	0.000000	0.000000	-0.336510	-0.015938	-0.211756	0.000000	0.000000	3.000000	13.000000	0.000000
2265.795962	0.152273	0.570584	-0.007122	76.173004	-7.896795	110.390244	2.669715	0.000000	-0.320826	0.000000	0.000000	0.000000	-0.336510	-0.015938	-0.211756	0.000000	0.000000	3.000000	13.000000	0.000000
2265.799296	0.151259	0.570627	-0.007800	76.085197	-7.284328	111.193642	2.613630	0.000000	-0.356118	0.000000	0.000000	0.000000	-0.304005	0.012994	-0.203243	0.000000	0.000000	3.000000	13.000000	0.000000
2265.802629	0.151259	0.570627	-0.007800	76.085197	-7.284328	111.193642	2.613630	0.000000	-0.356118	0.000000	0.000000	0.000000	-0.304005	0.012994	-0.203243	0.000000	0.000000	3.000000	13.000000	0.000000
2265.805962	0.151259	0.570627	-0.007800	76.085197	-7.284328	111.193642	2.562962	0.000000	-0.389992	0.000000	0.000000	0.000000	-0.304005	0.012994	-0.203243	0.000000	0.000000	3.000000	13.000000	0.000000
2265.809296	0.150326	0.570751	-0.008389	75.966553	-7.004500	111.548599	2.562962	0.000000	-0.389992	0.000000	0.000000	0.000000	-0.279958	0.037037	-0.176743	0.000000	0.000000	3.000000	13.000000	0.000000
2265.812629	0.150326	0.570751	-0.008389	75.966553	-7.004500	111.548599	2.562962	0.000000	-0.389992	0.000000	0.000000	0.000000	-0.279958	0.037037	-0.176743	0.000000	0.000000	3.000000	13.000000	0.000000
2265.815962	0.150326	0.570751	-0.008389	75.864685	-6.999144	111.576973	2.516302	0.000000	-0.419449	0.000000	0.000000	0.000000	-0.279958	0.037037	-0.176743	0.000000	0.000000	3.000000	13.000000	0.000000
2265.819296	0.149342	0.570908	-0.008926	75.864685	-6.999144	111.576973	2.516302	0.000000	-0.419449	0.000000	0.000000	0.000000	-0.295224	0.047392	-0.161084	0.000000	0.000000	3.000000	13.000000	0.000000
2265.822629	0.149342	0.570908	-0.008926	75.864685	-6.999144	111.576973	2.516302	0.000000	-0.419449	0.000000	0.000000	0.000000	-0.295224	0.047392	-0.161084	0.000000	0.000000	3.000000	13.000000	0.000000
2265.825962	0.149342	0.570908	-0.008926	75.864685	-6.999144	111.576973	2.516302	0.000000	-0.419449	0.000000	0.000000	0.000000	-0.295224	0.047392	-0.161084	0.000000	0.000000	3.000000	13.000000	0.000000
2265.829296	0.148264	0.571030	-0.009470	75.772995	-7.266260	111.282585	2.467098	0.000000	-0.446296	0.000000	0.000000	0.000000	-0.323430	0.036316	-0.163314	0.000000	0.000000	3.000000	13.000000	0.000000
2265.832629	0.148264	0.571030	-0.009470	75.772995	-7.266260	111.282585	2.467098	0.000000	-0.446296	0.000000	0.000000	0.000000	-0.323430	0.036316	-0.163314	0.000000	0.000000	3.000000	13.000000	0.000000
2265.835962	0.148264	0.571030	-0.009470	75.772995	-7.266260	111.282585	2.467098	0.000000	-0.446296	0.000000	0.000000	0.000000	-0.323430	0.036316	-0.163314	0.000000	0.000000	3.000000	13.000000	0.000000
2265.839296	0.147076	0.571132	-0.009999	75.704224	-7.765087	110.717751	2.413194	0.000000	-0.473515	0.000000	0.000000	0.000000	-0.356214	0.030614	-0.158678	0.000000	0.000000	3.000000	13.000000	0.000000
2265.842629	0.147076	0.571132	-0.009999	75.704224	-7.765087	110.717751	2.413194	0.000000	-0.473515	0.000000	0.000000	0.000000	-0.356214	0.030614	-0.158678	0.000000	0.000000	3.000000	13.000000	0.000000
2265.845962	0.147076	0.571132	-0.009999	75.704224	-7.765087	110.717751	2.413194	0.000000	-0.473515	0.000000	0.000000	0.000000	-0.356214	0.030614	-0.158678	0.000000	0.000000	3.000000	13.000000	0.000000
2265.849296	0.145760	0.571212	-0.010575	75.652290	-8.421857	109.968834	2.353824	0.000000	-0.499962	0.000000	0.000000	0.000000	-0.394902	0.024245	-0.172826	0.000000	0.000000	3.000000	13.000000	0.000000
2265.852629	0.145760	0.571212	-0.010575	75.652290	-8.421857	109.968834	2.353824	0.000000	-0.499962	0.000000	0.000000	0.000000	-0.394902	0.024245	-0.172826	0.000000	0.000000	3.000000	13.000000	0.000000
2265.855962	0.145760	0.571212	-0.010575	75.652290	-8.421857	109.968834	2.353824	0.000000	-0.499962	0.000000	0.000000	0.000000	-0.394902	0.024245	-0.172826	0.000000	0.000000	3.000000	13.000000	0.000000
2265.859296	0.144330	0.571280	-0.011229	75.603867	-9.084541	109.198624	2.288007	0.000000	-0.528766	0.000000	0.000000	0.000000	-0.429159	0.020157	-0.196174	0.000000	0.000000	3.000000	13.000000	0.000000
2265.862629	0.144330	0.571280	-0.011229	75.603867	-9.084541	109.198624	2.288007	0.000000	-0.528766	0.000000	0.000000	0.000000	-0.429159	0.020157	-0.196174	0.000000	0.000000	3.000000	13.000000	0.000000
2265.865962	0.144330	0.571280	-0.011229	75.603867	-9.084541	109.198624	2.288007	0.000000	-0.528766	0.000000	0.000000	0.000000	-0.429159	0.020157	-0.196174	0.000000	0.000000	3.000000	13.000000	0.000000
2265.869296	0.142814	0.571325	-0.011946	75.571205	-9.679026	108.467110	2.216481	0.000000	-0.561462	0.000000	0.000000	0.000000	-0.454574	0.013683	-0.215142	0.000000	0.000000	3.000000	13.000000	0.000000
2265.872629	0.142814	0.571325	-0.011946	75.571205	-9.679026	108.467110	2.216481	0.000000	-0.561462	0.000000	0.000000	0.000000	-0.454574	0.013683	-0.215142	0.000000	0.000000	3.000000	13.000000	0.000000
2265.875962	0.142814	0.571325	-0.011946	75.571205	-9.679026	108.467110	2.140719	0.000000	-0.597319	0.000000	0.000000	0.000000	-0.454574	0.013683	-0.215142	0.000000	0.000000	3.000000	13.000000	0.000000
2265.879296	0.141229	0.571357	-0.012757	75.572701	-10.148987	107.861671	2.140719	0.000000	-0.597319	0.000000	0.000000	0.000000	-0.475550	0.009397	-0.243215	0.000000	0.000000	3.000000	13.000000	0.000000
2265.882629	0.141229	0.571357	-0.012757	75.572701	-10.148987	107.861671	2.140719	0.000000	-0.597319	0.000000	0.000000	0.000000	-0.475550	0.009397	-0.243215	0.000000	0.000000	3.000000	13.000000	0.000000
2265.885962	0.141229	0.571357	-0.012757	75.572701	-10.148987	107.861671	2.061460	0.000000	-0.637855	0.000000	0.000000	0.000000	-0.475550	0.009397	-0.243215	0.000000	0.000000	3.000000	13.000000	0.000000
2265.889296	0.139610	0.571358	-0.013624	75.615585	-10.445696	107.591393	2.061460	0.000000	-0.637855	0.000000	0.000000	0.000000	-0.485622	0.000431	-0.259940	0.000000	0.000000	3.000000	13.000000	0.000000
2265.892629	0.139610	0.571358	-0.013624	75.615585	-10.445696	107.591393	2.061460	0.000000	-0.637855	0.000000	0.000000	0.000000	-0.485622	0.000431	-0.259940	0.000000	0.000000	3.000000	13.000000	0.000000
2265.895962	0.139610	0.571358	-0.013624	75.615585	-10.445696	107.591393	2.061460	0.000000	-0.637855	0.000000	0.000000	0.000000	-0.485622	0.000431	-0.259940	0.000000	0.000000	3.000000	13.000000	0.000000
2265.899296	0.138048	0.571347	-0.014556	75.668091	-10.707044	107.462868	1.980523	0.000000	-0.681178	0.000000	0.000000	0.000000	-0.468749	-0.003203	-0.279646	0.000000	0.000000	3.000000	13.000000	0.000000
2265.902629	0.138048	0.571347	-0.014556	75.668091	-10.707044	107.462868	1.980523	0.000000	-0.681178	0.000000	0.000000	0.000000	-0.468749	-0.003203	-0.279646	0.000000	0.000000	3.000000	13.000000	0.000000
2265.905962	0.138048	0.571347	-0.014556	75.668091	-10.707044	107.462868	1.980523	0.000000	-0.681178	0.000000	0.000000	0.000000	-0.468749	-0.003203	-0.279646	0.000000	0.000000	3.000000	13.000000	0.000000
2265.909296	0.136641	0.571284	-0.015528	75.726067	-10.961772	107.297661	1.902399	0.000000	-0.727786	0.000000	0.000000	0.000000	-0.421963	-0.018990	-0.291544	0.000000	0.000000	3.000000	13.000000	0.000000
2265.912629	0.136641	0.571284	-0.015528	75.726067	-10.961772	107.297661	1.902399	0.000000	-0.727786	0.000000	0.000000	0.000000	-0.421963	-0.018990	-0.291544	0.000000	0.000000	3.000000	13.000000	0.000000
2265.915962	0.136641	0.571284	-0.015528	75.726067	-10.961772	107.297661	1.832071	0.000000	-0.776376	0.000000	0.000000	0.000000	-0.421963	-0.018990	-0.291544	0.000000	0.000000	3.000000	13.000000	0.000000
2265.919296	0.135358	0.571226	-0.016566	75.783981	-11.198448	107.099510	1.832071	0.000000	-0.776376	0.000000	0.000000	0.000000	-0.384964	-0.017267	-0.311492	0.000000	0.000000	3.000000	13.000000	0.000000
2265.922629	0.135358	0.571226	-0.016566	75.783981	-11.198448	107.099510	1.832071	0.000000	-0.776376	0.000000	0.000000	0.000000	-0.384964	-0.017267	-0.311492	0.000000	0.000000	3.000000	13.000000	0.000000
2265.925962	0.135358	0.571226	-0.016566	75.783981	-11.198448	107.099510	1.832071	0.000000	-0.776376	0.000000	0.000000	0.000000	-0.384964	-0.017267	-0.311492	0.000000	0.000000	3.000000	13.000000	0.000000
2265.929296	0.134192	0.571205	-0.017538	75.829170	-11.400008	106.971893	1.767911	0.000000	-0.828291	0.000000	0.000000	0.000000	-0.349809	-0.006347	-0.291608	0.000000	0.000000	3.000000	13.000000	0.000000
2265.932629	0.134192	0.571205	-0.017538	75.829170	-11.400008	106.971893	1.767911	0.000000	-0.828291	0.000000	0.000000	0.000000	-0.349809	-0.006347	-0.291608	0.000000	0.000000	3.000000	13.000000	0.000000
2265.935962	0.134192	0.571205	-0.017538	75.829170	-11.400008	106.971893	1.709609	0.000000	-0.876893	0.000000	0.000000	0.000000	-0.349809	-0.006347	-0.291608	0.000000	0.000000	3.000000	13.000000	0.000000
2265.939296	0.133085	0.571238	-0.018407	75.853256	-11.540820	106.917557	1.709609	0.000000	-0.876893	0.000000	0.000000	0.000000	-0.332162	0.009925	-0.260649	0.000000	0.000000	3.000000	13.000000	0.000000
2265.942629	0.133085	0.571238	-0.018407	75.853256	-11.540820	106.917557	1.709609	0.000000	-0.876893	0.000000	0.000000	0.000000	-0.332162	0.009925	-0.260649	0.000000	0.000000	3.000000	13.000000	0.000000
2265.945962	0.133085	0.571238	-0.018407	75.853256	-11.540820	106.917557	1.654249	0.000000	-0.920334	0.000000	0.000000	0.000000	-0.332162	0.009925	-0.260649	0.000000	0.000000	3.000000	13.000000	0.000000
2265.949296	0.131962	0.571315	-0.019193	75.861885	-11.655894	106.877007	1.654249	0.000000	-0.920334	0.000000	0.000000	0.000000	-0.337017	0.023127	-0.235801	0.000000	0.000000	3.000000	13.000000	0.000000
2265.952629	0.131962	0.571315	-0.019193	75.861885	-11.655894	106.877007	1.654249	0.000000	-0.920334	0.000000	0.000000	0.000000	-0.337017	0.023127	-0.235801	0.000000	0.000000	3.000000	13.000000	0.000000
2265.955962	0.131962	0.571315	-0.019193	75.861885	-11.655894	106.877007	1.654249	0.000000	-0.920334	0.000000	0.000000	0.000000	-0.337017	0.023127	-0.235801	0.000000	0.000000	3.000000	13.000000	0.000000
2265.959296	0.130805	0.571409	-0.019953	75.882118	-11.800529	106.679062	1.598080	0.000000	-0.959634	0.000000	0.000000	0.000000	-0.346996	0.027930	-0.227987	0.000000	0.000000	3.000000	13.000000	0.000000
2265.962629	0.130805	0.571409	-0.019953	75.882118	-11.800529	106.679062	1.598080	0.000000	-0.959634	0.000000	0.000000	0.000000	-0.346996	0.027930	-0.227987	0.000000	0.000000	3.000000	13.000000	0.000000
2265.965962	0.130805	0.571409	-0.019953	75.882118	-11.800529	106.679062	1.540247	0.000000	-0.997632	0.000000	0.000000	0.000000	-0.346996	0.027930	-0.227987	0.000000	0.000000	3.000000	13.000000	0.000000
2265.969296	0.129700	0.571493	-0.020705	75.909645	-11.968774	106.194931	1.540247	0.000000	-0.997632	0.000000	0.000000	0.000000	-0.331534	0.025250	-0.225840	0.000000	0.000000	3.000000	13.000000	0.000000
2265.972629	0.129700	0.571493	-0.020705	75.909645	-11.968774	106.194931	1.540247	0.000000	-0.997632	0.000000	0.000000	0.000000	-0.331534	0.025250	-0.225840	0.000000	0.000000	3.000000	13.000000	0.000000
2265.975962	0.129700	0.571493	-0.020705	75.909645	-11.968774	106.194931	1.540247	0.000000	-0.997632	0.000000	0.000000	0.000000	-0.331534	0.025250	-0.225840	0.000000	0.000000	3.000000	13.000000	0.000000
2265.979296	0.128677	0.571625	-0.021498	75.929550	-12.091720	105.554672	1.484991	0.000000	-1.035272	0.000000	0.000000	0.000000	-0.306861	0.039662	-0.237715	0.000000	0.000000	3.000000	13.000000	0.000000
2265.982629	0.128677	0.571625	-0.021498	75.929550	-12.091720	105.554672	1.484991	0.000000	-1.035272	0.000000	0.000000	0.000000	-0.306861	0.039662	-0.237715	0.000000	0.000000	3.000000	13.000000	0.000000
2265.985962	0.128677	0.571625	-0.021498	75.929550	-12.091720	105.554672	1.433848	0.000000	-1.074891	0.000000	0.000000	0.000000	-0.306861	0.039662	-0.237715	0.000000	0.000000	3.000000	13.000000	0.000000
2265.989296	0.127791	0.571791	-0.022295	75.936432	-12.105193	105.145309	1.433848	0.000000	-1.074891	0.000000	0.000000	0.000000	-0.265861	0.049696	-0.239288	0.000000	0.000000	3.000000	13.000000	0.000000
2265.992629	0.127791	0.571791	-0.022295	75.936432	-12.105193	105.145309	1.433848	0.000000	-1.074891	0.000000	0.000000	0.000000	-0.265861	0.049696	-0.239288	0.000000	0.000000	3.000000	13.000000	0.000000
2265.995962	0.127791	0.571791	-0.022295	75.936432	-12.105193	105.145309	1.389537	0.000000	-1.114773	0.000000	0.000000	0.000000	-0.265861	0.049696	-0.239288	0.000000	0.000000	3.000000	13.000000	0.000000
2265.999296	0.127097	0.571972	-0.023133	75.934860	-11.843351	105.396263	1.389537	0.000000	-1.114773	0.000000	0.000000	0.000000	-0.208058	0.054441	-0.251128	0.000000	0.000000	3.000000	13.000000	0.000000
2266.002629	0.127097	0.571972	-0.023133	75.934860	-11.843351	105.396263	1.389537	0.000000	-1.114773	0.000000	0.000000	0.000000	-0.208058	0.054441	-0.251128	0.000000	0.000000	3.000000	13.000000	0.000000
2266.005962	0.127097	0.571972	-0.023133	75.934860	-11.843351	105.396263	1.389537	0.000000	-1.114773	0.000000	0.000000	0.000000	-0.208058	0.054441	-0.251128	0.000000	0.000000	3.000000	13.000000	0.000000
2266.009296	0.127097	0.571972	-0.023133	75.921448	-11.295288	106.105927	1.354861	0.000000	-1.156627	0.000000	0.000000	0.000000	-0.208058	0.054441	-0.251128	0.000000	0.000000	3.000000	13.000000	0.000000
2266.012629	0.126689	0.572180	-0.023992	75.921448	-11.295288	106.105927	1.354861	0.000000	-1.156627	0.000000	0.000000	0.000000	-0.122398	0.062339	-0.257910	0.000000	0.000000	3.000000	13.000000	0.000000
2266.015962	0.126689	0.572180	-0.023992	75.921448	-11.295288	106.105927	1.354861	0.000000	-1.156627	0.000000	0.000000	0.000000	-0.122398	0.062339	-0.257910	0.000000	0.000000	3.000000	13.000000	0.000000
2266.019296	0.126577	0.572425	-0.024834	75.874565	-10.599347	106.923103	1.354861	0.000000	-1.156627	0.000000	0.000000	0.000000	-0.033719	0.073521	-0.252444	0.000000	0.000000	3.000000	13.000000	0.000000
2266.022629	0.126577	0.572425	-0.024834	75.874565	-10.599347	106.923103	1.354861	0.000000	-1.156627	0.000000	0.000000	0.000000	-0.033719	0.073521	-0.252444	0.000000	0.000000	3.000000	13.000000	0.000000
2266.025962	0.126577	0.572425	-0.024834	75.874565	-10.599347	106.923103	1.328841	0.000000	-1.241686	0.000000	0.000000	0.000000	-0.033719	0.073521	-0.252444	0.000000	0.000000	3.000000	13.000000	0.000000
2266.029296	0.126577	0.572425	-0.024834	75.776688	-9.875640	107.713287	1.328841	0.000000	-1.241686	0.000000	0.000000	0.000000	-0.033719	0.073521	-0.252444	0.000000	0.000000	3.000000	13.000000	0.000000
2266.032629	0.126685	0.572676	-0.025604	75.776688	-9.875640	107.713287	1.328841	0.000000	-1.241686	0.000000	0.000000	0.000000	0.032504	0.075268	-0.230957	0.000000	0.000000	3.000000	13.000000	0.000000
2266.035962	0.126685	0.572676	-0.025604	75.776688	-9.875640	107.713287	1.328841	0.000000	-1.241686	0.000000	0.000000	0.000000	0.032504	0.075268	-0.230957	0.000000	0.000000	3.000000	13.000000	0.000000
2266.039296	0.126991	0.572958	-0.026302	75.645653	-9.268692	108.301094	1.328841	0.000000	-1.241686	0.000000	0.000000	0.000000	0.091848	0.084581	-0.209507	0.000000	0.000000	3.000000	13.000000	0.000000
2266.042629	0.126991	0.572958	-0.026302	75.645653	-9.268692	108.301094	1.328841	0.000000	-1.241686	0.000000	0.000000	0.000000	0.091848	0.084581	-0.209507	0.000000	0.000000	3.000000	13.000000	0.000000
2266.045962	0.126991	0.572958	-0.026302	75.645653	-9.268692	108.301094	1.328841	0.000000	-1.241686	0.000000	0.000000	0.000000	0.091848	0.084581	-0.209507	0.000000	0.000000	3.000000	13.000000	0.000000
2266.049296	0.126991	0.572958	-0.026302	75.499100	-8.818397	108.647408	1.349567	0.000000	-1.315097	0.000000	0.000000	0.000000	0.091848	0.084581	-0.209507	0.000000	0.000000	3.000000	13.000000	0.000000
2266.052629	0.127544	0.573240	-0.026912	75.499100	-8.818397	108.647408	1.349567	0.000000	-1.315097	0.000000	0.000000	0.000000	0.165921	0.084561	-0.183082	0.000000	0.000000	3.000000	13.000000	0.000000
2266.055962	0.127544	0.573240	-0.026912	75.499100	-8.818397	108.647408	1.349567	0.000000	-1.315097	0.000000	0.000000	0.000000	0.165921	0.084561	-0.183082	0.000000	0.000000	3.000000	13.000000	0.000000
2266.059296	0.128375	0.573557	-0.027408	75.363220	-8.397347	108.935959	1.349567	0.000000	-1.315097	0.000000	0.000000	0.000000	0.249101	0.095288	-0.148600	0.000000	0.000000	3.000000	13.000000	0.000000
2266.062629	0.128375	0.573557	-0.027408	75.363220	-8.397347	108.935959	1.349567	0.000000	-1.315097	0.000000	0.000000	0.000000	0.249101	0.095288	-0.148600	0.000000	0.000000	3.000000	13.000000	0.000000
2266.065962	0.128375	0.573557	-0.027408	75.363220	-8.397347	108.935959	1.418737	0.000000	-1.370378	0.000000	0.000000	0.000000	0.249101	0.095288	-0.148600	0.000000	0.000000	3.000000	13.000000	0.000000
2266.069296	0.129372	0.573872	-0.027862	75.264832	-8.067945	109.110725	1.418737	0.000000	-1.370378	0.000000	0.000000	0.000000	0.299190	0.094352	-0.136257	0.000000	0.000000	3.000000	13.000000	0.000000
2266.072629	0.129372	0.573872	-0.027862	75.264832	-8.067945	109.110725	1.418737	0.000000	-1.370378	0.000000	0.000000	0.000000	0.299190	0.094352	-0.136257	0.000000	0.000000	3.000000	13.000000	0.000000
2266.075962	0.129372	0.573872	-0.027862	75.264832	-8.067945	109.110725	1.418737	0.000000	-1.370378	0.000000	0.000000	0.000000	0.299190	0.094352	-0.136257	0.000000	0.000000	3.000000	13.000000	0.000000
2266.079296	0.130588	0.574198	-0.028179	75.202499	-7.874139	109.118866	1.468602	0.000000	-1.393087	0.000000	0.000000	0.000000	0.364808	0.097953	-0.095306	0.000000	0.000000	3.000000	13.000000	0.000000
2266.082629	0.130588	0.574198	-0.028179	75.202499	-7.874139	109.118866	1.468602	0.000000	-1.393087	0.000000	0.000000	0.000000	0.364808	0.097953	-0.095306	0.000000	0.000000	3.000000	13.000000	0.000000
2266.085962	0.130588	0.574198	-0.028179	75.202499	-7.874139	109.118866	1.529403	0.000000	-1.408971	0.000000	0.000000	0.000000	0.364808	0.097953	-0.095306	0.000000	0.000000	3.000000	13.000000	0.000000
2266.089296	0.131979	0.574515	-0.028436	75.133545	-7.732708	109.031548	1.529403	0.000000	-1.408971	0.000000	0.000000	0.000000	0.417335	0.095140	-0.076941	0.000000	0.000000	3.000000	13.000000	0.000000
2266.092629	0.131979	0.574515	-0.028436	75.133545	-7.732708	109.031548	1.529403	0.000000	-1.408971	0.000000	0.000000	0.000000	0.417335	0.095140	-0.076941	0.000000	0.000000	3.000000	13.000000	0.000000
2266.095962	0.131979	0.574515	-0.028436	75.133545	-7.732708	109.031548	1.529403	0.000000	-1.408971	0.000000	0.000000	0.000000	0.417335	0.095140	-0.076941	0.000000	0.000000	3.000000	13.000000	0.000000
2266.099296	0.133497	0.574834	-0.028574	75.057663	-7.616851	108.886826	1.598959	0.000000	-1.421795	0.000000	0.000000	0.000000	0.455485	0.095630	-0.041461	0.000000	0.000000	3.000000	13.000000	0.000000
2266.102629	0.133497	0.574834	-0.028574	75.057663	-7.616851	108.886826	1.598959	0.000000	-1.421795	0.000000	0.000000	0.000000	0.455485	0.095630	-0.041461	0.000000	0.000000	3.000000	13.000000	0.000000
2266.105962	0.133497	0.574834	-0.028574	75.057663	-7.616851	108.886826	1.598959	0.000000	-1.421795	0.000000	0.000000	0.000000	0.455485	0.095630	-0.041461	0.000000	0.000000	3.000000	13.000000	0.000000
2266.109296	0.135149	0.575101	-0.028652	74.972603	-7.519656	108.696312	1.674873	0.000000	-1.428705	0.000000	0.000000	0.000000	0.495380	0.080182	-0.023431	0.000000	0.000000	3.000000	13.000000	0.000000
2266.112629	0.135149	0.575101	-0.028652	74.972603	-7.519656	108.696312	1.674873	0.000000	-1.428705	0.000000	0.000000	0.000000	0.495380	0.080182	-0.023431	0.000000	0.000000	3.000000	13.000000	0.000000
2266.115962	0.135149	0.575101	-0.028652	74.972603	-7.519656	108.696312	1.757437	0.000000	-1.432610	0.000000	0.000000	0.000000	0.495380	0.080182	-0.023431	0.000000	0.000000	3.000000	13.000000	0.000000
2266.119296	0.136925	0.575348	-0.028701	74.877693	-7.500144	108.371277	1.757437	0.000000	-1.432610	0.000000	0.000000	0.000000	0.532780	0.074123	-0.014558	0.000000	0.000000	3.000000	13.000000	0.000000
2266.122629	0.136925	0.575348	-0.028701	74.877693	-7.500144	108.371277	1.757437	0.000000	-1.432610	0.000000	0.000000	0.000000	0.532780	0.074123	-0.014558	0.000000	0.000000	3.000000	13.000000	0.000000
2266.125962	0.136925	0.575348	-0.028701	74.877693	-7.500144	108.371277	1.757437	0.000000	-1.432610	0.000000	0.000000	0.000000	0.532780	0.074123	-0.014558	0.000000	0.000000	3.000000	13.000000	0.000000
2266.129296	0.138819	0.575582	-0.028744	74.760506	-7.562858	107.901337	1.846233	0.000000	-1.435037	0.000000	0.000000	0.000000	0.568176	0.070079	-0.013006	0.000000	0.000000	3.000000	13.000000	0.000000
2266.132629	0.138819	0.575582	-0.028744	74.760506	-7.562858	107.901337	1.846233	0.000000	-1.435037	0.000000	0.000000	0.000000	0.568176	0.070079	-0.013006	0.000000	0.000000	3.000000	13.000000	0.000000
2266.135962	0.138819	0.575582	-0.028744	74.760506	-7.562858	107.901337	1.846233	0.000000	-1.435037	0.000000	0.000000	0.000000	0.568176	0.070079	-0.013006	0.000000	0.000000	3.000000	13.000000	0.000000
2266.139296	0.140861	0.575771	-0.028762	74.621819	-7.716195	107.282257	1.940930	0.000000	-1.437204	0.000000	0.000000	0.000000	0.612670	0.056563	-0.005239	0.000000	0.000000	3.000000	13.000000	0.000000
2266.142629	0.140861	0.575771	-0.028762	74.621819	-7.716195	107.282257	1.940930	0.000000	-1.437204	0.000000	0.000000	0.000000	0.612670	0.056563	-0.005239	0.000000	0.000000	3.000000	13.000000	0.000000
2266.145962	0.140861	0.575771	-0.028762	74.621819	-7.716195	107.282257	1.940930	0.000000	-1.437204	0.000000	0.000000	0.000000	0.612670	0.056563	-0.005239	0.000000	0.000000	3.000000	13.000000	0.000000
2266.149296	0.143030	0.575939	-0.028755	74.456863	-7.993021	106.504448	2.043041	0.000000	-1.438077	0.000000	0.000000	0.000000	0.650715	0.050376	0.002091	0.000000	0.000000	3.000000	13.000000	0.000000
2266.152629	0.143030	0.575939	-0.028755	74.456863	-7.993021	106.504448	2.043041	0.000000	-1.438077	0.000000	0.000000	0.000000	0.650715	0.050376	0.002091	0.000000	0.000000	3.000000	13.000000	0.000000
2266.155962	0.143030	0.575939	-0.028755	74.456863	-7.993021	106.504448	2.043041	0.000000	-1.438077	0.000000	0.000000	0.000000	0.650715	0.050376	0.002091	0.000000	0.000000	3.000000	13.000000	0.000000
2266.159296	0.145339	0.576092	-0.028755	74.270256	-8.333827	105.806351	2.151494	0.000000	-1.437729	0.000000	0.000000	0.000000	0.692810	0.046184	-0.000048	0.000000	0.000000	3.000000	13.000000	0.000000
2266.162629	0.145339	0.576092	-0.028755	74.270256	-8.333827	105.806351	2.151494	0.000000	-1.437729	0.000000	0.000000	0.000000	0.692810	0.046184	-0.000048	0.000000	0.000000	3.000000	13.000000	0.000000
2266.165962	0.145339	0.576092	-0.028755	74.270256	-8.333827	105.806351	2.151494	0.000000	-1.437729	0.000000	0.000000	0.000000	0.692810	0.046184	-0.000048	0.000000	0.000000	3.000000	13.000000	0.000000
2266.169296	0.147730	0.576236	-0.028674	74.073189	-8.724467	105.546440	2.266963	0.000000	-1.437737	0.000000	0.000000	0.000000	0.717077	0.043154	0.024121	0.000000	0.000000	3.000000	13.000000	0.000000
2266.172629	0.147730	0.576236	-0.028674	74.073189	-8.724467	105.546440	2.266963	0.000000	-1.437737	0.000000	0.000000	0.000000	0.717077	0.043154	0.024121	0.000000	0.000000	3.000000	13.000000	0.000000
2266.175962	0.147730	0.576236	-0.028674	74.073189	-8.724467	105.546440	2.386475	0.000000	-1.433717	0.000000	0.000000	0.000000	0.717077	0.043154	0.024121	0.000000	0.000000	3.000000	13.000000	0.000000
2266.179296	0.150160	0.576366	-0.028569	73.857925	-9.227605	105.520599	2.386475	0.000000	-1.433717	0.000000	0.000000	0.000000	0.729187	0.038843	0.031477	0.000000	0.000000	3.000000	13.000000	0.000000
2266.182629	0.150160	0.576366	-0.028569	73.857925	-9.227605	105.520599	2.386475	0.000000	-1.433717	0.000000	0.000000	0.000000	0.729187	0.038843	0.031477	0.000000	0.000000	3.000000	13.000000	0.000000
2266.185962	0.150160	0.576366	-0.028569	73.857925	-9.227605	105.520599	2.386475	0.000000	-1.433717	0.000000	0.000000	0.000000	0.729187	0.038843	0.031477	0.000000	0.000000	3.000000	13.000000	0.000000
2266.189296	0.152603	0.576517	-0.028393	73.653267	-9.940737	105.225838	2.508006	0.000000	-1.428470	0.000000	0.000000	0.000000	0.732781	0.045213	0.052843	0.000000	0.000000	3.000000	13.000000	0.000000
2266.192629	0.152603	0.576517	-0.028393	73.653267	-9.940737	105.225838	2.508006	0.000000	-1.428470	0.000000	0.000000	0.000000	0.732781	0.045213	0.052843	0.000000	0.000000	3.000000	13.000000	0.000000
2266.195962	0.152603	0.576517	-0.028393	73.653267	-9.940737	105.225838	2.508006	0.000000	-1.428470	0.000000	0.000000	0.000000	0.732781	0.045213	0.052843	0.000000	0.000000	3.000000	13.000000	0.000000
2266.199296	0.155038	0.576688	-0.028139	73.462738	-10.817091	104.404350	2.630136	0.000000	-1.419663	0.000000	0.000000	0.000000	0.730560	0.051517	0.076336	0.000000	0.000000	3.000000	13.000000	0.000000
2266.202629	0.155038	0.576688	-0.028139	73.462738	-10.817091	104.404350	2.630136	0.000000	-1.419663	0.000000	0.000000	0.000000	0.730560	0.051517	0.076336	0.000000	0.000000	3.000000	13.000000	0.000000
2266.205962	0.155038	0.576688	-0.028139	73.462738	-10.817091	104.404350	2.751896	0.000000	-1.406941	0.000000	0.000000	0.000000	0.730560	0.051517	0.076336	0.000000	0.000000	3.000000	13.000000	0.000000
2266.209296	0.157511	0.576924	-0.027811	73.264000	-11.713015	103.169716	2.751896	0.000000	-1.406941	0.000000	0.000000	0.000000	0.741955	0.070679	0.098424	0.000000	0.000000	3.000000	13.000000	0.000000
2266.212629	0.157511	0.576924	-0.027811	73.264000	-11.713015	103.169716	2.751896	0.000000	-1.406941	0.000000	0.000000	0.000000	0.741955	0.070679	0.098424	0.000000	0.000000	3.000000	13.000000	0.000000
2266.215962	0.157511	0.576924	-0.027811	73.097809	-12.496797	101.948601	2.875556	0.000000	-1.390537	0.000000	0.000000	0.000000	0.741955	0.070679	0.098424	0.000000	0.000000	3.000000	13.000000	0.000000
2266.219296	0.160042	0.577184	-0.027359	73.097809	-12.496797	101.948601	2.875556	0.000000	-1.390537	0.000000	0.000000	0.000000	0.759382	0.078089	0.135567	0.000000	0.000000	3.000000	13.000000	0.000000
2266.222629	0.160042	0.577184	-0.027359	73.097809	-12.496797	101.948601	2.875556	0.000000	-1.390537	0.000000	0.000000	0.000000	0.759382	0.078089	0.135567	0.000000	0.000000	3.000000	13.000000	0.000000
2266.225962	0.160042	0.577184	-0.027359	73.097809	-12.496797	101.948601	2.875556	0.000000	-1.390537	0.000000	0.000000	0.000000	0.759382	0.078089	0.135567	0.000000	0.000000	3.000000	13.000000	0.000000
2266.229296	0.162639	0.577458	-0.026831	73.013382	-13.084357	101.216072	3.002120	0.000000	-1.367942	0.000000	0.000000	0.000000	0.779095	0.082197	0.158453	0.000000	0.000000	3.000000	13.000000	0.000000
2266.232629	0.162639	0.577458	-0.026831	73.013382	-13.084357	101.216072	3.002120	0.000000	-1.367942	0.000000	0.000000	0.000000	0.779095	0.082197	0.158453	0.000000	0.000000	3.000000	13.000000	0.000000
2266.235962	0.162639	0.577458	-0.026831	73.013382	-13.084357	101.216072	3.002120	0.000000	-1.367942	0.000000	0.000000	0.000000	0.779095	0.082197	0.158453	0.000000	0.000000	3.000000	13.000000	0.000000
2266.239296	0.165309	0.577735	-0.026274	73.024666	-13.525134	100.870987	3.131969	0.000000	-1.341533	0.000000	0.000000	0.000000	0.800906	0.082961	0.167051	0.000000	0.000000	3.000000	13.000000	0.000000
2266.242629	0.165309	0.577735	-0.026274	73.024666	-13.525134	100.870987	3.131969	0.000000	-1.341533	0.000000	0.000000	0.000000	0.800906	0.082961	0.167051	0.000000	0.000000	3.000000	13.000000	0.000000
2266.245962	0.165309	0.577735	-0.026274	73.024666	-13.525134	100.870987	3.131969	0.000000	-1.341533	0.000000	0.000000	0.000000	0.800906	0.082961	0.167051	0.000000	0.000000	3.000000	13.000000	0.000000
2266.249296	0.168045	0.577956	-0.025647	73.122742	-14.025784	100.479454	3.265454	0.000000	-1.313692	0.000000	0.000000	0.000000	0.820874	0.066331	0.188002	0.000000	0.000000	3.000000	13.000000	0.000000
2266.252629	0.168045	0.577956	-0.025647	73.122742	-14.025784	100.479454	3.265454	0.000000	-1.313692	0.000000	0.000000	0.000000	0.820874	0.066331	0.188002	0.000000	0.000000	3.000000	13.000000	0.000000
2266.255962	0.168045	0.577956	-0.025647	73.122742	-14.025784	100.479454	3.265454	0.000000	-1.313692	0.000000	0.000000	0.000000	0.820874	0.066331	0.188002	0.000000	0.000000	3.000000	13.000000	0.000000
2266.259296	0.170704	0.578186	-0.024960	73.267319	-14.723813	99.784035	3.402266	0.000000	-1.282358	0.000000	0.000000	0.000000	0.797605	0.069058	0.206179	0.000000	0.000000	3.000000	13.000000	0.000000
2266.262629	0.170704	0.578186	-0.024960	73.267319	-14.723813	99.784035	3.402266	0.000000	-1.282358	0.000000	0.000000	0.000000	0.797605	0.069058	0.206179	0.000000	0.000000	3.000000	13.000000	0.000000
2266.265962	0.170704	0.578186	-0.024960	73.267319	-14.723813	99.784035	3.535200	0.000000	-1.247995	0.000000	0.000000	0.000000	0.797605	0.069058	0.206179	0.000000	0.000000	3.000000	13.000000	0.000000
2266.269296	0.173254	0.578446	-0.024110	73.450081	-15.666486	98.786293	3.535200	0.000000	-1.247995	0.000000	0.000000	0.000000	0.764947	0.078131	0.255084	0.000000	0.000000	3.000000	13.000000	0.000000
2266.272629	0.173254	0.578446	-0.024110	73.450081	-15.666486	98.786293	3.535200	0.000000	-1.247995	0.000000	0.000000	0.000000	0.764947	0.078131	0.255084	0.000000	0.000000	3.000000	13.000000	0.000000
2266.275962	0.173254	0.578446	-0.024110	73.450081	-15.666486	98.786293	3.535200	0.000000	-1.247995	0.000000	0.000000	0.000000	0.764947	0.078131	0.255084	0.000000	0.000000	3.000000	13.000000	0.000000
2266.279296	0.175650	0.578734	-0.023146	73.626488	-16.658655	97.723701	3.662691	0.000000	-1.205481	0.000000	0.000000	0.000000	0.718894	0.086195	0.288986	0.000000	0.000000	3.000000	13.000000	0.000000
2266.282629	0.175650	0.578734	-0.023146	73.626488	-16.658655	97.723701	3.662691	0.000000	-1.205481	0.000000	0.000000	0.000000	0.718894	0.086195	0.288986	0.000000	0.000000	3.000000	13.000000	0.000000
2266.285962	0.175650	0.578734	-0.023146	73.626488	-16.658655	97.723701	3.662691	0.000000	-1.205481	0.000000	0.000000	0.000000	0.718894	0.086195	0.288986	0.000000	0.000000	3.000000	13.000000	0.000000
2266.289296	0.177865	0.579030	-0.022075	73.812279	-17.542934	96.753960	3.782507	0.000000	-1.157316	0.000000	0.000000	0.000000	0.664461	0.088812	0.321403	0.000000	0.000000	3.000000	13.000000	0.000000
2266.292629	0.177865	0.579030	-0.022075	73.812279	-17.542934	96.753960	3.782507	0.000000	-1.157316	0.000000	0.000000	0.000000	0.664461	0.088812	0.321403	0.000000	0.000000	3.000000	13.000000	0.000000
2266.295962	0.177865	0.579030	-0.022075	73.812279	-17.542934	96.753960	3.782507	0.000000	-1.157316	0.000000	0.000000	0.000000	0.664461	0.088812	0.321403	0.000000	0.000000	3.000000	13.000000	0.000000
2266.299296	0.180021	0.579375	-0.021003	73.967484	-18.252653	95.927734	3.893250	0.000000	-1.103749	0.000000	0.000000	0.000000	0.646932	0.103670	0.321666	0.000000	0.000000	3.000000	13.000000	0.000000
2266.302629	0.180021	0.579375	-0.021003	73.967484	-18.252653	95.927734	3.893250	0.000000	-1.103749	0.000000	0.000000	0.000000	0.646932	0.103670	0.321666	0.000000	0.000000	3.000000	13.000000	0.000000
2266.305962	0.180021	0.579375	-0.021003	73.967484	-18.252653	95.927734	3.893250	0.000000	-1.103749	0.000000	0.000000	0.000000	0.646932	0.103670	0.321666	0.000000	0.000000	3.000000	13.000000	0.000000
2266.309296	0.182130	0.579738	-0.019901	74.149712	-18.646255	95.513985	4.001072	0.000000	-1.050138	0.000000	0.000000	0.000000	0.632708	0.108667	0.330612	0.000000	0.000000	3.000000	13.000000	0.000000
2266.312629	0.182130	0.579738	-0.019901	74.149712	-18.646255	95.513985	4.001072	0.000000	-1.050138	0.000000	0.000000	0.000000	0.632708	0.108667	0.330612	0.000000	0.000000	3.000000	13.000000	0.000000
2266.315962	0.182130	0.579738	-0.019901	74.149712	-18.646255	95.513985	4.001072	0.000000	-1.050138	0.000000	0.000000	0.000000	0.632708	0.108667	0.330612	0.000000	0.000000	3.000000	13.000000	0.000000
2266.319296	0.184347	0.580095	-0.018922	74.428856	-18.540514	95.777016	4.106523	0.000000	-0.995036	0.000000	0.000000	0.000000	0.665055	0.107374	0.293579	0.000000	0.000000	3.000000	13.000000	0.000000
2266.322629	0.184347	0.580095	-0.018922	74.428856	-18.540514	95.777016	4.106523	0.000000	-0.995036	0.000000	0.000000	0.000000	0.665055	0.107374	0.293579	0.000000	0.000000	3.000000	13.000000	0.000000
2266.325962	0.184347	0.580095	-0.018922	74.428856	-18.540514	95.777016	4.106523	0.000000	-0.995036	0.000000	0.000000	0.000000	0.665055	0.107374	0.293579	0.000000	0.000000	3.000000	13.000000	0.000000
2266.329296	0.186707	0.580444	-0.017987	74.766022	-18.011171	96.571632	4.217365	0.000000	-0.946106	0.000000	0.000000	0.000000	0.707818	0.104641	0.280460	0.000000	0.000000	3.000000	13.000000	0.000000
2266.332629	0.186707	0.580444	-0.017987	74.766022	-18.011171	96.571632	4.217365	0.000000	-0.946106	0.000000	0.000000	0.000000	0.707818	0.104641	0.280460	0.000000	0.000000	3.000000	13.000000	0.000000
2266.335962	0.186707	0.580444	-0.017987	74.766022	-18.011171	96.571632	4.217365	0.000000	-0.946106	0.000000	0.000000	0.000000	0.707818	0.104641	0.280460	0.000000	0.000000	3.000000	13.000000	0.000000
2266.339296	0.189082	0.580768	-0.016992	75.106483	-17.195147	97.699867	4.335335	0.000000	-0.899363	0.000000	0.000000	0.000000	0.712611	0.097155	0.298600	0.000000	0.000000	3.000000	13.000000	0.000000
2266.342629	0.189082	0.580768	-0.016992	75.106483	-17.195147	97.699867	4.335335	0.000000	-0.899363	0.000000	0.000000	0.000000	0.712611	0.097155	0.298600	0.000000	0.000000	3.000000	13.000000	0.000000
2266.345962	0.189082	0.580768	-0.016992	75.106483	-17.195147	97.699867	4.454103	0.000000	-0.849596	0.000000	0.000000	0.000000	0.712611	0.097155	0.298600	0.000000	0.000000	3.000000	13.000000	0.000000
2266.349296	0.191345	0.581093	-0.015888	75.410385	-16.219957	98.987968	4.454103	0.000000	-0.849596	0.000000	0.000000	0.000000	0.679016	0.097381	0.331167	0.000000	0.000000	3.000000	13.000000	0.000000
2266.352629	0.191345	0.581093	-0.015888	75.410385	-16.219957	98.987968	4.454103	0.000000	-0.849596	0.000000	0.000000	0.000000	0.679016	0.097381	0.331167	0.000000	0.000000	3.000000	13.000000	0.000000
2266.355962	0.191345	0.581093	-0.015888	75.410385	-16.219957	98.987968	4.454103	0.000000	-0.849596	0.000000	0.000000	0.000000	0.679016	0.097381	0.331167	0.000000	0.000000	3.000000	13.000000	0.000000
2266.359296	0.193499	0.581391	-0.014668	75.644554	-15.207639	100.263275	4.567272	0.000000	-0.794402	0.000000	0.000000	0.000000	0.646034	0.089593	0.366111	0.000000	0.000000	3.000000	13.000000	0.000000
2266.362629	0.193499	0.581391	-0.014668	75.644554	-15.207639	100.263275	4.567272	0.000000	-0.794402	0.000000	0.000000	0.000000	0.646034	0.089593	0.366111	0.000000	0.000000	3.000000	13.000000	0.000000
2266.365962	0.193499	0.581391	-0.014668	75.644554	-15.207639	100.263275	4.567272	0.000000	-0.794402	0.000000	0.000000	0.000000	0.646034	0.089593	0.366111	0.000000	0.000000	3.000000	13.000000	0.000000
2266.369296	0.195539	0.581690	-0.013335	75.796494	-14.153186	101.528549	4.674944	0.000000	-0.733383	0.000000	0.000000	0.000000	0.612005	0.089564	0.399680	0.000000	0.000000	3.000000	13.000000	0.000000
2266.372629	0.195539	0.581690	-0.013335	75.796494	-14.153186	101.528549	4.674944	0.000000	-0.733383	0.000000	0.000000	0.000000	0.612005	0.089564	0.399680	0.000000	0.000000	3.000000	13.000000	0.000000
2266.375962	0.195539	0.581690	-0.013335	75.796494	-14.153186	101.528549	4.674944	0.000000	-0.733383	0.000000	0.000000	0.000000	0.612005	0.089564	0.399680	0.000000	0.000000	3.000000	13.000000	0.000000
2266.379296	0.197460	0.581986	-0.011958	75.872589	-13.097052	102.736420	4.776945	0.000000	-0.666770	0.000000	0.000000	0.000000	0.576220	0.088747	0.413333	0.000000	0.000000	3.000000	13.000000	0.000000
2266.382629	0.197460	0.581986	-0.011958	75.872589	-13.097052	102.736420	4.776945	0.000000	-0.666770	0.000000	0.000000	0.000000	0.576220	0.088747	0.413333	0.000000	0.000000	3.000000	13.000000	0.000000
2266.385962	0.197460	0.581986	-0.011958	75.872589	-13.097052	102.736420	4.776945	0.000000	-0.666770	0.000000	0.000000	0.000000	0.576220	0.088747	0.413333	0.000000	0.000000	3.000000	13.000000	0.000000
2266.389296	0.199298	0.582234	-0.010561	75.910576	-12.155231	103.786385	4.872981	0.000000	-0.597881	0.000000	0.000000	0.000000	0.551574	0.074397	0.419072	0.000000	0.000000	3.000000	13.000000	0.000000
2266.392629	0.199298	0.582234	-0.010561	75.910576	-12.155231	103.786385	4.872981	0.000000	-0.597881	0.000000	0.000000	0.000000	0.551574	0.074397	0.419072	0.000000	0.000000	3.000000	13.000000	0.000000
2266.395962	0.199298	0.582234	-0.010561	75.910576	-12.155231	103.786385	4.872981	0.000000	-0.597881	0.000000	0.000000	0.000000	0.551574	0.074397	0.419072	0.000000	0.000000	3.000000	13.000000	0.000000
2266.399296	0.201077	0.582450	-0.009206	75.927330	-11.316930	104.694984	4.964910	0.000000	-0.528036	0.000000	0.000000	0.000000	0.533656	0.064867	0.406539	0.000000	0.000000	3.000000	13.000000	0.000000
2266.402629	0.201077	0.582450	-0.009206	75.927330	-11.316930	104.694984	4.964910	0.000000	-0.528036	0.000000	0.000000	0.000000	0.533656	0.064867	0.406539	0.000000	0.000000	3.000000	13.000000	0.000000
2266.405962	0.201077	0.582450	-0.009206	75.927330	-11.316930	104.694984	4.964910	0.000000	-0.528036	0.000000	0.000000	0.000000	0.533656	0.064867	0.406539	0.000000	0.000000	3.000000	13.000000	0.000000
2266.409296	0.202787	0.582543	-0.007909	75.935143	-10.581743	105.478111	4.979392	0.000000	-0.453498	0.000000	0.000000	0.000000	0.513107	0.028027	0.388896	0.000000	0.000000	3.000000	13.000000	0.000000
2266.412629	0.202787	0.582543	-0.007909	75.935143	-10.581743	105.478111	4.979392	0.000000	-0.453498	0.000000	0.000000	0.000000	0.513107	0.028027	0.388896	0.000000	0.000000	3.000000	13.000000	0.000000
2266.415962	0.202787	0.582543	-0.007909	75.935143	-10.581743	105.478111	4.979392	0.000000	-0.453498	0.000000	0.000000	0.000000	0.513107	0.028027	0.388896	0.000000	0.000000	3.000000	13.000000	0.000000
2266.419296	0.204430	0.582586	-0.006668	75.928314	-10.012564	106.049210	4.985263	0.000000	-0.383605	0.000000	0.000000	0.000000	0.492737	0.012769	0.372395	0.000000	0.000000	3.000000	13.000000	0.000000
2266.422629	0.204430	0.582586	-0.006668	75.928314	-10.012564	106.049210	4.985263	0.000000	-0.383605	0.000000	0.000000	0.000000	0.492737	0.012769	0.372395	0.000000	0.000000	3.000000	13.000000	0.000000
2266.425962	0.204430	0.582586	-0.006668	75.928314	-10.012564	106.049210	4.985263	0.000000	-0.383605	0.000000	0.000000	0.000000	0.492737	0.012769	0.372395	0.000000	0.000000	3.000000	13.000000	0.000000
2266.429296	0.205988	0.582523	-0.005458	75.897278	-9.605462	106.418472	4.989839	0.000000	-0.318606	0.000000	0.000000	0.000000	0.467452	-0.018748	0.362844	0.000000	0.000000	3.000000	13.000000	0.000000
2266.432629	0.205988	0.582523	-0.005458	75.897278	-9.605462	106.418472	4.989839	0.000000	-0.318606	0.000000	0.000000	0.000000	0.467452	-0.018748	0.362844	0.000000	0.000000	3.000000	13.000000	0.000000
2266.435962	0.205988	0.582523	-0.005458	75.897278	-9.605462	106.418472	4.989839	0.000000	-0.318606	0.000000	0.000000	0.000000	0.467452	-0.018748	0.362844	0.000000	0.000000	3.000000	13.000000	0.000000
2266.439296	0.207436	0.582438	-0.004221	75.845055	-9.336475	106.637566	4.993382	0.000000	-0.257163	0.000000	0.000000	0.000000	0.434405	-0.025515	0.371244	0.000000	0.000000	3.000000	13.000000	0.000000
2266.442629	0.207436	0.582438	-0.004221	75.845055	-9.336475	106.637566	4.993382	0.000000	-0.257163	0.000000	0.000000	0.000000	0.434405	-0.025515	0.371244	0.000000	0.000000	3.000000	13.000000	0.000000
2266.445962	0.207436	0.582438	-0.004221	75.845055	-9.336475	106.637566	4.993382	0.000000	-0.257163	0.000000	0.000000	0.000000	0.434405	-0.025515	0.371244	0.000000	0.000000	3.000000	13.000000	0.000000
2266.449296	0.208758	0.582350	-0.002929	75.790451	-9.115395	106.787041	4.996146	0.000000	-0.196291	0.000000	0.000000	0.000000	0.396697	-0.026658	0.387472	0.000000	0.000000	3.000000	13.000000	0.000000
2266.452629	0.208758	0.582350	-0.002929	75.790451	-9.115395	106.787041	4.996146	0.000000	-0.196291	0.000000	0.000000	0.000000	0.396697	-0.026658	0.387472	0.000000	0.000000	3.000000	13.000000	0.000000
2266.455962	0.208758	0.582350	-0.002929	75.790451	-9.115395	106.787041	4.996146	0.000000	-0.196291	0.000000	0.000000	0.000000	0.396697	-0.026658	0.387472	0.000000	0.000000	3.000000	13.000000	0.000000
2266.459296	0.209935	0.582229	-0.001566	75.740593	-8.891062	106.972679	4.998188	0.000000	-0.134627	0.000000	0.000000	0.000000	0.353012	-0.036032	0.408886	0.000000	0.000000	3.000000	13.000000	0.000000
2266.462629	0.209935	0.582229	-0.001566	75.740593	-8.891062	106.972679	4.998188	0.000000	-0.134627	0.000000	0.000000	0.000000	0.353012	-0.036032	0.408886	0.000000	0.000000	3.000000	13.000000	0.000000
2266.465962	0.209935	0.582229	-0.001566	75.740593	-8.891062	106.972679	4.998188	0.000000	-0.134627	0.000000	0.000000	0.000000	0.353012	-0.036032	0.408886	0.000000	0.000000	3.000000	13.000000	0.000000
2266.469296	0.210970	0.582068	-0.000177	75.714203	-8.602502	107.271111	4.999493	0.000000	-0.071238	0.000000	0.000000	0.000000	0.310416	-0.048488	0.416757	0.000000	0.000000	3.000000	13.000000	0.000000
2266.472629	0.210970	0.582068	-0.000177	75.714203	-8.602502	107.271111	4.999493	0.000000	-0.071238	0.000000	0.000000	0.000000	0.310416	-0.048488	0.416757	0.000000	0.000000	3.000000	13.000000	0.000000
2266.475962	0.210970	0.582068	-0.000177	75.714203	-8.602502	107.271111	4.999493	0.000000	-0.071238	0.000000	0.000000	0.000000	0.310416	-0.048488	0.416757	0.000000	0.000000	3.000000	13.000000	0.000000
2266.479296	0.211858	0.581892	0.001233	75.725960	-8.195593	107.761131	4.999993	0.000000	-0.007988	0.000000	0.000000	0.000000	0.266587	-0.052654	0.423076	0.000000	0.000000	3.000000	13.000000	0.000000
2266.482629	0.211858	0.581892	0.001233	75.725960	-8.195593	107.761131	4.999993	0.000000	-0.007988	0.000000	0.000000	0.000000	0.266587	-0.052654	0.423076	0.000000	0.000000	3.000000	13.000000	0.000000
2266.485962	0.211858	0.581892	0.001233	75.725960	-8.195593	107.761131	4.999993	0.000000	-0.007988	0.000000	0.000000	0.000000	0.266587	-0.052654	0.423076	0.000000	0.000000	3.000000	13.000000	0.000000
2266.489296	0.212661	0.581657	0.002626	75.783134	-7.644580	108.475700	4.999696	0.000000	0.055110	0.000000	0.000000	0.000000	0.240832	-0.070727	0.417932	0.000000	0.000000	3.000000	13.000000	0.000000
2266.492629	0.212661	0.581657	0.002626	75.783134	-7.644580	108.475700	4.999696	0.000000	0.055110	0.000000	0.000000	0.000000	0.240832	-0.070727	0.417932	0.000000	0.000000	3.000000	13.000000	0.000000
2266.495962	0.212661	0.581657	0.002626	75.783134	-7.644580	108.475700	4.999696	0.000000	0.055110	0.000000	0.000000	0.000000	0.240832	-0.070727	0.417932	0.000000	0.000000	3.000000	13.000000	0.000000
2266.499296	0.213406	0.581379	0.004007	75.882652	-6.905095	109.460938	4.998642	0.000000	0.116516	0.000000	0.000000	0.000000	0.223540	-0.083210	0.414386	0.000000	0.000000	3.000000	13.000000	0.000000
2266.502629	0.213406	0.581379	0.004007	75.882652	-6.905095	109.460938	4.998642	0.000000	0.116516	0.000000	0.000000	0.000000	0.223540	-0.083210	0.414386	0.000000	0.000000	3.000000	13.000000	0.000000
2266.505962	0.213406	0.581379	0.004007	75.882652	-6.905095	109.460938	4.998642	0.000000	0.116516	0.000000	0.000000	0.000000	0.223540	-0.083210	0.414386	0.000000	0.000000	3.000000	13.000000	0.000000
2266.509296	0.214059	0.581097	0.005360	76.009575	-6.046582	110.617996	4.996881	0.000000	0.176572	0.000000	0.000000	0.000000	0.195763	-0.084620	0.405796	0.000000	0.000000	3.000000	13.000000	0.000000
2266.512629	0.214059	0.581097	0.005360	76.009575	-6.046582	110.617996	4.996881	0.000000	0.176572	0.000000	0.000000	0.000000	0.195763	-0.084620	0.405796	0.000000	0.000000	3.000000	13.000000	0.000000
2266.515962	0.214059	0.581097	0.005360	76.009575	-6.046582	110.617996	4.994488	0.000000	0.234708	0.000000	0.000000	0.000000	0.195763	-0.084620	0.405796	0.000000	0.000000	3.000000	13.000000	0.000000
2266.519296	0.214675	0.580774	0.006691	76.143837	-5.155291	111.824593	4.994488	0.000000	0.234708	0.000000	0.000000	0.000000	0.184833	-0.097033	0.399395	0.000000	0.000000	3.000000	13.000000	0.000000
2266.522629	0.214675	0.580774	0.006691	76.143837	-5.155291	111.824593	4.994488	0.000000	0.234708	0.000000	0.000000	0.000000	0.184833	-0.097033	0.399395	0.000000	0.000000	3.000000	13.000000	0.000000
2266.525962	0.214675	0.580774	0.006691	76.143837	-5.155291	111.824593	4.994488	0.000000	0.234708	0.000000	0.000000	0.000000	0.184833	-0.097033	0.399395	0.000000	0.000000	3.000000	13.000000	0.000000
2266.529296	0.215277	0.580409	0.007991	76.257881	-4.372946	112.878868	4.991510	0.000000	0.291257	0.000000	0.000000	0.000000	0.180462	-0.109469	0.389968	0.000000	0.000000	3.000000	13.000000	0.000000
2266.532629	0.215277	0.580409	0.007991	76.257881	-4.372946	112.878868	4.991510	0.000000	0.291257	0.000000	0.000000	0.000000	0.180462	-0.109469	0.389968	0.000000	0.000000	3.000000	13.000000	0.000000
2266.535962	0.215277	0.580409	0.007991	76.257881	-4.372946	112.878868	4.991510	0.000000	0.291257	0.000000	0.000000	0.000000	0.180462	-0.109469	0.389968	0.000000	0.000000	3.000000	13.000000	0.000000
2266.539296	0.215829	0.580040	0.009243	76.337204	-3.779669	113.676346	4.988029	0.000000	0.345782	0.000000	0.000000	0.000000	0.165695	-0.110705	0.375486	0.000000	0.000000	3.000000	13.000000	0.000000
2266.542629	0.215829	0.580040	0.009243	76.337204	-3.779669	113.676346	4.988029	0.000000	0.345782	0.000000	0.000000	0.000000	0.165695	-0.110705	0.375486	0.000000	0.000000	3.000000	13.000000	0.000000
2266.545962	0.215829	0.580040	0.009243	76.337204	-3.779669	113.676346	4.988029	0.000000	0.345782	0.000000	0.000000	0.000000	0.165695	-0.110705	0.375486	0.000000	0.000000	3.000000	13.000000	0.000000
2266.549296	0.216293	0.579658	0.010421	76.370468	-3.464178	114.103691	4.984157	0.000000	0.397723	0.000000	0.000000	0.000000	0.139258	-0.114607	0.353368	0.000000	0.000000	3.000000	13.000000	0.000000
2266.552629	0.216293	0.579658	0.010421	76.370468	-3.464178	114.103691	4.984157	0.000000	0.397723	0.000000	0.000000	0.000000	0.139258	-0.114607	0.353368	0.000000	0.000000	3.000000	13.000000	0.000000
2266.555962	0.216293	0.579658	0.010421	76.370468	-3.464178	114.103691	4.984157	0.000000	0.397723	0.000000	0.000000	0.000000	0.139258	-0.114607	0.353368	0.000000	0.000000	3.000000	13.000000	0.000000
2266.559296	0.216608	0.579254	0.011510	76.379776	-3.381789	114.233536	4.980046	0.000000	0.446250	0.000000	0.000000	0.000000	0.094416	-0.121203	0.326740	0.000000	0.000000	3.000000	13.000000	0.000000
2266.562629	0.216608	0.579254	0.011510	76.379776	-3.381789	114.233536	4.980046	0.000000	0.446250	0.000000	0.000000	0.000000	0.094416	-0.121203	0.326740	0.000000	0.000000	3.000000	13.000000	0.000000
2266.565962	0.216608	0.579254	0.011510	76.379776	-3.381789	114.233536	4.980046	0.000000	0.446250	0.000000	0.000000	0.000000	0.094416	-0.121203	0.326740	0.000000	0.000000	3.000000	13.000000	0.000000
2266.569296	0.216767	0.578838	0.012557	76.379776	-3.411717	114.233521	4.975819	0.000000	0.491143	0.000000	0.000000	0.000000	0.047756	-0.124789	0.314098	0.000000	0.000000	3.000000	13.000000	0.000000
2266.572629	0.216767	0.578838	0.012557	76.379776	-3.411717	114.233521	4.975819	0.000000	0.491143	0.000000	0.000000	0.000000	0.047756	-0.124789	0.314098	0.000000	0.000000	3.000000	13.000000	0.000000
2266.575962	0.216767	0.578838	0.012557	76.379776	-3.411717	114.233521	4.975819	0.000000	0.491143	0.000000	0.000000	0.000000	0.047756	-0.124789	0.314098	0.000000	0.000000	3.000000	13.000000	0.000000
2266.579296	0.216786	0.578439	0.013478	76.387749	-3.453013	114.240524	4.971337	0.000000	0.534607	0.000000	0.000000	0.000000	0.005667	-0.119599	0.276472	0.000000	0.000000	3.000000	13.000000	0.000000
2266.582629	0.216786	0.578439	0.013478	76.387749	-3.453013	114.240524	4.971337	0.000000	0.534607	0.000000	0.000000	0.000000	0.005667	-0.119599	0.276472	0.000000	0.000000	3.000000	13.000000	0.000000
2266.585962	0.216786	0.578439	0.013478	76.387749	-3.453013	114.240524	4.971337	0.000000	0.534607	0.000000	0.000000	0.000000	0.005667	-0.119599	0.276472	0.000000	0.000000	3.000000	13.000000	0.000000
2266.589296	0.216786	0.578439	0.013478	76.413872	-3.460205	114.307053	4.967030	0.000000	0.573253	0.000000	0.000000	0.000000	0.005667	-0.119599	0.276472	0.000000	0.000000	3.000000	13.000000	0.000000
2266.592629	0.216648	0.578002	0.014297	76.413872	-3.460205	114.307053	4.967030	0.000000	0.573253	0.000000	0.000000	0.000000	-0.041466	-0.131222	0.245579	0.000000	0.000000	3.000000	13.000000	0.000000
2266.595962	0.216648	0.578002	0.014297	76.413872	-3.460205	114.307053	4.967030	0.000000	0.573253	0.000000	0.000000	0.000000	-0.041466	-0.131222	0.245579	0.000000	0.000000	3.000000	13.000000	0.000000
2266.599296	0.216431	0.577592	0.015006	76.461899	-3.387950	114.492348	4.967030	0.000000	0.573253	0.000000	0.000000	0.000000	-0.065134	-0.122854	0.212595	0.000000	0.000000	3.000000	13.000000	0.000000
2266.602629	0.216431	0.577592	0.015006	76.461899	-3.387950	114.492348	4.967030	0.000000	0.573253	0.000000	0.000000	0.000000	-0.065134	-0.122854	0.212595	0.000000	0.000000	3.000000	13.000000	0.000000
2266.605962	0.216431	0.577592	0.015006	76.461899	-3.387950	114.492348	4.967030	0.000000	0.573253	0.000000	0.000000	0.000000	-0.065134	-0.122854	0.212595	0.000000	0.000000	3.000000	13.000000	0.000000
2266.609296	0.216431	0.577592	0.015006	76.524422	-3.229399	114.797440	4.958984	0.000000	0.639119	0.000000	0.000000	0.000000	-0.065134	-0.122854	0.212595	0.000000	0.000000	3.000000	13.000000	0.000000
2266.612629	0.216142	0.577230	0.015619	76.524422	-3.229399	114.797440	4.958984	0.000000	0.639119	0.000000	0.000000	0.000000	-0.086642	-0.108700	0.184110	0.000000	0.000000	3.000000	13.000000	0.000000
2266.615962	0.216142	0.577230	0.015619	76.524422	-3.229399	114.797440	4.958984	0.000000	0.639119	0.000000	0.000000	0.000000	-0.086642	-0.108700	0.184110	0.000000	0.000000	3.000000	13.000000	0.000000
2266.619296	0.215849	0.576915	0.016107	76.593506	-3.044535	115.131844	4.958984	0.000000	0.639119	0.000000	0.000000	0.000000	-0.087842	-0.094408	0.146399	0.000000	0.000000	3.000000	13.000000	0.000000
2266.622629	0.215849	0.576915	0.016107	76.593506	-3.044535	115.131844	4.958984	0.000000	0.639119	0.000000	0.000000	0.000000	-0.087842	-0.094408	0.146399	0.000000	0.000000	3.000000	13.000000	0.000000
2266.625962	0.215849	0.576915	0.016107	76.593506	-3.044535	115.131844	4.958984	0.000000	0.639119	0.000000	0.000000	0.000000	-0.087842	-0.094408	0.146399	0.000000	0.000000	3.000000	13.000000	0.000000
2266.629296	0.215559	0.576640	0.016424	76.657021	-2.857673	115.455116	4.952361	0.000000	0.688566	0.000000	0.000000	0.000000	-0.087058	-0.082721	0.094853	0.000000	0.000000	3.000000	13.000000	0.000000
2266.632629	0.215559	0.576640	0.016424	76.657021	-2.857673	115.455116	4.952361	0.000000	0.688566	0.000000	0.000000	0.000000	-0.087058	-0.082721	0.094853	0.000000	0.000000	3.000000	13.000000	0.000000
2266.635962	0.215559	0.576640	0.016424	76.657021	-2.857673	115.455116	4.952361	0.000000	0.688566	0.000000	0.000000	0.000000	-0.087058	-0.082721	0.094853	0.000000	0.000000	3.000000	13.000000	0.000000
2266.639296	0.215559	0.576640	0.016424	76.705582	-2.771184	115.626633	4.950255	0.000000	0.703546	0.000000	0.000000	0.000000	-0.087058	-0.082721	0.094853	0.000000	0.000000	3.000000	13.000000	0.000000
2266.642629	0.215385	0.576431	0.016578	76.705582	-2.771184	115.626633	4.950255	0.000000	0.703546	0.000000	0.000000	0.000000	-0.052187	-0.062606	0.046366	0.000000	0.000000	3.000000	13.000000	0.000000
2266.645962	0.215385	0.576431	0.016578	76.705582	-2.771184	115.626633	4.950255	0.000000	0.703546	0.000000	0.000000	0.000000	-0.052187	-0.062606	0.046366	0.000000	0.000000	3.000000	13.000000	0.000000
2266.649296	0.215385	0.576431	0.016578	76.730232	-2.812834	115.596939	4.950255	0.000000	0.703546	0.000000	0.000000	0.000000	-0.052187	-0.062606	0.046366	0.000000	0.000000	3.000000	13.000000	0.000000
2266.652629	0.215385	0.576431	0.016578	76.730232	-2.812834	115.596939	4.950255	0.000000	0.703546	0.000000	0.000000	0.000000	-0.052187	-0.062606	0.046366	0.000000	0.000000	3.000000	13.000000	0.000000
2266.655962	0.215342	0.576083	0.016365	76.752502	-2.847941	115.546898	4.949178	0.000000	0.711082	0.000000	0.000000	0.000000	-0.012799	-0.104282	-0.063956	0.000000	0.000000	3.000000	13.000000	0.000000
2266.659296	0.215342	0.576083	0.016365	76.752502	-2.847941	115.546898	4.949178	0.000000	0.711082	0.000000	0.000000	0.000000	-0.000001	0.000003	0.000000	0.000000	0.000000	3.000000	13.000000	0.000000
2266.662629	0.215342	0.576083	0.016365	76.752502	-2.847941	115.546898	4.949178	0.000000	0.711082	0.000000	0.000000	0.000000	-0.000001	0.000003	0.000000	0.000000	0.000000	3.000000	13.000000	0.000000
2266.665962	0.215342	0.576083	0.016365	76.752502	-2.847941	115.546898	4.950421	0.000000	0.702374	0.000000	0.000000	0.000000	-0.000001	0.000003	0.000000	0.000000	0.000000	3.000000	13.000000	0.000000
2266.669296	0.215342	0.576083	0.016365	76.772339	-2.884689	115.476494	4.950421	0.000000	0.702374	0.000000	0.000000	0.000000	-0.000001	0.000003	0.000000	0.000000	0.000000	3.000000	13.000000	0.000000
2266.672629	0.215496	0.575972	0.016048	76.772339	-2.884689	115.476494	4.950421	0.000000	0.702374	0.000000	0.000000	0.000000	0.046284	-0.033304	-0.094999	0.000000	0.000000	3.000000	13.000000	0.000000
2266.675962	0.215496	0.575972	0.016048	76.772339	-2.884689	115.476494	4.950421	0.000000	0.702374	0.000000	0.000000	0.000000	0.046284	-0.033304	-0.094999	0.000000	0.000000	3.000000	13.000000	0.000000
2266.679296	0.215496	0.575972	0.016048	76.777832	-2.959179	115.344414	4.950421	0.000000	0.702374	0.000000	0.000000	0.000000	0.046284	-0.033304	-0.094999	0.000000	0.000000	3.000000	13.000000	0.000000
2266.682629	0.215496	0.575972	0.016048	76.777832	-2.959179	115.344414	4.950421	0.000000	0.702374	0.000000	0.000000	0.000000	0.046284	-0.033304	-0.094999	0.000000	0.000000	3.000000	13.000000	0.000000
2266.685962	0.215655	0.575956	0.015683	76.777832	-2.959179	115.344414	4.950421	0.000000	0.702374	0.000000	0.000000	0.000000	0.047642	-0.004843	-0.109696	0.000000	0.000000	3.000000	13.000000	0.000000
2266.689296	0.215769	0.575988	0.015279	76.757599	-3.149245	115.056984	4.952419	0.000000	0.688141	0.000000	0.000000	0.000000	0.034251	0.009451	-0.120988	0.000000	0.000000	3.000000	13.000000	0.000000
2266.692629	0.215769	0.575988	0.015279	76.757599	-3.149245	115.056984	4.952419	0.000000	0.688141	0.000000	0.000000	0.000000	0.034251	0.009451	-0.120988	0.000000	0.000000	3.000000	13.000000	0.000000
2266.695962	0.215769	0.575988	0.015279	76.757599	-3.149245	115.056984	4.957014	0.000000	0.654230	0.000000	0.000000	0.000000	0.034251	0.009451	-0.120988	0.000000	0.000000	3.000000	13.000000	0.000000
2266.699296	0.215769	0.575988	0.015279	76.713989	-3.469856	114.609917	4.957014	0.000000	0.654230	0.000000	0.000000	0.000000	0.034251	0.009451	-0.120988	0.000000	0.000000	3.000000	13.000000	0.000000
2266.702629	0.215733	0.576057	0.014843	76.713989	-3.469856	114.609917	4.957014	0.000000	0.654230	0.000000	0.000000	0.000000	-0.010973	0.020975	-0.130785	0.000000	0.000000	3.000000	13.000000	0.000000
2266.705962	0.215733	0.576057	0.014843	76.713989	-3.469856	114.609917	4.957014	0.000000	0.654230	0.000000	0.000000	0.000000	-0.010973	0.020975	-0.130785	0.000000	0.000000	3.000000	13.000000	0.000000
2266.709296	0.215733	0.576057	0.014843	76.660416	-3.828937	114.118973	4.957014	0.000000	0.654230	0.000000	0.000000	0.000000	-0.010973	0.020975	-0.130785	0.000000	0.000000	3.000000	13.000000	0.000000
2266.712629	0.215733	0.576057	0.014843	76.660416	-3.828937	114.118973	4.957014	0.000000	0.654230	0.000000	0.000000	0.000000	-0.010973	0.020975	-0.130785	0.000000	0.000000	3.000000	13.000000	0.000000
2266.715962	0.215326	0.576434	0.013834	76.614525	-4.144139	113.697227	4.959377	0.000000	0.636067	0.000000	0.000000	0.000000	-0.122134	0.112977	-0.302729	0.000000	0.000000	3.000000	13.000000	0.000000
2266.719296	0.215326	0.576434	0.013834	76.614525	-4.144139	113.697227	4.959377	0.000000	0.636067	0.000000	0.000000	0.000000	-0.000000	0.000002	-0.000000	0.000000	0.000000	3.000000	13.000000	0.000000
2266.722629	0.215326	0.576434	0.013834	76.614525	-4.144139	113.697227	4.959377	0.000000	0.636067	0.000000	0.000000	0.000000	-0.000000	0.000002	-0.000000	0.000000	0.000000	3.000000	13.000000	0.000000
2266.725962	0.215326	0.576434	0.013834	76.614525	-4.144139	113.697227	4.964408	0.000000	0.595522	0.000000	0.000000	0.000000	-0.000000	0.000002	-0.000000	0.000000	0.000000	3.000000	13.000000	0.000000
2266.729296	0.215326	0.576434	0.013834	76.596390	-4.271738	113.526619	4.964408	0.000000	0.595522	0.000000	0.000000	0.000000	-0.000000	0.000002	-0.000000	0.000000	0.000000	3.000000	13.000000	0.000000
2266.732629	0.215002	0.576731	0.013127	76.596390	-4.271738	113.526619	4.964408	0.000000	0.595522	0.000000	0.000000	0.000000	-0.097032	0.089101	-0.212261	0.000000	0.000000	3.000000	13.000000	0.000000
2266.735962	0.215002	0.576731	0.013127	76.596390	-4.271738	113.526619	4.964408	0.000000	0.595522	0.000000	0.000000	0.000000	-0.097032	0.089101	-0.212261	0.000000	0.000000	3.000000	13.000000	0.000000
2266.739296	0.214631	0.577074	0.012314	76.602493	-4.258682	113.546356	4.964408	0.000000	0.595522	0.000000	0.000000	0.000000	-0.111505	0.102940	-0.243929	0.000000	0.000000	3.000000	13.000000	0.000000
2266.742629	0.214631	0.577074	0.012314	76.602493	-4.258682	113.546356	4.964408	0.000000	0.595522	0.000000	0.000000	0.000000	-0.111505	0.102940	-0.243929	0.000000	0.000000	3.000000	13.000000	0.000000
2266.745962	0.214631	0.577074	0.012314	76.602493	-4.258682	113.546356	4.964408	0.000000	0.595522	0.000000	0.000000	0.000000	-0.111505	0.102940	-0.243929	0.000000	0.000000	3.000000	13.000000	0.000000
2266.749296	0.214233	0.577463	0.011385	76.605232	-4.262311	113.539818	4.971400	0.000000	0.534029	0.000000	0.000000	0.000000	-0.119350	0.116562	-0.278729	0.000000	0.000000	3.000000	13.000000	0.000000
2266.752629	0.214233	0.577463	0.011385	76.605232	-4.262311	113.539818	4.971400	0.000000	0.534029	0.000000	0.000000	0.000000	-0.119350	0.116562	-0.278729	0.000000	0.000000	3.000000	13.000000	0.000000
2266.755962	0.214233	0.577463	0.011385	76.607979	-4.265926	113.533302	4.975353	0.000000	0.495848	0.000000	0.000000	0.000000	-0.119350	0.116562	-0.278729	0.000000	0.000000	3.000000	13.000000	0.000000
2266.759296	0.213796	0.577886	0.010370	76.607979	-4.265926	113.533302	4.975353	0.000000	0.495848	0.000000	0.000000	0.000000	-0.131044	0.127105	-0.304238	0.000000	0.000000	3.000000	13.000000	0.000000
2266.762629	0.213796	0.577886	0.010370	76.607979	-4.265926	113.533302	4.975353	0.000000	0.495848	0.000000	0.000000	0.000000	-0.131044	0.127105	-0.304238	0.000000	0.000000	3.000000	13.000000	0.000000
2266.765962	0.213796	0.577886	0.010370	76.607979	-4.265926	113.533302	4.979366	0.000000	0.453778	0.000000	0.000000	0.000000	-0.131044	0.127105	-0.304238	0.000000	0.000000	3.000000	13.000000	0.000000
2266.769296	0.213368	0.578345	0.009318	76.607979	-4.260494	113.533318	4.979366	0.000000	0.453778	0.000000	0.000000	0.000000	-0.128289	0.137498	-0.315700	0.000000	0.000000	3.000000	13.000000	0.000000
2266.772629	0.213368	0.578345	0.009318	76.607979	-4.260494	113.533318	4.979366	0.000000	0.453778	0.000000	0.000000	0.000000	-0.128289	0.137498	-0.315700	0.000000	0.000000	3.000000	13.000000	0.000000
2266.775962	0.213368	0.578345	0.009318	76.607979	-4.260494	113.533318	4.979366	0.000000	0.453778	0.000000	0.000000	0.000000	-0.128289	0.137498	-0.315700	0.000000	0.000000	3.000000	13.000000	0.000000
2266.779296	0.212943	0.578819	0.008212	76.607124	-4.257171	113.526749	4.983196	0.000000	0.409584	0.000000	0.000000	0.000000	-0.127660	0.142134	-0.331698	0.000000	0.000000	3.000000	13.000000	0.000000
2266.782629	0.212943	0.578819	0.008212	76.607124	-4.257171	113.526749	4.983196	0.000000	0.409584	0.000000	0.000000	0.000000	-0.127660	0.142134	-0.331698	0.000000	0.000000	3.000000	13.000000	0.000000
2266.785962	0.212943	0.578819	0.008212	76.607124	-4.257171	113.526749	4.983196	0.000000	0.409584	0.000000	0.000000	0.000000	-0.127660	0.142134	-0.331698	0.000000	0.000000	3.000000	13.000000	0.000000
2266.789296	0.212533	0.579345	0.007083	76.601639	-4.233606	113.539772	4.986834	0.000000	0.362608	0.000000	0.000000	0.000000	-0.122974	0.157887	-0.338684	0.000000	0.000000	3.000000	13.000000	0.000000
2266.792629	0.212533	0.579345	0.007083	76.601639	-4.233606	113.539772	4.986834	0.000000	0.362608	0.000000	0.000000	0.000000	-0.122974	0.157887	-0.338684	0.000000	0.000000	3.000000	13.000000	0.000000
2266.795962	0.212533	0.579345	0.007083	76.601639	-4.233606	113.539772	4.986834	0.000000	0.362608	0.000000	0.000000	0.000000	-0.122974	0.157887	-0.338684	0.000000	0.000000	3.000000	13.000000	0.000000
2266.799296	0.212090	0.579877	0.005942	76.596169	-4.212803	113.552788	4.990124	0.000000	0.314108	0.000000	0.000000	0.000000	-0.132778	0.159552	-0.342340	0.000000	0.000000	3.000000	13.000000	0.000000
2266.802629	0.212090	0.579877	0.005942	76.596169	-4.212803	113.552788	4.990124	0.000000	0.314108	0.000000	0.000000	0.000000	-0.132778	0.159552	-0.342340	0.000000	0.000000	3.000000	13.000000	0.000000
2266.805962	0.212090	0.579877	0.005942	76.596169	-4.212803	113.552788	4.992989	0.000000	0.264698	0.000000	0.000000	0.000000	-0.132778	0.159552	-0.342340	0.000000	0.000000	3.000000	13.000000	0.000000
2266.809296	0.211581	0.580405	0.004830	76.590675	-4.200137	113.565819	4.992989	0.000000	0.264698	0.000000	0.000000	0.000000	-0.152792	0.158438	-0.333656	0.000000	0.000000	3.000000	13.000000	0.000000
2266.812629	0.211581	0.580405	0.004830	76.590675	-4.200137	113.565819	4.992989	0.000000	0.264698	0.000000	0.000000	0.000000	-0.152792	0.158438	-0.333656	0.000000	0.000000	3.000000	13.000000	0.000000
2266.815962	0.211581	0.580405	0.004830	76.590675	-4.200137	113.565819	4.992989	0.000000	0.264698	0.000000	0.000000	0.000000	-0.152792	0.158438	-0.333656	0.000000	0.000000	3.000000	13.000000	0.000000
2266.819296	0.211006	0.580919	0.003633	76.590675	-4.202845	113.565796	4.995322	0.000000	0.216239	0.000000	0.000000	0.000000	-0.172403	0.154183	-0.359143	0.000000	0.000000	3.000000	13.000000	0.000000
2266.822629	0.211006	0.580919	0.003633	76.590675	-4.202845	113.565796	4.995322	0.000000	0.216239	0.000000	0.000000	0.000000	-0.172403	0.154183	-0.359143	0.000000	0.000000	3.000000	13.000000	0.000000
2266.825962	0.211006	0.580919	0.003633	76.590675	-4.202845	113.565796	4.995322	0.000000	0.216239	0.000000	0.000000	0.000000	-0.172403	0.154183	-0.359143	0.000000	0.000000	3.000000	13.000000	0.000000
2266.829296	0.210389	0.581372	0.002399	76.600571	-4.214853	113.559418	4.997324	0.000000	0.163552	0.000000	0.000000	0.000000	-0.185316	0.136113	-0.370141	0.000000	0.000000	3.000000	13.000000	0.000000
2266.832629	0.210389	0.581372	0.002399	76.600571	-4.214853	113.559418	4.997324	0.000000	0.163552	0.000000	0.000000	0.000000	-0.185316	0.136113	-0.370141	0.000000	0.000000	3.000000	13.000000	0.000000
2266.835962	0.210389	0.581372	0.002399	76.600571	-4.214853	113.559418	4.997324	0.000000	0.163552	0.000000	0.000000	0.000000	-0.185316	0.136113	-0.370141	0.000000	0.000000	3.000000	13.000000	0.000000
2266.839296	0.209745	0.581765	0.001051	76.619530	-4.243805	113.539986	4.998819	0.000000	0.108645	0.000000	0.000000	0.000000	-0.193018	0.117718	-0.404408	0.000000	0.000000	3.000000	13.000000	0.000000
2266.842629	0.209745	0.581765	0.001051	76.619530	-4.243805	113.539986	4.998819	0.000000	0.108645	0.000000	0.000000	0.000000	-0.193018	0.117718	-0.404408	0.000000	0.000000	3.000000	13.000000	0.000000
2266.845962	0.209745	0.581765	0.001051	76.619530	-4.243805	113.539986	4.998819	0.000000	0.108645	0.000000	0.000000	0.000000	-0.193018	0.117718	-0.404408	0.000000	0.000000	3.000000	13.000000	0.000000
2266.849296	0.209148	0.582069	-0.000367	76.656380	-4.272182	113.520653	4.999771	0.000000	0.047890	0.000000	0.000000	0.000000	-0.179033	0.091356	-0.425529	0.000000	0.000000	3.000000	13.000000	0.000000
2266.852629	0.209148	0.582069	-0.000367	76.656380	-4.272182	113.520653	4.999771	0.000000	0.047890	0.000000	0.000000	0.000000	-0.179033	0.091356	-0.425529	0.000000	0.000000	3.000000	13.000000	0.000000
2266.855962	0.209148	0.582069	-0.000367	76.656380	-4.272182	113.520653	4.999972	0.000000	-0.016823	0.000000	0.000000	0.000000	-0.179033	0.091356	-0.425529	0.000000	0.000000	3.000000	13.000000	0.000000
2266.859296	0.208508	0.582314	-0.001822	76.697281	-4.341581	113.448509	4.999972	0.000000	-0.016823	0.000000	0.000000	0.000000	-0.192023	0.073279	-0.436566	0.000000	0.000000	3.000000	13.000000	0.000000
2266.862629	0.208508	0.582314	-0.001822	76.697281	-4.341581	113.448509	4.999972	0.000000	-0.016823	0.000000	0.000000	0.000000	-0.192023	0.073279	-0.436566	0.000000	0.000000	3.000000	13.000000	0.000000
2266.865962	0.208508	0.582314	-0.001822	76.697281	-4.341581	113.448509	4.999972	0.000000	-0.016823	0.000000	0.000000	0.000000	-0.192023	0.073279	-0.436566	0.000000	0.000000	3.000000	13.000000	0.000000
2266.869296	0.207876	0.582472	-0.003261	76.741089	-4.441709	113.342819	4.999295	0.000000	-0.083967	0.000000	0.000000	0.000000	-0.189724	0.047498	-0.431435	0.000000	0.000000	3.000000	13.000000	0.000000
2266.872629	0.207876	0.582472	-0.003261	76.741089	-4.441709	113.342819	4.999295	0.000000	-0.083967	0.000000	0.000000	0.000000	-0.189724	0.047498	-0.431435	0.000000	0.000000	3.000000	13.000000	0.000000
2266.875962	0.207876	0.582472	-0.003261	76.741089	-4.441709	113.342819	4.999295	0.000000	-0.083967	0.000000	0.000000	0.000000	-0.189724	0.047498	-0.431435	0.000000	0.000000	3.000000	13.000000	0.000000
2266.879296	0.207262	0.582610	-0.004658	76.786713	-4.553933	113.223145	4.997718	0.000000	-0.151058	0.000000	0.000000	0.000000	-0.184115	0.041296	-0.419082	0.000000	0.000000	3.000000	13.000000	0.000000
2266.882629	0.207262	0.582610	-0.004658	76.786713	-4.553933	113.223145	4.997718	0.000000	-0.151058	0.000000	0.000000	0.000000	-0.184115	0.041296	-0.419082	0.000000	0.000000	3.000000	13.000000	0.000000
2266.885962	0.207262	0.582610	-0.004658	76.786713	-4.553933	113.223145	4.997718	0.000000	-0.151058	0.000000	0.000000	0.000000	-0.184115	0.041296	-0.419082	0.000000	0.000000	3.000000	13.000000	0.000000
2266.889296	0.206691	0.582756	-0.005962	76.830429	-4.655491	113.116043	4.995293	0.000000	-0.216905	0.000000	0.000000	0.000000	-0.171395	0.043843	-0.391204	0.000000	0.000000	3.000000	13.000000	0.000000
2266.892629	0.206691	0.582756	-0.005962	76.830429	-4.655491	113.116043	4.995293	0.000000	-0.216905	0.000000	0.000000	0.000000	-0.171395	0.043843	-0.391204	0.000000	0.000000	3.000000	13.000000	0.000000
2266.895962	0.206691	0.582756	-0.005962	76.830429	-4.655491	113.116043	4.995293	0.000000	-0.216905	0.000000	0.000000	0.000000	-0.171395	0.043843	-0.391204	0.000000	0.000000	3.000000	13.000000	0.000000
2266.899296	0.206119	0.582911	-0.007153	76.865074	-4.748349	113.021889	4.992213	0.000000	-0.278949	0.000000	0.000000	0.000000	-0.171453	0.046525	-0.357372	0.000000	0.000000	3.000000	13.000000	0.000000
2266.902629	0.206119	0.582911	-0.007153	76.865074	-4.748349	113.021889	4.992213	0.000000	-0.278949	0.000000	0.000000	0.000000	-0.171453	0.046525	-0.357372	0.000000	0.000000	3.000000	13.000000	0.000000
2266.905962	0.206119	0.582911	-0.007153	76.865074	-4.748349	113.021889	4.988681	0.000000	-0.336253	0.000000	0.000000	0.000000	-0.171453	0.046525	-0.357372	0.000000	0.000000	3.000000	13.000000	0.000000
2266.909296	0.205537	0.583067	-0.008200	76.894226	-4.833934	112.940819	4.988681	0.000000	-0.336253	0.000000	0.000000	0.000000	-0.174826	0.046836	-0.314164	0.000000	0.000000	3.000000	13.000000	0.000000
2266.912629	0.205537	0.583067	-0.008200	76.894226	-4.833934	112.940819	4.988681	0.000000	-0.336253	0.000000	0.000000	0.000000	-0.174826	0.046836	-0.314164	0.000000	0.000000	3.000000	13.000000	0.000000
2266.915962	0.205537	0.583067	-0.008200	76.894226	-4.833934	112.940819	4.988681	0.000000	-0.336253	0.000000	0.000000	0.000000	-0.174826	0.046836	-0.314164	0.000000	0.000000	3.000000	13.000000	0.000000
2266.919296	0.204955	0.583233	-0.009134	76.917923	-4.917472	112.873032	4.984976	0.000000	-0.387323	0.000000	0.000000	0.000000	-0.174604	0.049864	-0.280280	0.000000	0.000000	3.000000	13.000000	0.000000
2266.922629	0.204955	0.583233	-0.009134	76.917923	-4.917472	112.873032	4.984976	0.000000	-0.387323	0.000000	0.000000	0.000000	-0.174604	0.049864	-0.280280	0.000000	0.000000	3.000000	13.000000	0.000000
2266.925962	0.204955	0.583233	-0.009134	76.917923	-4.917472	112.873032	4.984976	0.000000	-0.387323	0.000000	0.000000	0.000000	-0.174604	0.049864	-0.280280	0.000000	0.000000	3.000000	13.000000	0.000000
2266.929296	0.204350	0.583381	-0.010007	76.942421	-4.996322	112.811630	4.981171	0.000000	-0.433514	0.000000	0.000000	0.000000	-0.181395	0.044286	-0.261906	0.000000	0.000000	3.000000	13.000000	0.000000
2266.932629	0.204350	0.583381	-0.010007	76.942421	-4.996322	112.811630	4.981171	0.000000	-0.433514	0.000000	0.000000	0.000000	-0.181395	0.044286	-0.261906	0.000000	0.000000	3.000000	13.000000	0.000000
2266.935962	0.204350	0.583381	-0.010007	76.942421	-4.996322	112.811630	4.981171	0.000000	-0.433514	0.000000	0.000000	0.000000	-0.181395	0.044286	-0.261906	0.000000	0.000000	3.000000	13.000000	0.000000
2266.939296	0.203793	0.583529	-0.010833	76.964203	-5.068698	112.756859	4.977165	0.000000	-0.477316	0.000000	0.000000	0.000000	-0.166971	0.044397	-0.247699	0.000000	0.000000	3.000000	13.000000	0.000000
2266.942629	0.203793	0.583529	-0.010833	76.964203	-5.068698	112.756859	4.977165	0.000000	-0.477316	0.000000	0.000000	0.000000	-0.166971	0.044397	-0.247699	0.000000	0.000000	3.000000	13.000000	0.000000
2266.945962	0.203793	0.583529	-0.010833	76.964203	-5.068698	112.756859	4.977165	0.000000	-0.477316	0.000000	0.000000	0.000000	-0.166971	0.044397	-0.247699	0.000000	0.000000	3.000000	13.000000	0.000000
2266.949296	0.203329	0.583638	-0.011738	76.991394	-5.143802	112.688148	4.972988	0.000000	-0.519032	0.000000	0.000000	0.000000	-0.139315	0.032755	-0.271559	0.000000	0.000000	3.000000	13.000000	0.000000
2266.952629	0.203329	0.583638	-0.011738	76.991394	-5.143802	112.688148	4.972988	0.000000	-0.519032	0.000000	0.000000	0.000000	-0.139315	0.032755	-0.271559	0.000000	0.000000	3.000000	13.000000	0.000000
2266.955962	0.203329	0.583638	-0.011738	77.010727	-5.228464	112.586128	4.968047	0.000000	-0.564369	0.000000	0.000000	0.000000	-0.139315	0.032755	-0.271559	0.000000	0.000000	3.000000	13.000000	0.000000
2266.959296	0.203329	0.583638	-0.011738	77.010727	-5.228464	112.586128	4.968047	0.000000	-0.564369	0.000000	0.000000	0.000000	-0.139315	0.032755	-0.271559	0.000000	0.000000	3.000000	13.000000	0.000000
2266.962629	0.202968	0.583729	-0.012640	77.010727	-5.228464	112.586128	4.968047	0.000000	-0.564369	0.000000	0.000000	0.000000	-0.108143	0.027426	-0.270437	0.000000	0.000000	3.000000	13.000000	0.000000
2266.965962	0.202968	0.583729	-0.012640	77.010727	-5.228464	112.586128	4.968047	0.000000	-0.564369	0.000000	0.000000	0.000000	-0.108143	0.027426	-0.270437	0.000000	0.000000	3.000000	13.000000	0.000000
2266.969296	0.202640	0.583827	-0.013582	77.022598	-5.395388	112.370270	4.968047	0.000000	-0.564369	0.000000	0.000000	0.000000	-0.098576	0.029421	-0.282804	0.000000	0.000000	3.000000	13.000000	0.000000
2266.972629	0.202640	0.583827	-0.013582	77.022598	-5.395388	112.370270	4.968047	0.000000	-0.564369	0.000000	0.000000	0.000000	-0.098576	0.029421	-0.282804	0.000000	0.000000	3.000000	13.000000	0.000000
2266.975962	0.202640	0.583827	-0.013582	77.022598	-5.395388	112.370270	4.968047	0.000000	-0.564369	0.000000	0.000000	0.000000	-0.098576	0.029421	-0.282804	0.000000	0.000000	3.000000	13.000000	0.000000
2266.979296	0.202364	0.583932	-0.014576	77.002205	-5.714132	111.936119	4.956789	0.000000	-0.655929	0.000000	0.000000	0.000000	-0.082800	0.031390	-0.298033	0.000000	0.000000	3.000000	13.000000	0.000000
2266.982629	0.202364	0.583932	-0.014576	77.002205	-5.714132	111.936119	4.956789	0.000000	-0.655929	0.000000	0.000000	0.000000	-0.082800	0.031390	-0.298033	0.000000	0.000000	3.000000	13.000000	0.000000
2266.985962	0.202364	0.583932	-0.014576	77.002205	-5.714132	111.936119	4.956789	0.000000	-0.655929	0.000000	0.000000	0.000000	-0.082800	0.031390	-0.298033	0.000000	0.000000	3.000000	13.000000	0.000000
2266.989296	0.202094	0.584054	-0.015554	76.953102	-6.164803	111.320251	4.950069	0.000000	-0.704846	0.000000	0.000000	0.000000	-0.080988	0.036501	-0.293581	0.000000	0.000000	3.000000	13.000000	0.000000
2266.992629	0.202094	0.584054	-0.015554	76.953102	-6.164803	111.320251	4.950069	0.000000	-0.704846	0.000000	0.000000	0.000000	-0.080988	0.036501	-0.293581	0.000000	0.000000	3.000000	13.000000	0.000000
2266.995962	0.202094	0.584054	-0.015554	76.953102	-6.164803	111.320251	4.950069	0.000000	-0.704846	0.000000	0.000000	0.000000	-0.080988	0.036501	-0.293581	0.000000	0.000000	3.000000	13.000000	0.000000
2266.999296	0.202094	0.584054	-0.015554	76.873444	-6.712441	110.574738	4.942962	0.000000	-0.753076	0.000000	0.000000	0.000000	-0.080988	0.036501	-0.293581	0.000000	0.000000	3.000000	13.000000	0.000000
2267.002629	0.201802	0.584229	-0.016468	76.873444	-6.712441	110.574738	4.942962	0.000000	-0.753076	0.000000	0.000000	0.000000	-0.087532	0.052685	-0.274242	0.000000	0.000000	3.000000	13.000000	0.000000
2267.005962	0.201802	0.584229	-0.016468	76.787720	-7.254171	109.831810	4.942962	0.000000	-0.753076	0.000000	0.000000	0.000000	-0.087532	0.052685	-0.274242	0.000000	0.000000	3.000000	13.000000	0.000000
2267.009296	0.201485	0.584414	-0.017327	76.787720	-7.254171	109.831810	4.942962	0.000000	-0.753076	0.000000	0.000000	0.000000	-0.095209	0.055377	-0.257587	0.000000	0.000000	3.000000	13.000000	0.000000
2267.012629	0.201485	0.584414	-0.017327	76.787720	-7.254171	109.831810	4.942962	0.000000	-0.753076	0.000000	0.000000	0.000000	-0.095209	0.055377	-0.257587	0.000000	0.000000	3.000000	13.000000	0.000000
2267.015962	0.201485	0.584414	-0.017327	76.787720	-7.254171	109.831810	4.942962	0.000000	-0.753076	0.000000	0.000000	0.000000	-0.095209	0.055377	-0.257587	0.000000	0.000000	3.000000	13.000000	0.000000
2267.019296	0.201485	0.584414	-0.017327	76.711464	-7.737654	109.173157	4.928679	0.000000	-0.841502	0.000000	0.000000	0.000000	-0.095209	0.055377	-0.257587	0.000000	0.000000	3.000000	13.000000	0.000000
2267.022629	0.201156	0.584589	-0.018155	76.711464	-7.737654	109.173157	4.928679	0.000000	-0.841502	0.000000	0.000000	0.000000	-0.098638	0.052550	-0.248377	0.000000	0.000000	3.000000	13.000000	0.000000
2267.025962	0.201156	0.584589	-0.018155	76.711464	-7.737654	109.173157	4.928679	0.000000	-0.841502	0.000000	0.000000	0.000000	-0.098638	0.052550	-0.248377	0.000000	0.000000	3.000000	13.000000	0.000000
2267.029296	0.200802	0.584718	-0.018983	76.663406	-8.113576	108.669113	4.928679	0.000000	-0.841502	0.000000	0.000000	0.000000	-0.106215	0.038650	-0.248309	0.000000	0.000000	3.000000	13.000000	0.000000
2267.032629	0.200802	0.584718	-0.018983	76.663406	-8.113576	108.669113	4.928679	0.000000	-0.841502	0.000000	0.000000	0.000000	-0.106215	0.038650	-0.248309	0.000000	0.000000	3.000000	13.000000	0.000000
2267.035962	0.200802	0.584718	-0.018983	76.663406	-8.113576	108.669113	4.928679	0.000000	-0.841502	0.000000	0.000000	0.000000	-0.106215	0.038650	-0.248309	0.000000	0.000000	3.000000	13.000000	0.000000
2267.039296	0.200802	0.584718	-0.018983	76.643250	-8.382549	108.309204	4.913632	0.000000	-0.925320	0.000000	0.000000	0.000000	-0.106215	0.038650	-0.248309	0.000000	0.000000	3.000000	13.000000	0.000000
2267.042629	0.200516	0.584793	-0.019827	76.643250	-8.382549	108.309204	4.913632	0.000000	-0.925320	0.000000	0.000000	0.000000	-0.085876	0.022494	-0.253202	0.000000	0.000000	3.000000	13.000000	0.000000
2267.045962	0.200516	0.584793	-0.019827	76.643250	-8.382549	108.309204	4.913632	0.000000	-0.925320	0.000000	0.000000	0.000000	-0.085876	0.022494	-0.253202	0.000000	0.000000	3.000000	13.000000	0.000000
2267.049296	0.200239	0.584803	-0.020705	76.635490	-8.620825	107.985191	4.913632	0.000000	-0.925320	0.000000	0.000000	0.000000	-0.083139	0.003130	-0.263397	0.000000	0.000000	3.000000	13.000000	0.000000
2267.052629	0.200239	0.584803	-0.020705	76.635490	-8.620825	107.985191	4.913632	0.000000	-0.925320	0.000000	0.000000	0.000000	-0.083139	0.003130	-0.263397	0.000000	0.000000	3.000000	13.000000	0.000000
2267.055962	0.200239	0.584803	-0.020705	76.635490	-8.620825	107.985191	4.913632	0.000000	-0.925320	0.000000	0.000000	0.000000	-0.083139	0.003130	-0.263397	0.000000	0.000000	3.000000	13.000000	0.000000
2267.059296	0.200009	0.584776	-0.021642	76.619156	-8.953409	107.534187	4.896635	0.000000	-1.011421	0.000000	0.000000	0.000000	-0.068921	-0.008257	-0.281194	0.000000	0.000000	3.000000	13.000000	0.000000
2267.062629	0.200009	0.584776	-0.021642	76.619156	-8.953409	107.534187	4.896635	0.000000	-1.011421	0.000000	0.000000	0.000000	-0.068921	-0.008257	-0.281194	0.000000	0.000000	3.000000	13.000000	0.000000
2267.065962	0.200009	0.584776	-0.021642	76.619156	-8.953409	107.534187	4.896635	0.000000	-1.011421	0.000000	0.000000	0.000000	-0.068921	-0.008257	-0.281194	0.000000	0.000000	3.000000	13.000000	0.000000
2267.069296	0.199771	0.584729	-0.022595	76.562546	-9.482569	106.807686	4.886884	0.000000	-1.057527	0.000000	0.000000	0.000000	-0.071303	-0.014095	-0.285862	0.000000	0.000000	3.000000	13.000000	0.000000
2267.072629	0.199771	0.584729	-0.022595	76.562546	-9.482569	106.807686	4.886884	0.000000	-1.057527	0.000000	0.000000	0.000000	-0.071303	-0.014095	-0.285862	0.000000	0.000000	3.000000	13.000000	0.000000
2267.075962	0.199771	0.584729	-0.022595	76.562546	-9.482569	106.807686	4.886884	0.000000	-1.057527	0.000000	0.000000	0.000000	-0.071303	-0.014095	-0.285862	0.000000	0.000000	3.000000	13.000000	0.000000
2267.079296	0.199413	0.584670	-0.023538	76.454140	-10.255391	105.754776	4.876512	0.000000	-1.104370	0.000000	0.000000	0.000000	-0.107561	-0.017638	-0.282818	0.000000	0.000000	3.000000	13.000000	0.000000
2267.082629	0.199413	0.584670	-0.023538	76.454140	-10.255391	105.754776	4.876512	0.000000	-1.104370	0.000000	0.000000	0.000000	-0.107561	-0.017638	-0.282818	0.000000	0.000000	3.000000	13.000000	0.000000
2267.085962	0.199413	0.584670	-0.023538	76.454140	-10.255391	105.754776	4.876512	0.000000	-1.104370	0.000000	0.000000	0.000000	-0.107561	-0.017638	-0.282818	0.000000	0.000000	3.000000	13.000000	0.000000
2267.089296	0.199413	0.584670	-0.023538	76.307999	-11.148457	104.537193	4.865483	0.000000	-1.151985	0.000000	0.000000	0.000000	-0.107561	-0.017638	-0.282818	0.000000	0.000000	3.000000	13.000000	0.000000
2267.092629	0.199006	0.584647	-0.024422	76.307999	-11.148457	104.537193	4.865483	0.000000	-1.151985	0.000000	0.000000	0.000000	-0.121985	-0.006873	-0.265282	0.000000	0.000000	3.000000	13.000000	0.000000
2267.095962	0.199006	0.584647	-0.024422	76.307999	-11.148457	104.537193	4.865483	0.000000	-1.151985	0.000000	0.000000	0.000000	-0.121985	-0.006873	-0.265282	0.000000	0.000000	3.000000	13.000000	0.000000
2267.099296	0.198579	0.584623	-0.025297	76.162849	-11.965461	103.415825	4.865483	0.000000	-1.151985	0.000000	0.000000	0.000000	-0.128209	-0.007203	-0.262616	0.000000	0.000000	3.000000	13.000000	0.000000
2267.102629	0.198579	0.584623	-0.025297	76.162849	-11.965461	103.415825	4.865483	0.000000	-1.151985	0.000000	0.000000	0.000000	-0.128209	-0.007203	-0.262616	0.000000	0.000000	3.000000	13.000000	0.000000
2267.105962	0.198579	0.584623	-0.025297	76.162849	-11.965461	103.415825	4.865483	0.000000	-1.151985	0.000000	0.000000	0.000000	-0.128209	-0.007203	-0.262616	0.000000	0.000000	3.000000	13.000000	0.000000
2267.109296	0.198579	0.584623	-0.025297	76.041046	-12.662858	102.461441	4.843074	0.000000	-1.242831	0.000000	0.000000	0.000000	-0.128209	-0.007203	-0.262616	0.000000	0.000000	3.000000	13.000000	0.000000
2267.112629	0.198135	0.584642	-0.026155	76.041046	-12.662858	102.461441	4.843074	0.000000	-1.242831	0.000000	0.000000	0.000000	-0.133158	0.005771	-0.257269	0.000000	0.000000	3.000000	13.000000	0.000000
2267.115962	0.198135	0.584642	-0.026155	76.041046	-12.662858	102.461441	4.843074	0.000000	-1.242831	0.000000	0.000000	0.000000	-0.133158	0.005771	-0.257269	0.000000	0.000000	3.000000	13.000000	0.000000
2267.119296	0.197649	0.584646	-0.026942	75.956123	-13.190544	101.751442	4.843074	0.000000	-1.242831	0.000000	0.000000	0.000000	-0.145587	0.000966	-0.236004	0.000000	0.000000	3.000000	13.000000	0.000000
2267.122629	0.197649	0.584646	-0.026942	75.956123	-13.190544	101.751442	4.843074	0.000000	-1.242831	0.000000	0.000000	0.000000	-0.145587	0.000966	-0.236004	0.000000	0.000000	3.000000	13.000000	0.000000
2267.125962	0.197649	0.584646	-0.026942	75.956123	-13.190544	101.751442	4.843074	0.000000	-1.242831	0.000000	0.000000	0.000000	-0.145587	0.000966	-0.236004	0.000000	0.000000	3.000000	13.000000	0.000000
2267.129296	0.197649	0.584646	-0.026942	75.903603	-13.595454	101.224930	4.819916	0.000000	-1.329816	0.000000	0.000000	0.000000	-0.145587	0.000966	-0.236004	0.000000	0.000000	3.000000	13.000000	0.000000
2267.132629	0.197177	0.584615	-0.027701	75.903603	-13.595454	101.224930	4.819916	0.000000	-1.329816	0.000000	0.000000	0.000000	-0.141679	-0.009338	-0.227804	0.000000	0.000000	3.000000	13.000000	0.000000
2267.135962	0.197177	0.584615	-0.027701	75.903603	-13.595454	101.224930	4.819916	0.000000	-1.329816	0.000000	0.000000	0.000000	-0.141679	-0.009338	-0.227804	0.000000	0.000000	3.000000	13.000000	0.000000
2267.139296	0.196681	0.584579	-0.028352	75.865494	-13.962436	100.759537	4.819916	0.000000	-1.329816	0.000000	0.000000	0.000000	-0.148879	-0.010716	-0.195464	0.000000	0.000000	3.000000	13.000000	0.000000
2267.142629	0.196681	0.584579	-0.028352	75.865494	-13.962436	100.759537	4.819916	0.000000	-1.329816	0.000000	0.000000	0.000000	-0.148879	-0.010716	-0.195464	0.000000	0.000000	3.000000	13.000000	0.000000
2267.145962	0.196681	0.584579	-0.028352	75.865494	-13.962436	100.759537	4.819916	0.000000	-1.329816	0.000000	0.000000	0.000000	-0.148879	-0.010716	-0.195464	0.000000	0.000000	3.000000	13.000000	0.000000
2267.149296	0.196681	0.584579	-0.028352	75.818169	-14.364497	100.253281	4.797943	0.000000	-1.407033	0.000000	0.000000	0.000000	-0.148879	-0.010716	-0.195464	0.000000	0.000000	3.000000	13.000000	0.000000
2267.152629	0.196177	0.584495	-0.028915	75.818169	-14.364497	100.253281	4.797943	0.000000	-1.407033	0.000000	0.000000	0.000000	-0.151152	-0.025273	-0.168652	0.000000	0.000000	3.000000	13.000000	0.000000
2267.155962	0.196177	0.584495	-0.028915	75.818169	-14.364497	100.253281	4.797943	0.000000	-1.407033	0.000000	0.000000	0.000000	-0.151152	-0.025273	-0.168652	0.000000	0.000000	3.000000	13.000000	0.000000
2267.159296	0.195684	0.584443	-0.029348	75.734016	-14.853706	99.617599	4.797943	0.000000	-1.407033	0.000000	0.000000	0.000000	-0.147931	-0.015461	-0.129892	0.000000	0.000000	3.000000	13.000000	0.000000
2267.162629	0.195684	0.584443	-0.029348	75.734016	-14.853706	99.617599	4.797943	0.000000	-1.407033	0.000000	0.000000	0.000000	-0.147931	-0.015461	-0.129892	0.000000	0.000000	3.000000	13.000000	0.000000
2267.165962	0.195684	0.584443	-0.029348	75.734016	-14.853706	99.617599	4.797943	0.000000	-1.407033	0.000000	0.000000	0.000000	-0.147931	-0.015461	-0.129892	0.000000	0.000000	3.000000	13.000000	0.000000
2267.169296	0.195684	0.584443	-0.029348	75.617699	-15.418744	98.878479	4.780209	0.000000	-1.466154	0.000000	0.000000	0.000000	-0.147931	-0.015461	-0.129892	0.000000	0.000000	3.000000	13.000000	0.000000
2267.172629	0.195111	0.584432	-0.029636	75.617699	-15.418744	98.878479	4.780209	0.000000	-1.466154	0.000000	0.000000	0.000000	-0.172035	-0.003399	-0.086506	0.000000	0.000000	3.000000	13.000000	0.000000
2267.175962	0.195111	0.584432	-0.029636	75.617699	-15.418744	98.878479	4.780209	0.000000	-1.466154	0.000000	0.000000	0.000000	-0.172035	-0.003399	-0.086506	0.000000	0.000000	3.000000	13.000000	0.000000
2267.179296	0.194477	0.584501	-0.029681	75.454704	-16.037310	98.059906	4.780209	0.000000	-1.466154	0.000000	0.000000	0.000000	-0.189970	0.020781	-0.013521	0.000000	0.000000	3.000000	13.000000	0.000000
2267.182629	0.194477	0.584501	-0.029681	75.454704	-16.037310	98.059906	4.780209	0.000000	-1.466154	0.000000	0.000000	0.000000	-0.189970	0.020781	-0.013521	0.000000	0.000000	3.000000	13.000000	0.000000
2267.185962	0.194477	0.584501	-0.029681	75.454704	-16.037310	98.059906	4.780209	0.000000	-1.466154	0.000000	0.000000	0.000000	-0.189970	0.020781	-0.013521	0.000000	0.000000	3.000000	13.000000	0.000000
2267.189296	0.194477	0.584501	-0.029681	75.269249	-16.700630	97.191040	4.723866	0.000000	-1.484049	0.000000	0.000000	0.000000	-0.189970	0.020781	-0.013521	0.000000	0.000000	3.000000	13.000000	0.000000
2267.192629	0.193784	0.584666	-0.029536	75.269249	-16.700630	97.191040	4.723866	0.000000	-1.484049	0.000000	0.000000	0.000000	-0.207896	0.049423	0.043568	0.000000	0.000000	3.000000	13.000000	0.000000
2267.195962	0.193784	0.584666	-0.029536	75.269249	-16.700630	97.191040	4.723866	0.000000	-1.484049	0.000000	0.000000	0.000000	-0.207896	0.049423	0.043568	0.000000	0.000000	3.000000	13.000000	0.000000
2267.199296	0.193101	0.584904	-0.029154	75.094246	-17.328892	96.401443	4.723866	0.000000	-1.484049	0.000000	0.000000	0.000000	-0.205012	0.071556	0.114646	0.000000	0.000000	3.000000	13.000000	0.000000
2267.202629	0.193101	0.584904	-0.029154	75.094246	-17.328892	96.401443	4.723866	0.000000	-1.484049	0.000000	0.000000	0.000000	-0.205012	0.071556	0.114646	0.000000	0.000000	3.000000	13.000000	0.000000
2267.205962	0.193101	0.584904	-0.029154	75.094246	-17.328892	96.401443	4.655048	0.000000	-1.457680	0.000000	0.000000	0.000000	-0.205012	0.071556	0.114646	0.000000	0.000000	3.000000	13.000000	0.000000
2267.209296	0.193101	0.584904	-0.029154	74.965569	-17.920242	95.734108	4.655048	0.000000	-1.457680	0.000000	0.000000	0.000000	-0.205012	0.071556	0.114646	0.000000	0.000000	3.000000	13.000000	0.000000
2267.212629	0.192325	0.585176	-0.028597	74.965569	-17.920242	95.734108	4.655048	0.000000	-1.457680	0.000000	0.000000	0.000000	-0.232931	0.081568	0.166959	0.000000	0.000000	3.000000	13.000000	0.000000
2267.215962	0.192325	0.585176	-0.028597	74.965569	-17.920242	95.734108	4.655048	0.000000	-1.457680	0.000000	0.000000	0.000000	-0.232931	0.081568	0.166959	0.000000	0.000000	3.000000	13.000000	0.000000
2267.219296	0.191551	0.585478	-0.027813	74.907829	-18.479975	95.190964	4.655048	0.000000	-1.457680	0.000000	0.000000	0.000000	-0.232057	0.090594	0.235179	0.000000	0.000000	3.000000	13.000000	0.000000
2267.222629	0.191551	0.585478	-0.027813	74.907829	-18.479975	95.190964	4.655048	0.000000	-1.457680	0.000000	0.000000	0.000000	-0.232057	0.090594	0.235179	0.000000	0.000000	3.000000	13.000000	0.000000
2267.225962	0.191551	0.585478	-0.027813	74.907829	-18.479975	95.190964	4.655048	0.000000	-1.457680	0.000000	0.000000	0.000000	-0.232057	0.090594	0.235179	0.000000	0.000000	3.000000	13.000000	0.000000
2267.229296	0.190765	0.585774	-0.026833	74.929482	-19.090437	94.694290	4.577550	0.000000	-1.390657	0.000000	0.000000	0.000000	-0.235828	0.088648	0.294117	0.000000	0.000000	3.000000	13.000000	0.000000
2267.232629	0.190765	0.585774	-0.026833	74.929482	-19.090437	94.694290	4.577550	0.000000	-1.390657	0.000000	0.000000	0.000000	-0.235828	0.088648	0.294117	0.000000	0.000000	3.000000	13.000000	0.000000
2267.235962	0.190765	0.585774	-0.026833	74.929482	-19.090437	94.694290	4.577550	0.000000	-1.390657	0.000000	0.000000	0.000000	-0.235828	0.088648	0.294117	0.000000	0.000000	3.000000	13.000000	0.000000
2267.239296	0.189918	0.586058	-0.025706	75.002846	-19.769520	94.192764	4.538245	0.000000	-1.341637	0.000000	0.000000	0.000000	-0.254090	0.085447	0.337982	0.000000	0.000000	3.000000	13.000000	0.000000
2267.242629	0.189918	0.586058	-0.025706	75.002846	-19.769520	94.192764	4.538245	0.000000	-1.341637	0.000000	0.000000	0.000000	-0.254090	0.085447	0.337982	0.000000	0.000000	3.000000	13.000000	0.000000
2267.245962	0.189918	0.586058	-0.025706	75.002846	-19.769520	94.192764	4.538245	0.000000	-1.341637	0.000000	0.000000	0.000000	-0.254090	0.085447	0.337982	0.000000	0.000000	3.000000	13.000000	0.000000
2267.249296	0.189048	0.586263	-0.024454	75.105003	-20.625723	93.524117	4.495897	0.000000	-1.285307	0.000000	0.000000	0.000000	-0.260847	0.061223	0.375600	0.000000	0.000000	3.000000	13.000000	0.000000
2267.252629	0.189048	0.586263	-0.024454	75.105003	-20.625723	93.524117	4.495897	0.000000	-1.285307	0.000000	0.000000	0.000000	-0.260847	0.061223	0.375600	0.000000	0.000000	3.000000	13.000000	0.000000
2267.255962	0.189048	0.586263	-0.024454	75.105003	-20.625723	93.524117	4.495897	0.000000	-1.285307	0.000000	0.000000	0.000000	-0.260847	0.061223	0.375600	0.000000	0.000000	3.000000	13.000000	0.000000
2267.259296	0.188124	0.586378	-0.023204	75.229111	-21.620920	92.728836	4.452422	0.000000	-1.222707	0.000000	0.000000	0.000000	-0.277229	0.034585	0.374992	0.000000	0.000000	3.000000	13.000000	0.000000
2267.262629	0.188124	0.586378	-0.023204	75.229111	-21.620920	92.728836	4.452422	0.000000	-1.222707	0.000000	0.000000	0.000000	-0.277229	0.034585	0.374992	0.000000	0.000000	3.000000	13.000000	0.000000
2267.265962	0.188124	0.586378	-0.023204	75.229111	-21.620920	92.728836	4.452422	0.000000	-1.222707	0.000000	0.000000	0.000000	-0.277229	0.034585	0.374992	0.000000	0.000000	3.000000	13.000000	0.000000
2267.269296	0.187176	0.586397	-0.021943	75.373283	-22.753422	91.800110	4.406217	0.000000	-1.160208	0.000000	0.000000	0.000000	-0.284637	0.005606	0.378222	0.000000	0.000000	3.000000	13.000000	0.000000
2267.272629	0.187176	0.586397	-0.021943	75.373283	-22.753422	91.800110	4.406217	0.000000	-1.160208	0.000000	0.000000	0.000000	-0.284637	0.005606	0.378222	0.000000	0.000000	3.000000	13.000000	0.000000
2267.275962	0.187176	0.586397	-0.021943	75.373283	-22.753422	91.800110	4.406217	0.000000	-1.160208	0.000000	0.000000	0.000000	-0.284637	0.005606	0.378222	0.000000	0.000000	3.000000	13.000000	0.000000
2267.279296	0.186253	0.586296	-0.020782	75.517044	-23.895376	90.853539	4.358778	0.000000	-1.097171	0.000000	0.000000	0.000000	-0.276807	-0.030111	0.348386	0.000000	0.000000	3.000000	13.000000	0.000000
2267.282629	0.186253	0.586296	-0.020782	75.517044	-23.895376	90.853539	4.358778	0.000000	-1.097171	0.000000	0.000000	0.000000	-0.276807	-0.030111	0.348386	0.000000	0.000000	3.000000	13.000000	0.000000
2267.285962	0.186253	0.586296	-0.020782	75.517044	-23.895376	90.853539	4.358778	0.000000	-1.097171	0.000000	0.000000	0.000000	-0.276807	-0.030111	0.348386	0.000000	0.000000	3.000000	13.000000	0.000000
2267.289296	0.185369	0.586084	-0.019751	75.648628	-24.951063	89.973366	4.312643	0.000000	-1.039107	0.000000	0.000000	0.000000	-0.265203	-0.063665	0.309380	0.000000	0.000000	3.000000	13.000000	0.000000
2267.292629	0.185369	0.586084	-0.019751	75.648628	-24.951063	89.973366	4.312643	0.000000	-1.039107	0.000000	0.000000	0.000000	-0.265203	-0.063665	0.309380	0.000000	0.000000	3.000000	13.000000	0.000000
2267.295962	0.185369	0.586084	-0.019751	75.648628	-24.951063	89.973366	4.312643	0.000000	-1.039107	0.000000	0.000000	0.000000	-0.265203	-0.063665	0.309380	0.000000	0.000000	3.000000	13.000000	0.000000
2267.299296	0.184549	0.585804	-0.018849	75.763458	-25.882578	89.196953	4.268443	0.000000	-0.987544	0.000000	0.000000	0.000000	-0.245828	-0.083869	0.270499	0.000000	0.000000	3.000000	13.000000	0.000000
2267.302629	0.184549	0.585804	-0.018849	75.763458	-25.882578	89.196953	4.268443	0.000000	-0.987544	0.000000	0.000000	0.000000	-0.245828	-0.083869	0.270499	0.000000	0.000000	3.000000	13.000000	0.000000
2267.305962	0.184549	0.585804	-0.018849	75.763458	-25.882578	89.196953	4.268443	0.000000	-0.987544	0.000000	0.000000	0.000000	-0.245828	-0.083869	0.270499	0.000000	0.000000	3.000000	13.000000	0.000000
2267.309296	0.183750	0.585413	-0.018068	75.859497	-26.646690	88.572823	4.227471	0.000000	-0.942461	0.000000	0.000000	0.000000	-0.239730	-0.117340	0.234227	0.000000	0.000000	3.000000	13.000000	0.000000
2267.312629	0.183750	0.585413	-0.018068	75.859497	-26.646690	88.572823	4.227471	0.000000	-0.942461	0.000000	0.000000	0.000000	-0.239730	-0.117340	0.234227	0.000000	0.000000	3.000000	13.000000	0.000000
2267.315962	0.183750	0.585413	-0.018068	75.859497	-26.646690	88.572823	4.187516	0.000000	-0.903423	0.000000	0.000000	0.000000	-0.239730	-0.117340	0.234227	0.000000	0.000000	3.000000	13.000000	0.000000
2267.319296	0.183014	0.584911	-0.017426	75.943604	-27.284678	88.059105	4.187516	0.000000	-0.903423	0.000000	0.000000	0.000000	-0.220847	-0.150808	0.192711	0.000000	0.000000	3.000000	13.000000	0.000000
2267.322629	0.183014	0.584911	-0.017426	75.943604	-27.284678	88.059105	4.187516	0.000000	-0.903423	0.000000	0.000000	0.000000	-0.220847	-0.150808	0.192711	0.000000	0.000000	3.000000	13.000000	0.000000
2267.325962	0.183014	0.584911	-0.017426	75.943604	-27.284678	88.059105	4.187516	0.000000	-0.903423	0.000000	0.000000	0.000000	-0.220847	-0.150808	0.192711	0.000000	0.000000	3.000000	13.000000	0.000000
2267.329296	0.182381	0.584282	-0.016887	76.029320	-27.760813	87.698082	4.150708	0.000000	-0.871305	0.000000	0.000000	0.000000	-0.189966	-0.188686	0.161790	0.000000	0.000000	3.000000	13.000000	0.000000
2267.332629	0.182381	0.584282	-0.016887	76.029320	-27.760813	87.698082	4.150708	0.000000	-0.871305	0.000000	0.000000	0.000000	-0.189966	-0.188686	0.161790	0.000000	0.000000	3.000000	13.000000	0.000000
2267.335962	0.182381	0.584282	-0.016887	76.029320	-27.760813	87.698082	4.150708	0.000000	-0.871305	0.000000	0.000000	0.000000	-0.189966	-0.188686	0.161790	0.000000	0.000000	3.000000	13.000000	0.000000
2267.339296	0.182381	0.584282	-0.016887	76.134277	-28.098804	87.478455	4.119047	0.000000	-0.844339	0.000000	0.000000	0.000000	-0.189966	-0.188686	0.161790	0.000000	0.000000	3.000000	13.000000	0.000000
2267.342629	0.181911	0.583552	-0.016483	76.134277	-28.098804	87.478455	4.119047	0.000000	-0.844339	0.000000	0.000000	0.000000	-0.140884	-0.218758	0.121180	0.000000	0.000000	3.000000	13.000000	0.000000
2267.345962	0.181911	0.583552	-0.016483	76.134277	-28.098804	87.478455	4.119047	0.000000	-0.844339	0.000000	0.000000	0.000000	-0.140884	-0.218758	0.121180	0.000000	0.000000	3.000000	13.000000	0.000000
2267.349296	0.181648	0.582723	-0.016231	76.245941	-28.370787	87.302444	4.119047	0.000000	-0.844339	0.000000	0.000000	0.000000	-0.079080	-0.248727	0.075424	0.000000	0.000000	3.000000	13.000000	0.000000
2267.352629	0.181648	0.582723	-0.016231	76.245941	-28.370787	87.302444	4.119047	0.000000	-0.844339	0.000000	0.000000	0.000000	-0.079080	-0.248727	0.075424	0.000000	0.000000	3.000000	13.000000	0.000000
2267.355962	0.181648	0.582723	-0.016231	76.245941	-28.370787	87.302444	4.119047	0.000000	-0.844339	0.000000	0.000000	0.000000	-0.079080	-0.248727	0.075424	0.000000	0.000000	3.000000	13.000000	0.000000
2267.359296	0.181648	0.582723	-0.016231	76.322289	-28.711206	86.985748	4.082386	0.000000	-0.811572	0.000000	0.000000	0.000000	-0.079080	-0.248727	0.075424	0.000000	0.000000	3.000000	13.000000	0.000000
2267.362629	0.181572	0.581853	-0.016000	76.322289	-28.711206	86.985748	4.082386	0.000000	-0.811572	0.000000	0.000000	0.000000	-0.022860	-0.261179	0.069375	0.000000	0.000000	3.000000	13.000000	0.000000
2267.365962	0.181572	0.581853	-0.016000	76.322289	-28.711206	86.985748	4.082386	0.000000	-0.811572	0.000000	0.000000	0.000000	-0.022860	-0.261179	0.069375	0.000000	0.000000	3.000000	13.000000	0.000000
2267.369296	0.181614	0.580964	-0.015838	76.389542	-29.068794	86.618950	4.082386	0.000000	-0.811572	0.000000	0.000000	0.000000	0.012695	-0.266769	0.048709	0.000000	0.000000	3.000000	13.000000	0.000000
2267.372629	0.181614	0.580964	-0.015838	76.389542	-29.068794	86.618950	4.082386	0.000000	-0.811572	0.000000	0.000000	0.000000	0.012695	-0.266769	0.048709	0.000000	0.000000	3.000000	13.000000	0.000000
2267.375962	0.181614	0.580964	-0.015838	76.389542	-29.068794	86.618950	4.082386	0.000000	-0.811572	0.000000	0.000000	0.000000	0.012695	-0.266769	0.048709	0.000000	0.000000	3.000000	13.000000	0.000000
2267.379296	0.181832	0.580066	-0.015724	76.446297	-29.417271	86.232300	4.080692	0.000000	-0.791891	0.000000	0.000000	0.000000	0.065510	-0.269162	0.034127	0.000000	0.000000	3.000000	13.000000	0.000000
2267.382629	0.181832	0.580066	-0.015724	76.446297	-29.417271	86.232300	4.080692	0.000000	-0.791891	0.000000	0.000000	0.000000	0.065510	-0.269162	0.034127	0.000000	0.000000	3.000000	13.000000	0.000000
2267.385962	0.181832	0.580066	-0.015724	76.446297	-29.417271	86.232300	4.080692	0.000000	-0.791891	0.000000	0.000000	0.000000	0.065510	-0.269162	0.034127	0.000000	0.000000	3.000000	13.000000	0.000000
2267.389296	0.182153	0.579224	-0.015599	76.469833	-29.807913	85.751015	4.091610	0.000000	-0.786204	0.000000	0.000000	0.000000	0.096352	-0.252807	0.037443	0.000000	0.000000	3.000000	13.000000	0.000000
2267.392629	0.182153	0.579224	-0.015599	76.469833	-29.807913	85.751015	4.091610	0.000000	-0.786204	0.000000	0.000000	0.000000	0.096352	-0.252807	0.037443	0.000000	0.000000	3.000000	13.000000	0.000000
2267.395962	0.182153	0.579224	-0.015599	76.469833	-29.807913	85.751015	4.091610	0.000000	-0.786204	0.000000	0.000000	0.000000	0.096352	-0.252807	0.037443	0.000000	0.000000	3.000000	13.000000	0.000000
2267.399296	0.182153	0.579224	-0.015599	76.431213	-30.262625	85.135788	4.107668	0.000000	-0.779963	0.000000	0.000000	0.000000	0.096352	-0.252807	0.037443	0.000000	0.000000	3.000000	13.000000	0.000000
2267.402629	0.182497	0.578451	-0.015481	76.431213	-30.262625	85.135788	4.107668	0.000000	-0.779963	0.000000	0.000000	0.000000	0.102967	-0.231830	0.035430	0.000000	0.000000	3.000000	13.000000	0.000000
2267.405962	0.182497	0.578451	-0.015481	76.431213	-30.262625	85.135788	4.107668	0.000000	-0.779963	0.000000	0.000000	0.000000	0.102967	-0.231830	0.035430	0.000000	0.000000	3.000000	13.000000	0.000000
2267.409296	0.182787	0.577782	-0.015371	76.340759	-30.760294	84.429443	4.107668	0.000000	-0.779963	0.000000	0.000000	0.000000	0.087274	-0.200608	0.032914	0.000000	0.000000	3.000000	13.000000	0.000000
2267.412629	0.182787	0.577782	-0.015371	76.340759	-30.760294	84.429443	4.107668	0.000000	-0.779963	0.000000	0.000000	0.000000	0.087274	-0.200608	0.032914	0.000000	0.000000	3.000000	13.000000	0.000000
2267.415962	0.182787	0.577782	-0.015371	76.340759	-30.760294	84.429443	4.107668	0.000000	-0.779963	0.000000	0.000000	0.000000	0.087274	-0.200608	0.032914	0.000000	0.000000	3.000000	13.000000	0.000000
2267.419296	0.182787	0.577782	-0.015371	76.228470	-31.237301	83.717484	4.139375	0.000000	-0.768572	0.000000	0.000000	0.000000	0.087274	-0.200608	0.032914	0.000000	0.000000	3.000000	13.000000	0.000000
2267.422629	0.183131	0.577218	-0.015313	76.228470	-31.237301	83.717484	4.139375	0.000000	-0.768572	0.000000	0.000000	0.000000	0.103079	-0.169351	0.017513	0.000000	0.000000	3.000000	13.000000	0.000000
2267.425962	0.183131	0.577218	-0.015313	76.228470	-31.237301	83.717484	4.139375	0.000000	-0.768572	0.000000	0.000000	0.000000	0.103079	-0.169351	0.017513	0.000000	0.000000	3.000000	13.000000	0.000000
2267.429296	0.183521	0.576739	-0.015322	76.131226	-31.628963	83.113449	4.139375	0.000000	-0.768572	0.000000	0.000000	0.000000	0.116951	-0.143514	-0.002573	0.000000	0.000000	3.000000	13.000000	0.000000
2267.432629	0.183521	0.576739	-0.015322	76.131226	-31.628963	83.113449	4.139375	0.000000	-0.768572	0.000000	0.000000	0.000000	0.116951	-0.143514	-0.002573	0.000000	0.000000	3.000000	13.000000	0.000000
2267.435962	0.183521	0.576739	-0.015322	76.131226	-31.628963	83.113449	4.139375	0.000000	-0.768572	0.000000	0.000000	0.000000	0.116951	-0.143514	-0.002573	0.000000	0.000000	3.000000	13.000000	0.000000
2267.439296	0.183521	0.576739	-0.015322	76.080635	-31.867191	82.721458	4.176045	0.000000	-0.766082	0.000000	0.000000	0.000000	0.116951	-0.143514	-0.002573	0.000000	0.000000	3.000000	13.000000	0.000000
2267.442629	0.183959	0.576321	-0.015391	76.080635	-31.867191	82.721458	4.176045	0.000000	-0.766082	0.000000	0.000000	0.000000	0.131568	-0.125499	-0.020822	0.000000	0.000000	3.000000	13.000000	0.000000
2267.445962	0.183959	0.576321	-0.015391	76.080635	-31.867191	82.721458	4.176045	0.000000	-0.766082	0.000000	0.000000	0.000000	0.131568	-0.125499	-0.020822	0.000000	0.000000	3.000000	13.000000	0.000000
2267.449296	0.184489	0.575963	-0.015539	76.099205	-31.960522	82.552673	4.176045	0.000000	-0.766082	0.000000	0.000000	0.000000	0.158749	-0.107417	-0.044327	0.000000	0.000000	3.000000	13.000000	0.000000
2267.452629	0.184489	0.575963	-0.015539	76.099205	-31.960522	82.552673	4.176045	0.000000	-0.766082	0.000000	0.000000	0.000000	0.158749	-0.107417	-0.044327	0.000000	0.000000	3.000000	13.000000	0.000000
2267.455962	0.184489	0.575963	-0.015539	76.099205	-31.960522	82.552673	4.176045	0.000000	-0.766082	0.000000	0.000000	0.000000	0.158749	-0.107417	-0.044327	0.000000	0.000000	3.000000	13.000000	0.000000
2267.459296	0.184489	0.575963	-0.015539	76.125473	-32.019436	82.422401	4.224432	0.000000	-0.776940	0.000000	0.000000	0.000000	0.158749	-0.107417	-0.044327	0.000000	0.000000	3.000000	13.000000	0.000000
2267.462629	0.185073	0.575641	-0.015673	76.125473	-32.019436	82.422401	4.224432	0.000000	-0.776940	0.000000	0.000000	0.000000	0.175248	-0.096555	-0.040352	0.000000	0.000000	3.000000	13.000000	0.000000
2267.465962	0.185073	0.575641	-0.015673	76.125473	-32.019436	82.422401	4.224432	0.000000	-0.776940	0.000000	0.000000	0.000000	0.175248	-0.096555	-0.040352	0.000000	0.000000	3.000000	13.000000	0.000000
2267.469296	0.185666	0.575353	-0.015845	76.145309	-32.059982	82.304985	4.224432	0.000000	-0.776940	0.000000	0.000000	0.000000	0.177994	-0.086311	-0.051612	0.000000	0.000000	3.000000	13.000000	0.000000
2267.472629	0.185666	0.575353	-0.015845	76.145309	-32.059982	82.304985	4.224432	0.000000	-0.776940	0.000000	0.000000	0.000000	0.177994	-0.086311	-0.051612	0.000000	0.000000	3.000000	13.000000	0.000000
2267.475962	0.185666	0.575353	-0.015845	76.145309	-32.059982	82.304985	4.224432	0.000000	-0.776940	0.000000	0.000000	0.000000	0.177994	-0.086311	-0.051612	0.000000	0.000000	3.000000	13.000000	0.000000
2267.479296	0.185666	0.575353	-0.015845	76.161522	-32.074657	82.208687	4.283306	0.000000	-0.792268	0.000000	0.000000	0.000000	0.177994	-0.086311	-0.051612	0.000000	0.000000	3.000000	13.000000	0.000000
2267.482629	0.186330	0.575112	-0.015967	76.161522	-32.074657	82.208687	4.283306	0.000000	-0.792268	0.000000	0.000000	0.000000	0.199276	-0.072452	-0.036406	0.000000	0.000000	3.000000	13.000000	0.000000
2267.485962	0.186330	0.575112	-0.015967	76.161522	-32.074657	82.208687	4.283306	0.000000	-0.792268	0.000000	0.000000	0.000000	0.199276	-0.072452	-0.036406	0.000000	0.000000	3.000000	13.000000	0.000000
2267.489296	0.187059	0.574941	-0.016112	76.174629	-32.032726	82.167152	4.283306	0.000000	-0.792268	0.000000	0.000000	0.000000	0.218625	-0.051340	-0.043529	0.000000	0.000000	3.000000	13.000000	0.000000
2267.492629	0.187059	0.574941	-0.016112	76.174629	-32.032726	82.167152	4.283306	0.000000	-0.792268	0.000000	0.000000	0.000000	0.218625	-0.051340	-0.043529	0.000000	0.000000	3.000000	13.000000	0.000000
2267.495962	0.187059	0.574941	-0.016112	76.174629	-32.032726	82.167152	4.283306	0.000000	-0.792268	0.000000	0.000000	0.000000	0.218625	-0.051340	-0.043529	0.000000	0.000000	3.000000	13.000000	0.000000
2267.499296	0.187059	0.574941	-0.016112	76.190590	-31.945656	82.181969	4.352956	0.000000	-0.805590	0.000000	0.000000	0.000000	0.218625	-0.051340	-0.043529	0.000000	0.000000	3.000000	13.000000	0.000000
2267.502629	0.187808	0.574824	-0.016211	76.190590	-31.945656	82.181969	4.352956	0.000000	-0.805590	0.000000	0.000000	0.000000	0.224678	-0.035085	-0.029656	0.000000	0.000000	3.000000	13.000000	0.000000
2267.505962	0.187808	0.574824	-0.016211	76.190590	-31.945656	82.181969	4.352956	0.000000	-0.805590	0.000000	0.000000	0.000000	0.224678	-0.035085	-0.029656	0.000000	0.000000	3.000000	13.000000	0.000000
2267.509296	0.188624	0.574751	-0.016328	76.219437	-31.804298	82.266785	4.352956	0.000000	-0.805590	0.000000	0.000000	0.000000	0.244824	-0.021846	-0.035129	0.000000	0.000000	3.000000	13.000000	0.000000
2267.512629	0.188624	0.574751	-0.016328	76.219437	-31.804298	82.266785	4.352956	0.000000	-0.805590	0.000000	0.000000	0.000000	0.244824	-0.021846	-0.035129	0.000000	0.000000	3.000000	13.000000	0.000000
2267.515962	0.188624	0.574751	-0.016328	76.219437	-31.804298	82.266785	4.352956	0.000000	-0.805590	0.000000	0.000000	0.000000	0.244824	-0.021846	-0.035129	0.000000	0.000000	3.000000	13.000000	0.000000
2267.519296	0.188624	0.574751	-0.016328	76.252014	-31.634632	82.378944	4.431206	0.000000	-0.816388	0.000000	0.000000	0.000000	0.244824	-0.021846	-0.035129	0.000000	0.000000	3.000000	13.000000	0.000000
2267.522629	0.189486	0.574722	-0.016454	76.252014	-31.634632	82.378944	4.431206	0.000000	-0.816388	0.000000	0.000000	0.000000	0.258687	-0.008565	-0.038010	0.000000	0.000000	3.000000	13.000000	0.000000
2267.525962	0.189486	0.574722	-0.016454	76.252014	-31.634632	82.378944	4.431206	0.000000	-0.816388	0.000000	0.000000	0.000000	0.258687	-0.008565	-0.038010	0.000000	0.000000	3.000000	13.000000	0.000000
2267.529296	0.190365	0.574692	-0.016660	76.286835	-31.441488	82.514557	4.431206	0.000000	-0.816388	0.000000	0.000000	0.000000	0.263609	-0.009155	-0.061691	0.000000	0.000000	3.000000	13.000000	0.000000
2267.532629	0.190365	0.574692	-0.016660	76.286835	-31.441488	82.514557	4.431206	0.000000	-0.816388	0.000000	0.000000	0.000000	0.263609	-0.009155	-0.061691	0.000000	0.000000	3.000000	13.000000	0.000000
2267.535962	0.190365	0.574692	-0.016660	76.286835	-31.441488	82.514557	4.431206	0.000000	-0.816388	0.000000	0.000000	0.000000	0.263609	-0.009155	-0.061691	0.000000	0.000000	3.000000	13.000000	0.000000
2267.539296	0.190365	0.574692	-0.016660	76.324806	-31.245012	82.644051	4.518255	0.000000	-0.833005	0.000000	0.000000	0.000000	0.263609	-0.009155	-0.061691	0.000000	0.000000	3.000000	13.000000	0.000000
2267.542629	0.191327	0.574661	-0.016904	76.324806	-31.245012	82.644051	4.518255	0.000000	-0.833005	0.000000	0.000000	0.000000	0.288649	-0.009191	-0.073115	0.000000	0.000000	3.000000	13.000000	0.000000
2267.545962	0.191327	0.574661	-0.016904	76.324806	-31.245012	82.644051	4.518255	0.000000	-0.833005	0.000000	0.000000	0.000000	0.288649	-0.009191	-0.073115	0.000000	0.000000	3.000000	13.000000	0.000000
2267.549296	0.192356	0.574621	-0.017224	76.361801	-31.055111	82.755058	4.518255	0.000000	-0.833005	0.000000	0.000000	0.000000	0.308751	-0.012177	-0.095924	0.000000	0.000000	3.000000	13.000000	0.000000
2267.552629	0.192356	0.574621	-0.017224	76.361801	-31.055111	82.755058	4.518255	0.000000	-0.833005	0.000000	0.000000	0.000000	0.308751	-0.012177	-0.095924	0.000000	0.000000	3.000000	13.000000	0.000000
2267.555962	0.192356	0.574621	-0.017224	76.361801	-31.055111	82.755058	4.518255	0.000000	-0.833005	0.000000	0.000000	0.000000	0.308751	-0.012177	-0.095924	0.000000	0.000000	3.000000	13.000000	0.000000
2267.559296	0.193457	0.574572	-0.017552	76.385086	-30.878086	82.825188	4.617823	0.000000	-0.861178	0.000000	0.000000	0.000000	0.330238	-0.014630	-0.098426	0.000000	0.000000	3.000000	13.000000	0.000000
2267.562629	0.193457	0.574572	-0.017552	76.385086	-30.878086	82.825188	4.617823	0.000000	-0.861178	0.000000	0.000000	0.000000	0.330238	-0.014630	-0.098426	0.000000	0.000000	3.000000	13.000000	0.000000
2267.565962	0.193457	0.574572	-0.017552	76.385086	-30.878086	82.825188	4.617823	0.000000	-0.861178	0.000000	0.000000	0.000000	0.330238	-0.014630	-0.098426	0.000000	0.000000	3.000000	13.000000	0.000000
2267.569296	0.194567	0.574515	-0.017861	76.383705	-30.744518	82.821045	4.672862	0.000000	-0.877582	0.000000	0.000000	0.000000	0.332963	-0.017087	-0.092778	0.000000	0.000000	3.000000	13.000000	0.000000
2267.572629	0.194567	0.574515	-0.017861	76.383705	-30.744518	82.821045	4.672862	0.000000	-0.877582	0.000000	0.000000	0.000000	0.332963	-0.017087	-0.092778	0.000000	0.000000	3.000000	13.000000	0.000000
2267.575962	0.194567	0.574515	-0.017861	76.383705	-30.744518	82.821045	4.672862	0.000000	-0.877582	0.000000	0.000000	0.000000	0.332963	-0.017087	-0.092778	0.000000	0.000000	3.000000	13.000000	0.000000
2267.579296	0.195679	0.574486	-0.018111	76.380096	-30.590178	82.850716	4.728356	0.000000	-0.893045	0.000000	0.000000	0.000000	0.333681	-0.008689	-0.074937	0.000000	0.000000	3.000000	13.000000	0.000000
2267.582629	0.195679	0.574486	-0.018111	76.380096	-30.590178	82.850716	4.728356	0.000000	-0.893045	0.000000	0.000000	0.000000	0.333681	-0.008689	-0.074937	0.000000	0.000000	3.000000	13.000000	0.000000
2267.585962	0.195679	0.574486	-0.018111	76.380096	-30.590178	82.850716	4.728356	0.000000	-0.893045	0.000000	0.000000	0.000000	0.333681	-0.008689	-0.074937	0.000000	0.000000	3.000000	13.000000	0.000000
2267.589296	0.196786	0.574450	-0.018264	76.374626	-30.430767	82.883179	4.783970	0.000000	-0.905535	0.000000	0.000000	0.000000	0.331948	-0.010619	-0.046088	0.000000	0.000000	3.000000	13.000000	0.000000
2267.592629	0.196786	0.574450	-0.018264	76.374626	-30.430767	82.883179	4.783970	0.000000	-0.905535	0.000000	0.000000	0.000000	0.331948	-0.010619	-0.046088	0.000000	0.000000	3.000000	13.000000	0.000000
2267.595962	0.196786	0.574450	-0.018264	76.374626	-30.430767	82.883179	4.783970	0.000000	-0.905535	0.000000	0.000000	0.000000	0.331948	-0.010619	-0.046088	0.000000	0.000000	3.000000	13.000000	0.000000
2267.599296	0.197865	0.574451	-0.018371	76.367393	-30.266321	82.934464	4.839294	0.000000	-0.913216	0.000000	0.000000	0.000000	0.323774	0.000204	-0.031889	0.000000	0.000000	3.000000	13.000000	0.000000
2267.602629	0.197865	0.574451	-0.018371	76.367393	-30.266321	82.934464	4.839294	0.000000	-0.913216	0.000000	0.000000	0.000000	0.323774	0.000204	-0.031889	0.000000	0.000000	3.000000	13.000000	0.000000
2267.605962	0.197865	0.574451	-0.018371	76.367393	-30.266321	82.934464	4.839294	0.000000	-0.913216	0.000000	0.000000	0.000000	0.323774	0.000204	-0.031889	0.000000	0.000000	3.000000	13.000000	0.000000
2267.609296	0.198943	0.574435	-0.018427	76.356461	-30.083658	83.007263	4.893256	0.000000	-0.918531	0.000000	0.000000	0.000000	0.323488	-0.004754	-0.016967	0.000000	0.000000	3.000000	13.000000	0.000000
2267.612629	0.198943	0.574435	-0.018427	76.356461	-30.083658	83.007263	4.893256	0.000000	-0.918531	0.000000	0.000000	0.000000	0.323488	-0.004754	-0.016967	0.000000	0.000000	3.000000	13.000000	0.000000
2267.615962	0.198943	0.574435	-0.018427	76.356461	-30.083658	83.007263	4.893256	0.000000	-0.918531	0.000000	0.000000	0.000000	0.323488	-0.004754	-0.016967	0.000000	0.000000	3.000000	13.000000	0.000000
2267.619296	0.199981	0.574419	-0.018467	76.348717	-29.911823	83.081306	4.915480	0.000000	-0.915456	0.000000	0.000000	0.000000	0.311169	-0.004813	-0.012076	0.000000	0.000000	3.000000	13.000000	0.000000
2267.622629	0.199981	0.574419	-0.018467	76.348717	-29.911823	83.081306	4.915480	0.000000	-0.915456	0.000000	0.000000	0.000000	0.311169	-0.004813	-0.012076	0.000000	0.000000	3.000000	13.000000	0.000000
2267.625962	0.199981	0.574419	-0.018467	76.348717	-29.911823	83.081306	4.915480	0.000000	-0.915456	0.000000	0.000000	0.000000	0.311169	-0.004813	-0.012076	0.000000	0.000000	3.000000	13.000000	0.000000
2267.629296	0.200989	0.574368	-0.018464	76.341431	-29.761150	83.156334	4.916828	0.000000	-0.908187	0.000000	0.000000	0.000000	0.302602	-0.015256	0.001081	0.000000	0.000000	3.000000	13.000000	0.000000
2267.632629	0.200989	0.574368	-0.018464	76.341431	-29.761150	83.156334	4.916828	0.000000	-0.908187	0.000000	0.000000	0.000000	0.302602	-0.015256	0.001081	0.000000	0.000000	3.000000	13.000000	0.000000
2267.635962	0.200989	0.574368	-0.018464	76.341431	-29.761150	83.156334	4.916828	0.000000	-0.908187	0.000000	0.000000	0.000000	0.302602	-0.015256	0.001081	0.000000	0.000000	3.000000	13.000000	0.000000
2267.639296	0.200989	0.574368	-0.018464	76.339165	-29.637131	83.333649	4.918471	0.000000	-0.899242	0.000000	0.000000	0.000000	0.302602	-0.015256	0.001081	0.000000	0.000000	3.000000	13.000000	0.000000
2267.642629	0.201912	0.574289	-0.018486	76.339165	-29.637131	83.333649	4.918471	0.000000	-0.899242	0.000000	0.000000	0.000000	0.276795	-0.023751	-0.006784	0.000000	0.000000	3.000000	13.000000	0.000000
2267.645962	0.201912	0.574289	-0.018486	76.339165	-29.637131	83.333649	4.918471	0.000000	-0.899242	0.000000	0.000000	0.000000	0.276795	-0.023751	-0.006784	0.000000	0.000000	3.000000	13.000000	0.000000
2267.649296	0.202717	0.574174	-0.018494	76.341888	-29.542498	83.756767	4.918471	0.000000	-0.899242	0.000000	0.000000	0.000000	0.241379	-0.034703	-0.002293	0.000000	0.000000	3.000000	13.000000	0.000000
2267.652629	0.202717	0.574174	-0.018494	76.341888	-29.542498	83.756767	4.918471	0.000000	-0.899242	0.000000	0.000000	0.000000	0.241379	-0.034703	-0.002293	0.000000	0.000000	3.000000	13.000000	0.000000
2267.655962	0.202717	0.574174	-0.018494	76.341888	-29.542498	83.756767	4.918471	0.000000	-0.899242	0.000000	0.000000	0.000000	0.241379	-0.034703	-0.002293	0.000000	0.000000	3.000000	13.000000	0.000000
2267.659296	0.202717	0.574174	-0.018494	76.347359	-29.492306	84.243011	4.920874	0.000000	-0.886001	0.000000	0.000000	0.000000	0.241379	-0.034703	-0.002293	0.000000	0.000000	3.000000	13.000000	0.000000
2267.662629	0.203448	0.574012	-0.018552	76.347359	-29.492306	84.243011	4.920874	0.000000	-0.886001	0.000000	0.000000	0.000000	0.219528	-0.048592	-0.017390	0.000000	0.000000	3.000000	13.000000	0.000000
2267.665962	0.203448	0.574012	-0.018552	76.347359	-29.492306	84.243011	4.920874	0.000000	-0.886001	0.000000	0.000000	0.000000	0.219528	-0.048592	-0.017390	0.000000	0.000000	3.000000	13.000000	0.000000
2267.669296	0.204093	0.573821	-0.018635	76.354668	-29.460794	84.638657	4.920874	0.000000	-0.886001	0.000000	0.000000	0.000000	0.193522	-0.057064	-0.024806	0.000000	0.000000	3.000000	13.000000	0.000000
2267.672629	0.204093	0.573821	-0.018635	76.354668	-29.460794	84.638657	4.920874	0.000000	-0.886001	0.000000	0.000000	0.000000	0.193522	-0.057064	-0.024806	0.000000	0.000000	3.000000	13.000000	0.000000
2267.675962	0.204093	0.573821	-0.018635	76.354668	-29.460794	84.638657	4.920874	0.000000	-0.886001	0.000000	0.000000	0.000000	0.193522	-0.057064	-0.024806	0.000000	0.000000	3.000000	13.000000	0.000000
2267.679296	0.204093	0.573821	-0.018635	76.361977	-29.429857	84.785774	4.921756	0.000000	-0.881089	0.000000	0.000000	0.000000	0.193522	-0.057064	-0.024806	0.000000	0.000000	3.000000	13.000000	0.000000
2267.682629	0.204643	0.573666	-0.018707	76.361977	-29.429857	84.785774	4.921756	0.000000	-0.881089	0.000000	0.000000	0.000000	0.164773	-0.046678	-0.021583	0.000000	0.000000	3.000000	13.000000	0.000000
2267.685962	0.204643	0.573666	-0.018707	76.361977	-29.429857	84.785774	4.921756	0.000000	-0.881089	0.000000	0.000000	0.000000	0.164773	-0.046678	-0.021583	0.000000	0.000000	3.000000	13.000000	0.000000
2267.689296	0.205067	0.573510	-0.018721	76.363861	-29.368536	84.795387	4.921756	0.000000	-0.881089	0.000000	0.000000	0.000000	0.127327	-0.046718	-0.004275	0.000000	0.000000	3.000000	13.000000	0.000000
2267.692629	0.205067	0.573510	-0.018721	76.363861	-29.368536	84.795387	4.921756	0.000000	-0.881089	0.000000	0.000000	0.000000	0.127327	-0.046718	-0.004275	0.000000	0.000000	3.000000	13.000000	0.000000
2267.695962	0.205067	0.573510	-0.018721	76.363861	-29.368536	84.795387	4.921756	0.000000	-0.881089	0.000000	0.000000	0.000000	0.127327	-0.046718	-0.004275	0.000000	0.000000	3.000000	13.000000	0.000000
2267.699296	0.205067	0.573510	-0.018721	76.356766	-29.240627	84.886177	4.922470	0.000000	-0.877089	0.000000	0.000000	0.000000	0.127327	-0.046718	-0.004275	0.000000	0.000000	3.000000	13.000000	0.000000
2267.702629	0.205388	0.573354	-0.018687	76.356766	-29.240627	84.886177	4.922470	0.000000	-0.877089	0.000000	0.000000	0.000000	0.096129	-0.046722	0.010217	0.000000	0.000000	3.000000	13.000000	0.000000
2267.705962	0.205388	0.573354	-0.018687	76.356766	-29.240627	84.886177	4.922470	0.000000	-0.877089	0.000000	0.000000	0.000000	0.096129	-0.046722	0.010217	0.000000	0.000000	3.000000	13.000000	0.000000
2267.709296	0.205388	0.573354	-0.018687	76.334198	-28.988689	85.119225	4.922470	0.000000	-0.877089	0.000000	0.000000	0.000000	0.096129	-0.046722	0.010217	0.000000	0.000000	3.000000	13.000000	0.000000
2267.712629	0.205388	0.573354	-0.018687	76.334198	-28.988689	85.119225	4.922470	0.000000	-0.877089	0.000000	0.000000	0.000000	0.096129	-0.046722	0.010217	0.000000	0.000000	3.000000	13.000000	0.000000
2267.715962	0.205573	0.573244	-0.018507	76.334198	-28.988689	85.119225	4.922470	0.000000	-0.877089	0.000000	0.000000	0.000000	0.055754	-0.032994	0.053972	0.000000	0.000000	3.000000	13.000000	0.000000
2267.719296	0.205573	0.573244	-0.018507	76.296661	-28.615067	85.492226	4.923204	0.000000	-0.872962	0.000000	0.000000	0.000000	0.055754	-0.032994	0.053972	0.000000	0.000000	3.000000	13.000000	0.000000
2267.722629	0.205573	0.573244	-0.018507	76.296661	-28.615067	85.492226	4.923204	0.000000	-0.872962	0.000000	0.000000	0.000000	0.055754	-0.032994	0.053972	0.000000	0.000000	3.000000	13.000000	0.000000
2267.725962	0.205573	0.573244	-0.018507	76.296661	-28.615067	85.492226	4.923204	0.000000	-0.872962	0.000000	0.000000	0.000000	0.055754	-0.032994	0.053972	0.000000	0.000000	3.000000	13.000000	0.000000
2267.729296	0.205582	0.573049	-0.018055	76.263840	-28.212561	85.906609	4.924902	0.000000	-0.863333	0.000000	0.000000	0.000000	0.002513	-0.058560	0.135557	0.000000	0.000000	3.000000	13.000000	0.000000
2267.732629	0.205582	0.573049	-0.018055	76.263840	-28.212561	85.906609	4.924902	0.000000	-0.863333	0.000000	0.000000	0.000000	0.002513	-0.058560	0.135557	0.000000	0.000000	3.000000	13.000000	0.000000
2267.735962	0.205582	0.573049	-0.018055	76.263840	-28.212561	85.906609	4.924902	0.000000	-0.863333	0.000000	0.000000	0.000000	0.002513	-0.058560	0.135557	0.000000	0.000000	3.000000	13.000000	0.000000
2267.739296	0.205414	0.572918	-0.017871	76.266975	-27.834330	86.344337	4.928458	0.000000	-0.842795	0.000000	0.000000	0.000000	-0.050358	-0.039329	0.055320	0.000000	0.000000	3.000000	13.000000	0.000000
2267.742629	0.205414	0.572918	-0.017871	76.266975	-27.834330	86.344337	4.928458	0.000000	-0.842795	0.000000	0.000000	0.000000	-0.050358	-0.039329	0.055320	0.000000	0.000000	3.000000	13.000000	0.000000
2267.745962	0.205414	0.572918	-0.017871	76.266975	-27.834330	86.344337	4.928458	0.000000	-0.842795	0.000000	0.000000	0.000000	-0.050358	-0.039329	0.055320	0.000000	0.000000	3.000000	13.000000	0.000000
2267.749296	0.205414	0.572918	-0.017871	76.318359	-27.504557	86.785156	4.929663	0.000000	-0.835720	0.000000	0.000000	0.000000	-0.050358	-0.039329	0.055320	0.000000	0.000000	3.000000	13.000000	0.000000
2267.752629	0.205219	0.572786	-0.017745	76.318359	-27.504557	86.785156	4.929663	0.000000	-0.835720	0.000000	0.000000	0.000000	-0.058561	-0.039760	0.037825	0.000000	0.000000	3.000000	13.000000	0.000000
2267.755962	0.205219	0.572786	-0.017745	76.318359	-27.504557	86.785156	4.929663	0.000000	-0.835720	0.000000	0.000000	0.000000	-0.058561	-0.039760	0.037825	0.000000	0.000000	3.000000	13.000000	0.000000
2267.759296	0.204963	0.572589	-0.017693	76.387276	-27.294075	87.112709	4.929663	0.000000	-0.835720	0.000000	0.000000	0.000000	-0.076561	-0.058933	0.015589	0.000000	0.000000	3.000000	13.000000	0.000000
2267.762629	0.204963	0.572589	-0.017693	76.387276	-27.294075	87.112709	4.929663	0.000000	-0.835720	0.000000	0.000000	0.000000	-0.076561	-0.058933	0.015589	0.000000	0.000000	3.000000	13.000000	0.000000
2267.765962	0.204963	0.572589	-0.017693	76.387276	-27.294075	87.112709	4.929663	0.000000	-0.835720	0.000000	0.000000	0.000000	-0.076561	-0.058933	0.015589	0.000000	0.000000	3.000000	13.000000	0.000000
2267.769296	0.204963	0.572589	-0.017693	76.440208	-27.278170	87.204071	4.930448	0.000000	-0.831077	0.000000	0.000000	0.000000	-0.076561	-0.058933	0.015589	0.000000	0.000000	3.000000	13.000000	0.000000
2267.772629	0.204646	0.572355	-0.017721	76.440208	-27.278170	87.204071	4.930448	0.000000	-0.831077	0.000000	0.000000	0.000000	-0.095340	-0.070144	-0.008415	0.000000	0.000000	3.000000	13.000000	0.000000
2267.775962	0.204646	0.572355	-0.017721	76.440208	-27.278170	87.204071	4.930448	0.000000	-0.831077	0.000000	0.000000	0.000000	-0.095340	-0.070144	-0.008415	0.000000	0.000000	3.000000	13.000000	0.000000
2267.779296	0.204348	0.572067	-0.017815	76.456238	-27.309681	87.199776	4.930448	0.000000	-0.831077	0.000000	0.000000	0.000000	-0.089352	-0.086385	-0.028412	0.000000	0.000000	3.000000	13.000000	0.000000
2267.782629	0.204348	0.572067	-0.017815	76.456238	-27.309681	87.199776	4.930448	0.000000	-0.831077	0.000000	0.000000	0.000000	-0.089352	-0.086385	-0.028412	0.000000	0.000000	3.000000	13.000000	0.000000
2267.785962	0.204348	0.572067	-0.017815	76.456238	-27.309681	87.199776	4.930448	0.000000	-0.831077	0.000000	0.000000	0.000000	-0.089352	-0.086385	-0.028412	0.000000	0.000000	3.000000	13.000000	0.000000
2267.789296	0.204348	0.572067	-0.017815	76.464203	-27.285038	87.237694	4.928683	0.000000	-0.841479	0.000000	0.000000	0.000000	-0.089352	-0.086385	-0.028412	0.000000	0.000000	3.000000	13.000000	0.000000
2267.792629	0.204046	0.571752	-0.017973	76.464203	-27.285038	87.237694	4.928683	0.000000	-0.841479	0.000000	0.000000	0.000000	-0.090420	-0.094628	-0.047226	0.000000	0.000000	3.000000	13.000000	0.000000
2267.795962	0.204046	0.571752	-0.017973	76.464203	-27.285038	87.237694	4.928683	0.000000	-0.841479	0.000000	0.000000	0.000000	-0.090420	-0.094628	-0.047226	0.000000	0.000000	3.000000	13.000000	0.000000
2267.799296	0.203713	0.571391	-0.018199	76.466026	-27.183678	87.348465	4.928683	0.000000	-0.841479	0.000000	0.000000	0.000000	-0.099919	-0.108252	-0.067865	0.000000	0.000000	3.000000	13.000000	0.000000
2267.802629	0.203713	0.571391	-0.018199	76.466026	-27.183678	87.348465	4.928683	0.000000	-0.841479	0.000000	0.000000	0.000000	-0.099919	-0.108252	-0.067865	0.000000	0.000000	3.000000	13.000000	0.000000
2267.805962	0.203713	0.571391	-0.018199	76.466026	-27.183678	87.348465	4.928683	0.000000	-0.841479	0.000000	0.000000	0.000000	-0.099919	-0.108252	-0.067865	0.000000	0.000000	3.000000	13.000000	0.000000
2267.809296	0.203713	0.571391	-0.018199	76.453468	-26.958496	87.574631	4.924755	0.000000	-0.864169	0.000000	0.000000	0.000000	-0.099919	-0.108252	-0.067865	0.000000	0.000000	3.000000	13.000000	0.000000
2267.812629	0.203394	0.571013	-0.018451	76.453468	-26.958496	87.574631	4.924755	0.000000	-0.864169	0.000000	0.000000	0.000000	-0.095836	-0.113542	-0.075639	0.000000	0.000000	3.000000	13.000000	0.000000
2267.815962	0.203394	0.571013	-0.018451	76.453468	-26.958496	87.574631	4.924755	0.000000	-0.864169	0.000000	0.000000	0.000000	-0.095836	-0.113542	-0.075639	0.000000	0.000000	3.000000	13.000000	0.000000
2267.819296	0.203078	0.570625	-0.018751	76.427834	-26.596214	87.932640	4.924755	0.000000	-0.864169	0.000000	0.000000	0.000000	-0.094734	-0.116304	-0.089822	0.000000	0.000000	3.000000	13.000000	0.000000
2267.822629	0.203078	0.570625	-0.018751	76.427834	-26.596214	87.932640	4.924755	0.000000	-0.864169	0.000000	0.000000	0.000000	-0.094734	-0.116304	-0.089822	0.000000	0.000000	3.000000	13.000000	0.000000
2267.825962	0.203078	0.570625	-0.018751	76.427834	-26.596214	87.932640	4.924755	0.000000	-0.864169	0.000000	0.000000	0.000000	-0.094734	-0.116304	-0.089822	0.000000	0.000000	3.000000	13.000000	0.000000
2267.829296	0.203078	0.570625	-0.018751	76.395447	-26.177429	88.347687	4.919273	0.000000	-0.894848	0.000000	0.000000	0.000000	-0.094734	-0.116304	-0.089822	0.000000	0.000000	3.000000	13.000000	0.000000
2267.832629	0.202748	0.570202	-0.019082	76.395447	-26.177429	88.347687	4.919273	0.000000	-0.894848	0.000000	0.000000	0.000000	-0.099095	-0.126950	-0.099446	0.000000	0.000000	3.000000	13.000000	0.000000
2267.835962	0.202748	0.570202	-0.019082	76.395447	-26.177429	88.347687	4.919273	0.000000	-0.894848	0.000000	0.000000	0.000000	-0.099095	-0.126950	-0.099446	0.000000	0.000000	3.000000	13.000000	0.000000
2267.839296	0.202338	0.569770	-0.019423	76.356911	-25.704319	88.816978	4.919273	0.000000	-0.894848	0.000000	0.000000	0.000000	-0.122947	-0.129631	-0.102141	0.000000	0.000000	3.000000	13.000000	0.000000
2267.842629	0.202338	0.569770	-0.019423	76.356911	-25.704319	88.816978	4.919273	0.000000	-0.894848	0.000000	0.000000	0.000000	-0.122947	-0.129631	-0.102141	0.000000	0.000000	3.000000	13.000000	0.000000
2267.845962	0.202338	0.569770	-0.019423	76.356911	-25.704319	88.816978	4.919273	0.000000	-0.894848	0.000000	0.000000	0.000000	-0.122947	-0.129631	-0.102141	0.000000	0.000000	3.000000	13.000000	0.000000
2267.849296	0.202338	0.569770	-0.019423	76.326591	-25.284727	89.234673	4.912313	0.000000	-0.932299	0.000000	0.000000	0.000000	-0.122947	-0.129631	-0.102141	0.000000	0.000000	3.000000	13.000000	0.000000
2267.852629	0.201899	0.569266	-0.019827	76.326591	-25.284727	89.234673	4.912313	0.000000	-0.932299	0.000000	0.000000	0.000000	-0.131661	-0.150997	-0.121353	0.000000	0.000000	3.000000	13.000000	0.000000
2267.855962	0.201899	0.569266	-0.019827	76.326591	-25.284727	89.234673	4.912313	0.000000	-0.932299	0.000000	0.000000	0.000000	-0.131661	-0.150997	-0.121353	0.000000	0.000000	3.000000	13.000000	0.000000
2267.859296	0.201355	0.568710	-0.020242	76.310310	-24.984114	89.546188	4.912313	0.000000	-0.932299	0.000000	0.000000	0.000000	-0.163097	-0.166834	-0.124447	0.000000	0.000000	3.000000	13.000000	0.000000
2267.862629	0.201355	0.568710	-0.020242	76.310310	-24.984114	89.546188	4.912313	0.000000	-0.932299	0.000000	0.000000	0.000000	-0.163097	-0.166834	-0.124447	0.000000	0.000000	3.000000	13.000000	0.000000
2267.865962	0.201355	0.568710	-0.020242	76.310310	-24.984114	89.546188	4.912313	0.000000	-0.932299	0.000000	0.000000	0.000000	-0.163097	-0.166834	-0.124447	0.000000	0.000000	3.000000	13.000000	0.000000
2267.869296	0.201355	0.568710	-0.020242	76.309326	-24.791945	89.758080	4.903175	0.000000	-0.979222	0.000000	0.000000	0.000000	-0.163097	-0.166834	-0.124447	0.000000	0.000000	3.000000	13.000000	0.000000
2267.872629	0.200728	0.568102	-0.020677	76.309326	-24.791945	89.758080	4.903175	0.000000	-0.979222	0.000000	0.000000	0.000000	-0.188247	-0.182612	-0.130582	0.000000	0.000000	3.000000	13.000000	0.000000
2267.875962	0.200728	0.568102	-0.020677	76.309326	-24.791945	89.758080	4.903175	0.000000	-0.979222	0.000000	0.000000	0.000000	-0.188247	-0.182612	-0.130582	0.000000	0.000000	3.000000	13.000000	0.000000
2267.879296	0.200010	0.567423	-0.021149	76.331512	-24.765345	89.812180	4.903175	0.000000	-0.979222	0.000000	0.000000	0.000000	-0.215534	-0.203657	-0.141669	0.000000	0.000000	3.000000	13.000000	0.000000
2267.882629	0.200010	0.567423	-0.021149	76.331512	-24.765345	89.812180	4.903175	0.000000	-0.979222	0.000000	0.000000	0.000000	-0.215534	-0.203657	-0.141669	0.000000	0.000000	3.000000	13.000000	0.000000
2267.885962	0.200010	0.567423	-0.021149	76.331512	-24.765345	89.812180	4.903175	0.000000	-0.979222	0.000000	0.000000	0.000000	-0.215534	-0.203657	-0.141669	0.000000	0.000000	3.000000	13.000000	0.000000
2267.889296	0.199262	0.566674	-0.021688	76.369423	-24.841181	89.767227	4.891813	0.000000	-1.034490	0.000000	0.000000	0.000000	-0.224154	-0.224566	-0.161510	0.000000	0.000000	3.000000	13.000000	0.000000
2267.892629	0.199262	0.566674	-0.021688	76.369423	-24.841181	89.767227	4.891813	0.000000	-1.034490	0.000000	0.000000	0.000000	-0.224154	-0.224566	-0.161510	0.000000	0.000000	3.000000	13.000000	0.000000
2267.895962	0.199262	0.566674	-0.021688	76.369423	-24.841181	89.767227	4.891813	0.000000	-1.034490	0.000000	0.000000	0.000000	-0.224154	-0.224566	-0.161510	0.000000	0.000000	3.000000	13.000000	0.000000
2267.899296	0.198476	0.565848	-0.022262	76.411339	-24.931913	89.708824	4.884766	0.000000	-1.067268	0.000000	0.000000	0.000000	-0.236048	-0.247809	-0.172262	0.000000	0.000000	3.000000	13.000000	0.000000
2267.902629	0.198476	0.565848	-0.022262	76.411339	-24.931913	89.708824	4.884766	0.000000	-1.067268	0.000000	0.000000	0.000000	-0.236048	-0.247809	-0.172262	0.000000	0.000000	3.000000	13.000000	0.000000
2267.905962	0.198476	0.565848	-0.022262	76.411339	-24.931913	89.708824	4.884766	0.000000	-1.067268	0.000000	0.000000	0.000000	-0.236048	-0.247809	-0.172262	0.000000	0.000000	3.000000	13.000000	0.000000
2267.909296	0.197667	0.564971	-0.022887	76.446388	-24.939720	89.728867	4.876933	0.000000	-1.102508	0.000000	0.000000	0.000000	-0.242482	-0.263113	-0.187636	0.000000	0.000000	3.000000	13.000000	0.000000
2267.912629	0.197667	0.564971	-0.022887	76.446388	-24.939720	89.728867	4.876933	0.000000	-1.102508	0.000000	0.000000	0.000000	-0.242482	-0.263113	-0.187636	0.000000	0.000000	3.000000	13.000000	0.000000
2267.915962	0.197667	0.564971	-0.022887	76.446388	-24.939720	89.728867	4.876933	0.000000	-1.102508	0.000000	0.000000	0.000000	-0.242482	-0.263113	-0.187636	0.000000	0.000000	3.000000	13.000000	0.000000
2267.919296	0.196836	0.564027	-0.023512	76.464844	-24.814741	89.877762	4.868119	0.000000	-1.140798	0.000000	0.000000	0.000000	-0.249277	-0.283270	-0.187489	0.000000	0.000000	3.000000	13.000000	0.000000
2267.922629	0.196836	0.564027	-0.023512	76.464844	-24.814741	89.877762	4.868119	0.000000	-1.140798	0.000000	0.000000	0.000000	-0.249277	-0.283270	-0.187489	0.000000	0.000000	3.000000	13.000000	0.000000
2267.925962	0.196836	0.564027	-0.023512	76.464844	-24.814741	89.877762	4.868119	0.000000	-1.140798	0.000000	0.000000	0.000000	-0.249277	-0.283270	-0.187489	0.000000	0.000000	3.000000	13.000000	0.000000
2267.929296	0.196016	0.563077	-0.024120	76.457146	-24.457607	90.251167	4.841817	0.000000	-1.175619	0.000000	0.000000	0.000000	-0.246241	-0.284978	-0.182177	0.000000	0.000000	3.000000	13.000000	0.000000
2267.932629	0.196016	0.563077	-0.024120	76.457146	-24.457607	90.251167	4.841817	0.000000	-1.175619	0.000000	0.000000	0.000000	-0.246241	-0.284978	-0.182177	0.000000	0.000000	3.000000	13.000000	0.000000
2267.935962	0.196016	0.563077	-0.024120	76.457146	-24.457607	90.251167	4.841817	0.000000	-1.175619	0.000000	0.000000	0.000000	-0.246241	-0.284978	-0.182177	0.000000	0.000000	3.000000	13.000000	0.000000
2267.939296	0.195184	0.562121	-0.024700	76.422218	-23.900927	90.826660	4.800777	0.000000	-1.205981	0.000000	0.000000	0.000000	-0.249381	-0.286691	-0.174074	0.000000	0.000000	3.000000	13.000000	0.000000
2267.942629	0.195184	0.562121	-0.024700	76.422218	-23.900927	90.826660	4.800777	0.000000	-1.205981	0.000000	0.000000	0.000000	-0.249381	-0.286691	-0.174074	0.000000	0.000000	3.000000	13.000000	0.000000
2267.945962	0.195184	0.562121	-0.024700	76.422218	-23.900927	90.826660	4.800777	0.000000	-1.205981	0.000000	0.000000	0.000000	-0.249381	-0.286691	-0.174074	0.000000	0.000000	3.000000	13.000000	0.000000
2267.949296	0.194281	0.561160	-0.025226	76.374413	-23.259184	91.489662	4.759213	0.000000	-1.234994	0.000000	0.000000	0.000000	-0.270976	-0.288371	-0.157697	0.000000	0.000000	3.000000	13.000000	0.000000
2267.952629	0.194281	0.561160	-0.025226	76.374413	-23.259184	91.489662	4.759213	0.000000	-1.234994	0.000000	0.000000	0.000000	-0.270976	-0.288371	-0.157697	0.000000	0.000000	3.000000	13.000000	0.000000
2267.955962	0.194281	0.561160	-0.025226	76.374413	-23.259184	91.489662	4.759213	0.000000	-1.234994	0.000000	0.000000	0.000000	-0.270976	-0.288371	-0.157697	0.000000	0.000000	3.000000	13.000000	0.000000
2267.959296	0.193259	0.560192	-0.025747	76.322495	-22.618660	92.164795	4.714051	0.000000	-1.261277	0.000000	0.000000	0.000000	-0.306607	-0.290275	-0.156487	0.000000	0.000000	3.000000	13.000000	0.000000
2267.962629	0.193259	0.560192	-0.025747	76.322495	-22.618660	92.164795	4.714051	0.000000	-1.261277	0.000000	0.000000	0.000000	-0.306607	-0.290275	-0.156487	0.000000	0.000000	3.000000	13.000000	0.000000
2267.965962	0.193259	0.560192	-0.025747	76.322495	-22.618660	92.164795	4.714051	0.000000	-1.261277	0.000000	0.000000	0.000000	-0.306607	-0.290275	-0.156487	0.000000	0.000000	3.000000	13.000000	0.000000
2267.969296	0.192131	0.559184	-0.026239	76.275658	-22.042187	92.793098	4.662949	0.000000	-1.287358	0.000000	0.000000	0.000000	-0.338534	-0.302387	-0.147587	0.000000	0.000000	3.000000	13.000000	0.000000
2267.972629	0.192131	0.559184	-0.026239	76.275658	-22.042187	92.793098	4.662949	0.000000	-1.287358	0.000000	0.000000	0.000000	-0.338534	-0.302387	-0.147587	0.000000	0.000000	3.000000	13.000000	0.000000
2267.975962	0.192131	0.559184	-0.026239	76.275658	-22.042187	92.793098	4.662949	0.000000	-1.287358	0.000000	0.000000	0.000000	-0.338534	-0.302387	-0.147587	0.000000	0.000000	3.000000	13.000000	0.000000
2267.979296	0.190914	0.558162	-0.026717	76.235130	-21.509909	93.387329	4.606527	0.000000	-1.311956	0.000000	0.000000	0.000000	-0.364905	-0.306641	-0.143254	0.000000	0.000000	3.000000	13.000000	0.000000
2267.982629	0.190914	0.558162	-0.026717	76.235130	-21.509909	93.387329	4.606527	0.000000	-1.311956	0.000000	0.000000	0.000000	-0.364905	-0.306641	-0.143254	0.000000	0.000000	3.000000	13.000000	0.000000
2267.985962	0.190914	0.558162	-0.026717	76.235130	-21.509909	93.387329	4.606527	0.000000	-1.311956	0.000000	0.000000	0.000000	-0.364905	-0.306641	-0.143254	0.000000	0.000000	3.000000	13.000000	0.000000
2267.989296	0.189601	0.557092	-0.027145	76.196495	-21.018173	93.955238	4.545709	0.000000	-1.335831	0.000000	0.000000	0.000000	-0.393805	-0.321087	-0.128528	0.000000	0.000000	3.000000	13.000000	0.000000
2267.992629	0.189601	0.557092	-0.027145	76.196495	-21.018173	93.955238	4.545709	0.000000	-1.335831	0.000000	0.000000	0.000000	-0.393805	-0.321087	-0.128528	0.000000	0.000000	3.000000	13.000000	0.000000
2267.995962	0.189601	0.557092	-0.027145	76.196495	-21.018173	93.955238	4.545709	0.000000	-1.335831	0.000000	0.000000	0.000000	-0.393805	-0.321087	-0.128528	0.000000	0.000000	3.000000	13.000000	0.000000
2267.999296	0.188248	0.556008	-0.027510	76.160309	-20.562088	94.496582	4.480075	0.000000	-1.357253	0.000000	0.000000	0.000000	-0.406058	-0.325149	-0.109573	0.000000	0.000000	3.000000	13.000000	0.000000
2268.002629	0.188248	0.556008	-0.027510	76.160309	-20.562088	94.496582	4.480075	0.000000	-1.357253	0.000000	0.000000	0.000000	-0.406058	-0.325149	-0.109573	0.000000	0.000000	3.000000	13.000000	0.000000
2268.005962	0.188248	0.556008	-0.027510	76.160309	-20.562088	94.496582	4.480075	0.000000	-1.357253	0.000000	0.000000	0.000000	-0.406058	-0.325149	-0.109573	0.000000	0.000000	3.000000	13.000000	0.000000
2268.009296	0.186857	0.554902	-0.027860	76.124840	-20.100615	95.051910	4.412398	0.000000	-1.375515	0.000000	0.000000	0.000000	-0.417227	-0.331799	-0.104879	0.000000	0.000000	3.000000	13.000000	0.000000
2268.012629	0.186857	0.554902	-0.027860	76.124840	-20.100615	95.051910	4.412398	0.000000	-1.375515	0.000000	0.000000	0.000000	-0.417227	-0.331799	-0.104879	0.000000	0.000000	3.000000	13.000000	0.000000
2268.015962	0.186857	0.554902	-0.027860	76.124840	-20.100615	95.051910	4.412398	0.000000	-1.375515	0.000000	0.000000	0.000000	-0.417227	-0.331799	-0.104879	0.000000	0.000000	3.000000	13.000000	0.000000
2268.019296	0.185453	0.553800	-0.028139	76.083260	-19.622599	95.629242	4.342860	0.000000	-1.392995	0.000000	0.000000	0.000000	-0.421243	-0.330717	-0.083835	0.000000	0.000000	3.000000	13.000000	0.000000
2268.022629	0.185453	0.553800	-0.028139	76.083260	-19.622599	95.629242	4.342860	0.000000	-1.392995	0.000000	0.000000	0.000000	-0.421243	-0.330717	-0.083835	0.000000	0.000000	3.000000	13.000000	0.000000
2268.025962	0.185453	0.553800	-0.028139	76.083260	-19.622599	95.629242	4.342860	0.000000	-1.392995	0.000000	0.000000	0.000000	-0.421243	-0.330717	-0.083835	0.000000	0.000000	3.000000	13.000000	0.000000
2268.029296	0.184115	0.552726	-0.028388	76.036285	-19.100607	96.250977	4.272653	0.000000	-1.406967	0.000000	0.000000	0.000000	-0.401539	-0.322047	-0.074737	0.000000	0.000000	3.000000	13.000000	0.000000
2268.032629	0.184115	0.552726	-0.028388	76.036285	-19.100607	96.250977	4.272653	0.000000	-1.406967	0.000000	0.000000	0.000000	-0.401539	-0.322047	-0.074737	0.000000	0.000000	3.000000	13.000000	0.000000
2268.035962	0.184115	0.552726	-0.028388	76.036285	-19.100607	96.250977	4.272653	0.000000	-1.406967	0.000000	0.000000	0.000000	-0.401539	-0.322047	-0.074737	0.000000	0.000000	3.000000	13.000000	0.000000
2268.039296	0.182870	0.551749	-0.028539	75.963806	-18.500736	96.937920	4.205729	0.000000	-1.419423	0.000000	0.000000	0.000000	-0.373296	-0.293137	-0.045156	0.000000	0.000000	3.000000	13.000000	0.000000
2268.042629	0.182870	0.551749	-0.028539	75.963806	-18.500736	96.937920	4.205729	0.000000	-1.419423	0.000000	0.000000	0.000000	-0.373296	-0.293137	-0.045156	0.000000	0.000000	3.000000	13.000000	0.000000
2268.045962	0.182870	0.551749	-0.028539	75.963806	-18.500736	96.937920	4.205729	0.000000	-1.419423	0.000000	0.000000	0.000000	-0.373296	-0.293137	-0.045156	0.000000	0.000000	3.000000	13.000000	0.000000
2268.049296	0.181675	0.550918	-0.028582	75.873428	-17.868900	97.657928	4.143514	0.000000	-1.426950	0.000000	0.000000	0.000000	-0.358626	-0.249268	-0.012781	0.000000	0.000000	3.000000	13.000000	0.000000
2268.052629	0.181675	0.550918	-0.028582	75.873428	-17.868900	97.657928	4.143514	0.000000	-1.426950	0.000000	0.000000	0.000000	-0.358626	-0.249268	-0.012781	0.000000	0.000000	3.000000	13.000000	0.000000
2268.055962	0.181675	0.550918	-0.028582	75.873428	-17.868900	97.657928	4.143514	0.000000	-1.426950	0.000000	0.000000	0.000000	-0.358626	-0.249268	-0.012781	0.000000	0.000000	3.000000	13.000000	0.000000
2268.059296	0.180515	0.550250	-0.028490	75.776787	-17.265526	98.359337	4.083743	0.000000	-1.429080	0.000000	0.000000	0.000000	-0.348034	-0.200575	0.027624	0.000000	0.000000	3.000000	13.000000	0.000000
2268.062629	0.180515	0.550250	-0.028490	75.776787	-17.265526	98.359337	4.083743	0.000000	-1.429080	0.000000	0.000000	0.000000	-0.348034	-0.200575	0.027624	0.000000	0.000000	3.000000	13.000000	0.000000
2268.065962	0.180515	0.550250	-0.028490	75.776787	-17.265526	98.359337	4.083743	0.000000	-1.429080	0.000000	0.000000	0.000000	-0.348034	-0.200575	0.027624	0.000000	0.000000	3.000000	13.000000	0.000000
2268.069296	0.179407	0.549725	-0.028218	75.693237	-16.702631	99.051842	4.025737	0.000000	-1.424476	0.000000	0.000000	0.000000	-0.332185	-0.157306	0.081330	0.000000	0.000000	3.000000	13.000000	0.000000
2268.072629	0.179407	0.549725	-0.028218	75.693237	-16.702631	99.051842	4.025737	0.000000	-1.424476	0.000000	0.000000	0.000000	-0.332185	-0.157306	0.081330	0.000000	0.000000	3.000000	13.000000	0.000000
2268.075962	0.179407	0.549725	-0.028218	75.693237	-16.702631	99.051842	4.025737	0.000000	-1.424476	0.000000	0.000000	0.000000	-0.332185	-0.157306	0.081330	0.000000	0.000000	3.000000	13.000000	0.000000
2268.079296	0.178359	0.549353	-0.027866	75.650002	-16.135368	99.816849	3.970373	0.000000	-1.410921	0.000000	0.000000	0.000000	-0.314646	-0.111624	0.105622	0.000000	0.000000	3.000000	13.000000	0.000000
2268.082629	0.178359	0.549353	-0.027866	75.650002	-16.135368	99.816849	3.970373	0.000000	-1.410921	0.000000	0.000000	0.000000	-0.314646	-0.111624	0.105622	0.000000	0.000000	3.000000	13.000000	0.000000
2268.085962	0.178359	0.549353	-0.027866	75.650002	-16.135368	99.816849	3.970373	0.000000	-1.410921	0.000000	0.000000	0.000000	-0.314646	-0.111624	0.105622	0.000000	0.000000	3.000000	13.000000	0.000000
2268.089296	0.177427	0.549116	-0.027406	75.674965	-15.528045	100.722275	3.917932	0.000000	-1.393317	0.000000	0.000000	0.000000	-0.279625	-0.071163	0.138115	0.000000	0.000000	3.000000	13.000000	0.000000
2268.092629	0.177427	0.549116	-0.027406	75.674965	-15.528045	100.722275	3.917932	0.000000	-1.393317	0.000000	0.000000	0.000000	-0.279625	-0.071163	0.138115	0.000000	0.000000	3.000000	13.000000	0.000000
2268.095962	0.177427	0.549116	-0.027406	75.674965	-15.528045	100.722275	3.917932	0.000000	-1.393317	0.000000	0.000000	0.000000	-0.279625	-0.071163	0.138115	0.000000	0.000000	3.000000	13.000000	0.000000
2268.099296	0.177427	0.549116	-0.027406	75.755325	-14.923303	101.702263	3.871328	0.000000	-1.370298	0.000000	0.000000	0.000000	-0.279625	-0.071163	0.138115	0.000000	0.000000	3.000000	13.000000	0.000000
2268.102629	0.176577	0.549022	-0.026918	75.755325	-14.923303	101.702263	3.871328	0.000000	-1.370298	0.000000	0.000000	0.000000	-0.254920	-0.028084	0.146240	0.000000	0.000000	3.000000	13.000000	0.000000
2268.105962	0.176577	0.549022	-0.026918	75.755325	-14.923303	101.702263	3.871328	0.000000	-1.370298	0.000000	0.000000	0.000000	-0.254920	-0.028084	0.146240	0.000000	0.000000	3.000000	13.000000	0.000000
2268.109296	0.175800	0.549039	-0.026369	75.876030	-14.338299	102.709618	3.871328	0.000000	-1.370298	0.000000	0.000000	0.000000	-0.233147	0.004805	0.164948	0.000000	0.000000	3.000000	13.000000	0.000000
2268.112629	0.175800	0.549039	-0.026369	75.876030	-14.338299	102.709618	3.871328	0.000000	-1.370298	0.000000	0.000000	0.000000	-0.233147	0.004805	0.164948	0.000000	0.000000	3.000000	13.000000	0.000000
2268.115962	0.175800	0.549039	-0.026369	75.876030	-14.338299	102.709618	3.871328	0.000000	-1.370298	0.000000	0.000000	0.000000	-0.233147	0.004805	0.164948	0.000000	0.000000	3.000000	13.000000	0.000000
2268.119296	0.175036	0.549181	-0.025783	76.014549	-13.776956	103.716095	3.789983	0.000000	-1.318433	0.000000	0.000000	0.000000	-0.229061	0.042824	0.175710	0.000000	0.000000	3.000000	13.000000	0.000000
2268.122629	0.175036	0.549181	-0.025783	76.014549	-13.776956	103.716095	3.789983	0.000000	-1.318433	0.000000	0.000000	0.000000	-0.229061	0.042824	0.175710	0.000000	0.000000	3.000000	13.000000	0.000000
2268.125962	0.175036	0.549181	-0.025783	76.014549	-13.776956	103.716095	3.789983	0.000000	-1.318433	0.000000	0.000000	0.000000	-0.229061	0.042824	0.175710	0.000000	0.000000	3.000000	13.000000	0.000000
2268.129296	0.174322	0.549409	-0.025190	76.125412	-13.217413	104.696266	3.751807	0.000000	-1.289148	0.000000	0.000000	0.000000	-0.214247	0.068241	0.177767	0.000000	0.000000	3.000000	13.000000	0.000000
2268.132629	0.174322	0.549409	-0.025190	76.125412	-13.217413	104.696266	3.751807	0.000000	-1.289148	0.000000	0.000000	0.000000	-0.214247	0.068241	0.177767	0.000000	0.000000	3.000000	13.000000	0.000000
2268.135962	0.174322	0.549409	-0.025190	76.125412	-13.217413	104.696266	3.751807	0.000000	-1.289148	0.000000	0.000000	0.000000	-0.214247	0.068241	0.177767	0.000000	0.000000	3.000000	13.000000	0.000000
2268.139296	0.173630	0.549755	-0.024540	76.203468	-12.722241	105.559593	3.716099	0.000000	-1.259520	0.000000	0.000000	0.000000	-0.207666	0.103863	0.195052	0.000000	0.000000	3.000000	13.000000	0.000000
2268.142629	0.173630	0.549755	-0.024540	76.203468	-12.722241	105.559593	3.716099	0.000000	-1.259520	0.000000	0.000000	0.000000	-0.207666	0.103863	0.195052	0.000000	0.000000	3.000000	13.000000	0.000000
2268.145962	0.173630	0.549755	-0.024540	76.203468	-12.722241	105.559593	3.716099	0.000000	-1.259520	0.000000	0.000000	0.000000	-0.207666	0.103863	0.195052	0.000000	0.000000	3.000000	13.000000	0.000000
2268.149296	0.172916	0.550195	-0.023880	76.229881	-12.286136	106.304352	3.681488	0.000000	-1.227012	0.000000	0.000000	0.000000	-0.214073	0.131990	0.197968	0.000000	0.000000	3.000000	13.000000	0.000000
2268.152629	0.172916	0.550195	-0.023880	76.229881	-12.286136	106.304352	3.681488	0.000000	-1.227012	0.000000	0.000000	0.000000	-0.214073	0.131990	0.197968	0.000000	0.000000	3.000000	13.000000	0.000000
2268.155962	0.172916	0.550195	-0.023880	76.229881	-12.286136	106.304352	3.681488	0.000000	-1.227012	0.000000	0.000000	0.000000	-0.214073	0.131990	0.197968	0.000000	0.000000	3.000000	13.000000	0.000000
2268.159296	0.172229	0.550746	-0.023210	76.214752	-11.957426	106.870560	3.645809	0.000000	-1.194017	0.000000	0.000000	0.000000	-0.206165	0.165279	0.200986	0.000000	0.000000	3.000000	13.000000	0.000000
2268.162629	0.172229	0.550746	-0.023210	76.214752	-11.957426	106.870560	3.645809	0.000000	-1.194017	0.000000	0.000000	0.000000	-0.206165	0.165279	0.200986	0.000000	0.000000	3.000000	13.000000	0.000000
2268.165962	0.172229	0.550746	-0.023210	76.214752	-11.957426	106.870560	3.645809	0.000000	-1.194017	0.000000	0.000000	0.000000	-0.206165	0.165279	0.200986	0.000000	0.000000	3.000000	13.000000	0.000000
2268.169296	0.171550	0.551332	-0.022577	76.168358	-11.732471	107.265144	3.611449	0.000000	-1.160520	0.000000	0.000000	0.000000	-0.203788	0.175746	0.190021	0.000000	0.000000	3.000000	13.000000	0.000000
2268.172629	0.171550	0.551332	-0.022577	76.168358	-11.732471	107.265144	3.611449	0.000000	-1.160520	0.000000	0.000000	0.000000	-0.203788	0.175746	0.190021	0.000000	0.000000	3.000000	13.000000	0.000000
2268.175962	0.171550	0.551332	-0.022577	76.168358	-11.732471	107.265144	3.611449	0.000000	-1.160520	0.000000	0.000000	0.000000	-0.203788	0.175746	0.190021	0.000000	0.000000	3.000000	13.000000	0.000000
2268.179296	0.170911	0.551961	-0.022018	76.119492	-11.712234	107.266777	3.577484	0.000000	-1.128849	0.000000	0.000000	0.000000	-0.191531	0.188752	0.167614	0.000000	0.000000	3.000000	13.000000	0.000000
2268.182629	0.170911	0.551961	-0.022018	76.119492	-11.712234	107.266777	3.577484	0.000000	-1.128849	0.000000	0.000000	0.000000	-0.191531	0.188752	0.167614	0.000000	0.000000	3.000000	13.000000	0.000000
2268.185962	0.170911	0.551961	-0.022018	76.119492	-11.712234	107.266777	3.577484	0.000000	-1.128849	0.000000	0.000000	0.000000	-0.191531	0.188752	0.167614	0.000000	0.000000	3.000000	13.000000	0.000000
2268.189296	0.170911	0.551961	-0.022018	76.143707	-12.024209	106.859032	3.545562	0.000000	-1.100914	0.000000	0.000000	0.000000	-0.191531	0.188752	0.167614	0.000000	0.000000	3.000000	13.000000	0.000000
2268.192629	0.170301	0.552599	-0.021568	76.143707	-12.024209	106.859032	3.545562	0.000000	-1.100914	0.000000	0.000000	0.000000	-0.183132	0.191561	0.135011	0.000000	0.000000	3.000000	13.000000	0.000000
2268.195962	0.170301	0.552599	-0.021568	76.143707	-12.024209	106.859032	3.545562	0.000000	-1.100914	0.000000	0.000000	0.000000	-0.183132	0.191561	0.135011	0.000000	0.000000	3.000000	13.000000	0.000000
2268.199296	0.169775	0.553255	-0.021204	76.256218	-12.689078	106.198235	3.545562	0.000000	-1.100914	0.000000	0.000000	0.000000	-0.157594	0.196818	0.109275	0.000000	0.000000	3.000000	13.000000	0.000000
2268.202629	0.169775	0.553255	-0.021204	76.256218	-12.689078	106.198235	3.545562	0.000000	-1.100914	0.000000	0.000000	0.000000	-0.157594	0.196818	0.109275	0.000000	0.000000	3.000000	13.000000	0.000000
2268.205962	0.169775	0.553255	-0.021204	76.256218	-12.689078	106.198235	3.545562	0.000000	-1.100914	0.000000	0.000000	0.000000	-0.157594	0.196818	0.109275	0.000000	0.000000	3.000000	13.000000	0.000000
2268.209296	0.169775	0.553255	-0.021204	76.401230	-13.504866	105.441490	3.488774	0.000000	-1.060199	0.000000	0.000000	0.000000	-0.157594	0.196818	0.109275	0.000000	0.000000	3.000000	13.000000	0.000000
2268.212629	0.169273	0.553903	-0.020965	76.401230	-13.504866	105.441490	3.488774	0.000000	-1.060199	0.000000	0.000000	0.000000	-0.150866	0.194364	0.071681	0.000000	0.000000	3.000000	13.000000	0.000000
2268.215962	0.169273	0.553903	-0.020965	76.401230	-13.504866	105.441490	3.488774	0.000000	-1.060199	0.000000	0.000000	0.000000	-0.150866	0.194364	0.071681	0.000000	0.000000	3.000000	13.000000	0.000000
2268.219296	0.168790	0.554551	-0.020736	76.543381	-14.322385	104.689980	3.488774	0.000000	-1.060199	0.000000	0.000000	0.000000	-0.144842	0.194433	0.068847	0.000000	0.000000	3.000000	13.000000	0.000000
2268.222629	0.168790	0.554551	-0.020736	76.543381	-14.322385	104.689980	3.488774	0.000000	-1.060199	0.000000	0.000000	0.000000	-0.144842	0.194433	0.068847	0.000000	0.000000	3.000000	13.000000	0.000000
2268.225962	0.168790	0.554551	-0.020736	76.543381	-14.322385	104.689980	3.488774	0.000000	-1.060199	0.000000	0.000000	0.000000	-0.144842	0.194433	0.068847	0.000000	0.000000	3.000000	13.000000	0.000000
2268.229296	0.168790	0.554551	-0.020736	76.668655	-15.080201	103.964233	3.439489	0.000000	-1.036778	0.000000	0.000000	0.000000	-0.144842	0.194433	0.068847	0.000000	0.000000	3.000000	13.000000	0.000000
2268.232629	0.168311	0.555165	-0.020618	76.668655	-15.080201	103.964233	3.439489	0.000000	-1.036778	0.000000	0.000000	0.000000	-0.143553	0.184158	0.035218	0.000000	0.000000	3.000000	13.000000	0.000000
2268.235962	0.168311	0.555165	-0.020618	76.668655	-15.080201	103.964233	3.439489	0.000000	-1.036778	0.000000	0.000000	0.000000	-0.143553	0.184158	0.035218	0.000000	0.000000	3.000000	13.000000	0.000000
2268.239296	0.167817	0.555770	-0.020541	76.773270	-15.742287	103.356415	3.439489	0.000000	-1.036778	0.000000	0.000000	0.000000	-0.148147	0.181510	0.023167	0.000000	0.000000	3.000000	13.000000	0.000000
2268.242629	0.167817	0.555770	-0.020541	76.773270	-15.742287	103.356415	3.439489	0.000000	-1.036778	0.000000	0.000000	0.000000	-0.148147	0.181510	0.023167	0.000000	0.000000	3.000000	13.000000	0.000000
2268.245962	0.167817	0.555770	-0.020541	76.773270	-15.742287	103.356415	3.439489	0.000000	-1.036778	0.000000	0.000000	0.000000	-0.148147	0.181510	0.023167	0.000000	0.000000	3.000000	13.000000	0.000000
2268.249296	0.167321	0.556375	-0.020534	76.849312	-16.266603	102.911003	3.390873	0.000000	-1.027047	0.000000	0.000000	0.000000	-0.148997	0.181325	0.002134	0.000000	0.000000	3.000000	13.000000	0.000000
2268.252629	0.167321	0.556375	-0.020534	76.849312	-16.266603	102.911003	3.390873	0.000000	-1.027047	0.000000	0.000000	0.000000	-0.148997	0.181325	0.002134	0.000000	0.000000	3.000000	13.000000	0.000000
2268.255962	0.167321	0.556375	-0.020534	76.849312	-16.266603	102.911003	3.390873	0.000000	-1.027047	0.000000	0.000000	0.000000	-0.148997	0.181325	0.002134	0.000000	0.000000	3.000000	13.000000	0.000000
2268.259296	0.166767	0.556944	-0.020615	76.891006	-16.633602	102.619011	3.366040	0.000000	-1.026691	0.000000	0.000000	0.000000	-0.166109	0.170754	-0.024294	0.000000	0.000000	3.000000	13.000000	0.000000
2268.262629	0.166767	0.556944	-0.020615	76.891006	-16.633602	102.619011	3.366040	0.000000	-1.026691	0.000000	0.000000	0.000000	-0.166109	0.170754	-0.024294	0.000000	0.000000	3.000000	13.000000	0.000000
2268.265962	0.166767	0.556944	-0.020615	76.891006	-16.633602	102.619011	3.366040	0.000000	-1.026691	0.000000	0.000000	0.000000	-0.166109	0.170754	-0.024294	0.000000	0.000000	3.000000	13.000000	0.000000
2268.269296	0.166767	0.556944	-0.020615	76.906937	-16.860174	102.457306	3.338355	0.000000	-1.030740	0.000000	0.000000	0.000000	-0.166109	0.170754	-0.024294	0.000000	0.000000	3.000000	13.000000	0.000000
2268.272629	0.166190	0.557512	-0.020758	76.906937	-16.860174	102.457306	3.338355	0.000000	-1.030740	0.000000	0.000000	0.000000	-0.173044	0.170384	-0.042979	0.000000	0.000000	3.000000	13.000000	0.000000
2268.275962	0.166190	0.557512	-0.020758	76.906937	-16.860174	102.457306	3.338355	0.000000	-1.030740	0.000000	0.000000	0.000000	-0.173044	0.170384	-0.042979	0.000000	0.000000	3.000000	13.000000	0.000000
2268.279296	0.165634	0.558053	-0.020974	76.898293	-16.944210	102.435799	3.338355	0.000000	-1.030740	0.000000	0.000000	0.000000	-0.166906	0.162297	-0.064864	0.000000	0.000000	3.000000	13.000000	0.000000
2268.282629	0.165634	0.558053	-0.020974	76.898293	-16.944210	102.435799	3.338355	0.000000	-1.030740	0.000000	0.000000	0.000000	-0.166906	0.162297	-0.064864	0.000000	0.000000	3.000000	13.000000	0.000000
2268.285962	0.165634	0.558053	-0.020974	76.898293	-16.944210	102.435799	3.338355	0.000000	-1.030740	0.000000	0.000000	0.000000	-0.166906	0.162297	-0.064864	0.000000	0.000000	3.000000	13.000000	0.000000
2268.289296	0.165634	0.558053	-0.020974	76.878273	-16.947889	102.485558	3.281697	0.000000	-1.048714	0.000000	0.000000	0.000000	-0.166906	0.162297	-0.064864	0.000000	0.000000	3.000000	13.000000	0.000000
2268.292629	0.165100	0.558541	-0.021258	76.878273	-16.947889	102.485558	3.281697	0.000000	-1.048714	0.000000	0.000000	0.000000	-0.160150	0.146508	-0.085149	0.000000	0.000000	3.000000	13.000000	0.000000
2268.295962	0.165100	0.558541	-0.021258	76.878273	-16.947889	102.485558	3.281697	0.000000	-1.048714	0.000000	0.000000	0.000000	-0.160150	0.146508	-0.085149	0.000000	0.000000	3.000000	13.000000	0.000000
2268.299296	0.164531	0.558993	-0.021638	76.843658	-16.917311	102.558640	3.281697	0.000000	-1.048714	0.000000	0.000000	0.000000	-0.170773	0.135559	-0.113933	0.000000	0.000000	3.000000	13.000000	0.000000
2268.302629	0.164531	0.558993	-0.021638	76.843658	-16.917311	102.558640	3.281697	0.000000	-1.048714	0.000000	0.000000	0.000000	-0.170773	0.135559	-0.113933	0.000000	0.000000	3.000000	13.000000	0.000000
2268.305962	0.164531	0.558993	-0.021638	76.843658	-16.917311	102.558640	3.281697	0.000000	-1.048714	0.000000	0.000000	0.000000	-0.170773	0.135559	-0.113933	0.000000	0.000000	3.000000	13.000000	0.000000
2268.309296	0.164531	0.558993	-0.021638	76.792976	-17.004103	102.472740	3.226544	0.000000	-1.081895	0.000000	0.000000	0.000000	-0.170773	0.135559	-0.113933	0.000000	0.000000	3.000000	13.000000	0.000000
2268.312629	0.163929	0.559409	-0.022045	76.792976	-17.004103	102.472740	3.226544	0.000000	-1.081895	0.000000	0.000000	0.000000	-0.180612	0.124841	-0.122080	0.000000	0.000000	3.000000	13.000000	0.000000
2268.315962	0.163929	0.559409	-0.022045	76.792976	-17.004103	102.472740	3.226544	0.000000	-1.081895	0.000000	0.000000	0.000000	-0.180612	0.124841	-0.122080	0.000000	0.000000	3.000000	13.000000	0.000000
2268.319296	0.163294	0.559789	-0.022479	76.719742	-17.213202	102.207893	3.226544	0.000000	-1.081895	0.000000	0.000000	0.000000	-0.190403	0.114086	-0.130249	0.000000	0.000000	3.000000	13.000000	0.000000
2268.322629	0.163294	0.559789	-0.022479	76.719742	-17.213202	102.207893	3.226544	0.000000	-1.081895	0.000000	0.000000	0.000000	-0.190403	0.114086	-0.130249	0.000000	0.000000	3.000000	13.000000	0.000000
2268.325962	0.163294	0.559789	-0.022479	76.719742	-17.213202	102.207893	3.226544	0.000000	-1.081895	0.000000	0.000000	0.000000	-0.190403	0.114086	-0.130249	0.000000	0.000000	3.000000	13.000000	0.000000
2268.329296	0.163294	0.559789	-0.022479	76.625595	-17.542128	101.794365	3.164708	0.000000	-1.123949	0.000000	0.000000	0.000000	-0.190403	0.114086	-0.130249	0.000000	0.000000	3.000000	13.000000	0.000000
2268.332629	0.162536	0.560142	-0.022932	76.625595	-17.542128	101.794365	3.164708	0.000000	-1.123949	0.000000	0.000000	0.000000	-0.227369	0.105746	-0.135827	0.000000	0.000000	3.000000	13.000000	0.000000
2268.335962	0.162536	0.560142	-0.022932	76.625595	-17.542128	101.794365	3.164708	0.000000	-1.123949	0.000000	0.000000	0.000000	-0.227369	0.105746	-0.135827	0.000000	0.000000	3.000000	13.000000	0.000000
2268.339296	0.161732	0.560476	-0.023388	76.513084	-17.939001	101.288292	3.164708	0.000000	-1.123949	0.000000	0.000000	0.000000	-0.241267	0.100136	-0.136782	0.000000	0.000000	3.000000	13.000000	0.000000
2268.342629	0.161732	0.560476	-0.023388	76.513084	-17.939001	101.288292	3.164708	0.000000	-1.123949	0.000000	0.000000	0.000000	-0.241267	0.100136	-0.136782	0.000000	0.000000	3.000000	13.000000	0.000000
2268.345962	0.161732	0.560476	-0.023388	76.513084	-17.939001	101.288292	3.164708	0.000000	-1.123949	0.000000	0.000000	0.000000	-0.241267	0.100136	-0.136782	0.000000	0.000000	3.000000	13.000000	0.000000
2268.349296	0.160896	0.560773	-0.023872	76.406189	-18.359703	100.758568	3.086602	0.000000	-1.169384	0.000000	0.000000	0.000000	-0.250829	0.089337	-0.145167	0.000000	0.000000	3.000000	13.000000	0.000000
2268.352629	0.160896	0.560773	-0.023872	76.406189	-18.359703	100.758568	3.086602	0.000000	-1.169384	0.000000	0.000000	0.000000	-0.250829	0.089337	-0.145167	0.000000	0.000000	3.000000	13.000000	0.000000
2268.355962	0.160896	0.560773	-0.023872	76.406189	-18.359703	100.758568	3.086602	0.000000	-1.169384	0.000000	0.000000	0.000000	-0.250829	0.089337	-0.145167	0.000000	0.000000	3.000000	13.000000	0.000000
2268.359296	0.160028	0.561035	-0.024384	76.306442	-18.782234	100.234711	3.044797	0.000000	-1.193578	0.000000	0.000000	0.000000	-0.260314	0.078536	-0.153598	0.000000	0.000000	3.000000	13.000000	0.000000
2268.362629	0.160028	0.561035	-0.024384	76.306442	-18.782234	100.234711	3.044797	0.000000	-1.193578	0.000000	0.000000	0.000000	-0.260314	0.078536	-0.153598	0.000000	0.000000	3.000000	13.000000	0.000000
2268.365962	0.160028	0.561035	-0.024384	76.306442	-18.782234	100.234711	3.044797	0.000000	-1.193578	0.000000	0.000000	0.000000	-0.260314	0.078536	-0.153598	0.000000	0.000000	3.000000	13.000000	0.000000
2268.369296	0.159100	0.561296	-0.024875	76.219177	-19.159960	99.776733	3.001412	0.000000	-1.219178	0.000000	0.000000	0.000000	-0.278322	0.078132	-0.147402	0.000000	0.000000	3.000000	13.000000	0.000000
2268.372629	0.159100	0.561296	-0.024875	76.219177	-19.159960	99.776733	3.001412	0.000000	-1.219178	0.000000	0.000000	0.000000	-0.278322	0.078132	-0.147402	0.000000	0.000000	3.000000	13.000000	0.000000
2268.375962	0.159100	0.561296	-0.024875	76.219177	-19.159960	99.776733	3.001412	0.000000	-1.219178	0.000000	0.000000	0.000000	-0.278322	0.078132	-0.147402	0.000000	0.000000	3.000000	13.000000	0.000000
2268.379296	0.158115	0.561503	-0.025404	76.152596	-19.504021	99.397209	2.955024	0.000000	-1.243745	0.000000	0.000000	0.000000	-0.295686	0.062136	-0.158803	0.000000	0.000000	3.000000	13.000000	0.000000
2268.382629	0.158115	0.561503	-0.025404	76.152596	-19.504021	99.397209	2.955024	0.000000	-1.243745	0.000000	0.000000	0.000000	-0.295686	0.062136	-0.158803	0.000000	0.000000	3.000000	13.000000	0.000000
2268.385962	0.158115	0.561503	-0.025404	76.152596	-19.504021	99.397209	2.955024	0.000000	-1.243745	0.000000	0.000000	0.000000	-0.295686	0.062136	-0.158803	0.000000	0.000000	3.000000	13.000000	0.000000
2268.389296	0.157021	0.561716	-0.025921	76.103775	-19.831881	99.070625	2.905743	0.000000	-1.270212	0.000000	0.000000	0.000000	-0.328243	0.064048	-0.155060	0.000000	0.000000	3.000000	13.000000	0.000000
2268.392629	0.157021	0.561716	-0.025921	76.103775	-19.831881	99.070625	2.905743	0.000000	-1.270212	0.000000	0.000000	0.000000	-0.328243	0.064048	-0.155060	0.000000	0.000000	3.000000	13.000000	0.000000
2268.395962	0.157021	0.561716	-0.025921	76.103775	-19.831881	99.070625	2.905743	0.000000	-1.270212	0.000000	0.000000	0.000000	-0.328243	0.064048	-0.155060	0.000000	0.000000	3.000000	13.000000	0.000000
2268.399296	0.155820	0.561911	-0.026421	76.071198	-20.116226	98.811600	2.851036	0.000000	-1.296056	0.000000	0.000000	0.000000	-0.360067	0.058408	-0.149957	0.000000	0.000000	3.000000	13.000000	0.000000
2268.402629	0.155820	0.561911	-0.026421	76.071198	-20.116226	98.811600	2.851036	0.000000	-1.296056	0.000000	0.000000	0.000000	-0.360067	0.058408	-0.149957	0.000000	0.000000	3.000000	13.000000	0.000000
2268.405962	0.155820	0.561911	-0.026421	76.071198	-20.116226	98.811600	2.851036	0.000000	-1.296056	0.000000	0.000000	0.000000	-0.360067	0.058408	-0.149957	0.000000	0.000000	3.000000	13.000000	0.000000
2268.409296	0.154574	0.562112	-0.026932	76.053619	-20.344212	98.632362	2.791024	0.000000	-1.321048	0.000000	0.000000	0.000000	-0.373954	0.060267	-0.153344	0.000000	0.000000	3.000000	13.000000	0.000000
2268.412629	0.154574	0.562112	-0.026932	76.053619	-20.344212	98.632362	2.791024	0.000000	-1.321048	0.000000	0.000000	0.000000	-0.373954	0.060267	-0.153344	0.000000	0.000000	3.000000	13.000000	0.000000
2268.415962	0.154574	0.562112	-0.026932	76.053619	-20.344212	98.632362	2.791024	0.000000	-1.321048	0.000000	0.000000	0.000000	-0.373954	0.060267	-0.153344	0.000000	0.000000	3.000000	13.000000	0.000000
2268.419296	0.153289	0.562311	-0.027433	76.062149	-20.510540	98.506020	2.728699	0.000000	-1.346606	0.000000	0.000000	0.000000	-0.385355	0.059809	-0.150143	0.000000	0.000000	3.000000	13.000000	0.000000
2268.422629	0.153289	0.562311	-0.027433	76.062149	-20.510540	98.506020	2.728699	0.000000	-1.346606	0.000000	0.000000	0.000000	-0.385355	0.059809	-0.150143	0.000000	0.000000	3.000000	13.000000	0.000000
2268.425962	0.153289	0.562311	-0.027433	76.062149	-20.510540	98.506020	2.728699	0.000000	-1.346606	0.000000	0.000000	0.000000	-0.385355	0.059809	-0.150143	0.000000	0.000000	3.000000	13.000000	0.000000
2268.429296	0.151947	0.562509	-0.027916	76.071739	-20.681812	98.233139	2.664473	0.000000	-1.371630	0.000000	0.000000	0.000000	-0.402816	0.059322	-0.144883	0.000000	0.000000	3.000000	13.000000	0.000000
2268.432629	0.151947	0.562509	-0.027916	76.071739	-20.681812	98.233139	2.664473	0.000000	-1.371630	0.000000	0.000000	0.000000	-0.402816	0.059322	-0.144883	0.000000	0.000000	3.000000	13.000000	0.000000
2268.435962	0.151947	0.562509	-0.027916	76.071739	-20.681812	98.233139	2.664473	0.000000	-1.371630	0.000000	0.000000	0.000000	-0.402816	0.059322	-0.144883	0.000000	0.000000	3.000000	13.000000	0.000000
2268.439296	0.150560	0.562688	-0.028406	76.083679	-20.864006	97.728447	2.597337	0.000000	-1.395777	0.000000	0.000000	0.000000	-0.415912	0.053678	-0.147044	0.000000	0.000000	3.000000	13.000000	0.000000
2268.442629	0.150560	0.562688	-0.028406	76.083679	-20.864006	97.728447	2.597337	0.000000	-1.395777	0.000000	0.000000	0.000000	-0.415912	0.053678	-0.147044	0.000000	0.000000	3.000000	13.000000	0.000000
2268.445962	0.150560	0.562688	-0.028406	76.083679	-20.864006	97.728447	2.597337	0.000000	-1.395777	0.000000	0.000000	0.000000	-0.415912	0.053678	-0.147044	0.000000	0.000000	3.000000	13.000000	0.000000
2268.449296	0.149165	0.562858	-0.028871	76.095634	-21.054399	97.327400	2.528018	0.000000	-1.420284	0.000000	0.000000	0.000000	-0.418680	0.050938	-0.139596	0.000000	0.000000	3.000000	13.000000	0.000000
2268.452629	0.149165	0.562858	-0.028871	76.095634	-21.054399	97.327400	2.528018	0.000000	-1.420284	0.000000	0.000000	0.000000	-0.418680	0.050938	-0.139596	0.000000	0.000000	3.000000	13.000000	0.000000
2268.455962	0.149165	0.562858	-0.028871	76.095634	-21.054399	97.327400	2.528018	0.000000	-1.420284	0.000000	0.000000	0.000000	-0.418680	0.050938	-0.139596	0.000000	0.000000	3.000000	13.000000	0.000000
2268.459296	0.147663	0.563034	-0.029329	76.107559	-21.253075	97.125671	2.458238	0.000000	-1.443550	0.000000	0.000000	0.000000	-0.450518	0.052747	-0.137278	0.000000	0.000000	3.000000	13.000000	0.000000
2268.462629	0.147663	0.563034	-0.029329	76.107559	-21.253075	97.125671	2.458238	0.000000	-1.443550	0.000000	0.000000	0.000000	-0.450518	0.052747	-0.137278	0.000000	0.000000	3.000000	13.000000	0.000000
2268.465962	0.147663	0.563034	-0.029329	76.107559	-21.253075	97.125671	2.458238	0.000000	-1.443550	0.000000	0.000000	0.000000	-0.450518	0.052747	-0.137278	0.000000	0.000000	3.000000	13.000000	0.000000
2268.469296	0.146122	0.563232	-0.029783	76.117096	-21.451746	96.972237	2.383152	0.000000	-1.466430	0.000000	0.000000	0.000000	-0.462182	0.059671	-0.136422	0.000000	0.000000	3.000000	13.000000	0.000000
2268.472629	0.146122	0.563232	-0.029783	76.117096	-21.451746	96.972237	2.383152	0.000000	-1.466430	0.000000	0.000000	0.000000	-0.462182	0.059671	-0.136422	0.000000	0.000000	3.000000	13.000000	0.000000
2268.475962	0.146122	0.563232	-0.029783	76.117096	-21.451746	96.972237	2.383152	0.000000	-1.466430	0.000000	0.000000	0.000000	-0.462182	0.059671	-0.136422	0.000000	0.000000	3.000000	13.000000	0.000000
2268.479296	0.144545	0.563430	-0.030230	76.126656	-21.653183	96.723061	2.306122	0.000000	-1.489167	0.000000	0.000000	0.000000	-0.473233	0.059180	-0.134056	0.000000	0.000000	3.000000	13.000000	0.000000
2268.482629	0.144545	0.563430	-0.030230	76.126656	-21.653183	96.723061	2.306122	0.000000	-1.489167	0.000000	0.000000	0.000000	-0.473233	0.059180	-0.134056	0.000000	0.000000	3.000000	13.000000	0.000000
2268.485962	0.144545	0.563430	-0.030230	76.126656	-21.653183	96.723061	2.306122	0.000000	-1.489167	0.000000	0.000000	0.000000	-0.473233	0.059180	-0.134056	0.000000	0.000000	3.000000	13.000000	0.000000
2268.489296	0.142921	0.563657	-0.030698	76.136185	-21.862827	96.362106	2.227250	0.000000	-1.511510	0.000000	0.000000	0.000000	-0.487071	0.068236	-0.140266	0.000000	0.000000	3.000000	13.000000	0.000000
2268.492629	0.142921	0.563657	-0.030698	76.136185	-21.862827	96.362106	2.227250	0.000000	-1.511510	0.000000	0.000000	0.000000	-0.487071	0.068236	-0.140266	0.000000	0.000000	3.000000	13.000000	0.000000
2268.495962	0.142921	0.563657	-0.030698	76.136185	-21.862827	96.362106	2.227250	0.000000	-1.511510	0.000000	0.000000	0.000000	-0.487071	0.068236	-0.140266	0.000000	0.000000	3.000000	13.000000	0.000000
2268.499296	0.141222	0.563856	-0.031209	76.145737	-22.080696	95.905396	2.146072	0.000000	-1.534887	0.000000	0.000000	0.000000	-0.509711	0.059528	-0.153275	0.000000	0.000000	3.000000	13.000000	0.000000
2268.502629	0.141222	0.563856	-0.031209	76.145737	-22.080696	95.905396	2.146072	0.000000	-1.534887	0.000000	0.000000	0.000000	-0.509711	0.059528	-0.153275	0.000000	0.000000	3.000000	13.000000	0.000000
2268.505962	0.141222	0.563856	-0.031209	76.145737	-22.080696	95.905396	2.146072	0.000000	-1.534887	0.000000	0.000000	0.000000	-0.509711	0.059528	-0.153275	0.000000	0.000000	3.000000	13.000000	0.000000
2268.509296	0.139438	0.564084	-0.031728	76.157631	-22.317703	95.559822	2.061120	0.000000	-1.560433	0.000000	0.000000	0.000000	-0.535352	0.068428	-0.155943	0.000000	0.000000	3.000000	13.000000	0.000000
2268.512629	0.139438	0.564084	-0.031728	76.157631	-22.317703	95.559822	2.061120	0.000000	-1.560433	0.000000	0.000000	0.000000	-0.535352	0.068428	-0.155943	0.000000	0.000000	3.000000	13.000000	0.000000
2268.515962	0.139438	0.564084	-0.031728	76.157631	-22.317703	95.559822	2.061120	0.000000	-1.560433	0.000000	0.000000	0.000000	-0.535352	0.068428	-0.155943	0.000000	0.000000	3.000000	13.000000	0.000000
2268.519296	0.137511	0.564290	-0.032297	76.169518	-22.568411	95.317825	1.971895	0.000000	-1.586423	0.000000	0.000000	0.000000	-0.577923	0.061720	-0.170522	0.000000	0.000000	3.000000	13.000000	0.000000
2268.522629	0.137511	0.564290	-0.032297	76.169518	-22.568411	95.317825	1.971895	0.000000	-1.586423	0.000000	0.000000	0.000000	-0.577923	0.061720	-0.170522	0.000000	0.000000	3.000000	13.000000	0.000000
2268.525962	0.137511	0.564290	-0.032297	76.169518	-22.568411	95.317825	1.971895	0.000000	-1.586423	0.000000	0.000000	0.000000	-0.577923	0.061720	-0.170522	0.000000	0.000000	3.000000	13.000000	0.000000
2268.529296	0.135496	0.564507	-0.032894	76.183807	-22.838326	94.947647	1.875575	0.000000	-1.614844	0.000000	0.000000	0.000000	-0.604693	0.065289	-0.179230	0.000000	0.000000	3.000000	13.000000	0.000000
2268.532629	0.135496	0.564507	-0.032894	76.183807	-22.838326	94.947647	1.875575	0.000000	-1.614844	0.000000	0.000000	0.000000	-0.604693	0.065289	-0.179230	0.000000	0.000000	3.000000	13.000000	0.000000
2268.535962	0.135496	0.564507	-0.032894	76.183807	-22.838326	94.947647	1.875575	0.000000	-1.614844	0.000000	0.000000	0.000000	-0.604693	0.065289	-0.179230	0.000000	0.000000	3.000000	13.000000	0.000000
2268.539296	0.133372	0.564733	-0.033585	76.200035	-23.123005	94.312073	1.774793	0.000000	-1.644715	0.000000	0.000000	0.000000	-0.637154	0.067790	-0.207239	0.000000	0.000000	3.000000	13.000000	0.000000
2268.542629	0.133372	0.564733	-0.033585	76.200035	-23.123005	94.312073	1.774793	0.000000	-1.644715	0.000000	0.000000	0.000000	-0.637154	0.067790	-0.207239	0.000000	0.000000	3.000000	13.000000	0.000000
2268.545962	0.133372	0.564733	-0.033585	76.200035	-23.123005	94.312073	1.774793	0.000000	-1.644715	0.000000	0.000000	0.000000	-0.637154	0.067790	-0.207239	0.000000	0.000000	3.000000	13.000000	0.000000
2268.549296	0.131165	0.564921	-0.034297	76.204819	-23.345339	93.574013	1.668600	0.000000	-1.679255	0.000000	0.000000	0.000000	-0.662169	0.056526	-0.213487	0.000000	0.000000	3.000000	13.000000	0.000000
2268.552629	0.131165	0.564921	-0.034297	76.204819	-23.345339	93.574013	1.668600	0.000000	-1.679255	0.000000	0.000000	0.000000	-0.662169	0.056526	-0.213487	0.000000	0.000000	3.000000	13.000000	0.000000
2268.555962	0.131165	0.564921	-0.034297	76.204819	-23.345339	93.574013	1.668600	0.000000	-1.679255	0.000000	0.000000	0.000000	-0.662169	0.056526	-0.213487	0.000000	0.000000	3.000000	13.000000	0.000000
2268.559296	0.128910	0.565145	-0.035060	76.170319	-23.344864	93.195145	1.558239	0.000000	-1.714836	0.000000	0.000000	0.000000	-0.676449	0.066983	-0.228897	0.000000	0.000000	3.000000	13.000000	0.000000
2268.562629	0.128910	0.565145	-0.035060	76.170319	-23.344864	93.195145	1.558239	0.000000	-1.714836	0.000000	0.000000	0.000000	-0.676449	0.066983	-0.228897	0.000000	0.000000	3.000000	13.000000	0.000000
2268.565962	0.128910	0.565145	-0.035060	76.170319	-23.344864	93.195145	1.558239	0.000000	-1.714836	0.000000	0.000000	0.000000	-0.676449	0.066983	-0.228897	0.000000	0.000000	3.000000	13.000000	0.000000
2268.569296	0.126656	0.565375	-0.035789	76.074661	-22.943407	93.385475	1.445497	0.000000	-1.752986	0.000000	0.000000	0.000000	-0.676154	0.069049	-0.218777	0.000000	0.000000	3.000000	13.000000	0.000000
2268.572629	0.126656	0.565375	-0.035789	76.074661	-22.943407	93.385475	1.445497	0.000000	-1.752986	0.000000	0.000000	0.000000	-0.676154	0.069049	-0.218777	0.000000	0.000000	3.000000	13.000000	0.000000
2268.575962	0.126656	0.565375	-0.035789	76.074661	-22.943407	93.385475	1.445497	0.000000	-1.752986	0.000000	0.000000	0.000000	-0.676154	0.069049	-0.218777	0.000000	0.000000	3.000000	13.000000	0.000000
2268.579296	0.124404	0.565609	-0.036554	75.928848	-22.148705	94.095634	1.332805	0.000000	-1.789449	0.000000	0.000000	0.000000	-0.675598	0.070083	-0.229482	0.000000	0.000000	3.000000	13.000000	0.000000
2268.582629	0.124404	0.565609	-0.036554	75.928848	-22.148705	94.095634	1.332805	0.000000	-1.789449	0.000000	0.000000	0.000000	-0.675598	0.070083	-0.229482	0.000000	0.000000	3.000000	13.000000	0.000000
2268.585962	0.124404	0.565609	-0.036554	75.928848	-22.148705	94.095634	1.332805	0.000000	-1.789449	0.000000	0.000000	0.000000	-0.675598	0.070083	-0.229482	0.000000	0.000000	3.000000	13.000000	0.000000
2268.589296	0.122196	0.565821	-0.037361	75.771263	-21.164829	95.047623	1.220205	0.000000	-1.827696	0.000000	0.000000	0.000000	-0.662477	0.063873	-0.241978	0.000000	0.000000	3.000000	13.000000	0.000000
2268.592629	0.122196	0.565821	-0.037361	75.771263	-21.164829	95.047623	1.220205	0.000000	-1.827696	0.000000	0.000000	0.000000	-0.662477	0.063873	-0.241978	0.000000	0.000000	3.000000	13.000000	0.000000
2268.595962	0.122196	0.565821	-0.037361	75.771263	-21.164829	95.047623	1.220205	0.000000	-1.827696	0.000000	0.000000	0.000000	-0.662477	0.063873	-0.241978	0.000000	0.000000	3.000000	13.000000	0.000000
2268.599296	0.119967	0.565996	-0.038208	75.632217	-20.192207	96.039139	1.109792	0.000000	-1.868025	0.000000	0.000000	0.000000	-0.668736	0.052515	-0.254394	0.000000	0.000000	3.000000	13.000000	0.000000
2268.602629	0.119967	0.565996	-0.038208	75.632217	-20.192207	96.039139	1.109792	0.000000	-1.868025	0.000000	0.000000	0.000000	-0.668736	0.052515	-0.254394	0.000000	0.000000	3.000000	13.000000	0.000000
2268.605962	0.119967	0.565996	-0.038208	75.632217	-20.192207	96.039139	1.109792	0.000000	-1.868025	0.000000	0.000000	0.000000	-0.668736	0.052515	-0.254394	0.000000	0.000000	3.000000	13.000000	0.000000
2268.609296	0.117709	0.566144	-0.039052	75.496902	-19.337730	96.842705	0.998337	0.000000	-1.910424	0.000000	0.000000	0.000000	-0.677328	0.044346	-0.253064	0.000000	0.000000	3.000000	13.000000	0.000000
2268.612629	0.117709	0.566144	-0.039052	75.496902	-19.337730	96.842705	0.998337	0.000000	-1.910424	0.000000	0.000000	0.000000	-0.677328	0.044346	-0.253064	0.000000	0.000000	3.000000	13.000000	0.000000
2268.615962	0.117709	0.566144	-0.039052	75.496902	-19.337730	96.842705	0.998337	0.000000	-1.910424	0.000000	0.000000	0.000000	-0.677328	0.044346	-0.253064	0.000000	0.000000	3.000000	13.000000	0.000000
2268.619296	0.115462	0.566265	-0.039903	75.363739	-18.596210	97.291962	0.885448	0.000000	-1.952602	0.000000	0.000000	0.000000	-0.673955	0.036273	-0.255176	0.000000	0.000000	3.000000	13.000000	0.000000
2268.622629	0.115462	0.566265	-0.039903	75.363739	-18.596210	97.291962	0.885448	0.000000	-1.952602	0.000000	0.000000	0.000000	-0.673955	0.036273	-0.255176	0.000000	0.000000	3.000000	13.000000	0.000000
2268.625962	0.115462	0.566265	-0.039903	75.363739	-18.596210	97.291962	0.885448	0.000000	-1.952602	0.000000	0.000000	0.000000	-0.673955	0.036273	-0.255176	0.000000	0.000000	3.000000	13.000000	0.000000
2268.629296	0.113247	0.566359	-0.040766	75.248695	-17.942760	97.589584	0.773122	0.000000	-1.995131	0.000000	0.000000	0.000000	-0.664654	0.028245	-0.258867	0.000000	0.000000	3.000000	13.000000	0.000000
2268.632629	0.113247	0.566359	-0.040766	75.248695	-17.942760	97.589584	0.773122	0.000000	-1.995131	0.000000	0.000000	0.000000	-0.664654	0.028245	-0.258867	0.000000	0.000000	3.000000	13.000000	0.000000
2268.635962	0.113247	0.566359	-0.040766	75.248695	-17.942760	97.589584	0.773122	0.000000	-1.995131	0.000000	0.000000	0.000000	-0.664654	0.028245	-0.258867	0.000000	0.000000	3.000000	13.000000	0.000000
2268.639296	0.111050	0.566485	-0.041606	75.144974	-17.284603	98.011314	0.662347	0.000000	-2.038276	0.000000	0.000000	0.000000	-0.658953	0.037620	-0.252041	0.000000	0.000000	3.000000	13.000000	0.000000
2268.642629	0.111050	0.566485	-0.041606	75.144974	-17.284603	98.011314	0.662347	0.000000	-2.038276	0.000000	0.000000	0.000000	-0.658953	0.037620	-0.252041	0.000000	0.000000	3.000000	13.000000	0.000000
2268.645962	0.111050	0.566485	-0.041606	75.144974	-17.284603	98.011314	0.662347	0.000000	-2.038276	0.000000	0.000000	0.000000	-0.658953	0.037620	-0.252041	0.000000	0.000000	3.000000	13.000000	0.000000
2268.649296	0.108948	0.566601	-0.042455	75.064186	-16.596931	98.652229	0.552521	0.000000	-2.080282	0.000000	0.000000	0.000000	-0.630669	0.034825	-0.254882	0.000000	0.000000	3.000000	13.000000	0.000000
2268.652629	0.108948	0.566601	-0.042455	75.064186	-16.596931	98.652229	0.552521	0.000000	-2.080282	0.000000	0.000000	0.000000	-0.630669	0.034825	-0.254882	0.000000	0.000000	3.000000	13.000000	0.000000
2268.655962	0.108948	0.566601	-0.042455	75.064186	-16.596931	98.652229	0.552521	0.000000	-2.080282	0.000000	0.000000	0.000000	-0.630669	0.034825	-0.254882	0.000000	0.000000	3.000000	13.000000	0.000000
2268.659296	0.106994	0.566736	-0.043264	74.990753	-15.835206	99.440147	0.447409	0.000000	-2.122763	0.000000	0.000000	0.000000	-0.586259	0.040440	-0.242757	0.000000	0.000000	3.000000	13.000000	0.000000
2268.662629	0.106994	0.566736	-0.043264	74.990753	-15.835206	99.440147	0.447409	0.000000	-2.122763	0.000000	0.000000	0.000000	-0.586259	0.040440	-0.242757	0.000000	0.000000	3.000000	13.000000	0.000000
2268.665962	0.106994	0.566736	-0.043264	74.990753	-15.835206	99.440147	0.447409	0.000000	-2.122763	0.000000	0.000000	0.000000	-0.586259	0.040440	-0.242757	0.000000	0.000000	3.000000	13.000000	0.000000
2268.669296	0.105121	0.566896	-0.044040	74.915543	-15.081531	100.214508	0.349699	0.000000	-2.163222	0.000000	0.000000	0.000000	-0.561763	0.048039	-0.232539	0.000000	0.000000	3.000000	13.000000	0.000000
2268.672629	0.105121	0.566896	-0.044040	74.915543	-15.081531	100.214508	0.349699	0.000000	-2.163222	0.000000	0.000000	0.000000	-0.561763	0.048039	-0.232539	0.000000	0.000000	3.000000	13.000000	0.000000
2268.675962	0.105121	0.566896	-0.044040	74.915543	-15.081531	100.214508	0.349699	0.000000	-2.163222	0.000000	0.000000	0.000000	-0.561763	0.048039	-0.232539	0.000000	0.000000	3.000000	13.000000	0.000000
2268.679296	0.103333	0.567035	-0.044768	74.831474	-14.397464	100.815788	0.256072	0.000000	-2.201978	0.000000	0.000000	0.000000	-0.536674	0.041740	-0.218495	0.000000	0.000000	3.000000	13.000000	0.000000
2268.682629	0.103333	0.567035	-0.044768	74.831474	-14.397464	100.815788	0.256072	0.000000	-2.201978	0.000000	0.000000	0.000000	-0.536674	0.041740	-0.218495	0.000000	0.000000	3.000000	13.000000	0.000000
2268.685962	0.103333	0.567035	-0.044768	74.831474	-14.397464	100.815788	0.256072	0.000000	-2.201978	0.000000	0.000000	0.000000	-0.536674	0.041740	-0.218495	0.000000	0.000000	3.000000	13.000000	0.000000
2268.689296	0.101611	0.567171	-0.045426	74.744370	-13.850309	101.257256	0.166626	0.000000	-2.238394	0.000000	0.000000	0.000000	-0.516442	0.040709	-0.197362	0.000000	0.000000	3.000000	13.000000	0.000000
2268.692629	0.101611	0.567171	-0.045426	74.744370	-13.850309	101.257256	0.166626	0.000000	-2.238394	0.000000	0.000000	0.000000	-0.516442	0.040709	-0.197362	0.000000	0.000000	3.000000	13.000000	0.000000
2268.695962	0.101611	0.567171	-0.045426	74.744370	-13.850309	101.257256	0.166626	0.000000	-2.238394	0.000000	0.000000	0.000000	-0.516442	0.040709	-0.197362	0.000000	0.000000	3.000000	13.000000	0.000000
2268.699296	0.099970	0.567309	-0.046041	74.669273	-13.458652	101.670433	0.080553	0.000000	-2.271288	0.000000	0.000000	0.000000	-0.492390	0.041613	-0.184450	0.000000	0.000000	3.000000	13.000000	0.000000
2268.702629	0.099970	0.567309	-0.046041	74.669273	-13.458652	101.670433	0.080553	0.000000	-2.271288	0.000000	0.000000	0.000000	-0.492390	0.041613	-0.184450	0.000000	0.000000	3.000000	13.000000	0.000000
2268.705962	0.099970	0.567309	-0.046041	74.669273	-13.458652	101.670433	0.080553	0.000000	-2.271288	0.000000	0.000000	0.000000	-0.492390	0.041613	-0.184450	0.000000	0.000000	3.000000	13.000000	0.000000
2268.709296	0.098433	0.567423	-0.046680	74.595779	-13.226332	102.049278	-0.001512	0.000000	-2.302030	0.000000	0.000000	0.000000	-0.461154	0.034170	-0.191756	0.000000	0.000000	3.000000	13.000000	0.000000
2268.712629	0.098433	0.567423	-0.046680	74.595779	-13.226332	102.049278	-0.001512	0.000000	-2.302030	0.000000	0.000000	0.000000	-0.461154	0.034170	-0.191756	0.000000	0.000000	3.000000	13.000000	0.000000
2268.715962	0.098433	0.567423	-0.046680	74.595779	-13.226332	102.049278	-0.001512	0.000000	-2.302030	0.000000	0.000000	0.000000	-0.461154	0.034170	-0.191756	0.000000	0.000000	3.000000	13.000000	0.000000
2268.719296	0.097028	0.567524	-0.047305	74.526833	-13.156464	102.152664	-0.078371	0.000000	-2.333989	0.000000	0.000000	0.000000	-0.421286	0.030083	-0.187692	0.000000	0.000000	3.000000	13.000000	0.000000
2268.722629	0.097028	0.567524	-0.047305	74.526833	-13.156464	102.152664	-0.078371	0.000000	-2.333989	0.000000	0.000000	0.000000	-0.421286	0.030083	-0.187692	0.000000	0.000000	3.000000	13.000000	0.000000
2268.725962	0.097028	0.567524	-0.047305	74.526833	-13.156464	102.152664	-0.078371	0.000000	-2.333989	0.000000	0.000000	0.000000	-0.421286	0.030083	-0.187692	0.000000	0.000000	3.000000	13.000000	0.000000
2268.729296	0.095764	0.567645	-0.047881	74.469276	-13.124987	102.173706	-0.148585	0.000000	-2.365271	0.000000	0.000000	0.000000	-0.379201	0.036353	-0.172556	0.000000	0.000000	3.000000	13.000000	0.000000
2268.732629	0.095764	0.567645	-0.047881	74.469276	-13.124987	102.173706	-0.148585	0.000000	-2.365271	0.000000	0.000000	0.000000	-0.379201	0.036353	-0.172556	0.000000	0.000000	3.000000	13.000000	0.000000
2268.735962	0.095764	0.567645	-0.047881	74.469276	-13.124987	102.173706	-0.148585	0.000000	-2.365271	0.000000	0.000000	0.000000	-0.379201	0.036353	-0.172556	0.000000	0.000000	3.000000	13.000000	0.000000
2268.739296	0.094598	0.567747	-0.048407	74.429016	-13.139225	102.222969	-0.211786	0.000000	-2.394030	0.000000	0.000000	0.000000	-0.349914	0.030689	-0.157893	0.000000	0.000000	3.000000	13.000000	0.000000
2268.742629	0.094598	0.567747	-0.048407	74.429016	-13.139225	102.222969	-0.211786	0.000000	-2.394030	0.000000	0.000000	0.000000	-0.349914	0.030689	-0.157893	0.000000	0.000000	3.000000	13.000000	0.000000
2268.745962	0.094598	0.567747	-0.048407	74.429016	-13.139225	102.222969	-0.211786	0.000000	-2.394030	0.000000	0.000000	0.000000	-0.349914	0.030689	-0.157893	0.000000	0.000000	3.000000	13.000000	0.000000
2268.749296	0.093490	0.567831	-0.048875	74.407112	-13.198139	102.237251	-0.270105	0.000000	-2.420346	0.000000	0.000000	0.000000	-0.332494	0.025090	-0.140302	0.000000	0.000000	3.000000	13.000000	0.000000
2268.752629	0.093490	0.567831	-0.048875	74.407112	-13.198139	102.237251	-0.270105	0.000000	-2.420346	0.000000	0.000000	0.000000	-0.332494	0.025090	-0.140302	0.000000	0.000000	3.000000	13.000000	0.000000
2268.755962	0.093490	0.567831	-0.048875	74.407112	-13.198139	102.237251	-0.270105	0.000000	-2.420346	0.000000	0.000000	0.000000	-0.332494	0.025090	-0.140302	0.000000	0.000000	3.000000	13.000000	0.000000
2268.759296	0.092405	0.567890	-0.049251	74.388176	-13.271047	102.204155	-0.325520	0.000000	-2.443730	0.000000	0.000000	0.000000	-0.325262	0.017891	-0.112817	0.000000	0.000000	3.000000	13.000000	0.000000
2268.762629	0.092405	0.567890	-0.049251	74.388176	-13.271047	102.204155	-0.325520	0.000000	-2.443730	0.000000	0.000000	0.000000	-0.325262	0.017891	-0.112817	0.000000	0.000000	3.000000	13.000000	0.000000
2268.765962	0.092405	0.567890	-0.049251	74.388176	-13.271047	102.204155	-0.325520	0.000000	-2.443730	0.000000	0.000000	0.000000	-0.325262	0.017891	-0.112817	0.000000	0.000000	3.000000	13.000000	0.000000
2268.769296	0.091378	0.567932	-0.049567	74.371780	-13.340455	102.043556	-0.379731	0.000000	-2.462532	0.000000	0.000000	0.000000	-0.308203	0.012498	-0.094975	0.000000	0.000000	3.000000	13.000000	0.000000
2268.772629	0.091378	0.567932	-0.049567	74.371780	-13.340455	102.043556	-0.379731	0.000000	-2.462532	0.000000	0.000000	0.000000	-0.308203	0.012498	-0.094975	0.000000	0.000000	3.000000	13.000000	0.000000
2268.775962	0.091378	0.567932	-0.049567	74.371780	-13.340455	102.043556	-0.379731	0.000000	-2.462532	0.000000	0.000000	0.000000	-0.308203	0.012498	-0.094975	0.000000	0.000000	3.000000	13.000000	0.000000
2268.779296	0.090345	0.567939	-0.049829	74.350769	-13.396840	101.746132	-0.431098	0.000000	-2.478362	0.000000	0.000000	0.000000	-0.309900	0.002087	-0.078480	0.000000	0.000000	3.000000	13.000000	0.000000
2268.782629	0.090345	0.567939	-0.049829	74.350769	-13.396840	101.746132	-0.431098	0.000000	-2.478362	0.000000	0.000000	0.000000	-0.309900	0.002087	-0.078480	0.000000	0.000000	3.000000	13.000000	0.000000
2268.785962	0.090345	0.567939	-0.049829	74.350769	-13.396840	101.746132	-0.431098	0.000000	-2.478362	0.000000	0.000000	0.000000	-0.309900	0.002087	-0.078480	0.000000	0.000000	3.000000	13.000000	0.000000
2268.789296	0.089309	0.567951	-0.050024	74.313995	-13.415131	101.632004	-0.482748	0.000000	-2.491441	0.000000	0.000000	0.000000	-0.310904	0.003657	-0.058416	0.000000	0.000000	3.000000	13.000000	0.000000
2268.792629	0.089309	0.567951	-0.050024	74.313995	-13.415131	101.632004	-0.482748	0.000000	-2.491441	0.000000	0.000000	0.000000	-0.310904	0.003657	-0.058416	0.000000	0.000000	3.000000	13.000000	0.000000
2268.795962	0.089309	0.567951	-0.050024	74.313995	-13.415131	101.632004	-0.482748	0.000000	-2.491441	0.000000	0.000000	0.000000	-0.310904	0.003657	-0.058416	0.000000	0.000000	3.000000	13.000000	0.000000
2268.799296	0.088274	0.567963	-0.050221	74.264183	-13.398031	101.759308	-0.534565	0.000000	-2.501178	0.000000	0.000000	0.000000	-0.310492	0.003579	-0.059223	0.000000	0.000000	3.000000	13.000000	0.000000
2268.802629	0.088274	0.567963	-0.050221	74.264183	-13.398031	101.759308	-0.534565	0.000000	-2.501178	0.000000	0.000000	0.000000	-0.310492	0.003579	-0.059223	0.000000	0.000000	3.000000	13.000000	0.000000
2268.805962	0.088274	0.567963	-0.050221	74.264183	-13.398031	101.759308	-0.534565	0.000000	-2.501178	0.000000	0.000000	0.000000	-0.310492	0.003579	-0.059223	0.000000	0.000000	3.000000	13.000000	0.000000
2268.809296	0.087285	0.567946	-0.050400	74.197571	-13.333336	101.889893	-0.586314	0.000000	-2.511048	0.000000	0.000000	0.000000	-0.296578	-0.005014	-0.053605	0.000000	0.000000	3.000000	13.000000	0.000000
2268.812629	0.087285	0.567946	-0.050400	74.197571	-13.333336	101.889893	-0.586314	0.000000	-2.511048	0.000000	0.000000	0.000000	-0.296578	-0.005014	-0.053605	0.000000	0.000000	3.000000	13.000000	0.000000
2268.815962	0.087285	0.567946	-0.050400	74.197571	-13.333336	101.889893	-0.586314	0.000000	-2.511048	0.000000	0.000000	0.000000	-0.296578	-0.005014	-0.053605	0.000000	0.000000	3.000000	13.000000	0.000000
2268.819296	0.087285	0.567946	-0.050400	74.131737	-13.264439	101.907158	-0.635744	0.000000	-2.519982	0.000000	0.000000	0.000000	-0.296578	-0.005014	-0.053605	0.000000	0.000000	3.000000	13.000000	0.000000
2268.822629	0.086327	0.567918	-0.050537	74.131737	-13.264439	101.907158	-0.635744	0.000000	-2.519982	0.000000	0.000000	0.000000	-0.287390	-0.008467	-0.041294	0.000000	0.000000	3.000000	13.000000	0.000000
2268.825962	0.086327	0.567918	-0.050537	74.131737	-13.264439	101.907158	-0.635744	0.000000	-2.519982	0.000000	0.000000	0.000000	-0.287390	-0.008467	-0.041294	0.000000	0.000000	3.000000	13.000000	0.000000
2268.829296	0.085394	0.567884	-0.050657	74.056435	-13.169415	101.771393	-0.635744	0.000000	-2.519982	0.000000	0.000000	0.000000	-0.279799	-0.010226	-0.036057	0.000000	0.000000	3.000000	13.000000	0.000000
2268.832629	0.085394	0.567884	-0.050657	74.056435	-13.169415	101.771393	-0.635744	0.000000	-2.519982	0.000000	0.000000	0.000000	-0.279799	-0.010226	-0.036057	0.000000	0.000000	3.000000	13.000000	0.000000
2268.835962	0.085394	0.567884	-0.050657	74.056435	-13.169415	101.771393	-0.635744	0.000000	-2.519982	0.000000	0.000000	0.000000	-0.279799	-0.010226	-0.036057	0.000000	0.000000	3.000000	13.000000	0.000000
2268.839296	0.085394	0.567884	-0.050657	73.967804	-13.039061	101.555206	-0.730275	0.000000	-2.532874	0.000000	0.000000	0.000000	-0.279799	-0.010226	-0.036057	0.000000	0.000000	3.000000	13.000000	0.000000
2268.842629	0.084481	0.567850	-0.050690	73.967804	-13.039061	101.555206	-0.730275	0.000000	-2.532874	0.000000	0.000000	0.000000	-0.273958	-0.010215	-0.009903	0.000000	0.000000	3.000000	13.000000	0.000000
2268.845962	0.084481	0.567850	-0.050690	73.967804	-13.039061	101.555206	-0.730275	0.000000	-2.532874	0.000000	0.000000	0.000000	-0.273958	-0.010215	-0.009903	0.000000	0.000000	3.000000	13.000000	0.000000
2268.849296	0.083583	0.567799	-0.050654	73.867279	-12.881905	101.409531	-0.730275	0.000000	-2.532874	0.000000	0.000000	0.000000	-0.269394	-0.015331	0.010923	0.000000	0.000000	3.000000	13.000000	0.000000
2268.852629	0.083583	0.567799	-0.050654	73.867279	-12.881905	101.409531	-0.730275	0.000000	-2.532874	0.000000	0.000000	0.000000	-0.269394	-0.015331	0.010923	0.000000	0.000000	3.000000	13.000000	0.000000
2268.855962	0.083583	0.567799	-0.050654	73.867279	-12.881905	101.409531	-0.730275	0.000000	-2.532874	0.000000	0.000000	0.000000	-0.269394	-0.015331	0.010923	0.000000	0.000000	3.000000	13.000000	0.000000
2268.859296	0.083583	0.567799	-0.050654	73.772667	-12.747691	101.342827	-0.820834	0.000000	-2.532704	0.000000	0.000000	0.000000	-0.269394	-0.015331	0.010923	0.000000	0.000000	3.000000	13.000000	0.000000
2268.862629	0.082694	0.567759	-0.050578	73.772667	-12.747691	101.342827	-0.820834	0.000000	-2.532704	0.000000	0.000000	0.000000	-0.266775	-0.011927	0.022853	0.000000	0.000000	3.000000	13.000000	0.000000
2268.865962	0.082694	0.567759	-0.050578	73.772667	-12.747691	101.342827	-0.820834	0.000000	-2.532704	0.000000	0.000000	0.000000	-0.266775	-0.011927	0.022853	0.000000	0.000000	3.000000	13.000000	0.000000
2268.869296	0.081857	0.567725	-0.050446	73.710388	-12.619851	101.377884	-0.820834	0.000000	-2.532704	0.000000	0.000000	0.000000	-0.251214	-0.010217	0.039627	0.000000	0.000000	3.000000	13.000000	0.000000
2268.872629	0.081857	0.567725	-0.050446	73.710388	-12.619851	101.377884	-0.820834	0.000000	-2.532704	0.000000	0.000000	0.000000	-0.251214	-0.010217	0.039627	0.000000	0.000000	3.000000	13.000000	0.000000
2268.875962	0.081857	0.567725	-0.050446	73.710388	-12.619851	101.377884	-0.820834	0.000000	-2.532704	0.000000	0.000000	0.000000	-0.251214	-0.010217	0.039627	0.000000	0.000000	3.000000	13.000000	0.000000
2268.879296	0.081857	0.567725	-0.050446	73.679123	-12.460332	101.457390	-0.907165	0.000000	-2.522291	0.000000	0.000000	0.000000	-0.251214	-0.010217	0.039627	0.000000	0.000000	3.000000	13.000000	0.000000
2268.882629	0.081122	0.567663	-0.050305	73.679123	-12.460332	101.457390	-0.907165	0.000000	-2.522291	0.000000	0.000000	0.000000	-0.220521	-0.018702	0.042269	0.000000	0.000000	3.000000	13.000000	0.000000
2268.885962	0.081122	0.567663	-0.050305	73.679123	-12.460332	101.457390	-0.907165	0.000000	-2.522291	0.000000	0.000000	0.000000	-0.220521	-0.018702	0.042269	0.000000	0.000000	3.000000	13.000000	0.000000
2268.889296	0.080502	0.567601	-0.050188	73.677811	-12.314853	101.408310	-0.907165	0.000000	-2.522291	0.000000	0.000000	0.000000	-0.185816	-0.018693	0.034994	0.000000	0.000000	3.000000	13.000000	0.000000
2268.892629	0.080502	0.567601	-0.050188	73.677811	-12.314853	101.408310	-0.907165	0.000000	-2.522291	0.000000	0.000000	0.000000	-0.185816	-0.018693	0.034994	0.000000	0.000000	3.000000	13.000000	0.000000
2268.895962	0.080502	0.567601	-0.050188	73.677811	-12.314853	101.408310	-0.907165	0.000000	-2.522291	0.000000	0.000000	0.000000	-0.185816	-0.018693	0.034994	0.000000	0.000000	3.000000	13.000000	0.000000
2268.899296	0.080502	0.567601	-0.050188	73.675163	-12.181798	101.362938	-0.974888	0.000000	-2.509414	0.000000	0.000000	0.000000	-0.185816	-0.018693	0.034994	0.000000	0.000000	3.000000	13.000000	0.000000
2268.902629	0.079873	0.567527	-0.050021	73.675163	-12.181798	101.362938	-0.974888	0.000000	-2.509414	0.000000	0.000000	0.000000	-0.188852	-0.022108	0.050168	0.000000	0.000000	3.000000	13.000000	0.000000
2268.905962	0.079873	0.567527	-0.050021	73.675163	-12.181798	101.362938	-0.974888	0.000000	-2.509414	0.000000	0.000000	0.000000	-0.188852	-0.022108	0.050168	0.000000	0.000000	3.000000	13.000000	0.000000
2268.909296	0.079204	0.567453	-0.049847	73.671677	-12.091995	101.368034	-0.974888	0.000000	-2.509414	0.000000	0.000000	0.000000	-0.200556	-0.022107	0.052129	0.000000	0.000000	3.000000	13.000000	0.000000
2268.912629	0.079204	0.567453	-0.049847	73.671677	-12.091995	101.368034	-0.974888	0.000000	-2.509414	0.000000	0.000000	0.000000	-0.200556	-0.022107	0.052129	0.000000	0.000000	3.000000	13.000000	0.000000
2268.915962	0.079204	0.567453	-0.049847	73.671677	-12.091995	101.368034	-0.974888	0.000000	-2.509414	0.000000	0.000000	0.000000	-0.200556	-0.022107	0.052129	0.000000	0.000000	3.000000	13.000000	0.000000
2268.919296	0.079204	0.567453	-0.049847	73.663239	-12.076996	101.287926	-1.039790	0.000000	-2.492364	0.000000	0.000000	0.000000	-0.200556	-0.022107	0.052129	0.000000	0.000000	3.000000	13.000000	0.000000
2268.922629	0.078463	0.567374	-0.049636	73.663239	-12.076996	101.287926	-1.039790	0.000000	-2.492364	0.000000	0.000000	0.000000	-0.222499	-0.023828	0.063432	0.000000	0.000000	3.000000	13.000000	0.000000
2268.925962	0.078463	0.567374	-0.049636	73.663239	-12.076996	101.287926	-1.039790	0.000000	-2.492364	0.000000	0.000000	0.000000	-0.222499	-0.023828	0.063432	0.000000	0.000000	3.000000	13.000000	0.000000
2268.929296	0.077661	0.567317	-0.049421	73.644455	-12.107968	101.046295	-1.039790	0.000000	-2.492364	0.000000	0.000000	0.000000	-0.240411	-0.017002	0.064570	0.000000	0.000000	3.000000	13.000000	0.000000
2268.932629	0.077661	0.567317	-0.049421	73.644455	-12.107968	101.046295	-1.039790	0.000000	-2.492364	0.000000	0.000000	0.000000	-0.240411	-0.017002	0.064570	0.000000	0.000000	3.000000	13.000000	0.000000
2268.935962	0.077661	0.567317	-0.049421	73.644455	-12.107968	101.046295	-1.039790	0.000000	-2.492364	0.000000	0.000000	0.000000	-0.240411	-0.017002	0.064570	0.000000	0.000000	3.000000	13.000000	0.000000
2268.939296	0.077661	0.567317	-0.049421	73.600594	-12.088082	100.777031	-1.116941	0.000000	-2.471030	0.000000	0.000000	0.000000	-0.240411	-0.017002	0.064570	0.000000	0.000000	3.000000	13.000000	0.000000
2268.942629	0.076856	0.567283	-0.049120	73.600594	-12.088082	100.777031	-1.116941	0.000000	-2.471030	0.000000	0.000000	0.000000	-0.241654	-0.010233	0.090323	0.000000	0.000000	3.000000	13.000000	0.000000
2268.945962	0.076856	0.567283	-0.049120	73.600594	-12.088082	100.777031	-1.116941	0.000000	-2.471030	0.000000	0.000000	0.000000	-0.241654	-0.010233	0.090323	0.000000	0.000000	3.000000	13.000000	0.000000
2268.949296	0.076048	0.567271	-0.048826	73.546165	-11.986792	100.628593	-1.116941	0.000000	-2.471030	0.000000	0.000000	0.000000	-0.242253	-0.003465	0.088069	0.000000	0.000000	3.000000	13.000000	0.000000
2268.952629	0.076048	0.567271	-0.048826	73.546165	-11.986792	100.628593	-1.116941	0.000000	-2.471030	0.000000	0.000000	0.000000	-0.242253	-0.003465	0.088069	0.000000	0.000000	3.000000	13.000000	0.000000
2268.955962	0.076048	0.567271	-0.048826	73.546165	-11.986792	100.628593	-1.116941	0.000000	-2.471030	0.000000	0.000000	0.000000	-0.242253	-0.003465	0.088069	0.000000	0.000000	3.000000	13.000000	0.000000
2268.959296	0.076048	0.567271	-0.048826	73.474579	-11.789579	100.760910	-1.197592	0.000000	-2.441298	0.000000	0.000000	0.000000	-0.242253	-0.003465	0.088069	0.000000	0.000000	3.000000	13.000000	0.000000
2268.962629	0.075231	0.567288	-0.048471	73.474579	-11.789579	100.760910	-1.197592	0.000000	-2.441298	0.000000	0.000000	0.000000	-0.245032	0.005039	0.106634	0.000000	0.000000	3.000000	13.000000	0.000000
2268.965962	0.075231	0.567288	-0.048471	73.474579	-11.789579	100.760910	-1.197592	0.000000	-2.441298	0.000000	0.000000	0.000000	-0.245032	0.005039	0.106634	0.000000	0.000000	3.000000	13.000000	0.000000
2268.969296	0.074421	0.567316	-0.048075	73.390129	-11.532851	101.013718	-1.197592	0.000000	-2.441298	0.000000	0.000000	0.000000	-0.243087	0.008401	0.118716	0.000000	0.000000	3.000000	13.000000	0.000000
2268.972629	0.074421	0.567316	-0.048075	73.390129	-11.532851	101.013718	-1.197592	0.000000	-2.441298	0.000000	0.000000	0.000000	-0.243087	0.008401	0.118716	0.000000	0.000000	3.000000	13.000000	0.000000
2268.975962	0.074421	0.567316	-0.048075	73.390129	-11.532851	101.013718	-1.197592	0.000000	-2.441298	0.000000	0.000000	0.000000	-0.243087	0.008401	0.118716	0.000000	0.000000	3.000000	13.000000	0.000000
2268.979296	0.073547	0.567367	-0.047583	73.294502	-11.222512	101.163033	-1.278945	0.000000	-2.403740	0.000000	0.000000	0.000000	-0.262300	0.015158	0.147579	0.000000	0.000000	3.000000	13.000000	0.000000
2268.982629	0.073547	0.567367	-0.047583	73.294502	-11.222512	101.163033	-1.278945	0.000000	-2.403740	0.000000	0.000000	0.000000	-0.262300	0.015158	0.147579	0.000000	0.000000	3.000000	13.000000	0.000000
2268.985962	0.073547	0.567367	-0.047583	73.294502	-11.222512	101.163033	-1.278945	0.000000	-2.403740	0.000000	0.000000	0.000000	-0.262300	0.015158	0.147579	0.000000	0.000000	3.000000	13.000000	0.000000
2268.989296	0.072604	0.567423	-0.047013	73.208458	-10.926915	101.022621	-1.322662	0.000000	-2.379143	0.000000	0.000000	0.000000	-0.282719	0.016785	0.170905	0.000000	0.000000	3.000000	13.000000	0.000000
2268.992629	0.072604	0.567423	-0.047013	73.208458	-10.926915	101.022621	-1.322662	0.000000	-2.379143	0.000000	0.000000	0.000000	-0.282719	0.016785	0.170905	0.000000	0.000000	3.000000	13.000000	0.000000
2268.995962	0.072604	0.567423	-0.047013	73.208458	-10.926915	101.022621	-1.322662	0.000000	-2.379143	0.000000	0.000000	0.000000	-0.282719	0.016785	0.170905	0.000000	0.000000	3.000000	13.000000	0.000000
2268.999296	0.071551	0.567467	-0.046377	73.147690	-10.617092	100.960144	-1.369782	0.000000	-2.350659	0.000000	0.000000	0.000000	-0.316032	0.013288	0.190715	0.000000	0.000000	3.000000	13.000000	0.000000
2269.002629	0.071551	0.567467	-0.046377	73.147690	-10.617092	100.960144	-1.369782	0.000000	-2.350659	0.000000	0.000000	0.000000	-0.316032	0.013288	0.190715	0.000000	0.000000	3.000000	13.000000	0.000000
2269.005962	0.071551	0.567467	-0.046377	73.147690	-10.617092	100.960144	-1.369782	0.000000	-2.350659	0.000000	0.000000	0.000000	-0.316032	0.013288	0.190715	0.000000	0.000000	3.000000	13.000000	0.000000
2269.009296	0.070408	0.567517	-0.045662	73.126839	-10.246509	101.072990	-1.422454	0.000000	-2.318873	0.000000	0.000000	0.000000	-0.342838	0.014907	0.214671	0.000000	0.000000	3.000000	13.000000	0.000000
2269.012629	0.070408	0.567517	-0.045662	73.126839	-10.246509	101.072990	-1.422454	0.000000	-2.318873	0.000000	0.000000	0.000000	-0.342838	0.014907	0.214671	0.000000	0.000000	3.000000	13.000000	0.000000
2269.015962	0.070408	0.567517	-0.045662	73.126839	-10.246509	101.072990	-1.422454	0.000000	-2.318873	0.000000	0.000000	0.000000	-0.342838	0.014907	0.214671	0.000000	0.000000	3.000000	13.000000	0.000000
2269.019296	0.069220	0.567549	-0.044961	73.144547	-9.760945	101.131783	-1.479593	0.000000	-2.283095	0.000000	0.000000	0.000000	-0.356582	0.009698	0.210250	0.000000	0.000000	3.000000	13.000000	0.000000
2269.022629	0.069220	0.567549	-0.044961	73.144547	-9.760945	101.131783	-1.479593	0.000000	-2.283095	0.000000	0.000000	0.000000	-0.356582	0.009698	0.210250	0.000000	0.000000	3.000000	13.000000	0.000000
2269.025962	0.069220	0.567549	-0.044961	73.144547	-9.760945	101.131783	-1.479593	0.000000	-2.283095	0.000000	0.000000	0.000000	-0.356582	0.009698	0.210250	0.000000	0.000000	3.000000	13.000000	0.000000
2269.029296	0.068012	0.567575	-0.044237	73.207909	-9.100609	101.379700	-1.539024	0.000000	-2.248053	0.000000	0.000000	0.000000	-0.362384	0.007899	0.217347	0.000000	0.000000	3.000000	13.000000	0.000000
2269.032629	0.068012	0.567575	-0.044237	73.207909	-9.100609	101.379700	-1.539024	0.000000	-2.248053	0.000000	0.000000	0.000000	-0.362384	0.007899	0.217347	0.000000	0.000000	3.000000	13.000000	0.000000
2269.035962	0.068012	0.567575	-0.044237	73.207909	-9.100609	101.379700	-1.539024	0.000000	-2.248053	0.000000	0.000000	0.000000	-0.362384	0.007899	0.217347	0.000000	0.000000	3.000000	13.000000	0.000000
2269.039296	0.066784	0.567596	-0.043489	73.326309	-8.277624	101.924500	-1.599421	0.000000	-2.211829	0.000000	0.000000	0.000000	-0.368276	0.006037	0.224394	0.000000	0.000000	3.000000	13.000000	0.000000
2269.042629	0.066784	0.567596	-0.043489	73.326309	-8.277624	101.924500	-1.599421	0.000000	-2.211829	0.000000	0.000000	0.000000	-0.368276	0.006037	0.224394	0.000000	0.000000	3.000000	13.000000	0.000000
2269.045962	0.066784	0.567596	-0.043489	73.326309	-8.277624	101.924500	-1.599421	0.000000	-2.211829	0.000000	0.000000	0.000000	-0.368276	0.006037	0.224394	0.000000	0.000000	3.000000	13.000000	0.000000
2269.049296	0.065577	0.567587	-0.042718	73.472916	-7.223943	102.872047	-1.660800	0.000000	-2.174430	0.000000	0.000000	0.000000	-0.362182	-0.002698	0.231311	0.000000	0.000000	3.000000	13.000000	0.000000
2269.052629	0.065577	0.567587	-0.042718	73.472916	-7.223943	102.872047	-1.660800	0.000000	-2.174430	0.000000	0.000000	0.000000	-0.362182	-0.002698	0.231311	0.000000	0.000000	3.000000	13.000000	0.000000
2269.055962	0.065577	0.567587	-0.042718	73.472916	-7.223943	102.872047	-1.660800	0.000000	-2.174430	0.000000	0.000000	0.000000	-0.362182	-0.002698	0.231311	0.000000	0.000000	3.000000	13.000000	0.000000
2269.059296	0.064330	0.567548	-0.041914	73.624939	-5.976315	104.046394	-1.721164	0.000000	-2.135878	0.000000	0.000000	0.000000	-0.373877	-0.011460	0.241030	0.000000	0.000000	3.000000	13.000000	0.000000
2269.062629	0.064330	0.567548	-0.041914	73.624939	-5.976315	104.046394	-1.721164	0.000000	-2.135878	0.000000	0.000000	0.000000	-0.373877	-0.011460	0.241030	0.000000	0.000000	3.000000	13.000000	0.000000
2269.065962	0.064330	0.567548	-0.041914	73.624939	-5.976315	104.046394	-1.721164	0.000000	-2.135878	0.000000	0.000000	0.000000	-0.373877	-0.011460	0.241030	0.000000	0.000000	3.000000	13.000000	0.000000
2269.069296	0.063028	0.567498	-0.041058	73.768936	-4.586181	105.397888	-1.783477	0.000000	-2.095706	0.000000	0.000000	0.000000	-0.390831	-0.015214	0.256947	0.000000	0.000000	3.000000	13.000000	0.000000
2269.072629	0.063028	0.567498	-0.041058	73.768936	-4.586181	105.397888	-1.783477	0.000000	-2.095706	0.000000	0.000000	0.000000	-0.390831	-0.015214	0.256947	0.000000	0.000000	3.000000	13.000000	0.000000
2269.075962	0.063028	0.567498	-0.041058	73.768936	-4.586181	105.397888	-1.783477	0.000000	-2.095706	0.000000	0.000000	0.000000	-0.390831	-0.015214	0.256947	0.000000	0.000000	3.000000	13.000000	0.000000
2269.079296	0.061691	0.567428	-0.040128	73.877327	-3.169412	106.670296	-1.848615	0.000000	-2.052882	0.000000	0.000000	0.000000	-0.401035	-0.020762	0.279021	0.000000	0.000000	3.000000	13.000000	0.000000
2269.082629	0.061691	0.567428	-0.040128	73.877327	-3.169412	106.670296	-1.848615	0.000000	-2.052882	0.000000	0.000000	0.000000	-0.401035	-0.020762	0.279021	0.000000	0.000000	3.000000	13.000000	0.000000
2269.085962	0.061691	0.567428	-0.040128	73.877327	-3.169412	106.670296	-1.848615	0.000000	-2.052882	0.000000	0.000000	0.000000	-0.401035	-0.020762	0.279021	0.000000	0.000000	3.000000	13.000000	0.000000
2269.089296	0.060353	0.567329	-0.039172	73.950478	-1.783933	107.889175	-1.915454	0.000000	-2.006378	0.000000	0.000000	0.000000	-0.401457	-0.029756	0.286653	0.000000	0.000000	3.000000	13.000000	0.000000
2269.092629	0.060353	0.567329	-0.039172	73.950478	-1.783933	107.889175	-1.915454	0.000000	-2.006378	0.000000	0.000000	0.000000	-0.401457	-0.029756	0.286653	0.000000	0.000000	3.000000	13.000000	0.000000
2269.095962	0.060353	0.567329	-0.039172	73.950478	-1.783933	107.889175	-1.915454	0.000000	-2.006378	0.000000	0.000000	0.000000	-0.401457	-0.029756	0.286653	0.000000	0.000000	3.000000	13.000000	0.000000
2269.099296	0.059019	0.567211	-0.038149	73.984756	-0.471285	109.089096	-1.982364	0.000000	-1.958603	0.000000	0.000000	0.000000	-0.400190	-0.035487	0.306889	0.000000	0.000000	3.000000	13.000000	0.000000
2269.102629	0.059019	0.567211	-0.038149	73.984756	-0.471285	109.089096	-1.982364	0.000000	-1.958603	0.000000	0.000000	0.000000	-0.400190	-0.035487	0.306889	0.000000	0.000000	3.000000	13.000000	0.000000
2269.105962	0.059019	0.567211	-0.038149	73.984756	-0.471285	109.089096	-1.982364	0.000000	-1.958603	0.000000	0.000000	0.000000	-0.400190	-0.035487	0.306889	0.000000	0.000000	3.000000	13.000000	0.000000
2269.109296	0.057727	0.567096	-0.037070	73.995110	0.751351	110.138863	-2.049062	0.000000	-1.907454	0.000000	0.000000	0.000000	-0.387426	-0.034398	0.323692	0.000000	0.000000	3.000000	13.000000	0.000000
2269.112629	0.057727	0.567096	-0.037070	73.995110	0.751351	110.138863	-2.049062	0.000000	-1.907454	0.000000	0.000000	0.000000	-0.387426	-0.034398	0.323692	0.000000	0.000000	3.000000	13.000000	0.000000
2269.115962	0.057727	0.567096	-0.037070	73.995110	0.751351	110.138863	-2.049062	0.000000	-1.907454	0.000000	0.000000	0.000000	-0.387426	-0.034398	0.323692	0.000000	0.000000	3.000000	13.000000	0.000000
2269.119296	0.056478	0.566985	-0.035935	73.986229	1.831248	110.979584	-2.113633	0.000000	-1.853506	0.000000	0.000000	0.000000	-0.374771	-0.033356	0.340599	0.000000	0.000000	3.000000	13.000000	0.000000
2269.122629	0.056478	0.566985	-0.035935	73.986229	1.831248	110.979584	-2.113633	0.000000	-1.853506	0.000000	0.000000	0.000000	-0.374771	-0.033356	0.340599	0.000000	0.000000	3.000000	13.000000	0.000000
2269.125962	0.056478	0.566985	-0.035935	73.986229	1.831248	110.979584	-2.113633	0.000000	-1.853506	0.000000	0.000000	0.000000	-0.374771	-0.033356	0.340599	0.000000	0.000000	3.000000	13.000000	0.000000
2269.129296	0.055293	0.566894	-0.034727	73.983345	2.767669	111.847923	-2.176095	0.000000	-1.796739	0.000000	0.000000	0.000000	-0.355484	-0.027308	0.362232	0.000000	0.000000	3.000000	13.000000	0.000000
2269.132629	0.055293	0.566894	-0.034727	73.983345	2.767669	111.847923	-2.176095	0.000000	-1.796739	0.000000	0.000000	0.000000	-0.355484	-0.027308	0.362232	0.000000	0.000000	3.000000	13.000000	0.000000
2269.135962	0.055293	0.566894	-0.034727	73.983345	2.767669	111.847923	-2.176095	0.000000	-1.796739	0.000000	0.000000	0.000000	-0.355484	-0.027308	0.362232	0.000000	0.000000	3.000000	13.000000	0.000000
2269.139296	0.054195	0.566840	-0.033432	73.975822	3.557366	112.503227	-2.235343	0.000000	-1.736367	0.000000	0.000000	0.000000	-0.329556	-0.016153	0.388646	0.000000	0.000000	3.000000	13.000000	0.000000
2269.142629	0.054195	0.566840	-0.033432	73.975822	3.557366	112.503227	-2.235343	0.000000	-1.736367	0.000000	0.000000	0.000000	-0.329556	-0.016153	0.388646	0.000000	0.000000	3.000000	13.000000	0.000000
2269.145962	0.054195	0.566840	-0.033432	73.975822	3.557366	112.503227	-2.235343	0.000000	-1.736367	0.000000	0.000000	0.000000	-0.329556	-0.016153	0.388646	0.000000	0.000000	3.000000	13.000000	0.000000
2269.149296	0.053229	0.566811	-0.032005	73.952148	4.245164	112.853378	-2.290269	0.000000	-1.671593	0.000000	0.000000	0.000000	-0.289769	-0.008869	0.428097	0.000000	0.000000	3.000000	13.000000	0.000000
2269.152629	0.053229	0.566811	-0.032005	73.952148	4.245164	112.853378	-2.290269	0.000000	-1.671593	0.000000	0.000000	0.000000	-0.289769	-0.008869	0.428097	0.000000	0.000000	3.000000	13.000000	0.000000
2269.155962	0.053229	0.566811	-0.032005	73.952148	4.245164	112.853378	-2.290269	0.000000	-1.671593	0.000000	0.000000	0.000000	-0.289769	-0.008869	0.428097	0.000000	0.000000	3.000000	13.000000	0.000000
2269.159296	0.052387	0.566824	-0.030518	73.915894	4.870306	113.081566	-2.338564	0.000000	-1.600243	0.000000	0.000000	0.000000	-0.252632	0.003992	0.446163	0.000000	0.000000	3.000000	13.000000	0.000000
2269.162629	0.052387	0.566824	-0.030518	73.915894	4.870306	113.081566	-2.338564	0.000000	-1.600243	0.000000	0.000000	0.000000	-0.252632	0.003992	0.446163	0.000000	0.000000	3.000000	13.000000	0.000000
2269.165962	0.052387	0.566824	-0.030518	73.915894	4.870306	113.081566	-2.338564	0.000000	-1.600243	0.000000	0.000000	0.000000	-0.252632	0.003992	0.446163	0.000000	0.000000	3.000000	13.000000	0.000000
2269.169296	0.051695	0.566867	-0.028924	73.862648	5.479082	113.309517	-2.380669	0.000000	-1.525883	0.000000	0.000000	0.000000	-0.207451	0.012987	0.478045	0.000000	0.000000	3.000000	13.000000	0.000000
2269.172629	0.051695	0.566867	-0.028924	73.862648	5.479082	113.309517	-2.380669	0.000000	-1.525883	0.000000	0.000000	0.000000	-0.207451	0.012987	0.478045	0.000000	0.000000	3.000000	13.000000	0.000000
2269.175962	0.051695	0.566867	-0.028924	73.862648	5.479082	113.309517	-2.380669	0.000000	-1.525883	0.000000	0.000000	0.000000	-0.207451	0.012987	0.478045	0.000000	0.000000	3.000000	13.000000	0.000000
2269.179296	0.051129	0.566953	-0.027269	73.798409	6.080738	113.647865	-2.415244	0.000000	-1.446209	0.000000	0.000000	0.000000	-0.169869	0.025749	0.496414	0.000000	0.000000	3.000000	13.000000	0.000000
2269.182629	0.051129	0.566953	-0.027269	73.798409	6.080738	113.647865	-2.415244	0.000000	-1.446209	0.000000	0.000000	0.000000	-0.169869	0.025749	0.496414	0.000000	0.000000	3.000000	13.000000	0.000000
2269.185962	0.051129	0.566953	-0.027269	73.798409	6.080738	113.647865	-2.415244	0.000000	-1.446209	0.000000	0.000000	0.000000	-0.169869	0.025749	0.496414	0.000000	0.000000	3.000000	13.000000	0.000000
2269.189296	0.050707	0.567064	-0.025574	73.721985	6.664725	114.088913	-2.443556	0.000000	-1.363473	0.000000	0.000000	0.000000	-0.126475	0.033362	0.508748	0.000000	0.000000	3.000000	13.000000	0.000000
2269.192629	0.050707	0.567064	-0.025574	73.721985	6.664725	114.088913	-2.443556	0.000000	-1.363473	0.000000	0.000000	0.000000	-0.126475	0.033362	0.508748	0.000000	0.000000	3.000000	13.000000	0.000000
2269.195962	0.050707	0.567064	-0.025574	73.721985	6.664725	114.088913	-2.443556	0.000000	-1.363473	0.000000	0.000000	0.000000	-0.126475	0.033362	0.508748	0.000000	0.000000	3.000000	13.000000	0.000000
2269.199296	0.050406	0.567190	-0.023876	73.639496	7.188252	114.612801	-2.464635	0.000000	-1.278682	0.000000	0.000000	0.000000	-0.090293	0.037752	0.509305	0.000000	0.000000	3.000000	13.000000	0.000000
2269.202629	0.050406	0.567190	-0.023876	73.639496	7.188252	114.612801	-2.464635	0.000000	-1.278682	0.000000	0.000000	0.000000	-0.090293	0.037752	0.509305	0.000000	0.000000	3.000000	13.000000	0.000000
2269.205962	0.050406	0.567190	-0.023876	73.639496	7.188252	114.612801	-2.464635	0.000000	-1.278682	0.000000	0.000000	0.000000	-0.090293	0.037752	0.509305	0.000000	0.000000	3.000000	13.000000	0.000000
2269.209296	0.050184	0.567314	-0.022189	73.555458	7.592099	115.105904	-2.479684	0.000000	-1.193798	0.000000	0.000000	0.000000	-0.066705	0.037028	0.505962	0.000000	0.000000	3.000000	13.000000	0.000000
2269.212629	0.050184	0.567314	-0.022189	73.555458	7.592099	115.105904	-2.479684	0.000000	-1.193798	0.000000	0.000000	0.000000	-0.066705	0.037028	0.505962	0.000000	0.000000	3.000000	13.000000	0.000000
2269.215962	0.050184	0.567314	-0.022189	73.555458	7.592099	115.105904	-2.490801	0.000000	-1.109471	0.000000	0.000000	0.000000	-0.066705	0.037028	0.505962	0.000000	0.000000	3.000000	13.000000	0.000000
2269.219296	0.050059	0.567441	-0.020540	73.474915	7.812381	115.371033	-2.490801	0.000000	-1.109471	0.000000	0.000000	0.000000	-0.037431	0.038283	0.494771	0.000000	0.000000	3.000000	13.000000	0.000000
2269.222629	0.050059	0.567441	-0.020540	73.474915	7.812381	115.371033	-2.490801	0.000000	-1.109471	0.000000	0.000000	0.000000	-0.037431	0.038283	0.494771	0.000000	0.000000	3.000000	13.000000	0.000000
2269.225962	0.050059	0.567441	-0.020540	73.474915	7.812381	115.371033	-2.490801	0.000000	-1.109471	0.000000	0.000000	0.000000	-0.037431	0.038283	0.494771	0.000000	0.000000	3.000000	13.000000	0.000000
2269.229296	0.050032	0.567532	-0.018940	73.396454	7.802625	115.244720	-2.497040	0.000000	-1.027009	0.000000	0.000000	0.000000	-0.008196	0.027190	0.480046	0.000000	0.000000	3.000000	13.000000	0.000000
2269.232629	0.050032	0.567532	-0.018940	73.396454	7.802625	115.244720	-2.497040	0.000000	-1.027009	0.000000	0.000000	0.000000	-0.008196	0.027190	0.480046	0.000000	0.000000	3.000000	13.000000	0.000000
2269.235962	0.050032	0.567532	-0.018940	73.396454	7.802625	115.244720	-2.497040	0.000000	-1.027009	0.000000	0.000000	0.000000	-0.008196	0.027190	0.480046	0.000000	0.000000	3.000000	13.000000	0.000000
2269.239296	0.050079	0.567616	-0.017416	73.327126	7.746931	114.967941	-2.498406	0.000000	-0.947001	0.000000	0.000000	0.000000	0.014120	0.025371	0.457120	0.000000	0.000000	3.000000	13.000000	0.000000
2269.242629	0.050079	0.567616	-0.017416	73.327126	7.746931	114.967941	-2.498406	0.000000	-0.947001	0.000000	0.000000	0.000000	0.014120	0.025371	0.457120	0.000000	0.000000	3.000000	13.000000	0.000000
2269.245962	0.050079	0.567616	-0.017416	73.327126	7.746931	114.967941	-2.498406	0.000000	-0.947001	0.000000	0.000000	0.000000	0.014120	0.025371	0.457120	0.000000	0.000000	3.000000	13.000000	0.000000
2269.249296	0.050246	0.567688	-0.015950	73.277046	7.715533	114.734161	-2.496052	0.000000	-0.870815	0.000000	0.000000	0.000000	0.050098	0.021549	0.439956	0.000000	0.000000	3.000000	13.000000	0.000000
2269.252629	0.050246	0.567688	-0.015950	73.277046	7.715533	114.734161	-2.496052	0.000000	-0.870815	0.000000	0.000000	0.000000	0.050098	0.021549	0.439956	0.000000	0.000000	3.000000	13.000000	0.000000
2269.255962	0.050246	0.567688	-0.015950	73.277046	7.715533	114.734161	-2.496052	0.000000	-0.870815	0.000000	0.000000	0.000000	0.050098	0.021549	0.439956	0.000000	0.000000	3.000000	13.000000	0.000000
2269.259296	0.050429	0.567748	-0.014529	73.262558	7.686086	114.604660	-2.487703	0.000000	-0.797489	0.000000	0.000000	0.000000	0.054938	0.017800	0.426374	0.000000	0.000000	3.000000	13.000000	0.000000
2269.262629	0.050429	0.567748	-0.014529	73.262558	7.686086	114.604660	-2.487703	0.000000	-0.797489	0.000000	0.000000	0.000000	0.054938	0.017800	0.426374	0.000000	0.000000	3.000000	13.000000	0.000000
2269.265962	0.050429	0.567748	-0.014529	73.262558	7.686086	114.604660	-2.487703	0.000000	-0.797489	0.000000	0.000000	0.000000	0.054938	0.017800	0.426374	0.000000	0.000000	3.000000	13.000000	0.000000
2269.269296	0.050668	0.567801	-0.013181	73.304840	7.623333	114.485229	-2.478546	0.000000	-0.726426	0.000000	0.000000	0.000000	0.071671	0.016157	0.404228	0.000000	0.000000	3.000000	13.000000	0.000000
2269.272629	0.050668	0.567801	-0.013181	73.304840	7.623333	114.485229	-2.478546	0.000000	-0.726426	0.000000	0.000000	0.000000	0.071671	0.016157	0.404228	0.000000	0.000000	3.000000	13.000000	0.000000
2269.275962	0.050668	0.567801	-0.013181	73.304840	7.623333	114.485229	-2.478546	0.000000	-0.726426	0.000000	0.000000	0.000000	0.071671	0.016157	0.404228	0.000000	0.000000	3.000000	13.000000	0.000000
2269.279296	0.050903	0.567818	-0.011870	73.397842	7.502190	114.267731	-2.466601	0.000000	-0.659055	0.000000	0.000000	0.000000	0.070569	0.005120	0.393215	0.000000	0.000000	3.000000	13.000000	0.000000
2269.282629	0.050903	0.567818	-0.011870	73.397842	7.502190	114.267731	-2.466601	0.000000	-0.659055	0.000000	0.000000	0.000000	0.070569	0.005120	0.393215	0.000000	0.000000	3.000000	13.000000	0.000000
2269.285962	0.050903	0.567818	-0.011870	73.397842	7.502190	114.267731	-2.466601	0.000000	-0.659055	0.000000	0.000000	0.000000	0.070569	0.005120	0.393215	0.000000	0.000000	3.000000	13.000000	0.000000
2269.289296	0.051155	0.567823	-0.010605	73.491035	7.325023	113.967918	-2.454840	0.000000	-0.593519	0.000000	0.000000	0.000000	0.075618	0.001452	0.379701	0.000000	0.000000	3.000000	13.000000	0.000000
2269.292629	0.051155	0.567823	-0.010605	73.491035	7.325023	113.967918	-2.454840	0.000000	-0.593519	0.000000	0.000000	0.000000	0.075618	0.001452	0.379701	0.000000	0.000000	3.000000	13.000000	0.000000
2269.295962	0.051155	0.567823	-0.010605	73.491035	7.325023	113.967918	-2.454840	0.000000	-0.593519	0.000000	0.000000	0.000000	0.075618	0.001452	0.379701	0.000000	0.000000	3.000000	13.000000	0.000000
2269.299296	0.051429	0.567826	-0.009343	73.578659	7.138389	113.652428	-2.442237	0.000000	-0.530236	0.000000	0.000000	0.000000	0.082145	0.000864	0.378663	0.000000	0.000000	3.000000	13.000000	0.000000
2269.302629	0.051429	0.567826	-0.009343	73.578659	7.138389	113.652428	-2.442237	0.000000	-0.530236	0.000000	0.000000	0.000000	0.082145	0.000864	0.378663	0.000000	0.000000	3.000000	13.000000	0.000000
2269.305962	0.051429	0.567826	-0.009343	73.578659	7.138389	113.652428	-2.442237	0.000000	-0.530236	0.000000	0.000000	0.000000	0.082145	0.000864	0.378663	0.000000	0.000000	3.000000	13.000000	0.000000
2269.309296	0.051697	0.567800	-0.008141	73.658966	6.967954	113.367493	-2.428546	0.000000	-0.467125	0.000000	0.000000	0.000000	0.080284	-0.007996	0.360577	0.000000	0.000000	3.000000	13.000000	0.000000
2269.312629	0.051697	0.567800	-0.008141	73.658966	6.967954	113.367493	-2.428546	0.000000	-0.467125	0.000000	0.000000	0.000000	0.080284	-0.007996	0.360577	0.000000	0.000000	3.000000	13.000000	0.000000
2269.315962	0.051697	0.567800	-0.008141	73.658966	6.967954	113.367493	-2.428546	0.000000	-0.467125	0.000000	0.000000	0.000000	0.080284	-0.007996	0.360577	0.000000	0.000000	3.000000	13.000000	0.000000
2269.319296	0.051988	0.567788	-0.006924	73.727997	6.926684	113.240257	-2.415165	0.000000	-0.407029	0.000000	0.000000	0.000000	0.087487	-0.003335	0.364868	0.000000	0.000000	3.000000	13.000000	0.000000
2269.322629	0.051988	0.567788	-0.006924	73.727997	6.926684	113.240257	-2.415165	0.000000	-0.407029	0.000000	0.000000	0.000000	0.087487	-0.003335	0.364868	0.000000	0.000000	3.000000	13.000000	0.000000
2269.325962	0.051988	0.567788	-0.006924	73.727997	6.926684	113.240257	-2.415165	0.000000	-0.407029	0.000000	0.000000	0.000000	0.087487	-0.003335	0.364868	0.000000	0.000000	3.000000	13.000000	0.000000
2269.329296	0.052317	0.567748	-0.005773	73.773689	6.957066	113.160133	-2.400584	0.000000	-0.346218	0.000000	0.000000	0.000000	0.098504	-0.012168	0.345329	0.000000	0.000000	3.000000	13.000000	0.000000
2269.332629	0.052317	0.567748	-0.005773	73.773689	6.957066	113.160133	-2.400584	0.000000	-0.346218	0.000000	0.000000	0.000000	0.098504	-0.012168	0.345329	0.000000	0.000000	3.000000	13.000000	0.000000
2269.335962	0.052317	0.567748	-0.005773	73.773689	6.957066	113.160133	-2.400584	0.000000	-0.346218	0.000000	0.000000	0.000000	0.098504	-0.012168	0.345329	0.000000	0.000000	3.000000	13.000000	0.000000
2269.339296	0.052708	0.567713	-0.004654	73.813240	6.986032	113.018150	-2.384167	0.000000	-0.288663	0.000000	0.000000	0.000000	0.117281	-0.010501	0.335671	0.000000	0.000000	3.000000	13.000000	0.000000
2269.342629	0.052708	0.567713	-0.004654	73.813240	6.986032	113.018150	-2.384167	0.000000	-0.288663	0.000000	0.000000	0.000000	0.117281	-0.010501	0.335671	0.000000	0.000000	3.000000	13.000000	0.000000
2269.345962	0.052708	0.567713	-0.004654	73.813240	6.986032	113.018150	-2.384167	0.000000	-0.288663	0.000000	0.000000	0.000000	0.117281	-0.010501	0.335671	0.000000	0.000000	3.000000	13.000000	0.000000
2269.349296	0.053138	0.567666	-0.003583	73.860573	7.026079	112.916267	-2.364620	0.000000	-0.232718	0.000000	0.000000	0.000000	0.129108	-0.014030	0.321428	0.000000	0.000000	3.000000	13.000000	0.000000
2269.352629	0.053138	0.567666	-0.003583	73.860573	7.026079	112.916267	-2.364620	0.000000	-0.232718	0.000000	0.000000	0.000000	0.129108	-0.014030	0.321428	0.000000	0.000000	3.000000	13.000000	0.000000
2269.355962	0.053138	0.567666	-0.003583	73.860573	7.026079	112.916267	-2.364620	0.000000	-0.232718	0.000000	0.000000	0.000000	0.129108	-0.014030	0.321428	0.000000	0.000000	3.000000	13.000000	0.000000
2269.359296	0.053637	0.567635	-0.002503	73.931061	7.075092	112.863014	-2.343102	0.000000	-0.179146	0.000000	0.000000	0.000000	0.149568	-0.009240	0.324114	0.000000	0.000000	3.000000	13.000000	0.000000
2269.362629	0.053637	0.567635	-0.002503	73.931061	7.075092	112.863014	-2.343102	0.000000	-0.179146	0.000000	0.000000	0.000000	0.149568	-0.009240	0.324114	0.000000	0.000000	3.000000	13.000000	0.000000
2269.365962	0.053637	0.567635	-0.002503	73.931061	7.075092	112.863014	-2.343102	0.000000	-0.179146	0.000000	0.000000	0.000000	0.149568	-0.009240	0.324114	0.000000	0.000000	3.000000	13.000000	0.000000
2269.369296	0.054199	0.567610	-0.001455	73.999908	7.132268	112.825722	-2.318174	0.000000	-0.125127	0.000000	0.000000	0.000000	0.168704	-0.007466	0.314330	0.000000	0.000000	3.000000	13.000000	0.000000
2269.372629	0.054199	0.567610	-0.001455	73.999908	7.132268	112.825722	-2.318174	0.000000	-0.125127	0.000000	0.000000	0.000000	0.168704	-0.007466	0.314330	0.000000	0.000000	3.000000	13.000000	0.000000
2269.375962	0.054199	0.567610	-0.001455	73.999908	7.132268	112.825722	-2.318174	0.000000	-0.125127	0.000000	0.000000	0.000000	0.168704	-0.007466	0.314330	0.000000	0.000000	3.000000	13.000000	0.000000
2269.379296	0.054814	0.567612	-0.000355	74.061005	7.194705	112.796234	-2.290056	0.000000	-0.072739	0.000000	0.000000	0.000000	0.184419	0.000356	0.330031	0.000000	0.000000	3.000000	13.000000	0.000000
2269.382629	0.054814	0.567612	-0.000355	74.061005	7.194705	112.796234	-2.290056	0.000000	-0.072739	0.000000	0.000000	0.000000	0.184419	0.000356	0.330031	0.000000	0.000000	3.000000	13.000000	0.000000
2269.385962	0.054814	0.567612	-0.000355	74.061005	7.194705	112.796234	-2.290056	0.000000	-0.072739	0.000000	0.000000	0.000000	0.184419	0.000356	0.330031	0.000000	0.000000	3.000000	13.000000	0.000000
2269.389296	0.055498	0.567629	0.000754	74.124420	7.262691	112.750870	-2.259320	0.000000	-0.017734	0.000000	0.000000	0.000000	0.205303	0.005162	0.332470	0.000000	0.000000	3.000000	13.000000	0.000000
2269.392629	0.055498	0.567629	0.000754	74.124420	7.262691	112.750870	-2.259320	0.000000	-0.017734	0.000000	0.000000	0.000000	0.205303	0.005162	0.332470	0.000000	0.000000	3.000000	13.000000	0.000000
2269.395962	0.055498	0.567629	0.000754	74.124420	7.262691	112.750870	-2.259320	0.000000	-0.017734	0.000000	0.000000	0.000000	0.205303	0.005162	0.332470	0.000000	0.000000	3.000000	13.000000	0.000000
2269.399296	0.056231	0.567662	0.001872	74.188515	7.338933	112.697632	-2.225103	0.000000	0.037678	0.000000	0.000000	0.000000	0.219805	0.009974	0.335603	0.000000	0.000000	3.000000	13.000000	0.000000
2269.402629	0.056231	0.567662	0.001872	74.188515	7.338933	112.697632	-2.225103	0.000000	0.037678	0.000000	0.000000	0.000000	0.219805	0.009974	0.335603	0.000000	0.000000	3.000000	13.000000	0.000000
2269.405962	0.056231	0.567662	0.001872	74.188515	7.338933	112.697632	-2.225103	0.000000	0.037678	0.000000	0.000000	0.000000	0.219805	0.009974	0.335603	0.000000	0.000000	3.000000	13.000000	0.000000
2269.409296	0.057031	0.567719	0.002975	74.247162	7.423203	112.684158	-2.188469	0.000000	0.093612	0.000000	0.000000	0.000000	0.240098	0.017135	0.330768	0.000000	0.000000	3.000000	13.000000	0.000000
2269.412629	0.057031	0.567719	0.002975	74.247162	7.423203	112.684158	-2.188469	0.000000	0.093612	0.000000	0.000000	0.000000	0.240098	0.017135	0.330768	0.000000	0.000000	3.000000	13.000000	0.000000
2269.415962	0.057031	0.567719	0.002975	74.247162	7.423203	112.684158	-2.188469	0.000000	0.093612	0.000000	0.000000	0.000000	0.240098	0.017135	0.330768	0.000000	0.000000	3.000000	13.000000	0.000000
2269.419296	0.057880	0.567793	0.004087	74.300377	7.512781	112.686501	-2.148452	0.000000	0.148740	0.000000	0.000000	0.000000	0.254839	0.022032	0.333717	0.000000	0.000000	3.000000	13.000000	0.000000
2269.422629	0.057880	0.567793	0.004087	74.300377	7.512781	112.686501	-2.148452	0.000000	0.148740	0.000000	0.000000	0.000000	0.254839	0.022032	0.333717	0.000000	0.000000	3.000000	13.000000	0.000000
2269.425962	0.057880	0.567793	0.004087	74.300377	7.512781	112.686501	-2.148452	0.000000	0.148740	0.000000	0.000000	0.000000	0.254839	0.022032	0.333717	0.000000	0.000000	3.000000	13.000000	0.000000
2269.429296	0.058820	0.567890	0.005180	74.366684	7.611030	112.689339	-2.105979	0.000000	0.204359	0.000000	0.000000	0.000000	0.281968	0.029299	0.327834	0.000000	0.000000	3.000000	13.000000	0.000000
2269.432629	0.058820	0.567890	0.005180	74.366684	7.611030	112.689339	-2.105979	0.000000	0.204359	0.000000	0.000000	0.000000	0.281968	0.029299	0.327834	0.000000	0.000000	3.000000	13.000000	0.000000
2269.435962	0.058820	0.567890	0.005180	74.366684	7.611030	112.689339	-2.105979	0.000000	0.204359	0.000000	0.000000	0.000000	0.281968	0.029299	0.327834	0.000000	0.000000	3.000000	13.000000	0.000000
2269.439296	0.059835	0.568022	0.006296	74.462265	7.721250	112.693199	-2.058985	0.000000	0.258998	0.000000	0.000000	0.000000	0.304260	0.039524	0.334942	0.000000	0.000000	3.000000	13.000000	0.000000
2269.442629	0.059835	0.568022	0.006296	74.462265	7.721250	112.693199	-2.058985	0.000000	0.258998	0.000000	0.000000	0.000000	0.304260	0.039524	0.334942	0.000000	0.000000	3.000000	13.000000	0.000000
2269.445962	0.059835	0.568022	0.006296	74.462265	7.721250	112.693199	-2.058985	0.000000	0.258998	0.000000	0.000000	0.000000	0.304260	0.039524	0.334942	0.000000	0.000000	3.000000	13.000000	0.000000
2269.449296	0.060924	0.568188	0.007436	74.576241	7.831811	112.685493	-2.008275	0.000000	0.314822	0.000000	0.000000	0.000000	0.326744	0.049829	0.341869	0.000000	0.000000	3.000000	13.000000	0.000000
2269.452629	0.060924	0.568188	0.007436	74.576241	7.831811	112.685493	-2.008275	0.000000	0.314822	0.000000	0.000000	0.000000	0.326744	0.049829	0.341869	0.000000	0.000000	3.000000	13.000000	0.000000
2269.455962	0.060924	0.568188	0.007436	74.576241	7.831811	112.685493	-2.008275	0.000000	0.314822	0.000000	0.000000	0.000000	0.326744	0.049829	0.341869	0.000000	0.000000	3.000000	13.000000	0.000000
2269.459296	0.062086	0.568371	0.008581	74.742798	7.918796	112.635750	-1.953817	0.000000	0.371800	0.000000	0.000000	0.000000	0.348729	0.054852	0.343364	0.000000	0.000000	3.000000	13.000000	0.000000
2269.462629	0.062086	0.568371	0.008581	74.742798	7.918796	112.635750	-1.953817	0.000000	0.371800	0.000000	0.000000	0.000000	0.348729	0.054852	0.343364	0.000000	0.000000	3.000000	13.000000	0.000000
2269.465962	0.062086	0.568371	0.008581	74.742798	7.918796	112.635750	-1.953817	0.000000	0.371800	0.000000	0.000000	0.000000	0.348729	0.054852	0.343364	0.000000	0.000000	3.000000	13.000000	0.000000
2269.469296	0.063326	0.568563	0.009753	74.978058	7.994888	112.555000	-1.895696	0.000000	0.429028	0.000000	0.000000	0.000000	0.371842	0.057487	0.351712	0.000000	0.000000	3.000000	13.000000	0.000000
2269.472629	0.063326	0.568563	0.009753	74.978058	7.994888	112.555000	-1.895696	0.000000	0.429028	0.000000	0.000000	0.000000	0.371842	0.057487	0.351712	0.000000	0.000000	3.000000	13.000000	0.000000
2269.475962	0.063326	0.568563	0.009753	74.978058	7.994888	112.555000	-1.895696	0.000000	0.429028	0.000000	0.000000	0.000000	0.371842	0.057487	0.351712	0.000000	0.000000	3.000000	13.000000	0.000000
2269.479296	0.064687	0.568763	0.010946	75.277267	8.098902	112.498756	-1.833722	0.000000	0.487646	0.000000	0.000000	0.000000	0.408513	0.060112	0.358004	0.000000	0.000000	3.000000	13.000000	0.000000
2269.482629	0.064687	0.568763	0.010946	75.277267	8.098902	112.498756	-1.833722	0.000000	0.487646	0.000000	0.000000	0.000000	0.408513	0.060112	0.358004	0.000000	0.000000	3.000000	13.000000	0.000000
2269.485962	0.064687	0.568763	0.010946	75.277267	8.098902	112.498756	-1.833722	0.000000	0.487646	0.000000	0.000000	0.000000	0.408513	0.060112	0.358004	0.000000	0.000000	3.000000	13.000000	0.000000
2269.489296	0.066170	0.568954	0.012142	75.620461	8.265664	112.507401	-1.765637	0.000000	0.547314	0.000000	0.000000	0.000000	0.444785	0.057380	0.358740	0.000000	0.000000	3.000000	13.000000	0.000000
2269.492629	0.066170	0.568954	0.012142	75.620461	8.265664	112.507401	-1.765637	0.000000	0.547314	0.000000	0.000000	0.000000	0.444785	0.057380	0.358740	0.000000	0.000000	3.000000	13.000000	0.000000
2269.495962	0.066170	0.568954	0.012142	75.620461	8.265664	112.507401	-1.765637	0.000000	0.547314	0.000000	0.000000	0.000000	0.444785	0.057380	0.358740	0.000000	0.000000	3.000000	13.000000	0.000000
2269.499296	0.067799	0.569154	0.013353	75.983704	8.424729	112.482841	-1.691506	0.000000	0.607104	0.000000	0.000000	0.000000	0.488810	0.059947	0.363356	0.000000	0.000000	3.000000	13.000000	0.000000
2269.502629	0.067799	0.569154	0.013353	75.983704	8.424729	112.482841	-1.691506	0.000000	0.607104	0.000000	0.000000	0.000000	0.488810	0.059947	0.363356	0.000000	0.000000	3.000000	13.000000	0.000000
2269.505962	0.067799	0.569154	0.013353	75.983704	8.424729	112.482841	-1.691506	0.000000	0.607104	0.000000	0.000000	0.000000	0.488810	0.059947	0.363356	0.000000	0.000000	3.000000	13.000000	0.000000
2269.509296	0.069535	0.569354	0.014608	76.353203	8.455496	112.274658	-1.610038	0.000000	0.667663	0.000000	0.000000	0.000000	0.520834	0.060049	0.376468	0.000000	0.000000	3.000000	13.000000	0.000000
2269.512629	0.069535	0.569354	0.014608	76.353203	8.455496	112.274658	-1.610038	0.000000	0.667663	0.000000	0.000000	0.000000	0.520834	0.060049	0.376468	0.000000	0.000000	3.000000	13.000000	0.000000
2269.515962	0.069535	0.569354	0.014608	76.353203	8.455496	112.274658	-1.610038	0.000000	0.667663	0.000000	0.000000	0.000000	0.520834	0.060049	0.376468	0.000000	0.000000	3.000000	13.000000	0.000000
2269.519296	0.071347	0.569553	0.015845	76.731598	8.246266	111.736427	-1.523232	0.000000	0.730408	0.000000	0.000000	0.000000	0.543616	0.059659	0.371042	0.000000	0.000000	3.000000	13.000000	0.000000
2269.522629	0.071347	0.569553	0.015845	76.731598	8.246266	111.736427	-1.523232	0.000000	0.730408	0.000000	0.000000	0.000000	0.543616	0.059659	0.371042	0.000000	0.000000	3.000000	13.000000	0.000000
2269.525962	0.071347	0.569553	0.015845	76.731598	8.246266	111.736427	-1.523232	0.000000	0.730408	0.000000	0.000000	0.000000	0.543616	0.059659	0.371042	0.000000	0.000000	3.000000	13.000000	0.000000
2269.529296	0.073233	0.569733	0.017046	77.108780	7.774271	110.852753	-1.432629	0.000000	0.792248	0.000000	0.000000	0.000000	0.565740	0.053895	0.360206	0.000000	0.000000	3.000000	13.000000	0.000000
2269.532629	0.073233	0.569733	0.017046	77.108780	7.774271	110.852753	-1.432629	0.000000	0.792248	0.000000	0.000000	0.000000	0.565740	0.053895	0.360206	0.000000	0.000000	3.000000	13.000000	0.000000
2269.535962	0.073233	0.569733	0.017046	77.108780	7.774271	110.852753	-1.432629	0.000000	0.792248	0.000000	0.000000	0.000000	0.565740	0.053895	0.360206	0.000000	0.000000	3.000000	13.000000	0.000000
2269.539296	0.075242	0.569885	0.018226	77.468849	7.088660	109.694313	-1.338339	0.000000	0.852282	0.000000	0.000000	0.000000	0.602600	0.045593	0.353979	0.000000	0.000000	3.000000	13.000000	0.000000
2269.542629	0.075242	0.569885	0.018226	77.468849	7.088660	109.694313	-1.338339	0.000000	0.852282	0.000000	0.000000	0.000000	0.602600	0.045593	0.353979	0.000000	0.000000	3.000000	13.000000	0.000000
2269.545962	0.075242	0.569885	0.018226	77.468849	7.088660	109.694313	-1.338339	0.000000	0.852282	0.000000	0.000000	0.000000	0.602600	0.045593	0.353979	0.000000	0.000000	3.000000	13.000000	0.000000
2269.549296	0.077398	0.569982	0.019386	77.809837	6.228861	108.311745	-1.237906	0.000000	0.911279	0.000000	0.000000	0.000000	0.646805	0.029293	0.348030	0.000000	0.000000	3.000000	13.000000	0.000000
2269.552629	0.077398	0.569982	0.019386	77.809837	6.228861	108.311745	-1.237906	0.000000	0.911279	0.000000	0.000000	0.000000	0.646805	0.029293	0.348030	0.000000	0.000000	3.000000	13.000000	0.000000
2269.555962	0.077398	0.569982	0.019386	77.809837	6.228861	108.311745	-1.237906	0.000000	0.911279	0.000000	0.000000	0.000000	0.646805	0.029293	0.348030	0.000000	0.000000	3.000000	13.000000	0.000000
2269.559296	0.079677	0.570105	0.020510	78.124290	5.161602	106.717247	-1.130105	0.000000	0.969284	0.000000	0.000000	0.000000	0.683614	0.036697	0.337172	0.000000	0.000000	3.000000	13.000000	0.000000
2269.562629	0.079677	0.570105	0.020510	78.124290	5.161602	106.717247	-1.130105	0.000000	0.969284	0.000000	0.000000	0.000000	0.683614	0.036697	0.337172	0.000000	0.000000	3.000000	13.000000	0.000000
2269.565962	0.079677	0.570105	0.020510	78.124290	5.161602	106.717247	-1.130105	0.000000	0.969284	0.000000	0.000000	0.000000	0.683614	0.036697	0.337172	0.000000	0.000000	3.000000	13.000000	0.000000
2269.569296	0.082035	0.570199	0.021616	78.405396	3.896615	105.022049	-1.016169	0.000000	1.025479	0.000000	0.000000	0.000000	0.707606	0.028221	0.331790	0.000000	0.000000	3.000000	13.000000	0.000000
2269.572629	0.082035	0.570199	0.021616	78.405396	3.896615	105.022049	-1.016169	0.000000	1.025479	0.000000	0.000000	0.000000	0.707606	0.028221	0.331790	0.000000	0.000000	3.000000	13.000000	0.000000
2269.575962	0.082035	0.570199	0.021616	78.405396	3.896615	105.022049	-1.016169	0.000000	1.025479	0.000000	0.000000	0.000000	0.707606	0.028221	0.331790	0.000000	0.000000	3.000000	13.000000	0.000000
2269.579296	0.084522	0.570309	0.022705	78.658463	2.451625	103.617386	-0.898235	0.000000	1.080777	0.000000	0.000000	0.000000	0.745987	0.033091	0.326954	0.000000	0.000000	3.000000	13.000000	0.000000
2269.582629	0.084522	0.570309	0.022705	78.658463	2.451625	103.617386	-0.898235	0.000000	1.080777	0.000000	0.000000	0.000000	0.745987	0.033091	0.326954	0.000000	0.000000	3.000000	13.000000	0.000000
2269.585962	0.084522	0.570309	0.022705	78.658463	2.451625	103.617386	-0.898235	0.000000	1.080777	0.000000	0.000000	0.000000	0.745987	0.033091	0.326954	0.000000	0.000000	3.000000	13.000000	0.000000
2269.589296	0.087070	0.570409	0.023796	78.913139	0.797409	102.460579	-0.773904	0.000000	1.135270	0.000000	0.000000	0.000000	0.764426	0.029931	0.327071	0.000000	0.000000	3.000000	13.000000	0.000000
2269.592629	0.087070	0.570409	0.023796	78.913139	0.797409	102.460579	-0.773904	0.000000	1.135270	0.000000	0.000000	0.000000	0.764426	0.029931	0.327071	0.000000	0.000000	3.000000	13.000000	0.000000
2269.595962	0.087070	0.570409	0.023796	78.913139	0.797409	102.460579	-0.773904	0.000000	1.135270	0.000000	0.000000	0.000000	0.764426	0.029931	0.327071	0.000000	0.000000	3.000000	13.000000	0.000000
2269.599296	0.089747	0.570453	0.024862	79.182709	-1.165410	100.875237	-0.646499	0.000000	1.189781	0.000000	0.000000	0.000000	0.803013	0.013309	0.319818	0.000000	0.000000	3.000000	13.000000	0.000000
2269.602629	0.089747	0.570453	0.024862	79.182709	-1.165410	100.875237	-0.646499	0.000000	1.189781	0.000000	0.000000	0.000000	0.803013	0.013309	0.319818	0.000000	0.000000	3.000000	13.000000	0.000000
2269.605962	0.089747	0.570453	0.024862	79.182709	-1.165410	100.875237	-0.646499	0.000000	1.189781	0.000000	0.000000	0.000000	0.803013	0.013309	0.319818	0.000000	0.000000	3.000000	13.000000	0.000000
2269.609296	0.092541	0.570441	0.025839	79.472542	-3.441545	98.587158	-0.512664	0.000000	1.243084	0.000000	0.000000	0.000000	0.838240	-0.003657	0.293104	0.000000	0.000000	3.000000	13.000000	0.000000
2269.612629	0.092541	0.570441	0.025839	79.472542	-3.441545	98.587158	-0.512664	0.000000	1.243084	0.000000	0.000000	0.000000	0.838240	-0.003657	0.293104	0.000000	0.000000	3.000000	13.000000	0.000000
2269.615962	0.092541	0.570441	0.025839	79.472542	-3.441545	98.587158	-0.512664	0.000000	1.243084	0.000000	0.000000	0.000000	0.838240	-0.003657	0.293104	0.000000	0.000000	3.000000	13.000000	0.000000
2269.619296	0.095457	0.570363	0.026748	79.801544	-6.062753	95.674545	-0.372957	0.000000	1.291935	0.000000	0.000000	0.000000	0.874769	-0.023319	0.272741	0.000000	0.000000	3.000000	13.000000	0.000000
2269.622629	0.095457	0.570363	0.026748	79.801544	-6.062753	95.674545	-0.372957	0.000000	1.291935	0.000000	0.000000	0.000000	0.874769	-0.023319	0.272741	0.000000	0.000000	3.000000	13.000000	0.000000
2269.625962	0.095457	0.570363	0.026748	79.801544	-6.062753	95.674545	-0.372957	0.000000	1.291935	0.000000	0.000000	0.000000	0.874769	-0.023319	0.272741	0.000000	0.000000	3.000000	13.000000	0.000000
2269.629296	0.098510	0.570282	0.027547	80.181839	-9.029201	92.518082	-0.227162	0.000000	1.337392	0.000000	0.000000	0.000000	0.916095	-0.024245	0.239878	0.000000	0.000000	3.000000	13.000000	0.000000
2269.632629	0.098510	0.570282	0.027547	80.181839	-9.029201	92.518082	-0.227162	0.000000	1.337392	0.000000	0.000000	0.000000	0.916095	-0.024245	0.239878	0.000000	0.000000	3.000000	13.000000	0.000000
2269.635962	0.098510	0.570282	0.027547	80.181839	-9.029201	92.518082	-0.227162	0.000000	1.337392	0.000000	0.000000	0.000000	0.916095	-0.024245	0.239878	0.000000	0.000000	3.000000	13.000000	0.000000
2269.639296	0.101689	0.570154	0.028292	80.559372	-12.383375	89.309944	-0.074480	0.000000	1.377372	0.000000	0.000000	0.000000	0.953606	-0.038523	0.223275	0.000000	0.000000	3.000000	13.000000	0.000000
2269.642629	0.101689	0.570154	0.028292	80.559372	-12.383375	89.309944	-0.074480	0.000000	1.377372	0.000000	0.000000	0.000000	0.953606	-0.038523	0.223275	0.000000	0.000000	3.000000	13.000000	0.000000
2269.645962	0.101689	0.570154	0.028292	80.559372	-12.383375	89.309944	-0.074480	0.000000	1.377372	0.000000	0.000000	0.000000	0.953606	-0.038523	0.223275	0.000000	0.000000	3.000000	13.000000	0.000000
2269.649296	0.105018	0.570023	0.028984	80.885834	-16.193888	85.793655	0.084455	0.000000	1.414584	0.000000	0.000000	0.000000	0.998788	-0.039301	0.207697	0.000000	0.000000	3.000000	13.000000	0.000000
2269.652629	0.105018	0.570023	0.028984	80.885834	-16.193888	85.793655	0.084455	0.000000	1.414584	0.000000	0.000000	0.000000	0.998788	-0.039301	0.207697	0.000000	0.000000	3.000000	13.000000	0.000000
2269.655962	0.105018	0.570023	0.028984	80.885834	-16.193888	85.793655	0.084455	0.000000	1.414584	0.000000	0.000000	0.000000	0.998788	-0.039301	0.207697	0.000000	0.000000	3.000000	13.000000	0.000000
2269.659296	0.108477	0.569862	0.029633	81.114983	-20.412096	81.600937	0.250919	0.000000	1.449200	0.000000	0.000000	0.000000	1.037568	-0.048246	0.194574	0.000000	0.000000	3.000000	13.000000	0.000000
2269.662629	0.108477	0.569862	0.029633	81.114983	-20.412096	81.600937	0.250919	0.000000	1.449200	0.000000	0.000000	0.000000	1.037568	-0.048246	0.194574	0.000000	0.000000	3.000000	13.000000	0.000000
2269.665962	0.108477	0.569862	0.029633	81.114983	-20.412096	81.600937	0.250919	0.000000	1.449200	0.000000	0.000000	0.000000	1.037568	-0.048246	0.194574	0.000000	0.000000	3.000000	13.000000	0.000000
2269.669296	0.111981	0.569671	0.030189	81.246887	-24.939241	76.770309	0.423847	0.000000	1.481629	0.000000	0.000000	0.000000	1.051357	-0.057240	0.166840	0.000000	0.000000	3.000000	13.000000	0.000000
2269.672629	0.111981	0.569671	0.030189	81.246887	-24.939241	76.770309	0.423847	0.000000	1.481629	0.000000	0.000000	0.000000	1.051357	-0.057240	0.166840	0.000000	0.000000	3.000000	13.000000	0.000000
2269.675962	0.111981	0.569671	0.030189	81.246887	-24.939241	76.770309	0.423847	0.000000	1.481629	0.000000	0.000000	0.000000	1.051357	-0.057240	0.166840	0.000000	0.000000	3.000000	13.000000	0.000000
2269.679296	0.115482	0.569405	0.030652	81.282219	-29.590822	72.115776	0.599073	0.000000	1.509436	0.000000	0.000000	0.000000	1.050159	-0.079891	0.138972	0.000000	0.000000	3.000000	13.000000	0.000000
2269.682629	0.115482	0.569405	0.030652	81.282219	-29.590822	72.115776	0.599073	0.000000	1.509436	0.000000	0.000000	0.000000	1.050159	-0.079891	0.138972	0.000000	0.000000	3.000000	13.000000	0.000000
2269.685962	0.115482	0.569405	0.030652	81.282219	-29.590822	72.115776	0.599073	0.000000	1.509436	0.000000	0.000000	0.000000	1.050159	-0.079891	0.138972	0.000000	0.000000	3.000000	13.000000	0.000000
2269.689296	0.119090	0.569118	0.030982	81.228638	-34.267960	67.808380	0.774100	0.000000	1.532598	0.000000	0.000000	0.000000	1.082403	-0.086093	0.099152	0.000000	0.000000	3.000000	13.000000	0.000000
2269.692629	0.119090	0.569118	0.030982	81.228638	-34.267960	67.808380	0.774100	0.000000	1.532598	0.000000	0.000000	0.000000	1.082403	-0.086093	0.099152	0.000000	0.000000	3.000000	13.000000	0.000000
2269.695962	0.119090	0.569118	0.030982	81.228638	-34.267960	67.808380	0.774100	0.000000	1.532598	0.000000	0.000000	0.000000	1.082403	-0.086093	0.099152	0.000000	0.000000	3.000000	13.000000	0.000000
2269.699296	0.122755	0.568802	0.031083	81.090729	-38.745777	64.066360	0.954500	0.000000	1.549123	0.000000	0.000000	0.000000	1.099642	-0.094770	0.030259	0.000000	0.000000	3.000000	13.000000	0.000000
2269.702629	0.122755	0.568802	0.031083	81.090729	-38.745777	64.066360	0.954500	0.000000	1.549123	0.000000	0.000000	0.000000	1.099642	-0.094770	0.030259	0.000000	0.000000	3.000000	13.000000	0.000000
2269.705962	0.122755	0.568802	0.031083	81.090729	-38.745777	64.066360	0.954500	0.000000	1.549123	0.000000	0.000000	0.000000	1.099642	-0.094770	0.030259	0.000000	0.000000	3.000000	13.000000	0.000000
2269.709296	0.126518	0.568476	0.031026	80.865440	-42.858028	60.863155	1.137774	0.000000	1.554167	0.000000	0.000000	0.000000	1.128736	-0.097886	-0.017329	0.000000	0.000000	3.000000	13.000000	0.000000
2269.712629	0.126518	0.568476	0.031026	80.865440	-42.858028	60.863155	1.137774	0.000000	1.554167	0.000000	0.000000	0.000000	1.128736	-0.097886	-0.017329	0.000000	0.000000	3.000000	13.000000	0.000000
2269.715962	0.126518	0.568476	0.031026	80.865440	-42.858028	60.863155	1.137774	0.000000	1.554167	0.000000	0.000000	0.000000	1.128736	-0.097886	-0.017329	0.000000	0.000000	3.000000	13.000000	0.000000
2269.719296	0.130351	0.568177	0.030718	80.561142	-46.535915	57.978909	1.325896	0.000000	1.551278	0.000000	0.000000	0.000000	1.149932	-0.089670	-0.092368	0.000000	0.000000	3.000000	13.000000	0.000000
2269.722629	0.130351	0.568177	0.030718	80.561142	-46.535915	57.978909	1.325896	0.000000	1.551278	0.000000	0.000000	0.000000	1.149932	-0.089670	-0.092368	0.000000	0.000000	3.000000	13.000000	0.000000
2269.725962	0.130351	0.568177	0.030718	80.561142	-46.535915	57.978909	1.325896	0.000000	1.551278	0.000000	0.000000	0.000000	1.149932	-0.089670	-0.092368	0.000000	0.000000	3.000000	13.000000	0.000000
2269.729296	0.134239	0.567888	0.030209	80.188568	-49.734352	55.630745	1.517551	0.000000	1.535884	0.000000	0.000000	0.000000	1.166475	-0.086806	-0.152517	0.000000	0.000000	3.000000	13.000000	0.000000
2269.732629	0.134239	0.567888	0.030209	80.188568	-49.734352	55.630745	1.517551	0.000000	1.535884	0.000000	0.000000	0.000000	1.166475	-0.086806	-0.152517	0.000000	0.000000	3.000000	13.000000	0.000000
2269.735962	0.134239	0.567888	0.030209	80.188568	-49.734352	55.630745	1.517551	0.000000	1.535884	0.000000	0.000000	0.000000	1.166475	-0.086806	-0.152517	0.000000	0.000000	3.000000	13.000000	0.000000
2269.739296	0.138110	0.567608	0.029519	79.755234	-52.474625	53.672710	1.711964	0.000000	1.510464	0.000000	0.000000	0.000000	1.161077	-0.083835	-0.207114	0.000000	0.000000	3.000000	13.000000	0.000000
2269.742629	0.138110	0.567608	0.029519	79.755234	-52.474625	53.672710	1.711964	0.000000	1.510464	0.000000	0.000000	0.000000	1.161077	-0.083835	-0.207114	0.000000	0.000000	3.000000	13.000000	0.000000
2269.745962	0.138110	0.567608	0.029519	79.755234	-52.474625	53.672710	1.711964	0.000000	1.510464	0.000000	0.000000	0.000000	1.161077	-0.083835	-0.207114	0.000000	0.000000	3.000000	13.000000	0.000000
2269.749296	0.141882	0.567349	0.028645	79.259300	-54.731060	51.752617	1.905477	0.000000	1.475945	0.000000	0.000000	0.000000	1.131873	-0.077882	-0.262155	0.000000	0.000000	3.000000	13.000000	0.000000
2269.752629	0.141882	0.567349	0.028645	79.259300	-54.731060	51.752617	1.905477	0.000000	1.475945	0.000000	0.000000	0.000000	1.131873	-0.077882	-0.262155	0.000000	0.000000	3.000000	13.000000	0.000000
2269.755962	0.141882	0.567349	0.028645	79.259300	-54.731060	51.752617	1.905477	0.000000	1.475945	0.000000	0.000000	0.000000	1.131873	-0.077882	-0.262155	0.000000	0.000000	3.000000	13.000000	0.000000
2269.759296	0.145507	0.567137	0.027598	78.722260	-56.504120	49.810986	2.094122	0.000000	1.432253	0.000000	0.000000	0.000000	1.087220	-0.063528	-0.314091	0.000000	0.000000	3.000000	13.000000	0.000000
2269.762629	0.145507	0.567137	0.027598	78.722260	-56.504120	49.810986	2.094122	0.000000	1.432253	0.000000	0.000000	0.000000	1.087220	-0.063528	-0.314091	0.000000	0.000000	3.000000	13.000000	0.000000
2269.765962	0.145507	0.567137	0.027598	78.722260	-56.504120	49.810986	2.094122	0.000000	1.432253	0.000000	0.000000	0.000000	1.087220	-0.063528	-0.314091	0.000000	0.000000	3.000000	13.000000	0.000000
2269.769296	0.148996	0.566955	0.026358	78.188522	-57.902443	48.194077	2.275326	0.000000	1.379904	0.000000	0.000000	0.000000	1.046910	-0.054579	-0.372066	0.000000	0.000000	3.000000	13.000000	0.000000
2269.772629	0.148996	0.566955	0.026358	78.188522	-57.902443	48.194077	2.275326	0.000000	1.379904	0.000000	0.000000	0.000000	1.046910	-0.054579	-0.372066	0.000000	0.000000	3.000000	13.000000	0.000000
2269.775962	0.148996	0.566955	0.026358	78.188522	-57.902443	48.194077	2.275326	0.000000	1.379904	0.000000	0.000000	0.000000	1.046910	-0.054579	-0.372066	0.000000	0.000000	3.000000	13.000000	0.000000
2269.779296	0.152355	0.566793	0.024949	77.703842	-58.891079	47.170132	2.449811	0.000000	1.317893	0.000000	0.000000	0.000000	1.007551	-0.048437	-0.422596	0.000000	0.000000	3.000000	13.000000	0.000000
2269.782629	0.152355	0.566793	0.024949	77.703842	-58.891079	47.170132	2.449811	0.000000	1.317893	0.000000	0.000000	0.000000	1.007551	-0.048437	-0.422596	0.000000	0.000000	3.000000	13.000000	0.000000
2269.785962	0.152355	0.566793	0.024949	77.703842	-58.891079	47.170132	2.449811	0.000000	1.317893	0.000000	0.000000	0.000000	1.007551	-0.048437	-0.422596	0.000000	0.000000	3.000000	13.000000	0.000000
2269.789296	0.155647	0.566652	0.023352	77.319778	-59.585567	46.805977	2.617736	0.000000	1.247460	0.000000	0.000000	0.000000	0.987782	-0.042312	-0.479016	0.000000	0.000000	3.000000	13.000000	0.000000
2269.792629	0.155647	0.566652	0.023352	77.319778	-59.585567	46.805977	2.617736	0.000000	1.247460	0.000000	0.000000	0.000000	0.987782	-0.042312	-0.479016	0.000000	0.000000	3.000000	13.000000	0.000000
2269.795962	0.155647	0.566652	0.023352	77.319778	-59.585567	46.805977	2.617736	0.000000	1.247460	0.000000	0.000000	0.000000	0.987782	-0.042312	-0.479016	0.000000	0.000000	3.000000	13.000000	0.000000
2269.799296	0.158920	0.566521	0.021643	77.040779	-59.990570	46.914616	2.782366	0.000000	1.167624	0.000000	0.000000	0.000000	0.981880	-0.039280	-0.512724	0.000000	0.000000	3.000000	13.000000	0.000000
2269.802629	0.158920	0.566521	0.021643	77.040779	-59.990570	46.914616	2.782366	0.000000	1.167624	0.000000	0.000000	0.000000	0.981880	-0.039280	-0.512724	0.000000	0.000000	3.000000	13.000000	0.000000
2269.805962	0.158920	0.566521	0.021643	77.040779	-59.990570	46.914616	2.782366	0.000000	1.167624	0.000000	0.000000	0.000000	0.981880	-0.039280	-0.512724	0.000000	0.000000	3.000000	13.000000	0.000000
2269.809296	0.162241	0.566401	0.019731	76.842567	-60.157795	47.217037	2.946013	0.000000	1.082170	0.000000	0.000000	0.000000	0.996354	-0.036085	-0.573652	0.000000	0.000000	3.000000	13.000000	0.000000
2269.812629	0.162241	0.566401	0.019731	76.842567	-60.157795	47.217037	2.946013	0.000000	1.082170	0.000000	0.000000	0.000000	0.996354	-0.036085	-0.573652	0.000000	0.000000	3.000000	13.000000	0.000000
2269.815962	0.162241	0.566401	0.019731	76.842567	-60.157795	47.217037	2.946013	0.000000	1.082170	0.000000	0.000000	0.000000	0.996354	-0.036085	-0.573652	0.000000	0.000000	3.000000	13.000000	0.000000
2269.819296	0.165477	0.566281	0.017751	76.674767	-60.174782	47.781769	3.112072	0.000000	0.986562	0.000000	0.000000	0.000000	0.970604	-0.035981	-0.593928	0.000000	0.000000	3.000000	13.000000	0.000000
2269.822629	0.165477	0.566281	0.017751	76.674767	-60.174782	47.781769	3.112072	0.000000	0.986562	0.000000	0.000000	0.000000	0.970604	-0.035981	-0.593928	0.000000	0.000000	3.000000	13.000000	0.000000
2269.825962	0.165477	0.566281	0.017751	76.674767	-60.174782	47.781769	3.112072	0.000000	0.986562	0.000000	0.000000	0.000000	0.970604	-0.035981	-0.593928	0.000000	0.000000	3.000000	13.000000	0.000000
2269.829296	0.168503	0.566198	0.015718	76.498856	-60.024181	48.999493	3.273839	0.000000	0.887574	0.000000	0.000000	0.000000	0.907972	-0.024869	-0.609995	0.000000	0.000000	3.000000	13.000000	0.000000
2269.832629	0.168503	0.566198	0.015718	76.498856	-60.024181	48.999493	3.273839	0.000000	0.887574	0.000000	0.000000	0.000000	0.907972	-0.024869	-0.609995	0.000000	0.000000	3.000000	13.000000	0.000000
2269.835962	0.168503	0.566198	0.015718	76.498856	-60.024181	48.999493	3.273839	0.000000	0.887574	0.000000	0.000000	0.000000	0.907972	-0.024869	-0.609995	0.000000	0.000000	3.000000	13.000000	0.000000
2269.839296	0.171236	0.566098	0.013611	76.299896	-59.880241	50.486942	3.425168	0.000000	0.785908	0.000000	0.000000	0.000000	0.819914	-0.030153	-0.632208	0.000000	0.000000	3.000000	13.000000	0.000000
2269.842629	0.171236	0.566098	0.013611	76.299896	-59.880241	50.486942	3.425168	0.000000	0.785908	0.000000	0.000000	0.000000	0.819914	-0.030153	-0.632208	0.000000	0.000000	3.000000	13.000000	0.000000
2269.845962	0.171236	0.566098	0.013611	76.299896	-59.880241	50.486942	3.425168	0.000000	0.785908	0.000000	0.000000	0.000000	0.819914	-0.030153	-0.632208	0.000000	0.000000	3.000000	13.000000	0.000000
2269.849296	0.173773	0.565971	0.011355	76.082550	-59.774502	51.811710	3.561821	0.000000	0.680540	0.000000	0.000000	0.000000	0.761035	-0.038183	-0.676766	0.000000	0.000000	3.000000	13.000000	0.000000
2269.852629	0.173773	0.565971	0.011355	76.082550	-59.774502	51.811710	3.561821	0.000000	0.680540	0.000000	0.000000	0.000000	0.761035	-0.038183	-0.676766	0.000000	0.000000	3.000000	13.000000	0.000000
2269.855962	0.173773	0.565971	0.011355	76.082550	-59.774502	51.811710	3.561821	0.000000	0.680540	0.000000	0.000000	0.000000	0.761035	-0.038183	-0.676766	0.000000	0.000000	3.000000	13.000000	0.000000
2269.859296	0.176124	0.565853	0.008918	75.885818	-59.697952	52.801521	3.688660	0.000000	0.567746	0.000000	0.000000	0.000000	0.705110	-0.035364	-0.731211	0.000000	0.000000	3.000000	13.000000	0.000000
2269.862629	0.176124	0.565853	0.008918	75.885818	-59.697952	52.801521	3.688660	0.000000	0.567746	0.000000	0.000000	0.000000	0.705110	-0.035364	-0.731211	0.000000	0.000000	3.000000	13.000000	0.000000
2269.865962	0.176124	0.565853	0.008918	75.885818	-59.697952	52.801521	3.688660	0.000000	0.567746	0.000000	0.000000	0.000000	0.705110	-0.035364	-0.731211	0.000000	0.000000	3.000000	13.000000	0.000000
2269.869296	0.178315	0.565734	0.006314	75.733719	-59.678383	53.317829	3.806178	0.000000	0.445877	0.000000	0.000000	0.000000	0.657511	-0.035553	-0.781002	0.000000	0.000000	3.000000	13.000000	0.000000
2269.872629	0.178315	0.565734	0.006314	75.733719	-59.678383	53.317829	3.806178	0.000000	0.445877	0.000000	0.000000	0.000000	0.657511	-0.035553	-0.781002	0.000000	0.000000	3.000000	13.000000	0.000000
2269.875962	0.178315	0.565734	0.006314	75.733719	-59.678383	53.317829	3.806178	0.000000	0.445877	0.000000	0.000000	0.000000	0.657511	-0.035553	-0.781002	0.000000	0.000000	3.000000	13.000000	0.000000
2269.879296	0.180342	0.565569	0.003536	75.611115	-59.718735	53.164833	3.915763	0.000000	0.315710	0.000000	0.000000	0.000000	0.607931	-0.049535	-0.833468	0.000000	0.000000	3.000000	13.000000	0.000000
2269.882629	0.180342	0.565569	0.003536	75.611115	-59.718735	53.164833	3.915763	0.000000	0.315710	0.000000	0.000000	0.000000	0.607931	-0.049535	-0.833468	0.000000	0.000000	3.000000	13.000000	0.000000
2269.885962	0.180342	0.565569	0.003536	75.611115	-59.718735	53.164833	3.915763	0.000000	0.315710	0.000000	0.000000	0.000000	0.607931	-0.049535	-0.833468	0.000000	0.000000	3.000000	13.000000	0.000000
2269.889296	0.182187	0.565348	0.000615	75.511162	-59.783657	52.838669	4.017085	0.000000	0.176799	0.000000	0.000000	0.000000	0.553665	-0.066325	-0.876386	0.000000	0.000000	3.000000	13.000000	0.000000
2269.892629	0.182187	0.565348	0.000615	75.511162	-59.783657	52.838669	4.017085	0.000000	0.176799	0.000000	0.000000	0.000000	0.553665	-0.066325	-0.876386	0.000000	0.000000	3.000000	13.000000	0.000000
2269.895962	0.182187	0.565348	0.000615	75.511162	-59.783657	52.838669	4.017085	0.000000	0.176799	0.000000	0.000000	0.000000	0.553665	-0.066325	-0.876386	0.000000	0.000000	3.000000	13.000000	0.000000
2269.899296	0.183879	0.565115	-0.002378	75.445404	-59.569305	53.062523	4.109363	0.000000	0.030735	0.000000	0.000000	0.000000	0.507425	-0.069784	-0.897801	0.000000	0.000000	3.000000	13.000000	0.000000
2269.902629	0.183879	0.565115	-0.002378	75.445404	-59.569305	53.062523	4.109363	0.000000	0.030735	0.000000	0.000000	0.000000	0.507425	-0.069784	-0.897801	0.000000	0.000000	3.000000	13.000000	0.000000
2269.905962	0.183879	0.565115	-0.002378	75.445404	-59.569305	53.062523	4.109363	0.000000	0.030735	0.000000	0.000000	0.000000	0.507425	-0.069784	-0.897801	0.000000	0.000000	3.000000	13.000000	0.000000
2269.909296	0.185462	0.564898	-0.005327	75.398087	-58.722691	54.394108	4.193934	0.000000	-0.118899	0.000000	0.000000	0.000000	0.475109	-0.065270	-0.884801	0.000000	0.000000	3.000000	13.000000	0.000000
2269.912629	0.185462	0.564898	-0.005327	75.398087	-58.722691	54.394108	4.193934	0.000000	-0.118899	0.000000	0.000000	0.000000	0.475109	-0.065270	-0.884801	0.000000	0.000000	3.000000	13.000000	0.000000
2269.915962	0.185462	0.564898	-0.005327	75.398087	-58.722691	54.394108	4.193934	0.000000	-0.118899	0.000000	0.000000	0.000000	0.475109	-0.065270	-0.884801	0.000000	0.000000	3.000000	13.000000	0.000000
2269.919296	0.186929	0.564730	-0.008259	75.350121	-57.269260	56.364059	4.273118	0.000000	-0.266366	0.000000	0.000000	0.000000	0.439994	-0.050210	-0.879563	0.000000	0.000000	3.000000	13.000000	0.000000
2269.922629	0.186929	0.564730	-0.008259	75.350121	-57.269260	56.364059	4.273118	0.000000	-0.266366	0.000000	0.000000	0.000000	0.439994	-0.050210	-0.879563	0.000000	0.000000	3.000000	13.000000	0.000000
2269.925962	0.186929	0.564730	-0.008259	75.350121	-57.269260	56.364059	4.273118	0.000000	-0.266366	0.000000	0.000000	0.000000	0.439994	-0.050210	-0.879563	0.000000	0.000000	3.000000	13.000000	0.000000
2269.929296	0.188283	0.564630	-0.011225	75.307350	-55.322754	58.437160	4.346451	0.000000	-0.412960	0.000000	0.000000	0.000000	0.406219	-0.030157	-0.889602	0.000000	0.000000	3.000000	13.000000	0.000000
2269.932629	0.188283	0.564630	-0.011225	75.307350	-55.322754	58.437160	4.346451	0.000000	-0.412960	0.000000	0.000000	0.000000	0.406219	-0.030157	-0.889602	0.000000	0.000000	3.000000	13.000000	0.000000
2269.935962	0.188283	0.564630	-0.011225	75.307350	-55.322754	58.437160	4.346451	0.000000	-0.412960	0.000000	0.000000	0.000000	0.406219	-0.030157	-0.889602	0.000000	0.000000	3.000000	13.000000	0.000000
2269.939296	0.189499	0.564551	-0.014224	75.290581	-53.129845	60.763821	4.414154	0.000000	-0.561227	0.000000	0.000000	0.000000	0.364855	-0.023684	-0.899880	0.000000	0.000000	3.000000	13.000000	0.000000
2269.942629	0.189499	0.564551	-0.014224	75.290581	-53.129845	60.763821	4.414154	0.000000	-0.561227	0.000000	0.000000	0.000000	0.364855	-0.023684	-0.899880	0.000000	0.000000	3.000000	13.000000	0.000000
2269.945962	0.189499	0.564551	-0.014224	75.290581	-53.129845	60.763821	4.414154	0.000000	-0.561227	0.000000	0.000000	0.000000	0.364855	-0.023684	-0.899880	0.000000	0.000000	3.000000	13.000000	0.000000
2269.949296	0.190562	0.564484	-0.017295	75.319016	-50.835110	63.236755	4.474964	0.000000	-0.711207	0.000000	0.000000	0.000000	0.318789	-0.020188	-0.921170	0.000000	0.000000	3.000000	13.000000	0.000000
2269.952629	0.190562	0.564484	-0.017295	75.319016	-50.835110	63.236755	4.474964	0.000000	-0.711207	0.000000	0.000000	0.000000	0.318789	-0.020188	-0.921170	0.000000	0.000000	3.000000	13.000000	0.000000
2269.955962	0.190562	0.564484	-0.017295	75.319016	-50.835110	63.236755	4.474964	0.000000	-0.711207	0.000000	0.000000	0.000000	0.318789	-0.020188	-0.921170	0.000000	0.000000	3.000000	13.000000	0.000000
2269.959296	0.191515	0.564401	-0.020448	75.337128	-48.502270	65.875397	4.528095	0.000000	-0.864735	0.000000	0.000000	0.000000	0.285905	-0.024847	-0.946026	0.000000	0.000000	3.000000	13.000000	0.000000
2269.962629	0.191515	0.564401	-0.020448	75.337128	-48.502270	65.875397	4.528095	0.000000	-0.864735	0.000000	0.000000	0.000000	0.285905	-0.024847	-0.946026	0.000000	0.000000	3.000000	13.000000	0.000000
2269.965962	0.191515	0.564401	-0.020448	75.337128	-48.502270	65.875397	4.528095	0.000000	-0.864735	0.000000	0.000000	0.000000	0.285905	-0.024847	-0.946026	0.000000	0.000000	3.000000	13.000000	0.000000
2269.969296	0.192427	0.564319	-0.023695	75.337456	-46.165192	68.565865	4.575746	0.000000	-1.022406	0.000000	0.000000	0.000000	0.273509	-0.024400	-0.974083	0.000000	0.000000	3.000000	13.000000	0.000000
2269.972629	0.192427	0.564319	-0.023695	75.337456	-46.165192	68.565865	4.575746	0.000000	-1.022406	0.000000	0.000000	0.000000	0.273509	-0.024400	-0.974083	0.000000	0.000000	3.000000	13.000000	0.000000
2269.975962	0.192427	0.564319	-0.023695	75.337456	-46.165192	68.565865	4.575746	0.000000	-1.022406	0.000000	0.000000	0.000000	0.273509	-0.024400	-0.974083	0.000000	0.000000	3.000000	13.000000	0.000000
2269.979296	0.193244	0.564231	-0.026986	75.319199	-43.934258	70.701202	4.621331	0.000000	-1.184753	0.000000	0.000000	0.000000	0.245100	-0.026652	-0.987375	0.000000	0.000000	3.000000	13.000000	0.000000
2269.982629	0.193244	0.564231	-0.026986	75.319199	-43.934258	70.701202	4.621331	0.000000	-1.184753	0.000000	0.000000	0.000000	0.245100	-0.026652	-0.987375	0.000000	0.000000	3.000000	13.000000	0.000000
2269.985962	0.193244	0.564231	-0.026986	75.319199	-43.934258	70.701202	4.621331	0.000000	-1.184753	0.000000	0.000000	0.000000	0.245100	-0.026652	-0.987375	0.000000	0.000000	3.000000	13.000000	0.000000
2269.989296	0.193955	0.564204	-0.030238	75.238129	-41.853096	72.422264	4.662181	0.000000	-1.349316	0.000000	0.000000	0.000000	0.213368	-0.008029	-0.975560	0.000000	0.000000	3.000000	13.000000	0.000000
2269.992629	0.193955	0.564204	-0.030238	75.238129	-41.853096	72.422264	4.662181	0.000000	-1.349316	0.000000	0.000000	0.000000	0.213368	-0.008029	-0.975560	0.000000	0.000000	3.000000	13.000000	0.000000
2269.995962	0.193955	0.564204	-0.030238	75.238129	-41.853096	72.422264	4.662181	0.000000	-1.349316	0.000000	0.000000	0.000000	0.213368	-0.008029	-0.975560	0.000000	0.000000	3.000000	13.000000	0.000000
2269.999296	0.194451	0.564230	-0.033373	75.066063	-39.946091	74.113892	4.697743	0.000000	-1.511909	0.000000	0.000000	0.000000	0.148968	0.007909	-0.940464	0.000000	0.000000	3.000000	13.000000	0.000000
2270.002629	0.194451	0.564230	-0.033373	75.066063	-39.946091	74.113892	4.697743	0.000000	-1.511909	0.000000	0.000000	0.000000	0.148968	0.007909	-0.940464	0.000000	0.000000	3.000000	13.000000	0.000000
2270.005962	0.194451	0.564230	-0.033373	75.066063	-39.946091	74.113892	4.697743	0.000000	-1.511909	0.000000	0.000000	0.000000	0.148968	0.007909	-0.940464	0.000000	0.000000	3.000000	13.000000	0.000000
2270.009296	0.194666	0.564342	-0.036389	74.804321	-38.282967	76.133499	4.714367	0.000000	-1.665754	0.000000	0.000000	0.000000	0.064337	0.033624	-0.904817	0.000000	0.000000	3.000000	13.000000	0.000000
2270.012629	0.194666	0.564342	-0.036389	74.804321	-38.282967	76.133499	4.714367	0.000000	-1.665754	0.000000	0.000000	0.000000	0.064337	0.033624	-0.904817	0.000000	0.000000	3.000000	13.000000	0.000000
2270.015962	0.194666	0.564342	-0.036389	74.804321	-38.282967	76.133499	4.714367	0.000000	-1.665754	0.000000	0.000000	0.000000	0.064337	0.033624	-0.904817	0.000000	0.000000	3.000000	13.000000	0.000000
2270.019296	0.194673	0.564531	-0.039292	74.464653	-36.851479	78.266479	4.667072	0.000000	-1.794001	0.000000	0.000000	0.000000	0.002238	0.056568	-0.870856	0.000000	0.000000	3.000000	13.000000	0.000000
2270.022629	0.194673	0.564531	-0.039292	74.464653	-36.851479	78.266479	4.667072	0.000000	-1.794001	0.000000	0.000000	0.000000	0.002238	0.056568	-0.870856	0.000000	0.000000	3.000000	13.000000	0.000000
2270.025962	0.194673	0.564531	-0.039292	74.464653	-36.851479	78.266479	4.667072	0.000000	-1.794001	0.000000	0.000000	0.000000	0.002238	0.056568	-0.870856	0.000000	0.000000	3.000000	13.000000	0.000000
2270.029296	0.194513	0.564845	-0.042111	74.076462	-35.605717	80.096497	4.618069	0.000000	-1.916622	0.000000	0.000000	0.000000	-0.048227	0.094218	-0.845589	0.000000	0.000000	3.000000	13.000000	0.000000
2270.032629	0.194513	0.564845	-0.042111	74.076462	-35.605717	80.096497	4.618069	0.000000	-1.916622	0.000000	0.000000	0.000000	-0.048227	0.094218	-0.845589	0.000000	0.000000	3.000000	13.000000	0.000000
2270.035962	0.194513	0.564845	-0.042111	74.076462	-35.605717	80.096497	4.618069	0.000000	-1.916622	0.000000	0.000000	0.000000	-0.048227	0.094218	-0.845589	0.000000	0.000000	3.000000	13.000000	0.000000
2270.039296	0.194165	0.565215	-0.044841	73.696121	-34.516201	81.587654	4.567172	0.000000	-2.034929	0.000000	0.000000	0.000000	-0.104357	0.111164	-0.819269	0.000000	0.000000	3.000000	13.000000	0.000000
2270.042629	0.194165	0.565215	-0.044841	73.696121	-34.516201	81.587654	4.567172	0.000000	-2.034929	0.000000	0.000000	0.000000	-0.104357	0.111164	-0.819269	0.000000	0.000000	3.000000	13.000000	0.000000
2270.045962	0.194165	0.565215	-0.044841	73.696121	-34.516201	81.587654	4.567172	0.000000	-2.034929	0.000000	0.000000	0.000000	-0.104357	0.111164	-0.819269	0.000000	0.000000	3.000000	13.000000	0.000000
2270.049296	0.193649	0.565589	-0.047552	73.365623	-33.571842	82.950699	4.514281	0.000000	-2.149713	0.000000	0.000000	0.000000	-0.154670	0.112184	-0.813192	0.000000	0.000000	3.000000	13.000000	0.000000
2270.052629	0.193649	0.565589	-0.047552	73.365623	-33.571842	82.950699	4.514281	0.000000	-2.149713	0.000000	0.000000	0.000000	-0.154670	0.112184	-0.813192	0.000000	0.000000	3.000000	13.000000	0.000000
2270.055962	0.193649	0.565589	-0.047552	73.365623	-33.571842	82.950699	4.514281	0.000000	-2.149713	0.000000	0.000000	0.000000	-0.154670	0.112184	-0.813192	0.000000	0.000000	3.000000	13.000000	0.000000
2270.059296	0.192952	0.565941	-0.050229	73.099953	-32.740143	84.078247	4.458197	0.000000	-2.263733	0.000000	0.000000	0.000000	-0.209290	0.105593	-0.802920	0.000000	0.000000	3.000000	13.000000	0.000000
2270.062629	0.192952	0.565941	-0.050229	73.099953	-32.740143	84.078247	4.458197	0.000000	-2.263733	0.000000	0.000000	0.000000	-0.209290	0.105593	-0.802920	0.000000	0.000000	3.000000	13.000000	0.000000
2270.065962	0.192952	0.565941	-0.050229	73.099953	-32.740143	84.078247	4.458197	0.000000	-2.263733	0.000000	0.000000	0.000000	-0.209290	0.105593	-0.802920	0.000000	0.000000	3.000000	13.000000	0.000000
2270.069296	0.192070	0.566229	-0.052882	72.888603	-32.068218	84.995049	4.398840	0.000000	-2.377016	0.000000	0.000000	0.000000	-0.264594	0.086356	-0.796152	0.000000	0.000000	3.000000	13.000000	0.000000
2270.072629	0.192070	0.566229	-0.052882	72.888603	-32.068218	84.995049	4.398840	0.000000	-2.377016	0.000000	0.000000	0.000000	-0.264594	0.086356	-0.796152	0.000000	0.000000	3.000000	13.000000	0.000000
2270.075962	0.192070	0.566229	-0.052882	72.888603	-32.068218	84.995049	4.398840	0.000000	-2.377016	0.000000	0.000000	0.000000	-0.264594	0.086356	-0.796152	0.000000	0.000000	3.000000	13.000000	0.000000
2270.079296	0.191028	0.566429	-0.055518	72.685333	-31.523123	85.572441	4.335703	0.000000	-2.490316	0.000000	0.000000	0.000000	-0.312560	0.059901	-0.790809	0.000000	0.000000	3.000000	13.000000	0.000000
2270.082629	0.191028	0.566429	-0.055518	72.685333	-31.523123	85.572441	4.335703	0.000000	-2.490316	0.000000	0.000000	0.000000	-0.312560	0.059901	-0.790809	0.000000	0.000000	3.000000	13.000000	0.000000
2270.085962	0.191028	0.566429	-0.055518	72.685333	-31.523123	85.572441	4.335703	0.000000	-2.490316	0.000000	0.000000	0.000000	-0.312560	0.059901	-0.790809	0.000000	0.000000	3.000000	13.000000	0.000000
2270.089296	0.189796	0.566582	-0.058109	72.453255	-31.020960	85.849602	4.268695	0.000000	-2.603506	0.000000	0.000000	0.000000	-0.369577	0.046067	-0.777128	0.000000	0.000000	3.000000	13.000000	0.000000
2270.092629	0.189796	0.566582	-0.058109	72.453255	-31.020960	85.849602	4.268695	0.000000	-2.603506	0.000000	0.000000	0.000000	-0.369577	0.046067	-0.777128	0.000000	0.000000	3.000000	13.000000	0.000000
2270.095962	0.189796	0.566582	-0.058109	72.453255	-31.020960	85.849602	4.268695	0.000000	-2.603506	0.000000	0.000000	0.000000	-0.369577	0.046067	-0.777128	0.000000	0.000000	3.000000	13.000000	0.000000
2270.099296	0.188387	0.566683	-0.060634	72.173309	-30.428288	86.275139	4.197730	0.000000	-2.716444	0.000000	0.000000	0.000000	-0.422525	0.030254	-0.757434	0.000000	0.000000	3.000000	13.000000	0.000000
2270.102629	0.188387	0.566683	-0.060634	72.173309	-30.428288	86.275139	4.197730	0.000000	-2.716444	0.000000	0.000000	0.000000	-0.422525	0.030254	-0.757434	0.000000	0.000000	3.000000	13.000000	0.000000
2270.105962	0.188387	0.566683	-0.060634	72.173309	-30.428288	86.275139	4.197730	0.000000	-2.716444	0.000000	0.000000	0.000000	-0.422525	0.030254	-0.757434	0.000000	0.000000	3.000000	13.000000	0.000000
2270.109296	0.186789	0.566807	-0.063033	71.838684	-29.645672	87.111565	4.123097	0.000000	-2.828439	0.000000	0.000000	0.000000	-0.479509	0.037260	-0.719866	0.000000	0.000000	3.000000	13.000000	0.000000
2270.112629	0.186789	0.566807	-0.063033	71.838684	-29.645672	87.111565	4.123097	0.000000	-2.828439	0.000000	0.000000	0.000000	-0.479509	0.037260	-0.719866	0.000000	0.000000	3.000000	13.000000	0.000000
2270.115962	0.186789	0.566807	-0.063033	71.838684	-29.645672	87.111565	4.123097	0.000000	-2.828439	0.000000	0.000000	0.000000	-0.479509	0.037260	-0.719866	0.000000	0.000000	3.000000	13.000000	0.000000
2270.119296	0.184997	0.566938	-0.065326	71.460342	-28.651312	88.170448	4.045589	0.000000	-2.938233	0.000000	0.000000	0.000000	-0.537681	0.039034	-0.687891	0.000000	0.000000	3.000000	13.000000	0.000000
2270.122629	0.184997	0.566938	-0.065326	71.460342	-28.651312	88.170448	4.045589	0.000000	-2.938233	0.000000	0.000000	0.000000	-0.537681	0.039034	-0.687891	0.000000	0.000000	3.000000	13.000000	0.000000
2270.125962	0.184997	0.566938	-0.065326	71.460342	-28.651312	88.170448	4.045589	0.000000	-2.938233	0.000000	0.000000	0.000000	-0.537681	0.039034	-0.687891	0.000000	0.000000	3.000000	13.000000	0.000000
2270.129296	0.183024	0.567067	-0.067493	71.065842	-27.496361	89.230087	3.964381	0.000000	-3.046913	0.000000	0.000000	0.000000	-0.591693	0.038890	-0.650144	0.000000	0.000000	3.000000	13.000000	0.000000
2270.132629	0.183024	0.567067	-0.067493	71.065842	-27.496361	89.230087	3.964381	0.000000	-3.046913	0.000000	0.000000	0.000000	-0.591693	0.038890	-0.650144	0.000000	0.000000	3.000000	13.000000	0.000000
2270.135962	0.183024	0.567067	-0.067493	71.065842	-27.496361	89.230087	3.964381	0.000000	-3.046913	0.000000	0.000000	0.000000	-0.591693	0.038890	-0.650144	0.000000	0.000000	3.000000	13.000000	0.000000
2270.139296	0.180889	0.567145	-0.069604	70.697815	-26.290936	90.107658	3.879748	0.000000	-3.153975	0.000000	0.000000	0.000000	-0.640587	0.023381	-0.633201	0.000000	0.000000	3.000000	13.000000	0.000000
2270.142629	0.180889	0.567145	-0.069604	70.697815	-26.290936	90.107658	3.879748	0.000000	-3.153975	0.000000	0.000000	0.000000	-0.640587	0.023381	-0.633201	0.000000	0.000000	3.000000	13.000000	0.000000
2270.145962	0.180889	0.567145	-0.069604	70.697815	-26.290936	90.107658	3.879748	0.000000	-3.153975	0.000000	0.000000	0.000000	-0.640587	0.023381	-0.633201	0.000000	0.000000	3.000000	13.000000	0.000000
2270.149296	0.178612	0.567172	-0.071669	70.401985	-25.100136	91.078712	3.790016	0.000000	-3.261254	0.000000	0.000000	0.000000	-0.683139	0.008067	-0.619622	0.000000	0.000000	3.000000	13.000000	0.000000
2270.152629	0.178612	0.567172	-0.071669	70.401985	-25.100136	91.078712	3.790016	0.000000	-3.261254	0.000000	0.000000	0.000000	-0.683139	0.008067	-0.619622	0.000000	0.000000	3.000000	13.000000	0.000000
2270.155962	0.178612	0.567172	-0.071669	70.401985	-25.100136	91.078712	3.790016	0.000000	-3.261254	0.000000	0.000000	0.000000	-0.683139	0.008067	-0.619622	0.000000	0.000000	3.000000	13.000000	0.000000
2270.159296	0.176201	0.567102	-0.073681	70.183334	-23.938059	92.150826	3.694927	0.000000	-3.368608	0.000000	0.000000	0.000000	-0.723439	-0.020927	-0.603560	0.000000	0.000000	3.000000	13.000000	0.000000
2270.162629	0.176201	0.567102	-0.073681	70.183334	-23.938059	92.150826	3.694927	0.000000	-3.368608	0.000000	0.000000	0.000000	-0.723439	-0.020927	-0.603560	0.000000	0.000000	3.000000	13.000000	0.000000
2270.165962	0.176201	0.567102	-0.073681	70.183334	-23.938059	92.150826	3.694927	0.000000	-3.368608	0.000000	0.000000	0.000000	-0.723439	-0.020927	-0.603560	0.000000	0.000000	3.000000	13.000000	0.000000
2270.169296	0.173717	0.566977	-0.075656	70.012138	-22.834637	93.248688	3.594454	0.000000	-3.475616	0.000000	0.000000	0.000000	-0.745210	-0.037505	-0.592390	0.000000	0.000000	3.000000	13.000000	0.000000
2270.172629	0.173717	0.566977	-0.075656	70.012138	-22.834637	93.248688	3.594454	0.000000	-3.475616	0.000000	0.000000	0.000000	-0.745210	-0.037505	-0.592390	0.000000	0.000000	3.000000	13.000000	0.000000
2270.175962	0.173717	0.566977	-0.075656	70.012138	-22.834637	93.248688	3.594454	0.000000	-3.475616	0.000000	0.000000	0.000000	-0.745210	-0.037505	-0.592390	0.000000	0.000000	3.000000	13.000000	0.000000
2270.179296	0.171176	0.566843	-0.077515	69.841896	-21.774862	94.329369	3.489336	0.000000	-3.581135	0.000000	0.000000	0.000000	-0.762193	-0.040255	-0.557601	0.000000	0.000000	3.000000	13.000000	0.000000
2270.182629	0.171176	0.566843	-0.077515	69.841896	-21.774862	94.329369	3.489336	0.000000	-3.581135	0.000000	0.000000	0.000000	-0.762193	-0.040255	-0.557601	0.000000	0.000000	3.000000	13.000000	0.000000
2270.185962	0.171176	0.566843	-0.077515	69.841896	-21.774862	94.329369	3.489336	0.000000	-3.581135	0.000000	0.000000	0.000000	-0.762193	-0.040255	-0.557601	0.000000	0.000000	3.000000	13.000000	0.000000
2270.189296	0.168502	0.566757	-0.079191	69.636101	-20.725334	95.397011	3.381742	0.000000	-3.682909	0.000000	0.000000	0.000000	-0.802064	-0.025767	-0.502793	0.000000	0.000000	3.000000	13.000000	0.000000
2270.192629	0.168502	0.566757	-0.079191	69.636101	-20.725334	95.397011	3.381742	0.000000	-3.682909	0.000000	0.000000	0.000000	-0.802064	-0.025767	-0.502793	0.000000	0.000000	3.000000	13.000000	0.000000
2270.195962	0.168502	0.566757	-0.079191	69.636101	-20.725334	95.397011	3.381742	0.000000	-3.682909	0.000000	0.000000	0.000000	-0.802064	-0.025767	-0.502793	0.000000	0.000000	3.000000	13.000000	0.000000
2270.199296	0.165726	0.566703	-0.080719	69.382912	-19.657053	96.473335	3.271121	0.000000	-3.781504	0.000000	0.000000	0.000000	-0.832964	-0.016296	-0.458633	0.000000	0.000000	3.000000	13.000000	0.000000
2270.202629	0.165726	0.566703	-0.080719	69.382912	-19.657053	96.473335	3.271121	0.000000	-3.781504	0.000000	0.000000	0.000000	-0.832964	-0.016296	-0.458633	0.000000	0.000000	3.000000	13.000000	0.000000
2270.205962	0.165726	0.566703	-0.080719	69.382912	-19.657053	96.473335	3.271121	0.000000	-3.781504	0.000000	0.000000	0.000000	-0.832964	-0.016296	-0.458633	0.000000	0.000000	3.000000	13.000000	0.000000
2270.209296	0.162864	0.566692	-0.082064	69.107681	-18.624025	97.522430	3.157051	0.000000	-3.877245	0.000000	0.000000	0.000000	-0.858462	-0.003265	-0.403441	0.000000	0.000000	3.000000	13.000000	0.000000
2270.212629	0.162864	0.566692	-0.082064	69.107681	-18.624025	97.522430	3.157051	0.000000	-3.877245	0.000000	0.000000	0.000000	-0.858462	-0.003265	-0.403441	0.000000	0.000000	3.000000	13.000000	0.000000
2270.215962	0.162864	0.566692	-0.082064	69.107681	-18.624025	97.522430	3.157051	0.000000	-3.877245	0.000000	0.000000	0.000000	-0.858462	-0.003265	-0.403441	0.000000	0.000000	3.000000	13.000000	0.000000
2270.219296	0.159923	0.566668	-0.083362	68.846764	-17.614948	98.609772	3.040586	0.000000	-3.969237	0.000000	0.000000	0.000000	-0.882421	-0.007079	-0.389503	0.000000	0.000000	3.000000	13.000000	0.000000
2270.222629	0.159923	0.566668	-0.083362	68.846764	-17.614948	98.609772	3.040586	0.000000	-3.969237	0.000000	0.000000	0.000000	-0.882421	-0.007079	-0.389503	0.000000	0.000000	3.000000	13.000000	0.000000
2270.225962	0.159923	0.566668	-0.083362	68.846764	-17.614948	98.609772	3.040586	0.000000	-3.969237	0.000000	0.000000	0.000000	-0.882421	-0.007079	-0.389503	0.000000	0.000000	3.000000	13.000000	0.000000
2270.229296	0.156955	0.566644	-0.084592	68.629555	-16.634804	99.760452	2.918375	0.000000	-4.059937	0.000000	0.000000	0.000000	-0.890488	-0.007341	-0.368819	0.000000	0.000000	3.000000	13.000000	0.000000
2270.232629	0.156955	0.566644	-0.084592	68.629555	-16.634804	99.760452	2.918375	0.000000	-4.059937	0.000000	0.000000	0.000000	-0.890488	-0.007341	-0.368819	0.000000	0.000000	3.000000	13.000000	0.000000
2270.235962	0.156955	0.566644	-0.084592	68.629555	-16.634804	99.760452	2.918375	0.000000	-4.059937	0.000000	0.000000	0.000000	-0.890488	-0.007341	-0.368819	0.000000	0.000000	3.000000	13.000000	0.000000
2270.239296	0.153899	0.566602	-0.085748	68.442383	-15.772934	100.860458	2.792479	0.000000	-4.147537	0.000000	0.000000	0.000000	-0.916561	-0.012479	-0.346941	0.000000	0.000000	3.000000	13.000000	0.000000
2270.242629	0.153899	0.566602	-0.085748	68.442383	-15.772934	100.860458	2.792479	0.000000	-4.147537	0.000000	0.000000	0.000000	-0.916561	-0.012479	-0.346941	0.000000	0.000000	3.000000	13.000000	0.000000
2270.245962	0.153899	0.566602	-0.085748	68.442383	-15.772934	100.860458	2.792479	0.000000	-4.147537	0.000000	0.000000	0.000000	-0.916561	-0.012479	-0.346941	0.000000	0.000000	3.000000	13.000000	0.000000
2270.249296	0.150770	0.566516	-0.086905	68.271156	-15.051243	101.835800	2.660871	0.000000	-4.233174	0.000000	0.000000	0.000000	-0.938852	-0.026036	-0.347154	0.000000	0.000000	3.000000	13.000000	0.000000
[truncated: 6,799 more rows]
