# Supplementary material for: Haptic Guidance Needs to Be Intuitive Not Just Informative to Improve Human Motor Accuracy
Source: PLoS One. 2016 Mar 16;11(3):e0150912. doi: 10.1371/journal.pone.0150912 (PMC4794196; doi:10.1371/journal.pone.0150912)
Supplement: S2 Data — (ZIP) [file pone.0150912.s002.zip › Subject1/exp2_0014.txt]

Time	PosX	PosY	PosZ	RotX	RotY	RotZ	ForceX	ForceY	ForceZ	MomentX	MomentY	MomentZ	VelocityX	VelocityY	VelocityZ	CalibratedWeight	ButtonDown	Condition	Trial	Visual
2297.085962	-0.005066	0.540925	0.247401	82.658852	31.005514	125.948593	1.789869	0.000000	4.668658	0.000000	0.000000	0.000000	0.030023	-0.010434	0.010978	0.000000	1.000000	3.000000	14.000000	0.000000
2297.089296	-0.005066	0.540925	0.247401	82.658852	31.005514	125.948593	1.789869	0.000000	4.668658	0.000000	0.000000	0.000000	0.030023	-0.010434	0.010978	0.000000	1.000000	3.000000	14.000000	0.000000
2297.092629	-0.005066	0.540925	0.247401	82.658852	31.005514	125.948593	1.789869	0.000000	4.668658	0.000000	0.000000	0.000000	0.030023	-0.010434	0.010978	0.000000	1.000000	3.000000	14.000000	0.000000
2297.095962	-0.004166	0.541102	0.248067	82.660561	29.683672	124.454262	1.791284	0.000000	4.668115	0.000000	0.000000	0.000000	0.269751	0.052871	0.200000	0.000000	1.000000	3.000000	14.000000	0.000000
2297.099296	-0.004166	0.541102	0.248067	82.660561	29.683672	124.454262	1.791284	0.000000	4.668115	0.000000	0.000000	0.000000	-0.000000	-0.000004	0.000002	0.000000	1.000000	3.000000	14.000000	0.000000
2297.102629	-0.004166	0.541102	0.248067	82.660561	29.683672	124.454262	1.791284	0.000000	4.668115	0.000000	0.000000	0.000000	-0.000000	-0.000004	0.000002	0.000000	1.000000	3.000000	14.000000	0.000000
2297.105962	-0.004166	0.541102	0.248067	82.729324	28.247555	122.812141	1.801823	0.000000	4.664057	0.000000	0.000000	0.000000	-0.000000	-0.000004	0.000002	0.000000	1.000000	3.000000	14.000000	0.000000
2297.109296	-0.003500	0.541099	0.248705	82.729324	28.247555	122.812141	1.801823	0.000000	4.664057	0.000000	0.000000	0.000000	0.199930	-0.000865	0.191168	0.000000	1.000000	3.000000	14.000000	0.000000
2297.112629	-0.003500	0.541099	0.248705	82.729324	28.247555	122.812141	1.801823	0.000000	4.664057	0.000000	0.000000	0.000000	0.199930	-0.000865	0.191168	0.000000	1.000000	3.000000	14.000000	0.000000
2297.115962	-0.003500	0.541099	0.248705	82.804123	25.605549	119.860245	1.808675	0.000000	4.661405	0.000000	0.000000	0.000000	0.199930	-0.000865	0.191168	0.000000	1.000000	3.000000	14.000000	0.000000
2297.119296	-0.002867	0.541305	0.249616	82.804123	25.605549	119.860245	1.808675	0.000000	4.661405	0.000000	0.000000	0.000000	0.189896	0.061755	0.273265	0.000000	1.000000	3.000000	14.000000	0.000000
2297.122629	-0.002867	0.541305	0.249616	82.804123	25.605549	119.860245	1.808675	0.000000	4.661405	0.000000	0.000000	0.000000	0.189896	0.061755	0.273265	0.000000	1.000000	3.000000	14.000000	0.000000
2297.125962	-0.002867	0.541305	0.249616	82.941284	21.412161	115.211494	1.813210	0.000000	4.659643	0.000000	0.000000	0.000000	0.189896	0.061755	0.273265	0.000000	1.000000	3.000000	14.000000	0.000000
2297.129296	-0.002098	0.541560	0.250613	82.941284	21.412161	115.211494	1.813210	0.000000	4.659643	0.000000	0.000000	0.000000	0.230626	0.076677	0.299237	0.000000	1.000000	3.000000	14.000000	0.000000
2297.132629	-0.002098	0.541560	0.250613	82.941284	21.412161	115.211494	1.813210	0.000000	4.659643	0.000000	0.000000	0.000000	0.230626	0.076677	0.299237	0.000000	1.000000	3.000000	14.000000	0.000000
2297.135962	-0.002098	0.541560	0.250613	83.055954	16.115412	109.377312	1.819351	0.000000	4.657248	0.000000	0.000000	0.000000	0.230626	0.076677	0.299237	0.000000	1.000000	3.000000	14.000000	0.000000
2297.139296	-0.001462	0.541767	0.251691	83.055954	16.115412	109.377312	1.819351	0.000000	4.657248	0.000000	0.000000	0.000000	0.190851	0.062075	0.323544	0.000000	1.000000	3.000000	14.000000	0.000000
2297.142629	-0.001462	0.541767	0.251691	83.055954	16.115412	109.377312	1.819351	0.000000	4.657248	0.000000	0.000000	0.000000	0.190851	0.062075	0.323544	0.000000	1.000000	3.000000	14.000000	0.000000
2297.145962	-0.001462	0.541767	0.251691	83.118523	10.534770	103.253853	1.822800	0.000000	4.655900	0.000000	0.000000	0.000000	0.190851	0.062075	0.323544	0.000000	1.000000	3.000000	14.000000	0.000000
2297.149296	-0.000858	0.542059	0.252819	83.118523	10.534770	103.253853	1.822800	0.000000	4.655900	0.000000	0.000000	0.000000	0.181306	0.087533	0.338340	0.000000	1.000000	3.000000	14.000000	0.000000
2297.152629	-0.000858	0.542059	0.252819	83.118523	10.534770	103.253853	1.822800	0.000000	4.655900	0.000000	0.000000	0.000000	0.181306	0.087533	0.338340	0.000000	1.000000	3.000000	14.000000	0.000000
2297.155962	-0.000858	0.542059	0.252819	83.246712	5.763250	98.004013	1.825398	0.000000	4.654881	0.000000	0.000000	0.000000	0.181306	0.087533	0.338340	0.000000	1.000000	3.000000	14.000000	0.000000
2297.159296	-0.000116	0.542371	0.253785	83.246712	5.763250	98.004013	1.825398	0.000000	4.654881	0.000000	0.000000	0.000000	0.222401	0.093698	0.289638	0.000000	1.000000	3.000000	14.000000	0.000000
2297.162629	-0.000116	0.542371	0.253785	83.246712	5.763250	98.004013	1.825398	0.000000	4.654881	0.000000	0.000000	0.000000	0.222401	0.093698	0.289638	0.000000	1.000000	3.000000	14.000000	0.000000
2297.165962	-0.000116	0.542371	0.253785	83.621887	2.254269	94.166603	1.831161	0.000000	4.652617	0.000000	0.000000	0.000000	0.222401	0.093698	0.289638	0.000000	1.000000	3.000000	14.000000	0.000000
2297.169296	0.000593	0.542697	0.254527	83.621887	2.254269	94.166603	1.831161	0.000000	4.652617	0.000000	0.000000	0.000000	0.212811	0.097687	0.222683	0.000000	1.000000	3.000000	14.000000	0.000000
2297.172629	0.000593	0.542697	0.254527	83.621887	2.254269	94.166603	1.831161	0.000000	4.652617	0.000000	0.000000	0.000000	0.212811	0.097687	0.222683	0.000000	1.000000	3.000000	14.000000	0.000000
2297.175962	0.000593	0.542697	0.254527	84.075500	-0.430786	91.210762	1.837759	0.000000	4.650015	0.000000	0.000000	0.000000	0.212811	0.097687	0.222683	0.000000	1.000000	3.000000	14.000000	0.000000
2297.179296	0.001270	0.543076	0.255214	84.075500	-0.430786	91.210762	1.837759	0.000000	4.650015	0.000000	0.000000	0.000000	0.203080	0.113636	0.206101	0.000000	1.000000	3.000000	14.000000	0.000000
2297.182629	0.001270	0.543076	0.255214	84.075500	-0.430786	91.210762	1.837759	0.000000	4.650015	0.000000	0.000000	0.000000	0.203080	0.113636	0.206101	0.000000	1.000000	3.000000	14.000000	0.000000
2297.185962	0.001270	0.543076	0.255214	84.509987	-2.945408	88.483749	1.844143	0.000000	4.647488	0.000000	0.000000	0.000000	0.203080	0.113636	0.206101	0.000000	1.000000	3.000000	14.000000	0.000000
2297.189296	0.001914	0.543447	0.255838	84.509987	-2.945408	88.483749	1.844143	0.000000	4.647488	0.000000	0.000000	0.000000	0.193265	0.111529	0.187115	0.000000	1.000000	3.000000	14.000000	0.000000
2297.192629	0.001914	0.543447	0.255838	84.509987	-2.945408	88.483749	1.844143	0.000000	4.647488	0.000000	0.000000	0.000000	0.193265	0.111529	0.187115	0.000000	1.000000	3.000000	14.000000	0.000000
2297.195962	0.001914	0.543447	0.255838	84.883430	-5.608600	85.633125	1.850364	0.000000	4.645014	0.000000	0.000000	0.000000	0.193265	0.111529	0.187115	0.000000	1.000000	3.000000	14.000000	0.000000
2297.199296	0.002356	0.543794	0.256417	84.883430	-5.608600	85.633125	1.850364	0.000000	4.645014	0.000000	0.000000	0.000000	0.132580	0.104135	0.173721	0.000000	1.000000	3.000000	14.000000	0.000000
2297.202629	0.002356	0.543794	0.256417	84.883430	-5.608600	85.633125	1.850364	0.000000	4.645014	0.000000	0.000000	0.000000	0.132580	0.104135	0.173721	0.000000	1.000000	3.000000	14.000000	0.000000
2297.205962	0.002356	0.543794	0.256417	85.192947	-8.614679	82.461632	1.853666	0.000000	4.643697	0.000000	0.000000	0.000000	0.132580	0.104135	0.173721	0.000000	1.000000	3.000000	14.000000	0.000000
2297.209296	0.002356	0.543794	0.256417	85.192947	-8.614679	82.461632	1.853666	0.000000	4.643697	0.000000	0.000000	0.000000	0.132580	0.104135	0.173721	0.000000	1.000000	3.000000	14.000000	0.000000
2297.212629	0.002561	0.544109	0.256891	85.192947	-8.614679	82.461632	1.853666	0.000000	4.643697	0.000000	0.000000	0.000000	0.061486	0.094476	0.142176	0.000000	1.000000	3.000000	14.000000	0.000000
2297.215962	0.002561	0.544109	0.256891	85.457825	-11.549270	79.407745	1.853666	0.000000	4.643697	0.000000	0.000000	0.000000	0.061486	0.094476	0.142176	0.000000	1.000000	3.000000	14.000000	0.000000
2297.219296	0.002494	0.544367	0.257217	85.457825	-11.549270	79.407745	1.853666	0.000000	4.643697	0.000000	0.000000	0.000000	-0.019997	0.077243	0.097797	0.000000	1.000000	3.000000	14.000000	0.000000
2297.222629	0.002494	0.544367	0.257217	85.457825	-11.549270	79.407745	1.853666	0.000000	4.643697	0.000000	0.000000	0.000000	-0.019997	0.077243	0.097797	0.000000	1.000000	3.000000	14.000000	0.000000
2297.225962	0.002494	0.544367	0.257217	85.708641	-13.124175	77.823555	1.850846	0.000000	4.644822	0.000000	0.000000	0.000000	-0.019997	0.077243	0.097797	0.000000	1.000000	3.000000	14.000000	0.000000
2297.229296	0.002156	0.544567	0.257395	85.708641	-13.124175	77.823555	1.850846	0.000000	4.644822	0.000000	0.000000	0.000000	-0.101579	0.059980	0.053526	0.000000	1.000000	3.000000	14.000000	0.000000
2297.232629	0.002156	0.544567	0.257395	85.708641	-13.124175	77.823555	1.850846	0.000000	4.644822	0.000000	0.000000	0.000000	-0.101579	0.059980	0.053526	0.000000	1.000000	3.000000	14.000000	0.000000
2297.235962	0.002156	0.544567	0.257395	85.970558	-11.784350	79.306030	1.844461	0.000000	4.647361	0.000000	0.000000	0.000000	-0.101579	0.059980	0.053526	0.000000	1.000000	3.000000	14.000000	0.000000
2297.239296	0.002156	0.544567	0.257395	85.970558	-11.784350	79.306030	1.844461	0.000000	4.647361	0.000000	0.000000	0.000000	-0.101579	0.059980	0.053526	0.000000	1.000000	3.000000	14.000000	0.000000
2297.242629	0.001681	0.544723	0.257377	85.970558	-11.784350	79.306030	1.844461	0.000000	4.647361	0.000000	0.000000	0.000000	-0.142484	0.046863	-0.005349	0.000000	1.000000	3.000000	14.000000	0.000000
2297.245962	0.001681	0.544723	0.257377	86.233292	-5.509550	85.929276	1.844461	0.000000	4.647361	0.000000	0.000000	0.000000	-0.142484	0.046863	-0.005349	0.000000	1.000000	3.000000	14.000000	0.000000
2297.249296	0.001240	0.544942	0.257227	86.233292	-5.509550	85.929276	1.844461	0.000000	4.647361	0.000000	0.000000	0.000000	-0.132369	0.065749	-0.045037	0.000000	0.000000	3.000000	14.000000	0.000000
2297.252629	0.001240	0.544942	0.257227	86.233292	-5.509550	85.929276	1.844461	0.000000	4.647361	0.000000	0.000000	0.000000	-0.132369	0.065749	-0.045037	0.000000	0.000000	3.000000	14.000000	0.000000
2297.255962	0.001240	0.544942	0.257227	86.376900	6.038998	97.994690	1.831178	0.000000	4.652610	0.000000	0.000000	0.000000	-0.132369	0.065749	-0.045037	0.000000	0.000000	3.000000	14.000000	0.000000
2297.259296	0.000968	0.545089	0.256977	86.376900	6.038998	97.994690	1.831178	0.000000	4.652610	0.000000	0.000000	0.000000	-0.081494	0.044219	-0.075177	0.000000	0.000000	3.000000	14.000000	0.000000
2297.262629	0.000968	0.545089	0.256977	86.376900	6.038998	97.994690	1.831178	0.000000	4.652610	0.000000	0.000000	0.000000	-0.081494	0.044219	-0.075177	0.000000	0.000000	3.000000	14.000000	0.000000
2297.265962	0.000968	0.545089	0.256977	86.269440	20.597694	113.166710	1.828465	0.000000	4.653677	0.000000	0.000000	0.000000	-0.081494	0.044219	-0.075177	0.000000	0.000000	3.000000	14.000000	0.000000
2297.269296	0.000968	0.545089	0.256977	86.269440	20.597694	113.166710	1.828465	0.000000	4.653677	0.000000	0.000000	0.000000	-0.081494	0.044219	-0.075177	0.000000	0.000000	3.000000	14.000000	0.000000
2297.272629	0.000967	0.545179	0.256577	86.269440	20.597694	113.166710	1.828465	0.000000	4.653677	0.000000	0.000000	0.000000	-0.000162	0.026823	-0.119828	0.000000	0.000000	3.000000	14.000000	0.000000
2297.275962	0.000967	0.545179	0.256577	85.918648	33.141045	126.311882	1.828465	0.000000	4.653677	0.000000	0.000000	0.000000	-0.000162	0.026823	-0.119828	0.000000	0.000000	3.000000	14.000000	0.000000
2297.279296	0.001001	0.545200	0.256108	85.918648	33.141045	126.311882	1.828465	0.000000	4.653677	0.000000	0.000000	0.000000	0.009967	0.006392	-0.140758	0.000000	0.000000	3.000000	14.000000	0.000000
2297.282629	0.001001	0.545200	0.256108	85.918648	33.141045	126.311882	1.828465	0.000000	4.653677	0.000000	0.000000	0.000000	0.009967	0.006392	-0.140758	0.000000	0.000000	3.000000	14.000000	0.000000
2297.285962	0.001001	0.545200	0.256108	85.554588	40.549114	134.154541	1.834347	0.000000	4.651362	0.000000	0.000000	0.000000	0.009967	0.006392	-0.140758	0.000000	0.000000	3.000000	14.000000	0.000000
2297.289296	0.001001	0.545200	0.256108	85.554588	40.549114	134.154541	1.834347	0.000000	4.651362	0.000000	0.000000	0.000000	0.009967	0.006392	-0.140758	0.000000	0.000000	3.000000	14.000000	0.000000
2297.292629	0.001000	0.545196	0.255595	85.554588	40.549114	134.154541	1.834347	0.000000	4.651362	0.000000	0.000000	0.000000	-0.000216	-0.001201	-0.153978	0.000000	0.000000	3.000000	14.000000	0.000000
2297.295962	0.001000	0.545196	0.255595	85.483604	42.510269	136.226959	1.834347	0.000000	4.651362	0.000000	0.000000	0.000000	-0.000216	-0.001201	-0.153978	0.000000	0.000000	3.000000	14.000000	0.000000
2297.299296	0.000965	0.545149	0.255055	85.483604	42.510269	136.226959	1.834347	0.000000	4.651362	0.000000	0.000000	0.000000	-0.010370	-0.014065	-0.161907	0.000000	0.000000	3.000000	14.000000	0.000000
2297.302629	0.000965	0.545149	0.255055	85.483604	42.510269	136.226959	1.834347	0.000000	4.651362	0.000000	0.000000	0.000000	-0.010370	-0.014065	-0.161907	0.000000	0.000000	3.000000	14.000000	0.000000
2297.305962	0.000965	0.545149	0.255055	85.615814	41.274654	134.901871	1.840339	0.000000	4.648994	0.000000	0.000000	0.000000	-0.010370	-0.014065	-0.161907	0.000000	0.000000	3.000000	14.000000	0.000000
2297.309296	0.000965	0.545149	0.255055	85.615814	41.274654	134.901871	1.840339	0.000000	4.648994	0.000000	0.000000	0.000000	-0.010370	-0.014065	-0.161907	0.000000	0.000000	3.000000	14.000000	0.000000
2297.312629	0.000762	0.545201	0.254518	85.615814	41.274654	134.901871	1.840339	0.000000	4.648994	0.000000	0.000000	0.000000	-0.061031	0.015645	-0.161032	0.000000	0.000000	3.000000	14.000000	0.000000
2297.315962	0.000762	0.545201	0.254518	85.708923	38.550518	132.056335	1.840339	0.000000	4.648994	0.000000	0.000000	0.000000	-0.061031	0.015645	-0.161032	0.000000	0.000000	3.000000	14.000000	0.000000
2297.319296	0.000559	0.545261	0.254042	85.708923	38.550518	132.056335	1.840339	0.000000	4.648994	0.000000	0.000000	0.000000	-0.060925	0.017851	-0.142760	0.000000	0.000000	3.000000	14.000000	0.000000
2297.322629	0.000559	0.545261	0.254042	85.708923	38.550518	132.056335	1.840339	0.000000	4.648994	0.000000	0.000000	0.000000	-0.060925	0.017851	-0.142760	0.000000	0.000000	3.000000	14.000000	0.000000
2297.325962	0.000559	0.545261	0.254042	85.625298	34.951591	128.360962	1.840249	0.000000	4.649031	0.000000	0.000000	0.000000	-0.060925	0.017851	-0.142760	0.000000	0.000000	3.000000	14.000000	0.000000
2297.329296	0.000559	0.545261	0.254042	85.625298	34.951591	128.360962	1.840249	0.000000	4.649031	0.000000	0.000000	0.000000	-0.060925	0.017851	-0.142760	0.000000	0.000000	3.000000	14.000000	0.000000
2297.332629	0.000559	0.545341	0.253579	85.625298	34.951591	128.360962	1.840249	0.000000	4.649031	0.000000	0.000000	0.000000	-0.000109	0.024176	-0.139058	0.000000	0.000000	3.000000	14.000000	0.000000
2297.335962	0.000559	0.545341	0.253579	85.346252	31.815821	125.201355	1.840249	0.000000	4.649031	0.000000	0.000000	0.000000	-0.000109	0.024176	-0.139058	0.000000	0.000000	3.000000	14.000000	0.000000
2297.339296	0.000559	0.545341	0.253579	85.346252	31.815821	125.201355	1.840249	0.000000	4.649031	0.000000	0.000000	0.000000	-0.000109	0.024176	-0.139058	0.000000	0.000000	3.000000	14.000000	0.000000
2297.342629	0.000559	0.545341	0.253579	85.346252	31.815821	125.201355	1.840249	0.000000	4.649031	0.000000	0.000000	0.000000	-0.000109	0.024176	-0.139058	0.000000	0.000000	3.000000	14.000000	0.000000
2297.345962	0.000760	0.545686	0.252706	84.987335	29.222788	122.619629	1.843150	0.000000	4.647881	0.000000	0.000000	0.000000	0.060452	0.103400	-0.261941	0.000000	0.000000	3.000000	14.000000	0.000000
2297.349296	0.000760	0.545686	0.252706	84.987335	29.222788	122.619629	1.843150	0.000000	4.647881	0.000000	0.000000	0.000000	0.000000	-0.000008	0.000004	0.000000	0.000000	3.000000	14.000000	0.000000
2297.352629	0.000760	0.545686	0.252706	84.987335	29.222788	122.619629	1.843150	0.000000	4.647881	0.000000	0.000000	0.000000	0.000000	-0.000008	0.000004	0.000000	0.000000	3.000000	14.000000	0.000000
2297.355962	0.000760	0.545686	0.252706	84.629616	26.974276	120.630867	1.851846	0.000000	4.644423	0.000000	0.000000	0.000000	0.000000	-0.000008	0.000004	0.000000	0.000000	3.000000	14.000000	0.000000
2297.359296	0.000928	0.545938	0.252204	84.629616	26.974276	120.630867	1.851846	0.000000	4.644423	0.000000	0.000000	0.000000	0.050351	0.075687	-0.150674	0.000000	0.000000	3.000000	14.000000	0.000000
2297.362629	0.000928	0.545938	0.252204	84.629616	26.974276	120.630867	1.851846	0.000000	4.644423	0.000000	0.000000	0.000000	0.050351	0.075687	-0.150674	0.000000	0.000000	3.000000	14.000000	0.000000
2297.365962	0.000928	0.545938	0.252204	84.295937	25.159107	119.535210	1.857691	0.000000	4.642088	0.000000	0.000000	0.000000	0.050351	0.075687	-0.150674	0.000000	0.000000	3.000000	14.000000	0.000000
2297.369296	0.001028	0.546165	0.251657	84.295937	25.159107	119.535210	1.857691	0.000000	4.642088	0.000000	0.000000	0.000000	0.030070	0.067982	-0.164017	0.000000	0.000000	3.000000	14.000000	0.000000
2297.372629	0.001028	0.546165	0.251657	84.295937	25.159107	119.535210	1.857691	0.000000	4.642088	0.000000	0.000000	0.000000	0.030070	0.067982	-0.164017	0.000000	0.000000	3.000000	14.000000	0.000000
2297.375962	0.001028	0.546165	0.251657	83.988815	23.658405	119.079544	1.862760	0.000000	4.640057	0.000000	0.000000	0.000000	0.030070	0.067982	-0.164017	0.000000	0.000000	3.000000	14.000000	0.000000
2297.379296	0.001027	0.546349	0.251083	83.988815	23.658405	119.079544	1.862760	0.000000	4.640057	0.000000	0.000000	0.000000	-0.000249	0.055057	-0.172000	0.000000	0.000000	3.000000	14.000000	0.000000
2297.382629	0.001027	0.546349	0.251083	83.988815	23.658405	119.079544	1.862760	0.000000	4.640057	0.000000	0.000000	0.000000	-0.000249	0.055057	-0.172000	0.000000	0.000000	3.000000	14.000000	0.000000
2297.385962	0.001027	0.546349	0.251083	83.707047	22.431726	118.784637	1.866408	0.000000	4.638590	0.000000	0.000000	0.000000	-0.000249	0.055057	-0.172000	0.000000	0.000000	3.000000	14.000000	0.000000
2297.389296	0.000959	0.546429	0.250475	83.707047	22.431726	118.784637	1.866408	0.000000	4.638590	0.000000	0.000000	0.000000	-0.020420	0.024152	-0.182473	0.000000	0.000000	3.000000	14.000000	0.000000
2297.392629	0.000959	0.546429	0.250475	83.707047	22.431726	118.784637	1.866408	0.000000	4.638590	0.000000	0.000000	0.000000	-0.020420	0.024152	-0.182473	0.000000	0.000000	3.000000	14.000000	0.000000
2297.395962	0.000959	0.546429	0.250475	83.444260	21.378468	118.200455	1.869223	0.000000	4.637456	0.000000	0.000000	0.000000	-0.020420	0.024152	-0.182473	0.000000	0.000000	3.000000	14.000000	0.000000
2297.399296	0.000757	0.546467	0.249840	83.444260	21.378468	118.200455	1.869223	0.000000	4.637456	0.000000	0.000000	0.000000	-0.060671	0.011292	-0.190519	0.000000	0.000000	3.000000	14.000000	0.000000
2297.402629	0.000757	0.546467	0.249840	83.444260	21.378468	118.200455	1.869223	0.000000	4.637456	0.000000	0.000000	0.000000	-0.060671	0.011292	-0.190519	0.000000	0.000000	3.000000	14.000000	0.000000
2297.405962	0.000757	0.546467	0.249840	83.194008	20.444609	117.352867	1.870081	0.000000	4.637111	0.000000	0.000000	0.000000	-0.060671	0.011292	-0.190519	0.000000	0.000000	3.000000	14.000000	0.000000
2297.409296	0.000488	0.546427	0.249214	83.194008	20.444609	117.352867	1.870081	0.000000	4.637111	0.000000	0.000000	0.000000	-0.080681	-0.011966	-0.187841	0.000000	0.000000	3.000000	14.000000	0.000000
2297.412629	0.000488	0.546427	0.249214	83.194008	20.444609	117.352867	1.870081	0.000000	4.637111	0.000000	0.000000	0.000000	-0.080681	-0.011966	-0.187841	0.000000	0.000000	3.000000	14.000000	0.000000
2297.415962	0.000488	0.546427	0.249214	82.951683	19.611443	116.559601	1.869818	0.000000	4.637217	0.000000	0.000000	0.000000	-0.080681	-0.011966	-0.187841	0.000000	0.000000	3.000000	14.000000	0.000000
2297.419296	0.000488	0.546427	0.249214	82.951683	19.611443	116.559601	1.869818	0.000000	4.637217	0.000000	0.000000	0.000000	-0.080681	-0.011966	-0.187841	0.000000	0.000000	3.000000	14.000000	0.000000
2297.422629	0.000119	0.546310	0.248597	82.951683	19.611443	116.559601	1.869818	0.000000	4.637217	0.000000	0.000000	0.000000	-0.110690	-0.035142	-0.185194	0.000000	0.000000	3.000000	14.000000	0.000000
2297.425962	0.000119	0.546310	0.248597	82.702545	18.839594	115.835922	1.869818	0.000000	4.637217	0.000000	0.000000	0.000000	-0.110690	-0.035142	-0.185194	0.000000	0.000000	3.000000	14.000000	0.000000
2297.429296	-0.000316	0.546158	0.248014	82.702545	18.839594	115.835922	1.869818	0.000000	4.637217	0.000000	0.000000	0.000000	-0.130586	-0.045543	-0.174702	0.000000	0.000000	3.000000	14.000000	0.000000
2297.432629	-0.000316	0.546158	0.248014	82.702545	18.839594	115.835922	1.869818	0.000000	4.637217	0.000000	0.000000	0.000000	-0.130586	-0.045543	-0.174702	0.000000	0.000000	3.000000	14.000000	0.000000
2297.435962	-0.000316	0.546158	0.248014	82.437843	18.295210	115.359871	1.864659	0.000000	4.639293	0.000000	0.000000	0.000000	-0.130586	-0.045543	-0.174702	0.000000	0.000000	3.000000	14.000000	0.000000
2297.439296	-0.000316	0.546158	0.248014	82.437843	18.295210	115.359871	1.864659	0.000000	4.639293	0.000000	0.000000	0.000000	-0.130586	-0.045543	-0.174702	0.000000	0.000000	3.000000	14.000000	0.000000
2297.442629	-0.000751	0.545993	0.247480	82.437843	18.295210	115.359871	1.864659	0.000000	4.639293	0.000000	0.000000	0.000000	-0.130386	-0.049547	-0.160245	0.000000	0.000000	3.000000	14.000000	0.000000
2297.445962	-0.000751	0.545993	0.247480	82.158028	18.267345	115.444839	1.864659	0.000000	4.639293	0.000000	0.000000	0.000000	-0.130386	-0.049547	-0.160245	0.000000	0.000000	3.000000	14.000000	0.000000
2297.449296	-0.001085	0.545836	0.247008	82.158028	18.267345	115.444839	1.864659	0.000000	4.639293	0.000000	0.000000	0.000000	-0.100134	-0.047148	-0.141725	0.000000	0.000000	3.000000	14.000000	0.000000
2297.452629	-0.001085	0.545836	0.247008	82.158028	18.267345	115.444839	1.864659	0.000000	4.639293	0.000000	0.000000	0.000000	-0.100134	-0.047148	-0.141725	0.000000	0.000000	3.000000	14.000000	0.000000
2297.455962	-0.001085	0.545836	0.247008	81.883736	18.749151	116.074295	1.858772	0.000000	4.641656	0.000000	0.000000	0.000000	-0.100134	-0.047148	-0.141725	0.000000	0.000000	3.000000	14.000000	0.000000
2297.459296	-0.001085	0.545836	0.247008	81.883736	18.749151	116.074295	1.858772	0.000000	4.641656	0.000000	0.000000	0.000000	-0.100134	-0.047148	-0.141725	0.000000	0.000000	3.000000	14.000000	0.000000
2297.462629	-0.001318	0.545686	0.246597	81.883736	18.749151	116.074295	1.858772	0.000000	4.641656	0.000000	0.000000	0.000000	-0.069969	-0.044764	-0.123112	0.000000	0.000000	3.000000	14.000000	0.000000
2297.465962	-0.001318	0.545686	0.246597	81.643860	19.379688	116.874863	1.858772	0.000000	4.641656	0.000000	0.000000	0.000000	-0.069969	-0.044764	-0.123112	0.000000	0.000000	3.000000	14.000000	0.000000
2297.469296	-0.001318	0.545686	0.246597	81.643860	19.379688	116.874863	1.858772	0.000000	4.641656	0.000000	0.000000	0.000000	-0.069969	-0.044764	-0.123112	0.000000	0.000000	3.000000	14.000000	0.000000
2297.472629	-0.001318	0.545686	0.246597	81.643860	19.379688	116.874863	1.858772	0.000000	4.641656	0.000000	0.000000	0.000000	-0.069969	-0.044764	-0.123112	0.000000	0.000000	3.000000	14.000000	0.000000
2297.475962	-0.001650	0.545335	0.245973	81.467979	19.926395	117.751083	1.857654	0.000000	4.642103	0.000000	0.000000	0.000000	-0.099788	-0.105475	-0.187270	0.000000	0.000000	3.000000	14.000000	0.000000
2297.479296	-0.001650	0.545335	0.245973	81.467979	19.926395	117.751083	1.857654	0.000000	4.642103	0.000000	0.000000	0.000000	-0.000000	0.000007	0.000002	0.000000	0.000000	3.000000	14.000000	0.000000
2297.482629	-0.001650	0.545335	0.245973	81.467979	19.926395	117.751083	1.857654	0.000000	4.642103	0.000000	0.000000	0.000000	-0.000000	0.000007	0.000002	0.000000	0.000000	3.000000	14.000000	0.000000
2297.485962	-0.001650	0.545335	0.245973	81.366646	20.201063	118.561829	1.856307	0.000000	4.642642	0.000000	0.000000	0.000000	-0.000000	0.000007	0.000002	0.000000	0.000000	3.000000	14.000000	0.000000
2297.489296	-0.001917	0.545125	0.245696	81.366646	20.201063	118.561829	1.856307	0.000000	4.642642	0.000000	0.000000	0.000000	-0.079884	-0.063018	-0.083014	0.000000	0.000000	3.000000	14.000000	0.000000
2297.492629	-0.001917	0.545125	0.245696	81.366646	20.201063	118.561829	1.856307	0.000000	4.642642	0.000000	0.000000	0.000000	-0.079884	-0.063018	-0.083014	0.000000	0.000000	3.000000	14.000000	0.000000
2297.495962	-0.001917	0.545125	0.245696	81.330597	20.234438	118.982841	1.853770	0.000000	4.643656	0.000000	0.000000	0.000000	-0.079884	-0.063018	-0.083014	0.000000	0.000000	3.000000	14.000000	0.000000
2297.499296	-0.001917	0.545125	0.245696	81.330597	20.234438	118.982841	1.853770	0.000000	4.643656	0.000000	0.000000	0.000000	-0.079884	-0.063018	-0.083014	0.000000	0.000000	3.000000	14.000000	0.000000
2297.502629	-0.002316	0.544855	0.245411	81.330597	20.234438	118.982841	1.853770	0.000000	4.643656	0.000000	0.000000	0.000000	-0.119836	-0.080863	-0.085793	0.000000	0.000000	3.000000	14.000000	0.000000
2297.505962	-0.002316	0.544855	0.245411	81.363548	20.326920	119.267059	1.853770	0.000000	4.643656	0.000000	0.000000	0.000000	-0.119836	-0.080863	-0.085793	0.000000	0.000000	3.000000	14.000000	0.000000
2297.509296	-0.002682	0.544561	0.245079	81.363548	20.326920	119.267059	1.853770	0.000000	4.643656	0.000000	0.000000	0.000000	-0.109686	-0.088315	-0.099324	0.000000	0.000000	3.000000	14.000000	0.000000
2297.512629	-0.002682	0.544561	0.245079	81.363548	20.326920	119.267059	1.853770	0.000000	4.643656	0.000000	0.000000	0.000000	-0.109686	-0.088315	-0.099324	0.000000	0.000000	3.000000	14.000000	0.000000
2297.515962	-0.002682	0.544561	0.245079	81.412262	20.541574	119.545593	1.845283	0.000000	4.647035	0.000000	0.000000	0.000000	-0.109686	-0.088315	-0.099324	0.000000	0.000000	3.000000	14.000000	0.000000
2297.519296	-0.002682	0.544561	0.245079	81.412262	20.541574	119.545593	1.845283	0.000000	4.647035	0.000000	0.000000	0.000000	-0.109686	-0.088315	-0.099324	0.000000	0.000000	3.000000	14.000000	0.000000
2297.522629	-0.003114	0.544280	0.244698	81.412262	20.541574	119.545593	1.845283	0.000000	4.647035	0.000000	0.000000	0.000000	-0.129508	-0.084264	-0.114447	0.000000	0.000000	3.000000	14.000000	0.000000
2297.525962	-0.003114	0.544280	0.244698	81.461647	20.799313	119.855522	1.845283	0.000000	4.647035	0.000000	0.000000	0.000000	-0.129508	-0.084264	-0.114447	0.000000	0.000000	3.000000	14.000000	0.000000
2297.529296	-0.003511	0.544030	0.244248	81.461647	20.799313	119.855522	1.845283	0.000000	4.647035	0.000000	0.000000	0.000000	-0.119275	-0.075044	-0.134905	0.000000	0.000000	3.000000	14.000000	0.000000
2297.532629	-0.003511	0.544030	0.244248	81.461647	20.799313	119.855522	1.845283	0.000000	4.647035	0.000000	0.000000	0.000000	-0.119275	-0.075044	-0.134905	0.000000	0.000000	3.000000	14.000000	0.000000
2297.535962	-0.003511	0.544030	0.244248	81.520805	20.958260	120.053009	1.837070	0.000000	4.650288	0.000000	0.000000	0.000000	-0.119275	-0.075044	-0.134905	0.000000	0.000000	3.000000	14.000000	0.000000
2297.539296	-0.003511	0.544030	0.244248	81.520805	20.958260	120.053009	1.837070	0.000000	4.650288	0.000000	0.000000	0.000000	-0.119275	-0.075044	-0.134905	0.000000	0.000000	3.000000	14.000000	0.000000
2297.542629	-0.003874	0.543789	0.243717	81.520805	20.958260	120.053009	1.837070	0.000000	4.650288	0.000000	0.000000	0.000000	-0.109003	-0.072139	-0.159410	0.000000	0.000000	3.000000	14.000000	0.000000
2297.545962	-0.003874	0.543789	0.243717	81.584969	21.091784	120.223732	1.837070	0.000000	4.650288	0.000000	0.000000	0.000000	-0.109003	-0.072139	-0.159410	0.000000	0.000000	3.000000	14.000000	0.000000
2297.549296	-0.004303	0.543622	0.243143	81.584969	21.091784	120.223732	1.837070	0.000000	4.650288	0.000000	0.000000	0.000000	-0.128708	-0.050305	-0.172094	0.000000	0.000000	3.000000	14.000000	0.000000
2297.552629	-0.004303	0.543622	0.243143	81.584969	21.091784	120.223732	1.837070	0.000000	4.650288	0.000000	0.000000	0.000000	-0.128708	-0.050305	-0.172094	0.000000	0.000000	3.000000	14.000000	0.000000
2297.555962	-0.004303	0.543622	0.243143	81.646095	21.209160	120.428993	1.831178	0.000000	4.652610	0.000000	0.000000	0.000000	-0.128708	-0.050305	-0.172094	0.000000	0.000000	3.000000	14.000000	0.000000
2297.559296	-0.004303	0.543622	0.243143	81.646095	21.209160	120.428993	1.831178	0.000000	4.652610	0.000000	0.000000	0.000000	-0.128708	-0.050305	-0.172094	0.000000	0.000000	3.000000	14.000000	0.000000
2297.562629	-0.004897	0.543506	0.242513	81.646095	21.209160	120.428993	1.831178	0.000000	4.652610	0.000000	0.000000	0.000000	-0.178207	-0.034831	-0.189064	0.000000	0.000000	3.000000	14.000000	0.000000
2297.565962	-0.004897	0.543506	0.242513	81.702087	21.296429	120.727737	1.831178	0.000000	4.652610	0.000000	0.000000	0.000000	-0.178207	-0.034831	-0.189064	0.000000	0.000000	3.000000	14.000000	0.000000
2297.569296	-0.005524	0.543466	0.241872	81.702087	21.296429	120.727737	1.831178	0.000000	4.652610	0.000000	0.000000	0.000000	-0.187816	-0.011918	-0.192375	0.000000	0.000000	3.000000	14.000000	0.000000
2297.572629	-0.005524	0.543466	0.241872	81.702087	21.296429	120.727737	1.831178	0.000000	4.652610	0.000000	0.000000	0.000000	-0.187816	-0.011918	-0.192375	0.000000	0.000000	3.000000	14.000000	0.000000
2297.575962	-0.005524	0.543466	0.241872	81.754402	21.383326	121.240242	1.819174	0.000000	4.657318	0.000000	0.000000	0.000000	-0.187816	-0.011918	-0.192375	0.000000	0.000000	3.000000	14.000000	0.000000
2297.579296	-0.006248	0.543481	0.241205	81.754402	21.383326	121.240242	1.819174	0.000000	4.657318	0.000000	0.000000	0.000000	-0.217245	0.004623	-0.199922	0.000000	0.000000	3.000000	14.000000	0.000000
2297.582629	-0.006248	0.543481	0.241205	81.754402	21.383326	121.240242	1.819174	0.000000	4.657318	0.000000	0.000000	0.000000	-0.217245	0.004623	-0.199922	0.000000	0.000000	3.000000	14.000000	0.000000
2297.585962	-0.006248	0.543481	0.241205	81.806671	21.463917	121.977974	1.811396	0.000000	4.660348	0.000000	0.000000	0.000000	-0.217245	0.004623	-0.199922	0.000000	0.000000	3.000000	14.000000	0.000000
2297.589296	-0.007003	0.543513	0.240519	81.806671	21.463917	121.977974	1.811396	0.000000	4.660348	0.000000	0.000000	0.000000	-0.226708	0.009641	-0.205970	0.000000	0.000000	3.000000	14.000000	0.000000
2297.592629	-0.007003	0.543513	0.240519	81.806671	21.463917	121.977974	1.811396	0.000000	4.660348	0.000000	0.000000	0.000000	-0.226708	0.009641	-0.205970	0.000000	0.000000	3.000000	14.000000	0.000000
2297.595962	-0.007003	0.543513	0.240519	81.861748	21.549232	122.646187	1.803159	0.000000	4.663542	0.000000	0.000000	0.000000	-0.226708	0.009641	-0.205970	0.000000	0.000000	3.000000	14.000000	0.000000
2297.599296	-0.007889	0.543558	0.239779	81.861748	21.549232	122.646187	1.803159	0.000000	4.663542	0.000000	0.000000	0.000000	-0.265793	0.013498	-0.221927	0.000000	0.000000	3.000000	14.000000	0.000000
2297.602629	-0.007889	0.543558	0.239779	81.861748	21.549232	122.646187	1.803159	0.000000	4.663542	0.000000	0.000000	0.000000	-0.265793	0.013498	-0.221927	0.000000	0.000000	3.000000	14.000000	0.000000
2297.605962	-0.007889	0.543558	0.239779	81.918930	21.651020	123.066528	1.792994	0.000000	4.667459	0.000000	0.000000	0.000000	-0.265793	0.013498	-0.221927	0.000000	0.000000	3.000000	14.000000	0.000000
2297.609296	-0.008805	0.543684	0.238914	81.918930	21.651020	123.066528	1.792994	0.000000	4.667459	0.000000	0.000000	0.000000	-0.274672	0.037754	-0.259626	0.000000	0.000000	3.000000	14.000000	0.000000
2297.612629	-0.008805	0.543684	0.238914	81.918930	21.651020	123.066528	1.792994	0.000000	4.667459	0.000000	0.000000	0.000000	-0.274672	0.037754	-0.259626	0.000000	0.000000	3.000000	14.000000	0.000000
2297.615962	-0.008805	0.543684	0.238914	81.974487	21.830069	123.367821	1.783056	0.000000	4.671265	0.000000	0.000000	0.000000	-0.274672	0.037754	-0.259626	0.000000	0.000000	3.000000	14.000000	0.000000
2297.619296	-0.009749	0.543890	0.237922	81.974487	21.830069	123.367821	1.783056	0.000000	4.671265	0.000000	0.000000	0.000000	-0.283362	0.061859	-0.297539	0.000000	0.000000	3.000000	14.000000	0.000000
2297.622629	-0.009749	0.543890	0.237922	81.974487	21.830069	123.367821	1.783056	0.000000	4.671265	0.000000	0.000000	0.000000	-0.283362	0.061859	-0.297539	0.000000	0.000000	3.000000	14.000000	0.000000
2297.625962	-0.009749	0.543890	0.237922	82.018272	22.237413	123.894592	1.773345	0.000000	4.674960	0.000000	0.000000	0.000000	-0.283362	0.061859	-0.297539	0.000000	0.000000	3.000000	14.000000	0.000000
2297.629296	-0.010721	0.544206	0.236734	82.018272	22.237413	123.894592	1.773345	0.000000	4.674960	0.000000	0.000000	0.000000	-0.291534	0.094746	-0.356283	0.000000	0.000000	3.000000	14.000000	0.000000
2297.632629	-0.010721	0.544206	0.236734	82.018272	22.237413	123.894592	1.773345	0.000000	4.674960	0.000000	0.000000	0.000000	-0.291534	0.094746	-0.356283	0.000000	0.000000	3.000000	14.000000	0.000000
2297.635962	-0.010721	0.544206	0.236734	82.059868	22.826420	124.621353	1.764336	0.000000	4.678367	0.000000	0.000000	0.000000	-0.291534	0.094746	-0.356283	0.000000	0.000000	3.000000	14.000000	0.000000
2297.639296	-0.011687	0.544635	0.235382	82.059868	22.826420	124.621353	1.764336	0.000000	4.678367	0.000000	0.000000	0.000000	-0.289698	0.128478	-0.405694	0.000000	0.000000	3.000000	14.000000	0.000000
2297.642629	-0.011687	0.544635	0.235382	82.059868	22.826420	124.621353	1.764336	0.000000	4.678367	0.000000	0.000000	0.000000	-0.289698	0.128478	-0.405694	0.000000	0.000000	3.000000	14.000000	0.000000
2297.645962	-0.011687	0.544635	0.235382	82.106781	23.327604	125.252075	1.756399	0.000000	4.681352	0.000000	0.000000	0.000000	-0.289698	0.128478	-0.405694	0.000000	0.000000	3.000000	14.000000	0.000000
2297.649296	-0.012711	0.545174	0.233862	82.106781	23.327604	125.252075	1.756399	0.000000	4.681352	0.000000	0.000000	0.000000	-0.307328	0.161847	-0.455847	0.000000	0.000000	3.000000	14.000000	0.000000
2297.652629	-0.012711	0.545174	0.233862	82.106781	23.327604	125.252075	1.756399	0.000000	4.681352	0.000000	0.000000	0.000000	-0.307328	0.161847	-0.455847	0.000000	0.000000	3.000000	14.000000	0.000000
2297.655962	-0.012711	0.545174	0.233862	82.178879	23.558558	125.586212	1.748419	0.000000	4.684339	0.000000	0.000000	0.000000	-0.307328	0.161847	-0.455847	0.000000	0.000000	3.000000	14.000000	0.000000
2297.659296	-0.013761	0.545786	0.232180	82.178879	23.558558	125.586212	1.748419	0.000000	4.684339	0.000000	0.000000	0.000000	-0.314805	0.183474	-0.504868	0.000000	0.000000	3.000000	14.000000	0.000000
2297.662629	-0.013761	0.545786	0.232180	82.178879	23.558558	125.586212	1.748419	0.000000	4.684339	0.000000	0.000000	0.000000	-0.314805	0.183474	-0.504868	0.000000	0.000000	3.000000	14.000000	0.000000
2297.665962	-0.013761	0.545786	0.232180	82.261246	23.739668	125.867859	1.740954	0.000000	4.687119	0.000000	0.000000	0.000000	-0.314805	0.183474	-0.504868	0.000000	0.000000	3.000000	14.000000	0.000000
2297.669296	-0.014900	0.546414	0.230354	82.261246	23.739668	125.867859	1.740954	0.000000	4.687119	0.000000	0.000000	0.000000	-0.341707	0.188372	-0.547770	0.000000	0.000000	3.000000	14.000000	0.000000
2297.672629	-0.014900	0.546414	0.230354	82.261246	23.739668	125.867859	1.740954	0.000000	4.687119	0.000000	0.000000	0.000000	-0.341707	0.188372	-0.547770	0.000000	0.000000	3.000000	14.000000	0.000000
2297.675962	-0.014900	0.546414	0.230354	82.351913	23.951212	126.185585	1.732706	0.000000	4.690174	0.000000	0.000000	0.000000	-0.341707	0.188372	-0.547770	0.000000	0.000000	3.000000	14.000000	0.000000
2297.679296	-0.016128	0.547061	0.228415	82.351913	23.951212	126.185585	1.732706	0.000000	4.690174	0.000000	0.000000	0.000000	-0.368379	0.194285	-0.581484	0.000000	0.000000	3.000000	14.000000	0.000000
2297.682629	-0.016128	0.547061	0.228415	82.351913	23.951212	126.185585	1.732706	0.000000	4.690174	0.000000	0.000000	0.000000	-0.368379	0.194285	-0.581484	0.000000	0.000000	3.000000	14.000000	0.000000
2297.685962	-0.016128	0.547061	0.228415	82.453690	24.200300	126.552139	1.723447	0.000000	4.693584	0.000000	0.000000	0.000000	-0.368379	0.194285	-0.581484	0.000000	0.000000	3.000000	14.000000	0.000000
2297.689296	-0.017441	0.547698	0.226284	82.453690	24.200300	126.552139	1.723447	0.000000	4.693584	0.000000	0.000000	0.000000	-0.394010	0.191129	-0.639302	0.000000	0.000000	3.000000	14.000000	0.000000
2297.692629	-0.017441	0.547698	0.226284	82.453690	24.200300	126.552139	1.723447	0.000000	4.693584	0.000000	0.000000	0.000000	-0.394010	0.191129	-0.639302	0.000000	0.000000	3.000000	14.000000	0.000000
2297.695962	-0.017441	0.547698	0.226284	82.571915	24.514351	126.992317	1.713733	0.000000	4.697140	0.000000	0.000000	0.000000	-0.394010	0.191129	-0.639302	0.000000	0.000000	3.000000	14.000000	0.000000
2297.699296	-0.018870	0.548324	0.223957	82.571915	24.514351	126.992317	1.713733	0.000000	4.697140	0.000000	0.000000	0.000000	-0.428713	0.187586	-0.698133	0.000000	0.000000	3.000000	14.000000	0.000000
2297.702629	-0.018870	0.548324	0.223957	82.571915	24.514351	126.992317	1.713733	0.000000	4.697140	0.000000	0.000000	0.000000	-0.428713	0.187586	-0.698133	0.000000	0.000000	3.000000	14.000000	0.000000
2297.705962	-0.018870	0.548324	0.223957	82.703781	24.886292	127.501740	1.702984	0.000000	4.701047	0.000000	0.000000	0.000000	-0.428713	0.187586	-0.698133	0.000000	0.000000	3.000000	14.000000	0.000000
2297.709296	-0.020380	0.548915	0.221418	82.703781	24.886292	127.501740	1.702984	0.000000	4.701047	0.000000	0.000000	0.000000	-0.452834	0.177477	-0.761699	0.000000	0.000000	3.000000	14.000000	0.000000
2297.712629	-0.020380	0.548915	0.221418	82.703781	24.886292	127.501740	1.702984	0.000000	4.701047	0.000000	0.000000	0.000000	-0.452834	0.177477	-0.761699	0.000000	0.000000	3.000000	14.000000	0.000000
2297.715962	-0.020380	0.548915	0.221418	82.854523	25.345644	128.110062	1.691903	0.000000	4.705047	0.000000	0.000000	0.000000	-0.452834	0.177477	-0.761699	0.000000	0.000000	3.000000	14.000000	0.000000
2297.719296	-0.021998	0.549488	0.218644	82.854523	25.345644	128.110062	1.691903	0.000000	4.705047	0.000000	0.000000	0.000000	-0.485611	0.171848	-0.832197	0.000000	0.000000	3.000000	14.000000	0.000000
2297.722629	-0.021998	0.549488	0.218644	82.854523	25.345644	128.110062	1.691903	0.000000	4.705047	0.000000	0.000000	0.000000	-0.485611	0.171848	-0.832197	0.000000	0.000000	3.000000	14.000000	0.000000
2297.725962	-0.021998	0.549488	0.218644	83.021942	25.887341	128.802582	1.680049	0.000000	4.709292	0.000000	0.000000	0.000000	-0.485611	0.171848	-0.832197	0.000000	0.000000	3.000000	14.000000	0.000000
2297.729296	-0.023659	0.550004	0.215639	83.021942	25.887341	128.802582	1.680049	0.000000	4.709292	0.000000	0.000000	0.000000	-0.498255	0.154751	-0.901631	0.000000	0.000000	3.000000	14.000000	0.000000
2297.732629	-0.023659	0.550004	0.215639	83.021942	25.887341	128.802582	1.680049	0.000000	4.709292	0.000000	0.000000	0.000000	-0.498255	0.154751	-0.901631	0.000000	0.000000	3.000000	14.000000	0.000000
2297.735962	-0.023659	0.550004	0.215639	83.179932	26.385778	129.460052	1.668631	0.000000	4.713350	0.000000	0.000000	0.000000	-0.498255	0.154751	-0.901631	0.000000	0.000000	3.000000	14.000000	0.000000
2297.739296	-0.025360	0.550482	0.212413	83.179932	26.385778	129.460052	1.668631	0.000000	4.713350	0.000000	0.000000	0.000000	-0.510235	0.143487	-0.967879	0.000000	0.000000	3.000000	14.000000	0.000000
2297.742629	-0.025360	0.550482	0.212413	83.179932	26.385778	129.460052	1.668631	0.000000	4.713350	0.000000	0.000000	0.000000	-0.510235	0.143487	-0.967879	0.000000	0.000000	3.000000	14.000000	0.000000
2297.745962	-0.025360	0.550482	0.212413	83.198479	25.951057	129.180496	1.657602	0.000000	4.717240	0.000000	0.000000	0.000000	-0.510235	0.143487	-0.967879	0.000000	0.000000	3.000000	14.000000	0.000000
2297.749296	-0.027132	0.550931	0.209028	83.198479	25.951057	129.180496	1.657602	0.000000	4.717240	0.000000	0.000000	0.000000	-0.531680	0.134644	-1.015475	0.000000	0.000000	3.000000	14.000000	0.000000
2297.752629	-0.027132	0.550931	0.209028	83.198479	25.951057	129.180496	1.657602	0.000000	4.717240	0.000000	0.000000	0.000000	-0.531680	0.134644	-1.015475	0.000000	0.000000	3.000000	14.000000	0.000000
2297.755962	-0.027132	0.550931	0.209028	82.957283	23.542274	126.887878	1.645879	0.000000	4.721343	0.000000	0.000000	0.000000	-0.531680	0.134644	-1.015475	0.000000	0.000000	3.000000	14.000000	0.000000
2297.759296	-0.029071	0.551343	0.205564	82.957283	23.542274	126.887878	1.645879	0.000000	4.721343	0.000000	0.000000	0.000000	-0.581724	0.123666	-1.039137	0.000000	0.000000	3.000000	14.000000	0.000000
2297.762629	-0.029071	0.551343	0.205564	82.957283	23.542274	126.887878	1.645879	0.000000	4.721343	0.000000	0.000000	0.000000	-0.581724	0.123666	-1.039137	0.000000	0.000000	3.000000	14.000000	0.000000
2297.765962	-0.029071	0.551343	0.205564	82.499725	20.225924	123.689194	1.630872	0.000000	4.726548	0.000000	0.000000	0.000000	-0.581724	0.123666	-1.039137	0.000000	0.000000	3.000000	14.000000	0.000000
2297.769296	-0.031236	0.551775	0.202025	82.499725	20.225924	123.689194	1.630872	0.000000	4.726548	0.000000	0.000000	0.000000	-0.649587	0.129601	-1.061609	0.000000	0.000000	3.000000	14.000000	0.000000
2297.772629	-0.031236	0.551775	0.202025	82.499725	20.225924	123.689194	1.630872	0.000000	4.726548	0.000000	0.000000	0.000000	-0.649587	0.129601	-1.061609	0.000000	0.000000	3.000000	14.000000	0.000000
2297.775962	-0.031236	0.551775	0.202025	81.911674	17.298714	120.943489	1.611088	0.000000	4.733328	0.000000	0.000000	0.000000	-0.649587	0.129601	-1.061609	0.000000	0.000000	3.000000	14.000000	0.000000
2297.779296	-0.033652	0.552201	0.198359	81.911674	17.298714	120.943489	1.611088	0.000000	4.733328	0.000000	0.000000	0.000000	-0.724635	0.127731	-1.099914	0.000000	0.000000	3.000000	14.000000	0.000000
2297.782629	-0.033652	0.552201	0.198359	81.911674	17.298714	120.943489	1.611088	0.000000	4.733328	0.000000	0.000000	0.000000	-0.724635	0.127731	-1.099914	0.000000	0.000000	3.000000	14.000000	0.000000
2297.785962	-0.033652	0.552201	0.198359	81.278549	15.283401	119.195862	1.586053	0.000000	4.741776	0.000000	0.000000	0.000000	-0.724635	0.127731	-1.099914	0.000000	0.000000	3.000000	14.000000	0.000000
2297.789296	-0.036127	0.552660	0.194600	81.278549	15.283401	119.195862	1.586053	0.000000	4.741776	0.000000	0.000000	0.000000	-0.742654	0.137736	-1.127694	0.000000	0.000000	3.000000	14.000000	0.000000
2297.792629	-0.036127	0.552660	0.194600	81.278549	15.283401	119.195862	1.586053	0.000000	4.741776	0.000000	0.000000	0.000000	-0.742654	0.137736	-1.127694	0.000000	0.000000	3.000000	14.000000	0.000000
2297.795962	-0.036127	0.552660	0.194600	80.662956	13.868135	118.095749	1.559282	0.000000	4.750646	0.000000	0.000000	0.000000	-0.742654	0.137736	-1.127694	0.000000	0.000000	3.000000	14.000000	0.000000
2297.799296	-0.038631	0.553136	0.190768	80.662956	13.868135	118.095749	1.559282	0.000000	4.750646	0.000000	0.000000	0.000000	-0.751005	0.142818	-1.149481	0.000000	0.000000	3.000000	14.000000	0.000000
2297.802629	-0.038631	0.553136	0.190768	80.662956	13.868135	118.095749	1.559282	0.000000	4.750646	0.000000	0.000000	0.000000	-0.751005	0.142818	-1.149481	0.000000	0.000000	3.000000	14.000000	0.000000
2297.805962	-0.038631	0.553136	0.190768	80.064507	12.874101	117.359589	1.531196	0.000000	4.759773	0.000000	0.000000	0.000000	-0.751005	0.142818	-1.149481	0.000000	0.000000	3.000000	14.000000	0.000000
2297.809296	-0.041009	0.553668	0.186902	80.064507	12.874101	117.359589	1.531196	0.000000	4.759773	0.000000	0.000000	0.000000	-0.713483	0.159740	-1.159857	0.000000	0.000000	3.000000	14.000000	0.000000
2297.812629	-0.041009	0.553668	0.186902	80.064507	12.874101	117.359589	1.531196	0.000000	4.759773	0.000000	0.000000	0.000000	-0.713483	0.159740	-1.159857	0.000000	0.000000	3.000000	14.000000	0.000000
2297.815962	-0.041009	0.553668	0.186902	79.513687	12.087644	116.579132	1.504943	0.000000	4.768138	0.000000	0.000000	0.000000	-0.713483	0.159740	-1.159857	0.000000	0.000000	3.000000	14.000000	0.000000
2297.819296	-0.043265	0.554241	0.183022	79.513687	12.087644	116.579132	1.504943	0.000000	4.768138	0.000000	0.000000	0.000000	-0.676737	0.171795	-1.163862	0.000000	0.000000	3.000000	14.000000	0.000000
2297.822629	-0.043265	0.554241	0.183022	79.513687	12.087644	116.579132	1.504943	0.000000	4.768138	0.000000	0.000000	0.000000	-0.676737	0.171795	-1.163862	0.000000	0.000000	3.000000	14.000000	0.000000
2297.825962	-0.043265	0.554241	0.183022	79.026421	11.110632	115.099617	1.480450	0.000000	4.775800	0.000000	0.000000	0.000000	-0.676737	0.171795	-1.163862	0.000000	0.000000	3.000000	14.000000	0.000000
2297.829296	-0.045363	0.554822	0.179049	79.026421	11.110632	115.099617	1.480450	0.000000	4.775800	0.000000	0.000000	0.000000	-0.629580	0.174380	-1.192166	0.000000	0.000000	3.000000	14.000000	0.000000
2297.832629	-0.045363	0.554822	0.179049	79.026421	11.110632	115.099617	1.480450	0.000000	4.775800	0.000000	0.000000	0.000000	-0.629580	0.174380	-1.192166	0.000000	0.000000	3.000000	14.000000	0.000000
2297.835962	-0.045363	0.554822	0.179049	78.586411	10.050743	113.353539	1.459315	0.000000	4.782300	0.000000	0.000000	0.000000	-0.629580	0.174380	-1.192166	0.000000	0.000000	3.000000	14.000000	0.000000
2297.839296	-0.047398	0.555362	0.175000	78.586411	10.050743	113.353539	1.459315	0.000000	4.782300	0.000000	0.000000	0.000000	-0.610338	0.161774	-1.214717	0.000000	0.000000	3.000000	14.000000	0.000000
2297.842629	-0.047398	0.555362	0.175000	78.586411	10.050743	113.353539	1.459315	0.000000	4.782300	0.000000	0.000000	0.000000	-0.610338	0.161774	-1.214717	0.000000	0.000000	3.000000	14.000000	0.000000
2297.845962	-0.047398	0.555362	0.175000	78.188858	8.974846	111.978996	1.439305	0.000000	4.788361	0.000000	0.000000	0.000000	-0.610338	0.161774	-1.214717	0.000000	0.000000	3.000000	14.000000	0.000000
2297.849296	-0.049457	0.556016	0.170862	78.188858	8.974846	111.978996	1.439305	0.000000	4.788361	0.000000	0.000000	0.000000	-0.617689	0.196437	-1.241385	0.000000	0.000000	3.000000	14.000000	0.000000
2297.852629	-0.049457	0.556016	0.170862	78.188858	8.974846	111.978996	1.439305	0.000000	4.788361	0.000000	0.000000	0.000000	-0.617689	0.196437	-1.241385	0.000000	0.000000	3.000000	14.000000	0.000000
2297.855962	-0.049457	0.556016	0.170862	77.826279	7.814776	110.942947	1.418313	0.000000	4.794621	0.000000	0.000000	0.000000	-0.617689	0.196437	-1.241385	0.000000	0.000000	3.000000	14.000000	0.000000
2297.859296	-0.051662	0.556741	0.166685	77.826279	7.814776	110.942947	1.418313	0.000000	4.794621	0.000000	0.000000	0.000000	-0.661459	0.217320	-1.252959	0.000000	0.000000	3.000000	14.000000	0.000000
2297.862629	-0.051662	0.556741	0.166685	77.826279	7.814776	110.942947	1.418313	0.000000	4.794621	0.000000	0.000000	0.000000	-0.661459	0.217320	-1.252959	0.000000	0.000000	3.000000	14.000000	0.000000
2297.865962	-0.051662	0.556741	0.166685	77.500664	6.668910	109.959274	1.392611	0.000000	4.802149	0.000000	0.000000	0.000000	-0.661459	0.217320	-1.252959	0.000000	0.000000	3.000000	14.000000	0.000000
2297.869296	-0.054018	0.557551	0.162575	77.500664	6.668910	109.959274	1.392611	0.000000	4.802149	0.000000	0.000000	0.000000	-0.706884	0.242970	-1.232927	0.000000	0.000000	3.000000	14.000000	0.000000
2297.872629	-0.054018	0.557551	0.162575	77.500664	6.668910	109.959274	1.392611	0.000000	4.802149	0.000000	0.000000	0.000000	-0.706884	0.242970	-1.232927	0.000000	0.000000	3.000000	14.000000	0.000000
2297.875962	-0.054018	0.557551	0.162575	77.200226	5.682216	109.090195	1.360793	0.000000	4.811262	0.000000	0.000000	0.000000	-0.706884	0.242970	-1.232927	0.000000	0.000000	3.000000	14.000000	0.000000
2297.879296	-0.056462	0.558406	0.158507	77.200226	5.682216	109.090195	1.360793	0.000000	4.811262	0.000000	0.000000	0.000000	-0.733273	0.256492	-1.220413	0.000000	0.000000	3.000000	14.000000	0.000000
2297.882629	-0.056462	0.558406	0.158507	77.200226	5.682216	109.090195	1.360793	0.000000	4.811262	0.000000	0.000000	0.000000	-0.733273	0.256492	-1.220413	0.000000	0.000000	3.000000	14.000000	0.000000
2297.885962	-0.056462	0.558406	0.158507	76.933174	4.974749	108.250740	1.324319	0.000000	4.821430	0.000000	0.000000	0.000000	-0.733273	0.256492	-1.220413	0.000000	0.000000	3.000000	14.000000	0.000000
2297.889296	-0.058910	0.559278	0.154531	76.933174	4.974749	108.250740	1.324319	0.000000	4.821430	0.000000	0.000000	0.000000	-0.734306	0.261732	-1.192926	0.000000	0.000000	3.000000	14.000000	0.000000
2297.892629	-0.058910	0.559278	0.154531	76.933174	4.974749	108.250740	1.324319	0.000000	4.821430	0.000000	0.000000	0.000000	-0.734306	0.261732	-1.192926	0.000000	0.000000	3.000000	14.000000	0.000000
2297.895962	-0.058910	0.559278	0.154531	76.719429	4.462593	107.255669	1.284863	0.000000	4.832093	0.000000	0.000000	0.000000	-0.734306	0.261732	-1.192926	0.000000	0.000000	3.000000	14.000000	0.000000
2297.899296	-0.061249	0.560155	0.150680	76.719429	4.462593	107.255669	1.284863	0.000000	4.832093	0.000000	0.000000	0.000000	-0.701643	0.263088	-1.155236	0.000000	0.000000	3.000000	14.000000	0.000000
2297.902629	-0.061249	0.560155	0.150680	76.719429	4.462593	107.255669	1.284863	0.000000	4.832093	0.000000	0.000000	0.000000	-0.701643	0.263088	-1.155236	0.000000	0.000000	3.000000	14.000000	0.000000
2297.905962	-0.061249	0.560155	0.150680	76.601860	3.997641	105.982124	1.245354	0.000000	4.842426	0.000000	0.000000	0.000000	-0.701643	0.263088	-1.155236	0.000000	0.000000	3.000000	14.000000	0.000000
2297.909296	-0.063527	0.560966	0.146834	76.601860	3.997641	105.982124	1.245354	0.000000	4.842426	0.000000	0.000000	0.000000	-0.683509	0.243383	-1.153870	0.000000	0.000000	3.000000	14.000000	0.000000
2297.912629	-0.063527	0.560966	0.146834	76.601860	3.997641	105.982124	1.245354	0.000000	4.842426	0.000000	0.000000	0.000000	-0.683509	0.243383	-1.153870	0.000000	0.000000	3.000000	14.000000	0.000000
2297.915962	-0.063527	0.560966	0.146834	76.593124	3.355371	104.003036	1.205349	0.000000	4.852539	0.000000	0.000000	0.000000	-0.683509	0.243383	-1.153870	0.000000	0.000000	3.000000	14.000000	0.000000
2297.919296	-0.065683	0.561687	0.142948	76.593124	3.355371	104.003036	1.205349	0.000000	4.852539	0.000000	0.000000	0.000000	-0.646797	0.216155	-1.165812	0.000000	0.000000	3.000000	14.000000	0.000000
2297.922629	-0.065683	0.561687	0.142948	76.593124	3.355371	104.003036	1.205349	0.000000	4.852539	0.000000	0.000000	0.000000	-0.646797	0.216155	-1.165812	0.000000	0.000000	3.000000	14.000000	0.000000
2297.925962	-0.065683	0.561687	0.142948	76.679710	2.417502	101.736801	1.167168	0.000000	4.861864	0.000000	0.000000	0.000000	-0.646797	0.216155	-1.165812	0.000000	0.000000	3.000000	14.000000	0.000000
2297.929296	-0.067814	0.562325	0.138859	76.679710	2.417502	101.736801	1.167168	0.000000	4.861864	0.000000	0.000000	0.000000	-0.639210	0.191295	-1.226736	0.000000	0.000000	3.000000	14.000000	0.000000
2297.932629	-0.067814	0.562325	0.138859	76.679710	2.417502	101.736801	1.167168	0.000000	4.861864	0.000000	0.000000	0.000000	-0.639210	0.191295	-1.226736	0.000000	0.000000	3.000000	14.000000	0.000000
2297.935962	-0.067814	0.562325	0.138859	76.820602	1.192878	99.943367	1.129022	0.000000	4.870863	0.000000	0.000000	0.000000	-0.639210	0.191295	-1.226736	0.000000	0.000000	3.000000	14.000000	0.000000
2297.939296	-0.070104	0.563009	0.134710	76.820602	1.192878	99.943367	1.129022	0.000000	4.870863	0.000000	0.000000	0.000000	-0.687080	0.205206	-1.244491	0.000000	0.000000	3.000000	14.000000	0.000000
2297.942629	-0.070104	0.563009	0.134710	76.820602	1.192878	99.943367	1.129022	0.000000	4.870863	0.000000	0.000000	0.000000	-0.687080	0.205206	-1.244491	0.000000	0.000000	3.000000	14.000000	0.000000
2297.945962	-0.070104	0.563009	0.134710	76.990349	-0.230963	98.495064	1.083281	0.000000	4.881240	0.000000	0.000000	0.000000	-0.687080	0.205206	-1.244491	0.000000	0.000000	3.000000	14.000000	0.000000
2297.949296	-0.072696	0.563816	0.130546	76.990349	-0.230963	98.495064	1.083281	0.000000	4.881240	0.000000	0.000000	0.000000	-0.777723	0.242138	-1.249438	0.000000	0.000000	3.000000	14.000000	0.000000
2297.952629	-0.072696	0.563816	0.130546	76.990349	-0.230963	98.495064	1.083281	0.000000	4.881240	0.000000	0.000000	0.000000	-0.777723	0.242138	-1.249438	0.000000	0.000000	3.000000	14.000000	0.000000
2297.955962	-0.072696	0.563816	0.130546	77.149872	-1.559377	97.199265	1.023598	0.000000	4.894104	0.000000	0.000000	0.000000	-0.777723	0.242138	-1.249438	0.000000	0.000000	3.000000	14.000000	0.000000
2297.959296	-0.075431	0.564829	0.126481	77.149872	-1.559377	97.199265	1.023598	0.000000	4.894104	0.000000	0.000000	0.000000	-0.820366	0.303906	-1.219341	0.000000	0.000000	3.000000	14.000000	0.000000
2297.962629	-0.075431	0.564829	0.126481	77.149872	-1.559377	97.199265	1.023598	0.000000	4.894104	0.000000	0.000000	0.000000	-0.820366	0.303906	-1.219341	0.000000	0.000000	3.000000	14.000000	0.000000
2297.965962	-0.075431	0.564829	0.126481	77.256317	-2.197430	96.763985	0.953429	0.000000	4.908256	0.000000	0.000000	0.000000	-0.820366	0.303906	-1.219341	0.000000	0.000000	3.000000	14.000000	0.000000
2297.969296	-0.078183	0.566015	0.122636	77.256317	-2.197430	96.763985	0.953429	0.000000	4.908256	0.000000	0.000000	0.000000	-0.825468	0.355951	-1.153592	0.000000	0.000000	3.000000	14.000000	0.000000
2297.972629	-0.078183	0.566015	0.122636	77.256317	-2.197430	96.763985	0.953429	0.000000	4.908256	0.000000	0.000000	0.000000	-0.825468	0.355951	-1.153592	0.000000	0.000000	3.000000	14.000000	0.000000
2297.975962	-0.078183	0.566015	0.122636	77.297333	-2.043718	97.301826	0.875769	0.000000	4.922706	0.000000	0.000000	0.000000	-0.825468	0.355951	-1.153592	0.000000	0.000000	3.000000	14.000000	0.000000
2297.979296	-0.080823	0.567383	0.119067	77.297333	-2.043718	97.301826	0.875769	0.000000	4.922706	0.000000	0.000000	0.000000	-0.792179	0.410289	-1.070513	0.000000	0.000000	3.000000	14.000000	0.000000
2297.982629	-0.080823	0.567383	0.119067	77.297333	-2.043718	97.301826	0.875769	0.000000	4.922706	0.000000	0.000000	0.000000	-0.792179	0.410289	-1.070513	0.000000	0.000000	3.000000	14.000000	0.000000
2297.985962	-0.080823	0.567383	0.119067	77.294945	-1.518559	98.083145	0.795046	0.000000	4.936386	0.000000	0.000000	0.000000	-0.792179	0.410289	-1.070513	0.000000	0.000000	3.000000	14.000000	0.000000
2297.989296	-0.083169	0.568850	0.115803	77.294945	-1.518559	98.083145	0.795046	0.000000	4.936386	0.000000	0.000000	0.000000	-0.703608	0.440186	-0.979238	0.000000	0.000000	3.000000	14.000000	0.000000
2297.992629	-0.083169	0.568850	0.115803	77.294945	-1.518559	98.083145	0.795046	0.000000	4.936386	0.000000	0.000000	0.000000	-0.703608	0.440186	-0.979238	0.000000	0.000000	3.000000	14.000000	0.000000
2297.995962	-0.083169	0.568850	0.115803	77.260826	-0.975009	98.464302	0.719168	0.000000	4.948009	0.000000	0.000000	0.000000	-0.703608	0.440186	-0.979238	0.000000	0.000000	3.000000	14.000000	0.000000
2297.999296	-0.085392	0.570357	0.112836	77.260826	-0.975009	98.464302	0.719168	0.000000	4.948009	0.000000	0.000000	0.000000	-0.667075	0.451959	-0.890031	0.000000	0.000000	3.000000	14.000000	0.000000
2298.002629	-0.085392	0.570357	0.112836	77.260826	-0.975009	98.464302	0.719168	0.000000	4.948009	0.000000	0.000000	0.000000	-0.667075	0.451959	-0.890031	0.000000	0.000000	3.000000	14.000000	0.000000
2298.005962	-0.085392	0.570357	0.112836	77.224045	-0.680489	98.296570	0.641944	0.000000	4.958620	0.000000	0.000000	0.000000	-0.667075	0.451959	-0.890031	0.000000	0.000000	3.000000	14.000000	0.000000
2298.009296	-0.087535	0.571832	0.110041	77.224045	-0.680489	98.296570	0.641944	0.000000	4.958620	0.000000	0.000000	0.000000	-0.642994	0.442755	-0.838637	0.000000	0.000000	3.000000	14.000000	0.000000
2298.012629	-0.087535	0.571832	0.110041	77.224045	-0.680489	98.296570	0.641944	0.000000	4.958620	0.000000	0.000000	0.000000	-0.642994	0.442755	-0.838637	0.000000	0.000000	3.000000	14.000000	0.000000
2298.015962	-0.087535	0.571832	0.110041	77.282372	-0.793692	97.598053	0.562759	0.000000	4.968229	0.000000	0.000000	0.000000	-0.642994	0.442755	-0.838637	0.000000	0.000000	3.000000	14.000000	0.000000
2298.019296	-0.089556	0.573206	0.107302	77.282372	-0.793692	97.598053	0.562759	0.000000	4.968229	0.000000	0.000000	0.000000	-0.606200	0.412183	-0.821612	0.000000	0.000000	3.000000	14.000000	0.000000
2298.022629	-0.089556	0.573206	0.107302	77.282372	-0.793692	97.598053	0.562759	0.000000	4.968229	0.000000	0.000000	0.000000	-0.606200	0.412183	-0.821612	0.000000	0.000000	3.000000	14.000000	0.000000
2298.025962	-0.089556	0.573206	0.107302	77.711082	-0.880439	96.559326	0.484367	0.000000	4.976483	0.000000	0.000000	0.000000	-0.606200	0.412183	-0.821612	0.000000	0.000000	3.000000	14.000000	0.000000
2298.029296	-0.091617	0.574266	0.104262	77.711082	-0.880439	96.559326	0.484367	0.000000	4.976483	0.000000	0.000000	0.000000	-0.618149	0.317962	-0.912126	0.000000	0.000000	3.000000	14.000000	0.000000
2298.032629	-0.091617	0.574266	0.104262	77.711082	-0.880439	96.559326	0.484367	0.000000	4.976483	0.000000	0.000000	0.000000	-0.618149	0.317962	-0.912126	0.000000	0.000000	3.000000	14.000000	0.000000
2298.035962	-0.091617	0.574266	0.104262	78.398613	-1.014238	95.164795	0.400740	0.000000	4.983915	0.000000	0.000000	0.000000	-0.618149	0.317962	-0.912126	0.000000	0.000000	3.000000	14.000000	0.000000
2298.039296	-0.093739	0.575062	0.100923	78.398613	-1.014238	95.164795	0.400740	0.000000	4.983915	0.000000	0.000000	0.000000	-0.636839	0.238837	-1.001581	0.000000	0.000000	3.000000	14.000000	0.000000
2298.042629	-0.093739	0.575062	0.100923	78.398613	-1.014238	95.164795	0.400740	0.000000	4.983915	0.000000	0.000000	0.000000	-0.636839	0.238837	-1.001581	0.000000	0.000000	3.000000	14.000000	0.000000
2298.045962	-0.093739	0.575062	0.100923	79.105232	-1.401578	93.599670	0.309569	0.000000	4.990407	0.000000	0.000000	0.000000	-0.636839	0.238837	-1.001581	0.000000	0.000000	3.000000	14.000000	0.000000
2298.049296	-0.095952	0.575653	0.097326	79.105232	-1.401578	93.599670	0.309569	0.000000	4.990407	0.000000	0.000000	0.000000	-0.663917	0.177187	-1.079079	0.000000	0.000000	3.000000	14.000000	0.000000
2298.052629	-0.095952	0.575653	0.097326	79.105232	-1.401578	93.599670	0.309569	0.000000	4.990407	0.000000	0.000000	0.000000	-0.663917	0.177187	-1.079079	0.000000	0.000000	3.000000	14.000000	0.000000
2298.055962	-0.095952	0.575653	0.097326	79.787834	-1.837750	92.511215	0.202376	0.000000	4.866318	0.000000	0.000000	0.000000	-0.663917	0.177187	-1.079079	0.000000	0.000000	3.000000	14.000000	0.000000
2298.059296	-0.098293	0.576124	0.093564	79.787834	-1.837750	92.511215	0.202376	0.000000	4.866318	0.000000	0.000000	0.000000	-0.702176	0.141229	-1.128847	0.000000	0.000000	3.000000	14.000000	0.000000
2298.062629	-0.098293	0.576124	0.093564	79.787834	-1.837750	92.511215	0.202376	0.000000	4.866318	0.000000	0.000000	0.000000	-0.702176	0.141229	-1.128847	0.000000	0.000000	3.000000	14.000000	0.000000
2298.065962	-0.098293	0.576124	0.093564	80.407982	-2.160055	92.122322	0.085346	0.000000	4.678177	0.000000	0.000000	0.000000	-0.702176	0.141229	-1.128847	0.000000	0.000000	3.000000	14.000000	0.000000
2298.069296	-0.100735	0.576513	0.089668	80.407982	-2.160055	92.122322	0.085346	0.000000	4.678177	0.000000	0.000000	0.000000	-0.732585	0.116878	-1.168606	0.000000	0.000000	3.000000	14.000000	0.000000
2298.072629	-0.100735	0.576513	0.089668	80.407982	-2.160055	92.122322	0.085346	0.000000	4.678177	0.000000	0.000000	0.000000	-0.732585	0.116878	-1.168606	0.000000	0.000000	3.000000	14.000000	0.000000
2298.075962	-0.100735	0.576513	0.089668	80.792816	-2.221734	92.319122	-0.036751	0.000000	4.483409	0.000000	0.000000	0.000000	-0.732585	0.116878	-1.168606	0.000000	0.000000	3.000000	14.000000	0.000000
2298.079296	-0.103193	0.576896	0.085780	80.792816	-2.221734	92.319122	-0.036751	0.000000	4.483409	0.000000	0.000000	0.000000	-0.737526	0.114886	-1.166449	0.000000	0.000000	3.000000	14.000000	0.000000
2298.082629	-0.103193	0.576896	0.085780	80.792816	-2.221734	92.319122	-0.036751	0.000000	4.483409	0.000000	0.000000	0.000000	-0.737526	0.114886	-1.166449	0.000000	0.000000	3.000000	14.000000	0.000000
2298.085962	-0.103193	0.576896	0.085780	80.664406	-2.624140	92.133377	-0.159672	0.000000	4.289001	0.000000	0.000000	0.000000	-0.737526	0.114886	-1.166449	0.000000	0.000000	3.000000	14.000000	0.000000
2298.089296	-0.105605	0.577334	0.082124	80.664406	-2.624140	92.133377	-0.159672	0.000000	4.289001	0.000000	0.000000	0.000000	-0.723588	0.131321	-1.096931	0.000000	0.000000	3.000000	14.000000	0.000000
2298.092629	-0.105605	0.577334	0.082124	80.664406	-2.624140	92.133377	-0.159672	0.000000	4.289001	0.000000	0.000000	0.000000	-0.723588	0.131321	-1.096931	0.000000	0.000000	3.000000	14.000000	0.000000
2298.095962	-0.105605	0.577334	0.082124	80.127815	-3.311545	91.376274	-0.280270	0.000000	4.106180	0.000000	0.000000	0.000000	-0.723588	0.131321	-1.096931	0.000000	0.000000	3.000000	14.000000	0.000000
2298.099296	-0.107845	0.577730	0.078708	80.127815	-3.311545	91.376274	-0.280270	0.000000	4.106180	0.000000	0.000000	0.000000	-0.671967	0.118836	-1.024547	0.000000	0.000000	3.000000	14.000000	0.000000
2298.102629	-0.107845	0.577730	0.078708	80.127815	-3.311545	91.376274	-0.280270	0.000000	4.106180	0.000000	0.000000	0.000000	-0.671967	0.118836	-1.024547	0.000000	0.000000	3.000000	14.000000	0.000000
2298.105962	-0.107845	0.577730	0.078708	79.448814	-3.717478	90.681000	-0.392265	0.000000	3.935422	0.000000	0.000000	0.000000	-0.671967	0.118836	-1.024547	0.000000	0.000000	3.000000	14.000000	0.000000
2298.109296	-0.109870	0.578013	0.075421	79.448814	-3.717478	90.681000	-0.392265	0.000000	3.935422	0.000000	0.000000	0.000000	-0.607294	0.084774	-0.986359	0.000000	0.000000	3.000000	14.000000	0.000000
2298.112629	-0.109870	0.578013	0.075421	79.448814	-3.717478	90.681000	-0.392265	0.000000	3.935422	0.000000	0.000000	0.000000	-0.607294	0.084774	-0.986359	0.000000	0.000000	3.000000	14.000000	0.000000
2298.115962	-0.109870	0.578013	0.075421	78.797882	-3.831702	90.274155	-0.493481	0.000000	3.771029	0.000000	0.000000	0.000000	-0.607294	0.084774	-0.986359	0.000000	0.000000	3.000000	14.000000	0.000000
2298.119296	-0.111748	0.578156	0.072193	78.797882	-3.831702	90.274155	-0.493481	0.000000	3.771029	0.000000	0.000000	0.000000	-0.563425	0.043064	-0.968128	0.000000	0.000000	3.000000	14.000000	0.000000
2298.122629	-0.111748	0.578156	0.072193	78.797882	-3.831702	90.274155	-0.493481	0.000000	3.771029	0.000000	0.000000	0.000000	-0.563425	0.043064	-0.968128	0.000000	0.000000	3.000000	14.000000	0.000000
2298.125962	-0.111748	0.578156	0.072193	78.210030	-3.862687	90.087791	-0.587385	0.000000	3.609674	0.000000	0.000000	0.000000	-0.563425	0.043064	-0.968128	0.000000	0.000000	3.000000	14.000000	0.000000
2298.129296	-0.113519	0.578165	0.068958	78.210030	-3.862687	90.087791	-0.587385	0.000000	3.609674	0.000000	0.000000	0.000000	-0.531518	0.002533	-0.970685	0.000000	0.000000	3.000000	14.000000	0.000000
2298.132629	-0.113519	0.578165	0.068958	78.210030	-3.862687	90.087791	-0.587385	0.000000	3.609674	0.000000	0.000000	0.000000	-0.531518	0.002533	-0.970685	0.000000	0.000000	3.000000	14.000000	0.000000
2298.135962	-0.113519	0.578165	0.068958	77.693642	-3.965216	90.001320	-0.675971	0.000000	3.447893	0.000000	0.000000	0.000000	-0.531518	0.002533	-0.970685	0.000000	0.000000	3.000000	14.000000	0.000000
2298.139296	-0.115209	0.578069	0.065703	77.693642	-3.965216	90.001320	-0.675971	0.000000	3.447893	0.000000	0.000000	0.000000	-0.506955	-0.028809	-0.976594	0.000000	0.000000	3.000000	14.000000	0.000000
2298.142629	-0.115209	0.578069	0.065703	77.693642	-3.965216	90.001320	-0.675971	0.000000	3.447893	0.000000	0.000000	0.000000	-0.506955	-0.028809	-0.976594	0.000000	0.000000	3.000000	14.000000	0.000000
2298.145962	-0.115209	0.578069	0.065703	77.240799	-4.214295	89.808655	-0.760464	0.000000	3.285127	0.000000	0.000000	0.000000	-0.506955	-0.028809	-0.976594	0.000000	0.000000	3.000000	14.000000	0.000000
2298.149296	-0.116876	0.577878	0.062455	77.240799	-4.214295	89.808655	-0.760464	0.000000	3.285127	0.000000	0.000000	0.000000	-0.499915	-0.057094	-0.974262	0.000000	0.000000	3.000000	14.000000	0.000000
2298.152629	-0.116876	0.577878	0.062455	77.240799	-4.214295	89.808655	-0.760464	0.000000	3.285127	0.000000	0.000000	0.000000	-0.499915	-0.057094	-0.974262	0.000000	0.000000	3.000000	14.000000	0.000000
2298.155962	-0.116876	0.577878	0.062455	76.846992	-4.508951	89.559212	-0.843783	0.000000	3.122751	0.000000	0.000000	0.000000	-0.499915	-0.057094	-0.974262	0.000000	0.000000	3.000000	14.000000	0.000000
2298.159296	-0.118548	0.577691	0.059229	76.846992	-4.508951	89.559212	-0.843783	0.000000	3.122751	0.000000	0.000000	0.000000	-0.501581	-0.056267	-0.967914	0.000000	0.000000	3.000000	14.000000	0.000000
2298.162629	-0.118548	0.577691	0.059229	76.846992	-4.508951	89.559212	-0.843783	0.000000	3.122751	0.000000	0.000000	0.000000	-0.501581	-0.056267	-0.967914	0.000000	0.000000	3.000000	14.000000	0.000000
2298.165962	-0.118548	0.577691	0.059229	76.504639	-4.710658	89.518120	-0.927379	0.000000	2.961432	0.000000	0.000000	0.000000	-0.501581	-0.056267	-0.967914	0.000000	0.000000	3.000000	14.000000	0.000000
2298.169296	-0.120237	0.577458	0.056075	76.504639	-4.710658	89.518120	-0.927379	0.000000	2.961432	0.000000	0.000000	0.000000	-0.506842	-0.069959	-0.946196	0.000000	0.000000	3.000000	14.000000	0.000000
2298.172629	-0.120237	0.577458	0.056075	76.504639	-4.710658	89.518120	-0.927379	0.000000	2.961432	0.000000	0.000000	0.000000	-0.506842	-0.069959	-0.946196	0.000000	0.000000	3.000000	14.000000	0.000000
2298.175962	-0.120237	0.577458	0.056075	76.197830	-4.658588	89.905251	-1.011853	0.000000	2.803732	0.000000	0.000000	0.000000	-0.506842	-0.069959	-0.946196	0.000000	0.000000	3.000000	14.000000	0.000000
2298.179296	-0.121928	0.577218	0.053031	76.197830	-4.658588	89.905251	-1.011853	0.000000	2.803732	0.000000	0.000000	0.000000	-0.507353	-0.072022	-0.913107	0.000000	0.000000	3.000000	14.000000	0.000000
2298.182629	-0.121928	0.577218	0.053031	76.197830	-4.658588	89.905251	-1.011853	0.000000	2.803732	0.000000	0.000000	0.000000	-0.507353	-0.072022	-0.913107	0.000000	0.000000	3.000000	14.000000	0.000000
2298.185962	-0.121928	0.577218	0.053031	75.914810	-4.240357	90.763885	-1.096412	0.000000	2.651548	0.000000	0.000000	0.000000	-0.507353	-0.072022	-0.913107	0.000000	0.000000	3.000000	14.000000	0.000000
2298.189296	-0.123554	0.576915	0.050128	75.914810	-4.240357	90.763885	-1.096412	0.000000	2.651548	0.000000	0.000000	0.000000	-0.487644	-0.090926	-0.870738	0.000000	0.000000	3.000000	14.000000	0.000000
2298.192629	-0.123554	0.576915	0.050128	75.914810	-4.240357	90.763885	-1.096412	0.000000	2.651548	0.000000	0.000000	0.000000	-0.487644	-0.090926	-0.870738	0.000000	0.000000	3.000000	14.000000	0.000000
2298.195962	-0.123554	0.576915	0.050128	75.643646	-3.509324	91.904091	-1.177686	0.000000	2.506425	0.000000	0.000000	0.000000	-0.487644	-0.090926	-0.870738	0.000000	0.000000	3.000000	14.000000	0.000000
2298.199296	-0.125128	0.576606	0.047416	75.643646	-3.509324	91.904091	-1.177686	0.000000	2.506425	0.000000	0.000000	0.000000	-0.472431	-0.092504	-0.813613	0.000000	0.000000	3.000000	14.000000	0.000000
2298.202629	-0.125128	0.576606	0.047416	75.643646	-3.509324	91.904091	-1.177686	0.000000	2.506425	0.000000	0.000000	0.000000	-0.472431	-0.092504	-0.813613	0.000000	0.000000	3.000000	14.000000	0.000000
2298.205962	-0.125128	0.576606	0.047416	75.368851	-2.594160	93.103134	-1.256425	0.000000	2.370823	0.000000	0.000000	0.000000	-0.472431	-0.092504	-0.813613	0.000000	0.000000	3.000000	14.000000	0.000000
2298.209296	-0.126701	0.576247	0.044874	75.368851	-2.594160	93.103134	-1.256425	0.000000	2.370823	0.000000	0.000000	0.000000	-0.471866	-0.107890	-0.762633	0.000000	0.000000	3.000000	14.000000	0.000000
2298.212629	-0.126701	0.576247	0.044874	75.368851	-2.594160	93.103134	-1.256425	0.000000	2.370823	0.000000	0.000000	0.000000	-0.471866	-0.107890	-0.762633	0.000000	0.000000	3.000000	14.000000	0.000000
2298.215962	-0.126701	0.576247	0.044874	75.080925	-1.527350	94.231056	-1.335069	0.000000	2.243717	0.000000	0.000000	0.000000	-0.471866	-0.107890	-0.762633	0.000000	0.000000	3.000000	14.000000	0.000000
2298.219296	-0.128197	0.575875	0.042492	75.080925	-1.527350	94.231056	-1.335069	0.000000	2.243717	0.000000	0.000000	0.000000	-0.448540	-0.111523	-0.714592	0.000000	0.000000	3.000000	14.000000	0.000000
2298.222629	-0.128197	0.575875	0.042492	75.080925	-1.527350	94.231056	-1.335069	0.000000	2.243717	0.000000	0.000000	0.000000	-0.448540	-0.111523	-0.714592	0.000000	0.000000	3.000000	14.000000	0.000000
2298.225962	-0.128197	0.575875	0.042492	74.781723	-0.253534	95.414749	-1.409826	0.000000	2.124619	0.000000	0.000000	0.000000	-0.448540	-0.111523	-0.714592	0.000000	0.000000	3.000000	14.000000	0.000000
2298.229296	-0.129575	0.575445	0.040207	74.781723	-0.253534	95.414749	-1.409826	0.000000	2.124619	0.000000	0.000000	0.000000	-0.413556	-0.128866	-0.685563	0.000000	0.000000	3.000000	14.000000	0.000000
2298.232629	-0.129575	0.575445	0.040207	74.781723	-0.253534	95.414749	-1.409826	0.000000	2.124619	0.000000	0.000000	0.000000	-0.413556	-0.128866	-0.685563	0.000000	0.000000	3.000000	14.000000	0.000000
2298.235962	-0.129575	0.575445	0.040207	74.489143	1.092989	96.773842	-1.478752	0.000000	2.010358	0.000000	0.000000	0.000000	-0.413556	-0.128866	-0.685563	0.000000	0.000000	3.000000	14.000000	0.000000
2298.239296	-0.130782	0.574949	0.037994	74.489143	1.092989	96.773842	-1.478752	0.000000	2.010358	0.000000	0.000000	0.000000	-0.362155	-0.148732	-0.664056	0.000000	0.000000	3.000000	14.000000	0.000000
2298.242629	-0.130782	0.574949	0.037994	74.489143	1.092989	96.773842	-1.478752	0.000000	2.010358	0.000000	0.000000	0.000000	-0.362155	-0.148732	-0.664056	0.000000	0.000000	3.000000	14.000000	0.000000
2298.245962	-0.130782	0.574949	0.037994	74.223587	2.390084	98.274529	-1.539112	0.000000	1.899682	0.000000	0.000000	0.000000	-0.362155	-0.148732	-0.664056	0.000000	0.000000	3.000000	14.000000	0.000000
2298.249296	-0.131763	0.574379	0.035827	74.223587	2.390084	98.274529	-1.539112	0.000000	1.899682	0.000000	0.000000	0.000000	-0.294359	-0.171070	-0.650034	0.000000	0.000000	3.000000	14.000000	0.000000
2298.252629	-0.131763	0.574379	0.035827	74.223587	2.390084	98.274529	-1.539112	0.000000	1.899682	0.000000	0.000000	0.000000	-0.294359	-0.171070	-0.650034	0.000000	0.000000	3.000000	14.000000	0.000000
2298.255962	-0.131763	0.574379	0.035827	73.999702	3.533116	100.050400	-1.588171	0.000000	1.791343	0.000000	0.000000	0.000000	-0.294359	-0.171070	-0.650034	0.000000	0.000000	3.000000	14.000000	0.000000
2298.259296	-0.132660	0.573837	0.033668	73.999702	3.533116	100.050400	-1.588171	0.000000	1.791343	0.000000	0.000000	0.000000	-0.269119	-0.162669	-0.647705	0.000000	0.000000	3.000000	14.000000	0.000000
2298.262629	-0.132660	0.573837	0.033668	73.999702	3.533116	100.050400	-1.588171	0.000000	1.791343	0.000000	0.000000	0.000000	-0.269119	-0.162669	-0.647705	0.000000	0.000000	3.000000	14.000000	0.000000
2298.265962	-0.132660	0.573837	0.033668	73.804497	4.412355	101.610649	-1.633025	0.000000	1.683392	0.000000	0.000000	0.000000	-0.269119	-0.162669	-0.647705	0.000000	0.000000	3.000000	14.000000	0.000000
2298.269296	-0.133543	0.573415	0.031586	73.804497	4.412355	101.610649	-1.633025	0.000000	1.683392	0.000000	0.000000	0.000000	-0.264724	-0.126729	-0.624623	0.000000	0.000000	3.000000	14.000000	0.000000
2298.272629	-0.133543	0.573415	0.031586	73.804497	4.412355	101.610649	-1.633025	0.000000	1.683392	0.000000	0.000000	0.000000	-0.264724	-0.126729	-0.624623	0.000000	0.000000	3.000000	14.000000	0.000000
2298.275962	-0.133543	0.573415	0.031586	73.642197	4.986707	102.719604	-1.677145	0.000000	1.579288	0.000000	0.000000	0.000000	-0.264724	-0.126729	-0.624623	0.000000	0.000000	3.000000	14.000000	0.000000
2298.279296	-0.134412	0.573102	0.029671	73.642197	4.986707	102.719604	-1.677145	0.000000	1.579288	0.000000	0.000000	0.000000	-0.260632	-0.093772	-0.574372	0.000000	0.000000	3.000000	14.000000	0.000000
2298.282629	-0.134412	0.573102	0.029671	73.642197	4.986707	102.719604	-1.677145	0.000000	1.579288	0.000000	0.000000	0.000000	-0.260632	-0.093772	-0.574372	0.000000	0.000000	3.000000	14.000000	0.000000
2298.285962	-0.134412	0.573102	0.029671	73.520409	5.247348	103.298073	-1.720584	0.000000	1.483560	0.000000	0.000000	0.000000	-0.260632	-0.093772	-0.574372	0.000000	0.000000	3.000000	14.000000	0.000000
2298.289296	-0.135235	0.572890	0.027893	73.520409	5.247348	103.298073	-1.720584	0.000000	1.483560	0.000000	0.000000	0.000000	-0.247015	-0.063723	-0.533550	0.000000	0.000000	3.000000	14.000000	0.000000
2298.292629	-0.135235	0.572890	0.027893	73.520409	5.247348	103.298073	-1.720584	0.000000	1.483560	0.000000	0.000000	0.000000	-0.247015	-0.063723	-0.533550	0.000000	0.000000	3.000000	14.000000	0.000000
2298.295962	-0.135235	0.572890	0.027893	73.402763	5.248170	103.392731	-1.761753	0.000000	1.394635	0.000000	0.000000	0.000000	-0.247015	-0.063723	-0.533550	0.000000	0.000000	3.000000	14.000000	0.000000
2298.299296	-0.135965	0.572750	0.026338	73.402763	5.248170	103.392731	-1.761753	0.000000	1.394635	0.000000	0.000000	0.000000	-0.218950	-0.041980	-0.466534	0.000000	0.000000	3.000000	14.000000	0.000000
2298.302629	-0.135965	0.572750	0.026338	73.402763	5.248170	103.392731	-1.761753	0.000000	1.394635	0.000000	0.000000	0.000000	-0.218950	-0.041980	-0.466534	0.000000	0.000000	3.000000	14.000000	0.000000
2298.305962	-0.135965	0.572750	0.026338	73.299095	5.141036	103.142410	-1.798244	0.000000	1.316879	0.000000	0.000000	0.000000	-0.218950	-0.041980	-0.466534	0.000000	0.000000	3.000000	14.000000	0.000000
2298.309296	-0.136560	0.572655	0.025026	73.299095	5.141036	103.142410	-1.798244	0.000000	1.316879	0.000000	0.000000	0.000000	-0.178502	-0.028394	-0.393519	0.000000	0.000000	3.000000	14.000000	0.000000
2298.312629	-0.136560	0.572655	0.025026	73.299095	5.141036	103.142410	-1.798244	0.000000	1.316879	0.000000	0.000000	0.000000	-0.178502	-0.028394	-0.393519	0.000000	0.000000	3.000000	14.000000	0.000000
2298.315962	-0.136560	0.572655	0.025026	73.201843	5.000397	102.670395	-1.827994	0.000000	1.251292	0.000000	0.000000	0.000000	-0.178502	-0.028394	-0.393519	0.000000	0.000000	3.000000	14.000000	0.000000
2298.319296	-0.137021	0.572633	0.023952	73.201843	5.000397	102.670395	-1.827994	0.000000	1.251292	0.000000	0.000000	0.000000	-0.138341	-0.006517	-0.322046	0.000000	0.000000	3.000000	14.000000	0.000000
2298.322629	-0.137021	0.572633	0.023952	73.201843	5.000397	102.670395	-1.827994	0.000000	1.251292	0.000000	0.000000	0.000000	-0.138341	-0.006517	-0.322046	0.000000	0.000000	3.000000	14.000000	0.000000
2298.325962	-0.137021	0.572633	0.023952	73.114807	4.799281	102.094223	-1.851051	0.000000	1.197618	0.000000	0.000000	0.000000	-0.138341	-0.006517	-0.322046	0.000000	0.000000	3.000000	14.000000	0.000000
2298.329296	-0.137021	0.572633	0.023952	73.114807	4.799281	102.094223	-1.851051	0.000000	1.197618	0.000000	0.000000	0.000000	-0.138341	-0.006517	-0.322046	0.000000	0.000000	3.000000	14.000000	0.000000
2298.332629	-0.137350	0.572685	0.023118	73.114807	4.799281	102.094223	-1.851051	0.000000	1.197618	0.000000	0.000000	0.000000	-0.098842	0.015373	-0.250357	0.000000	0.000000	3.000000	14.000000	0.000000
2298.335962	-0.137350	0.572685	0.023118	73.063179	4.637616	101.834930	-1.851051	0.000000	1.197618	0.000000	0.000000	0.000000	-0.098842	0.015373	-0.250357	0.000000	0.000000	3.000000	14.000000	0.000000
2298.339296	-0.137539	0.572800	0.022484	73.063179	4.637616	101.834930	-1.851051	0.000000	1.197618	0.000000	0.000000	0.000000	-0.056496	0.034583	-0.190145	0.000000	0.000000	3.000000	14.000000	0.000000
2298.342629	-0.137539	0.572800	0.022484	73.063179	4.637616	101.834930	-1.851051	0.000000	1.197618	0.000000	0.000000	0.000000	-0.056496	0.034583	-0.190145	0.000000	0.000000	3.000000	14.000000	0.000000
2298.345962	-0.137539	0.572800	0.022484	73.057968	4.553037	101.758049	-1.876941	0.000000	1.124201	0.000000	0.000000	0.000000	-0.056496	0.034583	-0.190145	0.000000	0.000000	3.000000	14.000000	0.000000
2298.349296	-0.137539	0.572800	0.022484	73.057968	4.553037	101.758049	-1.876941	0.000000	1.124201	0.000000	0.000000	0.000000	-0.056496	0.034583	-0.190145	0.000000	0.000000	3.000000	14.000000	0.000000
2298.352629	-0.137599	0.572970	0.022006	73.057968	4.553037	101.758049	-1.876941	0.000000	1.124201	0.000000	0.000000	0.000000	-0.017957	0.051014	-0.143437	0.000000	0.000000	3.000000	14.000000	0.000000
2298.355962	-0.137599	0.572970	0.022006	73.082352	4.368099	101.503151	-1.876941	0.000000	1.124201	0.000000	0.000000	0.000000	-0.017957	0.051014	-0.143437	0.000000	0.000000	3.000000	14.000000	0.000000
2298.359296	-0.137599	0.572970	0.022006	73.082352	4.368099	101.503151	-1.876941	0.000000	1.124201	0.000000	0.000000	0.000000	-0.017957	0.051014	-0.143437	0.000000	0.000000	3.000000	14.000000	0.000000
2298.362629	-0.137599	0.572970	0.022006	73.082352	4.368099	101.503151	-1.876941	0.000000	1.124201	0.000000	0.000000	0.000000	-0.017957	0.051014	-0.143437	0.000000	0.000000	3.000000	14.000000	0.000000
2298.365962	-0.137656	0.573391	0.021179	73.117622	4.063519	101.081169	-1.879934	0.000000	1.100295	0.000000	0.000000	0.000000	-0.017317	0.126396	-0.247933	0.000000	0.000000	3.000000	14.000000	0.000000
2298.369296	-0.137656	0.573391	0.021179	73.117622	4.063519	101.081169	-1.879934	0.000000	1.100295	0.000000	0.000000	0.000000	0.000001	-0.000007	0.000000	0.000000	0.000000	3.000000	14.000000	0.000000
2298.372629	-0.137656	0.573391	0.021179	73.117622	4.063519	101.081169	-1.879934	0.000000	1.100295	0.000000	0.000000	0.000000	0.000001	-0.000007	0.000000	0.000000	0.000000	3.000000	14.000000	0.000000
2298.375962	-0.137656	0.573391	0.021179	73.152000	3.663953	100.532814	-1.882820	0.000000	1.058973	0.000000	0.000000	0.000000	0.000001	-0.000007	0.000000	0.000000	0.000000	3.000000	14.000000	0.000000
2298.379296	-0.137656	0.573391	0.021179	73.152000	3.663953	100.532814	-1.882820	0.000000	1.058973	0.000000	0.000000	0.000000	0.000001	-0.000007	0.000000	0.000000	0.000000	3.000000	14.000000	0.000000
2298.382629	-0.137806	0.573670	0.020847	73.152000	3.663953	100.532814	-1.882820	0.000000	1.058973	0.000000	0.000000	0.000000	-0.045020	0.083708	-0.099741	0.000000	0.000000	3.000000	14.000000	0.000000
2298.385962	-0.137806	0.573670	0.020847	73.179443	3.244540	99.975235	-1.882820	0.000000	1.058973	0.000000	0.000000	0.000000	-0.045020	0.083708	-0.099741	0.000000	0.000000	3.000000	14.000000	0.000000
2298.389296	-0.138063	0.573977	0.020543	73.179443	3.244540	99.975235	-1.882820	0.000000	1.058973	0.000000	0.000000	0.000000	-0.076908	0.091979	-0.091148	0.000000	0.000000	3.000000	14.000000	0.000000
2298.392629	-0.138063	0.573977	0.020543	73.179443	3.244540	99.975235	-1.882820	0.000000	1.058973	0.000000	0.000000	0.000000	-0.076908	0.091979	-0.091148	0.000000	0.000000	3.000000	14.000000	0.000000
2298.395962	-0.138063	0.573977	0.020543	73.191994	2.917018	99.554939	-1.903142	0.000000	1.027158	0.000000	0.000000	0.000000	-0.076908	0.091979	-0.091148	0.000000	0.000000	3.000000	14.000000	0.000000
2298.399296	-0.138317	0.574229	0.020319	73.191994	2.917018	99.554939	-1.903142	0.000000	1.027158	0.000000	0.000000	0.000000	-0.076374	0.075803	-0.067236	0.000000	0.000000	3.000000	14.000000	0.000000
2298.402629	-0.138317	0.574229	0.020319	73.191994	2.917018	99.554939	-1.903142	0.000000	1.027158	0.000000	0.000000	0.000000	-0.076374	0.075803	-0.067236	0.000000	0.000000	3.000000	14.000000	0.000000
2298.405962	-0.138317	0.574229	0.020319	73.179741	2.756639	99.378731	-1.915870	0.000000	1.015952	0.000000	0.000000	0.000000	-0.076374	0.075803	-0.067236	0.000000	0.000000	3.000000	14.000000	0.000000
2298.409296	-0.138317	0.574229	0.020319	73.179741	2.756639	99.378731	-1.915870	0.000000	1.015952	0.000000	0.000000	0.000000	-0.076374	0.075803	-0.067236	0.000000	0.000000	3.000000	14.000000	0.000000
2298.412629	-0.138544	0.574483	0.020169	73.179741	2.756639	99.378731	-1.915870	0.000000	1.015952	0.000000	0.000000	0.000000	-0.068030	0.075974	-0.045016	0.000000	0.000000	3.000000	14.000000	0.000000
2298.415962	-0.138544	0.574483	0.020169	73.154396	2.711098	99.367332	-1.915870	0.000000	1.015952	0.000000	0.000000	0.000000	-0.068030	0.075974	-0.045016	0.000000	0.000000	3.000000	14.000000	0.000000
2298.419296	-0.138544	0.574483	0.020169	73.154396	2.711098	99.367332	-1.915870	0.000000	1.015952	0.000000	0.000000	0.000000	-0.068030	0.075974	-0.045016	0.000000	0.000000	3.000000	14.000000	0.000000
2298.422629	-0.138544	0.574483	0.020169	73.154396	2.711098	99.367332	-1.915870	0.000000	1.015952	0.000000	0.000000	0.000000	-0.068030	0.075974	-0.045016	0.000000	0.000000	3.000000	14.000000	0.000000
2298.425962	-0.138957	0.574927	0.019984	73.130150	2.666303	99.344917	-1.927209	0.000000	1.008450	0.000000	0.000000	0.000000	-0.123913	0.133206	-0.055515	0.000000	0.000000	3.000000	14.000000	0.000000
2298.429296	-0.138957	0.574927	0.019984	73.130150	2.666303	99.344917	-1.927209	0.000000	1.008450	0.000000	0.000000	0.000000	0.000001	0.000007	0.000000	0.000000	0.000000	3.000000	14.000000	0.000000
2298.432629	-0.138957	0.574927	0.019984	73.130150	2.666303	99.344917	-1.927209	0.000000	1.008450	0.000000	0.000000	0.000000	0.000001	0.000007	0.000000	0.000000	0.000000	3.000000	14.000000	0.000000
2298.435962	-0.138957	0.574927	0.019984	73.113533	2.633820	99.327385	-1.947861	0.000000	0.999197	0.000000	0.000000	0.000000	0.000001	0.000007	0.000000	0.000000	0.000000	3.000000	14.000000	0.000000
2298.439296	-0.138957	0.574927	0.019984	73.113533	2.633820	99.327385	-1.947861	0.000000	0.999197	0.000000	0.000000	0.000000	0.000001	0.000007	0.000000	0.000000	0.000000	3.000000	14.000000	0.000000
2298.442629	-0.139087	0.575108	0.019924	73.113533	2.633820	99.327385	-1.947861	0.000000	0.999197	0.000000	0.000000	0.000000	-0.038950	0.054389	-0.018123	0.000000	0.000000	3.000000	14.000000	0.000000
2298.445962	-0.139087	0.575108	0.019924	73.118240	2.641198	99.341095	-1.947861	0.000000	0.999197	0.000000	0.000000	0.000000	-0.038950	0.054389	-0.018123	0.000000	0.000000	3.000000	14.000000	0.000000
2298.449296	-0.139087	0.575108	0.019924	73.118240	2.641198	99.341095	-1.947861	0.000000	0.999197	0.000000	0.000000	0.000000	-0.038950	0.054389	-0.018123	0.000000	0.000000	3.000000	14.000000	0.000000
2298.452629	-0.139087	0.575108	0.019924	73.118240	2.641198	99.341095	-1.947861	0.000000	0.999197	0.000000	0.000000	0.000000	-0.038950	0.054389	-0.018123	0.000000	0.000000	3.000000	14.000000	0.000000
2298.455962	-0.139057	0.575259	0.019651	73.198112	2.775104	99.467567	-1.954353	0.000000	0.996177	0.000000	0.000000	0.000000	0.009091	0.045258	-0.081749	0.000000	0.000000	3.000000	14.000000	0.000000
2298.459296	-0.139057	0.575259	0.019651	73.198112	2.775104	99.467567	-1.954353	0.000000	0.996177	0.000000	0.000000	0.000000	0.009091	0.045258	-0.081749	0.000000	0.000000	3.000000	14.000000	0.000000
2298.462629	-0.139057	0.575259	0.019651	73.198112	2.775104	99.467567	-1.954353	0.000000	0.996177	0.000000	0.000000	0.000000	0.009091	0.045258	-0.081749	0.000000	0.000000	3.000000	14.000000	0.000000
2298.465962	-0.139057	0.575259	0.019651	73.343895	3.015486	99.698181	-1.952837	0.000000	0.982552	0.000000	0.000000	0.000000	0.009091	0.045258	-0.081749	0.000000	0.000000	3.000000	14.000000	0.000000
2298.469296	-0.138966	0.575182	0.019341	73.343895	3.015486	99.698181	-1.952837	0.000000	0.982552	0.000000	0.000000	0.000000	0.027093	-0.022998	-0.092912	0.000000	0.000000	3.000000	14.000000	0.000000
2298.472629	-0.138966	0.575182	0.019341	73.343895	3.015486	99.698181	-1.952837	0.000000	0.982552	0.000000	0.000000	0.000000	0.027093	-0.022998	-0.092912	0.000000	0.000000	3.000000	14.000000	0.000000
2298.475962	-0.138966	0.575182	0.019341	73.500298	3.271660	99.947601	-1.948321	0.000000	0.967066	0.000000	0.000000	0.000000	0.027093	-0.022998	-0.092912	0.000000	0.000000	3.000000	14.000000	0.000000
2298.479296	-0.138855	0.575040	0.018876	73.500298	3.271660	99.947601	-1.948321	0.000000	0.967066	0.000000	0.000000	0.000000	0.033338	-0.042648	-0.139543	0.000000	0.000000	3.000000	14.000000	0.000000
2298.482629	-0.138855	0.575040	0.018876	73.500298	3.271660	99.947601	-1.948321	0.000000	0.967066	0.000000	0.000000	0.000000	0.033338	-0.042648	-0.139543	0.000000	0.000000	3.000000	14.000000	0.000000
2298.485962	-0.138855	0.575040	0.018876	73.637688	3.488435	100.165260	-1.942765	0.000000	0.943809	0.000000	0.000000	0.000000	0.033338	-0.042648	-0.139543	0.000000	0.000000	3.000000	14.000000	0.000000
2298.489296	-0.138855	0.575040	0.018876	73.637688	3.488435	100.165260	-1.942765	0.000000	0.943809	0.000000	0.000000	0.000000	0.033338	-0.042648	-0.139543	0.000000	0.000000	3.000000	14.000000	0.000000
2298.492629	-0.138803	0.574934	0.018362	73.637688	3.488435	100.165260	-1.942765	0.000000	0.943809	0.000000	0.000000	0.000000	0.015557	-0.031898	-0.154124	0.000000	0.000000	3.000000	14.000000	0.000000
2298.495962	-0.138803	0.574934	0.018362	73.737656	3.630973	100.328827	-1.942765	0.000000	0.943809	0.000000	0.000000	0.000000	0.015557	-0.031898	-0.154124	0.000000	0.000000	3.000000	14.000000	0.000000
2298.499296	-0.138856	0.574863	0.017787	73.737656	3.630973	100.328827	-1.942765	0.000000	0.943809	0.000000	0.000000	0.000000	-0.015678	-0.021201	-0.172652	0.000000	0.000000	3.000000	14.000000	0.000000
2298.502629	-0.138856	0.574863	0.017787	73.737656	3.630973	100.328827	-1.942765	0.000000	0.943809	0.000000	0.000000	0.000000	-0.015678	-0.021201	-0.172652	0.000000	0.000000	3.000000	14.000000	0.000000
2298.505962	-0.138856	0.574863	0.017787	73.788933	3.687728	100.403534	-1.942786	0.000000	0.889346	0.000000	0.000000	0.000000	-0.015678	-0.021201	-0.172652	0.000000	0.000000	3.000000	14.000000	0.000000
2298.509296	-0.138856	0.574863	0.017787	73.788933	3.687728	100.403534	-1.942786	0.000000	0.889346	0.000000	0.000000	0.000000	-0.015678	-0.021201	-0.172652	0.000000	0.000000	3.000000	14.000000	0.000000
2298.512629	-0.138949	0.574865	0.017270	73.788933	3.687728	100.403534	-1.942786	0.000000	0.889346	0.000000	0.000000	0.000000	-0.028007	0.000721	-0.155119	0.000000	0.000000	3.000000	14.000000	0.000000
2298.515962	-0.138949	0.574865	0.017270	73.795708	3.673136	100.411339	-1.942786	0.000000	0.889346	0.000000	0.000000	0.000000	-0.028007	0.000721	-0.155119	0.000000	0.000000	3.000000	14.000000	0.000000
2298.519296	-0.138949	0.574865	0.017270	73.795708	3.673136	100.411339	-1.942786	0.000000	0.889346	0.000000	0.000000	0.000000	-0.028007	0.000721	-0.155119	0.000000	0.000000	3.000000	14.000000	0.000000
2298.522629	-0.138949	0.574865	0.017270	73.795708	3.673136	100.411339	-1.942786	0.000000	0.889346	0.000000	0.000000	0.000000	-0.028007	0.000721	-0.155119	0.000000	0.000000	3.000000	14.000000	0.000000
2298.525962	-0.138945	0.575108	0.016588	73.789261	3.666958	100.401398	-1.947453	0.000000	0.863493	0.000000	0.000000	0.000000	0.001314	0.072900	-0.204627	0.000000	0.000000	3.000000	14.000000	0.000000
2298.529296	-0.138945	0.575108	0.016588	73.789261	3.666958	100.401398	-1.947453	0.000000	0.863493	0.000000	0.000000	0.000000	-0.000000	-0.000003	0.000000	0.000000	0.000000	3.000000	14.000000	0.000000
2298.532629	-0.138945	0.575108	0.016588	73.789261	3.666958	100.401398	-1.947453	0.000000	0.863493	0.000000	0.000000	0.000000	-0.000000	-0.000003	0.000000	0.000000	0.000000	3.000000	14.000000	0.000000
2298.535962	-0.138945	0.575108	0.016588	73.765732	3.648406	100.362770	-1.947234	0.000000	0.829389	0.000000	0.000000	0.000000	-0.000000	-0.000003	0.000000	0.000000	0.000000	3.000000	14.000000	0.000000
2298.539296	-0.138945	0.575108	0.016588	73.765732	3.648406	100.362770	-1.947234	0.000000	0.829389	0.000000	0.000000	0.000000	-0.000000	-0.000003	0.000000	0.000000	0.000000	3.000000	14.000000	0.000000
2298.542629	-0.138816	0.575351	0.016565	73.765732	3.648406	100.362770	-1.947234	0.000000	0.829389	0.000000	0.000000	0.000000	0.038630	0.072837	-0.006818	0.000000	0.000000	3.000000	14.000000	0.000000
2298.545962	-0.138816	0.575351	0.016565	73.725121	3.617690	100.287697	-1.947234	0.000000	0.829389	0.000000	0.000000	0.000000	0.038630	0.072837	-0.006818	0.000000	0.000000	3.000000	14.000000	0.000000
2298.549296	-0.138816	0.575351	0.016565	73.725121	3.617690	100.287697	-1.947234	0.000000	0.829389	0.000000	0.000000	0.000000	0.038630	0.072837	-0.006818	0.000000	0.000000	3.000000	14.000000	0.000000
2298.552629	-0.138816	0.575351	0.016565	73.725121	3.617690	100.287697	-1.947234	0.000000	0.829389	0.000000	0.000000	0.000000	0.038630	0.072837	-0.006818	0.000000	0.000000	3.000000	14.000000	0.000000
2298.555962	-0.138422	0.575961	0.016973	73.680946	3.595660	100.206787	-1.940796	0.000000	0.828252	0.000000	0.000000	0.000000	0.118082	0.182855	0.122369	0.000000	0.000000	3.000000	14.000000	0.000000
2298.559296	-0.138422	0.575961	0.016973	73.680946	3.595660	100.206787	-1.940796	0.000000	0.828252	0.000000	0.000000	0.000000	-0.000002	-0.000000	0.000000	0.000000	0.000000	3.000000	14.000000	0.000000
2298.562629	-0.138422	0.575961	0.016973	73.680946	3.595660	100.206787	-1.940796	0.000000	0.828252	0.000000	0.000000	0.000000	-0.000002	-0.000000	0.000000	0.000000	0.000000	3.000000	14.000000	0.000000
2298.565962	-0.138422	0.575961	0.016973	73.640900	3.575220	100.142540	-1.921116	0.000000	0.848647	0.000000	0.000000	0.000000	-0.000002	-0.000000	0.000000	0.000000	0.000000	3.000000	14.000000	0.000000
2298.569296	-0.138422	0.575961	0.016973	73.640900	3.575220	100.142540	-1.921116	0.000000	0.848647	0.000000	0.000000	0.000000	-0.000002	-0.000000	0.000000	0.000000	0.000000	3.000000	14.000000	0.000000
2298.572629	-0.138172	0.576245	0.017286	73.640900	3.575220	100.142540	-1.921116	0.000000	0.848647	0.000000	0.000000	0.000000	0.075195	0.085180	0.094009	0.000000	0.000000	3.000000	14.000000	0.000000
2298.575962	-0.138172	0.576245	0.017286	73.607796	3.526056	100.042557	-1.921116	0.000000	0.848647	0.000000	0.000000	0.000000	0.075195	0.085180	0.094009	0.000000	0.000000	3.000000	14.000000	0.000000
2298.579296	-0.138172	0.576245	0.017286	73.607796	3.526056	100.042557	-1.921116	0.000000	0.848647	0.000000	0.000000	0.000000	0.075195	0.085180	0.094009	0.000000	0.000000	3.000000	14.000000	0.000000
2298.582629	-0.138172	0.576245	0.017286	73.607796	3.526056	100.042557	-1.921116	0.000000	0.848647	0.000000	0.000000	0.000000	0.075195	0.085180	0.094009	0.000000	0.000000	3.000000	14.000000	0.000000
2298.585962	-0.137820	0.576630	0.017759	73.592751	3.437910	99.895287	-1.908583	0.000000	0.864315	0.000000	0.000000	0.000000	0.105449	0.115734	0.141678	0.000000	0.000000	3.000000	14.000000	0.000000
2298.589296	-0.137820	0.576630	0.017759	73.592751	3.437910	99.895287	-1.908583	0.000000	0.864315	0.000000	0.000000	0.000000	-0.000002	0.000006	0.000000	0.000000	0.000000	3.000000	14.000000	0.000000
2298.592629	-0.137820	0.576630	0.017759	73.592751	3.437910	99.895287	-1.908583	0.000000	0.864315	0.000000	0.000000	0.000000	-0.000002	0.000006	0.000000	0.000000	0.000000	3.000000	14.000000	0.000000
2298.595962	-0.137820	0.576630	0.017759	73.602150	3.321847	99.702133	-1.891008	0.000000	0.887928	0.000000	0.000000	0.000000	-0.000002	0.000006	0.000000	0.000000	0.000000	3.000000	14.000000	0.000000
2298.599296	-0.137820	0.576630	0.017759	73.602150	3.321847	99.702133	-1.891008	0.000000	0.887928	0.000000	0.000000	0.000000	-0.000002	0.000006	0.000000	0.000000	0.000000	3.000000	14.000000	0.000000
2298.602629	-0.137688	0.576676	0.017808	73.602150	3.321847	99.702133	-1.891008	0.000000	0.887928	0.000000	0.000000	0.000000	0.039714	0.013629	0.014763	0.000000	0.000000	3.000000	14.000000	0.000000
2298.605962	-0.137688	0.576676	0.017808	73.628883	3.172458	99.466423	-1.891008	0.000000	0.887928	0.000000	0.000000	0.000000	0.039714	0.013629	0.014763	0.000000	0.000000	3.000000	14.000000	0.000000
2298.609296	-0.137688	0.576676	0.017808	73.628883	3.172458	99.466423	-1.891008	0.000000	0.887928	0.000000	0.000000	0.000000	0.039714	0.013629	0.014763	0.000000	0.000000	3.000000	14.000000	0.000000
2298.612629	-0.137688	0.576676	0.017808	73.628883	3.172458	99.466423	-1.891008	0.000000	0.887928	0.000000	0.000000	0.000000	0.039714	0.013629	0.014763	0.000000	0.000000	3.000000	14.000000	0.000000
2298.615962	-0.137496	0.576727	0.017651	73.654160	3.001732	99.209274	-1.884389	0.000000	0.890389	0.000000	0.000000	0.000000	0.057646	0.015201	-0.047148	0.000000	0.000000	3.000000	14.000000	0.000000
2298.619296	-0.137496	0.576727	0.017651	73.654160	3.001732	99.209274	-1.884389	0.000000	0.890389	0.000000	0.000000	0.000000	0.057646	0.015201	-0.047148	0.000000	0.000000	3.000000	14.000000	0.000000
2298.622629	-0.137496	0.576727	0.017651	73.654160	3.001732	99.209274	-1.884389	0.000000	0.890389	0.000000	0.000000	0.000000	0.057646	0.015201	-0.047148	0.000000	0.000000	3.000000	14.000000	0.000000
2298.625962	-0.137496	0.576727	0.017651	73.665718	2.901594	99.056770	-1.874781	0.000000	0.882531	0.000000	0.000000	0.000000	0.057646	0.015201	-0.047148	0.000000	0.000000	3.000000	14.000000	0.000000
2298.629296	-0.137423	0.576788	0.017567	73.665718	2.901594	99.056770	-1.874781	0.000000	0.882531	0.000000	0.000000	0.000000	0.021891	0.018441	-0.024988	0.000000	0.000000	3.000000	14.000000	0.000000
2298.632629	-0.137423	0.576788	0.017567	73.665718	2.901594	99.056770	-1.874781	0.000000	0.882531	0.000000	0.000000	0.000000	0.021891	0.018441	-0.024988	0.000000	0.000000	3.000000	14.000000	0.000000
2298.635962	-0.137423	0.576788	0.017567	73.653137	2.879339	99.015694	-1.871133	0.000000	0.878366	0.000000	0.000000	0.000000	0.021891	0.018441	-0.024988	0.000000	0.000000	3.000000	14.000000	0.000000
2298.639296	-0.137423	0.576788	0.017567	73.653137	2.879339	99.015694	-1.871133	0.000000	0.878366	0.000000	0.000000	0.000000	0.021891	0.018441	-0.024988	0.000000	0.000000	3.000000	14.000000	0.000000
2298.642629	-0.137328	0.576941	0.017578	73.653137	2.879339	99.015694	-1.871133	0.000000	0.878366	0.000000	0.000000	0.000000	0.028362	0.046038	0.003278	0.000000	0.000000	3.000000	14.000000	0.000000
2298.645962	-0.137328	0.576941	0.017578	73.626488	2.867144	98.983154	-1.871133	0.000000	0.878366	0.000000	0.000000	0.000000	0.028362	0.046038	0.003278	0.000000	0.000000	3.000000	14.000000	0.000000
2298.649296	-0.137328	0.576941	0.017578	73.626488	2.867144	98.983154	-1.871133	0.000000	0.878366	0.000000	0.000000	0.000000	0.028362	0.046038	0.003278	0.000000	0.000000	3.000000	14.000000	0.000000
2298.652629	-0.137328	0.576941	0.017578	73.626488	2.867144	98.983154	-1.871133	0.000000	0.878366	0.000000	0.000000	0.000000	0.028362	0.046038	0.003278	0.000000	0.000000	3.000000	14.000000	0.000000
2298.655962	-0.136965	0.577470	0.017927	73.582100	2.845246	98.929138	-1.866405	0.000000	0.878912	0.000000	0.000000	0.000000	0.108973	0.158636	0.104757	0.000000	0.000000	3.000000	14.000000	0.000000
2298.659296	-0.136965	0.577470	0.017927	73.582100	2.845246	98.929138	-1.866405	0.000000	0.878912	0.000000	0.000000	0.000000	-0.000000	-0.000008	0.000000	0.000000	0.000000	3.000000	14.000000	0.000000
2298.662629	-0.136965	0.577470	0.017927	73.582100	2.845246	98.929138	-1.866405	0.000000	0.878912	0.000000	0.000000	0.000000	-0.000000	-0.000008	0.000000	0.000000	0.000000	3.000000	14.000000	0.000000
2298.665962	-0.136965	0.577470	0.017927	73.526382	2.811435	98.855392	-1.848243	0.000000	0.896372	0.000000	0.000000	0.000000	-0.000000	-0.000008	0.000000	0.000000	0.000000	3.000000	14.000000	0.000000
2298.669296	-0.136965	0.577470	0.017927	73.526382	2.811435	98.855392	-1.848243	0.000000	0.896372	0.000000	0.000000	0.000000	-0.000000	-0.000008	0.000000	0.000000	0.000000	3.000000	14.000000	0.000000
2298.672629	-0.136741	0.577846	0.018252	73.526382	2.811435	98.855392	-1.848243	0.000000	0.896372	0.000000	0.000000	0.000000	0.067227	0.112730	0.097456	0.000000	0.000000	3.000000	14.000000	0.000000
2298.675962	-0.136741	0.577846	0.018252	73.468559	2.754938	98.735207	-1.848243	0.000000	0.896372	0.000000	0.000000	0.000000	0.067227	0.112730	0.097456	0.000000	0.000000	3.000000	14.000000	0.000000
2298.679296	-0.136424	0.578269	0.018680	73.468559	2.754938	98.735207	-1.848243	0.000000	0.896372	0.000000	0.000000	0.000000	0.095125	0.126861	0.128369	0.000000	0.000000	3.000000	14.000000	0.000000
2298.682629	-0.136424	0.578269	0.018680	73.468559	2.754938	98.735207	-1.848243	0.000000	0.896372	0.000000	0.000000	0.000000	0.095125	0.126861	0.128369	0.000000	0.000000	3.000000	14.000000	0.000000
2298.685962	-0.136424	0.578269	0.018680	73.408363	2.653320	98.537041	-1.821185	0.000000	0.934009	0.000000	0.000000	0.000000	0.095125	0.126861	0.128369	0.000000	0.000000	3.000000	14.000000	0.000000
2298.689296	-0.136424	0.578269	0.018680	73.408363	2.653320	98.537041	-1.821185	0.000000	0.934009	0.000000	0.000000	0.000000	0.095125	0.126861	0.128369	0.000000	0.000000	3.000000	14.000000	0.000000
2298.692629	-0.136014	0.578719	0.019127	73.408363	2.653320	98.537041	-1.821185	0.000000	0.934009	0.000000	0.000000	0.000000	0.123034	0.135106	0.134005	0.000000	0.000000	3.000000	14.000000	0.000000
2298.695962	-0.136014	0.578719	0.019127	73.361259	2.493187	98.235550	-1.821185	0.000000	0.934009	0.000000	0.000000	0.000000	0.123034	0.135106	0.134005	0.000000	0.000000	3.000000	14.000000	0.000000
2298.699296	-0.135522	0.579187	0.019547	73.361259	2.493187	98.235550	-1.821185	0.000000	0.934009	0.000000	0.000000	0.000000	0.147529	0.140400	0.126003	0.000000	0.000000	3.000000	14.000000	0.000000
2298.702629	-0.135522	0.579187	0.019547	73.361259	2.493187	98.235550	-1.821185	0.000000	0.934009	0.000000	0.000000	0.000000	0.147529	0.140400	0.126003	0.000000	0.000000	3.000000	14.000000	0.000000
2298.705962	-0.135522	0.579187	0.019547	73.328583	2.254601	97.813614	-1.776091	0.000000	0.977344	0.000000	0.000000	0.000000	0.147529	0.140400	0.126003	0.000000	0.000000	3.000000	14.000000	0.000000
2298.709296	-0.134989	0.579654	0.019911	73.328583	2.254601	97.813614	-1.776091	0.000000	0.977344	0.000000	0.000000	0.000000	0.159808	0.140126	0.109235	0.000000	0.000000	3.000000	14.000000	0.000000
2298.712629	-0.134989	0.579654	0.019911	73.328583	2.254601	97.813614	-1.776091	0.000000	0.977344	0.000000	0.000000	0.000000	0.159808	0.140126	0.109235	0.000000	0.000000	3.000000	14.000000	0.000000
2298.715962	-0.134989	0.579654	0.019911	73.320381	1.908129	97.225990	-1.749456	0.000000	0.995550	0.000000	0.000000	0.000000	0.159808	0.140126	0.109235	0.000000	0.000000	3.000000	14.000000	0.000000
2298.719296	-0.134394	0.580101	0.020142	73.320381	1.908129	97.225990	-1.749456	0.000000	0.995550	0.000000	0.000000	0.000000	0.178580	0.133857	0.069214	0.000000	0.000000	3.000000	14.000000	0.000000
2298.722629	-0.134394	0.580101	0.020142	73.320381	1.908129	97.225990	-1.749456	0.000000	0.995550	0.000000	0.000000	0.000000	0.178580	0.133857	0.069214	0.000000	0.000000	3.000000	14.000000	0.000000
2298.725962	-0.134394	0.580101	0.020142	73.346756	1.421084	96.419678	-1.719693	0.000000	1.007085	0.000000	0.000000	0.000000	0.178580	0.133857	0.069214	0.000000	0.000000	3.000000	14.000000	0.000000
2298.729296	-0.134394	0.580101	0.020142	73.346756	1.421084	96.419678	-1.719693	0.000000	1.007085	0.000000	0.000000	0.000000	0.178580	0.133857	0.069214	0.000000	0.000000	3.000000	14.000000	0.000000
2298.732629	-0.133707	0.580461	0.020219	73.346756	1.421084	96.419678	-1.719693	0.000000	1.007085	0.000000	0.000000	0.000000	0.206144	0.108212	0.023335	0.000000	0.000000	3.000000	14.000000	0.000000
2298.735962	-0.133707	0.580461	0.020219	73.399452	0.813321	95.426971	-1.719693	0.000000	1.007085	0.000000	0.000000	0.000000	0.206144	0.108212	0.023335	0.000000	0.000000	3.000000	14.000000	0.000000
2298.739296	-0.132937	0.580773	0.020176	73.399452	0.813321	95.426971	-1.719693	0.000000	1.007085	0.000000	0.000000	0.000000	0.230802	0.093579	-0.012939	0.000000	0.000000	3.000000	14.000000	0.000000
2298.742629	-0.132937	0.580773	0.020176	73.399452	0.813321	95.426971	-1.719693	0.000000	1.007085	0.000000	0.000000	0.000000	0.230802	0.093579	-0.012939	0.000000	0.000000	3.000000	14.000000	0.000000
2298.745962	-0.132937	0.580773	0.020176	73.474228	0.099705	94.271683	-1.646868	0.000000	1.008818	0.000000	0.000000	0.000000	0.230802	0.093579	-0.012939	0.000000	0.000000	3.000000	14.000000	0.000000
2298.749296	-0.132073	0.581073	0.020050	73.474228	0.099705	94.271683	-1.646868	0.000000	1.008818	0.000000	0.000000	0.000000	0.259404	0.090021	-0.037766	0.000000	0.000000	3.000000	14.000000	0.000000
2298.752629	-0.132073	0.581073	0.020050	73.474228	0.099705	94.271683	-1.646868	0.000000	1.008818	0.000000	0.000000	0.000000	0.259404	0.090021	-0.037766	0.000000	0.000000	3.000000	14.000000	0.000000
2298.755962	-0.132073	0.581073	0.020050	73.556625	-0.718399	92.942894	-1.603634	0.000000	1.002524	0.000000	0.000000	0.000000	0.259404	0.090021	-0.037766	0.000000	0.000000	3.000000	14.000000	0.000000
2298.759296	-0.131043	0.581388	0.019853	73.556625	-0.718399	92.942894	-1.603634	0.000000	1.002524	0.000000	0.000000	0.000000	0.308760	0.094488	-0.059118	0.000000	0.000000	3.000000	14.000000	0.000000
2298.762629	-0.131043	0.581388	0.019853	73.556625	-0.718399	92.942894	-1.603634	0.000000	1.002524	0.000000	0.000000	0.000000	0.308760	0.094488	-0.059118	0.000000	0.000000	3.000000	14.000000	0.000000
2298.765962	-0.131043	0.581388	0.019853	73.632484	-1.658276	91.423691	-1.552174	0.000000	0.992670	0.000000	0.000000	0.000000	0.308760	0.094488	-0.059118	0.000000	0.000000	3.000000	14.000000	0.000000
2298.769296	-0.129833	0.581729	0.019697	73.632484	-1.658276	91.423691	-1.552174	0.000000	0.992670	0.000000	0.000000	0.000000	0.363288	0.102359	-0.047030	0.000000	0.000000	3.000000	14.000000	0.000000
2298.772629	-0.129833	0.581729	0.019697	73.632484	-1.658276	91.423691	-1.552174	0.000000	0.992670	0.000000	0.000000	0.000000	0.363288	0.102359	-0.047030	0.000000	0.000000	3.000000	14.000000	0.000000
2298.775962	-0.129833	0.581729	0.019697	73.682594	-2.732312	89.708664	-1.491626	0.000000	0.984832	0.000000	0.000000	0.000000	0.363288	0.102359	-0.047030	0.000000	0.000000	3.000000	14.000000	0.000000
2298.779296	-0.128479	0.582105	0.019544	73.682594	-2.732312	89.708664	-1.491626	0.000000	0.984832	0.000000	0.000000	0.000000	0.406000	0.112762	-0.045845	0.000000	0.000000	3.000000	14.000000	0.000000
2298.782629	-0.128479	0.582105	0.019544	73.682594	-2.732312	89.708664	-1.491626	0.000000	0.984832	0.000000	0.000000	0.000000	0.406000	0.112762	-0.045845	0.000000	0.000000	3.000000	14.000000	0.000000
2298.785962	-0.128479	0.582105	0.019544	73.706734	-4.017004	87.684761	-1.423959	0.000000	0.977191	0.000000	0.000000	0.000000	0.406000	0.112762	-0.045845	0.000000	0.000000	3.000000	14.000000	0.000000
2298.789296	-0.126989	0.582435	0.019413	73.706734	-4.017004	87.684761	-1.423959	0.000000	0.977191	0.000000	0.000000	0.000000	0.447021	0.098824	-0.039099	0.000000	0.000000	3.000000	14.000000	0.000000
2298.792629	-0.126989	0.582435	0.019413	73.706734	-4.017004	87.684761	-1.423959	0.000000	0.977191	0.000000	0.000000	0.000000	0.447021	0.098824	-0.039099	0.000000	0.000000	3.000000	14.000000	0.000000
2298.795962	-0.126989	0.582435	0.019413	73.713722	-5.510099	85.405212	-1.349456	0.000000	0.970675	0.000000	0.000000	0.000000	0.447021	0.098824	-0.039099	0.000000	0.000000	3.000000	14.000000	0.000000
2298.799296	-0.125430	0.582718	0.019287	73.713722	-5.510099	85.405212	-1.349456	0.000000	0.970675	0.000000	0.000000	0.000000	0.467619	0.084918	-0.038076	0.000000	0.000000	3.000000	14.000000	0.000000
2298.802629	-0.125430	0.582718	0.019287	73.713722	-5.510099	85.405212	-1.349456	0.000000	0.970675	0.000000	0.000000	0.000000	0.467619	0.084918	-0.038076	0.000000	0.000000	3.000000	14.000000	0.000000
2298.805962	-0.125430	0.582718	0.019287	73.710190	-7.112634	83.052437	-1.271519	0.000000	0.964329	0.000000	0.000000	0.000000	0.467619	0.084918	-0.038076	0.000000	0.000000	3.000000	14.000000	0.000000
2298.809296	-0.123883	0.582944	0.019100	73.710190	-7.112634	83.052437	-1.271519	0.000000	0.964329	0.000000	0.000000	0.000000	0.464070	0.067968	-0.055978	0.000000	0.000000	3.000000	14.000000	0.000000
2298.812629	-0.123883	0.582944	0.019100	73.710190	-7.112634	83.052437	-1.271519	0.000000	0.964329	0.000000	0.000000	0.000000	0.464070	0.067968	-0.055978	0.000000	0.000000	3.000000	14.000000	0.000000
2298.815962	-0.123883	0.582944	0.019100	73.701477	-8.698073	81.354324	-1.194174	0.000000	0.954999	0.000000	0.000000	0.000000	0.464070	0.067968	-0.055978	0.000000	0.000000	3.000000	14.000000	0.000000
2298.819296	-0.122390	0.583096	0.018826	73.701477	-8.698073	81.354324	-1.194174	0.000000	0.954999	0.000000	0.000000	0.000000	0.448085	0.045411	-0.082177	0.000000	0.000000	3.000000	14.000000	0.000000
2298.822629	-0.122390	0.583096	0.018826	73.701477	-8.698073	81.354324	-1.194174	0.000000	0.954999	0.000000	0.000000	0.000000	0.448085	0.045411	-0.082177	0.000000	0.000000	3.000000	14.000000	0.000000
2298.825962	-0.122390	0.583096	0.018826	73.678993	-10.167669	80.715660	-1.119493	0.000000	0.941303	0.000000	0.000000	0.000000	0.448085	0.045411	-0.082177	0.000000	0.000000	3.000000	14.000000	0.000000
2298.829296	-0.120867	0.583170	0.018421	73.678993	-10.167669	80.715660	-1.119493	0.000000	0.941303	0.000000	0.000000	0.000000	0.457003	0.022258	-0.121635	0.000000	0.000000	3.000000	14.000000	0.000000
2298.832629	-0.120867	0.583170	0.018421	73.678993	-10.167669	80.715660	-1.119493	0.000000	0.941303	0.000000	0.000000	0.000000	0.457003	0.022258	-0.121635	0.000000	0.000000	3.000000	14.000000	0.000000
2298.835962	-0.120867	0.583170	0.018421	73.641228	-11.523585	80.127853	-1.043326	0.000000	0.921030	0.000000	0.000000	0.000000	0.457003	0.022258	-0.121635	0.000000	0.000000	3.000000	14.000000	0.000000
2298.839296	-0.119287	0.583214	0.017966	73.641228	-11.523585	80.127853	-1.043326	0.000000	0.921030	0.000000	0.000000	0.000000	0.473764	0.013307	-0.136377	0.000000	0.000000	3.000000	14.000000	0.000000
2298.842629	-0.119287	0.583214	0.017966	73.641228	-11.523585	80.127853	-1.043326	0.000000	0.921030	0.000000	0.000000	0.000000	0.473764	0.013307	-0.136377	0.000000	0.000000	3.000000	14.000000	0.000000
2298.845962	-0.119287	0.583214	0.017966	73.558540	-12.790240	79.086601	-0.964365	0.000000	0.898301	0.000000	0.000000	0.000000	0.473764	0.013307	-0.136377	0.000000	0.000000	3.000000	14.000000	0.000000
2298.849296	-0.117568	0.583221	0.017507	73.558540	-12.790240	79.086601	-0.964365	0.000000	0.898301	0.000000	0.000000	0.000000	0.515674	0.001908	-0.137741	0.000000	0.000000	3.000000	14.000000	0.000000
2298.852629	-0.117568	0.583221	0.017507	73.558540	-12.790240	79.086601	-0.964365	0.000000	0.898301	0.000000	0.000000	0.000000	0.515674	0.001908	-0.137741	0.000000	0.000000	3.000000	14.000000	0.000000
2298.855962	-0.117568	0.583221	0.017507	73.376442	-13.970118	77.760902	-0.878419	0.000000	0.875344	0.000000	0.000000	0.000000	0.515674	0.001908	-0.137741	0.000000	0.000000	3.000000	14.000000	0.000000
2298.859296	-0.115771	0.583263	0.017096	73.376442	-13.970118	77.760902	-0.878419	0.000000	0.875344	0.000000	0.000000	0.000000	0.539108	0.012757	-0.123370	0.000000	0.000000	3.000000	14.000000	0.000000
2298.862629	-0.115771	0.583263	0.017096	73.376442	-13.970118	77.760902	-0.878419	0.000000	0.875344	0.000000	0.000000	0.000000	0.539108	0.012757	-0.123370	0.000000	0.000000	3.000000	14.000000	0.000000
2298.865962	-0.115771	0.583263	0.017096	73.091202	-15.077931	76.594208	-0.788568	0.000000	0.854782	0.000000	0.000000	0.000000	0.539108	0.012757	-0.123370	0.000000	0.000000	3.000000	14.000000	0.000000
2298.869296	-0.114045	0.583371	0.016755	73.091202	-15.077931	76.594208	-0.788568	0.000000	0.854782	0.000000	0.000000	0.000000	0.518051	0.032326	-0.102339	0.000000	0.000000	3.000000	14.000000	0.000000
2298.872629	-0.114045	0.583371	0.016755	73.091202	-15.077931	76.594208	-0.788568	0.000000	0.854782	0.000000	0.000000	0.000000	0.518051	0.032326	-0.102339	0.000000	0.000000	3.000000	14.000000	0.000000
2298.875962	-0.114045	0.583371	0.016755	72.723488	-16.098465	75.865173	-0.702226	0.000000	0.837726	0.000000	0.000000	0.000000	0.518051	0.032326	-0.102339	0.000000	0.000000	3.000000	14.000000	0.000000
2298.879296	-0.112383	0.583525	0.016468	72.723488	-16.098465	75.865173	-0.702226	0.000000	0.837726	0.000000	0.000000	0.000000	0.498429	0.046285	-0.085946	0.000000	0.000000	3.000000	14.000000	0.000000
2298.882629	-0.112383	0.583525	0.016468	72.723488	-16.098465	75.865173	-0.702226	0.000000	0.837726	0.000000	0.000000	0.000000	0.498429	0.046285	-0.085946	0.000000	0.000000	3.000000	14.000000	0.000000
2298.885962	-0.112383	0.583525	0.016468	72.333969	-17.071644	75.249016	-0.619155	0.000000	0.823401	0.000000	0.000000	0.000000	0.498429	0.046285	-0.085946	0.000000	0.000000	3.000000	14.000000	0.000000
2298.889296	-0.110835	0.583745	0.016243	72.333969	-17.071644	75.249016	-0.619155	0.000000	0.823401	0.000000	0.000000	0.000000	0.464395	0.065889	-0.067606	0.000000	0.000000	3.000000	14.000000	0.000000
2298.892629	-0.110835	0.583745	0.016243	72.333969	-17.071644	75.249016	-0.619155	0.000000	0.823401	0.000000	0.000000	0.000000	0.464395	0.065889	-0.067606	0.000000	0.000000	3.000000	14.000000	0.000000
2298.895962	-0.110835	0.583745	0.016243	71.965042	-17.933744	74.533493	-0.541755	0.000000	0.812134	0.000000	0.000000	0.000000	0.464395	0.065889	-0.067606	0.000000	0.000000	3.000000	14.000000	0.000000
2298.899296	-0.109268	0.583977	0.016124	71.965042	-17.933744	74.533493	-0.541755	0.000000	0.812134	0.000000	0.000000	0.000000	0.470135	0.069558	-0.035543	0.000000	0.000000	3.000000	14.000000	0.000000
2298.902629	-0.109268	0.583977	0.016124	71.965042	-17.933744	74.533493	-0.541755	0.000000	0.812134	0.000000	0.000000	0.000000	0.470135	0.069558	-0.035543	0.000000	0.000000	3.000000	14.000000	0.000000
2298.905962	-0.109268	0.583977	0.016124	71.635521	-18.660337	73.644547	-0.463399	0.000000	0.806210	0.000000	0.000000	0.000000	0.470135	0.069558	-0.035543	0.000000	0.000000	3.000000	14.000000	0.000000
2298.909296	-0.107688	0.584245	0.016038	71.635521	-18.660337	73.644547	-0.463399	0.000000	0.806210	0.000000	0.000000	0.000000	0.474123	0.080511	-0.025832	0.000000	0.000000	3.000000	14.000000	0.000000
2298.912629	-0.107688	0.584245	0.016038	71.635521	-18.660337	73.644547	-0.463399	0.000000	0.806210	0.000000	0.000000	0.000000	0.474123	0.080511	-0.025832	0.000000	0.000000	3.000000	14.000000	0.000000
2298.915962	-0.107688	0.584245	0.016038	71.361031	-19.160906	72.909195	-0.384379	0.000000	0.801905	0.000000	0.000000	0.000000	0.474123	0.080511	-0.025832	0.000000	0.000000	3.000000	14.000000	0.000000
2298.919296	-0.106075	0.584569	0.016006	71.361031	-19.160906	72.909195	-0.384379	0.000000	0.801905	0.000000	0.000000	0.000000	0.483841	0.097019	-0.009768	0.000000	0.000000	3.000000	14.000000	0.000000
2298.922629	-0.106075	0.584569	0.016006	71.361031	-19.160906	72.909195	-0.384379	0.000000	0.801905	0.000000	0.000000	0.000000	0.483841	0.097019	-0.009768	0.000000	0.000000	3.000000	14.000000	0.000000
2298.925962	-0.106075	0.584569	0.016006	71.147194	-19.393570	72.743698	-0.303739	0.000000	0.800277	0.000000	0.000000	0.000000	0.483841	0.097019	-0.009768	0.000000	0.000000	3.000000	14.000000	0.000000
2298.929296	-0.104413	0.584913	0.016061	71.147194	-19.393570	72.743698	-0.303739	0.000000	0.800277	0.000000	0.000000	0.000000	0.498451	0.103229	0.016644	0.000000	0.000000	3.000000	14.000000	0.000000
2298.932629	-0.104413	0.584913	0.016061	71.147194	-19.393570	72.743698	-0.303739	0.000000	0.800277	0.000000	0.000000	0.000000	0.498451	0.103229	0.016644	0.000000	0.000000	3.000000	14.000000	0.000000
2298.935962	-0.104413	0.584913	0.016061	70.995110	-19.443485	72.937820	-0.220664	0.000000	0.803051	0.000000	0.000000	0.000000	0.498451	0.103229	0.016644	0.000000	0.000000	3.000000	14.000000	0.000000
2298.939296	-0.102742	0.585286	0.016171	70.995110	-19.443485	72.937820	-0.220664	0.000000	0.803051	0.000000	0.000000	0.000000	0.501325	0.111877	0.033022	0.000000	0.000000	3.000000	14.000000	0.000000
2298.942629	-0.102742	0.585286	0.016171	70.995110	-19.443485	72.937820	-0.220664	0.000000	0.803051	0.000000	0.000000	0.000000	0.501325	0.111877	0.033022	0.000000	0.000000	3.000000	14.000000	0.000000
2298.945962	-0.102742	0.585286	0.016171	70.903694	-19.403418	73.083923	-0.137109	0.000000	0.808554	0.000000	0.000000	0.000000	0.501325	0.111877	0.033022	0.000000	0.000000	3.000000	14.000000	0.000000
2298.949296	-0.101111	0.585680	0.016349	70.903694	-19.403418	73.083923	-0.137109	0.000000	0.808554	0.000000	0.000000	0.000000	0.489400	0.118225	0.053429	0.000000	0.000000	3.000000	14.000000	0.000000
2298.952629	-0.101111	0.585680	0.016349	70.903694	-19.403418	73.083923	-0.137109	0.000000	0.808554	0.000000	0.000000	0.000000	0.489400	0.118225	0.053429	0.000000	0.000000	3.000000	14.000000	0.000000
2298.955962	-0.101111	0.585680	0.016349	70.849602	-19.313421	73.148262	-0.055543	0.000000	0.817459	0.000000	0.000000	0.000000	0.489400	0.118225	0.053429	0.000000	0.000000	3.000000	14.000000	0.000000
2298.959296	-0.099544	0.586042	0.016605	70.849602	-19.313421	73.148262	-0.055543	0.000000	0.817459	0.000000	0.000000	0.000000	0.470086	0.108721	0.076661	0.000000	0.000000	3.000000	14.000000	0.000000
2298.962629	-0.099544	0.586042	0.016605	70.849602	-19.313421	73.148262	-0.055543	0.000000	0.817459	0.000000	0.000000	0.000000	0.470086	0.108721	0.076661	0.000000	0.000000	3.000000	14.000000	0.000000
2298.965962	-0.099544	0.586042	0.016605	70.807961	-19.125771	73.393105	0.022805	0.000000	0.830236	0.000000	0.000000	0.000000	0.470086	0.108721	0.076661	0.000000	0.000000	3.000000	14.000000	0.000000
2298.969296	-0.098089	0.586392	0.016945	70.807961	-19.125771	73.393105	0.022805	0.000000	0.830236	0.000000	0.000000	0.000000	0.436500	0.104903	0.102205	0.000000	0.000000	3.000000	14.000000	0.000000
2298.972629	-0.098089	0.586392	0.016945	70.807961	-19.125771	73.393105	0.022805	0.000000	0.830236	0.000000	0.000000	0.000000	0.436500	0.104903	0.102205	0.000000	0.000000	3.000000	14.000000	0.000000
2298.975962	-0.098089	0.586392	0.016945	70.785774	-18.953150	73.765564	0.095555	0.000000	0.847270	0.000000	0.000000	0.000000	0.436500	0.104903	0.102205	0.000000	0.000000	3.000000	14.000000	0.000000
2298.979296	-0.096698	0.586696	0.017258	70.785774	-18.953150	73.765564	0.095555	0.000000	0.847270	0.000000	0.000000	0.000000	0.417162	0.091418	0.093846	0.000000	0.000000	3.000000	14.000000	0.000000
2298.982629	-0.096698	0.586696	0.017258	70.785774	-18.953150	73.765564	0.095555	0.000000	0.847270	0.000000	0.000000	0.000000	0.417162	0.091418	0.093846	0.000000	0.000000	3.000000	14.000000	0.000000
2298.985962	-0.096698	0.586696	0.017258	70.822037	-18.817537	74.081474	0.165082	0.000000	0.862911	0.000000	0.000000	0.000000	0.417162	0.091418	0.093846	0.000000	0.000000	3.000000	14.000000	0.000000
2298.989296	-0.095351	0.586930	0.017555	70.822037	-18.817537	74.081474	0.165082	0.000000	0.862911	0.000000	0.000000	0.000000	0.404098	0.069972	0.089126	0.000000	0.000000	3.000000	14.000000	0.000000
2298.992629	-0.095351	0.586930	0.017555	70.822037	-18.817537	74.081474	0.165082	0.000000	0.862911	0.000000	0.000000	0.000000	0.404098	0.069972	0.089126	0.000000	0.000000	3.000000	14.000000	0.000000
2298.995962	-0.095351	0.586930	0.017555	70.974510	-18.756441	74.296394	0.232432	0.000000	0.877765	0.000000	0.000000	0.000000	0.404098	0.069972	0.089126	0.000000	0.000000	3.000000	14.000000	0.000000
2298.999296	-0.094010	0.587141	0.017765	70.974510	-18.756441	74.296394	0.232432	0.000000	0.877765	0.000000	0.000000	0.000000	0.402309	0.063485	0.062857	0.000000	0.000000	3.000000	14.000000	0.000000
2299.002629	-0.094010	0.587141	0.017765	70.974510	-18.756441	74.296394	0.232432	0.000000	0.877765	0.000000	0.000000	0.000000	0.402309	0.063485	0.062857	0.000000	0.000000	3.000000	14.000000	0.000000
2299.005962	-0.094010	0.587141	0.017765	71.220390	-18.724966	74.526077	0.299483	0.000000	0.888241	0.000000	0.000000	0.000000	0.402309	0.063485	0.062857	0.000000	0.000000	3.000000	14.000000	0.000000
2299.009296	-0.092630	0.587260	0.017893	71.220390	-18.724966	74.526077	0.299483	0.000000	0.888241	0.000000	0.000000	0.000000	0.413981	0.035529	0.038543	0.000000	0.000000	3.000000	14.000000	0.000000
2299.012629	-0.092630	0.587260	0.017893	71.220390	-18.724966	74.526077	0.299483	0.000000	0.888241	0.000000	0.000000	0.000000	0.413981	0.035529	0.038543	0.000000	0.000000	3.000000	14.000000	0.000000
2299.015962	-0.092630	0.587260	0.017893	71.519356	-18.643435	74.899467	0.368480	0.000000	0.894665	0.000000	0.000000	0.000000	0.413981	0.035529	0.038543	0.000000	0.000000	3.000000	14.000000	0.000000
2299.019296	-0.091169	0.587330	0.017958	71.519356	-18.643435	74.899467	0.368480	0.000000	0.894665	0.000000	0.000000	0.000000	0.438439	0.021037	0.019544	0.000000	0.000000	3.000000	14.000000	0.000000
2299.022629	-0.091169	0.587330	0.017958	71.519356	-18.643435	74.899467	0.368480	0.000000	0.894665	0.000000	0.000000	0.000000	0.438439	0.021037	0.019544	0.000000	0.000000	3.000000	14.000000	0.000000
2299.025962	-0.091169	0.587330	0.017958	71.811142	-18.495823	75.315559	0.441553	0.000000	0.897923	0.000000	0.000000	0.000000	0.438439	0.021037	0.019544	0.000000	0.000000	3.000000	14.000000	0.000000
2299.029296	-0.089588	0.587389	0.018001	71.811142	-18.495823	75.315559	0.441553	0.000000	0.897923	0.000000	0.000000	0.000000	0.474390	0.017770	0.012672	0.000000	0.000000	3.000000	14.000000	0.000000
2299.032629	-0.089588	0.587389	0.018001	71.811142	-18.495823	75.315559	0.441553	0.000000	0.897923	0.000000	0.000000	0.000000	0.474390	0.017770	0.012672	0.000000	0.000000	3.000000	14.000000	0.000000
2299.035962	-0.089588	0.587389	0.018001	72.086517	-18.328827	75.624672	0.520619	0.000000	0.900035	0.000000	0.000000	0.000000	0.474390	0.017770	0.012672	0.000000	0.000000	3.000000	14.000000	0.000000
2299.039296	-0.087983	0.587403	0.018032	72.086517	-18.328827	75.624672	0.520619	0.000000	0.900035	0.000000	0.000000	0.000000	0.481475	0.004207	0.009531	0.000000	0.000000	3.000000	14.000000	0.000000
2299.042629	-0.087983	0.587403	0.018032	72.086517	-18.328827	75.624672	0.520619	0.000000	0.900035	0.000000	0.000000	0.000000	0.481475	0.004207	0.009531	0.000000	0.000000	3.000000	14.000000	0.000000
2299.045962	-0.087983	0.587403	0.018032	72.334366	-18.137041	76.243080	0.600864	0.000000	0.901623	0.000000	0.000000	0.000000	0.481475	0.004207	0.009531	0.000000	0.000000	3.000000	14.000000	0.000000
2299.049296	-0.086408	0.587428	0.018094	72.334366	-18.137041	76.243080	0.600864	0.000000	0.901623	0.000000	0.000000	0.000000	0.472317	0.007439	0.018581	0.000000	0.000000	3.000000	14.000000	0.000000
2299.052629	-0.086408	0.587428	0.018094	72.334366	-18.137041	76.243080	0.600864	0.000000	0.901623	0.000000	0.000000	0.000000	0.472317	0.007439	0.018581	0.000000	0.000000	3.000000	14.000000	0.000000
2299.055962	-0.086408	0.587428	0.018094	72.550262	-17.936277	77.117615	0.679584	0.000000	0.904720	0.000000	0.000000	0.000000	0.472317	0.007439	0.018581	0.000000	0.000000	3.000000	14.000000	0.000000
2299.059296	-0.084964	0.587422	0.018224	72.550262	-17.936277	77.117615	0.679584	0.000000	0.904720	0.000000	0.000000	0.000000	0.433305	-0.001885	0.039014	0.000000	0.000000	3.000000	14.000000	0.000000
2299.062629	-0.084964	0.587422	0.018224	72.550262	-17.936277	77.117615	0.679584	0.000000	0.904720	0.000000	0.000000	0.000000	0.433305	-0.001885	0.039014	0.000000	0.000000	3.000000	14.000000	0.000000
2299.065962	-0.084964	0.587422	0.018224	72.748718	-17.725109	77.576691	0.751801	0.000000	0.911222	0.000000	0.000000	0.000000	0.433305	-0.001885	0.039014	0.000000	0.000000	3.000000	14.000000	0.000000
2299.069296	-0.083667	0.587392	0.018396	72.748718	-17.725109	77.576691	0.751801	0.000000	0.911222	0.000000	0.000000	0.000000	0.388972	-0.008852	0.051601	0.000000	0.000000	3.000000	14.000000	0.000000
2299.072629	-0.083667	0.587392	0.018396	72.748718	-17.725109	77.576691	0.751801	0.000000	0.911222	0.000000	0.000000	0.000000	0.388972	-0.008852	0.051601	0.000000	0.000000	3.000000	14.000000	0.000000
2299.075962	-0.083667	0.587392	0.018396	72.965126	-17.430658	77.866432	0.816630	0.000000	0.919822	0.000000	0.000000	0.000000	0.388972	-0.008852	0.051601	0.000000	0.000000	3.000000	14.000000	0.000000
2299.079296	-0.082466	0.587328	0.018580	72.965126	-17.430658	77.866432	0.816630	0.000000	0.919822	0.000000	0.000000	0.000000	0.360384	-0.019098	0.054965	0.000000	0.000000	3.000000	14.000000	0.000000
2299.082629	-0.082466	0.587328	0.018580	72.965126	-17.430658	77.866432	0.816630	0.000000	0.919822	0.000000	0.000000	0.000000	0.360384	-0.019098	0.054965	0.000000	0.000000	3.000000	14.000000	0.000000
2299.085962	-0.082466	0.587328	0.018580	73.245918	-16.828062	78.635658	0.876694	0.000000	0.928983	0.000000	0.000000	0.000000	0.360384	-0.019098	0.054965	0.000000	0.000000	3.000000	14.000000	0.000000
2299.089296	-0.081393	0.587254	0.018697	73.245918	-16.828062	78.635658	0.876694	0.000000	0.928983	0.000000	0.000000	0.000000	0.321874	-0.022358	0.035161	0.000000	0.000000	3.000000	14.000000	0.000000
2299.092629	-0.081393	0.587254	0.018697	73.245918	-16.828062	78.635658	0.876694	0.000000	0.928983	0.000000	0.000000	0.000000	0.321874	-0.022358	0.035161	0.000000	0.000000	3.000000	14.000000	0.000000
2299.095962	-0.081393	0.587254	0.018697	73.619560	-15.849278	79.950150	0.930339	0.000000	0.934843	0.000000	0.000000	0.000000	0.321874	-0.022358	0.035161	0.000000	0.000000	3.000000	14.000000	0.000000
2299.099296	-0.080360	0.587142	0.018771	73.619560	-15.849278	79.950150	0.930339	0.000000	0.934843	0.000000	0.000000	0.000000	0.310016	-0.033533	0.022294	0.000000	0.000000	3.000000	14.000000	0.000000
2299.102629	-0.080360	0.587142	0.018771	73.619560	-15.849278	79.950150	0.930339	0.000000	0.934843	0.000000	0.000000	0.000000	0.310016	-0.033533	0.022294	0.000000	0.000000	3.000000	14.000000	0.000000
2299.105962	-0.080360	0.587142	0.018771	74.054344	-14.520087	81.739426	0.982009	0.000000	0.938559	0.000000	0.000000	0.000000	0.310016	-0.033533	0.022294	0.000000	0.000000	3.000000	14.000000	0.000000
2299.109296	-0.079358	0.587009	0.018756	74.054344	-14.520087	81.739426	0.982009	0.000000	0.938559	0.000000	0.000000	0.000000	0.300430	-0.040051	-0.004558	0.000000	0.000000	3.000000	14.000000	0.000000
2299.112629	-0.079358	0.587009	0.018756	74.054344	-14.520087	81.739426	0.982009	0.000000	0.938559	0.000000	0.000000	0.000000	0.300430	-0.040051	-0.004558	0.000000	0.000000	3.000000	14.000000	0.000000
2299.115962	-0.079358	0.587009	0.018756	74.478012	-12.964252	83.816109	1.032080	0.000000	0.937799	0.000000	0.000000	0.000000	0.300430	-0.040051	-0.004558	0.000000	0.000000	3.000000	14.000000	0.000000
2299.119296	-0.079358	0.587009	0.018756	74.478012	-12.964252	83.816109	1.032080	0.000000	0.937799	0.000000	0.000000	0.000000	0.300430	-0.040051	-0.004558	0.000000	0.000000	3.000000	14.000000	0.000000
2299.122629	-0.078449	0.586849	0.018731	74.478012	-12.964252	83.816109	1.032080	0.000000	0.937799	0.000000	0.000000	0.000000	0.272857	-0.047915	-0.007579	0.000000	0.000000	3.000000	14.000000	0.000000
2299.125962	-0.078449	0.586849	0.018731	74.875847	-11.336671	85.956535	1.032080	0.000000	0.937799	0.000000	0.000000	0.000000	0.272857	-0.047915	-0.007579	0.000000	0.000000	3.000000	14.000000	0.000000
2299.129296	-0.077627	0.586671	0.018672	74.875847	-11.336671	85.956535	1.032080	0.000000	0.937799	0.000000	0.000000	0.000000	0.246447	-0.053478	-0.017481	0.000000	0.000000	3.000000	14.000000	0.000000
2299.132629	-0.077627	0.586671	0.018672	74.875847	-11.336671	85.956535	1.032080	0.000000	0.937799	0.000000	0.000000	0.000000	0.246447	-0.053478	-0.017481	0.000000	0.000000	3.000000	14.000000	0.000000
2299.135962	-0.077627	0.586671	0.018672	75.217163	-9.824784	87.915344	1.118631	0.000000	0.933623	0.000000	0.000000	0.000000	0.246447	-0.053478	-0.017481	0.000000	0.000000	3.000000	14.000000	0.000000
2299.139296	-0.077627	0.586671	0.018672	75.217163	-9.824784	87.915344	1.118631	0.000000	0.933623	0.000000	0.000000	0.000000	0.246447	-0.053478	-0.017481	0.000000	0.000000	3.000000	14.000000	0.000000
2299.142629	-0.076926	0.586503	0.018634	75.217163	-9.824784	87.915344	1.118631	0.000000	0.933623	0.000000	0.000000	0.000000	0.210517	-0.050202	-0.011434	0.000000	0.000000	3.000000	14.000000	0.000000
2299.145962	-0.076926	0.586503	0.018634	75.503716	-8.417699	89.738327	1.118631	0.000000	0.933623	0.000000	0.000000	0.000000	0.210517	-0.050202	-0.011434	0.000000	0.000000	3.000000	14.000000	0.000000
2299.149296	-0.076391	0.586365	0.018626	75.503716	-8.417699	89.738327	1.118631	0.000000	0.933623	0.000000	0.000000	0.000000	0.160292	-0.041337	-0.002453	0.000000	0.000000	3.000000	14.000000	0.000000
2299.152629	-0.076391	0.586365	0.018626	75.503716	-8.417699	89.738327	1.118631	0.000000	0.933623	0.000000	0.000000	0.000000	0.160292	-0.041337	-0.002453	0.000000	0.000000	3.000000	14.000000	0.000000
2299.155962	-0.076391	0.586365	0.018626	75.743393	-7.020559	91.546448	1.180433	0.000000	0.931308	0.000000	0.000000	0.000000	0.160292	-0.041337	-0.002453	0.000000	0.000000	3.000000	14.000000	0.000000
2299.159296	-0.076391	0.586365	0.018626	75.743393	-7.020559	91.546448	1.180433	0.000000	0.931308	0.000000	0.000000	0.000000	0.160292	-0.041337	-0.002453	0.000000	0.000000	3.000000	14.000000	0.000000
2299.162629	-0.075993	0.586228	0.018596	75.743393	-7.020559	91.546448	1.180433	0.000000	0.931308	0.000000	0.000000	0.000000	0.119606	-0.041340	-0.009136	0.000000	0.000000	3.000000	14.000000	0.000000
2299.165962	-0.075993	0.586228	0.018596	75.935112	-5.495199	93.507828	1.180433	0.000000	0.931308	0.000000	0.000000	0.000000	0.119606	-0.041340	-0.009136	0.000000	0.000000	3.000000	14.000000	0.000000
2299.169296	-0.075598	0.586153	0.018591	75.935112	-5.495199	93.507828	1.180433	0.000000	0.931308	0.000000	0.000000	0.000000	0.118341	-0.022282	-0.001440	0.000000	0.000000	3.000000	14.000000	0.000000
2299.172629	-0.075598	0.586153	0.018591	75.935112	-5.495199	93.507828	1.180433	0.000000	0.931308	0.000000	0.000000	0.000000	0.118341	-0.022282	-0.001440	0.000000	0.000000	3.000000	14.000000	0.000000
2299.175962	-0.075598	0.586153	0.018591	76.081917	-3.817797	95.642532	1.220091	0.000000	0.929546	0.000000	0.000000	0.000000	0.118341	-0.022282	-0.001440	0.000000	0.000000	3.000000	14.000000	0.000000
2299.179296	-0.075105	0.586121	0.018546	76.081917	-3.817797	95.642532	1.220091	0.000000	0.929546	0.000000	0.000000	0.000000	0.147976	-0.009743	-0.013422	0.000000	0.000000	3.000000	14.000000	0.000000
2299.182629	-0.075105	0.586121	0.018546	76.081917	-3.817797	95.642532	1.220091	0.000000	0.929546	0.000000	0.000000	0.000000	0.147976	-0.009743	-0.013422	0.000000	0.000000	3.000000	14.000000	0.000000
2299.185962	-0.075105	0.586121	0.018546	76.192879	-2.131115	97.748711	1.244753	0.000000	0.927309	0.000000	0.000000	0.000000	0.147976	-0.009743	-0.013422	0.000000	0.000000	3.000000	14.000000	0.000000
2299.189296	-0.074449	0.586122	0.018495	76.192879	-2.131115	97.748711	1.244753	0.000000	0.927309	0.000000	0.000000	0.000000	0.196780	0.000460	-0.015275	0.000000	0.000000	3.000000	14.000000	0.000000
2299.192629	-0.074449	0.586122	0.018495	76.192879	-2.131115	97.748711	1.244753	0.000000	0.927309	0.000000	0.000000	0.000000	0.196780	0.000460	-0.015275	0.000000	0.000000	3.000000	14.000000	0.000000
2299.195962	-0.074449	0.586122	0.018495	76.291107	-0.784581	99.395233	1.277550	0.000000	0.924763	0.000000	0.000000	0.000000	0.196780	0.000460	-0.015275	0.000000	0.000000	3.000000	14.000000	0.000000
2299.199296	-0.073673	0.586139	0.018414	76.291107	-0.784581	99.395233	1.277550	0.000000	0.924763	0.000000	0.000000	0.000000	0.232747	0.005104	-0.024383	0.000000	0.000000	3.000000	14.000000	0.000000
2299.202629	-0.073673	0.586139	0.018414	76.291107	-0.784581	99.395233	1.277550	0.000000	0.924763	0.000000	0.000000	0.000000	0.232747	0.005104	-0.024383	0.000000	0.000000	3.000000	14.000000	0.000000
2299.205962	-0.073673	0.586139	0.018414	76.417648	-0.261511	100.002785	1.316341	0.000000	0.920699	0.000000	0.000000	0.000000	0.232747	0.005104	-0.024383	0.000000	0.000000	3.000000	14.000000	0.000000
2299.209296	-0.073673	0.586139	0.018414	76.417648	-0.261511	100.002785	1.316341	0.000000	0.920699	0.000000	0.000000	0.000000	0.232747	0.005104	-0.024383	0.000000	0.000000	3.000000	14.000000	0.000000
2299.212629	-0.072799	0.586127	0.018289	76.417648	-0.261511	100.002785	1.316341	0.000000	0.920699	0.000000	0.000000	0.000000	0.262304	-0.003746	-0.037575	0.000000	0.000000	3.000000	14.000000	0.000000
2299.215962	-0.072799	0.586127	0.018289	76.557320	-0.464079	100.289543	1.316341	0.000000	0.920699	0.000000	0.000000	0.000000	0.262304	-0.003746	-0.037575	0.000000	0.000000	3.000000	14.000000	0.000000
2299.219296	-0.071931	0.586056	0.018045	76.557320	-0.464079	100.289543	1.316341	0.000000	0.920699	0.000000	0.000000	0.000000	0.260469	-0.021396	-0.073024	0.000000	0.000000	3.000000	14.000000	0.000000
2299.222629	-0.071931	0.586056	0.018045	76.557320	-0.464079	100.289543	1.316341	0.000000	0.920699	0.000000	0.000000	0.000000	0.260469	-0.021396	-0.073024	0.000000	0.000000	3.000000	14.000000	0.000000
2299.225962	-0.071931	0.586056	0.018045	76.669991	-1.150395	101.360672	1.403470	0.000000	0.902266	0.000000	0.000000	0.000000	0.260469	-0.021396	-0.073024	0.000000	0.000000	3.000000	14.000000	0.000000
2299.229296	-0.071057	0.585973	0.017760	76.669991	-1.150395	101.360672	1.403470	0.000000	0.902266	0.000000	0.000000	0.000000	0.261960	-0.024693	-0.085545	0.000000	0.000000	3.000000	14.000000	0.000000
2299.232629	-0.071057	0.585973	0.017760	76.669991	-1.150395	101.360672	1.403470	0.000000	0.902266	0.000000	0.000000	0.000000	0.261960	-0.024693	-0.085545	0.000000	0.000000	3.000000	14.000000	0.000000
2299.235962	-0.071057	0.585973	0.017760	76.754028	-2.462218	102.162888	1.447130	0.000000	0.888008	0.000000	0.000000	0.000000	0.261960	-0.024693	-0.085545	0.000000	0.000000	3.000000	14.000000	0.000000
2299.239296	-0.070018	0.585888	0.017433	76.754028	-2.462218	102.162888	1.447130	0.000000	0.888008	0.000000	0.000000	0.000000	0.311743	-0.025670	-0.098150	0.000000	0.000000	3.000000	14.000000	0.000000
2299.242629	-0.070018	0.585888	0.017433	76.754028	-2.462218	102.162888	1.447130	0.000000	0.888008	0.000000	0.000000	0.000000	0.311743	-0.025670	-0.098150	0.000000	0.000000	3.000000	14.000000	0.000000
2299.245962	-0.070018	0.585888	0.017433	76.843330	-4.467440	101.709785	1.499087	0.000000	0.871650	0.000000	0.000000	0.000000	0.311743	-0.025670	-0.098150	0.000000	0.000000	3.000000	14.000000	0.000000
2299.249296	-0.068679	0.585799	0.017082	76.843330	-4.467440	101.709785	1.499087	0.000000	0.871650	0.000000	0.000000	0.000000	0.401838	-0.026671	-0.105228	0.000000	0.000000	3.000000	14.000000	0.000000
2299.252629	-0.068679	0.585799	0.017082	76.843330	-4.467440	101.709785	1.499087	0.000000	0.871650	0.000000	0.000000	0.000000	0.401838	-0.026671	-0.105228	0.000000	0.000000	3.000000	14.000000	0.000000
2299.255962	-0.068679	0.585799	0.017082	76.915215	-7.051953	100.111504	1.566060	0.000000	0.854112	0.000000	0.000000	0.000000	0.401838	-0.026671	-0.105228	0.000000	0.000000	3.000000	14.000000	0.000000
2299.259296	-0.067194	0.585714	0.016659	76.915215	-7.051953	100.111504	1.566060	0.000000	0.854112	0.000000	0.000000	0.000000	0.445345	-0.025407	-0.126845	0.000000	0.000000	3.000000	14.000000	0.000000
2299.262629	-0.067194	0.585714	0.016659	76.915215	-7.051953	100.111504	1.566060	0.000000	0.854112	0.000000	0.000000	0.000000	0.445345	-0.025407	-0.126845	0.000000	0.000000	3.000000	14.000000	0.000000
2299.265962	-0.067194	0.585714	0.016659	76.946838	-10.063189	97.351761	1.640284	0.000000	0.832971	0.000000	0.000000	0.000000	0.445345	-0.025407	-0.126845	0.000000	0.000000	3.000000	14.000000	0.000000
2299.269296	-0.065638	0.585600	0.016184	76.946838	-10.063189	97.351761	1.640284	0.000000	0.832971	0.000000	0.000000	0.000000	0.467022	-0.034330	-0.142550	0.000000	0.000000	3.000000	14.000000	0.000000
2299.272629	-0.065638	0.585600	0.016184	76.946838	-10.063189	97.351761	1.640284	0.000000	0.832971	0.000000	0.000000	0.000000	0.467022	-0.034330	-0.142550	0.000000	0.000000	3.000000	14.000000	0.000000
2299.275962	-0.065638	0.585600	0.016184	76.933144	-13.271386	93.524277	1.718121	0.000000	0.809213	0.000000	0.000000	0.000000	0.467022	-0.034330	-0.142550	0.000000	0.000000	3.000000	14.000000	0.000000
2299.279296	-0.063997	0.585460	0.015569	76.933144	-13.271386	93.524277	1.718121	0.000000	0.809213	0.000000	0.000000	0.000000	0.492025	-0.041965	-0.184723	0.000000	0.000000	3.000000	14.000000	0.000000
2299.282629	-0.063997	0.585460	0.015569	76.933144	-13.271386	93.524277	1.718121	0.000000	0.809213	0.000000	0.000000	0.000000	0.492025	-0.041965	-0.184723	0.000000	0.000000	3.000000	14.000000	0.000000
2299.285962	-0.063997	0.585460	0.015569	76.874031	-16.448986	89.747681	1.800125	0.000000	0.778425	0.000000	0.000000	0.000000	0.492025	-0.041965	-0.184723	0.000000	0.000000	3.000000	14.000000	0.000000
2299.289296	-0.062406	0.585257	0.014760	76.874031	-16.448986	89.747681	1.800125	0.000000	0.778425	0.000000	0.000000	0.000000	0.477529	-0.060734	-0.242565	0.000000	0.000000	3.000000	14.000000	0.000000
2299.292629	-0.062406	0.585257	0.014760	76.874031	-16.448986	89.747681	1.800125	0.000000	0.778425	0.000000	0.000000	0.000000	0.477529	-0.060734	-0.242565	0.000000	0.000000	3.000000	14.000000	0.000000
2299.295962	-0.062406	0.585257	0.014760	76.786346	-19.405602	87.064445	1.879714	0.000000	0.737998	0.000000	0.000000	0.000000	0.477529	-0.060734	-0.242565	0.000000	0.000000	3.000000	14.000000	0.000000
2299.299296	-0.061089	0.585010	0.013746	76.786346	-19.405602	87.064445	1.879714	0.000000	0.737998	0.000000	0.000000	0.000000	0.394936	-0.074038	-0.304073	0.000000	0.000000	3.000000	14.000000	0.000000
2299.302629	-0.061089	0.585010	0.013746	76.786346	-19.405602	87.064445	1.879714	0.000000	0.737998	0.000000	0.000000	0.000000	0.394936	-0.074038	-0.304073	0.000000	0.000000	3.000000	14.000000	0.000000
2299.305962	-0.061089	0.585010	0.013746	76.678345	-22.106606	85.205902	1.945536	0.000000	0.687319	0.000000	0.000000	0.000000	0.394936	-0.074038	-0.304073	0.000000	0.000000	3.000000	14.000000	0.000000
2299.309296	-0.059955	0.584727	0.012517	76.678345	-22.106606	85.205902	1.945536	0.000000	0.687319	0.000000	0.000000	0.000000	0.340223	-0.085135	-0.368705	0.000000	0.000000	3.000000	14.000000	0.000000
2299.312629	-0.059955	0.584727	0.012517	76.678345	-22.106606	85.205902	1.945536	0.000000	0.687319	0.000000	0.000000	0.000000	0.340223	-0.085135	-0.368705	0.000000	0.000000	3.000000	14.000000	0.000000
2299.315962	-0.059955	0.584727	0.012517	76.529083	-24.668327	83.100082	2.002240	0.000000	0.625868	0.000000	0.000000	0.000000	0.340223	-0.085135	-0.368705	0.000000	0.000000	3.000000	14.000000	0.000000
2299.319296	-0.058965	0.584365	0.011133	76.529083	-24.668327	83.100082	2.002240	0.000000	0.625868	0.000000	0.000000	0.000000	0.296951	-0.108529	-0.415162	0.000000	0.000000	3.000000	14.000000	0.000000
2299.322629	-0.058965	0.584365	0.011133	76.529083	-24.668327	83.100082	2.002240	0.000000	0.625868	0.000000	0.000000	0.000000	0.296951	-0.108529	-0.415162	0.000000	0.000000	3.000000	14.000000	0.000000
2299.325962	-0.058965	0.584365	0.011133	76.255783	-26.825962	80.861214	2.051732	0.000000	0.556675	0.000000	0.000000	0.000000	0.296951	-0.108529	-0.415162	0.000000	0.000000	3.000000	14.000000	0.000000
2299.329296	-0.058220	0.584035	0.009685	76.255783	-26.825962	80.861214	2.051732	0.000000	0.556675	0.000000	0.000000	0.000000	0.223546	-0.098847	-0.434575	0.000000	0.000000	3.000000	14.000000	0.000000
2299.332629	-0.058220	0.584035	0.009685	76.255783	-26.825962	80.861214	2.051732	0.000000	0.556675	0.000000	0.000000	0.000000	0.223546	-0.098847	-0.434575	0.000000	0.000000	3.000000	14.000000	0.000000
2299.335962	-0.058220	0.584035	0.009685	75.777855	-28.186653	78.944786	2.088990	0.000000	0.484246	0.000000	0.000000	0.000000	0.223546	-0.098847	-0.434575	0.000000	0.000000	3.000000	14.000000	0.000000
2299.339296	-0.057779	0.583859	0.008309	75.777855	-28.186653	78.944786	2.088990	0.000000	0.484246	0.000000	0.000000	0.000000	0.132258	-0.052971	-0.412799	0.000000	0.000000	3.000000	14.000000	0.000000
2299.342629	-0.057779	0.583859	0.008309	75.777855	-28.186653	78.944786	2.088990	0.000000	0.484246	0.000000	0.000000	0.000000	0.132258	-0.052971	-0.412799	0.000000	0.000000	3.000000	14.000000	0.000000
2299.345962	-0.057779	0.583859	0.008309	75.238838	-28.328686	78.372498	2.111033	0.000000	0.415446	0.000000	0.000000	0.000000	0.132258	-0.052971	-0.412799	0.000000	0.000000	3.000000	14.000000	0.000000
2299.349296	-0.057598	0.583783	0.007026	75.238838	-28.328686	78.372498	2.111033	0.000000	0.415446	0.000000	0.000000	0.000000	0.054479	-0.022675	-0.384839	0.000000	0.000000	3.000000	14.000000	0.000000
2299.352629	-0.057598	0.583783	0.007026	75.238838	-28.328686	78.372498	2.111033	0.000000	0.415446	0.000000	0.000000	0.000000	0.054479	-0.022675	-0.384839	0.000000	0.000000	3.000000	14.000000	0.000000
2299.355962	-0.057598	0.583783	0.007026	74.785759	-27.179066	79.563934	2.120113	0.000000	0.351306	0.000000	0.000000	0.000000	0.054479	-0.022675	-0.384839	0.000000	0.000000	3.000000	14.000000	0.000000
2299.359296	-0.057568	0.583845	0.005885	74.785759	-27.179066	79.563934	2.120113	0.000000	0.351306	0.000000	0.000000	0.000000	0.009006	0.018584	-0.342443	0.000000	0.000000	3.000000	14.000000	0.000000
2299.362629	-0.057568	0.583845	0.005885	74.785759	-27.179066	79.563934	2.120113	0.000000	0.351306	0.000000	0.000000	0.000000	0.009006	0.018584	-0.342443	0.000000	0.000000	3.000000	14.000000	0.000000
2299.365962	-0.057568	0.583845	0.005885	74.414696	-25.501436	81.580574	2.121614	0.000000	0.294232	0.000000	0.000000	0.000000	0.009006	0.018584	-0.342443	0.000000	0.000000	3.000000	14.000000	0.000000
2299.369296	-0.057753	0.584001	0.004867	74.414696	-25.501436	81.580574	2.121614	0.000000	0.294232	0.000000	0.000000	0.000000	-0.055587	0.046661	-0.305409	0.000000	0.000000	3.000000	14.000000	0.000000
2299.372629	-0.057753	0.584001	0.004867	74.414696	-25.501436	81.580574	2.121614	0.000000	0.294232	0.000000	0.000000	0.000000	-0.055587	0.046661	-0.305409	0.000000	0.000000	3.000000	14.000000	0.000000
2299.375962	-0.057753	0.584001	0.004867	74.106750	-23.629494	84.005035	2.112349	0.000000	0.243330	0.000000	0.000000	0.000000	-0.055587	0.046661	-0.305409	0.000000	0.000000	3.000000	14.000000	0.000000
2299.379296	-0.058211	0.584221	0.003906	74.106750	-23.629494	84.005035	2.112349	0.000000	0.243330	0.000000	0.000000	0.000000	-0.137410	0.065944	-0.288136	0.000000	0.000000	3.000000	14.000000	0.000000
2299.382629	-0.058211	0.584221	0.003906	74.106750	-23.629494	84.005035	2.112349	0.000000	0.243330	0.000000	0.000000	0.000000	-0.137410	0.065944	-0.288136	0.000000	0.000000	3.000000	14.000000	0.000000
2299.385962	-0.058211	0.584221	0.003906	73.833664	-21.752567	86.549332	2.089447	0.000000	0.195308	0.000000	0.000000	0.000000	-0.137410	0.065944	-0.288136	0.000000	0.000000	3.000000	14.000000	0.000000
2299.389296	-0.058879	0.584472	0.003042	73.833664	-21.752567	86.549332	2.089447	0.000000	0.195308	0.000000	0.000000	0.000000	-0.200360	0.075547	-0.259371	0.000000	0.000000	3.000000	14.000000	0.000000
2299.392629	-0.058879	0.584472	0.003042	73.833664	-21.752567	86.549332	2.089447	0.000000	0.195308	0.000000	0.000000	0.000000	-0.200360	0.075547	-0.259371	0.000000	0.000000	3.000000	14.000000	0.000000
2299.395962	-0.058879	0.584472	0.003042	73.597931	-20.060320	88.934853	2.056054	0.000000	0.152079	0.000000	0.000000	0.000000	-0.200360	0.075547	-0.259371	0.000000	0.000000	3.000000	14.000000	0.000000
2299.399296	-0.059678	0.584716	0.002182	73.597931	-20.060320	88.934853	2.056054	0.000000	0.152079	0.000000	0.000000	0.000000	-0.239707	0.073021	-0.257741	0.000000	0.000000	3.000000	14.000000	0.000000
2299.402629	-0.059678	0.584716	0.002182	73.597931	-20.060320	88.934853	2.056054	0.000000	0.152079	0.000000	0.000000	0.000000	-0.239707	0.073021	-0.257741	0.000000	0.000000	3.000000	14.000000	0.000000
2299.405962	-0.059678	0.584716	0.002182	73.381653	-18.602650	91.061432	2.016103	0.000000	0.109122	0.000000	0.000000	0.000000	-0.239707	0.073021	-0.257741	0.000000	0.000000	3.000000	14.000000	0.000000
2299.409296	-0.060598	0.584903	0.001254	73.381653	-18.602650	91.061432	2.016103	0.000000	0.109122	0.000000	0.000000	0.000000	-0.275928	0.056152	-0.278614	0.000000	0.000000	3.000000	14.000000	0.000000
2299.412629	-0.060598	0.584903	0.001254	73.381653	-18.602650	91.061432	2.016103	0.000000	0.109122	0.000000	0.000000	0.000000	-0.275928	0.056152	-0.278614	0.000000	0.000000	3.000000	14.000000	0.000000
2299.415962	-0.060598	0.584903	0.001254	73.205391	-17.513769	92.737190	1.970115	0.000000	0.062687	0.000000	0.000000	0.000000	-0.275928	0.056152	-0.278614	0.000000	0.000000	3.000000	14.000000	0.000000
2299.419296	-0.061636	0.585059	0.000248	73.205391	-17.513769	92.737190	1.970115	0.000000	0.062687	0.000000	0.000000	0.000000	-0.311525	0.046861	-0.301787	0.000000	0.000000	3.000000	14.000000	0.000000
2299.422629	-0.061636	0.585059	0.000248	73.205391	-17.513769	92.737190	1.970115	0.000000	0.062687	0.000000	0.000000	0.000000	-0.311525	0.046861	-0.301787	0.000000	0.000000	3.000000	14.000000	0.000000
2299.425962	-0.061636	0.585059	0.000248	73.073601	-16.757349	93.991974	1.918194	0.000000	0.012389	0.000000	0.000000	0.000000	-0.311525	0.046861	-0.301787	0.000000	0.000000	3.000000	14.000000	0.000000
2299.429296	-0.062782	0.585136	-0.000911	73.073601	-16.757349	93.991974	1.918194	0.000000	0.012389	0.000000	0.000000	0.000000	-0.343660	0.023138	-0.347531	0.000000	0.000000	3.000000	14.000000	0.000000
2299.432629	-0.062782	0.585136	-0.000911	73.073601	-16.757349	93.991974	1.918194	0.000000	0.012389	0.000000	0.000000	0.000000	-0.343660	0.023138	-0.347531	0.000000	0.000000	3.000000	14.000000	0.000000
2299.435962	-0.062782	0.585136	-0.000911	72.992485	-16.214710	94.977814	1.860917	0.000000	-0.045533	0.000000	0.000000	0.000000	-0.343660	0.023138	-0.347531	0.000000	0.000000	3.000000	14.000000	0.000000
2299.439296	-0.063949	0.585127	-0.002187	72.992485	-16.214710	94.977814	1.860917	0.000000	-0.045533	0.000000	0.000000	0.000000	-0.350242	-0.002674	-0.382797	0.000000	0.000000	3.000000	14.000000	0.000000
2299.442629	-0.063949	0.585127	-0.002187	72.992485	-16.214710	94.977814	1.860917	0.000000	-0.045533	0.000000	0.000000	0.000000	-0.350242	-0.002674	-0.382797	0.000000	0.000000	3.000000	14.000000	0.000000
2299.445962	-0.063949	0.585127	-0.002187	72.970993	-15.747467	95.879379	1.802544	0.000000	-0.109332	0.000000	0.000000	0.000000	-0.350242	-0.002674	-0.382797	0.000000	0.000000	3.000000	14.000000	0.000000
2299.449296	-0.065109	0.585049	-0.003469	72.970993	-15.747467	95.879379	1.802544	0.000000	-0.109332	0.000000	0.000000	0.000000	-0.348021	-0.023612	-0.384791	0.000000	0.000000	3.000000	14.000000	0.000000
2299.452629	-0.065109	0.585049	-0.003469	72.970993	-15.747467	95.879379	1.802544	0.000000	-0.109332	0.000000	0.000000	0.000000	-0.348021	-0.023612	-0.384791	0.000000	0.000000	3.000000	14.000000	0.000000
2299.455962	-0.065109	0.585049	-0.003469	73.005707	-15.258365	96.824944	1.744540	0.000000	-0.173464	0.000000	0.000000	0.000000	-0.348021	-0.023612	-0.384791	0.000000	0.000000	3.000000	14.000000	0.000000
2299.459296	-0.066214	0.584932	-0.004783	73.005707	-15.258365	96.824944	1.744540	0.000000	-0.173464	0.000000	0.000000	0.000000	-0.331553	-0.034945	-0.394119	0.000000	0.000000	3.000000	14.000000	0.000000
2299.462629	-0.066214	0.584932	-0.004783	73.005707	-15.258365	96.824944	1.744540	0.000000	-0.173464	0.000000	0.000000	0.000000	-0.331553	-0.034945	-0.394119	0.000000	0.000000	3.000000	14.000000	0.000000
2299.465962	-0.066214	0.584932	-0.004783	73.085793	-14.679695	97.910240	1.689281	0.000000	-0.239151	0.000000	0.000000	0.000000	-0.331553	-0.034945	-0.394119	0.000000	0.000000	3.000000	14.000000	0.000000
2299.469296	-0.067298	0.584801	-0.006049	73.085793	-14.679695	97.910240	1.689281	0.000000	-0.239151	0.000000	0.000000	0.000000	-0.325173	-0.039336	-0.379902	0.000000	0.000000	3.000000	14.000000	0.000000
2299.472629	-0.067298	0.584801	-0.006049	73.085793	-14.679695	97.910240	1.689281	0.000000	-0.239151	0.000000	0.000000	0.000000	-0.325173	-0.039336	-0.379902	0.000000	0.000000	3.000000	14.000000	0.000000
2299.475962	-0.067298	0.584801	-0.006049	73.182602	-13.982972	99.153328	1.635086	0.000000	-0.302468	0.000000	0.000000	0.000000	-0.325173	-0.039336	-0.379902	0.000000	0.000000	3.000000	14.000000	0.000000
2299.479296	-0.068382	0.584681	-0.007278	73.182602	-13.982972	99.153328	1.635086	0.000000	-0.302468	0.000000	0.000000	0.000000	-0.325054	-0.036142	-0.368665	0.000000	0.000000	3.000000	14.000000	0.000000
2299.482629	-0.068382	0.584681	-0.007278	73.182602	-13.982972	99.153328	1.635086	0.000000	-0.302468	0.000000	0.000000	0.000000	-0.325054	-0.036142	-0.368665	0.000000	0.000000	3.000000	14.000000	0.000000
2299.485962	-0.068382	0.584681	-0.007278	73.270485	-13.186231	100.369530	1.580910	0.000000	-0.363912	0.000000	0.000000	0.000000	-0.325054	-0.036142	-0.368665	0.000000	0.000000	3.000000	14.000000	0.000000
2299.489296	-0.069448	0.584564	-0.008443	73.270485	-13.186231	100.369530	1.580910	0.000000	-0.363912	0.000000	0.000000	0.000000	-0.319751	-0.034977	-0.349279	0.000000	0.000000	3.000000	14.000000	0.000000
2299.492629	-0.069448	0.584564	-0.008443	73.270485	-13.186231	100.369530	1.580910	0.000000	-0.363912	0.000000	0.000000	0.000000	-0.319751	-0.034977	-0.349279	0.000000	0.000000	3.000000	14.000000	0.000000
2299.495962	-0.069448	0.584564	-0.008443	73.348549	-12.366366	101.578896	1.527618	0.000000	-0.422125	0.000000	0.000000	0.000000	-0.319751	-0.034977	-0.349279	0.000000	0.000000	3.000000	14.000000	0.000000
2299.499296	-0.070493	0.584458	-0.009566	73.348549	-12.366366	101.578896	1.527618	0.000000	-0.422125	0.000000	0.000000	0.000000	-0.313537	-0.031751	-0.336971	0.000000	0.000000	3.000000	14.000000	0.000000
2299.502629	-0.070493	0.584458	-0.009566	73.348549	-12.366366	101.578896	1.527618	0.000000	-0.422125	0.000000	0.000000	0.000000	-0.313537	-0.031751	-0.336971	0.000000	0.000000	3.000000	14.000000	0.000000
2299.505962	-0.070493	0.584458	-0.009566	73.415543	-11.590904	102.548134	1.475362	0.000000	-0.478287	0.000000	0.000000	0.000000	-0.313537	-0.031751	-0.336971	0.000000	0.000000	3.000000	14.000000	0.000000
2299.509296	-0.071469	0.584352	-0.010682	73.415543	-11.590904	102.548134	1.475362	0.000000	-0.478287	0.000000	0.000000	0.000000	-0.292788	-0.031983	-0.334789	0.000000	0.000000	3.000000	14.000000	0.000000
2299.512629	-0.071469	0.584352	-0.010682	73.415543	-11.590904	102.548134	1.475362	0.000000	-0.478287	0.000000	0.000000	0.000000	-0.292788	-0.031983	-0.334789	0.000000	0.000000	3.000000	14.000000	0.000000
2299.515962	-0.071469	0.584352	-0.010682	73.483765	-10.959800	103.054054	1.426564	0.000000	-0.534085	0.000000	0.000000	0.000000	-0.292788	-0.031983	-0.334789	0.000000	0.000000	3.000000	14.000000	0.000000
2299.519296	-0.072398	0.584220	-0.011787	73.483765	-10.959800	103.054054	1.426564	0.000000	-0.534085	0.000000	0.000000	0.000000	-0.278863	-0.039598	-0.331451	0.000000	0.000000	3.000000	14.000000	0.000000
2299.522629	-0.072398	0.584220	-0.011787	73.483765	-10.959800	103.054054	1.426564	0.000000	-0.534085	0.000000	0.000000	0.000000	-0.278863	-0.039598	-0.331451	0.000000	0.000000	3.000000	14.000000	0.000000
2299.525962	-0.072398	0.584220	-0.011787	73.545914	-10.551758	103.106636	1.380087	0.000000	-0.589327	0.000000	0.000000	0.000000	-0.278863	-0.039598	-0.331451	0.000000	0.000000	3.000000	14.000000	0.000000
2299.529296	-0.073325	0.584038	-0.012880	73.545914	-10.551758	103.106636	1.380087	0.000000	-0.589327	0.000000	0.000000	0.000000	-0.278032	-0.054575	-0.328073	0.000000	0.000000	3.000000	14.000000	0.000000
2299.532629	-0.073325	0.584038	-0.012880	73.545914	-10.551758	103.106636	1.380087	0.000000	-0.589327	0.000000	0.000000	0.000000	-0.278032	-0.054575	-0.328073	0.000000	0.000000	3.000000	14.000000	0.000000
2299.535962	-0.073325	0.584038	-0.012880	73.603844	-10.391517	103.014114	1.333748	0.000000	-0.644006	0.000000	0.000000	0.000000	-0.278032	-0.054575	-0.328073	0.000000	0.000000	3.000000	14.000000	0.000000
2299.539296	-0.074311	0.583831	-0.013980	73.603844	-10.391517	103.014114	1.333748	0.000000	-0.644006	0.000000	0.000000	0.000000	-0.295822	-0.062110	-0.329932	0.000000	0.000000	3.000000	14.000000	0.000000
2299.542629	-0.074311	0.583831	-0.013980	73.603844	-10.391517	103.014114	1.333748	0.000000	-0.644006	0.000000	0.000000	0.000000	-0.295822	-0.062110	-0.329932	0.000000	0.000000	3.000000	14.000000	0.000000
2299.545962	-0.074311	0.583831	-0.013980	73.602837	-10.451965	102.850960	1.284444	0.000000	-0.698994	0.000000	0.000000	0.000000	-0.295822	-0.062110	-0.329932	0.000000	0.000000	3.000000	14.000000	0.000000
2299.549296	-0.075331	0.583640	-0.014981	73.602837	-10.451965	102.850960	1.284444	0.000000	-0.698994	0.000000	0.000000	0.000000	-0.305925	-0.057137	-0.300213	0.000000	0.000000	3.000000	14.000000	0.000000
2299.552629	-0.075331	0.583640	-0.014981	73.602837	-10.451965	102.850960	1.284444	0.000000	-0.698994	0.000000	0.000000	0.000000	-0.305925	-0.057137	-0.300213	0.000000	0.000000	3.000000	14.000000	0.000000
2299.555962	-0.075331	0.583640	-0.014981	73.506210	-10.596263	102.555290	1.233457	0.000000	-0.749030	0.000000	0.000000	0.000000	-0.305925	-0.057137	-0.300213	0.000000	0.000000	3.000000	14.000000	0.000000
2299.559296	-0.076395	0.583496	-0.015825	73.506210	-10.596263	102.555290	1.233457	0.000000	-0.749030	0.000000	0.000000	0.000000	-0.319241	-0.043237	-0.253190	0.000000	0.000000	3.000000	14.000000	0.000000
2299.562629	-0.076395	0.583496	-0.015825	73.506210	-10.596263	102.555290	1.233457	0.000000	-0.749030	0.000000	0.000000	0.000000	-0.319241	-0.043237	-0.253190	0.000000	0.000000	3.000000	14.000000	0.000000
2299.565962	-0.076395	0.583496	-0.015825	73.344757	-10.705678	102.121063	1.180250	0.000000	-0.791228	0.000000	0.000000	0.000000	-0.319241	-0.043237	-0.253190	0.000000	0.000000	3.000000	14.000000	0.000000
2299.569296	-0.077457	0.583362	-0.016539	73.344757	-10.705678	102.121063	1.180250	0.000000	-0.791228	0.000000	0.000000	0.000000	-0.318574	-0.040100	-0.214195	0.000000	0.000000	3.000000	14.000000	0.000000
2299.572629	-0.077457	0.583362	-0.016539	73.344757	-10.705678	102.121063	1.180250	0.000000	-0.791228	0.000000	0.000000	0.000000	-0.318574	-0.040100	-0.214195	0.000000	0.000000	3.000000	14.000000	0.000000
2299.575962	-0.077457	0.583362	-0.016539	73.161194	-10.744177	101.838966	1.127155	0.000000	-0.826927	0.000000	0.000000	0.000000	-0.318574	-0.040100	-0.214195	0.000000	0.000000	3.000000	14.000000	0.000000
2299.579296	-0.078539	0.583239	-0.017126	73.161194	-10.744177	101.838966	1.127155	0.000000	-0.826927	0.000000	0.000000	0.000000	-0.324514	-0.036925	-0.176284	0.000000	0.000000	3.000000	14.000000	0.000000
2299.582629	-0.078539	0.583239	-0.017126	73.161194	-10.744177	101.838966	1.127155	0.000000	-0.826927	0.000000	0.000000	0.000000	-0.324514	-0.036925	-0.176284	0.000000	0.000000	3.000000	14.000000	0.000000
2299.585962	-0.078539	0.583239	-0.017126	72.988495	-10.726112	101.726395	1.073069	0.000000	-0.856308	0.000000	0.000000	0.000000	-0.324514	-0.036925	-0.176284	0.000000	0.000000	3.000000	14.000000	0.000000
2299.589296	-0.079617	0.583109	-0.017601	72.988495	-10.726112	101.726395	1.073069	0.000000	-0.856308	0.000000	0.000000	0.000000	-0.323575	-0.039166	-0.142360	0.000000	0.000000	3.000000	14.000000	0.000000
2299.592629	-0.079617	0.583109	-0.017601	72.988495	-10.726112	101.726395	1.073069	0.000000	-0.856308	0.000000	0.000000	0.000000	-0.323575	-0.039166	-0.142360	0.000000	0.000000	3.000000	14.000000	0.000000
2299.595962	-0.079617	0.583109	-0.017601	72.847382	-10.650331	101.674904	1.019140	0.000000	-0.880035	0.000000	0.000000	0.000000	-0.323575	-0.039166	-0.142360	0.000000	0.000000	3.000000	14.000000	0.000000
2299.599296	-0.080706	0.582983	-0.018013	72.847382	-10.650331	101.674904	1.019140	0.000000	-0.880035	0.000000	0.000000	0.000000	-0.326553	-0.037579	-0.123824	0.000000	0.000000	3.000000	14.000000	0.000000
2299.602629	-0.080706	0.582983	-0.018013	72.847382	-10.650331	101.674904	1.019140	0.000000	-0.880035	0.000000	0.000000	0.000000	-0.326553	-0.037579	-0.123824	0.000000	0.000000	3.000000	14.000000	0.000000
2299.605962	-0.080706	0.582983	-0.018013	72.751534	-10.537757	101.549896	0.964715	0.000000	-0.900672	0.000000	0.000000	0.000000	-0.326553	-0.037579	-0.123824	0.000000	0.000000	3.000000	14.000000	0.000000
2299.609296	-0.081800	0.582803	-0.018392	72.751534	-10.537757	101.549896	0.964715	0.000000	-0.900672	0.000000	0.000000	0.000000	-0.328153	-0.054081	-0.113478	0.000000	0.000000	3.000000	14.000000	0.000000
2299.612629	-0.081800	0.582803	-0.018392	72.751534	-10.537757	101.549896	0.964715	0.000000	-0.900672	0.000000	0.000000	0.000000	-0.328153	-0.054081	-0.113478	0.000000	0.000000	3.000000	14.000000	0.000000
2299.615962	-0.081800	0.582803	-0.018392	72.696785	-10.396935	101.485390	0.910022	0.000000	-0.919585	0.000000	0.000000	0.000000	-0.328153	-0.054081	-0.113478	0.000000	0.000000	3.000000	14.000000	0.000000
2299.619296	-0.082917	0.582617	-0.018753	72.696785	-10.396935	101.485390	0.910022	0.000000	-0.919585	0.000000	0.000000	0.000000	-0.335317	-0.055965	-0.108385	0.000000	0.000000	3.000000	14.000000	0.000000
2299.622629	-0.082917	0.582617	-0.018753	72.696785	-10.396935	101.485390	0.910022	0.000000	-0.919585	0.000000	0.000000	0.000000	-0.335317	-0.055965	-0.108385	0.000000	0.000000	3.000000	14.000000	0.000000
2299.625962	-0.082917	0.582617	-0.018753	72.696098	-10.250793	101.644760	0.854136	0.000000	-0.937649	0.000000	0.000000	0.000000	-0.335317	-0.055965	-0.108385	0.000000	0.000000	3.000000	14.000000	0.000000
2299.629296	-0.084129	0.582435	-0.019069	72.696098	-10.250793	101.644760	0.854136	0.000000	-0.937649	0.000000	0.000000	0.000000	-0.363577	-0.054360	-0.094725	0.000000	0.000000	3.000000	14.000000	0.000000
2299.632629	-0.084129	0.582435	-0.019069	72.696098	-10.250793	101.644760	0.854136	0.000000	-0.937649	0.000000	0.000000	0.000000	-0.363577	-0.054360	-0.094725	0.000000	0.000000	3.000000	14.000000	0.000000
2299.635962	-0.084129	0.582435	-0.019069	72.716209	-10.107748	101.747223	0.793540	0.000000	-0.953437	0.000000	0.000000	0.000000	-0.363577	-0.054360	-0.094725	0.000000	0.000000	3.000000	14.000000	0.000000
2299.639296	-0.085388	0.582290	-0.019362	72.716209	-10.107748	101.747223	0.793540	0.000000	-0.953437	0.000000	0.000000	0.000000	-0.377695	-0.043525	-0.087986	0.000000	0.000000	3.000000	14.000000	0.000000
2299.642629	-0.085388	0.582290	-0.019362	72.716209	-10.107748	101.747223	0.793540	0.000000	-0.953437	0.000000	0.000000	0.000000	-0.377695	-0.043525	-0.087986	0.000000	0.000000	3.000000	14.000000	0.000000
2299.645962	-0.085388	0.582290	-0.019362	72.725830	-9.932549	101.578812	0.730591	0.000000	-0.968101	0.000000	0.000000	0.000000	-0.377695	-0.043525	-0.087986	0.000000	0.000000	3.000000	14.000000	0.000000
2299.649296	-0.086711	0.582205	-0.019552	72.725830	-9.932549	101.578812	0.730591	0.000000	-0.968101	0.000000	0.000000	0.000000	-0.396712	-0.025765	-0.056950	0.000000	0.000000	3.000000	14.000000	0.000000
2299.652629	-0.086711	0.582205	-0.019552	72.725830	-9.932549	101.578812	0.730591	0.000000	-0.968101	0.000000	0.000000	0.000000	-0.396712	-0.025765	-0.056950	0.000000	0.000000	3.000000	14.000000	0.000000
2299.655962	-0.086711	0.582205	-0.019552	72.720245	-9.620159	101.420288	0.664472	0.000000	-0.977593	0.000000	0.000000	0.000000	-0.396712	-0.025765	-0.056950	0.000000	0.000000	3.000000	14.000000	0.000000
2299.659296	-0.088052	0.582160	-0.019647	72.720245	-9.620159	101.420288	0.664472	0.000000	-0.977593	0.000000	0.000000	0.000000	-0.402534	-0.013401	-0.028666	0.000000	0.000000	3.000000	14.000000	0.000000
2299.662629	-0.088052	0.582160	-0.019647	72.720245	-9.620159	101.420288	0.664472	0.000000	-0.977593	0.000000	0.000000	0.000000	-0.402534	-0.013401	-0.028666	0.000000	0.000000	3.000000	14.000000	0.000000
2299.665962	-0.088052	0.582160	-0.019647	72.700592	-9.150892	101.469368	0.597383	0.000000	-0.982370	0.000000	0.000000	0.000000	-0.402534	-0.013401	-0.028666	0.000000	0.000000	3.000000	14.000000	0.000000
2299.669296	-0.089402	0.582168	-0.019604	72.700592	-9.150892	101.469368	0.597383	0.000000	-0.982370	0.000000	0.000000	0.000000	-0.404873	0.002409	0.013020	0.000000	0.000000	3.000000	14.000000	0.000000
2299.672629	-0.089402	0.582168	-0.019604	72.700592	-9.150892	101.469368	0.597383	0.000000	-0.982370	0.000000	0.000000	0.000000	-0.404873	0.002409	0.013020	0.000000	0.000000	3.000000	14.000000	0.000000
2299.675962	-0.089402	0.582168	-0.019604	72.663780	-8.494417	101.904137	0.529904	0.000000	-0.980200	0.000000	0.000000	0.000000	-0.404873	0.002409	0.013020	0.000000	0.000000	3.000000	14.000000	0.000000
2299.679296	-0.090796	0.582168	-0.019458	72.663780	-8.494417	101.904137	0.529904	0.000000	-0.980200	0.000000	0.000000	0.000000	-0.418346	0.000087	0.043914	0.000000	0.000000	3.000000	14.000000	0.000000
2299.682629	-0.090796	0.582168	-0.019458	72.663780	-8.494417	101.904137	0.529904	0.000000	-0.980200	0.000000	0.000000	0.000000	-0.418346	0.000087	0.043914	0.000000	0.000000	3.000000	14.000000	0.000000
2299.685962	-0.090796	0.582168	-0.019458	72.618378	-7.652560	102.678802	0.460180	0.000000	-0.972881	0.000000	0.000000	0.000000	-0.418346	0.000087	0.043914	0.000000	0.000000	3.000000	14.000000	0.000000
2299.689296	-0.092284	0.582180	-0.019293	72.618378	-7.652560	102.678802	0.460180	0.000000	-0.972881	0.000000	0.000000	0.000000	-0.446349	0.003476	0.049469	0.000000	0.000000	3.000000	14.000000	0.000000
2299.692629	-0.092284	0.582180	-0.019293	72.618378	-7.652560	102.678802	0.460180	0.000000	-0.972881	0.000000	0.000000	0.000000	-0.446349	0.003476	0.049469	0.000000	0.000000	3.000000	14.000000	0.000000
2299.695962	-0.092284	0.582180	-0.019293	72.562881	-6.705548	103.551117	0.385788	0.000000	-0.964637	0.000000	0.000000	0.000000	-0.446349	0.003476	0.049469	0.000000	0.000000	3.000000	14.000000	0.000000
2299.699296	-0.093836	0.582124	-0.019150	72.562881	-6.705548	103.551117	0.385788	0.000000	-0.964637	0.000000	0.000000	0.000000	-0.465418	-0.016673	0.042845	0.000000	0.000000	3.000000	14.000000	0.000000
2299.702629	-0.093836	0.582124	-0.019150	72.562881	-6.705548	103.551117	0.385788	0.000000	-0.964637	0.000000	0.000000	0.000000	-0.465418	-0.016673	0.042845	0.000000	0.000000	3.000000	14.000000	0.000000
2299.705962	-0.093836	0.582124	-0.019150	72.504486	-5.735135	104.318764	0.308219	0.000000	-0.957496	0.000000	0.000000	0.000000	-0.465418	-0.016673	0.042845	0.000000	0.000000	3.000000	14.000000	0.000000
2299.709296	-0.095475	0.582019	-0.019017	72.504486	-5.735135	104.318764	0.308219	0.000000	-0.957496	0.000000	0.000000	0.000000	-0.491831	-0.031502	0.039731	0.000000	0.000000	3.000000	14.000000	0.000000
2299.712629	-0.095475	0.582019	-0.019017	72.504486	-5.735135	104.318764	0.308219	0.000000	-0.957496	0.000000	0.000000	0.000000	-0.491831	-0.031502	0.039731	0.000000	0.000000	3.000000	14.000000	0.000000
2299.715962	-0.095475	0.582019	-0.019017	72.443077	-4.754041	104.990913	0.226247	0.000000	-0.950874	0.000000	0.000000	0.000000	-0.491831	-0.031502	0.039731	0.000000	0.000000	3.000000	14.000000	0.000000
2299.719296	-0.097194	0.581853	-0.018937	72.443077	-4.754041	104.990913	0.226247	0.000000	-0.950874	0.000000	0.000000	0.000000	-0.515610	-0.049800	0.024183	0.000000	0.000000	3.000000	14.000000	0.000000
2299.722629	-0.097194	0.581853	-0.018937	72.443077	-4.754041	104.990913	0.226247	0.000000	-0.950874	0.000000	0.000000	0.000000	-0.515610	-0.049800	0.024183	0.000000	0.000000	3.000000	14.000000	0.000000
2299.725962	-0.097194	0.581853	-0.018937	72.378220	-3.808434	105.502472	0.140312	0.000000	-0.946843	0.000000	0.000000	0.000000	-0.515610	-0.049800	0.024183	0.000000	0.000000	3.000000	14.000000	0.000000
2299.729296	-0.098933	0.581644	-0.018878	72.378220	-3.808434	105.502472	0.140312	0.000000	-0.946843	0.000000	0.000000	0.000000	-0.521723	-0.062714	0.017639	0.000000	0.000000	3.000000	14.000000	0.000000
2299.732629	-0.098933	0.581644	-0.018878	72.378220	-3.808434	105.502472	0.140312	0.000000	-0.946843	0.000000	0.000000	0.000000	-0.521723	-0.062714	0.017639	0.000000	0.000000	3.000000	14.000000	0.000000
2299.735962	-0.098933	0.581644	-0.018878	72.302704	-2.874812	106.050133	0.053358	0.000000	-0.943904	0.000000	0.000000	0.000000	-0.521723	-0.062714	0.017639	0.000000	0.000000	3.000000	14.000000	0.000000
2299.739296	-0.100686	0.581397	-0.018773	72.302704	-2.874812	106.050133	0.053358	0.000000	-0.943904	0.000000	0.000000	0.000000	-0.525943	-0.074216	0.031599	0.000000	0.000000	3.000000	14.000000	0.000000
2299.742629	-0.100686	0.581397	-0.018773	72.302704	-2.874812	106.050133	0.053358	0.000000	-0.943904	0.000000	0.000000	0.000000	-0.525943	-0.074216	0.031599	0.000000	0.000000	3.000000	14.000000	0.000000
2299.745962	-0.100686	0.581397	-0.018773	72.219917	-1.992492	106.778152	-0.034299	0.000000	-0.938637	0.000000	0.000000	0.000000	-0.525943	-0.074216	0.031599	0.000000	0.000000	3.000000	14.000000	0.000000
2299.749296	-0.102486	0.581165	-0.018575	72.219917	-1.992492	106.778152	-0.034299	0.000000	-0.938637	0.000000	0.000000	0.000000	-0.540124	-0.069589	0.059203	0.000000	0.000000	3.000000	14.000000	0.000000
2299.752629	-0.102486	0.581165	-0.018575	72.219917	-1.992492	106.778152	-0.034299	0.000000	-0.938637	0.000000	0.000000	0.000000	-0.540124	-0.069589	0.059203	0.000000	0.000000	3.000000	14.000000	0.000000
2299.755962	-0.102486	0.581165	-0.018575	72.128685	-1.198107	107.512024	-0.124320	0.000000	-0.928770	0.000000	0.000000	0.000000	-0.540124	-0.069589	0.059203	0.000000	0.000000	3.000000	14.000000	0.000000
2299.759296	-0.104295	0.580923	-0.018270	72.128685	-1.198107	107.512024	-0.124320	0.000000	-0.928770	0.000000	0.000000	0.000000	-0.542620	-0.072431	0.091566	0.000000	0.000000	3.000000	14.000000	0.000000
2299.762629	-0.104295	0.580923	-0.018270	72.128685	-1.198107	107.512024	-0.124320	0.000000	-0.928770	0.000000	0.000000	0.000000	-0.542620	-0.072431	0.091566	0.000000	0.000000	3.000000	14.000000	0.000000
2299.765962	-0.104295	0.580923	-0.018270	72.035194	-0.528134	108.035202	-0.214756	0.000000	-0.913509	0.000000	0.000000	0.000000	-0.542620	-0.072431	0.091566	0.000000	0.000000	3.000000	14.000000	0.000000
2299.769296	-0.106117	0.580690	-0.017840	72.035194	-0.528134	108.035202	-0.214756	0.000000	-0.913509	0.000000	0.000000	0.000000	-0.546680	-0.070031	0.128923	0.000000	0.000000	3.000000	14.000000	0.000000
2299.772629	-0.106117	0.580690	-0.017840	72.035194	-0.528134	108.035202	-0.214756	0.000000	-0.913509	0.000000	0.000000	0.000000	-0.546680	-0.070031	0.128923	0.000000	0.000000	3.000000	14.000000	0.000000
2299.775962	-0.106117	0.580690	-0.017840	71.942406	0.016983	108.464912	-0.305870	0.000000	-0.892022	0.000000	0.000000	0.000000	-0.546680	-0.070031	0.128923	0.000000	0.000000	3.000000	14.000000	0.000000
2299.779296	-0.107928	0.580471	-0.017305	71.942406	0.016983	108.464912	-0.305870	0.000000	-0.892022	0.000000	0.000000	0.000000	-0.543138	-0.065797	0.160732	0.000000	0.000000	3.000000	14.000000	0.000000
2299.782629	-0.107928	0.580471	-0.017305	71.942406	0.016983	108.464912	-0.305870	0.000000	-0.892022	0.000000	0.000000	0.000000	-0.543138	-0.065797	0.160732	0.000000	0.000000	3.000000	14.000000	0.000000
2299.785962	-0.107928	0.580471	-0.017305	71.851151	0.513197	108.783035	-0.396393	0.000000	-0.865233	0.000000	0.000000	0.000000	-0.543138	-0.065797	0.160732	0.000000	0.000000	3.000000	14.000000	0.000000
2299.789296	-0.109692	0.580236	-0.016714	71.851151	0.513197	108.783035	-0.396393	0.000000	-0.865233	0.000000	0.000000	0.000000	-0.529339	-0.070435	0.177051	0.000000	0.000000	3.000000	14.000000	0.000000
2299.792629	-0.109692	0.580236	-0.016714	71.851151	0.513197	108.783035	-0.396393	0.000000	-0.865233	0.000000	0.000000	0.000000	-0.529339	-0.070435	0.177051	0.000000	0.000000	3.000000	14.000000	0.000000
2299.795962	-0.109692	0.580236	-0.016714	71.757584	1.000945	109.063728	-0.484616	0.000000	-0.835725	0.000000	0.000000	0.000000	-0.529339	-0.070435	0.177051	0.000000	0.000000	3.000000	14.000000	0.000000
2299.799296	-0.111363	0.579992	-0.016082	71.757584	1.000945	109.063728	-0.484616	0.000000	-0.835725	0.000000	0.000000	0.000000	-0.501268	-0.073114	0.189709	0.000000	0.000000	3.000000	14.000000	0.000000
2299.802629	-0.111363	0.579992	-0.016082	71.757584	1.000945	109.063728	-0.484616	0.000000	-0.835725	0.000000	0.000000	0.000000	-0.501268	-0.073114	0.189709	0.000000	0.000000	3.000000	14.000000	0.000000
2299.805962	-0.111363	0.579992	-0.016082	71.664551	1.483596	109.283188	-0.568160	0.000000	-0.804106	0.000000	0.000000	0.000000	-0.501268	-0.073114	0.189709	0.000000	0.000000	3.000000	14.000000	0.000000
2299.809296	-0.112930	0.579728	-0.015447	71.664551	1.483596	109.283188	-0.568160	0.000000	-0.804106	0.000000	0.000000	0.000000	-0.470049	-0.079172	0.190677	0.000000	0.000000	3.000000	14.000000	0.000000
2299.812629	-0.112930	0.579728	-0.015447	71.664551	1.483596	109.283188	-0.568160	0.000000	-0.804106	0.000000	0.000000	0.000000	-0.470049	-0.079172	0.190677	0.000000	0.000000	3.000000	14.000000	0.000000
2299.815962	-0.112930	0.579728	-0.015447	71.571907	1.915111	109.431259	-0.646501	0.000000	-0.772327	0.000000	0.000000	0.000000	-0.470049	-0.079172	0.190677	0.000000	0.000000	3.000000	14.000000	0.000000
2299.819296	-0.114449	0.579473	-0.014761	71.571907	1.915111	109.431259	-0.646501	0.000000	-0.772327	0.000000	0.000000	0.000000	-0.455640	-0.076531	0.205747	0.000000	0.000000	3.000000	14.000000	0.000000
2299.822629	-0.114449	0.579473	-0.014761	71.571907	1.915111	109.431259	-0.646501	0.000000	-0.772327	0.000000	0.000000	0.000000	-0.455640	-0.076531	0.205747	0.000000	0.000000	3.000000	14.000000	0.000000
2299.825962	-0.114449	0.579473	-0.014761	71.492302	2.267086	109.470657	-0.722442	0.000000	-0.738036	0.000000	0.000000	0.000000	-0.455640	-0.076531	0.205747	0.000000	0.000000	3.000000	14.000000	0.000000
2299.829296	-0.115905	0.579198	-0.014081	71.492302	2.267086	109.470657	-0.722442	0.000000	-0.738036	0.000000	0.000000	0.000000	-0.436789	-0.082616	0.203958	0.000000	0.000000	3.000000	14.000000	0.000000
2299.832629	-0.115905	0.579198	-0.014081	71.492302	2.267086	109.470657	-0.722442	0.000000	-0.738036	0.000000	0.000000	0.000000	-0.436789	-0.082616	0.203958	0.000000	0.000000	3.000000	14.000000	0.000000
2299.835962	-0.115905	0.579198	-0.014081	71.422928	2.521582	109.306610	-0.795240	0.000000	-0.704043	0.000000	0.000000	0.000000	-0.436789	-0.082616	0.203958	0.000000	0.000000	3.000000	14.000000	0.000000
2299.839296	-0.117327	0.578938	-0.013378	71.422928	2.521582	109.306610	-0.795240	0.000000	-0.704043	0.000000	0.000000	0.000000	-0.426780	-0.077915	0.210729	0.000000	0.000000	3.000000	14.000000	0.000000
2299.842629	-0.117327	0.578938	-0.013378	71.422928	2.521582	109.306610	-0.795240	0.000000	-0.704043	0.000000	0.000000	0.000000	-0.426780	-0.077915	0.210729	0.000000	0.000000	3.000000	14.000000	0.000000
2299.845962	-0.117327	0.578938	-0.013378	71.360847	2.681772	109.076180	-0.866370	0.000000	-0.668921	0.000000	0.000000	0.000000	-0.426780	-0.077915	0.210729	0.000000	0.000000	3.000000	14.000000	0.000000
2299.849296	-0.118691	0.578698	-0.012579	71.360847	2.681772	109.076180	-0.866370	0.000000	-0.668921	0.000000	0.000000	0.000000	-0.409122	-0.072094	0.239877	0.000000	0.000000	3.000000	14.000000	0.000000
2299.852629	-0.118691	0.578698	-0.012579	71.360847	2.681772	109.076180	-0.866370	0.000000	-0.668921	0.000000	0.000000	0.000000	-0.409122	-0.072094	0.239877	0.000000	0.000000	3.000000	14.000000	0.000000
2299.855962	-0.118691	0.578698	-0.012579	71.305252	2.785620	108.860741	-0.934557	0.000000	-0.628942	0.000000	0.000000	0.000000	-0.409122	-0.072094	0.239877	0.000000	0.000000	3.000000	14.000000	0.000000
2299.859296	-0.120011	0.578484	-0.011710	71.305252	2.785620	108.860741	-0.934557	0.000000	-0.628942	0.000000	0.000000	0.000000	-0.395968	-0.064157	0.260530	0.000000	0.000000	3.000000	14.000000	0.000000
2299.862629	-0.120011	0.578484	-0.011710	71.305252	2.785620	108.860741	-0.934557	0.000000	-0.628942	0.000000	0.000000	0.000000	-0.395968	-0.064157	0.260530	0.000000	0.000000	3.000000	14.000000	0.000000
2299.865962	-0.120011	0.578484	-0.011710	71.252090	2.821988	108.616524	-1.000551	0.000000	-0.585520	0.000000	0.000000	0.000000	-0.395968	-0.064157	0.260530	0.000000	0.000000	3.000000	14.000000	0.000000
2299.869296	-0.121230	0.578289	-0.010732	71.252090	2.821988	108.616524	-1.000551	0.000000	-0.585520	0.000000	0.000000	0.000000	-0.365609	-0.058482	0.293390	0.000000	0.000000	3.000000	14.000000	0.000000
2299.872629	-0.121230	0.578289	-0.010732	71.252090	2.821988	108.616524	-1.000551	0.000000	-0.585520	0.000000	0.000000	0.000000	-0.365609	-0.058482	0.293390	0.000000	0.000000	3.000000	14.000000	0.000000
2299.875962	-0.121230	0.578289	-0.010732	71.212860	2.793323	108.324074	-1.061486	0.000000	-0.536622	0.000000	0.000000	0.000000	-0.365609	-0.058482	0.293390	0.000000	0.000000	3.000000	14.000000	0.000000
2299.879296	-0.122266	0.578109	-0.009690	71.212860	2.793323	108.324074	-1.061486	0.000000	-0.536622	0.000000	0.000000	0.000000	-0.310862	-0.053917	0.312874	0.000000	0.000000	3.000000	14.000000	0.000000
2299.882629	-0.122266	0.578109	-0.009690	71.212860	2.793323	108.324074	-1.061486	0.000000	-0.536622	0.000000	0.000000	0.000000	-0.310862	-0.053917	0.312874	0.000000	0.000000	3.000000	14.000000	0.000000
2299.885962	-0.122266	0.578109	-0.009690	71.184631	2.703237	107.998901	-1.113296	0.000000	-0.484476	0.000000	0.000000	0.000000	-0.310862	-0.053917	0.312874	0.000000	0.000000	3.000000	14.000000	0.000000
2299.889296	-0.123118	0.577945	-0.008580	71.184631	2.703237	107.998901	-1.113296	0.000000	-0.484476	0.000000	0.000000	0.000000	-0.255735	-0.049351	0.332737	0.000000	0.000000	3.000000	14.000000	0.000000
2299.892629	-0.123118	0.577945	-0.008580	71.184631	2.703237	107.998901	-1.113296	0.000000	-0.484476	0.000000	0.000000	0.000000	-0.255735	-0.049351	0.332737	0.000000	0.000000	3.000000	14.000000	0.000000
2299.895962	-0.123118	0.577945	-0.008580	71.166046	2.642011	107.840874	-1.155919	0.000000	-0.429020	0.000000	0.000000	0.000000	-0.255735	-0.049351	0.332737	0.000000	0.000000	3.000000	14.000000	0.000000
2299.899296	-0.123819	0.577759	-0.007449	71.166046	2.642011	107.840874	-1.155919	0.000000	-0.429020	0.000000	0.000000	0.000000	-0.210253	-0.055608	0.339401	0.000000	0.000000	3.000000	14.000000	0.000000
2299.902629	-0.123819	0.577759	-0.007449	71.166046	2.642011	107.840874	-1.155919	0.000000	-0.429020	0.000000	0.000000	0.000000	-0.210253	-0.055608	0.339401	0.000000	0.000000	3.000000	14.000000	0.000000
2299.905962	-0.123819	0.577759	-0.007449	71.150589	2.581458	107.717133	-1.190961	0.000000	-0.372453	0.000000	0.000000	0.000000	-0.210253	-0.055608	0.339401	0.000000	0.000000	3.000000	14.000000	0.000000
2299.909296	-0.124387	0.577579	-0.006307	71.150589	2.581458	107.717133	-1.190961	0.000000	-0.372453	0.000000	0.000000	0.000000	-0.170319	-0.054196	0.342610	0.000000	0.000000	3.000000	14.000000	0.000000
2299.912629	-0.124387	0.577579	-0.006307	71.150589	2.581458	107.717133	-1.190961	0.000000	-0.372453	0.000000	0.000000	0.000000	-0.170319	-0.054196	0.342610	0.000000	0.000000	3.000000	14.000000	0.000000
2299.915962	-0.124387	0.577579	-0.006307	71.140182	2.472923	107.428322	-1.219348	0.000000	-0.315351	0.000000	0.000000	0.000000	-0.170319	-0.054196	0.342610	0.000000	0.000000	3.000000	14.000000	0.000000
2299.919296	-0.124887	0.577377	-0.005165	71.140182	2.472923	107.428322	-1.219348	0.000000	-0.315351	0.000000	0.000000	0.000000	-0.149921	-0.060422	0.342546	0.000000	0.000000	3.000000	14.000000	0.000000
2299.922629	-0.124887	0.577377	-0.005165	71.140182	2.472923	107.428322	-1.219348	0.000000	-0.315351	0.000000	0.000000	0.000000	-0.149921	-0.060422	0.342546	0.000000	0.000000	3.000000	14.000000	0.000000
2299.925962	-0.124887	0.577377	-0.005165	71.142929	2.290206	106.925224	-1.244335	0.000000	-0.258260	0.000000	0.000000	0.000000	-0.149921	-0.060422	0.342546	0.000000	0.000000	3.000000	14.000000	0.000000
2299.929296	-0.125376	0.577163	-0.004064	71.142929	2.290206	106.925224	-1.244335	0.000000	-0.258260	0.000000	0.000000	0.000000	-0.146829	-0.064362	0.330319	0.000000	0.000000	3.000000	14.000000	0.000000
2299.932629	-0.125376	0.577163	-0.004064	71.142929	2.290206	106.925224	-1.244335	0.000000	-0.258260	0.000000	0.000000	0.000000	-0.146829	-0.064362	0.330319	0.000000	0.000000	3.000000	14.000000	0.000000
2299.935962	-0.125376	0.577163	-0.004064	71.160583	2.038757	106.338051	-1.268807	0.000000	-0.203207	0.000000	0.000000	0.000000	-0.146829	-0.064362	0.330319	0.000000	0.000000	3.000000	14.000000	0.000000
2299.939296	-0.125818	0.576927	-0.002969	71.160583	2.038757	106.338051	-1.268807	0.000000	-0.203207	0.000000	0.000000	0.000000	-0.132695	-0.070576	0.328572	0.000000	0.000000	3.000000	14.000000	0.000000
2299.942629	-0.125818	0.576927	-0.002969	71.160583	2.038757	106.338051	-1.268807	0.000000	-0.203207	0.000000	0.000000	0.000000	-0.132695	-0.070576	0.328572	0.000000	0.000000	3.000000	14.000000	0.000000
2299.945962	-0.125818	0.576927	-0.002969	71.181770	1.769945	105.774300	-1.290922	0.000000	-0.148445	0.000000	0.000000	0.000000	-0.132695	-0.070576	0.328572	0.000000	0.000000	3.000000	14.000000	0.000000
2299.949296	-0.126240	0.576690	-0.001869	71.181770	1.769945	105.774300	-1.290922	0.000000	-0.148445	0.000000	0.000000	0.000000	-0.126335	-0.071354	0.330050	0.000000	0.000000	3.000000	14.000000	0.000000
2299.952629	-0.126240	0.576690	-0.001869	71.181770	1.769945	105.774300	-1.290922	0.000000	-0.148445	0.000000	0.000000	0.000000	-0.126335	-0.071354	0.330050	0.000000	0.000000	3.000000	14.000000	0.000000
2299.955962	-0.126240	0.576690	-0.001869	71.191978	1.533800	105.328644	-1.311978	0.000000	-0.093437	0.000000	0.000000	0.000000	-0.126335	-0.071354	0.330050	0.000000	0.000000	3.000000	14.000000	0.000000
2299.959296	-0.126536	0.576467	-0.000717	71.191978	1.533800	105.328644	-1.311978	0.000000	-0.093437	0.000000	0.000000	0.000000	-0.088795	-0.066695	0.345535	0.000000	0.000000	3.000000	14.000000	0.000000
2299.962629	-0.126536	0.576467	-0.000717	71.191978	1.533800	105.328644	-1.311978	0.000000	-0.093437	0.000000	0.000000	0.000000	-0.088795	-0.066695	0.345535	0.000000	0.000000	3.000000	14.000000	0.000000
2299.965962	-0.126536	0.576467	-0.000717	71.199738	1.325967	104.966278	-1.326777	0.000000	-0.035848	0.000000	0.000000	0.000000	-0.088795	-0.066695	0.345535	0.000000	0.000000	3.000000	14.000000	0.000000
2299.969296	-0.126710	0.576279	0.000503	71.199738	1.325967	104.966278	-1.326777	0.000000	-0.035848	0.000000	0.000000	0.000000	-0.052346	-0.056613	0.366064	0.000000	0.000000	3.000000	14.000000	0.000000
2299.972629	-0.126710	0.576279	0.000503	71.199738	1.325967	104.966278	-1.326777	0.000000	-0.035848	0.000000	0.000000	0.000000	-0.052346	-0.056613	0.366064	0.000000	0.000000	3.000000	14.000000	0.000000
2299.975962	-0.126710	0.576279	0.000503	71.197258	1.145684	104.645927	-1.335502	0.000000	0.025163	0.000000	0.000000	0.000000	-0.052346	-0.056613	0.366064	0.000000	0.000000	3.000000	14.000000	0.000000
2299.979296	-0.126851	0.576098	0.001774	71.197258	1.145684	104.645927	-1.335502	0.000000	0.025163	0.000000	0.000000	0.000000	-0.042223	-0.054310	0.381278	0.000000	0.000000	3.000000	14.000000	0.000000
2299.982629	-0.126851	0.576098	0.001774	71.197258	1.145684	104.645927	-1.335502	0.000000	0.025163	0.000000	0.000000	0.000000	-0.042223	-0.054310	0.381278	0.000000	0.000000	3.000000	14.000000	0.000000
2299.985962	-0.126851	0.576098	0.001774	71.184967	0.966105	104.330276	-1.342539	0.000000	0.088709	0.000000	0.000000	0.000000	-0.042223	-0.054310	0.381278	0.000000	0.000000	3.000000	14.000000	0.000000
2299.989296	-0.126960	0.575968	0.003106	71.184967	0.966105	104.330276	-1.342539	0.000000	0.088709	0.000000	0.000000	0.000000	-0.032831	-0.038804	0.399575	0.000000	0.000000	3.000000	14.000000	0.000000
2299.992629	-0.126960	0.575968	0.003106	71.184967	0.966105	104.330276	-1.342539	0.000000	0.088709	0.000000	0.000000	0.000000	-0.032831	-0.038804	0.399575	0.000000	0.000000	3.000000	14.000000	0.000000
2299.995962	-0.126960	0.575968	0.003106	71.170891	0.796050	104.029808	-1.348011	0.000000	0.155305	0.000000	0.000000	0.000000	-0.032831	-0.038804	0.399575	0.000000	0.000000	3.000000	14.000000	0.000000
2299.999296	-0.127063	0.575838	0.004505	71.170891	0.796050	104.029808	-1.348011	0.000000	0.155305	0.000000	0.000000	0.000000	-0.030897	-0.038930	0.419793	0.000000	0.000000	3.000000	14.000000	0.000000
2300.002629	-0.127063	0.575838	0.004505	71.170891	0.796050	104.029808	-1.348011	0.000000	0.155305	0.000000	0.000000	0.000000	-0.030897	-0.038930	0.419793	0.000000	0.000000	3.000000	14.000000	0.000000
2300.005962	-0.127063	0.575838	0.004505	71.151749	0.693094	103.828545	-1.353161	0.000000	0.225271	0.000000	0.000000	0.000000	-0.030897	-0.038930	0.419793	0.000000	0.000000	3.000000	14.000000	0.000000
2300.009296	-0.127213	0.575724	0.005908	71.151749	0.693094	103.828545	-1.353161	0.000000	0.225271	0.000000	0.000000	0.000000	-0.044887	-0.034334	0.420865	0.000000	0.000000	3.000000	14.000000	0.000000
2300.012629	-0.127213	0.575724	0.005908	71.151749	0.693094	103.828545	-1.353161	0.000000	0.225271	0.000000	0.000000	0.000000	-0.044887	-0.034334	0.420865	0.000000	0.000000	3.000000	14.000000	0.000000
2300.015962	-0.127213	0.575724	0.005908	71.167465	0.761371	103.839432	-1.360642	0.000000	0.295415	0.000000	0.000000	0.000000	-0.044887	-0.034334	0.420865	0.000000	0.000000	3.000000	14.000000	0.000000
2300.019296	-0.127277	0.575625	0.007351	71.167465	0.761371	103.839432	-1.360642	0.000000	0.295415	0.000000	0.000000	0.000000	-0.019297	-0.029720	0.432792	0.000000	0.000000	3.000000	14.000000	0.000000
2300.022629	-0.127277	0.575625	0.007351	71.167465	0.761371	103.839432	-1.360642	0.000000	0.295415	0.000000	0.000000	0.000000	-0.019297	-0.029720	0.432792	0.000000	0.000000	3.000000	14.000000	0.000000
2300.025962	-0.127277	0.575625	0.007351	71.265488	0.970825	103.968376	-1.363858	0.000000	0.367547	0.000000	0.000000	0.000000	-0.019297	-0.029720	0.432792	0.000000	0.000000	3.000000	14.000000	0.000000
2300.029296	-0.127284	0.575513	0.008765	71.265488	0.970825	103.968376	-1.363858	0.000000	0.367547	0.000000	0.000000	0.000000	-0.002143	-0.033509	0.424351	0.000000	0.000000	3.000000	14.000000	0.000000
2300.032629	-0.127284	0.575513	0.008765	71.265488	0.970825	103.968376	-1.363858	0.000000	0.367547	0.000000	0.000000	0.000000	-0.002143	-0.033509	0.424351	0.000000	0.000000	3.000000	14.000000	0.000000
2300.035962	-0.127284	0.575513	0.008765	71.444046	1.314349	104.145493	-1.364215	0.000000	0.438272	0.000000	0.000000	0.000000	-0.002143	-0.033509	0.424351	0.000000	0.000000	3.000000	14.000000	0.000000
2300.039296	-0.127112	0.575379	0.010143	71.444046	1.314349	104.145493	-1.364215	0.000000	0.438272	0.000000	0.000000	0.000000	0.051570	-0.040283	0.413211	0.000000	0.000000	3.000000	14.000000	0.000000
2300.042629	-0.127112	0.575379	0.010143	71.444046	1.314349	104.145493	-1.364215	0.000000	0.438272	0.000000	0.000000	0.000000	0.051570	-0.040283	0.413211	0.000000	0.000000	3.000000	14.000000	0.000000
2300.045962	-0.127112	0.575379	0.010143	71.650986	1.726736	104.334808	-1.355620	0.000000	0.507140	0.000000	0.000000	0.000000	0.051570	-0.040283	0.413211	0.000000	0.000000	3.000000	14.000000	0.000000
2300.049296	-0.126802	0.575269	0.011549	71.650986	1.726736	104.334808	-1.355620	0.000000	0.507140	0.000000	0.000000	0.000000	0.093072	-0.033028	0.421924	0.000000	0.000000	3.000000	14.000000	0.000000
2300.052629	-0.126802	0.575269	0.011549	71.650986	1.726736	104.334808	-1.355620	0.000000	0.507140	0.000000	0.000000	0.000000	0.093072	-0.033028	0.421924	0.000000	0.000000	3.000000	14.000000	0.000000
2300.055962	-0.126802	0.575269	0.011549	71.837868	2.124130	104.575371	-1.340108	0.000000	0.577461	0.000000	0.000000	0.000000	0.093072	-0.033028	0.421924	0.000000	0.000000	3.000000	14.000000	0.000000
2300.059296	-0.126404	0.575155	0.012911	71.837868	2.124130	104.575371	-1.340108	0.000000	0.577461	0.000000	0.000000	0.000000	0.119327	-0.034187	0.408439	0.000000	0.000000	3.000000	14.000000	0.000000
2300.062629	-0.126404	0.575155	0.012911	71.837868	2.124130	104.575371	-1.340108	0.000000	0.577461	0.000000	0.000000	0.000000	0.119327	-0.034187	0.408439	0.000000	0.000000	3.000000	14.000000	0.000000
2300.065962	-0.126404	0.575155	0.012911	71.990540	2.477636	104.814857	-1.320220	0.000000	0.645534	0.000000	0.000000	0.000000	0.119327	-0.034187	0.408439	0.000000	0.000000	3.000000	14.000000	0.000000
2300.069296	-0.125916	0.575084	0.014305	71.990540	2.477636	104.814857	-1.320220	0.000000	0.645534	0.000000	0.000000	0.000000	0.146590	-0.021330	0.418375	0.000000	0.000000	3.000000	14.000000	0.000000
2300.072629	-0.125916	0.575084	0.014305	71.990540	2.477636	104.814857	-1.320220	0.000000	0.645534	0.000000	0.000000	0.000000	0.146590	-0.021330	0.418375	0.000000	0.000000	3.000000	14.000000	0.000000
2300.075962	-0.125916	0.575084	0.014305	72.105202	2.791166	105.010162	-1.295788	0.000000	0.715263	0.000000	0.000000	0.000000	0.146590	-0.021330	0.418375	0.000000	0.000000	3.000000	14.000000	0.000000
2300.079296	-0.125370	0.575046	0.015682	72.105202	2.791166	105.010162	-1.295788	0.000000	0.715263	0.000000	0.000000	0.000000	0.163756	-0.011368	0.412887	0.000000	0.000000	3.000000	14.000000	0.000000
2300.082629	-0.125370	0.575046	0.015682	72.105202	2.791166	105.010162	-1.295788	0.000000	0.715263	0.000000	0.000000	0.000000	0.163756	-0.011368	0.412887	0.000000	0.000000	3.000000	14.000000	0.000000
2300.085962	-0.125370	0.575046	0.015682	72.190170	3.048289	105.133789	-1.268495	0.000000	0.784078	0.000000	0.000000	0.000000	0.163756	-0.011368	0.412887	0.000000	0.000000	3.000000	14.000000	0.000000
2300.089296	-0.124744	0.575042	0.017045	72.190170	3.048289	105.133789	-1.268495	0.000000	0.784078	0.000000	0.000000	0.000000	0.187739	-0.001277	0.409130	0.000000	0.000000	3.000000	14.000000	0.000000
2300.092629	-0.124744	0.575042	0.017045	72.190170	3.048289	105.133789	-1.268495	0.000000	0.784078	0.000000	0.000000	0.000000	0.187739	-0.001277	0.409130	0.000000	0.000000	3.000000	14.000000	0.000000
2300.095962	-0.124744	0.575042	0.017045	72.248222	3.224493	105.157585	-1.237206	0.000000	0.852266	0.000000	0.000000	0.000000	0.187739	-0.001277	0.409130	0.000000	0.000000	3.000000	14.000000	0.000000
2300.099296	-0.124083	0.575071	0.018385	72.248222	3.224493	105.157585	-1.237206	0.000000	0.852266	0.000000	0.000000	0.000000	0.198301	0.008891	0.401754	0.000000	0.000000	3.000000	14.000000	0.000000
2300.102629	-0.124083	0.575071	0.018385	72.248222	3.224493	105.157585	-1.237206	0.000000	0.852266	0.000000	0.000000	0.000000	0.198301	0.008891	0.401754	0.000000	0.000000	3.000000	14.000000	0.000000
2300.105962	-0.124083	0.575071	0.018385	72.284096	3.339025	105.105858	-1.204155	0.000000	0.919225	0.000000	0.000000	0.000000	0.198301	0.008891	0.401754	0.000000	0.000000	3.000000	14.000000	0.000000
2300.109296	-0.123360	0.575117	0.019688	72.284096	3.339025	105.105858	-1.204155	0.000000	0.919225	0.000000	0.000000	0.000000	0.216928	0.013682	0.391163	0.000000	0.000000	3.000000	14.000000	0.000000
2300.112629	-0.123360	0.575117	0.019688	72.284096	3.339025	105.105858	-1.204155	0.000000	0.919225	0.000000	0.000000	0.000000	0.216928	0.013682	0.391163	0.000000	0.000000	3.000000	14.000000	0.000000
2300.115962	-0.123360	0.575117	0.019688	72.318321	3.411704	104.982300	-1.168001	0.000000	0.984419	0.000000	0.000000	0.000000	0.216928	0.013682	0.391163	0.000000	0.000000	3.000000	14.000000	0.000000
2300.119296	-0.122545	0.575214	0.020934	72.318321	3.411704	104.982300	-1.168001	0.000000	0.984419	0.000000	0.000000	0.000000	0.244606	0.029245	0.373572	0.000000	0.000000	3.000000	14.000000	0.000000
2300.122629	-0.122545	0.575214	0.020934	72.318321	3.411704	104.982300	-1.168001	0.000000	0.984419	0.000000	0.000000	0.000000	0.244606	0.029245	0.373572	0.000000	0.000000	3.000000	14.000000	0.000000
2300.125962	-0.122545	0.575214	0.020934	72.349060	3.460167	104.811172	-1.127233	0.000000	1.046681	0.000000	0.000000	0.000000	0.244606	0.029245	0.373572	0.000000	0.000000	3.000000	14.000000	0.000000
2300.129296	-0.121627	0.575320	0.022177	72.349060	3.460167	104.811172	-1.127233	0.000000	1.046681	0.000000	0.000000	0.000000	0.275182	0.031631	0.373092	0.000000	0.000000	3.000000	14.000000	0.000000
2300.132629	-0.121627	0.575320	0.022177	72.349060	3.460167	104.811172	-1.127233	0.000000	1.046681	0.000000	0.000000	0.000000	0.275182	0.031631	0.373092	0.000000	0.000000	3.000000	14.000000	0.000000
2300.135962	-0.121627	0.575320	0.022177	72.394379	3.462345	104.552132	-1.081370	0.000000	1.108863	0.000000	0.000000	0.000000	0.275182	0.031631	0.373092	0.000000	0.000000	3.000000	14.000000	0.000000
2300.139296	-0.120618	0.575478	0.023361	72.394379	3.462345	104.552132	-1.081370	0.000000	1.108863	0.000000	0.000000	0.000000	0.302962	0.047387	0.355230	0.000000	0.000000	3.000000	14.000000	0.000000
2300.142629	-0.120618	0.575478	0.023361	72.394379	3.462345	104.552132	-1.081370	0.000000	1.108863	0.000000	0.000000	0.000000	0.302962	0.047387	0.355230	0.000000	0.000000	3.000000	14.000000	0.000000
2300.145962	-0.120618	0.575478	0.023361	72.447830	3.389229	104.169662	-1.030876	0.000000	1.168068	0.000000	0.000000	0.000000	0.302962	0.047387	0.355230	0.000000	0.000000	3.000000	14.000000	0.000000
2300.149296	-0.119502	0.575698	0.024530	72.447830	3.389229	104.169662	-1.030876	0.000000	1.168068	0.000000	0.000000	0.000000	0.334658	0.066175	0.350652	0.000000	0.000000	3.000000	14.000000	0.000000
2300.152629	-0.119502	0.575698	0.024530	72.447830	3.389229	104.169662	-1.030876	0.000000	1.168068	0.000000	0.000000	0.000000	0.334658	0.066175	0.350652	0.000000	0.000000	3.000000	14.000000	0.000000
2300.155962	-0.119502	0.575698	0.024530	72.515686	3.202761	103.605423	-0.975100	0.000000	1.226510	0.000000	0.000000	0.000000	0.334658	0.066175	0.350652	0.000000	0.000000	3.000000	14.000000	0.000000
2300.159296	-0.118333	0.575946	0.025701	72.515686	3.202761	103.605423	-0.975100	0.000000	1.226510	0.000000	0.000000	0.000000	0.350583	0.074282	0.351178	0.000000	0.000000	3.000000	14.000000	0.000000
2300.162629	-0.118333	0.575946	0.025701	72.515686	3.202761	103.605423	-0.975100	0.000000	1.226510	0.000000	0.000000	0.000000	0.350583	0.074282	0.351178	0.000000	0.000000	3.000000	14.000000	0.000000
2300.165962	-0.118333	0.575946	0.025701	72.601280	2.873064	102.817360	-0.916669	0.000000	1.285040	0.000000	0.000000	0.000000	0.350583	0.074282	0.351178	0.000000	0.000000	3.000000	14.000000	0.000000
2300.169296	-0.117073	0.576220	0.026816	72.601280	2.873064	102.817360	-0.916669	0.000000	1.285040	0.000000	0.000000	0.000000	0.377972	0.082199	0.334694	0.000000	0.000000	3.000000	14.000000	0.000000
2300.172629	-0.117073	0.576220	0.026816	72.601280	2.873064	102.817360	-0.916669	0.000000	1.285040	0.000000	0.000000	0.000000	0.377972	0.082199	0.334694	0.000000	0.000000	3.000000	14.000000	0.000000
2300.175962	-0.117073	0.576220	0.026816	72.705444	2.403347	101.808243	-0.853674	0.000000	1.340822	0.000000	0.000000	0.000000	0.377972	0.082199	0.334694	0.000000	0.000000	3.000000	14.000000	0.000000
2300.179296	-0.115709	0.576530	0.027921	72.705444	2.403347	101.808243	-0.853674	0.000000	1.340822	0.000000	0.000000	0.000000	0.409416	0.093052	0.331403	0.000000	0.000000	3.000000	14.000000	0.000000
2300.182629	-0.115709	0.576530	0.027921	72.705444	2.403347	101.808243	-0.853674	0.000000	1.340822	0.000000	0.000000	0.000000	0.409416	0.093052	0.331403	0.000000	0.000000	3.000000	14.000000	0.000000
2300.185962	-0.115709	0.576530	0.027921	72.817017	1.763162	100.554573	-0.785438	0.000000	1.396056	0.000000	0.000000	0.000000	0.409416	0.093052	0.331403	0.000000	0.000000	3.000000	14.000000	0.000000
2300.189296	-0.114289	0.576895	0.029019	72.817017	1.763162	100.554573	-0.785438	0.000000	1.396056	0.000000	0.000000	0.000000	0.425965	0.109494	0.329501	0.000000	0.000000	3.000000	14.000000	0.000000
2300.192629	-0.114289	0.576895	0.029019	72.817017	1.763162	100.554573	-0.785438	0.000000	1.396056	0.000000	0.000000	0.000000	0.425965	0.109494	0.329501	0.000000	0.000000	3.000000	14.000000	0.000000
2300.195962	-0.114289	0.576895	0.029019	72.931190	0.966853	99.072777	-0.714444	0.000000	1.450973	0.000000	0.000000	0.000000	0.425965	0.109494	0.329501	0.000000	0.000000	3.000000	14.000000	0.000000
2300.199296	-0.112806	0.577278	0.030078	72.931190	0.966853	99.072777	-0.714444	0.000000	1.450973	0.000000	0.000000	0.000000	0.444844	0.114924	0.317606	0.000000	0.000000	3.000000	14.000000	0.000000
2300.202629	-0.112806	0.577278	0.030078	72.931190	0.966853	99.072777	-0.714444	0.000000	1.450973	0.000000	0.000000	0.000000	0.444844	0.114924	0.317606	0.000000	0.000000	3.000000	14.000000	0.000000
2300.205962	-0.112806	0.577278	0.030078	73.032768	0.037829	97.421158	-0.640303	0.000000	1.503907	0.000000	0.000000	0.000000	0.444844	0.114924	0.317606	0.000000	0.000000	3.000000	14.000000	0.000000
2300.209296	-0.111227	0.577697	0.031056	73.032768	0.037829	97.421158	-0.640303	0.000000	1.503907	0.000000	0.000000	0.000000	0.473732	0.125684	0.293473	0.000000	0.000000	3.000000	14.000000	0.000000
2300.212629	-0.111227	0.577697	0.031056	73.032768	0.037829	97.421158	-0.640303	0.000000	1.503907	0.000000	0.000000	0.000000	0.473732	0.125684	0.293473	0.000000	0.000000	3.000000	14.000000	0.000000
2300.215962	-0.111227	0.577697	0.031056	73.119781	-0.879542	96.093445	-0.561348	0.000000	1.552819	0.000000	0.000000	0.000000	0.473732	0.125684	0.293473	0.000000	0.000000	3.000000	14.000000	0.000000
2300.219296	-0.109511	0.578143	0.031986	73.119781	-0.879542	96.093445	-0.561348	0.000000	1.552819	0.000000	0.000000	0.000000	0.514852	0.133827	0.279030	0.000000	0.000000	3.000000	14.000000	0.000000
2300.222629	-0.109511	0.578143	0.031986	73.119781	-0.879542	96.093445	-0.561348	0.000000	1.552819	0.000000	0.000000	0.000000	0.514852	0.133827	0.279030	0.000000	0.000000	3.000000	14.000000	0.000000
2300.225962	-0.109511	0.578143	0.031986	73.207970	-1.710517	95.384102	-0.475539	0.000000	1.599324	0.000000	0.000000	0.000000	0.514852	0.133827	0.279030	0.000000	0.000000	3.000000	14.000000	0.000000
2300.229296	-0.107676	0.578625	0.032839	73.207970	-1.710517	95.384102	-0.475539	0.000000	1.599324	0.000000	0.000000	0.000000	0.550454	0.144638	0.255789	0.000000	0.000000	3.000000	14.000000	0.000000
2300.232629	-0.107676	0.578625	0.032839	73.207970	-1.710517	95.384102	-0.475539	0.000000	1.599324	0.000000	0.000000	0.000000	0.550454	0.144638	0.255789	0.000000	0.000000	3.000000	14.000000	0.000000
2300.235962	-0.107676	0.578625	0.032839	73.300446	-2.526358	94.971619	-0.383797	0.000000	1.641956	0.000000	0.000000	0.000000	0.550454	0.144638	0.255789	0.000000	0.000000	3.000000	14.000000	0.000000
2300.239296	-0.105770	0.579143	0.033603	73.300446	-2.526358	94.971619	-0.383797	0.000000	1.641956	0.000000	0.000000	0.000000	0.571891	0.155433	0.229143	0.000000	0.000000	3.000000	14.000000	0.000000
2300.242629	-0.105770	0.579143	0.033603	73.300446	-2.526358	94.971619	-0.383797	0.000000	1.641956	0.000000	0.000000	0.000000	0.571891	0.155433	0.229143	0.000000	0.000000	3.000000	14.000000	0.000000
2300.245962	-0.105770	0.579143	0.033603	73.407883	-3.405085	94.329178	-0.288481	0.000000	1.680146	0.000000	0.000000	0.000000	0.571891	0.155433	0.229143	0.000000	0.000000	3.000000	14.000000	0.000000
2300.249296	-0.103779	0.579680	0.034328	73.407883	-3.405085	94.329178	-0.288481	0.000000	1.680146	0.000000	0.000000	0.000000	0.597149	0.160940	0.217438	0.000000	0.000000	3.000000	14.000000	0.000000
2300.252629	-0.103779	0.579680	0.034328	73.407883	-3.405085	94.329178	-0.288481	0.000000	1.680146	0.000000	0.000000	0.000000	0.597149	0.160940	0.217438	0.000000	0.000000	3.000000	14.000000	0.000000
2300.255962	-0.103779	0.579680	0.034328	73.514969	-4.377900	93.168129	-0.188956	0.000000	1.716386	0.000000	0.000000	0.000000	0.597149	0.160940	0.217438	0.000000	0.000000	3.000000	14.000000	0.000000
2300.259296	-0.101768	0.580197	0.034965	73.514969	-4.377900	93.168129	-0.188956	0.000000	1.716386	0.000000	0.000000	0.000000	0.603319	0.155226	0.191304	0.000000	0.000000	3.000000	14.000000	0.000000
2300.262629	-0.101768	0.580197	0.034965	73.514969	-4.377900	93.168129	-0.188956	0.000000	1.716386	0.000000	0.000000	0.000000	0.603319	0.155226	0.191304	0.000000	0.000000	3.000000	14.000000	0.000000
2300.265962	-0.101768	0.580197	0.034965	73.634567	-5.399526	91.902260	-0.088403	0.000000	1.748270	0.000000	0.000000	0.000000	0.603319	0.155226	0.191304	0.000000	0.000000	3.000000	14.000000	0.000000
2300.269296	-0.099758	0.580677	0.035495	73.634567	-5.399526	91.902260	-0.088403	0.000000	1.748270	0.000000	0.000000	0.000000	0.603146	0.143882	0.158829	0.000000	0.000000	3.000000	14.000000	0.000000
2300.272629	-0.099758	0.580677	0.035495	73.634567	-5.399526	91.902260	-0.088403	0.000000	1.748270	0.000000	0.000000	0.000000	0.603146	0.143882	0.158829	0.000000	0.000000	3.000000	14.000000	0.000000
2300.275962	-0.099758	0.580677	0.035495	73.777191	-6.396883	90.949402	0.012121	0.000000	1.774741	0.000000	0.000000	0.000000	0.603146	0.143882	0.158829	0.000000	0.000000	3.000000	14.000000	0.000000
2300.279296	-0.097727	0.581091	0.035927	73.777191	-6.396883	90.949402	0.012121	0.000000	1.774741	0.000000	0.000000	0.000000	0.609198	0.124208	0.129796	0.000000	0.000000	3.000000	14.000000	0.000000
2300.282629	-0.097727	0.581091	0.035927	73.777191	-6.396883	90.949402	0.012121	0.000000	1.774741	0.000000	0.000000	0.000000	0.609198	0.124208	0.129796	0.000000	0.000000	3.000000	14.000000	0.000000
2300.285962	-0.097727	0.581091	0.035927	73.936478	-7.365777	90.159744	0.113654	0.000000	1.796374	0.000000	0.000000	0.000000	0.609198	0.124208	0.129796	0.000000	0.000000	3.000000	14.000000	0.000000
2300.289296	-0.095665	0.581438	0.036201	73.936478	-7.365777	90.159744	0.113654	0.000000	1.796374	0.000000	0.000000	0.000000	0.618525	0.104136	0.082093	0.000000	0.000000	3.000000	14.000000	0.000000
2300.292629	-0.095665	0.581438	0.036201	73.936478	-7.365777	90.159744	0.113654	0.000000	1.796374	0.000000	0.000000	0.000000	0.618525	0.104136	0.082093	0.000000	0.000000	3.000000	14.000000	0.000000
2300.295962	-0.095665	0.581438	0.036201	74.071831	-8.317581	89.223602	0.216741	0.000000	1.810056	0.000000	0.000000	0.000000	0.618525	0.104136	0.082093	0.000000	0.000000	3.000000	14.000000	0.000000
2300.299296	-0.093609	0.581719	0.036373	74.071831	-8.317581	89.223602	0.216741	0.000000	1.810056	0.000000	0.000000	0.000000	0.616702	0.084315	0.051660	0.000000	0.000000	3.000000	14.000000	0.000000
2300.302629	-0.093609	0.581719	0.036373	74.071831	-8.317581	89.223602	0.216741	0.000000	1.810056	0.000000	0.000000	0.000000	0.616702	0.084315	0.051660	0.000000	0.000000	3.000000	14.000000	0.000000
2300.305962	-0.093609	0.581719	0.036373	74.177727	-9.210539	88.270973	0.319525	0.000000	1.818666	0.000000	0.000000	0.000000	0.616702	0.084315	0.051660	0.000000	0.000000	3.000000	14.000000	0.000000
2300.309296	-0.091598	0.581979	0.036383	74.177727	-9.210539	88.270973	0.319525	0.000000	1.818666	0.000000	0.000000	0.000000	0.603403	0.077934	0.002854	0.000000	0.000000	3.000000	14.000000	0.000000
2300.312629	-0.091598	0.581979	0.036383	74.177727	-9.210539	88.270973	0.319525	0.000000	1.818666	0.000000	0.000000	0.000000	0.603403	0.077934	0.002854	0.000000	0.000000	3.000000	14.000000	0.000000
2300.315962	-0.091598	0.581979	0.036383	74.254120	-9.986489	87.436668	0.420092	0.000000	1.819142	0.000000	0.000000	0.000000	0.603403	0.077934	0.002854	0.000000	0.000000	3.000000	14.000000	0.000000
2300.319296	-0.089682	0.582162	0.036235	74.254120	-9.986489	87.436668	0.420092	0.000000	1.819142	0.000000	0.000000	0.000000	0.574816	0.055012	-0.044325	0.000000	0.000000	3.000000	14.000000	0.000000
2300.322629	-0.089682	0.582162	0.036235	74.254120	-9.986489	87.436668	0.420092	0.000000	1.819142	0.000000	0.000000	0.000000	0.574816	0.055012	-0.044325	0.000000	0.000000	3.000000	14.000000	0.000000
2300.325962	-0.089682	0.582162	0.036235	74.305649	-10.561965	86.695763	0.515895	0.000000	1.811754	0.000000	0.000000	0.000000	0.574816	0.055012	-0.044325	0.000000	0.000000	3.000000	14.000000	0.000000
2300.329296	-0.087895	0.582325	0.035976	74.305649	-10.561965	86.695763	0.515895	0.000000	1.811754	0.000000	0.000000	0.000000	0.536184	0.048843	-0.077743	0.000000	0.000000	3.000000	14.000000	0.000000
2300.332629	-0.087895	0.582325	0.035976	74.305649	-10.561965	86.695763	0.515895	0.000000	1.811754	0.000000	0.000000	0.000000	0.536184	0.048843	-0.077743	0.000000	0.000000	3.000000	14.000000	0.000000
2300.335962	-0.087895	0.582325	0.035976	74.343658	-10.770908	86.586205	0.605259	0.000000	1.798797	0.000000	0.000000	0.000000	0.536184	0.048843	-0.077743	0.000000	0.000000	3.000000	14.000000	0.000000
2300.339296	-0.086231	0.582430	0.035574	74.343658	-10.770908	86.586205	0.605259	0.000000	1.798797	0.000000	0.000000	0.000000	0.499090	0.031448	-0.120569	0.000000	0.000000	3.000000	14.000000	0.000000
2300.342629	-0.086231	0.582430	0.035574	74.343658	-10.770908	86.586205	0.605259	0.000000	1.798797	0.000000	0.000000	0.000000	0.499090	0.031448	-0.120569	0.000000	0.000000	3.000000	14.000000	0.000000
2300.345962	-0.086231	0.582430	0.035574	74.379662	-10.587567	87.058197	0.688441	0.000000	1.778702	0.000000	0.000000	0.000000	0.499090	0.031448	-0.120569	0.000000	0.000000	3.000000	14.000000	0.000000
2300.349296	-0.084618	0.582485	0.035019	74.379662	-10.587567	87.058197	0.688441	0.000000	1.778702	0.000000	0.000000	0.000000	0.484008	0.016547	-0.166376	0.000000	0.000000	3.000000	14.000000	0.000000
2300.352629	-0.084618	0.582485	0.035019	74.379662	-10.587567	87.058197	0.688441	0.000000	1.778702	0.000000	0.000000	0.000000	0.484008	0.016547	-0.166376	0.000000	0.000000	3.000000	14.000000	0.000000
2300.355962	-0.084618	0.582485	0.035019	74.420639	-10.373221	87.245018	0.769109	0.000000	1.750973	0.000000	0.000000	0.000000	0.484008	0.016547	-0.166376	0.000000	0.000000	3.000000	14.000000	0.000000
2300.359296	-0.083083	0.582482	0.034332	74.420639	-10.373221	87.245018	0.769109	0.000000	1.750973	0.000000	0.000000	0.000000	0.460465	-0.000945	-0.206348	0.000000	0.000000	3.000000	14.000000	0.000000
2300.362629	-0.083083	0.582482	0.034332	74.420639	-10.373221	87.245018	0.769109	0.000000	1.750973	0.000000	0.000000	0.000000	0.460465	-0.000945	-0.206348	0.000000	0.000000	3.000000	14.000000	0.000000
2300.365962	-0.083083	0.582482	0.034332	74.474236	-10.141206	87.455856	0.845853	0.000000	1.716582	0.000000	0.000000	0.000000	0.460465	-0.000945	-0.206348	0.000000	0.000000	3.000000	14.000000	0.000000
2300.369296	-0.081605	0.582466	0.033525	74.474236	-10.141206	87.455856	0.845853	0.000000	1.716582	0.000000	0.000000	0.000000	0.443270	-0.004758	-0.242116	0.000000	0.000000	3.000000	14.000000	0.000000
2300.372629	-0.081605	0.582466	0.033525	74.474236	-10.141206	87.455856	0.845853	0.000000	1.716582	0.000000	0.000000	0.000000	0.443270	-0.004758	-0.242116	0.000000	0.000000	3.000000	14.000000	0.000000
2300.375962	-0.081605	0.582466	0.033525	74.534180	-9.874036	87.734749	0.919732	0.000000	1.676229	0.000000	0.000000	0.000000	0.443270	-0.004758	-0.242116	0.000000	0.000000	3.000000	14.000000	0.000000
2300.379296	-0.080107	0.582408	0.032554	74.534180	-9.874036	87.734749	0.919732	0.000000	1.676229	0.000000	0.000000	0.000000	0.449619	-0.017232	-0.291188	0.000000	0.000000	3.000000	14.000000	0.000000
2300.382629	-0.080107	0.582408	0.032554	74.534180	-9.874036	87.734749	0.919732	0.000000	1.676229	0.000000	0.000000	0.000000	0.449619	-0.017232	-0.291188	0.000000	0.000000	3.000000	14.000000	0.000000
2300.385962	-0.080107	0.582408	0.032554	74.597237	-9.573074	87.940216	0.994668	0.000000	1.627698	0.000000	0.000000	0.000000	0.449619	-0.017232	-0.291188	0.000000	0.000000	3.000000	14.000000	0.000000
2300.389296	-0.078600	0.582356	0.031492	74.597237	-9.573074	87.940216	0.994668	0.000000	1.627698	0.000000	0.000000	0.000000	0.452104	-0.015650	-0.318670	0.000000	0.000000	3.000000	14.000000	0.000000
2300.392629	-0.078600	0.582356	0.031492	74.597237	-9.573074	87.940216	0.994668	0.000000	1.627698	0.000000	0.000000	0.000000	0.452104	-0.015650	-0.318670	0.000000	0.000000	3.000000	14.000000	0.000000
2300.395962	-0.078600	0.582356	0.031492	74.669586	-9.254866	88.172836	1.070019	0.000000	1.574586	0.000000	0.000000	0.000000	0.452104	-0.015650	-0.318670	0.000000	0.000000	3.000000	14.000000	0.000000
2300.399296	-0.077108	0.582309	0.030334	74.669586	-9.254866	88.172836	1.070019	0.000000	1.574586	0.000000	0.000000	0.000000	0.447439	-0.014158	-0.347343	0.000000	0.000000	3.000000	14.000000	0.000000
2300.402629	-0.077108	0.582309	0.030334	74.669586	-9.254866	88.172836	1.070019	0.000000	1.574586	0.000000	0.000000	0.000000	0.447439	-0.014158	-0.347343	0.000000	0.000000	3.000000	14.000000	0.000000
2300.405962	-0.077108	0.582309	0.030334	74.744873	-8.990868	88.349625	1.144592	0.000000	1.516695	0.000000	0.000000	0.000000	0.447439	-0.014158	-0.347343	0.000000	0.000000	3.000000	14.000000	0.000000
2300.409296	-0.075677	0.582221	0.029063	74.744873	-8.990868	88.349625	1.144592	0.000000	1.516695	0.000000	0.000000	0.000000	0.429233	-0.026454	-0.381133	0.000000	0.000000	3.000000	14.000000	0.000000
2300.412629	-0.075677	0.582221	0.029063	74.744873	-8.990868	88.349625	1.144592	0.000000	1.516695	0.000000	0.000000	0.000000	0.429233	-0.026454	-0.381133	0.000000	0.000000	3.000000	14.000000	0.000000
2300.415962	-0.075677	0.582221	0.029063	74.823158	-8.817918	88.416039	1.216131	0.000000	1.453173	0.000000	0.000000	0.000000	0.429233	-0.026454	-0.381133	0.000000	0.000000	3.000000	14.000000	0.000000
2300.419296	-0.074365	0.582139	0.027746	74.823158	-8.817918	88.416039	1.216131	0.000000	1.453173	0.000000	0.000000	0.000000	0.393820	-0.024580	-0.395099	0.000000	0.000000	3.000000	14.000000	0.000000
2300.422629	-0.074365	0.582139	0.027746	74.823158	-8.817918	88.416039	1.216131	0.000000	1.453173	0.000000	0.000000	0.000000	0.393820	-0.024580	-0.395099	0.000000	0.000000	3.000000	14.000000	0.000000
2300.425962	-0.074365	0.582139	0.027746	74.904541	-8.704162	88.415527	1.281768	0.000000	1.387323	0.000000	0.000000	0.000000	0.393820	-0.024580	-0.395099	0.000000	0.000000	3.000000	14.000000	0.000000
2300.429296	-0.073163	0.582053	0.026344	74.904541	-8.704162	88.415527	1.281768	0.000000	1.387323	0.000000	0.000000	0.000000	0.360450	-0.025848	-0.420775	0.000000	0.000000	3.000000	14.000000	0.000000
2300.432629	-0.073163	0.582053	0.026344	74.904541	-8.704162	88.415527	1.281768	0.000000	1.387323	0.000000	0.000000	0.000000	0.360450	-0.025848	-0.420775	0.000000	0.000000	3.000000	14.000000	0.000000
2300.435962	-0.073163	0.582053	0.026344	74.989067	-8.596461	88.429626	1.341843	0.000000	1.317194	0.000000	0.000000	0.000000	0.360450	-0.025848	-0.420775	0.000000	0.000000	3.000000	14.000000	0.000000
2300.439296	-0.072079	0.581946	0.024903	74.989067	-8.596461	88.429626	1.341843	0.000000	1.317194	0.000000	0.000000	0.000000	0.325174	-0.032108	-0.432254	0.000000	0.000000	3.000000	14.000000	0.000000
2300.442629	-0.072079	0.581946	0.024903	74.989067	-8.596461	88.429626	1.341843	0.000000	1.317194	0.000000	0.000000	0.000000	0.325174	-0.032108	-0.432254	0.000000	0.000000	3.000000	14.000000	0.000000
2300.445962	-0.072079	0.581946	0.024903	75.079865	-8.473152	88.475647	1.396038	0.000000	1.245152	0.000000	0.000000	0.000000	0.325174	-0.032108	-0.432254	0.000000	0.000000	3.000000	14.000000	0.000000
2300.449296	-0.071083	0.581808	0.023388	75.079865	-8.473152	88.475647	1.396038	0.000000	1.245152	0.000000	0.000000	0.000000	0.298801	-0.041430	-0.454517	0.000000	0.000000	3.000000	14.000000	0.000000
2300.452629	-0.071083	0.581808	0.023388	75.079865	-8.473152	88.475647	1.396038	0.000000	1.245152	0.000000	0.000000	0.000000	0.298801	-0.041430	-0.454517	0.000000	0.000000	3.000000	14.000000	0.000000
2300.455962	-0.071083	0.581808	0.023388	75.170616	-8.289101	88.623573	1.445838	0.000000	1.169399	0.000000	0.000000	0.000000	0.298801	-0.041430	-0.454517	0.000000	0.000000	3.000000	14.000000	0.000000
2300.459296	-0.070160	0.581667	0.021859	75.170616	-8.289101	88.623573	1.445838	0.000000	1.169399	0.000000	0.000000	0.000000	0.276939	-0.042150	-0.458660	0.000000	0.000000	3.000000	14.000000	0.000000
2300.462629	-0.070160	0.581667	0.021859	75.170616	-8.289101	88.623573	1.445838	0.000000	1.169399	0.000000	0.000000	0.000000	0.276939	-0.042150	-0.458660	0.000000	0.000000	3.000000	14.000000	0.000000
2300.465962	-0.070160	0.581667	0.021859	75.258087	-8.013526	88.898956	1.491995	0.000000	1.092956	0.000000	0.000000	0.000000	0.276939	-0.042150	-0.458660	0.000000	0.000000	3.000000	14.000000	0.000000
2300.469296	-0.069308	0.581551	0.020310	75.258087	-8.013526	88.898956	1.491995	0.000000	1.092956	0.000000	0.000000	0.000000	0.255566	-0.034940	-0.464695	0.000000	0.000000	3.000000	14.000000	0.000000
2300.472629	-0.069308	0.581551	0.020310	75.258087	-8.013526	88.898956	1.491995	0.000000	1.092956	0.000000	0.000000	0.000000	0.255566	-0.034940	-0.464695	0.000000	0.000000	3.000000	14.000000	0.000000
2300.475962	-0.069308	0.581551	0.020310	75.333969	-7.605650	89.372894	1.534589	0.000000	1.015507	0.000000	0.000000	0.000000	0.255566	-0.034940	-0.464695	0.000000	0.000000	3.000000	14.000000	0.000000
2300.479296	-0.068561	0.581479	0.018819	75.333969	-7.605650	89.372894	1.534589	0.000000	1.015507	0.000000	0.000000	0.000000	0.224122	-0.021514	-0.447472	0.000000	0.000000	3.000000	14.000000	0.000000
2300.482629	-0.068561	0.581479	0.018819	75.333969	-7.605650	89.372894	1.534589	0.000000	1.015507	0.000000	0.000000	0.000000	0.224122	-0.021514	-0.447472	0.000000	0.000000	3.000000	14.000000	0.000000
2300.485962	-0.068561	0.581479	0.018819	75.377975	-7.054072	90.057060	1.571942	0.000000	0.940928	0.000000	0.000000	0.000000	0.224122	-0.021514	-0.447472	0.000000	0.000000	3.000000	14.000000	0.000000
2300.489296	-0.067896	0.581426	0.017395	75.377975	-7.054072	90.057060	1.571942	0.000000	0.940928	0.000000	0.000000	0.000000	0.199467	-0.015952	-0.427036	0.000000	0.000000	3.000000	14.000000	0.000000
2300.492629	-0.067896	0.581426	0.017395	75.377975	-7.054072	90.057060	1.571942	0.000000	0.940928	0.000000	0.000000	0.000000	0.199467	-0.015952	-0.427036	0.000000	0.000000	3.000000	14.000000	0.000000
2300.495962	-0.067896	0.581426	0.017395	75.380539	-6.323362	91.001320	1.605187	0.000000	0.869756	0.000000	0.000000	0.000000	0.199467	-0.015952	-0.427036	0.000000	0.000000	3.000000	14.000000	0.000000
2300.499296	-0.067366	0.581420	0.016091	75.380539	-6.323362	91.001320	1.605187	0.000000	0.869756	0.000000	0.000000	0.000000	0.159127	-0.001649	-0.391224	0.000000	0.000000	3.000000	14.000000	0.000000
2300.502629	-0.067366	0.581420	0.016091	75.380539	-6.323362	91.001320	1.605187	0.000000	0.869756	0.000000	0.000000	0.000000	0.159127	-0.001649	-0.391224	0.000000	0.000000	3.000000	14.000000	0.000000
2300.505962	-0.067366	0.581420	0.016091	75.386803	-5.425983	92.195229	1.631708	0.000000	0.804552	0.000000	0.000000	0.000000	0.159127	-0.001649	-0.391224	0.000000	0.000000	3.000000	14.000000	0.000000
2300.509296	-0.066978	0.581397	0.014813	75.386803	-5.425983	92.195229	1.631708	0.000000	0.804552	0.000000	0.000000	0.000000	0.116282	-0.006926	-0.383334	0.000000	0.000000	3.000000	14.000000	0.000000
2300.512629	-0.066978	0.581397	0.014813	75.386803	-5.425983	92.195229	1.631708	0.000000	0.804552	0.000000	0.000000	0.000000	0.116282	-0.006926	-0.383334	0.000000	0.000000	3.000000	14.000000	0.000000
2300.515962	-0.066978	0.581397	0.014813	75.418625	-4.397713	93.578651	1.651088	0.000000	0.740663	0.000000	0.000000	0.000000	0.116282	-0.006926	-0.383334	0.000000	0.000000	3.000000	14.000000	0.000000
2300.519296	-0.066704	0.581346	0.013525	75.418625	-4.397713	93.578651	1.651088	0.000000	0.740663	0.000000	0.000000	0.000000	0.082191	-0.015313	-0.386466	0.000000	0.000000	3.000000	14.000000	0.000000
2300.522629	-0.066704	0.581346	0.013525	75.418625	-4.397713	93.578651	1.651088	0.000000	0.740663	0.000000	0.000000	0.000000	0.082191	-0.015313	-0.386466	0.000000	0.000000	3.000000	14.000000	0.000000
2300.525962	-0.066704	0.581346	0.013525	75.463928	-3.300897	95.074249	1.664787	0.000000	0.676252	0.000000	0.000000	0.000000	0.082191	-0.015313	-0.386466	0.000000	0.000000	3.000000	14.000000	0.000000
2300.529296	-0.066578	0.581194	0.012153	75.463928	-3.300897	95.074249	1.664787	0.000000	0.676252	0.000000	0.000000	0.000000	0.037877	-0.045582	-0.411650	0.000000	0.000000	3.000000	14.000000	0.000000
2300.532629	-0.066578	0.581194	0.012153	75.463928	-3.300897	95.074249	1.664787	0.000000	0.676252	0.000000	0.000000	0.000000	0.037877	-0.045582	-0.411650	0.000000	0.000000	3.000000	14.000000	0.000000
2300.535962	-0.066578	0.581194	0.012153	75.485855	-2.258809	96.525223	1.671100	0.000000	0.607643	0.000000	0.000000	0.000000	0.037877	-0.045582	-0.411650	0.000000	0.000000	3.000000	14.000000	0.000000
2300.539296	-0.066536	0.580979	0.010740	75.485855	-2.258809	96.525223	1.671100	0.000000	0.607643	0.000000	0.000000	0.000000	0.012547	-0.064711	-0.423922	0.000000	0.000000	3.000000	14.000000	0.000000
2300.542629	-0.066536	0.580979	0.010740	75.485855	-2.258809	96.525223	1.671100	0.000000	0.607643	0.000000	0.000000	0.000000	0.012547	-0.064711	-0.423922	0.000000	0.000000	3.000000	14.000000	0.000000
2300.545962	-0.066536	0.580979	0.010740	75.444481	-1.449957	97.686188	1.673191	0.000000	0.536990	0.000000	0.000000	0.000000	0.012547	-0.064711	-0.423922	0.000000	0.000000	3.000000	14.000000	0.000000
2300.549296	-0.066615	0.580714	0.009232	75.444481	-1.449957	97.686188	1.673191	0.000000	0.536990	0.000000	0.000000	0.000000	-0.023794	-0.079247	-0.452290	0.000000	0.000000	3.000000	14.000000	0.000000
2300.552629	-0.066615	0.580714	0.009232	75.444481	-1.449957	97.686188	1.673191	0.000000	0.536990	0.000000	0.000000	0.000000	-0.023794	-0.079247	-0.452290	0.000000	0.000000	3.000000	14.000000	0.000000
2300.555962	-0.066615	0.580714	0.009232	75.298683	-0.998734	98.416023	1.669225	0.000000	0.461608	0.000000	0.000000	0.000000	-0.023794	-0.079247	-0.452290	0.000000	0.000000	3.000000	14.000000	0.000000
2300.559296	-0.066799	0.580387	0.007680	75.298683	-0.998734	98.416023	1.669225	0.000000	0.461608	0.000000	0.000000	0.000000	-0.055106	-0.098214	-0.465658	0.000000	0.000000	3.000000	14.000000	0.000000
2300.562629	-0.066799	0.580387	0.007680	75.298683	-0.998734	98.416023	1.669225	0.000000	0.461608	0.000000	0.000000	0.000000	-0.055106	-0.098214	-0.465658	0.000000	0.000000	3.000000	14.000000	0.000000
2300.565962	-0.066799	0.580387	0.007680	75.024803	-0.936586	98.670883	1.660041	0.000000	0.383998	0.000000	0.000000	0.000000	-0.055106	-0.098214	-0.465658	0.000000	0.000000	3.000000	14.000000	0.000000
2300.569296	-0.067094	0.580026	0.006140	75.024803	-0.936586	98.670883	1.660041	0.000000	0.383998	0.000000	0.000000	0.000000	-0.088552	-0.108390	-0.461873	0.000000	0.000000	3.000000	14.000000	0.000000
2300.572629	-0.067094	0.580026	0.006140	75.024803	-0.936586	98.670883	1.660041	0.000000	0.383998	0.000000	0.000000	0.000000	-0.088552	-0.108390	-0.461873	0.000000	0.000000	3.000000	14.000000	0.000000
2300.575962	-0.067094	0.580026	0.006140	74.637161	-1.129863	98.627754	1.645282	0.000000	0.307020	0.000000	0.000000	0.000000	-0.088552	-0.108390	-0.461873	0.000000	0.000000	3.000000	14.000000	0.000000
2300.579296	-0.067457	0.579700	0.004623	74.637161	-1.129863	98.627754	1.645282	0.000000	0.307020	0.000000	0.000000	0.000000	-0.108711	-0.097680	-0.455108	0.000000	0.000000	3.000000	14.000000	0.000000
2300.582629	-0.067457	0.579700	0.004623	74.637161	-1.129863	98.627754	1.645282	0.000000	0.307020	0.000000	0.000000	0.000000	-0.108711	-0.097680	-0.455108	0.000000	0.000000	3.000000	14.000000	0.000000
2300.585962	-0.067457	0.579700	0.004623	74.153114	-1.473105	98.403473	1.627164	0.000000	0.231168	0.000000	0.000000	0.000000	-0.108711	-0.097680	-0.455108	0.000000	0.000000	3.000000	14.000000	0.000000
2300.589296	-0.067896	0.579388	0.003200	74.153114	-1.473105	98.403473	1.627164	0.000000	0.231168	0.000000	0.000000	0.000000	-0.131851	-0.093652	-0.427069	0.000000	0.000000	3.000000	14.000000	0.000000
2300.592629	-0.067896	0.579388	0.003200	74.153114	-1.473105	98.403473	1.627164	0.000000	0.231168	0.000000	0.000000	0.000000	-0.131851	-0.093652	-0.427069	0.000000	0.000000	3.000000	14.000000	0.000000
2300.595962	-0.067896	0.579388	0.003200	73.634415	-1.830207	98.174194	1.605188	0.000000	0.159990	0.000000	0.000000	0.000000	-0.131851	-0.093652	-0.427069	0.000000	0.000000	3.000000	14.000000	0.000000
2300.599296	-0.068386	0.579122	0.001843	73.634415	-1.830207	98.174194	1.605188	0.000000	0.159990	0.000000	0.000000	0.000000	-0.147068	-0.079750	-0.407102	0.000000	0.000000	3.000000	14.000000	0.000000
2300.602629	-0.068386	0.579122	0.001843	73.634415	-1.830207	98.174194	1.605188	0.000000	0.159990	0.000000	0.000000	0.000000	-0.147068	-0.079750	-0.407102	0.000000	0.000000	3.000000	14.000000	0.000000
2300.605962	-0.068386	0.579122	0.001843	73.128052	-2.109718	98.048141	1.580677	0.000000	0.092140	0.000000	0.000000	0.000000	-0.147068	-0.079750	-0.407102	0.000000	0.000000	3.000000	14.000000	0.000000
2300.609296	-0.068879	0.578866	0.000525	73.128052	-2.109718	98.048141	1.580677	0.000000	0.092140	0.000000	0.000000	0.000000	-0.147700	-0.076702	-0.395380	0.000000	0.000000	3.000000	14.000000	0.000000
2300.612629	-0.068879	0.578866	0.000525	73.128052	-2.109718	98.048141	1.580677	0.000000	0.092140	0.000000	0.000000	0.000000	-0.147700	-0.076702	-0.395380	0.000000	0.000000	3.000000	14.000000	0.000000
2300.615962	-0.068879	0.578866	0.000525	72.668190	-2.297576	98.045341	1.556060	0.000000	0.026243	0.000000	0.000000	0.000000	-0.147700	-0.076702	-0.395380	0.000000	0.000000	3.000000	14.000000	0.000000
2300.619296	-0.069405	0.578625	-0.000693	72.668190	-2.297576	98.045341	1.556060	0.000000	0.026243	0.000000	0.000000	0.000000	-0.157821	-0.072555	-0.365300	0.000000	0.000000	3.000000	14.000000	0.000000
2300.622629	-0.069405	0.578625	-0.000693	72.668190	-2.297576	98.045341	1.556060	0.000000	0.026243	0.000000	0.000000	0.000000	-0.157821	-0.072555	-0.365300	0.000000	0.000000	3.000000	14.000000	0.000000
2300.625962	-0.069405	0.578625	-0.000693	72.269257	-2.437188	98.101967	1.529757	0.000000	-0.034640	0.000000	0.000000	0.000000	-0.157821	-0.072555	-0.365300	0.000000	0.000000	3.000000	14.000000	0.000000
2300.629296	-0.069971	0.578357	-0.001912	72.269257	-2.437188	98.101967	1.529757	0.000000	-0.034640	0.000000	0.000000	0.000000	-0.169986	-0.080247	-0.365772	0.000000	0.000000	3.000000	14.000000	0.000000
2300.632629	-0.069971	0.578357	-0.001912	72.269257	-2.437188	98.101967	1.529757	0.000000	-0.034640	0.000000	0.000000	0.000000	-0.169986	-0.080247	-0.365772	0.000000	0.000000	3.000000	14.000000	0.000000
2300.635962	-0.069971	0.578357	-0.001912	71.925209	-2.572321	98.162949	1.501426	0.000000	-0.095602	0.000000	0.000000	0.000000	-0.169986	-0.080247	-0.365772	0.000000	0.000000	3.000000	14.000000	0.000000
2300.639296	-0.070581	0.578082	-0.003116	71.925209	-2.572321	98.162949	1.501426	0.000000	-0.095602	0.000000	0.000000	0.000000	-0.182852	-0.082503	-0.361164	0.000000	0.000000	3.000000	14.000000	0.000000
2300.642629	-0.070581	0.578082	-0.003116	71.925209	-2.572321	98.162949	1.501426	0.000000	-0.095602	0.000000	0.000000	0.000000	-0.182852	-0.082503	-0.361164	0.000000	0.000000	3.000000	14.000000	0.000000
2300.645962	-0.070581	0.578082	-0.003116	71.641136	-2.783816	98.102280	1.470951	0.000000	-0.155796	0.000000	0.000000	0.000000	-0.182852	-0.082503	-0.361164	0.000000	0.000000	3.000000	14.000000	0.000000
2300.649296	-0.071279	0.577818	-0.004294	71.641136	-2.783816	98.102280	1.470951	0.000000	-0.155796	0.000000	0.000000	0.000000	-0.209357	-0.079338	-0.353484	0.000000	0.000000	3.000000	14.000000	0.000000
2300.652629	-0.071279	0.577818	-0.004294	71.641136	-2.783816	98.102280	1.470951	0.000000	-0.155796	0.000000	0.000000	0.000000	-0.209357	-0.079338	-0.353484	0.000000	0.000000	3.000000	14.000000	0.000000
2300.655962	-0.071279	0.577818	-0.004294	71.409012	-3.043499	97.977829	1.436058	0.000000	-0.214710	0.000000	0.000000	0.000000	-0.209357	-0.079338	-0.353484	0.000000	0.000000	3.000000	14.000000	0.000000
2300.659296	-0.072070	0.577600	-0.005413	71.409012	-3.043499	97.977829	1.436058	0.000000	-0.214710	0.000000	0.000000	0.000000	-0.237378	-0.065403	-0.335600	0.000000	0.000000	3.000000	14.000000	0.000000
2300.662629	-0.072070	0.577600	-0.005413	71.409012	-3.043499	97.977829	1.436058	0.000000	-0.214710	0.000000	0.000000	0.000000	-0.237378	-0.065403	-0.335600	0.000000	0.000000	3.000000	14.000000	0.000000
2300.665962	-0.072070	0.577600	-0.005413	71.224426	-3.278693	97.878212	1.396495	0.000000	-0.270644	0.000000	0.000000	0.000000	-0.237378	-0.065403	-0.335600	0.000000	0.000000	3.000000	14.000000	0.000000
2300.669296	-0.072934	0.577403	-0.006462	71.224426	-3.278693	97.878212	1.396495	0.000000	-0.270644	0.000000	0.000000	0.000000	-0.259254	-0.058971	-0.314819	0.000000	0.000000	3.000000	14.000000	0.000000
2300.672629	-0.072934	0.577403	-0.006462	71.224426	-3.278693	97.878212	1.396495	0.000000	-0.270644	0.000000	0.000000	0.000000	-0.259254	-0.058971	-0.314819	0.000000	0.000000	3.000000	14.000000	0.000000
2300.675962	-0.072934	0.577403	-0.006462	71.086136	-3.498412	97.803391	1.353286	0.000000	-0.323113	0.000000	0.000000	0.000000	-0.259254	-0.058971	-0.314819	0.000000	0.000000	3.000000	14.000000	0.000000
2300.679296	-0.073921	0.577239	-0.007409	71.086136	-3.498412	97.803391	1.353286	0.000000	-0.323113	0.000000	0.000000	0.000000	-0.295991	-0.049254	-0.283970	0.000000	0.000000	3.000000	14.000000	0.000000
2300.682629	-0.073921	0.577239	-0.007409	71.086136	-3.498412	97.803391	1.353286	0.000000	-0.323113	0.000000	0.000000	0.000000	-0.295991	-0.049254	-0.283970	0.000000	0.000000	3.000000	14.000000	0.000000
2300.685962	-0.073921	0.577239	-0.007409	70.992386	-3.702882	97.757561	1.303954	0.000000	-0.370442	0.000000	0.000000	0.000000	-0.295991	-0.049254	-0.283970	0.000000	0.000000	3.000000	14.000000	0.000000
2300.689296	-0.075002	0.577096	-0.008290	70.992386	-3.702882	97.757561	1.303954	0.000000	-0.370442	0.000000	0.000000	0.000000	-0.324362	-0.042800	-0.264493	0.000000	0.000000	3.000000	14.000000	0.000000
2300.692629	-0.075002	0.577096	-0.008290	70.992386	-3.702882	97.757561	1.303954	0.000000	-0.370442	0.000000	0.000000	0.000000	-0.324362	-0.042800	-0.264493	0.000000	0.000000	3.000000	14.000000	0.000000
2300.695962	-0.075002	0.577096	-0.008290	70.956589	-3.888568	97.734970	1.249894	0.000000	-0.414524	0.000000	0.000000	0.000000	-0.324362	-0.042800	-0.264493	0.000000	0.000000	3.000000	14.000000	0.000000
2300.699296	-0.076163	0.577011	-0.009070	70.956589	-3.888568	97.734970	1.249894	0.000000	-0.414524	0.000000	0.000000	0.000000	-0.348157	-0.025554	-0.233786	0.000000	0.000000	3.000000	14.000000	0.000000
2300.702629	-0.076163	0.577011	-0.009070	70.956589	-3.888568	97.734970	1.249894	0.000000	-0.414524	0.000000	0.000000	0.000000	-0.348157	-0.025554	-0.233786	0.000000	0.000000	3.000000	14.000000	0.000000
2300.705962	-0.076163	0.577011	-0.009070	70.971207	-4.043806	97.752266	1.191867	0.000000	-0.453488	0.000000	0.000000	0.000000	-0.348157	-0.025554	-0.233786	0.000000	0.000000	3.000000	14.000000	0.000000
2300.709296	-0.077398	0.576922	-0.009775	70.971207	-4.043806	97.752266	1.191867	0.000000	-0.453488	0.000000	0.000000	0.000000	-0.370697	-0.026533	-0.211608	0.000000	0.000000	3.000000	14.000000	0.000000
2300.712629	-0.077398	0.576922	-0.009775	70.971207	-4.043806	97.752266	1.191867	0.000000	-0.453488	0.000000	0.000000	0.000000	-0.370697	-0.026533	-0.211608	0.000000	0.000000	3.000000	14.000000	0.000000
2300.715962	-0.077398	0.576922	-0.009775	70.997429	-4.174837	97.816620	1.130085	0.000000	-0.488756	0.000000	0.000000	0.000000	-0.370697	-0.026533	-0.211608	0.000000	0.000000	3.000000	14.000000	0.000000
2300.719296	-0.078663	0.576838	-0.010423	70.997429	-4.174837	97.816620	1.130085	0.000000	-0.488756	0.000000	0.000000	0.000000	-0.379408	-0.025339	-0.194451	0.000000	0.000000	3.000000	14.000000	0.000000
2300.722629	-0.078663	0.576838	-0.010423	70.997429	-4.174837	97.816620	1.130085	0.000000	-0.488756	0.000000	0.000000	0.000000	-0.379408	-0.025339	-0.194451	0.000000	0.000000	3.000000	14.000000	0.000000
2300.725962	-0.078663	0.576838	-0.010423	71.022087	-4.277247	97.926674	1.066850	0.000000	-0.521165	0.000000	0.000000	0.000000	-0.379408	-0.025339	-0.194451	0.000000	0.000000	3.000000	14.000000	0.000000
2300.729296	-0.079954	0.576740	-0.011032	71.022087	-4.277247	97.926674	1.066850	0.000000	-0.521165	0.000000	0.000000	0.000000	-0.387340	-0.029536	-0.182519	0.000000	0.000000	3.000000	14.000000	0.000000
2300.732629	-0.079954	0.576740	-0.011032	71.022087	-4.277247	97.926674	1.066850	0.000000	-0.521165	0.000000	0.000000	0.000000	-0.387340	-0.029536	-0.182519	0.000000	0.000000	3.000000	14.000000	0.000000
2300.735962	-0.079954	0.576740	-0.011032	71.048607	-4.359080	98.073326	1.002293	0.000000	-0.551585	0.000000	0.000000	0.000000	-0.387340	-0.029536	-0.182519	0.000000	0.000000	3.000000	14.000000	0.000000
2300.739296	-0.081290	0.576609	-0.011622	71.048607	-4.359080	98.073326	1.002293	0.000000	-0.551585	0.000000	0.000000	0.000000	-0.400777	-0.039016	-0.176971	0.000000	0.000000	3.000000	14.000000	0.000000
2300.742629	-0.081290	0.576609	-0.011622	71.048607	-4.359080	98.073326	1.002293	0.000000	-0.551585	0.000000	0.000000	0.000000	-0.400777	-0.039016	-0.176971	0.000000	0.000000	3.000000	14.000000	0.000000
2300.745962	-0.081290	0.576609	-0.011622	71.072121	-4.455667	98.214203	0.935497	0.000000	-0.581080	0.000000	0.000000	0.000000	-0.400777	-0.039016	-0.176971	0.000000	0.000000	3.000000	14.000000	0.000000
2300.749296	-0.082715	0.576490	-0.012191	71.072121	-4.455667	98.214203	0.935497	0.000000	-0.581080	0.000000	0.000000	0.000000	-0.427520	-0.035741	-0.170671	0.000000	0.000000	3.000000	14.000000	0.000000
2300.752629	-0.082715	0.576490	-0.012191	71.072121	-4.455667	98.214203	0.935497	0.000000	-0.581080	0.000000	0.000000	0.000000	-0.427520	-0.035741	-0.170671	0.000000	0.000000	3.000000	14.000000	0.000000
2300.755962	-0.082715	0.576490	-0.012191	71.099037	-4.571024	98.346161	0.864244	0.000000	-0.609525	0.000000	0.000000	0.000000	-0.427520	-0.035741	-0.170671	0.000000	0.000000	3.000000	14.000000	0.000000
2300.759296	-0.084223	0.576347	-0.012774	71.099037	-4.571024	98.346161	0.864244	0.000000	-0.609525	0.000000	0.000000	0.000000	-0.452331	-0.043136	-0.174939	0.000000	0.000000	3.000000	14.000000	0.000000
2300.762629	-0.084223	0.576347	-0.012774	71.099037	-4.571024	98.346161	0.864244	0.000000	-0.609525	0.000000	0.000000	0.000000	-0.452331	-0.043136	-0.174939	0.000000	0.000000	3.000000	14.000000	0.000000
2300.765962	-0.084223	0.576347	-0.012774	71.124619	-4.674774	98.513901	0.788856	0.000000	-0.638682	0.000000	0.000000	0.000000	-0.452331	-0.043136	-0.174939	0.000000	0.000000	3.000000	14.000000	0.000000
2300.769296	-0.085821	0.576189	-0.013331	71.124619	-4.674774	98.513901	0.788856	0.000000	-0.638682	0.000000	0.000000	0.000000	-0.479419	-0.047265	-0.167241	0.000000	0.000000	3.000000	14.000000	0.000000
2300.772629	-0.085821	0.576189	-0.013331	71.124619	-4.674774	98.513901	0.788856	0.000000	-0.638682	0.000000	0.000000	0.000000	-0.479419	-0.047265	-0.167241	0.000000	0.000000	3.000000	14.000000	0.000000
2300.775962	-0.085821	0.576189	-0.013331	71.142792	-4.711566	98.797653	0.708953	0.000000	-0.666555	0.000000	0.000000	0.000000	-0.479419	-0.047265	-0.167241	0.000000	0.000000	3.000000	14.000000	0.000000
2300.779296	-0.087466	0.576042	-0.013862	71.142792	-4.711566	98.797653	0.708953	0.000000	-0.666555	0.000000	0.000000	0.000000	-0.493557	-0.043968	-0.159259	0.000000	0.000000	3.000000	14.000000	0.000000
2300.782629	-0.087466	0.576042	-0.013862	71.142792	-4.711566	98.797653	0.708953	0.000000	-0.666555	0.000000	0.000000	0.000000	-0.493557	-0.043968	-0.159259	0.000000	0.000000	3.000000	14.000000	0.000000
2300.785962	-0.087466	0.576042	-0.013862	71.160141	-4.689336	99.179245	0.626693	0.000000	-0.693098	0.000000	0.000000	0.000000	-0.493557	-0.043968	-0.159259	0.000000	0.000000	3.000000	14.000000	0.000000
2300.789296	-0.089126	0.575878	-0.014420	71.160141	-4.689336	99.179245	0.626693	0.000000	-0.693098	0.000000	0.000000	0.000000	-0.497982	-0.049253	-0.167534	0.000000	0.000000	3.000000	14.000000	0.000000
2300.792629	-0.089126	0.575878	-0.014420	71.160141	-4.689336	99.179245	0.626693	0.000000	-0.693098	0.000000	0.000000	0.000000	-0.497982	-0.049253	-0.167534	0.000000	0.000000	3.000000	14.000000	0.000000
2300.795962	-0.089126	0.575878	-0.014420	71.172394	-4.593737	99.677925	0.543696	0.000000	-0.721021	0.000000	0.000000	0.000000	-0.497982	-0.049253	-0.167534	0.000000	0.000000	3.000000	14.000000	0.000000
2300.799296	-0.090812	0.575725	-0.014949	71.172394	-4.593737	99.677925	0.543696	0.000000	-0.721021	0.000000	0.000000	0.000000	-0.505882	-0.045986	-0.158508	0.000000	0.000000	3.000000	14.000000	0.000000
2300.802629	-0.090812	0.575725	-0.014949	71.172394	-4.593737	99.677925	0.543696	0.000000	-0.721021	0.000000	0.000000	0.000000	-0.505882	-0.045986	-0.158508	0.000000	0.000000	3.000000	14.000000	0.000000
2300.805962	-0.090812	0.575725	-0.014949	71.175400	-4.428048	100.302299	0.459383	0.000000	-0.747439	0.000000	0.000000	0.000000	-0.505882	-0.045986	-0.158508	0.000000	0.000000	3.000000	14.000000	0.000000
2300.809296	-0.092518	0.575547	-0.015482	71.175400	-4.428048	100.302299	0.459383	0.000000	-0.747439	0.000000	0.000000	0.000000	-0.511734	-0.053333	-0.159875	0.000000	0.000000	3.000000	14.000000	0.000000
2300.812629	-0.092518	0.575547	-0.015482	71.175400	-4.428048	100.302299	0.459383	0.000000	-0.747439	0.000000	0.000000	0.000000	-0.511734	-0.053333	-0.159875	0.000000	0.000000	3.000000	14.000000	0.000000
2300.815962	-0.092518	0.575547	-0.015482	71.173615	-4.169710	101.074539	0.374094	0.000000	-0.774085	0.000000	0.000000	0.000000	-0.511734	-0.053333	-0.159875	0.000000	0.000000	3.000000	14.000000	0.000000
2300.819296	-0.094242	0.575369	-0.016026	71.173615	-4.169710	101.074539	0.374094	0.000000	-0.774085	0.000000	0.000000	0.000000	-0.517177	-0.053313	-0.163218	0.000000	0.000000	3.000000	14.000000	0.000000
2300.822629	-0.094242	0.575369	-0.016026	71.173615	-4.169710	101.074539	0.374094	0.000000	-0.774085	0.000000	0.000000	0.000000	-0.517177	-0.053313	-0.163218	0.000000	0.000000	3.000000	14.000000	0.000000
2300.825962	-0.094242	0.575369	-0.016026	71.155128	-3.807341	102.019943	0.287897	0.000000	-0.801287	0.000000	0.000000	0.000000	-0.517177	-0.053313	-0.163218	0.000000	0.000000	3.000000	14.000000	0.000000
2300.829296	-0.096012	0.575227	-0.016551	71.155128	-3.807341	102.019943	0.287897	0.000000	-0.801287	0.000000	0.000000	0.000000	-0.531102	-0.042618	-0.157699	0.000000	0.000000	3.000000	14.000000	0.000000
2300.832629	-0.096012	0.575227	-0.016551	71.155128	-3.807341	102.019943	0.287897	0.000000	-0.801287	0.000000	0.000000	0.000000	-0.531102	-0.042618	-0.157699	0.000000	0.000000	3.000000	14.000000	0.000000
2300.835962	-0.096012	0.575227	-0.016551	71.126999	-3.371669	103.081024	0.199380	0.000000	-0.827571	0.000000	0.000000	0.000000	-0.531102	-0.042618	-0.157699	0.000000	0.000000	3.000000	14.000000	0.000000
2300.839296	-0.097785	0.575078	-0.017061	71.126999	-3.371669	103.081024	0.199380	0.000000	-0.827571	0.000000	0.000000	0.000000	-0.531843	-0.044684	-0.152815	0.000000	0.000000	3.000000	14.000000	0.000000
2300.842629	-0.097785	0.575078	-0.017061	71.126999	-3.371669	103.081024	0.199380	0.000000	-0.827571	0.000000	0.000000	0.000000	-0.531843	-0.044684	-0.152815	0.000000	0.000000	3.000000	14.000000	0.000000
2300.845962	-0.097785	0.575078	-0.017061	71.088150	-2.936262	104.073830	0.110740	0.000000	-0.853040	0.000000	0.000000	0.000000	-0.531843	-0.044684	-0.152815	0.000000	0.000000	3.000000	14.000000	0.000000
2300.849296	-0.099548	0.574958	-0.017515	71.088150	-2.936262	104.073830	0.110740	0.000000	-0.853040	0.000000	0.000000	0.000000	-0.528732	-0.036089	-0.136242	0.000000	0.000000	3.000000	14.000000	0.000000
2300.852629	-0.099548	0.574958	-0.017515	71.088150	-2.936262	104.073830	0.110740	0.000000	-0.853040	0.000000	0.000000	0.000000	-0.528732	-0.036089	-0.136242	0.000000	0.000000	3.000000	14.000000	0.000000
2300.855962	-0.099548	0.574958	-0.017515	71.053123	-2.547230	104.936783	0.022618	0.000000	-0.875747	0.000000	0.000000	0.000000	-0.528732	-0.036089	-0.136242	0.000000	0.000000	3.000000	14.000000	0.000000
2300.859296	-0.101289	0.574813	-0.017965	71.053123	-2.547230	104.936783	0.022618	0.000000	-0.875747	0.000000	0.000000	0.000000	-0.522285	-0.043455	-0.135049	0.000000	0.000000	3.000000	14.000000	0.000000
2300.862629	-0.101289	0.574813	-0.017965	71.053123	-2.547230	104.936783	0.022618	0.000000	-0.875747	0.000000	0.000000	0.000000	-0.522285	-0.043455	-0.135049	0.000000	0.000000	3.000000	14.000000	0.000000
2300.865962	-0.101289	0.574813	-0.017965	71.023140	-2.241742	105.542610	-0.064430	0.000000	-0.898255	0.000000	0.000000	0.000000	-0.522285	-0.043455	-0.135049	0.000000	0.000000	3.000000	14.000000	0.000000
2300.869296	-0.103012	0.574662	-0.018394	71.023140	-2.241742	105.542610	-0.064430	0.000000	-0.898255	0.000000	0.000000	0.000000	-0.517077	-0.045505	-0.128653	0.000000	0.000000	3.000000	14.000000	0.000000
2300.872629	-0.103012	0.574662	-0.018394	71.023140	-2.241742	105.542610	-0.064430	0.000000	-0.898255	0.000000	0.000000	0.000000	-0.517077	-0.045505	-0.128653	0.000000	0.000000	3.000000	14.000000	0.000000
2300.875962	-0.103012	0.574662	-0.018394	71.005379	-2.044106	105.666473	-0.150609	0.000000	-0.919697	0.000000	0.000000	0.000000	-0.517077	-0.045505	-0.128653	0.000000	0.000000	3.000000	14.000000	0.000000
2300.879296	-0.104709	0.574492	-0.018842	71.005379	-2.044106	105.666473	-0.150609	0.000000	-0.919697	0.000000	0.000000	0.000000	-0.509064	-0.050827	-0.134341	0.000000	0.000000	3.000000	14.000000	0.000000
2300.882629	-0.104709	0.574492	-0.018842	71.005379	-2.044106	105.666473	-0.150609	0.000000	-0.919697	0.000000	0.000000	0.000000	-0.509064	-0.050827	-0.134341	0.000000	0.000000	3.000000	14.000000	0.000000
2300.885962	-0.104709	0.574492	-0.018842	71.001869	-1.932286	105.290665	-0.235453	0.000000	-0.942087	0.000000	0.000000	0.000000	-0.509064	-0.050827	-0.134341	0.000000	0.000000	3.000000	14.000000	0.000000
2300.889296	-0.106396	0.574287	-0.019330	71.001869	-1.932286	105.290665	-0.235453	0.000000	-0.942087	0.000000	0.000000	0.000000	-0.505985	-0.061440	-0.146595	0.000000	0.000000	3.000000	14.000000	0.000000
2300.892629	-0.106396	0.574287	-0.019330	71.001869	-1.932286	105.290665	-0.235453	0.000000	-0.942087	0.000000	0.000000	0.000000	-0.505985	-0.061440	-0.146595	0.000000	0.000000	3.000000	14.000000	0.000000
2300.895962	-0.106396	0.574287	-0.019330	71.005203	-1.829642	104.917694	-0.319784	0.000000	-0.966520	0.000000	0.000000	0.000000	-0.505985	-0.061440	-0.146595	0.000000	0.000000	3.000000	14.000000	0.000000
2300.899296	-0.108051	0.574047	-0.019855	71.005203	-1.829642	104.917694	-0.319784	0.000000	-0.966520	0.000000	0.000000	0.000000	-0.496550	-0.072052	-0.157294	0.000000	0.000000	3.000000	14.000000	0.000000
2300.902629	-0.108051	0.574047	-0.019855	71.005203	-1.829642	104.917694	-0.319784	0.000000	-0.966520	0.000000	0.000000	0.000000	-0.496550	-0.072052	-0.157294	0.000000	0.000000	3.000000	14.000000	0.000000
2300.905962	-0.108051	0.574047	-0.019855	71.006096	-1.680625	104.841942	-0.402542	0.000000	-0.992736	0.000000	0.000000	0.000000	-0.496550	-0.072052	-0.157294	0.000000	0.000000	3.000000	14.000000	0.000000
2300.909296	-0.109646	0.573803	-0.020439	71.006096	-1.680625	104.841942	-0.402542	0.000000	-0.992736	0.000000	0.000000	0.000000	-0.478563	-0.073176	-0.175187	0.000000	0.000000	3.000000	14.000000	0.000000
2300.912629	-0.109646	0.573803	-0.020439	71.006096	-1.680625	104.841942	-0.402542	0.000000	-0.992736	0.000000	0.000000	0.000000	-0.478563	-0.073176	-0.175187	0.000000	0.000000	3.000000	14.000000	0.000000
2300.915962	-0.109646	0.573803	-0.020439	71.000031	-1.475796	105.075783	-0.482303	0.000000	-1.021933	0.000000	0.000000	0.000000	-0.478563	-0.073176	-0.175187	0.000000	0.000000	3.000000	14.000000	0.000000
2300.919296	-0.111150	0.573567	-0.021031	71.000031	-1.475796	105.075783	-0.482303	0.000000	-1.021933	0.000000	0.000000	0.000000	-0.451070	-0.071051	-0.177622	0.000000	0.000000	3.000000	14.000000	0.000000
2300.922629	-0.111150	0.573567	-0.021031	71.000031	-1.475796	105.075783	-0.482303	0.000000	-1.021933	0.000000	0.000000	0.000000	-0.451070	-0.071051	-0.177622	0.000000	0.000000	3.000000	14.000000	0.000000
2300.925962	-0.111150	0.573567	-0.021031	70.983040	-1.206840	105.469582	-0.557481	0.000000	-1.051537	0.000000	0.000000	0.000000	-0.451070	-0.071051	-0.177622	0.000000	0.000000	3.000000	14.000000	0.000000
2300.929296	-0.112545	0.573355	-0.021608	70.983040	-1.206840	105.469582	-0.557481	0.000000	-1.051537	0.000000	0.000000	0.000000	-0.418718	-0.063619	-0.173046	0.000000	0.000000	3.000000	14.000000	0.000000
2300.932629	-0.112545	0.573355	-0.021608	70.983040	-1.206840	105.469582	-0.557481	0.000000	-1.051537	0.000000	0.000000	0.000000	-0.418718	-0.063619	-0.173046	0.000000	0.000000	3.000000	14.000000	0.000000
2300.935962	-0.112545	0.573355	-0.021608	70.950829	-0.925679	105.691826	-0.627267	0.000000	-1.080378	0.000000	0.000000	0.000000	-0.418718	-0.063619	-0.173046	0.000000	0.000000	3.000000	14.000000	0.000000
2300.939296	-0.113853	0.573213	-0.022094	70.950829	-0.925679	105.691826	-0.627267	0.000000	-1.080378	0.000000	0.000000	0.000000	-0.392317	-0.042386	-0.145805	0.000000	0.000000	3.000000	14.000000	0.000000
2300.942629	-0.113853	0.573213	-0.022094	70.950829	-0.925679	105.691826	-0.627267	0.000000	-1.080378	0.000000	0.000000	0.000000	-0.392317	-0.042386	-0.145805	0.000000	0.000000	3.000000	14.000000	0.000000
2300.945962	-0.113853	0.573213	-0.022094	70.918663	-0.694120	105.634407	-0.692654	0.000000	-1.104679	0.000000	0.000000	0.000000	-0.392317	-0.042386	-0.145805	0.000000	0.000000	3.000000	14.000000	0.000000
2300.949296	-0.115028	0.573125	-0.022494	70.918663	-0.694120	105.634407	-0.692654	0.000000	-1.104679	0.000000	0.000000	0.000000	-0.352475	-0.026502	-0.120152	0.000000	0.000000	3.000000	14.000000	0.000000
2300.952629	-0.115028	0.573125	-0.022494	70.918663	-0.694120	105.634407	-0.692654	0.000000	-1.104679	0.000000	0.000000	0.000000	-0.352475	-0.026502	-0.120152	0.000000	0.000000	3.000000	14.000000	0.000000
2300.955962	-0.115028	0.573125	-0.022494	70.878105	-0.526363	105.578018	-0.751400	0.000000	-1.124704	0.000000	0.000000	0.000000	-0.352475	-0.026502	-0.120152	0.000000	0.000000	3.000000	14.000000	0.000000
2300.959296	-0.116164	0.573100	-0.022790	70.878105	-0.526363	105.578018	-0.751400	0.000000	-1.124704	0.000000	0.000000	0.000000	-0.340855	-0.007363	-0.088704	0.000000	0.000000	3.000000	14.000000	0.000000
2300.962629	-0.116164	0.573100	-0.022790	70.878105	-0.526363	105.578018	-0.751400	0.000000	-1.124704	0.000000	0.000000	0.000000	-0.340855	-0.007363	-0.088704	0.000000	0.000000	3.000000	14.000000	0.000000
2300.965962	-0.116164	0.573100	-0.022790	70.845085	-0.459048	105.585426	-0.808209	0.000000	-1.139488	0.000000	0.000000	0.000000	-0.340855	-0.007363	-0.088704	0.000000	0.000000	3.000000	14.000000	0.000000
2300.969296	-0.117274	0.573104	-0.023020	70.845085	-0.459048	105.585426	-0.808209	0.000000	-1.139488	0.000000	0.000000	0.000000	-0.332904	0.001140	-0.069068	0.000000	0.000000	3.000000	14.000000	0.000000
2300.972629	-0.117274	0.573104	-0.023020	70.845085	-0.459048	105.585426	-0.808209	0.000000	-1.139488	0.000000	0.000000	0.000000	-0.332904	0.001140	-0.069068	0.000000	0.000000	3.000000	14.000000	0.000000
2300.975962	-0.117274	0.573104	-0.023020	70.823563	-0.511598	105.515495	-0.863693	0.000000	-1.151000	0.000000	0.000000	0.000000	-0.332904	0.001140	-0.069068	0.000000	0.000000	3.000000	14.000000	0.000000
2300.979296	-0.118316	0.573136	-0.023173	70.823563	-0.511598	105.515495	-0.863693	0.000000	-1.151000	0.000000	0.000000	0.000000	-0.312739	0.009663	-0.046004	0.000000	0.000000	3.000000	14.000000	0.000000
2300.982629	-0.118316	0.573136	-0.023173	70.823563	-0.511598	105.515495	-0.863693	0.000000	-1.151000	0.000000	0.000000	0.000000	-0.312739	0.009663	-0.046004	0.000000	0.000000	3.000000	14.000000	0.000000
2300.985962	-0.118316	0.573136	-0.023173	70.811432	-0.645854	105.330299	-0.915816	0.000000	-1.158667	0.000000	0.000000	0.000000	-0.312739	0.009663	-0.046004	0.000000	0.000000	3.000000	14.000000	0.000000
2300.989296	-0.118316	0.573136	-0.023173	70.811432	-0.645854	105.330299	-0.915816	0.000000	-1.158667	0.000000	0.000000	0.000000	-0.312739	0.009663	-0.046004	0.000000	0.000000	3.000000	14.000000	0.000000
2300.992629	-0.119292	0.573197	-0.023249	70.811432	-0.645854	105.330299	-0.915816	0.000000	-1.158667	0.000000	0.000000	0.000000	-0.292715	0.018190	-0.022802	0.000000	0.000000	3.000000	14.000000	0.000000
2300.995962	-0.119292	0.573197	-0.023249	70.790260	-0.778787	105.074043	-0.915816	0.000000	-1.158667	0.000000	0.000000	0.000000	-0.292715	0.018190	-0.022802	0.000000	0.000000	3.000000	14.000000	0.000000
2300.999296	-0.120243	0.573286	-0.023259	70.790260	-0.778787	105.074043	-0.915816	0.000000	-1.158667	0.000000	0.000000	0.000000	-0.285174	0.026719	-0.002896	0.000000	0.000000	3.000000	14.000000	0.000000
2301.002629	-0.120243	0.573286	-0.023259	70.790260	-0.778787	105.074043	-0.915816	0.000000	-1.158667	0.000000	0.000000	0.000000	-0.285174	0.026719	-0.002896	0.000000	0.000000	3.000000	14.000000	0.000000
2301.005962	-0.120243	0.573286	-0.023259	70.763420	-0.916405	104.752373	-1.012131	0.000000	-1.162950	0.000000	0.000000	0.000000	-0.285174	0.026719	-0.002896	0.000000	0.000000	3.000000	14.000000	0.000000
2301.009296	-0.120243	0.573286	-0.023259	70.763420	-0.916405	104.752373	-1.012131	0.000000	-1.162950	0.000000	0.000000	0.000000	-0.285174	0.026719	-0.002896	0.000000	0.000000	3.000000	14.000000	0.000000
2301.012629	-0.121189	0.573403	-0.023208	70.763420	-0.916405	104.752373	-1.012131	0.000000	-1.162950	0.000000	0.000000	0.000000	-0.283906	0.035234	0.015323	0.000000	0.000000	3.000000	14.000000	0.000000
2301.015962	-0.121189	0.573403	-0.023208	70.733131	-1.053323	104.385284	-1.012131	0.000000	-1.162950	0.000000	0.000000	0.000000	-0.283906	0.035234	0.015323	0.000000	0.000000	3.000000	14.000000	0.000000
2301.019296	-0.122160	0.573518	-0.023073	70.733131	-1.053323	104.385284	-1.012131	0.000000	-1.162950	0.000000	0.000000	0.000000	-0.291388	0.034303	0.040559	0.000000	0.000000	3.000000	14.000000	0.000000
2301.022629	-0.122160	0.573518	-0.023073	70.733131	-1.053323	104.385284	-1.012131	0.000000	-1.162950	0.000000	0.000000	0.000000	-0.291388	0.034303	0.040559	0.000000	0.000000	3.000000	14.000000	0.000000
2301.025962	-0.122160	0.573518	-0.023073	70.693756	-1.202379	104.035042	-1.108014	0.000000	-1.153636	0.000000	0.000000	0.000000	-0.291388	0.034303	0.040559	0.000000	0.000000	3.000000	14.000000	0.000000
2301.029296	-0.123206	0.573689	-0.022838	70.693756	-1.202379	104.035042	-1.108014	0.000000	-1.153636	0.000000	0.000000	0.000000	-0.313749	0.051368	0.070563	0.000000	0.000000	3.000000	14.000000	0.000000
2301.032629	-0.123206	0.573689	-0.022838	70.693756	-1.202379	104.035042	-1.108014	0.000000	-1.153636	0.000000	0.000000	0.000000	-0.313749	0.051368	0.070563	0.000000	0.000000	3.000000	14.000000	0.000000
2301.035962	-0.123206	0.573689	-0.022838	70.641434	-1.351796	103.732841	-1.160305	0.000000	-1.141876	0.000000	0.000000	0.000000	-0.313749	0.051368	0.070563	0.000000	0.000000	3.000000	14.000000	0.000000
2301.039296	-0.124274	0.573885	-0.022456	70.641434	-1.351796	103.732841	-1.160305	0.000000	-1.141876	0.000000	0.000000	0.000000	-0.320263	0.058918	0.114428	0.000000	0.000000	3.000000	14.000000	0.000000
2301.042629	-0.124274	0.573885	-0.022456	70.641434	-1.351796	103.732841	-1.160305	0.000000	-1.141876	0.000000	0.000000	0.000000	-0.320263	0.058918	0.114428	0.000000	0.000000	3.000000	14.000000	0.000000
2301.045962	-0.124274	0.573885	-0.022456	70.574509	-1.489917	103.513947	-1.213682	0.000000	-1.122804	0.000000	0.000000	0.000000	-0.320263	0.058918	0.114428	0.000000	0.000000	3.000000	14.000000	0.000000
2301.049296	-0.125362	0.574132	-0.021935	70.574509	-1.489917	103.513947	-1.213682	0.000000	-1.122804	0.000000	0.000000	0.000000	-0.326468	0.073900	0.156358	0.000000	0.000000	3.000000	14.000000	0.000000
2301.052629	-0.125362	0.574132	-0.021935	70.574509	-1.489917	103.513947	-1.213682	0.000000	-1.122804	0.000000	0.000000	0.000000	-0.326468	0.073900	0.156358	0.000000	0.000000	3.000000	14.000000	0.000000
2301.055962	-0.125362	0.574132	-0.021935	70.494354	-1.592224	103.343834	-1.268094	0.000000	-1.096745	0.000000	0.000000	0.000000	-0.326468	0.073900	0.156358	0.000000	0.000000	3.000000	14.000000	0.000000
2301.059296	-0.126382	0.574435	-0.021273	70.494354	-1.592224	103.343834	-1.268094	0.000000	-1.096745	0.000000	0.000000	0.000000	-0.306034	0.090982	0.198470	0.000000	0.000000	3.000000	14.000000	0.000000
2301.062629	-0.126382	0.574435	-0.021273	70.494354	-1.592224	103.343834	-1.268094	0.000000	-1.096745	0.000000	0.000000	0.000000	-0.306034	0.090982	0.198470	0.000000	0.000000	3.000000	14.000000	0.000000
2301.065962	-0.126382	0.574435	-0.021273	70.406746	-1.707145	103.115730	-1.319100	0.000000	-1.063666	0.000000	0.000000	0.000000	-0.306034	0.090982	0.198470	0.000000	0.000000	3.000000	14.000000	0.000000
2301.069296	-0.127379	0.574746	-0.020471	70.406746	-1.707145	103.115730	-1.319100	0.000000	-1.063666	0.000000	0.000000	0.000000	-0.299127	0.093202	0.240719	0.000000	0.000000	3.000000	14.000000	0.000000
2301.072629	-0.127379	0.574746	-0.020471	70.406746	-1.707145	103.115730	-1.319100	0.000000	-1.063666	0.000000	0.000000	0.000000	-0.299127	0.093202	0.240719	0.000000	0.000000	3.000000	14.000000	0.000000
2301.075962	-0.127379	0.574746	-0.020471	70.318459	-1.855075	102.805489	-1.368954	0.000000	-1.023546	0.000000	0.000000	0.000000	-0.299127	0.093202	0.240719	0.000000	0.000000	3.000000	14.000000	0.000000
2301.079296	-0.128388	0.575071	-0.019563	70.318459	-1.855075	102.805489	-1.368954	0.000000	-1.023546	0.000000	0.000000	0.000000	-0.302724	0.097508	0.272416	0.000000	0.000000	3.000000	14.000000	0.000000
2301.082629	-0.128388	0.575071	-0.019563	70.318459	-1.855075	102.805489	-1.368954	0.000000	-1.023546	0.000000	0.000000	0.000000	-0.302724	0.097508	0.272416	0.000000	0.000000	3.000000	14.000000	0.000000
2301.085962	-0.128388	0.575071	-0.019563	70.224495	-2.012347	102.438568	-1.419408	0.000000	-0.978144	0.000000	0.000000	0.000000	-0.302724	0.097508	0.272416	0.000000	0.000000	3.000000	14.000000	0.000000
2301.089296	-0.129423	0.575417	-0.018579	70.224495	-2.012347	102.438568	-1.419408	0.000000	-0.978144	0.000000	0.000000	0.000000	-0.310602	0.103858	0.295303	0.000000	0.000000	3.000000	14.000000	0.000000
2301.092629	-0.129423	0.575417	-0.018579	70.224495	-2.012347	102.438568	-1.419408	0.000000	-0.978144	0.000000	0.000000	0.000000	-0.310602	0.103858	0.295303	0.000000	0.000000	3.000000	14.000000	0.000000
2301.095962	-0.129423	0.575417	-0.018579	70.130096	-2.168872	102.005226	-1.471175	0.000000	-0.928927	0.000000	0.000000	0.000000	-0.310602	0.103858	0.295303	0.000000	0.000000	3.000000	14.000000	0.000000
2301.099296	-0.130480	0.575767	-0.017535	70.130096	-2.168872	102.005226	-1.471175	0.000000	-0.928927	0.000000	0.000000	0.000000	-0.317086	0.104885	0.313066	0.000000	0.000000	3.000000	14.000000	0.000000
2301.102629	-0.130480	0.575767	-0.017535	70.130096	-2.168872	102.005226	-1.471175	0.000000	-0.928927	0.000000	0.000000	0.000000	-0.317086	0.104885	0.313066	0.000000	0.000000	3.000000	14.000000	0.000000
2301.105962	-0.130480	0.575767	-0.017535	70.027618	-2.295522	101.601639	-1.524023	0.000000	-0.876749	0.000000	0.000000	0.000000	-0.317086	0.104885	0.313066	0.000000	0.000000	3.000000	14.000000	0.000000
2301.109296	-0.131575	0.576101	-0.016455	70.027618	-2.295522	101.601639	-1.524023	0.000000	-0.876749	0.000000	0.000000	0.000000	-0.328427	0.100445	0.323873	0.000000	0.000000	3.000000	14.000000	0.000000
2301.112629	-0.131575	0.576101	-0.016455	70.027618	-2.295522	101.601639	-1.524023	0.000000	-0.876749	0.000000	0.000000	0.000000	-0.328427	0.100445	0.323873	0.000000	0.000000	3.000000	14.000000	0.000000
2301.115962	-0.131575	0.576101	-0.016455	69.923630	-2.368423	101.333824	-1.578761	0.000000	-0.822770	0.000000	0.000000	0.000000	-0.328427	0.100445	0.323873	0.000000	0.000000	3.000000	14.000000	0.000000
2301.119296	-0.132683	0.576450	-0.015271	69.923630	-2.368423	101.333824	-1.578761	0.000000	-0.822770	0.000000	0.000000	0.000000	-0.332345	0.104540	0.355221	0.000000	0.000000	3.000000	14.000000	0.000000
2301.122629	-0.132683	0.576450	-0.015271	69.923630	-2.368423	101.333824	-1.578761	0.000000	-0.822770	0.000000	0.000000	0.000000	-0.332345	0.104540	0.355221	0.000000	0.000000	3.000000	14.000000	0.000000
2301.125962	-0.132683	0.576450	-0.015271	69.877129	-2.316537	101.249901	-1.634151	0.000000	-0.763567	0.000000	0.000000	0.000000	-0.332345	0.104540	0.355221	0.000000	0.000000	3.000000	14.000000	0.000000
2301.129296	-0.133776	0.576819	-0.014000	69.877129	-2.316537	101.249901	-1.634151	0.000000	-0.763567	0.000000	0.000000	0.000000	-0.327934	0.110766	0.381522	0.000000	0.000000	3.000000	14.000000	0.000000
2301.132629	-0.133776	0.576819	-0.014000	69.877129	-2.316537	101.249901	-1.634151	0.000000	-0.763567	0.000000	0.000000	0.000000	-0.327934	0.110766	0.381522	0.000000	0.000000	3.000000	14.000000	0.000000
2301.135962	-0.133776	0.576819	-0.014000	69.946526	-2.087193	101.297386	-1.688807	0.000000	-0.699980	0.000000	0.000000	0.000000	-0.327934	0.110766	0.381522	0.000000	0.000000	3.000000	14.000000	0.000000
2301.139296	-0.134908	0.577173	-0.012693	69.946526	-2.087193	101.297386	-1.688807	0.000000	-0.699980	0.000000	0.000000	0.000000	-0.339471	0.106136	0.392093	0.000000	0.000000	3.000000	14.000000	0.000000
2301.142629	-0.134908	0.577173	-0.012693	69.946526	-2.087193	101.297386	-1.688807	0.000000	-0.699980	0.000000	0.000000	0.000000	-0.339471	0.106136	0.392093	0.000000	0.000000	3.000000	14.000000	0.000000
2301.145962	-0.134908	0.577173	-0.012693	70.094933	-1.704319	101.364868	-1.745385	0.000000	-0.634631	0.000000	0.000000	0.000000	-0.339471	0.106136	0.392093	0.000000	0.000000	3.000000	14.000000	0.000000
2301.149296	-0.136060	0.577532	-0.011259	70.094933	-1.704319	101.364868	-1.745385	0.000000	-0.634631	0.000000	0.000000	0.000000	-0.345618	0.107787	0.430039	0.000000	0.000000	3.000000	14.000000	0.000000
2301.152629	-0.136060	0.577532	-0.011259	70.094933	-1.704319	101.364868	-1.745385	0.000000	-0.634631	0.000000	0.000000	0.000000	-0.345618	0.107787	0.430039	0.000000	0.000000	3.000000	14.000000	0.000000
2301.155962	-0.136060	0.577532	-0.011259	70.302689	-1.191647	101.549782	-1.802989	0.000000	-0.562958	0.000000	0.000000	0.000000	-0.345618	0.107787	0.430039	0.000000	0.000000	3.000000	14.000000	0.000000
2301.159296	-0.137305	0.577886	-0.009765	70.302689	-1.191647	101.549782	-1.802989	0.000000	-0.562958	0.000000	0.000000	0.000000	-0.373689	0.106107	0.448258	0.000000	0.000000	3.000000	14.000000	0.000000
2301.162629	-0.137305	0.577886	-0.009765	70.302689	-1.191647	101.549782	-1.802989	0.000000	-0.562958	0.000000	0.000000	0.000000	-0.373689	0.106107	0.448258	0.000000	0.000000	3.000000	14.000000	0.000000
2301.165962	-0.137305	0.577886	-0.009765	70.541435	-0.593184	101.930260	-1.865270	0.000000	-0.488248	0.000000	0.000000	0.000000	-0.373689	0.106107	0.448258	0.000000	0.000000	3.000000	14.000000	0.000000
2301.169296	-0.138634	0.578270	-0.008172	70.541435	-0.593184	101.930260	-1.865270	0.000000	-0.488248	0.000000	0.000000	0.000000	-0.398706	0.115209	0.478022	0.000000	0.000000	3.000000	14.000000	0.000000
2301.172629	-0.138634	0.578270	-0.008172	70.541435	-0.593184	101.930260	-1.865270	0.000000	-0.488248	0.000000	0.000000	0.000000	-0.398706	0.115209	0.478022	0.000000	0.000000	3.000000	14.000000	0.000000
2301.175962	-0.138634	0.578270	-0.008172	70.791855	0.116404	102.550018	-1.931721	0.000000	-0.408578	0.000000	0.000000	0.000000	-0.398706	0.115209	0.478022	0.000000	0.000000	3.000000	14.000000	0.000000
2301.179296	-0.140053	0.578702	-0.006464	70.791855	0.116404	102.550018	-1.931721	0.000000	-0.408578	0.000000	0.000000	0.000000	-0.425506	0.129638	0.512363	0.000000	0.000000	3.000000	14.000000	0.000000
2301.182629	-0.140053	0.578702	-0.006464	70.791855	0.116404	102.550018	-1.931721	0.000000	-0.408578	0.000000	0.000000	0.000000	-0.425506	0.129638	0.512363	0.000000	0.000000	3.000000	14.000000	0.000000
2301.185962	-0.140053	0.578702	-0.006464	71.053932	0.916223	103.098343	-2.002639	0.000000	-0.323184	0.000000	0.000000	0.000000	-0.425506	0.129638	0.512363	0.000000	0.000000	3.000000	14.000000	0.000000
2301.189296	-0.141482	0.579128	-0.004672	71.053932	0.916223	103.098343	-2.002639	0.000000	-0.323184	0.000000	0.000000	0.000000	-0.428664	0.127695	0.537651	0.000000	0.000000	3.000000	14.000000	0.000000
2301.192629	-0.141482	0.579128	-0.004672	71.053932	0.916223	103.098343	-2.002639	0.000000	-0.323184	0.000000	0.000000	0.000000	-0.428664	0.127695	0.537651	0.000000	0.000000	3.000000	14.000000	0.000000
2301.195962	-0.141482	0.579128	-0.004672	71.306686	1.822772	103.645119	-2.074083	0.000000	-0.233575	0.000000	0.000000	0.000000	-0.428664	0.127695	0.537651	0.000000	0.000000	3.000000	14.000000	0.000000
2301.199296	-0.142928	0.579538	-0.002773	71.306686	1.822772	103.645119	-2.074083	0.000000	-0.233575	0.000000	0.000000	0.000000	-0.433980	0.123234	0.569643	0.000000	0.000000	3.000000	14.000000	0.000000
2301.202629	-0.142928	0.579538	-0.002773	71.306686	1.822772	103.645119	-2.074083	0.000000	-0.233575	0.000000	0.000000	0.000000	-0.433980	0.123234	0.569643	0.000000	0.000000	3.000000	14.000000	0.000000
2301.205962	-0.142928	0.579538	-0.002773	71.555428	2.865457	104.500526	-2.146413	0.000000	-0.138635	0.000000	0.000000	0.000000	-0.433980	0.123234	0.569643	0.000000	0.000000	3.000000	14.000000	0.000000
2301.209296	-0.144390	0.579913	-0.000852	71.555428	2.865457	104.500526	-2.146413	0.000000	-0.138635	0.000000	0.000000	0.000000	-0.438454	0.112276	0.576159	0.000000	0.000000	3.000000	14.000000	0.000000
2301.212629	-0.144390	0.579913	-0.000852	71.555428	2.865457	104.500526	-2.146413	0.000000	-0.138635	0.000000	0.000000	0.000000	-0.438454	0.112276	0.576159	0.000000	0.000000	3.000000	14.000000	0.000000
2301.215962	-0.144390	0.579913	-0.000852	71.790489	4.024266	105.517235	-2.219488	0.000000	-0.042608	0.000000	0.000000	0.000000	-0.438454	0.112276	0.576159	0.000000	0.000000	3.000000	14.000000	0.000000
2301.219296	-0.145879	0.580260	0.001129	71.790489	4.024266	105.517235	-2.219488	0.000000	-0.042608	0.000000	0.000000	0.000000	-0.446665	0.104241	0.594265	0.000000	0.000000	3.000000	14.000000	0.000000
2301.222629	-0.145879	0.580260	0.001129	71.790489	4.024266	105.517235	-2.219488	0.000000	-0.042608	0.000000	0.000000	0.000000	-0.446665	0.104241	0.594265	0.000000	0.000000	3.000000	14.000000	0.000000
2301.225962	-0.145879	0.580260	0.001129	72.013351	5.253657	106.364143	-2.293932	0.000000	0.056436	0.000000	0.000000	0.000000	-0.446665	0.104241	0.594265	0.000000	0.000000	3.000000	14.000000	0.000000
2301.229296	-0.147412	0.580562	0.003146	72.013351	5.253657	106.364143	-2.293932	0.000000	0.056436	0.000000	0.000000	0.000000	-0.459948	0.090483	0.605323	0.000000	0.000000	3.000000	14.000000	0.000000
2301.232629	-0.147412	0.580562	0.003146	72.013351	5.253657	106.364143	-2.293932	0.000000	0.056436	0.000000	0.000000	0.000000	-0.459948	0.090483	0.605323	0.000000	0.000000	3.000000	14.000000	0.000000
2301.235962	-0.147412	0.580562	0.003146	72.208168	6.530259	107.013298	-2.370590	0.000000	0.157323	0.000000	0.000000	0.000000	-0.459948	0.090483	0.605323	0.000000	0.000000	3.000000	14.000000	0.000000
2301.239296	-0.149010	0.580843	0.005187	72.208168	6.530259	107.013298	-2.370590	0.000000	0.157323	0.000000	0.000000	0.000000	-0.479341	0.084433	0.612191	0.000000	0.000000	3.000000	14.000000	0.000000
2301.242629	-0.149010	0.580843	0.005187	72.208168	6.530259	107.013298	-2.370590	0.000000	0.157323	0.000000	0.000000	0.000000	-0.479341	0.084433	0.612191	0.000000	0.000000	3.000000	14.000000	0.000000
2301.245962	-0.149010	0.580843	0.005187	72.375931	7.820721	107.741745	-2.450481	0.000000	0.259355	0.000000	0.000000	0.000000	-0.479341	0.084433	0.612191	0.000000	0.000000	3.000000	14.000000	0.000000
2301.249296	-0.150682	0.581069	0.007279	72.375931	7.820721	107.741745	-2.450481	0.000000	0.259355	0.000000	0.000000	0.000000	-0.501768	0.067710	0.627495	0.000000	0.000000	3.000000	14.000000	0.000000
2301.252629	-0.150682	0.581069	0.007279	72.375931	7.820721	107.741745	-2.450481	0.000000	0.259355	0.000000	0.000000	0.000000	-0.501768	0.067710	0.627495	0.000000	0.000000	3.000000	14.000000	0.000000
2301.255962	-0.150682	0.581069	0.007279	72.507797	9.147131	108.708588	-2.534109	0.000000	0.363937	0.000000	0.000000	0.000000	-0.501768	0.067710	0.627495	0.000000	0.000000	3.000000	14.000000	0.000000
2301.259296	-0.152384	0.581264	0.009429	72.507797	9.147131	108.708588	-2.534109	0.000000	0.363937	0.000000	0.000000	0.000000	-0.510537	0.058660	0.644933	0.000000	0.000000	3.000000	14.000000	0.000000
2301.262629	-0.152384	0.581264	0.009429	72.507797	9.147131	108.708588	-2.534109	0.000000	0.363937	0.000000	0.000000	0.000000	-0.510537	0.058660	0.644933	0.000000	0.000000	3.000000	14.000000	0.000000
2301.265962	-0.152384	0.581264	0.009429	72.604485	10.495236	110.002647	-2.619198	0.000000	0.471426	0.000000	0.000000	0.000000	-0.510537	0.058660	0.644933	0.000000	0.000000	3.000000	14.000000	0.000000
2301.269296	-0.154068	0.581409	0.011567	72.604485	10.495236	110.002647	-2.619198	0.000000	0.471426	0.000000	0.000000	0.000000	-0.505171	0.043295	0.641480	0.000000	0.000000	3.000000	14.000000	0.000000
2301.272629	-0.154068	0.581409	0.011567	72.604485	10.495236	110.002647	-2.619198	0.000000	0.471426	0.000000	0.000000	0.000000	-0.505171	0.043295	0.641480	0.000000	0.000000	3.000000	14.000000	0.000000
2301.275962	-0.154068	0.581409	0.011567	72.675880	11.873396	111.330177	-2.703394	0.000000	0.578340	0.000000	0.000000	0.000000	-0.505171	0.043295	0.641480	0.000000	0.000000	3.000000	14.000000	0.000000
2301.279296	-0.155768	0.581486	0.013799	72.675880	11.873396	111.330177	-2.703394	0.000000	0.578340	0.000000	0.000000	0.000000	-0.510113	0.023112	0.669638	0.000000	0.000000	3.000000	14.000000	0.000000
2301.282629	-0.155768	0.581486	0.013799	72.675880	11.873396	111.330177	-2.703394	0.000000	0.578340	0.000000	0.000000	0.000000	-0.510113	0.023112	0.669638	0.000000	0.000000	3.000000	14.000000	0.000000
2301.285962	-0.155768	0.581486	0.013799	72.750008	13.233016	112.223259	-2.788412	0.000000	0.689946	0.000000	0.000000	0.000000	-0.510113	0.023112	0.669638	0.000000	0.000000	3.000000	14.000000	0.000000
2301.289296	-0.157423	0.581538	0.016089	72.750008	13.233016	112.223259	-2.788412	0.000000	0.689946	0.000000	0.000000	0.000000	-0.496496	0.015738	0.686878	0.000000	0.000000	3.000000	14.000000	0.000000
2301.292629	-0.157423	0.581538	0.016089	72.750008	13.233016	112.223259	-2.788412	0.000000	0.689946	0.000000	0.000000	0.000000	-0.496496	0.015738	0.686878	0.000000	0.000000	3.000000	14.000000	0.000000
2301.295962	-0.157423	0.581538	0.016089	72.843964	14.612700	112.943527	-2.871161	0.000000	0.804426	0.000000	0.000000	0.000000	-0.496496	0.015738	0.686878	0.000000	0.000000	3.000000	14.000000	0.000000
2301.299296	-0.159069	0.581501	0.018396	72.843964	14.612700	112.943527	-2.871161	0.000000	0.804426	0.000000	0.000000	0.000000	-0.493654	-0.011185	0.692176	0.000000	0.000000	3.000000	14.000000	0.000000
2301.302629	-0.159069	0.581501	0.018396	72.843964	14.612700	112.943527	-2.871161	0.000000	0.804426	0.000000	0.000000	0.000000	-0.493654	-0.011185	0.692176	0.000000	0.000000	3.000000	14.000000	0.000000
2301.305962	-0.159069	0.581501	0.018396	72.968613	16.044134	113.676674	-2.953437	0.000000	0.919788	0.000000	0.000000	0.000000	-0.493654	-0.011185	0.692176	0.000000	0.000000	3.000000	14.000000	0.000000
2301.309296	-0.160743	0.581455	0.020686	72.968613	16.044134	113.676674	-2.953437	0.000000	0.919788	0.000000	0.000000	0.000000	-0.502384	-0.013742	0.687144	0.000000	0.000000	3.000000	14.000000	0.000000
2301.312629	-0.160743	0.581455	0.020686	72.968613	16.044134	113.676674	-2.953437	0.000000	0.919788	0.000000	0.000000	0.000000	-0.502384	-0.013742	0.687144	0.000000	0.000000	3.000000	14.000000	0.000000
2301.315962	-0.160743	0.581455	0.020686	73.119514	17.470081	114.497116	-3.037167	0.000000	1.034312	0.000000	0.000000	0.000000	-0.502384	-0.013742	0.687144	0.000000	0.000000	3.000000	14.000000	0.000000
2301.319296	-0.162421	0.581354	0.022958	73.119514	17.470081	114.497116	-3.037167	0.000000	1.034312	0.000000	0.000000	0.000000	-0.503428	-0.030222	0.681566	0.000000	0.000000	3.000000	14.000000	0.000000
2301.322629	-0.162421	0.581354	0.022958	73.119514	17.470081	114.497116	-3.037167	0.000000	1.034312	0.000000	0.000000	0.000000	-0.503428	-0.030222	0.681566	0.000000	0.000000	3.000000	14.000000	0.000000
2301.325962	-0.162421	0.581354	0.022958	73.275337	18.778435	115.249962	-3.121072	0.000000	1.147907	0.000000	0.000000	0.000000	-0.503428	-0.030222	0.681566	0.000000	0.000000	3.000000	14.000000	0.000000
2301.329296	-0.164108	0.581217	0.025227	73.275337	18.778435	115.249962	-3.121072	0.000000	1.147907	0.000000	0.000000	0.000000	-0.506039	-0.041220	0.680687	0.000000	0.000000	3.000000	14.000000	0.000000
2301.332629	-0.164108	0.581217	0.025227	73.275337	18.778435	115.249962	-3.121072	0.000000	1.147907	0.000000	0.000000	0.000000	-0.506039	-0.041220	0.680687	0.000000	0.000000	3.000000	14.000000	0.000000
2301.335962	-0.164108	0.581217	0.025227	73.430397	19.998636	116.012581	-3.205412	0.000000	1.261355	0.000000	0.000000	0.000000	-0.506039	-0.041220	0.680687	0.000000	0.000000	3.000000	14.000000	0.000000
2301.339296	-0.165756	0.581070	0.027502	73.430397	19.998636	116.012581	-3.205412	0.000000	1.261355	0.000000	0.000000	0.000000	-0.494183	-0.043985	0.682580	0.000000	0.000000	3.000000	14.000000	0.000000
2301.342629	-0.165756	0.581070	0.027502	73.430397	19.998636	116.012581	-3.205412	0.000000	1.261355	0.000000	0.000000	0.000000	-0.494183	-0.043985	0.682580	0.000000	0.000000	3.000000	14.000000	0.000000
2301.345962	-0.165756	0.581070	0.027502	73.577896	21.171021	116.749817	-3.287776	0.000000	1.375118	0.000000	0.000000	0.000000	-0.494183	-0.043985	0.682580	0.000000	0.000000	3.000000	14.000000	0.000000
2301.349296	-0.167309	0.580924	0.029778	73.577896	21.171021	116.749817	-3.287776	0.000000	1.375118	0.000000	0.000000	0.000000	-0.465989	-0.043906	0.682785	0.000000	0.000000	3.000000	14.000000	0.000000
2301.352629	-0.167309	0.580924	0.029778	73.577896	21.171021	116.749817	-3.287776	0.000000	1.375118	0.000000	0.000000	0.000000	-0.465989	-0.043906	0.682785	0.000000	0.000000	3.000000	14.000000	0.000000
2301.355962	-0.167309	0.580924	0.029778	73.722290	22.314037	117.572556	-3.365440	0.000000	1.488915	0.000000	0.000000	0.000000	-0.465989	-0.043906	0.682785	0.000000	0.000000	3.000000	14.000000	0.000000
2301.359296	-0.168689	0.580759	0.032132	73.722290	22.314037	117.572556	-3.365440	0.000000	1.488915	0.000000	0.000000	0.000000	-0.414029	-0.049409	0.706019	0.000000	0.000000	3.000000	14.000000	0.000000
2301.362629	-0.168689	0.580759	0.032132	73.722290	22.314037	117.572556	-3.365440	0.000000	1.488915	0.000000	0.000000	0.000000	-0.414029	-0.049409	0.706019	0.000000	0.000000	3.000000	14.000000	0.000000
2301.365962	-0.168689	0.580759	0.032132	73.869354	23.342539	118.397469	-3.434445	0.000000	1.606585	0.000000	0.000000	0.000000	-0.414029	-0.049409	0.706019	0.000000	0.000000	3.000000	14.000000	0.000000
2301.369296	-0.169964	0.580605	0.034466	73.869354	23.342539	118.397469	-3.434445	0.000000	1.606585	0.000000	0.000000	0.000000	-0.382479	-0.046401	0.700348	0.000000	0.000000	3.000000	14.000000	0.000000
2301.372629	-0.169964	0.580605	0.034466	73.869354	23.342539	118.397469	-3.434445	0.000000	1.606585	0.000000	0.000000	0.000000	-0.382479	-0.046401	0.700348	0.000000	0.000000	3.000000	14.000000	0.000000
2301.375962	-0.169964	0.580605	0.034466	74.013260	24.240309	119.059593	-3.498192	0.000000	1.723310	0.000000	0.000000	0.000000	-0.382479	-0.046401	0.700348	0.000000	0.000000	3.000000	14.000000	0.000000
2301.379296	-0.171144	0.580441	0.036893	74.013260	24.240309	119.059593	-3.498192	0.000000	1.723310	0.000000	0.000000	0.000000	-0.354140	-0.049090	0.728150	0.000000	0.000000	3.000000	14.000000	0.000000
2301.382629	-0.171144	0.580441	0.036893	74.013260	24.240309	119.059593	-3.498192	0.000000	1.723310	0.000000	0.000000	0.000000	-0.354140	-0.049090	0.728150	0.000000	0.000000	3.000000	14.000000	0.000000
2301.385962	-0.171144	0.580441	0.036893	74.135574	25.055298	119.510620	-3.557215	0.000000	1.844668	0.000000	0.000000	0.000000	-0.354140	-0.049090	0.728150	0.000000	0.000000	3.000000	14.000000	0.000000
2301.389296	-0.172235	0.580269	0.039280	74.135574	25.055298	119.510620	-3.557215	0.000000	1.844668	0.000000	0.000000	0.000000	-0.327162	-0.051623	0.715876	0.000000	0.000000	3.000000	14.000000	0.000000
2301.392629	-0.172235	0.580269	0.039280	74.135574	25.055298	119.510620	-3.557215	0.000000	1.844668	0.000000	0.000000	0.000000	-0.327162	-0.051623	0.715876	0.000000	0.000000	3.000000	14.000000	0.000000
2301.395962	-0.172235	0.580269	0.039280	74.228447	25.740164	119.738136	-3.611742	0.000000	1.963981	0.000000	0.000000	0.000000	-0.327162	-0.051623	0.715876	0.000000	0.000000	3.000000	14.000000	0.000000
2301.399296	-0.173269	0.580127	0.041648	74.228447	25.740164	119.738136	-3.611742	0.000000	1.963981	0.000000	0.000000	0.000000	-0.310190	-0.042589	0.710579	0.000000	0.000000	3.000000	14.000000	0.000000
2301.402629	-0.173269	0.580127	0.041648	74.228447	25.740164	119.738136	-3.611742	0.000000	1.963981	0.000000	0.000000	0.000000	-0.310190	-0.042589	0.710579	0.000000	0.000000	3.000000	14.000000	0.000000
2301.405962	-0.173269	0.580127	0.041648	74.292542	26.282057	119.864838	-3.663440	0.000000	2.082411	0.000000	0.000000	0.000000	-0.310190	-0.042589	0.710579	0.000000	0.000000	3.000000	14.000000	0.000000
2301.409296	-0.174248	0.579987	0.044006	74.292542	26.282057	119.864838	-3.663440	0.000000	2.082411	0.000000	0.000000	0.000000	-0.293670	-0.042000	0.707307	0.000000	0.000000	3.000000	14.000000	0.000000
2301.412629	-0.174248	0.579987	0.044006	74.292542	26.282057	119.864838	-3.663440	0.000000	2.082411	0.000000	0.000000	0.000000	-0.293670	-0.042000	0.707307	0.000000	0.000000	3.000000	14.000000	0.000000
2301.415962	-0.174248	0.579987	0.044006	74.339371	26.734499	120.057747	-3.712386	0.000000	2.200295	0.000000	0.000000	0.000000	-0.293670	-0.042000	0.707307	0.000000	0.000000	3.000000	14.000000	0.000000
2301.419296	-0.175182	0.579840	0.046308	74.339371	26.734499	120.057747	-3.712386	0.000000	2.200295	0.000000	0.000000	0.000000	-0.280284	-0.044016	0.690600	0.000000	0.000000	3.000000	14.000000	0.000000
2301.422629	-0.175182	0.579840	0.046308	74.339371	26.734499	120.057747	-3.712386	0.000000	2.200295	0.000000	0.000000	0.000000	-0.280284	-0.044016	0.690600	0.000000	0.000000	3.000000	14.000000	0.000000
2301.425962	-0.175182	0.579840	0.046308	74.364037	27.058750	120.279144	-3.759099	0.000000	2.315395	0.000000	0.000000	0.000000	-0.280284	-0.044016	0.690600	0.000000	0.000000	3.000000	14.000000	0.000000
2301.429296	-0.175997	0.579717	0.048573	74.364037	27.058750	120.279144	-3.759099	0.000000	2.315395	0.000000	0.000000	0.000000	-0.244544	-0.037089	0.679660	0.000000	0.000000	3.000000	14.000000	0.000000
2301.432629	-0.175997	0.579717	0.048573	74.364037	27.058750	120.279144	-3.759099	0.000000	2.315395	0.000000	0.000000	0.000000	-0.244544	-0.037089	0.679660	0.000000	0.000000	3.000000	14.000000	0.000000
2301.435962	-0.175997	0.579717	0.048573	74.385765	27.376020	120.521179	-3.799857	0.000000	2.428672	0.000000	0.000000	0.000000	-0.244544	-0.037089	0.679660	0.000000	0.000000	3.000000	14.000000	0.000000
2301.439296	-0.176697	0.579636	0.050818	74.385765	27.376020	120.521179	-3.799857	0.000000	2.428672	0.000000	0.000000	0.000000	-0.210034	-0.024173	0.673518	0.000000	0.000000	3.000000	14.000000	0.000000
2301.442629	-0.176697	0.579636	0.050818	74.385765	27.376020	120.521179	-3.799857	0.000000	2.428672	0.000000	0.000000	0.000000	-0.210034	-0.024173	0.673518	0.000000	0.000000	3.000000	14.000000	0.000000
2301.445962	-0.176697	0.579636	0.050818	74.416794	27.765312	120.794777	-3.834863	0.000000	2.540925	0.000000	0.000000	0.000000	-0.210034	-0.024173	0.673518	0.000000	0.000000	3.000000	14.000000	0.000000
2301.449296	-0.177324	0.579580	0.053012	74.416794	27.765312	120.794777	-3.834863	0.000000	2.540925	0.000000	0.000000	0.000000	-0.188131	-0.016678	0.657965	0.000000	0.000000	3.000000	14.000000	0.000000
2301.452629	-0.177324	0.579580	0.053012	74.416794	27.765312	120.794777	-3.834863	0.000000	2.540925	0.000000	0.000000	0.000000	-0.188131	-0.016678	0.657965	0.000000	0.000000	3.000000	14.000000	0.000000
2301.455962	-0.177324	0.579580	0.053012	74.480408	28.345005	121.180176	-3.866218	0.000000	2.650585	0.000000	0.000000	0.000000	-0.188131	-0.016678	0.657965	0.000000	0.000000	3.000000	14.000000	0.000000
2301.459296	-0.177783	0.579582	0.055115	74.480408	28.345005	121.180176	-3.866218	0.000000	2.650585	0.000000	0.000000	0.000000	-0.137503	0.000445	0.630867	0.000000	0.000000	3.000000	14.000000	0.000000
2301.462629	-0.177783	0.579582	0.055115	74.480408	28.345005	121.180176	-3.866218	0.000000	2.650585	0.000000	0.000000	0.000000	-0.137503	0.000445	0.630867	0.000000	0.000000	3.000000	14.000000	0.000000
2301.465962	-0.177783	0.579582	0.055115	74.556328	29.004955	121.562263	-3.889135	0.000000	2.755730	0.000000	0.000000	0.000000	-0.137503	0.000445	0.630867	0.000000	0.000000	3.000000	14.000000	0.000000
2301.469296	-0.178145	0.579659	0.057184	74.556328	29.004955	121.562263	-3.889135	0.000000	2.755730	0.000000	0.000000	0.000000	-0.108774	0.023234	0.620857	0.000000	0.000000	3.000000	14.000000	0.000000
2301.472629	-0.178145	0.579659	0.057184	74.556328	29.004955	121.562263	-3.889135	0.000000	2.755730	0.000000	0.000000	0.000000	-0.108774	0.023234	0.620857	0.000000	0.000000	3.000000	14.000000	0.000000
2301.475962	-0.178145	0.579659	0.057184	74.641602	29.634392	121.888824	-3.907264	0.000000	2.859206	0.000000	0.000000	0.000000	-0.108774	0.023234	0.620857	0.000000	0.000000	3.000000	14.000000	0.000000
2301.479296	-0.178448	0.579823	0.059249	74.641602	29.634392	121.888824	-3.907264	0.000000	2.859206	0.000000	0.000000	0.000000	-0.090968	0.048987	0.619316	0.000000	0.000000	3.000000	14.000000	0.000000
2301.482629	-0.178448	0.579823	0.059249	74.641602	29.634392	121.888824	-3.907264	0.000000	2.859206	0.000000	0.000000	0.000000	-0.090968	0.048987	0.619316	0.000000	0.000000	3.000000	14.000000	0.000000
2301.485962	-0.178448	0.579823	0.059249	74.743721	30.167173	122.172142	-3.922425	0.000000	2.962425	0.000000	0.000000	0.000000	-0.090968	0.048987	0.619316	0.000000	0.000000	3.000000	14.000000	0.000000
2301.489296	-0.178649	0.580045	0.061265	74.743721	30.167173	122.172142	-3.922425	0.000000	2.962425	0.000000	0.000000	0.000000	-0.060288	0.066660	0.604904	0.000000	0.000000	3.000000	14.000000	0.000000
2301.492629	-0.178649	0.580045	0.061265	74.743721	30.167173	122.172142	-3.922425	0.000000	2.962425	0.000000	0.000000	0.000000	-0.060288	0.066660	0.604904	0.000000	0.000000	3.000000	14.000000	0.000000
2301.495962	-0.178649	0.580045	0.061265	74.861053	30.584009	122.396225	-3.932473	0.000000	3.063242	0.000000	0.000000	0.000000	-0.060288	0.066660	0.604904	0.000000	0.000000	3.000000	14.000000	0.000000
2301.499296	-0.178767	0.580308	0.063210	74.861053	30.584009	122.396225	-3.932473	0.000000	3.063242	0.000000	0.000000	0.000000	-0.035304	0.078825	0.583529	0.000000	0.000000	3.000000	14.000000	0.000000
2301.502629	-0.178767	0.580308	0.063210	74.861053	30.584009	122.396225	-3.932473	0.000000	3.063242	0.000000	0.000000	0.000000	-0.035304	0.078825	0.583529	0.000000	0.000000	3.000000	14.000000	0.000000
2301.505962	-0.178767	0.580308	0.063210	74.991486	30.940239	122.535233	-3.899600	0.000000	3.129395	0.000000	0.000000	0.000000	-0.035304	0.078825	0.583529	0.000000	0.000000	3.000000	14.000000	0.000000
2301.509296	-0.178759	0.580601	0.065122	74.991486	30.940239	122.535233	-3.899600	0.000000	3.129395	0.000000	0.000000	0.000000	0.002424	0.087986	0.573723	0.000000	0.000000	3.000000	14.000000	0.000000
2301.512629	-0.178759	0.580601	0.065122	74.991486	30.940239	122.535233	-3.899600	0.000000	3.129395	0.000000	0.000000	0.000000	0.002424	0.087986	0.573723	0.000000	0.000000	3.000000	14.000000	0.000000
2301.515962	-0.178759	0.580601	0.065122	75.135956	31.203436	122.549278	-3.853355	0.000000	3.186167	0.000000	0.000000	0.000000	0.002424	0.087986	0.573723	0.000000	0.000000	3.000000	14.000000	0.000000
2301.519296	-0.178662	0.580917	0.066949	75.135956	31.203436	122.549278	-3.853355	0.000000	3.186167	0.000000	0.000000	0.000000	0.029161	0.094749	0.548019	0.000000	0.000000	3.000000	14.000000	0.000000
2301.522629	-0.178662	0.580917	0.066949	75.135956	31.203436	122.549278	-3.853355	0.000000	3.186167	0.000000	0.000000	0.000000	0.029161	0.094749	0.548019	0.000000	0.000000	3.000000	14.000000	0.000000
2301.525962	-0.178662	0.580917	0.066949	75.299088	31.431965	122.498627	-3.807629	0.000000	3.240672	0.000000	0.000000	0.000000	0.029161	0.094749	0.548019	0.000000	0.000000	3.000000	14.000000	0.000000
2301.529296	-0.178443	0.581284	0.068758	75.299088	31.431965	122.498627	-3.807629	0.000000	3.240672	0.000000	0.000000	0.000000	0.065681	0.110079	0.542774	0.000000	0.000000	3.000000	14.000000	0.000000
2301.532629	-0.178443	0.581284	0.068758	75.299088	31.431965	122.498627	-3.807629	0.000000	3.240672	0.000000	0.000000	0.000000	0.065681	0.110079	0.542774	0.000000	0.000000	3.000000	14.000000	0.000000
2301.535962	-0.178443	0.581284	0.068758	75.458183	31.625010	122.401756	-3.760013	0.000000	3.295801	0.000000	0.000000	0.000000	0.065681	0.110079	0.542774	0.000000	0.000000	3.000000	14.000000	0.000000
2301.539296	-0.178045	0.581696	0.070465	75.458183	31.625010	122.401756	-3.760013	0.000000	3.295801	0.000000	0.000000	0.000000	0.119406	0.123762	0.511988	0.000000	0.000000	3.000000	14.000000	0.000000
2301.542629	-0.178045	0.581696	0.070465	75.458183	31.625010	122.401756	-3.760013	0.000000	3.295801	0.000000	0.000000	0.000000	0.119406	0.123762	0.511988	0.000000	0.000000	3.000000	14.000000	0.000000
2301.545962	-0.178045	0.581696	0.070465	75.614662	31.762436	122.233711	-3.711157	0.000000	3.350719	0.000000	0.000000	0.000000	0.119406	0.123762	0.511988	0.000000	0.000000	3.000000	14.000000	0.000000
2301.549296	-0.177524	0.582161	0.072154	75.614662	31.762436	122.233711	-3.711157	0.000000	3.350719	0.000000	0.000000	0.000000	0.156302	0.139458	0.506677	0.000000	0.000000	3.000000	14.000000	0.000000
2301.552629	-0.177524	0.582161	0.072154	75.614662	31.762436	122.233711	-3.711157	0.000000	3.350719	0.000000	0.000000	0.000000	0.156302	0.139458	0.506677	0.000000	0.000000	3.000000	14.000000	0.000000
2301.555962	-0.177524	0.582161	0.072154	75.773544	31.812778	121.961006	-3.660024	0.000000	3.406498	0.000000	0.000000	0.000000	0.156302	0.139458	0.506677	0.000000	0.000000	3.000000	14.000000	0.000000
2301.559296	-0.176823	0.582673	0.073740	75.773544	31.812778	121.961006	-3.660024	0.000000	3.406498	0.000000	0.000000	0.000000	0.210283	0.153498	0.475785	0.000000	0.000000	3.000000	14.000000	0.000000
2301.562629	-0.176823	0.582673	0.073740	75.773544	31.812778	121.961006	-3.660024	0.000000	3.406498	0.000000	0.000000	0.000000	0.210283	0.153498	0.475785	0.000000	0.000000	3.000000	14.000000	0.000000
2301.565962	-0.176823	0.582673	0.073740	75.939644	31.702436	121.493149	-3.607175	0.000000	3.462410	0.000000	0.000000	0.000000	0.210283	0.153498	0.475785	0.000000	0.000000	3.000000	14.000000	0.000000
2301.569296	-0.175976	0.583190	0.075242	75.939644	31.702436	121.493149	-3.607175	0.000000	3.462410	0.000000	0.000000	0.000000	0.253952	0.155204	0.450603	0.000000	0.000000	3.000000	14.000000	0.000000
2301.572629	-0.175976	0.583190	0.075242	75.939644	31.702436	121.493149	-3.607175	0.000000	3.462410	0.000000	0.000000	0.000000	0.253952	0.155204	0.450603	0.000000	0.000000	3.000000	14.000000	0.000000
2301.575962	-0.175976	0.583190	0.075242	76.131210	31.434464	120.821175	-3.552667	0.000000	3.518318	0.000000	0.000000	0.000000	0.253952	0.155204	0.450603	0.000000	0.000000	3.000000	14.000000	0.000000
2301.579296	-0.174987	0.583763	0.076668	76.131210	31.434464	120.821175	-3.552667	0.000000	3.518318	0.000000	0.000000	0.000000	0.296791	0.172003	0.427753	0.000000	0.000000	3.000000	14.000000	0.000000
2301.582629	-0.174987	0.583763	0.076668	76.131210	31.434464	120.821175	-3.552667	0.000000	3.518318	0.000000	0.000000	0.000000	0.296791	0.172003	0.427753	0.000000	0.000000	3.000000	14.000000	0.000000
2301.585962	-0.174987	0.583763	0.076668	76.348663	30.946020	119.882919	-3.496140	0.000000	3.574493	0.000000	0.000000	0.000000	0.296791	0.172003	0.427753	0.000000	0.000000	3.000000	14.000000	0.000000
2301.589296	-0.173864	0.584365	0.077958	76.348663	30.946020	119.882919	-3.496140	0.000000	3.574493	0.000000	0.000000	0.000000	0.336942	0.180489	0.387029	0.000000	0.000000	3.000000	14.000000	0.000000
2301.592629	-0.173864	0.584365	0.077958	76.348663	30.946020	119.882919	-3.496140	0.000000	3.574493	0.000000	0.000000	0.000000	0.336942	0.180489	0.387029	0.000000	0.000000	3.000000	14.000000	0.000000
2301.595962	-0.173864	0.584365	0.077958	76.578506	30.196335	118.634933	-3.438950	0.000000	3.629548	0.000000	0.000000	0.000000	0.336942	0.180489	0.387029	0.000000	0.000000	3.000000	14.000000	0.000000
2301.599296	-0.172601	0.584992	0.079177	76.578506	30.196335	118.634933	-3.438950	0.000000	3.629548	0.000000	0.000000	0.000000	0.378949	0.188227	0.365778	0.000000	0.000000	3.000000	14.000000	0.000000
2301.602629	-0.172601	0.584992	0.079177	76.578506	30.196335	118.634933	-3.438950	0.000000	3.629548	0.000000	0.000000	0.000000	0.378949	0.188227	0.365778	0.000000	0.000000	3.000000	14.000000	0.000000
2301.605962	-0.172601	0.584992	0.079177	76.805916	29.242998	117.157967	-3.379176	0.000000	3.685263	0.000000	0.000000	0.000000	0.378949	0.188227	0.365778	0.000000	0.000000	3.000000	14.000000	0.000000
2301.609296	-0.171193	0.585626	0.080310	76.805916	29.242998	117.157967	-3.379176	0.000000	3.685263	0.000000	0.000000	0.000000	0.422293	0.190052	0.339886	0.000000	0.000000	3.000000	14.000000	0.000000
2301.612629	-0.171193	0.585626	0.080310	76.805916	29.242998	117.157967	-3.379176	0.000000	3.685263	0.000000	0.000000	0.000000	0.422293	0.190052	0.339886	0.000000	0.000000	3.000000	14.000000	0.000000
2301.615962	-0.171193	0.585626	0.080310	77.024178	28.228477	115.606743	-3.316781	0.000000	3.741519	0.000000	0.000000	0.000000	0.422293	0.190052	0.339886	0.000000	0.000000	3.000000	14.000000	0.000000
2301.619296	-0.169614	0.586296	0.081357	77.024178	28.228477	115.606743	-3.316781	0.000000	3.741519	0.000000	0.000000	0.000000	0.473801	0.201114	0.314118	0.000000	0.000000	3.000000	14.000000	0.000000
2301.622629	-0.169614	0.586296	0.081357	77.024178	28.228477	115.606743	-3.316781	0.000000	3.741519	0.000000	0.000000	0.000000	0.473801	0.201114	0.314118	0.000000	0.000000	3.000000	14.000000	0.000000
2301.625962	-0.169614	0.586296	0.081357	77.237556	27.188639	114.057556	-3.250705	0.000000	3.799068	0.000000	0.000000	0.000000	0.473801	0.201114	0.314118	0.000000	0.000000	3.000000	14.000000	0.000000
2301.629296	-0.167835	0.586953	0.082317	77.237556	27.188639	114.057556	-3.250705	0.000000	3.799068	0.000000	0.000000	0.000000	0.533567	0.196950	0.287968	0.000000	0.000000	3.000000	14.000000	0.000000
2301.632629	-0.167835	0.586953	0.082317	77.237556	27.188639	114.057556	-3.250705	0.000000	3.799068	0.000000	0.000000	0.000000	0.533567	0.196950	0.287968	0.000000	0.000000	3.000000	14.000000	0.000000
2301.635962	-0.167835	0.586953	0.082317	77.445038	26.178881	112.799255	-3.179790	0.000000	3.858619	0.000000	0.000000	0.000000	0.533567	0.196950	0.287968	0.000000	0.000000	3.000000	14.000000	0.000000
2301.639296	-0.165909	0.587595	0.083172	77.445038	26.178881	112.799255	-3.179790	0.000000	3.858619	0.000000	0.000000	0.000000	0.577752	0.192723	0.256580	0.000000	0.000000	3.000000	14.000000	0.000000
2301.642629	-0.165909	0.587595	0.083172	77.445038	26.178881	112.799255	-3.179790	0.000000	3.858619	0.000000	0.000000	0.000000	0.577752	0.192723	0.256580	0.000000	0.000000	3.000000	14.000000	0.000000
2301.645962	-0.165909	0.587595	0.083172	77.655861	25.157370	111.997215	-3.105391	0.000000	3.918743	0.000000	0.000000	0.000000	0.577752	0.192723	0.256580	0.000000	0.000000	3.000000	14.000000	0.000000
2301.649296	-0.163919	0.588161	0.083912	77.655861	25.157370	111.997215	-3.105391	0.000000	3.918743	0.000000	0.000000	0.000000	0.597263	0.169828	0.221894	0.000000	0.000000	3.000000	14.000000	0.000000
2301.652629	-0.163919	0.588161	0.083912	77.655861	25.157370	111.997215	-3.105391	0.000000	3.918743	0.000000	0.000000	0.000000	0.597263	0.169828	0.221894	0.000000	0.000000	3.000000	14.000000	0.000000
2301.655962	-0.163919	0.588161	0.083912	77.885681	24.058516	111.363297	-3.029788	0.000000	3.977484	0.000000	0.000000	0.000000	0.597263	0.169828	0.221894	0.000000	0.000000	3.000000	14.000000	0.000000
2301.659296	-0.161841	0.588702	0.084551	77.885681	24.058516	111.363297	-3.029788	0.000000	3.977484	0.000000	0.000000	0.000000	0.623393	0.162075	0.191707	0.000000	0.000000	3.000000	14.000000	0.000000
2301.662629	-0.161841	0.588702	0.084551	77.885681	24.058516	111.363297	-3.029788	0.000000	3.977484	0.000000	0.000000	0.000000	0.623393	0.162075	0.191707	0.000000	0.000000	3.000000	14.000000	0.000000
2301.665962	-0.161841	0.588702	0.084551	78.136612	22.810246	110.441841	-2.951745	0.000000	4.035740	0.000000	0.000000	0.000000	0.623393	0.162075	0.191707	0.000000	0.000000	3.000000	14.000000	0.000000
2301.669296	-0.159689	0.589194	0.085131	78.136612	22.810246	110.441841	-2.951745	0.000000	4.035740	0.000000	0.000000	0.000000	0.645395	0.147581	0.174152	0.000000	0.000000	3.000000	14.000000	0.000000
2301.672629	-0.159689	0.589194	0.085131	78.136612	22.810246	110.441841	-2.951745	0.000000	4.035740	0.000000	0.000000	0.000000	0.645395	0.147581	0.174152	0.000000	0.000000	3.000000	14.000000	0.000000
2301.675962	-0.159689	0.589194	0.085131	78.401810	21.440634	109.129410	-2.870452	0.000000	4.093960	0.000000	0.000000	0.000000	0.645395	0.147581	0.174152	0.000000	0.000000	3.000000	14.000000	0.000000
2301.679296	-0.157495	0.589657	0.085660	78.401810	21.440634	109.129410	-2.870452	0.000000	4.093960	0.000000	0.000000	0.000000	0.658193	0.138965	0.158513	0.000000	0.000000	3.000000	14.000000	0.000000
2301.682629	-0.157495	0.589657	0.085660	78.401810	21.440634	109.129410	-2.870452	0.000000	4.093960	0.000000	0.000000	0.000000	0.658193	0.138965	0.158513	0.000000	0.000000	3.000000	14.000000	0.000000
2301.685962	-0.157495	0.589657	0.085660	78.667252	19.990379	107.499886	-2.786533	0.000000	4.151534	0.000000	0.000000	0.000000	0.658193	0.138965	0.158513	0.000000	0.000000	3.000000	14.000000	0.000000
2301.689296	-0.155229	0.590071	0.086128	78.667252	19.990379	107.499886	-2.786533	0.000000	4.151534	0.000000	0.000000	0.000000	0.679794	0.124392	0.140584	0.000000	0.000000	3.000000	14.000000	0.000000
2301.692629	-0.155229	0.590071	0.086128	78.667252	19.990379	107.499886	-2.786533	0.000000	4.151534	0.000000	0.000000	0.000000	0.679794	0.124392	0.140584	0.000000	0.000000	3.000000	14.000000	0.000000
2301.695962	-0.155229	0.590071	0.086128	78.907669	18.584797	105.870270	-2.698984	0.000000	4.208977	0.000000	0.000000	0.000000	0.679794	0.124392	0.140584	0.000000	0.000000	3.000000	14.000000	0.000000
2301.699296	-0.152898	0.590426	0.086558	78.907669	18.584797	105.870270	-2.698984	0.000000	4.208977	0.000000	0.000000	0.000000	0.699359	0.106466	0.128891	0.000000	0.000000	3.000000	14.000000	0.000000
2301.702629	-0.152898	0.590426	0.086558	78.907669	18.584797	105.870270	-2.698984	0.000000	4.208977	0.000000	0.000000	0.000000	0.699359	0.106466	0.128891	0.000000	0.000000	3.000000	14.000000	0.000000
2301.705962	-0.152898	0.590426	0.086558	79.110527	17.354467	104.658287	-2.607307	0.000000	4.266375	0.000000	0.000000	0.000000	0.699359	0.106466	0.128891	0.000000	0.000000	3.000000	14.000000	0.000000
2301.709296	-0.150530	0.590772	0.086948	79.110527	17.354467	104.658287	-2.607307	0.000000	4.266375	0.000000	0.000000	0.000000	0.710399	0.103712	0.117103	0.000000	0.000000	3.000000	14.000000	0.000000
2301.712629	-0.150530	0.590772	0.086948	79.110527	17.354467	104.658287	-2.607307	0.000000	4.266375	0.000000	0.000000	0.000000	0.710399	0.103712	0.117103	0.000000	0.000000	3.000000	14.000000	0.000000
2301.715962	-0.150530	0.590772	0.086948	79.278152	16.281454	103.695656	-2.512314	0.000000	4.322994	0.000000	0.000000	0.000000	0.710399	0.103712	0.117103	0.000000	0.000000	3.000000	14.000000	0.000000
2301.719296	-0.148154	0.591078	0.087299	79.278152	16.281454	103.695656	-2.512314	0.000000	4.322994	0.000000	0.000000	0.000000	0.712965	0.091699	0.105182	0.000000	0.000000	3.000000	14.000000	0.000000
2301.722629	-0.148154	0.591078	0.087299	79.278152	16.281454	103.695656	-2.512314	0.000000	4.322994	0.000000	0.000000	0.000000	0.712965	0.091699	0.105182	0.000000	0.000000	3.000000	14.000000	0.000000
2301.725962	-0.148154	0.591078	0.087299	79.411758	15.366422	102.835182	-2.407679	0.000000	4.364948	0.000000	0.000000	0.000000	0.712965	0.091699	0.105182	0.000000	0.000000	3.000000	14.000000	0.000000
2301.729296	-0.145757	0.591372	0.087668	79.411758	15.366422	102.835182	-2.407679	0.000000	4.364948	0.000000	0.000000	0.000000	0.719085	0.088315	0.110595	0.000000	0.000000	3.000000	14.000000	0.000000
2301.732629	-0.145757	0.591372	0.087668	79.411758	15.366422	102.835182	-2.407679	0.000000	4.364948	0.000000	0.000000	0.000000	0.719085	0.088315	0.110595	0.000000	0.000000	3.000000	14.000000	0.000000
2301.735962	-0.145757	0.591372	0.087668	79.521179	14.569594	102.064484	-2.287832	0.000000	4.383380	0.000000	0.000000	0.000000	0.719085	0.088315	0.110595	0.000000	0.000000	3.000000	14.000000	0.000000
2301.739296	-0.143407	0.591646	0.087997	79.521179	14.569594	102.064484	-2.287832	0.000000	4.383380	0.000000	0.000000	0.000000	0.704858	0.082268	0.098910	0.000000	0.000000	3.000000	14.000000	0.000000
2301.742629	-0.143407	0.591646	0.087997	79.521179	14.569594	102.064484	-2.287832	0.000000	4.383380	0.000000	0.000000	0.000000	0.704858	0.082268	0.098910	0.000000	0.000000	3.000000	14.000000	0.000000
2301.745962	-0.143407	0.591646	0.087997	79.618690	13.843719	101.410248	-2.170355	0.000000	4.399866	0.000000	0.000000	0.000000	0.704858	0.082268	0.098910	0.000000	0.000000	3.000000	14.000000	0.000000
2301.749296	-0.141089	0.591909	0.088332	79.618690	13.843719	101.410248	-2.170355	0.000000	4.399866	0.000000	0.000000	0.000000	0.695476	0.078914	0.100339	0.000000	0.000000	3.000000	14.000000	0.000000
2301.752629	-0.141089	0.591909	0.088332	79.618690	13.843719	101.410248	-2.170355	0.000000	4.399866	0.000000	0.000000	0.000000	0.695476	0.078914	0.100339	0.000000	0.000000	3.000000	14.000000	0.000000
2301.755962	-0.141089	0.591909	0.088332	79.705894	13.156096	100.825401	-2.054443	0.000000	4.416589	0.000000	0.000000	0.000000	0.695476	0.078914	0.100339	0.000000	0.000000	3.000000	14.000000	0.000000
2301.759296	-0.138796	0.592172	0.088650	79.705894	13.156096	100.825401	-2.054443	0.000000	4.416589	0.000000	0.000000	0.000000	0.687815	0.078830	0.095363	0.000000	0.000000	3.000000	14.000000	0.000000
2301.762629	-0.138796	0.592172	0.088650	79.705894	13.156096	100.825401	-2.054443	0.000000	4.416589	0.000000	0.000000	0.000000	0.687815	0.078830	0.095363	0.000000	0.000000	3.000000	14.000000	0.000000
2301.765962	-0.138796	0.592172	0.088650	79.780762	12.539280	100.238014	-1.939807	0.000000	4.432483	0.000000	0.000000	0.000000	0.687815	0.078830	0.095363	0.000000	0.000000	3.000000	14.000000	0.000000
2301.769296	-0.136483	0.592424	0.088986	79.780762	12.539280	100.238014	-1.939807	0.000000	4.432483	0.000000	0.000000	0.000000	0.694036	0.075486	0.100918	0.000000	0.000000	3.000000	14.000000	0.000000
2301.772629	-0.136483	0.592424	0.088986	79.780762	12.539280	100.238014	-1.939807	0.000000	4.432483	0.000000	0.000000	0.000000	0.694036	0.075486	0.100918	0.000000	0.000000	3.000000	14.000000	0.000000
2301.775962	-0.136483	0.592424	0.088986	79.850533	11.940504	99.545509	-1.824134	0.000000	4.449302	0.000000	0.000000	0.000000	0.694036	0.075486	0.100918	0.000000	0.000000	3.000000	14.000000	0.000000
2301.779296	-0.134065	0.592675	0.089338	79.850533	11.940504	99.545509	-1.824134	0.000000	4.449302	0.000000	0.000000	0.000000	0.725305	0.075448	0.105578	0.000000	0.000000	3.000000	14.000000	0.000000
2301.782629	-0.134065	0.592675	0.089338	79.850533	11.940504	99.545509	-1.824134	0.000000	4.449302	0.000000	0.000000	0.000000	0.725305	0.075448	0.105578	0.000000	0.000000	3.000000	14.000000	0.000000
2301.785962	-0.134065	0.592675	0.089338	79.926743	11.280376	98.891022	-1.703250	0.000000	4.466899	0.000000	0.000000	0.000000	0.725305	0.075448	0.105578	0.000000	0.000000	3.000000	14.000000	0.000000
2301.789296	-0.131621	0.592926	0.089685	79.926743	11.280376	98.891022	-1.703250	0.000000	4.466899	0.000000	0.000000	0.000000	0.733250	0.075372	0.104205	0.000000	0.000000	3.000000	14.000000	0.000000
2301.792629	-0.131621	0.592926	0.089685	79.926743	11.280376	98.891022	-1.703250	0.000000	4.466899	0.000000	0.000000	0.000000	0.733250	0.075372	0.104205	0.000000	0.000000	3.000000	14.000000	0.000000
2301.795962	-0.131621	0.592926	0.089685	80.011169	10.442452	98.420166	-1.581042	0.000000	4.484266	0.000000	0.000000	0.000000	0.733250	0.075372	0.104205	0.000000	0.000000	3.000000	14.000000	0.000000
2301.799296	-0.129155	0.593167	0.090050	80.011169	10.442452	98.420166	-1.581042	0.000000	4.484266	0.000000	0.000000	0.000000	0.739647	0.072054	0.109299	0.000000	0.000000	3.000000	14.000000	0.000000
2301.802629	-0.129155	0.593167	0.090050	80.011169	10.442452	98.420166	-1.581042	0.000000	4.484266	0.000000	0.000000	0.000000	0.739647	0.072054	0.109299	0.000000	0.000000	3.000000	14.000000	0.000000
2301.805962	-0.129155	0.593167	0.090050	80.111092	9.352711	97.747307	-1.457768	0.000000	4.502483	0.000000	0.000000	0.000000	0.739647	0.072054	0.109299	0.000000	0.000000	3.000000	14.000000	0.000000
2301.809296	-0.126637	0.593406	0.090415	80.111092	9.352711	97.747307	-1.457768	0.000000	4.502483	0.000000	0.000000	0.000000	0.755444	0.071989	0.109538	0.000000	0.000000	3.000000	14.000000	0.000000
2301.812629	-0.126637	0.593406	0.090415	80.111092	9.352711	97.747307	-1.457768	0.000000	4.502483	0.000000	0.000000	0.000000	0.755444	0.071989	0.109538	0.000000	0.000000	3.000000	14.000000	0.000000
2301.815962	-0.126637	0.593406	0.090415	80.221992	7.968591	96.588387	-1.331860	0.000000	4.520739	0.000000	0.000000	0.000000	0.755444	0.071989	0.109538	0.000000	0.000000	3.000000	14.000000	0.000000
2301.819296	-0.124101	0.593655	0.090811	80.221992	7.968591	96.588387	-1.331860	0.000000	4.520739	0.000000	0.000000	0.000000	0.760963	0.074687	0.118800	0.000000	0.000000	3.000000	14.000000	0.000000
2301.822629	-0.124101	0.593655	0.090811	80.221992	7.968591	96.588387	-1.331860	0.000000	4.520739	0.000000	0.000000	0.000000	0.760963	0.074687	0.118800	0.000000	0.000000	3.000000	14.000000	0.000000
2301.825962	-0.124101	0.593655	0.090811	80.333504	6.296317	94.753784	-1.205033	0.000000	4.540539	0.000000	0.000000	0.000000	0.760963	0.074687	0.118800	0.000000	0.000000	3.000000	14.000000	0.000000
2301.829296	-0.121479	0.593946	0.091183	80.333504	6.296317	94.753784	-1.205033	0.000000	4.540539	0.000000	0.000000	0.000000	0.786642	0.087082	0.111644	0.000000	0.000000	3.000000	14.000000	0.000000
2301.832629	-0.121479	0.593946	0.091183	80.333504	6.296317	94.753784	-1.205033	0.000000	4.540539	0.000000	0.000000	0.000000	0.786642	0.087082	0.111644	0.000000	0.000000	3.000000	14.000000	0.000000
2301.835962	-0.121479	0.593946	0.091183	80.443481	4.379364	93.052887	-1.073926	0.000000	4.559146	0.000000	0.000000	0.000000	0.786642	0.087082	0.111644	0.000000	0.000000	3.000000	14.000000	0.000000
2301.839296	-0.118852	0.594297	0.091528	80.443481	4.379364	93.052887	-1.073926	0.000000	4.559146	0.000000	0.000000	0.000000	0.787831	0.105413	0.103440	0.000000	0.000000	3.000000	14.000000	0.000000
2301.842629	-0.118852	0.594297	0.091528	80.443481	4.379364	93.052887	-1.073926	0.000000	4.559146	0.000000	0.000000	0.000000	0.787831	0.105413	0.103440	0.000000	0.000000	3.000000	14.000000	0.000000
2301.845962	-0.118852	0.594297	0.091528	80.545830	2.167963	91.450912	-0.942621	0.000000	4.576386	0.000000	0.000000	0.000000	0.787831	0.105413	0.103440	0.000000	0.000000	3.000000	14.000000	0.000000
2301.849296	-0.116138	0.594670	0.091832	80.545830	2.167963	91.450912	-0.942621	0.000000	4.576386	0.000000	0.000000	0.000000	0.814269	0.111788	0.091322	0.000000	0.000000	3.000000	14.000000	0.000000
2301.852629	-0.116138	0.594670	0.091832	80.545830	2.167963	91.450912	-0.942621	0.000000	4.576386	0.000000	0.000000	0.000000	0.814269	0.111788	0.091322	0.000000	0.000000	3.000000	14.000000	0.000000
2301.855962	-0.116138	0.594670	0.091832	80.637413	-0.352393	89.443573	-0.806909	0.000000	4.591607	0.000000	0.000000	0.000000	0.814269	0.111788	0.091322	0.000000	0.000000	3.000000	14.000000	0.000000
2301.859296	-0.113319	0.595042	0.092144	80.637413	-0.352393	89.443573	-0.806909	0.000000	4.591607	0.000000	0.000000	0.000000	0.845627	0.111670	0.093674	0.000000	0.000000	3.000000	14.000000	0.000000
2301.862629	-0.113319	0.595042	0.092144	80.637413	-0.352393	89.443573	-0.806909	0.000000	4.591607	0.000000	0.000000	0.000000	0.845627	0.111670	0.093674	0.000000	0.000000	3.000000	14.000000	0.000000
2301.865962	-0.113319	0.595042	0.092144	80.705208	-3.237574	86.788994	-0.665971	0.000000	4.607219	0.000000	0.000000	0.000000	0.845627	0.111670	0.093674	0.000000	0.000000	3.000000	14.000000	0.000000
2301.869296	-0.110336	0.595486	0.092436	80.705208	-3.237574	86.788994	-0.665971	0.000000	4.607219	0.000000	0.000000	0.000000	0.894896	0.133155	0.087607	0.000000	0.000000	3.000000	14.000000	0.000000
2301.872629	-0.110336	0.595486	0.092436	80.705208	-3.237574	86.788994	-0.665971	0.000000	4.607219	0.000000	0.000000	0.000000	0.894896	0.133155	0.087607	0.000000	0.000000	3.000000	14.000000	0.000000
2301.875962	-0.110336	0.595486	0.092436	80.743263	-6.399850	83.856133	-0.516822	0.000000	4.621820	0.000000	0.000000	0.000000	0.894896	0.133155	0.087607	0.000000	0.000000	3.000000	14.000000	0.000000
2301.879296	-0.107249	0.595929	0.092732	80.743263	-6.399850	83.856133	-0.516822	0.000000	4.621820	0.000000	0.000000	0.000000	0.926213	0.133018	0.088748	0.000000	0.000000	3.000000	14.000000	0.000000
2301.882629	-0.107249	0.595929	0.092732	80.743263	-6.399850	83.856133	-0.516822	0.000000	4.621820	0.000000	0.000000	0.000000	0.926213	0.133018	0.088748	0.000000	0.000000	3.000000	14.000000	0.000000
2301.885962	-0.107249	0.595929	0.092732	80.742676	-9.812896	80.861794	-0.362453	0.000000	4.636612	0.000000	0.000000	0.000000	0.926213	0.133018	0.088748	0.000000	0.000000	3.000000	14.000000	0.000000
2301.889296	-0.104079	0.596383	0.093003	80.742676	-9.812896	80.861794	-0.362453	0.000000	4.636612	0.000000	0.000000	0.000000	0.950973	0.136083	0.081222	0.000000	0.000000	3.000000	14.000000	0.000000
2301.892629	-0.104079	0.596383	0.093003	80.742676	-9.812896	80.861794	-0.362453	0.000000	4.636612	0.000000	0.000000	0.000000	0.950973	0.136083	0.081222	0.000000	0.000000	3.000000	14.000000	0.000000
2301.895962	-0.104079	0.596383	0.093003	80.695488	-13.361326	77.893837	-0.203957	0.000000	4.650149	0.000000	0.000000	0.000000	0.950973	0.136083	0.081222	0.000000	0.000000	3.000000	14.000000	0.000000
2301.899296	-0.100879	0.596847	0.093238	80.695488	-13.361326	77.893837	-0.203957	0.000000	4.650149	0.000000	0.000000	0.000000	0.959952	0.139110	0.070386	0.000000	0.000000	3.000000	14.000000	0.000000
2301.902629	-0.100879	0.596847	0.093238	80.695488	-13.361326	77.893837	-0.203957	0.000000	4.650149	0.000000	0.000000	0.000000	0.959952	0.139110	0.070386	0.000000	0.000000	3.000000	14.000000	0.000000
2301.905962	-0.100879	0.596847	0.093238	80.605911	-16.969305	74.677925	-0.043966	0.000000	4.661880	0.000000	0.000000	0.000000	0.959952	0.139110	0.070386	0.000000	0.000000	3.000000	14.000000	0.000000
2301.909296	-0.097646	0.597250	0.093414	80.605911	-16.969305	74.677925	-0.043966	0.000000	4.661880	0.000000	0.000000	0.000000	0.969956	0.120934	0.052794	0.000000	0.000000	3.000000	14.000000	0.000000
2301.912629	-0.097646	0.597250	0.093414	80.605911	-16.969305	74.677925	-0.043966	0.000000	4.661880	0.000000	0.000000	0.000000	0.969956	0.120934	0.052794	0.000000	0.000000	3.000000	14.000000	0.000000
2301.915962	-0.097646	0.597250	0.093414	80.495209	-20.574356	71.017563	0.117694	0.000000	4.670679	0.000000	0.000000	0.000000	0.969956	0.120934	0.052794	0.000000	0.000000	3.000000	14.000000	0.000000
2301.919296	-0.094403	0.597684	0.093503	80.495209	-20.574356	71.017563	0.117694	0.000000	4.670679	0.000000	0.000000	0.000000	0.973027	0.130264	0.026902	0.000000	0.000000	3.000000	14.000000	0.000000
2301.922629	-0.094403	0.597684	0.093503	80.495209	-20.574356	71.017563	0.117694	0.000000	4.670679	0.000000	0.000000	0.000000	0.973027	0.130264	0.026902	0.000000	0.000000	3.000000	14.000000	0.000000
2301.925962	-0.094403	0.597684	0.093503	80.388443	-23.958124	67.424500	0.279865	0.000000	4.675163	0.000000	0.000000	0.000000	0.973027	0.130264	0.026902	0.000000	0.000000	3.000000	14.000000	0.000000
2301.929296	-0.091121	0.598078	0.093489	80.388443	-23.958124	67.424500	0.279865	0.000000	4.675163	0.000000	0.000000	0.000000	0.984654	0.118320	-0.004363	0.000000	0.000000	3.000000	14.000000	0.000000
2301.932629	-0.091121	0.598078	0.093489	80.388443	-23.958124	67.424500	0.279865	0.000000	4.675163	0.000000	0.000000	0.000000	0.984654	0.118320	-0.004363	0.000000	0.000000	3.000000	14.000000	0.000000
2301.935962	-0.091121	0.598078	0.093489	80.294167	-26.992510	64.398941	0.443974	0.000000	4.674436	0.000000	0.000000	0.000000	0.984654	0.118320	-0.004363	0.000000	0.000000	3.000000	14.000000	0.000000
2301.939296	-0.087830	0.598453	0.093380	80.294167	-26.992510	64.398941	0.443974	0.000000	4.674436	0.000000	0.000000	0.000000	0.987233	0.112316	-0.032666	0.000000	0.000000	3.000000	14.000000	0.000000
2301.942629	-0.087830	0.598453	0.093380	80.294167	-26.992510	64.398941	0.443974	0.000000	4.674436	0.000000	0.000000	0.000000	0.987233	0.112316	-0.032666	0.000000	0.000000	3.000000	14.000000	0.000000
2301.945962	-0.087830	0.598453	0.093380	80.191475	-29.537066	62.061169	0.608513	0.000000	4.668991	0.000000	0.000000	0.000000	0.987233	0.112316	-0.032666	0.000000	0.000000	3.000000	14.000000	0.000000
2301.949296	-0.084508	0.598827	0.093195	80.191475	-29.537066	62.061169	0.608513	0.000000	4.668991	0.000000	0.000000	0.000000	0.996546	0.112228	-0.055406	0.000000	0.000000	3.000000	14.000000	0.000000
2301.952629	-0.084508	0.598827	0.093195	80.191475	-29.537066	62.061169	0.608513	0.000000	4.668991	0.000000	0.000000	0.000000	0.996546	0.112228	-0.055406	0.000000	0.000000	3.000000	14.000000	0.000000
2301.955962	-0.084508	0.598827	0.093195	80.070450	-31.576273	60.271549	0.774604	0.000000	4.659757	0.000000	0.000000	0.000000	0.996546	0.112228	-0.055406	0.000000	0.000000	3.000000	14.000000	0.000000
2301.959296	-0.081158	0.599140	0.092949	80.070450	-31.576273	60.271549	0.774604	0.000000	4.659757	0.000000	0.000000	0.000000	1.004828	0.093865	-0.073744	0.000000	0.000000	3.000000	14.000000	0.000000
2301.962629	-0.081158	0.599140	0.092949	80.070450	-31.576273	60.271549	0.774604	0.000000	4.659757	0.000000	0.000000	0.000000	1.004828	0.093865	-0.073744	0.000000	0.000000	3.000000	14.000000	0.000000
2301.965962	-0.081158	0.599140	0.092949	79.915504	-33.093449	58.894749	0.942075	0.000000	4.647466	0.000000	0.000000	0.000000	1.004828	0.093865	-0.073744	0.000000	0.000000	3.000000	14.000000	0.000000
2301.969296	-0.077866	0.599482	0.092668	79.915504	-33.093449	58.894749	0.942075	0.000000	4.647466	0.000000	0.000000	0.000000	0.987773	0.102581	-0.084541	0.000000	0.000000	3.000000	14.000000	0.000000
2301.972629	-0.077866	0.599482	0.092668	79.915504	-33.093449	58.894749	0.942075	0.000000	4.647466	0.000000	0.000000	0.000000	0.987773	0.102581	-0.084541	0.000000	0.000000	3.000000	14.000000	0.000000
2301.975962	-0.077866	0.599482	0.092668	79.770149	-34.246029	57.837959	1.106704	0.000000	4.633376	0.000000	0.000000	0.000000	0.987773	0.102581	-0.084541	0.000000	0.000000	3.000000	14.000000	0.000000
2301.979296	-0.074760	0.599802	0.092326	79.770149	-34.246029	57.837959	1.106704	0.000000	4.633376	0.000000	0.000000	0.000000	0.931819	0.096162	-0.102517	0.000000	0.000000	3.000000	14.000000	0.000000
2301.982629	-0.074760	0.599802	0.092326	79.770149	-34.246029	57.837959	1.106704	0.000000	4.633376	0.000000	0.000000	0.000000	0.931819	0.096162	-0.102517	0.000000	0.000000	3.000000	14.000000	0.000000
2301.985962	-0.074760	0.599802	0.092326	79.656113	-35.057468	56.814034	1.262007	0.000000	4.616290	0.000000	0.000000	0.000000	0.931819	0.096162	-0.102517	0.000000	0.000000	3.000000	14.000000	0.000000
2301.989296	-0.071865	0.600132	0.091916	79.656113	-35.057468	56.814034	1.262007	0.000000	4.616290	0.000000	0.000000	0.000000	0.868352	0.098837	-0.122898	0.000000	0.000000	3.000000	14.000000	0.000000
2301.992629	-0.071865	0.600132	0.091916	79.656113	-35.057468	56.814034	1.262007	0.000000	4.616290	0.000000	0.000000	0.000000	0.868352	0.098837	-0.122898	0.000000	0.000000	3.000000	14.000000	0.000000
2301.995962	-0.071865	0.600132	0.091916	79.604958	-35.336723	56.515957	1.406733	0.000000	4.595807	0.000000	0.000000	0.000000	0.868352	0.098837	-0.122898	0.000000	0.000000	3.000000	14.000000	0.000000
2301.999296	-0.069178	0.600460	0.091404	79.604958	-35.336723	56.515957	1.406733	0.000000	4.595807	0.000000	0.000000	0.000000	0.806310	0.098535	-0.153547	0.000000	0.000000	3.000000	14.000000	0.000000
2302.002629	-0.069178	0.600460	0.091404	79.604958	-35.336723	56.515957	1.406733	0.000000	4.595807	0.000000	0.000000	0.000000	0.806310	0.098535	-0.153547	0.000000	0.000000	3.000000	14.000000	0.000000
2302.005962	-0.069178	0.600460	0.091404	79.633713	-35.062866	57.724312	1.541118	0.000000	4.570216	0.000000	0.000000	0.000000	0.806310	0.098535	-0.153547	0.000000	0.000000	3.000000	14.000000	0.000000
2302.009296	-0.066625	0.600817	0.090855	79.633713	-35.062866	57.724312	1.541118	0.000000	4.570216	0.000000	0.000000	0.000000	0.765678	0.107107	-0.164776	0.000000	0.000000	3.000000	14.000000	0.000000
2302.012629	-0.066625	0.600817	0.090855	79.633713	-35.062866	57.724312	1.541118	0.000000	4.570216	0.000000	0.000000	0.000000	0.765678	0.107107	-0.164776	0.000000	0.000000	3.000000	14.000000	0.000000
2302.015962	-0.066625	0.600817	0.090855	79.657059	-34.812214	59.118633	1.668731	0.000000	4.542753	0.000000	0.000000	0.000000	0.765678	0.107107	-0.164776	0.000000	0.000000	3.000000	14.000000	0.000000
2302.019296	-0.064101	0.601162	0.090253	79.657059	-34.812214	59.118633	1.668731	0.000000	4.542753	0.000000	0.000000	0.000000	0.757339	0.103635	-0.180729	0.000000	0.000000	3.000000	14.000000	0.000000
2302.022629	-0.064101	0.601162	0.090253	79.657059	-34.812214	59.118633	1.668731	0.000000	4.542753	0.000000	0.000000	0.000000	0.757339	0.103635	-0.180729	0.000000	0.000000	3.000000	14.000000	0.000000
2302.025962	-0.064101	0.601162	0.090253	79.670326	-34.595779	60.125275	1.794954	0.000000	4.512631	0.000000	0.000000	0.000000	0.757339	0.103635	-0.180729	0.000000	0.000000	3.000000	14.000000	0.000000
2302.029296	-0.061394	0.601506	0.089598	79.670326	-34.595779	60.125275	1.794954	0.000000	4.512631	0.000000	0.000000	0.000000	0.811927	0.103138	-0.196410	0.000000	0.000000	3.000000	14.000000	0.000000
2302.032629	-0.061394	0.601506	0.089598	79.670326	-34.595779	60.125275	1.794954	0.000000	4.512631	0.000000	0.000000	0.000000	0.811927	0.103138	-0.196410	0.000000	0.000000	3.000000	14.000000	0.000000
2302.035962	-0.061394	0.601506	0.089598	79.678787	-34.362118	60.761513	1.930275	0.000000	4.479896	0.000000	0.000000	0.000000	0.811927	0.103138	-0.196410	0.000000	0.000000	3.000000	14.000000	0.000000
2302.039296	-0.058590	0.601828	0.088925	79.678787	-34.362118	60.761513	1.930275	0.000000	4.479896	0.000000	0.000000	0.000000	0.841246	0.096531	-0.201806	0.000000	0.000000	3.000000	14.000000	0.000000
2302.042629	-0.058590	0.601828	0.088925	79.678787	-34.362118	60.761513	1.930275	0.000000	4.479896	0.000000	0.000000	0.000000	0.841246	0.096531	-0.201806	0.000000	0.000000	3.000000	14.000000	0.000000
2302.045962	-0.058590	0.601828	0.088925	79.694389	-34.223366	61.273628	2.070483	0.000000	4.446262	0.000000	0.000000	0.000000	0.841246	0.096531	-0.201806	0.000000	0.000000	3.000000	14.000000	0.000000
2302.049296	-0.055816	0.602138	0.088197	79.694389	-34.223366	61.273628	2.070483	0.000000	4.446262	0.000000	0.000000	0.000000	0.832221	0.092952	-0.218473	0.000000	0.000000	3.000000	14.000000	0.000000
2302.052629	-0.055816	0.602138	0.088197	79.694389	-34.223366	61.273628	2.070483	0.000000	4.446262	0.000000	0.000000	0.000000	0.832221	0.092952	-0.218473	0.000000	0.000000	3.000000	14.000000	0.000000
2302.055962	-0.055816	0.602138	0.088197	79.701912	-34.449337	61.356258	2.209186	0.000000	4.409850	0.000000	0.000000	0.000000	0.832221	0.092952	-0.218473	0.000000	0.000000	3.000000	14.000000	0.000000
2302.059296	-0.053068	0.602455	0.087368	79.701912	-34.449337	61.356258	2.209186	0.000000	4.409850	0.000000	0.000000	0.000000	0.824372	0.095238	-0.248738	0.000000	0.000000	3.000000	14.000000	0.000000
2302.062629	-0.053068	0.602455	0.087368	79.701912	-34.449337	61.356258	2.209186	0.000000	4.409850	0.000000	0.000000	0.000000	0.824372	0.095238	-0.248738	0.000000	0.000000	3.000000	14.000000	0.000000
2302.065962	-0.050751	0.602731	0.086577	79.692062	-35.112560	61.138649	2.346581	0.000000	4.368394	0.000000	0.000000	0.000000	0.695155	0.082710	-0.237296	0.000000	0.000000	3.000000	14.000000	0.000000
2302.069296	-0.050751	0.602731	0.086577	79.692062	-35.112560	61.138649	2.346581	0.000000	4.368394	0.000000	0.000000	0.000000	0.695155	0.082710	-0.237296	0.000000	0.000000	3.000000	14.000000	0.000000
2302.072629	-0.050751	0.602731	0.086577	79.692062	-35.112560	61.138649	2.346581	0.000000	4.368394	0.000000	0.000000	0.000000	0.695155	0.082710	-0.237296	0.000000	0.000000	3.000000	14.000000	0.000000
2302.075962	-0.050751	0.602731	0.086577	79.630920	-36.365196	60.606331	2.462441	0.000000	4.328845	0.000000	0.000000	0.000000	0.695155	0.082710	-0.237296	0.000000	0.000000	3.000000	14.000000	0.000000
2302.079296	-0.048049	0.603052	0.085450	79.630920	-36.365196	60.606331	2.462441	0.000000	4.328845	0.000000	0.000000	0.000000	0.810724	0.096377	-0.338074	0.000000	0.000000	3.000000	14.000000	0.000000
2302.082629	-0.048049	0.603052	0.085450	79.630920	-36.365196	60.606331	2.462441	0.000000	4.328845	0.000000	0.000000	0.000000	0.810724	0.096377	-0.338074	0.000000	0.000000	3.000000	14.000000	0.000000
2302.085962	-0.048049	0.603052	0.085450	79.539017	-37.580360	59.945408	2.597480	0.000000	4.272365	0.000000	0.000000	0.000000	0.810724	0.096377	-0.338074	0.000000	0.000000	3.000000	14.000000	0.000000
2302.089296	-0.045674	0.603361	0.084366	79.539017	-37.580360	59.945408	2.597480	0.000000	4.272365	0.000000	0.000000	0.000000	0.712557	0.092574	-0.325224	0.000000	0.000000	3.000000	14.000000	0.000000
2302.092629	-0.045674	0.603361	0.084366	79.539017	-37.580360	59.945408	2.597480	0.000000	4.272365	0.000000	0.000000	0.000000	0.712557	0.092574	-0.325224	0.000000	0.000000	3.000000	14.000000	0.000000
2302.095962	-0.045674	0.603361	0.084366	79.438232	-38.688839	59.040298	2.707003	0.000000	4.203825	0.000000	0.000000	0.000000	0.712557	0.092574	-0.325224	0.000000	0.000000	3.000000	14.000000	0.000000
2302.099296	-0.043300	0.603655	0.083171	79.438232	-38.688839	59.040298	2.707003	0.000000	4.203825	0.000000	0.000000	0.000000	0.711996	0.088387	-0.358406	0.000000	0.000000	3.000000	14.000000	0.000000
2302.102629	-0.043300	0.603655	0.083171	79.438232	-38.688839	59.040298	2.707003	0.000000	4.203825	0.000000	0.000000	0.000000	0.711996	0.088387	-0.358406	0.000000	0.000000	3.000000	14.000000	0.000000
2302.105962	-0.043300	0.603655	0.083171	79.360771	-39.409435	58.348427	2.816416	0.000000	4.131320	0.000000	0.000000	0.000000	0.711996	0.088387	-0.358406	0.000000	0.000000	3.000000	14.000000	0.000000
2302.109296	-0.040932	0.603975	0.081896	79.360771	-39.409435	58.348427	2.816416	0.000000	4.131320	0.000000	0.000000	0.000000	0.710371	0.095984	-0.382688	0.000000	0.000000	3.000000	14.000000	0.000000
2302.112629	-0.040932	0.603975	0.081896	79.360771	-39.409435	58.348427	2.816416	0.000000	4.131320	0.000000	0.000000	0.000000	0.710371	0.095984	-0.382688	0.000000	0.000000	3.000000	14.000000	0.000000
2302.115962	-0.040932	0.603975	0.081896	79.342865	-39.618896	58.343006	2.924876	0.000000	4.055256	0.000000	0.000000	0.000000	0.710371	0.095984	-0.382688	0.000000	0.000000	3.000000	14.000000	0.000000
2302.119296	-0.038595	0.604330	0.080514	79.342865	-39.618896	58.343006	2.924876	0.000000	4.055256	0.000000	0.000000	0.000000	0.701309	0.106252	-0.414505	0.000000	0.000000	3.000000	14.000000	0.000000
2302.122629	-0.038595	0.604330	0.080514	79.342865	-39.618896	58.343006	2.924876	0.000000	4.055256	0.000000	0.000000	0.000000	0.701309	0.106252	-0.414505	0.000000	0.000000	3.000000	14.000000	0.000000
2302.125962	-0.038595	0.604330	0.080514	79.377029	-39.501602	58.781429	3.032135	0.000000	3.975696	0.000000	0.000000	0.000000	0.701309	0.106252	-0.414505	0.000000	0.000000	3.000000	14.000000	0.000000
2302.129296	-0.036235	0.604677	0.078999	79.377029	-39.501602	58.781429	3.032135	0.000000	3.975696	0.000000	0.000000	0.000000	0.707835	0.104316	-0.454322	0.000000	0.000000	3.000000	14.000000	0.000000
2302.132629	-0.036235	0.604677	0.078999	79.377029	-39.501602	58.781429	3.032135	0.000000	3.975696	0.000000	0.000000	0.000000	0.707835	0.104316	-0.454322	0.000000	0.000000	3.000000	14.000000	0.000000
2302.135962	-0.036235	0.604677	0.078999	79.412659	-39.404209	59.169136	3.140419	0.000000	3.890729	0.000000	0.000000	0.000000	0.707835	0.104316	-0.454322	0.000000	0.000000	3.000000	14.000000	0.000000
2302.139296	-0.033933	0.605008	0.077370	79.412659	-39.404209	59.169136	3.140419	0.000000	3.890729	0.000000	0.000000	0.000000	0.690545	0.099258	-0.488899	0.000000	0.000000	3.000000	14.000000	0.000000
2302.142629	-0.033933	0.605008	0.077370	79.412659	-39.404209	59.169136	3.140419	0.000000	3.890729	0.000000	0.000000	0.000000	0.690545	0.099258	-0.488899	0.000000	0.000000	3.000000	14.000000	0.000000
2302.145962	-0.033933	0.605008	0.077370	79.449638	-39.326912	59.489799	3.246858	0.000000	3.802357	0.000000	0.000000	0.000000	0.690545	0.099258	-0.488899	0.000000	0.000000	3.000000	14.000000	0.000000
2302.149296	-0.031692	0.605361	0.075655	79.449638	-39.326912	59.489799	3.246858	0.000000	3.802357	0.000000	0.000000	0.000000	0.672477	0.105980	-0.514345	0.000000	0.000000	3.000000	14.000000	0.000000
2302.152629	-0.031692	0.605361	0.075655	79.449638	-39.326912	59.489799	3.246858	0.000000	3.802357	0.000000	0.000000	0.000000	0.672477	0.105980	-0.514345	0.000000	0.000000	3.000000	14.000000	0.000000
2302.155962	-0.031692	0.605361	0.075655	79.487602	-39.257713	59.961140	3.350738	0.000000	3.711139	0.000000	0.000000	0.000000	0.672477	0.105980	-0.514345	0.000000	0.000000	3.000000	14.000000	0.000000
2302.159296	-0.029584	0.605754	0.073806	79.487602	-39.257713	59.961140	3.350738	0.000000	3.711139	0.000000	0.000000	0.000000	0.632379	0.117916	-0.554862	0.000000	0.000000	3.000000	14.000000	0.000000
2302.162629	-0.029584	0.605754	0.073806	79.487602	-39.257713	59.961140	3.350738	0.000000	3.711139	0.000000	0.000000	0.000000	0.632379	0.117916	-0.554862	0.000000	0.000000	3.000000	14.000000	0.000000
2302.165962	-0.029584	0.605754	0.073806	79.523041	-39.201340	60.641022	3.451484	0.000000	3.617631	0.000000	0.000000	0.000000	0.632379	0.117916	-0.554862	0.000000	0.000000	3.000000	14.000000	0.000000
2302.169296	-0.027691	0.606170	0.071926	79.523041	-39.201340	60.641022	3.451484	0.000000	3.617631	0.000000	0.000000	0.000000	0.567975	0.124518	-0.563848	0.000000	0.000000	3.000000	14.000000	0.000000
2302.172629	-0.027691	0.606170	0.071926	79.523041	-39.201340	60.641022	3.451484	0.000000	3.617631	0.000000	0.000000	0.000000	0.567975	0.124518	-0.563848	0.000000	0.000000	3.000000	14.000000	0.000000
2302.175962	-0.026143	0.606572	0.070168	79.555847	-39.173950	61.170650	3.544911	0.000000	3.526132	0.000000	0.000000	0.000000	0.464331	0.120805	-0.527599	0.000000	0.000000	3.000000	14.000000	0.000000
2302.179296	-0.026143	0.606572	0.070168	79.555847	-39.173950	61.170650	3.544911	0.000000	3.526132	0.000000	0.000000	0.000000	0.464331	0.120805	-0.527599	0.000000	0.000000	3.000000	14.000000	0.000000
2302.182629	-0.026143	0.606572	0.070168	79.555847	-39.173950	61.170650	3.544911	0.000000	3.526132	0.000000	0.000000	0.000000	0.464331	0.120805	-0.527599	0.000000	0.000000	3.000000	14.000000	0.000000
2302.185962	-0.026143	0.606572	0.070168	79.597237	-39.157478	61.269890	3.624915	0.000000	3.443834	0.000000	0.000000	0.000000	0.464331	0.120805	-0.527599	0.000000	0.000000	3.000000	14.000000	0.000000
2302.189296	-0.024482	0.607029	0.067911	79.597237	-39.157478	61.269890	3.624915	0.000000	3.443834	0.000000	0.000000	0.000000	0.498269	0.137108	-0.676977	0.000000	0.000000	3.000000	14.000000	0.000000
2302.192629	-0.024482	0.607029	0.067911	79.597237	-39.157478	61.269890	3.624915	0.000000	3.443834	0.000000	0.000000	0.000000	0.498269	0.137108	-0.676977	0.000000	0.000000	3.000000	14.000000	0.000000
2302.195962	-0.024482	0.607029	0.067911	79.651604	-39.174942	61.321903	3.717821	0.000000	3.343323	0.000000	0.000000	0.000000	0.498269	0.137108	-0.676977	0.000000	0.000000	3.000000	14.000000	0.000000
2302.199296	-0.023136	0.607393	0.065719	79.651604	-39.174942	61.321903	3.717821	0.000000	3.343323	0.000000	0.000000	0.000000	0.403775	0.109088	-0.657757	0.000000	0.000000	3.000000	14.000000	0.000000
2302.202629	-0.023136	0.607393	0.065719	79.651604	-39.174942	61.321903	3.717821	0.000000	3.343323	0.000000	0.000000	0.000000	0.403775	0.109088	-0.657757	0.000000	0.000000	3.000000	14.000000	0.000000
2302.205962	-0.023136	0.607393	0.065719	79.741188	-39.097248	61.679798	3.800307	0.000000	3.249256	0.000000	0.000000	0.000000	0.403775	0.109088	-0.657757	0.000000	0.000000	3.000000	14.000000	0.000000
2302.209296	-0.021942	0.607683	0.063343	79.741188	-39.097248	61.679798	3.800307	0.000000	3.249256	0.000000	0.000000	0.000000	0.358311	0.087151	-0.712663	0.000000	0.000000	3.000000	14.000000	0.000000
2302.212629	-0.021942	0.607683	0.063343	79.741188	-39.097248	61.679798	3.800307	0.000000	3.249256	0.000000	0.000000	0.000000	0.358311	0.087151	-0.712663	0.000000	0.000000	3.000000	14.000000	0.000000
2302.215962	-0.020909	0.607874	0.061065	79.853279	-38.945774	62.125496	3.882502	0.000000	3.150584	0.000000	0.000000	0.000000	0.309746	0.057072	-0.683456	0.000000	0.000000	3.000000	14.000000	0.000000
2302.219296	-0.020909	0.607874	0.061065	79.853279	-38.945774	62.125496	3.882502	0.000000	3.150584	0.000000	0.000000	0.000000	0.309746	0.057072	-0.683456	0.000000	0.000000	3.000000	14.000000	0.000000
2302.222629	-0.020909	0.607874	0.061065	79.853279	-38.945774	62.125496	3.882502	0.000000	3.150584	0.000000	0.000000	0.000000	0.309746	0.057072	-0.683456	0.000000	0.000000	3.000000	14.000000	0.000000
2302.225962	-0.020909	0.607874	0.061065	79.994057	-38.888866	62.526714	3.954540	0.000000	3.053241	0.000000	0.000000	0.000000	0.309746	0.057072	-0.683456	0.000000	0.000000	3.000000	14.000000	0.000000
2302.229296	-0.019711	0.608052	0.058093	79.994057	-38.888866	62.526714	3.954540	0.000000	3.053241	0.000000	0.000000	0.000000	0.359345	0.053516	-0.891438	0.000000	0.000000	3.000000	14.000000	0.000000
2302.232629	-0.019711	0.608052	0.058093	79.994057	-38.888866	62.526714	3.954540	0.000000	3.053241	0.000000	0.000000	0.000000	0.359345	0.053516	-0.891438	0.000000	0.000000	3.000000	14.000000	0.000000
2302.235962	-0.019711	0.608052	0.058093	80.096802	-39.076622	62.295002	4.014431	0.000000	2.904668	0.000000	0.000000	0.000000	0.359345	0.053516	-0.891438	0.000000	0.000000	3.000000	14.000000	0.000000
2302.239296	-0.018726	0.608187	0.055262	80.096802	-39.076622	62.295002	4.014431	0.000000	2.904668	0.000000	0.000000	0.000000	0.295581	0.040573	-0.849336	0.000000	0.000000	3.000000	14.000000	0.000000
2302.242629	-0.018726	0.608187	0.055262	80.096802	-39.076622	62.295002	4.014431	0.000000	2.904668	0.000000	0.000000	0.000000	0.295581	0.040573	-0.849336	0.000000	0.000000	3.000000	14.000000	0.000000
2302.245962	-0.018726	0.608187	0.055262	80.179527	-39.355717	61.923378	4.063695	0.000000	2.763112	0.000000	0.000000	0.000000	0.295581	0.040573	-0.849336	0.000000	0.000000	3.000000	14.000000	0.000000
2302.249296	-0.017894	0.608252	0.052372	80.179527	-39.355717	61.923378	4.063695	0.000000	2.763112	0.000000	0.000000	0.000000	0.249661	0.019391	-0.866952	0.000000	0.000000	3.000000	14.000000	0.000000
2302.252629	-0.017894	0.608252	0.052372	80.179527	-39.355717	61.923378	4.063695	0.000000	2.763112	0.000000	0.000000	0.000000	0.249661	0.019391	-0.866952	0.000000	0.000000	3.000000	14.000000	0.000000
2302.255962	-0.017894	0.608252	0.052372	80.187683	-39.237514	61.973873	4.105305	0.000000	2.618620	0.000000	0.000000	0.000000	0.249661	0.019391	-0.866952	0.000000	0.000000	3.000000	14.000000	0.000000
2302.259296	-0.017264	0.608289	0.049516	80.187683	-39.237514	61.973873	4.105305	0.000000	2.618620	0.000000	0.000000	0.000000	0.189033	0.011140	-0.856897	0.000000	0.000000	3.000000	14.000000	0.000000
2302.262629	-0.017264	0.608289	0.049516	80.187683	-39.237514	61.973873	4.105305	0.000000	2.618620	0.000000	0.000000	0.000000	0.189033	0.011140	-0.856897	0.000000	0.000000	3.000000	14.000000	0.000000
2302.265962	-0.017264	0.608289	0.049516	80.036957	-38.252144	62.889793	4.136811	0.000000	2.475803	0.000000	0.000000	0.000000	0.189033	0.011140	-0.856897	0.000000	0.000000	3.000000	14.000000	0.000000
2302.269296	-0.016737	0.608374	0.046696	80.036957	-38.252144	62.889793	4.136811	0.000000	2.475803	0.000000	0.000000	0.000000	0.158132	0.025543	-0.845893	0.000000	0.000000	3.000000	14.000000	0.000000
2302.272629	-0.016737	0.608374	0.046696	80.036957	-38.252144	62.889793	4.136811	0.000000	2.475803	0.000000	0.000000	0.000000	0.158132	0.025543	-0.845893	0.000000	0.000000	3.000000	14.000000	0.000000
2302.275962	-0.016737	0.608374	0.046696	79.763458	-36.541908	64.554955	4.163166	0.000000	2.334821	0.000000	0.000000	0.000000	0.158132	0.025543	-0.845893	0.000000	0.000000	3.000000	14.000000	0.000000
2302.279296	-0.016312	0.608417	0.043963	79.763458	-36.541908	64.554955	4.163166	0.000000	2.334821	0.000000	0.000000	0.000000	0.127266	0.012845	-0.820124	0.000000	0.000000	3.000000	14.000000	0.000000
2302.282629	-0.016312	0.608417	0.043963	79.763458	-36.541908	64.554955	4.163166	0.000000	2.334821	0.000000	0.000000	0.000000	0.127266	0.012845	-0.820124	0.000000	0.000000	3.000000	14.000000	0.000000
2302.285962	-0.016312	0.608417	0.043963	79.461723	-34.295605	66.842049	4.184377	0.000000	2.198134	0.000000	0.000000	0.000000	0.127266	0.012845	-0.820124	0.000000	0.000000	3.000000	14.000000	0.000000
2302.289296	-0.015961	0.608418	0.041167	79.461723	-34.295605	66.842049	4.184377	0.000000	2.198134	0.000000	0.000000	0.000000	0.105453	0.000354	-0.838833	0.000000	0.000000	3.000000	14.000000	0.000000
2302.292629	-0.015961	0.608418	0.041167	79.461723	-34.295605	66.842049	4.184377	0.000000	2.198134	0.000000	0.000000	0.000000	0.105453	0.000354	-0.838833	0.000000	0.000000	3.000000	14.000000	0.000000
2302.295962	-0.015961	0.608418	0.041167	79.172539	-31.885143	69.359497	4.201952	0.000000	2.058328	0.000000	0.000000	0.000000	0.105453	0.000354	-0.838833	0.000000	0.000000	3.000000	14.000000	0.000000
2302.299296	-0.015706	0.608335	0.038363	79.172539	-31.885143	69.359497	4.201952	0.000000	2.058328	0.000000	0.000000	0.000000	0.076387	-0.024870	-0.841054	0.000000	0.000000	3.000000	14.000000	0.000000
2302.302629	-0.015706	0.608335	0.038363	79.172539	-31.885143	69.359497	4.201952	0.000000	2.058328	0.000000	0.000000	0.000000	0.076387	-0.024870	-0.841054	0.000000	0.000000	3.000000	14.000000	0.000000
2302.305962	-0.015706	0.608335	0.038363	78.882225	-29.601698	71.782677	4.214684	0.000000	1.918152	0.000000	0.000000	0.000000	0.076387	-0.024870	-0.841054	0.000000	0.000000	3.000000	14.000000	0.000000
2302.309296	-0.015568	0.608165	0.035488	78.882225	-29.601698	71.782677	4.214684	0.000000	1.918152	0.000000	0.000000	0.000000	0.041381	-0.051175	-0.862459	0.000000	0.000000	3.000000	14.000000	0.000000
2302.312629	-0.015568	0.608165	0.035488	78.882225	-29.601698	71.782677	4.214684	0.000000	1.918152	0.000000	0.000000	0.000000	0.041381	-0.051175	-0.862459	0.000000	0.000000	3.000000	14.000000	0.000000
2302.315962	-0.015568	0.608165	0.035488	78.594627	-27.502331	74.056358	4.221581	0.000000	1.774409	0.000000	0.000000	0.000000	0.041381	-0.051175	-0.862459	0.000000	0.000000	3.000000	14.000000	0.000000
2302.319296	-0.015593	0.607873	0.032572	78.594627	-27.502331	74.056358	4.221581	0.000000	1.774409	0.000000	0.000000	0.000000	-0.007266	-0.087559	-0.874800	0.000000	0.000000	3.000000	14.000000	0.000000
2302.322629	-0.015593	0.607873	0.032572	78.594627	-27.502331	74.056358	4.221581	0.000000	1.774409	0.000000	0.000000	0.000000	-0.007266	-0.087559	-0.874800	0.000000	0.000000	3.000000	14.000000	0.000000
2302.325962	-0.015593	0.607873	0.032572	78.308784	-25.576921	76.166626	4.220369	0.000000	1.628609	0.000000	0.000000	0.000000	-0.007266	-0.087559	-0.874800	0.000000	0.000000	3.000000	14.000000	0.000000
2302.329296	-0.015754	0.607546	0.029654	78.308784	-25.576921	76.166626	4.220369	0.000000	1.628609	0.000000	0.000000	0.000000	-0.048474	-0.098102	-0.875408	0.000000	0.000000	3.000000	14.000000	0.000000
2302.332629	-0.015754	0.607546	0.029654	78.308784	-25.576921	76.166626	4.220369	0.000000	1.628609	0.000000	0.000000	0.000000	-0.048474	-0.098102	-0.875408	0.000000	0.000000	3.000000	14.000000	0.000000
2302.335962	-0.015754	0.607546	0.029654	78.001389	-23.786125	78.158440	4.212290	0.000000	1.482708	0.000000	0.000000	0.000000	-0.048474	-0.098102	-0.875408	0.000000	0.000000	3.000000	14.000000	0.000000
2302.339296	-0.016074	0.607158	0.026741	78.001389	-23.786125	78.158440	4.212290	0.000000	1.482708	0.000000	0.000000	0.000000	-0.095908	-0.116441	-0.873828	0.000000	0.000000	3.000000	14.000000	0.000000
2302.342629	-0.016074	0.607158	0.026741	78.001389	-23.786125	78.158440	4.212290	0.000000	1.482708	0.000000	0.000000	0.000000	-0.095908	-0.116441	-0.873828	0.000000	0.000000	3.000000	14.000000	0.000000
2302.345962	-0.016074	0.607158	0.026741	77.668015	-22.119022	80.043045	4.196306	0.000000	1.337070	0.000000	0.000000	0.000000	-0.095908	-0.116441	-0.873828	0.000000	0.000000	3.000000	14.000000	0.000000
2302.349296	-0.016552	0.606734	0.023913	77.668015	-22.119022	80.043045	4.196306	0.000000	1.337070	0.000000	0.000000	0.000000	-0.143300	-0.127055	-0.848495	0.000000	0.000000	3.000000	14.000000	0.000000
2302.352629	-0.016552	0.606734	0.023913	77.668015	-22.119022	80.043045	4.196306	0.000000	1.337070	0.000000	0.000000	0.000000	-0.143300	-0.127055	-0.848495	0.000000	0.000000	3.000000	14.000000	0.000000
2302.355962	-0.016552	0.606734	0.023913	77.327950	-20.591827	81.802742	4.172422	0.000000	1.195654	0.000000	0.000000	0.000000	-0.143300	-0.127055	-0.848495	0.000000	0.000000	3.000000	14.000000	0.000000
2302.359296	-0.017116	0.606283	0.021148	77.327950	-20.591827	81.802742	4.172422	0.000000	1.195654	0.000000	0.000000	0.000000	-0.169252	-0.135267	-0.829642	0.000000	0.000000	3.000000	14.000000	0.000000
2302.362629	-0.017116	0.606283	0.021148	77.327950	-20.591827	81.802742	4.172422	0.000000	1.195654	0.000000	0.000000	0.000000	-0.169252	-0.135267	-0.829642	0.000000	0.000000	3.000000	14.000000	0.000000
2302.365962	-0.017663	0.605822	0.018729	77.018196	-19.301254	83.313850	4.144214	0.000000	1.057380	0.000000	0.000000	0.000000	-0.164064	-0.138331	-0.725561	0.000000	0.000000	3.000000	14.000000	0.000000
2302.369296	-0.017663	0.605822	0.018729	77.018196	-19.301254	83.313850	4.144214	0.000000	1.057380	0.000000	0.000000	0.000000	-0.164064	-0.138331	-0.725561	0.000000	0.000000	3.000000	14.000000	0.000000
2302.372629	-0.017663	0.605822	0.018729	77.018196	-19.301254	83.313850	4.144214	0.000000	1.057380	0.000000	0.000000	0.000000	-0.164064	-0.138331	-0.725561	0.000000	0.000000	3.000000	14.000000	0.000000
2302.375962	-0.017663	0.605822	0.018729	76.648468	-17.985313	84.866249	4.116870	0.000000	0.936453	0.000000	0.000000	0.000000	-0.164064	-0.138331	-0.725561	0.000000	0.000000	3.000000	14.000000	0.000000
2302.379296	-0.018296	0.605213	0.015797	76.648468	-17.985313	84.866249	4.116870	0.000000	0.936453	0.000000	0.000000	0.000000	-0.189961	-0.182630	-0.879561	0.000000	0.000000	3.000000	14.000000	0.000000
2302.382629	-0.018296	0.605213	0.015797	76.648468	-17.985313	84.866249	4.116870	0.000000	0.936453	0.000000	0.000000	0.000000	-0.189961	-0.182630	-0.879561	0.000000	0.000000	3.000000	14.000000	0.000000
2302.385962	-0.018296	0.605213	0.015797	76.319450	-17.050173	85.972504	4.085210	0.000000	0.789860	0.000000	0.000000	0.000000	-0.189961	-0.182630	-0.879561	0.000000	0.000000	3.000000	14.000000	0.000000
2302.389296	-0.018845	0.604616	0.013231	76.319450	-17.050173	85.972504	4.085210	0.000000	0.789860	0.000000	0.000000	0.000000	-0.164804	-0.179212	-0.769843	0.000000	0.000000	3.000000	14.000000	0.000000
2302.392629	-0.018845	0.604616	0.013231	76.319450	-17.050173	85.972504	4.085210	0.000000	0.789860	0.000000	0.000000	0.000000	-0.164804	-0.179212	-0.769843	0.000000	0.000000	3.000000	14.000000	0.000000
2302.395962	-0.018845	0.604616	0.013231	75.998863	-16.425905	86.716682	4.057742	0.000000	0.661553	0.000000	0.000000	0.000000	-0.164804	-0.179212	-0.769843	0.000000	0.000000	3.000000	14.000000	0.000000
2302.399296	-0.019477	0.603983	0.010688	75.998863	-16.425905	86.716682	4.057742	0.000000	0.661553	0.000000	0.000000	0.000000	-0.189686	-0.189922	-0.762960	0.000000	0.000000	3.000000	14.000000	0.000000
2302.402629	-0.019477	0.603983	0.010688	75.998863	-16.425905	86.716682	4.057742	0.000000	0.661553	0.000000	0.000000	0.000000	-0.189686	-0.189922	-0.762960	0.000000	0.000000	3.000000	14.000000	0.000000
2302.405962	-0.019477	0.603983	0.010688	75.675301	-16.048275	87.178635	4.026128	0.000000	0.534393	0.000000	0.000000	0.000000	-0.189686	-0.189922	-0.762960	0.000000	0.000000	3.000000	14.000000	0.000000
2302.409296	-0.020283	0.603366	0.008236	75.675301	-16.048275	87.178635	4.026128	0.000000	0.534393	0.000000	0.000000	0.000000	-0.241629	-0.185197	-0.735570	0.000000	0.000000	3.000000	14.000000	0.000000
2302.412629	-0.020283	0.603366	0.008236	75.675301	-16.048275	87.178635	4.026128	0.000000	0.534393	0.000000	0.000000	0.000000	-0.241629	-0.185197	-0.735570	0.000000	0.000000	3.000000	14.000000	0.000000
2302.415962	-0.021118	0.602853	0.006164	75.398026	-15.762356	87.557777	3.985857	0.000000	0.411797	0.000000	0.000000	0.000000	-0.250613	-0.153698	-0.621482	0.000000	0.000000	3.000000	14.000000	0.000000
2302.419296	-0.021118	0.602853	0.006164	75.398026	-15.762356	87.557777	3.985857	0.000000	0.411797	0.000000	0.000000	0.000000	-0.250613	-0.153698	-0.621482	0.000000	0.000000	3.000000	14.000000	0.000000
2302.422629	-0.021118	0.602853	0.006164	75.398026	-15.762356	87.557777	3.985857	0.000000	0.411797	0.000000	0.000000	0.000000	-0.250613	-0.153698	-0.621482	0.000000	0.000000	3.000000	14.000000	0.000000
2302.425962	-0.021118	0.602853	0.006164	75.063919	-15.447756	88.014389	3.944088	0.000000	0.308217	0.000000	0.000000	0.000000	-0.250613	-0.153698	-0.621482	0.000000	0.000000	3.000000	14.000000	0.000000
2302.429296	-0.022283	0.602269	0.003805	75.063919	-15.447756	88.014389	3.944088	0.000000	0.308217	0.000000	0.000000	0.000000	-0.349355	-0.175331	-0.707842	0.000000	0.000000	3.000000	14.000000	0.000000
2302.432629	-0.022283	0.602269	0.003805	75.063919	-15.447756	88.014389	3.944088	0.000000	0.308217	0.000000	0.000000	0.000000	-0.349355	-0.175331	-0.707842	0.000000	0.000000	3.000000	14.000000	0.000000
2302.435962	-0.022283	0.602269	0.003805	74.781723	-15.187950	88.427139	3.885862	0.000000	0.190244	0.000000	0.000000	0.000000	-0.349355	-0.175331	-0.707842	0.000000	0.000000	3.000000	14.000000	0.000000
2302.439296	-0.023478	0.601759	0.001858	74.781723	-15.187950	88.427139	3.885862	0.000000	0.190244	0.000000	0.000000	0.000000	-0.358425	-0.152952	-0.584135	0.000000	0.000000	3.000000	14.000000	0.000000
2302.442629	-0.023478	0.601759	0.001858	74.781723	-15.187950	88.427139	3.885862	0.000000	0.190244	0.000000	0.000000	0.000000	-0.358425	-0.152952	-0.584135	0.000000	0.000000	3.000000	14.000000	0.000000
2302.445962	-0.023478	0.601759	0.001858	74.537521	-14.972183	88.817329	3.826124	0.000000	0.092888	0.000000	0.000000	0.000000	-0.358425	-0.152952	-0.584135	0.000000	0.000000	3.000000	14.000000	0.000000
2302.449296	-0.024734	0.601236	0.000039	74.537521	-14.972183	88.817329	3.826124	0.000000	0.092888	0.000000	0.000000	0.000000	-0.376917	-0.156916	-0.545759	0.000000	0.000000	3.000000	14.000000	0.000000
2302.452629	-0.024734	0.601236	0.000039	74.537521	-14.972183	88.817329	3.826124	0.000000	0.092888	0.000000	0.000000	0.000000	-0.376917	-0.156916	-0.545759	0.000000	0.000000	3.000000	14.000000	0.000000
2302.455962	-0.024734	0.601236	0.000039	74.336853	-14.825716	89.143951	3.763305	0.000000	0.001928	0.000000	0.000000	0.000000	-0.376917	-0.156916	-0.545759	0.000000	0.000000	3.000000	14.000000	0.000000
2302.459296	-0.026050	0.600663	-0.001686	74.336853	-14.825716	89.143951	3.763305	0.000000	0.001928	0.000000	0.000000	0.000000	-0.394974	-0.171997	-0.517257	0.000000	0.000000	3.000000	14.000000	0.000000
2302.462629	-0.026050	0.600663	-0.001686	74.336853	-14.825716	89.143951	3.763305	0.000000	0.001928	0.000000	0.000000	0.000000	-0.394974	-0.171997	-0.517257	0.000000	0.000000	3.000000	14.000000	0.000000
2302.465962	-0.026050	0.600663	-0.001686	74.175926	-14.794133	89.351372	3.697476	0.000000	-0.084282	0.000000	0.000000	0.000000	-0.394974	-0.171997	-0.517257	0.000000	0.000000	3.000000	14.000000	0.000000
2302.469296	-0.027473	0.600053	-0.003277	74.175926	-14.794133	89.351372	3.697476	0.000000	-0.084282	0.000000	0.000000	0.000000	-0.426756	-0.182955	-0.477506	0.000000	0.000000	3.000000	14.000000	0.000000
2302.472629	-0.027473	0.600053	-0.003277	74.175926	-14.794133	89.351372	3.697476	0.000000	-0.084282	0.000000	0.000000	0.000000	-0.426756	-0.182955	-0.477506	0.000000	0.000000	3.000000	14.000000	0.000000
2302.475962	-0.027473	0.600053	-0.003277	74.045982	-14.833941	89.510101	3.626350	0.000000	-0.163866	0.000000	0.000000	0.000000	-0.426756	-0.182955	-0.477506	0.000000	0.000000	3.000000	14.000000	0.000000
2302.479296	-0.029087	0.599432	-0.004751	74.045982	-14.833941	89.510101	3.626350	0.000000	-0.163866	0.000000	0.000000	0.000000	-0.484250	-0.186229	-0.441990	0.000000	0.000000	3.000000	14.000000	0.000000
2302.482629	-0.029087	0.599432	-0.004751	74.045982	-14.833941	89.510101	3.626350	0.000000	-0.163866	0.000000	0.000000	0.000000	-0.484250	-0.186229	-0.441990	0.000000	0.000000	3.000000	14.000000	0.000000
2302.485962	-0.029087	0.599432	-0.004751	73.938789	-14.922599	89.643059	3.545642	0.000000	-0.237531	0.000000	0.000000	0.000000	-0.484250	-0.186229	-0.441990	0.000000	0.000000	3.000000	14.000000	0.000000
2302.489296	-0.030849	0.598826	-0.006112	73.938789	-14.922599	89.643059	3.545642	0.000000	-0.237531	0.000000	0.000000	0.000000	-0.528626	-0.181983	-0.408459	0.000000	0.000000	3.000000	14.000000	0.000000
2302.492629	-0.030849	0.598826	-0.006112	73.938789	-14.922599	89.643059	3.545642	0.000000	-0.237531	0.000000	0.000000	0.000000	-0.528626	-0.181983	-0.408459	0.000000	0.000000	3.000000	14.000000	0.000000
2302.495962	-0.030849	0.598826	-0.006112	73.841179	-15.030282	89.782341	3.457537	0.000000	-0.305607	0.000000	0.000000	0.000000	-0.528626	-0.181983	-0.408459	0.000000	0.000000	3.000000	14.000000	0.000000
2302.499296	-0.032790	0.598247	-0.007235	73.841179	-15.030282	89.782341	3.457537	0.000000	-0.305607	0.000000	0.000000	0.000000	-0.582308	-0.173588	-0.336888	0.000000	0.000000	3.000000	14.000000	0.000000
2302.502629	-0.032790	0.598247	-0.007235	73.841179	-15.030282	89.782341	3.457537	0.000000	-0.305607	0.000000	0.000000	0.000000	-0.582308	-0.173588	-0.336888	0.000000	0.000000	3.000000	14.000000	0.000000
2302.505962	-0.032790	0.598247	-0.007235	73.751778	-15.085777	90.023346	3.360486	0.000000	-0.361755	0.000000	0.000000	0.000000	-0.582308	-0.173588	-0.336888	0.000000	0.000000	3.000000	14.000000	0.000000
2302.509296	-0.034843	0.597714	-0.008189	73.751778	-15.085777	90.023346	3.360486	0.000000	-0.361755	0.000000	0.000000	0.000000	-0.615766	-0.159828	-0.286147	0.000000	0.000000	3.000000	14.000000	0.000000
2302.512629	-0.034843	0.597714	-0.008189	73.751778	-15.085777	90.023346	3.360486	0.000000	-0.361755	0.000000	0.000000	0.000000	-0.615766	-0.159828	-0.286147	0.000000	0.000000	3.000000	14.000000	0.000000
2302.515962	-0.036718	0.597253	-0.008869	73.699844	-14.972609	90.483826	3.257858	0.000000	-0.409447	0.000000	0.000000	0.000000	-0.562444	-0.138469	-0.203958	0.000000	0.000000	3.000000	14.000000	0.000000
2302.519296	-0.036718	0.597253	-0.008869	73.699844	-14.972609	90.483826	3.257858	0.000000	-0.409447	0.000000	0.000000	0.000000	-0.562444	-0.138469	-0.203958	0.000000	0.000000	3.000000	14.000000	0.000000
2302.522629	-0.036718	0.597253	-0.008869	73.699844	-14.972609	90.483826	3.257858	0.000000	-0.409447	0.000000	0.000000	0.000000	-0.562444	-0.138469	-0.203958	0.000000	0.000000	3.000000	14.000000	0.000000
2302.525962	-0.036718	0.597253	-0.008869	73.670448	-14.584515	91.420158	3.164118	0.000000	-0.443439	0.000000	0.000000	0.000000	-0.562444	-0.138469	-0.203958	0.000000	0.000000	3.000000	14.000000	0.000000
2302.529296	-0.039037	0.596669	-0.009558	73.670448	-14.584515	91.420158	3.164118	0.000000	-0.443439	0.000000	0.000000	0.000000	-0.695734	-0.175099	-0.206725	0.000000	0.000000	3.000000	14.000000	0.000000
2302.532629	-0.039037	0.596669	-0.009558	73.670448	-14.584515	91.420158	3.164118	0.000000	-0.443439	0.000000	0.000000	0.000000	-0.695734	-0.175099	-0.206725	0.000000	0.000000	3.000000	14.000000	0.000000
2302.535962	-0.039037	0.596669	-0.009558	73.704544	-14.047438	92.561859	3.048162	0.000000	-0.477894	0.000000	0.000000	0.000000	-0.695734	-0.175099	-0.206725	0.000000	0.000000	3.000000	14.000000	0.000000
2302.539296	-0.041236	0.596094	-0.010094	73.704544	-14.047438	92.561859	3.048162	0.000000	-0.477894	0.000000	0.000000	0.000000	-0.659905	-0.172581	-0.160878	0.000000	0.000000	3.000000	14.000000	0.000000
2302.542629	-0.041236	0.596094	-0.010094	73.704544	-14.047438	92.561859	3.048162	0.000000	-0.477894	0.000000	0.000000	0.000000	-0.659905	-0.172581	-0.160878	0.000000	0.000000	3.000000	14.000000	0.000000
2302.545962	-0.041236	0.596094	-0.010094	73.783905	-13.399764	93.889771	2.938178	0.000000	-0.504707	0.000000	0.000000	0.000000	-0.659905	-0.172581	-0.160878	0.000000	0.000000	3.000000	14.000000	0.000000
2302.549296	-0.043527	0.595471	-0.010546	73.783905	-13.399764	93.889771	2.938178	0.000000	-0.504707	0.000000	0.000000	0.000000	-0.687049	-0.186849	-0.135622	0.000000	0.000000	3.000000	14.000000	0.000000
2302.552629	-0.043527	0.595471	-0.010546	73.783905	-13.399764	93.889771	2.938178	0.000000	-0.504707	0.000000	0.000000	0.000000	-0.687049	-0.186849	-0.135622	0.000000	0.000000	3.000000	14.000000	0.000000
2302.555962	-0.043527	0.595471	-0.010546	73.900070	-12.697139	95.331093	2.823670	0.000000	-0.527310	0.000000	0.000000	0.000000	-0.687049	-0.186849	-0.135622	0.000000	0.000000	3.000000	14.000000	0.000000
2302.559296	-0.045970	0.594806	-0.010946	73.900070	-12.697139	95.331093	2.823670	0.000000	-0.527310	0.000000	0.000000	0.000000	-0.732892	-0.199390	-0.120039	0.000000	0.000000	3.000000	14.000000	0.000000
2302.562629	-0.045970	0.594806	-0.010946	73.900070	-12.697139	95.331093	2.823670	0.000000	-0.527310	0.000000	0.000000	0.000000	-0.732892	-0.199390	-0.120039	0.000000	0.000000	3.000000	14.000000	0.000000
2302.565962	-0.045970	0.594806	-0.010946	74.042427	-11.895515	96.896263	2.701521	0.000000	-0.547317	0.000000	0.000000	0.000000	-0.732892	-0.199390	-0.120039	0.000000	0.000000	3.000000	14.000000	0.000000
2302.569296	-0.048483	0.594118	-0.011271	74.042427	-11.895515	96.896263	2.701521	0.000000	-0.547317	0.000000	0.000000	0.000000	-0.754125	-0.206372	-0.097500	0.000000	0.000000	3.000000	14.000000	0.000000
2302.572629	-0.048483	0.594118	-0.011271	74.042427	-11.895515	96.896263	2.701521	0.000000	-0.547317	0.000000	0.000000	0.000000	-0.754125	-0.206372	-0.097500	0.000000	0.000000	3.000000	14.000000	0.000000
2302.575962	-0.048483	0.594118	-0.011271	74.170013	-11.018363	98.151466	2.575834	0.000000	-0.563567	0.000000	0.000000	0.000000	-0.754125	-0.206372	-0.097500	0.000000	0.000000	3.000000	14.000000	0.000000
2302.579296	-0.051043	0.593394	-0.011561	74.170013	-11.018363	98.151466	2.575834	0.000000	-0.563567	0.000000	0.000000	0.000000	-0.768028	-0.217240	-0.086857	0.000000	0.000000	3.000000	14.000000	0.000000
2302.582629	-0.051043	0.593394	-0.011561	74.170013	-11.018363	98.151466	2.575834	0.000000	-0.563567	0.000000	0.000000	0.000000	-0.768028	-0.217240	-0.086857	0.000000	0.000000	3.000000	14.000000	0.000000
2302.585962	-0.053361	0.592757	-0.011728	74.258591	-10.240657	98.781464	2.447829	0.000000	-0.578043	0.000000	0.000000	0.000000	-0.695228	-0.191271	-0.050199	0.000000	0.000000	3.000000	14.000000	0.000000
2302.589296	-0.053361	0.592757	-0.011728	74.258591	-10.240657	98.781464	2.447829	0.000000	-0.578043	0.000000	0.000000	0.000000	-0.695228	-0.191271	-0.050199	0.000000	0.000000	3.000000	14.000000	0.000000
2302.592629	-0.053361	0.592757	-0.011728	74.258591	-10.240657	98.781464	2.447829	0.000000	-0.578043	0.000000	0.000000	0.000000	-0.695228	-0.191271	-0.050199	0.000000	0.000000	3.000000	14.000000	0.000000
2302.595962	-0.053361	0.592757	-0.011728	74.318726	-9.354139	99.082359	2.331958	0.000000	-0.586410	0.000000	0.000000	0.000000	-0.695228	-0.191271	-0.050199	0.000000	0.000000	3.000000	14.000000	0.000000
2302.599296	-0.056201	0.591997	-0.011847	74.318726	-9.354139	99.082359	2.331958	0.000000	-0.586410	0.000000	0.000000	0.000000	-0.852013	-0.227996	-0.035590	0.000000	0.000000	3.000000	14.000000	0.000000
2302.602629	-0.056201	0.591997	-0.011847	74.318726	-9.354139	99.082359	2.331958	0.000000	-0.586410	0.000000	0.000000	0.000000	-0.852013	-0.227996	-0.035590	0.000000	0.000000	3.000000	14.000000	0.000000
2302.605962	-0.056201	0.591997	-0.011847	74.348480	-8.612706	99.512337	2.189956	0.000000	-0.592341	0.000000	0.000000	0.000000	-0.852013	-0.227996	-0.035590	0.000000	0.000000	3.000000	14.000000	0.000000
2302.609296	-0.058824	0.591365	-0.011837	74.348480	-8.612706	99.512337	2.189956	0.000000	-0.592341	0.000000	0.000000	0.000000	-0.787048	-0.189486	0.002979	0.000000	0.000000	3.000000	14.000000	0.000000
2302.612629	-0.058824	0.591365	-0.011837	74.348480	-8.612706	99.512337	2.189956	0.000000	-0.592341	0.000000	0.000000	0.000000	-0.787048	-0.189486	0.002979	0.000000	0.000000	3.000000	14.000000	0.000000
2302.615962	-0.061255	0.590837	-0.011690	74.362549	-7.949938	100.285957	2.058781	0.000000	-0.591845	0.000000	0.000000	0.000000	-0.729319	-0.158438	0.044146	0.000000	0.000000	3.000000	14.000000	0.000000
2302.619296	-0.061255	0.590837	-0.011690	74.362549	-7.949938	100.285957	2.058781	0.000000	-0.591845	0.000000	0.000000	0.000000	-0.729319	-0.158438	0.044146	0.000000	0.000000	3.000000	14.000000	0.000000
2302.622629	-0.061255	0.590837	-0.011690	74.362549	-7.949938	100.285957	2.058781	0.000000	-0.591845	0.000000	0.000000	0.000000	-0.729319	-0.158438	0.044146	0.000000	0.000000	3.000000	14.000000	0.000000
2302.625962	-0.061255	0.590837	-0.011690	74.400124	-7.139210	101.173782	1.937228	0.000000	-0.584487	0.000000	0.000000	0.000000	-0.729319	-0.158438	0.044146	0.000000	0.000000	3.000000	14.000000	0.000000
2302.629296	-0.064229	0.590227	-0.011407	74.400124	-7.139210	101.173782	1.937228	0.000000	-0.584487	0.000000	0.000000	0.000000	-0.892184	-0.182968	0.084911	0.000000	0.000000	3.000000	14.000000	0.000000
2302.632629	-0.064229	0.590227	-0.011407	74.400124	-7.139210	101.173782	1.937228	0.000000	-0.584487	0.000000	0.000000	0.000000	-0.892184	-0.182968	0.084911	0.000000	0.000000	3.000000	14.000000	0.000000
2302.635962	-0.064229	0.590227	-0.011407	74.435593	-6.362211	101.600441	1.788530	0.000000	-0.570335	0.000000	0.000000	0.000000	-0.892184	-0.182968	0.084911	0.000000	0.000000	3.000000	14.000000	0.000000
2302.639296	-0.066969	0.589682	-0.011015	74.435593	-6.362211	101.600441	1.788530	0.000000	-0.570335	0.000000	0.000000	0.000000	-0.821865	-0.163427	0.117403	0.000000	0.000000	3.000000	14.000000	0.000000
2302.642629	-0.066969	0.589682	-0.011015	74.435593	-6.362211	101.600441	1.788530	0.000000	-0.570335	0.000000	0.000000	0.000000	-0.821865	-0.163427	0.117403	0.000000	0.000000	3.000000	14.000000	0.000000
2302.645962	-0.066969	0.589682	-0.011015	74.460686	-5.487813	101.770233	1.651553	0.000000	-0.550768	0.000000	0.000000	0.000000	-0.821865	-0.163427	0.117403	0.000000	0.000000	3.000000	14.000000	0.000000
2302.649296	-0.069793	0.589135	-0.010563	74.460686	-5.487813	101.770233	1.651553	0.000000	-0.550768	0.000000	0.000000	0.000000	-0.847092	-0.164273	0.135623	0.000000	0.000000	3.000000	14.000000	0.000000
2302.652629	-0.069793	0.589135	-0.010563	74.460686	-5.487813	101.770233	1.651553	0.000000	-0.550768	0.000000	0.000000	0.000000	-0.847092	-0.164273	0.135623	0.000000	0.000000	3.000000	14.000000	0.000000
2302.655962	-0.069793	0.589135	-0.010563	74.470863	-4.474460	102.240860	1.510371	0.000000	-0.528164	0.000000	0.000000	0.000000	-0.847092	-0.164273	0.135623	0.000000	0.000000	3.000000	14.000000	0.000000
2302.659296	-0.072688	0.588584	-0.010140	74.470863	-4.474460	102.240860	1.510371	0.000000	-0.528164	0.000000	0.000000	0.000000	-0.868514	-0.165085	0.126886	0.000000	0.000000	3.000000	14.000000	0.000000
2302.662629	-0.072688	0.588584	-0.010140	74.470863	-4.474460	102.240860	1.510371	0.000000	-0.528164	0.000000	0.000000	0.000000	-0.868514	-0.165085	0.126886	0.000000	0.000000	3.000000	14.000000	0.000000
2302.665962	-0.075365	0.588076	-0.009780	74.460014	-3.426610	103.174683	1.365619	0.000000	-0.507017	0.000000	0.000000	0.000000	-0.803138	-0.152604	0.108205	0.000000	0.000000	3.000000	14.000000	0.000000
2302.669296	-0.075365	0.588076	-0.009780	74.460014	-3.426610	103.174683	1.365619	0.000000	-0.507017	0.000000	0.000000	0.000000	-0.803138	-0.152604	0.108205	0.000000	0.000000	3.000000	14.000000	0.000000
2302.672629	-0.075365	0.588076	-0.009780	74.460014	-3.426610	103.174683	1.365619	0.000000	-0.507017	0.000000	0.000000	0.000000	-0.803138	-0.152604	0.108205	0.000000	0.000000	3.000000	14.000000	0.000000
2302.675962	-0.078340	0.587564	-0.009396	74.427704	-2.177375	104.458305	1.231763	0.000000	-0.488982	0.000000	0.000000	0.000000	-0.892545	-0.153630	0.115086	0.000000	0.000000	3.000000	14.000000	0.000000
2302.679296	-0.078340	0.587564	-0.009396	74.427704	-2.177375	104.458305	1.231763	0.000000	-0.488982	0.000000	0.000000	0.000000	-0.892545	-0.153630	0.115086	0.000000	0.000000	3.000000	14.000000	0.000000
2302.682629	-0.078340	0.587564	-0.009396	74.427704	-2.177375	104.458305	1.231763	0.000000	-0.488982	0.000000	0.000000	0.000000	-0.892545	-0.153630	0.115086	0.000000	0.000000	3.000000	14.000000	0.000000
2302.685962	-0.078340	0.587564	-0.009396	74.361542	-0.796288	105.578117	1.083005	0.000000	-0.469801	0.000000	0.000000	0.000000	-0.892545	-0.153630	0.115086	0.000000	0.000000	3.000000	14.000000	0.000000
2302.689296	-0.081539	0.587034	-0.008933	74.361542	-0.796288	105.578117	1.083005	0.000000	-0.469801	0.000000	0.000000	0.000000	-0.959670	-0.158763	0.139039	0.000000	0.000000	3.000000	14.000000	0.000000
2302.692629	-0.081539	0.587034	-0.008933	74.361542	-0.796288	105.578117	1.083005	0.000000	-0.469801	0.000000	0.000000	0.000000	-0.959670	-0.158763	0.139039	0.000000	0.000000	3.000000	14.000000	0.000000
2302.695962	-0.081539	0.587034	-0.008933	74.285942	0.336087	106.344299	0.923060	0.000000	-0.446628	0.000000	0.000000	0.000000	-0.959670	-0.158763	0.139039	0.000000	0.000000	3.000000	14.000000	0.000000
2302.699296	-0.084377	0.586583	-0.008469	74.285942	0.336087	106.344299	0.923060	0.000000	-0.446628	0.000000	0.000000	0.000000	-0.851406	-0.135291	0.139016	0.000000	0.000000	3.000000	14.000000	0.000000
2302.702629	-0.084377	0.586583	-0.008469	74.285942	0.336087	106.344299	0.923060	0.000000	-0.446628	0.000000	0.000000	0.000000	-0.851406	-0.135291	0.139016	0.000000	0.000000	3.000000	14.000000	0.000000
2302.705962	-0.084377	0.586583	-0.008469	74.200516	1.322911	107.213081	0.781159	0.000000	-0.423459	0.000000	0.000000	0.000000	-0.851406	-0.135291	0.139016	0.000000	0.000000	3.000000	14.000000	0.000000
2302.709296	-0.087230	0.586158	-0.007876	74.200516	1.322911	107.213081	0.781159	0.000000	-0.423459	0.000000	0.000000	0.000000	-0.855889	-0.127698	0.178006	0.000000	0.000000	3.000000	14.000000	0.000000
2302.712629	-0.087230	0.586158	-0.007876	74.200516	1.322911	107.213081	0.781159	0.000000	-0.423459	0.000000	0.000000	0.000000	-0.855889	-0.127698	0.178006	0.000000	0.000000	3.000000	14.000000	0.000000
2302.715962	-0.089805	0.585742	-0.007293	74.127663	1.996199	107.968773	0.638511	0.000000	-0.393791	0.000000	0.000000	0.000000	-0.772687	-0.124611	0.174814	0.000000	0.000000	3.000000	14.000000	0.000000
2302.719296	-0.089805	0.585742	-0.007293	74.127663	1.996199	107.968773	0.638511	0.000000	-0.393791	0.000000	0.000000	0.000000	-0.772687	-0.124611	0.174814	0.000000	0.000000	3.000000	14.000000	0.000000
2302.722629	-0.089805	0.585742	-0.007293	74.127663	1.996199	107.968773	0.638511	0.000000	-0.393791	0.000000	0.000000	0.000000	-0.772687	-0.124611	0.174814	0.000000	0.000000	3.000000	14.000000	0.000000
2302.725962	-0.089805	0.585742	-0.007293	74.060333	2.534158	108.347687	0.509730	0.000000	-0.364656	0.000000	0.000000	0.000000	-0.772687	-0.124611	0.174814	0.000000	0.000000	3.000000	14.000000	0.000000
2302.729296	-0.093013	0.585228	-0.006511	74.060333	2.534158	108.347687	0.509730	0.000000	-0.364656	0.000000	0.000000	0.000000	-0.962364	-0.154298	0.234634	0.000000	0.000000	3.000000	14.000000	0.000000
2302.732629	-0.093013	0.585228	-0.006511	74.060333	2.534158	108.347687	0.509730	0.000000	-0.364656	0.000000	0.000000	0.000000	-0.962364	-0.154298	0.234634	0.000000	0.000000	3.000000	14.000000	0.000000
2302.735962	-0.093013	0.585228	-0.006511	74.008873	2.863230	108.341225	0.349336	0.000000	-0.325550	0.000000	0.000000	0.000000	-0.962364	-0.154298	0.234634	0.000000	0.000000	3.000000	14.000000	0.000000
2302.739296	-0.095943	0.584704	-0.005757	74.008873	2.863230	108.341225	0.349336	0.000000	-0.325550	0.000000	0.000000	0.000000	-0.878823	-0.157104	0.226090	0.000000	0.000000	3.000000	14.000000	0.000000
2302.742629	-0.095943	0.584704	-0.005757	74.008873	2.863230	108.341225	0.349336	0.000000	-0.325550	0.000000	0.000000	0.000000	-0.878823	-0.157104	0.226090	0.000000	0.000000	3.000000	14.000000	0.000000
2302.745962	-0.095943	0.584704	-0.005757	73.960457	3.197941	108.103935	0.202865	0.000000	-0.287868	0.000000	0.000000	0.000000	-0.878823	-0.157104	0.226090	0.000000	0.000000	3.000000	14.000000	0.000000
2302.749296	-0.098837	0.584158	-0.005031	73.960457	3.197941	108.103935	0.202865	0.000000	-0.287868	0.000000	0.000000	0.000000	-0.868386	-0.164006	0.217828	0.000000	0.000000	3.000000	14.000000	0.000000
2302.752629	-0.098837	0.584158	-0.005031	73.960457	3.197941	108.103935	0.202865	0.000000	-0.287868	0.000000	0.000000	0.000000	-0.868386	-0.164006	0.217828	0.000000	0.000000	3.000000	14.000000	0.000000
2302.755962	-0.101393	0.583667	-0.004376	73.905525	3.566342	107.895981	0.058135	0.000000	-0.251564	0.000000	0.000000	0.000000	-0.766730	-0.147159	0.196502	0.000000	0.000000	3.000000	14.000000	0.000000
2302.759296	-0.101393	0.583667	-0.004376	73.905525	3.566342	107.895981	0.058135	0.000000	-0.251564	0.000000	0.000000	0.000000	-0.766730	-0.147159	0.196502	0.000000	0.000000	3.000000	14.000000	0.000000
2302.762629	-0.101393	0.583667	-0.004376	73.905525	3.566342	107.895981	0.058135	0.000000	-0.251564	0.000000	0.000000	0.000000	-0.766730	-0.147159	0.196502	0.000000	0.000000	3.000000	14.000000	0.000000
2302.765962	-0.104192	0.583100	-0.003703	73.829971	4.105698	107.952080	-0.069654	0.000000	-0.218813	0.000000	0.000000	0.000000	-0.839731	-0.169972	0.202055	0.000000	0.000000	3.000000	14.000000	0.000000
2302.769296	-0.104192	0.583100	-0.003703	73.829971	4.105698	107.952080	-0.069654	0.000000	-0.218813	0.000000	0.000000	0.000000	-0.839731	-0.169972	0.202055	0.000000	0.000000	3.000000	14.000000	0.000000
2302.772629	-0.104192	0.583100	-0.003703	73.829971	4.105698	107.952080	-0.069654	0.000000	-0.218813	0.000000	0.000000	0.000000	-0.839731	-0.169972	0.202055	0.000000	0.000000	3.000000	14.000000	0.000000
2302.775962	-0.106861	0.582544	-0.003064	73.735878	4.747786	108.243080	-0.209609	0.000000	-0.185137	0.000000	0.000000	0.000000	-0.800721	-0.166984	0.191666	0.000000	0.000000	3.000000	14.000000	0.000000
2302.779296	-0.106861	0.582544	-0.003064	73.735878	4.747786	108.243080	-0.209609	0.000000	-0.185137	0.000000	0.000000	0.000000	-0.800721	-0.166984	0.191666	0.000000	0.000000	3.000000	14.000000	0.000000
2302.782629	-0.106861	0.582544	-0.003064	73.735878	4.747786	108.243080	-0.209609	0.000000	-0.185137	0.000000	0.000000	0.000000	-0.800721	-0.166984	0.191666	0.000000	0.000000	3.000000	14.000000	0.000000
2302.785962	-0.109432	0.581983	-0.002416	73.630638	5.423849	108.594933	-0.343062	0.000000	-0.153193	0.000000	0.000000	0.000000	-0.771129	-0.168263	0.194397	0.000000	0.000000	3.000000	14.000000	0.000000
2302.789296	-0.109432	0.581983	-0.002416	73.630638	5.423849	108.594933	-0.343062	0.000000	-0.153193	0.000000	0.000000	0.000000	-0.771129	-0.168263	0.194397	0.000000	0.000000	3.000000	14.000000	0.000000
2302.792629	-0.109432	0.581983	-0.002416	73.630638	5.423849	108.594933	-0.343062	0.000000	-0.153193	0.000000	0.000000	0.000000	-0.771129	-0.168263	0.194397	0.000000	0.000000	3.000000	14.000000	0.000000
2302.795962	-0.109432	0.581983	-0.002416	73.508995	6.114630	108.866615	-0.471583	0.000000	-0.120794	0.000000	0.000000	0.000000	-0.771129	-0.168263	0.194397	0.000000	0.000000	3.000000	14.000000	0.000000
2302.799296	-0.112124	0.581407	-0.001696	73.508995	6.114630	108.866615	-0.471583	0.000000	-0.120794	0.000000	0.000000	0.000000	-0.807807	-0.172906	0.216071	0.000000	0.000000	3.000000	14.000000	0.000000
2302.802629	-0.112124	0.581407	-0.001696	73.508995	6.114630	108.866615	-0.471583	0.000000	-0.120794	0.000000	0.000000	0.000000	-0.807807	-0.172906	0.216071	0.000000	0.000000	3.000000	14.000000	0.000000
2302.805962	-0.114195	0.580981	-0.001034	73.409393	6.617239	109.038734	-0.606218	0.000000	-0.084782	0.000000	0.000000	0.000000	-0.621276	-0.127819	0.198509	0.000000	0.000000	3.000000	14.000000	0.000000
2302.809296	-0.114195	0.580981	-0.001034	73.409393	6.617239	109.038734	-0.606218	0.000000	-0.084782	0.000000	0.000000	0.000000	-0.621276	-0.127819	0.198509	0.000000	0.000000	3.000000	14.000000	0.000000
2302.812629	-0.114195	0.580981	-0.001034	73.409393	6.617239	109.038734	-0.606218	0.000000	-0.084782	0.000000	0.000000	0.000000	-0.621276	-0.127819	0.198509	0.000000	0.000000	3.000000	14.000000	0.000000
2302.815962	-0.116312	0.580524	-0.000227	73.294121	7.112863	109.366859	-0.709764	0.000000	-0.051697	0.000000	0.000000	0.000000	-0.635123	-0.136874	0.241940	0.000000	0.000000	3.000000	14.000000	0.000000
2302.819296	-0.116312	0.580524	-0.000227	73.294121	7.112863	109.366859	-0.709764	0.000000	-0.051697	0.000000	0.000000	0.000000	-0.635123	-0.136874	0.241940	0.000000	0.000000	3.000000	14.000000	0.000000
2302.822629	-0.116312	0.580524	-0.000227	73.294121	7.112863	109.366859	-0.709764	0.000000	-0.051697	0.000000	0.000000	0.000000	-0.635123	-0.136874	0.241940	0.000000	0.000000	3.000000	14.000000	0.000000
2302.825962	-0.116312	0.580524	-0.000227	73.182991	7.568280	109.802856	-0.815618	0.000000	-0.011373	0.000000	0.000000	0.000000	-0.635123	-0.136874	0.241940	0.000000	0.000000	3.000000	14.000000	0.000000
2302.829296	-0.118499	0.580037	0.000717	73.182991	7.568280	109.802856	-0.815618	0.000000	-0.011373	0.000000	0.000000	0.000000	-0.655994	-0.146330	0.283407	0.000000	0.000000	3.000000	14.000000	0.000000
2302.832629	-0.118499	0.580037	0.000717	73.182991	7.568280	109.802856	-0.815618	0.000000	-0.011373	0.000000	0.000000	0.000000	-0.655994	-0.146330	0.283407	0.000000	0.000000	3.000000	14.000000	0.000000
2302.835962	-0.118499	0.580037	0.000717	73.116760	7.768569	109.974930	-0.924950	0.000000	0.035861	0.000000	0.000000	0.000000	-0.655994	-0.146330	0.283407	0.000000	0.000000	3.000000	14.000000	0.000000
2302.839296	-0.120338	0.579582	0.001621	73.116760	7.768569	109.974930	-0.924950	0.000000	0.035861	0.000000	0.000000	0.000000	-0.551614	-0.136310	0.271152	0.000000	0.000000	3.000000	14.000000	0.000000
2302.842629	-0.120338	0.579582	0.001621	73.116760	7.768569	109.974930	-0.924950	0.000000	0.035861	0.000000	0.000000	0.000000	-0.551614	-0.136310	0.271152	0.000000	0.000000	3.000000	14.000000	0.000000
2302.845962	-0.121895	0.579186	0.002397	73.096336	7.745549	109.813461	-1.016886	0.000000	0.081053	0.000000	0.000000	0.000000	-0.467040	-0.118945	0.232655	0.000000	0.000000	3.000000	14.000000	0.000000
2302.849296	-0.121895	0.579186	0.002397	73.096336	7.745549	109.813461	-1.016886	0.000000	0.081053	0.000000	0.000000	0.000000	-0.467040	-0.118945	0.232655	0.000000	0.000000	3.000000	14.000000	0.000000
2302.852629	-0.121895	0.579186	0.002397	73.096336	7.745549	109.813461	-1.016886	0.000000	0.081053	0.000000	0.000000	0.000000	-0.467040	-0.118945	0.232655	0.000000	0.000000	3.000000	14.000000	0.000000
2302.855962	-0.121895	0.579186	0.002397	73.104073	7.578182	109.355095	-1.094726	0.000000	0.119829	0.000000	0.000000	0.000000	-0.467040	-0.118945	0.232655	0.000000	0.000000	3.000000	14.000000	0.000000
2302.859296	-0.123634	0.578679	0.003304	73.104073	7.578182	109.355095	-1.094726	0.000000	0.119829	0.000000	0.000000	0.000000	-0.521798	-0.151939	0.272234	0.000000	0.000000	3.000000	14.000000	0.000000
2302.862629	-0.123634	0.578679	0.003304	73.104073	7.578182	109.355095	-1.094726	0.000000	0.119829	0.000000	0.000000	0.000000	-0.521798	-0.151939	0.272234	0.000000	0.000000	3.000000	14.000000	0.000000
2302.865962	-0.124850	0.578261	0.003986	73.125069	7.484811	109.103432	-1.181692	0.000000	0.165201	0.000000	0.000000	0.000000	-0.364896	-0.125556	0.204541	0.000000	0.000000	3.000000	14.000000	0.000000
2302.869296	-0.124850	0.578261	0.003986	73.125069	7.484811	109.103432	-1.181692	0.000000	0.165201	0.000000	0.000000	0.000000	-0.364896	-0.125556	0.204541	0.000000	0.000000	3.000000	14.000000	0.000000
2302.872629	-0.124850	0.578261	0.003986	73.125069	7.484811	109.103432	-1.181692	0.000000	0.165201	0.000000	0.000000	0.000000	-0.364896	-0.125556	0.204541	0.000000	0.000000	3.000000	14.000000	0.000000
2302.875962	-0.125968	0.577785	0.004638	73.154152	7.407752	108.949097	-1.242508	0.000000	0.199291	0.000000	0.000000	0.000000	-0.335485	-0.142687	0.195710	0.000000	0.000000	3.000000	14.000000	0.000000
2302.879296	-0.125968	0.577785	0.004638	73.154152	7.407752	108.949097	-1.242508	0.000000	0.199291	0.000000	0.000000	0.000000	-0.335485	-0.142687	0.195710	0.000000	0.000000	3.000000	14.000000	0.000000
2302.882629	-0.125968	0.577785	0.004638	73.154152	7.407752	108.949097	-1.242508	0.000000	0.199291	0.000000	0.000000	0.000000	-0.335485	-0.142687	0.195710	0.000000	0.000000	3.000000	14.000000	0.000000
2302.885962	-0.126891	0.577292	0.005166	73.193443	7.300777	108.745049	-1.298422	0.000000	0.231910	0.000000	0.000000	0.000000	-0.276721	-0.147815	0.158265	0.000000	0.000000	3.000000	14.000000	0.000000
2302.889296	-0.126891	0.577292	0.005166	73.193443	7.300777	108.745049	-1.298422	0.000000	0.231910	0.000000	0.000000	0.000000	-0.276721	-0.147815	0.158265	0.000000	0.000000	3.000000	14.000000	0.000000
2302.892629	-0.126891	0.577292	0.005166	73.193443	7.300777	108.745049	-1.298422	0.000000	0.231910	0.000000	0.000000	0.000000	-0.276721	-0.147815	0.158265	0.000000	0.000000	3.000000	14.000000	0.000000
2302.895962	-0.126891	0.577292	0.005166	73.269524	7.094148	108.394569	-1.344543	0.000000	0.258287	0.000000	0.000000	0.000000	-0.276721	-0.147815	0.158265	0.000000	0.000000	3.000000	14.000000	0.000000
2302.899296	-0.127525	0.576739	0.005584	73.269524	7.094148	108.394569	-1.344543	0.000000	0.258287	0.000000	0.000000	0.000000	-0.190370	-0.166029	0.125409	0.000000	0.000000	3.000000	14.000000	0.000000
2302.902629	-0.127525	0.576739	0.005584	73.269524	7.094148	108.394569	-1.344543	0.000000	0.258287	0.000000	0.000000	0.000000	-0.190370	-0.166029	0.125409	0.000000	0.000000	3.000000	14.000000	0.000000
2302.905962	-0.127525	0.576739	0.005584	73.414536	6.685872	107.770844	-1.376271	0.000000	0.279189	0.000000	0.000000	0.000000	-0.190370	-0.166029	0.125409	0.000000	0.000000	3.000000	14.000000	0.000000
2302.909296	-0.127925	0.576065	0.005917	73.414536	6.685872	107.770844	-1.376271	0.000000	0.279189	0.000000	0.000000	0.000000	-0.119775	-0.202167	0.099833	0.000000	0.000000	3.000000	14.000000	0.000000
2302.912629	-0.127925	0.576065	0.005917	73.414536	6.685872	107.770844	-1.376271	0.000000	0.279189	0.000000	0.000000	0.000000	-0.119775	-0.202167	0.099833	0.000000	0.000000	3.000000	14.000000	0.000000
2302.915962	-0.127925	0.576065	0.005917	73.574890	6.216880	107.045876	-1.396233	0.000000	0.295828	0.000000	0.000000	0.000000	-0.119775	-0.202167	0.099833	0.000000	0.000000	3.000000	14.000000	0.000000
2302.919296	-0.127925	0.576065	0.005917	73.574890	6.216880	107.045876	-1.396233	0.000000	0.295828	0.000000	0.000000	0.000000	-0.119775	-0.202167	0.099833	0.000000	0.000000	3.000000	14.000000	0.000000
2302.922629	-0.128049	0.575437	0.006110	73.574890	6.216880	107.045876	-1.396233	0.000000	0.295828	0.000000	0.000000	0.000000	-0.037354	-0.188452	0.058105	0.000000	0.000000	3.000000	14.000000	0.000000
2302.925962	-0.127991	0.574629	0.006242	73.793236	5.537286	105.974098	-1.396233	0.000000	0.295828	0.000000	0.000000	0.000000	0.017485	-0.242359	0.039543	0.000000	0.000000	3.000000	14.000000	0.000000
2302.929296	-0.127991	0.574629	0.006242	73.793236	5.537286	105.974098	-1.396233	0.000000	0.295828	0.000000	0.000000	0.000000	0.017485	-0.242359	0.039543	0.000000	0.000000	3.000000	14.000000	0.000000
2302.932629	-0.127991	0.574629	0.006242	73.793236	5.537286	105.974098	-1.396233	0.000000	0.295828	0.000000	0.000000	0.000000	0.017485	-0.242359	0.039543	0.000000	0.000000	3.000000	14.000000	0.000000
2302.935962	-0.127991	0.574629	0.006242	74.090790	4.549781	104.419456	-1.399545	0.000000	0.312102	0.000000	0.000000	0.000000	0.017485	-0.242359	0.039543	0.000000	0.000000	3.000000	14.000000	0.000000
2302.939296	-0.127815	0.573642	0.006293	74.090790	4.549781	104.419456	-1.399545	0.000000	0.312102	0.000000	0.000000	0.000000	0.052621	-0.296112	0.015231	0.000000	0.000000	3.000000	14.000000	0.000000
2302.942629	-0.127815	0.573642	0.006293	74.090790	4.549781	104.419456	-1.399545	0.000000	0.312102	0.000000	0.000000	0.000000	0.052621	-0.296112	0.015231	0.000000	0.000000	3.000000	14.000000	0.000000
2302.945962	-0.127815	0.573642	0.006293	74.400581	3.369332	102.611557	-1.390775	0.000000	0.314641	0.000000	0.000000	0.000000	0.052621	-0.296112	0.015231	0.000000	0.000000	3.000000	14.000000	0.000000
2302.949296	-0.127582	0.572582	0.006219	74.400581	3.369332	102.611557	-1.390775	0.000000	0.314641	0.000000	0.000000	0.000000	0.070027	-0.318124	-0.022199	0.000000	0.000000	3.000000	14.000000	0.000000
2302.952629	-0.127582	0.572582	0.006219	74.400581	3.369332	102.611557	-1.390775	0.000000	0.314641	0.000000	0.000000	0.000000	0.070027	-0.318124	-0.022199	0.000000	0.000000	3.000000	14.000000	0.000000
2302.955962	-0.127582	0.572582	0.006219	74.682426	1.757976	100.249931	-1.379104	0.000000	0.310941	0.000000	0.000000	0.000000	0.070027	-0.318124	-0.022199	0.000000	0.000000	3.000000	14.000000	0.000000
2302.959296	-0.127336	0.571442	0.006098	74.682426	1.757976	100.249931	-1.379104	0.000000	0.310941	0.000000	0.000000	0.000000	0.073829	-0.341872	-0.036170	0.000000	0.000000	3.000000	14.000000	0.000000
2302.962629	-0.127336	0.571442	0.006098	74.682426	1.757976	100.249931	-1.379104	0.000000	0.310941	0.000000	0.000000	0.000000	0.073829	-0.341872	-0.036170	0.000000	0.000000	3.000000	14.000000	0.000000
2302.965962	-0.127139	0.570392	0.005984	74.800781	-0.172640	97.562614	-1.366799	0.000000	0.304913	0.000000	0.000000	0.000000	0.059051	-0.314976	-0.034171	0.000000	0.000000	3.000000	14.000000	0.000000
2302.969296	-0.127139	0.570392	0.005984	74.800781	-0.172640	97.562614	-1.366799	0.000000	0.304913	0.000000	0.000000	0.000000	0.059051	-0.314976	-0.034171	0.000000	0.000000	3.000000	14.000000	0.000000
2302.972629	-0.127139	0.570392	0.005984	74.800781	-0.172640	97.562614	-1.366799	0.000000	0.304913	0.000000	0.000000	0.000000	0.059051	-0.314976	-0.034171	0.000000	0.000000	3.000000	14.000000	0.000000
2302.975962	-0.127139	0.570392	0.005984	74.745308	-2.945136	93.786583	-1.356958	0.000000	0.299217	0.000000	0.000000	0.000000	0.059051	-0.314976	-0.034171	0.000000	0.000000	3.000000	14.000000	0.000000
2302.979296	-0.126905	0.569142	0.005905	74.745308	-2.945136	93.786583	-1.356958	0.000000	0.299217	0.000000	0.000000	0.000000	0.070385	-0.375123	-0.023920	0.000000	0.000000	3.000000	14.000000	0.000000
2302.982629	-0.126905	0.569142	0.005905	74.745308	-2.945136	93.786583	-1.356958	0.000000	0.299217	0.000000	0.000000	0.000000	0.070385	-0.375123	-0.023920	0.000000	0.000000	3.000000	14.000000	0.000000
2302.985962	-0.126905	0.569142	0.005905	74.541130	-5.412730	90.428726	-1.345227	0.000000	0.295231	0.000000	0.000000	0.000000	0.070385	-0.375123	-0.023920	0.000000	0.000000	3.000000	14.000000	0.000000
2302.989296	-0.126555	0.568060	0.005924	74.541130	-5.412730	90.428726	-1.345227	0.000000	0.295231	0.000000	0.000000	0.000000	0.104715	-0.324379	0.005920	0.000000	0.000000	3.000000	14.000000	0.000000
2302.992629	-0.126555	0.568060	0.005924	74.541130	-5.412730	90.428726	-1.345227	0.000000	0.295231	0.000000	0.000000	0.000000	0.104715	-0.324379	0.005920	0.000000	0.000000	3.000000	14.000000	0.000000
2302.995962	-0.126125	0.567138	0.005993	74.289169	-7.344426	87.772812	-1.327774	0.000000	0.296218	0.000000	0.000000	0.000000	0.129036	-0.276610	0.020564	0.000000	0.000000	3.000000	14.000000	0.000000
2302.999296	-0.126125	0.567138	0.005993	74.289169	-7.344426	87.772812	-1.327774	0.000000	0.296218	0.000000	0.000000	0.000000	0.129036	-0.276610	0.020564	0.000000	0.000000	3.000000	14.000000	0.000000
2303.002629	-0.126125	0.567138	0.005993	74.289169	-7.344426	87.772812	-1.327774	0.000000	0.296218	0.000000	0.000000	0.000000	0.129036	-0.276610	0.020564	0.000000	0.000000	3.000000	14.000000	0.000000
2303.005962	-0.125616	0.566156	0.006117	73.979210	-9.073282	85.413513	-1.306268	0.000000	0.299645	0.000000	0.000000	0.000000	0.152794	-0.294747	0.037330	0.000000	0.000000	3.000000	14.000000	0.000000
2303.009296	-0.125616	0.566156	0.006117	73.979210	-9.073282	85.413513	-1.306268	0.000000	0.299645	0.000000	0.000000	0.000000	0.152794	-0.294747	0.037330	0.000000	0.000000	3.000000	14.000000	0.000000
2303.012629	-0.125616	0.566156	0.006117	73.979210	-9.073282	85.413513	-1.306268	0.000000	0.299645	0.000000	0.000000	0.000000	0.152794	-0.294747	0.037330	0.000000	0.000000	3.000000	14.000000	0.000000
2303.015962	-0.125234	0.565245	0.006277	73.669769	-10.334951	84.028778	-1.280802	0.000000	0.305866	0.000000	0.000000	0.000000	0.114485	-0.273348	0.048032	0.000000	0.000000	3.000000	14.000000	0.000000
2303.019296	-0.125234	0.565245	0.006277	73.669769	-10.334951	84.028778	-1.280802	0.000000	0.305866	0.000000	0.000000	0.000000	0.114485	-0.273348	0.048032	0.000000	0.000000	3.000000	14.000000	0.000000
2303.022629	-0.125234	0.565245	0.006277	73.669769	-10.334951	84.028778	-1.280802	0.000000	0.305866	0.000000	0.000000	0.000000	0.114485	-0.273348	0.048032	0.000000	0.000000	3.000000	14.000000	0.000000
2303.025962	-0.125234	0.565245	0.006277	73.362282	-11.305051	83.554085	-1.261721	0.000000	0.313872	0.000000	0.000000	0.000000	0.114485	-0.273348	0.048032	0.000000	0.000000	3.000000	14.000000	0.000000
2303.029296	-0.124877	0.564300	0.006526	73.362282	-11.305051	83.554085	-1.261721	0.000000	0.313872	0.000000	0.000000	0.000000	0.107351	-0.283516	0.074634	0.000000	0.000000	3.000000	14.000000	0.000000
2303.032629	-0.124877	0.564300	0.006526	73.362282	-11.305051	83.554085	-1.261721	0.000000	0.313872	0.000000	0.000000	0.000000	0.107351	-0.283516	0.074634	0.000000	0.000000	3.000000	14.000000	0.000000
2303.035962	-0.124877	0.564300	0.006526	73.118805	-11.902247	83.469841	-1.243829	0.000000	0.326311	0.000000	0.000000	0.000000	0.107351	-0.283516	0.074634	0.000000	0.000000	3.000000	14.000000	0.000000
2303.039296	-0.124615	0.563486	0.006784	73.118805	-11.902247	83.469841	-1.243829	0.000000	0.326311	0.000000	0.000000	0.000000	0.078402	-0.244049	0.077219	0.000000	0.000000	3.000000	14.000000	0.000000
2303.042629	-0.124615	0.563486	0.006784	73.118805	-11.902247	83.469841	-1.243829	0.000000	0.326311	0.000000	0.000000	0.000000	0.078402	-0.244049	0.077219	0.000000	0.000000	3.000000	14.000000	0.000000
2303.045962	-0.124416	0.562821	0.007011	72.926407	-12.259816	83.375206	-1.230763	0.000000	0.339181	0.000000	0.000000	0.000000	0.059627	-0.199461	0.068231	0.000000	0.000000	3.000000	14.000000	0.000000
2303.049296	-0.124416	0.562821	0.007011	72.926407	-12.259816	83.375206	-1.230763	0.000000	0.339181	0.000000	0.000000	0.000000	0.059627	-0.199461	0.068231	0.000000	0.000000	3.000000	14.000000	0.000000
2303.052629	-0.124416	0.562821	0.007011	72.926407	-12.259816	83.375206	-1.230763	0.000000	0.339181	0.000000	0.000000	0.000000	0.059627	-0.199461	0.068231	0.000000	0.000000	3.000000	14.000000	0.000000
2303.055962	-0.124416	0.562821	0.007011	72.740273	-12.535044	83.061676	-1.220825	0.000000	0.350552	0.000000	0.000000	0.000000	0.059627	-0.199461	0.068231	0.000000	0.000000	3.000000	14.000000	0.000000
2303.059296	-0.124191	0.562130	0.007317	72.740273	-12.535044	83.061676	-1.220825	0.000000	0.350552	0.000000	0.000000	0.000000	0.067540	-0.207324	0.091853	0.000000	0.000000	3.000000	14.000000	0.000000
2303.062629	-0.124191	0.562130	0.007317	72.740273	-12.535044	83.061676	-1.220825	0.000000	0.350552	0.000000	0.000000	0.000000	0.067540	-0.207324	0.091853	0.000000	0.000000	3.000000	14.000000	0.000000
2303.065962	-0.124039	0.561701	0.007544	72.609917	-12.661032	82.850899	-1.209568	0.000000	0.365861	0.000000	0.000000	0.000000	0.045652	-0.128621	0.067941	0.000000	0.000000	3.000000	14.000000	0.000000
2303.069296	-0.124039	0.561701	0.007544	72.609917	-12.661032	82.850899	-1.209568	0.000000	0.365861	0.000000	0.000000	0.000000	0.045652	-0.128621	0.067941	0.000000	0.000000	3.000000	14.000000	0.000000
2303.072629	-0.124039	0.561701	0.007544	72.609917	-12.661032	82.850899	-1.209568	0.000000	0.365861	0.000000	0.000000	0.000000	0.045652	-0.128621	0.067941	0.000000	0.000000	3.000000	14.000000	0.000000
2303.075962	-0.124039	0.561701	0.007544	72.493614	-12.760792	82.663292	-1.201959	0.000000	0.377185	0.000000	0.000000	0.000000	0.045652	-0.128621	0.067941	0.000000	0.000000	3.000000	14.000000	0.000000
2303.079296	-0.123823	0.561334	0.007884	72.493614	-12.760792	82.663292	-1.201959	0.000000	0.377185	0.000000	0.000000	0.000000	0.064939	-0.110193	0.102215	0.000000	0.000000	3.000000	14.000000	0.000000
2303.082629	-0.123823	0.561334	0.007884	72.493614	-12.760792	82.663292	-1.201959	0.000000	0.377185	0.000000	0.000000	0.000000	0.064939	-0.110193	0.102215	0.000000	0.000000	3.000000	14.000000	0.000000
2303.085962	-0.123823	0.561334	0.007884	72.420418	-12.827757	82.514313	-1.191136	0.000000	0.394221	0.000000	0.000000	0.000000	0.064939	-0.110193	0.102215	0.000000	0.000000	3.000000	14.000000	0.000000
2303.089296	-0.123823	0.561334	0.007884	72.420418	-12.827757	82.514313	-1.191136	0.000000	0.394221	0.000000	0.000000	0.000000	0.064939	-0.110193	0.102215	0.000000	0.000000	3.000000	14.000000	0.000000
2303.092629	-0.123631	0.561203	0.008232	72.420418	-12.827757	82.514313	-1.191136	0.000000	0.394221	0.000000	0.000000	0.000000	0.057409	-0.039229	0.104244	0.000000	0.000000	3.000000	14.000000	0.000000
2303.095962	-0.123513	0.561248	0.008676	72.384583	-12.893408	82.382088	-1.191136	0.000000	0.394221	0.000000	0.000000	0.000000	0.035592	0.013461	0.133366	0.000000	0.000000	3.000000	14.000000	0.000000
2303.099296	-0.123513	0.561248	0.008676	72.384583	-12.893408	82.382088	-1.191136	0.000000	0.394221	0.000000	0.000000	0.000000	0.035592	0.013461	0.133366	0.000000	0.000000	3.000000	14.000000	0.000000
2303.102629	-0.123513	0.561248	0.008676	72.384583	-12.893408	82.382088	-1.191136	0.000000	0.394221	0.000000	0.000000	0.000000	0.035592	0.013461	0.133366	0.000000	0.000000	3.000000	14.000000	0.000000
2303.105962	-0.123513	0.561248	0.008676	72.331436	-12.979827	82.241272	-1.175636	0.000000	0.433822	0.000000	0.000000	0.000000	0.035592	0.013461	0.133366	0.000000	0.000000	3.000000	14.000000	0.000000
2303.109296	-0.123443	0.561487	0.009309	72.331436	-12.979827	82.241272	-1.175636	0.000000	0.433822	0.000000	0.000000	0.000000	0.020770	0.071572	0.189816	0.000000	0.000000	3.000000	14.000000	0.000000
2303.112629	-0.123443	0.561487	0.009309	72.331436	-12.979827	82.241272	-1.175636	0.000000	0.433822	0.000000	0.000000	0.000000	0.020770	0.071572	0.189816	0.000000	0.000000	3.000000	14.000000	0.000000
2303.115962	-0.123440	0.561823	0.009924	72.300255	-13.003497	82.223076	-1.172175	0.000000	0.465458	0.000000	0.000000	0.000000	0.000978	0.100683	0.184595	0.000000	0.000000	3.000000	14.000000	0.000000
2303.119296	-0.123440	0.561823	0.009924	72.300255	-13.003497	82.223076	-1.172175	0.000000	0.465458	0.000000	0.000000	0.000000	0.000978	0.100683	0.184595	0.000000	0.000000	3.000000	14.000000	0.000000
2303.122629	-0.123440	0.561823	0.009924	72.300255	-13.003497	82.223076	-1.172175	0.000000	0.465458	0.000000	0.000000	0.000000	0.000978	0.100683	0.184595	0.000000	0.000000	3.000000	14.000000	0.000000
2303.125962	-0.123440	0.561823	0.009924	72.415291	-12.954367	82.261551	-1.172011	0.000000	0.496224	0.000000	0.000000	0.000000	0.000978	0.100683	0.184595	0.000000	0.000000	3.000000	14.000000	0.000000
2303.129296	-0.123441	0.562362	0.010648	72.415291	-12.954367	82.261551	-1.172011	0.000000	0.496224	0.000000	0.000000	0.000000	-0.000344	0.161712	0.217058	0.000000	0.000000	3.000000	14.000000	0.000000
2303.132629	-0.123441	0.562362	0.010648	72.415291	-12.954367	82.261551	-1.172011	0.000000	0.496224	0.000000	0.000000	0.000000	-0.000344	0.161712	0.217058	0.000000	0.000000	3.000000	14.000000	0.000000
2303.135962	-0.123399	0.562981	0.011297	72.847145	-12.854088	82.335442	-1.172069	0.000000	0.532400	0.000000	0.000000	0.000000	0.012817	0.185771	0.194818	0.000000	0.000000	3.000000	14.000000	0.000000
2303.139296	-0.123399	0.562981	0.011297	72.847145	-12.854088	82.335442	-1.172069	0.000000	0.532400	0.000000	0.000000	0.000000	0.012817	0.185771	0.194818	0.000000	0.000000	3.000000	14.000000	0.000000
2303.142629	-0.123399	0.562981	0.011297	72.847145	-12.854088	82.335442	-1.172069	0.000000	0.532400	0.000000	0.000000	0.000000	0.012817	0.185771	0.194818	0.000000	0.000000	3.000000	14.000000	0.000000
2303.145962	-0.123374	0.563743	0.012019	73.461426	-12.712911	82.445839	-1.169933	0.000000	0.564870	0.000000	0.000000	0.000000	0.007250	0.228663	0.216610	0.000000	0.000000	3.000000	14.000000	0.000000
2303.149296	-0.123374	0.563743	0.012019	73.461426	-12.712911	82.445839	-1.169933	0.000000	0.564870	0.000000	0.000000	0.000000	0.007250	0.228663	0.216610	0.000000	0.000000	3.000000	14.000000	0.000000
2303.152629	-0.123374	0.563743	0.012019	73.461426	-12.712911	82.445839	-1.169933	0.000000	0.564870	0.000000	0.000000	0.000000	0.007250	0.228663	0.216610	0.000000	0.000000	3.000000	14.000000	0.000000
2303.155962	-0.123374	0.563743	0.012019	74.183121	-12.531465	82.587151	-1.168725	0.000000	0.600972	0.000000	0.000000	0.000000	0.007250	0.228663	0.216610	0.000000	0.000000	3.000000	14.000000	0.000000
2303.159296	-0.123305	0.564693	0.012842	74.183121	-12.531465	82.587151	-1.168725	0.000000	0.600972	0.000000	0.000000	0.000000	0.020973	0.285073	0.246810	0.000000	0.000000	3.000000	14.000000	0.000000
2303.162629	-0.123305	0.564693	0.012842	74.183121	-12.531465	82.587151	-1.168725	0.000000	0.600972	0.000000	0.000000	0.000000	0.020973	0.285073	0.246810	0.000000	0.000000	3.000000	14.000000	0.000000
2303.165962	-0.123201	0.565548	0.013538	74.736206	-12.377085	82.705597	-1.165229	0.000000	0.642107	0.000000	0.000000	0.000000	0.031174	0.256337	0.208872	0.000000	0.000000	3.000000	14.000000	0.000000
2303.169296	-0.123201	0.565548	0.013538	74.736206	-12.377085	82.705597	-1.165229	0.000000	0.642107	0.000000	0.000000	0.000000	0.031174	0.256337	0.208872	0.000000	0.000000	3.000000	14.000000	0.000000
2303.172629	-0.123201	0.565548	0.013538	74.736206	-12.377085	82.705597	-1.165229	0.000000	0.642107	0.000000	0.000000	0.000000	0.031174	0.256337	0.208872	0.000000	0.000000	3.000000	14.000000	0.000000
2303.175962	-0.123097	0.566565	0.014328	75.301979	-12.201011	82.837166	-1.160033	0.000000	0.676919	0.000000	0.000000	0.000000	0.031245	0.305079	0.236949	0.000000	0.000000	3.000000	14.000000	0.000000
2303.179296	-0.123097	0.566565	0.014328	75.301979	-12.201011	82.837166	-1.160033	0.000000	0.676919	0.000000	0.000000	0.000000	0.031245	0.305079	0.236949	0.000000	0.000000	3.000000	14.000000	0.000000
2303.182629	-0.123097	0.566565	0.014328	75.301979	-12.201011	82.837166	-1.160033	0.000000	0.676919	0.000000	0.000000	0.000000	0.031245	0.305079	0.236949	0.000000	0.000000	3.000000	14.000000	0.000000
2303.185962	-0.122922	0.567619	0.015036	75.811363	-12.028234	82.965820	-1.154826	0.000000	0.716411	0.000000	0.000000	0.000000	0.052263	0.316301	0.212479	0.000000	0.000000	3.000000	14.000000	0.000000
2303.189296	-0.122922	0.567619	0.015036	75.811363	-12.028234	82.965820	-1.154826	0.000000	0.716411	0.000000	0.000000	0.000000	0.052263	0.316301	0.212479	0.000000	0.000000	3.000000	14.000000	0.000000
2303.192629	-0.122922	0.567619	0.015036	75.811363	-12.028234	82.965820	-1.154826	0.000000	0.716411	0.000000	0.000000	0.000000	0.052263	0.316301	0.212479	0.000000	0.000000	3.000000	14.000000	0.000000
2303.195962	-0.122712	0.568693	0.015702	76.262047	-11.855803	83.089020	-1.146115	0.000000	0.751824	0.000000	0.000000	0.000000	0.063020	0.322263	0.199806	0.000000	0.000000	3.000000	14.000000	0.000000
2303.199296	-0.122712	0.568693	0.015702	76.262047	-11.855803	83.089020	-1.146115	0.000000	0.751824	0.000000	0.000000	0.000000	0.063020	0.322263	0.199806	0.000000	0.000000	3.000000	14.000000	0.000000
2303.202629	-0.122712	0.568693	0.015702	76.262047	-11.855803	83.089020	-1.146115	0.000000	0.751824	0.000000	0.000000	0.000000	0.063020	0.322263	0.199806	0.000000	0.000000	3.000000	14.000000	0.000000
2303.205962	-0.122712	0.568693	0.015702	76.704163	-11.676322	83.204674	-1.135612	0.000000	0.785125	0.000000	0.000000	0.000000	0.063020	0.322263	0.199806	0.000000	0.000000	3.000000	14.000000	0.000000
2303.209296	-0.122413	0.569913	0.016399	76.704163	-11.676322	83.204674	-1.135612	0.000000	0.785125	0.000000	0.000000	0.000000	0.089748	0.365904	0.208820	0.000000	0.000000	3.000000	14.000000	0.000000
2303.212629	-0.122413	0.569913	0.016399	76.704163	-11.676322	83.204674	-1.135612	0.000000	0.785125	0.000000	0.000000	0.000000	0.089748	0.365904	0.208820	0.000000	0.000000	3.000000	14.000000	0.000000
2303.215962	-0.122115	0.570928	0.016919	77.019981	-11.560839	83.258812	-1.120654	0.000000	0.819928	0.000000	0.000000	0.000000	0.089286	0.304410	0.156058	0.000000	0.000000	3.000000	14.000000	0.000000
2303.219296	-0.122115	0.570928	0.016919	77.019981	-11.560839	83.258812	-1.120654	0.000000	0.819928	0.000000	0.000000	0.000000	0.089286	0.304410	0.156058	0.000000	0.000000	3.000000	14.000000	0.000000
2303.222629	-0.122115	0.570928	0.016919	77.019981	-11.560839	83.258812	-1.120654	0.000000	0.819928	0.000000	0.000000	0.000000	0.089286	0.304410	0.156058	0.000000	0.000000	3.000000	14.000000	0.000000
2303.225962	-0.122115	0.570928	0.016919	77.368187	-11.553564	83.142487	-1.105773	0.000000	0.845938	0.000000	0.000000	0.000000	0.089286	0.304410	0.156058	0.000000	0.000000	3.000000	14.000000	0.000000
2303.229296	-0.121725	0.572133	0.017547	77.368187	-11.553564	83.142487	-1.105773	0.000000	0.845938	0.000000	0.000000	0.000000	0.117233	0.361722	0.188439	0.000000	0.000000	3.000000	14.000000	0.000000
2303.232629	-0.121725	0.572133	0.017547	77.368187	-11.553564	83.142487	-1.105773	0.000000	0.845938	0.000000	0.000000	0.000000	0.117233	0.361722	0.188439	0.000000	0.000000	3.000000	14.000000	0.000000
2303.235962	-0.121354	0.573107	0.018068	77.617706	-11.728654	82.830620	-1.086234	0.000000	0.877344	0.000000	0.000000	0.000000	0.111322	0.292108	0.156459	0.000000	0.000000	3.000000	14.000000	0.000000
2303.239296	-0.121354	0.573107	0.018068	77.617706	-11.728654	82.830620	-1.086234	0.000000	0.877344	0.000000	0.000000	0.000000	0.111322	0.292108	0.156459	0.000000	0.000000	3.000000	14.000000	0.000000
2303.242629	-0.121354	0.573107	0.018068	77.617706	-11.728654	82.830620	-1.086234	0.000000	0.877344	0.000000	0.000000	0.000000	0.111322	0.292108	0.156459	0.000000	0.000000	3.000000	14.000000	0.000000
2303.245962	-0.120943	0.574146	0.018626	77.860542	-12.128646	82.261047	-1.067680	0.000000	0.903421	0.000000	0.000000	0.000000	0.123263	0.311588	0.167246	0.000000	0.000000	3.000000	14.000000	0.000000
2303.249296	-0.120943	0.574146	0.018626	77.860542	-12.128646	82.261047	-1.067680	0.000000	0.903421	0.000000	0.000000	0.000000	0.123263	0.311588	0.167246	0.000000	0.000000	3.000000	14.000000	0.000000
2303.252629	-0.120943	0.574146	0.018626	77.860542	-12.128646	82.261047	-1.067680	0.000000	0.903421	0.000000	0.000000	0.000000	0.123263	0.311588	0.167246	0.000000	0.000000	3.000000	14.000000	0.000000
2303.255962	-0.120541	0.575097	0.019222	78.060570	-12.742723	81.522041	-1.047136	0.000000	0.931295	0.000000	0.000000	0.000000	0.120621	0.285411	0.178857	0.000000	0.000000	3.000000	14.000000	0.000000
2303.259296	-0.120541	0.575097	0.019222	78.060570	-12.742723	81.522041	-1.047136	0.000000	0.931295	0.000000	0.000000	0.000000	0.120621	0.285411	0.178857	0.000000	0.000000	3.000000	14.000000	0.000000
2303.262629	-0.120541	0.575097	0.019222	78.060570	-12.742723	81.522041	-1.047136	0.000000	0.931295	0.000000	0.000000	0.000000	0.120621	0.285411	0.178857	0.000000	0.000000	3.000000	14.000000	0.000000
2303.265962	-0.120177	0.575960	0.019784	78.226494	-13.519540	80.692329	-1.027033	0.000000	0.961105	0.000000	0.000000	0.000000	0.109080	0.258826	0.168602	0.000000	0.000000	3.000000	14.000000	0.000000
2303.269296	-0.120177	0.575960	0.019784	78.226494	-13.519540	80.692329	-1.027033	0.000000	0.961105	0.000000	0.000000	0.000000	0.109080	0.258826	0.168602	0.000000	0.000000	3.000000	14.000000	0.000000
2303.272629	-0.120177	0.575960	0.019784	78.226494	-13.519540	80.692329	-1.027033	0.000000	0.961105	0.000000	0.000000	0.000000	0.109080	0.258826	0.168602	0.000000	0.000000	3.000000	14.000000	0.000000
2303.275962	-0.119835	0.576725	0.020341	78.353798	-14.361014	79.883049	-1.008853	0.000000	0.989205	0.000000	0.000000	0.000000	0.102518	0.229552	0.167063	0.000000	0.000000	3.000000	14.000000	0.000000
2303.279296	-0.119835	0.576725	0.020341	78.353798	-14.361014	79.883049	-1.008853	0.000000	0.989205	0.000000	0.000000	0.000000	0.102518	0.229552	0.167063	0.000000	0.000000	3.000000	14.000000	0.000000
2303.282629	-0.119835	0.576725	0.020341	78.353798	-14.361014	79.883049	-1.008853	0.000000	0.989205	0.000000	0.000000	0.000000	0.102518	0.229552	0.167063	0.000000	0.000000	3.000000	14.000000	0.000000
2303.285962	-0.119835	0.576725	0.020341	78.436852	-15.194599	79.093491	-0.991766	0.000000	1.017049	0.000000	0.000000	0.000000	0.102518	0.229552	0.167063	0.000000	0.000000	3.000000	14.000000	0.000000
2303.289296	-0.119517	0.577365	0.020900	78.436852	-15.194599	79.093491	-0.991766	0.000000	1.017049	0.000000	0.000000	0.000000	0.095420	0.192123	0.167592	0.000000	0.000000	3.000000	14.000000	0.000000
2303.292629	-0.119517	0.577365	0.020900	78.436852	-15.194599	79.093491	-0.991766	0.000000	1.017049	0.000000	0.000000	0.000000	0.095420	0.192123	0.167592	0.000000	0.000000	3.000000	14.000000	0.000000
2303.295962	-0.119253	0.577879	0.021387	78.488380	-15.930706	78.309517	-0.975863	0.000000	1.044981	0.000000	0.000000	0.000000	0.079267	0.154143	0.146310	0.000000	0.000000	3.000000	14.000000	0.000000
2303.299296	-0.119253	0.577879	0.021387	78.488380	-15.930706	78.309517	-0.975863	0.000000	1.044981	0.000000	0.000000	0.000000	0.079267	0.154143	0.146310	0.000000	0.000000	3.000000	14.000000	0.000000
2303.302629	-0.119253	0.577879	0.021387	78.488380	-15.930706	78.309517	-0.975863	0.000000	1.044981	0.000000	0.000000	0.000000	0.079267	0.154143	0.146310	0.000000	0.000000	3.000000	14.000000	0.000000
2303.305962	-0.119253	0.577879	0.021387	78.512062	-16.534416	77.567307	-0.962652	0.000000	1.069366	0.000000	0.000000	0.000000	0.079267	0.154143	0.146310	0.000000	0.000000	3.000000	14.000000	0.000000
2303.309296	-0.119070	0.578284	0.021815	78.512062	-16.534416	77.567307	-0.962652	0.000000	1.069366	0.000000	0.000000	0.000000	0.054932	0.121569	0.128408	0.000000	0.000000	3.000000	14.000000	0.000000
2303.312629	-0.119070	0.578284	0.021815	78.512062	-16.534416	77.567307	-0.962652	0.000000	1.069366	0.000000	0.000000	0.000000	0.054932	0.121569	0.128408	0.000000	0.000000	3.000000	14.000000	0.000000
2303.315962	-0.118944	0.578608	0.022183	78.503265	-16.977642	76.982269	-0.953497	0.000000	1.090767	0.000000	0.000000	0.000000	0.037792	0.097003	0.110393	0.000000	0.000000	3.000000	14.000000	0.000000
2303.319296	-0.118944	0.578608	0.022183	78.503265	-16.977642	76.982269	-0.953497	0.000000	1.090767	0.000000	0.000000	0.000000	0.037792	0.097003	0.110393	0.000000	0.000000	3.000000	14.000000	0.000000
2303.322629	-0.118944	0.578608	0.022183	78.503265	-16.977642	76.982269	-0.953497	0.000000	1.090767	0.000000	0.000000	0.000000	0.037792	0.097003	0.110393	0.000000	0.000000	3.000000	14.000000	0.000000
2303.325962	-0.118944	0.578608	0.022183	78.456429	-17.274761	76.583214	-0.947198	0.000000	1.109166	0.000000	0.000000	0.000000	0.037792	0.097003	0.110393	0.000000	0.000000	3.000000	14.000000	0.000000
2303.329296	-0.118843	0.578839	0.022458	78.456429	-17.274761	76.583214	-0.947198	0.000000	1.109166	0.000000	0.000000	0.000000	0.030305	0.069393	0.082411	0.000000	0.000000	3.000000	14.000000	0.000000
2303.332629	-0.118843	0.578839	0.022458	78.456429	-17.274761	76.583214	-0.947198	0.000000	1.109166	0.000000	0.000000	0.000000	0.030305	0.069393	0.082411	0.000000	0.000000	3.000000	14.000000	0.000000
2303.335962	-0.118843	0.578839	0.022458	78.433655	-17.316036	76.512878	-0.942147	0.000000	1.122901	0.000000	0.000000	0.000000	0.030305	0.069393	0.082411	0.000000	0.000000	3.000000	14.000000	0.000000
2303.339296	-0.118843	0.578839	0.022458	78.433655	-17.316036	76.512878	-0.942147	0.000000	1.122901	0.000000	0.000000	0.000000	0.030305	0.069393	0.082411	0.000000	0.000000	3.000000	14.000000	0.000000
2303.342629	-0.118780	0.578968	0.022595	78.433655	-17.316036	76.512878	-0.942147	0.000000	1.122901	0.000000	0.000000	0.000000	0.018836	0.038777	0.041062	0.000000	0.000000	3.000000	14.000000	0.000000
2303.345962	-0.118780	0.578968	0.022595	78.424355	-17.290203	76.524162	-0.942147	0.000000	1.122901	0.000000	0.000000	0.000000	0.018836	0.038777	0.041062	0.000000	0.000000	3.000000	14.000000	0.000000
2303.349296	-0.118780	0.578968	0.022595	78.424355	-17.290203	76.524162	-0.942147	0.000000	1.122901	0.000000	0.000000	0.000000	0.018836	0.038777	0.041062	0.000000	0.000000	3.000000	14.000000	0.000000
2303.352629	-0.118780	0.578968	0.022595	78.424355	-17.290203	76.524162	-0.942147	0.000000	1.122901	0.000000	0.000000	0.000000	0.018836	0.038777	0.041062	0.000000	0.000000	3.000000	14.000000	0.000000
2303.355962	-0.118464	0.579014	0.022684	78.427483	-17.272074	76.523224	-0.939008	0.000000	1.129745	0.000000	0.000000	0.000000	0.094933	0.013634	0.026610	0.000000	0.000000	3.000000	14.000000	0.000000
2303.359296	-0.118464	0.579014	0.022684	78.427483	-17.272074	76.523224	-0.939008	0.000000	1.129745	0.000000	0.000000	0.000000	0.094933	0.013634	0.026610	0.000000	0.000000	3.000000	14.000000	0.000000
2303.362629	-0.118464	0.579014	0.022684	78.427483	-17.272074	76.523224	-0.939008	0.000000	1.129745	0.000000	0.000000	0.000000	0.094933	0.013634	0.026610	0.000000	0.000000	3.000000	14.000000	0.000000
2303.365962	-0.118464	0.579014	0.022684	78.446228	-17.247612	76.525635	-0.923186	0.000000	1.134180	0.000000	0.000000	0.000000	0.094933	0.013634	0.026610	0.000000	0.000000	3.000000	14.000000	0.000000
2303.369296	-0.118157	0.578893	0.022614	78.446228	-17.247612	76.525635	-0.923186	0.000000	1.134180	0.000000	0.000000	0.000000	0.092146	-0.036210	-0.020918	0.000000	0.000000	3.000000	14.000000	0.000000
2303.372629	-0.118157	0.578893	0.022614	78.446228	-17.247612	76.525635	-0.923186	0.000000	1.134180	0.000000	0.000000	0.000000	0.092146	-0.036210	-0.020918	0.000000	0.000000	3.000000	14.000000	0.000000
2303.375962	-0.117813	0.578744	0.022494	78.474358	-17.217747	76.525261	-0.907828	0.000000	1.130694	0.000000	0.000000	0.000000	0.103030	-0.044714	-0.035961	0.000000	0.000000	3.000000	14.000000	0.000000
2303.379296	-0.117813	0.578744	0.022494	78.474358	-17.217747	76.525261	-0.907828	0.000000	1.130694	0.000000	0.000000	0.000000	0.103030	-0.044714	-0.035961	0.000000	0.000000	3.000000	14.000000	0.000000
2303.382629	-0.117813	0.578744	0.022494	78.474358	-17.217747	76.525261	-0.907828	0.000000	1.130694	0.000000	0.000000	0.000000	0.103030	-0.044714	-0.035961	0.000000	0.000000	3.000000	14.000000	0.000000
2303.385962	-0.117813	0.578744	0.022494	78.508751	-17.192488	76.538902	-0.890656	0.000000	1.124700	0.000000	0.000000	0.000000	0.103030	-0.044714	-0.035961	0.000000	0.000000	3.000000	14.000000	0.000000
2303.389296	-0.117441	0.578531	0.022353	78.508751	-17.192488	76.538902	-0.890656	0.000000	1.124700	0.000000	0.000000	0.000000	0.111742	-0.063842	-0.042270	0.000000	0.000000	3.000000	14.000000	0.000000
2303.392629	-0.117441	0.578531	0.022353	78.508751	-17.192488	76.538902	-0.890656	0.000000	1.124700	0.000000	0.000000	0.000000	0.111742	-0.063842	-0.042270	0.000000	0.000000	3.000000	14.000000	0.000000
2303.395962	-0.117441	0.578531	0.022353	78.552353	-17.176918	76.556969	-0.872032	0.000000	1.117655	0.000000	0.000000	0.000000	0.111742	-0.063842	-0.042270	0.000000	0.000000	3.000000	14.000000	0.000000
2303.399296	-0.117441	0.578531	0.022353	78.552353	-17.176918	76.556969	-0.872032	0.000000	1.117655	0.000000	0.000000	0.000000	0.111742	-0.063842	-0.042270	0.000000	0.000000	3.000000	14.000000	0.000000
2303.402629	-0.117104	0.578309	0.022161	78.552353	-17.176918	76.556969	-0.872032	0.000000	1.117655	0.000000	0.000000	0.000000	0.100897	-0.066784	-0.057486	0.000000	0.000000	3.000000	14.000000	0.000000
2303.405962	-0.116766	0.578041	0.021959	78.596107	-17.160053	76.607475	-0.872032	0.000000	1.117655	0.000000	0.000000	0.000000	0.101561	-0.080344	-0.060599	0.000000	0.000000	3.000000	14.000000	0.000000
2303.409296	-0.116766	0.578041	0.021959	78.596107	-17.160053	76.607475	-0.872032	0.000000	1.117655	0.000000	0.000000	0.000000	0.101561	-0.080344	-0.060599	0.000000	0.000000	3.000000	14.000000	0.000000
2303.412629	-0.116766	0.578041	0.021959	78.596107	-17.160053	76.607475	-0.872032	0.000000	1.117655	0.000000	0.000000	0.000000	0.101561	-0.080344	-0.060599	0.000000	0.000000	3.000000	14.000000	0.000000
2303.415962	-0.116766	0.578041	0.021959	78.639854	-17.140551	76.665878	-0.838289	0.000000	1.097974	0.000000	0.000000	0.000000	0.101561	-0.080344	-0.060599	0.000000	0.000000	3.000000	14.000000	0.000000
2303.419296	-0.116443	0.577809	0.021722	78.639854	-17.140551	76.665878	-0.838289	0.000000	1.097974	0.000000	0.000000	0.000000	0.096807	-0.069638	-0.071156	0.000000	0.000000	3.000000	14.000000	0.000000
2303.422629	-0.116443	0.577809	0.021722	78.639854	-17.140551	76.665878	-0.838289	0.000000	1.097974	0.000000	0.000000	0.000000	0.096807	-0.069638	-0.071156	0.000000	0.000000	3.000000	14.000000	0.000000
2303.425962	-0.116443	0.577809	0.021722	78.678864	-17.123632	76.741135	-0.822155	0.000000	1.086115	0.000000	0.000000	0.000000	0.096807	-0.069638	-0.071156	0.000000	0.000000	3.000000	14.000000	0.000000
2303.429296	-0.116443	0.577809	0.021722	78.678864	-17.123632	76.741135	-0.822155	0.000000	1.086115	0.000000	0.000000	0.000000	0.096807	-0.069638	-0.071156	0.000000	0.000000	3.000000	14.000000	0.000000
2303.432629	-0.116056	0.577595	0.021518	78.678864	-17.123632	76.741135	-0.822155	0.000000	1.086115	0.000000	0.000000	0.000000	0.115994	-0.064076	-0.061390	0.000000	0.000000	3.000000	14.000000	0.000000
2303.435962	-0.115596	0.577390	0.021306	78.712364	-17.100998	76.809502	-0.822155	0.000000	1.086115	0.000000	0.000000	0.000000	0.138007	-0.061494	-0.063438	0.000000	0.000000	3.000000	14.000000	0.000000
2303.439296	-0.115596	0.577390	0.021306	78.712364	-17.100998	76.809502	-0.822155	0.000000	1.086115	0.000000	0.000000	0.000000	0.138007	-0.061494	-0.063438	0.000000	0.000000	3.000000	14.000000	0.000000
2303.442629	-0.115596	0.577390	0.021306	78.712364	-17.100998	76.809502	-0.822155	0.000000	1.086115	0.000000	0.000000	0.000000	0.138007	-0.061494	-0.063438	0.000000	0.000000	3.000000	14.000000	0.000000
2303.445962	-0.115596	0.577390	0.021306	78.711632	-17.129751	76.779503	-0.779821	0.000000	1.065310	0.000000	0.000000	0.000000	0.138007	-0.061494	-0.063438	0.000000	0.000000	3.000000	14.000000	0.000000
2303.449296	-0.115090	0.577212	0.021099	78.711632	-17.129751	76.779503	-0.779821	0.000000	1.065310	0.000000	0.000000	0.000000	0.151978	-0.053375	-0.062252	0.000000	0.000000	3.000000	14.000000	0.000000
2303.452629	-0.115090	0.577212	0.021099	78.711632	-17.129751	76.779503	-0.779821	0.000000	1.065310	0.000000	0.000000	0.000000	0.151978	-0.053375	-0.062252	0.000000	0.000000	3.000000	14.000000	0.000000
2303.455962	-0.114523	0.577071	0.020940	78.650940	-17.306704	76.483711	-0.754491	0.000000	1.054935	0.000000	0.000000	0.000000	0.169905	-0.042315	-0.047678	0.000000	0.000000	3.000000	14.000000	0.000000
2303.459296	-0.114523	0.577071	0.020940	78.650940	-17.306704	76.483711	-0.754491	0.000000	1.054935	0.000000	0.000000	0.000000	0.169905	-0.042315	-0.047678	0.000000	0.000000	3.000000	14.000000	0.000000
2303.462629	-0.114523	0.577071	0.020940	78.650940	-17.306704	76.483711	-0.754491	0.000000	1.054935	0.000000	0.000000	0.000000	0.169905	-0.042315	-0.047678	0.000000	0.000000	3.000000	14.000000	0.000000
2303.465962	-0.114523	0.577071	0.020940	78.535149	-17.640772	75.999252	-0.726174	0.000000	1.046988	0.000000	0.000000	0.000000	0.169905	-0.042315	-0.047678	0.000000	0.000000	3.000000	14.000000	0.000000
2303.469296	-0.113956	0.576957	0.020774	78.535149	-17.640772	75.999252	-0.726174	0.000000	1.046988	0.000000	0.000000	0.000000	0.170234	-0.034266	-0.049818	0.000000	0.000000	3.000000	14.000000	0.000000
2303.472629	-0.113956	0.576957	0.020774	78.535149	-17.640772	75.999252	-0.726174	0.000000	1.046988	0.000000	0.000000	0.000000	0.170234	-0.034266	-0.049818	0.000000	0.000000	3.000000	14.000000	0.000000
2303.475962	-0.113370	0.576861	0.020629	78.377136	-18.132175	75.427551	-0.697802	0.000000	1.038686	0.000000	0.000000	0.000000	0.175729	-0.028753	-0.043483	0.000000	0.000000	3.000000	14.000000	0.000000
2303.479296	-0.113370	0.576861	0.020629	78.377136	-18.132175	75.427551	-0.697802	0.000000	1.038686	0.000000	0.000000	0.000000	0.175729	-0.028753	-0.043483	0.000000	0.000000	3.000000	14.000000	0.000000
2303.482629	-0.113370	0.576861	0.020629	78.377136	-18.132175	75.427551	-0.697802	0.000000	1.038686	0.000000	0.000000	0.000000	0.175729	-0.028753	-0.043483	0.000000	0.000000	3.000000	14.000000	0.000000
2303.485962	-0.113370	0.576861	0.020629	78.190491	-18.785666	74.918587	-0.668513	0.000000	1.031438	0.000000	0.000000	0.000000	0.175729	-0.028753	-0.043483	0.000000	0.000000	3.000000	14.000000	0.000000
2303.489296	-0.112691	0.576781	0.020391	78.190491	-18.785666	74.918587	-0.668513	0.000000	1.031438	0.000000	0.000000	0.000000	0.203648	-0.024078	-0.071295	0.000000	0.000000	3.000000	14.000000	0.000000
2303.492629	-0.112691	0.576781	0.020391	78.190491	-18.785666	74.918587	-0.668513	0.000000	1.031438	0.000000	0.000000	0.000000	0.203648	-0.024078	-0.071295	0.000000	0.000000	3.000000	14.000000	0.000000
2303.495962	-0.112015	0.576674	0.020159	78.063942	-19.389816	74.505791	-0.634572	0.000000	1.019556	0.000000	0.000000	0.000000	0.202985	-0.032109	-0.069710	0.000000	0.000000	3.000000	14.000000	0.000000
2303.499296	-0.112015	0.576674	0.020159	78.063942	-19.389816	74.505791	-0.634572	0.000000	1.019556	0.000000	0.000000	0.000000	0.202985	-0.032109	-0.069710	0.000000	0.000000	3.000000	14.000000	0.000000
2303.502629	-0.112015	0.576674	0.020159	78.063942	-19.389816	74.505791	-0.634572	0.000000	1.019556	0.000000	0.000000	0.000000	0.202985	-0.032109	-0.069710	0.000000	0.000000	3.000000	14.000000	0.000000
2303.505962	-0.112015	0.576674	0.020159	77.949135	-20.061607	73.940292	-0.600742	0.000000	1.007938	0.000000	0.000000	0.000000	0.202985	-0.032109	-0.069710	0.000000	0.000000	3.000000	14.000000	0.000000
2303.509296	-0.111116	0.576536	0.019787	77.949135	-20.061607	73.940292	-0.600742	0.000000	1.007938	0.000000	0.000000	0.000000	0.269751	-0.041430	-0.111548	0.000000	0.000000	3.000000	14.000000	0.000000
2303.512629	-0.111116	0.576536	0.019787	77.949135	-20.061607	73.940292	-0.600742	0.000000	1.007938	0.000000	0.000000	0.000000	0.269751	-0.041430	-0.111548	0.000000	0.000000	3.000000	14.000000	0.000000
2303.515962	-0.110100	0.576368	0.019316	77.837456	-20.785271	73.237083	-0.555783	0.000000	0.989346	0.000000	0.000000	0.000000	0.304684	-0.050335	-0.141383	0.000000	0.000000	3.000000	14.000000	0.000000
2303.519296	-0.110100	0.576368	0.019316	77.837456	-20.785271	73.237083	-0.555783	0.000000	0.989346	0.000000	0.000000	0.000000	0.304684	-0.050335	-0.141383	0.000000	0.000000	3.000000	14.000000	0.000000
2303.522629	-0.110100	0.576368	0.019316	77.837456	-20.785271	73.237083	-0.555783	0.000000	0.989346	0.000000	0.000000	0.000000	0.304684	-0.050335	-0.141383	0.000000	0.000000	3.000000	14.000000	0.000000
2303.525962	-0.109007	0.576243	0.018805	77.717125	-21.613966	72.389236	-0.505003	0.000000	0.965783	0.000000	0.000000	0.000000	0.328018	-0.037316	-0.153138	0.000000	0.000000	3.000000	14.000000	0.000000
2303.529296	-0.109007	0.576243	0.018805	77.717125	-21.613966	72.389236	-0.505003	0.000000	0.965783	0.000000	0.000000	0.000000	0.328018	-0.037316	-0.153138	0.000000	0.000000	3.000000	14.000000	0.000000
2303.532629	-0.109007	0.576243	0.018805	77.717125	-21.613966	72.389236	-0.505003	0.000000	0.965783	0.000000	0.000000	0.000000	0.328018	-0.037316	-0.153138	0.000000	0.000000	3.000000	14.000000	0.000000
2303.535962	-0.107881	0.576162	0.018245	77.542122	-22.576593	71.439537	-0.450333	0.000000	0.940260	0.000000	0.000000	0.000000	0.337650	-0.024405	-0.168136	0.000000	0.000000	3.000000	14.000000	0.000000
2303.539296	-0.107881	0.576162	0.018245	77.542122	-22.576593	71.439537	-0.450333	0.000000	0.940260	0.000000	0.000000	0.000000	0.337650	-0.024405	-0.168136	0.000000	0.000000	3.000000	14.000000	0.000000
2303.542629	-0.107881	0.576162	0.018245	77.542122	-22.576593	71.439537	-0.450333	0.000000	0.940260	0.000000	0.000000	0.000000	0.337650	-0.024405	-0.168136	0.000000	0.000000	3.000000	14.000000	0.000000
2303.545962	-0.106705	0.576142	0.017656	77.274277	-23.566837	70.467354	-0.394058	0.000000	0.912237	0.000000	0.000000	0.000000	0.352810	-0.006076	-0.176705	0.000000	0.000000	3.000000	14.000000	0.000000
2303.549296	-0.106705	0.576142	0.017656	77.274277	-23.566837	70.467354	-0.394058	0.000000	0.912237	0.000000	0.000000	0.000000	0.352810	-0.006076	-0.176705	0.000000	0.000000	3.000000	14.000000	0.000000
2303.552629	-0.106705	0.576142	0.017656	77.274277	-23.566837	70.467354	-0.394058	0.000000	0.912237	0.000000	0.000000	0.000000	0.352810	-0.006076	-0.176705	0.000000	0.000000	3.000000	14.000000	0.000000
2303.555962	-0.105508	0.576147	0.017062	76.959488	-24.557724	69.522621	-0.335256	0.000000	0.882786	0.000000	0.000000	0.000000	0.359138	0.001688	-0.178095	0.000000	0.000000	3.000000	14.000000	0.000000
2303.559296	-0.105508	0.576147	0.017062	76.959488	-24.557724	69.522621	-0.335256	0.000000	0.882786	0.000000	0.000000	0.000000	0.359138	0.001688	-0.178095	0.000000	0.000000	3.000000	14.000000	0.000000
2303.562629	-0.105508	0.576147	0.017062	76.959488	-24.557724	69.522621	-0.335256	0.000000	0.882786	0.000000	0.000000	0.000000	0.359138	0.001688	-0.178095	0.000000	0.000000	3.000000	14.000000	0.000000
2303.565962	-0.104250	0.576159	0.016389	76.635132	-25.533033	68.564186	-0.275400	0.000000	0.853104	0.000000	0.000000	0.000000	0.377414	0.003395	-0.201867	0.000000	0.000000	3.000000	14.000000	0.000000
2303.569296	-0.104250	0.576159	0.016389	76.635132	-25.533033	68.564186	-0.275400	0.000000	0.853104	0.000000	0.000000	0.000000	0.377414	0.003395	-0.201867	0.000000	0.000000	3.000000	14.000000	0.000000
2303.572629	-0.104250	0.576159	0.016389	76.635132	-25.533033	68.564186	-0.275400	0.000000	0.853104	0.000000	0.000000	0.000000	0.377414	0.003395	-0.201867	0.000000	0.000000	3.000000	14.000000	0.000000
2303.575962	-0.102968	0.576166	0.015587	76.317467	-26.501472	67.682289	-0.212497	0.000000	0.819459	0.000000	0.000000	0.000000	0.384597	0.002030	-0.240683	0.000000	0.000000	3.000000	14.000000	0.000000
2303.579296	-0.102968	0.576166	0.015587	76.317467	-26.501472	67.682289	-0.212497	0.000000	0.819459	0.000000	0.000000	0.000000	0.384597	0.002030	-0.240683	0.000000	0.000000	3.000000	14.000000	0.000000
2303.582629	-0.102968	0.576166	0.015587	76.317467	-26.501472	67.682289	-0.212497	0.000000	0.819459	0.000000	0.000000	0.000000	0.384597	0.002030	-0.240683	0.000000	0.000000	3.000000	14.000000	0.000000
2303.585962	-0.101647	0.576133	0.014689	76.009308	-27.480818	66.762863	-0.148398	0.000000	0.779345	0.000000	0.000000	0.000000	0.396361	-0.009860	-0.269353	0.000000	0.000000	3.000000	14.000000	0.000000
2303.589296	-0.101647	0.576133	0.014689	76.009308	-27.480818	66.762863	-0.148398	0.000000	0.779345	0.000000	0.000000	0.000000	0.396361	-0.009860	-0.269353	0.000000	0.000000	3.000000	14.000000	0.000000
2303.592629	-0.101647	0.576133	0.014689	76.009308	-27.480818	66.762863	-0.148398	0.000000	0.779345	0.000000	0.000000	0.000000	0.396361	-0.009860	-0.269353	0.000000	0.000000	3.000000	14.000000	0.000000
2303.595962	-0.100351	0.576113	0.013668	75.687225	-28.477676	65.721779	-0.082338	0.000000	0.734453	0.000000	0.000000	0.000000	0.388591	-0.005958	-0.306290	0.000000	0.000000	3.000000	14.000000	0.000000
2303.599296	-0.100351	0.576113	0.013668	75.687225	-28.477676	65.721779	-0.082338	0.000000	0.734453	0.000000	0.000000	0.000000	0.388591	-0.005958	-0.306290	0.000000	0.000000	3.000000	14.000000	0.000000
2303.602629	-0.100351	0.576113	0.013668	75.687225	-28.477676	65.721779	-0.082338	0.000000	0.734453	0.000000	0.000000	0.000000	0.388591	-0.005958	-0.306290	0.000000	0.000000	3.000000	14.000000	0.000000
2303.605962	-0.099114	0.576089	0.012566	75.332657	-29.424585	64.717461	-0.017572	0.000000	0.683405	0.000000	0.000000	0.000000	0.371092	-0.007090	-0.330768	0.000000	0.000000	3.000000	14.000000	0.000000
2303.609296	-0.099114	0.576089	0.012566	75.332657	-29.424585	64.717461	-0.017572	0.000000	0.683405	0.000000	0.000000	0.000000	0.371092	-0.007090	-0.330768	0.000000	0.000000	3.000000	14.000000	0.000000
2303.612629	-0.099114	0.576089	0.012566	75.332657	-29.424585	64.717461	-0.017572	0.000000	0.683405	0.000000	0.000000	0.000000	0.371092	-0.007090	-0.330768	0.000000	0.000000	3.000000	14.000000	0.000000
2303.615962	-0.098051	0.576162	0.011487	74.900650	-30.198132	63.629639	0.044276	0.000000	0.628277	0.000000	0.000000	0.000000	0.319152	0.021964	-0.323552	0.000000	0.000000	3.000000	14.000000	0.000000
2303.619296	-0.098051	0.576162	0.011487	74.900650	-30.198132	63.629639	0.044276	0.000000	0.628277	0.000000	0.000000	0.000000	0.319152	0.021964	-0.323552	0.000000	0.000000	3.000000	14.000000	0.000000
2303.622629	-0.098051	0.576162	0.011487	74.900650	-30.198132	63.629639	0.044276	0.000000	0.628277	0.000000	0.000000	0.000000	0.319152	0.021964	-0.323552	0.000000	0.000000	3.000000	14.000000	0.000000
2303.625962	-0.097156	0.576288	0.010423	74.418968	-30.651089	62.766907	0.097468	0.000000	0.574351	0.000000	0.000000	0.000000	0.268269	0.037652	-0.319077	0.000000	0.000000	3.000000	14.000000	0.000000
2303.629296	-0.097156	0.576288	0.010423	74.418968	-30.651089	62.766907	0.097468	0.000000	0.574351	0.000000	0.000000	0.000000	0.268269	0.037652	-0.319077	0.000000	0.000000	3.000000	14.000000	0.000000
2303.632629	-0.097156	0.576288	0.010423	74.418968	-30.651089	62.766907	0.097468	0.000000	0.574351	0.000000	0.000000	0.000000	0.268269	0.037652	-0.319077	0.000000	0.000000	3.000000	14.000000	0.000000
2303.635962	-0.096458	0.576458	0.009394	73.952057	-30.675514	62.828369	0.142180	0.000000	0.521172	0.000000	0.000000	0.000000	0.209670	0.050897	-0.308699	0.000000	0.000000	3.000000	14.000000	0.000000
2303.639296	-0.096458	0.576458	0.009394	73.952057	-30.675514	62.828369	0.142180	0.000000	0.521172	0.000000	0.000000	0.000000	0.209670	0.050897	-0.308699	0.000000	0.000000	3.000000	14.000000	0.000000
2303.642629	-0.096458	0.576458	0.009394	73.952057	-30.675514	62.828369	0.142180	0.000000	0.521172	0.000000	0.000000	0.000000	0.209670	0.050897	-0.308699	0.000000	0.000000	3.000000	14.000000	0.000000
2303.645962	-0.095942	0.576617	0.008351	73.579575	-30.244757	64.073608	0.177125	0.000000	0.469722	0.000000	0.000000	0.000000	0.154600	0.047907	-0.313177	0.000000	0.000000	3.000000	14.000000	0.000000
2303.649296	-0.095942	0.576617	0.008351	73.579575	-30.244757	64.073608	0.177125	0.000000	0.469722	0.000000	0.000000	0.000000	0.154600	0.047907	-0.313177	0.000000	0.000000	3.000000	14.000000	0.000000
2303.652629	-0.095942	0.576617	0.008351	73.579575	-30.244757	64.073608	0.177125	0.000000	0.469722	0.000000	0.000000	0.000000	0.154600	0.047907	-0.313177	0.000000	0.000000	3.000000	14.000000	0.000000
2303.655962	-0.095498	0.576793	0.007309	73.281204	-29.633015	65.341522	0.202892	0.000000	0.417526	0.000000	0.000000	0.000000	0.133370	0.052700	-0.312574	0.000000	0.000000	3.000000	14.000000	0.000000
2303.659296	-0.095498	0.576793	0.007309	73.281204	-29.633015	65.341522	0.202892	0.000000	0.417526	0.000000	0.000000	0.000000	0.133370	0.052700	-0.312574	0.000000	0.000000	3.000000	14.000000	0.000000
2303.662629	-0.095498	0.576793	0.007309	73.281204	-29.633015	65.341522	0.202892	0.000000	0.417526	0.000000	0.000000	0.000000	0.133370	0.052700	-0.312574	0.000000	0.000000	3.000000	14.000000	0.000000
2303.665962	-0.095134	0.576956	0.006207	73.026474	-29.117504	65.967720	0.225120	0.000000	0.365430	0.000000	0.000000	0.000000	0.109182	0.048948	-0.330351	0.000000	0.000000	3.000000	14.000000	0.000000
2303.669296	-0.095134	0.576956	0.006207	73.026474	-29.117504	65.967720	0.225120	0.000000	0.365430	0.000000	0.000000	0.000000	0.109182	0.048948	-0.330351	0.000000	0.000000	3.000000	14.000000	0.000000
2303.672629	-0.095134	0.576956	0.006207	73.026474	-29.117504	65.967720	0.225120	0.000000	0.365430	0.000000	0.000000	0.000000	0.109182	0.048948	-0.330351	0.000000	0.000000	3.000000	14.000000	0.000000
2303.675962	-0.094868	0.577102	0.005134	72.821236	-28.688618	66.413963	0.243317	0.000000	0.310371	0.000000	0.000000	0.000000	0.079844	0.043696	-0.322077	0.000000	0.000000	3.000000	14.000000	0.000000
[truncated: 6,733 more rows]
