# Supplementary material for: Haptic Guidance Needs to Be Intuitive Not Just Informative to Improve Human Motor Accuracy
Source: PLoS One. 2016 Mar 16;11(3):e0150912. doi: 10.1371/journal.pone.0150912 (PMC4794196; doi:10.1371/journal.pone.0150912)
Supplement: S2 Data — (ZIP) [file pone.0150912.s002.zip › Subject1/exp2_0015.txt]

Time	PosX	PosY	PosZ	RotX	RotY	RotZ	ForceX	ForceY	ForceZ	MomentX	MomentY	MomentZ	VelocityX	VelocityY	VelocityZ	CalibratedWeight	ButtonDown	Condition	Trial	Visual
2330.772629	-0.003729	0.571703	0.247752	81.129005	30.792313	122.727631	0.000000	0.000000	0.000000	0.000000	0.000000	0.000000	-0.000039	-0.016562	0.007434	0.000000	1.000000	3.000000	15.000000	0.000000
2330.775962	-0.003932	0.571532	0.248158	81.198860	30.034788	121.882484	-1.930997	0.000000	4.612077	0.000000	0.000000	0.000000	-0.060915	-0.051384	0.121728	0.000000	1.000000	3.000000	15.000000	0.000000
2330.779296	-0.003932	0.571532	0.248158	81.198860	30.034788	121.882484	-1.930997	0.000000	4.612077	0.000000	0.000000	0.000000	-0.060915	-0.051384	0.121728	0.000000	1.000000	3.000000	15.000000	0.000000
2330.782629	-0.003932	0.571532	0.248158	81.198860	30.034788	121.882484	-1.930997	0.000000	4.612077	0.000000	0.000000	0.000000	-0.060915	-0.051384	0.121728	0.000000	1.000000	3.000000	15.000000	0.000000
2330.785962	-0.003932	0.571532	0.248158	81.227303	28.859015	120.649368	-1.931521	0.000000	4.611857	0.000000	0.000000	0.000000	-0.060915	-0.051384	0.121728	0.000000	1.000000	3.000000	15.000000	0.000000
2330.789296	-0.004539	0.571638	0.248689	81.227303	28.859015	120.649368	-1.931521	0.000000	4.611857	0.000000	0.000000	0.000000	-0.181839	0.031959	0.159408	0.000000	1.000000	3.000000	15.000000	0.000000
2330.792629	-0.004539	0.571638	0.248689	81.227303	28.859015	120.649368	-1.931521	0.000000	4.611857	0.000000	0.000000	0.000000	-0.181839	0.031959	0.159408	0.000000	1.000000	3.000000	15.000000	0.000000
2330.795962	-0.005248	0.571635	0.249520	81.257843	27.609739	119.338066	-1.931521	0.000000	4.611857	0.000000	0.000000	0.000000	-0.212962	-0.000965	0.249188	0.000000	1.000000	3.000000	15.000000	0.000000
2330.799296	-0.005248	0.571635	0.249520	81.257843	27.609739	119.338066	-1.931521	0.000000	4.611857	0.000000	0.000000	0.000000	-0.212962	-0.000965	0.249188	0.000000	1.000000	3.000000	15.000000	0.000000
2330.802629	-0.005248	0.571635	0.249520	81.257843	27.609739	119.338066	-1.931521	0.000000	4.611857	0.000000	0.000000	0.000000	-0.212962	-0.000965	0.249188	0.000000	1.000000	3.000000	15.000000	0.000000
2330.805962	-0.005728	0.571519	0.250761	81.230812	26.789995	118.480530	-1.943227	0.000000	4.606937	0.000000	0.000000	0.000000	-0.143921	-0.034771	0.372333	0.000000	1.000000	3.000000	15.000000	0.000000
2330.809296	-0.005728	0.571519	0.250761	81.230812	26.789995	118.480530	-1.943227	0.000000	4.606937	0.000000	0.000000	0.000000	-0.143921	-0.034771	0.372333	0.000000	1.000000	3.000000	15.000000	0.000000
2330.812629	-0.005728	0.571519	0.250761	81.230812	26.789995	118.480530	-1.943227	0.000000	4.606937	0.000000	0.000000	0.000000	-0.143921	-0.034771	0.372333	0.000000	1.000000	3.000000	15.000000	0.000000
2330.815962	-0.006514	0.571547	0.252160	81.117805	26.978296	118.782143	-1.942544	0.000000	4.607225	0.000000	0.000000	0.000000	-0.235757	0.008468	0.419758	0.000000	1.000000	3.000000	15.000000	0.000000
2330.819296	-0.006514	0.571547	0.252160	81.117805	26.978296	118.782143	-1.942544	0.000000	4.607225	0.000000	0.000000	0.000000	-0.235757	0.008468	0.419758	0.000000	1.000000	3.000000	15.000000	0.000000
2330.822629	-0.006514	0.571547	0.252160	81.117805	26.978296	118.782143	-1.942544	0.000000	4.607225	0.000000	0.000000	0.000000	-0.235757	0.008468	0.419758	0.000000	1.000000	3.000000	15.000000	0.000000
2330.825962	-0.007338	0.571511	0.253657	81.383476	29.164017	121.111580	-1.945582	0.000000	4.605943	0.000000	0.000000	0.000000	-0.247105	-0.010885	0.449236	0.000000	1.000000	3.000000	15.000000	0.000000
2330.829296	-0.007338	0.571511	0.253657	81.383476	29.164017	121.111580	-1.945582	0.000000	4.605943	0.000000	0.000000	0.000000	-0.247105	-0.010885	0.449236	0.000000	1.000000	3.000000	15.000000	0.000000
2330.832629	-0.007338	0.571511	0.253657	81.383476	29.164017	121.111580	-1.945582	0.000000	4.605943	0.000000	0.000000	0.000000	-0.247105	-0.010885	0.449236	0.000000	1.000000	3.000000	15.000000	0.000000
2330.835962	-0.008198	0.571424	0.255094	82.164635	34.915241	127.014732	-1.948527	0.000000	4.604698	0.000000	0.000000	0.000000	-0.258072	-0.026051	0.431083	0.000000	1.000000	3.000000	15.000000	0.000000
2330.839296	-0.008198	0.571424	0.255094	82.164635	34.915241	127.014732	-1.948527	0.000000	4.604698	0.000000	0.000000	0.000000	-0.258072	-0.026051	0.431083	0.000000	1.000000	3.000000	15.000000	0.000000
2330.842629	-0.008198	0.571424	0.255094	82.164635	34.915241	127.014732	-1.948527	0.000000	4.604698	0.000000	0.000000	0.000000	-0.258072	-0.026051	0.431083	0.000000	1.000000	3.000000	15.000000	0.000000
2330.845962	-0.009334	0.571433	0.256631	82.883850	43.336960	135.651062	-1.952385	0.000000	4.603064	0.000000	0.000000	0.000000	-0.340818	0.002584	0.460888	0.000000	1.000000	3.000000	15.000000	0.000000
2330.849296	-0.009334	0.571433	0.256631	82.883850	43.336960	135.651062	-1.952385	0.000000	4.603064	0.000000	0.000000	0.000000	-0.340818	0.002584	0.460888	0.000000	1.000000	3.000000	15.000000	0.000000
2330.852629	-0.009334	0.571433	0.256631	82.883850	43.336960	135.651062	-1.952385	0.000000	4.603064	0.000000	0.000000	0.000000	-0.340818	0.002584	0.460888	0.000000	1.000000	3.000000	15.000000	0.000000
2330.855962	-0.010510	0.571449	0.258219	83.349579	53.171005	145.725693	-1.959742	0.000000	4.599936	0.000000	0.000000	0.000000	-0.352698	0.004880	0.476674	0.000000	1.000000	3.000000	15.000000	0.000000
2330.859296	-0.010510	0.571449	0.258219	83.349579	53.171005	145.725693	-1.959742	0.000000	4.599936	0.000000	0.000000	0.000000	-0.352698	0.004880	0.476674	0.000000	1.000000	3.000000	15.000000	0.000000
2330.862629	-0.010510	0.571449	0.258219	83.349579	53.171005	145.725693	-1.959742	0.000000	4.599936	0.000000	0.000000	0.000000	-0.352698	0.004880	0.476674	0.000000	1.000000	3.000000	15.000000	0.000000
2330.865962	-0.011861	0.571351	0.259847	83.587662	63.709785	156.495941	-1.967254	0.000000	4.596728	0.000000	0.000000	0.000000	-0.405511	-0.029518	0.488160	0.000000	1.000000	3.000000	15.000000	0.000000
2330.869296	-0.011861	0.571351	0.259847	83.587662	63.709785	156.495941	-1.967254	0.000000	4.596728	0.000000	0.000000	0.000000	-0.405511	-0.029518	0.488160	0.000000	1.000000	3.000000	15.000000	0.000000
2330.872629	-0.011861	0.571351	0.259847	83.587662	63.709785	156.495941	-1.967254	0.000000	4.596728	0.000000	0.000000	0.000000	-0.405511	-0.029518	0.488160	0.000000	1.000000	3.000000	15.000000	0.000000
2330.875962	-0.013493	0.571215	0.261496	83.591515	74.153633	167.178192	-1.977038	0.000000	4.592528	0.000000	0.000000	0.000000	-0.489375	-0.040645	0.494913	0.000000	1.000000	3.000000	15.000000	0.000000
2330.879296	-0.013493	0.571215	0.261496	83.591515	74.153633	167.178192	-1.977038	0.000000	4.592528	0.000000	0.000000	0.000000	-0.489375	-0.040645	0.494913	0.000000	1.000000	3.000000	15.000000	0.000000
2330.882629	-0.013493	0.571215	0.261496	83.591515	74.153633	167.178192	-1.977038	0.000000	4.592528	0.000000	0.000000	0.000000	-0.489375	-0.040645	0.494913	0.000000	1.000000	3.000000	15.000000	0.000000
2330.885962	-0.015199	0.571090	0.263087	83.337738	83.761452	177.040146	-1.990659	0.000000	4.586641	0.000000	0.000000	0.000000	-0.511776	-0.037702	0.477192	0.000000	1.000000	3.000000	15.000000	0.000000
2330.889296	-0.015199	0.571090	0.263087	83.337738	83.761452	177.040146	-1.990659	0.000000	4.586641	0.000000	0.000000	0.000000	-0.511776	-0.037702	0.477192	0.000000	1.000000	3.000000	15.000000	0.000000
2330.892629	-0.015199	0.571090	0.263087	83.337738	83.761452	177.040146	-1.990659	0.000000	4.586641	0.000000	0.000000	0.000000	-0.511776	-0.037702	0.477192	0.000000	1.000000	3.000000	15.000000	0.000000
2330.895962	-0.016841	0.571009	0.264586	82.784195	91.853149	-174.551178	-2.005526	0.000000	4.580160	0.000000	0.000000	0.000000	-0.492832	-0.024233	0.449671	0.000000	1.000000	3.000000	15.000000	0.000000
2330.899296	-0.016841	0.571009	0.264586	82.784195	91.853149	-174.551178	-2.005526	0.000000	4.580160	0.000000	0.000000	0.000000	-0.492832	-0.024233	0.449671	0.000000	1.000000	3.000000	15.000000	0.000000
2330.902629	-0.016841	0.571009	0.264586	82.784195	91.853149	-174.551178	-2.005526	0.000000	4.580160	0.000000	0.000000	0.000000	-0.492832	-0.024233	0.449671	0.000000	1.000000	3.000000	15.000000	0.000000
2330.905962	-0.018593	0.571000	0.266031	81.972137	98.077263	-167.942062	-2.019826	0.000000	4.573872	0.000000	0.000000	0.000000	-0.525397	-0.002549	0.433565	0.000000	1.000000	3.000000	15.000000	0.000000
2330.909296	-0.018593	0.571000	0.266031	81.972137	98.077263	-167.942062	-2.019826	0.000000	4.573872	0.000000	0.000000	0.000000	-0.525397	-0.002549	0.433565	0.000000	1.000000	3.000000	15.000000	0.000000
2330.912629	-0.018593	0.571000	0.266031	81.972137	98.077263	-167.942062	-2.019826	0.000000	4.573872	0.000000	0.000000	0.000000	-0.525397	-0.002549	0.433565	0.000000	1.000000	3.000000	15.000000	0.000000
2330.915962	-0.020315	0.571003	0.267421	81.025719	102.392525	-163.214218	-2.035803	0.000000	4.566783	0.000000	0.000000	0.000000	-0.516723	0.000777	0.416871	0.000000	0.000000	3.000000	15.000000	0.000000
2330.919296	-0.020315	0.571003	0.267421	81.025719	102.392525	-163.214218	-2.035803	0.000000	4.566783	0.000000	0.000000	0.000000	-0.516723	0.000777	0.416871	0.000000	0.000000	3.000000	15.000000	0.000000
2330.922629	-0.020315	0.571003	0.267421	81.025719	102.392525	-163.214218	-2.035803	0.000000	4.566783	0.000000	0.000000	0.000000	-0.516723	0.000777	0.416871	0.000000	0.000000	3.000000	15.000000	0.000000
2330.925962	-0.022008	0.570977	0.268761	80.105644	104.999977	-160.207550	-2.051480	0.000000	4.559762	0.000000	0.000000	0.000000	-0.507938	-0.007719	0.402239	0.000000	0.000000	3.000000	15.000000	0.000000
2330.929296	-0.022008	0.570977	0.268761	80.105644	104.999977	-160.207550	-2.051480	0.000000	4.559762	0.000000	0.000000	0.000000	-0.507938	-0.007719	0.402239	0.000000	0.000000	3.000000	15.000000	0.000000
2330.932629	-0.022008	0.570977	0.268761	80.105644	104.999977	-160.207550	-2.051480	0.000000	4.559762	0.000000	0.000000	0.000000	-0.507938	-0.007719	0.402239	0.000000	0.000000	3.000000	15.000000	0.000000
2330.935962	-0.023603	0.570905	0.270074	79.386520	105.989319	-158.870224	-2.066823	0.000000	4.552828	0.000000	0.000000	0.000000	-0.478462	-0.021509	0.393792	0.000000	0.000000	3.000000	15.000000	0.000000
2330.939296	-0.023603	0.570905	0.270074	79.386520	105.989319	-158.870224	-2.066823	0.000000	4.552828	0.000000	0.000000	0.000000	-0.478462	-0.021509	0.393792	0.000000	0.000000	3.000000	15.000000	0.000000
2330.942629	-0.023603	0.570905	0.270074	79.386520	105.989319	-158.870224	-2.066823	0.000000	4.552828	0.000000	0.000000	0.000000	-0.478462	-0.021509	0.393792	0.000000	0.000000	3.000000	15.000000	0.000000
2330.945962	-0.025031	0.570774	0.271409	78.966820	105.972733	-158.637741	-2.080757	0.000000	4.546477	0.000000	0.000000	0.000000	-0.428498	-0.039274	0.400387	0.000000	0.000000	3.000000	15.000000	0.000000
2330.949296	-0.025031	0.570774	0.271409	78.966820	105.972733	-158.637741	-2.080757	0.000000	4.546477	0.000000	0.000000	0.000000	-0.428498	-0.039274	0.400387	0.000000	0.000000	3.000000	15.000000	0.000000
2330.952629	-0.025031	0.570774	0.271409	78.966820	105.972733	-158.637741	-2.080757	0.000000	4.546477	0.000000	0.000000	0.000000	-0.428498	-0.039274	0.400387	0.000000	0.000000	3.000000	15.000000	0.000000
2330.955962	-0.026291	0.570682	0.272736	78.752457	105.548843	-158.895309	-2.092061	0.000000	4.541287	0.000000	0.000000	0.000000	-0.377954	-0.027893	0.398223	0.000000	0.000000	3.000000	15.000000	0.000000
2330.959296	-0.026291	0.570682	0.272736	78.752457	105.548843	-158.895309	-2.092061	0.000000	4.541287	0.000000	0.000000	0.000000	-0.377954	-0.027893	0.398223	0.000000	0.000000	3.000000	15.000000	0.000000
2330.962629	-0.026291	0.570682	0.272736	78.752457	105.548843	-158.895309	-2.092061	0.000000	4.541287	0.000000	0.000000	0.000000	-0.377954	-0.027893	0.398223	0.000000	0.000000	3.000000	15.000000	0.000000
2330.965962	-0.027348	0.570693	0.274093	78.661842	104.939713	-159.423203	-2.100954	0.000000	4.537179	0.000000	0.000000	0.000000	-0.317077	0.003591	0.406956	0.000000	0.000000	3.000000	15.000000	0.000000
2330.969296	-0.027348	0.570693	0.274093	78.661842	104.939713	-159.423203	-2.100954	0.000000	4.537179	0.000000	0.000000	0.000000	-0.317077	0.003591	0.406956	0.000000	0.000000	3.000000	15.000000	0.000000
2330.972629	-0.027348	0.570693	0.274093	78.661842	104.939713	-159.423203	-2.100954	0.000000	4.537179	0.000000	0.000000	0.000000	-0.317077	0.003591	0.406956	0.000000	0.000000	3.000000	15.000000	0.000000
2330.975962	-0.028132	0.570873	0.275487	78.700226	104.256844	-160.062637	-2.106793	0.000000	4.534471	0.000000	0.000000	0.000000	-0.235067	0.053866	0.418160	0.000000	0.000000	3.000000	15.000000	0.000000
2330.979296	-0.028132	0.570873	0.275487	78.700226	104.256844	-160.062637	-2.106793	0.000000	4.534471	0.000000	0.000000	0.000000	-0.235067	0.053866	0.418160	0.000000	0.000000	3.000000	15.000000	0.000000
2330.982629	-0.028132	0.570873	0.275487	78.700226	104.256844	-160.062637	-2.106793	0.000000	4.534471	0.000000	0.000000	0.000000	-0.235067	0.053866	0.418160	0.000000	0.000000	3.000000	15.000000	0.000000
2330.985962	-0.028781	0.571185	0.276947	78.787918	103.492096	-160.817703	-2.108633	0.000000	4.533616	0.000000	0.000000	0.000000	-0.194826	0.093721	0.438221	0.000000	0.000000	3.000000	15.000000	0.000000
2330.989296	-0.028781	0.571185	0.276947	78.787918	103.492096	-160.817703	-2.108633	0.000000	4.533616	0.000000	0.000000	0.000000	-0.194826	0.093721	0.438221	0.000000	0.000000	3.000000	15.000000	0.000000
2330.992629	-0.028781	0.571185	0.276947	78.787918	103.492096	-160.817703	-2.108633	0.000000	4.533616	0.000000	0.000000	0.000000	-0.194826	0.093721	0.438221	0.000000	0.000000	3.000000	15.000000	0.000000
2330.995962	-0.029117	0.571493	0.278385	78.940552	102.844254	-161.507538	-2.108230	0.000000	4.533803	0.000000	0.000000	0.000000	-0.100846	0.092216	0.431426	0.000000	0.000000	3.000000	15.000000	0.000000
2330.999296	-0.029117	0.571493	0.278385	78.940552	102.844254	-161.507538	-2.108230	0.000000	4.533803	0.000000	0.000000	0.000000	-0.100846	0.092216	0.431426	0.000000	0.000000	3.000000	15.000000	0.000000
2331.002629	-0.029117	0.571493	0.278385	78.940552	102.844254	-161.507538	-2.108230	0.000000	4.533803	0.000000	0.000000	0.000000	-0.100846	0.092216	0.431426	0.000000	0.000000	3.000000	15.000000	0.000000
2331.005962	-0.029066	0.571827	0.279741	79.141014	102.604599	-161.859741	-2.103774	0.000000	4.535872	0.000000	0.000000	0.000000	0.015434	0.100142	0.406724	0.000000	0.000000	3.000000	15.000000	0.000000
2331.009296	-0.029066	0.571827	0.279741	79.141014	102.604599	-161.859741	-2.103774	0.000000	4.535872	0.000000	0.000000	0.000000	0.015434	0.100142	0.406724	0.000000	0.000000	3.000000	15.000000	0.000000
2331.012629	-0.029066	0.571827	0.279741	79.141014	102.604599	-161.859741	-2.103774	0.000000	4.535872	0.000000	0.000000	0.000000	0.015434	0.100142	0.406724	0.000000	0.000000	3.000000	15.000000	0.000000
2331.015962	-0.028657	0.572174	0.280929	79.357208	103.681183	-160.977356	-2.094683	0.000000	4.540077	0.000000	0.000000	0.000000	0.122807	0.104194	0.356281	0.000000	0.000000	3.000000	15.000000	0.000000
2331.019296	-0.028657	0.572174	0.280929	79.357208	103.681183	-160.977356	-2.094683	0.000000	4.540077	0.000000	0.000000	0.000000	0.122807	0.104194	0.356281	0.000000	0.000000	3.000000	15.000000	0.000000
2331.022629	-0.028657	0.572174	0.280929	79.357208	103.681183	-160.977356	-2.094683	0.000000	4.540077	0.000000	0.000000	0.000000	0.122807	0.104194	0.356281	0.000000	0.000000	3.000000	15.000000	0.000000
2331.025962	-0.027954	0.572580	0.281838	79.685417	106.826851	-158.181213	-2.081903	0.000000	4.545952	0.000000	0.000000	0.000000	0.210749	0.121874	0.272775	0.000000	0.000000	3.000000	15.000000	0.000000
2331.029296	-0.027954	0.572580	0.281838	79.685417	106.826851	-158.181213	-2.081903	0.000000	4.545952	0.000000	0.000000	0.000000	0.210749	0.121874	0.272775	0.000000	0.000000	3.000000	15.000000	0.000000
2331.032629	-0.027954	0.572580	0.281838	79.685417	106.826851	-158.181213	-2.081903	0.000000	4.545952	0.000000	0.000000	0.000000	0.210749	0.121874	0.272775	0.000000	0.000000	3.000000	15.000000	0.000000
2331.035962	-0.026958	0.573023	0.282459	80.239662	111.942612	-153.592651	-2.066951	0.000000	4.552770	0.000000	0.000000	0.000000	0.298842	0.132929	0.186313	0.000000	0.000000	3.000000	15.000000	0.000000
2331.039296	-0.026958	0.573023	0.282459	80.239662	111.942612	-153.592651	-2.066951	0.000000	4.552770	0.000000	0.000000	0.000000	0.298842	0.132929	0.186313	0.000000	0.000000	3.000000	15.000000	0.000000
2331.042629	-0.026958	0.573023	0.282459	80.239662	111.942612	-153.592651	-2.066951	0.000000	4.552770	0.000000	0.000000	0.000000	0.298842	0.132929	0.186313	0.000000	0.000000	3.000000	15.000000	0.000000
2331.045962	-0.025916	0.573508	0.282812	81.018951	118.945366	-147.270554	-2.049827	0.000000	4.560505	0.000000	0.000000	0.000000	0.312700	0.145366	0.105805	0.000000	0.000000	3.000000	15.000000	0.000000
2331.049296	-0.025916	0.573508	0.282812	81.018951	118.945366	-147.270554	-2.049827	0.000000	4.560505	0.000000	0.000000	0.000000	0.312700	0.145366	0.105805	0.000000	0.000000	3.000000	15.000000	0.000000
2331.052629	-0.025916	0.573508	0.282812	81.018951	118.945366	-147.270554	-2.049827	0.000000	4.560505	0.000000	0.000000	0.000000	0.312700	0.145366	0.105805	0.000000	0.000000	3.000000	15.000000	0.000000
2331.055962	-0.024723	0.574074	0.282894	81.825821	127.798042	-139.162704	-2.033679	0.000000	4.567729	0.000000	0.000000	0.000000	0.357902	0.169838	0.024611	0.000000	0.000000	3.000000	15.000000	0.000000
2331.059296	-0.024723	0.574074	0.282894	81.825821	127.798042	-139.162704	-2.033679	0.000000	4.567729	0.000000	0.000000	0.000000	0.357902	0.169838	0.024611	0.000000	0.000000	3.000000	15.000000	0.000000
2331.062629	-0.024723	0.574074	0.282894	81.825821	127.798042	-139.162704	-2.033679	0.000000	4.567729	0.000000	0.000000	0.000000	0.357902	0.169838	0.024611	0.000000	0.000000	3.000000	15.000000	0.000000
2331.065962	-0.023415	0.574636	0.282688	82.413620	137.672729	-129.994492	-2.017071	0.000000	4.575088	0.000000	0.000000	0.000000	0.392331	0.168586	-0.061756	0.000000	0.000000	3.000000	15.000000	0.000000
2331.069296	-0.023415	0.574636	0.282688	82.413620	137.672729	-129.994492	-2.017071	0.000000	4.575088	0.000000	0.000000	0.000000	0.392331	0.168586	-0.061756	0.000000	0.000000	3.000000	15.000000	0.000000
2331.072629	-0.023415	0.574636	0.282688	82.413620	137.672729	-129.994492	-2.017071	0.000000	4.575088	0.000000	0.000000	0.000000	0.392331	0.168586	-0.061756	0.000000	0.000000	3.000000	15.000000	0.000000
2331.075962	-0.022100	0.575116	0.282231	82.697380	146.230835	-121.992699	-2.000540	0.000000	4.582339	0.000000	0.000000	0.000000	0.394318	0.144178	-0.136974	0.000000	0.000000	3.000000	15.000000	0.000000
2331.079296	-0.022100	0.575116	0.282231	82.697380	146.230835	-121.992699	-2.000540	0.000000	4.582339	0.000000	0.000000	0.000000	0.394318	0.144178	-0.136974	0.000000	0.000000	3.000000	15.000000	0.000000
2331.082629	-0.022100	0.575116	0.282231	82.697380	146.230835	-121.992699	-2.000540	0.000000	4.582339	0.000000	0.000000	0.000000	0.394318	0.144178	-0.136974	0.000000	0.000000	3.000000	15.000000	0.000000
2331.085962	-0.020850	0.575430	0.281506	83.021301	151.391998	-117.219177	-1.985301	0.000000	4.588963	0.000000	0.000000	0.000000	0.375008	0.093988	-0.217651	0.000000	0.000000	3.000000	15.000000	0.000000
2331.089296	-0.020850	0.575430	0.281506	83.021301	151.391998	-117.219177	-1.985301	0.000000	4.588963	0.000000	0.000000	0.000000	0.375008	0.093988	-0.217651	0.000000	0.000000	3.000000	15.000000	0.000000
2331.092629	-0.020850	0.575430	0.281506	83.021301	151.391998	-117.219177	-1.985301	0.000000	4.588963	0.000000	0.000000	0.000000	0.375008	0.093988	-0.217651	0.000000	0.000000	3.000000	15.000000	0.000000
2331.095962	-0.019846	0.575585	0.280693	83.559227	152.995590	-115.842331	-1.972423	0.000000	4.594512	0.000000	0.000000	0.000000	0.301332	0.046567	-0.243685	0.000000	0.000000	3.000000	15.000000	0.000000
2331.099296	-0.019846	0.575585	0.280693	83.559227	152.995590	-115.842331	-1.972423	0.000000	4.594512	0.000000	0.000000	0.000000	0.301332	0.046567	-0.243685	0.000000	0.000000	3.000000	15.000000	0.000000
2331.102629	-0.019846	0.575585	0.280693	83.559227	152.995590	-115.842331	-1.972423	0.000000	4.594512	0.000000	0.000000	0.000000	0.301332	0.046567	-0.243685	0.000000	0.000000	3.000000	15.000000	0.000000
2331.105962	-0.019052	0.575667	0.279811	84.197418	151.478973	-117.450050	-1.963349	0.000000	4.598398	0.000000	0.000000	0.000000	0.238183	0.024741	-0.264667	0.000000	0.000000	3.000000	15.000000	0.000000
2331.109296	-0.019052	0.575667	0.279811	84.197418	151.478973	-117.450050	-1.963349	0.000000	4.598398	0.000000	0.000000	0.000000	0.238183	0.024741	-0.264667	0.000000	0.000000	3.000000	15.000000	0.000000
2331.112629	-0.019052	0.575667	0.279811	84.197418	151.478973	-117.450050	-1.963349	0.000000	4.598398	0.000000	0.000000	0.000000	0.238183	0.024741	-0.264667	0.000000	0.000000	3.000000	15.000000	0.000000
2331.115962	-0.018466	0.575771	0.278800	84.846260	147.595139	-121.346428	-1.957544	0.000000	4.600872	0.000000	0.000000	0.000000	0.175648	0.031012	-0.303282	0.000000	0.000000	3.000000	15.000000	0.000000
2331.119296	-0.018466	0.575771	0.278800	84.846260	147.595139	-121.346428	-1.957544	0.000000	4.600872	0.000000	0.000000	0.000000	0.175648	0.031012	-0.303282	0.000000	0.000000	3.000000	15.000000	0.000000
2331.122629	-0.018466	0.575771	0.278800	84.846260	147.595139	-121.346428	-1.957544	0.000000	4.600872	0.000000	0.000000	0.000000	0.175648	0.031012	-0.303282	0.000000	0.000000	3.000000	15.000000	0.000000
2331.125962	-0.017911	0.575854	0.277539	85.445938	142.913879	-126.037796	-1.955372	0.000000	4.601795	0.000000	0.000000	0.000000	0.166540	0.024926	-0.378392	0.000000	0.000000	3.000000	15.000000	0.000000
2331.129296	-0.017911	0.575854	0.277539	85.445938	142.913879	-126.037796	-1.955372	0.000000	4.601795	0.000000	0.000000	0.000000	0.166540	0.024926	-0.378392	0.000000	0.000000	3.000000	15.000000	0.000000
2331.132629	-0.017911	0.575854	0.277539	85.445938	142.913879	-126.037796	-1.955372	0.000000	4.601795	0.000000	0.000000	0.000000	0.166540	0.024926	-0.378392	0.000000	0.000000	3.000000	15.000000	0.000000
2331.135962	-0.017318	0.575903	0.276073	85.978394	137.606216	-131.368042	-1.955103	0.000000	4.601910	0.000000	0.000000	0.000000	0.177897	0.014684	-0.439814	0.000000	0.000000	3.000000	15.000000	0.000000
2331.139296	-0.017318	0.575903	0.276073	85.978394	137.606216	-131.368042	-1.955103	0.000000	4.601910	0.000000	0.000000	0.000000	0.177897	0.014684	-0.439814	0.000000	0.000000	3.000000	15.000000	0.000000
2331.142629	-0.017318	0.575903	0.276073	85.978394	137.606216	-131.368042	-1.955103	0.000000	4.601910	0.000000	0.000000	0.000000	0.177897	0.014684	-0.439814	0.000000	0.000000	3.000000	15.000000	0.000000
2331.145962	-0.016759	0.575909	0.274474	86.424339	131.409378	-137.584183	-1.955525	0.000000	4.601731	0.000000	0.000000	0.000000	0.167711	0.001762	-0.479776	0.000000	0.000000	3.000000	15.000000	0.000000
2331.149296	-0.016759	0.575909	0.274474	86.424339	131.409378	-137.584183	-1.955525	0.000000	4.601731	0.000000	0.000000	0.000000	0.167711	0.001762	-0.479776	0.000000	0.000000	3.000000	15.000000	0.000000
2331.152629	-0.016759	0.575909	0.274474	86.424339	131.409378	-137.584183	-1.955525	0.000000	4.601731	0.000000	0.000000	0.000000	0.167711	0.001762	-0.479776	0.000000	0.000000	3.000000	15.000000	0.000000
2331.155962	-0.016200	0.575876	0.272769	86.798820	124.073036	-144.941101	-1.957236	0.000000	4.601002	0.000000	0.000000	0.000000	0.167721	-0.009841	-0.511277	0.000000	0.000000	3.000000	15.000000	0.000000
2331.159296	-0.016200	0.575876	0.272769	86.798820	124.073036	-144.941101	-1.957236	0.000000	4.601002	0.000000	0.000000	0.000000	0.167721	-0.009841	-0.511277	0.000000	0.000000	3.000000	15.000000	0.000000
2331.162629	-0.016200	0.575876	0.272769	86.798820	124.073036	-144.941101	-1.957236	0.000000	4.601002	0.000000	0.000000	0.000000	0.167721	-0.009841	-0.511277	0.000000	0.000000	3.000000	15.000000	0.000000
2331.165962	-0.015574	0.575774	0.271025	87.102402	115.183174	-153.856918	-1.959605	0.000000	4.599995	0.000000	0.000000	0.000000	0.187997	-0.030567	-0.523319	0.000000	0.000000	3.000000	15.000000	0.000000
2331.169296	-0.015574	0.575774	0.271025	87.102402	115.183174	-153.856918	-1.959605	0.000000	4.599995	0.000000	0.000000	0.000000	0.187997	-0.030567	-0.523319	0.000000	0.000000	3.000000	15.000000	0.000000
2331.172629	-0.015574	0.575774	0.271025	87.102402	115.183174	-153.856918	-1.959605	0.000000	4.599995	0.000000	0.000000	0.000000	0.187997	-0.030567	-0.523319	0.000000	0.000000	3.000000	15.000000	0.000000
2331.175962	-0.014881	0.575613	0.269298	87.328705	104.003189	-165.064896	-1.961278	0.000000	4.599281	0.000000	0.000000	0.000000	0.207737	-0.048348	-0.518025	0.000000	0.000000	3.000000	15.000000	0.000000
2331.179296	-0.014881	0.575613	0.269298	87.328705	104.003189	-165.064896	-1.961278	0.000000	4.599281	0.000000	0.000000	0.000000	0.207737	-0.048348	-0.518025	0.000000	0.000000	3.000000	15.000000	0.000000
2331.182629	-0.014881	0.575613	0.269298	87.328705	104.003189	-165.064896	-1.961278	0.000000	4.599281	0.000000	0.000000	0.000000	0.207737	-0.048348	-0.518025	0.000000	0.000000	3.000000	15.000000	0.000000
2331.185962	-0.014054	0.575433	0.267584	87.442734	89.711861	-179.386353	-1.961912	0.000000	4.599010	0.000000	0.000000	0.000000	0.248024	-0.054104	-0.514290	0.000000	0.000000	3.000000	15.000000	0.000000
2331.189296	-0.014054	0.575433	0.267584	87.442734	89.711861	-179.386353	-1.961912	0.000000	4.599010	0.000000	0.000000	0.000000	0.248024	-0.054104	-0.514290	0.000000	0.000000	3.000000	15.000000	0.000000
2331.192629	-0.014054	0.575433	0.267584	87.442734	89.711861	-179.386353	-1.961912	0.000000	4.599010	0.000000	0.000000	0.000000	0.248024	-0.054104	-0.514290	0.000000	0.000000	3.000000	15.000000	0.000000
2331.195962	-0.013163	0.575154	0.265894	87.367157	72.965187	163.837769	-1.960524	0.000000	4.599603	0.000000	0.000000	0.000000	0.267361	-0.083509	-0.507141	0.000000	0.000000	3.000000	15.000000	0.000000
2331.199296	-0.013163	0.575154	0.265894	87.367157	72.965187	163.837769	-1.960524	0.000000	4.599603	0.000000	0.000000	0.000000	0.267361	-0.083509	-0.507141	0.000000	0.000000	3.000000	15.000000	0.000000
2331.202629	-0.013163	0.575154	0.265894	87.367157	72.965187	163.837769	-1.960524	0.000000	4.599603	0.000000	0.000000	0.000000	0.267361	-0.083509	-0.507141	0.000000	0.000000	3.000000	15.000000	0.000000
2331.205962	-0.012207	0.574813	0.264191	87.067886	56.866856	147.679657	-1.958025	0.000000	4.600667	0.000000	0.000000	0.000000	0.286762	-0.102341	-0.510844	0.000000	0.000000	3.000000	15.000000	0.000000
2331.209296	-0.012207	0.574813	0.264191	87.067886	56.866856	147.679657	-1.958025	0.000000	4.600667	0.000000	0.000000	0.000000	0.286762	-0.102341	-0.510844	0.000000	0.000000	3.000000	15.000000	0.000000
2331.212629	-0.012207	0.574813	0.264191	87.067886	56.866856	147.679657	-1.958025	0.000000	4.600667	0.000000	0.000000	0.000000	0.286762	-0.102341	-0.510844	0.000000	0.000000	3.000000	15.000000	0.000000
2331.215962	-0.011222	0.574459	0.262528	86.605927	43.262177	133.974365	-1.954615	0.000000	4.602117	0.000000	0.000000	0.000000	0.295506	-0.106335	-0.498953	0.000000	0.000000	3.000000	15.000000	0.000000
2331.219296	-0.011222	0.574459	0.262528	86.605927	43.262177	133.974365	-1.954615	0.000000	4.602117	0.000000	0.000000	0.000000	0.295506	-0.106335	-0.498953	0.000000	0.000000	3.000000	15.000000	0.000000
2331.222629	-0.011222	0.574459	0.262528	86.605927	43.262177	133.974365	-1.954615	0.000000	4.602117	0.000000	0.000000	0.000000	0.295506	-0.106335	-0.498953	0.000000	0.000000	3.000000	15.000000	0.000000
2331.225962	-0.010208	0.574064	0.260863	86.056625	32.029575	122.581474	-1.950474	0.000000	4.603873	0.000000	0.000000	0.000000	0.304402	-0.118317	-0.499401	0.000000	0.000000	3.000000	15.000000	0.000000
2331.229296	-0.010208	0.574064	0.260863	86.056625	32.029575	122.581474	-1.950474	0.000000	4.603873	0.000000	0.000000	0.000000	0.304402	-0.118317	-0.499401	0.000000	0.000000	3.000000	15.000000	0.000000
2331.232629	-0.010208	0.574064	0.260863	86.056625	32.029575	122.581474	-1.950474	0.000000	4.603873	0.000000	0.000000	0.000000	0.304402	-0.118317	-0.499401	0.000000	0.000000	3.000000	15.000000	0.000000
2331.235962	-0.009164	0.573691	0.259202	85.437950	22.849325	113.170433	-1.945841	0.000000	4.605833	0.000000	0.000000	0.000000	0.313204	-0.111892	-0.498276	0.000000	0.000000	3.000000	15.000000	0.000000
2331.239296	-0.009164	0.573691	0.259202	85.437950	22.849325	113.170433	-1.945841	0.000000	4.605833	0.000000	0.000000	0.000000	0.313204	-0.111892	-0.498276	0.000000	0.000000	3.000000	15.000000	0.000000
2331.242629	-0.009164	0.573691	0.259202	85.437950	22.849325	113.170433	-1.945841	0.000000	4.605833	0.000000	0.000000	0.000000	0.313204	-0.111892	-0.498276	0.000000	0.000000	3.000000	15.000000	0.000000
2331.245962	-0.008125	0.573332	0.257623	84.774002	15.529424	105.574387	-1.940676	0.000000	4.608012	0.000000	0.000000	0.000000	0.311494	-0.107710	-0.473714	0.000000	0.000000	3.000000	15.000000	0.000000
2331.249296	-0.008125	0.573332	0.257623	84.774002	15.529424	105.574387	-1.940676	0.000000	4.608012	0.000000	0.000000	0.000000	0.311494	-0.107710	-0.473714	0.000000	0.000000	3.000000	15.000000	0.000000
2331.252629	-0.008125	0.573332	0.257623	84.774002	15.529424	105.574387	-1.940676	0.000000	4.608012	0.000000	0.000000	0.000000	0.311494	-0.107710	-0.473714	0.000000	0.000000	3.000000	15.000000	0.000000
2331.255962	-0.007126	0.572982	0.256096	84.082649	9.870420	99.619370	-1.935001	0.000000	4.610398	0.000000	0.000000	0.000000	0.299820	-0.104912	-0.457993	0.000000	0.000000	3.000000	15.000000	0.000000
2331.259296	-0.007126	0.572982	0.256096	84.082649	9.870420	99.619370	-1.935001	0.000000	4.610398	0.000000	0.000000	0.000000	0.299820	-0.104912	-0.457993	0.000000	0.000000	3.000000	15.000000	0.000000
2331.262629	-0.007126	0.572982	0.256096	84.082649	9.870420	99.619370	-1.935001	0.000000	4.610398	0.000000	0.000000	0.000000	0.299820	-0.104912	-0.457993	0.000000	0.000000	3.000000	15.000000	0.000000
2331.265962	-0.006131	0.572586	0.254648	83.386009	5.788342	95.250305	-1.929507	0.000000	4.612700	0.000000	0.000000	0.000000	0.298349	-0.118874	-0.434557	0.000000	0.000000	3.000000	15.000000	0.000000
2331.269296	-0.006131	0.572586	0.254648	83.386009	5.788342	95.250305	-1.929507	0.000000	4.612700	0.000000	0.000000	0.000000	0.298349	-0.118874	-0.434557	0.000000	0.000000	3.000000	15.000000	0.000000
2331.272629	-0.006131	0.572586	0.254648	83.386009	5.788342	95.250305	-1.929507	0.000000	4.612700	0.000000	0.000000	0.000000	0.298349	-0.118874	-0.434557	0.000000	0.000000	3.000000	15.000000	0.000000
2331.275962	-0.005209	0.572183	0.253271	82.700562	3.056478	92.267052	-1.923512	0.000000	4.615204	0.000000	0.000000	0.000000	0.276752	-0.121050	-0.412938	0.000000	0.000000	3.000000	15.000000	0.000000
2331.279296	-0.005209	0.572183	0.253271	82.700562	3.056478	92.267052	-1.923512	0.000000	4.615204	0.000000	0.000000	0.000000	0.276752	-0.121050	-0.412938	0.000000	0.000000	3.000000	15.000000	0.000000
2331.282629	-0.005209	0.572183	0.253271	82.700562	3.056478	92.267052	-1.923512	0.000000	4.615204	0.000000	0.000000	0.000000	0.276752	-0.121050	-0.412938	0.000000	0.000000	3.000000	15.000000	0.000000
2331.285962	-0.004358	0.571772	0.251968	82.047318	1.266706	90.267853	-1.918092	0.000000	4.617458	0.000000	0.000000	0.000000	0.255357	-0.123186	-0.391015	0.000000	0.000000	3.000000	15.000000	0.000000
2331.289296	-0.004358	0.571772	0.251968	82.047318	1.266706	90.267853	-1.918092	0.000000	4.617458	0.000000	0.000000	0.000000	0.255357	-0.123186	-0.391015	0.000000	0.000000	3.000000	15.000000	0.000000
2331.292629	-0.004358	0.571772	0.251968	82.047318	1.266706	90.267853	-1.918092	0.000000	4.617458	0.000000	0.000000	0.000000	0.255357	-0.123186	-0.391015	0.000000	0.000000	3.000000	15.000000	0.000000
2331.295962	-0.003577	0.571381	0.250781	81.425491	0.201671	89.038536	-1.913247	0.000000	4.619468	0.000000	0.000000	0.000000	0.234086	-0.117262	-0.355983	0.000000	0.000000	3.000000	15.000000	0.000000
2331.299296	-0.003577	0.571381	0.250781	81.425491	0.201671	89.038536	-1.913247	0.000000	4.619468	0.000000	0.000000	0.000000	0.234086	-0.117262	-0.355983	0.000000	0.000000	3.000000	15.000000	0.000000
2331.302629	-0.003577	0.571381	0.250781	81.425491	0.201671	89.038536	-1.913247	0.000000	4.619468	0.000000	0.000000	0.000000	0.234086	-0.117262	-0.355983	0.000000	0.000000	3.000000	15.000000	0.000000
2331.305962	-0.002867	0.570979	0.249639	80.849319	-0.244368	88.482803	-1.908703	0.000000	4.621347	0.000000	0.000000	0.000000	0.213121	-0.120772	-0.342641	0.000000	0.000000	3.000000	15.000000	0.000000
2331.309296	-0.002867	0.570979	0.249639	80.849319	-0.244368	88.482803	-1.908703	0.000000	4.621347	0.000000	0.000000	0.000000	0.213121	-0.120772	-0.342641	0.000000	0.000000	3.000000	15.000000	0.000000
2331.312629	-0.002867	0.570979	0.249639	80.849319	-0.244368	88.482803	-1.908703	0.000000	4.621347	0.000000	0.000000	0.000000	0.213121	-0.120772	-0.342641	0.000000	0.000000	3.000000	15.000000	0.000000
2331.315962	-0.002226	0.570668	0.248573	80.337570	-0.192289	88.483246	-1.904927	0.000000	4.622905	0.000000	0.000000	0.000000	0.192265	-0.093147	-0.319942	0.000000	0.000000	3.000000	15.000000	0.000000
2331.319296	-0.002226	0.570668	0.248573	80.337570	-0.192289	88.483246	-1.904927	0.000000	4.622905	0.000000	0.000000	0.000000	0.192265	-0.093147	-0.319942	0.000000	0.000000	3.000000	15.000000	0.000000
2331.322629	-0.002226	0.570668	0.248573	80.337570	-0.192289	88.483246	-1.904927	0.000000	4.622905	0.000000	0.000000	0.000000	0.192265	-0.093147	-0.319942	0.000000	0.000000	3.000000	15.000000	0.000000
2331.325962	-0.001587	0.570433	0.247602	79.967674	-0.130102	88.503044	-1.901723	0.000000	4.624225	0.000000	0.000000	0.000000	0.191623	-0.070626	-0.291352	0.000000	0.000000	3.000000	15.000000	0.000000
2331.329296	-0.001587	0.570433	0.247602	79.967674	-0.130102	88.503044	-1.901723	0.000000	4.624225	0.000000	0.000000	0.000000	0.191623	-0.070626	-0.291352	0.000000	0.000000	3.000000	15.000000	0.000000
2331.332629	-0.001587	0.570433	0.247602	79.967674	-0.130102	88.503044	-1.901723	0.000000	4.624225	0.000000	0.000000	0.000000	0.191623	-0.070626	-0.291352	0.000000	0.000000	3.000000	15.000000	0.000000
2331.335962	-0.000984	0.570327	0.246702	79.953354	0.082338	88.687683	-1.897898	0.000000	4.625795	0.000000	0.000000	0.000000	0.181043	-0.031599	-0.269963	0.000000	0.000000	3.000000	15.000000	0.000000
2331.339296	-0.000984	0.570327	0.246702	79.953354	0.082338	88.687683	-1.897898	0.000000	4.625795	0.000000	0.000000	0.000000	0.181043	-0.031599	-0.269963	0.000000	0.000000	3.000000	15.000000	0.000000
2331.342629	-0.000984	0.570327	0.246702	79.953354	0.082338	88.687683	-1.897898	0.000000	4.625795	0.000000	0.000000	0.000000	0.181043	-0.031599	-0.269963	0.000000	0.000000	3.000000	15.000000	0.000000
2331.345962	-0.000349	0.570374	0.245886	80.266373	0.880756	89.534653	-1.894136	0.000000	4.627337	0.000000	0.000000	0.000000	0.190580	0.013859	-0.244632	0.000000	0.000000	3.000000	15.000000	0.000000
2331.349296	-0.000349	0.570374	0.245886	80.266373	0.880756	89.534653	-1.894136	0.000000	4.627337	0.000000	0.000000	0.000000	0.190580	0.013859	-0.244632	0.000000	0.000000	3.000000	15.000000	0.000000
2331.352629	-0.000349	0.570374	0.245886	80.266373	0.880756	89.534653	-1.894136	0.000000	4.627337	0.000000	0.000000	0.000000	0.190580	0.013859	-0.244632	0.000000	0.000000	3.000000	15.000000	0.000000
2331.355962	-0.000349	0.570374	0.245886	80.723289	2.521626	91.315056	-1.889274	0.000000	4.629325	0.000000	0.000000	0.000000	0.190580	0.013859	-0.244632	0.000000	0.000000	3.000000	15.000000	0.000000
2331.359296	0.000219	0.570564	0.245236	80.723289	2.521626	91.315056	-1.889274	0.000000	4.629325	0.000000	0.000000	0.000000	0.170153	0.057203	-0.195004	0.000000	0.000000	3.000000	15.000000	0.000000
2331.362629	0.000219	0.570564	0.245236	80.723289	2.521626	91.315056	-1.889274	0.000000	4.629325	0.000000	0.000000	0.000000	0.170153	0.057203	-0.195004	0.000000	0.000000	3.000000	15.000000	0.000000
2331.365962	0.000751	0.570873	0.244709	81.245056	5.190535	94.209503	-1.889274	0.000000	4.629325	0.000000	0.000000	0.000000	0.159883	0.092523	-0.158170	0.000000	0.000000	3.000000	15.000000	0.000000
2331.369296	0.000751	0.570873	0.244709	81.245056	5.190535	94.209503	-1.889274	0.000000	4.629325	0.000000	0.000000	0.000000	0.159883	0.092523	-0.158170	0.000000	0.000000	3.000000	15.000000	0.000000
2331.372629	0.000751	0.570873	0.244709	81.245056	5.190535	94.209503	-1.889274	0.000000	4.629325	0.000000	0.000000	0.000000	0.159883	0.092523	-0.158170	0.000000	0.000000	3.000000	15.000000	0.000000
2331.375962	0.000751	0.570873	0.244709	81.850273	9.187331	98.512894	-1.879211	0.000000	4.633418	0.000000	0.000000	0.000000	0.159883	0.092523	-0.158170	0.000000	0.000000	3.000000	15.000000	0.000000
2331.379296	0.001184	0.571239	0.244299	81.850273	9.187331	98.512894	-1.879211	0.000000	4.633418	0.000000	0.000000	0.000000	0.129738	0.109905	-0.123056	0.000000	0.000000	3.000000	15.000000	0.000000
2331.382629	0.001184	0.571239	0.244299	81.850273	9.187331	98.512894	-1.879211	0.000000	4.633418	0.000000	0.000000	0.000000	0.129738	0.109905	-0.123056	0.000000	0.000000	3.000000	15.000000	0.000000
2331.385962	0.001649	0.571653	0.243944	82.505379	14.998688	104.703537	-1.879211	0.000000	4.633418	0.000000	0.000000	0.000000	0.139609	0.124298	-0.106536	0.000000	0.000000	3.000000	15.000000	0.000000
2331.389296	0.001649	0.571653	0.243944	82.505379	14.998688	104.703537	-1.879211	0.000000	4.633418	0.000000	0.000000	0.000000	0.139609	0.124298	-0.106536	0.000000	0.000000	3.000000	15.000000	0.000000
2331.392629	0.001649	0.571653	0.243944	82.505379	14.998688	104.703537	-1.879211	0.000000	4.633418	0.000000	0.000000	0.000000	0.139609	0.124298	-0.106536	0.000000	0.000000	3.000000	15.000000	0.000000
2331.395962	0.002114	0.572165	0.243588	83.105904	22.926304	113.063766	-1.869618	0.000000	4.637298	0.000000	0.000000	0.000000	0.139467	0.153630	-0.106804	0.000000	0.000000	3.000000	15.000000	0.000000
2331.399296	0.002114	0.572165	0.243588	83.105904	22.926304	113.063766	-1.869618	0.000000	4.637298	0.000000	0.000000	0.000000	0.139467	0.153630	-0.106804	0.000000	0.000000	3.000000	15.000000	0.000000
2331.402629	0.002114	0.572165	0.243588	83.105904	22.926304	113.063766	-1.869618	0.000000	4.637298	0.000000	0.000000	0.000000	0.139467	0.153630	-0.106804	0.000000	0.000000	3.000000	15.000000	0.000000
2331.405962	0.002578	0.572748	0.243187	83.549377	32.585861	123.162338	-1.864352	0.000000	4.639418	0.000000	0.000000	0.000000	0.139276	0.174895	-0.120162	0.000000	0.000000	3.000000	15.000000	0.000000
2331.409296	0.002578	0.572748	0.243187	83.549377	32.585861	123.162338	-1.864352	0.000000	4.639418	0.000000	0.000000	0.000000	0.139276	0.174895	-0.120162	0.000000	0.000000	3.000000	15.000000	0.000000
2331.412629	0.002578	0.572748	0.243187	83.549377	32.585861	123.162338	-1.864352	0.000000	4.639418	0.000000	0.000000	0.000000	0.139276	0.174895	-0.120162	0.000000	0.000000	3.000000	15.000000	0.000000
2331.415962	0.003208	0.573413	0.242691	83.785873	42.887512	133.843460	-1.859367	0.000000	4.641418	0.000000	0.000000	0.000000	0.188829	0.199491	-0.148749	0.000000	0.000000	3.000000	15.000000	0.000000
2331.419296	0.003208	0.573413	0.242691	83.785873	42.887512	133.843460	-1.859367	0.000000	4.641418	0.000000	0.000000	0.000000	0.188829	0.199491	-0.148749	0.000000	0.000000	3.000000	15.000000	0.000000
2331.422629	0.003208	0.573413	0.242691	83.785873	42.887512	133.843460	-1.859367	0.000000	4.641418	0.000000	0.000000	0.000000	0.188829	0.199491	-0.148749	0.000000	0.000000	3.000000	15.000000	0.000000
2331.425962	0.004035	0.574198	0.242093	83.900497	52.622978	143.835556	-1.852261	0.000000	4.644258	0.000000	0.000000	0.000000	0.248147	0.235443	-0.179574	0.000000	0.000000	3.000000	15.000000	0.000000
2331.429296	0.004035	0.574198	0.242093	83.900497	52.622978	143.835556	-1.852261	0.000000	4.644258	0.000000	0.000000	0.000000	0.248147	0.235443	-0.179574	0.000000	0.000000	3.000000	15.000000	0.000000
2331.432629	0.004035	0.574198	0.242093	83.900497	52.622978	143.835556	-1.852261	0.000000	4.644258	0.000000	0.000000	0.000000	0.248147	0.235443	-0.179574	0.000000	0.000000	3.000000	15.000000	0.000000
2331.435962	0.005158	0.575053	0.241333	84.059402	60.974773	152.247986	-1.842509	0.000000	4.648135	0.000000	0.000000	0.000000	0.336922	0.256566	-0.227774	0.000000	0.000000	3.000000	15.000000	0.000000
2331.439296	0.005158	0.575053	0.241333	84.059402	60.974773	152.247986	-1.842509	0.000000	4.648135	0.000000	0.000000	0.000000	0.336922	0.256566	-0.227774	0.000000	0.000000	3.000000	15.000000	0.000000
2331.442629	0.005158	0.575053	0.241333	84.059402	60.974773	152.247986	-1.842509	0.000000	4.648135	0.000000	0.000000	0.000000	0.336922	0.256566	-0.227774	0.000000	0.000000	3.000000	15.000000	0.000000
2331.445962	0.006509	0.575935	0.240387	84.399017	68.244461	159.355072	-1.828801	0.000000	4.653545	0.000000	0.000000	0.000000	0.405236	0.264390	-0.283851	0.000000	0.000000	3.000000	15.000000	0.000000
2331.449296	0.006509	0.575935	0.240387	84.399017	68.244461	159.355072	-1.828801	0.000000	4.653545	0.000000	0.000000	0.000000	0.405236	0.264390	-0.283851	0.000000	0.000000	3.000000	15.000000	0.000000
2331.452629	0.006509	0.575935	0.240387	84.399017	68.244461	159.355072	-1.828801	0.000000	4.653545	0.000000	0.000000	0.000000	0.405236	0.264390	-0.283851	0.000000	0.000000	3.000000	15.000000	0.000000
2331.455962	0.008085	0.576901	0.239258	84.771606	75.505661	166.349808	-1.812351	0.000000	4.659976	0.000000	0.000000	0.000000	0.472961	0.289760	-0.338866	0.000000	0.000000	3.000000	15.000000	0.000000
2331.459296	0.008085	0.576901	0.239258	84.771606	75.505661	166.349808	-1.812351	0.000000	4.659976	0.000000	0.000000	0.000000	0.472961	0.289760	-0.338866	0.000000	0.000000	3.000000	15.000000	0.000000
2331.462629	0.008085	0.576901	0.239258	84.771606	75.505661	166.349808	-1.812351	0.000000	4.659976	0.000000	0.000000	0.000000	0.472961	0.289760	-0.338866	0.000000	0.000000	3.000000	15.000000	0.000000
2331.465962	0.009819	0.577863	0.237894	85.142075	83.113594	173.639160	-1.793066	0.000000	4.667431	0.000000	0.000000	0.000000	0.519968	0.288676	-0.409264	0.000000	0.000000	3.000000	15.000000	0.000000
2331.469296	0.009819	0.577863	0.237894	85.142075	83.113594	173.639160	-1.793066	0.000000	4.667431	0.000000	0.000000	0.000000	0.519968	0.288676	-0.409264	0.000000	0.000000	3.000000	15.000000	0.000000
2331.472629	0.009819	0.577863	0.237894	85.142075	83.113594	173.639160	-1.793066	0.000000	4.667431	0.000000	0.000000	0.000000	0.519968	0.288676	-0.409264	0.000000	0.000000	3.000000	15.000000	0.000000
2331.475962	0.011574	0.578842	0.236307	85.477707	90.587921	-179.238602	-1.772341	0.000000	4.675340	0.000000	0.000000	0.000000	0.526712	0.293626	-0.476101	0.000000	0.000000	3.000000	15.000000	0.000000
2331.479296	0.011574	0.578842	0.236307	85.477707	90.587921	-179.238602	-1.772341	0.000000	4.675340	0.000000	0.000000	0.000000	0.526712	0.293626	-0.476101	0.000000	0.000000	3.000000	15.000000	0.000000
2331.482629	0.011574	0.578842	0.236307	85.477707	90.587921	-179.238602	-1.772341	0.000000	4.675340	0.000000	0.000000	0.000000	0.526712	0.293626	-0.476101	0.000000	0.000000	3.000000	15.000000	0.000000
2331.485962	0.013317	0.579770	0.234458	85.820457	95.703568	-174.491074	-1.752327	0.000000	4.682878	0.000000	0.000000	0.000000	0.522807	0.278500	-0.554493	0.000000	0.000000	3.000000	15.000000	0.000000
2331.489296	0.013317	0.579770	0.234458	85.820457	95.703568	-174.491074	-1.752327	0.000000	4.682878	0.000000	0.000000	0.000000	0.522807	0.278500	-0.554493	0.000000	0.000000	3.000000	15.000000	0.000000
2331.492629	0.013317	0.579770	0.234458	85.820457	95.703568	-174.491074	-1.752327	0.000000	4.682878	0.000000	0.000000	0.000000	0.522807	0.278500	-0.554493	0.000000	0.000000	3.000000	15.000000	0.000000
2331.495962	0.015046	0.580642	0.232429	86.233505	95.373077	-175.178757	-1.733872	0.000000	4.689742	0.000000	0.000000	0.000000	0.518830	0.261453	-0.608835	0.000000	0.000000	3.000000	15.000000	0.000000
2331.499296	0.015046	0.580642	0.232429	86.233505	95.373077	-175.178757	-1.733872	0.000000	4.689742	0.000000	0.000000	0.000000	0.518830	0.261453	-0.608835	0.000000	0.000000	3.000000	15.000000	0.000000
2331.502629	0.015046	0.580642	0.232429	86.233505	95.373077	-175.178757	-1.733872	0.000000	4.689742	0.000000	0.000000	0.000000	0.518830	0.261453	-0.608835	0.000000	0.000000	3.000000	15.000000	0.000000
2331.505962	0.016696	0.581433	0.230206	86.644676	90.276108	179.375748	-1.716457	0.000000	4.696145	0.000000	0.000000	0.000000	0.494760	0.237552	-0.666926	0.000000	0.000000	3.000000	15.000000	0.000000
2331.509296	0.016696	0.581433	0.230206	86.644676	90.276108	179.375748	-1.716457	0.000000	4.696145	0.000000	0.000000	0.000000	0.494760	0.237552	-0.666926	0.000000	0.000000	3.000000	15.000000	0.000000
2331.512629	0.016696	0.581433	0.230206	86.644676	90.276108	179.375748	-1.716457	0.000000	4.696145	0.000000	0.000000	0.000000	0.494760	0.237552	-0.666926	0.000000	0.000000	3.000000	15.000000	0.000000
2331.515962	0.018522	0.582133	0.227717	86.901558	81.218803	170.034409	-1.701374	0.000000	4.701630	0.000000	0.000000	0.000000	0.547959	0.209874	-0.746621	0.000000	0.000000	3.000000	15.000000	0.000000
2331.519296	0.018522	0.582133	0.227717	86.901558	81.218803	170.034409	-1.701374	0.000000	4.701630	0.000000	0.000000	0.000000	0.547959	0.209874	-0.746621	0.000000	0.000000	3.000000	15.000000	0.000000
2331.522629	0.018522	0.582133	0.227717	86.901558	81.218803	170.034409	-1.701374	0.000000	4.701630	0.000000	0.000000	0.000000	0.547959	0.209874	-0.746621	0.000000	0.000000	3.000000	15.000000	0.000000
2331.525962	0.020522	0.582739	0.224958	86.862938	70.583588	159.208221	-1.684437	0.000000	4.707725	0.000000	0.000000	0.000000	0.599853	0.181732	-0.827683	0.000000	0.000000	3.000000	15.000000	0.000000
2331.529296	0.020522	0.582739	0.224958	86.862938	70.583588	159.208221	-1.684437	0.000000	4.707725	0.000000	0.000000	0.000000	0.599853	0.181732	-0.827683	0.000000	0.000000	3.000000	15.000000	0.000000
2331.532629	0.020522	0.582739	0.224958	86.862938	70.583588	159.208221	-1.684437	0.000000	4.707725	0.000000	0.000000	0.000000	0.599853	0.181732	-0.827683	0.000000	0.000000	3.000000	15.000000	0.000000
2331.535962	0.022755	0.583218	0.221961	86.616554	61.090271	149.596725	-1.665616	0.000000	4.714417	0.000000	0.000000	0.000000	0.670025	0.143814	-0.899184	0.000000	0.000000	3.000000	15.000000	0.000000
2331.539296	0.022755	0.583218	0.221961	86.616554	61.090271	149.596725	-1.665616	0.000000	4.714417	0.000000	0.000000	0.000000	0.670025	0.143814	-0.899184	0.000000	0.000000	3.000000	15.000000	0.000000
2331.542629	0.022755	0.583218	0.221961	86.616554	61.090271	149.596725	-1.665616	0.000000	4.714417	0.000000	0.000000	0.000000	0.670025	0.143814	-0.899184	0.000000	0.000000	3.000000	15.000000	0.000000
2331.545962	0.025123	0.583582	0.218788	86.321129	53.371960	141.902298	-1.643383	0.000000	4.722212	0.000000	0.000000	0.000000	0.710284	0.109253	-0.951896	0.000000	0.000000	3.000000	15.000000	0.000000
2331.549296	0.025123	0.583582	0.218788	86.321129	53.371960	141.902298	-1.643383	0.000000	4.722212	0.000000	0.000000	0.000000	0.710284	0.109253	-0.951896	0.000000	0.000000	3.000000	15.000000	0.000000
2331.552629	0.025123	0.583582	0.218788	86.321129	53.371960	141.902298	-1.643383	0.000000	4.722212	0.000000	0.000000	0.000000	0.710284	0.109253	-0.951896	0.000000	0.000000	3.000000	15.000000	0.000000
2331.555962	0.027622	0.583801	0.215475	86.047897	46.194935	135.680344	-1.618996	0.000000	4.730629	0.000000	0.000000	0.000000	0.749777	0.065495	-0.993959	0.000000	0.000000	3.000000	15.000000	0.000000
2331.559296	0.027622	0.583801	0.215475	86.047897	46.194935	135.680344	-1.618996	0.000000	4.730629	0.000000	0.000000	0.000000	0.749777	0.065495	-0.993959	0.000000	0.000000	3.000000	15.000000	0.000000
2331.562629	0.027622	0.583801	0.215475	86.047897	46.194935	135.680344	-1.618996	0.000000	4.730629	0.000000	0.000000	0.000000	0.749777	0.065495	-0.993959	0.000000	0.000000	3.000000	15.000000	0.000000
2331.565962	0.030091	0.583858	0.212045	85.865395	38.213657	129.926407	-1.592085	0.000000	4.739754	0.000000	0.000000	0.000000	0.740703	0.017317	-1.029002	0.000000	0.000000	3.000000	15.000000	0.000000
2331.569296	0.030091	0.583858	0.212045	85.865395	38.213657	129.926407	-1.592085	0.000000	4.739754	0.000000	0.000000	0.000000	0.740703	0.017317	-1.029002	0.000000	0.000000	3.000000	15.000000	0.000000
2331.572629	0.030091	0.583858	0.212045	85.865395	38.213657	129.926407	-1.592085	0.000000	4.739754	0.000000	0.000000	0.000000	0.740703	0.017317	-1.029002	0.000000	0.000000	3.000000	15.000000	0.000000
2331.575962	0.032594	0.583784	0.208539	85.752266	28.873611	122.439568	-1.565560	0.000000	4.748581	0.000000	0.000000	0.000000	0.750847	-0.022221	-1.051711	0.000000	0.000000	3.000000	15.000000	0.000000
2331.579296	0.032594	0.583784	0.208539	85.752266	28.873611	122.439568	-1.565560	0.000000	4.748581	0.000000	0.000000	0.000000	0.750847	-0.022221	-1.051711	0.000000	0.000000	3.000000	15.000000	0.000000
2331.582629	0.032594	0.583784	0.208539	85.752266	28.873611	122.439568	-1.565560	0.000000	4.748581	0.000000	0.000000	0.000000	0.750847	-0.022221	-1.051711	0.000000	0.000000	3.000000	15.000000	0.000000
2331.585962	0.035285	0.583652	0.204934	85.597801	19.072706	113.932610	-1.537815	0.000000	4.757639	0.000000	0.000000	0.000000	0.807362	-0.039637	-1.081548	0.000000	0.000000	3.000000	15.000000	0.000000
2331.589296	0.035285	0.583652	0.204934	85.597801	19.072706	113.932610	-1.537815	0.000000	4.757639	0.000000	0.000000	0.000000	0.807362	-0.039637	-1.081548	0.000000	0.000000	3.000000	15.000000	0.000000
2331.592629	0.035285	0.583652	0.204934	85.597801	19.072706	113.932610	-1.537815	0.000000	4.757639	0.000000	0.000000	0.000000	0.807362	-0.039637	-1.081548	0.000000	0.000000	3.000000	15.000000	0.000000
2331.595962	0.038065	0.583513	0.201204	85.366455	10.620679	106.398277	-1.505637	0.000000	4.767920	0.000000	0.000000	0.000000	0.833866	-0.041779	-1.118894	0.000000	0.000000	3.000000	15.000000	0.000000
2331.599296	0.038065	0.583513	0.201204	85.366455	10.620679	106.398277	-1.505637	0.000000	4.767920	0.000000	0.000000	0.000000	0.833866	-0.041779	-1.118894	0.000000	0.000000	3.000000	15.000000	0.000000
2331.602629	0.038065	0.583513	0.201204	85.366455	10.620679	106.398277	-1.505637	0.000000	4.767920	0.000000	0.000000	0.000000	0.833866	-0.041779	-1.118894	0.000000	0.000000	3.000000	15.000000	0.000000
2331.605962	0.040965	0.583400	0.197425	85.075386	4.402322	100.647507	-1.471003	0.000000	4.778718	0.000000	0.000000	0.000000	0.870085	-0.033937	-1.133580	0.000000	0.000000	3.000000	15.000000	0.000000
2331.609296	0.040965	0.583400	0.197425	85.075386	4.402322	100.647507	-1.471003	0.000000	4.778718	0.000000	0.000000	0.000000	0.870085	-0.033937	-1.133580	0.000000	0.000000	3.000000	15.000000	0.000000
2331.612629	0.040965	0.583400	0.197425	85.075386	4.402322	100.647507	-1.471003	0.000000	4.778718	0.000000	0.000000	0.000000	0.870085	-0.033937	-1.133580	0.000000	0.000000	3.000000	15.000000	0.000000
2331.615962	0.043982	0.583348	0.193589	84.758057	0.614708	96.683556	-1.432453	0.000000	4.790415	0.000000	0.000000	0.000000	0.905226	-0.015599	-1.150807	0.000000	0.000000	3.000000	15.000000	0.000000
2331.619296	0.043982	0.583348	0.193589	84.758057	0.614708	96.683556	-1.432453	0.000000	4.790415	0.000000	0.000000	0.000000	0.905226	-0.015599	-1.150807	0.000000	0.000000	3.000000	15.000000	0.000000
2331.622629	0.043982	0.583348	0.193589	84.758057	0.614708	96.683556	-1.432453	0.000000	4.790415	0.000000	0.000000	0.000000	0.905226	-0.015599	-1.150807	0.000000	0.000000	3.000000	15.000000	0.000000
2331.625962	0.047000	0.583361	0.189825	84.453163	-1.333215	94.271683	-1.389802	0.000000	4.802962	0.000000	0.000000	0.000000	0.905182	0.003967	-1.129341	0.000000	0.000000	3.000000	15.000000	0.000000
2331.629296	0.047000	0.583361	0.189825	84.453163	-1.333215	94.271683	-1.389802	0.000000	4.802962	0.000000	0.000000	0.000000	0.905182	0.003967	-1.129341	0.000000	0.000000	3.000000	15.000000	0.000000
2331.632629	0.047000	0.583361	0.189825	84.453163	-1.333215	94.271683	-1.389802	0.000000	4.802962	0.000000	0.000000	0.000000	0.905182	0.003967	-1.129341	0.000000	0.000000	3.000000	15.000000	0.000000
2331.635962	0.049958	0.583460	0.186152	84.169815	-2.017829	93.204208	-1.344607	0.000000	4.815810	0.000000	0.000000	0.000000	0.887394	0.029807	-1.101838	0.000000	0.000000	3.000000	15.000000	0.000000
2331.639296	0.049958	0.583460	0.186152	84.169815	-2.017829	93.204208	-1.344607	0.000000	4.815810	0.000000	0.000000	0.000000	0.887394	0.029807	-1.101838	0.000000	0.000000	3.000000	15.000000	0.000000
2331.642629	0.049958	0.583460	0.186152	84.169815	-2.017829	93.204208	-1.344607	0.000000	4.815810	0.000000	0.000000	0.000000	0.887394	0.029807	-1.101838	0.000000	0.000000	3.000000	15.000000	0.000000
2331.645962	0.052833	0.583638	0.182631	83.916527	-1.699147	93.214012	-1.298042	0.000000	4.828569	0.000000	0.000000	0.000000	0.862506	0.053319	-1.056340	0.000000	0.000000	3.000000	15.000000	0.000000
2331.649296	0.052833	0.583638	0.182631	83.916527	-1.699147	93.214012	-1.298042	0.000000	4.828569	0.000000	0.000000	0.000000	0.862506	0.053319	-1.056340	0.000000	0.000000	3.000000	15.000000	0.000000
2331.652629	0.052833	0.583638	0.182631	83.916527	-1.699147	93.214012	-1.298042	0.000000	4.828569	0.000000	0.000000	0.000000	0.862506	0.053319	-1.056340	0.000000	0.000000	3.000000	15.000000	0.000000
2331.655962	0.055780	0.583915	0.179266	83.704559	-0.981966	93.816566	-1.250305	0.000000	4.841151	0.000000	0.000000	0.000000	0.884358	0.083218	-1.009613	0.000000	0.000000	3.000000	15.000000	0.000000
2331.659296	0.055780	0.583915	0.179266	83.704559	-0.981966	93.816566	-1.250305	0.000000	4.841151	0.000000	0.000000	0.000000	0.884358	0.083218	-1.009613	0.000000	0.000000	3.000000	15.000000	0.000000
2331.662629	0.055780	0.583915	0.179266	83.704559	-0.981966	93.816566	-1.250305	0.000000	4.841151	0.000000	0.000000	0.000000	0.884358	0.083218	-1.009613	0.000000	0.000000	3.000000	15.000000	0.000000
2331.665962	0.058703	0.584237	0.175970	83.536736	-0.192104	95.068672	-1.197460	0.000000	4.854492	0.000000	0.000000	0.000000	0.876905	0.096586	-0.988781	0.000000	0.000000	3.000000	15.000000	0.000000
2331.669296	0.058703	0.584237	0.175970	83.536736	-0.192104	95.068672	-1.197460	0.000000	4.854492	0.000000	0.000000	0.000000	0.876905	0.096586	-0.988781	0.000000	0.000000	3.000000	15.000000	0.000000
2331.672629	0.058703	0.584237	0.175970	83.536736	-0.192104	95.068672	-1.197460	0.000000	4.854492	0.000000	0.000000	0.000000	0.876905	0.096586	-0.988781	0.000000	0.000000	3.000000	15.000000	0.000000
2331.675962	0.061689	0.584632	0.172694	83.408813	0.604814	96.597206	-1.142363	0.000000	4.867752	0.000000	0.000000	0.000000	0.895543	0.118277	-0.982579	0.000000	0.000000	3.000000	15.000000	0.000000
2331.679296	0.061689	0.584632	0.172694	83.408813	0.604814	96.597206	-1.142363	0.000000	4.867752	0.000000	0.000000	0.000000	0.895543	0.118277	-0.982579	0.000000	0.000000	3.000000	15.000000	0.000000
2331.682629	0.061689	0.584632	0.172694	83.408813	0.604814	96.597206	-1.142363	0.000000	4.867752	0.000000	0.000000	0.000000	0.895543	0.118277	-0.982579	0.000000	0.000000	3.000000	15.000000	0.000000
2331.685962	0.064797	0.585084	0.169454	83.324677	1.189828	97.824409	-1.082897	0.000000	4.881325	0.000000	0.000000	0.000000	0.932459	0.135728	-0.972076	0.000000	0.000000	3.000000	15.000000	0.000000
2331.689296	0.064797	0.585084	0.169454	83.324677	1.189828	97.824409	-1.082897	0.000000	4.881325	0.000000	0.000000	0.000000	0.932459	0.135728	-0.972076	0.000000	0.000000	3.000000	15.000000	0.000000
2331.692629	0.064797	0.585084	0.169454	83.324677	1.189828	97.824409	-1.082897	0.000000	4.881325	0.000000	0.000000	0.000000	0.932459	0.135728	-0.972076	0.000000	0.000000	3.000000	15.000000	0.000000
2331.695962	0.067871	0.585615	0.166188	83.268822	1.540032	98.441124	-1.017009	0.000000	4.895477	0.000000	0.000000	0.000000	0.922113	0.159145	-0.979983	0.000000	0.000000	3.000000	15.000000	0.000000
2331.699296	0.067871	0.585615	0.166188	83.268822	1.540032	98.441124	-1.017009	0.000000	4.895477	0.000000	0.000000	0.000000	0.922113	0.159145	-0.979983	0.000000	0.000000	3.000000	15.000000	0.000000
2331.702629	0.067871	0.585615	0.166188	83.268822	1.540032	98.441124	-1.017009	0.000000	4.895477	0.000000	0.000000	0.000000	0.922113	0.159145	-0.979983	0.000000	0.000000	3.000000	15.000000	0.000000
2331.705962	0.070824	0.586263	0.162933	83.259102	1.858441	99.022697	-0.949089	0.000000	4.909097	0.000000	0.000000	0.000000	0.886158	0.194605	-0.976408	0.000000	0.000000	3.000000	15.000000	0.000000
2331.709296	0.070824	0.586263	0.162933	83.259102	1.858441	99.022697	-0.949089	0.000000	4.909097	0.000000	0.000000	0.000000	0.886158	0.194605	-0.976408	0.000000	0.000000	3.000000	15.000000	0.000000
2331.712629	0.070824	0.586263	0.162933	83.259102	1.858441	99.022697	-0.949089	0.000000	4.909097	0.000000	0.000000	0.000000	0.886158	0.194605	-0.976408	0.000000	0.000000	3.000000	15.000000	0.000000
2331.715962	0.073546	0.586982	0.159734	83.291473	2.127628	99.866928	-0.881309	0.000000	4.921717	0.000000	0.000000	0.000000	0.816552	0.215499	-0.959696	0.000000	0.000000	3.000000	15.000000	0.000000
2331.719296	0.073546	0.586982	0.159734	83.291473	2.127628	99.866928	-0.881309	0.000000	4.921717	0.000000	0.000000	0.000000	0.816552	0.215499	-0.959696	0.000000	0.000000	3.000000	15.000000	0.000000
2331.722629	0.073546	0.586982	0.159734	83.291473	2.127628	99.866928	-0.881309	0.000000	4.921717	0.000000	0.000000	0.000000	0.816552	0.215499	-0.959696	0.000000	0.000000	3.000000	15.000000	0.000000
2331.725962	0.076127	0.587769	0.156583	83.367859	2.378758	100.358818	-0.816931	0.000000	4.932811	0.000000	0.000000	0.000000	0.774329	0.236290	-0.945206	0.000000	0.000000	3.000000	15.000000	0.000000
2331.729296	0.076127	0.587769	0.156583	83.367859	2.378758	100.358818	-0.816931	0.000000	4.932811	0.000000	0.000000	0.000000	0.774329	0.236290	-0.945206	0.000000	0.000000	3.000000	15.000000	0.000000
2331.732629	0.076127	0.587769	0.156583	83.367859	2.378758	100.358818	-0.816931	0.000000	4.932811	0.000000	0.000000	0.000000	0.774329	0.236290	-0.945206	0.000000	0.000000	3.000000	15.000000	0.000000
2331.735962	0.078633	0.588633	0.153511	83.460190	2.764549	101.029198	-0.753593	0.000000	4.942884	0.000000	0.000000	0.000000	0.751599	0.259264	-0.921771	0.000000	0.000000	3.000000	15.000000	0.000000
2331.739296	0.078633	0.588633	0.153511	83.460190	2.764549	101.029198	-0.753593	0.000000	4.942884	0.000000	0.000000	0.000000	0.751599	0.259264	-0.921771	0.000000	0.000000	3.000000	15.000000	0.000000
2331.742629	0.078633	0.588633	0.153511	83.460190	2.764549	101.029198	-0.753593	0.000000	4.942884	0.000000	0.000000	0.000000	0.751599	0.259264	-0.921771	0.000000	0.000000	3.000000	15.000000	0.000000
2331.745962	0.081148	0.589499	0.150485	83.542664	3.459517	102.296288	-0.689312	0.000000	4.952257	0.000000	0.000000	0.000000	0.754616	0.259792	-0.907611	0.000000	0.000000	3.000000	15.000000	0.000000
2331.749296	0.081148	0.589499	0.150485	83.542664	3.459517	102.296288	-0.689312	0.000000	4.952257	0.000000	0.000000	0.000000	0.754616	0.259792	-0.907611	0.000000	0.000000	3.000000	15.000000	0.000000
2331.752629	0.081148	0.589499	0.150485	83.542664	3.459517	102.296288	-0.689312	0.000000	4.952257	0.000000	0.000000	0.000000	0.754616	0.259792	-0.907611	0.000000	0.000000	3.000000	15.000000	0.000000
2331.755962	0.083736	0.590376	0.147535	83.620842	4.062674	102.913887	-0.621515	0.000000	4.961222	0.000000	0.000000	0.000000	0.776472	0.262878	-0.885114	0.000000	0.000000	3.000000	15.000000	0.000000
2331.759296	0.083736	0.590376	0.147535	83.620842	4.062674	102.913887	-0.621515	0.000000	4.961222	0.000000	0.000000	0.000000	0.776472	0.262878	-0.885114	0.000000	0.000000	3.000000	15.000000	0.000000
2331.762629	0.083736	0.590376	0.147535	83.620842	4.062674	102.913887	-0.621515	0.000000	4.961222	0.000000	0.000000	0.000000	0.776472	0.262878	-0.885114	0.000000	0.000000	3.000000	15.000000	0.000000
2331.765962	0.086478	0.591168	0.144612	83.693047	4.361028	102.938454	-0.547864	0.000000	4.969894	0.000000	0.000000	0.000000	0.822603	0.237747	-0.876836	0.000000	0.000000	3.000000	15.000000	0.000000
2331.769296	0.086478	0.591168	0.144612	83.693047	4.361028	102.938454	-0.547864	0.000000	4.969894	0.000000	0.000000	0.000000	0.822603	0.237747	-0.876836	0.000000	0.000000	3.000000	15.000000	0.000000
2331.772629	0.086478	0.591168	0.144612	83.693047	4.361028	102.938454	-0.547864	0.000000	4.969894	0.000000	0.000000	0.000000	0.822603	0.237747	-0.876836	0.000000	0.000000	3.000000	15.000000	0.000000
2331.775962	0.089283	0.591924	0.141700	83.767845	4.601437	102.986946	-0.465487	0.000000	4.978285	0.000000	0.000000	0.000000	0.841434	0.226754	-0.873770	0.000000	0.000000	3.000000	15.000000	0.000000
2331.779296	0.089283	0.591924	0.141700	83.767845	4.601437	102.986946	-0.465487	0.000000	4.978285	0.000000	0.000000	0.000000	0.841434	0.226754	-0.873770	0.000000	0.000000	3.000000	15.000000	0.000000
2331.782629	0.089283	0.591924	0.141700	83.767845	4.601437	102.986946	-0.465487	0.000000	4.978285	0.000000	0.000000	0.000000	0.841434	0.226754	-0.873770	0.000000	0.000000	3.000000	15.000000	0.000000
2331.785962	0.092148	0.592623	0.138782	83.845787	4.843788	103.678131	-0.377080	0.000000	4.985761	0.000000	0.000000	0.000000	0.859404	0.209803	-0.875107	0.000000	0.000000	3.000000	15.000000	0.000000
2331.789296	0.092148	0.592623	0.138782	83.845787	4.843788	103.678131	-0.377080	0.000000	4.985761	0.000000	0.000000	0.000000	0.859404	0.209803	-0.875107	0.000000	0.000000	3.000000	15.000000	0.000000
2331.792629	0.092148	0.592623	0.138782	83.845787	4.843788	103.678131	-0.377080	0.000000	4.985761	0.000000	0.000000	0.000000	0.859404	0.209803	-0.875107	0.000000	0.000000	3.000000	15.000000	0.000000
2331.795962	0.095073	0.593234	0.135868	83.931046	4.841719	105.408943	-0.282446	0.000000	4.992016	0.000000	0.000000	0.000000	0.877455	0.183234	-0.874448	0.000000	0.000000	3.000000	15.000000	0.000000
2331.799296	0.095073	0.593234	0.135868	83.931046	4.841719	105.408943	-0.282446	0.000000	4.992016	0.000000	0.000000	0.000000	0.877455	0.183234	-0.874448	0.000000	0.000000	3.000000	15.000000	0.000000
2331.802629	0.095073	0.593234	0.135868	83.931046	4.841719	105.408943	-0.282446	0.000000	4.992016	0.000000	0.000000	0.000000	0.877455	0.183234	-0.874448	0.000000	0.000000	3.000000	15.000000	0.000000
2331.805962	0.097970	0.593823	0.132954	84.002533	4.084609	106.703461	-0.181212	0.000000	4.996715	0.000000	0.000000	0.000000	0.869340	0.176590	-0.874208	0.000000	0.000000	3.000000	15.000000	0.000000
2331.809296	0.097970	0.593823	0.132954	84.002533	4.084609	106.703461	-0.181212	0.000000	4.996715	0.000000	0.000000	0.000000	0.869340	0.176590	-0.874208	0.000000	0.000000	3.000000	15.000000	0.000000
2331.812629	0.097970	0.593823	0.132954	84.002533	4.084609	106.703461	-0.181212	0.000000	4.996715	0.000000	0.000000	0.000000	0.869340	0.176590	-0.874208	0.000000	0.000000	3.000000	15.000000	0.000000
2331.815962	0.100793	0.594365	0.130093	84.068527	2.584278	106.896873	-0.076319	0.000000	4.999417	0.000000	0.000000	0.000000	0.846776	0.162756	-0.858060	0.000000	0.000000	3.000000	15.000000	0.000000
2331.819296	0.100793	0.594365	0.130093	84.068527	2.584278	106.896873	-0.076319	0.000000	4.999417	0.000000	0.000000	0.000000	0.846776	0.162756	-0.858060	0.000000	0.000000	3.000000	15.000000	0.000000
2331.822629	0.100793	0.594365	0.130093	84.068527	2.584278	106.896873	-0.076319	0.000000	4.999417	0.000000	0.000000	0.000000	0.846776	0.162756	-0.858060	0.000000	0.000000	3.000000	15.000000	0.000000
2331.825962	0.103507	0.594887	0.127250	84.116737	0.764035	106.224731	0.030476	0.000000	4.999907	0.000000	0.000000	0.000000	0.814142	0.156445	-0.852931	0.000000	0.000000	3.000000	15.000000	0.000000
2331.829296	0.103507	0.594887	0.127250	84.116737	0.764035	106.224731	0.030476	0.000000	4.999907	0.000000	0.000000	0.000000	0.814142	0.156445	-0.852931	0.000000	0.000000	3.000000	15.000000	0.000000
2331.832629	0.103507	0.594887	0.127250	84.116737	0.764035	106.224731	0.030476	0.000000	4.999907	0.000000	0.000000	0.000000	0.814142	0.156445	-0.852931	0.000000	0.000000	3.000000	15.000000	0.000000
2331.835962	0.106208	0.595352	0.124476	84.166489	-0.761999	105.058754	0.137738	0.000000	4.998102	0.000000	0.000000	0.000000	0.810340	0.139490	-0.832439	0.000000	0.000000	3.000000	15.000000	0.000000
2331.839296	0.106208	0.595352	0.124476	84.166489	-0.761999	105.058754	0.137738	0.000000	4.998102	0.000000	0.000000	0.000000	0.810340	0.139490	-0.832439	0.000000	0.000000	3.000000	15.000000	0.000000
2331.842629	0.106208	0.595352	0.124476	84.166489	-0.761999	105.058754	0.137738	0.000000	4.998102	0.000000	0.000000	0.000000	0.810340	0.139490	-0.832439	0.000000	0.000000	3.000000	15.000000	0.000000
2331.845962	0.108975	0.595805	0.121725	84.227493	-1.579630	103.885757	0.249053	0.000000	4.993793	0.000000	0.000000	0.000000	0.830043	0.136081	-0.825123	0.000000	0.000000	3.000000	15.000000	0.000000
2331.849296	0.108975	0.595805	0.121725	84.227493	-1.579630	103.885757	0.249053	0.000000	4.993793	0.000000	0.000000	0.000000	0.830043	0.136081	-0.825123	0.000000	0.000000	3.000000	15.000000	0.000000
2331.852629	0.108975	0.595805	0.121725	84.227493	-1.579630	103.885757	0.249053	0.000000	4.993793	0.000000	0.000000	0.000000	0.830043	0.136081	-0.825123	0.000000	0.000000	3.000000	15.000000	0.000000
2331.855962	0.111892	0.596184	0.118997	84.302124	-1.628866	103.489349	0.367649	0.000000	4.986465	0.000000	0.000000	0.000000	0.875136	0.113621	-0.818316	0.000000	0.000000	3.000000	15.000000	0.000000
2331.859296	0.111892	0.596184	0.118997	84.302124	-1.628866	103.489349	0.367649	0.000000	4.986465	0.000000	0.000000	0.000000	0.875136	0.113621	-0.818316	0.000000	0.000000	3.000000	15.000000	0.000000
2331.862629	0.111892	0.596184	0.118997	84.302124	-1.628866	103.489349	0.367649	0.000000	4.986465	0.000000	0.000000	0.000000	0.875136	0.113621	-0.818316	0.000000	0.000000	3.000000	15.000000	0.000000
2331.865962	0.115064	0.596469	0.116254	84.389404	-1.531532	103.230576	0.497191	0.000000	4.975219	0.000000	0.000000	0.000000	0.951705	0.085385	-0.822912	0.000000	0.000000	3.000000	15.000000	0.000000
2331.869296	0.115064	0.596469	0.116254	84.389404	-1.531532	103.230576	0.497191	0.000000	4.975219	0.000000	0.000000	0.000000	0.951705	0.085385	-0.822912	0.000000	0.000000	3.000000	15.000000	0.000000
2331.872629	0.115064	0.596469	0.116254	84.389404	-1.531532	103.230576	0.497191	0.000000	4.975219	0.000000	0.000000	0.000000	0.951705	0.085385	-0.822912	0.000000	0.000000	3.000000	15.000000	0.000000
2331.875962	0.118409	0.596629	0.113516	84.464165	-2.301373	102.169197	0.642526	0.000000	4.958545	0.000000	0.000000	0.000000	1.003481	0.047975	-0.821424	0.000000	0.000000	3.000000	15.000000	0.000000
2331.879296	0.118409	0.596629	0.113516	84.464165	-2.301373	102.169197	0.642526	0.000000	4.958545	0.000000	0.000000	0.000000	1.003481	0.047975	-0.821424	0.000000	0.000000	3.000000	15.000000	0.000000
2331.882629	0.118409	0.596629	0.113516	84.464165	-2.301373	102.169197	0.642526	0.000000	4.958545	0.000000	0.000000	0.000000	1.003481	0.047975	-0.821424	0.000000	0.000000	3.000000	15.000000	0.000000
2331.885962	0.121751	0.596668	0.110757	84.483604	-4.878016	100.012802	0.800402	0.000000	4.935520	0.000000	0.000000	0.000000	1.002550	0.011791	-0.827702	0.000000	0.000000	3.000000	15.000000	0.000000
2331.889296	0.121751	0.596668	0.110757	84.483604	-4.878016	100.012802	0.800402	0.000000	4.935520	0.000000	0.000000	0.000000	1.002550	0.011791	-0.827702	0.000000	0.000000	3.000000	15.000000	0.000000
2331.892629	0.121751	0.596668	0.110757	84.483604	-4.878016	100.012802	0.800402	0.000000	4.935520	0.000000	0.000000	0.000000	1.002550	0.011791	-0.827702	0.000000	0.000000	3.000000	15.000000	0.000000
2331.895962	0.125059	0.596568	0.107969	84.402275	-9.384115	96.054977	0.963516	0.000000	4.906285	0.000000	0.000000	0.000000	0.992490	-0.030132	-0.836570	0.000000	0.000000	3.000000	15.000000	0.000000
2331.899296	0.125059	0.596568	0.107969	84.402275	-9.384115	96.054977	0.963516	0.000000	4.906285	0.000000	0.000000	0.000000	0.992490	-0.030132	-0.836570	0.000000	0.000000	3.000000	15.000000	0.000000
2331.902629	0.125059	0.596568	0.107969	84.402275	-9.384115	96.054977	0.963516	0.000000	4.906285	0.000000	0.000000	0.000000	0.992490	-0.030132	-0.836570	0.000000	0.000000	3.000000	15.000000	0.000000
2331.905962	0.128407	0.596371	0.105103	84.141609	-15.514370	89.663841	1.130439	0.000000	4.870535	0.000000	0.000000	0.000000	1.004344	-0.058870	-0.859641	0.000000	0.000000	3.000000	15.000000	0.000000
2331.909296	0.128407	0.596371	0.105103	84.141609	-15.514370	89.663841	1.130439	0.000000	4.870535	0.000000	0.000000	0.000000	1.004344	-0.058870	-0.859641	0.000000	0.000000	3.000000	15.000000	0.000000
2331.912629	0.128407	0.596371	0.105103	84.141609	-15.514370	89.663841	1.130439	0.000000	4.870535	0.000000	0.000000	0.000000	1.004344	-0.058870	-0.859641	0.000000	0.000000	3.000000	15.000000	0.000000
2331.915962	0.131784	0.596071	0.102123	83.702003	-21.745598	83.080589	1.304579	0.000000	4.826808	0.000000	0.000000	0.000000	1.012980	-0.090111	-0.893950	0.000000	0.000000	3.000000	15.000000	0.000000
2331.919296	0.131784	0.596071	0.102123	83.702003	-21.745598	83.080589	1.304579	0.000000	4.826808	0.000000	0.000000	0.000000	1.012980	-0.090111	-0.893950	0.000000	0.000000	3.000000	15.000000	0.000000
2331.922629	0.131784	0.596071	0.102123	83.702003	-21.745598	83.080589	1.304579	0.000000	4.826808	0.000000	0.000000	0.000000	1.012980	-0.090111	-0.893950	0.000000	0.000000	3.000000	15.000000	0.000000
2331.925962	0.135230	0.595685	0.099093	83.166656	-26.963984	78.159531	1.485843	0.000000	4.774125	0.000000	0.000000	0.000000	1.033849	-0.115748	-0.908980	0.000000	0.000000	3.000000	15.000000	0.000000
2331.929296	0.135230	0.595685	0.099093	83.166656	-26.963984	78.159531	1.485843	0.000000	4.774125	0.000000	0.000000	0.000000	1.033849	-0.115748	-0.908980	0.000000	0.000000	3.000000	15.000000	0.000000
2331.932629	0.135230	0.595685	0.099093	83.166656	-26.963984	78.159531	1.485843	0.000000	4.774125	0.000000	0.000000	0.000000	1.033849	-0.115748	-0.908980	0.000000	0.000000	3.000000	15.000000	0.000000
2331.935962	0.138868	0.595174	0.095950	82.588737	-30.896360	74.744598	1.674905	0.000000	4.711124	0.000000	0.000000	0.000000	1.091337	-0.153224	-0.943098	0.000000	0.000000	3.000000	15.000000	0.000000
2331.939296	0.138868	0.595174	0.095950	82.588737	-30.896360	74.744598	1.674905	0.000000	4.711124	0.000000	0.000000	0.000000	1.091337	-0.153224	-0.943098	0.000000	0.000000	3.000000	15.000000	0.000000
2331.942629	0.138868	0.595174	0.095950	82.588737	-30.896360	74.744598	1.674905	0.000000	4.711124	0.000000	0.000000	0.000000	1.091337	-0.153224	-0.943098	0.000000	0.000000	3.000000	15.000000	0.000000
2331.945962	0.142737	0.594558	0.092753	81.979042	-33.760616	72.231445	1.877242	0.000000	4.634216	0.000000	0.000000	0.000000	1.160751	-0.184898	-0.958983	0.000000	0.000000	3.000000	15.000000	0.000000
2331.949296	0.142737	0.594558	0.092753	81.979042	-33.760616	72.231445	1.877242	0.000000	4.634216	0.000000	0.000000	0.000000	1.160751	-0.184898	-0.958983	0.000000	0.000000	3.000000	15.000000	0.000000
2331.952629	0.142737	0.594558	0.092753	81.979042	-33.760616	72.231445	1.877242	0.000000	4.634216	0.000000	0.000000	0.000000	1.160751	-0.184898	-0.958983	0.000000	0.000000	3.000000	15.000000	0.000000
2331.955962	0.146552	0.593939	0.089589	81.336754	-35.902519	70.377777	2.092371	0.000000	4.541144	0.000000	0.000000	0.000000	1.144522	-0.185674	-0.949168	0.000000	0.000000	3.000000	15.000000	0.000000
2331.959296	0.146552	0.593939	0.089589	81.336754	-35.902519	70.377777	2.092371	0.000000	4.541144	0.000000	0.000000	0.000000	1.144522	-0.185674	-0.949168	0.000000	0.000000	3.000000	15.000000	0.000000
2331.962629	0.146552	0.593939	0.089589	81.336754	-35.902519	70.377777	2.092371	0.000000	4.541144	0.000000	0.000000	0.000000	1.144522	-0.185674	-0.949168	0.000000	0.000000	3.000000	15.000000	0.000000
2331.965962	0.150166	0.593389	0.086524	80.679535	-37.361683	69.486565	2.305417	0.000000	4.436784	0.000000	0.000000	0.000000	1.084141	-0.165154	-0.919648	0.000000	0.000000	3.000000	15.000000	0.000000
2331.969296	0.150166	0.593389	0.086524	80.679535	-37.361683	69.486565	2.305417	0.000000	4.436784	0.000000	0.000000	0.000000	1.084141	-0.165154	-0.919648	0.000000	0.000000	3.000000	15.000000	0.000000
2331.972629	0.150166	0.593389	0.086524	80.679535	-37.361683	69.486565	2.305417	0.000000	4.436784	0.000000	0.000000	0.000000	1.084141	-0.165154	-0.919648	0.000000	0.000000	3.000000	15.000000	0.000000
2331.975962	0.153471	0.592986	0.083656	80.063301	-38.216228	69.622009	2.507913	0.000000	4.325549	0.000000	0.000000	0.000000	0.991645	-0.120888	-0.860460	0.000000	0.000000	3.000000	15.000000	0.000000
2331.979296	0.153471	0.592986	0.083656	80.063301	-38.216228	69.622009	2.507913	0.000000	4.325549	0.000000	0.000000	0.000000	0.991645	-0.120888	-0.860460	0.000000	0.000000	3.000000	15.000000	0.000000
2331.982629	0.153471	0.592986	0.083656	80.063301	-38.216228	69.622009	2.507913	0.000000	4.325549	0.000000	0.000000	0.000000	0.991645	-0.120888	-0.860460	0.000000	0.000000	3.000000	15.000000	0.000000
2331.985962	0.156521	0.592740	0.080955	79.584045	-38.285431	70.555466	2.673558	0.000000	4.182779	0.000000	0.000000	0.000000	0.914979	-0.073582	-0.810277	0.000000	0.000000	3.000000	15.000000	0.000000
2331.989296	0.156521	0.592740	0.080955	79.584045	-38.285431	70.555466	2.673558	0.000000	4.182779	0.000000	0.000000	0.000000	0.914979	-0.073582	-0.810277	0.000000	0.000000	3.000000	15.000000	0.000000
2331.992629	0.156521	0.592740	0.080955	79.584045	-38.285431	70.555466	2.673558	0.000000	4.182779	0.000000	0.000000	0.000000	0.914979	-0.073582	-0.810277	0.000000	0.000000	3.000000	15.000000	0.000000
2331.995962	0.159428	0.592629	0.078504	79.425713	-37.276051	72.121986	2.826054	0.000000	4.047733	0.000000	0.000000	0.000000	0.872106	-0.033435	-0.735078	0.000000	0.000000	3.000000	15.000000	0.000000
2331.999296	0.159428	0.592629	0.078504	79.425713	-37.276051	72.121986	2.826054	0.000000	4.047733	0.000000	0.000000	0.000000	0.872106	-0.033435	-0.735078	0.000000	0.000000	3.000000	15.000000	0.000000
2332.002629	0.159428	0.592629	0.078504	79.425713	-37.276051	72.121986	2.826054	0.000000	4.047733	0.000000	0.000000	0.000000	0.872106	-0.033435	-0.735078	0.000000	0.000000	3.000000	15.000000	0.000000
2332.005962	0.162443	0.592612	0.076202	79.472862	-35.593212	73.641945	2.971405	0.000000	3.925220	0.000000	0.000000	0.000000	0.904563	-0.005161	-0.690787	0.000000	0.000000	3.000000	15.000000	0.000000
2332.009296	0.162443	0.592612	0.076202	79.472862	-35.593212	73.641945	2.971405	0.000000	3.925220	0.000000	0.000000	0.000000	0.904563	-0.005161	-0.690787	0.000000	0.000000	3.000000	15.000000	0.000000
2332.012629	0.162443	0.592612	0.076202	79.472862	-35.593212	73.641945	2.971405	0.000000	3.925220	0.000000	0.000000	0.000000	0.904563	-0.005161	-0.690787	0.000000	0.000000	3.000000	15.000000	0.000000
2332.015962	0.165537	0.592688	0.074119	79.552719	-33.691544	75.609337	3.122165	0.000000	3.810089	0.000000	0.000000	0.000000	0.928103	0.022767	-0.624868	0.000000	0.000000	3.000000	15.000000	0.000000
2332.019296	0.165537	0.592688	0.074119	79.552719	-33.691544	75.609337	3.122165	0.000000	3.810089	0.000000	0.000000	0.000000	0.928103	0.022767	-0.624868	0.000000	0.000000	3.000000	15.000000	0.000000
2332.022629	0.165537	0.592688	0.074119	79.552719	-33.691544	75.609337	3.122165	0.000000	3.810089	0.000000	0.000000	0.000000	0.928103	0.022767	-0.624868	0.000000	0.000000	3.000000	15.000000	0.000000
2332.025962	0.168663	0.592857	0.072271	79.610123	-31.908722	77.813103	3.276849	0.000000	3.705944	0.000000	0.000000	0.000000	0.937931	0.050834	-0.554432	0.000000	0.000000	3.000000	15.000000	0.000000
2332.029296	0.168663	0.592857	0.072271	79.610123	-31.908722	77.813103	3.276849	0.000000	3.705944	0.000000	0.000000	0.000000	0.937931	0.050834	-0.554432	0.000000	0.000000	3.000000	15.000000	0.000000
2332.032629	0.168663	0.592857	0.072271	79.610123	-31.908722	77.813103	3.276849	0.000000	3.705944	0.000000	0.000000	0.000000	0.937931	0.050834	-0.554432	0.000000	0.000000	3.000000	15.000000	0.000000
2332.035962	0.171911	0.593023	0.070486	79.595177	-30.537821	79.517860	3.433171	0.000000	3.613539	0.000000	0.000000	0.000000	0.974133	0.049747	-0.535331	0.000000	0.000000	3.000000	15.000000	0.000000
2332.039296	0.171911	0.593023	0.070486	79.595177	-30.537821	79.517860	3.433171	0.000000	3.613539	0.000000	0.000000	0.000000	0.974133	0.049747	-0.535331	0.000000	0.000000	3.000000	15.000000	0.000000
2332.042629	0.171911	0.593023	0.070486	79.595177	-30.537821	79.517860	3.433171	0.000000	3.613539	0.000000	0.000000	0.000000	0.974133	0.049747	-0.535331	0.000000	0.000000	3.000000	15.000000	0.000000
2332.045962	0.175384	0.593205	0.068744	79.500885	-29.795372	80.449501	3.570717	0.000000	3.499998	0.000000	0.000000	0.000000	1.042103	0.054695	-0.522551	0.000000	0.000000	3.000000	15.000000	0.000000
2332.049296	0.175384	0.593205	0.068744	79.500885	-29.795372	80.449501	3.570717	0.000000	3.499998	0.000000	0.000000	0.000000	1.042103	0.054695	-0.522551	0.000000	0.000000	3.000000	15.000000	0.000000
2332.052629	0.175384	0.593205	0.068744	79.500885	-29.795372	80.449501	3.570717	0.000000	3.499998	0.000000	0.000000	0.000000	1.042103	0.054695	-0.522551	0.000000	0.000000	3.000000	15.000000	0.000000
2332.055962	0.178921	0.593326	0.066968	79.329742	-29.727169	80.725777	3.694491	0.000000	3.369086	0.000000	0.000000	0.000000	1.061140	0.036360	-0.532893	0.000000	0.000000	3.000000	15.000000	0.000000
2332.059296	0.178921	0.593326	0.066968	79.329742	-29.727169	80.725777	3.694491	0.000000	3.369086	0.000000	0.000000	0.000000	1.061140	0.036360	-0.532893	0.000000	0.000000	3.000000	15.000000	0.000000
2332.062629	0.178921	0.593326	0.066968	79.329742	-29.727169	80.725777	3.694491	0.000000	3.369086	0.000000	0.000000	0.000000	1.061140	0.036360	-0.532893	0.000000	0.000000	3.000000	15.000000	0.000000
2332.065962	0.182445	0.593497	0.065175	79.033249	-30.396299	80.456619	3.812436	0.000000	3.235017	0.000000	0.000000	0.000000	1.056985	0.051204	-0.537871	0.000000	0.000000	3.000000	15.000000	0.000000
2332.069296	0.182445	0.593497	0.065175	79.033249	-30.396299	80.456619	3.812436	0.000000	3.235017	0.000000	0.000000	0.000000	1.056985	0.051204	-0.537871	0.000000	0.000000	3.000000	15.000000	0.000000
2332.072629	0.182445	0.593497	0.065175	79.033249	-30.396299	80.456619	3.812436	0.000000	3.235017	0.000000	0.000000	0.000000	1.056985	0.051204	-0.537871	0.000000	0.000000	3.000000	15.000000	0.000000
2332.075962	0.185716	0.593658	0.063402	78.601944	-31.461676	79.422264	3.922391	0.000000	3.100782	0.000000	0.000000	0.000000	0.981485	0.048203	-0.531937	0.000000	0.000000	3.000000	15.000000	0.000000
2332.079296	0.185716	0.593658	0.063402	78.601944	-31.461676	79.422264	3.922391	0.000000	3.100782	0.000000	0.000000	0.000000	0.981485	0.048203	-0.531937	0.000000	0.000000	3.000000	15.000000	0.000000
2332.082629	0.185716	0.593658	0.063402	78.601944	-31.461676	79.422264	3.922391	0.000000	3.100782	0.000000	0.000000	0.000000	0.981485	0.048203	-0.531937	0.000000	0.000000	3.000000	15.000000	0.000000
2332.085962	0.188734	0.593820	0.061566	78.092407	-32.632420	78.154221	4.019834	0.000000	2.973370	0.000000	0.000000	0.000000	0.905248	0.048609	-0.550841	0.000000	0.000000	3.000000	15.000000	0.000000
2332.089296	0.188734	0.593820	0.061566	78.092407	-32.632420	78.154221	4.019834	0.000000	2.973370	0.000000	0.000000	0.000000	0.905248	0.048609	-0.550841	0.000000	0.000000	3.000000	15.000000	0.000000
2332.092629	0.188734	0.593820	0.061566	78.092407	-32.632420	78.154221	4.019834	0.000000	2.973370	0.000000	0.000000	0.000000	0.905248	0.048609	-0.550841	0.000000	0.000000	3.000000	15.000000	0.000000
2332.095962	0.191459	0.593973	0.059644	77.600609	-33.672215	77.329788	4.108035	0.000000	2.850272	0.000000	0.000000	0.000000	0.817605	0.046077	-0.576474	0.000000	0.000000	3.000000	15.000000	0.000000
2332.099296	0.191459	0.593973	0.059644	77.600609	-33.672215	77.329788	4.108035	0.000000	2.850272	0.000000	0.000000	0.000000	0.817605	0.046077	-0.576474	0.000000	0.000000	3.000000	15.000000	0.000000
2332.102629	0.191459	0.593973	0.059644	77.600609	-33.672215	77.329788	4.108035	0.000000	2.850272	0.000000	0.000000	0.000000	0.817605	0.046077	-0.576474	0.000000	0.000000	3.000000	15.000000	0.000000
2332.105962	0.193887	0.594098	0.057627	77.209030	-34.426491	77.010033	4.188112	0.000000	2.731249	0.000000	0.000000	0.000000	0.728252	0.037423	-0.605122	0.000000	0.000000	3.000000	15.000000	0.000000
2332.109296	0.193887	0.594098	0.057627	77.209030	-34.426491	77.010033	4.188112	0.000000	2.731249	0.000000	0.000000	0.000000	0.728252	0.037423	-0.605122	0.000000	0.000000	3.000000	15.000000	0.000000
2332.112629	0.193887	0.594098	0.057627	77.209030	-34.426491	77.010033	4.188112	0.000000	2.731249	0.000000	0.000000	0.000000	0.728252	0.037423	-0.605122	0.000000	0.000000	3.000000	15.000000	0.000000
2332.115962	0.196111	0.594193	0.055548	76.994797	-34.813660	76.952171	4.261307	0.000000	2.615580	0.000000	0.000000	0.000000	0.667224	0.028434	-0.623959	0.000000	0.000000	3.000000	15.000000	0.000000
2332.119296	0.196111	0.594193	0.055548	76.994797	-34.813660	76.952171	4.261307	0.000000	2.615580	0.000000	0.000000	0.000000	0.667224	0.028434	-0.623959	0.000000	0.000000	3.000000	15.000000	0.000000
2332.122629	0.196111	0.594193	0.055548	76.994797	-34.813660	76.952171	4.261307	0.000000	2.615580	0.000000	0.000000	0.000000	0.667224	0.028434	-0.623959	0.000000	0.000000	3.000000	15.000000	0.000000
2332.125962	0.198214	0.594248	0.053334	76.978386	-34.852432	77.388664	4.328996	0.000000	2.501958	0.000000	0.000000	0.000000	0.631134	0.016427	-0.664055	0.000000	0.000000	3.000000	15.000000	0.000000
2332.129296	0.198214	0.594248	0.053334	76.978386	-34.852432	77.388664	4.328996	0.000000	2.501958	0.000000	0.000000	0.000000	0.631134	0.016427	-0.664055	0.000000	0.000000	3.000000	15.000000	0.000000
2332.132629	0.198214	0.594248	0.053334	76.978386	-34.852432	77.388664	4.328996	0.000000	2.501958	0.000000	0.000000	0.000000	0.631134	0.016427	-0.664055	0.000000	0.000000	3.000000	15.000000	0.000000
2332.135962	0.200254	0.594222	0.051063	77.026276	-34.822525	77.663818	4.393938	0.000000	2.386066	0.000000	0.000000	0.000000	0.611789	-0.007824	-0.681199	0.000000	0.000000	3.000000	15.000000	0.000000
2332.139296	0.200254	0.594222	0.051063	77.026276	-34.822525	77.663818	4.393938	0.000000	2.386066	0.000000	0.000000	0.000000	0.611789	-0.007824	-0.681199	0.000000	0.000000	3.000000	15.000000	0.000000
2332.142629	0.200254	0.594222	0.051063	77.026276	-34.822525	77.663818	4.393938	0.000000	2.386066	0.000000	0.000000	0.000000	0.611789	-0.007824	-0.681199	0.000000	0.000000	3.000000	15.000000	0.000000
2332.145962	0.202216	0.594075	0.048707	77.071838	-34.877590	77.775406	4.455366	0.000000	2.269299	0.000000	0.000000	0.000000	0.588816	-0.043846	-0.706768	0.000000	0.000000	3.000000	15.000000	0.000000
2332.149296	0.202216	0.594075	0.048707	77.071838	-34.877590	77.775406	4.455366	0.000000	2.269299	0.000000	0.000000	0.000000	0.588816	-0.043846	-0.706768	0.000000	0.000000	3.000000	15.000000	0.000000
2332.152629	0.202216	0.594075	0.048707	77.071838	-34.877590	77.775406	4.455366	0.000000	2.269299	0.000000	0.000000	0.000000	0.588816	-0.043846	-0.706768	0.000000	0.000000	3.000000	15.000000	0.000000
2332.155962	0.204225	0.593907	0.046366	77.079903	-34.972477	77.911453	4.513738	0.000000	2.150853	0.000000	0.000000	0.000000	0.602577	-0.050373	-0.702517	0.000000	0.000000	3.000000	15.000000	0.000000
2332.159296	0.204225	0.593907	0.046366	77.079903	-34.972477	77.911453	4.513738	0.000000	2.150853	0.000000	0.000000	0.000000	0.602577	-0.050373	-0.702517	0.000000	0.000000	3.000000	15.000000	0.000000
2332.162629	0.204225	0.593907	0.046366	77.079903	-34.972477	77.911453	4.513738	0.000000	2.150853	0.000000	0.000000	0.000000	0.602577	-0.050373	-0.702517	0.000000	0.000000	3.000000	15.000000	0.000000
2332.165962	0.206065	0.593876	0.044193	76.957909	-34.912109	78.167465	4.568351	0.000000	2.032283	0.000000	0.000000	0.000000	0.552041	-0.009560	-0.651798	0.000000	0.000000	3.000000	15.000000	0.000000
2332.169296	0.206065	0.593876	0.044193	76.957909	-34.912109	78.167465	4.568351	0.000000	2.032283	0.000000	0.000000	0.000000	0.552041	-0.009560	-0.651798	0.000000	0.000000	3.000000	15.000000	0.000000
2332.172629	0.206065	0.593876	0.044193	76.957909	-34.912109	78.167465	4.568351	0.000000	2.032283	0.000000	0.000000	0.000000	0.552041	-0.009560	-0.651798	0.000000	0.000000	3.000000	15.000000	0.000000
2332.175962	0.207513	0.593969	0.042311	76.707893	-34.530060	79.071602	4.615396	0.000000	1.923048	0.000000	0.000000	0.000000	0.434228	0.028150	-0.564528	0.000000	0.000000	3.000000	15.000000	0.000000
2332.179296	0.207513	0.593969	0.042311	76.707893	-34.530060	79.071602	4.615396	0.000000	1.923048	0.000000	0.000000	0.000000	0.434228	0.028150	-0.564528	0.000000	0.000000	3.000000	15.000000	0.000000
2332.182629	0.207513	0.593969	0.042311	76.707893	-34.530060	79.071602	4.615396	0.000000	1.923048	0.000000	0.000000	0.000000	0.434228	0.028150	-0.564528	0.000000	0.000000	3.000000	15.000000	0.000000
2332.185962	0.208674	0.594208	0.040632	76.418777	-33.857056	80.165306	4.652664	0.000000	1.831043	0.000000	0.000000	0.000000	0.348450	0.071727	-0.503726	0.000000	0.000000	3.000000	15.000000	0.000000
2332.189296	0.208674	0.594208	0.040632	76.418777	-33.857056	80.165306	4.652664	0.000000	1.831043	0.000000	0.000000	0.000000	0.348450	0.071727	-0.503726	0.000000	0.000000	3.000000	15.000000	0.000000
2332.192629	0.208674	0.594208	0.040632	76.418777	-33.857056	80.165306	4.652664	0.000000	1.831043	0.000000	0.000000	0.000000	0.348450	0.071727	-0.503726	0.000000	0.000000	3.000000	15.000000	0.000000
2332.195962	0.209647	0.594514	0.039051	76.222305	-32.744305	81.301270	4.683352	0.000000	1.751060	0.000000	0.000000	0.000000	0.291966	0.091686	-0.474340	0.000000	0.000000	3.000000	15.000000	0.000000
2332.199296	0.209647	0.594514	0.039051	76.222305	-32.744305	81.301270	4.683352	0.000000	1.751060	0.000000	0.000000	0.000000	0.291966	0.091686	-0.474340	0.000000	0.000000	3.000000	15.000000	0.000000
2332.202629	0.209647	0.594514	0.039051	76.222305	-32.744305	81.301270	4.683352	0.000000	1.751060	0.000000	0.000000	0.000000	0.291966	0.091686	-0.474340	0.000000	0.000000	3.000000	15.000000	0.000000
2332.205962	0.210493	0.594847	0.037577	76.175919	-31.158747	82.794907	4.710187	0.000000	1.677540	0.000000	0.000000	0.000000	0.253742	0.099856	-0.442208	0.000000	0.000000	3.000000	15.000000	0.000000
2332.209296	0.210493	0.594847	0.037577	76.175919	-31.158747	82.794907	4.710187	0.000000	1.677540	0.000000	0.000000	0.000000	0.253742	0.099856	-0.442208	0.000000	0.000000	3.000000	15.000000	0.000000
2332.212629	0.210493	0.594847	0.037577	76.175919	-31.158747	82.794907	4.710187	0.000000	1.677540	0.000000	0.000000	0.000000	0.253742	0.099856	-0.442208	0.000000	0.000000	3.000000	15.000000	0.000000
2332.215962	0.211251	0.595217	0.036170	76.204643	-29.111052	84.879913	4.733742	0.000000	1.609874	0.000000	0.000000	0.000000	0.227358	0.110931	-0.422234	0.000000	0.000000	3.000000	15.000000	0.000000
2332.219296	0.211251	0.595217	0.036170	76.204643	-29.111052	84.879913	4.733742	0.000000	1.609874	0.000000	0.000000	0.000000	0.227358	0.110931	-0.422234	0.000000	0.000000	3.000000	15.000000	0.000000
2332.222629	0.211251	0.595217	0.036170	76.204643	-29.111052	84.879913	4.733742	0.000000	1.609874	0.000000	0.000000	0.000000	0.227358	0.110931	-0.422234	0.000000	0.000000	3.000000	15.000000	0.000000
2332.225962	0.211797	0.595555	0.034924	76.259377	-26.771105	87.355515	4.755007	0.000000	1.545934	0.000000	0.000000	0.000000	0.163752	0.101582	-0.373530	0.000000	0.000000	3.000000	15.000000	0.000000
2332.229296	0.211797	0.595555	0.034924	76.259377	-26.771105	87.355515	4.755007	0.000000	1.545934	0.000000	0.000000	0.000000	0.163752	0.101582	-0.373530	0.000000	0.000000	3.000000	15.000000	0.000000
2332.232629	0.211797	0.595555	0.034924	76.259377	-26.771105	87.355515	4.755007	0.000000	1.545934	0.000000	0.000000	0.000000	0.163752	0.101582	-0.373530	0.000000	0.000000	3.000000	15.000000	0.000000
2332.235962	0.212235	0.595932	0.033824	76.259064	-24.405670	89.858574	4.772546	0.000000	1.490907	0.000000	0.000000	0.000000	0.131555	0.112882	-0.330233	0.000000	0.000000	3.000000	15.000000	0.000000
2332.239296	0.212235	0.595932	0.033824	76.259064	-24.405670	89.858574	4.772546	0.000000	1.490907	0.000000	0.000000	0.000000	0.131555	0.112882	-0.330233	0.000000	0.000000	3.000000	15.000000	0.000000
2332.242629	0.212235	0.595932	0.033824	76.259064	-24.405670	89.858574	4.772546	0.000000	1.490907	0.000000	0.000000	0.000000	0.131555	0.112882	-0.330233	0.000000	0.000000	3.000000	15.000000	0.000000
2332.245962	0.212565	0.596297	0.032860	76.180038	-22.290392	92.056839	4.787330	0.000000	1.442730	0.000000	0.000000	0.000000	0.098842	0.109622	-0.289007	0.000000	0.000000	3.000000	15.000000	0.000000
2332.249296	0.212565	0.596297	0.032860	76.180038	-22.290392	92.056839	4.787330	0.000000	1.442730	0.000000	0.000000	0.000000	0.098842	0.109622	-0.289007	0.000000	0.000000	3.000000	15.000000	0.000000
2332.252629	0.212565	0.596297	0.032860	76.180038	-22.290392	92.056839	4.787330	0.000000	1.442730	0.000000	0.000000	0.000000	0.098842	0.109622	-0.289007	0.000000	0.000000	3.000000	15.000000	0.000000
2332.255962	0.212565	0.596297	0.032860	76.028076	-20.550196	93.806152	4.799668	0.000000	1.401137	0.000000	0.000000	0.000000	0.098842	0.109622	-0.289007	0.000000	0.000000	3.000000	15.000000	0.000000
2332.259296	0.212814	0.596671	0.031972	76.028076	-20.550196	93.806152	4.799668	0.000000	1.401137	0.000000	0.000000	0.000000	0.074879	0.112217	-0.266456	0.000000	0.000000	3.000000	15.000000	0.000000
2332.262629	0.212814	0.596671	0.031972	76.028076	-20.550196	93.806152	4.799668	0.000000	1.401137	0.000000	0.000000	0.000000	0.074879	0.112217	-0.266456	0.000000	0.000000	3.000000	15.000000	0.000000
2332.265962	0.213027	0.597035	0.031192	75.809410	-19.260275	95.010857	4.799668	0.000000	1.401137	0.000000	0.000000	0.000000	0.063616	0.109142	-0.234190	0.000000	0.000000	3.000000	15.000000	0.000000
2332.269296	0.213027	0.597035	0.031192	75.809410	-19.260275	95.010857	4.799668	0.000000	1.401137	0.000000	0.000000	0.000000	0.063616	0.109142	-0.234190	0.000000	0.000000	3.000000	15.000000	0.000000
2332.272629	0.213027	0.597035	0.031192	75.809410	-19.260275	95.010857	4.799668	0.000000	1.401137	0.000000	0.000000	0.000000	0.063616	0.109142	-0.234190	0.000000	0.000000	3.000000	15.000000	0.000000
2332.275962	0.213027	0.597035	0.031192	75.595131	-18.271618	95.906151	4.819834	0.000000	1.330114	0.000000	0.000000	0.000000	0.063616	0.109142	-0.234190	0.000000	0.000000	3.000000	15.000000	0.000000
2332.279296	0.213123	0.597398	0.030528	75.595131	-18.271618	95.906151	4.819834	0.000000	1.330114	0.000000	0.000000	0.000000	0.028911	0.109015	-0.199137	0.000000	0.000000	3.000000	15.000000	0.000000
2332.282629	0.213123	0.597398	0.030528	75.595131	-18.271618	95.906151	4.819834	0.000000	1.330114	0.000000	0.000000	0.000000	0.028911	0.109015	-0.199137	0.000000	0.000000	3.000000	15.000000	0.000000
2332.285962	0.213080	0.597761	0.029924	75.424530	-17.472818	96.650696	4.819834	0.000000	1.330114	0.000000	0.000000	0.000000	-0.012995	0.108739	-0.181017	0.000000	0.000000	3.000000	15.000000	0.000000
2332.289296	0.213080	0.597761	0.029924	75.424530	-17.472818	96.650696	4.819834	0.000000	1.330114	0.000000	0.000000	0.000000	-0.012995	0.108739	-0.181017	0.000000	0.000000	3.000000	15.000000	0.000000
2332.292629	0.213080	0.597761	0.029924	75.424530	-17.472818	96.650696	4.819834	0.000000	1.330114	0.000000	0.000000	0.000000	-0.012995	0.108739	-0.181017	0.000000	0.000000	3.000000	15.000000	0.000000
2332.295962	0.213080	0.597761	0.029924	75.300240	-16.864992	97.224556	4.833616	0.000000	1.279125	0.000000	0.000000	0.000000	-0.012995	0.108739	-0.181017	0.000000	0.000000	3.000000	15.000000	0.000000
2332.299296	0.212977	0.598083	0.029313	75.300240	-16.864992	97.224556	4.833616	0.000000	1.279125	0.000000	0.000000	0.000000	-0.030747	0.096663	-0.183528	0.000000	0.000000	3.000000	15.000000	0.000000
2332.302629	0.212977	0.598083	0.029313	75.300240	-16.864992	97.224556	4.833616	0.000000	1.279125	0.000000	0.000000	0.000000	-0.030747	0.096663	-0.183528	0.000000	0.000000	3.000000	15.000000	0.000000
2332.305962	0.212855	0.598423	0.028658	75.212532	-16.425875	97.638458	4.833616	0.000000	1.279125	0.000000	0.000000	0.000000	-0.036475	0.101986	-0.196341	0.000000	0.000000	3.000000	15.000000	0.000000
2332.309296	0.212855	0.598423	0.028658	75.212532	-16.425875	97.638458	4.833616	0.000000	1.279125	0.000000	0.000000	0.000000	-0.036475	0.101986	-0.196341	0.000000	0.000000	3.000000	15.000000	0.000000
2332.312629	0.212855	0.598423	0.028658	75.212532	-16.425875	97.638458	4.833616	0.000000	1.279125	0.000000	0.000000	0.000000	-0.036475	0.101986	-0.196341	0.000000	0.000000	3.000000	15.000000	0.000000
2332.315962	0.212855	0.598423	0.028658	75.160553	-16.149799	97.898445	4.846191	0.000000	1.230625	0.000000	0.000000	0.000000	-0.036475	0.101986	-0.196341	0.000000	0.000000	3.000000	15.000000	0.000000
2332.319296	0.212690	0.598733	0.028031	75.160553	-16.149799	97.898445	4.846191	0.000000	1.230625	0.000000	0.000000	0.000000	-0.049527	0.092971	-0.188254	0.000000	0.000000	3.000000	15.000000	0.000000
2332.322629	0.212690	0.598733	0.028031	75.160553	-16.149799	97.898445	4.846191	0.000000	1.230625	0.000000	0.000000	0.000000	-0.049527	0.092971	-0.188254	0.000000	0.000000	3.000000	15.000000	0.000000
2332.325962	0.212516	0.599082	0.027508	75.136810	-16.046907	97.997467	4.846191	0.000000	1.230625	0.000000	0.000000	0.000000	-0.052285	0.104761	-0.156826	0.000000	0.000000	3.000000	15.000000	0.000000
2332.329296	0.212516	0.599082	0.027508	75.136810	-16.046907	97.997467	4.846191	0.000000	1.230625	0.000000	0.000000	0.000000	-0.052285	0.104761	-0.156826	0.000000	0.000000	3.000000	15.000000	0.000000
2332.332629	0.212516	0.599082	0.027508	75.136810	-16.046907	97.997467	4.846191	0.000000	1.230625	0.000000	0.000000	0.000000	-0.052285	0.104761	-0.156826	0.000000	0.000000	3.000000	15.000000	0.000000
2332.335962	0.212516	0.599082	0.027508	75.116638	-15.988756	98.060921	4.856956	0.000000	1.187426	0.000000	0.000000	0.000000	-0.052285	0.104761	-0.156826	0.000000	0.000000	3.000000	15.000000	0.000000
2332.339296	0.212305	0.599530	0.027152	75.116638	-15.988756	98.060921	4.856956	0.000000	1.187426	0.000000	0.000000	0.000000	-0.063204	0.134265	-0.106642	0.000000	0.000000	3.000000	15.000000	0.000000
2332.342629	0.212305	0.599530	0.027152	75.116638	-15.988756	98.060921	4.856956	0.000000	1.187426	0.000000	0.000000	0.000000	-0.063204	0.134265	-0.106642	0.000000	0.000000	3.000000	15.000000	0.000000
2332.345962	0.211955	0.600068	0.027102	75.075630	-15.893975	98.192780	4.856956	0.000000	1.187426	0.000000	0.000000	0.000000	-0.105233	0.161529	-0.015038	0.000000	0.000000	3.000000	15.000000	0.000000
2332.349296	0.211955	0.600068	0.027102	75.075630	-15.893975	98.192780	4.856956	0.000000	1.187426	0.000000	0.000000	0.000000	-0.105233	0.161529	-0.015038	0.000000	0.000000	3.000000	15.000000	0.000000
2332.352629	0.211955	0.600068	0.027102	75.075630	-15.893975	98.192780	4.856956	0.000000	1.187426	0.000000	0.000000	0.000000	-0.105233	0.161529	-0.015038	0.000000	0.000000	3.000000	15.000000	0.000000
2332.355962	0.211387	0.600677	0.027306	75.021179	-15.778673	98.375526	4.859630	0.000000	1.176432	0.000000	0.000000	0.000000	-0.170435	0.182691	0.061184	0.000000	0.000000	3.000000	15.000000	0.000000
2332.359296	0.211387	0.600677	0.027306	75.021179	-15.778673	98.375526	4.859630	0.000000	1.176432	0.000000	0.000000	0.000000	-0.170435	0.182691	0.061184	0.000000	0.000000	3.000000	15.000000	0.000000
2332.362629	0.211387	0.600677	0.027306	75.021179	-15.778673	98.375526	4.859630	0.000000	1.176432	0.000000	0.000000	0.000000	-0.170435	0.182691	0.061184	0.000000	0.000000	3.000000	15.000000	0.000000
2332.365962	0.210709	0.601337	0.027699	74.967285	-15.625057	98.636627	4.856205	0.000000	1.190491	0.000000	0.000000	0.000000	-0.203223	0.198098	0.117870	0.000000	0.000000	3.000000	15.000000	0.000000
2332.369296	0.210709	0.601337	0.027699	74.967285	-15.625057	98.636627	4.856205	0.000000	1.190491	0.000000	0.000000	0.000000	-0.203223	0.198098	0.117870	0.000000	0.000000	3.000000	15.000000	0.000000
2332.372629	0.210709	0.601337	0.027699	74.967285	-15.625057	98.636627	4.856205	0.000000	1.190491	0.000000	0.000000	0.000000	-0.203223	0.198098	0.117870	0.000000	0.000000	3.000000	15.000000	0.000000
2332.375962	0.209988	0.602047	0.028117	74.954063	-15.306332	99.130440	4.850487	0.000000	1.213579	0.000000	0.000000	0.000000	-0.216482	0.212795	0.125366	0.000000	0.000000	3.000000	15.000000	0.000000
2332.379296	0.209988	0.602047	0.028117	74.954063	-15.306332	99.130440	4.850487	0.000000	1.213579	0.000000	0.000000	0.000000	-0.216482	0.212795	0.125366	0.000000	0.000000	3.000000	15.000000	0.000000
2332.382629	0.209988	0.602047	0.028117	74.954063	-15.306332	99.130440	4.850487	0.000000	1.213579	0.000000	0.000000	0.000000	-0.216482	0.212795	0.125366	0.000000	0.000000	3.000000	15.000000	0.000000
2332.385962	0.209988	0.602047	0.028117	75.011963	-14.784855	99.917763	4.844218	0.000000	1.238367	0.000000	0.000000	0.000000	-0.216482	0.212795	0.125366	0.000000	0.000000	3.000000	15.000000	0.000000
2332.389296	0.209296	0.602668	0.028478	75.011963	-14.784855	99.917763	4.844218	0.000000	1.238367	0.000000	0.000000	0.000000	-0.207505	0.186463	0.108353	0.000000	0.000000	3.000000	15.000000	0.000000
2332.392629	0.209296	0.602668	0.028478	75.011963	-14.784855	99.917763	4.844218	0.000000	1.238367	0.000000	0.000000	0.000000	-0.207505	0.186463	0.108353	0.000000	0.000000	3.000000	15.000000	0.000000
2332.395962	0.208615	0.603219	0.028674	75.142212	-14.084828	100.954765	4.844218	0.000000	1.238367	0.000000	0.000000	0.000000	-0.204309	0.165120	0.058654	0.000000	0.000000	3.000000	15.000000	0.000000
2332.399296	0.208615	0.603219	0.028674	75.142212	-14.084828	100.954765	4.844218	0.000000	1.238367	0.000000	0.000000	0.000000	-0.204309	0.165120	0.058654	0.000000	0.000000	3.000000	15.000000	0.000000
2332.402629	0.208615	0.603219	0.028674	75.142212	-14.084828	100.954765	4.844218	0.000000	1.238367	0.000000	0.000000	0.000000	-0.204309	0.165120	0.058654	0.000000	0.000000	3.000000	15.000000	0.000000
2332.405962	0.207986	0.603600	0.028671	75.339081	-13.323173	102.096458	4.834376	0.000000	1.276248	0.000000	0.000000	0.000000	-0.188774	0.114444	-0.000887	0.000000	0.000000	3.000000	15.000000	0.000000
2332.409296	0.207986	0.603600	0.028671	75.339081	-13.323173	102.096458	4.834376	0.000000	1.276248	0.000000	0.000000	0.000000	-0.188774	0.114444	-0.000887	0.000000	0.000000	3.000000	15.000000	0.000000
2332.412629	0.207986	0.603600	0.028671	75.339081	-13.323173	102.096458	4.834376	0.000000	1.276248	0.000000	0.000000	0.000000	-0.188774	0.114444	-0.000887	0.000000	0.000000	3.000000	15.000000	0.000000
2332.415962	0.207349	0.603803	0.028521	75.600594	-12.641315	103.175438	4.832569	0.000000	1.283073	0.000000	0.000000	0.000000	-0.191066	0.060959	-0.044994	0.000000	0.000000	3.000000	15.000000	0.000000
2332.419296	0.207349	0.603803	0.028521	75.600594	-12.641315	103.175438	4.832569	0.000000	1.283073	0.000000	0.000000	0.000000	-0.191066	0.060959	-0.044994	0.000000	0.000000	3.000000	15.000000	0.000000
2332.422629	0.207349	0.603803	0.028521	75.600594	-12.641315	103.175438	4.832569	0.000000	1.283073	0.000000	0.000000	0.000000	-0.191066	0.060959	-0.044994	0.000000	0.000000	3.000000	15.000000	0.000000
2332.425962	0.207349	0.603803	0.028521	75.874786	-12.071385	104.112717	4.832355	0.000000	1.283877	0.000000	0.000000	0.000000	-0.191066	0.060959	-0.044994	0.000000	0.000000	3.000000	15.000000	0.000000
2332.429296	0.206721	0.603886	0.028199	75.874786	-12.071385	104.112717	4.832355	0.000000	1.283877	0.000000	0.000000	0.000000	-0.188213	0.024739	-0.096445	0.000000	0.000000	3.000000	15.000000	0.000000
2332.432629	0.206721	0.603886	0.028199	75.874786	-12.071385	104.112717	4.832355	0.000000	1.283877	0.000000	0.000000	0.000000	-0.188213	0.024739	-0.096445	0.000000	0.000000	3.000000	15.000000	0.000000
2332.435962	0.206151	0.603849	0.027753	76.111671	-11.594770	104.891510	4.832355	0.000000	1.283877	0.000000	0.000000	0.000000	-0.171165	-0.010995	-0.133768	0.000000	0.000000	3.000000	15.000000	0.000000
2332.439296	0.206151	0.603849	0.027753	76.111671	-11.594770	104.891510	4.832355	0.000000	1.283877	0.000000	0.000000	0.000000	-0.171165	-0.010995	-0.133768	0.000000	0.000000	3.000000	15.000000	0.000000
2332.442629	0.206151	0.603849	0.027753	76.111671	-11.594770	104.891510	4.832355	0.000000	1.283877	0.000000	0.000000	0.000000	-0.171165	-0.010995	-0.133768	0.000000	0.000000	3.000000	15.000000	0.000000
2332.445962	0.206151	0.603849	0.027753	76.291962	-11.224917	105.488449	4.837397	0.000000	1.264750	0.000000	0.000000	0.000000	-0.171165	-0.010995	-0.133768	0.000000	0.000000	3.000000	15.000000	0.000000
2332.449296	0.205547	0.603740	0.027162	76.291962	-11.224917	105.488449	4.837397	0.000000	1.264750	0.000000	0.000000	0.000000	-0.181242	-0.032627	-0.177368	0.000000	0.000000	3.000000	15.000000	0.000000
2332.452629	0.205547	0.603740	0.027162	76.291962	-11.224917	105.488449	4.837397	0.000000	1.264750	0.000000	0.000000	0.000000	-0.181242	-0.032627	-0.177368	0.000000	0.000000	3.000000	15.000000	0.000000
2332.455962	0.204967	0.603522	0.026435	76.436684	-10.978925	105.898071	4.837397	0.000000	1.264750	0.000000	0.000000	0.000000	-0.173882	-0.065582	-0.218263	0.000000	0.000000	3.000000	15.000000	0.000000
2332.459296	0.204967	0.603522	0.026435	76.436684	-10.978925	105.898071	4.837397	0.000000	1.264750	0.000000	0.000000	0.000000	-0.173882	-0.065582	-0.218263	0.000000	0.000000	3.000000	15.000000	0.000000
2332.462629	0.204967	0.603522	0.026435	76.436684	-10.978925	105.898071	4.837397	0.000000	1.264750	0.000000	0.000000	0.000000	-0.173882	-0.065582	-0.218263	0.000000	0.000000	3.000000	15.000000	0.000000
2332.465962	0.204422	0.603231	0.025532	76.563400	-10.902822	106.080704	4.848609	0.000000	1.221061	0.000000	0.000000	0.000000	-0.163411	-0.087206	-0.270787	0.000000	0.000000	3.000000	15.000000	0.000000
2332.469296	0.204422	0.603231	0.025532	76.563400	-10.902822	106.080704	4.848609	0.000000	1.221061	0.000000	0.000000	0.000000	-0.163411	-0.087206	-0.270787	0.000000	0.000000	3.000000	15.000000	0.000000
2332.472629	0.204422	0.603231	0.025532	76.563400	-10.902822	106.080704	4.848609	0.000000	1.221061	0.000000	0.000000	0.000000	-0.163411	-0.087206	-0.270787	0.000000	0.000000	3.000000	15.000000	0.000000
2332.475962	0.203899	0.602861	0.024552	76.681633	-10.957905	106.089447	4.856925	0.000000	1.187553	0.000000	0.000000	0.000000	-0.156860	-0.110924	-0.293986	0.000000	0.000000	3.000000	15.000000	0.000000
2332.479296	0.203899	0.602861	0.024552	76.681633	-10.957905	106.089447	4.856925	0.000000	1.187553	0.000000	0.000000	0.000000	-0.156860	-0.110924	-0.293986	0.000000	0.000000	3.000000	15.000000	0.000000
2332.482629	0.203899	0.602861	0.024552	76.681633	-10.957905	106.089447	4.856925	0.000000	1.187553	0.000000	0.000000	0.000000	-0.156860	-0.110924	-0.293986	0.000000	0.000000	3.000000	15.000000	0.000000
2332.485962	0.203412	0.602422	0.023463	76.788246	-11.123149	105.948898	4.865986	0.000000	1.149861	0.000000	0.000000	0.000000	-0.146301	-0.131897	-0.326603	0.000000	0.000000	3.000000	15.000000	0.000000
2332.489296	0.203412	0.602422	0.023463	76.788246	-11.123149	105.948898	4.865986	0.000000	1.149861	0.000000	0.000000	0.000000	-0.146301	-0.131897	-0.326603	0.000000	0.000000	3.000000	15.000000	0.000000
2332.492629	0.203412	0.602422	0.023463	76.788246	-11.123149	105.948898	4.865986	0.000000	1.149861	0.000000	0.000000	0.000000	-0.146301	-0.131897	-0.326603	0.000000	0.000000	3.000000	15.000000	0.000000
2332.495962	0.202958	0.601945	0.022392	76.881432	-11.393913	105.670822	4.876064	0.000000	1.106343	0.000000	0.000000	0.000000	-0.135987	-0.143064	-0.321334	0.000000	0.000000	3.000000	15.000000	0.000000
2332.499296	0.202958	0.601945	0.022392	76.881432	-11.393913	105.670822	4.876064	0.000000	1.106343	0.000000	0.000000	0.000000	-0.135987	-0.143064	-0.321334	0.000000	0.000000	3.000000	15.000000	0.000000
2332.502629	0.202958	0.601945	0.022392	76.881432	-11.393913	105.670822	4.876064	0.000000	1.106343	0.000000	0.000000	0.000000	-0.135987	-0.143064	-0.321334	0.000000	0.000000	3.000000	15.000000	0.000000
2332.505962	0.202518	0.601400	0.021289	76.982063	-11.688918	105.365173	4.885784	0.000000	1.062600	0.000000	0.000000	0.000000	-0.132073	-0.163252	-0.331078	0.000000	0.000000	3.000000	15.000000	0.000000
2332.509296	0.202518	0.601400	0.021289	76.982063	-11.688918	105.365173	4.885784	0.000000	1.062600	0.000000	0.000000	0.000000	-0.132073	-0.163252	-0.331078	0.000000	0.000000	3.000000	15.000000	0.000000
2332.512629	0.202518	0.601400	0.021289	76.982063	-11.688918	105.365173	4.885784	0.000000	1.062600	0.000000	0.000000	0.000000	-0.132073	-0.163252	-0.331078	0.000000	0.000000	3.000000	15.000000	0.000000
2332.515962	0.202111	0.600850	0.020262	77.078743	-11.985823	105.056229	4.895562	0.000000	1.016599	0.000000	0.000000	0.000000	-0.122307	-0.165137	-0.307920	0.000000	0.000000	3.000000	15.000000	0.000000
2332.519296	0.202111	0.600850	0.020262	77.078743	-11.985823	105.056229	4.895562	0.000000	1.016599	0.000000	0.000000	0.000000	-0.122307	-0.165137	-0.307920	0.000000	0.000000	3.000000	15.000000	0.000000
2332.522629	0.202111	0.600850	0.020262	77.078743	-11.985823	105.056229	4.895562	0.000000	1.016599	0.000000	0.000000	0.000000	-0.122307	-0.165137	-0.307920	0.000000	0.000000	3.000000	15.000000	0.000000
2332.525962	0.201803	0.600294	0.019285	77.170387	-12.284028	104.737526	4.904374	0.000000	0.973197	0.000000	0.000000	0.000000	-0.092155	-0.166958	-0.293323	0.000000	0.000000	3.000000	15.000000	0.000000
2332.529296	0.201803	0.600294	0.019285	77.170387	-12.284028	104.737526	4.904374	0.000000	0.973197	0.000000	0.000000	0.000000	-0.092155	-0.166958	-0.293323	0.000000	0.000000	3.000000	15.000000	0.000000
2332.532629	0.201803	0.600294	0.019285	77.170387	-12.284028	104.737526	4.904374	0.000000	0.973197	0.000000	0.000000	0.000000	-0.092155	-0.166958	-0.293323	0.000000	0.000000	3.000000	15.000000	0.000000
2332.535962	0.201554	0.599779	0.018382	77.247108	-12.607866	104.370918	4.912636	0.000000	0.930596	0.000000	0.000000	0.000000	-0.074720	-0.154449	-0.270733	0.000000	0.000000	3.000000	15.000000	0.000000
2332.539296	0.201554	0.599779	0.018382	77.247108	-12.607866	104.370918	4.912636	0.000000	0.930596	0.000000	0.000000	0.000000	-0.074720	-0.154449	-0.270733	0.000000	0.000000	3.000000	15.000000	0.000000
2332.542629	0.201554	0.599779	0.018382	77.247108	-12.607866	104.370918	4.912636	0.000000	0.930596	0.000000	0.000000	0.000000	-0.074720	-0.154449	-0.270733	0.000000	0.000000	3.000000	15.000000	0.000000
2332.545962	0.201416	0.599295	0.017491	77.303040	-12.966392	103.945381	4.920050	0.000000	0.890565	0.000000	0.000000	0.000000	-0.041558	-0.145210	-0.267427	0.000000	0.000000	3.000000	15.000000	0.000000
2332.549296	0.201416	0.599295	0.017491	77.303040	-12.966392	103.945381	4.920050	0.000000	0.890565	0.000000	0.000000	0.000000	-0.041558	-0.145210	-0.267427	0.000000	0.000000	3.000000	15.000000	0.000000
2332.552629	0.201416	0.599295	0.017491	77.303040	-12.966392	103.945381	4.920050	0.000000	0.890565	0.000000	0.000000	0.000000	-0.041558	-0.145210	-0.267427	0.000000	0.000000	3.000000	15.000000	0.000000
2332.555962	0.201416	0.599295	0.017491	77.341957	-13.385102	103.438828	4.927258	0.000000	0.849778	0.000000	0.000000	0.000000	-0.041558	-0.145210	-0.267427	0.000000	0.000000	3.000000	15.000000	0.000000
2332.559296	0.201278	0.598813	0.016665	77.341957	-13.385102	103.438828	4.927258	0.000000	0.849778	0.000000	0.000000	0.000000	-0.041333	-0.144392	-0.247570	0.000000	0.000000	3.000000	15.000000	0.000000
2332.562629	0.201278	0.598813	0.016665	77.341957	-13.385102	103.438828	4.927258	0.000000	0.849778	0.000000	0.000000	0.000000	-0.041333	-0.144392	-0.247570	0.000000	0.000000	3.000000	15.000000	0.000000
2332.565962	0.201069	0.598361	0.015861	77.364601	-13.862951	102.859291	4.927258	0.000000	0.849778	0.000000	0.000000	0.000000	-0.062760	-0.135809	-0.241363	0.000000	0.000000	3.000000	15.000000	0.000000
2332.569296	0.201069	0.598361	0.015861	77.364601	-13.862951	102.859291	4.927258	0.000000	0.849778	0.000000	0.000000	0.000000	-0.062760	-0.135809	-0.241363	0.000000	0.000000	3.000000	15.000000	0.000000
2332.572629	0.201069	0.598361	0.015861	77.364601	-13.862951	102.859291	4.927258	0.000000	0.849778	0.000000	0.000000	0.000000	-0.062760	-0.135809	-0.241363	0.000000	0.000000	3.000000	15.000000	0.000000
2332.575962	0.201069	0.598361	0.015861	77.378906	-14.405793	102.210739	4.939546	0.000000	0.775170	0.000000	0.000000	0.000000	-0.062760	-0.135809	-0.241363	0.000000	0.000000	3.000000	15.000000	0.000000
2332.579296	0.200776	0.597898	0.015048	77.378906	-14.405793	102.210739	4.939546	0.000000	0.775170	0.000000	0.000000	0.000000	-0.087767	-0.138886	-0.243856	0.000000	0.000000	3.000000	15.000000	0.000000
2332.582629	0.200776	0.597898	0.015048	77.378906	-14.405793	102.210739	4.939546	0.000000	0.775170	0.000000	0.000000	0.000000	-0.087767	-0.138886	-0.243856	0.000000	0.000000	3.000000	15.000000	0.000000
2332.585962	0.200420	0.597452	0.014210	77.402939	-14.905988	101.626266	4.939546	0.000000	0.775170	0.000000	0.000000	0.000000	-0.106875	-0.133576	-0.251386	0.000000	0.000000	3.000000	15.000000	0.000000
2332.589296	0.200420	0.597452	0.014210	77.402939	-14.905988	101.626266	4.939546	0.000000	0.775170	0.000000	0.000000	0.000000	-0.106875	-0.133576	-0.251386	0.000000	0.000000	3.000000	15.000000	0.000000
2332.592629	0.200420	0.597452	0.014210	77.402939	-14.905988	101.626266	4.939546	0.000000	0.775170	0.000000	0.000000	0.000000	-0.106875	-0.133576	-0.251386	0.000000	0.000000	3.000000	15.000000	0.000000
2332.595962	0.199978	0.597025	0.013356	77.462677	-15.253118	101.253716	4.950680	0.000000	0.700552	0.000000	0.000000	0.000000	-0.132621	-0.128268	-0.256113	0.000000	0.000000	3.000000	15.000000	0.000000
2332.599296	0.199978	0.597025	0.013356	77.462677	-15.253118	101.253716	4.950680	0.000000	0.700552	0.000000	0.000000	0.000000	-0.132621	-0.128268	-0.256113	0.000000	0.000000	3.000000	15.000000	0.000000
2332.602629	0.199978	0.597025	0.013356	77.462677	-15.253118	101.253716	4.950680	0.000000	0.700552	0.000000	0.000000	0.000000	-0.132621	-0.128268	-0.256113	0.000000	0.000000	3.000000	15.000000	0.000000
2332.605962	0.199510	0.596626	0.012504	77.534683	-15.519338	100.991806	4.955971	0.000000	0.662083	0.000000	0.000000	0.000000	-0.140272	-0.119829	-0.255742	0.000000	0.000000	3.000000	15.000000	0.000000
2332.609296	0.199510	0.596626	0.012504	77.534683	-15.519338	100.991806	4.955971	0.000000	0.662083	0.000000	0.000000	0.000000	-0.140272	-0.119829	-0.255742	0.000000	0.000000	3.000000	15.000000	0.000000
2332.612629	0.199510	0.596626	0.012504	77.534683	-15.519338	100.991806	4.955971	0.000000	0.662083	0.000000	0.000000	0.000000	-0.140272	-0.119829	-0.255742	0.000000	0.000000	3.000000	15.000000	0.000000
2332.615962	0.198982	0.596246	0.011693	77.605537	-15.798373	100.728310	4.960989	0.000000	0.623368	0.000000	0.000000	0.000000	-0.158479	-0.113989	-0.243222	0.000000	0.000000	3.000000	15.000000	0.000000
2332.619296	0.198982	0.596246	0.011693	77.605537	-15.798373	100.728310	4.960989	0.000000	0.623368	0.000000	0.000000	0.000000	-0.158479	-0.113989	-0.243222	0.000000	0.000000	3.000000	15.000000	0.000000
2332.622629	0.198982	0.596246	0.011693	77.605537	-15.798373	100.728310	4.960989	0.000000	0.623368	0.000000	0.000000	0.000000	-0.158479	-0.113989	-0.243222	0.000000	0.000000	3.000000	15.000000	0.000000
2332.625962	0.198352	0.595932	0.010950	77.663490	-16.052633	100.492134	4.949105	0.000000	0.584657	0.000000	0.000000	0.000000	-0.188934	-0.094020	-0.222794	0.000000	0.000000	3.000000	15.000000	0.000000
2332.629296	0.198352	0.595932	0.010950	77.663490	-16.052633	100.492134	4.949105	0.000000	0.584657	0.000000	0.000000	0.000000	-0.188934	-0.094020	-0.222794	0.000000	0.000000	3.000000	15.000000	0.000000
2332.632629	0.198352	0.595932	0.010950	77.663490	-16.052633	100.492134	4.949105	0.000000	0.584657	0.000000	0.000000	0.000000	-0.188934	-0.094020	-0.222794	0.000000	0.000000	3.000000	15.000000	0.000000
2332.635962	0.197589	0.595753	0.010384	77.689957	-16.299389	100.274483	4.917616	0.000000	0.547525	0.000000	0.000000	0.000000	-0.229004	-0.053631	-0.169900	0.000000	0.000000	3.000000	15.000000	0.000000
2332.639296	0.197589	0.595753	0.010384	77.689957	-16.299389	100.274483	4.917616	0.000000	0.547525	0.000000	0.000000	0.000000	-0.229004	-0.053631	-0.169900	0.000000	0.000000	3.000000	15.000000	0.000000
2332.642629	0.197589	0.595753	0.010384	77.689957	-16.299389	100.274483	4.917616	0.000000	0.547525	0.000000	0.000000	0.000000	-0.229004	-0.053631	-0.169900	0.000000	0.000000	3.000000	15.000000	0.000000
2332.645962	0.196553	0.595720	0.010095	77.658829	-16.498644	100.109795	4.879449	0.000000	0.519208	0.000000	0.000000	0.000000	-0.310910	-0.010112	-0.086608	0.000000	0.000000	3.000000	15.000000	0.000000
2332.649296	0.196553	0.595720	0.010095	77.658829	-16.498644	100.109795	4.879449	0.000000	0.519208	0.000000	0.000000	0.000000	-0.310910	-0.010112	-0.086608	0.000000	0.000000	3.000000	15.000000	0.000000
2332.652629	0.196553	0.595720	0.010095	77.658829	-16.498644	100.109795	4.879449	0.000000	0.519208	0.000000	0.000000	0.000000	-0.310910	-0.010112	-0.086608	0.000000	0.000000	3.000000	15.000000	0.000000
2332.655962	0.195193	0.595886	0.010087	77.578331	-16.652973	100.022400	4.827631	0.000000	0.504773	0.000000	0.000000	0.000000	-0.407865	0.049961	-0.002441	0.000000	0.000000	3.000000	15.000000	0.000000
2332.659296	0.195193	0.595886	0.010087	77.578331	-16.652973	100.022400	4.827631	0.000000	0.504773	0.000000	0.000000	0.000000	-0.407865	0.049961	-0.002441	0.000000	0.000000	3.000000	15.000000	0.000000
2332.662629	0.195193	0.595886	0.010087	77.578331	-16.652973	100.022400	4.827631	0.000000	0.504773	0.000000	0.000000	0.000000	-0.407865	0.049961	-0.002441	0.000000	0.000000	3.000000	15.000000	0.000000
2332.665962	0.193542	0.596214	0.010309	77.490288	-16.668081	100.141968	4.759654	0.000000	0.504367	0.000000	0.000000	0.000000	-0.495423	0.098474	0.066517	0.000000	0.000000	3.000000	15.000000	0.000000
2332.669296	0.193542	0.596214	0.010309	77.490288	-16.668081	100.141968	4.759654	0.000000	0.504367	0.000000	0.000000	0.000000	-0.495423	0.098474	0.066517	0.000000	0.000000	3.000000	15.000000	0.000000
2332.672629	0.193542	0.596214	0.010309	77.490288	-16.668081	100.141968	4.759654	0.000000	0.504367	0.000000	0.000000	0.000000	-0.495423	0.098474	0.066517	0.000000	0.000000	3.000000	15.000000	0.000000
2332.675962	0.191626	0.596694	0.010703	77.434952	-16.534834	100.506516	4.677083	0.000000	0.515453	0.000000	0.000000	0.000000	-0.574568	0.143739	0.118066	0.000000	0.000000	3.000000	15.000000	0.000000
2332.679296	0.191626	0.596694	0.010703	77.434952	-16.534834	100.506516	4.677083	0.000000	0.515453	0.000000	0.000000	0.000000	-0.574568	0.143739	0.118066	0.000000	0.000000	3.000000	15.000000	0.000000
2332.682629	0.191626	0.596694	0.010703	77.434952	-16.534834	100.506516	4.677083	0.000000	0.515453	0.000000	0.000000	0.000000	-0.574568	0.143739	0.118066	0.000000	0.000000	3.000000	15.000000	0.000000
2332.685962	0.189475	0.597238	0.011209	77.450363	-16.175577	101.229248	4.581322	0.000000	0.535130	0.000000	0.000000	0.000000	-0.645331	0.163393	0.152003	0.000000	0.000000	3.000000	15.000000	0.000000
2332.689296	0.189475	0.597238	0.011209	77.450363	-16.175577	101.229248	4.581322	0.000000	0.535130	0.000000	0.000000	0.000000	-0.645331	0.163393	0.152003	0.000000	0.000000	3.000000	15.000000	0.000000
2332.692629	0.189475	0.597238	0.011209	77.450363	-16.175577	101.229248	4.581322	0.000000	0.535130	0.000000	0.000000	0.000000	-0.645331	0.163393	0.152003	0.000000	0.000000	3.000000	15.000000	0.000000
2332.695962	0.187234	0.597857	0.011742	77.567032	-15.427779	102.479927	4.473766	0.000000	0.560464	0.000000	0.000000	0.000000	-0.672300	0.185516	0.159688	0.000000	0.000000	3.000000	15.000000	0.000000
2332.699296	0.187234	0.597857	0.011742	77.567032	-15.427779	102.479927	4.473766	0.000000	0.560464	0.000000	0.000000	0.000000	-0.672300	0.185516	0.159688	0.000000	0.000000	3.000000	15.000000	0.000000
2332.702629	0.187234	0.597857	0.011742	77.567032	-15.427779	102.479927	4.473766	0.000000	0.560464	0.000000	0.000000	0.000000	-0.672300	0.185516	0.159688	0.000000	0.000000	3.000000	15.000000	0.000000
2332.705962	0.184925	0.598474	0.012289	77.736595	-14.396313	103.905807	4.361716	0.000000	0.587079	0.000000	0.000000	0.000000	-0.692719	0.185336	0.164170	0.000000	0.000000	3.000000	15.000000	0.000000
2332.709296	0.184925	0.598474	0.012289	77.736595	-14.396313	103.905807	4.361716	0.000000	0.587079	0.000000	0.000000	0.000000	-0.692719	0.185336	0.164170	0.000000	0.000000	3.000000	15.000000	0.000000
2332.712629	0.184925	0.598474	0.012289	77.736595	-14.396313	103.905807	4.361716	0.000000	0.587079	0.000000	0.000000	0.000000	-0.692719	0.185336	0.164170	0.000000	0.000000	3.000000	15.000000	0.000000
2332.715962	0.182472	0.599025	0.012854	77.912025	-13.273606	104.960274	4.246263	0.000000	0.614441	0.000000	0.000000	0.000000	-0.735877	0.165284	0.169463	0.000000	0.000000	3.000000	15.000000	0.000000
2332.719296	0.182472	0.599025	0.012854	77.912025	-13.273606	104.960274	4.246263	0.000000	0.614441	0.000000	0.000000	0.000000	-0.735877	0.165284	0.169463	0.000000	0.000000	3.000000	15.000000	0.000000
2332.722629	0.182472	0.599025	0.012854	77.912025	-13.273606	104.960274	4.246263	0.000000	0.614441	0.000000	0.000000	0.000000	-0.735877	0.165284	0.169463	0.000000	0.000000	3.000000	15.000000	0.000000
2332.725962	0.179895	0.599537	0.013418	78.052612	-12.342863	105.238541	4.123617	0.000000	0.642684	0.000000	0.000000	0.000000	-0.773162	0.153486	0.169405	0.000000	0.000000	3.000000	15.000000	0.000000
2332.729296	0.179895	0.599537	0.013418	78.052612	-12.342863	105.238541	4.123617	0.000000	0.642684	0.000000	0.000000	0.000000	-0.773162	0.153486	0.169405	0.000000	0.000000	3.000000	15.000000	0.000000
2332.732629	0.179895	0.599537	0.013418	78.052612	-12.342863	105.238541	4.123617	0.000000	0.642684	0.000000	0.000000	0.000000	-0.773162	0.153486	0.169405	0.000000	0.000000	3.000000	15.000000	0.000000
2332.735962	0.177149	0.599935	0.013998	78.141167	-11.668522	105.245323	3.994757	0.000000	0.670919	0.000000	0.000000	0.000000	-0.823844	0.119340	0.173758	0.000000	0.000000	3.000000	15.000000	0.000000
2332.739296	0.177149	0.599935	0.013998	78.141167	-11.668522	105.245323	3.994757	0.000000	0.670919	0.000000	0.000000	0.000000	-0.823844	0.119340	0.173758	0.000000	0.000000	3.000000	15.000000	0.000000
2332.742629	0.177149	0.599935	0.013998	78.141167	-11.668522	105.245323	3.994757	0.000000	0.670919	0.000000	0.000000	0.000000	-0.823844	0.119340	0.173758	0.000000	0.000000	3.000000	15.000000	0.000000
2332.745962	0.174296	0.600271	0.014482	78.212608	-11.166914	105.288216	3.857449	0.000000	0.699878	0.000000	0.000000	0.000000	-0.855793	0.100781	0.145234	0.000000	0.000000	3.000000	15.000000	0.000000
2332.749296	0.174296	0.600271	0.014482	78.212608	-11.166914	105.288216	3.857449	0.000000	0.699878	0.000000	0.000000	0.000000	-0.855793	0.100781	0.145234	0.000000	0.000000	3.000000	15.000000	0.000000
2332.752629	0.174296	0.600271	0.014482	78.212608	-11.166914	105.288216	3.857449	0.000000	0.699878	0.000000	0.000000	0.000000	-0.855793	0.100781	0.145234	0.000000	0.000000	3.000000	15.000000	0.000000
2332.755962	0.171509	0.600482	0.014849	78.296188	-10.705259	105.461998	3.714817	0.000000	0.724084	0.000000	0.000000	0.000000	-0.836167	0.063264	0.110145	0.000000	0.000000	3.000000	15.000000	0.000000
2332.759296	0.171509	0.600482	0.014849	78.296188	-10.705259	105.461998	3.714817	0.000000	0.724084	0.000000	0.000000	0.000000	-0.836167	0.063264	0.110145	0.000000	0.000000	3.000000	15.000000	0.000000
2332.762629	0.171509	0.600482	0.014849	78.296188	-10.705259	105.461998	3.714817	0.000000	0.724084	0.000000	0.000000	0.000000	-0.836167	0.063264	0.110145	0.000000	0.000000	3.000000	15.000000	0.000000
2332.765962	0.168803	0.600650	0.015070	78.365173	-10.100863	105.787170	3.575456	0.000000	0.742442	0.000000	0.000000	0.000000	-0.811773	0.050445	0.066385	0.000000	0.000000	3.000000	15.000000	0.000000
2332.769296	0.168803	0.600650	0.015070	78.365173	-10.100863	105.787170	3.575456	0.000000	0.742442	0.000000	0.000000	0.000000	-0.811773	0.050445	0.066385	0.000000	0.000000	3.000000	15.000000	0.000000
2332.772629	0.168803	0.600650	0.015070	78.365173	-10.100863	105.787170	3.575456	0.000000	0.742442	0.000000	0.000000	0.000000	-0.811773	0.050445	0.066385	0.000000	0.000000	3.000000	15.000000	0.000000
2332.775962	0.166121	0.600767	0.015193	78.389786	-9.388435	106.265701	3.440160	0.000000	0.753506	0.000000	0.000000	0.000000	-0.804710	0.035140	0.036825	0.000000	0.000000	3.000000	15.000000	0.000000
2332.779296	0.166121	0.600767	0.015193	78.389786	-9.388435	106.265701	3.440160	0.000000	0.753506	0.000000	0.000000	0.000000	-0.804710	0.035140	0.036825	0.000000	0.000000	3.000000	15.000000	0.000000
2332.782629	0.166121	0.600767	0.015193	78.389786	-9.388435	106.265701	3.440160	0.000000	0.753506	0.000000	0.000000	0.000000	-0.804710	0.035140	0.036825	0.000000	0.000000	3.000000	15.000000	0.000000
2332.785962	0.163407	0.600848	0.015345	78.324059	-8.800450	106.652855	3.306041	0.000000	0.759643	0.000000	0.000000	0.000000	-0.814163	0.024228	0.045778	0.000000	0.000000	3.000000	15.000000	0.000000
2332.789296	0.163407	0.600848	0.015345	78.324059	-8.800450	106.652855	3.306041	0.000000	0.759643	0.000000	0.000000	0.000000	-0.814163	0.024228	0.045778	0.000000	0.000000	3.000000	15.000000	0.000000
2332.792629	0.163407	0.600848	0.015345	78.324059	-8.800450	106.652855	3.306041	0.000000	0.759643	0.000000	0.000000	0.000000	-0.814163	0.024228	0.045778	0.000000	0.000000	3.000000	15.000000	0.000000
2332.795962	0.160619	0.600939	0.015550	78.185921	-8.576097	106.701416	3.170348	0.000000	0.767273	0.000000	0.000000	0.000000	-0.836431	0.027373	0.061413	0.000000	0.000000	3.000000	15.000000	0.000000
2332.799296	0.160619	0.600939	0.015550	78.185921	-8.576097	106.701416	3.170348	0.000000	0.767273	0.000000	0.000000	0.000000	-0.836431	0.027373	0.061413	0.000000	0.000000	3.000000	15.000000	0.000000
2332.802629	0.160619	0.600939	0.015550	78.185921	-8.576097	106.701416	3.170348	0.000000	0.767273	0.000000	0.000000	0.000000	-0.836431	0.027373	0.061413	0.000000	0.000000	3.000000	15.000000	0.000000
2332.805962	0.157639	0.600971	0.015753	78.029648	-8.454249	106.766312	3.030943	0.000000	0.777508	0.000000	0.000000	0.000000	-0.894083	0.009719	0.060876	0.000000	0.000000	3.000000	15.000000	0.000000
2332.809296	0.157639	0.600971	0.015753	78.029648	-8.454249	106.766312	3.030943	0.000000	0.777508	0.000000	0.000000	0.000000	-0.894083	0.009719	0.060876	0.000000	0.000000	3.000000	15.000000	0.000000
2332.812629	0.157639	0.600971	0.015753	78.029648	-8.454249	106.766312	3.030943	0.000000	0.777508	0.000000	0.000000	0.000000	-0.894083	0.009719	0.060876	0.000000	0.000000	3.000000	15.000000	0.000000
2332.815962	0.154529	0.600976	0.015989	77.900742	-8.395388	106.673004	2.881929	0.000000	0.787655	0.000000	0.000000	0.000000	-0.932899	0.001328	0.070626	0.000000	0.000000	3.000000	15.000000	0.000000
2332.819296	0.154529	0.600976	0.015989	77.900742	-8.395388	106.673004	2.881929	0.000000	0.787655	0.000000	0.000000	0.000000	-0.932899	0.001328	0.070626	0.000000	0.000000	3.000000	15.000000	0.000000
2332.822629	0.154529	0.600976	0.015989	77.900742	-8.395388	106.673004	2.881929	0.000000	0.787655	0.000000	0.000000	0.000000	-0.932899	0.001328	0.070626	0.000000	0.000000	3.000000	15.000000	0.000000
2332.825962	0.151313	0.600976	0.016172	77.794411	-8.405072	106.212936	2.726446	0.000000	0.799425	0.000000	0.000000	0.000000	-0.964787	0.000042	0.054969	0.000000	0.000000	3.000000	15.000000	0.000000
2332.829296	0.151313	0.600976	0.016172	77.794411	-8.405072	106.212936	2.726446	0.000000	0.799425	0.000000	0.000000	0.000000	-0.964787	0.000042	0.054969	0.000000	0.000000	3.000000	15.000000	0.000000
2332.832629	0.151313	0.600976	0.016172	77.794411	-8.405072	106.212936	2.726446	0.000000	0.799425	0.000000	0.000000	0.000000	-0.964787	0.000042	0.054969	0.000000	0.000000	3.000000	15.000000	0.000000
2332.835962	0.148056	0.600975	0.016347	77.714973	-8.504339	105.457176	2.565648	0.000000	0.808587	0.000000	0.000000	0.000000	-0.977185	-0.000214	0.052552	0.000000	0.000000	3.000000	15.000000	0.000000
2332.839296	0.148056	0.600975	0.016347	77.714973	-8.504339	105.457176	2.565648	0.000000	0.808587	0.000000	0.000000	0.000000	-0.977185	-0.000214	0.052552	0.000000	0.000000	3.000000	15.000000	0.000000
2332.842629	0.148056	0.600975	0.016347	77.714973	-8.504339	105.457176	2.565648	0.000000	0.808587	0.000000	0.000000	0.000000	-0.977185	-0.000214	0.052552	0.000000	0.000000	3.000000	15.000000	0.000000
2332.845962	0.144746	0.600962	0.016475	77.677406	-8.684902	104.526268	2.402784	0.000000	0.817346	0.000000	0.000000	0.000000	-0.993011	-0.003918	0.038508	0.000000	0.000000	3.000000	15.000000	0.000000
2332.849296	0.144746	0.600962	0.016475	77.677406	-8.684902	104.526268	2.402784	0.000000	0.817346	0.000000	0.000000	0.000000	-0.993011	-0.003918	0.038508	0.000000	0.000000	3.000000	15.000000	0.000000
2332.852629	0.144746	0.600962	0.016475	77.677406	-8.684902	104.526268	2.402784	0.000000	0.817346	0.000000	0.000000	0.000000	-0.993011	-0.003918	0.038508	0.000000	0.000000	3.000000	15.000000	0.000000
2332.855962	0.141510	0.600994	0.016568	77.685173	-8.731218	103.911545	2.237282	0.000000	0.823764	0.000000	0.000000	0.000000	-0.970769	0.009703	0.027745	0.000000	0.000000	3.000000	15.000000	0.000000
2332.859296	0.141510	0.600994	0.016568	77.685173	-8.731218	103.911545	2.237282	0.000000	0.823764	0.000000	0.000000	0.000000	-0.970769	0.009703	0.027745	0.000000	0.000000	3.000000	15.000000	0.000000
2332.862629	0.141510	0.600994	0.016568	77.685173	-8.731218	103.911545	2.237282	0.000000	0.823764	0.000000	0.000000	0.000000	-0.970769	0.009703	0.027745	0.000000	0.000000	3.000000	15.000000	0.000000
2332.865962	0.138393	0.600999	0.016613	77.730972	-8.626101	103.713295	2.075487	0.000000	0.828388	0.000000	0.000000	0.000000	-0.935025	0.001293	0.013441	0.000000	0.000000	3.000000	15.000000	0.000000
2332.869296	0.138393	0.600999	0.016613	77.730972	-8.626101	103.713295	2.075487	0.000000	0.828388	0.000000	0.000000	0.000000	-0.935025	0.001293	0.013441	0.000000	0.000000	3.000000	15.000000	0.000000
2332.872629	0.138393	0.600999	0.016613	77.730972	-8.626101	103.713295	2.075487	0.000000	0.828388	0.000000	0.000000	0.000000	-0.935025	0.001293	0.013441	0.000000	0.000000	3.000000	15.000000	0.000000
2332.875962	0.135400	0.600995	0.016627	77.789925	-8.460943	103.657982	1.919649	0.000000	0.830628	0.000000	0.000000	0.000000	-0.897957	-0.001257	0.004423	0.000000	0.000000	3.000000	15.000000	0.000000
2332.879296	0.135400	0.600995	0.016627	77.789925	-8.460943	103.657982	1.919649	0.000000	0.830628	0.000000	0.000000	0.000000	-0.897957	-0.001257	0.004423	0.000000	0.000000	3.000000	15.000000	0.000000
2332.882629	0.135400	0.600995	0.016627	77.789925	-8.460943	103.657982	1.919649	0.000000	0.830628	0.000000	0.000000	0.000000	-0.897957	-0.001257	0.004423	0.000000	0.000000	3.000000	15.000000	0.000000
2332.885962	0.132521	0.601016	0.016584	77.848419	-8.238412	103.716080	1.769989	0.000000	0.831365	0.000000	0.000000	0.000000	-0.863523	0.006549	-0.013036	0.000000	0.000000	3.000000	15.000000	0.000000
2332.889296	0.132521	0.601016	0.016584	77.848419	-8.238412	103.716080	1.769989	0.000000	0.831365	0.000000	0.000000	0.000000	-0.863523	0.006549	-0.013036	0.000000	0.000000	3.000000	15.000000	0.000000
2332.892629	0.132521	0.601016	0.016584	77.848419	-8.238412	103.716080	1.769989	0.000000	0.831365	0.000000	0.000000	0.000000	-0.863523	0.006549	-0.013036	0.000000	0.000000	3.000000	15.000000	0.000000
2332.895962	0.129670	0.601037	0.016516	77.893967	-8.024324	103.624939	1.626069	0.000000	0.829193	0.000000	0.000000	0.000000	-0.855390	0.006267	-0.020214	0.000000	0.000000	3.000000	15.000000	0.000000
2332.899296	0.129670	0.601037	0.016516	77.893967	-8.024324	103.624939	1.626069	0.000000	0.829193	0.000000	0.000000	0.000000	-0.855390	0.006267	-0.020214	0.000000	0.000000	3.000000	15.000000	0.000000
2332.902629	0.129670	0.601037	0.016516	77.893967	-8.024324	103.624939	1.626069	0.000000	0.829193	0.000000	0.000000	0.000000	-0.855390	0.006267	-0.020214	0.000000	0.000000	3.000000	15.000000	0.000000
2332.905962	0.126793	0.601019	0.016407	77.918030	-7.863496	103.469551	1.483503	0.000000	0.825824	0.000000	0.000000	0.000000	-0.863189	-0.005540	-0.032886	0.000000	0.000000	3.000000	15.000000	0.000000
2332.909296	0.126793	0.601019	0.016407	77.918030	-7.863496	103.469551	1.483503	0.000000	0.825824	0.000000	0.000000	0.000000	-0.863189	-0.005540	-0.032886	0.000000	0.000000	3.000000	15.000000	0.000000
2332.912629	0.126793	0.601019	0.016407	77.918030	-7.863496	103.469551	1.483503	0.000000	0.825824	0.000000	0.000000	0.000000	-0.863189	-0.005540	-0.032886	0.000000	0.000000	3.000000	15.000000	0.000000
2332.915962	0.123921	0.600999	0.016279	77.937912	-7.769714	103.030945	1.339639	0.000000	0.820343	0.000000	0.000000	0.000000	-0.861638	-0.005819	-0.038227	0.000000	0.000000	3.000000	15.000000	0.000000
2332.919296	0.123921	0.600999	0.016279	77.937912	-7.769714	103.030945	1.339639	0.000000	0.820343	0.000000	0.000000	0.000000	-0.861638	-0.005819	-0.038227	0.000000	0.000000	3.000000	15.000000	0.000000
2332.922629	0.123921	0.600999	0.016279	77.937912	-7.769714	103.030945	1.339639	0.000000	0.820343	0.000000	0.000000	0.000000	-0.861638	-0.005819	-0.038227	0.000000	0.000000	3.000000	15.000000	0.000000
2332.925962	0.121050	0.600960	0.016119	77.973267	-7.783174	102.359360	1.196033	0.000000	0.813972	0.000000	0.000000	0.000000	-0.861235	-0.011855	-0.048194	0.000000	0.000000	3.000000	15.000000	0.000000
2332.929296	0.121050	0.600960	0.016119	77.973267	-7.783174	102.359360	1.196033	0.000000	0.813972	0.000000	0.000000	0.000000	-0.861235	-0.011855	-0.048194	0.000000	0.000000	3.000000	15.000000	0.000000
2332.932629	0.121050	0.600960	0.016119	77.973267	-7.783174	102.359360	1.196033	0.000000	0.813972	0.000000	0.000000	0.000000	-0.861235	-0.011855	-0.048194	0.000000	0.000000	3.000000	15.000000	0.000000
2332.935962	0.118165	0.600896	0.015863	78.016212	-7.767446	101.703239	1.052493	0.000000	0.805939	0.000000	0.000000	0.000000	-0.865354	-0.019152	-0.076708	0.000000	0.000000	3.000000	15.000000	0.000000
2332.939296	0.118165	0.600896	0.015863	78.016212	-7.767446	101.703239	1.052493	0.000000	0.805939	0.000000	0.000000	0.000000	-0.865354	-0.019152	-0.076708	0.000000	0.000000	3.000000	15.000000	0.000000
2332.942629	0.118165	0.600896	0.015863	78.016212	-7.767446	101.703239	1.052493	0.000000	0.805939	0.000000	0.000000	0.000000	-0.865354	-0.019152	-0.076708	0.000000	0.000000	3.000000	15.000000	0.000000
2332.945962	0.115400	0.600831	0.015562	78.062195	-7.611460	101.315857	0.908268	0.000000	0.793155	0.000000	0.000000	0.000000	-0.829731	-0.019447	-0.090327	0.000000	0.000000	3.000000	15.000000	0.000000
2332.949296	0.115400	0.600831	0.015562	78.062195	-7.611460	101.315857	0.908268	0.000000	0.793155	0.000000	0.000000	0.000000	-0.829731	-0.019447	-0.090327	0.000000	0.000000	3.000000	15.000000	0.000000
2332.952629	0.115400	0.600831	0.015562	78.062195	-7.611460	101.315857	0.908268	0.000000	0.793155	0.000000	0.000000	0.000000	-0.829731	-0.019447	-0.090327	0.000000	0.000000	3.000000	15.000000	0.000000
2332.955962	0.112756	0.600785	0.015233	78.091698	-7.230234	101.279022	0.769979	0.000000	0.778100	0.000000	0.000000	0.000000	-0.793030	-0.013981	-0.098662	0.000000	0.000000	3.000000	15.000000	0.000000
2332.959296	0.112756	0.600785	0.015233	78.091698	-7.230234	101.279022	0.769979	0.000000	0.778100	0.000000	0.000000	0.000000	-0.793030	-0.013981	-0.098662	0.000000	0.000000	3.000000	15.000000	0.000000
2332.962629	0.112756	0.600785	0.015233	78.091698	-7.230234	101.279022	0.769979	0.000000	0.778100	0.000000	0.000000	0.000000	-0.793030	-0.013981	-0.098662	0.000000	0.000000	3.000000	15.000000	0.000000
2332.965962	0.110227	0.600718	0.014847	78.084846	-6.670974	101.500603	0.637807	0.000000	0.761656	0.000000	0.000000	0.000000	-0.758622	-0.020030	-0.115753	0.000000	0.000000	3.000000	15.000000	0.000000
2332.969296	0.110227	0.600718	0.014847	78.084846	-6.670974	101.500603	0.637807	0.000000	0.761656	0.000000	0.000000	0.000000	-0.758622	-0.020030	-0.115753	0.000000	0.000000	3.000000	15.000000	0.000000
2332.972629	0.110227	0.600718	0.014847	78.084846	-6.670974	101.500603	0.637807	0.000000	0.761656	0.000000	0.000000	0.000000	-0.758622	-0.020030	-0.115753	0.000000	0.000000	3.000000	15.000000	0.000000
2332.975962	0.107888	0.600669	0.014422	78.037910	-6.057450	101.843811	0.511370	0.000000	0.742364	0.000000	0.000000	0.000000	-0.701916	-0.014578	-0.127537	0.000000	0.000000	3.000000	15.000000	0.000000
2332.979296	0.107888	0.600669	0.014422	78.037910	-6.057450	101.843811	0.511370	0.000000	0.742364	0.000000	0.000000	0.000000	-0.701916	-0.014578	-0.127537	0.000000	0.000000	3.000000	15.000000	0.000000
2332.982629	0.107888	0.600669	0.014422	78.037910	-6.057450	101.843811	0.511370	0.000000	0.742364	0.000000	0.000000	0.000000	-0.701916	-0.014578	-0.127537	0.000000	0.000000	3.000000	15.000000	0.000000
2332.985962	0.105783	0.600612	0.013958	77.958092	-5.660789	101.973640	0.394384	0.000000	0.721108	0.000000	0.000000	0.000000	-0.631461	-0.017070	-0.139199	0.000000	0.000000	3.000000	15.000000	0.000000
2332.989296	0.105783	0.600612	0.013958	77.958092	-5.660789	101.973640	0.394384	0.000000	0.721108	0.000000	0.000000	0.000000	-0.631461	-0.017070	-0.139199	0.000000	0.000000	3.000000	15.000000	0.000000
2332.992629	0.105783	0.600612	0.013958	77.958092	-5.660789	101.973640	0.394384	0.000000	0.721108	0.000000	0.000000	0.000000	-0.631461	-0.017070	-0.139199	0.000000	0.000000	3.000000	15.000000	0.000000
2332.995962	0.103924	0.600562	0.013407	77.849625	-5.549611	101.812218	0.289141	0.000000	0.697908	0.000000	0.000000	0.000000	-0.557664	-0.015172	-0.165411	0.000000	0.000000	3.000000	15.000000	0.000000
2332.999296	0.103924	0.600562	0.013407	77.849625	-5.549611	101.812218	0.289141	0.000000	0.697908	0.000000	0.000000	0.000000	-0.557664	-0.015172	-0.165411	0.000000	0.000000	3.000000	15.000000	0.000000
2333.002629	0.103924	0.600562	0.013407	77.849625	-5.549611	101.812218	0.289141	0.000000	0.697908	0.000000	0.000000	0.000000	-0.557664	-0.015172	-0.165411	0.000000	0.000000	3.000000	15.000000	0.000000
2333.005962	0.102350	0.600541	0.012844	77.730453	-5.482264	101.833855	0.196197	0.000000	0.670340	0.000000	0.000000	0.000000	-0.472242	-0.006162	-0.168763	0.000000	0.000000	3.000000	15.000000	0.000000
2333.009296	0.102350	0.600541	0.012844	77.730453	-5.482264	101.833855	0.196197	0.000000	0.670340	0.000000	0.000000	0.000000	-0.472242	-0.006162	-0.168763	0.000000	0.000000	3.000000	15.000000	0.000000
2333.012629	0.102350	0.600541	0.012844	77.730453	-5.482264	101.833855	0.196197	0.000000	0.670340	0.000000	0.000000	0.000000	-0.472242	-0.006162	-0.168763	0.000000	0.000000	3.000000	15.000000	0.000000
2333.015962	0.100999	0.600660	0.012320	77.606606	-5.387037	102.061150	0.117490	0.000000	0.642213	0.000000	0.000000	0.000000	-0.405238	0.035786	-0.157350	0.000000	0.000000	3.000000	15.000000	0.000000
2333.019296	0.100999	0.600660	0.012320	77.606606	-5.387037	102.061150	0.117490	0.000000	0.642213	0.000000	0.000000	0.000000	-0.405238	0.035786	-0.157350	0.000000	0.000000	3.000000	15.000000	0.000000
2333.022629	0.100999	0.600660	0.012320	77.606606	-5.387037	102.061150	0.117490	0.000000	0.642213	0.000000	0.000000	0.000000	-0.405238	0.035786	-0.157350	0.000000	0.000000	3.000000	15.000000	0.000000
2333.025962	0.099783	0.600822	0.011861	77.490501	-5.292803	102.274109	0.049950	0.000000	0.615988	0.000000	0.000000	0.000000	-0.364878	0.048364	-0.137478	0.000000	0.000000	3.000000	15.000000	0.000000
2333.029296	0.099783	0.600822	0.011861	77.490501	-5.292803	102.274109	0.049950	0.000000	0.615988	0.000000	0.000000	0.000000	-0.364878	0.048364	-0.137478	0.000000	0.000000	3.000000	15.000000	0.000000
2333.032629	0.099783	0.600822	0.011861	77.490501	-5.292803	102.274109	0.049950	0.000000	0.615988	0.000000	0.000000	0.000000	-0.364878	0.048364	-0.137478	0.000000	0.000000	3.000000	15.000000	0.000000
2333.035962	0.098746	0.600999	0.011469	77.390289	-5.210829	102.461273	-0.010863	0.000000	0.593075	0.000000	0.000000	0.000000	-0.310963	0.053150	-0.117781	0.000000	0.000000	3.000000	15.000000	0.000000
2333.039296	0.098746	0.600999	0.011469	77.390289	-5.210829	102.461273	-0.010863	0.000000	0.593075	0.000000	0.000000	0.000000	-0.310963	0.053150	-0.117781	0.000000	0.000000	3.000000	15.000000	0.000000
2333.042629	0.098746	0.600999	0.011469	77.390289	-5.210829	102.461273	-0.010863	0.000000	0.593075	0.000000	0.000000	0.000000	-0.310963	0.053150	-0.117781	0.000000	0.000000	3.000000	15.000000	0.000000
2333.045962	0.098746	0.600999	0.011469	77.325600	-5.131258	102.632904	-0.062690	0.000000	0.573444	0.000000	0.000000	0.000000	-0.310963	0.053150	-0.117781	0.000000	0.000000	3.000000	15.000000	0.000000
2333.049296	0.097882	0.601225	0.011112	77.325600	-5.131258	102.632904	-0.062690	0.000000	0.573444	0.000000	0.000000	0.000000	-0.259294	0.067975	-0.107057	0.000000	0.000000	3.000000	15.000000	0.000000
2333.052629	0.097882	0.601225	0.011112	77.325600	-5.131258	102.632904	-0.062690	0.000000	0.573444	0.000000	0.000000	0.000000	-0.259294	0.067975	-0.107057	0.000000	0.000000	3.000000	15.000000	0.000000
2333.055962	0.097299	0.601456	0.010761	77.313187	-5.068472	102.787880	-0.062690	0.000000	0.573444	0.000000	0.000000	0.000000	-0.175010	0.069295	-0.105387	0.000000	0.000000	3.000000	15.000000	0.000000
2333.059296	0.097299	0.601456	0.010761	77.313187	-5.068472	102.787880	-0.062690	0.000000	0.573444	0.000000	0.000000	0.000000	-0.175010	0.069295	-0.105387	0.000000	0.000000	3.000000	15.000000	0.000000
2333.062629	0.097299	0.601456	0.010761	77.313187	-5.068472	102.787880	-0.062690	0.000000	0.573444	0.000000	0.000000	0.000000	-0.175010	0.069295	-0.105387	0.000000	0.000000	3.000000	15.000000	0.000000
2333.065962	0.097299	0.601456	0.010761	77.308891	-4.994426	102.912201	-0.135074	0.000000	0.538037	0.000000	0.000000	0.000000	-0.175010	0.069295	-0.105387	0.000000	0.000000	3.000000	15.000000	0.000000
2333.069296	0.096968	0.601699	0.010397	77.308891	-4.994426	102.912201	-0.135074	0.000000	0.538037	0.000000	0.000000	0.000000	-0.099084	0.072734	-0.109058	0.000000	0.000000	3.000000	15.000000	0.000000
2333.072629	0.096968	0.601699	0.010397	77.308891	-4.994426	102.912201	-0.135074	0.000000	0.538037	0.000000	0.000000	0.000000	-0.099084	0.072734	-0.109058	0.000000	0.000000	3.000000	15.000000	0.000000
2333.075962	0.096968	0.601699	0.010397	77.295937	-4.955773	102.963501	-0.135074	0.000000	0.538037	0.000000	0.000000	0.000000	-0.099084	0.072734	-0.109058	0.000000	0.000000	3.000000	15.000000	0.000000
2333.079296	0.096968	0.601699	0.010397	77.295937	-4.955773	102.963501	-0.135074	0.000000	0.538037	0.000000	0.000000	0.000000	-0.099084	0.072734	-0.109058	0.000000	0.000000	3.000000	15.000000	0.000000
2333.082629	0.096840	0.601915	0.010000	77.295937	-4.955773	102.963501	-0.135074	0.000000	0.538037	0.000000	0.000000	0.000000	-0.038611	0.064739	-0.119256	0.000000	0.000000	3.000000	15.000000	0.000000
2333.085962	0.096842	0.602085	0.009566	77.289421	-4.942949	102.963966	-0.151588	0.000000	0.519861	0.000000	0.000000	0.000000	0.000792	0.051058	-0.129979	0.000000	0.000000	3.000000	15.000000	0.000000
2333.089296	0.096842	0.602085	0.009566	77.289421	-4.942949	102.963966	-0.151588	0.000000	0.519861	0.000000	0.000000	0.000000	0.000792	0.051058	-0.129979	0.000000	0.000000	3.000000	15.000000	0.000000
2333.092629	0.096842	0.602085	0.009566	77.289421	-4.942949	102.963966	-0.151588	0.000000	0.519861	0.000000	0.000000	0.000000	0.000792	0.051058	-0.129979	0.000000	0.000000	3.000000	15.000000	0.000000
2333.095962	0.096842	0.602085	0.009566	77.289421	-4.921200	102.963966	-0.157891	0.000000	0.478321	0.000000	0.000000	0.000000	0.000792	0.051058	-0.129979	0.000000	0.000000	3.000000	15.000000	0.000000
2333.099296	0.096949	0.602216	0.009079	77.289421	-4.921200	102.963966	-0.157891	0.000000	0.478321	0.000000	0.000000	0.000000	0.031973	0.039447	-0.146362	0.000000	0.000000	3.000000	15.000000	0.000000
2333.102629	0.096949	0.602216	0.009079	77.289421	-4.921200	102.963966	-0.157891	0.000000	0.478321	0.000000	0.000000	0.000000	0.031973	0.039447	-0.146362	0.000000	0.000000	3.000000	15.000000	0.000000
2333.105962	0.097130	0.602271	0.008509	77.297905	-4.903828	102.944000	-0.157891	0.000000	0.478321	0.000000	0.000000	0.000000	0.054438	0.016352	-0.170828	0.000000	0.000000	3.000000	15.000000	0.000000
2333.109296	0.097130	0.602271	0.008509	77.297905	-4.903828	102.944000	-0.157891	0.000000	0.478321	0.000000	0.000000	0.000000	0.054438	0.016352	-0.170828	0.000000	0.000000	3.000000	15.000000	0.000000
2333.112629	0.097130	0.602271	0.008509	77.297905	-4.903828	102.944000	-0.157891	0.000000	0.478321	0.000000	0.000000	0.000000	0.054438	0.016352	-0.170828	0.000000	0.000000	3.000000	15.000000	0.000000
2333.115962	0.097130	0.602271	0.008509	77.315392	-4.890323	102.911705	-0.143490	0.000000	0.425456	0.000000	0.000000	0.000000	0.054438	0.016352	-0.170828	0.000000	0.000000	3.000000	15.000000	0.000000
2333.119296	0.097371	0.602287	0.007894	77.315392	-4.890323	102.911705	-0.143490	0.000000	0.425456	0.000000	0.000000	0.000000	0.072121	0.004770	-0.184495	0.000000	0.000000	3.000000	15.000000	0.000000
2333.122629	0.097371	0.602287	0.007894	77.315392	-4.890323	102.911705	-0.143490	0.000000	0.425456	0.000000	0.000000	0.000000	0.072121	0.004770	-0.184495	0.000000	0.000000	3.000000	15.000000	0.000000
2333.125962	0.097709	0.602271	0.007201	77.339363	-4.867976	102.878868	-0.143490	0.000000	0.425456	0.000000	0.000000	0.000000	0.101448	-0.004784	-0.208035	0.000000	0.000000	3.000000	15.000000	0.000000
2333.129296	0.097709	0.602271	0.007201	77.339363	-4.867976	102.878868	-0.143490	0.000000	0.425456	0.000000	0.000000	0.000000	0.101448	-0.004784	-0.208035	0.000000	0.000000	3.000000	15.000000	0.000000
2333.132629	0.097709	0.602271	0.007201	77.339363	-4.867976	102.878868	-0.143490	0.000000	0.425456	0.000000	0.000000	0.000000	0.101448	-0.004784	-0.208035	0.000000	0.000000	3.000000	15.000000	0.000000
2333.135962	0.097709	0.602271	0.007201	77.366356	-4.833454	102.841766	-0.114562	0.000000	0.360035	0.000000	0.000000	0.000000	0.101448	-0.004784	-0.208035	0.000000	0.000000	3.000000	15.000000	0.000000
2333.139296	0.098176	0.602209	0.006471	77.366356	-4.833454	102.841766	-0.114562	0.000000	0.360035	0.000000	0.000000	0.000000	0.140161	-0.018394	-0.218947	0.000000	0.000000	3.000000	15.000000	0.000000
2333.142629	0.098176	0.602209	0.006471	77.366356	-4.833454	102.841766	-0.114562	0.000000	0.360035	0.000000	0.000000	0.000000	0.140161	-0.018394	-0.218947	0.000000	0.000000	3.000000	15.000000	0.000000
2333.145962	0.098775	0.602122	0.005720	77.402283	-4.794951	102.792015	-0.114562	0.000000	0.360035	0.000000	0.000000	0.000000	0.179681	-0.026288	-0.225258	0.000000	0.000000	3.000000	15.000000	0.000000
2333.149296	0.098775	0.602122	0.005720	77.402283	-4.794951	102.792015	-0.114562	0.000000	0.360035	0.000000	0.000000	0.000000	0.179681	-0.026288	-0.225258	0.000000	0.000000	3.000000	15.000000	0.000000
2333.152629	0.098775	0.602122	0.005720	77.402283	-4.794951	102.792015	-0.114562	0.000000	0.360035	0.000000	0.000000	0.000000	0.179681	-0.026288	-0.225258	0.000000	0.000000	3.000000	15.000000	0.000000
2333.155962	0.099486	0.602027	0.004968	77.435272	-4.736317	102.746231	-0.061255	0.000000	0.286001	0.000000	0.000000	0.000000	0.213457	-0.028402	-0.225579	0.000000	0.000000	3.000000	15.000000	0.000000
2333.159296	0.099486	0.602027	0.004968	77.435272	-4.736317	102.746231	-0.061255	0.000000	0.286001	0.000000	0.000000	0.000000	0.213457	-0.028402	-0.225579	0.000000	0.000000	3.000000	15.000000	0.000000
2333.162629	0.099486	0.602027	0.004968	77.435272	-4.736317	102.746231	-0.061255	0.000000	0.286001	0.000000	0.000000	0.000000	0.213457	-0.028402	-0.225579	0.000000	0.000000	3.000000	15.000000	0.000000
2333.165962	0.100300	0.601957	0.004274	77.462204	-4.658862	102.708534	-0.025678	0.000000	0.248404	0.000000	0.000000	0.000000	0.244133	-0.021118	-0.208108	0.000000	0.000000	3.000000	15.000000	0.000000
2333.169296	0.100300	0.601957	0.004274	77.462204	-4.658862	102.708534	-0.025678	0.000000	0.248404	0.000000	0.000000	0.000000	0.244133	-0.021118	-0.208108	0.000000	0.000000	3.000000	15.000000	0.000000
2333.172629	0.100300	0.601957	0.004274	77.462204	-4.658862	102.708534	-0.025678	0.000000	0.248404	0.000000	0.000000	0.000000	0.244133	-0.021118	-0.208108	0.000000	0.000000	3.000000	15.000000	0.000000
2333.175962	0.101186	0.601898	0.003604	77.485672	-4.578116	102.667145	0.015010	0.000000	0.213720	0.000000	0.000000	0.000000	0.265682	-0.017468	-0.201118	0.000000	0.000000	3.000000	15.000000	0.000000
2333.179296	0.101186	0.601898	0.003604	77.485672	-4.578116	102.667145	0.015010	0.000000	0.213720	0.000000	0.000000	0.000000	0.265682	-0.017468	-0.201118	0.000000	0.000000	3.000000	15.000000	0.000000
2333.182629	0.101186	0.601898	0.003604	77.485672	-4.578116	102.667145	0.015010	0.000000	0.213720	0.000000	0.000000	0.000000	0.265682	-0.017468	-0.201118	0.000000	0.000000	3.000000	15.000000	0.000000
2333.185962	0.102112	0.601884	0.003021	77.499573	-4.485831	102.630424	0.059291	0.000000	0.180200	0.000000	0.000000	0.000000	0.277783	-0.004411	-0.174824	0.000000	0.000000	3.000000	15.000000	0.000000
2333.189296	0.102112	0.601884	0.003021	77.499573	-4.485831	102.630424	0.059291	0.000000	0.180200	0.000000	0.000000	0.000000	0.277783	-0.004411	-0.174824	0.000000	0.000000	3.000000	15.000000	0.000000
2333.192629	0.102112	0.601884	0.003021	77.499573	-4.485831	102.630424	0.059291	0.000000	0.180200	0.000000	0.000000	0.000000	0.277783	-0.004411	-0.174824	0.000000	0.000000	3.000000	15.000000	0.000000
2333.195962	0.103051	0.601919	0.002507	77.505569	-4.368987	102.621971	0.105588	0.000000	0.151063	0.000000	0.000000	0.000000	0.281916	0.010681	-0.154164	0.000000	0.000000	3.000000	15.000000	0.000000
2333.199296	0.103051	0.601919	0.002507	77.505569	-4.368987	102.621971	0.105588	0.000000	0.151063	0.000000	0.000000	0.000000	0.281916	0.010681	-0.154164	0.000000	0.000000	3.000000	15.000000	0.000000
2333.202629	0.103051	0.601919	0.002507	77.505569	-4.368987	102.621971	0.105588	0.000000	0.151063	0.000000	0.000000	0.000000	0.281916	0.010681	-0.154164	0.000000	0.000000	3.000000	15.000000	0.000000
2333.205962	0.103962	0.602005	0.002072	77.505608	-4.246595	102.621994	0.152574	0.000000	0.125369	0.000000	0.000000	0.000000	0.273115	0.025787	-0.130563	0.000000	0.000000	3.000000	15.000000	0.000000
2333.209296	0.103962	0.602005	0.002072	77.505608	-4.246595	102.621994	0.152574	0.000000	0.125369	0.000000	0.000000	0.000000	0.273115	0.025787	-0.130563	0.000000	0.000000	3.000000	15.000000	0.000000
2333.212629	0.103962	0.602005	0.002072	77.505608	-4.246595	102.621994	0.152574	0.000000	0.125369	0.000000	0.000000	0.000000	0.273115	0.025787	-0.130563	0.000000	0.000000	3.000000	15.000000	0.000000
2333.215962	0.104874	0.602110	0.001651	77.499611	-4.118679	102.630424	0.198093	0.000000	0.103608	0.000000	0.000000	0.000000	0.273779	0.031441	-0.126388	0.000000	0.000000	3.000000	15.000000	0.000000
2333.219296	0.104874	0.602110	0.001651	77.499611	-4.118679	102.630424	0.198093	0.000000	0.103608	0.000000	0.000000	0.000000	0.273779	0.031441	-0.126388	0.000000	0.000000	3.000000	15.000000	0.000000
2333.222629	0.104874	0.602110	0.001651	77.499611	-4.118679	102.630424	0.198093	0.000000	0.103608	0.000000	0.000000	0.000000	0.273779	0.031441	-0.126388	0.000000	0.000000	3.000000	15.000000	0.000000
2333.225962	0.105858	0.602253	0.001244	77.490616	-3.981204	102.643097	0.243723	0.000000	0.082543	0.000000	0.000000	0.000000	0.295151	0.042834	-0.122020	0.000000	0.000000	3.000000	15.000000	0.000000
2333.229296	0.105858	0.602253	0.001244	77.490616	-3.981204	102.643097	0.243723	0.000000	0.082543	0.000000	0.000000	0.000000	0.295151	0.042834	-0.122020	0.000000	0.000000	3.000000	15.000000	0.000000
2333.232629	0.105858	0.602253	0.001244	77.490616	-3.981204	102.643097	0.243723	0.000000	0.082543	0.000000	0.000000	0.000000	0.295151	0.042834	-0.122020	0.000000	0.000000	3.000000	15.000000	0.000000
2333.235962	0.106839	0.602351	0.000827	77.482140	-3.834895	102.663544	0.292915	0.000000	0.062207	0.000000	0.000000	0.000000	0.294201	0.029396	-0.125068	0.000000	0.000000	3.000000	15.000000	0.000000
2333.239296	0.106839	0.602351	0.000827	77.482140	-3.834895	102.663544	0.292915	0.000000	0.062207	0.000000	0.000000	0.000000	0.294201	0.029396	-0.125068	0.000000	0.000000	3.000000	15.000000	0.000000
2333.242629	0.106839	0.602351	0.000827	77.482140	-3.834895	102.663544	0.292915	0.000000	0.062207	0.000000	0.000000	0.000000	0.294201	0.029396	-0.125068	0.000000	0.000000	3.000000	15.000000	0.000000
2333.245962	0.107880	0.602430	0.000377	77.479156	-3.694793	102.667755	0.341948	0.000000	0.041362	0.000000	0.000000	0.000000	0.312237	0.023620	-0.135028	0.000000	0.000000	3.000000	15.000000	0.000000
2333.249296	0.107880	0.602430	0.000377	77.479156	-3.694793	102.667755	0.341948	0.000000	0.041362	0.000000	0.000000	0.000000	0.312237	0.023620	-0.135028	0.000000	0.000000	3.000000	15.000000	0.000000
2333.252629	0.107880	0.602430	0.000377	77.479156	-3.694793	102.667755	0.341948	0.000000	0.041362	0.000000	0.000000	0.000000	0.312237	0.023620	-0.135028	0.000000	0.000000	3.000000	15.000000	0.000000
2333.255962	0.108966	0.602457	-0.000070	77.482140	-3.557478	102.663513	0.393988	0.000000	0.018858	0.000000	0.000000	0.000000	0.325899	0.008183	-0.134215	0.000000	0.000000	3.000000	15.000000	0.000000
2333.259296	0.108966	0.602457	-0.000070	77.482140	-3.557478	102.663513	0.393988	0.000000	0.018858	0.000000	0.000000	0.000000	0.325899	0.008183	-0.134215	0.000000	0.000000	3.000000	15.000000	0.000000
2333.262629	0.108966	0.602457	-0.000070	77.482140	-3.557478	102.663513	0.393988	0.000000	0.018858	0.000000	0.000000	0.000000	0.325899	0.008183	-0.134215	0.000000	0.000000	3.000000	15.000000	0.000000
2333.265962	0.110053	0.602458	-0.000512	77.488129	-3.424267	102.655121	0.448304	0.000000	-0.003512	0.000000	0.000000	0.000000	0.325986	0.000470	-0.132678	0.000000	0.000000	3.000000	15.000000	0.000000
2333.269296	0.110053	0.602458	-0.000512	77.488129	-3.424267	102.655121	0.448304	0.000000	-0.003512	0.000000	0.000000	0.000000	0.325986	0.000470	-0.132678	0.000000	0.000000	3.000000	15.000000	0.000000
2333.272629	0.110053	0.602458	-0.000512	77.488129	-3.424267	102.655121	0.448304	0.000000	-0.003512	0.000000	0.000000	0.000000	0.325986	0.000470	-0.132678	0.000000	0.000000	3.000000	15.000000	0.000000
2333.275962	0.111071	0.602415	-0.000950	77.497093	-3.300621	102.642471	0.502635	0.000000	-0.025625	0.000000	0.000000	0.000000	0.305456	-0.012941	-0.131106	0.000000	0.000000	3.000000	15.000000	0.000000
2333.279296	0.111071	0.602415	-0.000950	77.497093	-3.300621	102.642471	0.502635	0.000000	-0.025625	0.000000	0.000000	0.000000	0.305456	-0.012941	-0.131106	0.000000	0.000000	3.000000	15.000000	0.000000
2333.282629	0.111071	0.602415	-0.000950	77.497093	-3.300621	102.642471	0.502635	0.000000	-0.025625	0.000000	0.000000	0.000000	0.305456	-0.012941	-0.131106	0.000000	0.000000	3.000000	15.000000	0.000000
2333.285962	0.112054	0.602384	-0.001339	77.509079	-3.192020	102.625557	0.553545	0.000000	-0.047476	0.000000	0.000000	0.000000	0.294923	-0.009223	-0.116875	0.000000	0.000000	3.000000	15.000000	0.000000
2333.289296	0.112054	0.602384	-0.001339	77.509079	-3.192020	102.625557	0.553545	0.000000	-0.047476	0.000000	0.000000	0.000000	0.294923	-0.009223	-0.116875	0.000000	0.000000	3.000000	15.000000	0.000000
2333.292629	0.112054	0.602384	-0.001339	77.509079	-3.192020	102.625557	0.553545	0.000000	-0.047476	0.000000	0.000000	0.000000	0.294923	-0.009223	-0.116875	0.000000	0.000000	3.000000	15.000000	0.000000
2333.295962	0.112054	0.602384	-0.001339	77.521072	-3.088900	102.608635	0.602698	0.000000	-0.066955	0.000000	0.000000	0.000000	0.294923	-0.009223	-0.116875	0.000000	0.000000	3.000000	15.000000	0.000000
2333.299296	0.112957	0.602321	-0.001678	77.521072	-3.088900	102.608635	0.602698	0.000000	-0.066955	0.000000	0.000000	0.000000	0.270933	-0.018893	-0.101754	0.000000	0.000000	3.000000	15.000000	0.000000
2333.302629	0.112957	0.602321	-0.001678	77.521072	-3.088900	102.608635	0.602698	0.000000	-0.066955	0.000000	0.000000	0.000000	0.270933	-0.018893	-0.101754	0.000000	0.000000	3.000000	15.000000	0.000000
2333.305962	0.113812	0.602239	-0.002024	77.533035	-2.993934	102.591675	0.602698	0.000000	-0.066955	0.000000	0.000000	0.000000	0.256515	-0.024583	-0.103758	0.000000	0.000000	3.000000	15.000000	0.000000
2333.309296	0.113812	0.602239	-0.002024	77.533035	-2.993934	102.591675	0.602698	0.000000	-0.066955	0.000000	0.000000	0.000000	0.256515	-0.024583	-0.103758	0.000000	0.000000	3.000000	15.000000	0.000000
2333.312629	0.113812	0.602239	-0.002024	77.533035	-2.993934	102.591675	0.602698	0.000000	-0.066955	0.000000	0.000000	0.000000	0.256515	-0.024583	-0.103758	0.000000	0.000000	3.000000	15.000000	0.000000
2333.315962	0.113812	0.602239	-0.002024	77.548012	-2.900459	102.578415	0.690606	0.000000	-0.101207	0.000000	0.000000	0.000000	0.256515	-0.024583	-0.103758	0.000000	0.000000	3.000000	15.000000	0.000000
2333.319296	0.114700	0.602144	-0.002330	77.548012	-2.900459	102.578415	0.690606	0.000000	-0.101207	0.000000	0.000000	0.000000	0.266249	-0.028561	-0.091864	0.000000	0.000000	3.000000	15.000000	0.000000
2333.322629	0.114700	0.602144	-0.002330	77.548012	-2.900459	102.578415	0.690606	0.000000	-0.101207	0.000000	0.000000	0.000000	0.266249	-0.028561	-0.091864	0.000000	0.000000	3.000000	15.000000	0.000000
2333.325962	0.115626	0.602030	-0.002665	77.565948	-2.805744	102.552834	0.690606	0.000000	-0.101207	0.000000	0.000000	0.000000	0.277766	-0.034263	-0.100386	0.000000	0.000000	3.000000	15.000000	0.000000
2333.329296	0.115626	0.602030	-0.002665	77.565948	-2.805744	102.552834	0.690606	0.000000	-0.101207	0.000000	0.000000	0.000000	0.277766	-0.034263	-0.100386	0.000000	0.000000	3.000000	15.000000	0.000000
2333.332629	0.115626	0.602030	-0.002665	77.565948	-2.805744	102.552834	0.690606	0.000000	-0.101207	0.000000	0.000000	0.000000	0.277766	-0.034263	-0.100386	0.000000	0.000000	3.000000	15.000000	0.000000
2333.335962	0.116596	0.601890	-0.003005	77.589890	-2.716756	102.534576	0.781275	0.000000	-0.133248	0.000000	0.000000	0.000000	0.291022	-0.041934	-0.101985	0.000000	0.000000	3.000000	15.000000	0.000000
2333.339296	0.116596	0.601890	-0.003005	77.589890	-2.716756	102.534576	0.781275	0.000000	-0.133248	0.000000	0.000000	0.000000	0.291022	-0.041934	-0.101985	0.000000	0.000000	3.000000	15.000000	0.000000
2333.342629	0.116596	0.601890	-0.003005	77.589890	-2.716756	102.534576	0.781275	0.000000	-0.133248	0.000000	0.000000	0.000000	0.291022	-0.041934	-0.101985	0.000000	0.000000	3.000000	15.000000	0.000000
2333.345962	0.117545	0.601725	-0.003334	77.610313	-2.629865	102.512665	0.829779	0.000000	-0.150246	0.000000	0.000000	0.000000	0.284866	-0.049605	-0.098653	0.000000	0.000000	3.000000	15.000000	0.000000
2333.349296	0.117545	0.601725	-0.003334	77.610313	-2.629865	102.512665	0.829779	0.000000	-0.150246	0.000000	0.000000	0.000000	0.284866	-0.049605	-0.098653	0.000000	0.000000	3.000000	15.000000	0.000000
2333.352629	0.117545	0.601725	-0.003334	77.610313	-2.629865	102.512665	0.829779	0.000000	-0.150246	0.000000	0.000000	0.000000	0.284866	-0.049605	-0.098653	0.000000	0.000000	3.000000	15.000000	0.000000
2333.355962	0.117545	0.601725	-0.003334	77.633171	-2.553482	102.462471	0.877257	0.000000	-0.166688	0.000000	0.000000	0.000000	0.284866	-0.049605	-0.098653	0.000000	0.000000	3.000000	15.000000	0.000000
2333.359296	0.118466	0.601566	-0.003682	77.633171	-2.553482	102.462471	0.877257	0.000000	-0.166688	0.000000	0.000000	0.000000	0.276315	-0.047609	-0.104573	0.000000	0.000000	3.000000	15.000000	0.000000
2333.362629	0.118466	0.601566	-0.003682	77.633171	-2.553482	102.462471	0.877257	0.000000	-0.166688	0.000000	0.000000	0.000000	0.276315	-0.047609	-0.104573	0.000000	0.000000	3.000000	15.000000	0.000000
2333.365962	0.119330	0.601375	-0.003985	77.658554	-2.495858	102.407898	0.877257	0.000000	-0.166688	0.000000	0.000000	0.000000	0.259109	-0.057248	-0.090780	0.000000	0.000000	3.000000	15.000000	0.000000
2333.369296	0.119330	0.601375	-0.003985	77.658554	-2.495858	102.407898	0.877257	0.000000	-0.166688	0.000000	0.000000	0.000000	0.259109	-0.057248	-0.090780	0.000000	0.000000	3.000000	15.000000	0.000000
2333.372629	0.119330	0.601375	-0.003985	77.658554	-2.495858	102.407898	0.877257	0.000000	-0.166688	0.000000	0.000000	0.000000	0.259109	-0.057248	-0.090780	0.000000	0.000000	3.000000	15.000000	0.000000
2333.375962	0.119330	0.601375	-0.003985	77.681938	-2.438118	102.365219	0.966494	0.000000	-0.199247	0.000000	0.000000	0.000000	0.259109	-0.057248	-0.090780	0.000000	0.000000	3.000000	15.000000	0.000000
2333.379296	0.120083	0.601210	-0.004268	77.681938	-2.438118	102.365219	0.966494	0.000000	-0.199247	0.000000	0.000000	0.000000	0.226028	-0.049540	-0.085025	0.000000	0.000000	3.000000	15.000000	0.000000
2333.382629	0.120083	0.601210	-0.004268	77.681938	-2.438118	102.365219	0.966494	0.000000	-0.199247	0.000000	0.000000	0.000000	0.226028	-0.049540	-0.085025	0.000000	0.000000	3.000000	15.000000	0.000000
2333.385962	0.120756	0.601039	-0.004507	77.705315	-2.391424	102.330383	0.966494	0.000000	-0.199247	0.000000	0.000000	0.000000	0.201914	-0.051517	-0.071557	0.000000	0.000000	3.000000	15.000000	0.000000
2333.389296	0.120756	0.601039	-0.004507	77.705315	-2.391424	102.330383	0.966494	0.000000	-0.199247	0.000000	0.000000	0.000000	0.201914	-0.051517	-0.071557	0.000000	0.000000	3.000000	15.000000	0.000000
2333.392629	0.120756	0.601039	-0.004507	77.705315	-2.391424	102.330383	0.966494	0.000000	-0.199247	0.000000	0.000000	0.000000	0.201914	-0.051517	-0.071557	0.000000	0.000000	3.000000	15.000000	0.000000
2333.395962	0.120756	0.601039	-0.004507	77.729218	-2.349551	102.295280	1.037817	0.000000	-0.225344	0.000000	0.000000	0.000000	0.201914	-0.051517	-0.071557	0.000000	0.000000	3.000000	15.000000	0.000000
2333.399296	0.121343	0.600867	-0.004723	77.729218	-2.349551	102.295280	1.037817	0.000000	-0.225344	0.000000	0.000000	0.000000	0.176000	-0.051508	-0.064963	0.000000	0.000000	3.000000	15.000000	0.000000
2333.402629	0.121343	0.600867	-0.004723	77.729218	-2.349551	102.295280	1.037817	0.000000	-0.225344	0.000000	0.000000	0.000000	0.176000	-0.051508	-0.064963	0.000000	0.000000	3.000000	15.000000	0.000000
2333.405962	0.121916	0.600663	-0.004904	77.756111	-2.314811	102.255714	1.037817	0.000000	-0.225344	0.000000	0.000000	0.000000	0.171936	-0.061149	-0.054228	0.000000	0.000000	3.000000	15.000000	0.000000
2333.409296	0.121916	0.600663	-0.004904	77.756111	-2.314811	102.255714	1.037817	0.000000	-0.225344	0.000000	0.000000	0.000000	0.171936	-0.061149	-0.054228	0.000000	0.000000	3.000000	15.000000	0.000000
2333.412629	0.121916	0.600663	-0.004904	77.756111	-2.314811	102.255714	1.037817	0.000000	-0.225344	0.000000	0.000000	0.000000	0.171936	-0.061149	-0.054228	0.000000	0.000000	3.000000	15.000000	0.000000
2333.415962	0.121916	0.600663	-0.004904	77.782990	-2.277561	102.215889	1.095807	0.000000	-0.245209	0.000000	0.000000	0.000000	0.171936	-0.061149	-0.054228	0.000000	0.000000	3.000000	15.000000	0.000000
2333.419296	0.122510	0.600459	-0.005092	77.782990	-2.277561	102.215889	1.095807	0.000000	-0.245209	0.000000	0.000000	0.000000	0.178290	-0.061152	-0.056217	0.000000	0.000000	3.000000	15.000000	0.000000
2333.422629	0.122510	0.600459	-0.005092	77.782990	-2.277561	102.215889	1.095807	0.000000	-0.245209	0.000000	0.000000	0.000000	0.178290	-0.061152	-0.056217	0.000000	0.000000	3.000000	15.000000	0.000000
2333.425962	0.123130	0.600204	-0.005271	77.815819	-2.246446	102.167015	1.095807	0.000000	-0.245209	0.000000	0.000000	0.000000	0.185865	-0.076481	-0.053708	0.000000	0.000000	3.000000	15.000000	0.000000
2333.429296	0.123130	0.600204	-0.005271	77.815819	-2.246446	102.167015	1.095807	0.000000	-0.245209	0.000000	0.000000	0.000000	0.185865	-0.076481	-0.053708	0.000000	0.000000	3.000000	15.000000	0.000000
2333.432629	0.123130	0.600204	-0.005271	77.815819	-2.246446	102.167015	1.095807	0.000000	-0.245209	0.000000	0.000000	0.000000	0.185865	-0.076481	-0.053708	0.000000	0.000000	3.000000	15.000000	0.000000
2333.435962	0.123130	0.600204	-0.005271	77.845161	-2.214778	102.114418	1.156499	0.000000	-0.263530	0.000000	0.000000	0.000000	0.185865	-0.076481	-0.053708	0.000000	0.000000	3.000000	15.000000	0.000000
2333.439296	0.123775	0.599968	-0.005441	77.845161	-2.214778	102.114418	1.156499	0.000000	-0.263530	0.000000	0.000000	0.000000	0.193502	-0.070791	-0.051056	0.000000	0.000000	3.000000	15.000000	0.000000
2333.442629	0.123775	0.599968	-0.005441	77.845161	-2.214778	102.114418	1.156499	0.000000	-0.263530	0.000000	0.000000	0.000000	0.193502	-0.070791	-0.051056	0.000000	0.000000	3.000000	15.000000	0.000000
2333.445962	0.124405	0.599726	-0.005583	77.874474	-2.186074	102.061554	1.156499	0.000000	-0.263530	0.000000	0.000000	0.000000	0.188906	-0.072783	-0.042633	0.000000	0.000000	3.000000	15.000000	0.000000
2333.449296	0.124405	0.599726	-0.005583	77.874474	-2.186074	102.061554	1.156499	0.000000	-0.263530	0.000000	0.000000	0.000000	0.188906	-0.072783	-0.042633	0.000000	0.000000	3.000000	15.000000	0.000000
2333.452629	0.124405	0.599726	-0.005583	77.874474	-2.186074	102.061554	1.156499	0.000000	-0.263530	0.000000	0.000000	0.000000	0.188906	-0.072783	-0.042633	0.000000	0.000000	3.000000	15.000000	0.000000
2333.455962	0.124405	0.599726	-0.005583	77.895348	-2.140769	102.029991	1.220234	0.000000	-0.279145	0.000000	0.000000	0.000000	0.188906	-0.072783	-0.042633	0.000000	0.000000	3.000000	15.000000	0.000000
2333.459296	0.125004	0.599540	-0.005667	77.895348	-2.140769	102.029991	1.220234	0.000000	-0.279145	0.000000	0.000000	0.000000	0.179906	-0.055761	-0.025237	0.000000	0.000000	3.000000	15.000000	0.000000
2333.462629	0.125004	0.599540	-0.005667	77.895348	-2.140769	102.029991	1.220234	0.000000	-0.279145	0.000000	0.000000	0.000000	0.179906	-0.055761	-0.025237	0.000000	0.000000	3.000000	15.000000	0.000000
2333.465962	0.125570	0.599392	-0.005709	77.913246	-2.102023	102.010841	1.220234	0.000000	-0.279145	0.000000	0.000000	0.000000	0.169656	-0.044410	-0.012497	0.000000	0.000000	3.000000	15.000000	0.000000
2333.469296	0.125570	0.599392	-0.005709	77.913246	-2.102023	102.010841	1.220234	0.000000	-0.279145	0.000000	0.000000	0.000000	0.169656	-0.044410	-0.012497	0.000000	0.000000	3.000000	15.000000	0.000000
2333.472629	0.125570	0.599392	-0.005709	77.913246	-2.102023	102.010841	1.220234	0.000000	-0.279145	0.000000	0.000000	0.000000	0.169656	-0.044410	-0.012497	0.000000	0.000000	3.000000	15.000000	0.000000
2333.475962	0.125570	0.599392	-0.005709	77.922203	-2.058203	101.997261	1.278494	0.000000	-0.285434	0.000000	0.000000	0.000000	0.169656	-0.044410	-0.012497	0.000000	0.000000	3.000000	15.000000	0.000000
2333.479296	0.126044	0.599275	-0.005667	77.922203	-2.058203	101.997261	1.278494	0.000000	-0.285434	0.000000	0.000000	0.000000	0.142103	-0.035057	0.012631	0.000000	0.000000	3.000000	15.000000	0.000000
2333.482629	0.126044	0.599275	-0.005667	77.922203	-2.058203	101.997261	1.278494	0.000000	-0.285434	0.000000	0.000000	0.000000	0.142103	-0.035057	0.012631	0.000000	0.000000	3.000000	15.000000	0.000000
2333.485962	0.126044	0.599275	-0.005667	77.928177	-2.018127	101.988182	1.278494	0.000000	-0.285434	0.000000	0.000000	0.000000	0.142103	-0.035057	0.012631	0.000000	0.000000	3.000000	15.000000	0.000000
2333.489296	0.126044	0.599275	-0.005667	77.928177	-2.018127	101.988182	1.278494	0.000000	-0.285434	0.000000	0.000000	0.000000	0.142103	-0.035057	0.012631	0.000000	0.000000	3.000000	15.000000	0.000000
2333.492629	0.126481	0.599151	-0.005590	77.928177	-2.018127	101.988182	1.278494	0.000000	-0.285434	0.000000	0.000000	0.000000	0.131243	-0.037107	0.023026	0.000000	0.000000	3.000000	15.000000	0.000000
2333.495962	0.126870	0.599058	-0.005441	77.934151	-1.983490	101.987076	1.302178	0.000000	-0.283329	0.000000	0.000000	0.000000	0.116606	-0.027817	0.044678	0.000000	0.000000	3.000000	15.000000	0.000000
2333.499296	0.126870	0.599058	-0.005441	77.934151	-1.983490	101.987076	1.302178	0.000000	-0.283329	0.000000	0.000000	0.000000	0.116606	-0.027817	0.044678	0.000000	0.000000	3.000000	15.000000	0.000000
2333.502629	0.126870	0.599058	-0.005441	77.934151	-1.983490	101.987076	1.302178	0.000000	-0.283329	0.000000	0.000000	0.000000	0.116606	-0.027817	0.044678	0.000000	0.000000	3.000000	15.000000	0.000000
2333.505962	0.126870	0.599058	-0.005441	77.936279	-1.955013	101.982986	1.343485	0.000000	-0.272044	0.000000	0.000000	0.000000	0.116606	-0.027817	0.044678	0.000000	0.000000	3.000000	15.000000	0.000000
2333.509296	0.127205	0.598978	-0.005235	77.936279	-1.955013	101.982986	1.343485	0.000000	-0.272044	0.000000	0.000000	0.000000	0.100657	-0.024200	0.061658	0.000000	0.000000	3.000000	15.000000	0.000000
2333.512629	0.127205	0.598978	-0.005235	77.936279	-1.955013	101.982986	1.343485	0.000000	-0.272044	0.000000	0.000000	0.000000	0.100657	-0.024200	0.061658	0.000000	0.000000	3.000000	15.000000	0.000000
2333.515962	0.127205	0.598978	-0.005235	77.942719	-1.940257	101.970810	1.343485	0.000000	-0.272044	0.000000	0.000000	0.000000	0.100657	-0.024200	0.061658	0.000000	0.000000	3.000000	15.000000	0.000000
2333.519296	0.127205	0.598978	-0.005235	77.942719	-1.940257	101.970810	1.343485	0.000000	-0.272044	0.000000	0.000000	0.000000	0.100657	-0.024200	0.061658	0.000000	0.000000	3.000000	15.000000	0.000000
2333.522629	0.127509	0.598909	-0.004979	77.942719	-1.940257	101.970810	1.343485	0.000000	-0.272044	0.000000	0.000000	0.000000	0.091141	-0.020624	0.076857	0.000000	0.000000	3.000000	15.000000	0.000000
2333.525962	0.127744	0.598891	-0.004720	77.960091	-1.980914	101.907562	1.360262	0.000000	-0.261768	0.000000	0.000000	0.000000	0.070626	-0.005262	0.077773	0.000000	0.000000	3.000000	15.000000	0.000000
2333.529296	0.127744	0.598891	-0.004720	77.960091	-1.980914	101.907562	1.360262	0.000000	-0.261768	0.000000	0.000000	0.000000	0.070626	-0.005262	0.077773	0.000000	0.000000	3.000000	15.000000	0.000000
2333.532629	0.127744	0.598891	-0.004720	77.960091	-1.980914	101.907562	1.360262	0.000000	-0.261768	0.000000	0.000000	0.000000	0.070626	-0.005262	0.077773	0.000000	0.000000	3.000000	15.000000	0.000000
2333.535962	0.127744	0.598891	-0.004720	78.032028	-2.224162	101.637093	1.387223	0.000000	-0.235996	0.000000	0.000000	0.000000	0.070626	-0.005262	0.077773	0.000000	0.000000	3.000000	15.000000	0.000000
2333.539296	0.127868	0.598925	-0.004445	78.032028	-2.224162	101.637093	1.387223	0.000000	-0.235996	0.000000	0.000000	0.000000	0.037173	0.010102	0.082364	0.000000	0.000000	3.000000	15.000000	0.000000
2333.542629	0.127868	0.598925	-0.004445	78.032028	-2.224162	101.637093	1.387223	0.000000	-0.235996	0.000000	0.000000	0.000000	0.037173	0.010102	0.082364	0.000000	0.000000	3.000000	15.000000	0.000000
2333.545962	0.127900	0.599036	-0.004169	78.138145	-2.724441	101.088913	1.387223	0.000000	-0.235996	0.000000	0.000000	0.000000	0.009485	0.033233	0.082921	0.000000	0.000000	3.000000	15.000000	0.000000
2333.549296	0.127900	0.599036	-0.004169	78.138145	-2.724441	101.088913	1.387223	0.000000	-0.235996	0.000000	0.000000	0.000000	0.009485	0.033233	0.082921	0.000000	0.000000	3.000000	15.000000	0.000000
2333.552629	0.127900	0.599036	-0.004169	78.138145	-2.724441	101.088913	1.387223	0.000000	-0.235996	0.000000	0.000000	0.000000	0.009485	0.033233	0.082921	0.000000	0.000000	3.000000	15.000000	0.000000
2333.555962	0.127900	0.599036	-0.004169	78.286659	-3.477727	100.309799	1.395000	0.000000	-0.208449	0.000000	0.000000	0.000000	0.009485	0.033233	0.082921	0.000000	0.000000	3.000000	15.000000	0.000000
2333.559296	0.127714	0.599243	-0.003839	78.286659	-3.477727	100.309799	1.395000	0.000000	-0.208449	0.000000	0.000000	0.000000	-0.055663	0.062064	0.099085	0.000000	0.000000	3.000000	15.000000	0.000000
2333.562629	0.127714	0.599243	-0.003839	78.286659	-3.477727	100.309799	1.395000	0.000000	-0.208449	0.000000	0.000000	0.000000	-0.055663	0.062064	0.099085	0.000000	0.000000	3.000000	15.000000	0.000000
2333.565962	0.127335	0.599496	-0.003537	78.454788	-4.317971	99.548203	1.395000	0.000000	-0.208449	0.000000	0.000000	0.000000	-0.113940	0.075932	0.090467	0.000000	0.000000	3.000000	15.000000	0.000000
2333.569296	0.127335	0.599496	-0.003537	78.454788	-4.317971	99.548203	1.395000	0.000000	-0.208449	0.000000	0.000000	0.000000	-0.113940	0.075932	0.090467	0.000000	0.000000	3.000000	15.000000	0.000000
2333.572629	0.127335	0.599496	-0.003537	78.454788	-4.317971	99.548203	1.395000	0.000000	-0.208449	0.000000	0.000000	0.000000	-0.113940	0.075932	0.090467	0.000000	0.000000	3.000000	15.000000	0.000000
2333.575962	0.127335	0.599496	-0.003537	78.622292	-5.050407	99.103836	1.366733	0.000000	-0.176857	0.000000	0.000000	0.000000	-0.113940	0.075932	0.090467	0.000000	0.000000	3.000000	15.000000	0.000000
2333.579296	0.126724	0.599789	-0.003230	78.622292	-5.050407	99.103836	1.366733	0.000000	-0.176857	0.000000	0.000000	0.000000	-0.183254	0.087806	0.092244	0.000000	0.000000	3.000000	15.000000	0.000000
2333.582629	0.126724	0.599789	-0.003230	78.622292	-5.050407	99.103836	1.366733	0.000000	-0.176857	0.000000	0.000000	0.000000	-0.183254	0.087806	0.092244	0.000000	0.000000	3.000000	15.000000	0.000000
2333.585962	0.125886	0.600069	-0.002902	78.774841	-5.568593	99.061478	1.366733	0.000000	-0.176857	0.000000	0.000000	0.000000	-0.251379	0.084164	0.098237	0.000000	0.000000	3.000000	15.000000	0.000000
2333.589296	0.125886	0.600069	-0.002902	78.774841	-5.568593	99.061478	1.366733	0.000000	-0.176857	0.000000	0.000000	0.000000	-0.251379	0.084164	0.098237	0.000000	0.000000	3.000000	15.000000	0.000000
2333.592629	0.125886	0.600069	-0.002902	78.774841	-5.568593	99.061478	1.366733	0.000000	-0.176857	0.000000	0.000000	0.000000	-0.251379	0.084164	0.098237	0.000000	0.000000	3.000000	15.000000	0.000000
2333.595962	0.124888	0.600287	-0.002650	78.893105	-5.994339	98.977730	1.294294	0.000000	-0.145110	0.000000	0.000000	0.000000	-0.299454	0.065475	0.075714	0.000000	0.000000	3.000000	15.000000	0.000000
2333.599296	0.124888	0.600287	-0.002650	78.893105	-5.994339	98.977730	1.294294	0.000000	-0.145110	0.000000	0.000000	0.000000	-0.299454	0.065475	0.075714	0.000000	0.000000	3.000000	15.000000	0.000000
2333.602629	0.124888	0.600287	-0.002650	78.893105	-5.994339	98.977730	1.294294	0.000000	-0.145110	0.000000	0.000000	0.000000	-0.299454	0.065475	0.075714	0.000000	0.000000	3.000000	15.000000	0.000000
2333.605962	0.123734	0.600462	-0.002458	78.974701	-6.351654	98.764725	1.244385	0.000000	-0.132491	0.000000	0.000000	0.000000	-0.346097	0.052416	0.057599	0.000000	0.000000	3.000000	15.000000	0.000000
2333.609296	0.123734	0.600462	-0.002458	78.974701	-6.351654	98.764725	1.244385	0.000000	-0.132491	0.000000	0.000000	0.000000	-0.346097	0.052416	0.057599	0.000000	0.000000	3.000000	15.000000	0.000000
2333.612629	0.123734	0.600462	-0.002458	78.974701	-6.351654	98.764725	1.244385	0.000000	-0.132491	0.000000	0.000000	0.000000	-0.346097	0.052416	0.057599	0.000000	0.000000	3.000000	15.000000	0.000000
2333.615962	0.122419	0.600600	-0.002351	79.016472	-6.613252	98.673218	1.186702	0.000000	-0.122891	0.000000	0.000000	0.000000	-0.394451	0.041388	0.032175	0.000000	0.000000	3.000000	15.000000	0.000000
2333.619296	0.122419	0.600600	-0.002351	79.016472	-6.613252	98.673218	1.186702	0.000000	-0.122891	0.000000	0.000000	0.000000	-0.394451	0.041388	0.032175	0.000000	0.000000	3.000000	15.000000	0.000000
2333.622629	0.122419	0.600600	-0.002351	79.016472	-6.613252	98.673218	1.186702	0.000000	-0.122891	0.000000	0.000000	0.000000	-0.394451	0.041388	0.032175	0.000000	0.000000	3.000000	15.000000	0.000000
2333.625962	0.120950	0.600694	-0.002306	79.021263	-6.788428	98.671234	1.120960	0.000000	-0.117529	0.000000	0.000000	0.000000	-0.440688	0.028245	0.013308	0.000000	0.000000	3.000000	15.000000	0.000000
2333.629296	0.120950	0.600694	-0.002306	79.021263	-6.788428	98.671234	1.120960	0.000000	-0.117529	0.000000	0.000000	0.000000	-0.440688	0.028245	0.013308	0.000000	0.000000	3.000000	15.000000	0.000000
2333.632629	0.120950	0.600694	-0.002306	79.021263	-6.788428	98.671234	1.120960	0.000000	-0.117529	0.000000	0.000000	0.000000	-0.440688	0.028245	0.013308	0.000000	0.000000	3.000000	15.000000	0.000000
2333.635962	0.119448	0.600708	-0.002483	79.040375	-6.943757	98.701042	1.047513	0.000000	-0.115311	0.000000	0.000000	0.000000	-0.450541	0.004039	-0.052981	0.000000	0.000000	3.000000	15.000000	0.000000
2333.639296	0.119448	0.600708	-0.002483	79.040375	-6.943757	98.701042	1.047513	0.000000	-0.115311	0.000000	0.000000	0.000000	-0.450541	0.004039	-0.052981	0.000000	0.000000	3.000000	15.000000	0.000000
2333.642629	0.119448	0.600708	-0.002483	79.040375	-6.943757	98.701042	1.047513	0.000000	-0.115311	0.000000	0.000000	0.000000	-0.450541	0.004039	-0.052981	0.000000	0.000000	3.000000	15.000000	0.000000
2333.645962	0.117905	0.600652	-0.002745	79.083771	-7.024312	98.830032	0.972422	0.000000	-0.124141	0.000000	0.000000	0.000000	-0.463091	-0.016884	-0.078668	0.000000	0.000000	3.000000	15.000000	0.000000
2333.649296	0.117905	0.600652	-0.002745	79.083771	-7.024312	98.830032	0.972422	0.000000	-0.124141	0.000000	0.000000	0.000000	-0.463091	-0.016884	-0.078668	0.000000	0.000000	3.000000	15.000000	0.000000
2333.652629	0.117905	0.600652	-0.002745	79.083771	-7.024312	98.830032	0.972422	0.000000	-0.124141	0.000000	0.000000	0.000000	-0.463091	-0.016884	-0.078668	0.000000	0.000000	3.000000	15.000000	0.000000
2333.655962	0.116341	0.600527	-0.003190	79.144234	-7.103171	98.964096	0.895240	0.000000	-0.137252	0.000000	0.000000	0.000000	-0.469053	-0.037504	-0.133550	0.000000	0.000000	3.000000	15.000000	0.000000
2333.659296	0.116341	0.600527	-0.003190	79.144234	-7.103171	98.964096	0.895240	0.000000	-0.137252	0.000000	0.000000	0.000000	-0.469053	-0.037504	-0.133550	0.000000	0.000000	3.000000	15.000000	0.000000
2333.662629	0.116341	0.600527	-0.003190	79.144234	-7.103171	98.964096	0.895240	0.000000	-0.137252	0.000000	0.000000	0.000000	-0.469053	-0.037504	-0.133550	0.000000	0.000000	3.000000	15.000000	0.000000
2333.665962	0.114828	0.600351	-0.003728	79.201027	-7.203965	99.059258	0.817065	0.000000	-0.159511	0.000000	0.000000	0.000000	-0.453964	-0.052741	-0.161365	0.000000	0.000000	3.000000	15.000000	0.000000
2333.669296	0.114828	0.600351	-0.003728	79.201027	-7.203965	99.059258	0.817065	0.000000	-0.159511	0.000000	0.000000	0.000000	-0.453964	-0.052741	-0.161365	0.000000	0.000000	3.000000	15.000000	0.000000
2333.672629	0.114828	0.600351	-0.003728	79.201027	-7.203965	99.059258	0.817065	0.000000	-0.159511	0.000000	0.000000	0.000000	-0.453964	-0.052741	-0.161365	0.000000	0.000000	3.000000	15.000000	0.000000
2333.675962	0.113407	0.600150	-0.004377	79.190979	-7.264646	99.152153	0.741404	0.000000	-0.186405	0.000000	0.000000	0.000000	-0.426439	-0.060342	-0.194586	0.000000	0.000000	3.000000	15.000000	0.000000
2333.679296	0.113407	0.600150	-0.004377	79.190979	-7.264646	99.152153	0.741404	0.000000	-0.186405	0.000000	0.000000	0.000000	-0.426439	-0.060342	-0.194586	0.000000	0.000000	3.000000	15.000000	0.000000
2333.682629	0.113407	0.600150	-0.004377	79.190979	-7.264646	99.152153	0.741404	0.000000	-0.186405	0.000000	0.000000	0.000000	-0.426439	-0.060342	-0.194586	0.000000	0.000000	3.000000	15.000000	0.000000
2333.685962	0.112077	0.599922	-0.005044	79.078934	-7.086083	99.459259	0.670331	0.000000	-0.218836	0.000000	0.000000	0.000000	-0.398915	-0.068126	-0.200191	0.000000	0.000000	3.000000	15.000000	0.000000
2333.689296	0.112077	0.599922	-0.005044	79.078934	-7.086083	99.459259	0.670331	0.000000	-0.218836	0.000000	0.000000	0.000000	-0.398915	-0.068126	-0.200191	0.000000	0.000000	3.000000	15.000000	0.000000
2333.692629	0.112077	0.599922	-0.005044	79.078934	-7.086083	99.459259	0.670331	0.000000	-0.218836	0.000000	0.000000	0.000000	-0.398915	-0.068126	-0.200191	0.000000	0.000000	3.000000	15.000000	0.000000
2333.695962	0.110842	0.599619	-0.005806	78.885124	-6.700114	99.958488	0.603845	0.000000	-0.252201	0.000000	0.000000	0.000000	-0.370323	-0.090965	-0.228454	0.000000	0.000000	3.000000	15.000000	0.000000
2333.699296	0.110842	0.599619	-0.005806	78.885124	-6.700114	99.958488	0.603845	0.000000	-0.252201	0.000000	0.000000	0.000000	-0.370323	-0.090965	-0.228454	0.000000	0.000000	3.000000	15.000000	0.000000
2333.702629	0.110842	0.599619	-0.005806	78.885124	-6.700114	99.958488	0.603845	0.000000	-0.252201	0.000000	0.000000	0.000000	-0.370323	-0.090965	-0.228454	0.000000	0.000000	3.000000	15.000000	0.000000
2333.705962	0.109769	0.599215	-0.006669	78.626587	-6.162769	100.581642	0.542124	0.000000	-0.290277	0.000000	0.000000	0.000000	-0.321990	-0.121328	-0.258996	0.000000	0.000000	3.000000	15.000000	0.000000
2333.709296	0.109769	0.599215	-0.006669	78.626587	-6.162769	100.581642	0.542124	0.000000	-0.290277	0.000000	0.000000	0.000000	-0.321990	-0.121328	-0.258996	0.000000	0.000000	3.000000	15.000000	0.000000
2333.712629	0.109769	0.599215	-0.006669	78.626587	-6.162769	100.581642	0.542124	0.000000	-0.290277	0.000000	0.000000	0.000000	-0.321990	-0.121328	-0.258996	0.000000	0.000000	3.000000	15.000000	0.000000
2333.715962	0.108897	0.598735	-0.007651	78.336975	-5.554209	101.246323	0.488459	0.000000	-0.333443	0.000000	0.000000	0.000000	-0.261630	-0.143923	-0.294673	0.000000	0.000000	3.000000	15.000000	0.000000
2333.719296	0.108897	0.598735	-0.007651	78.336975	-5.554209	101.246323	0.488459	0.000000	-0.333443	0.000000	0.000000	0.000000	-0.261630	-0.143923	-0.294673	0.000000	0.000000	3.000000	15.000000	0.000000
2333.722629	0.108897	0.598735	-0.007651	78.336975	-5.554209	101.246323	0.488459	0.000000	-0.333443	0.000000	0.000000	0.000000	-0.261630	-0.143923	-0.294673	0.000000	0.000000	3.000000	15.000000	0.000000
2333.725962	0.108271	0.598199	-0.008746	78.054527	-4.972434	101.847694	0.444854	0.000000	-0.382555	0.000000	0.000000	0.000000	-0.187709	-0.160781	-0.328405	0.000000	0.000000	3.000000	15.000000	0.000000
2333.729296	0.108271	0.598199	-0.008746	78.054527	-4.972434	101.847694	0.444854	0.000000	-0.382555	0.000000	0.000000	0.000000	-0.187709	-0.160781	-0.328405	0.000000	0.000000	3.000000	15.000000	0.000000
2333.732629	0.108271	0.598199	-0.008746	78.054527	-4.972434	101.847694	0.444854	0.000000	-0.382555	0.000000	0.000000	0.000000	-0.187709	-0.160781	-0.328405	0.000000	0.000000	3.000000	15.000000	0.000000
2333.735962	0.107896	0.597601	-0.010020	77.785744	-4.548857	102.226509	0.413569	0.000000	-0.437289	0.000000	0.000000	0.000000	-0.112529	-0.179343	-0.382353	0.000000	0.000000	3.000000	15.000000	0.000000
2333.739296	0.107896	0.597601	-0.010020	77.785744	-4.548857	102.226509	0.413569	0.000000	-0.437289	0.000000	0.000000	0.000000	-0.112529	-0.179343	-0.382353	0.000000	0.000000	3.000000	15.000000	0.000000
2333.742629	0.107896	0.597601	-0.010020	77.785744	-4.548857	102.226509	0.413569	0.000000	-0.437289	0.000000	0.000000	0.000000	-0.112529	-0.179343	-0.382353	0.000000	0.000000	3.000000	15.000000	0.000000
2333.745962	0.107808	0.596992	-0.011408	77.522598	-4.415246	102.199753	0.394814	0.000000	-0.501015	0.000000	0.000000	0.000000	-0.026536	-0.182915	-0.416290	0.000000	0.000000	3.000000	15.000000	0.000000
2333.749296	0.107808	0.596992	-0.011408	77.522598	-4.415246	102.199753	0.394814	0.000000	-0.501015	0.000000	0.000000	0.000000	-0.026536	-0.182915	-0.416290	0.000000	0.000000	3.000000	15.000000	0.000000
2333.752629	0.107808	0.596992	-0.011408	77.522598	-4.415246	102.199753	0.394814	0.000000	-0.501015	0.000000	0.000000	0.000000	-0.026536	-0.182915	-0.416290	0.000000	0.000000	3.000000	15.000000	0.000000
2333.755962	0.107978	0.596420	-0.012918	77.262062	-4.560770	101.779999	0.390391	0.000000	-0.570396	0.000000	0.000000	0.000000	0.051194	-0.171485	-0.453108	0.000000	0.000000	3.000000	15.000000	0.000000
2333.759296	0.107978	0.596420	-0.012918	77.262062	-4.560770	101.779999	0.390391	0.000000	-0.570396	0.000000	0.000000	0.000000	0.051194	-0.171485	-0.453108	0.000000	0.000000	3.000000	15.000000	0.000000
2333.762629	0.107978	0.596420	-0.012918	77.262062	-4.560770	101.779999	0.390391	0.000000	-0.570396	0.000000	0.000000	0.000000	0.051194	-0.171485	-0.453108	0.000000	0.000000	3.000000	15.000000	0.000000
2333.765962	0.108392	0.595923	-0.014514	77.011253	-4.874201	101.124146	0.398924	0.000000	-0.645914	0.000000	0.000000	0.000000	0.124097	-0.149013	-0.478773	0.000000	0.000000	3.000000	15.000000	0.000000
2333.769296	0.108392	0.595923	-0.014514	77.011253	-4.874201	101.124146	0.398924	0.000000	-0.645914	0.000000	0.000000	0.000000	0.124097	-0.149013	-0.478773	0.000000	0.000000	3.000000	15.000000	0.000000
2333.772629	0.108392	0.595923	-0.014514	77.011253	-4.874201	101.124146	0.398924	0.000000	-0.645914	0.000000	0.000000	0.000000	0.124097	-0.149013	-0.478773	0.000000	0.000000	3.000000	15.000000	0.000000
2333.775962	0.109094	0.595563	-0.016181	76.774727	-5.169715	100.497932	0.419607	0.000000	-0.725710	0.000000	0.000000	0.000000	0.210574	-0.108113	-0.500179	0.000000	0.000000	3.000000	15.000000	0.000000
2333.779296	0.109094	0.595563	-0.016181	76.774727	-5.169715	100.497932	0.419607	0.000000	-0.725710	0.000000	0.000000	0.000000	0.210574	-0.108113	-0.500179	0.000000	0.000000	3.000000	15.000000	0.000000
2333.782629	0.109094	0.595563	-0.016181	76.774727	-5.169715	100.497932	0.419607	0.000000	-0.725710	0.000000	0.000000	0.000000	0.210574	-0.108113	-0.500179	0.000000	0.000000	3.000000	15.000000	0.000000
2333.785962	0.110072	0.595326	-0.017869	76.576439	-5.287329	100.353661	0.454702	0.000000	-0.809073	0.000000	0.000000	0.000000	0.293365	-0.071230	-0.506211	0.000000	0.000000	3.000000	15.000000	0.000000
2333.789296	0.110072	0.595326	-0.017869	76.576439	-5.287329	100.353661	0.454702	0.000000	-0.809073	0.000000	0.000000	0.000000	0.293365	-0.071230	-0.506211	0.000000	0.000000	3.000000	15.000000	0.000000
2333.792629	0.110072	0.595326	-0.017869	76.576439	-5.287329	100.353661	0.454702	0.000000	-0.809073	0.000000	0.000000	0.000000	0.293365	-0.071230	-0.506211	0.000000	0.000000	3.000000	15.000000	0.000000
2333.795962	0.111310	0.595179	-0.019542	76.430595	-5.136356	101.185799	0.503596	0.000000	-0.893442	0.000000	0.000000	0.000000	0.371497	-0.043826	-0.501870	0.000000	0.000000	3.000000	15.000000	0.000000
2333.799296	0.111310	0.595179	-0.019542	76.430595	-5.136356	101.185799	0.503596	0.000000	-0.893442	0.000000	0.000000	0.000000	0.371497	-0.043826	-0.501870	0.000000	0.000000	3.000000	15.000000	0.000000
2333.802629	0.111310	0.595179	-0.019542	76.430595	-5.136356	101.185799	0.503596	0.000000	-0.893442	0.000000	0.000000	0.000000	0.371497	-0.043826	-0.501870	0.000000	0.000000	3.000000	15.000000	0.000000
2333.805962	0.112766	0.595125	-0.021191	76.336823	-4.840014	102.752144	0.565513	0.000000	-0.977087	0.000000	0.000000	0.000000	0.436624	-0.016460	-0.494905	0.000000	0.000000	3.000000	15.000000	0.000000
2333.809296	0.112766	0.595125	-0.021191	76.336823	-4.840014	102.752144	0.565513	0.000000	-0.977087	0.000000	0.000000	0.000000	0.436624	-0.016460	-0.494905	0.000000	0.000000	3.000000	15.000000	0.000000
2333.812629	0.112766	0.595125	-0.021191	76.336823	-4.840014	102.752144	0.565513	0.000000	-0.977087	0.000000	0.000000	0.000000	0.436624	-0.016460	-0.494905	0.000000	0.000000	3.000000	15.000000	0.000000
2333.815962	0.114480	0.595068	-0.022825	76.286476	-4.644846	104.505150	0.638283	0.000000	-1.059571	0.000000	0.000000	0.000000	0.514179	-0.016855	-0.490097	0.000000	0.000000	3.000000	15.000000	0.000000
2333.819296	0.114480	0.595068	-0.022825	76.286476	-4.644846	104.505150	0.638283	0.000000	-1.059571	0.000000	0.000000	0.000000	0.514179	-0.016855	-0.490097	0.000000	0.000000	3.000000	15.000000	0.000000
2333.822629	0.114480	0.595068	-0.022825	76.286476	-4.644846	104.505150	0.638283	0.000000	-1.059571	0.000000	0.000000	0.000000	0.514179	-0.016855	-0.490097	0.000000	0.000000	3.000000	15.000000	0.000000
2333.825962	0.116448	0.595036	-0.024453	76.238426	-4.735775	105.711563	0.723980	0.000000	-1.141254	0.000000	0.000000	0.000000	0.590665	-0.009770	-0.488371	0.000000	0.000000	3.000000	15.000000	0.000000
2333.829296	0.116448	0.595036	-0.024453	76.238426	-4.735775	105.711563	0.723980	0.000000	-1.141254	0.000000	0.000000	0.000000	0.590665	-0.009770	-0.488371	0.000000	0.000000	3.000000	15.000000	0.000000
2333.832629	0.116448	0.595036	-0.024453	76.238426	-4.735775	105.711563	0.723980	0.000000	-1.141254	0.000000	0.000000	0.000000	0.590665	-0.009770	-0.488371	0.000000	0.000000	3.000000	15.000000	0.000000
2333.835962	0.118652	0.595003	-0.026066	76.182579	-5.246399	105.740227	0.822424	0.000000	-1.222649	0.000000	0.000000	0.000000	0.661149	-0.009950	-0.483811	0.000000	0.000000	3.000000	15.000000	0.000000
2333.839296	0.118652	0.595003	-0.026066	76.182579	-5.246399	105.740227	0.822424	0.000000	-1.222649	0.000000	0.000000	0.000000	0.661149	-0.009950	-0.483811	0.000000	0.000000	3.000000	15.000000	0.000000
2333.842629	0.118652	0.595003	-0.026066	76.182579	-5.246399	105.740227	0.822424	0.000000	-1.222649	0.000000	0.000000	0.000000	0.661149	-0.009950	-0.483811	0.000000	0.000000	3.000000	15.000000	0.000000
2333.845962	0.121085	0.594951	-0.027683	76.074715	-6.082852	104.601234	0.932615	0.000000	-1.303284	0.000000	0.000000	0.000000	0.729941	-0.015590	-0.485172	0.000000	0.000000	3.000000	15.000000	0.000000
2333.849296	0.121085	0.594951	-0.027683	76.074715	-6.082852	104.601234	0.932615	0.000000	-1.303284	0.000000	0.000000	0.000000	0.729941	-0.015590	-0.485172	0.000000	0.000000	3.000000	15.000000	0.000000
2333.852629	0.121085	0.594951	-0.027683	76.074715	-6.082852	104.601234	0.932615	0.000000	-1.303284	0.000000	0.000000	0.000000	0.729941	-0.015590	-0.485172	0.000000	0.000000	3.000000	15.000000	0.000000
2333.855962	0.123765	0.594954	-0.029244	75.907860	-7.126752	103.185760	1.054272	0.000000	-1.384146	0.000000	0.000000	0.000000	0.803936	0.001101	-0.468395	0.000000	0.000000	3.000000	15.000000	0.000000
2333.859296	0.123765	0.594954	-0.029244	75.907860	-7.126752	103.185760	1.054272	0.000000	-1.384146	0.000000	0.000000	0.000000	0.803936	0.001101	-0.468395	0.000000	0.000000	3.000000	15.000000	0.000000
2333.862629	0.123765	0.594954	-0.029244	75.907860	-7.126752	103.185760	1.054272	0.000000	-1.384146	0.000000	0.000000	0.000000	0.803936	0.001101	-0.468395	0.000000	0.000000	3.000000	15.000000	0.000000
2333.865962	0.126538	0.595001	-0.030752	75.704628	-8.228791	102.353271	1.188262	0.000000	-1.462212	0.000000	0.000000	0.000000	0.831978	0.014019	-0.452206	0.000000	0.000000	3.000000	15.000000	0.000000
2333.869296	0.126538	0.595001	-0.030752	75.704628	-8.228791	102.353271	1.188262	0.000000	-1.462212	0.000000	0.000000	0.000000	0.831978	0.014019	-0.452206	0.000000	0.000000	3.000000	15.000000	0.000000
2333.872629	0.126538	0.595001	-0.030752	75.704628	-8.228791	102.353271	1.188262	0.000000	-1.462212	0.000000	0.000000	0.000000	0.831978	0.014019	-0.452206	0.000000	0.000000	3.000000	15.000000	0.000000
2333.875962	0.129333	0.595011	-0.032229	75.474403	-9.336701	102.131866	1.326924	0.000000	-1.537580	0.000000	0.000000	0.000000	0.838435	0.003076	-0.443351	0.000000	0.000000	3.000000	15.000000	0.000000
2333.879296	0.129333	0.595011	-0.032229	75.474403	-9.336701	102.131866	1.326924	0.000000	-1.537580	0.000000	0.000000	0.000000	0.838435	0.003076	-0.443351	0.000000	0.000000	3.000000	15.000000	0.000000
2333.882629	0.129333	0.595011	-0.032229	75.474403	-9.336701	102.131866	1.326924	0.000000	-1.537580	0.000000	0.000000	0.000000	0.838435	0.003076	-0.443351	0.000000	0.000000	3.000000	15.000000	0.000000
2333.885962	0.132158	0.594973	-0.033724	75.222977	-10.513494	101.975159	1.466664	0.000000	-1.611471	0.000000	0.000000	0.000000	0.847488	-0.011645	-0.448317	0.000000	0.000000	3.000000	15.000000	0.000000
2333.889296	0.132158	0.594973	-0.033724	75.222977	-10.513494	101.975159	1.466664	0.000000	-1.611471	0.000000	0.000000	0.000000	0.847488	-0.011645	-0.448317	0.000000	0.000000	3.000000	15.000000	0.000000
2333.892629	0.132158	0.594973	-0.033724	75.222977	-10.513494	101.975159	1.466664	0.000000	-1.611471	0.000000	0.000000	0.000000	0.847488	-0.011645	-0.448317	0.000000	0.000000	3.000000	15.000000	0.000000
2333.895962	0.134913	0.594804	-0.035343	74.980591	-11.837891	101.426910	1.607912	0.000000	-1.686191	0.000000	0.000000	0.000000	0.826323	-0.050578	-0.485640	0.000000	0.000000	3.000000	15.000000	0.000000
2333.899296	0.134913	0.594804	-0.035343	74.980591	-11.837891	101.426910	1.607912	0.000000	-1.686191	0.000000	0.000000	0.000000	0.826323	-0.050578	-0.485640	0.000000	0.000000	3.000000	15.000000	0.000000
2333.902629	0.134913	0.594804	-0.035343	74.980591	-11.837891	101.426910	1.607912	0.000000	-1.686191	0.000000	0.000000	0.000000	0.826323	-0.050578	-0.485640	0.000000	0.000000	3.000000	15.000000	0.000000
2333.905962	0.137529	0.594487	-0.037081	74.772942	-13.399794	100.544449	1.745632	0.000000	-1.767131	0.000000	0.000000	0.000000	0.784933	-0.094987	-0.521587	0.000000	0.000000	3.000000	15.000000	0.000000
2333.909296	0.137529	0.594487	-0.037081	74.772942	-13.399794	100.544449	1.745632	0.000000	-1.767131	0.000000	0.000000	0.000000	0.784933	-0.094987	-0.521587	0.000000	0.000000	3.000000	15.000000	0.000000
2333.912629	0.137529	0.594487	-0.037081	74.772942	-13.399794	100.544449	1.745632	0.000000	-1.767131	0.000000	0.000000	0.000000	0.784933	-0.094987	-0.521587	0.000000	0.000000	3.000000	15.000000	0.000000
2333.915962	0.140005	0.594016	-0.039006	74.595253	-15.147041	99.481133	1.876454	0.000000	-1.854062	0.000000	0.000000	0.000000	0.742683	-0.141377	-0.577573	0.000000	0.000000	3.000000	15.000000	0.000000
2333.919296	0.140005	0.594016	-0.039006	74.595253	-15.147041	99.481133	1.876454	0.000000	-1.854062	0.000000	0.000000	0.000000	0.742683	-0.141377	-0.577573	0.000000	0.000000	3.000000	15.000000	0.000000
2333.922629	0.140005	0.594016	-0.039006	74.595253	-15.147041	99.481133	1.876454	0.000000	-1.854062	0.000000	0.000000	0.000000	0.742683	-0.141377	-0.577573	0.000000	0.000000	3.000000	15.000000	0.000000
2333.925962	0.142336	0.593391	-0.041117	74.408638	-16.928816	98.394699	2.000235	0.000000	-1.950324	0.000000	0.000000	0.000000	0.699423	-0.187580	-0.633066	0.000000	0.000000	3.000000	15.000000	0.000000
2333.929296	0.142336	0.593391	-0.041117	74.408638	-16.928816	98.394699	2.000235	0.000000	-1.950324	0.000000	0.000000	0.000000	0.699423	-0.187580	-0.633066	0.000000	0.000000	3.000000	15.000000	0.000000
2333.932629	0.142336	0.593391	-0.041117	74.408638	-16.928816	98.394699	2.000235	0.000000	-1.950324	0.000000	0.000000	0.000000	0.699423	-0.187580	-0.633066	0.000000	0.000000	3.000000	15.000000	0.000000
2333.935962	0.144473	0.592587	-0.043482	74.172592	-18.668081	97.193283	2.116805	0.000000	-2.055835	0.000000	0.000000	0.000000	0.641109	-0.241190	-0.709478	0.000000	0.000000	3.000000	15.000000	0.000000
2333.939296	0.144473	0.592587	-0.043482	74.172592	-18.668081	97.193283	2.116805	0.000000	-2.055835	0.000000	0.000000	0.000000	0.641109	-0.241190	-0.709478	0.000000	0.000000	3.000000	15.000000	0.000000
2333.942629	0.144473	0.592587	-0.043482	74.172592	-18.668081	97.193283	2.116805	0.000000	-2.055835	0.000000	0.000000	0.000000	0.641109	-0.241190	-0.709478	0.000000	0.000000	3.000000	15.000000	0.000000
2333.945962	0.146345	0.591642	-0.046040	73.859444	-20.385735	95.645874	2.223657	0.000000	-2.174082	0.000000	0.000000	0.000000	0.561459	-0.283453	-0.767486	0.000000	0.000000	3.000000	15.000000	0.000000
2333.949296	0.146345	0.591642	-0.046040	73.859444	-20.385735	95.645874	2.223657	0.000000	-2.174082	0.000000	0.000000	0.000000	0.561459	-0.283453	-0.767486	0.000000	0.000000	3.000000	15.000000	0.000000
2333.952629	0.146345	0.591642	-0.046040	73.859444	-20.385735	95.645874	2.223657	0.000000	-2.174082	0.000000	0.000000	0.000000	0.561459	-0.283453	-0.767486	0.000000	0.000000	3.000000	15.000000	0.000000
2333.955962	0.147860	0.590552	-0.048731	73.453049	-22.096403	93.773201	2.317233	0.000000	-2.301996	0.000000	0.000000	0.000000	0.454625	-0.327061	-0.807428	0.000000	0.000000	3.000000	15.000000	0.000000
2333.959296	0.147860	0.590552	-0.048731	73.453049	-22.096403	93.773201	2.317233	0.000000	-2.301996	0.000000	0.000000	0.000000	0.454625	-0.327061	-0.807428	0.000000	0.000000	3.000000	15.000000	0.000000
2333.962629	0.147860	0.590552	-0.048731	73.453049	-22.096403	93.773201	2.317233	0.000000	-2.301996	0.000000	0.000000	0.000000	0.454625	-0.327061	-0.807428	0.000000	0.000000	3.000000	15.000000	0.000000
2333.965962	0.149035	0.589396	-0.051512	72.963417	-23.757000	91.808411	2.393004	0.000000	-2.436567	0.000000	0.000000	0.000000	0.352601	-0.346830	-0.834187	0.000000	0.000000	3.000000	15.000000	0.000000
2333.969296	0.149035	0.589396	-0.051512	72.963417	-23.757000	91.808411	2.393004	0.000000	-2.436567	0.000000	0.000000	0.000000	0.352601	-0.346830	-0.834187	0.000000	0.000000	3.000000	15.000000	0.000000
2333.972629	0.149035	0.589396	-0.051512	72.963417	-23.757000	91.808411	2.393004	0.000000	-2.436567	0.000000	0.000000	0.000000	0.352601	-0.346830	-0.834187	0.000000	0.000000	3.000000	15.000000	0.000000
2333.975962	0.149906	0.588207	-0.054233	72.383545	-25.083462	90.178558	2.451771	0.000000	-2.575598	0.000000	0.000000	0.000000	0.261115	-0.356692	-0.816222	0.000000	0.000000	3.000000	15.000000	0.000000
2333.979296	0.149906	0.588207	-0.054233	72.383545	-25.083462	90.178558	2.451771	0.000000	-2.575598	0.000000	0.000000	0.000000	0.261115	-0.356692	-0.816222	0.000000	0.000000	3.000000	15.000000	0.000000
2333.982629	0.149906	0.588207	-0.054233	72.383545	-25.083462	90.178558	2.451771	0.000000	-2.575598	0.000000	0.000000	0.000000	0.261115	-0.356692	-0.816222	0.000000	0.000000	3.000000	15.000000	0.000000
2333.985962	0.150516	0.587016	-0.056844	71.672432	-25.550972	89.769562	2.495289	0.000000	-2.711635	0.000000	0.000000	0.000000	0.183011	-0.357196	-0.783342	0.000000	0.000000	3.000000	15.000000	0.000000
2333.989296	0.150516	0.587016	-0.056844	71.672432	-25.550972	89.769562	2.495289	0.000000	-2.711635	0.000000	0.000000	0.000000	0.183011	-0.357196	-0.783342	0.000000	0.000000	3.000000	15.000000	0.000000
2333.992629	0.150516	0.587016	-0.056844	71.672432	-25.550972	89.769562	2.495289	0.000000	-2.711635	0.000000	0.000000	0.000000	0.183011	-0.357196	-0.783342	0.000000	0.000000	3.000000	15.000000	0.000000
2333.995962	0.150976	0.585849	-0.059295	70.875824	-25.049429	90.555649	2.525791	0.000000	-2.842193	0.000000	0.000000	0.000000	0.137965	-0.350077	-0.735255	0.000000	0.000000	3.000000	15.000000	0.000000
2333.999296	0.150976	0.585849	-0.059295	70.875824	-25.049429	90.555649	2.525791	0.000000	-2.842193	0.000000	0.000000	0.000000	0.137965	-0.350077	-0.735255	0.000000	0.000000	3.000000	15.000000	0.000000
2334.002629	0.150976	0.585849	-0.059295	70.875824	-25.049429	90.555649	2.525791	0.000000	-2.842193	0.000000	0.000000	0.000000	0.137965	-0.350077	-0.735255	0.000000	0.000000	3.000000	15.000000	0.000000
2334.005962	0.151325	0.584676	-0.061661	70.097633	-23.862684	92.115730	2.548785	0.000000	-2.964735	0.000000	0.000000	0.000000	0.104737	-0.352089	-0.710002	0.000000	0.000000	3.000000	15.000000	0.000000
2334.009296	0.151325	0.584676	-0.061661	70.097633	-23.862684	92.115730	2.548785	0.000000	-2.964735	0.000000	0.000000	0.000000	0.104737	-0.352089	-0.710002	0.000000	0.000000	3.000000	15.000000	0.000000
2334.012629	0.151325	0.584676	-0.061661	70.097633	-23.862684	92.115730	2.548785	0.000000	-2.964735	0.000000	0.000000	0.000000	0.104737	-0.352089	-0.710002	0.000000	0.000000	3.000000	15.000000	0.000000
2334.015962	0.151501	0.583501	-0.063945	69.411453	-22.286709	94.156120	2.566241	0.000000	-3.083069	0.000000	0.000000	0.000000	0.052786	-0.352464	-0.685025	0.000000	0.000000	3.000000	15.000000	0.000000
2334.019296	0.151501	0.583501	-0.063945	69.411453	-22.286709	94.156120	2.566241	0.000000	-3.083069	0.000000	0.000000	0.000000	0.052786	-0.352464	-0.685025	0.000000	0.000000	3.000000	15.000000	0.000000
2334.022629	0.151501	0.583501	-0.063945	69.411453	-22.286709	94.156120	2.566241	0.000000	-3.083069	0.000000	0.000000	0.000000	0.052786	-0.352464	-0.685025	0.000000	0.000000	3.000000	15.000000	0.000000
2334.025962	0.151443	0.582383	-0.066089	68.831161	-20.587227	96.533913	2.575039	0.000000	-3.197239	0.000000	0.000000	0.000000	-0.017449	-0.335288	-0.643407	0.000000	0.000000	3.000000	15.000000	0.000000
2334.029296	0.151443	0.582383	-0.066089	68.831161	-20.587227	96.533913	2.575039	0.000000	-3.197239	0.000000	0.000000	0.000000	-0.017449	-0.335288	-0.643407	0.000000	0.000000	3.000000	15.000000	0.000000
2334.032629	0.151443	0.582383	-0.066089	68.831161	-20.587227	96.533913	2.575039	0.000000	-3.197239	0.000000	0.000000	0.000000	-0.017449	-0.335288	-0.643407	0.000000	0.000000	3.000000	15.000000	0.000000
2334.035962	0.151127	0.581317	-0.068058	68.311058	-18.905256	98.987526	2.572131	0.000000	-3.304474	0.000000	0.000000	0.000000	-0.094786	-0.319824	-0.590521	0.000000	0.000000	3.000000	15.000000	0.000000
2334.039296	0.151127	0.581317	-0.068058	68.311058	-18.905256	98.987526	2.572131	0.000000	-3.304474	0.000000	0.000000	0.000000	-0.094786	-0.319824	-0.590521	0.000000	0.000000	3.000000	15.000000	0.000000
2334.042629	0.151127	0.581317	-0.068058	68.311058	-18.905256	98.987526	2.572131	0.000000	-3.304474	0.000000	0.000000	0.000000	-0.094786	-0.319824	-0.590521	0.000000	0.000000	3.000000	15.000000	0.000000
2334.045962	0.150505	0.580237	-0.069932	67.852692	-17.308022	101.260063	2.556333	0.000000	-3.402894	0.000000	0.000000	0.000000	-0.186600	-0.324076	-0.562199	0.000000	0.000000	3.000000	15.000000	0.000000
2334.049296	0.150505	0.580237	-0.069932	67.852692	-17.308022	101.260063	2.556333	0.000000	-3.402894	0.000000	0.000000	0.000000	-0.186600	-0.324076	-0.562199	0.000000	0.000000	3.000000	15.000000	0.000000
2334.052629	0.150505	0.580237	-0.069932	67.852692	-17.308022	101.260063	2.556333	0.000000	-3.402894	0.000000	0.000000	0.000000	-0.186600	-0.324076	-0.562199	0.000000	0.000000	3.000000	15.000000	0.000000
2334.055962	0.149642	0.579160	-0.071718	67.439598	-15.845378	103.139099	2.525233	0.000000	-3.496594	0.000000	0.000000	0.000000	-0.258754	-0.323010	-0.535766	0.000000	0.000000	3.000000	15.000000	0.000000
2334.059296	0.149642	0.579160	-0.071718	67.439598	-15.845378	103.139099	2.525233	0.000000	-3.496594	0.000000	0.000000	0.000000	-0.258754	-0.323010	-0.535766	0.000000	0.000000	3.000000	15.000000	0.000000
2334.062629	0.149642	0.579160	-0.071718	67.439598	-15.845378	103.139099	2.525233	0.000000	-3.496594	0.000000	0.000000	0.000000	-0.258754	-0.323010	-0.535766	0.000000	0.000000	3.000000	15.000000	0.000000
2334.065962	0.148568	0.578029	-0.073458	67.081345	-14.490096	104.574020	2.482108	0.000000	-3.585889	0.000000	0.000000	0.000000	-0.322148	-0.339167	-0.522186	0.000000	0.000000	3.000000	15.000000	0.000000
2334.069296	0.148568	0.578029	-0.073458	67.081345	-14.490096	104.574020	2.482108	0.000000	-3.585889	0.000000	0.000000	0.000000	-0.322148	-0.339167	-0.522186	0.000000	0.000000	3.000000	15.000000	0.000000
2334.072629	0.148568	0.578029	-0.073458	67.081345	-14.490096	104.574020	2.482108	0.000000	-3.585889	0.000000	0.000000	0.000000	-0.322148	-0.339167	-0.522186	0.000000	0.000000	3.000000	15.000000	0.000000
2334.075962	0.147322	0.576836	-0.075117	66.782578	-13.259686	105.596863	2.428417	0.000000	-3.672920	0.000000	0.000000	0.000000	-0.374031	-0.358074	-0.497679	0.000000	0.000000	3.000000	15.000000	0.000000
2334.079296	0.147322	0.576836	-0.075117	66.782578	-13.259686	105.596863	2.428417	0.000000	-3.672920	0.000000	0.000000	0.000000	-0.374031	-0.358074	-0.497679	0.000000	0.000000	3.000000	15.000000	0.000000
2334.082629	0.147322	0.576836	-0.075117	66.782578	-13.259686	105.596863	2.428417	0.000000	-3.672920	0.000000	0.000000	0.000000	-0.374031	-0.358074	-0.497679	0.000000	0.000000	3.000000	15.000000	0.000000
2334.085962	0.145904	0.575590	-0.076749	66.524162	-12.178900	106.484962	2.366078	0.000000	-3.755866	0.000000	0.000000	0.000000	-0.425122	-0.373699	-0.489642	0.000000	0.000000	3.000000	15.000000	0.000000
2334.089296	0.145904	0.575590	-0.076749	66.524162	-12.178900	106.484962	2.366078	0.000000	-3.755866	0.000000	0.000000	0.000000	-0.425122	-0.373699	-0.489642	0.000000	0.000000	3.000000	15.000000	0.000000
2334.092629	0.145904	0.575590	-0.076749	66.524162	-12.178900	106.484962	2.366078	0.000000	-3.755866	0.000000	0.000000	0.000000	-0.425122	-0.373699	-0.489642	0.000000	0.000000	3.000000	15.000000	0.000000
2334.095962	0.144350	0.574318	-0.078278	66.287659	-11.256205	107.237701	2.295225	0.000000	-3.837473	0.000000	0.000000	0.000000	-0.466498	-0.381715	-0.458468	0.000000	0.000000	3.000000	15.000000	0.000000
2334.099296	0.144350	0.574318	-0.078278	66.287659	-11.256205	107.237701	2.295225	0.000000	-3.837473	0.000000	0.000000	0.000000	-0.466498	-0.381715	-0.458468	0.000000	0.000000	3.000000	15.000000	0.000000
2334.102629	0.144350	0.574318	-0.078278	66.287659	-11.256205	107.237701	2.295225	0.000000	-3.837473	0.000000	0.000000	0.000000	-0.466498	-0.381715	-0.458468	0.000000	0.000000	3.000000	15.000000	0.000000
2334.105962	0.142662	0.573049	-0.079640	66.051712	-10.448803	107.889748	2.217475	0.000000	-3.913885	0.000000	0.000000	0.000000	-0.506318	-0.380769	-0.408795	0.000000	0.000000	3.000000	15.000000	0.000000
2334.109296	0.142662	0.573049	-0.079640	66.051712	-10.448803	107.889748	2.217475	0.000000	-3.913885	0.000000	0.000000	0.000000	-0.506318	-0.380769	-0.408795	0.000000	0.000000	3.000000	15.000000	0.000000
2334.112629	0.142662	0.573049	-0.079640	66.051712	-10.448803	107.889748	2.217475	0.000000	-3.913885	0.000000	0.000000	0.000000	-0.506318	-0.380769	-0.408795	0.000000	0.000000	3.000000	15.000000	0.000000
2334.115962	0.140827	0.571844	-0.080827	65.813538	-9.747166	108.439629	2.133089	0.000000	-3.982017	0.000000	0.000000	0.000000	-0.550531	-0.361471	-0.356035	0.000000	0.000000	3.000000	15.000000	0.000000
2334.119296	0.140827	0.571844	-0.080827	65.813538	-9.747166	108.439629	2.133089	0.000000	-3.982017	0.000000	0.000000	0.000000	-0.550531	-0.361471	-0.356035	0.000000	0.000000	3.000000	15.000000	0.000000
2334.122629	0.140827	0.571844	-0.080827	65.813538	-9.747166	108.439629	2.133089	0.000000	-3.982017	0.000000	0.000000	0.000000	-0.550531	-0.361471	-0.356035	0.000000	0.000000	3.000000	15.000000	0.000000
2334.125962	0.138912	0.570663	-0.081877	65.580086	-9.103306	108.961113	2.041334	0.000000	-4.041356	0.000000	0.000000	0.000000	-0.574277	-0.354070	-0.315072	0.000000	0.000000	3.000000	15.000000	0.000000
2334.129296	0.138912	0.570663	-0.081877	65.580086	-9.103306	108.961113	2.041334	0.000000	-4.041356	0.000000	0.000000	0.000000	-0.574277	-0.354070	-0.315072	0.000000	0.000000	3.000000	15.000000	0.000000
2334.132629	0.138912	0.570663	-0.081877	65.580086	-9.103306	108.961113	2.041334	0.000000	-4.041356	0.000000	0.000000	0.000000	-0.574277	-0.354070	-0.315072	0.000000	0.000000	3.000000	15.000000	0.000000
2334.135962	0.136953	0.569529	-0.082811	65.374329	-8.486403	109.525513	1.945621	0.000000	-4.093868	0.000000	0.000000	0.000000	-0.587927	-0.340210	-0.280048	0.000000	0.000000	3.000000	15.000000	0.000000
2334.139296	0.136953	0.569529	-0.082811	65.374329	-8.486403	109.525513	1.945621	0.000000	-4.093868	0.000000	0.000000	0.000000	-0.587927	-0.340210	-0.280048	0.000000	0.000000	3.000000	15.000000	0.000000
2334.142629	0.136953	0.569529	-0.082811	65.374329	-8.486403	109.525513	1.945621	0.000000	-4.093868	0.000000	0.000000	0.000000	-0.587927	-0.340210	-0.280048	0.000000	0.000000	3.000000	15.000000	0.000000
2334.145962	0.134931	0.568451	-0.083674	65.205315	-7.923566	110.112999	1.847633	0.000000	-4.140543	0.000000	0.000000	0.000000	-0.606620	-0.323620	-0.258962	0.000000	0.000000	3.000000	15.000000	0.000000
2334.149296	0.134931	0.568451	-0.083674	65.205315	-7.923566	110.112999	1.847633	0.000000	-4.140543	0.000000	0.000000	0.000000	-0.606620	-0.323620	-0.258962	0.000000	0.000000	3.000000	15.000000	0.000000
2334.152629	0.134931	0.568451	-0.083674	65.205315	-7.923566	110.112999	1.847633	0.000000	-4.140543	0.000000	0.000000	0.000000	-0.606620	-0.323620	-0.258962	0.000000	0.000000	3.000000	15.000000	0.000000
2334.155962	0.132813	0.567405	-0.084449	65.055077	-7.451231	110.652245	1.746529	0.000000	-4.183703	0.000000	0.000000	0.000000	-0.635237	-0.313680	-0.232580	0.000000	0.000000	3.000000	15.000000	0.000000
2334.159296	0.132813	0.567405	-0.084449	65.055077	-7.451231	110.652245	1.746529	0.000000	-4.183703	0.000000	0.000000	0.000000	-0.635237	-0.313680	-0.232580	0.000000	0.000000	3.000000	15.000000	0.000000
2334.162629	0.132813	0.567405	-0.084449	65.055077	-7.451231	110.652245	1.746529	0.000000	-4.183703	0.000000	0.000000	0.000000	-0.635237	-0.313680	-0.232580	0.000000	0.000000	3.000000	15.000000	0.000000
2334.165962	0.130579	0.566404	-0.085085	64.917229	-7.100583	111.080956	1.640656	0.000000	-4.222467	0.000000	0.000000	0.000000	-0.670102	-0.300261	-0.190722	0.000000	0.000000	3.000000	15.000000	0.000000
2334.169296	0.130579	0.566404	-0.085085	64.917229	-7.100583	111.080956	1.640656	0.000000	-4.222467	0.000000	0.000000	0.000000	-0.670102	-0.300261	-0.190722	0.000000	0.000000	3.000000	15.000000	0.000000
2334.172629	0.130579	0.566404	-0.085085	64.917229	-7.100583	111.080956	1.640656	0.000000	-4.222467	0.000000	0.000000	0.000000	-0.670102	-0.300261	-0.190722	0.000000	0.000000	3.000000	15.000000	0.000000
2334.175962	0.128219	0.565474	-0.085612	64.787514	-6.871892	111.385941	1.528973	0.000000	-4.254254	0.000000	0.000000	0.000000	-0.708034	-0.279123	-0.158028	0.000000	0.000000	3.000000	15.000000	0.000000
2334.179296	0.128219	0.565474	-0.085612	64.787514	-6.871892	111.385941	1.528973	0.000000	-4.254254	0.000000	0.000000	0.000000	-0.708034	-0.279123	-0.158028	0.000000	0.000000	3.000000	15.000000	0.000000
2334.182629	0.128219	0.565474	-0.085612	64.787514	-6.871892	111.385941	1.528973	0.000000	-4.254254	0.000000	0.000000	0.000000	-0.708034	-0.279123	-0.158028	0.000000	0.000000	3.000000	15.000000	0.000000
2334.185962	0.125762	0.564597	-0.086061	64.656296	-6.770201	111.544067	1.410968	0.000000	-4.280592	0.000000	0.000000	0.000000	-0.737214	-0.263153	-0.134810	0.000000	0.000000	3.000000	15.000000	0.000000
2334.189296	0.125762	0.564597	-0.086061	64.656296	-6.770201	111.544067	1.410968	0.000000	-4.280592	0.000000	0.000000	0.000000	-0.737214	-0.263153	-0.134810	0.000000	0.000000	3.000000	15.000000	0.000000
2334.192629	0.125762	0.564597	-0.086061	64.656296	-6.770201	111.544067	1.410968	0.000000	-4.280592	0.000000	0.000000	0.000000	-0.737214	-0.263153	-0.134810	0.000000	0.000000	3.000000	15.000000	0.000000
2334.195962	0.123160	0.563789	-0.086400	64.525764	-6.777226	111.584633	1.288099	0.000000	-4.303061	0.000000	0.000000	0.000000	-0.780503	-0.242370	-0.101498	0.000000	0.000000	3.000000	15.000000	0.000000
2334.199296	0.123160	0.563789	-0.086400	64.525764	-6.777226	111.584633	1.288099	0.000000	-4.303061	0.000000	0.000000	0.000000	-0.780503	-0.242370	-0.101498	0.000000	0.000000	3.000000	15.000000	0.000000
2334.202629	0.123160	0.563789	-0.086400	64.525764	-6.777226	111.584633	1.288099	0.000000	-4.303061	0.000000	0.000000	0.000000	-0.780503	-0.242370	-0.101498	0.000000	0.000000	3.000000	15.000000	0.000000
2334.205962	0.120465	0.563071	-0.086652	64.406708	-6.860426	111.571007	1.158015	0.000000	-4.319977	0.000000	0.000000	0.000000	-0.808642	-0.215410	-0.075781	0.000000	0.000000	3.000000	15.000000	0.000000
2334.209296	0.120465	0.563071	-0.086652	64.406708	-6.860426	111.571007	1.158015	0.000000	-4.319977	0.000000	0.000000	0.000000	-0.808642	-0.215410	-0.075781	0.000000	0.000000	3.000000	15.000000	0.000000
2334.212629	0.120465	0.563071	-0.086652	64.406708	-6.860426	111.571007	1.158015	0.000000	-4.319977	0.000000	0.000000	0.000000	-0.808642	-0.215410	-0.075781	0.000000	0.000000	3.000000	15.000000	0.000000
2334.215962	0.117649	0.562366	-0.086840	64.309715	-7.011858	111.533417	1.023241	0.000000	-4.332607	0.000000	0.000000	0.000000	-0.844609	-0.211279	-0.056317	0.000000	0.000000	3.000000	15.000000	0.000000
2334.219296	0.117649	0.562366	-0.086840	64.309715	-7.011858	111.533417	1.023241	0.000000	-4.332607	0.000000	0.000000	0.000000	-0.844609	-0.211279	-0.056317	0.000000	0.000000	3.000000	15.000000	0.000000
2334.222629	0.117649	0.562366	-0.086840	64.309715	-7.011858	111.533417	1.023241	0.000000	-4.332607	0.000000	0.000000	0.000000	-0.844609	-0.211279	-0.056317	0.000000	0.000000	3.000000	15.000000	0.000000
2334.225962	0.114695	0.561725	-0.086901	64.230843	-7.180802	111.565125	0.882473	0.000000	-4.341993	0.000000	0.000000	0.000000	-0.886225	-0.192381	-0.018229	0.000000	0.000000	3.000000	15.000000	0.000000
2334.229296	0.114695	0.561725	-0.086901	64.230843	-7.180802	111.565125	0.882473	0.000000	-4.341993	0.000000	0.000000	0.000000	-0.886225	-0.192381	-0.018229	0.000000	0.000000	3.000000	15.000000	0.000000
2334.232629	0.114695	0.561725	-0.086901	64.230843	-7.180802	111.565125	0.882473	0.000000	-4.341993	0.000000	0.000000	0.000000	-0.886225	-0.192381	-0.018229	0.000000	0.000000	3.000000	15.000000	0.000000
2334.235962	0.111644	0.561092	-0.086884	64.161720	-7.323432	111.582886	0.734769	0.000000	-4.345031	0.000000	0.000000	0.000000	-0.915279	-0.189802	0.004979	0.000000	0.000000	3.000000	15.000000	0.000000
2334.239296	0.111644	0.561092	-0.086884	64.161720	-7.323432	111.582886	0.734769	0.000000	-4.345031	0.000000	0.000000	0.000000	-0.915279	-0.189802	0.004979	0.000000	0.000000	3.000000	15.000000	0.000000
2334.242629	0.111644	0.561092	-0.086884	64.161720	-7.323432	111.582886	0.734769	0.000000	-4.345031	0.000000	0.000000	0.000000	-0.915279	-0.189802	0.004979	0.000000	0.000000	3.000000	15.000000	0.000000
2334.245962	0.108582	0.560517	-0.086759	64.070435	-7.365551	111.423248	0.582222	0.000000	-4.344202	0.000000	0.000000	0.000000	-0.918819	-0.172532	0.037593	0.000000	0.000000	3.000000	15.000000	0.000000
2334.249296	0.108582	0.560517	-0.086759	64.070435	-7.365551	111.423248	0.582222	0.000000	-4.344202	0.000000	0.000000	0.000000	-0.918819	-0.172532	0.037593	0.000000	0.000000	3.000000	15.000000	0.000000
2334.252629	0.108582	0.560517	-0.086759	64.070435	-7.365551	111.423248	0.582222	0.000000	-4.344202	0.000000	0.000000	0.000000	-0.918819	-0.172532	0.037593	0.000000	0.000000	3.000000	15.000000	0.000000
2334.255962	0.105530	0.559967	-0.086571	63.930496	-7.222263	111.230133	0.429086	0.000000	-4.337936	0.000000	0.000000	0.000000	-0.915652	-0.165210	0.056277	0.000000	0.000000	3.000000	15.000000	0.000000
2334.259296	0.105530	0.559967	-0.086571	63.930496	-7.222263	111.230133	0.429086	0.000000	-4.337936	0.000000	0.000000	0.000000	-0.915652	-0.165210	0.056277	0.000000	0.000000	3.000000	15.000000	0.000000
2334.262629	0.105530	0.559967	-0.086571	63.930496	-7.222263	111.230133	0.429086	0.000000	-4.337936	0.000000	0.000000	0.000000	-0.915652	-0.165210	0.056277	0.000000	0.000000	3.000000	15.000000	0.000000
2334.265962	0.102537	0.559489	-0.086276	63.705921	-6.874794	110.942780	0.276477	0.000000	-4.328557	0.000000	0.000000	0.000000	-0.897878	-0.143247	0.088577	0.000000	0.000000	3.000000	15.000000	0.000000
2334.269296	0.102537	0.559489	-0.086276	63.705921	-6.874794	110.942780	0.276477	0.000000	-4.328557	0.000000	0.000000	0.000000	-0.897878	-0.143247	0.088577	0.000000	0.000000	3.000000	15.000000	0.000000
2334.272629	0.102537	0.559489	-0.086276	63.705921	-6.874794	110.942780	0.276477	0.000000	-4.328557	0.000000	0.000000	0.000000	-0.897878	-0.143247	0.088577	0.000000	0.000000	3.000000	15.000000	0.000000
2334.275962	0.099554	0.559079	-0.085833	63.410324	-6.379803	110.797462	0.126831	0.000000	-4.313794	0.000000	0.000000	0.000000	-0.894918	-0.122882	0.132757	0.000000	0.000000	3.000000	15.000000	0.000000
2334.279296	0.099554	0.559079	-0.085833	63.410324	-6.379803	110.797462	0.126831	0.000000	-4.313794	0.000000	0.000000	0.000000	-0.894918	-0.122882	0.132757	0.000000	0.000000	3.000000	15.000000	0.000000
2334.282629	0.099554	0.559079	-0.085833	63.410324	-6.379803	110.797462	0.126831	0.000000	-4.313794	0.000000	0.000000	0.000000	-0.894918	-0.122882	0.132757	0.000000	0.000000	3.000000	15.000000	0.000000
2334.285962	0.096543	0.558710	-0.085299	63.077469	-5.821760	110.879028	-0.022323	0.000000	-4.291667	0.000000	0.000000	0.000000	-0.903052	-0.110926	0.160324	0.000000	0.000000	3.000000	15.000000	0.000000
2334.289296	0.096543	0.558710	-0.085299	63.077469	-5.821760	110.879028	-0.022323	0.000000	-4.291667	0.000000	0.000000	0.000000	-0.903052	-0.110926	0.160324	0.000000	0.000000	3.000000	15.000000	0.000000
2334.292629	0.096543	0.558710	-0.085299	63.077469	-5.821760	110.879028	-0.022323	0.000000	-4.291667	0.000000	0.000000	0.000000	-0.903052	-0.110926	0.160324	0.000000	0.000000	3.000000	15.000000	0.000000
2334.295962	0.093497	0.558391	-0.084626	62.738327	-5.278296	111.065117	-0.172831	0.000000	-4.264946	0.000000	0.000000	0.000000	-0.914044	-0.095644	0.201731	0.000000	0.000000	3.000000	15.000000	0.000000
2334.299296	0.093497	0.558391	-0.084626	62.738327	-5.278296	111.065117	-0.172831	0.000000	-4.264946	0.000000	0.000000	0.000000	-0.914044	-0.095644	0.201731	0.000000	0.000000	3.000000	15.000000	0.000000
2334.302629	0.093497	0.558391	-0.084626	62.738327	-5.278296	111.065117	-0.172831	0.000000	-4.264946	0.000000	0.000000	0.000000	-0.914044	-0.095644	0.201731	0.000000	0.000000	3.000000	15.000000	0.000000
2334.305962	0.090417	0.558111	-0.083863	62.408745	-4.775532	111.143456	-0.325172	0.000000	-4.231325	0.000000	0.000000	0.000000	-0.923884	-0.083840	0.228948	0.000000	0.000000	3.000000	15.000000	0.000000
2334.309296	0.090417	0.558111	-0.083863	62.408745	-4.775532	111.143456	-0.325172	0.000000	-4.231325	0.000000	0.000000	0.000000	-0.923884	-0.083840	0.228948	0.000000	0.000000	3.000000	15.000000	0.000000
2334.312629	0.090417	0.558111	-0.083863	62.408745	-4.775532	111.143456	-0.325172	0.000000	-4.231325	0.000000	0.000000	0.000000	-0.923884	-0.083840	0.228948	0.000000	0.000000	3.000000	15.000000	0.000000
2334.315962	0.087318	0.557813	-0.083022	62.102444	-4.327431	111.142738	-0.479153	0.000000	-4.193167	0.000000	0.000000	0.000000	-0.929736	-0.089569	0.252385	0.000000	0.000000	3.000000	15.000000	0.000000
2334.319296	0.087318	0.557813	-0.083022	62.102444	-4.327431	111.142738	-0.479153	0.000000	-4.193167	0.000000	0.000000	0.000000	-0.929736	-0.089569	0.252385	0.000000	0.000000	3.000000	15.000000	0.000000
2334.322629	0.087318	0.557813	-0.083022	62.102444	-4.327431	111.142738	-0.479153	0.000000	-4.193167	0.000000	0.000000	0.000000	-0.929736	-0.089569	0.252385	0.000000	0.000000	3.000000	15.000000	0.000000
2334.325962	0.084220	0.557525	-0.082164	61.839256	-3.925775	111.183647	-0.634109	0.000000	-4.151103	0.000000	0.000000	0.000000	-0.929214	-0.086226	0.257344	0.000000	0.000000	3.000000	15.000000	0.000000
2334.329296	0.084220	0.557525	-0.082164	61.839256	-3.925775	111.183647	-0.634109	0.000000	-4.151103	0.000000	0.000000	0.000000	-0.929214	-0.086226	0.257344	0.000000	0.000000	3.000000	15.000000	0.000000
2334.332629	0.084220	0.557525	-0.082164	61.839256	-3.925775	111.183647	-0.634109	0.000000	-4.151103	0.000000	0.000000	0.000000	-0.929214	-0.086226	0.257344	0.000000	0.000000	3.000000	15.000000	0.000000
2334.335962	0.081177	0.557249	-0.081301	61.610027	-3.570014	111.210732	-0.788978	0.000000	-4.108212	0.000000	0.000000	0.000000	-0.912887	-0.082857	0.258885	0.000000	0.000000	3.000000	15.000000	0.000000
2334.339296	0.081177	0.557249	-0.081301	61.610027	-3.570014	111.210732	-0.788978	0.000000	-4.108212	0.000000	0.000000	0.000000	-0.912887	-0.082857	0.258885	0.000000	0.000000	3.000000	15.000000	0.000000
2334.342629	0.081177	0.557249	-0.081301	61.610027	-3.570014	111.210732	-0.788978	0.000000	-4.108212	0.000000	0.000000	0.000000	-0.912887	-0.082857	0.258885	0.000000	0.000000	3.000000	15.000000	0.000000
2334.345962	0.078219	0.556989	-0.080463	61.413441	-3.235607	110.955742	-0.941126	0.000000	-4.065064	0.000000	0.000000	0.000000	-0.887459	-0.078071	0.251446	0.000000	0.000000	3.000000	15.000000	0.000000
2334.349296	0.078219	0.556989	-0.080463	61.413441	-3.235607	110.955742	-0.941126	0.000000	-4.065064	0.000000	0.000000	0.000000	-0.887459	-0.078071	0.251446	0.000000	0.000000	3.000000	15.000000	0.000000
2334.352629	0.078219	0.556989	-0.080463	61.413441	-3.235607	110.955742	-0.941126	0.000000	-4.065064	0.000000	0.000000	0.000000	-0.887459	-0.078071	0.251446	0.000000	0.000000	3.000000	15.000000	0.000000
2334.355962	0.075380	0.556788	-0.079571	61.244804	-2.927314	110.534431	-1.089035	0.000000	-4.023157	0.000000	0.000000	0.000000	-0.851762	-0.060261	0.267601	0.000000	0.000000	3.000000	15.000000	0.000000
2334.359296	0.075380	0.556788	-0.079571	61.244804	-2.927314	110.534431	-1.089035	0.000000	-4.023157	0.000000	0.000000	0.000000	-0.851762	-0.060261	0.267601	0.000000	0.000000	3.000000	15.000000	0.000000
2334.362629	0.075380	0.556788	-0.079571	61.244804	-2.927314	110.534431	-1.089035	0.000000	-4.023157	0.000000	0.000000	0.000000	-0.851762	-0.060261	0.267601	0.000000	0.000000	3.000000	15.000000	0.000000
2334.365962	0.072698	0.556663	-0.078611	61.102974	-2.618386	110.422333	-1.230996	0.000000	-3.978556	0.000000	0.000000	0.000000	-0.804599	-0.037610	0.288160	0.000000	0.000000	3.000000	15.000000	0.000000
2334.369296	0.072698	0.556663	-0.078611	61.102974	-2.618386	110.422333	-1.230996	0.000000	-3.978556	0.000000	0.000000	0.000000	-0.804599	-0.037610	0.288160	0.000000	0.000000	3.000000	15.000000	0.000000
2334.372629	0.072698	0.556663	-0.078611	61.102974	-2.618386	110.422333	-1.230996	0.000000	-3.978556	0.000000	0.000000	0.000000	-0.804599	-0.037610	0.288160	0.000000	0.000000	3.000000	15.000000	0.000000
2334.375962	0.070175	0.556629	-0.077559	60.990871	-2.304387	110.515808	-1.365096	0.000000	-3.930530	0.000000	0.000000	0.000000	-0.756804	-0.010186	0.315382	0.000000	0.000000	3.000000	15.000000	0.000000
2334.379296	0.070175	0.556629	-0.077559	60.990871	-2.304387	110.515808	-1.365096	0.000000	-3.930530	0.000000	0.000000	0.000000	-0.756804	-0.010186	0.315382	0.000000	0.000000	3.000000	15.000000	0.000000
2334.382629	0.070175	0.556629	-0.077559	60.990871	-2.304387	110.515808	-1.365096	0.000000	-3.930530	0.000000	0.000000	0.000000	-0.756804	-0.010186	0.315382	0.000000	0.000000	3.000000	15.000000	0.000000
2334.385962	0.067827	0.556628	-0.076425	60.904434	-2.008200	110.337158	-1.491230	0.000000	-3.877966	0.000000	0.000000	0.000000	-0.704478	-0.000250	0.340190	0.000000	0.000000	3.000000	15.000000	0.000000
2334.389296	0.067827	0.556628	-0.076425	60.904434	-2.008200	110.337158	-1.491230	0.000000	-3.877966	0.000000	0.000000	0.000000	-0.704478	-0.000250	0.340190	0.000000	0.000000	3.000000	15.000000	0.000000
2334.392629	0.067827	0.556628	-0.076425	60.904434	-2.008200	110.337158	-1.491230	0.000000	-3.877966	0.000000	0.000000	0.000000	-0.704478	-0.000250	0.340190	0.000000	0.000000	3.000000	15.000000	0.000000
2334.395962	0.065645	0.556687	-0.075141	60.842136	-1.734481	109.938545	-1.608642	0.000000	-3.821268	0.000000	0.000000	0.000000	-0.654710	0.017780	0.385395	0.000000	0.000000	3.000000	15.000000	0.000000
2334.399296	0.065645	0.556687	-0.075141	60.842136	-1.734481	109.938545	-1.608642	0.000000	-3.821268	0.000000	0.000000	0.000000	-0.654710	0.017780	0.385395	0.000000	0.000000	3.000000	15.000000	0.000000
2334.402629	0.065645	0.556687	-0.075141	60.842136	-1.734481	109.938545	-1.608642	0.000000	-3.821268	0.000000	0.000000	0.000000	-0.654710	0.017780	0.385395	0.000000	0.000000	3.000000	15.000000	0.000000
2334.405962	0.063545	0.556719	-0.073854	60.811092	-1.479453	109.642677	-1.717761	0.000000	-3.757035	0.000000	0.000000	0.000000	-0.629923	0.009674	0.385885	0.000000	0.000000	3.000000	15.000000	0.000000
2334.409296	0.063545	0.556719	-0.073854	60.811092	-1.479453	109.642677	-1.717761	0.000000	-3.757035	0.000000	0.000000	0.000000	-0.629923	0.009674	0.385885	0.000000	0.000000	3.000000	15.000000	0.000000
2334.412629	0.063545	0.556719	-0.073854	60.811092	-1.479453	109.642677	-1.717761	0.000000	-3.757035	0.000000	0.000000	0.000000	-0.629923	0.009674	0.385885	0.000000	0.000000	3.000000	15.000000	0.000000
2334.415962	0.061519	0.556773	-0.072506	60.822132	-1.264190	109.396240	-1.822748	0.000000	-3.692721	0.000000	0.000000	0.000000	-0.607772	0.016021	0.404583	0.000000	0.000000	3.000000	15.000000	0.000000
2334.419296	0.061519	0.556773	-0.072506	60.822132	-1.264190	109.396240	-1.822748	0.000000	-3.692721	0.000000	0.000000	0.000000	-0.607772	0.016021	0.404583	0.000000	0.000000	3.000000	15.000000	0.000000
2334.422629	0.061519	0.556773	-0.072506	60.822132	-1.264190	109.396240	-1.822748	0.000000	-3.692721	0.000000	0.000000	0.000000	-0.607772	0.016021	0.404583	0.000000	0.000000	3.000000	15.000000	0.000000
2334.425962	0.059525	0.556874	-0.071118	60.875175	-1.090497	109.147949	-1.924043	0.000000	-3.625291	0.000000	0.000000	0.000000	-0.598184	0.030285	0.416465	0.000000	0.000000	3.000000	15.000000	0.000000
2334.429296	0.059525	0.556874	-0.071118	60.875175	-1.090497	109.147949	-1.924043	0.000000	-3.625291	0.000000	0.000000	0.000000	-0.598184	0.030285	0.416465	0.000000	0.000000	3.000000	15.000000	0.000000
2334.432629	0.059525	0.556874	-0.071118	60.875175	-1.090497	109.147949	-1.924043	0.000000	-3.625291	0.000000	0.000000	0.000000	-0.598184	0.030285	0.416465	0.000000	0.000000	3.000000	15.000000	0.000000
2334.435962	0.057533	0.557012	-0.069635	60.947090	-0.925072	109.121078	-2.023741	0.000000	-3.555880	0.000000	0.000000	0.000000	-0.597631	0.041486	0.444631	0.000000	0.000000	3.000000	15.000000	0.000000
2334.439296	0.057533	0.557012	-0.069635	60.947090	-0.925072	109.121078	-2.023741	0.000000	-3.555880	0.000000	0.000000	0.000000	-0.597631	0.041486	0.444631	0.000000	0.000000	3.000000	15.000000	0.000000
2334.442629	0.057533	0.557012	-0.069635	60.947090	-0.925072	109.121078	-2.023741	0.000000	-3.555880	0.000000	0.000000	0.000000	-0.597631	0.041486	0.444631	0.000000	0.000000	3.000000	15.000000	0.000000
2334.445962	0.055548	0.557177	-0.068011	61.008583	-0.728164	109.206383	-2.123346	0.000000	-3.481775	0.000000	0.000000	0.000000	-0.595528	0.049531	0.487286	0.000000	0.000000	3.000000	15.000000	0.000000
2334.449296	0.055548	0.557177	-0.068011	61.008583	-0.728164	109.206383	-2.123346	0.000000	-3.481775	0.000000	0.000000	0.000000	-0.595528	0.049531	0.487286	0.000000	0.000000	3.000000	15.000000	0.000000
2334.452629	0.055548	0.557177	-0.068011	61.008583	-0.728164	109.206383	-2.123346	0.000000	-3.481775	0.000000	0.000000	0.000000	-0.595528	0.049531	0.487286	0.000000	0.000000	3.000000	15.000000	0.000000
2334.455962	0.053564	0.557374	-0.066269	61.057732	-0.517421	108.932549	-2.222600	0.000000	-3.400560	0.000000	0.000000	0.000000	-0.595182	0.059033	0.522668	0.000000	0.000000	3.000000	15.000000	0.000000
2334.459296	0.053564	0.557374	-0.066269	61.057732	-0.517421	108.932549	-2.222600	0.000000	-3.400560	0.000000	0.000000	0.000000	-0.595182	0.059033	0.522668	0.000000	0.000000	3.000000	15.000000	0.000000
2334.462629	0.053564	0.557374	-0.066269	61.057732	-0.517421	108.932549	-2.222600	0.000000	-3.400560	0.000000	0.000000	0.000000	-0.595182	0.059033	0.522668	0.000000	0.000000	3.000000	15.000000	0.000000
2334.465962	0.051595	0.557586	-0.064430	61.092300	-0.284201	108.366280	-2.321797	0.000000	-3.313449	0.000000	0.000000	0.000000	-0.590626	0.063581	0.551644	0.000000	0.000000	3.000000	15.000000	0.000000
2334.469296	0.051595	0.557586	-0.064430	61.092300	-0.284201	108.366280	-2.321797	0.000000	-3.313449	0.000000	0.000000	0.000000	-0.590626	0.063581	0.551644	0.000000	0.000000	3.000000	15.000000	0.000000
2334.472629	0.051595	0.557586	-0.064430	61.092300	-0.284201	108.366280	-2.321797	0.000000	-3.313449	0.000000	0.000000	0.000000	-0.590626	0.063581	0.551644	0.000000	0.000000	3.000000	15.000000	0.000000
2334.475962	0.049624	0.557829	-0.062474	61.116219	-0.011245	107.900642	-2.420235	0.000000	-3.221509	0.000000	0.000000	0.000000	-0.591446	0.072907	0.586981	0.000000	0.000000	3.000000	15.000000	0.000000
2334.479296	0.049624	0.557829	-0.062474	61.116219	-0.011245	107.900642	-2.420235	0.000000	-3.221509	0.000000	0.000000	0.000000	-0.591446	0.072907	0.586981	0.000000	0.000000	3.000000	15.000000	0.000000
2334.482629	0.049624	0.557829	-0.062474	61.116219	-0.011245	107.900642	-2.420235	0.000000	-3.221509	0.000000	0.000000	0.000000	-0.591446	0.072907	0.586981	0.000000	0.000000	3.000000	15.000000	0.000000
2334.485962	0.047740	0.558147	-0.060422	61.129292	0.347962	107.628723	-2.518809	0.000000	-3.123678	0.000000	0.000000	0.000000	-0.565044	0.095293	0.615561	0.000000	0.000000	3.000000	15.000000	0.000000
2334.489296	0.047740	0.558147	-0.060422	61.129292	0.347962	107.628723	-2.518809	0.000000	-3.123678	0.000000	0.000000	0.000000	-0.565044	0.095293	0.615561	0.000000	0.000000	3.000000	15.000000	0.000000
2334.492629	0.047740	0.558147	-0.060422	61.129292	0.347962	107.628723	-2.518809	0.000000	-3.123678	0.000000	0.000000	0.000000	-0.565044	0.095293	0.615561	0.000000	0.000000	3.000000	15.000000	0.000000
2334.495962	0.045958	0.558528	-0.058319	61.125793	0.796995	107.639008	-2.612983	0.000000	-3.021085	0.000000	0.000000	0.000000	-0.534567	0.114462	0.630881	0.000000	0.000000	3.000000	15.000000	0.000000
2334.499296	0.045958	0.558528	-0.058319	61.125793	0.796995	107.639008	-2.612983	0.000000	-3.021085	0.000000	0.000000	0.000000	-0.534567	0.114462	0.630881	0.000000	0.000000	3.000000	15.000000	0.000000
2334.502629	0.045958	0.558528	-0.058319	61.125793	0.796995	107.639008	-2.612983	0.000000	-3.021085	0.000000	0.000000	0.000000	-0.534567	0.114462	0.630881	0.000000	0.000000	3.000000	15.000000	0.000000
2334.505962	0.044325	0.559040	-0.056093	61.092957	1.326883	107.915596	-2.702078	0.000000	-2.915938	0.000000	0.000000	0.000000	-0.489990	0.153574	0.667672	0.000000	0.000000	3.000000	15.000000	0.000000
2334.509296	0.044325	0.559040	-0.056093	61.092957	1.326883	107.915596	-2.702078	0.000000	-2.915938	0.000000	0.000000	0.000000	-0.489990	0.153574	0.667672	0.000000	0.000000	3.000000	15.000000	0.000000
2334.512629	0.044325	0.559040	-0.056093	61.092957	1.326883	107.915596	-2.702078	0.000000	-2.915938	0.000000	0.000000	0.000000	-0.489990	0.153574	0.667672	0.000000	0.000000	3.000000	15.000000	0.000000
2334.515962	0.042787	0.559656	-0.053708	61.027039	1.926298	108.332016	-2.783743	0.000000	-2.804659	0.000000	0.000000	0.000000	-0.461582	0.184670	0.715499	0.000000	0.000000	3.000000	15.000000	0.000000
2334.519296	0.042787	0.559656	-0.053708	61.027039	1.926298	108.332016	-2.783743	0.000000	-2.804659	0.000000	0.000000	0.000000	-0.461582	0.184670	0.715499	0.000000	0.000000	3.000000	15.000000	0.000000
2334.522629	0.042787	0.559656	-0.053708	61.027039	1.926298	108.332016	-2.783743	0.000000	-2.804659	0.000000	0.000000	0.000000	-0.461582	0.184670	0.715499	0.000000	0.000000	3.000000	15.000000	0.000000
2334.525962	0.041341	0.560398	-0.051169	60.918423	2.589367	108.810905	-2.860673	0.000000	-2.685410	0.000000	0.000000	0.000000	-0.433564	0.222666	0.761672	0.000000	0.000000	3.000000	15.000000	0.000000
2334.529296	0.041341	0.560398	-0.051169	60.918423	2.589367	108.810905	-2.860673	0.000000	-2.685410	0.000000	0.000000	0.000000	-0.433564	0.222666	0.761672	0.000000	0.000000	3.000000	15.000000	0.000000
2334.532629	0.041341	0.560398	-0.051169	60.918423	2.589367	108.810905	-2.860673	0.000000	-2.685410	0.000000	0.000000	0.000000	-0.433564	0.222666	0.761672	0.000000	0.000000	3.000000	15.000000	0.000000
2334.535962	0.040027	0.561229	-0.048493	60.830704	3.287293	109.360268	-2.932934	0.000000	-2.558464	0.000000	0.000000	0.000000	-0.394414	0.249360	0.802759	0.000000	0.000000	3.000000	15.000000	0.000000
2334.539296	0.040027	0.561229	-0.048493	60.830704	3.287293	109.360268	-2.932934	0.000000	-2.558464	0.000000	0.000000	0.000000	-0.394414	0.249360	0.802759	0.000000	0.000000	3.000000	15.000000	0.000000
2334.542629	0.040027	0.561229	-0.048493	60.830704	3.287293	109.360268	-2.932934	0.000000	-2.558464	0.000000	0.000000	0.000000	-0.394414	0.249360	0.802759	0.000000	0.000000	3.000000	15.000000	0.000000
2334.545962	0.038783	0.562034	-0.045897	61.040260	4.005296	109.790649	-2.998669	0.000000	-2.424671	0.000000	0.000000	0.000000	-0.372986	0.241428	0.778909	0.000000	0.000000	3.000000	15.000000	0.000000
2334.549296	0.038783	0.562034	-0.045897	61.040260	4.005296	109.790649	-2.998669	0.000000	-2.424671	0.000000	0.000000	0.000000	-0.372986	0.241428	0.778909	0.000000	0.000000	3.000000	15.000000	0.000000
2334.552629	0.038783	0.562034	-0.045897	61.040260	4.005296	109.790649	-2.998669	0.000000	-2.424671	0.000000	0.000000	0.000000	-0.372986	0.241428	0.778909	0.000000	0.000000	3.000000	15.000000	0.000000
2334.555962	0.037576	0.562828	-0.043357	61.635662	4.836048	110.216858	-3.060833	0.000000	-2.294853	0.000000	0.000000	0.000000	-0.362058	0.238434	0.761987	0.000000	0.000000	3.000000	15.000000	0.000000
2334.559296	0.037576	0.562828	-0.043357	61.635662	4.836048	110.216858	-3.060833	0.000000	-2.294853	0.000000	0.000000	0.000000	-0.362058	0.238434	0.761987	0.000000	0.000000	3.000000	15.000000	0.000000
2334.562629	0.037576	0.562828	-0.043357	61.635662	4.836048	110.216858	-3.060833	0.000000	-2.294853	0.000000	0.000000	0.000000	-0.362058	0.238434	0.761987	0.000000	0.000000	3.000000	15.000000	0.000000
2334.565962	0.036468	0.563747	-0.040639	62.341949	5.886804	111.000305	-3.121176	0.000000	-2.167855	0.000000	0.000000	0.000000	-0.332547	0.275595	0.815524	0.000000	0.000000	3.000000	15.000000	0.000000
2334.569296	0.036468	0.563747	-0.040639	62.341949	5.886804	111.000305	-3.121176	0.000000	-2.167855	0.000000	0.000000	0.000000	-0.332547	0.275595	0.815524	0.000000	0.000000	3.000000	15.000000	0.000000
2334.572629	0.036468	0.563747	-0.040639	62.341949	5.886804	111.000305	-3.121176	0.000000	-2.167855	0.000000	0.000000	0.000000	-0.332547	0.275595	0.815524	0.000000	0.000000	3.000000	15.000000	0.000000
2334.575962	0.035455	0.564757	-0.037779	62.985302	7.162404	112.232559	-3.176601	0.000000	-2.031934	0.000000	0.000000	0.000000	-0.303981	0.302992	0.857827	0.000000	0.000000	3.000000	15.000000	0.000000
2334.579296	0.035455	0.564757	-0.037779	62.985302	7.162404	112.232559	-3.176601	0.000000	-2.031934	0.000000	0.000000	0.000000	-0.303981	0.302992	0.857827	0.000000	0.000000	3.000000	15.000000	0.000000
2334.582629	0.035455	0.564757	-0.037779	62.985302	7.162404	112.232559	-3.176601	0.000000	-2.031934	0.000000	0.000000	0.000000	-0.303981	0.302992	0.857827	0.000000	0.000000	3.000000	15.000000	0.000000
2334.585962	0.034482	0.565887	-0.034714	63.525597	8.594300	113.810196	-3.227264	0.000000	-1.888963	0.000000	0.000000	0.000000	-0.291810	0.339029	0.919569	0.000000	0.000000	3.000000	15.000000	0.000000
2334.589296	0.034482	0.565887	-0.034714	63.525597	8.594300	113.810196	-3.227264	0.000000	-1.888963	0.000000	0.000000	0.000000	-0.291810	0.339029	0.919569	0.000000	0.000000	3.000000	15.000000	0.000000
2334.592629	0.034482	0.565887	-0.034714	63.525597	8.594300	113.810196	-3.227264	0.000000	-1.888963	0.000000	0.000000	0.000000	-0.291810	0.339029	0.919569	0.000000	0.000000	3.000000	15.000000	0.000000
2334.595962	0.033544	0.567134	-0.031511	63.966026	10.055914	115.272530	-3.275899	0.000000	-1.735702	0.000000	0.000000	0.000000	-0.281546	0.374101	0.960859	0.000000	0.000000	3.000000	15.000000	0.000000
2334.599296	0.033544	0.567134	-0.031511	63.966026	10.055914	115.272530	-3.275899	0.000000	-1.735702	0.000000	0.000000	0.000000	-0.281546	0.374101	0.960859	0.000000	0.000000	3.000000	15.000000	0.000000
2334.602629	0.033544	0.567134	-0.031511	63.966026	10.055914	115.272530	-3.275899	0.000000	-1.735702	0.000000	0.000000	0.000000	-0.281546	0.374101	0.960859	0.000000	0.000000	3.000000	15.000000	0.000000
2334.605962	0.032638	0.568459	-0.028184	64.357414	11.427352	116.325569	-3.322824	0.000000	-1.575558	0.000000	0.000000	0.000000	-0.271688	0.397435	0.998057	0.000000	0.000000	3.000000	15.000000	0.000000
2334.609296	0.032638	0.568459	-0.028184	64.357414	11.427352	116.325569	-3.322824	0.000000	-1.575558	0.000000	0.000000	0.000000	-0.271688	0.397435	0.998057	0.000000	0.000000	3.000000	15.000000	0.000000
2334.612629	0.032638	0.568459	-0.028184	64.357414	11.427352	116.325569	-3.322824	0.000000	-1.575558	0.000000	0.000000	0.000000	-0.271688	0.397435	0.998057	0.000000	0.000000	3.000000	15.000000	0.000000
2334.615962	0.031683	0.569863	-0.024729	64.755142	12.692553	117.278404	-3.368105	0.000000	-1.409216	0.000000	0.000000	0.000000	-0.286528	0.421091	1.036668	0.000000	0.000000	3.000000	15.000000	0.000000
2334.619296	0.031683	0.569863	-0.024729	64.755142	12.692553	117.278404	-3.368105	0.000000	-1.409216	0.000000	0.000000	0.000000	-0.286528	0.421091	1.036668	0.000000	0.000000	3.000000	15.000000	0.000000
2334.622629	0.031683	0.569863	-0.024729	64.755142	12.692553	117.278404	-3.368105	0.000000	-1.409216	0.000000	0.000000	0.000000	-0.286528	0.421091	1.036668	0.000000	0.000000	3.000000	15.000000	0.000000
2334.625962	0.030738	0.571257	-0.021150	65.234734	13.876666	118.201164	-3.415859	0.000000	-1.236438	0.000000	0.000000	0.000000	-0.283371	0.418306	1.073625	0.000000	0.000000	3.000000	15.000000	0.000000
2334.629296	0.030738	0.571257	-0.021150	65.234734	13.876666	118.201164	-3.415859	0.000000	-1.236438	0.000000	0.000000	0.000000	-0.283371	0.418306	1.073625	0.000000	0.000000	3.000000	15.000000	0.000000
2334.632629	0.030738	0.571257	-0.021150	65.234734	13.876666	118.201164	-3.415859	0.000000	-1.236438	0.000000	0.000000	0.000000	-0.283371	0.418306	1.073625	0.000000	0.000000	3.000000	15.000000	0.000000
2334.635962	0.029867	0.572682	-0.017441	65.807213	15.046934	119.105034	-3.463088	0.000000	-1.057500	0.000000	0.000000	0.000000	-0.261370	0.427668	1.112564	0.000000	0.000000	3.000000	15.000000	0.000000
2334.639296	0.029867	0.572682	-0.017441	65.807213	15.046934	119.105034	-3.463088	0.000000	-1.057500	0.000000	0.000000	0.000000	-0.261370	0.427668	1.112564	0.000000	0.000000	3.000000	15.000000	0.000000
2334.642629	0.029867	0.572682	-0.017441	65.807213	15.046934	119.105034	-3.463088	0.000000	-1.057500	0.000000	0.000000	0.000000	-0.261370	0.427668	1.112564	0.000000	0.000000	3.000000	15.000000	0.000000
2334.645962	0.029131	0.574128	-0.013650	66.462814	16.235847	119.901802	-3.506649	0.000000	-0.872073	0.000000	0.000000	0.000000	-0.220945	0.433684	1.137509	0.000000	0.000000	3.000000	15.000000	0.000000
2334.649296	0.029131	0.574128	-0.013650	66.462814	16.235847	119.901802	-3.506649	0.000000	-0.872073	0.000000	0.000000	0.000000	-0.220945	0.433684	1.137509	0.000000	0.000000	3.000000	15.000000	0.000000
2334.652629	0.029131	0.574128	-0.013650	66.462814	16.235847	119.901802	-3.506649	0.000000	-0.872073	0.000000	0.000000	0.000000	-0.220945	0.433684	1.137509	0.000000	0.000000	3.000000	15.000000	0.000000
2334.655962	0.028512	0.575611	-0.009756	67.151466	17.416151	120.573265	-3.543474	0.000000	-0.682488	0.000000	0.000000	0.000000	-0.185632	0.444934	1.168050	0.000000	0.000000	3.000000	15.000000	0.000000
2334.659296	0.028512	0.575611	-0.009756	67.151466	17.416151	120.573265	-3.543474	0.000000	-0.682488	0.000000	0.000000	0.000000	-0.185632	0.444934	1.168050	0.000000	0.000000	3.000000	15.000000	0.000000
2334.662629	0.028512	0.575611	-0.009756	67.151466	17.416151	120.573265	-3.543474	0.000000	-0.682488	0.000000	0.000000	0.000000	-0.185632	0.444934	1.168050	0.000000	0.000000	3.000000	15.000000	0.000000
2334.665962	0.028076	0.577139	-0.005790	67.830246	18.575933	121.262009	-3.574412	0.000000	-0.487813	0.000000	0.000000	0.000000	-0.130701	0.458213	1.189955	0.000000	0.000000	3.000000	15.000000	0.000000
2334.669296	0.028076	0.577139	-0.005790	67.830246	18.575933	121.262009	-3.574412	0.000000	-0.487813	0.000000	0.000000	0.000000	-0.130701	0.458213	1.189955	0.000000	0.000000	3.000000	15.000000	0.000000
2334.672629	0.028076	0.577139	-0.005790	67.830246	18.575933	121.262009	-3.574412	0.000000	-0.487813	0.000000	0.000000	0.000000	-0.130701	0.458213	1.189955	0.000000	0.000000	3.000000	15.000000	0.000000
2334.675962	0.027893	0.578736	-0.001762	68.485016	19.747774	122.147034	-3.596196	0.000000	-0.289487	0.000000	0.000000	0.000000	-0.055049	0.479080	1.208457	0.000000	0.000000	3.000000	15.000000	0.000000
2334.679296	0.027893	0.578736	-0.001762	68.485016	19.747774	122.147034	-3.596196	0.000000	-0.289487	0.000000	0.000000	0.000000	-0.055049	0.479080	1.208457	0.000000	0.000000	3.000000	15.000000	0.000000
2334.682629	0.027893	0.578736	-0.001762	68.485016	19.747774	122.147034	-3.596196	0.000000	-0.289487	0.000000	0.000000	0.000000	-0.055049	0.479080	1.208457	0.000000	0.000000	3.000000	15.000000	0.000000
2334.685962	0.028034	0.580421	0.002340	69.109367	20.904110	123.140511	-3.605371	0.000000	-0.088078	0.000000	0.000000	0.000000	0.042518	0.505684	1.230528	0.000000	0.000000	3.000000	15.000000	0.000000
2334.689296	0.028034	0.580421	0.002340	69.109367	20.904110	123.140511	-3.605371	0.000000	-0.088078	0.000000	0.000000	0.000000	0.042518	0.505684	1.230528	0.000000	0.000000	3.000000	15.000000	0.000000
2334.692629	0.028034	0.580421	0.002340	69.109367	20.904110	123.140511	-3.605371	0.000000	-0.088078	0.000000	0.000000	0.000000	0.042518	0.505684	1.230528	0.000000	0.000000	3.000000	15.000000	0.000000
2334.695962	0.028485	0.582186	0.006474	69.689575	22.099968	124.187454	-3.598284	0.000000	0.117010	0.000000	0.000000	0.000000	0.135297	0.529356	1.240008	0.000000	0.000000	3.000000	15.000000	0.000000
2334.699296	0.028485	0.582186	0.006474	69.689575	22.099968	124.187454	-3.598284	0.000000	0.117010	0.000000	0.000000	0.000000	0.135297	0.529356	1.240008	0.000000	0.000000	3.000000	15.000000	0.000000
2334.702629	0.028485	0.582186	0.006474	69.689575	22.099968	124.187454	-3.598284	0.000000	0.117010	0.000000	0.000000	0.000000	0.135297	0.529356	1.240008	0.000000	0.000000	3.000000	15.000000	0.000000
2334.705962	0.029121	0.584005	0.010651	70.239258	23.284435	125.174652	-3.575735	0.000000	0.323678	0.000000	0.000000	0.000000	0.190691	0.545759	1.253279	0.000000	0.000000	3.000000	15.000000	0.000000
2334.709296	0.029121	0.584005	0.010651	70.239258	23.284435	125.174652	-3.575735	0.000000	0.323678	0.000000	0.000000	0.000000	0.190691	0.545759	1.253279	0.000000	0.000000	3.000000	15.000000	0.000000
2334.712629	0.029121	0.584005	0.010651	70.239258	23.284435	125.174652	-3.575735	0.000000	0.323678	0.000000	0.000000	0.000000	0.190691	0.545759	1.253279	0.000000	0.000000	3.000000	15.000000	0.000000
2334.715962	0.029830	0.585850	0.014821	70.776566	24.382080	126.001404	-3.543953	0.000000	0.532558	0.000000	0.000000	0.000000	0.212824	0.553511	1.250804	0.000000	0.000000	3.000000	15.000000	0.000000
2334.719296	0.029830	0.585850	0.014821	70.776566	24.382080	126.001404	-3.543953	0.000000	0.532558	0.000000	0.000000	0.000000	0.212824	0.553511	1.250804	0.000000	0.000000	3.000000	15.000000	0.000000
2334.722629	0.029830	0.585850	0.014821	70.776566	24.382080	126.001404	-3.543953	0.000000	0.532558	0.000000	0.000000	0.000000	0.212824	0.553511	1.250804	0.000000	0.000000	3.000000	15.000000	0.000000
2334.725962	0.030572	0.587687	0.019015	71.318947	25.373869	126.653267	-3.508482	0.000000	0.741025	0.000000	0.000000	0.000000	0.222508	0.551249	1.258205	0.000000	0.000000	3.000000	15.000000	0.000000
2334.729296	0.030572	0.587687	0.019015	71.318947	25.373869	126.653267	-3.508482	0.000000	0.741025	0.000000	0.000000	0.000000	0.222508	0.551249	1.258205	0.000000	0.000000	3.000000	15.000000	0.000000
2334.732629	0.030572	0.587687	0.019015	71.318947	25.373869	126.653267	-3.508482	0.000000	0.741025	0.000000	0.000000	0.000000	0.222508	0.551249	1.258205	0.000000	0.000000	3.000000	15.000000	0.000000
2334.735962	0.031363	0.589476	0.023134	71.896378	26.379665	127.283501	-3.471398	0.000000	0.950726	0.000000	0.000000	0.000000	0.237330	0.536538	1.235894	0.000000	0.000000	3.000000	15.000000	0.000000
2334.739296	0.031363	0.589476	0.023134	71.896378	26.379665	127.283501	-3.471398	0.000000	0.950726	0.000000	0.000000	0.000000	0.237330	0.536538	1.235894	0.000000	0.000000	3.000000	15.000000	0.000000
2334.742629	0.031363	0.589476	0.023134	71.896378	26.379665	127.283501	-3.471398	0.000000	0.950726	0.000000	0.000000	0.000000	0.237330	0.536538	1.235894	0.000000	0.000000	3.000000	15.000000	0.000000
2334.745962	0.032276	0.591225	0.027216	72.521873	27.553738	128.072449	-3.431843	0.000000	1.156709	0.000000	0.000000	0.000000	0.273950	0.524768	1.224480	0.000000	0.000000	3.000000	15.000000	0.000000
2334.749296	0.032276	0.591225	0.027216	72.521873	27.553738	128.072449	-3.431843	0.000000	1.156709	0.000000	0.000000	0.000000	0.273950	0.524768	1.224480	0.000000	0.000000	3.000000	15.000000	0.000000
2334.752629	0.032276	0.591225	0.027216	72.521873	27.553738	128.072449	-3.431843	0.000000	1.156709	0.000000	0.000000	0.000000	0.273950	0.524768	1.224480	0.000000	0.000000	3.000000	15.000000	0.000000
2334.755962	0.033336	0.592942	0.031234	73.189682	28.893326	129.010635	-3.386184	0.000000	1.360789	0.000000	0.000000	0.000000	0.317888	0.515005	1.205451	0.000000	0.000000	3.000000	15.000000	0.000000
2334.759296	0.033336	0.592942	0.031234	73.189682	28.893326	129.010635	-3.386184	0.000000	1.360789	0.000000	0.000000	0.000000	0.317888	0.515005	1.205451	0.000000	0.000000	3.000000	15.000000	0.000000
2334.762629	0.033336	0.592942	0.031234	73.189682	28.893326	129.010635	-3.386184	0.000000	1.360789	0.000000	0.000000	0.000000	0.317888	0.515005	1.205451	0.000000	0.000000	3.000000	15.000000	0.000000
2334.765962	0.034449	0.594614	0.035155	73.879715	30.323479	130.025009	-3.333203	0.000000	1.561697	0.000000	0.000000	0.000000	0.333910	0.501694	1.176374	0.000000	0.000000	3.000000	15.000000	0.000000
2334.769296	0.034449	0.594614	0.035155	73.879715	30.323479	130.025009	-3.333203	0.000000	1.561697	0.000000	0.000000	0.000000	0.333910	0.501694	1.176374	0.000000	0.000000	3.000000	15.000000	0.000000
2334.772629	0.034449	0.594614	0.035155	73.879715	30.323479	130.025009	-3.333203	0.000000	1.561697	0.000000	0.000000	0.000000	0.333910	0.501694	1.176374	0.000000	0.000000	3.000000	15.000000	0.000000
2334.775962	0.035641	0.596233	0.039002	74.569466	31.702753	130.952194	-3.277551	0.000000	1.757759	0.000000	0.000000	0.000000	0.357723	0.485738	1.154105	0.000000	0.000000	3.000000	15.000000	0.000000
2334.779296	0.035641	0.596233	0.039002	74.569466	31.702753	130.952194	-3.277551	0.000000	1.757759	0.000000	0.000000	0.000000	0.357723	0.485738	1.154105	0.000000	0.000000	3.000000	15.000000	0.000000
2334.782629	0.035641	0.596233	0.039002	74.569466	31.702753	130.952194	-3.277551	0.000000	1.757759	0.000000	0.000000	0.000000	0.357723	0.485738	1.154105	0.000000	0.000000	3.000000	15.000000	0.000000
2334.785962	0.036913	0.597806	0.042752	75.255951	32.998825	131.760040	-3.217931	0.000000	1.950110	0.000000	0.000000	0.000000	0.381416	0.471926	1.124915	0.000000	0.000000	3.000000	15.000000	0.000000
2334.789296	0.036913	0.597806	0.042752	75.255951	32.998825	131.760040	-3.217931	0.000000	1.950110	0.000000	0.000000	0.000000	0.381416	0.471926	1.124915	0.000000	0.000000	3.000000	15.000000	0.000000
2334.792629	0.036913	0.597806	0.042752	75.255951	32.998825	131.760040	-3.217931	0.000000	1.950110	0.000000	0.000000	0.000000	0.381416	0.471926	1.124915	0.000000	0.000000	3.000000	15.000000	0.000000
2334.795962	0.038312	0.599333	0.046401	75.936600	34.219185	132.455093	-3.154361	0.000000	2.137596	0.000000	0.000000	0.000000	0.419796	0.457910	1.094798	0.000000	0.000000	3.000000	15.000000	0.000000
2334.799296	0.038312	0.599333	0.046401	75.936600	34.219185	132.455093	-3.154361	0.000000	2.137596	0.000000	0.000000	0.000000	0.419796	0.457910	1.094798	0.000000	0.000000	3.000000	15.000000	0.000000
2334.802629	0.038312	0.599333	0.046401	75.936600	34.219185	132.455093	-3.154361	0.000000	2.137596	0.000000	0.000000	0.000000	0.419796	0.457910	1.094798	0.000000	0.000000	3.000000	15.000000	0.000000
2334.805962	0.039838	0.600828	0.049903	76.620697	35.335007	133.008209	-3.084396	0.000000	2.320062	0.000000	0.000000	0.000000	0.457695	0.448703	1.050624	0.000000	0.000000	3.000000	15.000000	0.000000
2334.809296	0.039838	0.600828	0.049903	76.620697	35.335007	133.008209	-3.084396	0.000000	2.320062	0.000000	0.000000	0.000000	0.457695	0.448703	1.050624	0.000000	0.000000	3.000000	15.000000	0.000000
2334.812629	0.039838	0.600828	0.049903	76.620697	35.335007	133.008209	-3.084396	0.000000	2.320062	0.000000	0.000000	0.000000	0.457695	0.448703	1.050624	0.000000	0.000000	3.000000	15.000000	0.000000
2334.815962	0.041544	0.602276	0.053301	77.282928	36.324909	133.412399	-3.008113	0.000000	2.495166	0.000000	0.000000	0.000000	0.511754	0.434441	1.019381	0.000000	0.000000	3.000000	15.000000	0.000000
2334.819296	0.041544	0.602276	0.053301	77.282928	36.324909	133.412399	-3.008113	0.000000	2.495166	0.000000	0.000000	0.000000	0.511754	0.434441	1.019381	0.000000	0.000000	3.000000	15.000000	0.000000
2334.822629	0.041544	0.602276	0.053301	77.282928	36.324909	133.412399	-3.008113	0.000000	2.495166	0.000000	0.000000	0.000000	0.511754	0.434441	1.019381	0.000000	0.000000	3.000000	15.000000	0.000000
2334.825962	0.043405	0.603665	0.056558	77.913147	37.176674	133.676605	-2.922821	0.000000	2.665063	0.000000	0.000000	0.000000	0.558332	0.416652	0.976916	0.000000	0.000000	3.000000	15.000000	0.000000
2334.829296	0.043405	0.603665	0.056558	77.913147	37.176674	133.676605	-2.922821	0.000000	2.665063	0.000000	0.000000	0.000000	0.558332	0.416652	0.976916	0.000000	0.000000	3.000000	15.000000	0.000000
2334.832629	0.043405	0.603665	0.056558	77.913147	37.176674	133.676605	-2.922821	0.000000	2.665063	0.000000	0.000000	0.000000	0.558332	0.416652	0.976916	0.000000	0.000000	3.000000	15.000000	0.000000
2334.835962	0.045376	0.605062	0.059699	78.510620	37.912361	133.951630	-2.829766	0.000000	2.827883	0.000000	0.000000	0.000000	0.591308	0.419034	0.942471	0.000000	0.000000	3.000000	15.000000	0.000000
2334.839296	0.045376	0.605062	0.059699	78.510620	37.912361	133.951630	-2.829766	0.000000	2.827883	0.000000	0.000000	0.000000	0.591308	0.419034	0.942471	0.000000	0.000000	3.000000	15.000000	0.000000
2334.842629	0.045376	0.605062	0.059699	78.510620	37.912361	133.951630	-2.829766	0.000000	2.827883	0.000000	0.000000	0.000000	0.591308	0.419034	0.942471	0.000000	0.000000	3.000000	15.000000	0.000000
2334.845962	0.047438	0.606421	0.062782	79.077316	38.590755	134.463058	-2.731214	0.000000	2.984961	0.000000	0.000000	0.000000	0.618627	0.407814	0.924941	0.000000	0.000000	3.000000	15.000000	0.000000
2334.849296	0.047438	0.606421	0.062782	79.077316	38.590755	134.463058	-2.731214	0.000000	2.984961	0.000000	0.000000	0.000000	0.618627	0.407814	0.924941	0.000000	0.000000	3.000000	15.000000	0.000000
2334.852629	0.047438	0.606421	0.062782	79.077316	38.590755	134.463058	-2.731214	0.000000	2.984961	0.000000	0.000000	0.000000	0.618627	0.407814	0.924941	0.000000	0.000000	3.000000	15.000000	0.000000
2334.855962	0.049583	0.607701	0.065715	79.617516	39.186611	135.300476	-2.628110	0.000000	3.139118	0.000000	0.000000	0.000000	0.643601	0.383801	0.879779	0.000000	0.000000	3.000000	15.000000	0.000000
2334.859296	0.049583	0.607701	0.065715	79.617516	39.186611	135.300476	-2.628110	0.000000	3.139118	0.000000	0.000000	0.000000	0.643601	0.383801	0.879779	0.000000	0.000000	3.000000	15.000000	0.000000
2334.862629	0.049583	0.607701	0.065715	79.617516	39.186611	135.300476	-2.628110	0.000000	3.139118	0.000000	0.000000	0.000000	0.643601	0.383801	0.879779	0.000000	0.000000	3.000000	15.000000	0.000000
2334.865962	0.051840	0.608910	0.068534	80.142502	39.569534	136.024719	-2.520843	0.000000	3.285748	0.000000	0.000000	0.000000	0.677176	0.362891	0.845575	0.000000	0.000000	3.000000	15.000000	0.000000
2334.869296	0.051840	0.608910	0.068534	80.142502	39.569534	136.024719	-2.520843	0.000000	3.285748	0.000000	0.000000	0.000000	0.677176	0.362891	0.845575	0.000000	0.000000	3.000000	15.000000	0.000000
2334.872629	0.051840	0.608910	0.068534	80.142502	39.569534	136.024719	-2.520843	0.000000	3.285748	0.000000	0.000000	0.000000	0.677176	0.362891	0.845575	0.000000	0.000000	3.000000	15.000000	0.000000
2334.875962	0.054261	0.610021	0.071241	80.659248	39.656158	136.302185	-2.407980	0.000000	3.426677	0.000000	0.000000	0.000000	0.726239	0.333111	0.812294	0.000000	0.000000	3.000000	15.000000	0.000000
2334.879296	0.054261	0.610021	0.071241	80.659248	39.656158	136.302185	-2.407980	0.000000	3.426677	0.000000	0.000000	0.000000	0.726239	0.333111	0.812294	0.000000	0.000000	3.000000	15.000000	0.000000
2334.882629	0.054261	0.610021	0.071241	80.659248	39.656158	136.302185	-2.407980	0.000000	3.426677	0.000000	0.000000	0.000000	0.726239	0.333111	0.812294	0.000000	0.000000	3.000000	15.000000	0.000000
2334.885962	0.056791	0.611078	0.073788	81.166336	39.334641	135.834351	-2.286940	0.000000	3.562059	0.000000	0.000000	0.000000	0.758838	0.317174	0.764024	0.000000	0.000000	3.000000	15.000000	0.000000
2334.889296	0.056791	0.611078	0.073788	81.166336	39.334641	135.834351	-2.286940	0.000000	3.562059	0.000000	0.000000	0.000000	0.758838	0.317174	0.764024	0.000000	0.000000	3.000000	15.000000	0.000000
2334.892629	0.056791	0.611078	0.073788	81.166336	39.334641	135.834351	-2.286940	0.000000	3.562059	0.000000	0.000000	0.000000	0.758838	0.317174	0.764024	0.000000	0.000000	3.000000	15.000000	0.000000
2334.895962	0.059461	0.612084	0.076232	81.650635	38.553883	134.848679	-2.160467	0.000000	3.689397	0.000000	0.000000	0.000000	0.801003	0.301770	0.733145	0.000000	0.000000	3.000000	15.000000	0.000000
2334.899296	0.059461	0.612084	0.076232	81.650635	38.553883	134.848679	-2.160467	0.000000	3.689397	0.000000	0.000000	0.000000	0.801003	0.301770	0.733145	0.000000	0.000000	3.000000	15.000000	0.000000
2334.902629	0.059461	0.612084	0.076232	81.650635	38.553883	134.848679	-2.160467	0.000000	3.689397	0.000000	0.000000	0.000000	0.801003	0.301770	0.733145	0.000000	0.000000	3.000000	15.000000	0.000000
2334.905962	0.062269	0.613047	0.078548	82.105339	37.460781	133.701614	-2.026967	0.000000	3.811587	0.000000	0.000000	0.000000	0.842585	0.289018	0.695023	0.000000	0.000000	3.000000	15.000000	0.000000
2334.909296	0.062269	0.613047	0.078548	82.105339	37.460781	133.701614	-2.026967	0.000000	3.811587	0.000000	0.000000	0.000000	0.842585	0.289018	0.695023	0.000000	0.000000	3.000000	15.000000	0.000000
2334.912629	0.062269	0.613047	0.078548	82.105339	37.460781	133.701614	-2.026967	0.000000	3.811587	0.000000	0.000000	0.000000	0.842585	0.289018	0.695023	0.000000	0.000000	3.000000	15.000000	0.000000
2334.915962	0.065173	0.613970	0.080804	82.507057	36.204247	132.546143	-1.886536	0.000000	3.927424	0.000000	0.000000	0.000000	0.871134	0.276746	0.676575	0.000000	0.000000	3.000000	15.000000	0.000000
2334.919296	0.065173	0.613970	0.080804	82.507057	36.204247	132.546143	-1.886536	0.000000	3.927424	0.000000	0.000000	0.000000	0.871134	0.276746	0.676575	0.000000	0.000000	3.000000	15.000000	0.000000
2334.922629	0.065173	0.613970	0.080804	82.507057	36.204247	132.546143	-1.886536	0.000000	3.927424	0.000000	0.000000	0.000000	0.871134	0.276746	0.676575	0.000000	0.000000	3.000000	15.000000	0.000000
2334.925962	0.068218	0.614790	0.082947	82.860840	34.934296	131.324219	-1.741347	0.000000	4.040187	0.000000	0.000000	0.000000	0.913545	0.246035	0.642951	0.000000	0.000000	3.000000	15.000000	0.000000
2334.929296	0.068218	0.614790	0.082947	82.860840	34.934296	131.324219	-1.741347	0.000000	4.040187	0.000000	0.000000	0.000000	0.913545	0.246035	0.642951	0.000000	0.000000	3.000000	15.000000	0.000000
2334.932629	0.068218	0.614790	0.082947	82.860840	34.934296	131.324219	-1.741347	0.000000	4.040187	0.000000	0.000000	0.000000	0.913545	0.246035	0.642951	0.000000	0.000000	3.000000	15.000000	0.000000
2334.935962	0.071355	0.615527	0.084998	83.166321	33.696964	130.018402	-1.589090	0.000000	4.147346	0.000000	0.000000	0.000000	0.941187	0.221214	0.615334	0.000000	0.000000	3.000000	15.000000	0.000000
2334.939296	0.071355	0.615527	0.084998	83.166321	33.696964	130.018402	-1.589090	0.000000	4.147346	0.000000	0.000000	0.000000	0.941187	0.221214	0.615334	0.000000	0.000000	3.000000	15.000000	0.000000
2334.942629	0.071355	0.615527	0.084998	83.166321	33.696964	130.018402	-1.589090	0.000000	4.147346	0.000000	0.000000	0.000000	0.941187	0.221214	0.615334	0.000000	0.000000	3.000000	15.000000	0.000000
2334.945962	0.074559	0.616181	0.086960	83.456535	32.405922	128.704025	-1.432225	0.000000	4.249901	0.000000	0.000000	0.000000	0.961043	0.196183	0.588612	0.000000	0.000000	3.000000	15.000000	0.000000
2334.949296	0.074559	0.616181	0.086960	83.456535	32.405922	128.704025	-1.432225	0.000000	4.249901	0.000000	0.000000	0.000000	0.961043	0.196183	0.588612	0.000000	0.000000	3.000000	15.000000	0.000000
2334.952629	0.074559	0.616181	0.086960	83.456535	32.405922	128.704025	-1.432225	0.000000	4.249901	0.000000	0.000000	0.000000	0.961043	0.196183	0.588612	0.000000	0.000000	3.000000	15.000000	0.000000
2334.955962	0.077852	0.616731	0.088815	83.756027	30.821930	127.301262	-1.272051	0.000000	4.348003	0.000000	0.000000	0.000000	0.987935	0.164838	0.556482	0.000000	0.000000	3.000000	15.000000	0.000000
2334.959296	0.077852	0.616731	0.088815	83.756027	30.821930	127.301262	-1.272051	0.000000	4.348003	0.000000	0.000000	0.000000	0.987935	0.164838	0.556482	0.000000	0.000000	3.000000	15.000000	0.000000
2334.962629	0.077852	0.616731	0.088815	83.756027	30.821930	127.301262	-1.272051	0.000000	4.348003	0.000000	0.000000	0.000000	0.987935	0.164838	0.556482	0.000000	0.000000	3.000000	15.000000	0.000000
2334.965962	0.081204	0.617215	0.090535	84.107452	28.911709	125.594910	-1.107396	0.000000	4.440751	0.000000	0.000000	0.000000	1.005488	0.145283	0.515934	0.000000	0.000000	3.000000	15.000000	0.000000
2334.969296	0.081204	0.617215	0.090535	84.107452	28.911709	125.594910	-1.107396	0.000000	4.440751	0.000000	0.000000	0.000000	1.005488	0.145283	0.515934	0.000000	0.000000	3.000000	15.000000	0.000000
2334.972629	0.081204	0.617215	0.090535	84.107452	28.911709	125.594910	-1.107396	0.000000	4.440751	0.000000	0.000000	0.000000	1.005488	0.145283	0.515934	0.000000	0.000000	3.000000	15.000000	0.000000
2334.975962	0.084584	0.617613	0.092109	84.515236	26.450684	123.102303	-0.939814	0.000000	4.526740	0.000000	0.000000	0.000000	1.014184	0.119546	0.472382	0.000000	0.000000	3.000000	15.000000	0.000000
2334.979296	0.084584	0.617613	0.092109	84.515236	26.450684	123.102303	-0.939814	0.000000	4.526740	0.000000	0.000000	0.000000	1.014184	0.119546	0.472382	0.000000	0.000000	3.000000	15.000000	0.000000
2334.982629	0.084584	0.617613	0.092109	84.515236	26.450684	123.102303	-0.939814	0.000000	4.526740	0.000000	0.000000	0.000000	1.014184	0.119546	0.472382	0.000000	0.000000	3.000000	15.000000	0.000000
2334.985962	0.088106	0.617927	0.093582	84.934845	23.289276	119.955101	-0.770784	0.000000	4.605470	0.000000	0.000000	0.000000	1.056565	0.094052	0.441781	0.000000	0.000000	3.000000	15.000000	0.000000
2334.989296	0.088106	0.617927	0.093582	84.934845	23.289276	119.955101	-0.770784	0.000000	4.605470	0.000000	0.000000	0.000000	1.056565	0.094052	0.441781	0.000000	0.000000	3.000000	15.000000	0.000000
2334.992629	0.088106	0.617927	0.093582	84.934845	23.289276	119.955101	-0.770784	0.000000	4.605470	0.000000	0.000000	0.000000	1.056565	0.094052	0.441781	0.000000	0.000000	3.000000	15.000000	0.000000
2334.995962	0.091709	0.618175	0.094914	85.329910	19.471834	116.219170	-0.594690	0.000000	4.679100	0.000000	0.000000	0.000000	1.080950	0.074373	0.399645	0.000000	0.000000	3.000000	15.000000	0.000000
2334.999296	0.091709	0.618175	0.094914	85.329910	19.471834	116.219170	-0.594690	0.000000	4.679100	0.000000	0.000000	0.000000	1.080950	0.074373	0.399645	0.000000	0.000000	3.000000	15.000000	0.000000
2335.002629	0.091709	0.618175	0.094914	85.329910	19.471834	116.219170	-0.594690	0.000000	4.679100	0.000000	0.000000	0.000000	1.080950	0.074373	0.399645	0.000000	0.000000	3.000000	15.000000	0.000000
2335.005962	0.095348	0.618337	0.096159	85.661400	15.575287	112.689423	-0.414531	0.000000	4.745708	0.000000	0.000000	0.000000	1.091503	0.048729	0.373542	0.000000	0.000000	3.000000	15.000000	0.000000
2335.009296	0.095348	0.618337	0.096159	85.661400	15.575287	112.689423	-0.414531	0.000000	4.745708	0.000000	0.000000	0.000000	1.091503	0.048729	0.373542	0.000000	0.000000	3.000000	15.000000	0.000000
2335.012629	0.095348	0.618337	0.096159	85.661400	15.575287	112.689423	-0.414531	0.000000	4.745708	0.000000	0.000000	0.000000	1.091503	0.048729	0.373542	0.000000	0.000000	3.000000	15.000000	0.000000
2335.015962	0.098994	0.618414	0.097322	85.939186	11.690285	109.382004	-0.232614	0.000000	4.807965	0.000000	0.000000	0.000000	1.093870	0.022963	0.348830	0.000000	0.000000	3.000000	15.000000	0.000000
2335.019296	0.098994	0.618414	0.097322	85.939186	11.690285	109.382004	-0.232614	0.000000	4.807965	0.000000	0.000000	0.000000	1.093870	0.022963	0.348830	0.000000	0.000000	3.000000	15.000000	0.000000
2335.022629	0.098994	0.618414	0.097322	85.939186	11.690285	109.382004	-0.232614	0.000000	4.807965	0.000000	0.000000	0.000000	1.093870	0.022963	0.348830	0.000000	0.000000	3.000000	15.000000	0.000000
2335.025962	0.102702	0.618425	0.098407	86.162018	8.210397	106.447533	-0.050303	0.000000	4.866103	0.000000	0.000000	0.000000	1.112483	0.003318	0.325453	0.000000	0.000000	3.000000	15.000000	0.000000
2335.029296	0.102702	0.618425	0.098407	86.162018	8.210397	106.447533	-0.050303	0.000000	4.866103	0.000000	0.000000	0.000000	1.112483	0.003318	0.325453	0.000000	0.000000	3.000000	15.000000	0.000000
2335.032629	0.102702	0.618425	0.098407	86.162018	8.210397	106.447533	-0.050303	0.000000	4.866103	0.000000	0.000000	0.000000	1.112483	0.003318	0.325453	0.000000	0.000000	3.000000	15.000000	0.000000
2335.035962	0.106405	0.618349	0.099351	86.346123	5.354381	104.164993	0.135111	0.000000	4.920345	0.000000	0.000000	0.000000	1.110920	-0.022658	0.283212	0.000000	0.000000	3.000000	15.000000	0.000000
2335.039296	0.106405	0.618349	0.099351	86.346123	5.354381	104.164993	0.135111	0.000000	4.920345	0.000000	0.000000	0.000000	1.110920	-0.022658	0.283212	0.000000	0.000000	3.000000	15.000000	0.000000
2335.042629	0.106405	0.618349	0.099351	86.346123	5.354381	104.164993	0.135111	0.000000	4.920345	0.000000	0.000000	0.000000	1.110920	-0.022658	0.283212	0.000000	0.000000	3.000000	15.000000	0.000000
2335.045962	0.110156	0.618156	0.100153	86.496803	3.154666	102.640015	0.320264	0.000000	4.967547	0.000000	0.000000	0.000000	1.125085	-0.057882	0.240667	0.000000	0.000000	3.000000	15.000000	0.000000
2335.049296	0.110156	0.618156	0.100153	86.496803	3.154666	102.640015	0.320264	0.000000	4.967547	0.000000	0.000000	0.000000	1.125085	-0.057882	0.240667	0.000000	0.000000	3.000000	15.000000	0.000000
2335.052629	0.110156	0.618156	0.100153	86.496803	3.154666	102.640015	0.320264	0.000000	4.967547	0.000000	0.000000	0.000000	1.125085	-0.057882	0.240667	0.000000	0.000000	3.000000	15.000000	0.000000
2335.055962	0.114049	0.617919	0.100752	86.625130	1.101867	101.214333	0.504415	0.000000	4.974492	0.000000	0.000000	0.000000	1.168067	-0.071356	0.179674	0.000000	0.000000	3.000000	15.000000	0.000000
2335.059296	0.114049	0.617919	0.100752	86.625130	1.101867	101.214333	0.504415	0.000000	4.974492	0.000000	0.000000	0.000000	1.168067	-0.071356	0.179674	0.000000	0.000000	3.000000	15.000000	0.000000
2335.062629	0.114049	0.617919	0.100752	86.625130	1.101867	101.214333	0.504415	0.000000	4.974492	0.000000	0.000000	0.000000	1.168067	-0.071356	0.179674	0.000000	0.000000	3.000000	15.000000	0.000000
2335.065962	0.118084	0.617637	0.101145	86.699745	-1.427754	99.187798	0.690532	0.000000	4.952087	0.000000	0.000000	0.000000	1.210322	-0.084623	0.117969	0.000000	0.000000	3.000000	15.000000	0.000000
2335.069296	0.118084	0.617637	0.101145	86.699745	-1.427754	99.187798	0.690532	0.000000	4.952087	0.000000	0.000000	0.000000	1.210322	-0.084623	0.117969	0.000000	0.000000	3.000000	15.000000	0.000000
2335.072629	0.118084	0.617637	0.101145	86.699745	-1.427754	99.187798	0.690532	0.000000	4.952087	0.000000	0.000000	0.000000	1.210322	-0.084623	0.117969	0.000000	0.000000	3.000000	15.000000	0.000000
2335.075962	0.122264	0.617321	0.101366	86.703781	-5.770879	95.152283	0.879985	0.000000	4.921954	0.000000	0.000000	0.000000	1.254105	-0.094655	0.066228	0.000000	0.000000	3.000000	15.000000	0.000000
2335.079296	0.122264	0.617321	0.101366	86.703781	-5.770879	95.152283	0.879985	0.000000	4.921954	0.000000	0.000000	0.000000	1.254105	-0.094655	0.066228	0.000000	0.000000	3.000000	15.000000	0.000000
2335.082629	0.122264	0.617321	0.101366	86.703781	-5.770879	95.152283	0.879985	0.000000	4.921954	0.000000	0.000000	0.000000	1.254105	-0.094655	0.066228	0.000000	0.000000	3.000000	15.000000	0.000000
2335.085962	0.126503	0.616983	0.101407	86.589813	-11.920184	89.187202	1.072625	0.000000	4.883592	0.000000	0.000000	0.000000	1.271841	-0.101358	0.012401	0.000000	0.000000	3.000000	15.000000	0.000000
2335.089296	0.126503	0.616983	0.101407	86.589813	-11.920184	89.187202	1.072625	0.000000	4.883592	0.000000	0.000000	0.000000	1.271841	-0.101358	0.012401	0.000000	0.000000	3.000000	15.000000	0.000000
2335.092629	0.126503	0.616983	0.101407	86.589813	-11.920184	89.187202	1.072625	0.000000	4.883592	0.000000	0.000000	0.000000	1.271841	-0.101358	0.012401	0.000000	0.000000	3.000000	15.000000	0.000000
2335.095962	0.130668	0.616592	0.101308	86.357719	-18.655338	82.761490	1.264309	0.000000	4.837512	0.000000	0.000000	0.000000	1.249510	-0.117322	-0.029871	0.000000	0.000000	3.000000	15.000000	0.000000
2335.099296	0.130668	0.616592	0.101308	86.357719	-18.655338	82.761490	1.264309	0.000000	4.837512	0.000000	0.000000	0.000000	1.249510	-0.117322	-0.029871	0.000000	0.000000	3.000000	15.000000	0.000000
2335.102629	0.130668	0.616592	0.101308	86.357719	-18.655338	82.761490	1.264309	0.000000	4.837512	0.000000	0.000000	0.000000	1.249510	-0.117322	-0.029871	0.000000	0.000000	3.000000	15.000000	0.000000
2335.105962	0.134779	0.616127	0.101049	86.057465	-24.679678	77.135223	1.448698	0.000000	4.785528	0.000000	0.000000	0.000000	1.233323	-0.139382	-0.077557	0.000000	0.000000	3.000000	15.000000	0.000000
2335.109296	0.134779	0.616127	0.101049	86.057465	-24.679678	77.135223	1.448698	0.000000	4.785528	0.000000	0.000000	0.000000	1.233323	-0.139382	-0.077557	0.000000	0.000000	3.000000	15.000000	0.000000
2335.112629	0.134779	0.616127	0.101049	86.057465	-24.679678	77.135223	1.448698	0.000000	4.785528	0.000000	0.000000	0.000000	1.233323	-0.139382	-0.077557	0.000000	0.000000	3.000000	15.000000	0.000000
2335.115962	0.138823	0.615611	0.100589	85.758224	-29.398050	72.660500	1.627231	0.000000	4.727803	0.000000	0.000000	0.000000	1.212963	-0.154868	-0.137998	0.000000	0.000000	3.000000	15.000000	0.000000
2335.119296	0.138823	0.615611	0.100589	85.758224	-29.398050	72.660500	1.627231	0.000000	4.727803	0.000000	0.000000	0.000000	1.212963	-0.154868	-0.137998	0.000000	0.000000	3.000000	15.000000	0.000000
2335.122629	0.138823	0.615611	0.100589	85.758224	-29.398050	72.660500	1.627231	0.000000	4.727803	0.000000	0.000000	0.000000	1.212963	-0.154868	-0.137998	0.000000	0.000000	3.000000	15.000000	0.000000
2335.125962	0.142866	0.615086	0.099879	85.544334	-32.384289	69.815842	1.800327	0.000000	4.664635	0.000000	0.000000	0.000000	1.212919	-0.157559	-0.213145	0.000000	0.000000	3.000000	15.000000	0.000000
2335.129296	0.142866	0.615086	0.099879	85.544334	-32.384289	69.815842	1.800327	0.000000	4.664635	0.000000	0.000000	0.000000	1.212919	-0.157559	-0.213145	0.000000	0.000000	3.000000	15.000000	0.000000
2335.132629	0.142866	0.615086	0.099879	85.544334	-32.384289	69.815842	1.800327	0.000000	4.664635	0.000000	0.000000	0.000000	1.212919	-0.157559	-0.213145	0.000000	0.000000	3.000000	15.000000	0.000000
2335.135962	0.146940	0.614563	0.098946	85.468185	-33.668526	68.805428	1.971948	0.000000	4.594717	0.000000	0.000000	0.000000	1.222139	-0.157056	-0.279774	0.000000	0.000000	3.000000	15.000000	0.000000
2335.139296	0.146940	0.614563	0.098946	85.468185	-33.668526	68.805428	1.971948	0.000000	4.594717	0.000000	0.000000	0.000000	1.222139	-0.157056	-0.279774	0.000000	0.000000	3.000000	15.000000	0.000000
2335.142629	0.146940	0.614563	0.098946	85.468185	-33.668526	68.805428	1.971948	0.000000	4.594717	0.000000	0.000000	0.000000	1.222139	-0.157056	-0.279774	0.000000	0.000000	3.000000	15.000000	0.000000
2335.145962	0.151103	0.614042	0.097712	85.484818	-34.081371	68.493904	2.143051	0.000000	4.517447	0.000000	0.000000	0.000000	1.249104	-0.156156	-0.370182	0.000000	0.000000	3.000000	15.000000	0.000000
2335.149296	0.151103	0.614042	0.097712	85.484818	-34.081371	68.493904	2.143051	0.000000	4.517447	0.000000	0.000000	0.000000	1.249104	-0.156156	-0.370182	0.000000	0.000000	3.000000	15.000000	0.000000
2335.152629	0.151103	0.614042	0.097712	85.484818	-34.081371	68.493904	2.143051	0.000000	4.517447	0.000000	0.000000	0.000000	1.249104	-0.156156	-0.370182	0.000000	0.000000	3.000000	15.000000	0.000000
2335.155962	0.155311	0.613556	0.096238	85.511444	-34.585648	68.388184	2.317209	0.000000	4.430637	0.000000	0.000000	0.000000	1.262447	-0.145933	-0.442229	0.000000	0.000000	3.000000	15.000000	0.000000
2335.159296	0.155311	0.613556	0.096238	85.511444	-34.585648	68.388184	2.317209	0.000000	4.430637	0.000000	0.000000	0.000000	1.262447	-0.145933	-0.442229	0.000000	0.000000	3.000000	15.000000	0.000000
2335.162629	0.155311	0.613556	0.096238	85.511444	-34.585648	68.388184	2.317209	0.000000	4.430637	0.000000	0.000000	0.000000	1.262447	-0.145933	-0.442229	0.000000	0.000000	3.000000	15.000000	0.000000
2335.165962	0.159384	0.613061	0.094606	85.453514	-35.966160	67.737228	2.491489	0.000000	4.335030	0.000000	0.000000	0.000000	1.221793	-0.148318	-0.489804	0.000000	0.000000	3.000000	15.000000	0.000000
2335.169296	0.159384	0.613061	0.094606	85.453514	-35.966160	67.737228	2.491489	0.000000	4.335030	0.000000	0.000000	0.000000	1.221793	-0.148318	-0.489804	0.000000	0.000000	3.000000	15.000000	0.000000
2335.172629	0.159384	0.613061	0.094606	85.453514	-35.966160	67.737228	2.491489	0.000000	4.335030	0.000000	0.000000	0.000000	1.221793	-0.148318	-0.489804	0.000000	0.000000	3.000000	15.000000	0.000000
2335.175962	0.163135	0.612559	0.092871	85.242142	-38.586926	65.817650	2.658216	0.000000	4.234842	0.000000	0.000000	0.000000	1.125405	-0.150669	-0.520335	0.000000	0.000000	3.000000	15.000000	0.000000
2335.179296	0.163135	0.612559	0.092871	85.242142	-38.586926	65.817650	2.658216	0.000000	4.234842	0.000000	0.000000	0.000000	1.125405	-0.150669	-0.520335	0.000000	0.000000	3.000000	15.000000	0.000000
2335.182629	0.163135	0.612559	0.092871	85.242142	-38.586926	65.817650	2.658216	0.000000	4.234842	0.000000	0.000000	0.000000	1.125405	-0.150669	-0.520335	0.000000	0.000000	3.000000	15.000000	0.000000
2335.185962	0.166653	0.612059	0.091052	84.914078	-41.722878	63.196243	2.811033	0.000000	4.134984	0.000000	0.000000	0.000000	1.055332	-0.150037	-0.545633	0.000000	0.000000	3.000000	15.000000	0.000000
2335.189296	0.166653	0.612059	0.091052	84.914078	-41.722878	63.196243	2.811033	0.000000	4.134984	0.000000	0.000000	0.000000	1.055332	-0.150037	-0.545633	0.000000	0.000000	3.000000	15.000000	0.000000
2335.192629	0.166653	0.612059	0.091052	84.914078	-41.722878	63.196243	2.811033	0.000000	4.134984	0.000000	0.000000	0.000000	1.055332	-0.150037	-0.545633	0.000000	0.000000	3.000000	15.000000	0.000000
2335.195962	0.169999	0.611530	0.089080	84.564117	-44.536121	60.876465	2.953402	0.000000	4.034529	0.000000	0.000000	0.000000	1.003843	-0.158546	-0.591550	0.000000	0.000000	3.000000	15.000000	0.000000
2335.199296	0.169999	0.611530	0.089080	84.564117	-44.536121	60.876465	2.953402	0.000000	4.034529	0.000000	0.000000	0.000000	1.003843	-0.158546	-0.591550	0.000000	0.000000	3.000000	15.000000	0.000000
2335.202629	0.169999	0.611530	0.089080	84.564117	-44.536121	60.876465	2.953402	0.000000	4.034529	0.000000	0.000000	0.000000	1.003843	-0.158546	-0.591550	0.000000	0.000000	3.000000	15.000000	0.000000
2335.205962	0.173276	0.611025	0.086931	84.300377	-46.624134	59.174313	3.089312	0.000000	3.931431	0.000000	0.000000	0.000000	0.983147	-0.151548	-0.644936	0.000000	0.000000	3.000000	15.000000	0.000000
2335.209296	0.173276	0.611025	0.086931	84.300377	-46.624134	59.174313	3.089312	0.000000	3.931431	0.000000	0.000000	0.000000	0.983147	-0.151548	-0.644936	0.000000	0.000000	3.000000	15.000000	0.000000
2335.212629	0.173276	0.611025	0.086931	84.300377	-46.624134	59.174313	3.089312	0.000000	3.931431	0.000000	0.000000	0.000000	0.983147	-0.151548	-0.644936	0.000000	0.000000	3.000000	15.000000	0.000000
2335.215962	0.176547	0.610522	0.084630	84.171867	-48.028751	58.231270	3.222522	0.000000	3.823003	0.000000	0.000000	0.000000	0.981071	-0.151047	-0.690245	0.000000	0.000000	3.000000	15.000000	0.000000
2335.219296	0.176547	0.610522	0.084630	84.171867	-48.028751	58.231270	3.222522	0.000000	3.823003	0.000000	0.000000	0.000000	0.981071	-0.151047	-0.690245	0.000000	0.000000	3.000000	15.000000	0.000000
2335.222629	0.176547	0.610522	0.084630	84.171867	-48.028751	58.231270	3.222522	0.000000	3.823003	0.000000	0.000000	0.000000	0.981071	-0.151047	-0.690245	0.000000	0.000000	3.000000	15.000000	0.000000
2335.225962	0.179812	0.609969	0.082107	84.122307	-49.099751	57.897007	3.354007	0.000000	3.708185	0.000000	0.000000	0.000000	0.979500	-0.165859	-0.756877	0.000000	0.000000	3.000000	15.000000	0.000000
2335.229296	0.179812	0.609969	0.082107	84.122307	-49.099751	57.897007	3.354007	0.000000	3.708185	0.000000	0.000000	0.000000	0.979500	-0.165859	-0.756877	0.000000	0.000000	3.000000	15.000000	0.000000
2335.232629	0.179812	0.609969	0.082107	84.122307	-49.099751	57.897007	3.354007	0.000000	3.708185	0.000000	0.000000	0.000000	0.979500	-0.165859	-0.756877	0.000000	0.000000	3.000000	15.000000	0.000000
2335.235962	0.183046	0.609458	0.079468	84.008804	-49.821873	58.021629	3.485066	0.000000	3.585291	0.000000	0.000000	0.000000	0.970227	-0.153159	-0.791777	0.000000	0.000000	3.000000	15.000000	0.000000
2335.239296	0.183046	0.609458	0.079468	84.008804	-49.821873	58.021629	3.485066	0.000000	3.585291	0.000000	0.000000	0.000000	0.970227	-0.153159	-0.791777	0.000000	0.000000	3.000000	15.000000	0.000000
2335.242629	0.183046	0.609458	0.079468	84.008804	-49.821873	58.021629	3.485066	0.000000	3.585291	0.000000	0.000000	0.000000	0.970227	-0.153159	-0.791777	0.000000	0.000000	3.000000	15.000000	0.000000
2335.245962	0.186124	0.609030	0.076849	83.705803	-49.671440	58.662064	3.612500	0.000000	3.456854	0.000000	0.000000	0.000000	0.923360	-0.128563	-0.785653	0.000000	0.000000	3.000000	15.000000	0.000000
2335.249296	0.186124	0.609030	0.076849	83.705803	-49.671440	58.662064	3.612500	0.000000	3.456854	0.000000	0.000000	0.000000	0.923360	-0.128563	-0.785653	0.000000	0.000000	3.000000	15.000000	0.000000
2335.252629	0.186124	0.609030	0.076849	83.705803	-49.671440	58.662064	3.612500	0.000000	3.456854	0.000000	0.000000	0.000000	0.923360	-0.128563	-0.785653	0.000000	0.000000	3.000000	15.000000	0.000000
2335.255962	0.188728	0.608805	0.074395	83.168266	-48.615669	60.018055	3.730705	0.000000	3.328940	0.000000	0.000000	0.000000	0.781298	-0.067269	-0.736192	0.000000	0.000000	3.000000	15.000000	0.000000
2335.259296	0.188728	0.608805	0.074395	83.168266	-48.615669	60.018055	3.730705	0.000000	3.328940	0.000000	0.000000	0.000000	0.781298	-0.067269	-0.736192	0.000000	0.000000	3.000000	15.000000	0.000000
2335.262629	0.188728	0.608805	0.074395	83.168266	-48.615669	60.018055	3.730705	0.000000	3.328940	0.000000	0.000000	0.000000	0.781298	-0.067269	-0.736192	0.000000	0.000000	3.000000	15.000000	0.000000
2335.265962	0.190708	0.608693	0.072069	82.498024	-47.320515	61.648621	3.831428	0.000000	3.212501	0.000000	0.000000	0.000000	0.593927	-0.033837	-0.697758	0.000000	0.000000	3.000000	15.000000	0.000000
2335.269296	0.190708	0.608693	0.072069	82.498024	-47.320515	61.648621	3.831428	0.000000	3.212501	0.000000	0.000000	0.000000	0.593927	-0.033837	-0.697758	0.000000	0.000000	3.000000	15.000000	0.000000
2335.272629	0.190708	0.608693	0.072069	82.498024	-47.320515	61.648621	3.831428	0.000000	3.212501	0.000000	0.000000	0.000000	0.593927	-0.033837	-0.697758	0.000000	0.000000	3.000000	15.000000	0.000000
2335.275962	0.192152	0.608660	0.069793	81.863754	-46.131100	63.065609	3.914788	0.000000	3.110375	0.000000	0.000000	0.000000	0.433247	-0.009838	-0.682792	0.000000	0.000000	3.000000	15.000000	0.000000
2335.279296	0.192152	0.608660	0.069793	81.863754	-46.131100	63.065609	3.914788	0.000000	3.110375	0.000000	0.000000	0.000000	0.433247	-0.009838	-0.682792	0.000000	0.000000	3.000000	15.000000	0.000000
2335.282629	0.192152	0.608660	0.069793	81.863754	-46.131100	63.065609	3.914788	0.000000	3.110375	0.000000	0.000000	0.000000	0.433247	-0.009838	-0.682792	0.000000	0.000000	3.000000	15.000000	0.000000
2335.285962	0.193083	0.608736	0.067620	81.489639	-44.730698	64.489822	3.985856	0.000000	3.018768	0.000000	0.000000	0.000000	0.279326	0.022921	-0.652018	0.000000	0.000000	3.000000	15.000000	0.000000
2335.289296	0.193083	0.608736	0.067620	81.489639	-44.730698	64.489822	3.985856	0.000000	3.018768	0.000000	0.000000	0.000000	0.279326	0.022921	-0.652018	0.000000	0.000000	3.000000	15.000000	0.000000
2335.292629	0.193083	0.608736	0.067620	81.489639	-44.730698	64.489822	3.985856	0.000000	3.018768	0.000000	0.000000	0.000000	0.279326	0.022921	-0.652018	0.000000	0.000000	3.000000	15.000000	0.000000
2335.295962	0.193508	0.608870	0.065480	81.502106	-42.876812	66.407372	4.045272	0.000000	2.938668	0.000000	0.000000	0.000000	0.127497	0.040024	-0.641922	0.000000	0.000000	3.000000	15.000000	0.000000
2335.299296	0.193508	0.608870	0.065480	81.502106	-42.876812	66.407372	4.045272	0.000000	2.938668	0.000000	0.000000	0.000000	0.127497	0.040024	-0.641922	0.000000	0.000000	3.000000	15.000000	0.000000
2335.302629	0.193508	0.608870	0.065480	81.502106	-42.876812	66.407372	4.045272	0.000000	2.938668	0.000000	0.000000	0.000000	0.127497	0.040024	-0.641922	0.000000	0.000000	3.000000	15.000000	0.000000
2335.305962	0.193598	0.609008	0.063370	81.673973	-40.946587	68.456978	4.095658	0.000000	2.868028	0.000000	0.000000	0.000000	0.027130	0.041589	-0.632921	0.000000	0.000000	3.000000	15.000000	0.000000
2335.309296	0.193598	0.609008	0.063370	81.673973	-40.946587	68.456978	4.095658	0.000000	2.868028	0.000000	0.000000	0.000000	0.027130	0.041589	-0.632921	0.000000	0.000000	3.000000	15.000000	0.000000
2335.312629	0.193598	0.609008	0.063370	81.673973	-40.946587	68.456978	4.095658	0.000000	2.868028	0.000000	0.000000	0.000000	0.027130	0.041589	-0.632921	0.000000	0.000000	3.000000	15.000000	0.000000
2335.315962	0.193231	0.609182	0.061328	81.922798	-39.117542	70.478409	4.140316	0.000000	2.803174	0.000000	0.000000	0.000000	-0.110083	0.051980	-0.612516	0.000000	0.000000	3.000000	15.000000	0.000000
2335.319296	0.193231	0.609182	0.061328	81.922798	-39.117542	70.478409	4.140316	0.000000	2.803174	0.000000	0.000000	0.000000	-0.110083	0.051980	-0.612516	0.000000	0.000000	3.000000	15.000000	0.000000
2335.322629	0.193231	0.609182	0.061328	81.922798	-39.117542	70.478409	4.140316	0.000000	2.803174	0.000000	0.000000	0.000000	-0.110083	0.051980	-0.612516	0.000000	0.000000	3.000000	15.000000	0.000000
2335.325962	0.192519	0.609328	0.059267	82.177704	-37.434967	72.391556	4.177250	0.000000	2.747832	0.000000	0.000000	0.000000	-0.213745	0.043834	-0.618525	0.000000	0.000000	3.000000	15.000000	0.000000
2335.329296	0.192519	0.609328	0.059267	82.177704	-37.434967	72.391556	4.177250	0.000000	2.747832	0.000000	0.000000	0.000000	-0.213745	0.043834	-0.618525	0.000000	0.000000	3.000000	15.000000	0.000000
2335.332629	0.192519	0.609328	0.059267	82.177704	-37.434967	72.391556	4.177250	0.000000	2.747832	0.000000	0.000000	0.000000	-0.213745	0.043834	-0.618525	0.000000	0.000000	3.000000	15.000000	0.000000
2335.335962	0.191591	0.609466	0.057151	82.380470	-36.008476	74.021049	4.210229	0.000000	2.697030	0.000000	0.000000	0.000000	-0.278274	0.041481	-0.634623	0.000000	0.000000	3.000000	15.000000	0.000000
2335.339296	0.191591	0.609466	0.057151	82.380470	-36.008476	74.021049	4.210229	0.000000	2.697030	0.000000	0.000000	0.000000	-0.278274	0.041481	-0.634623	0.000000	0.000000	3.000000	15.000000	0.000000
2335.342629	0.191591	0.609466	0.057151	82.380470	-36.008476	74.021049	4.210229	0.000000	2.697030	0.000000	0.000000	0.000000	-0.278274	0.041481	-0.634623	0.000000	0.000000	3.000000	15.000000	0.000000
2335.345962	0.190479	0.609515	0.054907	82.479813	-34.793133	75.371506	4.241933	0.000000	2.646887	0.000000	0.000000	0.000000	-0.333778	0.014571	-0.673169	0.000000	0.000000	3.000000	15.000000	0.000000
2335.349296	0.190479	0.609515	0.054907	82.479813	-34.793133	75.371506	4.241933	0.000000	2.646887	0.000000	0.000000	0.000000	-0.333778	0.014571	-0.673169	0.000000	0.000000	3.000000	15.000000	0.000000
2335.352629	0.190479	0.609515	0.054907	82.479813	-34.793133	75.371506	4.241933	0.000000	2.646887	0.000000	0.000000	0.000000	-0.333778	0.014571	-0.673169	0.000000	0.000000	3.000000	15.000000	0.000000
2335.355962	0.189147	0.609563	0.052585	82.423759	-33.694027	76.503914	4.274485	0.000000	2.593988	0.000000	0.000000	0.000000	-0.399636	0.014500	-0.696833	0.000000	0.000000	3.000000	15.000000	0.000000
2335.359296	0.189147	0.609563	0.052585	82.423759	-33.694027	76.503914	4.274485	0.000000	2.593988	0.000000	0.000000	0.000000	-0.399636	0.014500	-0.696833	0.000000	0.000000	3.000000	15.000000	0.000000
2335.362629	0.189147	0.609563	0.052585	82.423759	-33.694027	76.503914	4.274485	0.000000	2.593988	0.000000	0.000000	0.000000	-0.399636	0.014500	-0.696833	0.000000	0.000000	3.000000	15.000000	0.000000
2335.365962	0.187610	0.609671	0.050288	82.251564	-31.824785	78.390099	4.306598	0.000000	2.540318	0.000000	0.000000	0.000000	-0.461041	0.032462	-0.688843	0.000000	0.000000	3.000000	15.000000	0.000000
2335.369296	0.187610	0.609671	0.050288	82.251564	-31.824785	78.390099	4.306598	0.000000	2.540318	0.000000	0.000000	0.000000	-0.461041	0.032462	-0.688843	0.000000	0.000000	3.000000	15.000000	0.000000
2335.372629	0.187610	0.609671	0.050288	82.251564	-31.824785	78.390099	4.306598	0.000000	2.540318	0.000000	0.000000	0.000000	-0.461041	0.032462	-0.688843	0.000000	0.000000	3.000000	15.000000	0.000000
2335.375962	0.185812	0.609821	0.048153	81.994797	-29.104799	81.165237	4.336395	0.000000	2.489112	0.000000	0.000000	0.000000	-0.539279	0.044905	-0.640565	0.000000	0.000000	3.000000	15.000000	0.000000
2335.379296	0.185812	0.609821	0.048153	81.994797	-29.104799	81.165237	4.336395	0.000000	2.489112	0.000000	0.000000	0.000000	-0.539279	0.044905	-0.640565	0.000000	0.000000	3.000000	15.000000	0.000000
2335.382629	0.185812	0.609821	0.048153	81.994797	-29.104799	81.165237	4.336395	0.000000	2.489112	0.000000	0.000000	0.000000	-0.539279	0.044905	-0.640565	0.000000	0.000000	3.000000	15.000000	0.000000
2335.385962	0.183649	0.610001	0.046176	81.674629	-26.138285	84.229996	4.290613	0.000000	2.407664	0.000000	0.000000	0.000000	-0.649038	0.054076	-0.593283	0.000000	0.000000	3.000000	15.000000	0.000000
2335.389296	0.183649	0.610001	0.046176	81.674629	-26.138285	84.229996	4.290613	0.000000	2.407664	0.000000	0.000000	0.000000	-0.649038	0.054076	-0.593283	0.000000	0.000000	3.000000	15.000000	0.000000
2335.392629	0.183649	0.610001	0.046176	81.674629	-26.138285	84.229996	4.290613	0.000000	2.407664	0.000000	0.000000	0.000000	-0.649038	0.054076	-0.593283	0.000000	0.000000	3.000000	15.000000	0.000000
2335.395962	0.181156	0.610203	0.044364	81.333313	-23.424042	87.088989	4.182440	0.000000	2.308783	0.000000	0.000000	0.000000	-0.747956	0.060501	-0.543389	0.000000	0.000000	3.000000	15.000000	0.000000
2335.399296	0.181156	0.610203	0.044364	81.333313	-23.424042	87.088989	4.182440	0.000000	2.308783	0.000000	0.000000	0.000000	-0.747956	0.060501	-0.543389	0.000000	0.000000	3.000000	15.000000	0.000000
2335.402629	0.181156	0.610203	0.044364	81.333313	-23.424042	87.088989	4.182440	0.000000	2.308783	0.000000	0.000000	0.000000	-0.747956	0.060501	-0.543389	0.000000	0.000000	3.000000	15.000000	0.000000
2335.405962	0.178411	0.610346	0.042625	81.030052	-20.974133	89.751976	4.057781	0.000000	2.218218	0.000000	0.000000	0.000000	-0.823338	0.042946	-0.521959	0.000000	0.000000	3.000000	15.000000	0.000000
2335.409296	0.178411	0.610346	0.042625	81.030052	-20.974133	89.751976	4.057781	0.000000	2.218218	0.000000	0.000000	0.000000	-0.823338	0.042946	-0.521959	0.000000	0.000000	3.000000	15.000000	0.000000
2335.412629	0.178411	0.610346	0.042625	81.030052	-20.974133	89.751976	4.057781	0.000000	2.218218	0.000000	0.000000	0.000000	-0.823338	0.042946	-0.521959	0.000000	0.000000	3.000000	15.000000	0.000000
2335.415962	0.175507	0.610489	0.040903	80.810272	-18.606541	92.433426	3.920558	0.000000	2.131225	0.000000	0.000000	0.000000	-0.871136	0.042823	-0.516546	0.000000	0.000000	3.000000	15.000000	0.000000
2335.419296	0.175507	0.610489	0.040903	80.810272	-18.606541	92.433426	3.920558	0.000000	2.131225	0.000000	0.000000	0.000000	-0.871136	0.042823	-0.516546	0.000000	0.000000	3.000000	15.000000	0.000000
2335.422629	0.175507	0.610489	0.040903	80.810272	-18.606541	92.433426	3.920558	0.000000	2.131225	0.000000	0.000000	0.000000	-0.871136	0.042823	-0.516546	0.000000	0.000000	3.000000	15.000000	0.000000
2335.425962	0.172559	0.610611	0.039141	80.675514	-16.227379	95.215439	3.775368	0.000000	2.045134	0.000000	0.000000	0.000000	-0.884453	0.036637	-0.528564	0.000000	0.000000	3.000000	15.000000	0.000000
2335.429296	0.172559	0.610611	0.039141	80.675514	-16.227379	95.215439	3.775368	0.000000	2.045134	0.000000	0.000000	0.000000	-0.884453	0.036637	-0.528564	0.000000	0.000000	3.000000	15.000000	0.000000
2335.432629	0.172559	0.610611	0.039141	80.675514	-16.227379	95.215439	3.775368	0.000000	2.045134	0.000000	0.000000	0.000000	-0.884453	0.036637	-0.528564	0.000000	0.000000	3.000000	15.000000	0.000000
2335.435962	0.169532	0.610701	0.037309	80.606560	-13.920720	97.987381	3.627959	0.000000	1.957040	0.000000	0.000000	0.000000	-0.908239	0.026969	-0.549416	0.000000	0.000000	3.000000	15.000000	0.000000
2335.439296	0.169532	0.610701	0.037309	80.606560	-13.920720	97.987381	3.627959	0.000000	1.957040	0.000000	0.000000	0.000000	-0.908239	0.026969	-0.549416	0.000000	0.000000	3.000000	15.000000	0.000000
2335.442629	0.169532	0.610701	0.037309	80.606560	-13.920720	97.987381	3.627959	0.000000	1.957040	0.000000	0.000000	0.000000	-0.908239	0.026969	-0.549416	0.000000	0.000000	3.000000	15.000000	0.000000
2335.445962	0.166427	0.610758	0.035407	80.585281	-11.760782	100.652054	3.476586	0.000000	1.865471	0.000000	0.000000	0.000000	-0.931502	0.017125	-0.570847	0.000000	0.000000	3.000000	15.000000	0.000000
2335.449296	0.166427	0.610758	0.035407	80.585281	-11.760782	100.652054	3.476586	0.000000	1.865471	0.000000	0.000000	0.000000	-0.931502	0.017125	-0.570847	0.000000	0.000000	3.000000	15.000000	0.000000
2335.452629	0.166427	0.610758	0.035407	80.585281	-11.760782	100.652054	3.476586	0.000000	1.865471	0.000000	0.000000	0.000000	-0.931502	0.017125	-0.570847	0.000000	0.000000	3.000000	15.000000	0.000000
2335.455962	0.163290	0.610733	0.033408	80.584625	-9.971721	102.931198	3.321336	0.000000	1.770330	0.000000	0.000000	0.000000	-0.940898	-0.007312	-0.599439	0.000000	0.000000	3.000000	15.000000	0.000000
2335.459296	0.163290	0.610733	0.033408	80.584625	-9.971721	102.931198	3.321336	0.000000	1.770330	0.000000	0.000000	0.000000	-0.940898	-0.007312	-0.599439	0.000000	0.000000	3.000000	15.000000	0.000000
2335.462629	0.163290	0.610733	0.033408	80.584625	-9.971721	102.931198	3.321336	0.000000	1.770330	0.000000	0.000000	0.000000	-0.940898	-0.007312	-0.599439	0.000000	0.000000	3.000000	15.000000	0.000000
2335.465962	0.160194	0.610627	0.031291	80.589546	-8.767104	104.559578	3.164520	0.000000	1.670423	0.000000	0.000000	0.000000	-0.929010	-0.031749	-0.635253	0.000000	0.000000	3.000000	15.000000	0.000000
2335.469296	0.160194	0.610627	0.031291	80.589546	-8.767104	104.559578	3.164520	0.000000	1.670423	0.000000	0.000000	0.000000	-0.929010	-0.031749	-0.635253	0.000000	0.000000	3.000000	15.000000	0.000000
2335.472629	0.160194	0.610627	0.031291	80.589546	-8.767104	104.559578	3.164520	0.000000	1.670423	0.000000	0.000000	0.000000	-0.929010	-0.031749	-0.635253	0.000000	0.000000	3.000000	15.000000	0.000000
2335.475962	0.157290	0.610424	0.029054	80.560432	-8.558402	104.933441	3.009685	0.000000	1.564548	0.000000	0.000000	0.000000	-0.871084	-0.061020	-0.671010	0.000000	0.000000	3.000000	15.000000	0.000000
2335.479296	0.157290	0.610424	0.029054	80.560432	-8.558402	104.933441	3.009685	0.000000	1.564548	0.000000	0.000000	0.000000	-0.871084	-0.061020	-0.671010	0.000000	0.000000	3.000000	15.000000	0.000000
2335.482629	0.157290	0.610424	0.029054	80.560432	-8.558402	104.933441	3.009685	0.000000	1.564548	0.000000	0.000000	0.000000	-0.871084	-0.061020	-0.671010	0.000000	0.000000	3.000000	15.000000	0.000000
2335.485962	0.154549	0.610179	0.026693	80.515060	-8.928924	104.641449	2.864504	0.000000	1.452713	0.000000	0.000000	0.000000	-0.822213	-0.073417	-0.708488	0.000000	0.000000	3.000000	15.000000	0.000000
2335.489296	0.154549	0.610179	0.026693	80.515060	-8.928924	104.641449	2.864504	0.000000	1.452713	0.000000	0.000000	0.000000	-0.822213	-0.073417	-0.708488	0.000000	0.000000	3.000000	15.000000	0.000000
2335.492629	0.154549	0.610179	0.026693	80.515060	-8.928924	104.641449	2.864504	0.000000	1.452713	0.000000	0.000000	0.000000	-0.822213	-0.073417	-0.708488	0.000000	0.000000	3.000000	15.000000	0.000000
2335.495962	0.151898	0.609921	0.024379	80.431084	-9.692064	103.940331	2.727469	0.000000	1.334632	0.000000	0.000000	0.000000	-0.795432	-0.077577	-0.694165	0.000000	0.000000	3.000000	15.000000	0.000000
2335.499296	0.151898	0.609921	0.024379	80.431084	-9.692064	103.940331	2.727469	0.000000	1.334632	0.000000	0.000000	0.000000	-0.795432	-0.077577	-0.694165	0.000000	0.000000	3.000000	15.000000	0.000000
2335.502629	0.151898	0.609921	0.024379	80.431084	-9.692064	103.940331	2.727469	0.000000	1.334632	0.000000	0.000000	0.000000	-0.795432	-0.077577	-0.694165	0.000000	0.000000	3.000000	15.000000	0.000000
2335.505962	0.149170	0.609704	0.022148	80.247787	-10.870050	102.725998	2.594897	0.000000	1.218937	0.000000	0.000000	0.000000	-0.818295	-0.065010	-0.669231	0.000000	0.000000	3.000000	15.000000	0.000000
2335.509296	0.149170	0.609704	0.022148	80.247787	-10.870050	102.725998	2.594897	0.000000	1.218937	0.000000	0.000000	0.000000	-0.818295	-0.065010	-0.669231	0.000000	0.000000	3.000000	15.000000	0.000000
2335.512629	0.149170	0.609704	0.022148	80.247787	-10.870050	102.725998	2.594897	0.000000	1.218937	0.000000	0.000000	0.000000	-0.818295	-0.065010	-0.669231	0.000000	0.000000	3.000000	15.000000	0.000000
2335.515962	0.146384	0.609463	0.019971	79.995552	-12.249463	101.244957	2.458515	0.000000	1.107399	0.000000	0.000000	0.000000	-0.836007	-0.072375	-0.653157	0.000000	0.000000	3.000000	15.000000	0.000000
2335.519296	0.146384	0.609463	0.019971	79.995552	-12.249463	101.244957	2.458515	0.000000	1.107399	0.000000	0.000000	0.000000	-0.836007	-0.072375	-0.653157	0.000000	0.000000	3.000000	15.000000	0.000000
2335.522629	0.146384	0.609463	0.019971	79.995552	-12.249463	101.244957	2.458515	0.000000	1.107399	0.000000	0.000000	0.000000	-0.836007	-0.072375	-0.653157	0.000000	0.000000	3.000000	15.000000	0.000000
2335.525962	0.143606	0.609271	0.017825	79.721687	-13.392400	100.008575	2.319181	0.000000	0.998539	0.000000	0.000000	0.000000	-0.833247	-0.057377	-0.643846	0.000000	0.000000	3.000000	15.000000	0.000000
2335.529296	0.143606	0.609271	0.017825	79.721687	-13.392400	100.008575	2.319181	0.000000	0.998539	0.000000	0.000000	0.000000	-0.833247	-0.057377	-0.643846	0.000000	0.000000	3.000000	15.000000	0.000000
2335.532629	0.143606	0.609271	0.017825	79.721687	-13.392400	100.008575	2.319181	0.000000	0.998539	0.000000	0.000000	0.000000	-0.833247	-0.057377	-0.643846	0.000000	0.000000	3.000000	15.000000	0.000000
2335.535962	0.140865	0.609125	0.015636	79.497002	-13.969743	99.420998	2.180306	0.000000	0.891232	0.000000	0.000000	0.000000	-0.822414	-0.043922	-0.656630	0.000000	0.000000	3.000000	15.000000	0.000000
2335.539296	0.140865	0.609125	0.015636	79.497002	-13.969743	99.420998	2.180306	0.000000	0.891232	0.000000	0.000000	0.000000	-0.822414	-0.043922	-0.656630	0.000000	0.000000	3.000000	15.000000	0.000000
2335.542629	0.140865	0.609125	0.015636	79.497002	-13.969743	99.420998	2.180306	0.000000	0.891232	0.000000	0.000000	0.000000	-0.822414	-0.043922	-0.656630	0.000000	0.000000	3.000000	15.000000	0.000000
2335.545962	0.138215	0.609010	0.013347	79.358185	-13.779297	99.651779	2.043237	0.000000	0.781793	0.000000	0.000000	0.000000	-0.794801	-0.034448	-0.686521	0.000000	0.000000	3.000000	15.000000	0.000000
2335.549296	0.138215	0.609010	0.013347	79.358185	-13.779297	99.651779	2.043237	0.000000	0.781793	0.000000	0.000000	0.000000	-0.794801	-0.034448	-0.686521	0.000000	0.000000	3.000000	15.000000	0.000000
2335.552629	0.138215	0.609010	0.013347	79.358185	-13.779297	99.651779	2.043237	0.000000	0.781793	0.000000	0.000000	0.000000	-0.794801	-0.034448	-0.686521	0.000000	0.000000	3.000000	15.000000	0.000000
2335.555962	0.135751	0.608945	0.010950	79.245377	-13.251994	100.104935	1.910770	0.000000	0.667373	0.000000	0.000000	0.000000	-0.739403	-0.019472	-0.719250	0.000000	0.000000	3.000000	15.000000	0.000000
2335.559296	0.135751	0.608945	0.010950	79.245377	-13.251994	100.104935	1.910770	0.000000	0.667373	0.000000	0.000000	0.000000	-0.739403	-0.019472	-0.719250	0.000000	0.000000	3.000000	15.000000	0.000000
2335.562629	0.135751	0.608945	0.010950	79.245377	-13.251994	100.104935	1.910770	0.000000	0.667373	0.000000	0.000000	0.000000	-0.739403	-0.019472	-0.719250	0.000000	0.000000	3.000000	15.000000	0.000000
2335.565962	0.133488	0.608908	0.008515	79.117126	-12.723606	100.489868	1.787536	0.000000	0.547498	0.000000	0.000000	0.000000	-0.678724	-0.011242	-0.730417	0.000000	0.000000	3.000000	15.000000	0.000000
2335.569296	0.133488	0.608908	0.008515	79.117126	-12.723606	100.489868	1.787536	0.000000	0.547498	0.000000	0.000000	0.000000	-0.678724	-0.011242	-0.730417	0.000000	0.000000	3.000000	15.000000	0.000000
2335.572629	0.133488	0.608908	0.008515	79.117126	-12.723606	100.489868	1.787536	0.000000	0.547498	0.000000	0.000000	0.000000	-0.678724	-0.011242	-0.730417	0.000000	0.000000	3.000000	15.000000	0.000000
2335.575962	0.131421	0.608878	0.006031	78.959244	-12.247473	100.979347	1.674416	0.000000	0.425762	0.000000	0.000000	0.000000	-0.620197	-0.008893	-0.745213	0.000000	0.000000	3.000000	15.000000	0.000000
2335.579296	0.131421	0.608878	0.006031	78.959244	-12.247473	100.979347	1.674416	0.000000	0.425762	0.000000	0.000000	0.000000	-0.620197	-0.008893	-0.745213	0.000000	0.000000	3.000000	15.000000	0.000000
2335.582629	0.131421	0.608878	0.006031	78.959244	-12.247473	100.979347	1.674416	0.000000	0.425762	0.000000	0.000000	0.000000	-0.620197	-0.008893	-0.745213	0.000000	0.000000	3.000000	15.000000	0.000000
2335.585962	0.129616	0.608804	0.003498	78.794624	-11.837283	101.481842	1.571049	0.000000	0.301560	0.000000	0.000000	0.000000	-0.541492	-0.022272	-0.759975	0.000000	0.000000	3.000000	15.000000	0.000000
2335.589296	0.129616	0.608804	0.003498	78.794624	-11.837283	101.481842	1.571049	0.000000	0.301560	0.000000	0.000000	0.000000	-0.541492	-0.022272	-0.759975	0.000000	0.000000	3.000000	15.000000	0.000000
2335.592629	0.129616	0.608804	0.003498	78.794624	-11.837283	101.481842	1.571049	0.000000	0.301560	0.000000	0.000000	0.000000	-0.541492	-0.022272	-0.759975	0.000000	0.000000	3.000000	15.000000	0.000000
2335.595962	0.128102	0.608673	0.000868	78.588577	-11.826513	101.450363	1.480800	0.000000	0.174897	0.000000	0.000000	0.000000	-0.454182	-0.039195	-0.788984	0.000000	0.000000	3.000000	15.000000	0.000000
2335.599296	0.128102	0.608673	0.000868	78.588577	-11.826513	101.450363	1.480800	0.000000	0.174897	0.000000	0.000000	0.000000	-0.454182	-0.039195	-0.788984	0.000000	0.000000	3.000000	15.000000	0.000000
2335.602629	0.128102	0.608673	0.000868	78.588577	-11.826513	101.450363	1.480800	0.000000	0.174897	0.000000	0.000000	0.000000	-0.454182	-0.039195	-0.788984	0.000000	0.000000	3.000000	15.000000	0.000000
2335.605962	0.126836	0.608435	-0.001828	78.311081	-12.365273	100.680443	1.405103	0.000000	0.043400	0.000000	0.000000	0.000000	-0.379962	-0.071465	-0.808785	0.000000	0.000000	3.000000	15.000000	0.000000
2335.609296	0.126836	0.608435	-0.001828	78.311081	-12.365273	100.680443	1.405103	0.000000	0.043400	0.000000	0.000000	0.000000	-0.379962	-0.071465	-0.808785	0.000000	0.000000	3.000000	15.000000	0.000000
2335.612629	0.126836	0.608435	-0.001828	78.311081	-12.365273	100.680443	1.405103	0.000000	0.043400	0.000000	0.000000	0.000000	-0.379962	-0.071465	-0.808785	0.000000	0.000000	3.000000	15.000000	0.000000
2335.615962	0.125890	0.608052	-0.004643	77.941788	-13.511318	99.077499	1.341776	0.000000	-0.091398	0.000000	0.000000	0.000000	-0.283802	-0.114800	-0.844404	0.000000	0.000000	3.000000	15.000000	0.000000
2335.619296	0.125890	0.608052	-0.004643	77.941788	-13.511318	99.077499	1.341776	0.000000	-0.091398	0.000000	0.000000	0.000000	-0.283802	-0.114800	-0.844404	0.000000	0.000000	3.000000	15.000000	0.000000
2335.622629	0.125890	0.608052	-0.004643	77.941788	-13.511318	99.077499	1.341776	0.000000	-0.091398	0.000000	0.000000	0.000000	-0.283802	-0.114800	-0.844404	0.000000	0.000000	3.000000	15.000000	0.000000
2335.625962	0.125397	0.607514	-0.007655	77.457260	-15.266109	96.576065	1.294476	0.000000	-0.232131	0.000000	0.000000	0.000000	-0.147903	-0.161500	-0.903684	0.000000	0.000000	3.000000	15.000000	0.000000
2335.629296	0.125397	0.607514	-0.007655	77.457260	-15.266109	96.576065	1.294476	0.000000	-0.232131	0.000000	0.000000	0.000000	-0.147903	-0.161500	-0.903684	0.000000	0.000000	3.000000	15.000000	0.000000
2335.632629	0.125397	0.607514	-0.007655	77.457260	-15.266109	96.576065	1.294476	0.000000	-0.232131	0.000000	0.000000	0.000000	-0.147903	-0.161500	-0.903684	0.000000	0.000000	3.000000	15.000000	0.000000
2335.635962	0.125228	0.606930	-0.010798	76.846619	-17.440670	93.393776	1.269826	0.000000	-0.382745	0.000000	0.000000	0.000000	-0.050525	-0.175191	-0.942910	0.000000	0.000000	3.000000	15.000000	0.000000
2335.639296	0.125228	0.606930	-0.010798	76.846619	-17.440670	93.393776	1.269826	0.000000	-0.382745	0.000000	0.000000	0.000000	-0.050525	-0.175191	-0.942910	0.000000	0.000000	3.000000	15.000000	0.000000
2335.642629	0.125228	0.606930	-0.010798	76.846619	-17.440670	93.393776	1.269826	0.000000	-0.382745	0.000000	0.000000	0.000000	-0.050525	-0.175191	-0.942910	0.000000	0.000000	3.000000	15.000000	0.000000
2335.645962	0.125163	0.606377	-0.013944	76.114616	-19.772121	89.861099	1.261405	0.000000	-0.539897	0.000000	0.000000	0.000000	-0.019545	-0.165901	-0.943894	0.000000	0.000000	3.000000	15.000000	0.000000
2335.649296	0.125163	0.606377	-0.013944	76.114616	-19.772121	89.861099	1.261405	0.000000	-0.539897	0.000000	0.000000	0.000000	-0.019545	-0.165901	-0.943894	0.000000	0.000000	3.000000	15.000000	0.000000
2335.652629	0.125163	0.606377	-0.013944	76.114616	-19.772121	89.861099	1.261405	0.000000	-0.539897	0.000000	0.000000	0.000000	-0.019545	-0.165901	-0.943894	0.000000	0.000000	3.000000	15.000000	0.000000
2335.655962	0.125275	0.605843	-0.017065	75.325058	-22.008154	86.360008	1.258148	0.000000	-0.697213	0.000000	0.000000	0.000000	0.033626	-0.160233	-0.936095	0.000000	0.000000	3.000000	15.000000	0.000000
2335.659296	0.125275	0.605843	-0.017065	75.325058	-22.008154	86.360008	1.258148	0.000000	-0.697213	0.000000	0.000000	0.000000	0.033626	-0.160233	-0.936095	0.000000	0.000000	3.000000	15.000000	0.000000
2335.662629	0.125275	0.605843	-0.017065	75.325058	-22.008154	86.360008	1.258148	0.000000	-0.697213	0.000000	0.000000	0.000000	0.033626	-0.160233	-0.936095	0.000000	0.000000	3.000000	15.000000	0.000000
2335.665962	0.125504	0.605347	-0.020125	74.574242	-23.786694	83.702942	1.263752	0.000000	-0.853229	0.000000	0.000000	0.000000	0.068583	-0.148771	-0.918165	0.000000	0.000000	3.000000	15.000000	0.000000
2335.669296	0.125504	0.605347	-0.020125	74.574242	-23.786694	83.702942	1.263752	0.000000	-0.853229	0.000000	0.000000	0.000000	0.068583	-0.148771	-0.918165	0.000000	0.000000	3.000000	15.000000	0.000000
2335.672629	0.125504	0.605347	-0.020125	74.574242	-23.786694	83.702942	1.263752	0.000000	-0.853229	0.000000	0.000000	0.000000	0.068583	-0.148771	-0.918165	0.000000	0.000000	3.000000	15.000000	0.000000
2335.675962	0.125717	0.604827	-0.023113	74.026451	-24.871658	82.852760	1.275183	0.000000	-1.006256	0.000000	0.000000	0.000000	0.064001	-0.155985	-0.896412	0.000000	0.000000	3.000000	15.000000	0.000000
2335.679296	0.125717	0.604827	-0.023113	74.026451	-24.871658	82.852760	1.275183	0.000000	-1.006256	0.000000	0.000000	0.000000	0.064001	-0.155985	-0.896412	0.000000	0.000000	3.000000	15.000000	0.000000
2335.682629	0.125717	0.604827	-0.023113	74.026451	-24.871658	82.852760	1.275183	0.000000	-1.006256	0.000000	0.000000	0.000000	0.064001	-0.155985	-0.896412	0.000000	0.000000	3.000000	15.000000	0.000000
2335.685962	0.126137	0.604316	-0.026034	73.766266	-25.168642	83.491745	1.285850	0.000000	-1.155658	0.000000	0.000000	0.000000	0.125900	-0.153283	-0.876148	0.000000	0.000000	3.000000	15.000000	0.000000
2335.689296	0.126137	0.604316	-0.026034	73.766266	-25.168642	83.491745	1.285850	0.000000	-1.155658	0.000000	0.000000	0.000000	0.125900	-0.153283	-0.876148	0.000000	0.000000	3.000000	15.000000	0.000000
2335.692629	0.126137	0.604316	-0.026034	73.766266	-25.168642	83.491745	1.285850	0.000000	-1.155658	0.000000	0.000000	0.000000	0.125900	-0.153283	-0.876148	0.000000	0.000000	3.000000	15.000000	0.000000
2335.695962	0.126877	0.603796	-0.028939	73.711052	-24.997036	84.141014	1.306833	0.000000	-1.301683	0.000000	0.000000	0.000000	0.222227	-0.155936	-0.871469	0.000000	0.000000	3.000000	15.000000	0.000000
2335.699296	0.126877	0.603796	-0.028939	73.711052	-24.997036	84.141014	1.306833	0.000000	-1.301683	0.000000	0.000000	0.000000	0.222227	-0.155936	-0.871469	0.000000	0.000000	3.000000	15.000000	0.000000
2335.702629	0.126877	0.603796	-0.028939	73.711052	-24.997036	84.141014	1.306833	0.000000	-1.301683	0.000000	0.000000	0.000000	0.222227	-0.155936	-0.871469	0.000000	0.000000	3.000000	15.000000	0.000000
2335.705962	0.127796	0.603296	-0.031703	73.723038	-24.581022	84.342278	1.343871	0.000000	-1.446928	0.000000	0.000000	0.000000	0.275635	-0.150213	-0.829201	0.000000	0.000000	3.000000	15.000000	0.000000
2335.709296	0.127796	0.603296	-0.031703	73.723038	-24.581022	84.342278	1.343871	0.000000	-1.446928	0.000000	0.000000	0.000000	0.275635	-0.150213	-0.829201	0.000000	0.000000	3.000000	15.000000	0.000000
2335.712629	0.127796	0.603296	-0.031703	73.723038	-24.581022	84.342278	1.343871	0.000000	-1.446928	0.000000	0.000000	0.000000	0.275635	-0.150213	-0.829201	0.000000	0.000000	3.000000	15.000000	0.000000
2335.715962	0.128828	0.602796	-0.034324	73.722977	-24.201956	84.521309	1.389810	0.000000	-1.585128	0.000000	0.000000	0.000000	0.309398	-0.149807	-0.786342	0.000000	0.000000	3.000000	15.000000	0.000000
2335.719296	0.128828	0.602796	-0.034324	73.722977	-24.201956	84.521309	1.389810	0.000000	-1.585128	0.000000	0.000000	0.000000	0.309398	-0.149807	-0.786342	0.000000	0.000000	3.000000	15.000000	0.000000
2335.722629	0.128828	0.602796	-0.034324	73.722977	-24.201956	84.521309	1.389810	0.000000	-1.585128	0.000000	0.000000	0.000000	0.309398	-0.149807	-0.786342	0.000000	0.000000	3.000000	15.000000	0.000000
2335.725962	0.130159	0.602294	-0.036835	73.689049	-23.882490	84.674454	1.441376	0.000000	-1.716185	0.000000	0.000000	0.000000	0.399413	-0.150565	-0.753304	0.000000	0.000000	3.000000	15.000000	0.000000
2335.729296	0.130159	0.602294	-0.036835	73.689049	-23.882490	84.674454	1.441376	0.000000	-1.716185	0.000000	0.000000	0.000000	0.399413	-0.150565	-0.753304	0.000000	0.000000	3.000000	15.000000	0.000000
2335.732629	0.130159	0.602294	-0.036835	73.689049	-23.882490	84.674454	1.441376	0.000000	-1.716185	0.000000	0.000000	0.000000	0.399413	-0.150565	-0.753304	0.000000	0.000000	3.000000	15.000000	0.000000
2335.735962	0.131741	0.601871	-0.039180	73.563614	-23.688751	84.979294	1.507945	0.000000	-1.841735	0.000000	0.000000	0.000000	0.474775	-0.126950	-0.703483	0.000000	0.000000	3.000000	15.000000	0.000000
2335.739296	0.131741	0.601871	-0.039180	73.563614	-23.688751	84.979294	1.507945	0.000000	-1.841735	0.000000	0.000000	0.000000	0.474775	-0.126950	-0.703483	0.000000	0.000000	3.000000	15.000000	0.000000
2335.742629	0.131741	0.601871	-0.039180	73.563614	-23.688751	84.979294	1.507945	0.000000	-1.841735	0.000000	0.000000	0.000000	0.474775	-0.126950	-0.703483	0.000000	0.000000	3.000000	15.000000	0.000000
2335.745962	0.133361	0.601637	-0.041282	73.362923	-23.622047	85.777931	1.587074	0.000000	-1.958983	0.000000	0.000000	0.000000	0.485982	-0.070397	-0.630755	0.000000	0.000000	3.000000	15.000000	0.000000
2335.749296	0.133361	0.601637	-0.041282	73.362923	-23.622047	85.777931	1.587074	0.000000	-1.958983	0.000000	0.000000	0.000000	0.485982	-0.070397	-0.630755	0.000000	0.000000	3.000000	15.000000	0.000000
2335.752629	0.133361	0.601637	-0.041282	73.362923	-23.622047	85.777931	1.587074	0.000000	-1.958983	0.000000	0.000000	0.000000	0.485982	-0.070397	-0.630755	0.000000	0.000000	3.000000	15.000000	0.000000
2335.755962	0.135070	0.601593	-0.043063	73.117538	-23.586599	87.078957	1.668071	0.000000	-2.064108	0.000000	0.000000	0.000000	0.512715	-0.012943	-0.534265	0.000000	0.000000	3.000000	15.000000	0.000000
2335.759296	0.135070	0.601593	-0.043063	73.117538	-23.586599	87.078957	1.668071	0.000000	-2.064108	0.000000	0.000000	0.000000	0.512715	-0.012943	-0.534265	0.000000	0.000000	3.000000	15.000000	0.000000
2335.762629	0.135070	0.601593	-0.043063	73.117538	-23.586599	87.078957	1.668071	0.000000	-2.064108	0.000000	0.000000	0.000000	0.512715	-0.012943	-0.534265	0.000000	0.000000	3.000000	15.000000	0.000000
2335.765962	0.136939	0.601729	-0.044588	72.860512	-23.505016	88.447693	1.753523	0.000000	-2.153153	0.000000	0.000000	0.000000	0.560598	0.040579	-0.457510	0.000000	0.000000	3.000000	15.000000	0.000000
2335.769296	0.136939	0.601729	-0.044588	72.860512	-23.505016	88.447693	1.753523	0.000000	-2.153153	0.000000	0.000000	0.000000	0.560598	0.040579	-0.457510	0.000000	0.000000	3.000000	15.000000	0.000000
2335.772629	0.136939	0.601729	-0.044588	72.860512	-23.505016	88.447693	1.753523	0.000000	-2.153153	0.000000	0.000000	0.000000	0.560598	0.040579	-0.457510	0.000000	0.000000	3.000000	15.000000	0.000000
2335.775962	0.138945	0.601991	-0.045808	72.644409	-23.328581	89.692154	1.846956	0.000000	-2.229404	0.000000	0.000000	0.000000	0.601719	0.078577	-0.366019	0.000000	0.000000	3.000000	15.000000	0.000000
2335.779296	0.138945	0.601991	-0.045808	72.644409	-23.328581	89.692154	1.846956	0.000000	-2.229404	0.000000	0.000000	0.000000	0.601719	0.078577	-0.366019	0.000000	0.000000	3.000000	15.000000	0.000000
2335.782629	0.138945	0.601991	-0.045808	72.644409	-23.328581	89.692154	1.846956	0.000000	-2.229404	0.000000	0.000000	0.000000	0.601719	0.078577	-0.366019	0.000000	0.000000	3.000000	15.000000	0.000000
2335.785962	0.141051	0.602305	-0.046781	72.522583	-23.068739	90.754166	1.947242	0.000000	-2.290407	0.000000	0.000000	0.000000	0.631990	0.094397	-0.291971	0.000000	0.000000	3.000000	15.000000	0.000000
2335.789296	0.141051	0.602305	-0.046781	72.522583	-23.068739	90.754166	1.947242	0.000000	-2.290407	0.000000	0.000000	0.000000	0.631990	0.094397	-0.291971	0.000000	0.000000	3.000000	15.000000	0.000000
2335.792629	0.141051	0.602305	-0.046781	72.522583	-23.068739	90.754166	1.947242	0.000000	-2.290407	0.000000	0.000000	0.000000	0.631990	0.094397	-0.291971	0.000000	0.000000	3.000000	15.000000	0.000000
2335.795962	0.143280	0.602631	-0.047524	72.477211	-22.693878	91.578255	2.052574	0.000000	-2.339069	0.000000	0.000000	0.000000	0.668426	0.097706	-0.222921	0.000000	0.000000	3.000000	15.000000	0.000000
2335.799296	0.143280	0.602631	-0.047524	72.477211	-22.693878	91.578255	2.052574	0.000000	-2.339069	0.000000	0.000000	0.000000	0.668426	0.097706	-0.222921	0.000000	0.000000	3.000000	15.000000	0.000000
2335.802629	0.143280	0.602631	-0.047524	72.477211	-22.693878	91.578255	2.052574	0.000000	-2.339069	0.000000	0.000000	0.000000	0.668426	0.097706	-0.222921	0.000000	0.000000	3.000000	15.000000	0.000000
2335.805962	0.145522	0.602888	-0.048044	72.442261	-22.292778	91.857796	2.163978	0.000000	-2.376223	0.000000	0.000000	0.000000	0.672703	0.077181	-0.155890	0.000000	0.000000	3.000000	15.000000	0.000000
2335.809296	0.145522	0.602888	-0.048044	72.442261	-22.292778	91.857796	2.163978	0.000000	-2.376223	0.000000	0.000000	0.000000	0.672703	0.077181	-0.155890	0.000000	0.000000	3.000000	15.000000	0.000000
2335.812629	0.145522	0.602888	-0.048044	72.442261	-22.292778	91.857796	2.163978	0.000000	-2.376223	0.000000	0.000000	0.000000	0.672703	0.077181	-0.155890	0.000000	0.000000	3.000000	15.000000	0.000000
2335.815962	0.147727	0.603087	-0.048372	72.398018	-21.946827	92.031784	2.276095	0.000000	-2.402204	0.000000	0.000000	0.000000	0.661414	0.059624	-0.098525	0.000000	0.000000	3.000000	15.000000	0.000000
2335.819296	0.147727	0.603087	-0.048372	72.398018	-21.946827	92.031784	2.276095	0.000000	-2.402204	0.000000	0.000000	0.000000	0.661414	0.059624	-0.098525	0.000000	0.000000	3.000000	15.000000	0.000000
2335.822629	0.147727	0.603087	-0.048372	72.398018	-21.946827	92.031784	2.276095	0.000000	-2.402204	0.000000	0.000000	0.000000	0.661414	0.059624	-0.098525	0.000000	0.000000	3.000000	15.000000	0.000000
2335.825962	0.149807	0.603157	-0.048573	72.302917	-21.801714	92.153549	2.386331	0.000000	-2.418625	0.000000	0.000000	0.000000	0.624137	0.020973	-0.060039	0.000000	0.000000	3.000000	15.000000	0.000000
2335.829296	0.149807	0.603157	-0.048573	72.302917	-21.801714	92.153549	2.386331	0.000000	-2.418625	0.000000	0.000000	0.000000	0.624137	0.020973	-0.060039	0.000000	0.000000	3.000000	15.000000	0.000000
2335.832629	0.149807	0.603157	-0.048573	72.302917	-21.801714	92.153549	2.386331	0.000000	-2.418625	0.000000	0.000000	0.000000	0.624137	0.020973	-0.060039	0.000000	0.000000	3.000000	15.000000	0.000000
2335.835962	0.151662	0.603145	-0.048621	72.112267	-21.971842	91.962601	2.490354	0.000000	-2.428632	0.000000	0.000000	0.000000	0.556509	-0.003572	-0.014647	0.000000	0.000000	3.000000	15.000000	0.000000
2335.839296	0.151662	0.603145	-0.048621	72.112267	-21.971842	91.962601	2.490354	0.000000	-2.428632	0.000000	0.000000	0.000000	0.556509	-0.003572	-0.014647	0.000000	0.000000	3.000000	15.000000	0.000000
2335.842629	0.151662	0.603145	-0.048621	72.112267	-21.971842	91.962601	2.490354	0.000000	-2.428632	0.000000	0.000000	0.000000	0.556509	-0.003572	-0.014647	0.000000	0.000000	3.000000	15.000000	0.000000
2335.845962	0.153103	0.603071	-0.048549	71.819908	-22.565119	91.437935	2.583106	0.000000	-2.431073	0.000000	0.000000	0.000000	0.432284	-0.022152	0.021641	0.000000	0.000000	3.000000	15.000000	0.000000
2335.849296	0.153103	0.603071	-0.048549	71.819908	-22.565119	91.437935	2.583106	0.000000	-2.431073	0.000000	0.000000	0.000000	0.432284	-0.022152	0.021641	0.000000	0.000000	3.000000	15.000000	0.000000
2335.852629	0.153103	0.603071	-0.048549	71.819908	-22.565119	91.437935	2.583106	0.000000	-2.431073	0.000000	0.000000	0.000000	0.432284	-0.022152	0.021641	0.000000	0.000000	3.000000	15.000000	0.000000
2335.855962	0.154107	0.603025	-0.048351	71.436790	-23.460987	90.460632	2.655153	0.000000	-2.427466	0.000000	0.000000	0.000000	0.301310	-0.013656	0.059357	0.000000	0.000000	3.000000	15.000000	0.000000
2335.859296	0.154107	0.603025	-0.048351	71.436790	-23.460987	90.460632	2.655153	0.000000	-2.427466	0.000000	0.000000	0.000000	0.301310	-0.013656	0.059357	0.000000	0.000000	3.000000	15.000000	0.000000
2335.862629	0.154107	0.603025	-0.048351	71.436790	-23.460987	90.460632	2.655153	0.000000	-2.427466	0.000000	0.000000	0.000000	0.301310	-0.013656	0.059357	0.000000	0.000000	3.000000	15.000000	0.000000
2335.865962	0.154689	0.603022	-0.047986	71.012596	-24.324469	89.043777	2.705371	0.000000	-2.417573	0.000000	0.000000	0.000000	0.174440	-0.001002	0.109528	0.000000	0.000000	3.000000	15.000000	0.000000
2335.869296	0.154689	0.603022	-0.047986	71.012596	-24.324469	89.043777	2.705371	0.000000	-2.417573	0.000000	0.000000	0.000000	0.174440	-0.001002	0.109528	0.000000	0.000000	3.000000	15.000000	0.000000
2335.872629	0.154689	0.603022	-0.047986	71.012596	-24.324469	89.043777	2.705371	0.000000	-2.417573	0.000000	0.000000	0.000000	0.174440	-0.001002	0.109528	0.000000	0.000000	3.000000	15.000000	0.000000
2335.875962	0.154892	0.603112	-0.047391	70.669067	-24.890734	88.022346	2.734445	0.000000	-2.399318	0.000000	0.000000	0.000000	0.060904	0.027007	0.178755	0.000000	0.000000	3.000000	15.000000	0.000000
2335.879296	0.154892	0.603112	-0.047391	70.669067	-24.890734	88.022346	2.734445	0.000000	-2.399318	0.000000	0.000000	0.000000	0.060904	0.027007	0.178755	0.000000	0.000000	3.000000	15.000000	0.000000
2335.882629	0.154892	0.603112	-0.047391	70.669067	-24.890734	88.022346	2.734445	0.000000	-2.399318	0.000000	0.000000	0.000000	0.060904	0.027007	0.178755	0.000000	0.000000	3.000000	15.000000	0.000000
2335.885962	0.154892	0.603112	-0.047391	70.579597	-24.952015	87.937965	2.744596	0.000000	-2.369526	0.000000	0.000000	0.000000	0.060904	0.027007	0.178755	0.000000	0.000000	3.000000	15.000000	0.000000
2335.889296	0.154746	0.603267	-0.046540	70.579597	-24.952015	87.937965	2.744596	0.000000	-2.369526	0.000000	0.000000	0.000000	-0.043914	0.046350	0.255021	0.000000	0.000000	3.000000	15.000000	0.000000
2335.892629	0.154746	0.603267	-0.046540	70.579597	-24.952015	87.937965	2.744596	0.000000	-2.369526	0.000000	0.000000	0.000000	-0.043914	0.046350	0.255021	0.000000	0.000000	3.000000	15.000000	0.000000
2335.895962	0.154376	0.603489	-0.045389	70.742592	-24.602583	88.675865	2.744596	0.000000	-2.369526	0.000000	0.000000	0.000000	-0.110812	0.066597	0.345353	0.000000	0.000000	3.000000	15.000000	0.000000
2335.899296	0.154376	0.603489	-0.045389	70.742592	-24.602583	88.675865	2.744596	0.000000	-2.369526	0.000000	0.000000	0.000000	-0.110812	0.066597	0.345353	0.000000	0.000000	3.000000	15.000000	0.000000
2335.902629	0.154376	0.603489	-0.045389	70.742592	-24.602583	88.675865	2.744596	0.000000	-2.369526	0.000000	0.000000	0.000000	-0.110812	0.066597	0.345353	0.000000	0.000000	3.000000	15.000000	0.000000
2335.905962	0.153840	0.603843	-0.043838	71.035454	-23.972361	89.943588	2.718808	0.000000	-2.269464	0.000000	0.000000	0.000000	-0.160919	0.106245	0.465434	0.000000	0.000000	3.000000	15.000000	0.000000
2335.909296	0.153840	0.603843	-0.043838	71.035454	-23.972361	89.943588	2.718808	0.000000	-2.269464	0.000000	0.000000	0.000000	-0.160919	0.106245	0.465434	0.000000	0.000000	3.000000	15.000000	0.000000
2335.912629	0.153840	0.603843	-0.043838	71.035454	-23.972361	89.943588	2.718808	0.000000	-2.269464	0.000000	0.000000	0.000000	-0.160919	0.106245	0.465434	0.000000	0.000000	3.000000	15.000000	0.000000
2335.915962	0.153164	0.604210	-0.041978	71.399506	-23.150780	91.562355	2.691988	0.000000	-2.191891	0.000000	0.000000	0.000000	-0.202615	0.110223	0.557830	0.000000	0.000000	3.000000	15.000000	0.000000
2335.919296	0.153164	0.604210	-0.041978	71.399506	-23.150780	91.562355	2.691988	0.000000	-2.191891	0.000000	0.000000	0.000000	-0.202615	0.110223	0.557830	0.000000	0.000000	3.000000	15.000000	0.000000
2335.922629	0.153164	0.604210	-0.041978	71.399506	-23.150780	91.562355	2.691988	0.000000	-2.191891	0.000000	0.000000	0.000000	-0.202615	0.110223	0.557830	0.000000	0.000000	3.000000	15.000000	0.000000
2335.925962	0.152458	0.604636	-0.039749	71.792633	-22.131662	93.471733	2.658219	0.000000	-2.098919	0.000000	0.000000	0.000000	-0.211996	0.127700	0.668828	0.000000	0.000000	3.000000	15.000000	0.000000
2335.929296	0.152458	0.604636	-0.039749	71.792633	-22.131662	93.471733	2.658219	0.000000	-2.098919	0.000000	0.000000	0.000000	-0.211996	0.127700	0.668828	0.000000	0.000000	3.000000	15.000000	0.000000
2335.932629	0.152458	0.604636	-0.039749	71.792633	-22.131662	93.471733	2.658219	0.000000	-2.098919	0.000000	0.000000	0.000000	-0.211996	0.127700	0.668828	0.000000	0.000000	3.000000	15.000000	0.000000
2335.935962	0.151752	0.605043	-0.037233	72.177200	-20.980392	95.544624	2.622886	0.000000	-1.987448	0.000000	0.000000	0.000000	-0.211797	0.122012	0.754745	0.000000	0.000000	3.000000	15.000000	0.000000
2335.939296	0.151752	0.605043	-0.037233	72.177200	-20.980392	95.544624	2.622886	0.000000	-1.987448	0.000000	0.000000	0.000000	-0.211797	0.122012	0.754745	0.000000	0.000000	3.000000	15.000000	0.000000
2335.942629	0.151752	0.605043	-0.037233	72.177200	-20.980392	95.544624	2.622886	0.000000	-1.987448	0.000000	0.000000	0.000000	-0.211797	0.122012	0.754745	0.000000	0.000000	3.000000	15.000000	0.000000
2335.945962	0.151046	0.605439	-0.034484	72.570778	-19.744637	97.742661	2.587587	0.000000	-1.861657	0.000000	0.000000	0.000000	-0.211794	0.118971	0.824668	0.000000	0.000000	3.000000	15.000000	0.000000
2335.949296	0.151046	0.605439	-0.034484	72.570778	-19.744637	97.742661	2.587587	0.000000	-1.861657	0.000000	0.000000	0.000000	-0.211794	0.118971	0.824668	0.000000	0.000000	3.000000	15.000000	0.000000
2335.952629	0.151046	0.605439	-0.034484	72.570778	-19.744637	97.742661	2.587587	0.000000	-1.861657	0.000000	0.000000	0.000000	-0.211794	0.118971	0.824668	0.000000	0.000000	3.000000	15.000000	0.000000
2335.955962	0.150244	0.605786	-0.031505	72.945755	-18.443871	100.016296	2.552288	0.000000	-1.724213	0.000000	0.000000	0.000000	-0.240393	0.103955	0.893885	0.000000	0.000000	3.000000	15.000000	0.000000
2335.959296	0.150244	0.605786	-0.031505	72.945755	-18.443871	100.016296	2.552288	0.000000	-1.724213	0.000000	0.000000	0.000000	-0.240393	0.103955	0.893885	0.000000	0.000000	3.000000	15.000000	0.000000
2335.962629	0.150244	0.605786	-0.031505	72.945755	-18.443871	100.016296	2.552288	0.000000	-1.724213	0.000000	0.000000	0.000000	-0.240393	0.103955	0.893885	0.000000	0.000000	3.000000	15.000000	0.000000
2335.965962	0.149293	0.606078	-0.028372	73.276283	-17.175838	102.063782	2.512222	0.000000	-1.575232	0.000000	0.000000	0.000000	-0.285475	0.087682	0.939773	0.000000	0.000000	3.000000	15.000000	0.000000
2335.969296	0.149293	0.606078	-0.028372	73.276283	-17.175838	102.063782	2.512222	0.000000	-1.575232	0.000000	0.000000	0.000000	-0.285475	0.087682	0.939773	0.000000	0.000000	3.000000	15.000000	0.000000
2335.972629	0.149293	0.606078	-0.028372	73.276283	-17.175838	102.063782	2.512222	0.000000	-1.575232	0.000000	0.000000	0.000000	-0.285475	0.087682	0.939773	0.000000	0.000000	3.000000	15.000000	0.000000
2335.975962	0.148163	0.606339	-0.025088	73.551643	-15.978816	103.394180	2.464643	0.000000	-1.418603	0.000000	0.000000	0.000000	-0.338968	0.078342	0.985130	0.000000	0.000000	3.000000	15.000000	0.000000
2335.979296	0.148163	0.606339	-0.025088	73.551643	-15.978816	103.394180	2.464643	0.000000	-1.418603	0.000000	0.000000	0.000000	-0.338968	0.078342	0.985130	0.000000	0.000000	3.000000	15.000000	0.000000
2335.982629	0.148163	0.606339	-0.025088	73.551643	-15.978816	103.394180	2.464643	0.000000	-1.418603	0.000000	0.000000	0.000000	-0.338968	0.078342	0.985130	0.000000	0.000000	3.000000	15.000000	0.000000
2335.985962	0.146839	0.606592	-0.021754	73.777794	-14.868561	103.843117	2.408148	0.000000	-1.254415	0.000000	0.000000	0.000000	-0.397242	0.075846	1.000357	0.000000	0.000000	3.000000	15.000000	0.000000
2335.989296	0.146839	0.606592	-0.021754	73.777794	-14.868561	103.843117	2.408148	0.000000	-1.254415	0.000000	0.000000	0.000000	-0.397242	0.075846	1.000357	0.000000	0.000000	3.000000	15.000000	0.000000
2335.992629	0.146839	0.606592	-0.021754	73.777794	-14.868561	103.843117	2.408148	0.000000	-1.254415	0.000000	0.000000	0.000000	-0.397242	0.075846	1.000357	0.000000	0.000000	3.000000	15.000000	0.000000
2335.995962	0.145319	0.606811	-0.018363	73.976288	-13.805533	103.957733	2.341941	0.000000	-1.087689	0.000000	0.000000	0.000000	-0.455871	0.065746	1.017373	0.000000	0.000000	3.000000	15.000000	0.000000
2335.999296	0.145319	0.606811	-0.018363	73.976288	-13.805533	103.957733	2.341941	0.000000	-1.087689	0.000000	0.000000	0.000000	-0.455871	0.065746	1.017373	0.000000	0.000000	3.000000	15.000000	0.000000
2336.002629	0.145319	0.606811	-0.018363	73.976288	-13.805533	103.957733	2.341941	0.000000	-1.087689	0.000000	0.000000	0.000000	-0.455871	0.065746	1.017373	0.000000	0.000000	3.000000	15.000000	0.000000
2336.005962	0.143656	0.607002	-0.014960	74.176849	-12.649599	104.507896	2.265962	0.000000	-0.918127	0.000000	0.000000	0.000000	-0.499025	0.057400	1.020757	0.000000	0.000000	3.000000	15.000000	0.000000
2336.009296	0.143656	0.607002	-0.014960	74.176849	-12.649599	104.507896	2.265962	0.000000	-0.918127	0.000000	0.000000	0.000000	-0.499025	0.057400	1.020757	0.000000	0.000000	3.000000	15.000000	0.000000
2336.012629	0.143656	0.607002	-0.014960	74.176849	-12.649599	104.507896	2.265962	0.000000	-0.918127	0.000000	0.000000	0.000000	-0.499025	0.057400	1.020757	0.000000	0.000000	3.000000	15.000000	0.000000
2336.015962	0.141928	0.607140	-0.011658	74.412178	-11.305219	105.856018	2.182791	0.000000	-0.748000	0.000000	0.000000	0.000000	-0.518385	0.041291	0.990646	0.000000	0.000000	3.000000	15.000000	0.000000
2336.019296	0.141928	0.607140	-0.011658	74.412178	-11.305219	105.856018	2.182791	0.000000	-0.748000	0.000000	0.000000	0.000000	-0.518385	0.041291	0.990646	0.000000	0.000000	3.000000	15.000000	0.000000
2336.022629	0.141928	0.607140	-0.011658	74.412178	-11.305219	105.856018	2.182791	0.000000	-0.748000	0.000000	0.000000	0.000000	-0.518385	0.041291	0.990646	0.000000	0.000000	3.000000	15.000000	0.000000
2336.025962	0.140210	0.607212	-0.008521	74.670807	-9.708293	107.518417	2.096393	0.000000	-0.582893	0.000000	0.000000	0.000000	-0.515230	0.021463	0.940971	0.000000	0.000000	3.000000	15.000000	0.000000
2336.029296	0.140210	0.607212	-0.008521	74.670807	-9.708293	107.518417	2.096393	0.000000	-0.582893	0.000000	0.000000	0.000000	-0.515230	0.021463	0.940971	0.000000	0.000000	3.000000	15.000000	0.000000
2336.032629	0.140210	0.607212	-0.008521	74.670807	-9.708293	107.518417	2.096393	0.000000	-0.582893	0.000000	0.000000	0.000000	-0.515230	0.021463	0.940971	0.000000	0.000000	3.000000	15.000000	0.000000
2336.035962	0.138546	0.607250	-0.005503	74.935608	-7.909643	109.065811	2.010522	0.000000	-0.426064	0.000000	0.000000	0.000000	-0.499475	0.011449	0.905547	0.000000	0.000000	3.000000	15.000000	0.000000
2336.039296	0.138546	0.607250	-0.005503	74.935608	-7.909643	109.065811	2.010522	0.000000	-0.426064	0.000000	0.000000	0.000000	-0.499475	0.011449	0.905547	0.000000	0.000000	3.000000	15.000000	0.000000
2336.042629	0.138546	0.607250	-0.005503	74.935608	-7.909643	109.065811	2.010522	0.000000	-0.426064	0.000000	0.000000	0.000000	-0.499475	0.011449	0.905547	0.000000	0.000000	3.000000	15.000000	0.000000
2336.045962	0.136953	0.607287	-0.002548	75.175400	-5.989885	110.582314	1.927276	0.000000	-0.275140	0.000000	0.000000	0.000000	-0.477840	0.011138	0.886426	0.000000	0.000000	3.000000	15.000000	0.000000
2336.049296	0.136953	0.607287	-0.002548	75.175400	-5.989885	110.582314	1.927276	0.000000	-0.275140	0.000000	0.000000	0.000000	-0.477840	0.011138	0.886426	0.000000	0.000000	3.000000	15.000000	0.000000
2336.052629	0.136953	0.607287	-0.002548	75.175400	-5.989885	110.582314	1.927276	0.000000	-0.275140	0.000000	0.000000	0.000000	-0.477840	0.011138	0.886426	0.000000	0.000000	3.000000	15.000000	0.000000
2336.055962	0.135349	0.607272	0.000294	75.384216	-4.088515	112.357590	1.847636	0.000000	-0.127402	0.000000	0.000000	0.000000	-0.481087	-0.004451	0.852758	0.000000	0.000000	3.000000	15.000000	0.000000
2336.059296	0.135349	0.607272	0.000294	75.384216	-4.088515	112.357590	1.847636	0.000000	-0.127402	0.000000	0.000000	0.000000	-0.481087	-0.004451	0.852758	0.000000	0.000000	3.000000	15.000000	0.000000
2336.062629	0.135349	0.607272	0.000294	75.384216	-4.088515	112.357590	1.847636	0.000000	-0.127402	0.000000	0.000000	0.000000	-0.481087	-0.004451	0.852758	0.000000	0.000000	3.000000	15.000000	0.000000
2336.065962	0.133781	0.607206	0.003012	75.557808	-2.340399	114.425262	1.767455	0.000000	0.014725	0.000000	0.000000	0.000000	-0.470532	-0.019866	0.815350	0.000000	0.000000	3.000000	15.000000	0.000000
2336.069296	0.133781	0.607206	0.003012	75.557808	-2.340399	114.425262	1.767455	0.000000	0.014725	0.000000	0.000000	0.000000	-0.470532	-0.019866	0.815350	0.000000	0.000000	3.000000	15.000000	0.000000
2336.072629	0.133781	0.607206	0.003012	75.557808	-2.340399	114.425262	1.767455	0.000000	0.014725	0.000000	0.000000	0.000000	-0.470532	-0.019866	0.815350	0.000000	0.000000	3.000000	15.000000	0.000000
2336.075962	0.132332	0.607023	0.005559	75.750885	-1.067720	116.136726	1.689033	0.000000	0.150616	0.000000	0.000000	0.000000	-0.434643	-0.054693	0.763856	0.000000	0.000000	3.000000	15.000000	0.000000
2336.079296	0.132332	0.607023	0.005559	75.750885	-1.067720	116.136726	1.689033	0.000000	0.150616	0.000000	0.000000	0.000000	-0.434643	-0.054693	0.763856	0.000000	0.000000	3.000000	15.000000	0.000000
2336.082629	0.132332	0.607023	0.005559	75.750885	-1.067720	116.136726	1.689033	0.000000	0.150616	0.000000	0.000000	0.000000	-0.434643	-0.054693	0.763856	0.000000	0.000000	3.000000	15.000000	0.000000
2336.085962	0.131043	0.606734	0.007808	76.020897	-0.567292	116.701653	1.616592	0.000000	0.277925	0.000000	0.000000	0.000000	-0.386609	-0.086823	0.674959	0.000000	0.000000	3.000000	15.000000	0.000000
2336.089296	0.131043	0.606734	0.007808	76.020897	-0.567292	116.701653	1.616592	0.000000	0.277925	0.000000	0.000000	0.000000	-0.386609	-0.086823	0.674959	0.000000	0.000000	3.000000	15.000000	0.000000
2336.092629	0.131043	0.606734	0.007808	76.020897	-0.567292	116.701653	1.616592	0.000000	0.277925	0.000000	0.000000	0.000000	-0.386609	-0.086823	0.674959	0.000000	0.000000	3.000000	15.000000	0.000000
2336.095962	0.129879	0.606312	0.009784	76.321205	-1.089038	115.662285	1.552158	0.000000	0.390419	0.000000	0.000000	0.000000	-0.349333	-0.126589	0.592649	0.000000	0.000000	3.000000	15.000000	0.000000
2336.099296	0.129879	0.606312	0.009784	76.321205	-1.089038	115.662285	1.552158	0.000000	0.390419	0.000000	0.000000	0.000000	-0.349333	-0.126589	0.592649	0.000000	0.000000	3.000000	15.000000	0.000000
2336.102629	0.129879	0.606312	0.009784	76.321205	-1.089038	115.662285	1.552158	0.000000	0.390419	0.000000	0.000000	0.000000	-0.349333	-0.126589	0.592649	0.000000	0.000000	3.000000	15.000000	0.000000
2336.105962	0.128765	0.605843	0.011548	76.614227	-2.202261	113.798737	1.493936	0.000000	0.489193	0.000000	0.000000	0.000000	-0.334192	-0.140650	0.529376	0.000000	0.000000	3.000000	15.000000	0.000000
2336.109296	0.128765	0.605843	0.011548	76.614227	-2.202261	113.798737	1.493936	0.000000	0.489193	0.000000	0.000000	0.000000	-0.334192	-0.140650	0.529376	0.000000	0.000000	3.000000	15.000000	0.000000
2336.112629	0.128765	0.605843	0.011548	76.614227	-2.202261	113.798737	1.493936	0.000000	0.489193	0.000000	0.000000	0.000000	-0.334192	-0.140650	0.529376	0.000000	0.000000	3.000000	15.000000	0.000000
2336.115962	0.127743	0.605336	0.013068	76.863182	-3.664245	111.839958	1.438237	0.000000	0.577423	0.000000	0.000000	0.000000	-0.306615	-0.152138	0.455722	0.000000	0.000000	3.000000	15.000000	0.000000
2336.119296	0.127743	0.605336	0.013068	76.863182	-3.664245	111.839958	1.438237	0.000000	0.577423	0.000000	0.000000	0.000000	-0.306615	-0.152138	0.455722	0.000000	0.000000	3.000000	15.000000	0.000000
2336.122629	0.127743	0.605336	0.013068	76.863182	-3.664245	111.839958	1.438237	0.000000	0.577423	0.000000	0.000000	0.000000	-0.306615	-0.152138	0.455722	0.000000	0.000000	3.000000	15.000000	0.000000
2336.125962	0.126773	0.604838	0.014361	77.038971	-5.360386	109.970665	1.387134	0.000000	0.653376	0.000000	0.000000	0.000000	-0.290880	-0.149472	0.388164	0.000000	0.000000	3.000000	15.000000	0.000000
2336.129296	0.126773	0.604838	0.014361	77.038971	-5.360386	109.970665	1.387134	0.000000	0.653376	0.000000	0.000000	0.000000	-0.290880	-0.149472	0.388164	0.000000	0.000000	3.000000	15.000000	0.000000
2336.132629	0.126773	0.604838	0.014361	77.038971	-5.360386	109.970665	1.387134	0.000000	0.653376	0.000000	0.000000	0.000000	-0.290880	-0.149472	0.388164	0.000000	0.000000	3.000000	15.000000	0.000000
2336.135962	0.125758	0.604408	0.015506	77.141228	-7.065105	108.113380	1.338654	0.000000	0.718070	0.000000	0.000000	0.000000	-0.304382	-0.128999	0.343497	0.000000	0.000000	3.000000	15.000000	0.000000
2336.139296	0.125758	0.604408	0.015506	77.141228	-7.065105	108.113380	1.338654	0.000000	0.718070	0.000000	0.000000	0.000000	-0.304382	-0.128999	0.343497	0.000000	0.000000	3.000000	15.000000	0.000000
2336.142629	0.125758	0.604408	0.015506	77.141228	-7.065105	108.113380	1.338654	0.000000	0.718070	0.000000	0.000000	0.000000	-0.304382	-0.128999	0.343497	0.000000	0.000000	3.000000	15.000000	0.000000
2336.145962	0.124657	0.604021	0.016522	77.195137	-8.582251	106.472572	1.287923	0.000000	0.775320	0.000000	0.000000	0.000000	-0.330389	-0.116201	0.304715	0.000000	0.000000	3.000000	15.000000	0.000000
2336.149296	0.124657	0.604021	0.016522	77.195137	-8.582251	106.472572	1.287923	0.000000	0.775320	0.000000	0.000000	0.000000	-0.330389	-0.116201	0.304715	0.000000	0.000000	3.000000	15.000000	0.000000
2336.152629	0.124657	0.604021	0.016522	77.195137	-8.582251	106.472572	1.287923	0.000000	0.775320	0.000000	0.000000	0.000000	-0.330389	-0.116201	0.304715	0.000000	0.000000	3.000000	15.000000	0.000000
2336.155962	0.123458	0.603688	0.017452	77.227570	-9.713656	105.240524	1.232859	0.000000	0.826106	0.000000	0.000000	0.000000	-0.359888	-0.099654	0.279088	0.000000	0.000000	3.000000	15.000000	0.000000
2336.159296	0.123458	0.603688	0.017452	77.227570	-9.713656	105.240524	1.232859	0.000000	0.826106	0.000000	0.000000	0.000000	-0.359888	-0.099654	0.279088	0.000000	0.000000	3.000000	15.000000	0.000000
2336.162629	0.123458	0.603688	0.017452	77.227570	-9.713656	105.240524	1.232859	0.000000	0.826106	0.000000	0.000000	0.000000	-0.359888	-0.099654	0.279088	0.000000	0.000000	3.000000	15.000000	0.000000
2336.165962	0.122141	0.603431	0.018318	77.285469	-10.201957	104.574074	1.172878	0.000000	0.872620	0.000000	0.000000	0.000000	-0.394819	-0.077107	0.259633	0.000000	0.000000	3.000000	15.000000	0.000000
2336.169296	0.122141	0.603431	0.018318	77.285469	-10.201957	104.574074	1.172878	0.000000	0.872620	0.000000	0.000000	0.000000	-0.394819	-0.077107	0.259633	0.000000	0.000000	3.000000	15.000000	0.000000
2336.172629	0.122141	0.603431	0.018318	77.285469	-10.201957	104.574074	1.172878	0.000000	0.872620	0.000000	0.000000	0.000000	-0.394819	-0.077107	0.259633	0.000000	0.000000	3.000000	15.000000	0.000000
2336.175962	0.120767	0.603238	0.019062	77.359497	-10.076877	104.338768	1.107074	0.000000	0.915892	0.000000	0.000000	0.000000	-0.412226	-0.057973	0.223247	0.000000	0.000000	3.000000	15.000000	0.000000
2336.179296	0.120767	0.603238	0.019062	77.359497	-10.076877	104.338768	1.107074	0.000000	0.915892	0.000000	0.000000	0.000000	-0.412226	-0.057973	0.223247	0.000000	0.000000	3.000000	15.000000	0.000000
2336.182629	0.120767	0.603238	0.019062	77.359497	-10.076877	104.338768	1.107074	0.000000	0.915892	0.000000	0.000000	0.000000	-0.412226	-0.057973	0.223247	0.000000	0.000000	3.000000	15.000000	0.000000
2336.185962	0.119476	0.603055	0.019666	77.460449	-9.542298	104.473000	1.038370	0.000000	0.953100	0.000000	0.000000	0.000000	-0.387400	-0.054824	0.181189	0.000000	0.000000	3.000000	15.000000	0.000000
2336.189296	0.119476	0.603055	0.019666	77.460449	-9.542298	104.473000	1.038370	0.000000	0.953100	0.000000	0.000000	0.000000	-0.387400	-0.054824	0.181189	0.000000	0.000000	3.000000	15.000000	0.000000
2336.192629	0.119476	0.603055	0.019666	77.460449	-9.542298	104.473000	1.038370	0.000000	0.953100	0.000000	0.000000	0.000000	-0.387400	-0.054824	0.181189	0.000000	0.000000	3.000000	15.000000	0.000000
2336.195962	0.118346	0.602925	0.020054	77.597046	-8.641907	105.305252	0.973803	0.000000	0.983298	0.000000	0.000000	0.000000	-0.338987	-0.039037	0.116429	0.000000	0.000000	3.000000	15.000000	0.000000
2336.199296	0.118346	0.602925	0.020054	77.597046	-8.641907	105.305252	0.973803	0.000000	0.983298	0.000000	0.000000	0.000000	-0.338987	-0.039037	0.116429	0.000000	0.000000	3.000000	15.000000	0.000000
2336.202629	0.118346	0.602925	0.020054	77.597046	-8.641907	105.305252	0.973803	0.000000	0.983298	0.000000	0.000000	0.000000	-0.338987	-0.039037	0.116429	0.000000	0.000000	3.000000	15.000000	0.000000
2336.205962	0.118346	0.602925	0.020054	77.757591	-7.470603	106.578430	0.917305	0.000000	1.002703	0.000000	0.000000	0.000000	-0.338987	-0.039037	0.116429	0.000000	0.000000	3.000000	15.000000	0.000000
2336.209296	0.117464	0.602783	0.020182	77.757591	-7.470603	106.578430	0.917305	0.000000	1.002703	0.000000	0.000000	0.000000	-0.264570	-0.042812	0.038424	0.000000	0.000000	3.000000	15.000000	0.000000
2336.212629	0.117464	0.602783	0.020182	77.757591	-7.470603	106.578430	0.917305	0.000000	1.002703	0.000000	0.000000	0.000000	-0.264570	-0.042812	0.038424	0.000000	0.000000	3.000000	15.000000	0.000000
2336.215962	0.116792	0.602620	0.020086	77.915245	-6.319792	107.819855	0.917305	0.000000	1.002703	0.000000	0.000000	0.000000	-0.201683	-0.048820	-0.028916	0.000000	0.000000	3.000000	15.000000	0.000000
2336.219296	0.116792	0.602620	0.020086	77.915245	-6.319792	107.819855	0.917305	0.000000	1.002703	0.000000	0.000000	0.000000	-0.201683	-0.048820	-0.028916	0.000000	0.000000	3.000000	15.000000	0.000000
2336.222629	0.116792	0.602620	0.020086	77.915245	-6.319792	107.819855	0.917305	0.000000	1.002703	0.000000	0.000000	0.000000	-0.201683	-0.048820	-0.028916	0.000000	0.000000	3.000000	15.000000	0.000000
2336.225962	0.116792	0.602620	0.020086	78.025398	-5.710830	108.629784	0.839597	0.000000	1.004288	0.000000	0.000000	0.000000	-0.201683	-0.048820	-0.028916	0.000000	0.000000	3.000000	15.000000	0.000000
2336.229296	0.116258	0.602418	0.019767	78.025398	-5.710830	108.629784	0.839597	0.000000	1.004288	0.000000	0.000000	0.000000	-0.160168	-0.060630	-0.095681	0.000000	0.000000	3.000000	15.000000	0.000000
2336.232629	0.116258	0.602418	0.019767	78.025398	-5.710830	108.629784	0.839597	0.000000	1.004288	0.000000	0.000000	0.000000	-0.160168	-0.060630	-0.095681	0.000000	0.000000	3.000000	15.000000	0.000000
2336.235962	0.115859	0.602157	0.019210	78.039360	-6.250550	108.010750	0.839597	0.000000	1.004288	0.000000	0.000000	0.000000	-0.119757	-0.078217	-0.167001	0.000000	0.000000	3.000000	15.000000	0.000000
2336.239296	0.115859	0.602157	0.019210	78.039360	-6.250550	108.010750	0.839597	0.000000	1.004288	0.000000	0.000000	0.000000	-0.119757	-0.078217	-0.167001	0.000000	0.000000	3.000000	15.000000	0.000000
2336.242629	0.115859	0.602157	0.019210	78.039360	-6.250550	108.010750	0.839597	0.000000	1.004288	0.000000	0.000000	0.000000	-0.119757	-0.078217	-0.167001	0.000000	0.000000	3.000000	15.000000	0.000000
2336.245962	0.115859	0.602157	0.019210	77.981590	-7.664283	106.287598	0.792942	0.000000	0.960508	0.000000	0.000000	0.000000	-0.119757	-0.078217	-0.167001	0.000000	0.000000	3.000000	15.000000	0.000000
2336.249296	0.115490	0.601849	0.018482	77.981590	-7.664283	106.287598	0.792942	0.000000	0.960508	0.000000	0.000000	0.000000	-0.110531	-0.092307	-0.218505	0.000000	0.000000	3.000000	15.000000	0.000000
2336.252629	0.115490	0.601849	0.018482	77.981590	-7.664283	106.287598	0.792942	0.000000	0.960508	0.000000	0.000000	0.000000	-0.110531	-0.092307	-0.218505	0.000000	0.000000	3.000000	15.000000	0.000000
2336.255962	0.115171	0.601548	0.017561	77.847939	-9.707685	103.749657	0.792942	0.000000	0.960508	0.000000	0.000000	0.000000	-0.095722	-0.090384	-0.276321	0.000000	0.000000	3.000000	15.000000	0.000000
2336.259296	0.115171	0.601548	0.017561	77.847939	-9.707685	103.749657	0.792942	0.000000	0.960508	0.000000	0.000000	0.000000	-0.095722	-0.090384	-0.276321	0.000000	0.000000	3.000000	15.000000	0.000000
2336.262629	0.115171	0.601548	0.017561	77.847939	-9.707685	103.749657	0.792942	0.000000	0.960508	0.000000	0.000000	0.000000	-0.095722	-0.090384	-0.276321	0.000000	0.000000	3.000000	15.000000	0.000000
2336.265962	0.114809	0.601322	0.016559	77.637688	-12.063334	100.796959	0.758567	0.000000	0.878037	0.000000	0.000000	0.000000	-0.108598	-0.067761	-0.300423	0.000000	0.000000	3.000000	15.000000	0.000000
2336.269296	0.114809	0.601322	0.016559	77.637688	-12.063334	100.796959	0.758567	0.000000	0.878037	0.000000	0.000000	0.000000	-0.108598	-0.067761	-0.300423	0.000000	0.000000	3.000000	15.000000	0.000000
2336.272629	0.114809	0.601322	0.016559	77.637688	-12.063334	100.796959	0.758567	0.000000	0.878037	0.000000	0.000000	0.000000	-0.108598	-0.067761	-0.300423	0.000000	0.000000	3.000000	15.000000	0.000000
2336.275962	0.114195	0.601175	0.015594	77.375862	-14.497999	97.738121	0.740467	0.000000	0.827966	0.000000	0.000000	0.000000	-0.184239	-0.044046	-0.289699	0.000000	0.000000	3.000000	15.000000	0.000000
2336.279296	0.114195	0.601175	0.015594	77.375862	-14.497999	97.738121	0.740467	0.000000	0.827966	0.000000	0.000000	0.000000	-0.184239	-0.044046	-0.289699	0.000000	0.000000	3.000000	15.000000	0.000000
2336.282629	0.114195	0.601175	0.015594	77.375862	-14.497999	97.738121	0.740467	0.000000	0.827966	0.000000	0.000000	0.000000	-0.184239	-0.044046	-0.289699	0.000000	0.000000	3.000000	15.000000	0.000000
2336.285962	0.113400	0.601081	0.014654	77.093849	-16.736418	94.928711	0.709761	0.000000	0.779683	0.000000	0.000000	0.000000	-0.238694	-0.028440	-0.281794	0.000000	0.000000	3.000000	15.000000	0.000000
2336.289296	0.113400	0.601081	0.014654	77.093849	-16.736418	94.928711	0.709761	0.000000	0.779683	0.000000	0.000000	0.000000	-0.238694	-0.028440	-0.281794	0.000000	0.000000	3.000000	15.000000	0.000000
2336.292629	0.113400	0.601081	0.014654	77.093849	-16.736418	94.928711	0.709761	0.000000	0.779683	0.000000	0.000000	0.000000	-0.238694	-0.028440	-0.281794	0.000000	0.000000	3.000000	15.000000	0.000000
2336.295962	0.112418	0.601088	0.013816	76.865585	-18.397381	92.868340	0.669978	0.000000	0.732717	0.000000	0.000000	0.000000	-0.294504	0.002115	-0.251552	0.000000	0.000000	3.000000	15.000000	0.000000
2336.299296	0.112418	0.601088	0.013816	76.865585	-18.397381	92.868340	0.669978	0.000000	0.732717	0.000000	0.000000	0.000000	-0.294504	0.002115	-0.251552	0.000000	0.000000	3.000000	15.000000	0.000000
2336.302629	0.112418	0.601088	0.013816	76.865585	-18.397381	92.868340	0.669978	0.000000	0.732717	0.000000	0.000000	0.000000	-0.294504	0.002115	-0.251552	0.000000	0.000000	3.000000	15.000000	0.000000
2336.305962	0.111288	0.601158	0.013035	76.804314	-19.037308	92.180862	0.620894	0.000000	0.690792	0.000000	0.000000	0.000000	-0.338875	0.021117	-0.234150	0.000000	0.000000	3.000000	15.000000	0.000000
2336.309296	0.111288	0.601158	0.013035	76.804314	-19.037308	92.180862	0.620894	0.000000	0.690792	0.000000	0.000000	0.000000	-0.338875	0.021117	-0.234150	0.000000	0.000000	3.000000	15.000000	0.000000
2336.312629	0.111288	0.601158	0.013035	76.804314	-19.037308	92.180862	0.620894	0.000000	0.690792	0.000000	0.000000	0.000000	-0.338875	0.021117	-0.234150	0.000000	0.000000	3.000000	15.000000	0.000000
2336.315962	0.110136	0.601323	0.012340	76.879112	-18.863523	92.573151	0.564415	0.000000	0.651767	0.000000	0.000000	0.000000	-0.345784	0.049328	-0.208538	0.000000	0.000000	3.000000	15.000000	0.000000
2336.319296	0.110136	0.601323	0.012340	76.879112	-18.863523	92.573151	0.564415	0.000000	0.651767	0.000000	0.000000	0.000000	-0.345784	0.049328	-0.208538	0.000000	0.000000	3.000000	15.000000	0.000000
2336.322629	0.110136	0.601323	0.012340	76.879112	-18.863523	92.573151	0.564415	0.000000	0.651767	0.000000	0.000000	0.000000	-0.345784	0.049328	-0.208538	0.000000	0.000000	3.000000	15.000000	0.000000
2336.325962	0.108962	0.601555	0.011738	76.996628	-18.398092	93.359833	0.506784	0.000000	0.617011	0.000000	0.000000	0.000000	-0.352226	0.069647	-0.180660	0.000000	0.000000	3.000000	15.000000	0.000000
2336.329296	0.108962	0.601555	0.011738	76.996628	-18.398092	93.359833	0.506784	0.000000	0.617011	0.000000	0.000000	0.000000	-0.352226	0.069647	-0.180660	0.000000	0.000000	3.000000	15.000000	0.000000
2336.332629	0.108962	0.601555	0.011738	76.996628	-18.398092	93.359833	0.506784	0.000000	0.617011	0.000000	0.000000	0.000000	-0.352226	0.069647	-0.180660	0.000000	0.000000	3.000000	15.000000	0.000000
2336.335962	0.107695	0.601836	0.011228	77.139664	-17.705267	94.447334	0.448080	0.000000	0.586901	0.000000	0.000000	0.000000	-0.379865	0.084264	-0.152913	0.000000	0.000000	3.000000	15.000000	0.000000
2336.339296	0.107695	0.601836	0.011228	77.139664	-17.705267	94.447334	0.448080	0.000000	0.586901	0.000000	0.000000	0.000000	-0.379865	0.084264	-0.152913	0.000000	0.000000	3.000000	15.000000	0.000000
2336.342629	0.107695	0.601836	0.011228	77.139664	-17.705267	94.447334	0.448080	0.000000	0.586901	0.000000	0.000000	0.000000	-0.379865	0.084264	-0.152913	0.000000	0.000000	3.000000	15.000000	0.000000
2336.345962	0.106491	0.602120	0.010767	77.295654	-16.818130	95.765343	0.384769	0.000000	0.561415	0.000000	0.000000	0.000000	-0.361420	0.085334	-0.138375	0.000000	0.000000	3.000000	15.000000	0.000000
2336.349296	0.106491	0.602120	0.010767	77.295654	-16.818130	95.765343	0.384769	0.000000	0.561415	0.000000	0.000000	0.000000	-0.361420	0.085334	-0.138375	0.000000	0.000000	3.000000	15.000000	0.000000
2336.352629	0.106491	0.602120	0.010767	77.295654	-16.818130	95.765343	0.384769	0.000000	0.561415	0.000000	0.000000	0.000000	-0.361420	0.085334	-0.138375	0.000000	0.000000	3.000000	15.000000	0.000000
2336.355962	0.105499	0.602389	0.010304	77.458481	-15.826388	97.192093	0.324533	0.000000	0.538353	0.000000	0.000000	0.000000	-0.297588	0.080698	-0.138885	0.000000	0.000000	3.000000	15.000000	0.000000
2336.359296	0.105499	0.602389	0.010304	77.458481	-15.826388	97.192093	0.324533	0.000000	0.538353	0.000000	0.000000	0.000000	-0.297588	0.080698	-0.138885	0.000000	0.000000	3.000000	15.000000	0.000000
2336.362629	0.105499	0.602389	0.010304	77.458481	-15.826388	97.192093	0.324533	0.000000	0.538353	0.000000	0.000000	0.000000	-0.297588	0.080698	-0.138885	0.000000	0.000000	3.000000	15.000000	0.000000
2336.365962	0.105499	0.602389	0.010304	77.624557	-14.738426	98.695580	0.274935	0.000000	0.515205	0.000000	0.000000	0.000000	-0.297588	0.080698	-0.138885	0.000000	0.000000	3.000000	15.000000	0.000000
2336.369296	0.104748	0.602610	0.009867	77.624557	-14.738426	98.695580	0.274935	0.000000	0.515205	0.000000	0.000000	0.000000	-0.225254	0.066211	-0.131121	0.000000	0.000000	3.000000	15.000000	0.000000
2336.372629	0.104748	0.602610	0.009867	77.624557	-14.738426	98.695580	0.274935	0.000000	0.515205	0.000000	0.000000	0.000000	-0.225254	0.066211	-0.131121	0.000000	0.000000	3.000000	15.000000	0.000000
2336.375962	0.104238	0.602739	0.009358	77.792740	-13.625222	100.193939	0.274935	0.000000	0.515205	0.000000	0.000000	0.000000	-0.152831	0.038778	-0.152590	0.000000	0.000000	3.000000	15.000000	0.000000
2336.379296	0.104238	0.602739	0.009358	77.792740	-13.625222	100.193939	0.274935	0.000000	0.515205	0.000000	0.000000	0.000000	-0.152831	0.038778	-0.152590	0.000000	0.000000	3.000000	15.000000	0.000000
2336.382629	0.104238	0.602739	0.009358	77.792740	-13.625222	100.193939	0.274935	0.000000	0.515205	0.000000	0.000000	0.000000	-0.152831	0.038778	-0.152590	0.000000	0.000000	3.000000	15.000000	0.000000
2336.385962	0.104072	0.602711	0.008822	77.948097	-12.629357	101.488609	0.211921	0.000000	0.467920	0.000000	0.000000	0.000000	-0.049915	-0.008412	-0.161032	0.000000	0.000000	3.000000	15.000000	0.000000
2336.389296	0.104072	0.602711	0.008822	77.948097	-12.629357	101.488609	0.211921	0.000000	0.467920	0.000000	0.000000	0.000000	-0.049915	-0.008412	-0.161032	0.000000	0.000000	3.000000	15.000000	0.000000
2336.392629	0.104072	0.602711	0.008822	77.948097	-12.629357	101.488609	0.211921	0.000000	0.467920	0.000000	0.000000	0.000000	-0.049915	-0.008412	-0.161032	0.000000	0.000000	3.000000	15.000000	0.000000
2336.395962	0.104149	0.602540	0.008230	78.079803	-11.913983	102.390930	0.203601	0.000000	0.441081	0.000000	0.000000	0.000000	0.022999	-0.051259	-0.177489	0.000000	0.000000	3.000000	15.000000	0.000000
2336.399296	0.104149	0.602540	0.008230	78.079803	-11.913983	102.390930	0.203601	0.000000	0.441081	0.000000	0.000000	0.000000	0.022999	-0.051259	-0.177489	0.000000	0.000000	3.000000	15.000000	0.000000
2336.402629	0.104149	0.602540	0.008230	78.079803	-11.913983	102.390930	0.203601	0.000000	0.441081	0.000000	0.000000	0.000000	0.022999	-0.051259	-0.177489	0.000000	0.000000	3.000000	15.000000	0.000000
2336.405962	0.104149	0.602540	0.008230	78.168388	-11.724951	102.602341	0.207434	0.000000	0.411500	0.000000	0.000000	0.000000	0.022999	-0.051259	-0.177489	0.000000	0.000000	3.000000	15.000000	0.000000
2336.409296	0.104429	0.602220	0.007617	78.168388	-11.724951	102.602341	0.207434	0.000000	0.411500	0.000000	0.000000	0.000000	0.083957	-0.096050	-0.184041	0.000000	0.000000	3.000000	15.000000	0.000000
2336.412629	0.104429	0.602220	0.007617	78.168388	-11.724951	102.602341	0.207434	0.000000	0.411500	0.000000	0.000000	0.000000	0.083957	-0.096050	-0.184041	0.000000	0.000000	3.000000	15.000000	0.000000
2336.415962	0.104806	0.601815	0.007029	78.226654	-11.841685	102.415581	0.207434	0.000000	0.411500	0.000000	0.000000	0.000000	0.113230	-0.121463	-0.176218	0.000000	0.000000	3.000000	15.000000	0.000000
2336.419296	0.104806	0.601815	0.007029	78.226654	-11.841685	102.415581	0.207434	0.000000	0.411500	0.000000	0.000000	0.000000	0.113230	-0.121463	-0.176218	0.000000	0.000000	3.000000	15.000000	0.000000
2336.422629	0.104806	0.601815	0.007029	78.226654	-11.841685	102.415581	0.207434	0.000000	0.411500	0.000000	0.000000	0.000000	0.113230	-0.121463	-0.176218	0.000000	0.000000	3.000000	15.000000	0.000000
2336.425962	0.104806	0.601815	0.007029	78.295662	-11.918092	102.269608	0.240299	0.000000	0.351457	0.000000	0.000000	0.000000	0.113230	-0.121463	-0.176218	0.000000	0.000000	3.000000	15.000000	0.000000
2336.429296	0.105259	0.601397	0.006473	78.295662	-11.918092	102.269608	0.240299	0.000000	0.351457	0.000000	0.000000	0.000000	0.135853	-0.125458	-0.166915	0.000000	0.000000	3.000000	15.000000	0.000000
2336.432629	0.105259	0.601397	0.006473	78.295662	-11.918092	102.269608	0.240299	0.000000	0.351457	0.000000	0.000000	0.000000	0.135853	-0.125458	-0.166915	0.000000	0.000000	3.000000	15.000000	0.000000
2336.435962	0.105772	0.600932	0.005983	78.363892	-11.997099	102.113945	0.240299	0.000000	0.351457	0.000000	0.000000	0.000000	0.153989	-0.139327	-0.146855	0.000000	0.000000	3.000000	15.000000	0.000000
2336.439296	0.105772	0.600932	0.005983	78.363892	-11.997099	102.113945	0.240299	0.000000	0.351457	0.000000	0.000000	0.000000	0.153989	-0.139327	-0.146855	0.000000	0.000000	3.000000	15.000000	0.000000
2336.442629	0.105772	0.600932	0.005983	78.363892	-11.997099	102.113945	0.240299	0.000000	0.351457	0.000000	0.000000	0.000000	0.153989	-0.139327	-0.146855	0.000000	0.000000	3.000000	15.000000	0.000000
2336.445962	0.105772	0.600932	0.005983	78.432762	-12.074303	101.964493	0.288606	0.000000	0.299161	0.000000	0.000000	0.000000	0.153989	-0.139327	-0.146855	0.000000	0.000000	3.000000	15.000000	0.000000
2336.449296	0.106242	0.600443	0.005510	78.432762	-12.074303	101.964493	0.288606	0.000000	0.299161	0.000000	0.000000	0.000000	0.140974	-0.146938	-0.141882	0.000000	0.000000	3.000000	15.000000	0.000000
2336.452629	0.106242	0.600443	0.005510	78.432762	-12.074303	101.964493	0.288606	0.000000	0.299161	0.000000	0.000000	0.000000	0.140974	-0.146938	-0.141882	0.000000	0.000000	3.000000	15.000000	0.000000
2336.455962	0.106751	0.599907	0.005109	78.506454	-12.172696	101.791878	0.288606	0.000000	0.299161	0.000000	0.000000	0.000000	0.152604	-0.160791	-0.120404	0.000000	0.000000	3.000000	15.000000	0.000000
2336.459296	0.106751	0.599907	0.005109	78.506454	-12.172696	101.791878	0.288606	0.000000	0.299161	0.000000	0.000000	0.000000	0.152604	-0.160791	-0.120404	0.000000	0.000000	3.000000	15.000000	0.000000
2336.462629	0.106751	0.599907	0.005109	78.506454	-12.172696	101.791878	0.288606	0.000000	0.299161	0.000000	0.000000	0.000000	0.152604	-0.160791	-0.120404	0.000000	0.000000	3.000000	15.000000	0.000000
2336.465962	0.106751	0.599907	0.005109	78.579330	-12.276955	101.609047	0.337536	0.000000	0.255447	0.000000	0.000000	0.000000	0.152604	-0.160791	-0.120404	0.000000	0.000000	3.000000	15.000000	0.000000
2336.469296	0.107313	0.599357	0.004743	78.579330	-12.276955	101.609047	0.337536	0.000000	0.255447	0.000000	0.000000	0.000000	0.168722	-0.164778	-0.109808	0.000000	0.000000	3.000000	15.000000	0.000000
2336.472629	0.107313	0.599357	0.004743	78.579330	-12.276955	101.609047	0.337536	0.000000	0.255447	0.000000	0.000000	0.000000	0.168722	-0.164778	-0.109808	0.000000	0.000000	3.000000	15.000000	0.000000
2336.475962	0.107812	0.598800	0.004505	78.652069	-12.388965	101.423889	0.337536	0.000000	0.255447	0.000000	0.000000	0.000000	0.149801	-0.167250	-0.071291	0.000000	0.000000	3.000000	15.000000	0.000000
2336.479296	0.107812	0.598800	0.004505	78.652069	-12.388965	101.423889	0.337536	0.000000	0.255447	0.000000	0.000000	0.000000	0.149801	-0.167250	-0.071291	0.000000	0.000000	3.000000	15.000000	0.000000
2336.482629	0.107812	0.598800	0.004505	78.652069	-12.388965	101.423889	0.337536	0.000000	0.255447	0.000000	0.000000	0.000000	0.149801	-0.167250	-0.071291	0.000000	0.000000	3.000000	15.000000	0.000000
2336.485962	0.107812	0.598800	0.004505	78.708290	-12.496714	101.246826	0.390623	0.000000	0.225264	0.000000	0.000000	0.000000	0.149801	-0.167250	-0.071291	0.000000	0.000000	3.000000	15.000000	0.000000
2336.489296	0.108293	0.598305	0.004387	78.708290	-12.496714	101.246826	0.390623	0.000000	0.225264	0.000000	0.000000	0.000000	0.144238	-0.148595	-0.035538	0.000000	0.000000	3.000000	15.000000	0.000000
2336.492629	0.108293	0.598305	0.004387	78.708290	-12.496714	101.246826	0.390623	0.000000	0.225264	0.000000	0.000000	0.000000	0.144238	-0.148595	-0.035538	0.000000	0.000000	3.000000	15.000000	0.000000
2336.495962	0.108694	0.597890	0.004419	78.746506	-12.614852	101.062584	0.390623	0.000000	0.225264	0.000000	0.000000	0.000000	0.120204	-0.124348	0.009702	0.000000	0.000000	3.000000	15.000000	0.000000
2336.499296	0.108694	0.597890	0.004419	78.746506	-12.614852	101.062584	0.390623	0.000000	0.225264	0.000000	0.000000	0.000000	0.120204	-0.124348	0.009702	0.000000	0.000000	3.000000	15.000000	0.000000
2336.502629	0.108694	0.597890	0.004419	78.746506	-12.614852	101.062584	0.390623	0.000000	0.225264	0.000000	0.000000	0.000000	0.120204	-0.124348	0.009702	0.000000	0.000000	3.000000	15.000000	0.000000
2336.505962	0.108694	0.597890	0.004419	78.766983	-12.720774	100.911446	0.434697	0.000000	0.220958	0.000000	0.000000	0.000000	0.120204	-0.124348	0.009702	0.000000	0.000000	3.000000	15.000000	0.000000
2336.509296	0.108966	0.597606	0.004689	78.766983	-12.720774	100.911446	0.434697	0.000000	0.220958	0.000000	0.000000	0.000000	0.081561	-0.085273	0.081008	0.000000	0.000000	3.000000	15.000000	0.000000
2336.512629	0.108966	0.597606	0.004689	78.766983	-12.720774	100.911446	0.434697	0.000000	0.220958	0.000000	0.000000	0.000000	0.081561	-0.085273	0.081008	0.000000	0.000000	3.000000	15.000000	0.000000
2336.515962	0.108966	0.597606	0.004689	78.775108	-12.761622	100.859879	0.434697	0.000000	0.220958	0.000000	0.000000	0.000000	0.081561	-0.085273	0.081008	0.000000	0.000000	3.000000	15.000000	0.000000
2336.519296	0.108966	0.597606	0.004689	78.775108	-12.761622	100.859879	0.434697	0.000000	0.220958	0.000000	0.000000	0.000000	0.081561	-0.085273	0.081008	0.000000	0.000000	3.000000	15.000000	0.000000
2336.522629	0.109114	0.597402	0.005121	78.775108	-12.761622	100.859879	0.434697	0.000000	0.220958	0.000000	0.000000	0.000000	0.044474	-0.061245	0.129594	0.000000	0.000000	3.000000	15.000000	0.000000
2336.525962	0.109210	0.597270	0.005723	78.787193	-12.771811	100.862648	0.448290	0.000000	0.234459	0.000000	0.000000	0.000000	0.028693	-0.039387	0.180551	0.000000	0.000000	3.000000	15.000000	0.000000
2336.529296	0.109210	0.597270	0.005723	78.787193	-12.771811	100.862648	0.448290	0.000000	0.234459	0.000000	0.000000	0.000000	0.028693	-0.039387	0.180551	0.000000	0.000000	3.000000	15.000000	0.000000
2336.532629	0.109210	0.597270	0.005723	78.787193	-12.771811	100.862648	0.448290	0.000000	0.234459	0.000000	0.000000	0.000000	0.028693	-0.039387	0.180551	0.000000	0.000000	3.000000	15.000000	0.000000
2336.535962	0.109210	0.597270	0.005723	78.862015	-12.836255	100.845787	0.460485	0.000000	0.286150	0.000000	0.000000	0.000000	0.028693	-0.039387	0.180551	0.000000	0.000000	3.000000	15.000000	0.000000
2336.539296	0.109300	0.597117	0.006400	78.862015	-12.836255	100.845787	0.460485	0.000000	0.286150	0.000000	0.000000	0.000000	0.026990	-0.046009	0.203027	0.000000	0.000000	3.000000	15.000000	0.000000
2336.542629	0.109300	0.597117	0.006400	78.862015	-12.836255	100.845787	0.460485	0.000000	0.286150	0.000000	0.000000	0.000000	0.026990	-0.046009	0.203027	0.000000	0.000000	3.000000	15.000000	0.000000
2336.545962	0.109409	0.596918	0.007063	79.088814	-13.111518	100.671989	0.460485	0.000000	0.286150	0.000000	0.000000	0.000000	0.032927	-0.059784	0.198864	0.000000	0.000000	3.000000	15.000000	0.000000
2336.549296	0.109409	0.596918	0.007063	79.088814	-13.111518	100.671989	0.460485	0.000000	0.286150	0.000000	0.000000	0.000000	0.032927	-0.059784	0.198864	0.000000	0.000000	3.000000	15.000000	0.000000
2336.552629	0.109409	0.596918	0.007063	79.088814	-13.111518	100.671989	0.460485	0.000000	0.286150	0.000000	0.000000	0.000000	0.032927	-0.059784	0.198864	0.000000	0.000000	3.000000	15.000000	0.000000
2336.555962	0.109409	0.596918	0.007063	79.425980	-13.634995	100.266129	0.470471	0.000000	0.353132	0.000000	0.000000	0.000000	0.032927	-0.059784	0.198864	0.000000	0.000000	3.000000	15.000000	0.000000
2336.559296	0.109607	0.596717	0.007704	79.425980	-13.634995	100.266129	0.470471	0.000000	0.353132	0.000000	0.000000	0.000000	0.059352	-0.060102	0.192541	0.000000	0.000000	3.000000	15.000000	0.000000
2336.562629	0.109607	0.596717	0.007704	79.425980	-13.634995	100.266129	0.470471	0.000000	0.353132	0.000000	0.000000	0.000000	0.059352	-0.060102	0.192541	0.000000	0.000000	3.000000	15.000000	0.000000
2336.565962	0.109822	0.596452	0.008316	79.821266	-14.290287	99.743866	0.470471	0.000000	0.353132	0.000000	0.000000	0.000000	0.064276	-0.079580	0.183578	0.000000	0.000000	3.000000	15.000000	0.000000
2336.569296	0.109822	0.596452	0.008316	79.821266	-14.290287	99.743866	0.470471	0.000000	0.353132	0.000000	0.000000	0.000000	0.064276	-0.079580	0.183578	0.000000	0.000000	3.000000	15.000000	0.000000
2336.572629	0.109822	0.596452	0.008316	79.821266	-14.290287	99.743866	0.470471	0.000000	0.353132	0.000000	0.000000	0.000000	0.064276	-0.079580	0.183578	0.000000	0.000000	3.000000	15.000000	0.000000
2336.575962	0.110012	0.596212	0.008926	80.222717	-15.112234	99.042435	0.491076	0.000000	0.415819	0.000000	0.000000	0.000000	0.057142	-0.072078	0.182813	0.000000	0.000000	3.000000	15.000000	0.000000
2336.579296	0.110012	0.596212	0.008926	80.222717	-15.112234	99.042435	0.491076	0.000000	0.415819	0.000000	0.000000	0.000000	0.057142	-0.072078	0.182813	0.000000	0.000000	3.000000	15.000000	0.000000
2336.582629	0.110012	0.596212	0.008926	80.222717	-15.112234	99.042435	0.491076	0.000000	0.415819	0.000000	0.000000	0.000000	0.057142	-0.072078	0.182813	0.000000	0.000000	3.000000	15.000000	0.000000
2336.585962	0.110171	0.595959	0.009501	80.578896	-16.165607	98.059814	0.500599	0.000000	0.446287	0.000000	0.000000	0.000000	0.047737	-0.075877	0.172542	0.000000	0.000000	3.000000	15.000000	0.000000
2336.589296	0.110171	0.595959	0.009501	80.578896	-16.165607	98.059814	0.500599	0.000000	0.446287	0.000000	0.000000	0.000000	0.047737	-0.075877	0.172542	0.000000	0.000000	3.000000	15.000000	0.000000
2336.592629	0.110171	0.595959	0.009501	80.578896	-16.165607	98.059814	0.500599	0.000000	0.446287	0.000000	0.000000	0.000000	0.047737	-0.075877	0.172542	0.000000	0.000000	3.000000	15.000000	0.000000
2336.595962	0.110171	0.595959	0.009501	80.875038	-17.406944	96.836212	0.508555	0.000000	0.475044	0.000000	0.000000	0.000000	0.047737	-0.075877	0.172542	0.000000	0.000000	3.000000	15.000000	0.000000
2336.599296	0.110316	0.595701	0.010013	80.875038	-17.406944	96.836212	0.508555	0.000000	0.475044	0.000000	0.000000	0.000000	0.043319	-0.077424	0.153741	0.000000	0.000000	3.000000	15.000000	0.000000
2336.602629	0.110316	0.595701	0.010013	80.875038	-17.406944	96.836212	0.508555	0.000000	0.475044	0.000000	0.000000	0.000000	0.043319	-0.077424	0.153741	0.000000	0.000000	3.000000	15.000000	0.000000
2336.605962	0.110451	0.595502	0.010488	81.127106	-18.579453	95.674934	0.508555	0.000000	0.475044	0.000000	0.000000	0.000000	0.040623	-0.059726	0.142278	0.000000	0.000000	3.000000	15.000000	0.000000
2336.609296	0.110451	0.595502	0.010488	81.127106	-18.579453	95.674934	0.508555	0.000000	0.475044	0.000000	0.000000	0.000000	0.040623	-0.059726	0.142278	0.000000	0.000000	3.000000	15.000000	0.000000
2336.612629	0.110451	0.595502	0.010488	81.127106	-18.579453	95.674934	0.508555	0.000000	0.475044	0.000000	0.000000	0.000000	0.040623	-0.059726	0.142278	0.000000	0.000000	3.000000	15.000000	0.000000
2336.615962	0.110596	0.595343	0.010903	81.336121	-19.616236	94.644630	0.522546	0.000000	0.524381	0.000000	0.000000	0.000000	0.043477	-0.047591	0.124503	0.000000	0.000000	3.000000	15.000000	0.000000
2336.619296	0.110596	0.595343	0.010903	81.336121	-19.616236	94.644630	0.522546	0.000000	0.524381	0.000000	0.000000	0.000000	0.043477	-0.047591	0.124503	0.000000	0.000000	3.000000	15.000000	0.000000
2336.622629	0.110596	0.595343	0.010903	81.336121	-19.616236	94.644630	0.522546	0.000000	0.524381	0.000000	0.000000	0.000000	0.043477	-0.047591	0.124503	0.000000	0.000000	3.000000	15.000000	0.000000
2336.625962	0.110596	0.595343	0.010903	81.509850	-20.529869	93.733383	0.529792	0.000000	0.545131	0.000000	0.000000	0.000000	0.043477	-0.047591	0.124503	0.000000	0.000000	3.000000	15.000000	0.000000
2336.629296	0.110758	0.595263	0.011290	81.509850	-20.529869	93.733383	0.529792	0.000000	0.545131	0.000000	0.000000	0.000000	0.048606	-0.024069	0.116271	0.000000	0.000000	3.000000	15.000000	0.000000
2336.632629	0.110758	0.595263	0.011290	81.509850	-20.529869	93.733383	0.529792	0.000000	0.545131	0.000000	0.000000	0.000000	0.048606	-0.024069	0.116271	0.000000	0.000000	3.000000	15.000000	0.000000
2336.635962	0.110920	0.595212	0.011580	81.640549	-21.253702	93.010094	0.529792	0.000000	0.545131	0.000000	0.000000	0.000000	0.048715	-0.015272	0.086793	0.000000	0.000000	3.000000	15.000000	0.000000
2336.639296	0.110920	0.595212	0.011580	81.640549	-21.253702	93.010094	0.529792	0.000000	0.545131	0.000000	0.000000	0.000000	0.048715	-0.015272	0.086793	0.000000	0.000000	3.000000	15.000000	0.000000
2336.642629	0.110920	0.595212	0.011580	81.640549	-21.253702	93.010094	0.529792	0.000000	0.545131	0.000000	0.000000	0.000000	0.048715	-0.015272	0.086793	0.000000	0.000000	3.000000	15.000000	0.000000
2336.645962	0.110920	0.595212	0.011580	81.735374	-21.798058	92.461700	0.546013	0.000000	0.578975	0.000000	0.000000	0.000000	0.048715	-0.015272	0.086793	0.000000	0.000000	3.000000	15.000000	0.000000
2336.649296	0.111079	0.595214	0.011854	81.735374	-21.798058	92.461700	0.546013	0.000000	0.578975	0.000000	0.000000	0.000000	0.047703	0.000456	0.082360	0.000000	0.000000	3.000000	15.000000	0.000000
2336.652629	0.111079	0.595214	0.011854	81.735374	-21.798058	92.461700	0.546013	0.000000	0.578975	0.000000	0.000000	0.000000	0.047703	0.000456	0.082360	0.000000	0.000000	3.000000	15.000000	0.000000
2336.655962	0.111079	0.595214	0.011854	81.813377	-22.248156	92.000610	0.546013	0.000000	0.578975	0.000000	0.000000	0.000000	0.047703	0.000456	0.082360	0.000000	0.000000	3.000000	15.000000	0.000000
2336.659296	0.111079	0.595214	0.011854	81.813377	-22.248156	92.000610	0.546013	0.000000	0.578975	0.000000	0.000000	0.000000	0.047703	0.000456	0.082360	0.000000	0.000000	3.000000	15.000000	0.000000
2336.662629	0.111246	0.595211	0.012061	81.813377	-22.248156	92.000610	0.546013	0.000000	0.578975	0.000000	0.000000	0.000000	0.049988	-0.000796	0.062064	0.000000	0.000000	3.000000	15.000000	0.000000
2336.665962	0.111246	0.595211	0.012061	81.848763	-22.452972	91.784927	0.553963	0.000000	0.592702	0.000000	0.000000	0.000000	0.049988	-0.000796	0.062064	0.000000	0.000000	3.000000	15.000000	0.000000
2336.669296	0.111246	0.595211	0.012061	81.848763	-22.452972	91.784927	0.553963	0.000000	0.592702	0.000000	0.000000	0.000000	0.049988	-0.000796	0.062064	0.000000	0.000000	3.000000	15.000000	0.000000
2336.672629	0.111246	0.595211	0.012061	81.848763	-22.452972	91.784927	0.553963	0.000000	0.592702	0.000000	0.000000	0.000000	0.049988	-0.000796	0.062064	0.000000	0.000000	3.000000	15.000000	0.000000
2336.675962	0.111583	0.595141	0.012292	81.857529	-22.487207	91.732170	0.562294	0.000000	0.603046	0.000000	0.000000	0.000000	0.101166	-0.021085	0.069242	0.000000	0.000000	3.000000	15.000000	0.000000
2336.679296	0.111583	0.595141	0.012292	81.857529	-22.487207	91.732170	0.562294	0.000000	0.603046	0.000000	0.000000	0.000000	0.101166	-0.021085	0.069242	0.000000	0.000000	3.000000	15.000000	0.000000
2336.682629	0.111583	0.595141	0.012292	81.857529	-22.487207	91.732170	0.562294	0.000000	0.603046	0.000000	0.000000	0.000000	0.101166	-0.021085	0.069242	0.000000	0.000000	3.000000	15.000000	0.000000
2336.685962	0.111756	0.595118	0.012324	81.857529	-22.470886	91.732193	0.579155	0.000000	0.614586	0.000000	0.000000	0.000000	0.051769	-0.006705	0.009744	0.000000	0.000000	3.000000	15.000000	0.000000
2336.689296	0.111756	0.595118	0.012324	81.857529	-22.470886	91.732193	0.579155	0.000000	0.614586	0.000000	0.000000	0.000000	0.051769	-0.006705	0.009744	0.000000	0.000000	3.000000	15.000000	0.000000
2336.692629	0.111756	0.595118	0.012324	81.857529	-22.470886	91.732193	0.579155	0.000000	0.614586	0.000000	0.000000	0.000000	0.051769	-0.006705	0.009744	0.000000	0.000000	3.000000	15.000000	0.000000
2336.695962	0.111756	0.595118	0.012324	81.859077	-22.478546	91.709221	0.587783	0.000000	0.616210	0.000000	0.000000	0.000000	0.051769	-0.006705	0.009744	0.000000	0.000000	3.000000	15.000000	0.000000
2336.699296	0.111874	0.595085	0.012328	81.859077	-22.478546	91.709221	0.587783	0.000000	0.616210	0.000000	0.000000	0.000000	0.035614	-0.010143	0.001195	0.000000	0.000000	3.000000	15.000000	0.000000
2336.702629	0.111874	0.595085	0.012328	81.859077	-22.478546	91.709221	0.587783	0.000000	0.616210	0.000000	0.000000	0.000000	0.035614	-0.010143	0.001195	0.000000	0.000000	3.000000	15.000000	0.000000
2336.705962	0.111874	0.595085	0.012328	81.861588	-22.483219	91.696236	0.587783	0.000000	0.616210	0.000000	0.000000	0.000000	0.035614	-0.010143	0.001195	0.000000	0.000000	3.000000	15.000000	0.000000
2336.709296	0.111874	0.595085	0.012328	81.861588	-22.483219	91.696236	0.587783	0.000000	0.616210	0.000000	0.000000	0.000000	0.035614	-0.010143	0.001195	0.000000	0.000000	3.000000	15.000000	0.000000
2336.712629	0.111910	0.595073	0.012279	81.861588	-22.483219	91.696236	0.587783	0.000000	0.616210	0.000000	0.000000	0.000000	0.010580	-0.003447	-0.014904	0.000000	0.000000	3.000000	15.000000	0.000000
2336.715962	0.111910	0.595073	0.012279	81.869209	-22.519035	91.657333	0.593719	0.000000	0.616409	0.000000	0.000000	0.000000	0.010580	-0.003447	-0.014904	0.000000	0.000000	3.000000	15.000000	0.000000
2336.719296	0.111910	0.595073	0.012279	81.869209	-22.519035	91.657333	0.593719	0.000000	0.616409	0.000000	0.000000	0.000000	0.010580	-0.003447	-0.014904	0.000000	0.000000	3.000000	15.000000	0.000000
2336.722629	0.111910	0.595073	0.012279	81.869209	-22.519035	91.657333	0.593719	0.000000	0.616409	0.000000	0.000000	0.000000	0.010580	-0.003447	-0.014904	0.000000	0.000000	3.000000	15.000000	0.000000
2336.725962	0.111867	0.594963	0.012098	81.876770	-22.560362	91.618271	0.595482	0.000000	0.613925	0.000000	0.000000	0.000000	-0.012917	-0.033009	-0.054195	0.000000	0.000000	3.000000	15.000000	0.000000
2336.729296	0.111867	0.594963	0.012098	81.876770	-22.560362	91.618271	0.595482	0.000000	0.613925	0.000000	0.000000	0.000000	-0.012917	-0.033009	-0.054195	0.000000	0.000000	3.000000	15.000000	0.000000
2336.732629	0.111867	0.594963	0.012098	81.876770	-22.560362	91.618271	0.595482	0.000000	0.613925	0.000000	0.000000	0.000000	-0.012917	-0.033009	-0.054195	0.000000	0.000000	3.000000	15.000000	0.000000
2336.735962	0.111867	0.594963	0.012098	81.889420	-22.624859	91.553139	0.593329	0.000000	0.604893	0.000000	0.000000	0.000000	-0.012917	-0.033009	-0.054195	0.000000	0.000000	3.000000	15.000000	0.000000
2336.739296	0.111831	0.594891	0.011949	81.889420	-22.624859	91.553139	0.593329	0.000000	0.604893	0.000000	0.000000	0.000000	-0.010653	-0.021662	-0.044685	0.000000	0.000000	3.000000	15.000000	0.000000
2336.742629	0.111831	0.594891	0.011949	81.889420	-22.624859	91.553139	0.593329	0.000000	0.604893	0.000000	0.000000	0.000000	-0.010653	-0.021662	-0.044685	0.000000	0.000000	3.000000	15.000000	0.000000
2336.745962	0.111831	0.594891	0.011949	81.909683	-22.728493	91.448479	0.593329	0.000000	0.604893	0.000000	0.000000	0.000000	-0.010653	-0.021662	-0.044685	0.000000	0.000000	3.000000	15.000000	0.000000
2336.749296	0.111831	0.594891	0.011949	81.909683	-22.728493	91.448479	0.593329	0.000000	0.604893	0.000000	0.000000	0.000000	-0.010653	-0.021662	-0.044685	0.000000	0.000000	3.000000	15.000000	0.000000
2336.752629	0.111784	0.594762	0.011752	81.909683	-22.728493	91.448479	0.593329	0.000000	0.604893	0.000000	0.000000	0.000000	-0.014060	-0.038698	-0.058988	0.000000	0.000000	3.000000	15.000000	0.000000
2336.755962	0.111784	0.594762	0.011752	81.931404	-22.854143	91.320053	0.591554	0.000000	0.597445	0.000000	0.000000	0.000000	-0.014060	-0.038698	-0.058988	0.000000	0.000000	3.000000	15.000000	0.000000
2336.759296	0.111784	0.594762	0.011752	81.931404	-22.854143	91.320053	0.591554	0.000000	0.597445	0.000000	0.000000	0.000000	-0.014060	-0.038698	-0.058988	0.000000	0.000000	3.000000	15.000000	0.000000
2336.762629	0.111784	0.594762	0.011752	81.931404	-22.854143	91.320053	0.591554	0.000000	0.597445	0.000000	0.000000	0.000000	-0.014060	-0.038698	-0.058988	0.000000	0.000000	3.000000	15.000000	0.000000
2336.765962	0.111683	0.594466	0.011327	81.951988	-22.988905	91.180862	0.589211	0.000000	0.587614	0.000000	0.000000	0.000000	-0.030412	-0.088625	-0.127578	0.000000	0.000000	3.000000	15.000000	0.000000
2336.769296	0.111683	0.594466	0.011327	81.951988	-22.988905	91.180862	0.589211	0.000000	0.587614	0.000000	0.000000	0.000000	-0.030412	-0.088625	-0.127578	0.000000	0.000000	3.000000	15.000000	0.000000
2336.772629	0.111683	0.594466	0.011327	81.951988	-22.988905	91.180862	0.589211	0.000000	0.587614	0.000000	0.000000	0.000000	-0.030412	-0.088625	-0.127578	0.000000	0.000000	3.000000	15.000000	0.000000
2336.775962	0.111683	0.594466	0.011327	81.959389	-23.133934	91.024040	0.584142	0.000000	0.566351	0.000000	0.000000	0.000000	-0.030412	-0.088625	-0.127578	0.000000	0.000000	3.000000	15.000000	0.000000
2336.779296	0.111610	0.594319	0.011120	81.959389	-23.133934	91.024040	0.584142	0.000000	0.566351	0.000000	0.000000	0.000000	-0.021884	-0.044298	-0.062238	0.000000	0.000000	3.000000	15.000000	0.000000
2336.782629	0.111610	0.594319	0.011120	81.959389	-23.133934	91.024040	0.584142	0.000000	0.566351	0.000000	0.000000	0.000000	-0.021884	-0.044298	-0.062238	0.000000	0.000000	3.000000	15.000000	0.000000
2336.785962	0.111610	0.594319	0.011120	81.911095	-23.170250	90.947868	0.584142	0.000000	0.566351	0.000000	0.000000	0.000000	-0.021884	-0.044298	-0.062238	0.000000	0.000000	3.000000	15.000000	0.000000
2336.789296	0.111610	0.594319	0.011120	81.911095	-23.170250	90.947868	0.584142	0.000000	0.566351	0.000000	0.000000	0.000000	-0.021884	-0.044298	-0.062238	0.000000	0.000000	3.000000	15.000000	0.000000
2336.792629	0.111550	0.594202	0.010967	81.911095	-23.170250	90.947868	0.584142	0.000000	0.566351	0.000000	0.000000	0.000000	-0.017948	-0.035199	-0.045753	0.000000	0.000000	3.000000	15.000000	0.000000
2336.795962	0.111550	0.594202	0.010967	81.754684	-22.823254	91.221931	0.580495	0.000000	0.555978	0.000000	0.000000	0.000000	-0.017948	-0.035199	-0.045753	0.000000	0.000000	3.000000	15.000000	0.000000
2336.799296	0.111550	0.594202	0.010967	81.754684	-22.823254	91.221931	0.580495	0.000000	0.555978	0.000000	0.000000	0.000000	-0.017948	-0.035199	-0.045753	0.000000	0.000000	3.000000	15.000000	0.000000
2336.802629	0.111550	0.594202	0.010967	81.754684	-22.823254	91.221931	0.580495	0.000000	0.555978	0.000000	0.000000	0.000000	-0.017948	-0.035199	-0.045753	0.000000	0.000000	3.000000	15.000000	0.000000
2336.805962	0.111425	0.593987	0.010836	81.527519	-22.311239	91.630112	0.577503	0.000000	0.548353	0.000000	0.000000	0.000000	-0.037523	-0.064480	-0.039241	0.000000	0.000000	3.000000	15.000000	0.000000
2336.809296	0.111425	0.593987	0.010836	81.527519	-22.311239	91.630112	0.577503	0.000000	0.548353	0.000000	0.000000	0.000000	-0.037523	-0.064480	-0.039241	0.000000	0.000000	3.000000	15.000000	0.000000
2336.812629	0.111425	0.593987	0.010836	81.527519	-22.311239	91.630112	0.577503	0.000000	0.548353	0.000000	0.000000	0.000000	-0.037523	-0.064480	-0.039241	0.000000	0.000000	3.000000	15.000000	0.000000
2336.815962	0.111425	0.593987	0.010836	81.270393	-21.718664	92.105858	0.571249	0.000000	0.541813	0.000000	0.000000	0.000000	-0.037523	-0.064480	-0.039241	0.000000	0.000000	3.000000	15.000000	0.000000
2336.819296	0.111389	0.593885	0.010785	81.270393	-21.718664	92.105858	0.571249	0.000000	0.541813	0.000000	0.000000	0.000000	-0.010699	-0.030523	-0.015353	0.000000	0.000000	3.000000	15.000000	0.000000
2336.822629	0.111389	0.593885	0.010785	81.270393	-21.718664	92.105858	0.571249	0.000000	0.541813	0.000000	0.000000	0.000000	-0.010699	-0.030523	-0.015353	0.000000	0.000000	3.000000	15.000000	0.000000
2336.825962	0.111389	0.593885	0.010785	81.026176	-21.118975	92.598885	0.571249	0.000000	0.541813	0.000000	0.000000	0.000000	-0.010699	-0.030523	-0.015353	0.000000	0.000000	3.000000	15.000000	0.000000
2336.829296	0.111389	0.593885	0.010785	81.026176	-21.118975	92.598885	0.571249	0.000000	0.541813	0.000000	0.000000	0.000000	-0.010699	-0.030523	-0.015353	0.000000	0.000000	3.000000	15.000000	0.000000
2336.832629	0.111372	0.593764	0.010713	81.026176	-21.118975	92.598885	0.571249	0.000000	0.541813	0.000000	0.000000	0.000000	-0.005174	-0.036163	-0.021730	0.000000	0.000000	3.000000	15.000000	0.000000
2336.835962	0.111421	0.593644	0.010624	80.821846	-20.565563	93.061005	0.569467	0.000000	0.539254	0.000000	0.000000	0.000000	0.014814	-0.036152	-0.026500	0.000000	0.000000	3.000000	15.000000	0.000000
2336.839296	0.111421	0.593644	0.010624	80.821846	-20.565563	93.061005	0.569467	0.000000	0.539254	0.000000	0.000000	0.000000	0.014814	-0.036152	-0.026500	0.000000	0.000000	3.000000	15.000000	0.000000
2336.842629	0.111421	0.593644	0.010624	80.821846	-20.565563	93.061005	0.569467	0.000000	0.539254	0.000000	0.000000	0.000000	0.014814	-0.036152	-0.026500	0.000000	0.000000	3.000000	15.000000	0.000000
2336.845962	0.111421	0.593644	0.010624	80.662849	-20.126957	93.426033	0.571073	0.000000	0.531215	0.000000	0.000000	0.000000	0.014814	-0.036152	-0.026500	0.000000	0.000000	3.000000	15.000000	0.000000
2336.849296	0.111482	0.593538	0.010484	80.662849	-20.126957	93.426033	0.571073	0.000000	0.531215	0.000000	0.000000	0.000000	0.018145	-0.031691	-0.042018	0.000000	0.000000	3.000000	15.000000	0.000000
2336.852629	0.111482	0.593538	0.010484	80.662849	-20.126957	93.426033	0.571073	0.000000	0.531215	0.000000	0.000000	0.000000	0.018145	-0.031691	-0.042018	0.000000	0.000000	3.000000	15.000000	0.000000
2336.855962	0.111482	0.593538	0.010484	80.552612	-19.723829	93.794640	0.571073	0.000000	0.531215	0.000000	0.000000	0.000000	0.018145	-0.031691	-0.042018	0.000000	0.000000	3.000000	15.000000	0.000000
2336.859296	0.111482	0.593538	0.010484	80.552612	-19.723829	93.794640	0.571073	0.000000	0.531215	0.000000	0.000000	0.000000	0.018145	-0.031691	-0.042018	0.000000	0.000000	3.000000	15.000000	0.000000
2336.862629	0.111518	0.593459	0.010342	80.552612	-19.723829	93.794640	0.571073	0.000000	0.531215	0.000000	0.000000	0.000000	0.010952	-0.023809	-0.042615	0.000000	0.000000	3.000000	15.000000	0.000000
2336.865962	0.111518	0.593459	0.010342	80.488922	-19.391453	94.117996	0.574098	0.000000	0.524212	0.000000	0.000000	0.000000	0.010952	-0.023809	-0.042615	0.000000	0.000000	3.000000	15.000000	0.000000
2336.869296	0.111518	0.593459	0.010342	80.488922	-19.391453	94.117996	0.574098	0.000000	0.524212	0.000000	0.000000	0.000000	0.010952	-0.023809	-0.042615	0.000000	0.000000	3.000000	15.000000	0.000000
2336.872629	0.111518	0.593459	0.010342	80.488922	-19.391453	94.117996	0.574098	0.000000	0.524212	0.000000	0.000000	0.000000	0.010952	-0.023809	-0.042615	0.000000	0.000000	3.000000	15.000000	0.000000
2336.875962	0.111513	0.593454	0.010121	80.462486	-19.260063	94.244621	0.575923	0.000000	0.517110	0.000000	0.000000	0.000000	-0.001736	-0.001364	-0.066257	0.000000	0.000000	3.000000	15.000000	0.000000
2336.879296	0.111513	0.593454	0.010121	80.462486	-19.260063	94.244621	0.575923	0.000000	0.517110	0.000000	0.000000	0.000000	-0.001736	-0.001364	-0.066257	0.000000	0.000000	3.000000	15.000000	0.000000
2336.882629	0.111513	0.593454	0.010121	80.462486	-19.260063	94.244621	0.575923	0.000000	0.517110	0.000000	0.000000	0.000000	-0.001736	-0.001364	-0.066257	0.000000	0.000000	3.000000	15.000000	0.000000
2336.885962	0.111513	0.593454	0.010121	80.464218	-19.254259	94.251808	0.575634	0.000000	0.506067	0.000000	0.000000	0.000000	-0.001736	-0.001364	-0.066257	0.000000	0.000000	3.000000	15.000000	0.000000
2336.889296	0.111481	0.593472	0.009989	80.464218	-19.254259	94.251808	0.575634	0.000000	0.506067	0.000000	0.000000	0.000000	-0.009449	0.005469	-0.039590	0.000000	0.000000	3.000000	15.000000	0.000000
2336.892629	0.111481	0.593472	0.009989	80.464218	-19.254259	94.251808	0.575634	0.000000	0.506067	0.000000	0.000000	0.000000	-0.009449	0.005469	-0.039590	0.000000	0.000000	3.000000	15.000000	0.000000
2336.895962	0.111481	0.593472	0.009989	80.466118	-19.239792	94.269554	0.575634	0.000000	0.506067	0.000000	0.000000	0.000000	-0.009449	0.005469	-0.039590	0.000000	0.000000	3.000000	15.000000	0.000000
2336.899296	0.111481	0.593472	0.009989	80.466118	-19.239792	94.269554	0.575634	0.000000	0.506067	0.000000	0.000000	0.000000	-0.009449	0.005469	-0.039590	0.000000	0.000000	3.000000	15.000000	0.000000
2336.902629	0.111459	0.593502	0.009897	80.466118	-19.239792	94.269554	0.575634	0.000000	0.506067	0.000000	0.000000	0.000000	-0.006643	0.008878	-0.027844	0.000000	0.000000	3.000000	15.000000	0.000000
2336.905962	0.111459	0.593502	0.009897	80.468956	-19.215385	94.296196	0.574059	0.000000	0.499469	0.000000	0.000000	0.000000	-0.006643	0.008878	-0.027844	0.000000	0.000000	3.000000	15.000000	0.000000
2336.909296	0.111459	0.593502	0.009897	80.468956	-19.215385	94.296196	0.574059	0.000000	0.499469	0.000000	0.000000	0.000000	-0.006643	0.008878	-0.027844	0.000000	0.000000	3.000000	15.000000	0.000000
2336.912629	0.111459	0.593502	0.009897	80.468956	-19.215385	94.296196	0.574059	0.000000	0.499469	0.000000	0.000000	0.000000	-0.006643	0.008878	-0.027844	0.000000	0.000000	3.000000	15.000000	0.000000
2336.915962	0.111507	0.593509	0.009704	80.477043	-19.208323	94.302483	0.572952	0.000000	0.494828	0.000000	0.000000	0.000000	0.014346	0.002024	-0.057695	0.000000	0.000000	3.000000	15.000000	0.000000
2336.919296	0.111507	0.593509	0.009704	80.477043	-19.208323	94.302483	0.572952	0.000000	0.494828	0.000000	0.000000	0.000000	0.014346	0.002024	-0.057695	0.000000	0.000000	3.000000	15.000000	0.000000
2336.922629	0.111507	0.593509	0.009704	80.477043	-19.208323	94.302483	0.572952	0.000000	0.494828	0.000000	0.000000	0.000000	0.014346	0.002024	-0.057695	0.000000	0.000000	3.000000	15.000000	0.000000
2336.925962	0.111593	0.593493	0.009576	80.479652	-19.204777	94.292229	0.575342	0.000000	0.485212	0.000000	0.000000	0.000000	0.025963	-0.004648	-0.038405	0.000000	0.000000	3.000000	15.000000	0.000000
2336.929296	0.111593	0.593493	0.009576	80.479652	-19.204777	94.292229	0.575342	0.000000	0.485212	0.000000	0.000000	0.000000	0.025963	-0.004648	-0.038405	0.000000	0.000000	3.000000	15.000000	0.000000
2336.932629	0.111593	0.593493	0.009576	80.479652	-19.204777	94.292229	0.575342	0.000000	0.485212	0.000000	0.000000	0.000000	0.025963	-0.004648	-0.038405	0.000000	0.000000	3.000000	15.000000	0.000000
2336.935962	0.111593	0.593493	0.009576	80.485764	-19.207317	94.270157	0.579669	0.000000	0.478811	0.000000	0.000000	0.000000	0.025963	-0.004648	-0.038405	0.000000	0.000000	3.000000	15.000000	0.000000
2336.939296	0.111719	0.593485	0.009414	80.485764	-19.207317	94.270157	0.579669	0.000000	0.478811	0.000000	0.000000	0.000000	0.037570	-0.002434	-0.048555	0.000000	0.000000	3.000000	15.000000	0.000000
2336.942629	0.111719	0.593485	0.009414	80.485764	-19.207317	94.270157	0.579669	0.000000	0.478811	0.000000	0.000000	0.000000	0.037570	-0.002434	-0.048555	0.000000	0.000000	3.000000	15.000000	0.000000
2336.945962	0.111719	0.593485	0.009414	80.488373	-19.198347	94.259903	0.579669	0.000000	0.478811	0.000000	0.000000	0.000000	0.037570	-0.002434	-0.048555	0.000000	0.000000	3.000000	15.000000	0.000000
2336.949296	0.111719	0.593485	0.009414	80.488373	-19.198347	94.259903	0.579669	0.000000	0.478811	0.000000	0.000000	0.000000	0.037570	-0.002434	-0.048555	0.000000	0.000000	3.000000	15.000000	0.000000
2336.952629	0.111842	0.593503	0.009245	80.488373	-19.198347	94.259903	0.579669	0.000000	0.478811	0.000000	0.000000	0.000000	0.037020	0.005436	-0.050739	0.000000	0.000000	3.000000	15.000000	0.000000
2336.955962	0.111842	0.593503	0.009245	80.486588	-19.170666	94.268463	0.585931	0.000000	0.470719	0.000000	0.000000	0.000000	0.037020	0.005436	-0.050739	0.000000	0.000000	3.000000	15.000000	0.000000
2336.959296	0.111842	0.593503	0.009245	80.486588	-19.170666	94.268463	0.585931	0.000000	0.470719	0.000000	0.000000	0.000000	0.037020	0.005436	-0.050739	0.000000	0.000000	3.000000	15.000000	0.000000
2336.962629	0.111842	0.593503	0.009245	80.486588	-19.170666	94.268463	0.585931	0.000000	0.470719	0.000000	0.000000	0.000000	0.037020	0.005436	-0.050739	0.000000	0.000000	3.000000	15.000000	0.000000
2336.965962	0.112057	0.593599	0.008874	80.482956	-19.137024	94.285576	0.592101	0.000000	0.462262	0.000000	0.000000	0.000000	0.064589	0.028748	-0.111227	0.000000	0.000000	3.000000	15.000000	0.000000
2336.969296	0.112057	0.593599	0.008874	80.482956	-19.137024	94.285576	0.592101	0.000000	0.462262	0.000000	0.000000	0.000000	0.064589	0.028748	-0.111227	0.000000	0.000000	3.000000	15.000000	0.000000
2336.972629	0.112057	0.593599	0.008874	80.482956	-19.137024	94.285576	0.592101	0.000000	0.462262	0.000000	0.000000	0.000000	0.064589	0.028748	-0.111227	0.000000	0.000000	3.000000	15.000000	0.000000
2336.975962	0.112145	0.593658	0.008657	80.480232	-19.093390	94.311516	0.602866	0.000000	0.443725	0.000000	0.000000	0.000000	0.026413	0.017646	-0.065276	0.000000	0.000000	3.000000	15.000000	0.000000
2336.979296	0.112145	0.593658	0.008657	80.480232	-19.093390	94.311516	0.602866	0.000000	0.443725	0.000000	0.000000	0.000000	0.026413	0.017646	-0.065276	0.000000	0.000000	3.000000	15.000000	0.000000
2336.982629	0.112145	0.593658	0.008657	80.480232	-19.093390	94.311516	0.602866	0.000000	0.443725	0.000000	0.000000	0.000000	0.026413	0.017646	-0.065276	0.000000	0.000000	3.000000	15.000000	0.000000
2336.985962	0.112145	0.593658	0.008657	80.479446	-19.032644	94.355278	0.607268	0.000000	0.432845	0.000000	0.000000	0.000000	0.026413	0.017646	-0.065276	0.000000	0.000000	3.000000	15.000000	0.000000
2336.989296	0.112301	0.593691	0.008431	80.479446	-19.032644	94.355278	0.607268	0.000000	0.432845	0.000000	0.000000	0.000000	0.046797	0.009775	-0.067909	0.000000	0.000000	3.000000	15.000000	0.000000
2336.992629	0.112301	0.593691	0.008431	80.479446	-19.032644	94.355278	0.607268	0.000000	0.432845	0.000000	0.000000	0.000000	0.046797	0.009775	-0.067909	0.000000	0.000000	3.000000	15.000000	0.000000
2336.995962	0.112301	0.593691	0.008431	80.484734	-18.964762	94.403252	0.607268	0.000000	0.432845	0.000000	0.000000	0.000000	0.046797	0.009775	-0.067909	0.000000	0.000000	3.000000	15.000000	0.000000
2336.999296	0.112301	0.593691	0.008431	80.484734	-18.964762	94.403252	0.607268	0.000000	0.432845	0.000000	0.000000	0.000000	0.046797	0.009775	-0.067909	0.000000	0.000000	3.000000	15.000000	0.000000
2337.002629	0.112492	0.593712	0.008154	80.484734	-18.964762	94.403252	0.607268	0.000000	0.432845	0.000000	0.000000	0.000000	0.057155	0.006311	-0.082883	0.000000	0.000000	3.000000	15.000000	0.000000
2337.005962	0.112492	0.593712	0.008154	80.481628	-18.895967	94.439560	0.615068	0.000000	0.421527	0.000000	0.000000	0.000000	0.057155	0.006311	-0.082883	0.000000	0.000000	3.000000	15.000000	0.000000
2337.009296	0.112492	0.593712	0.008154	80.481628	-18.895967	94.439560	0.615068	0.000000	0.421527	0.000000	0.000000	0.000000	0.057155	0.006311	-0.082883	0.000000	0.000000	3.000000	15.000000	0.000000
2337.012629	0.112492	0.593712	0.008154	80.481628	-18.895967	94.439560	0.615068	0.000000	0.421527	0.000000	0.000000	0.000000	0.057155	0.006311	-0.082883	0.000000	0.000000	3.000000	15.000000	0.000000
2337.015962	0.112930	0.593574	0.007550	80.472755	-18.798746	94.495956	0.624594	0.000000	0.407713	0.000000	0.000000	0.000000	0.131392	-0.041365	-0.181142	0.000000	0.000000	3.000000	15.000000	0.000000
2337.019296	0.112930	0.593574	0.007550	80.472755	-18.798746	94.495956	0.624594	0.000000	0.407713	0.000000	0.000000	0.000000	0.131392	-0.041365	-0.181142	0.000000	0.000000	3.000000	15.000000	0.000000
2337.022629	0.112930	0.593574	0.007550	80.472755	-18.798746	94.495956	0.624594	0.000000	0.407713	0.000000	0.000000	0.000000	0.131392	-0.041365	-0.181142	0.000000	0.000000	3.000000	15.000000	0.000000
2337.025962	0.112930	0.593574	0.007550	80.444527	-18.611431	94.643547	0.646493	0.000000	0.377523	0.000000	0.000000	0.000000	0.131392	-0.041365	-0.181142	0.000000	0.000000	3.000000	15.000000	0.000000
2337.029296	0.113185	0.593453	0.007255	80.444527	-18.611431	94.643547	0.646493	0.000000	0.377523	0.000000	0.000000	0.000000	0.076526	-0.036370	-0.088714	0.000000	0.000000	3.000000	15.000000	0.000000
2337.032629	0.113185	0.593453	0.007255	80.444527	-18.611431	94.643547	0.646493	0.000000	0.377523	0.000000	0.000000	0.000000	0.076526	-0.036370	-0.088714	0.000000	0.000000	3.000000	15.000000	0.000000
2337.035962	0.113185	0.593453	0.007255	80.392342	-18.323292	94.888565	0.646493	0.000000	0.377523	0.000000	0.000000	0.000000	0.076526	-0.036370	-0.088714	0.000000	0.000000	3.000000	15.000000	0.000000
2337.039296	0.113185	0.593453	0.007255	80.392342	-18.323292	94.888565	0.646493	0.000000	0.377523	0.000000	0.000000	0.000000	0.076526	-0.036370	-0.088714	0.000000	0.000000	3.000000	15.000000	0.000000
2337.042629	0.113386	0.593320	0.006930	80.392342	-18.323292	94.888565	0.646493	0.000000	0.377523	0.000000	0.000000	0.000000	0.060326	-0.039788	-0.097299	0.000000	0.000000	3.000000	15.000000	0.000000
2337.045962	0.113609	0.593187	0.006601	80.307663	-17.880461	95.287804	0.659247	0.000000	0.362737	0.000000	0.000000	0.000000	0.066823	-0.039791	-0.098967	0.000000	0.000000	3.000000	15.000000	0.000000
2337.049296	0.113609	0.593187	0.006601	80.307663	-17.880461	95.287804	0.659247	0.000000	0.362737	0.000000	0.000000	0.000000	0.066823	-0.039791	-0.098967	0.000000	0.000000	3.000000	15.000000	0.000000
2337.052629	0.113609	0.593187	0.006601	80.307663	-17.880461	95.287804	0.659247	0.000000	0.362737	0.000000	0.000000	0.000000	0.066823	-0.039791	-0.098967	0.000000	0.000000	3.000000	15.000000	0.000000
2337.055962	0.113609	0.593187	0.006601	80.206566	-17.380812	95.740585	0.680439	0.000000	0.330026	0.000000	0.000000	0.000000	0.066823	-0.039791	-0.098967	0.000000	0.000000	3.000000	15.000000	0.000000
2337.059296	0.113825	0.592991	0.006246	80.206566	-17.380812	95.740585	0.680439	0.000000	0.330026	0.000000	0.000000	0.000000	0.064884	-0.058873	-0.106458	0.000000	0.000000	3.000000	15.000000	0.000000
2337.062629	0.113825	0.592991	0.006246	80.206566	-17.380812	95.740585	0.680439	0.000000	0.330026	0.000000	0.000000	0.000000	0.064884	-0.058873	-0.106458	0.000000	0.000000	3.000000	15.000000	0.000000
2337.065962	0.113825	0.592991	0.006246	80.080315	-16.781431	96.290939	0.680439	0.000000	0.330026	0.000000	0.000000	0.000000	0.064884	-0.058873	-0.106458	0.000000	0.000000	3.000000	15.000000	0.000000
2337.069296	0.113825	0.592991	0.006246	80.080315	-16.781431	96.290939	0.680439	0.000000	0.330026	0.000000	0.000000	0.000000	0.064884	-0.058873	-0.106458	0.000000	0.000000	3.000000	15.000000	0.000000
2337.072629	0.114035	0.592802	0.005867	80.080315	-16.781431	96.290939	0.680439	0.000000	0.330026	0.000000	0.000000	0.000000	0.063038	-0.056660	-0.113490	0.000000	0.000000	3.000000	15.000000	0.000000
2337.075962	0.114248	0.592561	0.005503	79.926979	-16.109566	96.908905	0.691253	0.000000	0.312283	0.000000	0.000000	0.000000	0.063965	-0.072229	-0.109252	0.000000	0.000000	3.000000	15.000000	0.000000
2337.079296	0.114248	0.592561	0.005503	79.926979	-16.109566	96.908905	0.691253	0.000000	0.312283	0.000000	0.000000	0.000000	0.063965	-0.072229	-0.109252	0.000000	0.000000	3.000000	15.000000	0.000000
2337.082629	0.114248	0.592561	0.005503	79.926979	-16.109566	96.908905	0.691253	0.000000	0.312283	0.000000	0.000000	0.000000	0.063965	-0.072229	-0.109252	0.000000	0.000000	3.000000	15.000000	0.000000
2337.085962	0.114248	0.592561	0.005503	79.756271	-15.390240	97.573013	0.712420	0.000000	0.275160	0.000000	0.000000	0.000000	0.063965	-0.072229	-0.109252	0.000000	0.000000	3.000000	15.000000	0.000000
2337.089296	0.114459	0.592347	0.005132	79.756271	-15.390240	97.573013	0.712420	0.000000	0.275160	0.000000	0.000000	0.000000	0.063296	-0.064386	-0.111487	0.000000	0.000000	3.000000	15.000000	0.000000
2337.092629	0.114459	0.592347	0.005132	79.756271	-15.390240	97.573013	0.712420	0.000000	0.275160	0.000000	0.000000	0.000000	0.063296	-0.064386	-0.111487	0.000000	0.000000	3.000000	15.000000	0.000000
2337.095962	0.114648	0.592132	0.004765	79.578682	-14.686925	98.222214	0.712420	0.000000	0.275160	0.000000	0.000000	0.000000	0.056580	-0.064339	-0.109932	0.000000	0.000000	3.000000	15.000000	0.000000
2337.099296	0.114648	0.592132	0.004765	79.578682	-14.686925	98.222214	0.712420	0.000000	0.275160	0.000000	0.000000	0.000000	0.056580	-0.064339	-0.109932	0.000000	0.000000	3.000000	15.000000	0.000000
2337.102629	0.114648	0.592132	0.004765	79.578682	-14.686925	98.222214	0.712420	0.000000	0.275160	0.000000	0.000000	0.000000	0.056580	-0.064339	-0.109932	0.000000	0.000000	3.000000	15.000000	0.000000
2337.105962	0.114798	0.591911	0.004433	79.417755	-14.114451	98.740524	0.732399	0.000000	0.238256	0.000000	0.000000	0.000000	0.045038	-0.066487	-0.099776	0.000000	0.000000	3.000000	15.000000	0.000000
2337.109296	0.114798	0.591911	0.004433	79.417755	-14.114451	98.740524	0.732399	0.000000	0.238256	0.000000	0.000000	0.000000	0.045038	-0.066487	-0.099776	0.000000	0.000000	3.000000	15.000000	0.000000
2337.112629	0.114798	0.591911	0.004433	79.417755	-14.114451	98.740524	0.732399	0.000000	0.238256	0.000000	0.000000	0.000000	0.045038	-0.066487	-0.099776	0.000000	0.000000	3.000000	15.000000	0.000000
2337.115962	0.114798	0.591911	0.004433	79.271652	-13.681311	99.111740	0.739905	0.000000	0.221627	0.000000	0.000000	0.000000	0.045038	-0.066487	-0.099776	0.000000	0.000000	3.000000	15.000000	0.000000
2337.119296	0.114916	0.591675	0.004157	79.271652	-13.681311	99.111740	0.739905	0.000000	0.221627	0.000000	0.000000	0.000000	0.035261	-0.070811	-0.082653	0.000000	0.000000	3.000000	15.000000	0.000000
2337.122629	0.114916	0.591675	0.004157	79.271652	-13.681311	99.111740	0.739905	0.000000	0.221627	0.000000	0.000000	0.000000	0.035261	-0.070811	-0.082653	0.000000	0.000000	3.000000	15.000000	0.000000
2337.125962	0.114916	0.591675	0.004157	79.145615	-13.392320	99.338364	0.739905	0.000000	0.221627	0.000000	0.000000	0.000000	0.035261	-0.070811	-0.082653	0.000000	0.000000	3.000000	15.000000	0.000000
2337.129296	0.114916	0.591675	0.004157	79.145615	-13.392320	99.338364	0.739905	0.000000	0.221627	0.000000	0.000000	0.000000	0.035261	-0.070811	-0.082653	0.000000	0.000000	3.000000	15.000000	0.000000
2337.132629	0.115013	0.591413	0.003894	79.145615	-13.392320	99.338364	0.739905	0.000000	0.221627	0.000000	0.000000	0.000000	0.029160	-0.078534	-0.078937	0.000000	0.000000	3.000000	15.000000	0.000000
2337.135962	0.115090	0.591125	0.003643	79.035332	-13.240428	99.413376	0.745782	0.000000	0.207851	0.000000	0.000000	0.000000	0.023065	-0.086279	-0.075231	0.000000	0.000000	3.000000	15.000000	0.000000
2337.139296	0.115090	0.591125	0.003643	79.035332	-13.240428	99.413376	0.745782	0.000000	0.207851	0.000000	0.000000	0.000000	0.023065	-0.086279	-0.075231	0.000000	0.000000	3.000000	15.000000	0.000000
2337.142629	0.115090	0.591125	0.003643	79.035332	-13.240428	99.413376	0.745782	0.000000	0.207851	0.000000	0.000000	0.000000	0.023065	-0.086279	-0.075231	0.000000	0.000000	3.000000	15.000000	0.000000
2337.145962	0.115090	0.591125	0.003643	78.942749	-13.155937	99.420006	0.754486	0.000000	0.182157	0.000000	0.000000	0.000000	0.023065	-0.086279	-0.075231	0.000000	0.000000	3.000000	15.000000	0.000000
2337.149296	0.115158	0.590797	0.003451	78.942749	-13.155937	99.420006	0.754486	0.000000	0.182157	0.000000	0.000000	0.000000	0.020455	-0.098365	-0.057626	0.000000	0.000000	3.000000	15.000000	0.000000
2337.152629	0.115158	0.590797	0.003451	78.942749	-13.155937	99.420006	0.754486	0.000000	0.182157	0.000000	0.000000	0.000000	0.020455	-0.098365	-0.057626	0.000000	0.000000	3.000000	15.000000	0.000000
2337.155962	0.115158	0.590797	0.003451	78.877869	-13.154204	99.349182	0.754486	0.000000	0.182157	0.000000	0.000000	0.000000	0.020455	-0.098365	-0.057626	0.000000	0.000000	3.000000	15.000000	0.000000
2337.159296	0.115158	0.590797	0.003451	78.877869	-13.154204	99.349182	0.754486	0.000000	0.182157	0.000000	0.000000	0.000000	0.020455	-0.098365	-0.057626	0.000000	0.000000	3.000000	15.000000	0.000000
2337.162629	0.115246	0.590425	0.003244	78.877869	-13.154204	99.349182	0.754486	0.000000	0.182157	0.000000	0.000000	0.000000	0.026290	-0.111657	-0.062063	0.000000	0.000000	3.000000	15.000000	0.000000
2337.165962	0.115335	0.590027	0.003044	78.835388	-13.176935	99.260391	0.757895	0.000000	0.172552	0.000000	0.000000	0.000000	0.026761	-0.119391	-0.060054	0.000000	0.000000	3.000000	15.000000	0.000000
2337.169296	0.115335	0.590027	0.003044	78.835388	-13.176935	99.260391	0.757895	0.000000	0.172552	0.000000	0.000000	0.000000	0.026761	-0.119391	-0.060054	0.000000	0.000000	3.000000	15.000000	0.000000
2337.172629	0.115335	0.590027	0.003044	78.835388	-13.176935	99.260391	0.757895	0.000000	0.172552	0.000000	0.000000	0.000000	0.026761	-0.119391	-0.060054	0.000000	0.000000	3.000000	15.000000	0.000000
2337.175962	0.115335	0.590027	0.003044	78.800430	-13.168616	99.212547	0.766737	0.000000	0.152200	0.000000	0.000000	0.000000	0.026761	-0.119391	-0.060054	0.000000	0.000000	3.000000	15.000000	0.000000
2337.179296	0.115404	0.589604	0.002856	78.800430	-13.168616	99.212547	0.766737	0.000000	0.152200	0.000000	0.000000	0.000000	0.020679	-0.127053	-0.056421	0.000000	0.000000	3.000000	15.000000	0.000000
2337.182629	0.115404	0.589604	0.002856	78.800430	-13.168616	99.212547	0.766737	0.000000	0.152200	0.000000	0.000000	0.000000	0.020679	-0.127053	-0.056421	0.000000	0.000000	3.000000	15.000000	0.000000
2337.185962	0.115404	0.589604	0.002856	78.767632	-13.078361	99.263191	0.766737	0.000000	0.152200	0.000000	0.000000	0.000000	0.020679	-0.127053	-0.056421	0.000000	0.000000	3.000000	15.000000	0.000000
2337.189296	0.115404	0.589604	0.002856	78.767632	-13.078361	99.263191	0.766737	0.000000	0.152200	0.000000	0.000000	0.000000	0.020679	-0.127053	-0.056421	0.000000	0.000000	3.000000	15.000000	0.000000
2337.192629	0.115494	0.589181	0.002662	78.767632	-13.078361	99.263191	0.766737	0.000000	0.152200	0.000000	0.000000	0.000000	0.027170	-0.126971	-0.058191	0.000000	0.000000	3.000000	15.000000	0.000000
2337.195962	0.115615	0.588795	0.002494	78.739426	-12.937613	99.378410	0.770184	0.000000	0.142796	0.000000	0.000000	0.000000	0.036100	-0.115718	-0.050252	0.000000	0.000000	3.000000	15.000000	0.000000
2337.199296	0.115615	0.588795	0.002494	78.739426	-12.937613	99.378410	0.770184	0.000000	0.142796	0.000000	0.000000	0.000000	0.036100	-0.115718	-0.050252	0.000000	0.000000	3.000000	15.000000	0.000000
2337.202629	0.115615	0.588795	0.002494	78.739426	-12.937613	99.378410	0.770184	0.000000	0.142796	0.000000	0.000000	0.000000	0.036100	-0.115718	-0.050252	0.000000	0.000000	3.000000	15.000000	0.000000
2337.205962	0.115615	0.588795	0.002494	78.716080	-12.806572	99.483810	0.780729	0.000000	0.124722	0.000000	0.000000	0.000000	0.036100	-0.115718	-0.050252	0.000000	0.000000	3.000000	15.000000	0.000000
2337.209296	0.115743	0.588446	0.002359	78.716080	-12.806572	99.483810	0.780729	0.000000	0.124722	0.000000	0.000000	0.000000	0.038493	-0.104543	-0.040639	0.000000	0.000000	3.000000	15.000000	0.000000
2337.212629	0.115743	0.588446	0.002359	78.716080	-12.806572	99.483810	0.780729	0.000000	0.124722	0.000000	0.000000	0.000000	0.038493	-0.104543	-0.040639	0.000000	0.000000	3.000000	15.000000	0.000000
2337.215962	0.115905	0.588154	0.002266	78.687111	-12.656345	99.603233	0.780729	0.000000	0.124722	0.000000	0.000000	0.000000	0.048671	-0.087771	-0.027787	0.000000	0.000000	3.000000	15.000000	0.000000
2337.219296	0.115905	0.588154	0.002266	78.687111	-12.656345	99.603233	0.780729	0.000000	0.124722	0.000000	0.000000	0.000000	0.048671	-0.087771	-0.027787	0.000000	0.000000	3.000000	15.000000	0.000000
2337.222629	0.115905	0.588154	0.002266	78.687111	-12.656345	99.603233	0.780729	0.000000	0.124722	0.000000	0.000000	0.000000	0.048671	-0.087771	-0.027787	0.000000	0.000000	3.000000	15.000000	0.000000
2337.225962	0.116121	0.587873	0.002202	78.634972	-12.435541	99.792419	0.795256	0.000000	0.113318	0.000000	0.000000	0.000000	0.064712	-0.084402	-0.019355	0.000000	0.000000	3.000000	15.000000	0.000000
2337.229296	0.116121	0.587873	0.002202	78.634972	-12.435541	99.792419	0.795256	0.000000	0.113318	0.000000	0.000000	0.000000	0.064712	-0.084402	-0.019355	0.000000	0.000000	3.000000	15.000000	0.000000
2337.232629	0.116121	0.587873	0.002202	78.634972	-12.435541	99.792419	0.795256	0.000000	0.113318	0.000000	0.000000	0.000000	0.064712	-0.084402	-0.019355	0.000000	0.000000	3.000000	15.000000	0.000000
2337.235962	0.116121	0.587873	0.002202	78.553902	-12.127086	100.063248	0.806041	0.000000	0.110092	0.000000	0.000000	0.000000	0.064712	-0.084402	-0.019355	0.000000	0.000000	3.000000	15.000000	0.000000
2337.239296	0.116381	0.587658	0.002220	78.553902	-12.127086	100.063248	0.806041	0.000000	0.110092	0.000000	0.000000	0.000000	0.077922	-0.064345	0.005328	0.000000	0.000000	3.000000	15.000000	0.000000
2337.242629	0.116381	0.587658	0.002220	78.553902	-12.127086	100.063248	0.806041	0.000000	0.110092	0.000000	0.000000	0.000000	0.077922	-0.064345	0.005328	0.000000	0.000000	3.000000	15.000000	0.000000
2337.245962	0.116381	0.587658	0.002220	78.485428	-11.865118	100.288712	0.806041	0.000000	0.110092	0.000000	0.000000	0.000000	0.077922	-0.064345	0.005328	0.000000	0.000000	3.000000	15.000000	0.000000
2337.249296	0.116381	0.587658	0.002220	78.485428	-11.865118	100.288712	0.806041	0.000000	0.110092	0.000000	0.000000	0.000000	0.077922	-0.064345	0.005328	0.000000	0.000000	3.000000	15.000000	0.000000
2337.252629	0.116676	0.587473	0.002287	78.485428	-11.865118	100.288712	0.806041	0.000000	0.110092	0.000000	0.000000	0.000000	0.088709	-0.055452	0.020275	0.000000	0.000000	3.000000	15.000000	0.000000
2337.255962	0.117004	0.587300	0.002388	78.430801	-11.648122	100.465309	0.819029	0.000000	0.110980	0.000000	0.000000	0.000000	0.098286	-0.052132	0.030339	0.000000	0.000000	3.000000	15.000000	0.000000
2337.259296	0.117004	0.587300	0.002388	78.430801	-11.648122	100.465309	0.819029	0.000000	0.110980	0.000000	0.000000	0.000000	0.098286	-0.052132	0.030339	0.000000	0.000000	3.000000	15.000000	0.000000
2337.262629	0.117004	0.587300	0.002388	78.430801	-11.648122	100.465309	0.819029	0.000000	0.110980	0.000000	0.000000	0.000000	0.098286	-0.052132	0.030339	0.000000	0.000000	3.000000	15.000000	0.000000
2337.265962	0.117004	0.587300	0.002388	78.398109	-11.508409	100.561951	0.850194	0.000000	0.119416	0.000000	0.000000	0.000000	0.098286	-0.052132	0.030339	0.000000	0.000000	3.000000	15.000000	0.000000
2337.269296	0.117336	0.587144	0.002505	78.398109	-11.508409	100.561951	0.850194	0.000000	0.119416	0.000000	0.000000	0.000000	0.099578	-0.046627	0.035120	0.000000	0.000000	3.000000	15.000000	0.000000
2337.272629	0.117336	0.587144	0.002505	78.398109	-11.508409	100.561951	0.850194	0.000000	0.119416	0.000000	0.000000	0.000000	0.099578	-0.046627	0.035120	0.000000	0.000000	3.000000	15.000000	0.000000
2337.275962	0.117336	0.587144	0.002505	78.387695	-11.464399	100.567024	0.850194	0.000000	0.119416	0.000000	0.000000	0.000000	0.099578	-0.046627	0.035120	0.000000	0.000000	3.000000	15.000000	0.000000
2337.279296	0.117336	0.587144	0.002505	78.387695	-11.464399	100.567024	0.850194	0.000000	0.119416	0.000000	0.000000	0.000000	0.099578	-0.046627	0.035120	0.000000	0.000000	3.000000	15.000000	0.000000
2337.282629	0.117682	0.587018	0.002678	78.387695	-11.464399	100.567024	0.850194	0.000000	0.119416	0.000000	0.000000	0.000000	0.103895	-0.037767	0.051705	0.000000	0.000000	3.000000	15.000000	0.000000
2337.285962	0.117985	0.586892	0.002861	78.385857	-11.504689	100.476685	0.866791	0.000000	0.125269	0.000000	0.000000	0.000000	0.090864	-0.037831	0.054972	0.000000	0.000000	3.000000	15.000000	0.000000
2337.289296	0.117985	0.586892	0.002861	78.385857	-11.504689	100.476685	0.866791	0.000000	0.125269	0.000000	0.000000	0.000000	0.090864	-0.037831	0.054972	0.000000	0.000000	3.000000	15.000000	0.000000
2337.292629	0.117985	0.586892	0.002861	78.385857	-11.504689	100.476685	0.866791	0.000000	0.125269	0.000000	0.000000	0.000000	0.090864	-0.037831	0.054972	0.000000	0.000000	3.000000	15.000000	0.000000
2337.295962	0.117985	0.586892	0.002861	78.375359	-11.560900	100.369385	0.899251	0.000000	0.143049	0.000000	0.000000	0.000000	0.090864	-0.037831	0.054972	0.000000	0.000000	3.000000	15.000000	0.000000
2337.299296	0.118269	0.586810	0.003059	78.375359	-11.560900	100.369385	0.899251	0.000000	0.143049	0.000000	0.000000	0.000000	0.085095	-0.024530	0.059395	0.000000	0.000000	3.000000	15.000000	0.000000
2337.302629	0.118269	0.586810	0.003059	78.375359	-11.560900	100.369385	0.899251	0.000000	0.143049	0.000000	0.000000	0.000000	0.085095	-0.024530	0.059395	0.000000	0.000000	3.000000	15.000000	0.000000
2337.305962	0.118269	0.586810	0.003059	78.357452	-11.651280	100.223106	0.899251	0.000000	0.143049	0.000000	0.000000	0.000000	0.085095	-0.024530	0.059395	0.000000	0.000000	3.000000	15.000000	0.000000
2337.309296	0.118269	0.586810	0.003059	78.357452	-11.651280	100.223106	0.899251	0.000000	0.143049	0.000000	0.000000	0.000000	0.085095	-0.024530	0.059395	0.000000	0.000000	3.000000	15.000000	0.000000
2337.312629	0.118513	0.586747	0.003284	78.357452	-11.651280	100.223106	0.899251	0.000000	0.143049	0.000000	0.000000	0.000000	0.073297	-0.019039	0.067576	0.000000	0.000000	3.000000	15.000000	0.000000
2337.315962	0.118513	0.586747	0.003284	78.334190	-11.785358	100.023926	0.913433	0.000000	0.152948	0.000000	0.000000	0.000000	0.073297	-0.019039	0.067576	0.000000	0.000000	3.000000	15.000000	0.000000
2337.319296	0.118513	0.586747	0.003284	78.334190	-11.785358	100.023926	0.913433	0.000000	0.152948	0.000000	0.000000	0.000000	0.073297	-0.019039	0.067576	0.000000	0.000000	3.000000	15.000000	0.000000
2337.322629	0.118513	0.586747	0.003284	78.334190	-11.785358	100.023926	0.913433	0.000000	0.152948	0.000000	0.000000	0.000000	0.073297	-0.019039	0.067576	0.000000	0.000000	3.000000	15.000000	0.000000
2337.325962	0.118893	0.586694	0.003674	78.309578	-11.903023	99.847450	0.925650	0.000000	0.164211	0.000000	0.000000	0.000000	0.114074	-0.015853	0.116902	0.000000	0.000000	3.000000	15.000000	0.000000
2337.329296	0.118893	0.586694	0.003674	78.309578	-11.903023	99.847450	0.925650	0.000000	0.164211	0.000000	0.000000	0.000000	0.114074	-0.015853	0.116902	0.000000	0.000000	3.000000	15.000000	0.000000
2337.332629	0.118893	0.586694	0.003674	78.309578	-11.903023	99.847450	0.925650	0.000000	0.164211	0.000000	0.000000	0.000000	0.114074	-0.015853	0.116902	0.000000	0.000000	3.000000	15.000000	0.000000
2337.335962	0.118893	0.586694	0.003674	78.287430	-11.972276	99.731491	0.944662	0.000000	0.183694	0.000000	0.000000	0.000000	0.114074	-0.015853	0.116902	0.000000	0.000000	3.000000	15.000000	0.000000
2337.339296	0.119091	0.586686	0.003805	78.287430	-11.972276	99.731491	0.944662	0.000000	0.183694	0.000000	0.000000	0.000000	0.059182	-0.002354	0.039405	0.000000	0.000000	3.000000	15.000000	0.000000
2337.342629	0.119091	0.586686	0.003805	78.287430	-11.972276	99.731491	0.944662	0.000000	0.183694	0.000000	0.000000	0.000000	0.059182	-0.002354	0.039405	0.000000	0.000000	3.000000	15.000000	0.000000
2337.345962	0.119091	0.586686	0.003805	78.276688	-11.950630	99.729362	0.944662	0.000000	0.183694	0.000000	0.000000	0.000000	0.059182	-0.002354	0.039405	0.000000	0.000000	3.000000	15.000000	0.000000
2337.349296	0.119091	0.586686	0.003805	78.276688	-11.950630	99.729362	0.944662	0.000000	0.183694	0.000000	0.000000	0.000000	0.059182	-0.002354	0.039405	0.000000	0.000000	3.000000	15.000000	0.000000
2337.352629	0.119290	0.586723	0.003946	78.276688	-11.950630	99.729362	0.944662	0.000000	0.183694	0.000000	0.000000	0.000000	0.059940	0.011011	0.042186	0.000000	0.000000	3.000000	15.000000	0.000000
2337.355962	0.119290	0.586723	0.003946	78.262695	-11.900758	99.763664	0.954526	0.000000	0.190262	0.000000	0.000000	0.000000	0.059940	0.011011	0.042186	0.000000	0.000000	3.000000	15.000000	0.000000
2337.359296	0.119290	0.586723	0.003946	78.262695	-11.900758	99.763664	0.954526	0.000000	0.190262	0.000000	0.000000	0.000000	0.059940	0.011011	0.042186	0.000000	0.000000	3.000000	15.000000	0.000000
2337.362629	0.119290	0.586723	0.003946	78.262695	-11.900758	99.763664	0.954526	0.000000	0.190262	0.000000	0.000000	0.000000	0.059940	0.011011	0.042186	0.000000	0.000000	3.000000	15.000000	0.000000
2337.365962	0.119611	0.586912	0.004102	78.245857	-11.844276	99.804672	0.964516	0.000000	0.197293	0.000000	0.000000	0.000000	0.096258	0.056649	0.046921	0.000000	0.000000	3.000000	15.000000	0.000000
2337.369296	0.119611	0.586912	0.004102	78.245857	-11.844276	99.804672	0.964516	0.000000	0.197293	0.000000	0.000000	0.000000	0.096258	0.056649	0.046921	0.000000	0.000000	3.000000	15.000000	0.000000
2337.372629	0.119611	0.586912	0.004102	78.245857	-11.844276	99.804672	0.964516	0.000000	0.197293	0.000000	0.000000	0.000000	0.096258	0.056649	0.046921	0.000000	0.000000	3.000000	15.000000	0.000000
[truncated: 8,036 more rows]
