# Supplementary material for: Haptic Guidance Needs to Be Intuitive Not Just Informative to Improve Human Motor Accuracy
Source: PLoS One. 2016 Mar 16;11(3):e0150912. doi: 10.1371/journal.pone.0150912 (PMC4794196; doi:10.1371/journal.pone.0150912)
Supplement: S2 Data — (ZIP) [file pone.0150912.s002.zip › Subject1/exp2_0016.txt]

Time	PosX	PosY	PosZ	RotX	RotY	RotZ	ForceX	ForceY	ForceZ	MomentX	MomentY	MomentZ	VelocityX	VelocityY	VelocityZ	CalibratedWeight	ButtonDown	Condition	Trial	Visual
2370.032621	0.000619	0.531787	0.245425	81.621353	-20.672312	68.006111	1.896679	0.000000	4.626295	0.000000	0.000000	0.000000	0.000019	-0.021028	0.021364	0.000000	1.000000	3.000000	16.000000	0.000000
2370.035954	0.000619	0.531787	0.245425	81.621353	-20.672312	68.006111	1.896679	0.000000	4.626295	0.000000	0.000000	0.000000	0.000019	-0.021028	0.021364	0.000000	1.000000	3.000000	16.000000	0.000000
2370.039287	0.000819	0.531677	0.245851	81.621353	-20.672312	68.006111	1.896679	0.000000	4.626295	0.000000	0.000000	0.000000	0.060185	-0.033031	0.127748	0.000000	1.000000	3.000000	16.000000	0.000000
2370.042621	0.000819	0.531677	0.245851	81.511337	-20.335070	68.078194	1.896679	0.000000	4.626295	0.000000	0.000000	0.000000	0.060185	-0.033031	0.127748	0.000000	1.000000	3.000000	16.000000	0.000000
2370.045954	0.001388	0.531820	0.246471	81.511337	-20.335070	68.078194	1.896679	0.000000	4.626295	0.000000	0.000000	0.000000	0.170572	0.043062	0.186195	0.000000	1.000000	3.000000	16.000000	0.000000
2370.049287	0.001388	0.531820	0.246471	81.511337	-20.335070	68.078194	1.896679	0.000000	4.626295	0.000000	0.000000	0.000000	0.170572	0.043062	0.186195	0.000000	1.000000	3.000000	16.000000	0.000000
2370.052621	0.001388	0.531820	0.246471	81.433655	-20.116282	68.212700	1.902142	0.000000	4.624052	0.000000	0.000000	0.000000	0.170572	0.043062	0.186195	0.000000	1.000000	3.000000	16.000000	0.000000
2370.055954	0.002026	0.531983	0.247454	81.433655	-20.116282	68.212700	1.902142	0.000000	4.624052	0.000000	0.000000	0.000000	0.191245	0.048820	0.294713	0.000000	1.000000	3.000000	16.000000	0.000000
2370.059287	0.002026	0.531983	0.247454	81.433655	-20.116282	68.212700	1.902142	0.000000	4.624052	0.000000	0.000000	0.000000	0.191245	0.048820	0.294713	0.000000	1.000000	3.000000	16.000000	0.000000
2370.062621	0.002026	0.531983	0.247454	81.285843	-19.938162	68.313576	1.905870	0.000000	4.622517	0.000000	0.000000	0.000000	0.191245	0.048820	0.294713	0.000000	1.000000	3.000000	16.000000	0.000000
2370.065954	0.002633	0.532094	0.248867	81.285843	-19.938162	68.313576	1.905870	0.000000	4.622517	0.000000	0.000000	0.000000	0.182210	0.033347	0.423844	0.000000	1.000000	3.000000	16.000000	0.000000
2370.069287	0.002633	0.532094	0.248867	81.285843	-19.938162	68.313576	1.905870	0.000000	4.622517	0.000000	0.000000	0.000000	0.182210	0.033347	0.423844	0.000000	1.000000	3.000000	16.000000	0.000000
2370.072621	0.002633	0.532094	0.248867	81.092361	-20.079128	68.034897	1.906265	0.000000	4.622355	0.000000	0.000000	0.000000	0.182210	0.033347	0.423844	0.000000	1.000000	3.000000	16.000000	0.000000
2370.075954	0.003546	0.532445	0.250516	81.092361	-20.079128	68.034897	1.906265	0.000000	4.622355	0.000000	0.000000	0.000000	0.273969	0.105394	0.494757	0.000000	1.000000	3.000000	16.000000	0.000000
2370.079287	0.003546	0.532445	0.250516	81.092361	-20.079128	68.034897	1.906265	0.000000	4.622355	0.000000	0.000000	0.000000	0.273969	0.105394	0.494757	0.000000	1.000000	3.000000	16.000000	0.000000
2370.082621	0.003546	0.532445	0.250516	80.992920	-21.117573	66.802742	1.909938	0.000000	4.620837	0.000000	0.000000	0.000000	0.273969	0.105394	0.494757	0.000000	1.000000	3.000000	16.000000	0.000000
2370.085954	0.004194	0.532719	0.252168	80.992920	-21.117573	66.802742	1.909938	0.000000	4.620837	0.000000	0.000000	0.000000	0.194426	0.082197	0.495517	0.000000	1.000000	3.000000	16.000000	0.000000
2370.089287	0.004194	0.532719	0.252168	80.992920	-21.117573	66.802742	1.909938	0.000000	4.620837	0.000000	0.000000	0.000000	0.194426	0.082197	0.495517	0.000000	1.000000	3.000000	16.000000	0.000000
2370.092621	0.004194	0.532719	0.252168	81.478477	-24.469833	63.257259	1.909396	0.000000	4.621061	0.000000	0.000000	0.000000	0.194426	0.082197	0.495517	0.000000	1.000000	3.000000	16.000000	0.000000
2370.095954	0.004607	0.533044	0.253558	81.478477	-24.469833	63.257259	1.909396	0.000000	4.621061	0.000000	0.000000	0.000000	0.123933	0.097500	0.417161	0.000000	1.000000	3.000000	16.000000	0.000000
2370.099287	0.004607	0.533044	0.253558	81.478477	-24.469833	63.257259	1.909396	0.000000	4.621061	0.000000	0.000000	0.000000	0.123933	0.097500	0.417161	0.000000	1.000000	3.000000	16.000000	0.000000
2370.102621	0.004607	0.533044	0.253558	82.327858	-29.952675	57.611786	1.906882	0.000000	4.622099	0.000000	0.000000	0.000000	0.123933	0.097500	0.417161	0.000000	1.000000	3.000000	16.000000	0.000000
2370.105954	0.004987	0.533410	0.254768	82.327858	-29.952675	57.611786	1.906882	0.000000	4.622099	0.000000	0.000000	0.000000	0.113887	0.109618	0.362976	0.000000	1.000000	3.000000	16.000000	0.000000
2370.109287	0.004987	0.533410	0.254768	82.327858	-29.952675	57.611786	1.906882	0.000000	4.622099	0.000000	0.000000	0.000000	0.113887	0.109618	0.362976	0.000000	1.000000	3.000000	16.000000	0.000000
2370.112621	0.004987	0.533410	0.254768	83.133270	-36.331013	51.129288	1.905029	0.000000	4.622864	0.000000	0.000000	0.000000	0.113887	0.109618	0.362976	0.000000	1.000000	3.000000	16.000000	0.000000
2370.115954	0.005470	0.533857	0.255996	83.133270	-36.331013	51.129288	1.905029	0.000000	4.622864	0.000000	0.000000	0.000000	0.144779	0.134129	0.368346	0.000000	1.000000	3.000000	16.000000	0.000000
2370.119287	0.005470	0.533857	0.255996	83.133270	-36.331013	51.129288	1.905029	0.000000	4.622864	0.000000	0.000000	0.000000	0.144779	0.134129	0.368346	0.000000	1.000000	3.000000	16.000000	0.000000
2370.122621	0.005470	0.533857	0.255996	83.862495	-43.504131	43.926342	1.904667	0.000000	4.623012	0.000000	0.000000	0.000000	0.144779	0.134129	0.368346	0.000000	1.000000	3.000000	16.000000	0.000000
2370.125954	0.005749	0.534196	0.257124	83.862495	-43.504131	43.926342	1.904667	0.000000	4.623012	0.000000	0.000000	0.000000	0.083982	0.101606	0.338501	0.000000	1.000000	3.000000	16.000000	0.000000
2370.129287	0.005749	0.534196	0.257124	83.862495	-43.504131	43.926342	1.904667	0.000000	4.623012	0.000000	0.000000	0.000000	0.083982	0.101606	0.338501	0.000000	1.000000	3.000000	16.000000	0.000000
2370.132621	0.005749	0.534196	0.257124	84.476784	-51.948154	35.482098	1.901824	0.000000	4.624183	0.000000	0.000000	0.000000	0.083982	0.101606	0.338501	0.000000	1.000000	3.000000	16.000000	0.000000
2370.135954	0.005893	0.534536	0.258080	84.476784	-51.948154	35.482098	1.901824	0.000000	4.624183	0.000000	0.000000	0.000000	0.043055	0.102086	0.286667	0.000000	1.000000	3.000000	16.000000	0.000000
2370.139287	0.005893	0.534536	0.258080	84.476784	-51.948154	35.482098	1.901824	0.000000	4.624183	0.000000	0.000000	0.000000	0.043055	0.102086	0.286667	0.000000	1.000000	3.000000	16.000000	0.000000
2370.142621	0.005893	0.534536	0.258080	84.935036	-61.785599	25.660696	1.897999	0.000000	4.625754	0.000000	0.000000	0.000000	0.043055	0.102086	0.286667	0.000000	1.000000	3.000000	16.000000	0.000000
2370.145954	0.005893	0.534536	0.258080	84.935036	-61.785599	25.660696	1.897999	0.000000	4.625754	0.000000	0.000000	0.000000	0.043055	0.102086	0.286667	0.000000	1.000000	3.000000	16.000000	0.000000
2370.149287	0.005899	0.534814	0.258824	84.935036	-61.785599	25.660696	1.897999	0.000000	4.625754	0.000000	0.000000	0.000000	0.001840	0.083515	0.223335	0.000000	1.000000	3.000000	16.000000	0.000000
2370.152621	0.005899	0.534814	0.258824	85.228249	-71.801453	15.690586	1.897999	0.000000	4.625754	0.000000	0.000000	0.000000	0.001840	0.083515	0.223335	0.000000	1.000000	3.000000	16.000000	0.000000
2370.155954	0.005733	0.535105	0.259320	85.228249	-71.801453	15.690586	1.897999	0.000000	4.625754	0.000000	0.000000	0.000000	-0.049797	0.087369	0.148715	0.000000	1.000000	3.000000	16.000000	0.000000
2370.159287	0.005733	0.535105	0.259320	85.228249	-71.801453	15.690586	1.897999	0.000000	4.625754	0.000000	0.000000	0.000000	-0.049797	0.087369	0.148715	0.000000	1.000000	3.000000	16.000000	0.000000
2370.162621	0.005733	0.535105	0.259320	85.330658	-77.956093	9.585341	1.887775	0.000000	4.629936	0.000000	0.000000	0.000000	-0.049797	0.087369	0.148715	0.000000	1.000000	3.000000	16.000000	0.000000
2370.165954	0.005733	0.535105	0.259320	85.330658	-77.956093	9.585341	1.887775	0.000000	4.629936	0.000000	0.000000	0.000000	-0.049797	0.087369	0.148715	0.000000	1.000000	3.000000	16.000000	0.000000
2370.169287	0.005464	0.535320	0.259654	85.330658	-77.956093	9.585341	1.887775	0.000000	4.629936	0.000000	0.000000	0.000000	-0.080872	0.064326	0.100273	0.000000	1.000000	3.000000	16.000000	0.000000
2370.172621	0.005464	0.535320	0.259654	85.319725	-77.299995	10.269655	1.887775	0.000000	4.629936	0.000000	0.000000	0.000000	-0.080872	0.064326	0.100273	0.000000	1.000000	3.000000	16.000000	0.000000
2370.175954	0.005464	0.535320	0.259654	85.319725	-77.299995	10.269655	1.887775	0.000000	4.629936	0.000000	0.000000	0.000000	-0.080872	0.064326	0.100273	0.000000	1.000000	3.000000	16.000000	0.000000
2370.179287	0.005464	0.535320	0.259654	85.319725	-77.299995	10.269655	1.887775	0.000000	4.629936	0.000000	0.000000	0.000000	-0.080872	0.064326	0.100273	0.000000	1.000000	3.000000	16.000000	0.000000
2370.182621	0.004649	0.535706	0.259927	85.284943	-74.995590	12.604334	1.881565	0.000000	4.632463	0.000000	0.000000	0.000000	-0.244489	0.115765	0.081750	0.000000	1.000000	3.000000	16.000000	0.000000
2370.185954	0.004649	0.535706	0.259927	85.284943	-74.995590	12.604334	1.881565	0.000000	4.632463	0.000000	0.000000	0.000000	0.000000	0.000001	-0.000004	0.000000	1.000000	3.000000	16.000000	0.000000
2370.189287	0.004649	0.535706	0.259927	85.284943	-74.995590	12.604334	1.881565	0.000000	4.632463	0.000000	0.000000	0.000000	0.000000	0.000001	-0.000004	0.000000	1.000000	3.000000	16.000000	0.000000
2370.192621	0.004649	0.535706	0.259927	85.249680	-72.946182	14.682261	1.867378	0.000000	4.638200	0.000000	0.000000	0.000000	0.000000	0.000001	-0.000004	0.000000	1.000000	3.000000	16.000000	0.000000
2370.195954	0.004649	0.535706	0.259927	85.249680	-72.946182	14.682261	1.867378	0.000000	4.638200	0.000000	0.000000	0.000000	0.000000	0.000001	-0.000004	0.000000	1.000000	3.000000	16.000000	0.000000
2370.199287	0.004239	0.535852	0.259820	85.249680	-72.946182	14.682261	1.867378	0.000000	4.638200	0.000000	0.000000	0.000000	-0.122743	0.044020	-0.031855	0.000000	1.000000	3.000000	16.000000	0.000000
2370.202621	0.004239	0.535852	0.259820	85.225616	-71.300209	16.357029	1.867378	0.000000	4.638200	0.000000	0.000000	0.000000	-0.122743	0.044020	-0.031855	0.000000	1.000000	3.000000	16.000000	0.000000
2370.205954	0.004239	0.535852	0.259820	85.225616	-71.300209	16.357029	1.867378	0.000000	4.638200	0.000000	0.000000	0.000000	-0.122743	0.044020	-0.031855	0.000000	1.000000	3.000000	16.000000	0.000000
2370.209287	0.004239	0.535852	0.259820	85.225616	-71.300209	16.357029	1.867378	0.000000	4.638200	0.000000	0.000000	0.000000	-0.122743	0.044020	-0.031855	0.000000	1.000000	3.000000	16.000000	0.000000
2370.212621	0.003795	0.536157	0.259527	85.218567	-70.022575	17.656384	1.861745	0.000000	4.640464	0.000000	0.000000	0.000000	-0.133213	0.091292	-0.088082	0.000000	1.000000	3.000000	16.000000	0.000000
2370.215954	0.003795	0.536157	0.259527	85.218567	-70.022575	17.656384	1.861745	0.000000	4.640464	0.000000	0.000000	0.000000	-0.000000	0.000008	0.000002	0.000000	1.000000	3.000000	16.000000	0.000000
2370.219287	0.003795	0.536157	0.259527	85.218567	-70.022575	17.656384	1.861745	0.000000	4.640464	0.000000	0.000000	0.000000	-0.000000	0.000008	0.000002	0.000000	1.000000	3.000000	16.000000	0.000000
2370.222621	0.003795	0.536157	0.259527	85.205803	-69.447380	18.228405	1.856717	0.000000	4.642478	0.000000	0.000000	0.000000	-0.000000	0.000008	0.000002	0.000000	1.000000	3.000000	16.000000	0.000000
2370.225954	0.003795	0.536157	0.259527	85.205803	-69.447380	18.228405	1.856717	0.000000	4.642478	0.000000	0.000000	0.000000	-0.000000	0.000008	0.000002	0.000000	1.000000	3.000000	16.000000	0.000000
2370.229287	0.003863	0.536303	0.259418	85.205803	-69.447380	18.228405	1.856717	0.000000	4.642478	0.000000	0.000000	0.000000	0.020237	0.043971	-0.032765	0.000000	1.000000	3.000000	16.000000	0.000000
2370.232621	0.003863	0.536303	0.259418	85.198860	-69.339928	18.317444	1.856717	0.000000	4.642478	0.000000	0.000000	0.000000	0.020237	0.043971	-0.032765	0.000000	1.000000	3.000000	16.000000	0.000000
2370.235954	0.003863	0.536303	0.259418	85.198860	-69.339928	18.317444	1.856717	0.000000	4.642478	0.000000	0.000000	0.000000	0.020237	0.043971	-0.032765	0.000000	1.000000	3.000000	16.000000	0.000000
2370.239287	0.003863	0.536303	0.259418	85.198860	-69.339928	18.317444	1.856717	0.000000	4.642478	0.000000	0.000000	0.000000	0.020237	0.043971	-0.032765	0.000000	1.000000	3.000000	16.000000	0.000000
2370.242621	0.004271	0.536574	0.259354	85.187370	-69.288551	18.346502	1.858431	0.000000	4.641792	0.000000	0.000000	0.000000	0.122354	0.081190	-0.018949	0.000000	1.000000	3.000000	16.000000	0.000000
2370.245954	0.004271	0.536574	0.259354	85.187370	-69.288551	18.346502	1.858431	0.000000	4.641792	0.000000	0.000000	0.000000	0.122354	0.081190	-0.018949	0.000000	0.000000	3.000000	16.000000	0.000000
2370.249287	0.004271	0.536574	0.259354	85.187370	-69.288551	18.346502	1.858431	0.000000	4.641792	0.000000	0.000000	0.000000	0.122354	0.081190	-0.018949	0.000000	0.000000	3.000000	16.000000	0.000000
2370.252621	0.004271	0.536574	0.259354	85.142639	-69.350235	18.229277	1.865107	0.000000	4.639114	0.000000	0.000000	0.000000	0.122354	0.081190	-0.018949	0.000000	0.000000	3.000000	16.000000	0.000000
2370.255954	0.004611	0.536631	0.259331	85.142639	-69.350235	18.229277	1.865107	0.000000	4.639114	0.000000	0.000000	0.000000	0.102001	0.017129	-0.007172	0.000000	0.000000	3.000000	16.000000	0.000000
2370.259287	0.004611	0.536631	0.259331	85.142639	-69.350235	18.229277	1.865107	0.000000	4.639114	0.000000	0.000000	0.000000	0.102001	0.017129	-0.007172	0.000000	0.000000	3.000000	16.000000	0.000000
2370.262621	0.004611	0.536631	0.259331	85.073036	-69.535088	17.968529	1.870487	0.000000	4.636948	0.000000	0.000000	0.000000	0.102001	0.017129	-0.007172	0.000000	0.000000	3.000000	16.000000	0.000000
2370.265954	0.004985	0.536706	0.259289	85.073036	-69.535088	17.968529	1.870487	0.000000	4.636948	0.000000	0.000000	0.000000	0.112162	0.022465	-0.012517	0.000000	0.000000	3.000000	16.000000	0.000000
2370.269287	0.004985	0.536706	0.259289	85.073036	-69.535088	17.968529	1.870487	0.000000	4.636948	0.000000	0.000000	0.000000	0.112162	0.022465	-0.012517	0.000000	0.000000	3.000000	16.000000	0.000000
2370.272621	0.004985	0.536706	0.259289	84.958344	-69.984848	17.415659	1.876491	0.000000	4.634521	0.000000	0.000000	0.000000	0.112162	0.022465	-0.012517	0.000000	0.000000	3.000000	16.000000	0.000000
2370.275954	0.004985	0.536706	0.259289	84.958344	-69.984848	17.415659	1.876491	0.000000	4.634521	0.000000	0.000000	0.000000	0.112162	0.022465	-0.012517	0.000000	0.000000	3.000000	16.000000	0.000000
2370.279287	0.005290	0.536717	0.259208	84.958344	-69.984848	17.415659	1.876491	0.000000	4.634521	0.000000	0.000000	0.000000	0.091656	0.003339	-0.024215	0.000000	0.000000	3.000000	16.000000	0.000000
2370.282621	0.005290	0.536717	0.259208	84.782562	-70.567429	16.690397	1.876491	0.000000	4.634521	0.000000	0.000000	0.000000	0.091656	0.003339	-0.024215	0.000000	0.000000	3.000000	16.000000	0.000000
2370.285954	0.005290	0.536717	0.259208	84.782562	-70.567429	16.690397	1.876491	0.000000	4.634521	0.000000	0.000000	0.000000	0.091656	0.003339	-0.024215	0.000000	0.000000	3.000000	16.000000	0.000000
2370.289287	0.005290	0.536717	0.259208	84.782562	-70.567429	16.690397	1.876491	0.000000	4.634521	0.000000	0.000000	0.000000	0.091656	0.003339	-0.024215	0.000000	0.000000	3.000000	16.000000	0.000000
2370.292621	0.005798	0.536889	0.258969	84.584595	-71.062958	16.044718	1.881683	0.000000	4.632415	0.000000	0.000000	0.000000	0.152461	0.051558	-0.071882	0.000000	0.000000	3.000000	16.000000	0.000000
2370.295954	0.005798	0.536889	0.258969	84.584595	-71.062958	16.044718	1.881683	0.000000	4.632415	0.000000	0.000000	0.000000	0.152461	0.051558	-0.071882	0.000000	0.000000	3.000000	16.000000	0.000000
2370.299287	0.005798	0.536889	0.258969	84.584595	-71.062958	16.044718	1.881683	0.000000	4.632415	0.000000	0.000000	0.000000	0.152461	0.051558	-0.071882	0.000000	0.000000	3.000000	16.000000	0.000000
2370.302621	0.005798	0.536889	0.258969	84.380295	-71.270401	15.690591	1.890969	0.000000	4.628632	0.000000	0.000000	0.000000	0.152461	0.051558	-0.071882	0.000000	0.000000	3.000000	16.000000	0.000000
2370.305954	0.006001	0.537007	0.258783	84.380295	-71.270401	15.690591	1.890969	0.000000	4.628632	0.000000	0.000000	0.000000	0.060732	0.035473	-0.055517	0.000000	0.000000	3.000000	16.000000	0.000000
2370.309287	0.006001	0.537007	0.258783	84.380295	-71.270401	15.690591	1.890969	0.000000	4.628632	0.000000	0.000000	0.000000	0.060732	0.035473	-0.055517	0.000000	0.000000	3.000000	16.000000	0.000000
2370.312621	0.006001	0.537007	0.258783	84.164200	-70.712021	16.097576	1.895229	0.000000	4.626890	0.000000	0.000000	0.000000	0.060732	0.035473	-0.055517	0.000000	0.000000	3.000000	16.000000	0.000000
2370.315954	0.006203	0.537101	0.258555	84.164200	-70.712021	16.097576	1.895229	0.000000	4.626890	0.000000	0.000000	0.000000	0.060587	0.028030	-0.068668	0.000000	0.000000	3.000000	16.000000	0.000000
2370.319287	0.006203	0.537101	0.258555	84.164200	-70.712021	16.097576	1.895229	0.000000	4.626890	0.000000	0.000000	0.000000	0.060587	0.028030	-0.068668	0.000000	0.000000	3.000000	16.000000	0.000000
2370.322621	0.006203	0.537101	0.258555	83.922523	-69.346451	17.309298	1.899757	0.000000	4.625032	0.000000	0.000000	0.000000	0.060587	0.028030	-0.068668	0.000000	0.000000	3.000000	16.000000	0.000000
2370.325954	0.006203	0.537101	0.258555	83.922523	-69.346451	17.309298	1.899757	0.000000	4.625032	0.000000	0.000000	0.000000	0.060587	0.028030	-0.068668	0.000000	0.000000	3.000000	16.000000	0.000000
2370.329287	0.006404	0.537191	0.258295	83.922523	-69.346451	17.309298	1.899757	0.000000	4.625032	0.000000	0.000000	0.000000	0.060465	0.026982	-0.077897	0.000000	0.000000	3.000000	16.000000	0.000000
2370.332621	0.006404	0.537191	0.258295	83.659927	-67.379906	19.125549	1.899757	0.000000	4.625032	0.000000	0.000000	0.000000	0.060465	0.026982	-0.077897	0.000000	0.000000	3.000000	16.000000	0.000000
2370.335954	0.006571	0.537313	0.257970	83.659927	-67.379906	19.125549	1.899757	0.000000	4.625032	0.000000	0.000000	0.000000	0.050054	0.036620	-0.097555	0.000000	0.000000	3.000000	16.000000	0.000000
2370.339287	0.006571	0.537313	0.257970	83.659927	-67.379906	19.125549	1.899757	0.000000	4.625032	0.000000	0.000000	0.000000	0.050054	0.036620	-0.097555	0.000000	0.000000	3.000000	16.000000	0.000000
2370.342621	0.006571	0.537313	0.257970	83.385414	-65.154701	21.202141	1.909082	0.000000	4.621191	0.000000	0.000000	0.000000	0.050054	0.036620	-0.097555	0.000000	0.000000	3.000000	16.000000	0.000000
2370.345954	0.006571	0.537313	0.257970	83.385414	-65.154701	21.202141	1.909082	0.000000	4.621191	0.000000	0.000000	0.000000	0.050054	0.036620	-0.097555	0.000000	0.000000	3.000000	16.000000	0.000000
2370.349287	0.006669	0.537389	0.257588	83.385414	-65.154701	21.202141	1.909082	0.000000	4.621191	0.000000	0.000000	0.000000	0.029488	0.022777	-0.114517	0.000000	0.000000	3.000000	16.000000	0.000000
2370.352621	0.006669	0.537389	0.257588	83.129417	-62.752098	23.492580	1.909082	0.000000	4.621191	0.000000	0.000000	0.000000	0.029488	0.022777	-0.114517	0.000000	0.000000	3.000000	16.000000	0.000000
2370.355954	0.006631	0.537472	0.257098	83.129417	-62.752098	23.492580	1.909082	0.000000	4.621191	0.000000	0.000000	0.000000	-0.011546	0.024990	-0.147094	0.000000	0.000000	3.000000	16.000000	0.000000
2370.359287	0.006631	0.537472	0.257098	83.129417	-62.752098	23.492580	1.909082	0.000000	4.621191	0.000000	0.000000	0.000000	-0.011546	0.024990	-0.147094	0.000000	0.000000	3.000000	16.000000	0.000000
2370.362621	0.006631	0.537472	0.257098	82.919167	-59.996819	26.189795	1.915526	0.000000	4.618524	0.000000	0.000000	0.000000	-0.011546	0.024990	-0.147094	0.000000	0.000000	3.000000	16.000000	0.000000
2370.365954	0.006524	0.537566	0.256528	82.919167	-59.996819	26.189795	1.915526	0.000000	4.618524	0.000000	0.000000	0.000000	-0.032080	0.028153	-0.170775	0.000000	0.000000	3.000000	16.000000	0.000000
2370.369287	0.006524	0.537566	0.256528	82.919167	-59.996819	26.189795	1.915526	0.000000	4.618524	0.000000	0.000000	0.000000	-0.032080	0.028153	-0.170775	0.000000	0.000000	3.000000	16.000000	0.000000
2370.372621	0.006524	0.537566	0.256528	82.733910	-56.851658	29.322880	1.917510	0.000000	4.617700	0.000000	0.000000	0.000000	-0.032080	0.028153	-0.170775	0.000000	0.000000	3.000000	16.000000	0.000000
2370.375954	0.006524	0.537566	0.256528	82.733910	-56.851658	29.322880	1.917510	0.000000	4.617700	0.000000	0.000000	0.000000	-0.032080	0.028153	-0.170775	0.000000	0.000000	3.000000	16.000000	0.000000
2370.379287	0.006349	0.537652	0.255898	82.733910	-56.851658	29.322880	1.917510	0.000000	4.617700	0.000000	0.000000	0.000000	-0.052510	0.025991	-0.189252	0.000000	0.000000	3.000000	16.000000	0.000000
2370.382621	0.006349	0.537652	0.255898	82.515442	-53.826614	32.337452	1.917510	0.000000	4.617700	0.000000	0.000000	0.000000	-0.052510	0.025991	-0.189252	0.000000	0.000000	3.000000	16.000000	0.000000
2370.385954	0.006140	0.537774	0.255231	82.515442	-53.826614	32.337452	1.917510	0.000000	4.617700	0.000000	0.000000	0.000000	-0.062659	0.036484	-0.200001	0.000000	0.000000	3.000000	16.000000	0.000000
2370.389287	0.006140	0.537774	0.255231	82.515442	-53.826614	32.337452	1.917510	0.000000	4.617700	0.000000	0.000000	0.000000	-0.062659	0.036484	-0.200001	0.000000	0.000000	3.000000	16.000000	0.000000
2370.392621	0.006140	0.537774	0.255231	82.280037	-50.938969	35.218842	1.919899	0.000000	4.616707	0.000000	0.000000	0.000000	-0.062659	0.036484	-0.200001	0.000000	0.000000	3.000000	16.000000	0.000000
2370.395954	0.006140	0.537774	0.255231	82.280037	-50.938969	35.218842	1.919899	0.000000	4.616707	0.000000	0.000000	0.000000	-0.062659	0.036484	-0.200001	0.000000	0.000000	3.000000	16.000000	0.000000
2370.399287	0.005898	0.537874	0.254550	82.280037	-50.938969	35.218842	1.919899	0.000000	4.616707	0.000000	0.000000	0.000000	-0.072716	0.030017	-0.204183	0.000000	0.000000	3.000000	16.000000	0.000000
2370.402621	0.005898	0.537874	0.254550	82.048058	-48.172222	37.995567	1.919899	0.000000	4.616707	0.000000	0.000000	0.000000	-0.072716	0.030017	-0.204183	0.000000	0.000000	3.000000	16.000000	0.000000
2370.405954	0.005622	0.537977	0.253900	82.048058	-48.172222	37.995567	1.919899	0.000000	4.616707	0.000000	0.000000	0.000000	-0.082636	0.030921	-0.195163	0.000000	0.000000	3.000000	16.000000	0.000000
2370.409287	0.005622	0.537977	0.253900	82.048058	-48.172222	37.995567	1.919899	0.000000	4.616707	0.000000	0.000000	0.000000	-0.082636	0.030921	-0.195163	0.000000	0.000000	3.000000	16.000000	0.000000
2370.412621	0.005622	0.537977	0.253900	81.824951	-45.554806	40.640419	1.920453	0.000000	4.616477	0.000000	0.000000	0.000000	-0.082636	0.030921	-0.195163	0.000000	0.000000	3.000000	16.000000	0.000000
2370.415954	0.005381	0.538087	0.253310	81.824951	-45.554806	40.640419	1.920453	0.000000	4.616477	0.000000	0.000000	0.000000	-0.072231	0.032926	-0.176972	0.000000	0.000000	3.000000	16.000000	0.000000
2370.419287	0.005381	0.538087	0.253310	81.824951	-45.554806	40.640419	1.920453	0.000000	4.616477	0.000000	0.000000	0.000000	-0.072231	0.032926	-0.176972	0.000000	0.000000	3.000000	16.000000	0.000000
2370.422621	0.005381	0.538087	0.253310	81.613815	-43.211781	43.025280	1.920525	0.000000	4.616447	0.000000	0.000000	0.000000	-0.072231	0.032926	-0.176972	0.000000	0.000000	3.000000	16.000000	0.000000
2370.425954	0.005074	0.538104	0.252777	81.613815	-43.211781	43.025280	1.920525	0.000000	4.616447	0.000000	0.000000	0.000000	-0.092211	0.005298	-0.159819	0.000000	0.000000	3.000000	16.000000	0.000000
2370.429287	0.005074	0.538104	0.252777	81.613815	-43.211781	43.025280	1.920525	0.000000	4.616447	0.000000	0.000000	0.000000	-0.092211	0.005298	-0.159819	0.000000	0.000000	3.000000	16.000000	0.000000
2370.432621	0.005074	0.538104	0.252777	81.426186	-41.167400	45.124554	1.919190	0.000000	4.617002	0.000000	0.000000	0.000000	-0.092211	0.005298	-0.159819	0.000000	0.000000	3.000000	16.000000	0.000000
2370.435954	0.005074	0.538104	0.252777	81.426186	-41.167400	45.124554	1.919190	0.000000	4.617002	0.000000	0.000000	0.000000	-0.092211	0.005298	-0.159819	0.000000	0.000000	3.000000	16.000000	0.000000
2370.439287	0.004734	0.538111	0.252324	81.426186	-41.167400	45.124554	1.919190	0.000000	4.617002	0.000000	0.000000	0.000000	-0.102019	0.002093	-0.136070	0.000000	0.000000	3.000000	16.000000	0.000000
2370.442621	0.004734	0.538111	0.252324	81.287964	-39.373882	46.996563	1.919190	0.000000	4.617002	0.000000	0.000000	0.000000	-0.102019	0.002093	-0.136070	0.000000	0.000000	3.000000	16.000000	0.000000
2370.445954	0.004395	0.538129	0.251963	81.287964	-39.373882	46.996563	1.919190	0.000000	4.617002	0.000000	0.000000	0.000000	-0.101718	0.005237	-0.108322	0.000000	0.000000	3.000000	16.000000	0.000000
2370.449287	0.004395	0.538129	0.251963	81.287964	-39.373882	46.996563	1.919190	0.000000	4.617002	0.000000	0.000000	0.000000	-0.101718	0.005237	-0.108322	0.000000	0.000000	3.000000	16.000000	0.000000
2370.452621	0.004395	0.538129	0.251963	81.245613	-37.459095	49.053032	1.913866	0.000000	4.619212	0.000000	0.000000	0.000000	-0.101718	0.005237	-0.108322	0.000000	0.000000	3.000000	16.000000	0.000000
2370.455954	0.004157	0.538167	0.251614	81.245613	-37.459095	49.053032	1.913866	0.000000	4.619212	0.000000	0.000000	0.000000	-0.071310	0.011552	-0.104637	0.000000	0.000000	3.000000	16.000000	0.000000
2370.459287	0.004157	0.538167	0.251614	81.245613	-37.459095	49.053032	1.913866	0.000000	4.619212	0.000000	0.000000	0.000000	-0.071310	0.011552	-0.104637	0.000000	0.000000	3.000000	16.000000	0.000000
2370.462621	0.004157	0.538167	0.251614	81.316650	-35.158184	51.593586	1.912406	0.000000	4.619817	0.000000	0.000000	0.000000	-0.071310	0.011552	-0.104637	0.000000	0.000000	3.000000	16.000000	0.000000
2370.465954	0.004157	0.538167	0.251614	81.316650	-35.158184	51.593586	1.912406	0.000000	4.619817	0.000000	0.000000	0.000000	-0.071310	0.011552	-0.104637	0.000000	0.000000	3.000000	16.000000	0.000000
2370.469287	0.003954	0.538171	0.251300	81.316650	-35.158184	51.593586	1.912406	0.000000	4.619817	0.000000	0.000000	0.000000	-0.061092	0.000971	-0.094147	0.000000	0.000000	3.000000	16.000000	0.000000
2370.472621	0.003954	0.538171	0.251300	81.467056	-32.617165	54.443390	1.912406	0.000000	4.619817	0.000000	0.000000	0.000000	-0.061092	0.000971	-0.094147	0.000000	0.000000	3.000000	16.000000	0.000000
2370.475954	0.003717	0.538160	0.251035	81.467056	-32.617165	54.443390	1.912406	0.000000	4.619817	0.000000	0.000000	0.000000	-0.071047	-0.003254	-0.079525	0.000000	0.000000	3.000000	16.000000	0.000000
2370.479287	0.003717	0.538160	0.251035	81.467056	-32.617165	54.443390	1.912406	0.000000	4.619817	0.000000	0.000000	0.000000	-0.071047	-0.003254	-0.079525	0.000000	0.000000	3.000000	16.000000	0.000000
2370.482621	0.003717	0.538160	0.251035	81.669449	-30.143305	57.251133	1.909249	0.000000	4.621122	0.000000	0.000000	0.000000	-0.071047	-0.003254	-0.079525	0.000000	0.000000	3.000000	16.000000	0.000000
2370.485954	0.003413	0.538086	0.250730	81.669449	-30.143305	57.251133	1.909249	0.000000	4.621122	0.000000	0.000000	0.000000	-0.091216	-0.022265	-0.091495	0.000000	0.000000	3.000000	16.000000	0.000000
2370.489287	0.003413	0.538086	0.250730	81.669449	-30.143305	57.251133	1.909249	0.000000	4.621122	0.000000	0.000000	0.000000	-0.091216	-0.022265	-0.091495	0.000000	0.000000	3.000000	16.000000	0.000000
2370.492621	0.003413	0.538086	0.250730	81.910194	-27.746408	59.991566	1.906445	0.000000	4.622279	0.000000	0.000000	0.000000	-0.091216	-0.022265	-0.091495	0.000000	0.000000	3.000000	16.000000	0.000000
2370.495954	0.003413	0.538086	0.250730	81.910194	-27.746408	59.991566	1.906445	0.000000	4.622279	0.000000	0.000000	0.000000	-0.091216	-0.022265	-0.091495	0.000000	0.000000	3.000000	16.000000	0.000000
2370.499287	0.003042	0.537952	0.250416	81.910194	-27.746408	59.991566	1.906445	0.000000	4.622279	0.000000	0.000000	0.000000	-0.111304	-0.040194	-0.094194	0.000000	0.000000	3.000000	16.000000	0.000000
2370.502621	0.003042	0.537952	0.250416	82.152802	-25.412777	62.673325	1.906445	0.000000	4.622279	0.000000	0.000000	0.000000	-0.111304	-0.040194	-0.094194	0.000000	0.000000	3.000000	16.000000	0.000000
2370.505954	0.002637	0.537776	0.250075	82.152802	-25.412777	62.673325	1.906445	0.000000	4.622279	0.000000	0.000000	0.000000	-0.121308	-0.052823	-0.102328	0.000000	0.000000	3.000000	16.000000	0.000000
2370.509287	0.002637	0.537776	0.250075	82.152802	-25.412777	62.673325	1.906445	0.000000	4.622279	0.000000	0.000000	0.000000	-0.121308	-0.052823	-0.102328	0.000000	0.000000	3.000000	16.000000	0.000000
2370.512621	0.002637	0.537776	0.250075	82.372185	-23.271669	65.138962	1.898456	0.000000	4.625566	0.000000	0.000000	0.000000	-0.121308	-0.052823	-0.102328	0.000000	0.000000	3.000000	16.000000	0.000000
2370.515954	0.002166	0.537512	0.249649	82.372185	-23.271669	65.138962	1.898456	0.000000	4.625566	0.000000	0.000000	0.000000	-0.141404	-0.079158	-0.127855	0.000000	0.000000	3.000000	16.000000	0.000000
2370.519287	0.002166	0.537512	0.249649	82.372185	-23.271669	65.138962	1.898456	0.000000	4.625566	0.000000	0.000000	0.000000	-0.141404	-0.079158	-0.127855	0.000000	0.000000	3.000000	16.000000	0.000000
2370.522621	0.002166	0.537512	0.249649	82.569534	-21.406624	67.283882	1.893753	0.000000	4.627494	0.000000	0.000000	0.000000	-0.141404	-0.079158	-0.127855	0.000000	0.000000	3.000000	16.000000	0.000000
2370.525954	0.001628	0.537181	0.249150	82.569534	-21.406624	67.283882	1.893753	0.000000	4.627494	0.000000	0.000000	0.000000	-0.161404	-0.099112	-0.149509	0.000000	0.000000	3.000000	16.000000	0.000000
2370.529287	0.001628	0.537181	0.249150	82.569534	-21.406624	67.283882	1.893753	0.000000	4.627494	0.000000	0.000000	0.000000	-0.161404	-0.099112	-0.149509	0.000000	0.000000	3.000000	16.000000	0.000000
2370.532621	0.001628	0.537181	0.249150	82.753975	-19.842997	69.098694	1.888435	0.000000	4.629666	0.000000	0.000000	0.000000	-0.161404	-0.099112	-0.149509	0.000000	0.000000	3.000000	16.000000	0.000000
2370.535954	0.001628	0.537181	0.249150	82.753975	-19.842997	69.098694	1.888435	0.000000	4.629666	0.000000	0.000000	0.000000	-0.161404	-0.099112	-0.149509	0.000000	0.000000	3.000000	16.000000	0.000000
2370.539287	0.001024	0.536742	0.248552	82.753975	-19.842997	69.098694	1.888435	0.000000	4.629666	0.000000	0.000000	0.000000	-0.181323	-0.131648	-0.179391	0.000000	0.000000	3.000000	16.000000	0.000000
2370.542621	0.001024	0.536742	0.248552	82.940086	-18.526402	70.633919	1.888435	0.000000	4.629666	0.000000	0.000000	0.000000	-0.181323	-0.131648	-0.179391	0.000000	0.000000	3.000000	16.000000	0.000000
2370.545954	0.000387	0.536210	0.247805	82.940086	-18.526402	70.633919	1.888435	0.000000	4.629666	0.000000	0.000000	0.000000	-0.191083	-0.159856	-0.224273	0.000000	0.000000	3.000000	16.000000	0.000000
2370.549287	0.000387	0.536210	0.247805	82.940086	-18.526402	70.633919	1.888435	0.000000	4.629666	0.000000	0.000000	0.000000	-0.191083	-0.159856	-0.224273	0.000000	0.000000	3.000000	16.000000	0.000000
2370.552621	0.000387	0.536210	0.247805	83.123001	-17.496540	71.856323	1.877326	0.000000	4.634182	0.000000	0.000000	0.000000	-0.191083	-0.159856	-0.224273	0.000000	0.000000	3.000000	16.000000	0.000000
2370.555954	-0.000215	0.535594	0.247001	83.123001	-17.496540	71.856323	1.877326	0.000000	4.634182	0.000000	0.000000	0.000000	-0.180644	-0.184787	-0.241228	0.000000	0.000000	3.000000	16.000000	0.000000
2370.559287	-0.000215	0.535594	0.247001	83.123001	-17.496540	71.856323	1.877326	0.000000	4.634182	0.000000	0.000000	0.000000	-0.180644	-0.184787	-0.241228	0.000000	0.000000	3.000000	16.000000	0.000000
2370.562621	-0.000215	0.535594	0.247001	83.303703	-16.651936	72.883865	1.872869	0.000000	4.635986	0.000000	0.000000	0.000000	-0.180644	-0.184787	-0.241228	0.000000	0.000000	3.000000	16.000000	0.000000
2370.565954	-0.000850	0.534968	0.246099	83.303703	-16.651936	72.883865	1.872869	0.000000	4.635986	0.000000	0.000000	0.000000	-0.190213	-0.187610	-0.270326	0.000000	0.000000	3.000000	16.000000	0.000000
2370.569287	-0.000850	0.534968	0.246099	83.303703	-16.651936	72.883865	1.872869	0.000000	4.635986	0.000000	0.000000	0.000000	-0.190213	-0.187610	-0.270326	0.000000	0.000000	3.000000	16.000000	0.000000
2370.572621	-0.000850	0.534968	0.246099	83.466965	-16.196497	73.477570	1.868493	0.000000	4.637751	0.000000	0.000000	0.000000	-0.190213	-0.187610	-0.270326	0.000000	0.000000	3.000000	16.000000	0.000000
2370.575954	-0.001515	0.534344	0.245195	83.466965	-16.196497	73.477570	1.868493	0.000000	4.637751	0.000000	0.000000	0.000000	-0.199727	-0.187242	-0.271271	0.000000	0.000000	3.000000	16.000000	0.000000
2370.579287	-0.001515	0.534344	0.245195	83.466965	-16.196497	73.477570	1.868493	0.000000	4.637751	0.000000	0.000000	0.000000	-0.199727	-0.187242	-0.271271	0.000000	0.000000	3.000000	16.000000	0.000000
2370.582621	-0.001515	0.534344	0.245195	83.617889	-16.153969	73.620102	1.863585	0.000000	4.639726	0.000000	0.000000	0.000000	-0.199727	-0.187242	-0.271271	0.000000	0.000000	3.000000	16.000000	0.000000
2370.585954	-0.002213	0.533718	0.244256	83.617889	-16.153969	73.620102	1.863585	0.000000	4.639726	0.000000	0.000000	0.000000	-0.209170	-0.187964	-0.281709	0.000000	0.000000	3.000000	16.000000	0.000000
2370.589287	-0.002213	0.533718	0.244256	83.617889	-16.153969	73.620102	1.863585	0.000000	4.639726	0.000000	0.000000	0.000000	-0.209170	-0.187964	-0.281709	0.000000	0.000000	3.000000	16.000000	0.000000
2370.592621	-0.002213	0.533718	0.244256	83.756126	-16.392878	73.459465	1.858346	0.000000	4.641827	0.000000	0.000000	0.000000	-0.209170	-0.187964	-0.281709	0.000000	0.000000	3.000000	16.000000	0.000000
2370.595954	-0.002974	0.533092	0.243314	83.756126	-16.392878	73.459465	1.858346	0.000000	4.641827	0.000000	0.000000	0.000000	-0.228557	-0.187568	-0.282789	0.000000	0.000000	3.000000	16.000000	0.000000
2370.599287	-0.002974	0.533092	0.243314	83.756126	-16.392878	73.459465	1.858346	0.000000	4.641827	0.000000	0.000000	0.000000	-0.228557	-0.187568	-0.282789	0.000000	0.000000	3.000000	16.000000	0.000000
2370.602621	-0.002974	0.533092	0.243314	83.889679	-16.682322	73.247070	1.852019	0.000000	4.644354	0.000000	0.000000	0.000000	-0.228557	-0.187568	-0.282789	0.000000	0.000000	3.000000	16.000000	0.000000
2370.605954	-0.003801	0.532531	0.242409	83.889679	-16.682322	73.247070	1.852019	0.000000	4.644354	0.000000	0.000000	0.000000	-0.247928	-0.168486	-0.271503	0.000000	0.000000	3.000000	16.000000	0.000000
2370.609287	-0.003801	0.532531	0.242409	83.889679	-16.682322	73.247070	1.852019	0.000000	4.644354	0.000000	0.000000	0.000000	-0.247928	-0.168486	-0.271503	0.000000	0.000000	3.000000	16.000000	0.000000
2370.612621	-0.003801	0.532531	0.242409	84.031754	-16.519379	73.521599	1.844316	0.000000	4.647419	0.000000	0.000000	0.000000	-0.247928	-0.168486	-0.271503	0.000000	0.000000	3.000000	16.000000	0.000000
2370.615954	-0.004592	0.532026	0.241478	84.031754	-16.519379	73.521599	1.844316	0.000000	4.647419	0.000000	0.000000	0.000000	-0.237287	-0.151509	-0.279036	0.000000	0.000000	3.000000	16.000000	0.000000
2370.619287	-0.004592	0.532026	0.241478	84.031754	-16.519379	73.521599	1.844316	0.000000	4.647419	0.000000	0.000000	0.000000	-0.237287	-0.151509	-0.279036	0.000000	0.000000	3.000000	16.000000	0.000000
2370.622621	-0.004592	0.532026	0.241478	84.198997	-15.625718	74.586548	1.837295	0.000000	4.650198	0.000000	0.000000	0.000000	-0.237287	-0.151509	-0.279036	0.000000	0.000000	3.000000	16.000000	0.000000
2370.625954	-0.005380	0.531535	0.240495	84.198997	-15.625718	74.586548	1.837295	0.000000	4.650198	0.000000	0.000000	0.000000	-0.236532	-0.147070	-0.294929	0.000000	0.000000	3.000000	16.000000	0.000000
2370.629287	-0.005380	0.531535	0.240495	84.198997	-15.625718	74.586548	1.837295	0.000000	4.650198	0.000000	0.000000	0.000000	-0.236532	-0.147070	-0.294929	0.000000	0.000000	3.000000	16.000000	0.000000
2370.632621	-0.005380	0.531535	0.240495	84.375175	-14.383074	76.024170	1.830599	0.000000	4.652838	0.000000	0.000000	0.000000	-0.236532	-0.147070	-0.294929	0.000000	0.000000	3.000000	16.000000	0.000000
2370.635954	-0.006165	0.531112	0.239405	84.375175	-14.383074	76.024170	1.830599	0.000000	4.652838	0.000000	0.000000	0.000000	-0.235580	-0.126998	-0.327083	0.000000	0.000000	3.000000	16.000000	0.000000
2370.639287	-0.006165	0.531112	0.239405	84.375175	-14.383074	76.024170	1.830599	0.000000	4.652838	0.000000	0.000000	0.000000	-0.235580	-0.126998	-0.327083	0.000000	0.000000	3.000000	16.000000	0.000000
2370.642621	-0.006165	0.531112	0.239405	84.557632	-13.333046	77.254128	1.824598	0.000000	4.655195	0.000000	0.000000	0.000000	-0.235580	-0.126998	-0.327083	0.000000	0.000000	3.000000	16.000000	0.000000
2370.645954	-0.007012	0.530669	0.238118	84.557632	-13.333046	77.254128	1.824598	0.000000	4.655195	0.000000	0.000000	0.000000	-0.254057	-0.132902	-0.385997	0.000000	0.000000	3.000000	16.000000	0.000000
2370.649287	-0.007012	0.530669	0.238118	84.557632	-13.333046	77.254128	1.824598	0.000000	4.655195	0.000000	0.000000	0.000000	-0.254057	-0.132902	-0.385997	0.000000	0.000000	3.000000	16.000000	0.000000
2370.652621	-0.007012	0.530669	0.238118	84.735680	-12.927099	77.798416	1.818789	0.000000	4.657468	0.000000	0.000000	0.000000	-0.254057	-0.132902	-0.385997	0.000000	0.000000	3.000000	16.000000	0.000000
2370.655954	-0.007887	0.530286	0.236658	84.735680	-12.927099	77.798416	1.818789	0.000000	4.657468	0.000000	0.000000	0.000000	-0.262403	-0.114998	-0.438085	0.000000	0.000000	3.000000	16.000000	0.000000
2370.659287	-0.007887	0.530286	0.236658	84.735680	-12.927099	77.798416	1.818789	0.000000	4.657468	0.000000	0.000000	0.000000	-0.262403	-0.114998	-0.438085	0.000000	0.000000	3.000000	16.000000	0.000000
2370.662621	-0.007887	0.530286	0.236658	84.906303	-13.487426	77.313667	1.813587	0.000000	4.659496	0.000000	0.000000	0.000000	-0.262403	-0.114998	-0.438085	0.000000	0.000000	3.000000	16.000000	0.000000
2370.665954	-0.008886	0.529917	0.234961	84.906303	-13.487426	77.313667	1.813587	0.000000	4.659496	0.000000	0.000000	0.000000	-0.299823	-0.110580	-0.509115	0.000000	0.000000	3.000000	16.000000	0.000000
2370.669287	-0.008886	0.529917	0.234961	84.906303	-13.487426	77.313667	1.813587	0.000000	4.659496	0.000000	0.000000	0.000000	-0.299823	-0.110580	-0.509115	0.000000	0.000000	3.000000	16.000000	0.000000
2370.672621	-0.008886	0.529917	0.234961	85.061363	-14.108301	76.774727	1.807747	0.000000	4.661765	0.000000	0.000000	0.000000	-0.299823	-0.110580	-0.509115	0.000000	0.000000	3.000000	16.000000	0.000000
2370.675954	-0.009976	0.529638	0.233017	85.061363	-14.108301	76.774727	1.807747	0.000000	4.661765	0.000000	0.000000	0.000000	-0.326770	-0.083680	-0.583219	0.000000	0.000000	3.000000	16.000000	0.000000
2370.679287	-0.009976	0.529638	0.233017	85.061363	-14.108301	76.774727	1.807747	0.000000	4.661765	0.000000	0.000000	0.000000	-0.326770	-0.083680	-0.583219	0.000000	0.000000	3.000000	16.000000	0.000000
2370.682621	-0.009976	0.529638	0.233017	85.135628	-14.696110	76.267204	1.801910	0.000000	4.664024	0.000000	0.000000	0.000000	-0.326770	-0.083680	-0.583219	0.000000	0.000000	3.000000	16.000000	0.000000
2370.685954	-0.011219	0.529376	0.230862	85.135628	-14.696110	76.267204	1.801910	0.000000	4.664024	0.000000	0.000000	0.000000	-0.372893	-0.078621	-0.646394	0.000000	0.000000	3.000000	16.000000	0.000000
2370.689287	-0.011219	0.529376	0.230862	85.135628	-14.696110	76.267204	1.801910	0.000000	4.664024	0.000000	0.000000	0.000000	-0.372893	-0.078621	-0.646394	0.000000	0.000000	3.000000	16.000000	0.000000
2370.692621	-0.011219	0.529376	0.230862	85.028938	-15.169541	75.857361	1.794687	0.000000	4.666808	0.000000	0.000000	0.000000	-0.372893	-0.078621	-0.646394	0.000000	0.000000	3.000000	16.000000	0.000000
2370.695954	-0.012581	0.529192	0.228538	85.028938	-15.169541	75.857361	1.794687	0.000000	4.666808	0.000000	0.000000	0.000000	-0.408670	-0.055349	-0.697443	0.000000	0.000000	3.000000	16.000000	0.000000
2370.699287	-0.012581	0.529192	0.228538	85.028938	-15.169541	75.857361	1.794687	0.000000	4.666808	0.000000	0.000000	0.000000	-0.408670	-0.055349	-0.697443	0.000000	0.000000	3.000000	16.000000	0.000000
2370.702621	-0.012581	0.529192	0.228538	84.715164	-15.162517	75.918732	1.786349	0.000000	4.670006	0.000000	0.000000	0.000000	-0.408670	-0.055349	-0.697443	0.000000	0.000000	3.000000	16.000000	0.000000
2370.705954	-0.013996	0.529050	0.226078	84.715164	-15.162517	75.918732	1.786349	0.000000	4.670006	0.000000	0.000000	0.000000	-0.424499	-0.042597	-0.737862	0.000000	0.000000	3.000000	16.000000	0.000000
2370.709287	-0.013996	0.529050	0.226078	84.715164	-15.162517	75.918732	1.786349	0.000000	4.670006	0.000000	0.000000	0.000000	-0.424499	-0.042597	-0.737862	0.000000	0.000000	3.000000	16.000000	0.000000
2370.712621	-0.013996	0.529050	0.226078	84.221375	-14.579306	76.569687	1.777796	0.000000	4.673269	0.000000	0.000000	0.000000	-0.424499	-0.042597	-0.737862	0.000000	0.000000	3.000000	16.000000	0.000000
2370.715954	-0.015526	0.529020	0.223440	84.221375	-14.579306	76.569687	1.777796	0.000000	4.673269	0.000000	0.000000	0.000000	-0.458961	-0.008811	-0.791501	0.000000	0.000000	3.000000	16.000000	0.000000
2370.719287	-0.015526	0.529020	0.223440	84.221375	-14.579306	76.569687	1.777796	0.000000	4.673269	0.000000	0.000000	0.000000	-0.458961	-0.008811	-0.791501	0.000000	0.000000	3.000000	16.000000	0.000000
2370.722621	-0.015526	0.529020	0.223440	83.630249	-13.775149	77.457283	1.768170	0.000000	4.676919	0.000000	0.000000	0.000000	-0.458961	-0.008811	-0.791501	0.000000	0.000000	3.000000	16.000000	0.000000
2370.725954	-0.017104	0.529048	0.220644	83.630249	-13.775149	77.457283	1.768170	0.000000	4.676919	0.000000	0.000000	0.000000	-0.473458	0.008263	-0.838786	0.000000	0.000000	3.000000	16.000000	0.000000
2370.729287	-0.017104	0.529048	0.220644	83.630249	-13.775149	77.457283	1.768170	0.000000	4.676919	0.000000	0.000000	0.000000	-0.473458	0.008263	-0.838786	0.000000	0.000000	3.000000	16.000000	0.000000
2370.732621	-0.017104	0.529048	0.220644	83.011581	-12.874964	78.465652	1.758494	0.000000	4.680566	0.000000	0.000000	0.000000	-0.473458	0.008263	-0.838786	0.000000	0.000000	3.000000	16.000000	0.000000
2370.735954	-0.018728	0.529168	0.217684	83.011581	-12.874964	78.465652	1.758494	0.000000	4.680566	0.000000	0.000000	0.000000	-0.487331	0.036000	-0.887949	0.000000	0.000000	3.000000	16.000000	0.000000
2370.739287	-0.018728	0.529168	0.217684	83.011581	-12.874964	78.465652	1.758494	0.000000	4.680566	0.000000	0.000000	0.000000	-0.487331	0.036000	-0.887949	0.000000	0.000000	3.000000	16.000000	0.000000
2370.742621	-0.018728	0.529168	0.217684	82.409897	-12.003441	79.469788	1.748827	0.000000	4.684186	0.000000	0.000000	0.000000	-0.487331	0.036000	-0.887949	0.000000	0.000000	3.000000	16.000000	0.000000
2370.745954	-0.020399	0.529349	0.214629	82.409897	-12.003441	79.469788	1.748827	0.000000	4.684186	0.000000	0.000000	0.000000	-0.501216	0.054296	-0.916593	0.000000	0.000000	3.000000	16.000000	0.000000
2370.749287	-0.020399	0.529349	0.214629	82.409897	-12.003441	79.469788	1.748827	0.000000	4.684186	0.000000	0.000000	0.000000	-0.501216	0.054296	-0.916593	0.000000	0.000000	3.000000	16.000000	0.000000
2370.752621	-0.020399	0.529349	0.214629	81.844467	-11.324347	80.289047	1.738663	0.000000	4.687969	0.000000	0.000000	0.000000	-0.501216	0.054296	-0.916593	0.000000	0.000000	3.000000	16.000000	0.000000
2370.755954	-0.022147	0.529610	0.211490	81.844467	-11.324347	80.289047	1.738663	0.000000	4.687969	0.000000	0.000000	0.000000	-0.524286	0.078267	-0.941534	0.000000	0.000000	3.000000	16.000000	0.000000
2370.759287	-0.022147	0.529610	0.211490	81.844467	-11.324347	80.289047	1.738663	0.000000	4.687969	0.000000	0.000000	0.000000	-0.524286	0.078267	-0.941534	0.000000	0.000000	3.000000	16.000000	0.000000
2370.762621	-0.022147	0.529610	0.211490	81.335350	-10.859200	80.898575	1.727274	0.000000	4.692177	0.000000	0.000000	0.000000	-0.524286	0.078267	-0.941534	0.000000	0.000000	3.000000	16.000000	0.000000
2370.765954	-0.023939	0.529860	0.208295	81.335350	-10.859200	80.898575	1.727274	0.000000	4.692177	0.000000	0.000000	0.000000	-0.537565	0.075019	-0.958528	0.000000	0.000000	3.000000	16.000000	0.000000
2370.769287	-0.023939	0.529860	0.208295	81.335350	-10.859200	80.898575	1.727274	0.000000	4.692177	0.000000	0.000000	0.000000	-0.537565	0.075019	-0.958528	0.000000	0.000000	3.000000	16.000000	0.000000
2370.772621	-0.023939	0.529860	0.208295	80.881950	-10.602864	81.287575	1.715042	0.000000	4.696662	0.000000	0.000000	0.000000	-0.537565	0.075019	-0.958528	0.000000	0.000000	3.000000	16.000000	0.000000
2370.775954	-0.025739	0.530071	0.204961	80.881950	-10.602864	81.287575	1.715042	0.000000	4.696662	0.000000	0.000000	0.000000	-0.540037	0.063507	-1.000297	0.000000	0.000000	3.000000	16.000000	0.000000
2370.779287	-0.025739	0.530071	0.204961	80.881950	-10.602864	81.287575	1.715042	0.000000	4.696662	0.000000	0.000000	0.000000	-0.540037	0.063507	-1.000297	0.000000	0.000000	3.000000	16.000000	0.000000
2370.782621	-0.025739	0.530071	0.204961	80.487335	-10.628038	81.368645	1.703247	0.000000	4.700952	0.000000	0.000000	0.000000	-0.540037	0.063507	-1.000297	0.000000	0.000000	3.000000	16.000000	0.000000
2370.785954	-0.027485	0.530268	0.201537	80.487335	-10.628038	81.368645	1.703247	0.000000	4.700952	0.000000	0.000000	0.000000	-0.523848	0.058989	-1.027087	0.000000	0.000000	3.000000	16.000000	0.000000
2370.789287	-0.027485	0.530268	0.201537	80.487335	-10.628038	81.368645	1.703247	0.000000	4.700952	0.000000	0.000000	0.000000	-0.523848	0.058989	-1.027087	0.000000	0.000000	3.000000	16.000000	0.000000
2370.792621	-0.027485	0.530268	0.201537	80.132591	-11.031715	81.004951	1.692808	0.000000	4.704721	0.000000	0.000000	0.000000	-0.523848	0.058989	-1.027087	0.000000	0.000000	3.000000	16.000000	0.000000
2370.795954	-0.029110	0.530494	0.197934	80.132591	-11.031715	81.004951	1.692808	0.000000	4.704721	0.000000	0.000000	0.000000	-0.487683	0.067638	-1.080805	0.000000	0.000000	3.000000	16.000000	0.000000
2370.799287	-0.029110	0.530494	0.197934	80.132591	-11.031715	81.004951	1.692808	0.000000	4.704721	0.000000	0.000000	0.000000	-0.487683	0.067638	-1.080805	0.000000	0.000000	3.000000	16.000000	0.000000
2370.802621	-0.029110	0.530494	0.197934	79.820610	-11.704856	80.322342	1.685871	0.000000	4.707211	0.000000	0.000000	0.000000	-0.487683	0.067638	-1.080805	0.000000	0.000000	3.000000	16.000000	0.000000
2370.805954	-0.030713	0.530794	0.194246	79.820610	-11.704856	80.322342	1.685871	0.000000	4.707211	0.000000	0.000000	0.000000	-0.480741	0.089970	-1.106470	0.000000	0.000000	3.000000	16.000000	0.000000
2370.809287	-0.030713	0.530794	0.194246	79.820610	-11.704856	80.322342	1.685871	0.000000	4.707211	0.000000	0.000000	0.000000	-0.480741	0.089970	-1.106470	0.000000	0.000000	3.000000	16.000000	0.000000
2370.812621	-0.030713	0.530794	0.194246	79.543808	-12.552901	79.430267	1.679820	0.000000	4.709374	0.000000	0.000000	0.000000	-0.480741	0.089970	-1.106470	0.000000	0.000000	3.000000	16.000000	0.000000
2370.815954	-0.032323	0.531257	0.190477	79.543808	-12.552901	79.430267	1.679820	0.000000	4.709374	0.000000	0.000000	0.000000	-0.482916	0.138950	-1.130649	0.000000	0.000000	3.000000	16.000000	0.000000
2370.819287	-0.032323	0.531257	0.190477	79.543808	-12.552901	79.430267	1.679820	0.000000	4.709374	0.000000	0.000000	0.000000	-0.482916	0.138950	-1.130649	0.000000	0.000000	3.000000	16.000000	0.000000
2370.822621	-0.032323	0.531257	0.190477	79.288284	-13.504777	78.411598	1.673995	0.000000	4.711448	0.000000	0.000000	0.000000	-0.482916	0.138950	-1.130649	0.000000	0.000000	3.000000	16.000000	0.000000
2370.825954	-0.033912	0.531817	0.186707	79.288284	-13.504777	78.411598	1.673995	0.000000	4.711448	0.000000	0.000000	0.000000	-0.476790	0.168213	-1.131239	0.000000	0.000000	3.000000	16.000000	0.000000
2370.829287	-0.033912	0.531817	0.186707	79.288284	-13.504777	78.411598	1.673995	0.000000	4.711448	0.000000	0.000000	0.000000	-0.476790	0.168213	-1.131239	0.000000	0.000000	3.000000	16.000000	0.000000
2370.832621	-0.033912	0.531817	0.186707	79.064171	-14.424926	77.421402	1.668401	0.000000	4.713431	0.000000	0.000000	0.000000	-0.476790	0.168213	-1.131239	0.000000	0.000000	3.000000	16.000000	0.000000
2370.835954	-0.035426	0.532522	0.183039	79.064171	-14.424926	77.421402	1.668401	0.000000	4.713431	0.000000	0.000000	0.000000	-0.454122	0.211233	-1.100312	0.000000	0.000000	3.000000	16.000000	0.000000
2370.839287	-0.035426	0.532522	0.183039	79.064171	-14.424926	77.421402	1.668401	0.000000	4.713431	0.000000	0.000000	0.000000	-0.454122	0.211233	-1.100312	0.000000	0.000000	3.000000	16.000000	0.000000
2370.842621	-0.035426	0.532522	0.183039	78.875954	-15.262676	76.520767	1.663467	0.000000	4.715175	0.000000	0.000000	0.000000	-0.454122	0.211233	-1.100312	0.000000	0.000000	3.000000	16.000000	0.000000
2370.845954	-0.036802	0.533289	0.179418	78.875954	-15.262676	76.520767	1.663467	0.000000	4.715175	0.000000	0.000000	0.000000	-0.412832	0.230365	-1.086304	0.000000	0.000000	3.000000	16.000000	0.000000
2370.849287	-0.036802	0.533289	0.179418	78.875954	-15.262676	76.520767	1.663467	0.000000	4.715175	0.000000	0.000000	0.000000	-0.412832	0.230365	-1.086304	0.000000	0.000000	3.000000	16.000000	0.000000
2370.852621	-0.036802	0.533289	0.179418	78.717567	-16.048697	75.674812	1.661161	0.000000	4.715988	0.000000	0.000000	0.000000	-0.412832	0.230365	-1.086304	0.000000	0.000000	3.000000	16.000000	0.000000
2370.855954	-0.038077	0.534129	0.175914	78.717567	-16.048697	75.674812	1.661161	0.000000	4.715988	0.000000	0.000000	0.000000	-0.382566	0.251860	-1.051053	0.000000	0.000000	3.000000	16.000000	0.000000
2370.859287	-0.038077	0.534129	0.175914	78.717567	-16.048697	75.674812	1.661161	0.000000	4.715988	0.000000	0.000000	0.000000	-0.382566	0.251860	-1.051053	0.000000	0.000000	3.000000	16.000000	0.000000
2370.862621	-0.038077	0.534129	0.175914	78.606270	-17.013931	74.607651	1.660180	0.000000	4.716333	0.000000	0.000000	0.000000	-0.382566	0.251860	-1.051053	0.000000	0.000000	3.000000	16.000000	0.000000
2370.865954	-0.039273	0.534949	0.172360	78.606270	-17.013931	74.607651	1.660180	0.000000	4.716333	0.000000	0.000000	0.000000	-0.358819	0.246058	-1.066446	0.000000	0.000000	3.000000	16.000000	0.000000
2370.869287	-0.039273	0.534949	0.172360	78.606270	-17.013931	74.607651	1.660180	0.000000	4.716333	0.000000	0.000000	0.000000	-0.358819	0.246058	-1.066446	0.000000	0.000000	3.000000	16.000000	0.000000
2370.872621	-0.039273	0.534949	0.172360	78.513359	-18.471325	72.915665	1.661525	0.000000	4.715860	0.000000	0.000000	0.000000	-0.358819	0.246058	-1.066446	0.000000	0.000000	3.000000	16.000000	0.000000
2370.875954	-0.040330	0.535730	0.168742	78.513359	-18.471325	72.915665	1.661525	0.000000	4.715860	0.000000	0.000000	0.000000	-0.317130	0.234294	-1.085398	0.000000	0.000000	3.000000	16.000000	0.000000
2370.879287	-0.040330	0.535730	0.168742	78.513359	-18.471325	72.915665	1.661525	0.000000	4.715860	0.000000	0.000000	0.000000	-0.317130	0.234294	-1.085398	0.000000	0.000000	3.000000	16.000000	0.000000
2370.882621	-0.040330	0.535730	0.168742	78.436661	-20.571285	70.468971	1.666932	0.000000	4.713951	0.000000	0.000000	0.000000	-0.317130	0.234294	-1.085398	0.000000	0.000000	3.000000	16.000000	0.000000
2370.885954	-0.041513	0.536501	0.165003	78.436661	-20.571285	70.468971	1.666932	0.000000	4.713951	0.000000	0.000000	0.000000	-0.354870	0.231366	-1.121693	0.000000	0.000000	3.000000	16.000000	0.000000
2370.889287	-0.041513	0.536501	0.165003	78.436661	-20.571285	70.468971	1.666932	0.000000	4.713951	0.000000	0.000000	0.000000	-0.354870	0.231366	-1.121693	0.000000	0.000000	3.000000	16.000000	0.000000
2370.892621	-0.041513	0.536501	0.165003	78.351433	-23.111641	67.521431	1.670466	0.000000	4.712700	0.000000	0.000000	0.000000	-0.354870	0.231366	-1.121693	0.000000	0.000000	3.000000	16.000000	0.000000
2370.895954	-0.042878	0.537281	0.161153	78.351433	-23.111641	67.521431	1.670466	0.000000	4.712700	0.000000	0.000000	0.000000	-0.409500	0.233879	-1.155022	0.000000	0.000000	3.000000	16.000000	0.000000
2370.899287	-0.042878	0.537281	0.161153	78.351433	-23.111641	67.521431	1.670466	0.000000	4.712700	0.000000	0.000000	0.000000	-0.409500	0.233879	-1.155022	0.000000	0.000000	3.000000	16.000000	0.000000
2370.902621	-0.042878	0.537281	0.161153	78.293930	-25.679108	64.576576	1.670459	0.000000	4.712703	0.000000	0.000000	0.000000	-0.409500	0.233879	-1.155022	0.000000	0.000000	3.000000	16.000000	0.000000
2370.905954	-0.044423	0.538106	0.157221	78.293930	-25.679108	64.576576	1.670459	0.000000	4.712703	0.000000	0.000000	0.000000	-0.463426	0.247549	-1.179483	0.000000	0.000000	3.000000	16.000000	0.000000
2370.909287	-0.044423	0.538106	0.157221	78.293930	-25.679108	64.576576	1.670459	0.000000	4.712703	0.000000	0.000000	0.000000	-0.463426	0.247549	-1.179483	0.000000	0.000000	3.000000	16.000000	0.000000
2370.912621	-0.044423	0.538106	0.157221	78.317009	-27.669323	62.394550	1.666431	0.000000	4.714128	0.000000	0.000000	0.000000	-0.463426	0.247549	-1.179483	0.000000	0.000000	3.000000	16.000000	0.000000
2370.915954	-0.046169	0.538937	0.153172	78.317009	-27.669323	62.394550	1.666431	0.000000	4.714128	0.000000	0.000000	0.000000	-0.523954	0.249187	-1.214790	0.000000	0.000000	3.000000	16.000000	0.000000
2370.919287	-0.046169	0.538937	0.153172	78.317009	-27.669323	62.394550	1.666431	0.000000	4.714128	0.000000	0.000000	0.000000	-0.523954	0.249187	-1.214790	0.000000	0.000000	3.000000	16.000000	0.000000
2370.922621	-0.046169	0.538937	0.153172	78.487068	-28.351845	61.880463	1.657803	0.000000	4.717170	0.000000	0.000000	0.000000	-0.523954	0.249187	-1.214790	0.000000	0.000000	3.000000	16.000000	0.000000
2370.925954	-0.048035	0.539720	0.149127	78.487068	-28.351845	61.880463	1.657803	0.000000	4.717170	0.000000	0.000000	0.000000	-0.559707	0.234971	-1.213261	0.000000	0.000000	3.000000	16.000000	0.000000
2370.929287	-0.048035	0.539720	0.149127	78.487068	-28.351845	61.880463	1.657803	0.000000	4.717170	0.000000	0.000000	0.000000	-0.559707	0.234971	-1.213261	0.000000	0.000000	3.000000	16.000000	0.000000
2370.932621	-0.048035	0.539720	0.149127	78.736588	-28.279016	62.274128	1.645274	0.000000	4.721554	0.000000	0.000000	0.000000	-0.559707	0.234971	-1.213261	0.000000	0.000000	3.000000	16.000000	0.000000
2370.935954	-0.049844	0.540504	0.145077	78.736588	-28.279016	62.274128	1.645274	0.000000	4.721554	0.000000	0.000000	0.000000	-0.542590	0.235118	-1.215133	0.000000	0.000000	3.000000	16.000000	0.000000
2370.939287	-0.049844	0.540504	0.145077	78.736588	-28.279016	62.274128	1.645274	0.000000	4.721554	0.000000	0.000000	0.000000	-0.542590	0.235118	-1.215133	0.000000	0.000000	3.000000	16.000000	0.000000
2370.942621	-0.049844	0.540504	0.145077	78.997833	-28.005930	62.906773	1.633731	0.000000	4.725560	0.000000	0.000000	0.000000	-0.542590	0.235118	-1.215133	0.000000	0.000000	3.000000	16.000000	0.000000
2370.945954	-0.051659	0.541265	0.141095	78.997833	-28.005930	62.906773	1.633731	0.000000	4.725560	0.000000	0.000000	0.000000	-0.544712	0.228474	-1.194730	0.000000	0.000000	3.000000	16.000000	0.000000
2370.949287	-0.051659	0.541265	0.141095	78.997833	-28.005930	62.906773	1.633731	0.000000	4.725560	0.000000	0.000000	0.000000	-0.544712	0.228474	-1.194730	0.000000	0.000000	3.000000	16.000000	0.000000
2370.952621	-0.051659	0.541265	0.141095	79.250687	-27.741737	63.470566	1.620583	0.000000	4.730086	0.000000	0.000000	0.000000	-0.544712	0.228474	-1.194730	0.000000	0.000000	3.000000	16.000000	0.000000
2370.955954	-0.053396	0.542019	0.137168	79.250687	-27.741737	63.470566	1.620583	0.000000	4.730086	0.000000	0.000000	0.000000	-0.520984	0.226194	-1.177902	0.000000	0.000000	3.000000	16.000000	0.000000
2370.959287	-0.053396	0.542019	0.137168	79.250687	-27.741737	63.470566	1.620583	0.000000	4.730086	0.000000	0.000000	0.000000	-0.520984	0.226194	-1.177902	0.000000	0.000000	3.000000	16.000000	0.000000
2370.962621	-0.053396	0.542019	0.137168	79.458557	-27.693598	63.483746	1.608487	0.000000	4.734213	0.000000	0.000000	0.000000	-0.520984	0.226194	-1.177902	0.000000	0.000000	3.000000	16.000000	0.000000
2370.965954	-0.055021	0.542691	0.133237	79.458557	-27.693598	63.483746	1.608487	0.000000	4.734213	0.000000	0.000000	0.000000	-0.487567	0.201392	-1.179305	0.000000	0.000000	3.000000	16.000000	0.000000
2370.969287	-0.055021	0.542691	0.133237	79.458557	-27.693598	63.483746	1.608487	0.000000	4.734213	0.000000	0.000000	0.000000	-0.487567	0.201392	-1.179305	0.000000	0.000000	3.000000	16.000000	0.000000
2370.972621	-0.055021	0.542691	0.133237	79.580742	-28.038816	62.749851	1.599252	0.000000	4.737340	0.000000	0.000000	0.000000	-0.487567	0.201392	-1.179305	0.000000	0.000000	3.000000	16.000000	0.000000
2370.975954	-0.056517	0.543375	0.129387	79.580742	-28.038816	62.749851	1.599252	0.000000	4.737340	0.000000	0.000000	0.000000	-0.448646	0.205218	-1.155048	0.000000	0.000000	3.000000	16.000000	0.000000
2370.979287	-0.056517	0.543375	0.129387	79.580742	-28.038816	62.749851	1.599252	0.000000	4.737340	0.000000	0.000000	0.000000	-0.448646	0.205218	-1.155048	0.000000	0.000000	3.000000	16.000000	0.000000
2370.982621	-0.056517	0.543375	0.129387	79.626213	-28.307182	62.221619	1.592814	0.000000	4.739509	0.000000	0.000000	0.000000	-0.448646	0.205218	-1.155048	0.000000	0.000000	3.000000	16.000000	0.000000
2370.985954	-0.058026	0.544059	0.125627	79.626213	-28.307182	62.221619	1.592814	0.000000	4.739509	0.000000	0.000000	0.000000	-0.452757	0.205163	-1.127945	0.000000	0.000000	3.000000	16.000000	0.000000
2370.989287	-0.058026	0.544059	0.125627	79.626213	-28.307182	62.221619	1.592814	0.000000	4.739509	0.000000	0.000000	0.000000	-0.452757	0.205163	-1.127945	0.000000	0.000000	3.000000	16.000000	0.000000
2370.992621	-0.058026	0.544059	0.125627	79.636429	-28.428978	62.178616	1.584481	0.000000	4.742301	0.000000	0.000000	0.000000	-0.452757	0.205163	-1.127945	0.000000	0.000000	3.000000	16.000000	0.000000
2370.995954	-0.059635	0.544813	0.121979	79.636429	-28.428978	62.178616	1.584481	0.000000	4.742301	0.000000	0.000000	0.000000	-0.482637	0.226182	-1.094586	0.000000	0.000000	3.000000	16.000000	0.000000
2370.999287	-0.059635	0.544813	0.121979	79.636429	-28.428978	62.178616	1.584481	0.000000	4.742301	0.000000	0.000000	0.000000	-0.482637	0.226182	-1.094586	0.000000	0.000000	3.000000	16.000000	0.000000
2371.002621	-0.059635	0.544813	0.121979	79.646736	-28.402403	62.420567	1.570831	0.000000	4.746840	0.000000	0.000000	0.000000	-0.482637	0.226182	-1.094586	0.000000	0.000000	3.000000	16.000000	0.000000
2371.005954	-0.061347	0.545611	0.118484	79.646736	-28.402403	62.420567	1.570831	0.000000	4.746840	0.000000	0.000000	0.000000	-0.513681	0.239429	-1.048278	0.000000	0.000000	3.000000	16.000000	0.000000
2371.009287	-0.061347	0.545611	0.118484	79.646736	-28.402403	62.420567	1.570831	0.000000	4.746840	0.000000	0.000000	0.000000	-0.513681	0.239429	-1.048278	0.000000	0.000000	3.000000	16.000000	0.000000
2371.012621	-0.061347	0.545611	0.118484	79.693398	-27.995129	63.026131	1.550715	0.000000	4.753450	0.000000	0.000000	0.000000	-0.513681	0.239429	-1.048278	0.000000	0.000000	3.000000	16.000000	0.000000
2371.015954	-0.063128	0.546411	0.115077	79.693398	-27.995129	63.026131	1.550715	0.000000	4.753450	0.000000	0.000000	0.000000	-0.534240	0.240012	-1.022050	0.000000	0.000000	3.000000	16.000000	0.000000
2371.019287	-0.063128	0.546411	0.115077	79.693398	-27.995129	63.026131	1.550715	0.000000	4.753450	0.000000	0.000000	0.000000	-0.534240	0.240012	-1.022050	0.000000	0.000000	3.000000	16.000000	0.000000
2371.022621	-0.063128	0.546411	0.115077	79.783501	-26.951345	64.163292	1.525660	0.000000	4.761551	0.000000	0.000000	0.000000	-0.534240	0.240012	-1.022050	0.000000	0.000000	3.000000	16.000000	0.000000
2371.025954	-0.064927	0.547251	0.111798	79.783501	-26.951345	64.163292	1.525660	0.000000	4.761551	0.000000	0.000000	0.000000	-0.539662	0.252035	-0.983919	0.000000	0.000000	3.000000	16.000000	0.000000
2371.029287	-0.064927	0.547251	0.111798	79.783501	-26.951345	64.163292	1.525660	0.000000	4.761551	0.000000	0.000000	0.000000	-0.539662	0.252035	-0.983919	0.000000	0.000000	3.000000	16.000000	0.000000
2371.032621	-0.064927	0.547251	0.111798	79.914803	-25.227829	65.974258	1.496684	0.000000	4.770738	0.000000	0.000000	0.000000	-0.539662	0.252035	-0.983919	0.000000	0.000000	3.000000	16.000000	0.000000
2371.035954	-0.066781	0.548144	0.108719	79.914803	-25.227829	65.974258	1.496684	0.000000	4.770738	0.000000	0.000000	0.000000	-0.556195	0.267916	-0.923622	0.000000	0.000000	3.000000	16.000000	0.000000
2371.039287	-0.066781	0.548144	0.108719	79.914803	-25.227829	65.974258	1.496684	0.000000	4.770738	0.000000	0.000000	0.000000	-0.556195	0.267916	-0.923622	0.000000	0.000000	3.000000	16.000000	0.000000
2371.042621	-0.066781	0.548144	0.108719	80.077026	-22.893709	68.457733	1.461081	0.000000	4.781762	0.000000	0.000000	0.000000	-0.556195	0.267916	-0.923622	0.000000	0.000000	3.000000	16.000000	0.000000
2371.045954	-0.068714	0.549085	0.105801	80.077026	-22.893709	68.457733	1.461081	0.000000	4.781762	0.000000	0.000000	0.000000	-0.579880	0.282366	-0.875397	0.000000	0.000000	3.000000	16.000000	0.000000
2371.049287	-0.068714	0.549085	0.105801	80.077026	-22.893709	68.457733	1.461081	0.000000	4.781762	0.000000	0.000000	0.000000	-0.579880	0.282366	-0.875397	0.000000	0.000000	3.000000	16.000000	0.000000
2371.052621	-0.068714	0.549085	0.105801	80.240593	-20.162539	71.071289	1.417859	0.000000	4.794755	0.000000	0.000000	0.000000	-0.579880	0.282366	-0.875397	0.000000	0.000000	3.000000	16.000000	0.000000
2371.055954	-0.070675	0.550094	0.103067	80.240593	-20.162539	71.071289	1.417859	0.000000	4.794755	0.000000	0.000000	0.000000	-0.588545	0.302729	-0.820076	0.000000	0.000000	3.000000	16.000000	0.000000
2371.059287	-0.070675	0.550094	0.103067	80.240593	-20.162539	71.071289	1.417859	0.000000	4.794755	0.000000	0.000000	0.000000	-0.588545	0.302729	-0.820076	0.000000	0.000000	3.000000	16.000000	0.000000
2371.062621	-0.070675	0.550094	0.103067	80.392441	-17.143198	73.720818	1.368291	0.000000	4.809135	0.000000	0.000000	0.000000	-0.588545	0.302729	-0.820076	0.000000	0.000000	3.000000	16.000000	0.000000
2371.065954	-0.072690	0.551135	0.100482	80.392441	-17.143198	73.720818	1.368291	0.000000	4.809135	0.000000	0.000000	0.000000	-0.604482	0.312302	-0.775500	0.000000	0.000000	3.000000	16.000000	0.000000
2371.069287	-0.072690	0.551135	0.100482	80.392441	-17.143198	73.720818	1.368291	0.000000	4.809135	0.000000	0.000000	0.000000	-0.604482	0.312302	-0.775500	0.000000	0.000000	3.000000	16.000000	0.000000
2371.072621	-0.072690	0.551135	0.100482	80.508766	-14.041109	76.271088	1.311359	0.000000	4.824970	0.000000	0.000000	0.000000	-0.604482	0.312302	-0.775500	0.000000	0.000000	3.000000	16.000000	0.000000
2371.075954	-0.074733	0.552130	0.098044	80.508766	-14.041109	76.271088	1.311359	0.000000	4.824970	0.000000	0.000000	0.000000	-0.612671	0.298301	-0.731654	0.000000	0.000000	3.000000	16.000000	0.000000
2371.079287	-0.074733	0.552130	0.098044	80.508766	-14.041109	76.271088	1.311359	0.000000	4.824970	0.000000	0.000000	0.000000	-0.612671	0.298301	-0.731654	0.000000	0.000000	3.000000	16.000000	0.000000
2371.082621	-0.074733	0.552130	0.098044	80.582428	-11.173948	78.535393	1.247812	0.000000	4.841794	0.000000	0.000000	0.000000	-0.612671	0.298301	-0.731654	0.000000	0.000000	3.000000	16.000000	0.000000
2371.085954	-0.076766	0.553096	0.095673	80.582428	-11.173948	78.535393	1.247812	0.000000	4.841794	0.000000	0.000000	0.000000	-0.610112	0.290061	-0.711018	0.000000	0.000000	3.000000	16.000000	0.000000
2371.089287	-0.076766	0.553096	0.095673	80.582428	-11.173948	78.535393	1.247812	0.000000	4.841794	0.000000	0.000000	0.000000	-0.610112	0.290061	-0.711018	0.000000	0.000000	3.000000	16.000000	0.000000
2371.092621	-0.076766	0.553096	0.095673	80.619125	-8.672092	80.537544	1.161688	0.000000	4.783674	0.000000	0.000000	0.000000	-0.610112	0.290061	-0.711018	0.000000	0.000000	3.000000	16.000000	0.000000
2371.095954	-0.078762	0.554000	0.093343	80.619125	-8.672092	80.537544	1.161688	0.000000	4.783674	0.000000	0.000000	0.000000	-0.598592	0.270948	-0.699015	0.000000	0.000000	3.000000	16.000000	0.000000
2371.099287	-0.078762	0.554000	0.093343	80.619125	-8.672092	80.537544	1.161688	0.000000	4.783674	0.000000	0.000000	0.000000	-0.598592	0.270948	-0.699015	0.000000	0.000000	3.000000	16.000000	0.000000
2371.102621	-0.078762	0.554000	0.093343	80.630028	-6.588058	82.309532	1.061923	0.000000	4.667172	0.000000	0.000000	0.000000	-0.598592	0.270948	-0.699015	0.000000	0.000000	3.000000	16.000000	0.000000
2371.105954	-0.080810	0.554902	0.091131	80.630028	-6.588058	82.309532	1.061923	0.000000	4.667172	0.000000	0.000000	0.000000	-0.614665	0.270858	-0.663812	0.000000	0.000000	3.000000	16.000000	0.000000
2371.109287	-0.080810	0.554902	0.091131	80.630028	-6.588058	82.309532	1.061923	0.000000	4.667172	0.000000	0.000000	0.000000	-0.614665	0.270858	-0.663812	0.000000	0.000000	3.000000	16.000000	0.000000
2371.112621	-0.080810	0.554902	0.091131	80.614685	-4.864678	83.961021	0.959479	0.000000	4.556536	0.000000	0.000000	0.000000	-0.614665	0.270858	-0.663812	0.000000	0.000000	3.000000	16.000000	0.000000
2371.115954	-0.082985	0.555829	0.088980	80.614685	-4.864678	83.961021	0.959479	0.000000	4.556536	0.000000	0.000000	0.000000	-0.652415	0.278092	-0.645272	0.000000	0.000000	3.000000	16.000000	0.000000
2371.119287	-0.082985	0.555829	0.088980	80.614685	-4.864678	83.961021	0.959479	0.000000	4.556536	0.000000	0.000000	0.000000	-0.652415	0.278092	-0.645272	0.000000	0.000000	3.000000	16.000000	0.000000
2371.122621	-0.082985	0.555829	0.088980	80.578064	-3.400620	85.458313	0.850743	0.000000	4.448991	0.000000	0.000000	0.000000	-0.652415	0.278092	-0.645272	0.000000	0.000000	3.000000	16.000000	0.000000
2371.125954	-0.085272	0.556765	0.086976	80.578064	-3.400620	85.458313	0.850743	0.000000	4.448991	0.000000	0.000000	0.000000	-0.686189	0.280701	-0.601240	0.000000	0.000000	3.000000	16.000000	0.000000
2371.129287	-0.085272	0.556765	0.086976	80.578064	-3.400620	85.458313	0.850743	0.000000	4.448991	0.000000	0.000000	0.000000	-0.686189	0.280701	-0.601240	0.000000	0.000000	3.000000	16.000000	0.000000
2371.132621	-0.085272	0.556765	0.086976	80.529892	-2.027483	86.726181	0.736378	0.000000	4.348784	0.000000	0.000000	0.000000	-0.686189	0.280701	-0.601240	0.000000	0.000000	3.000000	16.000000	0.000000
2371.135954	-0.087595	0.557662	0.085119	80.529892	-2.027483	86.726181	0.736378	0.000000	4.348784	0.000000	0.000000	0.000000	-0.696652	0.269146	-0.557048	0.000000	0.000000	3.000000	16.000000	0.000000
2371.139287	-0.087595	0.557662	0.085119	80.529892	-2.027483	86.726181	0.736378	0.000000	4.348784	0.000000	0.000000	0.000000	-0.696652	0.269146	-0.557048	0.000000	0.000000	3.000000	16.000000	0.000000
2371.142621	-0.087595	0.557662	0.085119	80.462318	-0.447688	88.105408	0.620269	0.000000	4.255943	0.000000	0.000000	0.000000	-0.696652	0.269146	-0.557048	0.000000	0.000000	3.000000	16.000000	0.000000
2371.145954	-0.089952	0.558474	0.083399	80.462318	-0.447688	88.105408	0.620269	0.000000	4.255943	0.000000	0.000000	0.000000	-0.707194	0.243489	-0.516102	0.000000	0.000000	3.000000	16.000000	0.000000
2371.149287	-0.089952	0.558474	0.083399	80.462318	-0.447688	88.105408	0.620269	0.000000	4.255943	0.000000	0.000000	0.000000	-0.707194	0.243489	-0.516102	0.000000	0.000000	3.000000	16.000000	0.000000
2371.152621	-0.089952	0.558474	0.083399	80.369690	1.531737	89.875618	0.502403	0.000000	4.169926	0.000000	0.000000	0.000000	-0.707194	0.243489	-0.516102	0.000000	0.000000	3.000000	16.000000	0.000000
2371.155954	-0.092256	0.559187	0.081751	80.369690	1.531737	89.875618	0.502403	0.000000	4.169926	0.000000	0.000000	0.000000	-0.691361	0.213956	-0.494190	0.000000	0.000000	3.000000	16.000000	0.000000
2371.159287	-0.092256	0.559187	0.081751	80.369690	1.531737	89.875618	0.502403	0.000000	4.169926	0.000000	0.000000	0.000000	-0.691361	0.213956	-0.494190	0.000000	0.000000	3.000000	16.000000	0.000000
2371.162621	-0.092256	0.559187	0.081751	80.257370	3.770138	92.040451	0.387176	0.000000	4.087561	0.000000	0.000000	0.000000	-0.691361	0.213956	-0.494190	0.000000	0.000000	3.000000	16.000000	0.000000
2371.165954	-0.094580	0.559796	0.080126	80.257370	3.770138	92.040451	0.387176	0.000000	4.087561	0.000000	0.000000	0.000000	-0.696926	0.182543	-0.487507	0.000000	0.000000	3.000000	16.000000	0.000000
2371.169287	-0.094580	0.559796	0.080126	80.257370	3.770138	92.040451	0.387176	0.000000	4.087561	0.000000	0.000000	0.000000	-0.696926	0.182543	-0.487507	0.000000	0.000000	3.000000	16.000000	0.000000
2371.172621	-0.094580	0.559796	0.080126	80.140327	5.997057	94.223030	0.271022	0.000000	4.006310	0.000000	0.000000	0.000000	-0.696926	0.182543	-0.487507	0.000000	0.000000	3.000000	16.000000	0.000000
2371.175954	-0.096886	0.560274	0.078473	80.140327	5.997057	94.223030	0.271022	0.000000	4.006310	0.000000	0.000000	0.000000	-0.691978	0.143565	-0.495879	0.000000	0.000000	3.000000	16.000000	0.000000
2371.179287	-0.096886	0.560274	0.078473	80.140327	5.997057	94.223030	0.271022	0.000000	4.006310	0.000000	0.000000	0.000000	-0.691978	0.143565	-0.495879	0.000000	0.000000	3.000000	16.000000	0.000000
2371.182621	-0.096886	0.560274	0.078473	80.067047	7.982996	96.153053	0.155692	0.000000	3.923664	0.000000	0.000000	0.000000	-0.691978	0.143565	-0.495879	0.000000	0.000000	3.000000	16.000000	0.000000
2371.185954	-0.099162	0.560609	0.076716	80.067047	7.982996	96.153053	0.155692	0.000000	3.923664	0.000000	0.000000	0.000000	-0.682675	0.100319	-0.527210	0.000000	0.000000	3.000000	16.000000	0.000000
2371.189287	-0.099162	0.560609	0.076716	80.067047	7.982996	96.153053	0.155692	0.000000	3.923664	0.000000	0.000000	0.000000	-0.682675	0.100319	-0.527210	0.000000	0.000000	3.000000	16.000000	0.000000
2371.192621	-0.099162	0.560609	0.076716	80.063957	9.458149	97.509460	0.041913	0.000000	3.835795	0.000000	0.000000	0.000000	-0.682675	0.100319	-0.527210	0.000000	0.000000	3.000000	16.000000	0.000000
2371.195954	-0.101394	0.560773	0.074799	80.063957	9.458149	97.509460	0.041913	0.000000	3.835795	0.000000	0.000000	0.000000	-0.669809	0.049388	-0.574948	0.000000	0.000000	3.000000	16.000000	0.000000
2371.199287	-0.101394	0.560773	0.074799	80.063957	9.458149	97.509460	0.041913	0.000000	3.835795	0.000000	0.000000	0.000000	-0.669809	0.049388	-0.574948	0.000000	0.000000	3.000000	16.000000	0.000000
2371.202621	-0.101394	0.560773	0.074799	80.107254	10.259365	98.073669	-0.069721	0.000000	3.739970	0.000000	0.000000	0.000000	-0.669809	0.049388	-0.574948	0.000000	0.000000	3.000000	16.000000	0.000000
2371.205954	-0.103570	0.560842	0.072794	80.107254	10.259365	98.073669	-0.069721	0.000000	3.739970	0.000000	0.000000	0.000000	-0.652579	0.020800	-0.601479	0.000000	0.000000	3.000000	16.000000	0.000000
2371.209287	-0.103570	0.560842	0.072794	80.107254	10.259365	98.073669	-0.069721	0.000000	3.739970	0.000000	0.000000	0.000000	-0.652579	0.020800	-0.601479	0.000000	0.000000	3.000000	16.000000	0.000000
2371.212621	-0.103570	0.560842	0.072794	80.178108	10.372684	98.020164	-0.178485	0.000000	3.639724	0.000000	0.000000	0.000000	-0.652579	0.020800	-0.601479	0.000000	0.000000	3.000000	16.000000	0.000000
2371.215954	-0.105790	0.560835	0.070698	80.178108	10.372684	98.020164	-0.178485	0.000000	3.639724	0.000000	0.000000	0.000000	-0.666110	-0.002102	-0.629009	0.000000	0.000000	3.000000	16.000000	0.000000
2371.219287	-0.105790	0.560835	0.070698	80.178108	10.372684	98.020164	-0.178485	0.000000	3.639724	0.000000	0.000000	0.000000	-0.666110	-0.002102	-0.629009	0.000000	0.000000	3.000000	16.000000	0.000000
2371.222621	-0.105790	0.560835	0.070698	80.259483	10.286532	97.964172	-0.289503	0.000000	3.534889	0.000000	0.000000	0.000000	-0.666110	-0.002102	-0.629009	0.000000	0.000000	3.000000	16.000000	0.000000
2371.225954	-0.107999	0.560863	0.068623	80.259483	10.286532	97.964172	-0.289503	0.000000	3.534889	0.000000	0.000000	0.000000	-0.662681	0.008303	-0.622547	0.000000	0.000000	3.000000	16.000000	0.000000
2371.229287	-0.107999	0.560863	0.068623	80.259483	10.286532	97.964172	-0.289503	0.000000	3.534889	0.000000	0.000000	0.000000	-0.662681	0.008303	-0.622547	0.000000	0.000000	3.000000	16.000000	0.000000
2371.232621	-0.107999	0.560863	0.068623	80.340134	10.214052	97.952751	-0.399950	0.000000	3.431131	0.000000	0.000000	0.000000	-0.662681	0.008303	-0.622547	0.000000	0.000000	3.000000	16.000000	0.000000
2371.235954	-0.110179	0.560856	0.066608	80.340134	10.214052	97.952751	-0.399950	0.000000	3.431131	0.000000	0.000000	0.000000	-0.654017	-0.002118	-0.604518	0.000000	0.000000	3.000000	16.000000	0.000000
2371.239287	-0.110179	0.560856	0.066608	80.340134	10.214052	97.952751	-0.399950	0.000000	3.431131	0.000000	0.000000	0.000000	-0.654017	-0.002118	-0.604518	0.000000	0.000000	3.000000	16.000000	0.000000
2371.242621	-0.110179	0.560856	0.066608	80.420326	10.193708	97.823814	-0.508953	0.000000	3.330378	0.000000	0.000000	0.000000	-0.654017	-0.002118	-0.604518	0.000000	0.000000	3.000000	16.000000	0.000000
2371.245954	-0.112318	0.560818	0.064593	80.420326	10.193708	97.823814	-0.508953	0.000000	3.330378	0.000000	0.000000	0.000000	-0.641806	-0.011489	-0.604513	0.000000	0.000000	3.000000	16.000000	0.000000
2371.249287	-0.112318	0.560818	0.064593	80.420326	10.193708	97.823814	-0.508953	0.000000	3.330378	0.000000	0.000000	0.000000	-0.641806	-0.011489	-0.604513	0.000000	0.000000	3.000000	16.000000	0.000000
2371.252621	-0.112318	0.560818	0.064593	80.490723	10.336168	97.679932	-0.615920	0.000000	3.229626	0.000000	0.000000	0.000000	-0.641806	-0.011489	-0.604513	0.000000	0.000000	3.000000	16.000000	0.000000
2371.255954	-0.114427	0.560727	0.062622	80.490723	10.336168	97.679932	-0.615920	0.000000	3.229626	0.000000	0.000000	0.000000	-0.632593	-0.027182	-0.591169	0.000000	0.000000	3.000000	16.000000	0.000000
2371.259287	-0.114427	0.560727	0.062622	80.490723	10.336168	97.679932	-0.615920	0.000000	3.229626	0.000000	0.000000	0.000000	-0.632593	-0.027182	-0.591169	0.000000	0.000000	3.000000	16.000000	0.000000
2371.262621	-0.114427	0.560727	0.062622	80.546867	10.723770	97.969116	-0.721352	0.000000	3.131098	0.000000	0.000000	0.000000	-0.632593	-0.027182	-0.591169	0.000000	0.000000	3.000000	16.000000	0.000000
2371.265954	-0.116541	0.560588	0.060625	80.546867	10.723770	97.969116	-0.721352	0.000000	3.131098	0.000000	0.000000	0.000000	-0.634326	-0.041823	-0.599201	0.000000	0.000000	3.000000	16.000000	0.000000
2371.269287	-0.116541	0.560588	0.060625	80.546867	10.723770	97.969116	-0.721352	0.000000	3.131098	0.000000	0.000000	0.000000	-0.634326	-0.041823	-0.599201	0.000000	0.000000	3.000000	16.000000	0.000000
2371.272621	-0.116541	0.560588	0.060625	80.595642	11.305450	98.807701	-0.827073	0.000000	3.031231	0.000000	0.000000	0.000000	-0.634326	-0.041823	-0.599201	0.000000	0.000000	3.000000	16.000000	0.000000
2371.275954	-0.118618	0.560413	0.058523	80.595642	11.305450	98.807701	-0.827073	0.000000	3.031231	0.000000	0.000000	0.000000	-0.622846	-0.052312	-0.630428	0.000000	0.000000	3.000000	16.000000	0.000000
2371.279287	-0.118618	0.560413	0.058523	80.595642	11.305450	98.807701	-0.827073	0.000000	3.031231	0.000000	0.000000	0.000000	-0.622846	-0.052312	-0.630428	0.000000	0.000000	3.000000	16.000000	0.000000
2371.282621	-0.118618	0.560413	0.058523	80.646194	12.010067	99.845261	-0.930881	0.000000	2.926160	0.000000	0.000000	0.000000	-0.622846	-0.052312	-0.630428	0.000000	0.000000	3.000000	16.000000	0.000000
2371.285954	-0.120592	0.560178	0.056274	80.646194	12.010067	99.845261	-0.930881	0.000000	2.926160	0.000000	0.000000	0.000000	-0.592410	-0.070633	-0.674784	0.000000	0.000000	3.000000	16.000000	0.000000
2371.289287	-0.120592	0.560178	0.056274	80.646194	12.010067	99.845261	-0.930881	0.000000	2.926160	0.000000	0.000000	0.000000	-0.592410	-0.070633	-0.674784	0.000000	0.000000	3.000000	16.000000	0.000000
2371.292621	-0.120592	0.560178	0.056274	80.704536	12.721360	100.703194	-1.029616	0.000000	2.813696	0.000000	0.000000	0.000000	-0.592410	-0.070633	-0.674784	0.000000	0.000000	3.000000	16.000000	0.000000
2371.295954	-0.122339	0.559863	0.053890	80.704536	12.721360	100.703194	-1.029616	0.000000	2.813696	0.000000	0.000000	0.000000	-0.523889	-0.094410	-0.715296	0.000000	0.000000	3.000000	16.000000	0.000000
2371.299287	-0.122339	0.559863	0.053890	80.704536	12.721360	100.703194	-1.029616	0.000000	2.813696	0.000000	0.000000	0.000000	-0.523889	-0.094410	-0.715296	0.000000	0.000000	3.000000	16.000000	0.000000
2371.302621	-0.122339	0.559863	0.053890	80.704323	12.925608	100.808426	-1.116931	0.000000	2.694480	0.000000	0.000000	0.000000	-0.523889	-0.094410	-0.715296	0.000000	0.000000	3.000000	16.000000	0.000000
2371.305954	-0.123847	0.559462	0.051333	80.704323	12.925608	100.808426	-1.116931	0.000000	2.694480	0.000000	0.000000	0.000000	-0.452522	-0.120443	-0.767020	0.000000	0.000000	3.000000	16.000000	0.000000
2371.309287	-0.123847	0.559462	0.051333	80.704323	12.925608	100.808426	-1.116931	0.000000	2.694480	0.000000	0.000000	0.000000	-0.452522	-0.120443	-0.767020	0.000000	0.000000	3.000000	16.000000	0.000000
2371.312621	-0.123847	0.559462	0.051333	80.506615	11.901030	99.666061	-1.192351	0.000000	2.566643	0.000000	0.000000	0.000000	-0.452522	-0.120443	-0.767020	0.000000	0.000000	3.000000	16.000000	0.000000
2371.315954	-0.125161	0.559098	0.048782	80.506615	11.901030	99.666061	-1.192351	0.000000	2.566643	0.000000	0.000000	0.000000	-0.394254	-0.109088	-0.765246	0.000000	0.000000	3.000000	16.000000	0.000000
2371.319287	-0.125161	0.559098	0.048782	80.506615	11.901030	99.666061	-1.192351	0.000000	2.566643	0.000000	0.000000	0.000000	-0.394254	-0.109088	-0.765246	0.000000	0.000000	3.000000	16.000000	0.000000
2371.322621	-0.125161	0.559098	0.048782	80.074417	10.100689	98.084885	-1.258061	0.000000	2.439102	0.000000	0.000000	0.000000	-0.394254	-0.109088	-0.765246	0.000000	0.000000	3.000000	16.000000	0.000000
2371.325954	-0.126370	0.558769	0.046281	80.074417	10.100689	98.084885	-1.258061	0.000000	2.439102	0.000000	0.000000	0.000000	-0.362728	-0.098670	-0.750170	0.000000	0.000000	3.000000	16.000000	0.000000
2371.329287	-0.126370	0.558769	0.046281	80.074417	10.100689	98.084885	-1.258061	0.000000	2.439102	0.000000	0.000000	0.000000	-0.362728	-0.098670	-0.750170	0.000000	0.000000	3.000000	16.000000	0.000000
2371.332621	-0.126370	0.558769	0.046281	79.481972	7.854749	96.040810	-1.318516	0.000000	2.314074	0.000000	0.000000	0.000000	-0.362728	-0.098670	-0.750170	0.000000	0.000000	3.000000	16.000000	0.000000
2371.335954	-0.127576	0.558493	0.043825	79.481972	7.854749	96.040810	-1.318516	0.000000	2.314074	0.000000	0.000000	0.000000	-0.361561	-0.082874	-0.737037	0.000000	0.000000	3.000000	16.000000	0.000000
2371.339287	-0.127576	0.558493	0.043825	79.481972	7.854749	96.040810	-1.318516	0.000000	2.314074	0.000000	0.000000	0.000000	-0.361561	-0.082874	-0.737037	0.000000	0.000000	3.000000	16.000000	0.000000
2371.342621	-0.127576	0.558493	0.043825	78.810616	5.372872	93.704727	-1.378776	0.000000	2.191234	0.000000	0.000000	0.000000	-0.361561	-0.082874	-0.737037	0.000000	0.000000	3.000000	16.000000	0.000000
2371.345954	-0.128869	0.558223	0.041376	78.810616	5.372872	93.704727	-1.378776	0.000000	2.191234	0.000000	0.000000	0.000000	-0.388087	-0.081054	-0.734555	0.000000	0.000000	3.000000	16.000000	0.000000
2371.349287	-0.128869	0.558223	0.041376	78.810616	5.372872	93.704727	-1.378776	0.000000	2.191234	0.000000	0.000000	0.000000	-0.388087	-0.081054	-0.734555	0.000000	0.000000	3.000000	16.000000	0.000000
2371.352621	-0.128869	0.558223	0.041376	78.143860	2.902310	91.314423	-1.443457	0.000000	2.068809	0.000000	0.000000	0.000000	-0.388087	-0.081054	-0.734555	0.000000	0.000000	3.000000	16.000000	0.000000
2371.355954	-0.130225	0.557987	0.038936	78.143860	2.902310	91.314423	-1.443457	0.000000	2.068809	0.000000	0.000000	0.000000	-0.406840	-0.070823	-0.731969	0.000000	0.000000	3.000000	16.000000	0.000000
2371.359287	-0.130225	0.557987	0.038936	78.143860	2.902310	91.314423	-1.443457	0.000000	2.068809	0.000000	0.000000	0.000000	-0.406840	-0.070823	-0.731969	0.000000	0.000000	3.000000	16.000000	0.000000
2371.362621	-0.130225	0.557987	0.038936	77.490746	0.602587	89.061974	-1.511264	0.000000	1.946814	0.000000	0.000000	0.000000	-0.406840	-0.070823	-0.731969	0.000000	0.000000	3.000000	16.000000	0.000000
2371.365954	-0.131662	0.557767	0.036482	77.490746	0.602587	89.061974	-1.511264	0.000000	1.946814	0.000000	0.000000	0.000000	-0.431088	-0.066023	-0.736395	0.000000	0.000000	3.000000	16.000000	0.000000
2371.369287	-0.131662	0.557767	0.036482	77.490746	0.602587	89.061974	-1.511264	0.000000	1.946814	0.000000	0.000000	0.000000	-0.431088	-0.066023	-0.736395	0.000000	0.000000	3.000000	16.000000	0.000000
2371.372621	-0.131662	0.557767	0.036482	76.854050	-1.305051	87.228020	-1.583112	0.000000	1.824081	0.000000	0.000000	0.000000	-0.431088	-0.066023	-0.736395	0.000000	0.000000	3.000000	16.000000	0.000000
2371.375954	-0.133093	0.557626	0.034065	76.854050	-1.305051	87.228020	-1.583112	0.000000	1.824081	0.000000	0.000000	0.000000	-0.429299	-0.042192	-0.724916	0.000000	0.000000	3.000000	16.000000	0.000000
2371.379287	-0.133093	0.557626	0.034065	76.854050	-1.305051	87.228020	-1.583112	0.000000	1.824081	0.000000	0.000000	0.000000	-0.429299	-0.042192	-0.724916	0.000000	0.000000	3.000000	16.000000	0.000000
2371.382621	-0.133093	0.557626	0.034065	76.232681	-2.727991	85.957352	-1.654663	0.000000	1.703262	0.000000	0.000000	0.000000	-0.429299	-0.042192	-0.724916	0.000000	0.000000	3.000000	16.000000	0.000000
2371.385954	-0.134468	0.557546	0.031683	76.232681	-2.727991	85.957352	-1.654663	0.000000	1.703262	0.000000	0.000000	0.000000	-0.412365	-0.023924	-0.714558	0.000000	0.000000	3.000000	16.000000	0.000000
2371.389287	-0.134468	0.557546	0.031683	76.232681	-2.727991	85.957352	-1.654663	0.000000	1.703262	0.000000	0.000000	0.000000	-0.412365	-0.023924	-0.714558	0.000000	0.000000	3.000000	16.000000	0.000000
2371.392621	-0.134468	0.557546	0.031683	75.637718	-3.761019	85.139801	-1.723391	0.000000	1.584169	0.000000	0.000000	0.000000	-0.412365	-0.023924	-0.714558	0.000000	0.000000	3.000000	16.000000	0.000000
2371.395954	-0.135687	0.557464	0.029334	75.637718	-3.761019	85.139801	-1.723391	0.000000	1.584169	0.000000	0.000000	0.000000	-0.365651	-0.024773	-0.704814	0.000000	0.000000	3.000000	16.000000	0.000000
2371.399287	-0.135687	0.557464	0.029334	75.637718	-3.761019	85.139801	-1.723391	0.000000	1.584169	0.000000	0.000000	0.000000	-0.365651	-0.024773	-0.704814	0.000000	0.000000	3.000000	16.000000	0.000000
2371.402621	-0.135687	0.557464	0.029334	75.097908	-4.596997	84.505569	-1.784333	0.000000	1.466700	0.000000	0.000000	0.000000	-0.365651	-0.024773	-0.704814	0.000000	0.000000	3.000000	16.000000	0.000000
2371.405954	-0.136723	0.557388	0.027003	75.097908	-4.596997	84.505569	-1.784333	0.000000	1.466700	0.000000	0.000000	0.000000	-0.310756	-0.022712	-0.699422	0.000000	0.000000	3.000000	16.000000	0.000000
2371.409287	-0.136723	0.557388	0.027003	75.097908	-4.596997	84.505569	-1.784333	0.000000	1.466700	0.000000	0.000000	0.000000	-0.310756	-0.022712	-0.699422	0.000000	0.000000	3.000000	16.000000	0.000000
2371.412621	-0.136723	0.557388	0.027003	74.603256	-5.362401	83.924362	-1.836125	0.000000	1.350129	0.000000	0.000000	0.000000	-0.310756	-0.022712	-0.699422	0.000000	0.000000	3.000000	16.000000	0.000000
2371.415954	-0.137617	0.557328	0.024655	74.603256	-5.362401	83.924362	-1.836125	0.000000	1.350129	0.000000	0.000000	0.000000	-0.268309	-0.017837	-0.704272	0.000000	0.000000	3.000000	16.000000	0.000000
2371.419287	-0.137617	0.557328	0.024655	74.603256	-5.362401	83.924362	-1.836125	0.000000	1.350129	0.000000	0.000000	0.000000	-0.268309	-0.017837	-0.704272	0.000000	0.000000	3.000000	16.000000	0.000000
2371.422621	-0.137617	0.557328	0.024655	74.148941	-6.090445	83.347519	-1.880844	0.000000	1.232751	0.000000	0.000000	0.000000	-0.268309	-0.017837	-0.704272	0.000000	0.000000	3.000000	16.000000	0.000000
2371.425954	-0.138475	0.557382	0.022396	74.148941	-6.090445	83.347519	-1.880844	0.000000	1.232751	0.000000	0.000000	0.000000	-0.257417	0.015939	-0.677737	0.000000	0.000000	3.000000	16.000000	0.000000
2371.429287	-0.138475	0.557382	0.022396	74.148941	-6.090445	83.347519	-1.880844	0.000000	1.232751	0.000000	0.000000	0.000000	-0.257417	0.015939	-0.677737	0.000000	0.000000	3.000000	16.000000	0.000000
2371.432621	-0.138475	0.557382	0.022396	73.718460	-6.747504	82.849716	-1.923746	0.000000	1.119795	0.000000	0.000000	0.000000	-0.257417	0.015939	-0.677737	0.000000	0.000000	3.000000	16.000000	0.000000
2371.435954	-0.139404	0.557600	0.020250	73.718460	-6.747504	82.849716	-1.923746	0.000000	1.119795	0.000000	0.000000	0.000000	-0.278596	0.065412	-0.643752	0.000000	0.000000	3.000000	16.000000	0.000000
2371.439287	-0.139404	0.557600	0.020250	73.718460	-6.747504	82.849716	-1.923746	0.000000	1.119795	0.000000	0.000000	0.000000	-0.278596	0.065412	-0.643752	0.000000	0.000000	3.000000	16.000000	0.000000
2371.442621	-0.139404	0.557600	0.020250	73.305458	-7.301006	82.486450	-1.970179	0.000000	1.012503	0.000000	0.000000	0.000000	-0.278596	0.065412	-0.643752	0.000000	0.000000	3.000000	16.000000	0.000000
2371.445954	-0.140447	0.557926	0.018283	73.305458	-7.301006	82.486450	-1.970179	0.000000	1.012503	0.000000	0.000000	0.000000	-0.313114	0.098055	-0.590237	0.000000	0.000000	3.000000	16.000000	0.000000
2371.449287	-0.140447	0.557926	0.018283	73.305458	-7.301006	82.486450	-1.970179	0.000000	1.012503	0.000000	0.000000	0.000000	-0.313114	0.098055	-0.590237	0.000000	0.000000	3.000000	16.000000	0.000000
2371.452621	-0.140447	0.557926	0.018283	72.924072	-7.785714	82.189323	-2.022364	0.000000	0.914130	0.000000	0.000000	0.000000	-0.313114	0.098055	-0.590237	0.000000	0.000000	3.000000	16.000000	0.000000
2371.455954	-0.141450	0.558362	0.016540	72.924072	-7.785714	82.189323	-2.022364	0.000000	0.914130	0.000000	0.000000	0.000000	-0.300771	0.130804	-0.522728	0.000000	0.000000	3.000000	16.000000	0.000000
2371.459287	-0.141450	0.558362	0.016540	72.924072	-7.785714	82.189323	-2.022364	0.000000	0.914130	0.000000	0.000000	0.000000	-0.300771	0.130804	-0.522728	0.000000	0.000000	3.000000	16.000000	0.000000
2371.462621	-0.141450	0.558362	0.016540	72.590431	-8.183579	81.967491	-2.072493	0.000000	0.827009	0.000000	0.000000	0.000000	-0.300771	0.130804	-0.522728	0.000000	0.000000	3.000000	16.000000	0.000000
2371.465954	-0.142387	0.558891	0.015013	72.590431	-8.183579	81.967491	-2.072493	0.000000	0.827009	0.000000	0.000000	0.000000	-0.281032	0.158424	-0.458123	0.000000	0.000000	3.000000	16.000000	0.000000
2371.469287	-0.142387	0.558891	0.015013	72.590431	-8.183579	81.967491	-2.072493	0.000000	0.827009	0.000000	0.000000	0.000000	-0.281032	0.158424	-0.458123	0.000000	0.000000	3.000000	16.000000	0.000000
2371.472621	-0.142387	0.558891	0.015013	72.337448	-8.419582	81.915672	-2.119332	0.000000	0.750655	0.000000	0.000000	0.000000	-0.281032	0.158424	-0.458123	0.000000	0.000000	3.000000	16.000000	0.000000
2371.475954	-0.143172	0.559484	0.013734	72.337448	-8.419582	81.915672	-2.119332	0.000000	0.750655	0.000000	0.000000	0.000000	-0.235752	0.178138	-0.383619	0.000000	0.000000	3.000000	16.000000	0.000000
2371.479287	-0.143172	0.559484	0.013734	72.337448	-8.419582	81.915672	-2.119332	0.000000	0.750655	0.000000	0.000000	0.000000	-0.235752	0.178138	-0.383619	0.000000	0.000000	3.000000	16.000000	0.000000
2371.482621	-0.143172	0.559484	0.013734	72.264030	-8.452560	82.046776	-2.158624	0.000000	0.686718	0.000000	0.000000	0.000000	-0.235752	0.178138	-0.383619	0.000000	0.000000	3.000000	16.000000	0.000000
2371.485954	-0.143737	0.560110	0.012623	72.264030	-8.452560	82.046776	-2.158624	0.000000	0.686718	0.000000	0.000000	0.000000	-0.169253	0.187705	-0.333285	0.000000	0.000000	3.000000	16.000000	0.000000
2371.489287	-0.143737	0.560110	0.012623	72.264030	-8.452560	82.046776	-2.158624	0.000000	0.686718	0.000000	0.000000	0.000000	-0.169253	0.187705	-0.333285	0.000000	0.000000	3.000000	16.000000	0.000000
2371.492621	-0.143737	0.560110	0.012623	72.371384	-8.389388	82.199966	-2.186832	0.000000	0.631171	0.000000	0.000000	0.000000	-0.169253	0.187705	-0.333285	0.000000	0.000000	3.000000	16.000000	0.000000
2371.495954	-0.144037	0.560724	0.011615	72.371384	-8.389388	82.199966	-2.186832	0.000000	0.631171	0.000000	0.000000	0.000000	-0.090057	0.184172	-0.302484	0.000000	0.000000	3.000000	16.000000	0.000000
2371.499287	-0.144037	0.560724	0.011615	72.371384	-8.389388	82.199966	-2.186832	0.000000	0.631171	0.000000	0.000000	0.000000	-0.090057	0.184172	-0.302484	0.000000	0.000000	3.000000	16.000000	0.000000
2371.502621	-0.144037	0.560724	0.011615	72.608635	-8.244713	82.385773	-2.201841	0.000000	0.580757	0.000000	0.000000	0.000000	-0.090057	0.184172	-0.302484	0.000000	0.000000	3.000000	16.000000	0.000000
2371.505954	-0.144169	0.561300	0.010620	72.608635	-8.244713	82.385773	-2.201841	0.000000	0.580757	0.000000	0.000000	0.000000	-0.039552	0.172753	-0.298546	0.000000	0.000000	3.000000	16.000000	0.000000
2371.509287	-0.144169	0.561300	0.010620	72.608635	-8.244713	82.385773	-2.201841	0.000000	0.580757	0.000000	0.000000	0.000000	-0.039552	0.172753	-0.298546	0.000000	0.000000	3.000000	16.000000	0.000000
2371.512621	-0.144169	0.561300	0.010620	72.879158	-8.053953	82.595924	-2.208434	0.000000	0.530999	0.000000	0.000000	0.000000	-0.039552	0.172753	-0.298546	0.000000	0.000000	3.000000	16.000000	0.000000
2371.515954	-0.144167	0.561846	0.009670	72.879158	-8.053953	82.595924	-2.208434	0.000000	0.530999	0.000000	0.000000	0.000000	0.000418	0.163972	-0.284870	0.000000	0.000000	3.000000	16.000000	0.000000
2371.519287	-0.144167	0.561846	0.009670	72.879158	-8.053953	82.595924	-2.208434	0.000000	0.530999	0.000000	0.000000	0.000000	0.000418	0.163972	-0.284870	0.000000	0.000000	3.000000	16.000000	0.000000
2371.522621	-0.144167	0.561846	0.009670	73.133842	-7.893178	82.751457	-2.208364	0.000000	0.483521	0.000000	0.000000	0.000000	0.000418	0.163972	-0.284870	0.000000	0.000000	3.000000	16.000000	0.000000
2371.525954	-0.144066	0.562355	0.008714	73.133842	-7.893178	82.751457	-2.208364	0.000000	0.483521	0.000000	0.000000	0.000000	0.030475	0.152581	-0.286998	0.000000	0.000000	3.000000	16.000000	0.000000
2371.529287	-0.144066	0.562355	0.008714	73.133842	-7.893178	82.751457	-2.208364	0.000000	0.483521	0.000000	0.000000	0.000000	0.030475	0.152581	-0.286998	0.000000	0.000000	3.000000	16.000000	0.000000
2371.532621	-0.144066	0.562355	0.008714	73.354454	-7.894448	82.676109	-2.203285	0.000000	0.435688	0.000000	0.000000	0.000000	0.030475	0.152581	-0.286998	0.000000	0.000000	3.000000	16.000000	0.000000
2371.535954	-0.143898	0.562790	0.007703	73.354454	-7.894448	82.676109	-2.203285	0.000000	0.435688	0.000000	0.000000	0.000000	0.050264	0.130535	-0.303307	0.000000	0.000000	3.000000	16.000000	0.000000
2371.539287	-0.143898	0.562790	0.007703	73.354454	-7.894448	82.676109	-2.203285	0.000000	0.435688	0.000000	0.000000	0.000000	0.050264	0.130535	-0.303307	0.000000	0.000000	3.000000	16.000000	0.000000
2371.542621	-0.143898	0.562790	0.007703	73.542114	-8.092916	82.338440	-2.194908	0.000000	0.385137	0.000000	0.000000	0.000000	0.050264	0.130535	-0.303307	0.000000	0.000000	3.000000	16.000000	0.000000
2371.545954	-0.143781	0.563214	0.006700	73.542114	-8.092916	82.338440	-2.194908	0.000000	0.385137	0.000000	0.000000	0.000000	0.035224	0.127113	-0.300944	0.000000	0.000000	3.000000	16.000000	0.000000
2371.549287	-0.143781	0.563214	0.006700	73.542114	-8.092916	82.338440	-2.194908	0.000000	0.385137	0.000000	0.000000	0.000000	0.035224	0.127113	-0.300944	0.000000	0.000000	3.000000	16.000000	0.000000
2371.552621	-0.143781	0.563214	0.006700	73.682236	-8.455069	81.794411	-2.189038	0.000000	0.334979	0.000000	0.000000	0.000000	0.035224	0.127113	-0.300944	0.000000	0.000000	3.000000	16.000000	0.000000
2371.555954	-0.143717	0.563573	0.005716	73.682236	-8.455069	81.794411	-2.189038	0.000000	0.334979	0.000000	0.000000	0.000000	0.019237	0.107862	-0.295222	0.000000	0.000000	3.000000	16.000000	0.000000
2371.559287	-0.143717	0.563573	0.005716	73.682236	-8.455069	81.794411	-2.189038	0.000000	0.334979	0.000000	0.000000	0.000000	0.019237	0.107862	-0.295222	0.000000	0.000000	3.000000	16.000000	0.000000
2371.562621	-0.143717	0.563573	0.005716	73.776413	-8.873027	81.188423	-2.185832	0.000000	0.285775	0.000000	0.000000	0.000000	0.019237	0.107862	-0.295222	0.000000	0.000000	3.000000	16.000000	0.000000
2371.565954	-0.143626	0.563887	0.004726	73.776413	-8.873027	81.188423	-2.185832	0.000000	0.285775	0.000000	0.000000	0.000000	0.027206	0.093971	-0.296725	0.000000	0.000000	3.000000	16.000000	0.000000
2371.569287	-0.143626	0.563887	0.004726	73.776413	-8.873027	81.188423	-2.185832	0.000000	0.285775	0.000000	0.000000	0.000000	0.027206	0.093971	-0.296725	0.000000	0.000000	3.000000	16.000000	0.000000
2371.572621	-0.143626	0.563887	0.004726	73.830635	-9.276132	80.618652	-2.181297	0.000000	0.236321	0.000000	0.000000	0.000000	0.027206	0.093971	-0.296725	0.000000	0.000000	3.000000	16.000000	0.000000
2371.575954	-0.143626	0.563887	0.004726	73.830635	-9.276132	80.618652	-2.181297	0.000000	0.236321	0.000000	0.000000	0.000000	0.027206	0.093971	-0.296725	0.000000	0.000000	3.000000	16.000000	0.000000
2371.579287	-0.143508	0.564128	0.003806	73.830635	-9.276132	80.618652	-2.181297	0.000000	0.236321	0.000000	0.000000	0.000000	0.035421	0.072349	-0.276035	0.000000	0.000000	3.000000	16.000000	0.000000
2371.582621	-0.143508	0.564128	0.003806	73.865463	-9.565549	80.206375	-2.181297	0.000000	0.236321	0.000000	0.000000	0.000000	0.035421	0.072349	-0.276035	0.000000	0.000000	3.000000	16.000000	0.000000
2371.585954	-0.143349	0.564315	0.002911	73.865463	-9.565549	80.206375	-2.181297	0.000000	0.236321	0.000000	0.000000	0.000000	0.047716	0.056050	-0.268740	0.000000	0.000000	3.000000	16.000000	0.000000
2371.589287	-0.143349	0.564315	0.002911	73.865463	-9.565549	80.206375	-2.181297	0.000000	0.236321	0.000000	0.000000	0.000000	0.047716	0.056050	-0.268740	0.000000	0.000000	3.000000	16.000000	0.000000
2371.592621	-0.143349	0.564315	0.002911	73.897522	-9.691554	80.024803	-2.167441	0.000000	0.145525	0.000000	0.000000	0.000000	0.047716	0.056050	-0.268740	0.000000	0.000000	3.000000	16.000000	0.000000
2371.595954	-0.143349	0.564315	0.002911	73.897522	-9.691554	80.024803	-2.167441	0.000000	0.145525	0.000000	0.000000	0.000000	0.047716	0.056050	-0.268740	0.000000	0.000000	3.000000	16.000000	0.000000
2371.599287	-0.143119	0.564430	0.002097	73.897522	-9.691554	80.024803	-2.167441	0.000000	0.145525	0.000000	0.000000	0.000000	0.068819	0.034708	-0.243923	0.000000	0.000000	3.000000	16.000000	0.000000
2371.602621	-0.143119	0.564430	0.002097	73.925667	-9.685333	80.032402	-2.167441	0.000000	0.145525	0.000000	0.000000	0.000000	0.068819	0.034708	-0.243923	0.000000	0.000000	3.000000	16.000000	0.000000
2371.605954	-0.142892	0.564519	0.001290	73.925667	-9.685333	80.032402	-2.167441	0.000000	0.145525	0.000000	0.000000	0.000000	0.068361	0.026514	-0.242375	0.000000	0.000000	3.000000	16.000000	0.000000
2371.609287	-0.142892	0.564519	0.001290	73.925667	-9.685333	80.032402	-2.167441	0.000000	0.145525	0.000000	0.000000	0.000000	0.068361	0.026514	-0.242375	0.000000	0.000000	3.000000	16.000000	0.000000
2371.612621	-0.142892	0.564519	0.001290	73.956696	-9.668167	80.047447	-2.144577	0.000000	0.064476	0.000000	0.000000	0.000000	0.068361	0.026514	-0.242375	0.000000	0.000000	3.000000	16.000000	0.000000
2371.615954	-0.142892	0.564519	0.001290	73.956696	-9.668167	80.047447	-2.144577	0.000000	0.064476	0.000000	0.000000	0.000000	0.068361	0.026514	-0.242375	0.000000	0.000000	3.000000	16.000000	0.000000
2371.619287	-0.142622	0.564580	0.000500	73.956696	-9.668167	80.047447	-2.144577	0.000000	0.064476	0.000000	0.000000	0.000000	0.080937	0.018361	-0.236759	0.000000	0.000000	3.000000	16.000000	0.000000
2371.622621	-0.142622	0.564580	0.000500	73.981064	-9.637623	80.071289	-2.144577	0.000000	0.064476	0.000000	0.000000	0.000000	0.080937	0.018361	-0.236759	0.000000	0.000000	3.000000	16.000000	0.000000
2371.625954	-0.142290	0.564659	-0.000184	73.981064	-9.637623	80.071289	-2.144577	0.000000	0.064476	0.000000	0.000000	0.000000	0.099652	0.023636	-0.205227	0.000000	0.000000	3.000000	16.000000	0.000000
2371.629287	-0.142290	0.564659	-0.000184	73.981064	-9.637623	80.071289	-2.144577	0.000000	0.064476	0.000000	0.000000	0.000000	0.099652	0.023636	-0.205227	0.000000	0.000000	3.000000	16.000000	0.000000
2371.632621	-0.142290	0.564659	-0.000184	74.004364	-9.573284	80.124695	-2.114479	0.000000	-0.009189	0.000000	0.000000	0.000000	0.099652	0.023636	-0.205227	0.000000	0.000000	3.000000	16.000000	0.000000
2371.635954	-0.142290	0.564659	-0.000184	74.004364	-9.573284	80.124695	-2.114479	0.000000	-0.009189	0.000000	0.000000	0.000000	0.099652	0.023636	-0.205227	0.000000	0.000000	3.000000	16.000000	0.000000
2371.639287	-0.141883	0.564746	-0.000802	74.004364	-9.573284	80.124695	-2.114479	0.000000	-0.009189	0.000000	0.000000	0.000000	0.121911	0.026163	-0.185501	0.000000	0.000000	3.000000	16.000000	0.000000
2371.642621	-0.141883	0.564746	-0.000802	74.009888	-9.409710	80.313644	-2.114479	0.000000	-0.009189	0.000000	0.000000	0.000000	0.121911	0.026163	-0.185501	0.000000	0.000000	3.000000	16.000000	0.000000
2371.645954	-0.141429	0.564834	-0.001271	74.009888	-9.409710	80.313644	-2.114479	0.000000	-0.009189	0.000000	0.000000	0.000000	0.136235	0.026461	-0.140546	0.000000	0.000000	3.000000	16.000000	0.000000
2371.649287	-0.141429	0.564834	-0.001271	74.009888	-9.409710	80.313644	-2.114479	0.000000	-0.009189	0.000000	0.000000	0.000000	0.136235	0.026461	-0.140546	0.000000	0.000000	3.000000	16.000000	0.000000
2371.652621	-0.141429	0.564834	-0.001271	74.007759	-9.104975	80.697151	-2.071455	0.000000	-0.063530	0.000000	0.000000	0.000000	0.136235	0.026461	-0.140546	0.000000	0.000000	3.000000	16.000000	0.000000
2371.655954	-0.141429	0.564834	-0.001271	74.007759	-9.104975	80.697151	-2.071455	0.000000	-0.063530	0.000000	0.000000	0.000000	0.136235	0.026461	-0.140546	0.000000	0.000000	3.000000	16.000000	0.000000
2371.659287	-0.140958	0.564914	-0.001642	74.007759	-9.104975	80.697151	-2.071455	0.000000	-0.063530	0.000000	0.000000	0.000000	0.141221	0.024075	-0.111422	0.000000	0.000000	3.000000	16.000000	0.000000
2371.662621	-0.140958	0.564914	-0.001642	74.005341	-8.688586	81.230911	-2.071455	0.000000	-0.063530	0.000000	0.000000	0.000000	0.141221	0.024075	-0.111422	0.000000	0.000000	3.000000	16.000000	0.000000
2371.665954	-0.140453	0.564935	-0.001898	74.005341	-8.688586	81.230911	-2.071455	0.000000	-0.063530	0.000000	0.000000	0.000000	0.151646	0.006122	-0.076921	0.000000	0.000000	3.000000	16.000000	0.000000
2371.669287	-0.140453	0.564935	-0.001898	74.005341	-8.688586	81.230911	-2.071455	0.000000	-0.063530	0.000000	0.000000	0.000000	0.151646	0.006122	-0.076921	0.000000	0.000000	3.000000	16.000000	0.000000
2371.672621	-0.140453	0.564935	-0.001898	74.000282	-8.192042	81.877632	-2.022643	0.000000	-0.094920	0.000000	0.000000	0.000000	0.151646	0.006122	-0.076921	0.000000	0.000000	3.000000	16.000000	0.000000
2371.675954	-0.140453	0.564935	-0.001898	74.000282	-8.192042	81.877632	-2.022643	0.000000	-0.094920	0.000000	0.000000	0.000000	0.151646	0.006122	-0.076921	0.000000	0.000000	3.000000	16.000000	0.000000
2371.679287	-0.139957	0.564870	-0.002048	74.000282	-8.192042	81.877632	-2.022643	0.000000	-0.094920	0.000000	0.000000	0.000000	0.148635	-0.019549	-0.044739	0.000000	0.000000	3.000000	16.000000	0.000000
2371.682621	-0.139957	0.564870	-0.002048	73.993744	-7.649184	82.595924	-2.022643	0.000000	-0.094920	0.000000	0.000000	0.000000	0.148635	-0.019549	-0.044739	0.000000	0.000000	3.000000	16.000000	0.000000
2371.685954	-0.139957	0.564870	-0.002048	73.993744	-7.649184	82.595924	-2.022643	0.000000	-0.094920	0.000000	0.000000	0.000000	0.148635	-0.019549	-0.044739	0.000000	0.000000	3.000000	16.000000	0.000000
2371.689287	-0.139957	0.564870	-0.002048	73.993744	-7.649184	82.595924	-2.022643	0.000000	-0.094920	0.000000	0.000000	0.000000	0.148635	-0.019549	-0.044739	0.000000	0.000000	3.000000	16.000000	0.000000
2371.692621	-0.139132	0.564551	-0.002195	73.990555	-7.095775	83.340599	-1.997871	0.000000	-0.102377	0.000000	0.000000	0.000000	0.247531	-0.095640	-0.044206	0.000000	0.000000	3.000000	16.000000	0.000000
2371.695954	-0.139132	0.564551	-0.002195	73.990555	-7.095775	83.340599	-1.997871	0.000000	-0.102377	0.000000	0.000000	0.000000	-0.000001	0.000007	-0.000000	0.000000	0.000000	3.000000	16.000000	0.000000
2371.699287	-0.139132	0.564551	-0.002195	73.990555	-7.095775	83.340599	-1.997871	0.000000	-0.102377	0.000000	0.000000	0.000000	-0.000001	0.000007	-0.000000	0.000000	0.000000	3.000000	16.000000	0.000000
2371.702621	-0.139132	0.564551	-0.002195	73.982178	-6.546615	84.088348	-1.956615	0.000000	-0.109745	0.000000	0.000000	0.000000	-0.000001	0.000007	-0.000000	0.000000	0.000000	3.000000	16.000000	0.000000
2371.705954	-0.139132	0.564551	-0.002195	73.982178	-6.546615	84.088348	-1.956615	0.000000	-0.109745	0.000000	0.000000	0.000000	-0.000001	0.000007	-0.000000	0.000000	0.000000	3.000000	16.000000	0.000000
2371.709287	-0.138834	0.564384	-0.002245	73.982178	-6.546615	84.088348	-1.956615	0.000000	-0.109745	0.000000	0.000000	0.000000	0.089634	-0.050127	-0.015151	0.000000	0.000000	3.000000	16.000000	0.000000
2371.712621	-0.138834	0.564384	-0.002245	73.974419	-5.991400	84.848816	-1.956615	0.000000	-0.109745	0.000000	0.000000	0.000000	0.089634	-0.050127	-0.015151	0.000000	0.000000	3.000000	16.000000	0.000000
2371.715954	-0.138834	0.564384	-0.002245	73.974419	-5.991400	84.848816	-1.956615	0.000000	-0.109745	0.000000	0.000000	0.000000	0.089634	-0.050127	-0.015151	0.000000	0.000000	3.000000	16.000000	0.000000
2371.719287	-0.138834	0.564384	-0.002245	73.974419	-5.991400	84.848816	-1.956615	0.000000	-0.109745	0.000000	0.000000	0.000000	0.089634	-0.050127	-0.015151	0.000000	0.000000	3.000000	16.000000	0.000000
2371.722621	-0.138250	0.564013	-0.002456	74.002541	-5.334164	85.745087	-1.941676	0.000000	-0.112270	0.000000	0.000000	0.000000	0.174984	-0.111059	-0.063240	0.000000	0.000000	3.000000	16.000000	0.000000
2371.725954	-0.138250	0.564013	-0.002456	74.002541	-5.334164	85.745087	-1.941676	0.000000	-0.112270	0.000000	0.000000	0.000000	0.000001	0.000002	-0.000000	0.000000	0.000000	3.000000	16.000000	0.000000
2371.729287	-0.138250	0.564013	-0.002456	74.002541	-5.334164	85.745087	-1.941676	0.000000	-0.112270	0.000000	0.000000	0.000000	0.000001	0.000002	-0.000000	0.000000	0.000000	3.000000	16.000000	0.000000
2371.732621	-0.138250	0.564013	-0.002456	74.188927	-4.321275	87.048607	-1.912512	0.000000	-0.122810	0.000000	0.000000	0.000000	0.000001	0.000002	-0.000000	0.000000	0.000000	3.000000	16.000000	0.000000
2371.735954	-0.138250	0.564013	-0.002456	74.188927	-4.321275	87.048607	-1.912512	0.000000	-0.122810	0.000000	0.000000	0.000000	0.000001	0.000002	-0.000000	0.000000	0.000000	3.000000	16.000000	0.000000
2371.739287	-0.137868	0.563801	-0.002630	74.188927	-4.321275	87.048607	-1.912512	0.000000	-0.122810	0.000000	0.000000	0.000000	0.114822	-0.063682	-0.052087	0.000000	0.000000	3.000000	16.000000	0.000000
2371.742621	-0.137868	0.563801	-0.002630	74.514366	-2.755570	88.993721	-1.912512	0.000000	-0.122810	0.000000	0.000000	0.000000	0.114822	-0.063682	-0.052087	0.000000	0.000000	3.000000	16.000000	0.000000
2371.745954	-0.137289	0.563615	-0.002751	74.514366	-2.755570	88.993721	-1.912512	0.000000	-0.122810	0.000000	0.000000	0.000000	0.173493	-0.055853	-0.036287	0.000000	0.000000	3.000000	16.000000	0.000000
2371.749287	-0.137289	0.563615	-0.002751	74.514366	-2.755570	88.993721	-1.912512	0.000000	-0.122810	0.000000	0.000000	0.000000	0.173493	-0.055853	-0.036287	0.000000	0.000000	3.000000	16.000000	0.000000
2371.752621	-0.137289	0.563615	-0.002751	74.837914	-0.755258	91.465294	-1.864460	0.000000	-0.137539	0.000000	0.000000	0.000000	0.173493	-0.055853	-0.036287	0.000000	0.000000	3.000000	16.000000	0.000000
2371.755954	-0.137289	0.563615	-0.002751	74.837914	-0.755258	91.465294	-1.864460	0.000000	-0.137539	0.000000	0.000000	0.000000	0.173493	-0.055853	-0.036287	0.000000	0.000000	3.000000	16.000000	0.000000
2371.759287	-0.136614	0.563509	-0.002726	74.837914	-0.755258	91.465294	-1.864460	0.000000	-0.137539	0.000000	0.000000	0.000000	0.202504	-0.031925	0.007378	0.000000	0.000000	3.000000	16.000000	0.000000
2371.762621	-0.136614	0.563509	-0.002726	75.134605	1.483246	94.208717	-1.864460	0.000000	-0.137539	0.000000	0.000000	0.000000	0.202504	-0.031925	0.007378	0.000000	0.000000	3.000000	16.000000	0.000000
2371.765954	-0.135941	0.563421	-0.002617	75.134605	1.483246	94.208717	-1.864460	0.000000	-0.137539	0.000000	0.000000	0.000000	0.201830	-0.026374	0.032734	0.000000	0.000000	3.000000	16.000000	0.000000
2371.769287	-0.135941	0.563421	-0.002617	75.134605	1.483246	94.208717	-1.864460	0.000000	-0.137539	0.000000	0.000000	0.000000	0.201830	-0.026374	0.032734	0.000000	0.000000	3.000000	16.000000	0.000000
2371.772621	-0.135941	0.563421	-0.002617	75.416054	3.730132	96.919891	-1.797071	0.000000	-0.130854	0.000000	0.000000	0.000000	0.201830	-0.026374	0.032734	0.000000	0.000000	3.000000	16.000000	0.000000
2371.775954	-0.135941	0.563421	-0.002617	75.416054	3.730132	96.919891	-1.797071	0.000000	-0.130854	0.000000	0.000000	0.000000	0.201830	-0.026374	0.032734	0.000000	0.000000	3.000000	16.000000	0.000000
2371.779287	-0.135330	0.563334	-0.002460	75.416054	3.730132	96.919891	-1.797071	0.000000	-0.130854	0.000000	0.000000	0.000000	0.183342	-0.026110	0.047217	0.000000	0.000000	3.000000	16.000000	0.000000
2371.782621	-0.135330	0.563334	-0.002460	75.728897	5.872649	99.414902	-1.797071	0.000000	-0.130854	0.000000	0.000000	0.000000	0.183342	-0.026110	0.047217	0.000000	0.000000	3.000000	16.000000	0.000000
2371.785954	-0.134742	0.563221	-0.002304	75.728897	5.872649	99.414902	-1.797071	0.000000	-0.130854	0.000000	0.000000	0.000000	0.176426	-0.033878	0.046714	0.000000	0.000000	3.000000	16.000000	0.000000
2371.789287	-0.134742	0.563221	-0.002304	75.728897	5.872649	99.414902	-1.797071	0.000000	-0.130854	0.000000	0.000000	0.000000	0.176426	-0.033878	0.046714	0.000000	0.000000	3.000000	16.000000	0.000000
2371.792621	-0.134742	0.563221	-0.002304	76.091202	7.816577	101.547951	-1.737109	0.000000	-0.115199	0.000000	0.000000	0.000000	0.176426	-0.033878	0.046714	0.000000	0.000000	3.000000	16.000000	0.000000
2371.795954	-0.134742	0.563221	-0.002304	76.091202	7.816577	101.547951	-1.737109	0.000000	-0.115199	0.000000	0.000000	0.000000	0.176426	-0.033878	0.046714	0.000000	0.000000	3.000000	16.000000	0.000000
2371.799287	-0.134129	0.563064	-0.002154	76.091202	7.816577	101.547951	-1.737109	0.000000	-0.115199	0.000000	0.000000	0.000000	0.183975	-0.046904	0.044943	0.000000	0.000000	3.000000	16.000000	0.000000
2371.802621	-0.134129	0.563064	-0.002154	76.494728	9.516656	103.280800	-1.737109	0.000000	-0.115199	0.000000	0.000000	0.000000	0.183975	-0.046904	0.044943	0.000000	0.000000	3.000000	16.000000	0.000000
2371.805954	-0.133446	0.562891	-0.002003	76.494728	9.516656	103.280800	-1.737109	0.000000	-0.115199	0.000000	0.000000	0.000000	0.204979	-0.052168	0.045268	0.000000	0.000000	3.000000	16.000000	0.000000
2371.809287	-0.133446	0.562891	-0.002003	76.494728	9.516656	103.280800	-1.737109	0.000000	-0.115199	0.000000	0.000000	0.000000	0.204979	-0.052168	0.045268	0.000000	0.000000	3.000000	16.000000	0.000000
2371.812621	-0.133446	0.562891	-0.002003	76.926285	10.876246	104.501503	-1.672284	0.000000	-0.100163	0.000000	0.000000	0.000000	0.204979	-0.052168	0.045268	0.000000	0.000000	3.000000	16.000000	0.000000
2371.815954	-0.133446	0.562891	-0.002003	76.926285	10.876246	104.501503	-1.672284	0.000000	-0.100163	0.000000	0.000000	0.000000	0.204979	-0.052168	0.045268	0.000000	0.000000	3.000000	16.000000	0.000000
2371.819287	-0.132616	0.562690	-0.001872	76.926285	10.876246	104.501503	-1.672284	0.000000	-0.100163	0.000000	0.000000	0.000000	0.248891	-0.060195	0.039261	0.000000	0.000000	3.000000	16.000000	0.000000
2371.822621	-0.132616	0.562690	-0.001872	77.345413	12.077110	105.492371	-1.672284	0.000000	-0.100163	0.000000	0.000000	0.000000	0.248891	-0.060195	0.039261	0.000000	0.000000	3.000000	16.000000	0.000000
2371.825954	-0.131652	0.562472	-0.001723	77.345413	12.077110	105.492371	-1.672284	0.000000	-0.100163	0.000000	0.000000	0.000000	0.289316	-0.065430	0.044909	0.000000	0.000000	3.000000	16.000000	0.000000
2371.829287	-0.131652	0.562472	-0.001723	77.345413	12.077110	105.492371	-1.672284	0.000000	-0.100163	0.000000	0.000000	0.000000	0.289316	-0.065430	0.044909	0.000000	0.000000	3.000000	16.000000	0.000000
2371.832621	-0.131652	0.562472	-0.001723	77.739326	13.102463	106.269028	-1.582583	0.000000	-0.086135	0.000000	0.000000	0.000000	0.289316	-0.065430	0.044909	0.000000	0.000000	3.000000	16.000000	0.000000
2371.835954	-0.130653	0.562271	-0.001614	77.739326	13.102463	106.269028	-1.582583	0.000000	-0.086135	0.000000	0.000000	0.000000	0.299720	-0.060371	0.032550	0.000000	0.000000	3.000000	16.000000	0.000000
2371.839287	-0.130653	0.562271	-0.001614	77.739326	13.102463	106.269028	-1.582583	0.000000	-0.086135	0.000000	0.000000	0.000000	0.299720	-0.060371	0.032550	0.000000	0.000000	3.000000	16.000000	0.000000
2371.842621	-0.130653	0.562271	-0.001614	78.109070	13.889791	106.764687	-1.532630	0.000000	-0.080710	0.000000	0.000000	0.000000	0.299720	-0.060371	0.032550	0.000000	0.000000	3.000000	16.000000	0.000000
2371.845954	-0.129670	0.562096	-0.001451	78.109070	13.889791	106.764687	-1.532630	0.000000	-0.080710	0.000000	0.000000	0.000000	0.294842	-0.052335	0.048927	0.000000	0.000000	3.000000	16.000000	0.000000
2371.849287	-0.129670	0.562096	-0.001451	78.109070	13.889791	106.764687	-1.532630	0.000000	-0.080710	0.000000	0.000000	0.000000	0.294842	-0.052335	0.048927	0.000000	0.000000	3.000000	16.000000	0.000000
2371.852621	-0.129670	0.562096	-0.001451	78.457848	14.353124	106.886436	-1.483489	0.000000	-0.072556	0.000000	0.000000	0.000000	0.294842	-0.052335	0.048927	0.000000	0.000000	3.000000	16.000000	0.000000
2371.855954	-0.129670	0.562096	-0.001451	78.457848	14.353124	106.886436	-1.483489	0.000000	-0.072556	0.000000	0.000000	0.000000	0.294842	-0.052335	0.048927	0.000000	0.000000	3.000000	16.000000	0.000000
2371.859287	-0.128745	0.561930	-0.001331	78.457848	14.353124	106.886436	-1.483489	0.000000	-0.072556	0.000000	0.000000	0.000000	0.277327	-0.049801	0.035975	0.000000	0.000000	3.000000	16.000000	0.000000
2371.862621	-0.128745	0.561930	-0.001331	78.782738	14.414138	106.559097	-1.483489	0.000000	-0.072556	0.000000	0.000000	0.000000	0.277327	-0.049801	0.035975	0.000000	0.000000	3.000000	16.000000	0.000000
2371.865954	-0.127880	0.561791	-0.001168	78.782738	14.414138	106.559097	-1.483489	0.000000	-0.072556	0.000000	0.000000	0.000000	0.259539	-0.041786	0.048842	0.000000	0.000000	3.000000	16.000000	0.000000
2371.869287	-0.127880	0.561791	-0.001168	78.782738	14.414138	106.559097	-1.483489	0.000000	-0.072556	0.000000	0.000000	0.000000	0.259539	-0.041786	0.048842	0.000000	0.000000	3.000000	16.000000	0.000000
2371.872621	-0.127880	0.561791	-0.001168	79.042519	14.050597	105.809494	-1.394011	0.000000	-0.058419	0.000000	0.000000	0.000000	0.259539	-0.041786	0.048842	0.000000	0.000000	3.000000	16.000000	0.000000
2371.875954	-0.127880	0.561791	-0.001168	79.042519	14.050597	105.809494	-1.394011	0.000000	-0.058419	0.000000	0.000000	0.000000	0.259539	-0.041786	0.048842	0.000000	0.000000	3.000000	16.000000	0.000000
2371.879287	-0.127076	0.561652	-0.000957	79.042519	14.050597	105.809494	-1.394011	0.000000	-0.058419	0.000000	0.000000	0.000000	0.241378	-0.041544	0.063470	0.000000	0.000000	3.000000	16.000000	0.000000
2371.882621	-0.127076	0.561652	-0.000957	79.195549	13.305058	104.676819	-1.394011	0.000000	-0.058419	0.000000	0.000000	0.000000	0.241378	-0.041544	0.063470	0.000000	0.000000	3.000000	16.000000	0.000000
2371.885954	-0.126260	0.561523	-0.000701	79.195549	13.305058	104.676819	-1.394011	0.000000	-0.058419	0.000000	0.000000	0.000000	0.244681	-0.038806	0.076789	0.000000	0.000000	3.000000	16.000000	0.000000
2371.889287	-0.126260	0.561523	-0.000701	79.195549	13.305058	104.676819	-1.394011	0.000000	-0.058419	0.000000	0.000000	0.000000	0.244681	-0.038806	0.076789	0.000000	0.000000	3.000000	16.000000	0.000000
2371.892621	-0.126260	0.561523	-0.000701	79.292915	12.599435	103.653221	-1.313002	0.000000	-0.035043	0.000000	0.000000	0.000000	0.244681	-0.038806	0.076789	0.000000	0.000000	3.000000	16.000000	0.000000
2371.895954	-0.125439	0.561394	-0.000378	79.292915	12.599435	103.653221	-1.313002	0.000000	-0.035043	0.000000	0.000000	0.000000	0.246184	-0.038620	0.096899	0.000000	0.000000	3.000000	16.000000	0.000000
2371.899287	-0.125439	0.561394	-0.000378	79.292915	12.599435	103.653221	-1.313002	0.000000	-0.035043	0.000000	0.000000	0.000000	0.246184	-0.038620	0.096899	0.000000	0.000000	3.000000	16.000000	0.000000
2371.902621	-0.125439	0.561394	-0.000378	79.354187	12.046988	102.978065	-1.271972	0.000000	-0.018893	0.000000	0.000000	0.000000	0.246184	-0.038620	0.096899	0.000000	0.000000	3.000000	16.000000	0.000000
2371.905954	-0.124587	0.561249	0.000001	79.354187	12.046988	102.978065	-1.271972	0.000000	-0.018893	0.000000	0.000000	0.000000	0.255729	-0.043648	0.113611	0.000000	0.000000	3.000000	16.000000	0.000000
2371.909287	-0.124587	0.561249	0.000001	79.354187	12.046988	102.978065	-1.271972	0.000000	-0.018893	0.000000	0.000000	0.000000	0.255729	-0.043648	0.113611	0.000000	0.000000	3.000000	16.000000	0.000000
2371.912621	-0.124587	0.561249	0.000001	79.423332	11.512739	102.583878	-1.229350	0.000000	0.000042	0.000000	0.000000	0.000000	0.255729	-0.043648	0.113611	0.000000	0.000000	3.000000	16.000000	0.000000
2371.915954	-0.124587	0.561249	0.000001	79.423332	11.512739	102.583878	-1.229350	0.000000	0.000042	0.000000	0.000000	0.000000	0.255729	-0.043648	0.113611	0.000000	0.000000	3.000000	16.000000	0.000000
2371.919287	-0.123825	0.561121	0.000372	79.423332	11.512739	102.583878	-1.229350	0.000000	0.000042	0.000000	0.000000	0.000000	0.228566	-0.038434	0.111235	0.000000	0.000000	3.000000	16.000000	0.000000
2371.922621	-0.123825	0.561121	0.000372	79.512489	10.874488	102.029099	-1.229350	0.000000	0.000042	0.000000	0.000000	0.000000	0.228566	-0.038434	0.111235	0.000000	0.000000	3.000000	16.000000	0.000000
2371.925954	-0.123180	0.561027	0.000746	79.512489	10.874488	102.029099	-1.229350	0.000000	0.000042	0.000000	0.000000	0.000000	0.193460	-0.027985	0.112413	0.000000	0.000000	3.000000	16.000000	0.000000
2371.929287	-0.123180	0.561027	0.000746	79.512489	10.874488	102.029099	-1.229350	0.000000	0.000042	0.000000	0.000000	0.000000	0.193460	-0.027985	0.112413	0.000000	0.000000	3.000000	16.000000	0.000000
2371.932621	-0.123180	0.561027	0.000746	79.618614	10.056685	101.263542	-1.159013	0.000000	0.037317	0.000000	0.000000	0.000000	0.193460	-0.027985	0.112413	0.000000	0.000000	3.000000	16.000000	0.000000
2371.935954	-0.123180	0.561027	0.000746	79.618614	10.056685	101.263542	-1.159013	0.000000	0.037317	0.000000	0.000000	0.000000	0.193460	-0.027985	0.112413	0.000000	0.000000	3.000000	16.000000	0.000000
2371.939287	-0.122642	0.560942	0.001000	79.618614	10.056685	101.263542	-1.159013	0.000000	0.037317	0.000000	0.000000	0.000000	0.161415	-0.025672	0.076045	0.000000	0.000000	3.000000	16.000000	0.000000
2371.942621	-0.122642	0.560942	0.001000	79.737274	9.051159	100.222397	-1.159013	0.000000	0.037317	0.000000	0.000000	0.000000	0.161415	-0.025672	0.076045	0.000000	0.000000	3.000000	16.000000	0.000000
2371.945954	-0.122157	0.560873	0.001190	79.737274	9.051159	100.222397	-1.159013	0.000000	0.037317	0.000000	0.000000	0.000000	0.145592	-0.020612	0.057003	0.000000	0.000000	3.000000	16.000000	0.000000
2371.949287	-0.122157	0.560873	0.001190	79.737274	9.051159	100.222397	-1.159013	0.000000	0.037317	0.000000	0.000000	0.000000	0.145592	-0.020612	0.057003	0.000000	0.000000	3.000000	16.000000	0.000000
2371.952621	-0.122157	0.560873	0.001190	79.859215	7.960296	98.917160	-1.107845	0.000000	0.059492	0.000000	0.000000	0.000000	0.145592	-0.020612	0.057003	0.000000	0.000000	3.000000	16.000000	0.000000
2371.955954	-0.122157	0.560873	0.001190	79.859215	7.960296	98.917160	-1.107845	0.000000	0.059492	0.000000	0.000000	0.000000	0.145592	-0.020612	0.057003	0.000000	0.000000	3.000000	16.000000	0.000000
2371.959287	-0.121736	0.560812	0.001271	79.859215	7.960296	98.917160	-1.107845	0.000000	0.059492	0.000000	0.000000	0.000000	0.126356	-0.018251	0.024289	0.000000	0.000000	3.000000	16.000000	0.000000
2371.962621	-0.121736	0.560812	0.001271	79.972221	6.918168	97.643250	-1.107845	0.000000	0.059492	0.000000	0.000000	0.000000	0.126356	-0.018251	0.024289	0.000000	0.000000	3.000000	16.000000	0.000000
2371.965954	-0.121329	0.560768	0.001232	79.972221	6.918168	97.643250	-1.107845	0.000000	0.059492	0.000000	0.000000	0.000000	0.121897	-0.013360	-0.011733	0.000000	0.000000	3.000000	16.000000	0.000000
2371.969287	-0.121329	0.560768	0.001232	79.972221	6.918168	97.643250	-1.107845	0.000000	0.059492	0.000000	0.000000	0.000000	0.121897	-0.013360	-0.011733	0.000000	0.000000	3.000000	16.000000	0.000000
2371.972621	-0.121329	0.560768	0.001232	80.072372	5.924933	96.538414	-1.066469	0.000000	0.061584	0.000000	0.000000	0.000000	0.121897	-0.013360	-0.011733	0.000000	0.000000	3.000000	16.000000	0.000000
2371.975954	-0.120902	0.560705	0.001112	80.072372	5.924933	96.538414	-1.066469	0.000000	0.061584	0.000000	0.000000	0.000000	0.128189	-0.018790	-0.035846	0.000000	0.000000	3.000000	16.000000	0.000000
2371.979287	-0.120902	0.560705	0.001112	80.072372	5.924933	96.538414	-1.066469	0.000000	0.061584	0.000000	0.000000	0.000000	0.128189	-0.018790	-0.035846	0.000000	0.000000	3.000000	16.000000	0.000000
2371.982621	-0.120902	0.560705	0.001112	80.145554	4.892100	95.626633	-1.045104	0.000000	0.055610	0.000000	0.000000	0.000000	0.128189	-0.018790	-0.035846	0.000000	0.000000	3.000000	16.000000	0.000000
2371.985954	-0.120902	0.560705	0.001112	80.145554	4.892100	95.626633	-1.045104	0.000000	0.055610	0.000000	0.000000	0.000000	0.128189	-0.018790	-0.035846	0.000000	0.000000	3.000000	16.000000	0.000000
2371.989287	-0.120485	0.560659	0.000941	80.145554	4.892100	95.626633	-1.045104	0.000000	0.055610	0.000000	0.000000	0.000000	0.125173	-0.013748	-0.051337	0.000000	0.000000	3.000000	16.000000	0.000000
2371.992621	-0.120485	0.560659	0.000941	80.151184	3.669450	94.741692	-1.045104	0.000000	0.055610	0.000000	0.000000	0.000000	0.125173	-0.013748	-0.051337	0.000000	0.000000	3.000000	16.000000	0.000000
2371.995954	-0.120485	0.560659	0.000941	80.151184	3.669450	94.741692	-1.045104	0.000000	0.055610	0.000000	0.000000	0.000000	0.125173	-0.013748	-0.051337	0.000000	0.000000	3.000000	16.000000	0.000000
2371.999287	-0.120485	0.560659	0.000941	80.151184	3.669450	94.741692	-1.045104	0.000000	0.055610	0.000000	0.000000	0.000000	0.125173	-0.013748	-0.051337	0.000000	0.000000	3.000000	16.000000	0.000000
2372.002621	-0.119760	0.560557	0.000392	80.097260	2.215596	93.489716	-1.024242	0.000000	0.047054	0.000000	0.000000	0.000000	0.217436	-0.030594	-0.164689	0.000000	0.000000	3.000000	16.000000	0.000000
2372.005954	-0.119760	0.560557	0.000392	80.097260	2.215596	93.489716	-1.024242	0.000000	0.047054	0.000000	0.000000	0.000000	0.000001	0.000001	0.000000	0.000000	0.000000	3.000000	16.000000	0.000000
2372.009287	-0.119760	0.560557	0.000392	80.097260	2.215596	93.489716	-1.024242	0.000000	0.047054	0.000000	0.000000	0.000000	0.000001	0.000001	0.000000	0.000000	0.000000	3.000000	16.000000	0.000000
2372.012621	-0.119760	0.560557	0.000392	79.975319	0.527940	91.793968	-0.988003	0.000000	0.019606	0.000000	0.000000	0.000000	0.000001	0.000001	0.000000	0.000000	0.000000	3.000000	16.000000	0.000000
2372.015954	-0.119415	0.560493	0.000048	79.975319	0.527940	91.793968	-0.988003	0.000000	0.019606	0.000000	0.000000	0.000000	0.103506	-0.019389	-0.103089	0.000000	0.000000	3.000000	16.000000	0.000000
2372.019287	-0.119415	0.560493	0.000048	79.975319	0.527940	91.793968	-0.988003	0.000000	0.019606	0.000000	0.000000	0.000000	0.103506	-0.019389	-0.103089	0.000000	0.000000	3.000000	16.000000	0.000000
2372.022621	-0.119415	0.560493	0.000048	79.798264	-1.274605	90.004318	-0.970752	0.000000	0.002424	0.000000	0.000000	0.000000	0.103506	-0.019389	-0.103089	0.000000	0.000000	3.000000	16.000000	0.000000
2372.025954	-0.119064	0.560444	-0.000410	79.798264	-1.274605	90.004318	-0.970752	0.000000	0.002424	0.000000	0.000000	0.000000	0.105365	-0.014618	-0.137417	0.000000	0.000000	3.000000	16.000000	0.000000
2372.029287	-0.119064	0.560444	-0.000410	79.798264	-1.274605	90.004318	-0.970752	0.000000	0.002424	0.000000	0.000000	0.000000	0.105365	-0.014618	-0.137417	0.000000	0.000000	3.000000	16.000000	0.000000
2372.032621	-0.119064	0.560444	-0.000410	79.594856	-3.179032	88.334694	-0.953191	0.000000	-0.020479	0.000000	0.000000	0.000000	0.105365	-0.014618	-0.137417	0.000000	0.000000	3.000000	16.000000	0.000000
2372.035954	-0.119064	0.560444	-0.000410	79.594856	-3.179032	88.334694	-0.953191	0.000000	-0.020479	0.000000	0.000000	0.000000	0.105365	-0.014618	-0.137417	0.000000	0.000000	3.000000	16.000000	0.000000
2372.039287	-0.118740	0.560394	-0.000942	79.594856	-3.179032	88.334694	-0.953191	0.000000	-0.020479	0.000000	0.000000	0.000000	0.097157	-0.014895	-0.159795	0.000000	0.000000	3.000000	16.000000	0.000000
2372.042621	-0.118740	0.560394	-0.000942	79.346954	-5.235027	86.449944	-0.953191	0.000000	-0.020479	0.000000	0.000000	0.000000	0.097157	-0.014895	-0.159795	0.000000	0.000000	3.000000	16.000000	0.000000
2372.045954	-0.118394	0.560352	-0.001561	79.346954	-5.235027	86.449944	-0.953191	0.000000	-0.020479	0.000000	0.000000	0.000000	0.103732	-0.012689	-0.185638	0.000000	0.000000	3.000000	16.000000	0.000000
2372.049287	-0.118394	0.560352	-0.001561	79.346954	-5.235027	86.449944	-0.953191	0.000000	-0.020479	0.000000	0.000000	0.000000	0.103732	-0.012689	-0.185638	0.000000	0.000000	3.000000	16.000000	0.000000
2372.052621	-0.118394	0.560352	-0.001561	79.040138	-7.420270	84.391342	-0.919709	0.000000	-0.078051	0.000000	0.000000	0.000000	0.103732	-0.012689	-0.185638	0.000000	0.000000	3.000000	16.000000	0.000000
2372.055954	-0.118394	0.560352	-0.001561	79.040138	-7.420270	84.391342	-0.919709	0.000000	-0.078051	0.000000	0.000000	0.000000	0.103732	-0.012689	-0.185638	0.000000	0.000000	3.000000	16.000000	0.000000
2372.059287	-0.118080	0.560326	-0.002237	79.040138	-7.420270	84.391342	-0.919709	0.000000	-0.078051	0.000000	0.000000	0.000000	0.094201	-0.007830	-0.202836	0.000000	0.000000	3.000000	16.000000	0.000000
2372.062621	-0.118080	0.560326	-0.002237	78.651978	-9.732361	82.147308	-0.919709	0.000000	-0.078051	0.000000	0.000000	0.000000	0.094201	-0.007830	-0.202836	0.000000	0.000000	3.000000	16.000000	0.000000
2372.065954	-0.117798	0.560316	-0.002971	78.651978	-9.732361	82.147308	-0.919709	0.000000	-0.078051	0.000000	0.000000	0.000000	0.084720	-0.003020	-0.220028	0.000000	0.000000	3.000000	16.000000	0.000000
2372.069287	-0.117798	0.560316	-0.002971	78.651978	-9.732361	82.147308	-0.919709	0.000000	-0.078051	0.000000	0.000000	0.000000	0.084720	-0.003020	-0.220028	0.000000	0.000000	3.000000	16.000000	0.000000
2372.072621	-0.117798	0.560316	-0.002971	78.188744	-11.983162	79.554245	-0.889889	0.000000	-0.148528	0.000000	0.000000	0.000000	0.084720	-0.003020	-0.220028	0.000000	0.000000	3.000000	16.000000	0.000000
2372.075954	-0.117583	0.560348	-0.003709	78.188744	-11.983162	79.554245	-0.889889	0.000000	-0.148528	0.000000	0.000000	0.000000	0.064367	0.009670	-0.221615	0.000000	0.000000	3.000000	16.000000	0.000000
2372.079287	-0.117583	0.560348	-0.003709	78.188744	-11.983162	79.554245	-0.889889	0.000000	-0.148528	0.000000	0.000000	0.000000	0.064367	0.009670	-0.221615	0.000000	0.000000	3.000000	16.000000	0.000000
2372.082621	-0.117583	0.560348	-0.003709	77.665764	-13.889350	77.107185	-0.879161	0.000000	-0.185464	0.000000	0.000000	0.000000	0.064367	0.009670	-0.221615	0.000000	0.000000	3.000000	16.000000	0.000000
2372.085954	-0.117402	0.560457	-0.004407	77.665764	-13.889350	77.107185	-0.879161	0.000000	-0.185464	0.000000	0.000000	0.000000	0.054293	0.032772	-0.209395	0.000000	0.000000	3.000000	16.000000	0.000000
2372.089287	-0.117402	0.560457	-0.004407	77.665764	-13.889350	77.107185	-0.879161	0.000000	-0.185464	0.000000	0.000000	0.000000	0.054293	0.032772	-0.209395	0.000000	0.000000	3.000000	16.000000	0.000000
2372.092621	-0.117402	0.560457	-0.004407	77.128067	-15.316238	75.215347	-0.870113	0.000000	-0.220363	0.000000	0.000000	0.000000	0.054293	0.032772	-0.209395	0.000000	0.000000	3.000000	16.000000	0.000000
2372.095954	-0.117243	0.560566	-0.005111	77.128067	-15.316238	75.215347	-0.870113	0.000000	-0.220363	0.000000	0.000000	0.000000	0.047881	0.032497	-0.211163	0.000000	0.000000	3.000000	16.000000	0.000000
2372.099287	-0.117243	0.560566	-0.005111	77.128067	-15.316238	75.215347	-0.870113	0.000000	-0.220363	0.000000	0.000000	0.000000	0.047881	0.032497	-0.211163	0.000000	0.000000	3.000000	16.000000	0.000000
2372.102621	-0.117243	0.560566	-0.005111	76.605354	-16.161552	74.093391	-0.862132	0.000000	-0.255557	0.000000	0.000000	0.000000	0.047881	0.032497	-0.211163	0.000000	0.000000	3.000000	16.000000	0.000000
2372.105954	-0.117115	0.560682	-0.005781	76.605354	-16.161552	74.093391	-0.862132	0.000000	-0.255557	0.000000	0.000000	0.000000	0.038364	0.035035	-0.200847	0.000000	0.000000	3.000000	16.000000	0.000000
2372.109287	-0.117115	0.560682	-0.005781	76.605354	-16.161552	74.093391	-0.862132	0.000000	-0.255557	0.000000	0.000000	0.000000	0.038364	0.035035	-0.200847	0.000000	0.000000	3.000000	16.000000	0.000000
2372.112621	-0.117115	0.560682	-0.005781	76.126892	-16.509319	73.758888	-0.855738	0.000000	-0.289032	0.000000	0.000000	0.000000	0.038364	0.035035	-0.200847	0.000000	0.000000	3.000000	16.000000	0.000000
2372.115954	-0.117115	0.560682	-0.005781	76.126892	-16.509319	73.758888	-0.855738	0.000000	-0.289032	0.000000	0.000000	0.000000	0.038364	0.035035	-0.200847	0.000000	0.000000	3.000000	16.000000	0.000000
2372.119287	-0.117035	0.560790	-0.006439	76.126892	-16.509319	73.758888	-0.855738	0.000000	-0.289032	0.000000	0.000000	0.000000	0.023806	0.032378	-0.197397	0.000000	0.000000	3.000000	16.000000	0.000000
2372.122621	-0.117035	0.560790	-0.006439	75.705116	-16.586962	74.060486	-0.855738	0.000000	-0.289032	0.000000	0.000000	0.000000	0.023806	0.032378	-0.197397	0.000000	0.000000	3.000000	16.000000	0.000000
2372.125954	-0.116942	0.560845	-0.007149	75.705116	-16.586962	74.060486	-0.855738	0.000000	-0.289032	0.000000	0.000000	0.000000	0.027970	0.016548	-0.213123	0.000000	0.000000	3.000000	16.000000	0.000000
2372.129287	-0.116942	0.560845	-0.007149	75.705116	-16.586962	74.060486	-0.855738	0.000000	-0.289032	0.000000	0.000000	0.000000	0.027970	0.016548	-0.213123	0.000000	0.000000	3.000000	16.000000	0.000000
2372.132621	-0.116942	0.560845	-0.007149	75.334846	-16.569380	74.888664	-0.847109	0.000000	-0.357452	0.000000	0.000000	0.000000	0.027970	0.016548	-0.213123	0.000000	0.000000	3.000000	16.000000	0.000000
2372.135954	-0.116942	0.560845	-0.007149	75.334846	-16.569380	74.888664	-0.847109	0.000000	-0.357452	0.000000	0.000000	0.000000	0.027970	0.016548	-0.213123	0.000000	0.000000	3.000000	16.000000	0.000000
2372.139287	-0.116887	0.560883	-0.007888	75.334846	-16.569380	74.888664	-0.847109	0.000000	-0.357452	0.000000	0.000000	0.000000	0.016632	0.011140	-0.221749	0.000000	0.000000	3.000000	16.000000	0.000000
2372.142621	-0.116887	0.560883	-0.007888	75.005775	-16.594982	75.802376	-0.847109	0.000000	-0.357452	0.000000	0.000000	0.000000	0.016632	0.011140	-0.221749	0.000000	0.000000	3.000000	16.000000	0.000000
2372.145954	-0.116804	0.560927	-0.008645	75.005775	-16.594982	75.802376	-0.847109	0.000000	-0.357452	0.000000	0.000000	0.000000	0.024958	0.013330	-0.227030	0.000000	0.000000	3.000000	16.000000	0.000000
2372.149287	-0.116804	0.560927	-0.008645	75.005775	-16.594982	75.802376	-0.847109	0.000000	-0.357452	0.000000	0.000000	0.000000	0.024958	0.013330	-0.227030	0.000000	0.000000	3.000000	16.000000	0.000000
2372.152621	-0.116804	0.560927	-0.008645	74.717079	-16.766953	76.435211	-0.840177	0.000000	-0.432248	0.000000	0.000000	0.000000	0.024958	0.013330	-0.227030	0.000000	0.000000	3.000000	16.000000	0.000000
2372.155954	-0.116804	0.560927	-0.008645	74.717079	-16.766953	76.435211	-0.840177	0.000000	-0.432248	0.000000	0.000000	0.000000	0.024958	0.013330	-0.227030	0.000000	0.000000	3.000000	16.000000	0.000000
2372.159287	-0.116673	0.560953	-0.009408	74.717079	-16.766953	76.435211	-0.840177	0.000000	-0.432248	0.000000	0.000000	0.000000	0.039207	0.007937	-0.229015	0.000000	0.000000	3.000000	16.000000	0.000000
2372.162621	-0.116673	0.560953	-0.009408	74.464943	-17.049154	76.698555	-0.840177	0.000000	-0.432248	0.000000	0.000000	0.000000	0.039207	0.007937	-0.229015	0.000000	0.000000	3.000000	16.000000	0.000000
2372.165954	-0.116551	0.561014	-0.010137	74.464943	-17.049154	76.698555	-0.840177	0.000000	-0.432248	0.000000	0.000000	0.000000	0.036573	0.018107	-0.218649	0.000000	0.000000	3.000000	16.000000	0.000000
2372.169287	-0.116551	0.561014	-0.010137	74.464943	-17.049154	76.698555	-0.840177	0.000000	-0.432248	0.000000	0.000000	0.000000	0.036573	0.018107	-0.218649	0.000000	0.000000	3.000000	16.000000	0.000000
2372.172621	-0.116551	0.561014	-0.010137	74.246559	-17.426428	76.576759	-0.827548	0.000000	-0.506859	0.000000	0.000000	0.000000	0.036573	0.018107	-0.218649	0.000000	0.000000	3.000000	16.000000	0.000000
2372.175954	-0.116551	0.561014	-0.010137	74.246559	-17.426428	76.576759	-0.827548	0.000000	-0.506859	0.000000	0.000000	0.000000	0.036573	0.018107	-0.218649	0.000000	0.000000	3.000000	16.000000	0.000000
2372.179287	-0.116497	0.561109	-0.010779	74.246559	-17.426428	76.576759	-0.827548	0.000000	-0.506859	0.000000	0.000000	0.000000	0.016263	0.028685	-0.192603	0.000000	0.000000	3.000000	16.000000	0.000000
2372.182621	-0.116497	0.561109	-0.010779	74.057030	-17.866585	76.059929	-0.827548	0.000000	-0.506859	0.000000	0.000000	0.000000	0.016263	0.028685	-0.192603	0.000000	0.000000	3.000000	16.000000	0.000000
2372.185954	-0.116463	0.561242	-0.011254	74.057030	-17.866585	76.059929	-0.827548	0.000000	-0.506859	0.000000	0.000000	0.000000	0.010068	0.039811	-0.142561	0.000000	0.000000	3.000000	16.000000	0.000000
2372.189287	-0.116463	0.561242	-0.011254	74.057030	-17.866585	76.059929	-0.827548	0.000000	-0.506859	0.000000	0.000000	0.000000	0.010068	0.039811	-0.142561	0.000000	0.000000	3.000000	16.000000	0.000000
2372.192621	-0.116463	0.561242	-0.011254	73.915039	-18.322962	75.444275	-0.823159	0.000000	-0.562719	0.000000	0.000000	0.000000	0.010068	0.039811	-0.142561	0.000000	0.000000	3.000000	16.000000	0.000000
2372.195954	-0.116463	0.561242	-0.011254	73.915039	-18.322962	75.444275	-0.823159	0.000000	-0.562719	0.000000	0.000000	0.000000	0.010068	0.039811	-0.142561	0.000000	0.000000	3.000000	16.000000	0.000000
2372.199287	-0.116499	0.561385	-0.011637	73.915039	-18.322962	75.444275	-0.823159	0.000000	-0.562719	0.000000	0.000000	0.000000	-0.010688	0.042982	-0.114811	0.000000	0.000000	3.000000	16.000000	0.000000
2372.202621	-0.116499	0.561385	-0.011637	73.811333	-18.712669	74.979126	-0.823159	0.000000	-0.562719	0.000000	0.000000	0.000000	-0.010688	0.042982	-0.114811	0.000000	0.000000	3.000000	16.000000	0.000000
2372.205954	-0.116499	0.561385	-0.011637	73.811333	-18.712669	74.979126	-0.823159	0.000000	-0.562719	0.000000	0.000000	0.000000	-0.010688	0.042982	-0.114811	0.000000	0.000000	3.000000	16.000000	0.000000
2372.209287	-0.116499	0.561385	-0.011637	73.811333	-18.712669	74.979126	-0.823159	0.000000	-0.562719	0.000000	0.000000	0.000000	-0.010688	0.042982	-0.114811	0.000000	0.000000	3.000000	16.000000	0.000000
2372.212621	-0.116791	0.561794	-0.011900	73.754311	-19.017092	74.720490	-0.824940	0.000000	-0.581855	0.000000	0.000000	0.000000	-0.087782	0.122602	-0.078931	0.000000	0.000000	3.000000	16.000000	0.000000
2372.215954	-0.116791	0.561794	-0.011900	73.754311	-19.017092	74.720490	-0.824940	0.000000	-0.581855	0.000000	0.000000	0.000000	-0.087782	0.122602	-0.078931	0.000000	0.000000	3.000000	16.000000	0.000000
2372.219287	-0.116791	0.561794	-0.011900	73.754311	-19.017092	74.720490	-0.824940	0.000000	-0.581855	0.000000	0.000000	0.000000	-0.087782	0.122602	-0.078931	0.000000	0.000000	3.000000	16.000000	0.000000
2372.222621	-0.116791	0.561794	-0.011900	73.717720	-19.174809	74.605171	-0.839571	0.000000	-0.595010	0.000000	0.000000	0.000000	-0.087782	0.122602	-0.078931	0.000000	0.000000	3.000000	16.000000	0.000000
2372.225954	-0.117008	0.562016	-0.011850	73.717720	-19.174809	74.605171	-0.839571	0.000000	-0.595010	0.000000	0.000000	0.000000	-0.064932	0.066566	0.014934	0.000000	0.000000	3.000000	16.000000	0.000000
2372.229287	-0.117008	0.562016	-0.011850	73.717720	-19.174809	74.605171	-0.839571	0.000000	-0.595010	0.000000	0.000000	0.000000	-0.064932	0.066566	0.014934	0.000000	0.000000	3.000000	16.000000	0.000000
2372.232621	-0.117008	0.562016	-0.011850	73.683403	-19.195593	74.614700	-0.850393	0.000000	-0.592521	0.000000	0.000000	0.000000	-0.064932	0.066566	0.014934	0.000000	0.000000	3.000000	16.000000	0.000000
2372.235954	-0.117008	0.562016	-0.011850	73.683403	-19.195593	74.614700	-0.850393	0.000000	-0.592521	0.000000	0.000000	0.000000	-0.064932	0.066566	0.014934	0.000000	0.000000	3.000000	16.000000	0.000000
2372.239287	-0.117289	0.562232	-0.011726	73.683403	-19.195593	74.614700	-0.850393	0.000000	-0.592521	0.000000	0.000000	0.000000	-0.084432	0.064740	0.037389	0.000000	0.000000	3.000000	16.000000	0.000000
2372.242621	-0.117289	0.562232	-0.011726	73.645958	-19.210142	74.625053	-0.850393	0.000000	-0.592521	0.000000	0.000000	0.000000	-0.084432	0.064740	0.037389	0.000000	0.000000	3.000000	16.000000	0.000000
2372.245954	-0.117289	0.562232	-0.011726	73.645958	-19.210142	74.625053	-0.850393	0.000000	-0.592521	0.000000	0.000000	0.000000	-0.084432	0.064740	0.037389	0.000000	0.000000	3.000000	16.000000	0.000000
2372.249287	-0.117289	0.562232	-0.011726	73.645958	-19.210142	74.625053	-0.850393	0.000000	-0.592521	0.000000	0.000000	0.000000	-0.084432	0.064740	0.037389	0.000000	0.000000	3.000000	16.000000	0.000000
2372.252621	-0.117794	0.562607	-0.011358	73.608521	-19.224724	74.635368	-0.864465	0.000000	-0.586289	0.000000	0.000000	0.000000	-0.151303	0.112638	0.110403	0.000000	0.000000	3.000000	16.000000	0.000000
2372.255954	-0.117794	0.562607	-0.011358	73.608521	-19.224724	74.635368	-0.864465	0.000000	-0.586289	0.000000	0.000000	0.000000	0.000001	0.000003	0.000000	0.000000	0.000000	3.000000	16.000000	0.000000
2372.259287	-0.117794	0.562607	-0.011358	73.608521	-19.224724	74.635368	-0.864465	0.000000	-0.586289	0.000000	0.000000	0.000000	0.000001	0.000003	0.000000	0.000000	0.000000	3.000000	16.000000	0.000000
2372.262621	-0.117794	0.562607	-0.011358	73.568047	-19.232069	74.652122	-0.889682	0.000000	-0.567889	0.000000	0.000000	0.000000	0.000001	0.000003	0.000000	0.000000	0.000000	3.000000	16.000000	0.000000
2372.265954	-0.117794	0.562607	-0.011358	73.568047	-19.232069	74.652122	-0.889682	0.000000	-0.567889	0.000000	0.000000	0.000000	0.000001	0.000003	0.000000	0.000000	0.000000	3.000000	16.000000	0.000000
2372.269287	-0.118047	0.562802	-0.011085	73.568047	-19.232069	74.652122	-0.889682	0.000000	-0.567889	0.000000	0.000000	0.000000	-0.075981	0.058322	0.081770	0.000000	0.000000	3.000000	16.000000	0.000000
2372.272621	-0.118047	0.562802	-0.011085	73.524597	-19.232145	74.675377	-0.889682	0.000000	-0.567889	0.000000	0.000000	0.000000	-0.075981	0.058322	0.081770	0.000000	0.000000	3.000000	16.000000	0.000000
2372.275954	-0.118047	0.562802	-0.011085	73.524597	-19.232145	74.675377	-0.889682	0.000000	-0.567889	0.000000	0.000000	0.000000	-0.075981	0.058322	0.081770	0.000000	0.000000	3.000000	16.000000	0.000000
2372.279287	-0.118047	0.562802	-0.011085	73.524597	-19.232145	74.675377	-0.889682	0.000000	-0.567889	0.000000	0.000000	0.000000	-0.075981	0.058322	0.081770	0.000000	0.000000	3.000000	16.000000	0.000000
2372.282621	-0.118501	0.563239	-0.010312	73.477577	-19.214941	74.716248	-0.902345	0.000000	-0.554261	0.000000	0.000000	0.000000	-0.136328	0.131097	0.232077	0.000000	0.000000	3.000000	16.000000	0.000000
2372.285954	-0.118501	0.563239	-0.010312	73.477577	-19.214941	74.716248	-0.902345	0.000000	-0.554261	0.000000	0.000000	0.000000	0.000000	0.000008	0.000000	0.000000	0.000000	3.000000	16.000000	0.000000
2372.289287	-0.118501	0.563239	-0.010312	73.477577	-19.214941	74.716248	-0.902345	0.000000	-0.554261	0.000000	0.000000	0.000000	0.000000	0.000008	0.000000	0.000000	0.000000	3.000000	16.000000	0.000000
2372.292621	-0.118501	0.563239	-0.010312	73.431366	-19.195324	74.761620	-0.925066	0.000000	-0.515581	0.000000	0.000000	0.000000	0.000000	0.000008	0.000000	0.000000	0.000000	3.000000	16.000000	0.000000
2372.295954	-0.118501	0.563239	-0.010312	73.431366	-19.195324	74.761620	-0.925066	0.000000	-0.515581	0.000000	0.000000	0.000000	0.000000	0.000008	0.000000	0.000000	0.000000	3.000000	16.000000	0.000000
2372.299287	-0.118745	0.563481	-0.009822	73.431366	-19.195324	74.761620	-0.925066	0.000000	-0.515581	0.000000	0.000000	0.000000	-0.073052	0.072811	0.146899	0.000000	0.000000	3.000000	16.000000	0.000000
2372.302621	-0.118745	0.563481	-0.009822	73.416954	-19.199888	74.777626	-0.925066	0.000000	-0.515581	0.000000	0.000000	0.000000	-0.073052	0.072811	0.146899	0.000000	0.000000	3.000000	16.000000	0.000000
2372.305954	-0.119028	0.563701	-0.009270	73.416954	-19.199888	74.777626	-0.925066	0.000000	-0.515581	0.000000	0.000000	0.000000	-0.084952	0.065769	0.165694	0.000000	0.000000	3.000000	16.000000	0.000000
2372.309287	-0.119028	0.563701	-0.009270	73.416954	-19.199888	74.777626	-0.925066	0.000000	-0.515581	0.000000	0.000000	0.000000	-0.084952	0.065769	0.165694	0.000000	0.000000	3.000000	16.000000	0.000000
2372.312621	-0.119028	0.563701	-0.009270	73.475845	-19.250593	74.748482	-0.951400	0.000000	-0.463482	0.000000	0.000000	0.000000	-0.084952	0.065769	0.165694	0.000000	0.000000	3.000000	16.000000	0.000000
2372.315954	-0.119028	0.563701	-0.009270	73.475845	-19.250593	74.748482	-0.951400	0.000000	-0.463482	0.000000	0.000000	0.000000	-0.084952	0.065769	0.165694	0.000000	0.000000	3.000000	16.000000	0.000000
2372.319287	-0.119339	0.563912	-0.008701	73.475845	-19.250593	74.748482	-0.951400	0.000000	-0.463482	0.000000	0.000000	0.000000	-0.093234	0.063429	0.170719	0.000000	0.000000	3.000000	16.000000	0.000000
2372.322621	-0.119339	0.563912	-0.008701	73.623810	-19.342306	74.685097	-0.951400	0.000000	-0.463482	0.000000	0.000000	0.000000	-0.093234	0.063429	0.170719	0.000000	0.000000	3.000000	16.000000	0.000000
2372.325954	-0.119683	0.564089	-0.008178	73.623810	-19.342306	74.685097	-0.951400	0.000000	-0.463482	0.000000	0.000000	0.000000	-0.103355	0.052995	0.156804	0.000000	0.000000	3.000000	16.000000	0.000000
2372.329287	-0.119683	0.564089	-0.008178	73.623810	-19.342306	74.685097	-0.951400	0.000000	-0.463482	0.000000	0.000000	0.000000	-0.103355	0.052995	0.156804	0.000000	0.000000	3.000000	16.000000	0.000000
2372.332621	-0.119683	0.564089	-0.008178	73.806396	-19.448376	74.612511	-0.984165	0.000000	-0.408895	0.000000	0.000000	0.000000	-0.103355	0.052995	0.156804	0.000000	0.000000	3.000000	16.000000	0.000000
2372.335954	-0.119683	0.564089	-0.008178	73.806396	-19.448376	74.612511	-0.984165	0.000000	-0.408895	0.000000	0.000000	0.000000	-0.103355	0.052995	0.156804	0.000000	0.000000	3.000000	16.000000	0.000000
2372.339287	-0.120057	0.564232	-0.007633	73.806396	-19.448376	74.612511	-0.984165	0.000000	-0.408895	0.000000	0.000000	0.000000	-0.112159	0.042987	0.163499	0.000000	0.000000	3.000000	16.000000	0.000000
2372.342621	-0.120057	0.564232	-0.007633	73.992455	-19.542299	74.554985	-0.984165	0.000000	-0.408895	0.000000	0.000000	0.000000	-0.112159	0.042987	0.163499	0.000000	0.000000	3.000000	16.000000	0.000000
2372.345954	-0.120410	0.564375	-0.007083	73.992455	-19.542299	74.554985	-0.984165	0.000000	-0.408895	0.000000	0.000000	0.000000	-0.105888	0.042957	0.165047	0.000000	0.000000	3.000000	16.000000	0.000000
2372.349287	-0.120410	0.564375	-0.007083	73.992455	-19.542299	74.554985	-0.984165	0.000000	-0.408895	0.000000	0.000000	0.000000	-0.105888	0.042957	0.165047	0.000000	0.000000	3.000000	16.000000	0.000000
2372.352621	-0.120410	0.564375	-0.007083	74.161148	-19.599840	74.551208	-1.020507	0.000000	-0.354138	0.000000	0.000000	0.000000	-0.105888	0.042957	0.165047	0.000000	0.000000	3.000000	16.000000	0.000000
2372.355954	-0.120410	0.564375	-0.007083	74.161148	-19.599840	74.551208	-1.020507	0.000000	-0.354138	0.000000	0.000000	0.000000	-0.105888	0.042957	0.165047	0.000000	0.000000	3.000000	16.000000	0.000000
2372.359287	-0.120791	0.564510	-0.006516	74.161148	-19.599840	74.551208	-1.020507	0.000000	-0.354138	0.000000	0.000000	0.000000	-0.114266	0.040564	0.170029	0.000000	0.000000	3.000000	16.000000	0.000000
2372.362621	-0.120791	0.564510	-0.006516	74.320518	-19.560307	74.690132	-1.020507	0.000000	-0.354138	0.000000	0.000000	0.000000	-0.114266	0.040564	0.170029	0.000000	0.000000	3.000000	16.000000	0.000000
2372.365954	-0.121215	0.564664	-0.005875	74.320518	-19.560307	74.690132	-1.020507	0.000000	-0.354138	0.000000	0.000000	0.000000	-0.127287	0.046243	0.192152	0.000000	0.000000	3.000000	16.000000	0.000000
2372.369287	-0.121215	0.564664	-0.005875	74.320518	-19.560307	74.690132	-1.020507	0.000000	-0.354138	0.000000	0.000000	0.000000	-0.127287	0.046243	0.192152	0.000000	0.000000	3.000000	16.000000	0.000000
2372.372621	-0.121215	0.564664	-0.005875	74.470451	-19.389835	75.018547	-1.060765	0.000000	-0.293774	0.000000	0.000000	0.000000	-0.127287	0.046243	0.192152	0.000000	0.000000	3.000000	16.000000	0.000000
2372.375954	-0.121215	0.564664	-0.005875	74.470451	-19.389835	75.018547	-1.060765	0.000000	-0.293774	0.000000	0.000000	0.000000	-0.127287	0.046243	0.192152	0.000000	0.000000	3.000000	16.000000	0.000000
2372.379287	-0.121685	0.564812	-0.005156	74.470451	-19.389835	75.018547	-1.060765	0.000000	-0.293774	0.000000	0.000000	0.000000	-0.140825	0.044240	0.215908	0.000000	0.000000	3.000000	16.000000	0.000000
2372.382621	-0.121685	0.564812	-0.005156	74.663109	-19.083454	75.541771	-1.060765	0.000000	-0.293774	0.000000	0.000000	0.000000	-0.140825	0.044240	0.215908	0.000000	0.000000	3.000000	16.000000	0.000000
2372.385954	-0.122146	0.564943	-0.004386	74.663109	-19.083454	75.541771	-1.060765	0.000000	-0.293774	0.000000	0.000000	0.000000	-0.138288	0.039332	0.231082	0.000000	0.000000	3.000000	16.000000	0.000000
2372.389287	-0.122146	0.564943	-0.004386	74.663109	-19.083454	75.541771	-1.060765	0.000000	-0.293774	0.000000	0.000000	0.000000	-0.138288	0.039332	0.231082	0.000000	0.000000	3.000000	16.000000	0.000000
2372.392621	-0.122146	0.564943	-0.004386	74.950653	-18.649117	76.254700	-1.107284	0.000000	-0.219276	0.000000	0.000000	0.000000	-0.138288	0.039332	0.231082	0.000000	0.000000	3.000000	16.000000	0.000000
2372.395954	-0.122146	0.564943	-0.004386	74.950653	-18.649117	76.254700	-1.107284	0.000000	-0.219276	0.000000	0.000000	0.000000	-0.138288	0.039332	0.231082	0.000000	0.000000	3.000000	16.000000	0.000000
2372.399287	-0.122620	0.565058	-0.003570	74.950653	-18.649117	76.254700	-1.107284	0.000000	-0.219276	0.000000	0.000000	0.000000	-0.142195	0.034362	0.244505	0.000000	0.000000	3.000000	16.000000	0.000000
2372.402621	-0.122620	0.565058	-0.003570	75.334709	-18.217096	76.974823	-1.107284	0.000000	-0.219276	0.000000	0.000000	0.000000	-0.142195	0.034362	0.244505	0.000000	0.000000	3.000000	16.000000	0.000000
2372.405954	-0.123176	0.565154	-0.002797	75.334709	-18.217096	76.974823	-1.107284	0.000000	-0.219276	0.000000	0.000000	0.000000	-0.166912	0.028925	0.232077	0.000000	0.000000	3.000000	16.000000	0.000000
2372.409287	-0.123176	0.565154	-0.002797	75.334709	-18.217096	76.974823	-1.107284	0.000000	-0.219276	0.000000	0.000000	0.000000	-0.166912	0.028925	0.232077	0.000000	0.000000	3.000000	16.000000	0.000000
2372.412621	-0.123176	0.565154	-0.002797	75.789925	-17.865568	77.596291	-1.158802	0.000000	-0.139845	0.000000	0.000000	0.000000	-0.166912	0.028925	0.232077	0.000000	0.000000	3.000000	16.000000	0.000000
2372.415954	-0.123865	0.565224	-0.002054	75.789925	-17.865568	77.596291	-1.158802	0.000000	-0.139845	0.000000	0.000000	0.000000	-0.206573	0.021050	0.222878	0.000000	0.000000	3.000000	16.000000	0.000000
2372.419287	-0.123865	0.565224	-0.002054	75.789925	-17.865568	77.596291	-1.158802	0.000000	-0.139845	0.000000	0.000000	0.000000	-0.206573	0.021050	0.222878	0.000000	0.000000	3.000000	16.000000	0.000000
2372.422621	-0.123865	0.565224	-0.002054	76.274956	-17.622417	78.073593	-1.193231	0.000000	-0.102699	0.000000	0.000000	0.000000	-0.206573	0.021050	0.222878	0.000000	0.000000	3.000000	16.000000	0.000000
2372.425954	-0.124644	0.565242	-0.001325	76.274956	-17.622417	78.073593	-1.193231	0.000000	-0.102699	0.000000	0.000000	0.000000	-0.233914	0.005368	0.218763	0.000000	0.000000	3.000000	16.000000	0.000000
2372.429287	-0.124644	0.565242	-0.001325	76.274956	-17.622417	78.073593	-1.193231	0.000000	-0.102699	0.000000	0.000000	0.000000	-0.233914	0.005368	0.218763	0.000000	0.000000	3.000000	16.000000	0.000000
2372.432621	-0.124644	0.565242	-0.001325	76.751907	-17.415529	78.501991	-1.232216	0.000000	-0.066239	0.000000	0.000000	0.000000	-0.233914	0.005368	0.218763	0.000000	0.000000	3.000000	16.000000	0.000000
2372.435954	-0.125511	0.565190	-0.000627	76.751907	-17.415529	78.501991	-1.232216	0.000000	-0.066239	0.000000	0.000000	0.000000	-0.259983	-0.015688	0.209395	0.000000	0.000000	3.000000	16.000000	0.000000
2372.439287	-0.125511	0.565190	-0.000627	76.751907	-17.415529	78.501991	-1.232216	0.000000	-0.066239	0.000000	0.000000	0.000000	-0.259983	-0.015688	0.209395	0.000000	0.000000	3.000000	16.000000	0.000000
2372.442621	-0.125511	0.565190	-0.000627	77.205147	-17.198679	78.937126	-1.275547	0.000000	-0.031339	0.000000	0.000000	0.000000	-0.259983	-0.015688	0.209395	0.000000	0.000000	3.000000	16.000000	0.000000
2372.445954	-0.126417	0.565049	0.000034	77.205147	-17.198679	78.937126	-1.275547	0.000000	-0.031339	0.000000	0.000000	0.000000	-0.271727	-0.042139	0.198375	0.000000	0.000000	3.000000	16.000000	0.000000
2372.449287	-0.126417	0.565049	0.000034	77.205147	-17.198679	78.937126	-1.275547	0.000000	-0.031339	0.000000	0.000000	0.000000	-0.271727	-0.042139	0.198375	0.000000	0.000000	3.000000	16.000000	0.000000
2372.452621	-0.126417	0.565049	0.000034	77.615791	-16.910330	79.456215	-1.320834	0.000000	0.001723	0.000000	0.000000	0.000000	-0.271727	-0.042139	0.198375	0.000000	0.000000	3.000000	16.000000	0.000000
2372.455954	-0.127368	0.564908	0.000681	77.615791	-16.910330	79.456215	-1.320834	0.000000	0.001723	0.000000	0.000000	0.000000	-0.285396	-0.042509	0.194097	0.000000	0.000000	3.000000	16.000000	0.000000
2372.459287	-0.127368	0.564908	0.000681	77.615791	-16.910330	79.456215	-1.320834	0.000000	0.001723	0.000000	0.000000	0.000000	-0.285396	-0.042509	0.194097	0.000000	0.000000	3.000000	16.000000	0.000000
2372.462621	-0.127368	0.564908	0.000681	77.985657	-16.550024	80.069656	-1.368400	0.000000	0.034072	0.000000	0.000000	0.000000	-0.285396	-0.042509	0.194097	0.000000	0.000000	3.000000	16.000000	0.000000
2372.465954	-0.128393	0.564756	0.001330	77.985657	-16.550024	80.069656	-1.368400	0.000000	0.034072	0.000000	0.000000	0.000000	-0.307546	-0.045415	0.194707	0.000000	0.000000	3.000000	16.000000	0.000000
2372.469287	-0.128393	0.564756	0.001330	77.985657	-16.550024	80.069656	-1.368400	0.000000	0.034072	0.000000	0.000000	0.000000	-0.307546	-0.045415	0.194707	0.000000	0.000000	3.000000	16.000000	0.000000
2372.472621	-0.128393	0.564756	0.001330	78.305206	-16.030344	80.885765	-1.419658	0.000000	0.066524	0.000000	0.000000	0.000000	-0.307546	-0.045415	0.194707	0.000000	0.000000	3.000000	16.000000	0.000000
2372.475954	-0.129491	0.564621	0.001975	78.305206	-16.030344	80.885765	-1.419658	0.000000	0.066524	0.000000	0.000000	0.000000	-0.329333	-0.040518	0.193467	0.000000	0.000000	3.000000	16.000000	0.000000
2372.479287	-0.129491	0.564621	0.001975	78.305206	-16.030344	80.885765	-1.419658	0.000000	0.066524	0.000000	0.000000	0.000000	-0.329333	-0.040518	0.193467	0.000000	0.000000	3.000000	16.000000	0.000000
2372.482621	-0.129491	0.564621	0.001975	78.579063	-15.253433	82.027367	-1.474547	0.000000	0.098768	0.000000	0.000000	0.000000	-0.329333	-0.040518	0.193467	0.000000	0.000000	3.000000	16.000000	0.000000
2372.485954	-0.130688	0.564520	0.002626	78.579063	-15.253433	82.027367	-1.474547	0.000000	0.098768	0.000000	0.000000	0.000000	-0.359219	-0.030303	0.195299	0.000000	0.000000	3.000000	16.000000	0.000000
2372.489287	-0.130688	0.564520	0.002626	78.579063	-15.253433	82.027367	-1.474547	0.000000	0.098768	0.000000	0.000000	0.000000	-0.359219	-0.030303	0.195299	0.000000	0.000000	3.000000	16.000000	0.000000
2372.492621	-0.130688	0.564520	0.002626	78.811920	-14.191009	83.523392	-1.534417	0.000000	0.131318	0.000000	0.000000	0.000000	-0.359219	-0.030303	0.195299	0.000000	0.000000	3.000000	16.000000	0.000000
2372.495954	-0.131922	0.564427	0.003307	78.811920	-14.191009	83.523392	-1.534417	0.000000	0.131318	0.000000	0.000000	0.000000	-0.370088	-0.027936	0.204216	0.000000	0.000000	3.000000	16.000000	0.000000
2372.499287	-0.131922	0.564427	0.003307	78.811920	-14.191009	83.523392	-1.534417	0.000000	0.131318	0.000000	0.000000	0.000000	-0.370088	-0.027936	0.204216	0.000000	0.000000	3.000000	16.000000	0.000000
2372.502621	-0.131922	0.564427	0.003307	78.989059	-12.841578	85.359901	-1.596098	0.000000	0.165354	0.000000	0.000000	0.000000	-0.370088	-0.027936	0.204216	0.000000	0.000000	3.000000	16.000000	0.000000
2372.505954	-0.133165	0.564324	0.004007	78.989059	-12.841578	85.359901	-1.596098	0.000000	0.165354	0.000000	0.000000	0.000000	-0.373010	-0.030913	0.209850	0.000000	0.000000	3.000000	16.000000	0.000000
2372.509287	-0.133165	0.564324	0.004007	78.989059	-12.841578	85.359901	-1.596098	0.000000	0.165354	0.000000	0.000000	0.000000	-0.373010	-0.030913	0.209850	0.000000	0.000000	3.000000	16.000000	0.000000
2372.512621	-0.133165	0.564324	0.004007	79.115295	-11.270242	87.454941	-1.658267	0.000000	0.200329	0.000000	0.000000	0.000000	-0.373010	-0.030913	0.209850	0.000000	0.000000	3.000000	16.000000	0.000000
2372.515954	-0.134461	0.564237	0.004706	79.115295	-11.270242	87.454941	-1.658267	0.000000	0.200329	0.000000	0.000000	0.000000	-0.388637	-0.026034	0.209939	0.000000	0.000000	3.000000	16.000000	0.000000
2372.519287	-0.134461	0.564237	0.004706	79.115295	-11.270242	87.454941	-1.658267	0.000000	0.200329	0.000000	0.000000	0.000000	-0.388637	-0.026034	0.209939	0.000000	0.000000	3.000000	16.000000	0.000000
2372.522621	-0.134461	0.564237	0.004706	79.179924	-9.618162	89.586731	-1.723040	0.000000	0.235319	0.000000	0.000000	0.000000	-0.388637	-0.026034	0.209939	0.000000	0.000000	3.000000	16.000000	0.000000
2372.525954	-0.135777	0.564131	0.005379	79.179924	-9.618162	89.586731	-1.723040	0.000000	0.235319	0.000000	0.000000	0.000000	-0.394778	-0.031767	0.201695	0.000000	0.000000	3.000000	16.000000	0.000000
2372.529287	-0.135777	0.564131	0.005379	79.179924	-9.618162	89.586731	-1.723040	0.000000	0.235319	0.000000	0.000000	0.000000	-0.394778	-0.031767	0.201695	0.000000	0.000000	3.000000	16.000000	0.000000
2372.532621	-0.135777	0.564131	0.005379	79.196465	-7.975987	91.543442	-1.788836	0.000000	0.268935	0.000000	0.000000	0.000000	-0.394778	-0.031767	0.201695	0.000000	0.000000	3.000000	16.000000	0.000000
2372.535954	-0.137108	0.563988	0.006007	79.196465	-7.975987	91.543442	-1.788836	0.000000	0.268935	0.000000	0.000000	0.000000	-0.399428	-0.042857	0.188348	0.000000	0.000000	3.000000	16.000000	0.000000
2372.539287	-0.137108	0.563988	0.006007	79.196465	-7.975987	91.543442	-1.788836	0.000000	0.268935	0.000000	0.000000	0.000000	-0.399428	-0.042857	0.188348	0.000000	0.000000	3.000000	16.000000	0.000000
2372.542621	-0.137108	0.563988	0.006007	79.171837	-6.502511	93.048370	-1.855407	0.000000	0.300326	0.000000	0.000000	0.000000	-0.399428	-0.042857	0.188348	0.000000	0.000000	3.000000	16.000000	0.000000
2372.545954	-0.138436	0.563853	0.006608	79.171837	-6.502511	93.048370	-1.855407	0.000000	0.300326	0.000000	0.000000	0.000000	-0.398426	-0.040681	0.180328	0.000000	0.000000	3.000000	16.000000	0.000000
2372.549287	-0.138436	0.563853	0.006608	79.171837	-6.502511	93.048370	-1.855407	0.000000	0.300326	0.000000	0.000000	0.000000	-0.398426	-0.040681	0.180328	0.000000	0.000000	3.000000	16.000000	0.000000
2372.552621	-0.138436	0.563853	0.006608	79.121307	-5.247570	94.123734	-1.921811	0.000000	0.330380	0.000000	0.000000	0.000000	-0.398426	-0.040681	0.180328	0.000000	0.000000	3.000000	16.000000	0.000000
2372.555954	-0.139779	0.563680	0.007164	79.121307	-5.247570	94.123734	-1.921811	0.000000	0.330380	0.000000	0.000000	0.000000	-0.402985	-0.051747	0.166962	0.000000	0.000000	3.000000	16.000000	0.000000
2372.559287	-0.139779	0.563680	0.007164	79.121307	-5.247570	94.123734	-1.921811	0.000000	0.330380	0.000000	0.000000	0.000000	-0.402985	-0.051747	0.166962	0.000000	0.000000	3.000000	16.000000	0.000000
2372.562621	-0.139779	0.563680	0.007164	79.053551	-4.159493	95.038712	-1.988975	0.000000	0.358207	0.000000	0.000000	0.000000	-0.402985	-0.051747	0.166962	0.000000	0.000000	3.000000	16.000000	0.000000
2372.565954	-0.141119	0.563515	0.007694	79.053551	-4.159493	95.038712	-1.988975	0.000000	0.358207	0.000000	0.000000	0.000000	-0.401894	-0.049546	0.158955	0.000000	0.000000	3.000000	16.000000	0.000000
2372.569287	-0.141119	0.563515	0.007694	79.053551	-4.159493	95.038712	-1.988975	0.000000	0.358207	0.000000	0.000000	0.000000	-0.401894	-0.049546	0.158955	0.000000	0.000000	3.000000	16.000000	0.000000
2372.572621	-0.141119	0.563515	0.007694	79.017609	-3.153232	95.939720	-2.055957	0.000000	0.384700	0.000000	0.000000	0.000000	-0.401894	-0.049546	0.158955	0.000000	0.000000	3.000000	16.000000	0.000000
2372.575954	-0.142416	0.563331	0.008148	79.017609	-3.153232	95.939720	-2.055957	0.000000	0.384700	0.000000	0.000000	0.000000	-0.388995	-0.055295	0.136220	0.000000	0.000000	3.000000	16.000000	0.000000
2372.579287	-0.142416	0.563331	0.008148	79.017609	-3.153232	95.939720	-2.055957	0.000000	0.384700	0.000000	0.000000	0.000000	-0.388995	-0.055295	0.136220	0.000000	0.000000	3.000000	16.000000	0.000000
2372.582621	-0.142416	0.563331	0.008148	79.055634	-2.153874	96.915047	-2.120790	0.000000	0.407403	0.000000	0.000000	0.000000	-0.388995	-0.055295	0.136220	0.000000	0.000000	3.000000	16.000000	0.000000
2372.585954	-0.143671	0.563101	0.008532	79.055634	-2.153874	96.915047	-2.120790	0.000000	0.407403	0.000000	0.000000	0.000000	-0.376431	-0.069000	0.115278	0.000000	0.000000	3.000000	16.000000	0.000000
2372.589287	-0.143671	0.563101	0.008532	79.055634	-2.153874	96.915047	-2.120790	0.000000	0.407403	0.000000	0.000000	0.000000	-0.376431	-0.069000	0.115278	0.000000	0.000000	3.000000	16.000000	0.000000
2372.592621	-0.143671	0.563101	0.008532	79.126442	-1.191309	97.896126	-2.183528	0.000000	0.426616	0.000000	0.000000	0.000000	-0.376431	-0.069000	0.115278	0.000000	0.000000	3.000000	16.000000	0.000000
2372.595954	-0.144847	0.562887	0.008889	79.126442	-1.191309	97.896126	-2.183528	0.000000	0.426616	0.000000	0.000000	0.000000	-0.353056	-0.063991	0.106986	0.000000	0.000000	3.000000	16.000000	0.000000
2372.599287	-0.144847	0.562887	0.008889	79.126442	-1.191309	97.896126	-2.183528	0.000000	0.426616	0.000000	0.000000	0.000000	-0.353056	-0.063991	0.106986	0.000000	0.000000	3.000000	16.000000	0.000000
2372.602621	-0.144847	0.562887	0.008889	79.190956	-0.314129	98.775284	-2.242370	0.000000	0.444447	0.000000	0.000000	0.000000	-0.353056	-0.063991	0.106986	0.000000	0.000000	3.000000	16.000000	0.000000
2372.605954	-0.145924	0.562691	0.009226	79.190956	-0.314129	98.775284	-2.242370	0.000000	0.444447	0.000000	0.000000	0.000000	-0.322903	-0.058917	0.100969	0.000000	0.000000	3.000000	16.000000	0.000000
2372.609287	-0.145924	0.562691	0.009226	79.190956	-0.314129	98.775284	-2.242370	0.000000	0.444447	0.000000	0.000000	0.000000	-0.322903	-0.058917	0.100969	0.000000	0.000000	3.000000	16.000000	0.000000
2372.612621	-0.145924	0.562691	0.009226	79.232918	0.468195	99.510246	-2.296187	0.000000	0.461276	0.000000	0.000000	0.000000	-0.322903	-0.058917	0.100969	0.000000	0.000000	3.000000	16.000000	0.000000
2372.615954	-0.146935	0.562494	0.009580	79.232918	0.468195	99.510246	-2.296187	0.000000	0.461276	0.000000	0.000000	0.000000	-0.303471	-0.059177	0.106430	0.000000	0.000000	3.000000	16.000000	0.000000
2372.619287	-0.146935	0.562494	0.009580	79.232918	0.468195	99.510246	-2.296187	0.000000	0.461276	0.000000	0.000000	0.000000	-0.303471	-0.059177	0.106430	0.000000	0.000000	3.000000	16.000000	0.000000
2372.622621	-0.146935	0.562494	0.009580	79.235207	1.013183	100.007652	-2.346766	0.000000	0.479014	0.000000	0.000000	0.000000	-0.303471	-0.059177	0.106430	0.000000	0.000000	3.000000	16.000000	0.000000
2372.625954	-0.146935	0.562494	0.009580	79.235207	1.013183	100.007652	-2.346766	0.000000	0.479014	0.000000	0.000000	0.000000	-0.303471	-0.059177	0.106430	0.000000	0.000000	3.000000	16.000000	0.000000
2372.629287	-0.147818	0.562296	0.009907	79.235207	1.013183	100.007652	-2.346766	0.000000	0.479014	0.000000	0.000000	0.000000	-0.264882	-0.059370	0.097880	0.000000	0.000000	3.000000	16.000000	0.000000
2372.632621	-0.147818	0.562296	0.009907	79.216156	1.326726	100.315582	-2.346766	0.000000	0.479014	0.000000	0.000000	0.000000	-0.264882	-0.059370	0.097880	0.000000	0.000000	3.000000	16.000000	0.000000
2372.635954	-0.148616	0.562098	0.010191	79.216156	1.326726	100.315582	-2.346766	0.000000	0.479014	0.000000	0.000000	0.000000	-0.239452	-0.059513	0.085333	0.000000	0.000000	3.000000	16.000000	0.000000
2372.639287	-0.148616	0.562098	0.010191	79.216156	1.326726	100.315582	-2.346766	0.000000	0.479014	0.000000	0.000000	0.000000	-0.239452	-0.059513	0.085333	0.000000	0.000000	3.000000	16.000000	0.000000
2372.642621	-0.148616	0.562098	0.010191	79.205956	1.380363	100.377937	-2.430821	0.000000	0.509549	0.000000	0.000000	0.000000	-0.239452	-0.059513	0.085333	0.000000	0.000000	3.000000	16.000000	0.000000
2372.645954	-0.148616	0.562098	0.010191	79.205956	1.380363	100.377937	-2.430821	0.000000	0.509549	0.000000	0.000000	0.000000	-0.239452	-0.059513	0.085333	0.000000	0.000000	3.000000	16.000000	0.000000
2372.649287	-0.149335	0.561917	0.010451	79.205956	1.380363	100.377937	-2.430821	0.000000	0.509549	0.000000	0.000000	0.000000	-0.215522	-0.054240	0.077948	0.000000	0.000000	3.000000	16.000000	0.000000
2372.652621	-0.149335	0.561917	0.010451	79.206482	1.305834	100.313766	-2.430821	0.000000	0.509549	0.000000	0.000000	0.000000	-0.215522	-0.054240	0.077948	0.000000	0.000000	3.000000	16.000000	0.000000
2372.655954	-0.149990	0.561736	0.010663	79.206482	1.305834	100.313766	-2.430821	0.000000	0.509549	0.000000	0.000000	0.000000	-0.196565	-0.054296	0.063535	0.000000	0.000000	3.000000	16.000000	0.000000
2372.659287	-0.149990	0.561736	0.010663	79.206482	1.305834	100.313766	-2.430821	0.000000	0.509549	0.000000	0.000000	0.000000	-0.196565	-0.054296	0.063535	0.000000	0.000000	3.000000	16.000000	0.000000
2372.662621	-0.149990	0.561736	0.010663	79.212372	1.254007	100.284790	-2.499502	0.000000	0.533130	0.000000	0.000000	0.000000	-0.196565	-0.054296	0.063535	0.000000	0.000000	3.000000	16.000000	0.000000
2372.665954	-0.149990	0.561736	0.010663	79.212372	1.254007	100.284790	-2.499502	0.000000	0.533130	0.000000	0.000000	0.000000	-0.196565	-0.054296	0.063535	0.000000	0.000000	3.000000	16.000000	0.000000
2372.669287	-0.150609	0.561573	0.010836	79.212372	1.254007	100.284790	-2.499502	0.000000	0.533130	0.000000	0.000000	0.000000	-0.185815	-0.048953	0.052082	0.000000	0.000000	3.000000	16.000000	0.000000
2372.672621	-0.150609	0.561573	0.010836	79.215370	1.199536	100.242409	-2.499502	0.000000	0.533130	0.000000	0.000000	0.000000	-0.185815	-0.048953	0.052082	0.000000	0.000000	3.000000	16.000000	0.000000
2372.675954	-0.151187	0.561410	0.010955	79.215370	1.199536	100.242409	-2.499502	0.000000	0.533130	0.000000	0.000000	0.000000	-0.173392	-0.048901	0.035669	0.000000	0.000000	3.000000	16.000000	0.000000
2372.679287	-0.151187	0.561410	0.010955	79.215370	1.199536	100.242409	-2.499502	0.000000	0.533130	0.000000	0.000000	0.000000	-0.173392	-0.048901	0.035669	0.000000	0.000000	3.000000	16.000000	0.000000
2372.682621	-0.151187	0.561410	0.010955	79.221283	1.153173	100.173592	-2.559370	0.000000	0.547755	0.000000	0.000000	0.000000	-0.173392	-0.048901	0.035669	0.000000	0.000000	3.000000	16.000000	0.000000
2372.685954	-0.151187	0.561410	0.010955	79.221283	1.153173	100.173592	-2.559370	0.000000	0.547755	0.000000	0.000000	0.000000	-0.173392	-0.048901	0.035669	0.000000	0.000000	3.000000	16.000000	0.000000
2372.689287	-0.151735	0.561282	0.011053	79.221283	1.153173	100.173592	-2.559370	0.000000	0.547755	0.000000	0.000000	0.000000	-0.164164	-0.038173	0.029335	0.000000	0.000000	3.000000	16.000000	0.000000
2372.692621	-0.151735	0.561282	0.011053	79.227203	1.109557	100.152657	-2.559370	0.000000	0.547755	0.000000	0.000000	0.000000	-0.164164	-0.038173	0.029335	0.000000	0.000000	3.000000	16.000000	0.000000
2372.695954	-0.152240	0.561155	0.011096	79.227203	1.109557	100.152657	-2.559370	0.000000	0.547755	0.000000	0.000000	0.000000	-0.151647	-0.038064	0.013021	0.000000	0.000000	3.000000	16.000000	0.000000
2372.699287	-0.152240	0.561155	0.011096	79.227203	1.109557	100.152657	-2.559370	0.000000	0.547755	0.000000	0.000000	0.000000	-0.151647	-0.038064	0.013021	0.000000	0.000000	3.000000	16.000000	0.000000
2372.702621	-0.152240	0.561155	0.011096	79.230164	1.063264	100.150146	-2.612005	0.000000	0.554814	0.000000	0.000000	0.000000	-0.151647	-0.038064	0.013021	0.000000	0.000000	3.000000	16.000000	0.000000
2372.705954	-0.152240	0.561155	0.011096	79.230164	1.063264	100.150146	-2.612005	0.000000	0.554814	0.000000	0.000000	0.000000	-0.151647	-0.038064	0.013021	0.000000	0.000000	3.000000	16.000000	0.000000
2372.709287	-0.152715	0.561065	0.011119	79.230164	1.063264	100.150146	-2.612005	0.000000	0.554814	0.000000	0.000000	0.000000	-0.142351	-0.027277	0.006773	0.000000	0.000000	3.000000	16.000000	0.000000
2372.712621	-0.152715	0.561065	0.011119	79.227203	1.011653	100.136688	-2.612005	0.000000	0.554814	0.000000	0.000000	0.000000	-0.142351	-0.027277	0.006773	0.000000	0.000000	3.000000	16.000000	0.000000
2372.715954	-0.152715	0.561065	0.011119	79.227203	1.011653	100.136688	-2.612005	0.000000	0.554814	0.000000	0.000000	0.000000	-0.142351	-0.027277	0.006773	0.000000	0.000000	3.000000	16.000000	0.000000
2372.719287	-0.152715	0.561065	0.011119	79.227203	1.011653	100.136688	-2.612005	0.000000	0.554814	0.000000	0.000000	0.000000	-0.142351	-0.027277	0.006773	0.000000	0.000000	3.000000	16.000000	0.000000
2372.722621	-0.153433	0.561045	0.011135	79.224243	0.970905	100.131203	-2.635730	0.000000	0.555943	0.000000	0.000000	0.000000	-0.215649	-0.005995	0.004819	0.000000	0.000000	3.000000	16.000000	0.000000
2372.725954	-0.153433	0.561045	0.011135	79.224243	0.970905	100.131203	-2.635730	0.000000	0.555943	0.000000	0.000000	0.000000	0.000000	-0.000005	-0.000000	0.000000	0.000000	3.000000	16.000000	0.000000
2372.729287	-0.153433	0.561045	0.011135	79.224243	0.970905	100.131203	-2.635730	0.000000	0.555943	0.000000	0.000000	0.000000	0.000000	-0.000005	-0.000000	0.000000	0.000000	3.000000	16.000000	0.000000
2372.732621	-0.153433	0.561045	0.011135	79.215370	0.930287	100.114784	-2.671671	0.000000	0.556746	0.000000	0.000000	0.000000	0.000000	-0.000005	-0.000000	0.000000	0.000000	3.000000	16.000000	0.000000
2372.735954	-0.153433	0.561045	0.011135	79.215370	0.930287	100.114784	-2.671671	0.000000	0.556746	0.000000	0.000000	0.000000	0.000000	-0.000005	-0.000000	0.000000	0.000000	3.000000	16.000000	0.000000
2372.739287	-0.153637	0.561062	0.011154	79.215370	0.930287	100.114784	-2.671671	0.000000	0.556746	0.000000	0.000000	0.000000	-0.060983	0.005140	0.005769	0.000000	0.000000	3.000000	16.000000	0.000000
2372.742621	-0.153637	0.561062	0.011154	79.206505	0.897850	100.090385	-2.671671	0.000000	0.556746	0.000000	0.000000	0.000000	-0.060983	0.005140	0.005769	0.000000	0.000000	3.000000	16.000000	0.000000
2372.745954	-0.153637	0.561062	0.011154	79.206505	0.897850	100.090385	-2.671671	0.000000	0.556746	0.000000	0.000000	0.000000	-0.060983	0.005140	0.005769	0.000000	0.000000	3.000000	16.000000	0.000000
2372.749287	-0.153637	0.561062	0.011154	79.206505	0.897850	100.090385	-2.671671	0.000000	0.556746	0.000000	0.000000	0.000000	-0.060983	0.005140	0.005769	0.000000	0.000000	3.000000	16.000000	0.000000
2372.752621	-0.153870	0.561196	0.011115	79.197609	0.870897	100.074013	-2.681835	0.000000	0.557708	0.000000	0.000000	0.000000	-0.070027	0.040237	-0.011737	0.000000	0.000000	3.000000	16.000000	0.000000
2372.755954	-0.153870	0.561196	0.011115	79.197609	0.870897	100.074013	-2.681835	0.000000	0.557708	0.000000	0.000000	0.000000	-0.070027	0.040237	-0.011737	0.000000	0.000000	3.000000	16.000000	0.000000
2372.759287	-0.153870	0.561196	0.011115	79.197609	0.870897	100.074013	-2.681835	0.000000	0.557708	0.000000	0.000000	0.000000	-0.070027	0.040237	-0.011737	0.000000	0.000000	3.000000	16.000000	0.000000
2372.762621	-0.153870	0.561196	0.011115	79.191666	0.852022	100.063103	-2.693507	0.000000	0.555752	0.000000	0.000000	0.000000	-0.070027	0.040237	-0.011737	0.000000	0.000000	3.000000	16.000000	0.000000
2372.765954	-0.153931	0.561277	0.011077	79.191666	0.852022	100.063103	-2.693507	0.000000	0.555752	0.000000	0.000000	0.000000	-0.018410	0.024247	-0.011435	0.000000	0.000000	3.000000	16.000000	0.000000
2372.769287	-0.153931	0.561277	0.011077	79.191666	0.852022	100.063103	-2.693507	0.000000	0.555752	0.000000	0.000000	0.000000	-0.018410	0.024247	-0.011435	0.000000	0.000000	3.000000	16.000000	0.000000
2372.772621	-0.153931	0.561277	0.011077	79.186317	0.829366	100.043930	-2.696575	0.000000	0.553846	0.000000	0.000000	0.000000	-0.018410	0.024247	-0.011435	0.000000	0.000000	3.000000	16.000000	0.000000
2372.775954	-0.153931	0.561277	0.011077	79.186317	0.829366	100.043930	-2.696575	0.000000	0.553846	0.000000	0.000000	0.000000	-0.018410	0.024247	-0.011435	0.000000	0.000000	3.000000	16.000000	0.000000
2372.779287	-0.153945	0.561340	0.010969	79.186317	0.829366	100.043930	-2.696575	0.000000	0.553846	0.000000	0.000000	0.000000	-0.004094	0.019061	-0.032497	0.000000	0.000000	3.000000	16.000000	0.000000
2372.782621	-0.153945	0.561340	0.010969	79.186317	0.826644	100.043930	-2.696575	0.000000	0.553846	0.000000	0.000000	0.000000	-0.004094	0.019061	-0.032497	0.000000	0.000000	3.000000	16.000000	0.000000
2372.785954	-0.153945	0.561340	0.010969	79.186317	0.826644	100.043930	-2.696575	0.000000	0.553846	0.000000	0.000000	0.000000	-0.004094	0.019061	-0.032497	0.000000	0.000000	3.000000	16.000000	0.000000
2372.789287	-0.153945	0.561340	0.010969	79.186317	0.826644	100.043930	-2.696575	0.000000	0.553846	0.000000	0.000000	0.000000	-0.004094	0.019061	-0.032497	0.000000	0.000000	3.000000	16.000000	0.000000
2372.792621	-0.153873	0.561459	0.010674	79.186317	0.826644	100.043930	-2.697258	0.000000	0.548430	0.000000	0.000000	0.000000	0.021653	0.035668	-0.088306	0.000000	0.000000	3.000000	16.000000	0.000000
2372.795954	-0.153873	0.561459	0.010674	79.186317	0.826644	100.043930	-2.697258	0.000000	0.548430	0.000000	0.000000	0.000000	0.021653	0.035668	-0.088306	0.000000	0.000000	3.000000	16.000000	0.000000
2372.799287	-0.153873	0.561459	0.010674	79.186317	0.826644	100.043930	-2.697258	0.000000	0.548430	0.000000	0.000000	0.000000	0.021653	0.035668	-0.088306	0.000000	0.000000	3.000000	16.000000	0.000000
2372.802621	-0.153873	0.561459	0.010674	79.189285	0.837429	100.049377	-2.693648	0.000000	0.533712	0.000000	0.000000	0.000000	0.021653	0.035668	-0.088306	0.000000	0.000000	3.000000	16.000000	0.000000
2372.805954	-0.153765	0.561514	0.010495	79.189285	0.837429	100.049377	-2.693648	0.000000	0.533712	0.000000	0.000000	0.000000	0.032399	0.016566	-0.053626	0.000000	0.000000	3.000000	16.000000	0.000000
2372.809287	-0.153765	0.561514	0.010495	79.189285	0.837429	100.049377	-2.693648	0.000000	0.533712	0.000000	0.000000	0.000000	0.032399	0.016566	-0.053626	0.000000	0.000000	3.000000	16.000000	0.000000
2372.812621	-0.153765	0.561514	0.010495	79.192230	0.850907	100.054779	-2.688248	0.000000	0.524774	0.000000	0.000000	0.000000	0.032399	0.016566	-0.053626	0.000000	0.000000	3.000000	16.000000	0.000000
2372.815954	-0.153628	0.561579	0.010302	79.192230	0.850907	100.054779	-2.688248	0.000000	0.524774	0.000000	0.000000	0.000000	0.041224	0.019307	-0.058081	0.000000	0.000000	3.000000	16.000000	0.000000
2372.819287	-0.153628	0.561579	0.010302	79.192230	0.850907	100.054779	-2.688248	0.000000	0.524774	0.000000	0.000000	0.000000	0.041224	0.019307	-0.058081	0.000000	0.000000	3.000000	16.000000	0.000000
2372.822621	-0.153628	0.561579	0.010302	79.198677	0.863265	100.057381	-2.681377	0.000000	0.515094	0.000000	0.000000	0.000000	0.041224	0.019307	-0.058081	0.000000	0.000000	3.000000	16.000000	0.000000
2372.825954	-0.153628	0.561579	0.010302	79.198677	0.863265	100.057381	-2.681377	0.000000	0.515094	0.000000	0.000000	0.000000	0.041224	0.019307	-0.058081	0.000000	0.000000	3.000000	16.000000	0.000000
2372.829287	-0.153448	0.561643	0.010055	79.198677	0.863265	100.057381	-2.681377	0.000000	0.515094	0.000000	0.000000	0.000000	0.053864	0.019386	-0.074178	0.000000	0.000000	3.000000	16.000000	0.000000
2372.832621	-0.153448	0.561643	0.010055	79.201653	0.882212	100.062836	-2.681377	0.000000	0.515094	0.000000	0.000000	0.000000	0.053864	0.019386	-0.074178	0.000000	0.000000	3.000000	16.000000	0.000000
2372.835954	-0.153448	0.561643	0.010055	79.201653	0.882212	100.062836	-2.681377	0.000000	0.515094	0.000000	0.000000	0.000000	0.053864	0.019386	-0.074178	0.000000	0.000000	3.000000	16.000000	0.000000
2372.839287	-0.153448	0.561643	0.010055	79.201653	0.882212	100.062836	-2.681377	0.000000	0.515094	0.000000	0.000000	0.000000	0.053864	0.019386	-0.074178	0.000000	0.000000	3.000000	16.000000	0.000000
2372.842621	-0.153078	0.561808	0.009600	79.204613	0.898443	100.068298	-2.672400	0.000000	0.502731	0.000000	0.000000	0.000000	0.111022	0.049313	-0.136267	0.000000	0.000000	3.000000	16.000000	0.000000
2372.845954	-0.153078	0.561808	0.009600	79.204613	0.898443	100.068298	-2.672400	0.000000	0.502731	0.000000	0.000000	0.000000	0.111022	0.049313	-0.136267	0.000000	0.000000	3.000000	16.000000	0.000000
2372.849287	-0.153078	0.561808	0.009600	79.204613	0.898443	100.068298	-2.672400	0.000000	0.502731	0.000000	0.000000	0.000000	0.111022	0.049313	-0.136267	0.000000	0.000000	3.000000	16.000000	0.000000
2372.852621	-0.153078	0.561808	0.009600	79.201653	0.906686	100.062836	-2.653897	0.000000	0.480020	0.000000	0.000000	0.000000	0.111022	0.049313	-0.136267	0.000000	0.000000	3.000000	16.000000	0.000000
2372.855954	-0.152886	0.561934	0.009388	79.201653	0.906686	100.062836	-2.653897	0.000000	0.480020	0.000000	0.000000	0.000000	0.057688	0.037954	-0.063723	0.000000	0.000000	3.000000	16.000000	0.000000
2372.859287	-0.152886	0.561934	0.009388	79.201653	0.906686	100.062836	-2.653897	0.000000	0.480020	0.000000	0.000000	0.000000	0.057688	0.037954	-0.063723	0.000000	0.000000	3.000000	16.000000	0.000000
2372.862621	-0.152886	0.561934	0.009388	79.198135	0.926908	100.065697	-2.644282	0.000000	0.469399	0.000000	0.000000	0.000000	0.057688	0.037954	-0.063723	0.000000	0.000000	3.000000	16.000000	0.000000
2372.865954	-0.152886	0.561934	0.009388	79.198135	0.926908	100.065697	-2.644282	0.000000	0.469399	0.000000	0.000000	0.000000	0.057688	0.037954	-0.063723	0.000000	0.000000	3.000000	16.000000	0.000000
2372.869287	-0.152655	0.562078	0.009207	79.198135	0.926908	100.065697	-2.644282	0.000000	0.469399	0.000000	0.000000	0.000000	0.069309	0.043223	-0.054409	0.000000	0.000000	3.000000	16.000000	0.000000
2372.872621	-0.152655	0.562078	0.009207	79.195160	0.943328	100.060249	-2.644282	0.000000	0.469399	0.000000	0.000000	0.000000	0.069309	0.043223	-0.054409	0.000000	0.000000	3.000000	16.000000	0.000000
2372.875954	-0.152655	0.562078	0.009207	79.195160	0.943328	100.060249	-2.644282	0.000000	0.469399	0.000000	0.000000	0.000000	0.069309	0.043223	-0.054409	0.000000	0.000000	3.000000	16.000000	0.000000
2372.879287	-0.152655	0.562078	0.009207	79.195160	0.943328	100.060249	-2.644282	0.000000	0.469399	0.000000	0.000000	0.000000	0.069309	0.043223	-0.054409	0.000000	0.000000	3.000000	16.000000	0.000000
2372.882621	-0.152107	0.562268	0.008804	79.198158	0.973135	100.065681	-2.632730	0.000000	0.460331	0.000000	0.000000	0.000000	0.164424	0.056967	-0.120860	0.000000	0.000000	3.000000	16.000000	0.000000
2372.885954	-0.152107	0.562268	0.008804	79.198158	0.973135	100.065681	-2.632730	0.000000	0.460331	0.000000	0.000000	0.000000	0.000001	-0.000003	-0.000000	0.000000	0.000000	3.000000	16.000000	0.000000
2372.889287	-0.152107	0.562268	0.008804	79.198158	0.973135	100.065681	-2.632730	0.000000	0.460331	0.000000	0.000000	0.000000	0.000001	-0.000003	-0.000000	0.000000	0.000000	3.000000	16.000000	0.000000
2372.892621	-0.152107	0.562268	0.008804	79.201126	1.005711	100.071182	-2.605326	0.000000	0.440188	0.000000	0.000000	0.000000	0.000001	-0.000003	-0.000000	0.000000	0.000000	3.000000	16.000000	0.000000
2372.895954	-0.152107	0.562268	0.008804	79.201126	1.005711	100.071182	-2.605326	0.000000	0.440188	0.000000	0.000000	0.000000	0.000001	-0.000003	-0.000000	0.000000	0.000000	3.000000	16.000000	0.000000
2372.899287	-0.151793	0.562358	0.008593	79.201126	1.005711	100.071182	-2.605326	0.000000	0.440188	0.000000	0.000000	0.000000	0.093989	0.027079	-0.063107	0.000000	0.000000	3.000000	16.000000	0.000000
2372.902621	-0.151793	0.562358	0.008593	79.209984	1.048976	100.087524	-2.605326	0.000000	0.440188	0.000000	0.000000	0.000000	0.093989	0.027079	-0.063107	0.000000	0.000000	3.000000	16.000000	0.000000
2372.905954	-0.151793	0.562358	0.008593	79.209984	1.048976	100.087524	-2.605326	0.000000	0.440188	0.000000	0.000000	0.000000	0.093989	0.027079	-0.063107	0.000000	0.000000	3.000000	16.000000	0.000000
2372.909287	-0.151793	0.562358	0.008593	79.209984	1.048976	100.087524	-2.605326	0.000000	0.440188	0.000000	0.000000	0.000000	0.093989	0.027079	-0.063107	0.000000	0.000000	3.000000	16.000000	0.000000
2372.912621	-0.151131	0.562485	0.008061	79.218872	1.092293	100.103935	-2.589661	0.000000	0.429670	0.000000	0.000000	0.000000	0.198614	0.038092	-0.159793	0.000000	0.000000	3.000000	16.000000	0.000000
2372.915954	-0.151131	0.562485	0.008061	79.218872	1.092293	100.103935	-2.589661	0.000000	0.429670	0.000000	0.000000	0.000000	0.000001	0.000005	-0.000000	0.000000	0.000000	3.000000	16.000000	0.000000
2372.919287	-0.151131	0.562485	0.008061	79.218872	1.092293	100.103935	-2.589661	0.000000	0.429670	0.000000	0.000000	0.000000	0.000001	0.000005	-0.000000	0.000000	0.000000	3.000000	16.000000	0.000000
2372.922621	-0.151131	0.562485	0.008061	79.230675	1.141025	100.125832	-2.556559	0.000000	0.403038	0.000000	0.000000	0.000000	0.000001	0.000005	-0.000000	0.000000	0.000000	3.000000	16.000000	0.000000
2372.925954	-0.151131	0.562485	0.008061	79.230675	1.141025	100.125832	-2.556559	0.000000	0.403038	0.000000	0.000000	0.000000	0.000001	0.000005	-0.000000	0.000000	0.000000	3.000000	16.000000	0.000000
2372.929287	-0.150775	0.562531	0.007716	79.230675	1.141025	100.125832	-2.556559	0.000000	0.403038	0.000000	0.000000	0.000000	0.106761	0.013646	-0.103365	0.000000	0.000000	3.000000	16.000000	0.000000
2372.932621	-0.150775	0.562531	0.007716	79.245468	1.192495	100.153336	-2.556559	0.000000	0.403038	0.000000	0.000000	0.000000	0.106761	0.013646	-0.103365	0.000000	0.000000	3.000000	16.000000	0.000000
2372.935954	-0.150775	0.562531	0.007716	79.245468	1.192495	100.153336	-2.556559	0.000000	0.403038	0.000000	0.000000	0.000000	0.106761	0.013646	-0.103365	0.000000	0.000000	3.000000	16.000000	0.000000
2372.939287	-0.150775	0.562531	0.007716	79.245468	1.192495	100.153336	-2.556559	0.000000	0.403038	0.000000	0.000000	0.000000	0.106761	0.013646	-0.103365	0.000000	0.000000	3.000000	16.000000	0.000000
2372.942621	-0.150100	0.562657	0.006984	79.257317	1.238607	100.175346	-2.538766	0.000000	0.385810	0.000000	0.000000	0.000000	0.202693	0.037759	-0.219635	0.000000	0.000000	3.000000	16.000000	0.000000
2372.945954	-0.150100	0.562657	0.006984	79.257317	1.238607	100.175346	-2.538766	0.000000	0.385810	0.000000	0.000000	0.000000	-0.000002	-0.000007	-0.000000	0.000000	0.000000	3.000000	16.000000	0.000000
2372.949287	-0.150100	0.562657	0.006984	79.257317	1.238607	100.175346	-2.538766	0.000000	0.385810	0.000000	0.000000	0.000000	-0.000002	-0.000007	-0.000000	0.000000	0.000000	3.000000	16.000000	0.000000
2372.952621	-0.150100	0.562657	0.006984	79.269119	1.284766	100.197418	-2.504983	0.000000	0.349205	0.000000	0.000000	0.000000	-0.000002	-0.000007	-0.000000	0.000000	0.000000	3.000000	16.000000	0.000000
2372.955954	-0.150100	0.562657	0.006984	79.269119	1.284766	100.197418	-2.504983	0.000000	0.349205	0.000000	0.000000	0.000000	-0.000002	-0.000007	-0.000000	0.000000	0.000000	3.000000	16.000000	0.000000
2372.959287	-0.149765	0.562728	0.006626	79.269119	1.284766	100.197418	-2.504983	0.000000	0.349205	0.000000	0.000000	0.000000	0.100404	0.021380	-0.107461	0.000000	0.000000	3.000000	16.000000	0.000000
2372.962621	-0.149765	0.562728	0.006626	79.280945	1.330963	100.219513	-2.504983	0.000000	0.349205	0.000000	0.000000	0.000000	0.100404	0.021380	-0.107461	0.000000	0.000000	3.000000	16.000000	0.000000
2372.965954	-0.149423	0.562808	0.006245	79.280945	1.330963	100.219513	-2.504983	0.000000	0.349205	0.000000	0.000000	0.000000	0.102466	0.023962	-0.114230	0.000000	0.000000	3.000000	16.000000	0.000000
2372.969287	-0.149423	0.562808	0.006245	79.280945	1.330963	100.219513	-2.504983	0.000000	0.349205	0.000000	0.000000	0.000000	0.102466	0.023962	-0.114230	0.000000	0.000000	3.000000	16.000000	0.000000
2372.972621	-0.149423	0.562808	0.006245	79.292770	1.377223	100.241676	-2.471172	0.000000	0.312256	0.000000	0.000000	0.000000	0.102466	0.023962	-0.114230	0.000000	0.000000	3.000000	16.000000	0.000000
2372.975954	-0.149423	0.562808	0.006245	79.292770	1.377223	100.241676	-2.471172	0.000000	0.312256	0.000000	0.000000	0.000000	0.102466	0.023962	-0.114230	0.000000	0.000000	3.000000	16.000000	0.000000
2372.979287	-0.149082	0.562887	0.005864	79.292770	1.377223	100.241676	-2.471172	0.000000	0.312256	0.000000	0.000000	0.000000	0.102375	0.023860	-0.114336	0.000000	0.000000	3.000000	16.000000	0.000000
2372.982621	-0.149082	0.562887	0.005864	79.304619	1.426264	100.263901	-2.471172	0.000000	0.312256	0.000000	0.000000	0.000000	0.102375	0.023860	-0.114336	0.000000	0.000000	3.000000	16.000000	0.000000
2372.985954	-0.148732	0.562976	0.005529	79.304619	1.426264	100.263901	-2.471172	0.000000	0.312256	0.000000	0.000000	0.000000	0.105112	0.026428	-0.100626	0.000000	0.000000	3.000000	16.000000	0.000000
2372.989287	-0.148732	0.562976	0.005529	79.304619	1.426264	100.263901	-2.471172	0.000000	0.312256	0.000000	0.000000	0.000000	0.105112	0.026428	-0.100626	0.000000	0.000000	3.000000	16.000000	0.000000
2372.992621	-0.148732	0.562976	0.005529	79.314301	1.472987	100.281204	-2.436591	0.000000	0.276429	0.000000	0.000000	0.000000	0.105112	0.026428	-0.100626	0.000000	0.000000	3.000000	16.000000	0.000000
2372.995954	-0.148732	0.562976	0.005529	79.314301	1.472987	100.281204	-2.436591	0.000000	0.276429	0.000000	0.000000	0.000000	0.105112	0.026428	-0.100626	0.000000	0.000000	3.000000	16.000000	0.000000
2372.999287	-0.148325	0.563054	0.005168	79.314301	1.472987	100.281204	-2.436591	0.000000	0.276429	0.000000	0.000000	0.000000	0.121944	0.023639	-0.108210	0.000000	0.000000	3.000000	16.000000	0.000000
2373.002621	-0.148325	0.563054	0.005168	79.326134	1.527535	100.303497	-2.436591	0.000000	0.276429	0.000000	0.000000	0.000000	0.121944	0.023639	-0.108210	0.000000	0.000000	3.000000	16.000000	0.000000
2373.005954	-0.147912	0.563142	0.004784	79.326134	1.527535	100.303497	-2.436591	0.000000	0.276429	0.000000	0.000000	0.000000	0.123960	0.026184	-0.115030	0.000000	0.000000	3.000000	16.000000	0.000000
2373.009287	-0.147912	0.563142	0.004784	79.326134	1.527535	100.303497	-2.436591	0.000000	0.276429	0.000000	0.000000	0.000000	0.123960	0.026184	-0.115030	0.000000	0.000000	3.000000	16.000000	0.000000
2373.012621	-0.147912	0.563142	0.004784	79.335815	1.577066	100.320862	-2.395607	0.000000	0.239222	0.000000	0.000000	0.000000	0.123960	0.026184	-0.115030	0.000000	0.000000	3.000000	16.000000	0.000000
2373.015954	-0.147912	0.563142	0.004784	79.335815	1.577066	100.320862	-2.395607	0.000000	0.239222	0.000000	0.000000	0.000000	0.123960	0.026184	-0.115030	0.000000	0.000000	3.000000	16.000000	0.000000
2373.019287	-0.147499	0.563228	0.004401	79.335815	1.577066	100.320862	-2.395607	0.000000	0.239222	0.000000	0.000000	0.000000	0.123827	0.026061	-0.115175	0.000000	0.000000	3.000000	16.000000	0.000000
2373.022621	-0.147499	0.563228	0.004401	79.344772	1.618039	100.325455	-2.395607	0.000000	0.239222	0.000000	0.000000	0.000000	0.123827	0.026061	-0.115175	0.000000	0.000000	3.000000	16.000000	0.000000
2373.025954	-0.147067	0.563315	0.003955	79.344772	1.618039	100.325455	-2.395607	0.000000	0.239222	0.000000	0.000000	0.000000	0.129568	0.025862	-0.133729	0.000000	0.000000	3.000000	16.000000	0.000000
2373.029287	-0.147067	0.563315	0.003955	79.344772	1.618039	100.325455	-2.395607	0.000000	0.239222	0.000000	0.000000	0.000000	0.129568	0.025862	-0.133729	0.000000	0.000000	3.000000	16.000000	0.000000
2373.032621	-0.147067	0.563315	0.003955	79.342628	1.634739	100.313431	-2.353374	0.000000	0.197738	0.000000	0.000000	0.000000	0.129568	0.025862	-0.133729	0.000000	0.000000	3.000000	16.000000	0.000000
2373.035954	-0.147067	0.563315	0.003955	79.342628	1.634739	100.313431	-2.353374	0.000000	0.197738	0.000000	0.000000	0.000000	0.129568	0.025862	-0.133729	0.000000	0.000000	3.000000	16.000000	0.000000
2373.039287	-0.146631	0.563383	0.003492	79.342628	1.634739	100.313431	-2.353374	0.000000	0.197738	0.000000	0.000000	0.000000	0.131025	0.020404	-0.138928	0.000000	0.000000	3.000000	16.000000	0.000000
2373.042621	-0.146631	0.563383	0.003492	79.304466	1.568086	100.216789	-2.353374	0.000000	0.197738	0.000000	0.000000	0.000000	0.131025	0.020404	-0.138928	0.000000	0.000000	3.000000	16.000000	0.000000
2373.045954	-0.146193	0.563477	0.003022	79.304466	1.568086	100.216789	-2.353374	0.000000	0.197738	0.000000	0.000000	0.000000	0.131400	0.028163	-0.140757	0.000000	0.000000	3.000000	16.000000	0.000000
2373.049287	-0.146193	0.563477	0.003022	79.304466	1.568086	100.216789	-2.353374	0.000000	0.197738	0.000000	0.000000	0.000000	0.131400	0.028163	-0.140757	0.000000	0.000000	3.000000	16.000000	0.000000
2373.052621	-0.146193	0.563477	0.003022	79.228111	1.412185	100.032524	-2.309637	0.000000	0.151124	0.000000	0.000000	0.000000	0.131400	0.028163	-0.140757	0.000000	0.000000	3.000000	16.000000	0.000000
2373.055954	-0.146193	0.563477	0.003022	79.228111	1.412185	100.032524	-2.309637	0.000000	0.151124	0.000000	0.000000	0.000000	0.131400	0.028163	-0.140757	0.000000	0.000000	3.000000	16.000000	0.000000
2373.059287	-0.145761	0.563588	0.002570	79.228111	1.412185	100.032524	-2.309637	0.000000	0.151124	0.000000	0.000000	0.000000	0.129647	0.033325	-0.135889	0.000000	0.000000	3.000000	16.000000	0.000000
2373.062621	-0.145761	0.563588	0.002570	79.133804	1.222084	99.811829	-2.309637	0.000000	0.151124	0.000000	0.000000	0.000000	0.129647	0.033325	-0.135889	0.000000	0.000000	3.000000	16.000000	0.000000
2373.065954	-0.145307	0.563698	0.002123	79.133804	1.222084	99.811829	-2.309637	0.000000	0.151124	0.000000	0.000000	0.000000	0.136045	0.033136	-0.133986	0.000000	0.000000	3.000000	16.000000	0.000000
2373.069287	-0.145307	0.563698	0.002123	79.133804	1.222084	99.811829	-2.309637	0.000000	0.151124	0.000000	0.000000	0.000000	0.136045	0.033136	-0.133986	0.000000	0.000000	3.000000	16.000000	0.000000
2373.072621	-0.145307	0.563698	0.002123	79.036331	1.033386	99.589722	-2.265355	0.000000	0.106145	0.000000	0.000000	0.000000	0.136045	0.033136	-0.133986	0.000000	0.000000	3.000000	16.000000	0.000000
2373.075954	-0.145307	0.563698	0.002123	79.036331	1.033386	99.589722	-2.265355	0.000000	0.106145	0.000000	0.000000	0.000000	0.136045	0.033136	-0.133986	0.000000	0.000000	3.000000	16.000000	0.000000
2373.079287	-0.144861	0.563799	0.001698	79.036331	1.033386	99.589722	-2.265355	0.000000	0.106145	0.000000	0.000000	0.000000	0.133757	0.030416	-0.127456	0.000000	0.000000	3.000000	16.000000	0.000000
2373.082621	-0.144861	0.563799	0.001698	78.939590	0.846222	99.372040	-2.265355	0.000000	0.106145	0.000000	0.000000	0.000000	0.133757	0.030416	-0.127456	0.000000	0.000000	3.000000	16.000000	0.000000
2373.085954	-0.144399	0.563918	0.001296	78.939590	0.846222	99.372040	-2.265355	0.000000	0.106145	0.000000	0.000000	0.000000	0.138547	0.035577	-0.120525	0.000000	0.000000	3.000000	16.000000	0.000000
2373.089287	-0.144399	0.563918	0.001296	78.939590	0.846222	99.372040	-2.265355	0.000000	0.106145	0.000000	0.000000	0.000000	0.138547	0.035577	-0.120525	0.000000	0.000000	3.000000	16.000000	0.000000
2373.092621	-0.144399	0.563918	0.001296	78.836304	0.651668	99.144547	-2.219971	0.000000	0.064815	0.000000	0.000000	0.000000	0.138547	0.035577	-0.120525	0.000000	0.000000	3.000000	16.000000	0.000000
2373.095954	-0.144399	0.563918	0.001296	78.836304	0.651668	99.144547	-2.219971	0.000000	0.064815	0.000000	0.000000	0.000000	0.138547	0.035577	-0.120525	0.000000	0.000000	3.000000	16.000000	0.000000
2373.099287	-0.143933	0.564018	0.000877	78.836304	0.651668	99.144547	-2.219971	0.000000	0.064815	0.000000	0.000000	0.000000	0.139972	0.030095	-0.125752	0.000000	0.000000	3.000000	16.000000	0.000000
2373.102621	-0.143933	0.564018	0.000877	78.732780	0.464014	98.921204	-2.219971	0.000000	0.064815	0.000000	0.000000	0.000000	0.139972	0.030095	-0.125752	0.000000	0.000000	3.000000	16.000000	0.000000
2373.105954	-0.143467	0.564118	0.000457	78.732780	0.464014	98.921204	-2.219971	0.000000	0.064815	0.000000	0.000000	0.000000	0.139802	0.029957	-0.125935	0.000000	0.000000	3.000000	16.000000	0.000000
2373.109287	-0.143467	0.564118	0.000457	78.732780	0.464014	98.921204	-2.219971	0.000000	0.064815	0.000000	0.000000	0.000000	0.139802	0.029957	-0.125935	0.000000	0.000000	3.000000	16.000000	0.000000
2373.112621	-0.143467	0.564118	0.000457	78.638680	0.283347	98.703636	-2.173342	0.000000	0.022867	0.000000	0.000000	0.000000	0.139802	0.029957	-0.125935	0.000000	0.000000	3.000000	16.000000	0.000000
2373.115954	-0.143467	0.564118	0.000457	78.638680	0.283347	98.703636	-2.173342	0.000000	0.022867	0.000000	0.000000	0.000000	0.139802	0.029957	-0.125935	0.000000	0.000000	3.000000	16.000000	0.000000
2373.119287	-0.142967	0.564208	0.000004	78.638680	0.283347	98.703636	-2.173342	0.000000	0.022867	0.000000	0.000000	0.000000	0.149827	0.027069	-0.135859	0.000000	0.000000	3.000000	16.000000	0.000000
2373.122621	-0.142967	0.564208	0.000004	78.549461	0.079631	98.446724	-2.173342	0.000000	0.022867	0.000000	0.000000	0.000000	0.149827	0.027069	-0.135859	0.000000	0.000000	3.000000	16.000000	0.000000
2373.125954	-0.142481	0.564307	-0.000410	78.549461	0.079631	98.446724	-2.173342	0.000000	0.022867	0.000000	0.000000	0.000000	0.145957	0.029641	-0.124284	0.000000	0.000000	3.000000	16.000000	0.000000
2373.129287	-0.142481	0.564307	-0.000410	78.549461	0.079631	98.446724	-2.173342	0.000000	0.022867	0.000000	0.000000	0.000000	0.145957	0.029641	-0.124284	0.000000	0.000000	3.000000	16.000000	0.000000
2373.132621	-0.142481	0.564307	-0.000410	78.453087	-0.235919	98.058617	-2.124045	0.000000	-0.020490	0.000000	0.000000	0.000000	0.145957	0.029641	-0.124284	0.000000	0.000000	3.000000	16.000000	0.000000
2373.135954	-0.142481	0.564307	-0.000410	78.453087	-0.235919	98.058617	-2.124045	0.000000	-0.020490	0.000000	0.000000	0.000000	0.145957	0.029641	-0.124284	0.000000	0.000000	3.000000	16.000000	0.000000
2373.139287	-0.141998	0.564449	-0.000813	78.453087	-0.235919	98.058617	-2.124045	0.000000	-0.020490	0.000000	0.000000	0.000000	0.144722	0.042639	-0.121101	0.000000	0.000000	3.000000	16.000000	0.000000
2373.142621	-0.141998	0.564449	-0.000813	78.349609	-0.609755	97.597725	-2.124045	0.000000	-0.020490	0.000000	0.000000	0.000000	0.144722	0.042639	-0.121101	0.000000	0.000000	3.000000	16.000000	0.000000
2373.145954	-0.141551	0.564600	-0.001185	78.349609	-0.609755	97.597725	-2.124045	0.000000	-0.020490	0.000000	0.000000	0.000000	0.134393	0.045237	-0.111517	0.000000	0.000000	3.000000	16.000000	0.000000
2373.149287	-0.141551	0.564600	-0.001185	78.349609	-0.609755	97.597725	-2.124045	0.000000	-0.020490	0.000000	0.000000	0.000000	0.134393	0.045237	-0.111517	0.000000	0.000000	3.000000	16.000000	0.000000
2373.152621	-0.141551	0.564600	-0.001185	78.251419	-0.935574	97.191414	-2.077526	0.000000	-0.059259	0.000000	0.000000	0.000000	0.134393	0.045237	-0.111517	0.000000	0.000000	3.000000	16.000000	0.000000
2373.155954	-0.141551	0.564600	-0.001185	78.251419	-0.935574	97.191414	-2.077526	0.000000	-0.059259	0.000000	0.000000	0.000000	0.134393	0.045237	-0.111517	0.000000	0.000000	3.000000	16.000000	0.000000
2373.159287	-0.141144	0.564751	-0.001502	78.251419	-0.935574	97.191414	-2.077526	0.000000	-0.059259	0.000000	0.000000	0.000000	0.122014	0.045371	-0.095155	0.000000	0.000000	3.000000	16.000000	0.000000
2373.162621	-0.141144	0.564751	-0.001502	78.156097	-1.216222	96.841499	-2.077526	0.000000	-0.059259	0.000000	0.000000	0.000000	0.122014	0.045371	-0.095155	0.000000	0.000000	3.000000	16.000000	0.000000
2373.165954	-0.140757	0.564903	-0.001758	78.156097	-1.216222	96.841499	-2.077526	0.000000	-0.059259	0.000000	0.000000	0.000000	0.116158	0.045526	-0.076746	0.000000	0.000000	3.000000	16.000000	0.000000
2373.169287	-0.140757	0.564903	-0.001758	78.156097	-1.216222	96.841499	-2.077526	0.000000	-0.059259	0.000000	0.000000	0.000000	0.116158	0.045526	-0.076746	0.000000	0.000000	3.000000	16.000000	0.000000
2373.172621	-0.140757	0.564903	-0.001758	78.073341	-1.404693	96.603767	-2.037830	0.000000	-0.087910	0.000000	0.000000	0.000000	0.116158	0.045526	-0.076746	0.000000	0.000000	3.000000	16.000000	0.000000
2373.175954	-0.140757	0.564903	-0.001758	78.073341	-1.404693	96.603767	-2.037830	0.000000	-0.087910	0.000000	0.000000	0.000000	0.116158	0.045526	-0.076746	0.000000	0.000000	3.000000	16.000000	0.000000
2373.179287	-0.140389	0.565056	-0.001953	78.073341	-1.404693	96.603767	-2.037830	0.000000	-0.087910	0.000000	0.000000	0.000000	0.110335	0.045721	-0.058314	0.000000	0.000000	3.000000	16.000000	0.000000
2373.182621	-0.140389	0.565056	-0.001953	78.011230	-1.486190	96.489861	-2.037830	0.000000	-0.087910	0.000000	0.000000	0.000000	0.110335	0.045721	-0.058314	0.000000	0.000000	3.000000	16.000000	0.000000
2373.185954	-0.140389	0.565056	-0.001953	78.011230	-1.486190	96.489861	-2.037830	0.000000	-0.087910	0.000000	0.000000	0.000000	0.110335	0.045721	-0.058314	0.000000	0.000000	3.000000	16.000000	0.000000
2373.189287	-0.140389	0.565056	-0.001953	78.011230	-1.486190	96.489861	-2.037830	0.000000	-0.087910	0.000000	0.000000	0.000000	0.110335	0.045721	-0.058314	0.000000	0.000000	3.000000	16.000000	0.000000
2373.192621	-0.139811	0.565326	-0.002292	77.998665	-1.478423	96.470451	-2.019442	0.000000	-0.097629	0.000000	0.000000	0.000000	0.173266	0.081224	-0.101884	0.000000	0.000000	3.000000	16.000000	0.000000
2373.195954	-0.139811	0.565326	-0.002292	77.998665	-1.478423	96.470451	-2.019442	0.000000	-0.097629	0.000000	0.000000	0.000000	-0.000001	0.000007	0.000000	0.000000	0.000000	3.000000	16.000000	0.000000
2373.199287	-0.139811	0.565326	-0.002292	77.998665	-1.478423	96.470451	-2.019442	0.000000	-0.097629	0.000000	0.000000	0.000000	-0.000001	0.000007	0.000000	0.000000	0.000000	3.000000	16.000000	0.000000
2373.202621	-0.139811	0.565326	-0.002292	77.992653	-1.461870	96.462372	-1.990564	0.000000	-0.114609	0.000000	0.000000	0.000000	-0.000001	0.000007	0.000000	0.000000	0.000000	3.000000	16.000000	0.000000
2373.205954	-0.139811	0.565326	-0.002292	77.992653	-1.461870	96.462372	-1.990564	0.000000	-0.114609	0.000000	0.000000	0.000000	-0.000001	0.000007	0.000000	0.000000	0.000000	3.000000	16.000000	0.000000
2373.209287	-0.139531	0.565427	-0.002434	77.992653	-1.461870	96.462372	-1.990564	0.000000	-0.114609	0.000000	0.000000	0.000000	0.083962	0.030256	-0.042597	0.000000	0.000000	3.000000	16.000000	0.000000
2373.212621	-0.139531	0.565427	-0.002434	77.992653	-1.431951	96.462357	-1.990564	0.000000	-0.114609	0.000000	0.000000	0.000000	0.083962	0.030256	-0.042597	0.000000	0.000000	3.000000	16.000000	0.000000
2373.215954	-0.139531	0.565427	-0.002434	77.992653	-1.431951	96.462357	-1.990564	0.000000	-0.114609	0.000000	0.000000	0.000000	0.083962	0.030256	-0.042597	0.000000	0.000000	3.000000	16.000000	0.000000
2373.219287	-0.139531	0.565427	-0.002434	77.992653	-1.431951	96.462357	-1.990564	0.000000	-0.114609	0.000000	0.000000	0.000000	0.083962	0.030256	-0.042597	0.000000	0.000000	3.000000	16.000000	0.000000
2373.222621	-0.138872	0.565549	-0.002737	77.998680	-1.388671	96.470482	-1.976570	0.000000	-0.121709	0.000000	0.000000	0.000000	0.197795	0.036676	-0.090954	0.000000	0.000000	3.000000	16.000000	0.000000
2373.225954	-0.138872	0.565549	-0.002737	77.998680	-1.388671	96.470482	-1.976570	0.000000	-0.121709	0.000000	0.000000	0.000000	0.000000	0.000002	-0.000000	0.000000	0.000000	3.000000	16.000000	0.000000
2373.229287	-0.138872	0.565549	-0.002737	77.998680	-1.388671	96.470482	-1.976570	0.000000	-0.121709	0.000000	0.000000	0.000000	0.000000	0.000002	-0.000000	0.000000	0.000000	3.000000	16.000000	0.000000
2373.232621	-0.138872	0.565549	-0.002737	78.007729	-1.341441	96.482620	-1.943604	0.000000	-0.136868	0.000000	0.000000	0.000000	0.000000	0.000002	-0.000000	0.000000	0.000000	3.000000	16.000000	0.000000
2373.235954	-0.138872	0.565549	-0.002737	78.007729	-1.341441	96.482620	-1.943604	0.000000	-0.136868	0.000000	0.000000	0.000000	0.000000	0.000002	-0.000000	0.000000	0.000000	3.000000	16.000000	0.000000
2373.239287	-0.138516	0.565545	-0.002900	78.007729	-1.341441	96.482620	-1.943604	0.000000	-0.136868	0.000000	0.000000	0.000000	0.106815	-0.001353	-0.048672	0.000000	0.000000	3.000000	16.000000	0.000000
2373.242621	-0.138516	0.565545	-0.002900	78.022797	-1.283492	96.502922	-1.943604	0.000000	-0.136868	0.000000	0.000000	0.000000	0.106815	-0.001353	-0.048672	0.000000	0.000000	3.000000	16.000000	0.000000
2373.245954	-0.138516	0.565545	-0.002900	78.022797	-1.283492	96.502922	-1.943604	0.000000	-0.136868	0.000000	0.000000	0.000000	0.106815	-0.001353	-0.048672	0.000000	0.000000	3.000000	16.000000	0.000000
2373.249287	-0.138516	0.565545	-0.002900	78.022797	-1.283492	96.502922	-1.943604	0.000000	-0.136868	0.000000	0.000000	0.000000	0.106815	-0.001353	-0.048672	0.000000	0.000000	3.000000	16.000000	0.000000
2373.252621	-0.137711	0.565499	-0.003301	78.040878	-1.221509	96.527359	-1.925802	0.000000	-0.144980	0.000000	0.000000	0.000000	0.241526	-0.013691	-0.120480	0.000000	0.000000	3.000000	16.000000	0.000000
2373.255954	-0.137711	0.565499	-0.003301	78.040878	-1.221509	96.527359	-1.925802	0.000000	-0.144980	0.000000	0.000000	0.000000	0.000002	0.000006	0.000000	0.000000	0.000000	3.000000	16.000000	0.000000
2373.259287	-0.137711	0.565499	-0.003301	78.040878	-1.221509	96.527359	-1.925802	0.000000	-0.144980	0.000000	0.000000	0.000000	0.000002	0.000006	0.000000	0.000000	0.000000	3.000000	16.000000	0.000000
2373.262621	-0.137711	0.565499	-0.003301	78.058952	-1.154027	96.551849	-1.885548	0.000000	-0.165060	0.000000	0.000000	0.000000	0.000002	0.000006	0.000000	0.000000	0.000000	3.000000	16.000000	0.000000
2373.265954	-0.137711	0.565499	-0.003301	78.058952	-1.154027	96.551849	-1.885548	0.000000	-0.165060	0.000000	0.000000	0.000000	0.000002	0.000006	0.000000	0.000000	0.000000	3.000000	16.000000	0.000000
2373.269287	-0.137274	0.565467	-0.003501	78.058952	-1.154027	96.551849	-1.885548	0.000000	-0.165060	0.000000	0.000000	0.000000	0.131082	-0.009533	-0.060024	0.000000	0.000000	3.000000	16.000000	0.000000
2373.272621	-0.137274	0.565467	-0.003501	78.077026	-1.083748	96.576431	-1.885548	0.000000	-0.165060	0.000000	0.000000	0.000000	0.131082	-0.009533	-0.060024	0.000000	0.000000	3.000000	16.000000	0.000000
2373.275954	-0.137274	0.565467	-0.003501	78.077026	-1.083748	96.576431	-1.885548	0.000000	-0.165060	0.000000	0.000000	0.000000	0.131082	-0.009533	-0.060024	0.000000	0.000000	3.000000	16.000000	0.000000
2373.279287	-0.137274	0.565467	-0.003501	78.077026	-1.083748	96.576431	-1.885548	0.000000	-0.165060	0.000000	0.000000	0.000000	0.131082	-0.009533	-0.060024	0.000000	0.000000	3.000000	16.000000	0.000000
2373.282621	-0.136389	0.565414	-0.003788	78.093895	-1.038025	96.566422	-1.863701	0.000000	-0.175064	0.000000	0.000000	0.000000	0.265565	-0.015933	-0.086102	0.000000	0.000000	3.000000	16.000000	0.000000
2373.285954	-0.136389	0.565414	-0.003788	78.093895	-1.038025	96.566422	-1.863701	0.000000	-0.175064	0.000000	0.000000	0.000000	-0.000000	-0.000000	0.000000	0.000000	0.000000	3.000000	16.000000	0.000000
2373.289287	-0.136389	0.565414	-0.003788	78.093895	-1.038025	96.566422	-1.863701	0.000000	-0.175064	0.000000	0.000000	0.000000	-0.000000	-0.000000	0.000000	0.000000	0.000000	3.000000	16.000000	0.000000
2373.292621	-0.136389	0.565414	-0.003788	78.111229	-1.045786	96.491135	-1.819440	0.000000	-0.189414	0.000000	0.000000	0.000000	-0.000000	-0.000000	0.000000	0.000000	0.000000	3.000000	16.000000	0.000000
2373.295954	-0.136389	0.565414	-0.003788	78.111229	-1.045786	96.491135	-1.819440	0.000000	-0.189414	0.000000	0.000000	0.000000	-0.000000	-0.000000	0.000000	0.000000	0.000000	3.000000	16.000000	0.000000
2373.299287	-0.135969	0.565385	-0.003859	78.111229	-1.045786	96.491135	-1.819440	0.000000	-0.189414	0.000000	0.000000	0.000000	0.126041	-0.008844	-0.021234	0.000000	0.000000	3.000000	16.000000	0.000000
2373.302621	-0.135969	0.565385	-0.003859	78.132530	-1.111873	96.346733	-1.819440	0.000000	-0.189414	0.000000	0.000000	0.000000	0.126041	-0.008844	-0.021234	0.000000	0.000000	3.000000	16.000000	0.000000
2373.305954	-0.135969	0.565385	-0.003859	78.132530	-1.111873	96.346733	-1.819440	0.000000	-0.189414	0.000000	0.000000	0.000000	0.126041	-0.008844	-0.021234	0.000000	0.000000	3.000000	16.000000	0.000000
2373.309287	-0.135969	0.565385	-0.003859	78.132530	-1.111873	96.346733	-1.819440	0.000000	-0.189414	0.000000	0.000000	0.000000	0.126041	-0.008844	-0.021234	0.000000	0.000000	3.000000	16.000000	0.000000
2373.312621	-0.135247	0.565311	-0.003920	78.152046	-1.202712	96.174774	-1.798433	0.000000	-0.192953	0.000000	0.000000	0.000000	0.216480	-0.022277	-0.018321	0.000000	0.000000	3.000000	16.000000	0.000000
2373.315954	-0.135247	0.565311	-0.003920	78.152046	-1.202712	96.174774	-1.798433	0.000000	-0.192953	0.000000	0.000000	0.000000	-0.000001	0.000003	-0.000000	0.000000	0.000000	3.000000	16.000000	0.000000
2373.319287	-0.135247	0.565311	-0.003920	78.152046	-1.202712	96.174774	-1.798433	0.000000	-0.192953	0.000000	0.000000	0.000000	-0.000001	0.000003	-0.000000	0.000000	0.000000	3.000000	16.000000	0.000000
2373.322621	-0.135247	0.565311	-0.003920	78.168922	-1.306541	95.990692	-1.762353	0.000000	-0.196006	0.000000	0.000000	0.000000	-0.000001	0.000003	-0.000000	0.000000	0.000000	3.000000	16.000000	0.000000
2373.325954	-0.135247	0.565311	-0.003920	78.168922	-1.306541	95.990692	-1.762353	0.000000	-0.196006	0.000000	0.000000	0.000000	-0.000001	0.000003	-0.000000	0.000000	0.000000	3.000000	16.000000	0.000000
2373.329287	-0.134944	0.565292	-0.003916	78.168922	-1.306541	95.990692	-1.762353	0.000000	-0.196006	0.000000	0.000000	0.000000	0.090989	-0.005655	0.001275	0.000000	0.000000	3.000000	16.000000	0.000000
2373.332621	-0.134944	0.565292	-0.003916	78.183968	-1.387181	95.836967	-1.762353	0.000000	-0.196006	0.000000	0.000000	0.000000	0.090989	-0.005655	0.001275	0.000000	0.000000	3.000000	16.000000	0.000000
2373.335954	-0.134944	0.565292	-0.003916	78.183968	-1.387181	95.836967	-1.762353	0.000000	-0.196006	0.000000	0.000000	0.000000	0.090989	-0.005655	0.001275	0.000000	0.000000	3.000000	16.000000	0.000000
2373.339287	-0.134944	0.565292	-0.003916	78.183968	-1.387181	95.836967	-1.762353	0.000000	-0.196006	0.000000	0.000000	0.000000	0.090989	-0.005655	0.001275	0.000000	0.000000	3.000000	16.000000	0.000000
2373.342621	-0.134391	0.565239	-0.003807	78.192558	-1.424710	95.740723	-1.747188	0.000000	-0.195794	0.000000	0.000000	0.000000	0.165929	-0.015880	0.032683	0.000000	0.000000	3.000000	16.000000	0.000000
2373.345954	-0.134391	0.565239	-0.003807	78.192558	-1.424710	95.740723	-1.747188	0.000000	-0.195794	0.000000	0.000000	0.000000	0.165929	-0.015880	0.032683	0.000000	0.000000	3.000000	16.000000	0.000000
2373.349287	-0.134391	0.565239	-0.003807	78.192558	-1.424710	95.740723	-1.747188	0.000000	-0.195794	0.000000	0.000000	0.000000	0.165929	-0.015880	0.032683	0.000000	0.000000	3.000000	16.000000	0.000000
2373.352621	-0.134391	0.565239	-0.003807	78.195999	-1.391388	95.736977	-1.719533	0.000000	-0.190347	0.000000	0.000000	0.000000	0.165929	-0.015880	0.032683	0.000000	0.000000	3.000000	16.000000	0.000000
2373.355954	-0.134084	0.565221	-0.003735	78.195999	-1.391388	95.736977	-1.719533	0.000000	-0.190347	0.000000	0.000000	0.000000	0.091904	-0.005293	0.021674	0.000000	0.000000	3.000000	16.000000	0.000000
2373.359287	-0.134084	0.565221	-0.003735	78.195999	-1.391388	95.736977	-1.719533	0.000000	-0.190347	0.000000	0.000000	0.000000	0.091904	-0.005293	0.021674	0.000000	0.000000	3.000000	16.000000	0.000000
2373.362621	-0.134084	0.565221	-0.003735	78.195999	-1.353321	95.736977	-1.704215	0.000000	-0.186734	0.000000	0.000000	0.000000	0.091904	-0.005293	0.021674	0.000000	0.000000	3.000000	16.000000	0.000000
2373.365954	-0.133818	0.565205	-0.003607	78.195999	-1.353321	95.736977	-1.704215	0.000000	-0.186734	0.000000	0.000000	0.000000	0.079951	-0.004907	0.038374	0.000000	0.000000	3.000000	16.000000	0.000000
2373.369287	-0.133818	0.565205	-0.003607	78.195999	-1.353321	95.736977	-1.704215	0.000000	-0.186734	0.000000	0.000000	0.000000	0.079951	-0.004907	0.038374	0.000000	0.000000	3.000000	16.000000	0.000000
2373.372621	-0.133818	0.565205	-0.003607	78.199455	-1.322684	95.733261	-1.690890	0.000000	-0.180339	0.000000	0.000000	0.000000	0.079951	-0.004907	0.038374	0.000000	0.000000	3.000000	16.000000	0.000000
2373.375954	-0.133818	0.565205	-0.003607	78.199455	-1.322684	95.733261	-1.690890	0.000000	-0.180339	0.000000	0.000000	0.000000	0.079951	-0.004907	0.038374	0.000000	0.000000	3.000000	16.000000	0.000000
2373.379287	-0.133568	0.565171	-0.003502	78.199455	-1.322684	95.733261	-1.690890	0.000000	-0.180339	0.000000	0.000000	0.000000	0.075022	-0.010225	0.031333	0.000000	0.000000	3.000000	16.000000	0.000000
2373.382621	-0.133568	0.565171	-0.003502	78.199440	-1.290045	95.733215	-1.690890	0.000000	-0.180339	0.000000	0.000000	0.000000	0.075022	-0.010225	0.031333	0.000000	0.000000	3.000000	16.000000	0.000000
2373.385954	-0.133568	0.565171	-0.003502	78.199440	-1.290045	95.733215	-1.690890	0.000000	-0.180339	0.000000	0.000000	0.000000	0.075022	-0.010225	0.031333	0.000000	0.000000	3.000000	16.000000	0.000000
2373.389287	-0.133568	0.565171	-0.003502	78.199440	-1.290045	95.733215	-1.690890	0.000000	-0.180339	0.000000	0.000000	0.000000	0.075022	-0.010225	0.031333	0.000000	0.000000	3.000000	16.000000	0.000000
2373.392621	-0.133110	0.565147	-0.003227	78.196869	-1.269951	95.721527	-1.678386	0.000000	-0.175116	0.000000	0.000000	0.000000	0.137179	-0.007028	0.082716	0.000000	0.000000	3.000000	16.000000	0.000000
2373.395954	-0.133110	0.565147	-0.003227	78.196869	-1.269951	95.721527	-1.678386	0.000000	-0.175116	0.000000	0.000000	0.000000	0.000002	-0.000000	-0.000000	0.000000	0.000000	3.000000	16.000000	0.000000
2373.399287	-0.133110	0.565147	-0.003227	78.196869	-1.269951	95.721527	-1.678386	0.000000	-0.175116	0.000000	0.000000	0.000000	0.000002	-0.000000	-0.000000	0.000000	0.000000	3.000000	16.000000	0.000000
2373.402621	-0.133110	0.565147	-0.003227	78.197289	-1.251375	95.713844	-1.655523	0.000000	-0.161331	0.000000	0.000000	0.000000	0.000002	-0.000000	-0.000000	0.000000	0.000000	3.000000	16.000000	0.000000
2373.405954	-0.133110	0.565147	-0.003227	78.197289	-1.251375	95.713844	-1.655523	0.000000	-0.161331	0.000000	0.000000	0.000000	0.000002	-0.000000	-0.000000	0.000000	0.000000	3.000000	16.000000	0.000000
2373.409287	-0.132943	0.565114	-0.003079	78.197289	-1.251375	95.713844	-1.655523	0.000000	-0.161331	0.000000	0.000000	0.000000	0.050241	-0.009852	0.044213	0.000000	0.000000	3.000000	16.000000	0.000000
2373.412621	-0.132943	0.565114	-0.003079	78.200729	-1.231648	95.710060	-1.655523	0.000000	-0.161331	0.000000	0.000000	0.000000	0.050241	-0.009852	0.044213	0.000000	0.000000	3.000000	16.000000	0.000000
2373.415954	-0.132943	0.565114	-0.003079	78.200729	-1.231648	95.710060	-1.655523	0.000000	-0.161331	0.000000	0.000000	0.000000	0.050241	-0.009852	0.044213	0.000000	0.000000	3.000000	16.000000	0.000000
2373.419287	-0.132943	0.565114	-0.003079	78.200729	-1.231648	95.710060	-1.655523	0.000000	-0.161331	0.000000	0.000000	0.000000	0.050241	-0.009852	0.044213	0.000000	0.000000	3.000000	16.000000	0.000000
2373.422621	-0.132739	0.565023	-0.002817	78.201180	-1.223966	95.702362	-1.647149	0.000000	-0.153962	0.000000	0.000000	0.000000	0.061239	-0.027501	0.078726	0.000000	0.000000	3.000000	16.000000	0.000000
2373.425954	-0.132739	0.565023	-0.002817	78.201180	-1.223966	95.702362	-1.647149	0.000000	-0.153962	0.000000	0.000000	0.000000	0.061239	-0.027501	0.078726	0.000000	0.000000	3.000000	16.000000	0.000000
2373.429287	-0.132739	0.565023	-0.002817	78.201180	-1.223966	95.702362	-1.647149	0.000000	-0.153962	0.000000	0.000000	0.000000	0.061239	-0.027501	0.078726	0.000000	0.000000	3.000000	16.000000	0.000000
2373.432621	-0.132739	0.565023	-0.002817	78.201149	-1.213090	95.702347	-1.636943	0.000000	-0.140841	0.000000	0.000000	0.000000	0.061239	-0.027501	0.078726	0.000000	0.000000	3.000000	16.000000	0.000000
2373.435954	-0.132672	0.564998	-0.002724	78.201149	-1.213090	95.702347	-1.636943	0.000000	-0.140841	0.000000	0.000000	0.000000	0.019939	-0.007415	0.027932	0.000000	0.000000	3.000000	16.000000	0.000000
2373.439287	-0.132672	0.564998	-0.002724	78.201149	-1.213090	95.702347	-1.636943	0.000000	-0.140841	0.000000	0.000000	0.000000	0.019939	-0.007415	0.027932	0.000000	0.000000	3.000000	16.000000	0.000000
2373.442621	-0.132672	0.564998	-0.002724	78.201149	-1.204929	95.702354	-1.633620	0.000000	-0.136185	0.000000	0.000000	0.000000	0.019939	-0.007415	0.027932	0.000000	0.000000	3.000000	16.000000	0.000000
2373.445954	-0.132672	0.564998	-0.002724	78.201149	-1.204929	95.702354	-1.633620	0.000000	-0.136185	0.000000	0.000000	0.000000	0.019939	-0.007415	0.027932	0.000000	0.000000	3.000000	16.000000	0.000000
2373.449287	-0.132606	0.564973	-0.002631	78.201149	-1.204929	95.702354	-1.633620	0.000000	-0.136185	0.000000	0.000000	0.000000	0.019946	-0.007392	0.027929	0.000000	0.000000	3.000000	16.000000	0.000000
2373.452621	-0.132606	0.564973	-0.002631	78.198120	-1.200667	95.698364	-1.633620	0.000000	-0.136185	0.000000	0.000000	0.000000	0.019946	-0.007392	0.027929	0.000000	0.000000	3.000000	16.000000	0.000000
2373.455954	-0.132606	0.564973	-0.002631	78.198120	-1.200667	95.698364	-1.633620	0.000000	-0.136185	0.000000	0.000000	0.000000	0.019946	-0.007392	0.027929	0.000000	0.000000	3.000000	16.000000	0.000000
2373.459287	-0.132606	0.564973	-0.002631	78.198120	-1.200667	95.698364	-1.633620	0.000000	-0.136185	0.000000	0.000000	0.000000	0.019946	-0.007392	0.027929	0.000000	0.000000	3.000000	16.000000	0.000000
2373.462621	-0.132594	0.565003	-0.002431	78.189056	-1.209613	95.686455	-1.630296	0.000000	-0.131530	0.000000	0.000000	0.000000	0.003579	0.008782	0.059998	0.000000	0.000000	3.000000	16.000000	0.000000
2373.465954	-0.132594	0.565003	-0.002431	78.189056	-1.209613	95.686455	-1.630296	0.000000	-0.131530	0.000000	0.000000	0.000000	0.003579	0.008782	0.059998	0.000000	0.000000	3.000000	16.000000	0.000000
2373.469287	-0.132594	0.565003	-0.002431	78.189056	-1.209613	95.686455	-1.630296	0.000000	-0.131530	0.000000	0.000000	0.000000	0.003579	0.008782	0.059998	0.000000	0.000000	3.000000	16.000000	0.000000
2373.472621	-0.132594	0.565003	-0.002431	78.183022	-1.217368	95.678551	-1.629699	0.000000	-0.121531	0.000000	0.000000	0.000000	0.003579	0.008782	0.059998	0.000000	0.000000	3.000000	16.000000	0.000000
2373.475954	-0.132622	0.565039	-0.002334	78.183022	-1.217368	95.678551	-1.629699	0.000000	-0.121531	0.000000	0.000000	0.000000	-0.008420	0.010934	0.028863	0.000000	0.000000	3.000000	16.000000	0.000000
2373.479287	-0.132622	0.565039	-0.002334	78.183022	-1.217368	95.678551	-1.629699	0.000000	-0.121531	0.000000	0.000000	0.000000	-0.008420	0.010934	0.028863	0.000000	0.000000	3.000000	16.000000	0.000000
2373.482621	-0.132622	0.565039	-0.002334	78.170914	-1.232896	95.662666	-1.631102	0.000000	-0.116720	0.000000	0.000000	0.000000	-0.008420	0.010934	0.028863	0.000000	0.000000	3.000000	16.000000	0.000000
2373.485954	-0.132622	0.565039	-0.002334	78.170914	-1.232896	95.662666	-1.631102	0.000000	-0.116720	0.000000	0.000000	0.000000	-0.008420	0.010934	0.028863	0.000000	0.000000	3.000000	16.000000	0.000000
2373.489287	-0.132655	0.565093	-0.002221	78.170914	-1.232896	95.662666	-1.631102	0.000000	-0.116720	0.000000	0.000000	0.000000	-0.009899	0.016231	0.033953	0.000000	0.000000	3.000000	16.000000	0.000000
2373.492621	-0.132655	0.565093	-0.002221	78.155823	-1.252222	95.642929	-1.631102	0.000000	-0.116720	0.000000	0.000000	0.000000	-0.009899	0.016231	0.033953	0.000000	0.000000	3.000000	16.000000	0.000000
2373.495954	-0.132655	0.565093	-0.002221	78.155823	-1.252222	95.642929	-1.631102	0.000000	-0.116720	0.000000	0.000000	0.000000	-0.009899	0.016231	0.033953	0.000000	0.000000	3.000000	16.000000	0.000000
2373.499287	-0.132655	0.565093	-0.002221	78.155823	-1.252222	95.642929	-1.631102	0.000000	-0.116720	0.000000	0.000000	0.000000	-0.009899	0.016231	0.033953	0.000000	0.000000	3.000000	16.000000	0.000000
2373.502621	-0.132719	0.565227	-0.002001	78.140686	-1.271509	95.623222	-1.632751	0.000000	-0.111061	0.000000	0.000000	0.000000	-0.019301	0.040205	0.066191	0.000000	0.000000	3.000000	16.000000	0.000000
2373.505954	-0.132719	0.565227	-0.002001	78.140686	-1.271509	95.623222	-1.632751	0.000000	-0.111061	0.000000	0.000000	0.000000	-0.019301	0.040205	0.066191	0.000000	0.000000	3.000000	16.000000	0.000000
2373.509287	-0.132719	0.565227	-0.002001	78.140686	-1.271509	95.623222	-1.632751	0.000000	-0.111061	0.000000	0.000000	0.000000	-0.019301	0.040205	0.066191	0.000000	0.000000	3.000000	16.000000	0.000000
2373.512621	-0.132719	0.565227	-0.002001	78.131599	-1.283066	95.611397	-1.635968	0.000000	-0.100030	0.000000	0.000000	0.000000	-0.019301	0.040205	0.066191	0.000000	0.000000	3.000000	16.000000	0.000000
2373.515954	-0.132746	0.565290	-0.001910	78.131599	-1.283066	95.611397	-1.635968	0.000000	-0.100030	0.000000	0.000000	0.000000	-0.007913	0.018721	0.027147	0.000000	0.000000	3.000000	16.000000	0.000000
2373.519287	-0.132746	0.565290	-0.001910	78.131599	-1.283066	95.611397	-1.635968	0.000000	-0.100030	0.000000	0.000000	0.000000	-0.007913	0.018721	0.027147	0.000000	0.000000	3.000000	16.000000	0.000000
2373.522621	-0.132746	0.565290	-0.001910	78.122536	-1.297344	95.599594	-1.637287	0.000000	-0.095505	0.000000	0.000000	0.000000	-0.007913	0.018721	0.027147	0.000000	0.000000	3.000000	16.000000	0.000000
2373.525954	-0.132746	0.565290	-0.001910	78.122536	-1.297344	95.599594	-1.637287	0.000000	-0.095505	0.000000	0.000000	0.000000	-0.007913	0.018721	0.027147	0.000000	0.000000	3.000000	16.000000	0.000000
2373.529287	-0.132784	0.565317	-0.001860	78.122536	-1.297344	95.599594	-1.637287	0.000000	-0.095505	0.000000	0.000000	0.000000	-0.011435	0.008111	0.015076	0.000000	0.000000	3.000000	16.000000	0.000000
2373.532621	-0.132784	0.565317	-0.001860	78.123398	-1.311818	95.584251	-1.637287	0.000000	-0.095505	0.000000	0.000000	0.000000	-0.011435	0.008111	0.015076	0.000000	0.000000	3.000000	16.000000	0.000000
2373.535954	-0.132784	0.565317	-0.001860	78.123398	-1.311818	95.584251	-1.637287	0.000000	-0.095505	0.000000	0.000000	0.000000	-0.011435	0.008111	0.015076	0.000000	0.000000	3.000000	16.000000	0.000000
2373.539287	-0.132784	0.565317	-0.001860	78.123398	-1.311818	95.584251	-1.637287	0.000000	-0.095505	0.000000	0.000000	0.000000	-0.011435	0.008111	0.015076	0.000000	0.000000	3.000000	16.000000	0.000000
2373.542621	-0.132875	0.565284	-0.001788	78.125923	-1.352560	95.538109	-1.639193	0.000000	-0.092993	0.000000	0.000000	0.000000	-0.027374	-0.009914	0.021481	0.000000	0.000000	3.000000	16.000000	0.000000
2373.545954	-0.132875	0.565284	-0.001788	78.125923	-1.352560	95.538109	-1.639193	0.000000	-0.092993	0.000000	0.000000	0.000000	-0.027374	-0.009914	0.021481	0.000000	0.000000	3.000000	16.000000	0.000000
2373.549287	-0.132875	0.565284	-0.001788	78.125923	-1.352560	95.538109	-1.639193	0.000000	-0.092993	0.000000	0.000000	0.000000	-0.027374	-0.009914	0.021481	0.000000	0.000000	3.000000	16.000000	0.000000
2373.552621	-0.132875	0.565284	-0.001788	78.132729	-1.409904	95.472786	-1.643755	0.000000	-0.089412	0.000000	0.000000	0.000000	-0.027374	-0.009914	0.021481	0.000000	0.000000	3.000000	16.000000	0.000000
2373.555954	-0.132948	0.565250	-0.001779	78.132729	-1.409904	95.472786	-1.643755	0.000000	-0.089412	0.000000	0.000000	0.000000	-0.021934	-0.010261	0.002810	0.000000	0.000000	3.000000	16.000000	0.000000
2373.559287	-0.132948	0.565250	-0.001779	78.132729	-1.409904	95.472786	-1.643755	0.000000	-0.089412	0.000000	0.000000	0.000000	-0.021934	-0.010261	0.002810	0.000000	0.000000	3.000000	16.000000	0.000000
2373.562621	-0.132948	0.565250	-0.001779	78.141617	-1.499521	95.368889	-1.647410	0.000000	-0.088944	0.000000	0.000000	0.000000	-0.021934	-0.010261	0.002810	0.000000	0.000000	3.000000	16.000000	0.000000
2373.565954	-0.132948	0.565250	-0.001779	78.141617	-1.499521	95.368889	-1.647410	0.000000	-0.088944	0.000000	0.000000	0.000000	-0.021934	-0.010261	0.002810	0.000000	0.000000	3.000000	16.000000	0.000000
2373.569287	-0.133071	0.565207	-0.001760	78.141617	-1.499521	95.368889	-1.647410	0.000000	-0.088944	0.000000	0.000000	0.000000	-0.036893	-0.012741	0.005804	0.000000	0.000000	3.000000	16.000000	0.000000
2373.572621	-0.133071	0.565207	-0.001760	78.152138	-1.615614	95.234016	-1.647410	0.000000	-0.088944	0.000000	0.000000	0.000000	-0.036893	-0.012741	0.005804	0.000000	0.000000	3.000000	16.000000	0.000000
2373.575954	-0.133071	0.565207	-0.001760	78.152138	-1.615614	95.234016	-1.647410	0.000000	-0.088944	0.000000	0.000000	0.000000	-0.036893	-0.012741	0.005804	0.000000	0.000000	3.000000	16.000000	0.000000
2373.579287	-0.133071	0.565207	-0.001760	78.152138	-1.615614	95.234016	-1.647410	0.000000	-0.088944	0.000000	0.000000	0.000000	-0.036893	-0.012741	0.005804	0.000000	0.000000	3.000000	16.000000	0.000000
2373.582621	-0.133309	0.565106	-0.001669	78.165482	-1.770653	95.044884	-1.653559	0.000000	-0.087977	0.000000	0.000000	0.000000	-0.071278	-0.030424	0.027043	0.000000	0.000000	3.000000	16.000000	0.000000
2373.585954	-0.133309	0.565106	-0.001669	78.165482	-1.770653	95.044884	-1.653559	0.000000	-0.087977	0.000000	0.000000	0.000000	-0.071278	-0.030424	0.027043	0.000000	0.000000	3.000000	16.000000	0.000000
2373.589287	-0.133309	0.565106	-0.001669	78.165482	-1.770653	95.044884	-1.653559	0.000000	-0.087977	0.000000	0.000000	0.000000	-0.071278	-0.030424	0.027043	0.000000	0.000000	3.000000	16.000000	0.000000
2373.592621	-0.133309	0.565106	-0.001669	78.179153	-1.929260	94.847618	-1.665439	0.000000	-0.083470	0.000000	0.000000	0.000000	-0.071278	-0.030424	0.027043	0.000000	0.000000	3.000000	16.000000	0.000000
2373.595954	-0.133380	0.565046	-0.001586	78.179153	-1.929260	94.847618	-1.665439	0.000000	-0.083470	0.000000	0.000000	0.000000	-0.021412	-0.017732	0.025038	0.000000	0.000000	3.000000	16.000000	0.000000
2373.599287	-0.133380	0.565046	-0.001586	78.179153	-1.929260	94.847618	-1.665439	0.000000	-0.083470	0.000000	0.000000	0.000000	-0.021412	-0.017732	0.025038	0.000000	0.000000	3.000000	16.000000	0.000000
2373.602621	-0.133380	0.565046	-0.001586	78.192093	-2.122202	94.599724	-1.669008	0.000000	-0.079296	0.000000	0.000000	0.000000	-0.021412	-0.017732	0.025038	0.000000	0.000000	3.000000	16.000000	0.000000
2373.605954	-0.133380	0.565046	-0.001586	78.192093	-2.122202	94.599724	-1.669008	0.000000	-0.079296	0.000000	0.000000	0.000000	-0.021412	-0.017732	0.025038	0.000000	0.000000	3.000000	16.000000	0.000000
2373.609287	-0.133442	0.564997	-0.001457	78.192093	-2.122202	94.599724	-1.669008	0.000000	-0.079296	0.000000	0.000000	0.000000	-0.018406	-0.014917	0.038804	0.000000	0.000000	3.000000	16.000000	0.000000
2373.612621	-0.133442	0.564997	-0.001457	78.206818	-2.342752	94.312454	-1.669008	0.000000	-0.079296	0.000000	0.000000	0.000000	-0.018406	-0.014917	0.038804	0.000000	0.000000	3.000000	16.000000	0.000000
2373.615954	-0.133442	0.564997	-0.001457	78.206818	-2.342752	94.312454	-1.669008	0.000000	-0.079296	0.000000	0.000000	0.000000	-0.018406	-0.014917	0.038804	0.000000	0.000000	3.000000	16.000000	0.000000
2373.619287	-0.133442	0.564997	-0.001457	78.206818	-2.342752	94.312454	-1.669008	0.000000	-0.079296	0.000000	0.000000	0.000000	-0.018406	-0.014917	0.038804	0.000000	0.000000	3.000000	16.000000	0.000000
2373.622621	-0.133509	0.564932	-0.001145	78.219536	-2.636901	93.931610	-1.672075	0.000000	-0.072829	0.000000	0.000000	0.000000	-0.020317	-0.019285	0.093470	0.000000	0.000000	3.000000	16.000000	0.000000
2373.625954	-0.133509	0.564932	-0.001145	78.219536	-2.636901	93.931610	-1.672075	0.000000	-0.072829	0.000000	0.000000	0.000000	-0.020317	-0.019285	0.093470	0.000000	0.000000	3.000000	16.000000	0.000000
2373.629287	-0.133509	0.564932	-0.001145	78.219536	-2.636901	93.931610	-1.672075	0.000000	-0.072829	0.000000	0.000000	0.000000	-0.020317	-0.019285	0.093470	0.000000	0.000000	3.000000	16.000000	0.000000
2373.632621	-0.133509	0.564932	-0.001145	78.237579	-3.009827	93.448723	-1.675462	0.000000	-0.057251	0.000000	0.000000	0.000000	-0.020317	-0.019285	0.093470	0.000000	0.000000	3.000000	16.000000	0.000000
2373.635954	-0.133576	0.564900	-0.000999	78.237579	-3.009827	93.448723	-1.675462	0.000000	-0.057251	0.000000	0.000000	0.000000	-0.019898	-0.009659	0.043875	0.000000	0.000000	3.000000	16.000000	0.000000
2373.639287	-0.133576	0.564900	-0.000999	78.237579	-3.009827	93.448723	-1.675462	0.000000	-0.057251	0.000000	0.000000	0.000000	-0.019898	-0.009659	0.043875	0.000000	0.000000	3.000000	16.000000	0.000000
2373.642621	-0.133576	0.564900	-0.000999	78.263069	-3.485623	92.842232	-1.678778	0.000000	-0.049938	0.000000	0.000000	0.000000	-0.019898	-0.009659	0.043875	0.000000	0.000000	3.000000	16.000000	0.000000
2373.645954	-0.133576	0.564900	-0.000999	78.263069	-3.485623	92.842232	-1.678778	0.000000	-0.049938	0.000000	0.000000	0.000000	-0.019898	-0.009659	0.043875	0.000000	0.000000	3.000000	16.000000	0.000000
2373.649287	-0.133690	0.564886	-0.000848	78.263069	-3.485623	92.842232	-1.678778	0.000000	-0.049938	0.000000	0.000000	0.000000	-0.034388	-0.004379	0.045148	0.000000	0.000000	3.000000	16.000000	0.000000
2373.652621	-0.133690	0.564886	-0.000848	78.294167	-4.084680	92.083656	-1.678778	0.000000	-0.049938	0.000000	0.000000	0.000000	-0.034388	-0.004379	0.045148	0.000000	0.000000	3.000000	16.000000	0.000000
2373.655954	-0.133851	0.564819	-0.000699	78.294167	-4.084680	92.083656	-1.678778	0.000000	-0.049938	0.000000	0.000000	0.000000	-0.048397	-0.019994	0.044710	0.000000	0.000000	3.000000	16.000000	0.000000
2373.659287	-0.133851	0.564819	-0.000699	78.294167	-4.084680	92.083656	-1.678778	0.000000	-0.049938	0.000000	0.000000	0.000000	-0.048397	-0.019994	0.044710	0.000000	0.000000	3.000000	16.000000	0.000000
2373.662621	-0.133851	0.564819	-0.000699	78.328720	-4.718273	91.277100	-1.692575	0.000000	-0.034962	0.000000	0.000000	0.000000	-0.048397	-0.019994	0.044710	0.000000	0.000000	3.000000	16.000000	0.000000
2373.665954	-0.134006	0.564761	-0.000573	78.328720	-4.718273	91.277100	-1.692575	0.000000	-0.034962	0.000000	0.000000	0.000000	-0.046432	-0.017507	0.037909	0.000000	0.000000	3.000000	16.000000	0.000000
2373.669287	-0.134006	0.564761	-0.000573	78.328720	-4.718273	91.277100	-1.692575	0.000000	-0.034962	0.000000	0.000000	0.000000	-0.046432	-0.017507	0.037909	0.000000	0.000000	3.000000	16.000000	0.000000
2373.672621	-0.134006	0.564761	-0.000573	78.356407	-5.349234	90.476929	-1.700314	0.000000	-0.028644	0.000000	0.000000	0.000000	-0.046432	-0.017507	0.037909	0.000000	0.000000	3.000000	16.000000	0.000000
2373.675954	-0.134006	0.564761	-0.000573	78.356407	-5.349234	90.476929	-1.700314	0.000000	-0.028644	0.000000	0.000000	0.000000	-0.046432	-0.017507	0.037909	0.000000	0.000000	3.000000	16.000000	0.000000
2373.679287	-0.134146	0.564694	-0.000418	78.356407	-5.349234	90.476929	-1.700314	0.000000	-0.028644	0.000000	0.000000	0.000000	-0.041925	-0.020033	0.046575	0.000000	0.000000	3.000000	16.000000	0.000000
2373.682621	-0.134146	0.564694	-0.000418	78.364990	-5.949604	89.719513	-1.700314	0.000000	-0.028644	0.000000	0.000000	0.000000	-0.041925	-0.020033	0.046575	0.000000	0.000000	3.000000	16.000000	0.000000
2373.685954	-0.134146	0.564694	-0.000418	78.364990	-5.949604	89.719513	-1.700314	0.000000	-0.028644	0.000000	0.000000	0.000000	-0.041925	-0.020033	0.046575	0.000000	0.000000	3.000000	16.000000	0.000000
2373.689287	-0.134146	0.564694	-0.000418	78.364990	-5.949604	89.719513	-1.700314	0.000000	-0.028644	0.000000	0.000000	0.000000	-0.041925	-0.020033	0.046575	0.000000	0.000000	3.000000	16.000000	0.000000
2373.692621	-0.134357	0.564516	-0.000100	78.341766	-6.564500	88.953590	-1.707301	0.000000	-0.020881	0.000000	0.000000	0.000000	-0.063389	-0.053253	0.095435	0.000000	0.000000	3.000000	16.000000	0.000000
2373.695954	-0.134357	0.564516	-0.000100	78.341766	-6.564500	88.953590	-1.707301	0.000000	-0.020881	0.000000	0.000000	0.000000	-0.063389	-0.053253	0.095435	0.000000	0.000000	3.000000	16.000000	0.000000
2373.699287	-0.134357	0.564516	-0.000100	78.341766	-6.564500	88.953590	-1.707301	0.000000	-0.020881	0.000000	0.000000	0.000000	-0.063389	-0.053253	0.095435	0.000000	0.000000	3.000000	16.000000	0.000000
2373.702621	-0.134357	0.564516	-0.000100	78.281242	-7.189727	88.180534	-1.717866	0.000000	-0.004975	0.000000	0.000000	0.000000	-0.063389	-0.053253	0.095435	0.000000	0.000000	3.000000	16.000000	0.000000
2373.705954	-0.134454	0.564449	0.000068	78.281242	-7.189727	88.180534	-1.717866	0.000000	-0.004975	0.000000	0.000000	0.000000	-0.028948	-0.020107	0.050352	0.000000	0.000000	3.000000	16.000000	0.000000
2373.709287	-0.134454	0.564449	0.000068	78.281242	-7.189727	88.180534	-1.717866	0.000000	-0.004975	0.000000	0.000000	0.000000	-0.028948	-0.020107	0.050352	0.000000	0.000000	3.000000	16.000000	0.000000
2373.712621	-0.134454	0.564449	0.000068	78.190720	-7.772152	87.471260	-1.722691	0.000000	0.003416	0.000000	0.000000	0.000000	-0.028948	-0.020107	0.050352	0.000000	0.000000	3.000000	16.000000	0.000000
2373.715954	-0.134454	0.564449	0.000068	78.190720	-7.772152	87.471260	-1.722691	0.000000	0.003416	0.000000	0.000000	0.000000	-0.028948	-0.020107	0.050352	0.000000	0.000000	3.000000	16.000000	0.000000
2373.719287	-0.134577	0.564400	0.000247	78.190720	-7.772152	87.471260	-1.722691	0.000000	0.003416	0.000000	0.000000	0.000000	-0.036967	-0.014840	0.053508	0.000000	0.000000	3.000000	16.000000	0.000000
2373.722621	-0.134577	0.564400	0.000247	78.092850	-8.275658	86.865044	-1.722691	0.000000	0.003416	0.000000	0.000000	0.000000	-0.036967	-0.014840	0.053508	0.000000	0.000000	3.000000	16.000000	0.000000
2373.725954	-0.134727	0.564368	0.000436	78.092850	-8.275658	86.865044	-1.722691	0.000000	0.003416	0.000000	0.000000	0.000000	-0.044995	-0.009575	0.056657	0.000000	0.000000	3.000000	16.000000	0.000000
2373.729287	-0.134727	0.564368	0.000436	78.092850	-8.275658	86.865044	-1.722691	0.000000	0.003416	0.000000	0.000000	0.000000	-0.044995	-0.009575	0.056657	0.000000	0.000000	3.000000	16.000000	0.000000
2373.732621	-0.134727	0.564368	0.000436	78.019669	-8.660049	86.402451	-1.736351	0.000000	0.021777	0.000000	0.000000	0.000000	-0.044995	-0.009575	0.056657	0.000000	0.000000	3.000000	16.000000	0.000000
2373.735954	-0.134727	0.564368	0.000436	78.019669	-8.660049	86.402451	-1.736351	0.000000	0.021777	0.000000	0.000000	0.000000	-0.044995	-0.009575	0.056657	0.000000	0.000000	3.000000	16.000000	0.000000
2373.739287	-0.134875	0.564362	0.000619	78.019669	-8.660049	86.402451	-1.736351	0.000000	0.021777	0.000000	0.000000	0.000000	-0.044519	-0.001766	0.054951	0.000000	0.000000	3.000000	16.000000	0.000000
2373.742621	-0.134875	0.564362	0.000619	77.996643	-8.924046	86.080978	-1.736351	0.000000	0.021777	0.000000	0.000000	0.000000	-0.044519	-0.001766	0.054951	0.000000	0.000000	3.000000	16.000000	0.000000
2373.745954	-0.134875	0.564362	0.000619	77.996643	-8.924046	86.080978	-1.736351	0.000000	0.021777	0.000000	0.000000	0.000000	-0.044519	-0.001766	0.054951	0.000000	0.000000	3.000000	16.000000	0.000000
2373.749287	-0.134875	0.564362	0.000619	77.996643	-8.924046	86.080978	-1.736351	0.000000	0.021777	0.000000	0.000000	0.000000	-0.044519	-0.001766	0.054951	0.000000	0.000000	3.000000	16.000000	0.000000
2373.752621	-0.135121	0.564340	0.000890	77.997787	-9.146085	85.803719	-1.743771	0.000000	0.030936	0.000000	0.000000	0.000000	-0.073584	-0.006588	0.081305	0.000000	0.000000	3.000000	16.000000	0.000000
2373.755954	-0.135121	0.564340	0.000890	77.997787	-9.146085	85.803719	-1.743771	0.000000	0.030936	0.000000	0.000000	0.000000	-0.000002	-0.000007	0.000000	0.000000	0.000000	3.000000	16.000000	0.000000
2373.759287	-0.135121	0.564340	0.000890	77.997787	-9.146085	85.803719	-1.743771	0.000000	0.030936	0.000000	0.000000	0.000000	-0.000002	-0.000007	0.000000	0.000000	0.000000	3.000000	16.000000	0.000000
2373.762621	-0.135121	0.564340	0.000890	78.005951	-9.391903	85.490974	-1.756034	0.000000	0.044487	0.000000	0.000000	0.000000	-0.000002	-0.000007	0.000000	0.000000	0.000000	3.000000	16.000000	0.000000
2373.765954	-0.135121	0.564340	0.000890	78.005951	-9.391903	85.490974	-1.756034	0.000000	0.044487	0.000000	0.000000	0.000000	-0.000002	-0.000007	0.000000	0.000000	0.000000	3.000000	16.000000	0.000000
2373.769287	-0.135191	0.564306	0.000967	78.005951	-9.391903	85.490974	-1.756034	0.000000	0.044487	0.000000	0.000000	0.000000	-0.021032	-0.010133	0.023212	0.000000	0.000000	3.000000	16.000000	0.000000
2373.772621	-0.135191	0.564306	0.000967	78.013710	-9.706091	85.090073	-1.756034	0.000000	0.044487	0.000000	0.000000	0.000000	-0.021032	-0.010133	0.023212	0.000000	0.000000	3.000000	16.000000	0.000000
2373.775954	-0.135191	0.564306	0.000967	78.013710	-9.706091	85.090073	-1.756034	0.000000	0.044487	0.000000	0.000000	0.000000	-0.021032	-0.010133	0.023212	0.000000	0.000000	3.000000	16.000000	0.000000
2373.779287	-0.135191	0.564306	0.000967	78.013710	-9.706091	85.090073	-1.756034	0.000000	0.044487	0.000000	0.000000	0.000000	-0.021032	-0.010133	0.023212	0.000000	0.000000	3.000000	16.000000	0.000000
2373.782621	-0.135309	0.564239	0.001128	78.012764	-10.054573	84.643219	-1.759540	0.000000	0.048355	0.000000	0.000000	0.000000	-0.035549	-0.020246	0.048336	0.000000	0.000000	3.000000	16.000000	0.000000
2373.785954	-0.135309	0.564239	0.001128	78.012764	-10.054573	84.643219	-1.759540	0.000000	0.048355	0.000000	0.000000	0.000000	-0.035549	-0.020246	0.048336	0.000000	0.000000	3.000000	16.000000	0.000000
2373.789287	-0.135309	0.564239	0.001128	78.012764	-10.054573	84.643219	-1.759540	0.000000	0.048355	0.000000	0.000000	0.000000	-0.035549	-0.020246	0.048336	0.000000	0.000000	3.000000	16.000000	0.000000
2373.792621	-0.135309	0.564239	0.001128	77.998642	-10.454170	84.132751	-1.765465	0.000000	0.056411	0.000000	0.000000	0.000000	-0.035549	-0.020246	0.048336	0.000000	0.000000	3.000000	16.000000	0.000000
2373.795954	-0.135351	0.564214	0.001189	77.998642	-10.454170	84.132751	-1.765465	0.000000	0.056411	0.000000	0.000000	0.000000	-0.012520	-0.007603	0.018363	0.000000	0.000000	3.000000	16.000000	0.000000
2373.799287	-0.135351	0.564214	0.001189	77.998642	-10.454170	84.132751	-1.765465	0.000000	0.056411	0.000000	0.000000	0.000000	-0.012520	-0.007603	0.018363	0.000000	0.000000	3.000000	16.000000	0.000000
2373.802621	-0.135351	0.564214	0.001189	77.986053	-10.936736	83.513962	-1.767552	0.000000	0.059472	0.000000	0.000000	0.000000	-0.012520	-0.007603	0.018363	0.000000	0.000000	3.000000	16.000000	0.000000
2373.805954	-0.135351	0.564214	0.001189	77.986053	-10.936736	83.513962	-1.767552	0.000000	0.059472	0.000000	0.000000	0.000000	-0.012520	-0.007603	0.018363	0.000000	0.000000	3.000000	16.000000	0.000000
2373.809287	-0.135393	0.564188	0.001251	77.986053	-10.936736	83.513962	-1.767552	0.000000	0.059472	0.000000	0.000000	0.000000	-0.012519	-0.007602	0.018361	0.000000	0.000000	3.000000	16.000000	0.000000
2373.812621	-0.135393	0.564188	0.001251	77.982018	-11.464260	82.830963	-1.767552	0.000000	0.059472	0.000000	0.000000	0.000000	-0.012519	-0.007602	0.018361	0.000000	0.000000	3.000000	16.000000	0.000000
2373.815954	-0.135393	0.564188	0.001251	77.982018	-11.464260	82.830963	-1.767552	0.000000	0.059472	0.000000	0.000000	0.000000	-0.012519	-0.007602	0.018361	0.000000	0.000000	3.000000	16.000000	0.000000
2373.819287	-0.135393	0.564188	0.001251	77.982018	-11.464260	82.830963	-1.767552	0.000000	0.059472	0.000000	0.000000	0.000000	-0.012519	-0.007602	0.018361	0.000000	0.000000	3.000000	16.000000	0.000000
2373.822621	-0.135406	0.564216	0.001375	77.988152	-12.019095	82.106903	-1.769638	0.000000	0.062532	0.000000	0.000000	0.000000	-0.003961	0.008274	0.037457	0.000000	0.000000	3.000000	16.000000	0.000000
2373.825954	-0.135406	0.564216	0.001375	77.988152	-12.019095	82.106903	-1.769638	0.000000	0.062532	0.000000	0.000000	0.000000	-0.000001	-0.000005	0.000000	0.000000	0.000000	3.000000	16.000000	0.000000
2373.829287	-0.135406	0.564216	0.001375	77.988152	-12.019095	82.106903	-1.769638	0.000000	0.062532	0.000000	0.000000	0.000000	-0.000001	-0.000005	0.000000	0.000000	0.000000	3.000000	16.000000	0.000000
2373.832621	-0.135406	0.564216	0.001375	77.998627	-12.542963	81.423645	-1.770298	0.000000	0.068775	0.000000	0.000000	0.000000	-0.000001	-0.000005	0.000000	0.000000	0.000000	3.000000	16.000000	0.000000
2373.835954	-0.135406	0.564216	0.001375	77.998627	-12.542963	81.423645	-1.770298	0.000000	0.068775	0.000000	0.000000	0.000000	-0.000001	-0.000005	0.000000	0.000000	0.000000	3.000000	16.000000	0.000000
2373.839287	-0.135341	0.564216	0.001395	77.998627	-12.542963	81.423645	-1.770298	0.000000	0.068775	0.000000	0.000000	0.000000	0.019592	-0.000005	0.005783	0.000000	0.000000	3.000000	16.000000	0.000000
2373.842621	-0.135341	0.564216	0.001395	78.006187	-12.970827	80.865341	-1.770298	0.000000	0.068775	0.000000	0.000000	0.000000	0.019592	-0.000005	0.005783	0.000000	0.000000	3.000000	16.000000	0.000000
2373.845954	-0.135341	0.564216	0.001395	78.006187	-12.970827	80.865341	-1.770298	0.000000	0.068775	0.000000	0.000000	0.000000	0.019592	-0.000005	0.005783	0.000000	0.000000	3.000000	16.000000	0.000000
2373.849287	-0.135341	0.564216	0.001395	78.006187	-12.970827	80.865341	-1.770298	0.000000	0.068775	0.000000	0.000000	0.000000	0.019592	-0.000005	0.005783	0.000000	0.000000	3.000000	16.000000	0.000000
2373.852621	-0.135160	0.564224	0.001424	78.011909	-13.327114	80.385078	-1.767032	0.000000	0.069738	0.000000	0.000000	0.000000	0.054238	0.002540	0.008646	0.000000	0.000000	3.000000	16.000000	0.000000
2373.855954	-0.135160	0.564224	0.001424	78.011909	-13.327114	80.385078	-1.767032	0.000000	0.069738	0.000000	0.000000	0.000000	0.054238	0.002540	0.008646	0.000000	0.000000	3.000000	16.000000	0.000000
2373.859287	-0.135160	0.564224	0.001424	78.011909	-13.327114	80.385078	-1.767032	0.000000	0.069738	0.000000	0.000000	0.000000	0.054238	0.002540	0.008646	0.000000	0.000000	3.000000	16.000000	0.000000
2373.862621	-0.135160	0.564224	0.001424	78.021973	-13.590649	80.032051	-1.757993	0.000000	0.071179	0.000000	0.000000	0.000000	0.054238	0.002540	0.008646	0.000000	0.000000	3.000000	16.000000	0.000000
2373.865954	-0.135050	0.564206	0.001370	78.021973	-13.590649	80.032051	-1.757993	0.000000	0.071179	0.000000	0.000000	0.000000	0.033101	-0.005529	-0.015994	0.000000	0.000000	3.000000	16.000000	0.000000
2373.869287	-0.135050	0.564206	0.001370	78.021973	-13.590649	80.032051	-1.757993	0.000000	0.071179	0.000000	0.000000	0.000000	0.033101	-0.005529	-0.015994	0.000000	0.000000	3.000000	16.000000	0.000000
2373.872621	-0.135050	0.564206	0.001370	78.033775	-13.768800	79.789680	-1.752476	0.000000	0.068514	0.000000	0.000000	0.000000	0.033101	-0.005529	-0.015994	0.000000	0.000000	3.000000	16.000000	0.000000
2373.875954	-0.135050	0.564206	0.001370	78.033775	-13.768800	79.789680	-1.752476	0.000000	0.068514	0.000000	0.000000	0.000000	0.033101	-0.005529	-0.015994	0.000000	0.000000	3.000000	16.000000	0.000000
2373.879287	-0.134978	0.564170	0.001287	78.033775	-13.768800	79.789680	-1.752476	0.000000	0.068514	0.000000	0.000000	0.000000	0.021535	-0.010825	-0.024930	0.000000	0.000000	3.000000	16.000000	0.000000
2373.882621	-0.134978	0.564170	0.001287	78.044106	-13.840474	79.689087	-1.752476	0.000000	0.068514	0.000000	0.000000	0.000000	0.021535	-0.010825	-0.024930	0.000000	0.000000	3.000000	16.000000	0.000000
2373.885954	-0.134978	0.564170	0.001287	78.044106	-13.840474	79.689087	-1.752476	0.000000	0.068514	0.000000	0.000000	0.000000	0.021535	-0.010825	-0.024930	0.000000	0.000000	3.000000	16.000000	0.000000
2373.889287	-0.134978	0.564170	0.001287	78.044106	-13.840474	79.689087	-1.752476	0.000000	0.068514	0.000000	0.000000	0.000000	0.021535	-0.010825	-0.024930	0.000000	0.000000	3.000000	16.000000	0.000000
2373.892621	-0.134839	0.564071	0.001058	78.059814	-13.840519	79.684570	-1.748887	0.000000	0.064359	0.000000	0.000000	0.000000	0.041512	-0.029725	-0.068733	0.000000	0.000000	3.000000	16.000000	0.000000
2373.895954	-0.134839	0.564071	0.001058	78.059814	-13.840519	79.684570	-1.748887	0.000000	0.064359	0.000000	0.000000	0.000000	0.041512	-0.029725	-0.068733	0.000000	0.000000	3.000000	16.000000	0.000000
2373.899287	-0.134839	0.564071	0.001058	78.059814	-13.840519	79.684570	-1.748887	0.000000	0.064359	0.000000	0.000000	0.000000	0.041512	-0.029725	-0.068733	0.000000	0.000000	3.000000	16.000000	0.000000
2373.902621	-0.134839	0.564071	0.001058	78.072350	-13.835167	79.687309	-1.741969	0.000000	0.052903	0.000000	0.000000	0.000000	0.041512	-0.029725	-0.068733	0.000000	0.000000	3.000000	16.000000	0.000000
2373.905954	-0.134771	0.564034	0.000906	78.072350	-13.835167	79.687309	-1.741969	0.000000	0.052903	0.000000	0.000000	0.000000	0.020471	-0.011066	-0.045487	0.000000	0.000000	3.000000	16.000000	0.000000
2373.909287	-0.134771	0.564034	0.000906	78.072350	-13.835167	79.687309	-1.741969	0.000000	0.052903	0.000000	0.000000	0.000000	0.020471	-0.011066	-0.045487	0.000000	0.000000	3.000000	16.000000	0.000000
2373.912621	-0.134771	0.564034	0.000906	78.081718	-13.830475	79.689308	-1.738557	0.000000	0.045322	0.000000	0.000000	0.000000	0.020471	-0.011066	-0.045487	0.000000	0.000000	3.000000	16.000000	0.000000
2373.915954	-0.134771	0.564034	0.000906	78.081718	-13.830475	79.689308	-1.738557	0.000000	0.045322	0.000000	0.000000	0.000000	0.020471	-0.011066	-0.045487	0.000000	0.000000	3.000000	16.000000	0.000000
2373.919287	-0.134715	0.564006	0.000794	78.081718	-13.830475	79.689308	-1.738557	0.000000	0.045322	0.000000	0.000000	0.000000	0.016985	-0.008292	-0.033641	0.000000	0.000000	3.000000	16.000000	0.000000
2373.922621	-0.134715	0.564006	0.000794	78.084846	-13.829779	79.690010	-1.738557	0.000000	0.045322	0.000000	0.000000	0.000000	0.016985	-0.008292	-0.033641	0.000000	0.000000	3.000000	16.000000	0.000000
2373.925954	-0.134715	0.564006	0.000794	78.084846	-13.829779	79.690010	-1.738557	0.000000	0.045322	0.000000	0.000000	0.000000	0.016985	-0.008292	-0.033641	0.000000	0.000000	3.000000	16.000000	0.000000
2373.929287	-0.134715	0.564006	0.000794	78.084846	-13.829779	79.690010	-1.738557	0.000000	0.045322	0.000000	0.000000	0.000000	0.016985	-0.008292	-0.033641	0.000000	0.000000	3.000000	16.000000	0.000000
2373.932621	-0.134711	0.564014	0.000703	78.084846	-13.832520	79.689987	-1.735726	0.000000	0.039715	0.000000	0.000000	0.000000	0.000949	0.002312	-0.027306	0.000000	0.000000	3.000000	16.000000	0.000000
2373.935954	-0.134711	0.564014	0.000703	78.084846	-13.832520	79.689987	-1.735726	0.000000	0.039715	0.000000	0.000000	0.000000	0.000949	0.002312	-0.027306	0.000000	0.000000	3.000000	16.000000	0.000000
2373.939287	-0.134711	0.564014	0.000703	78.084846	-13.832520	79.689987	-1.735726	0.000000	0.039715	0.000000	0.000000	0.000000	0.000949	0.002312	-0.027306	0.000000	0.000000	3.000000	16.000000	0.000000
2373.942621	-0.134711	0.564014	0.000703	78.078575	-13.833839	79.688629	-1.735569	0.000000	0.035164	0.000000	0.000000	0.000000	0.000949	0.002312	-0.027306	0.000000	0.000000	3.000000	16.000000	0.000000
2373.945954	-0.134715	0.564058	0.000715	78.078575	-13.833839	79.688629	-1.735569	0.000000	0.035164	0.000000	0.000000	0.000000	-0.001001	0.013116	0.003407	0.000000	0.000000	3.000000	16.000000	0.000000
2373.949287	-0.134715	0.564058	0.000715	78.078575	-13.833839	79.688629	-1.735569	0.000000	0.035164	0.000000	0.000000	0.000000	-0.001001	0.013116	0.003407	0.000000	0.000000	3.000000	16.000000	0.000000
2373.952621	-0.134715	0.564058	0.000715	78.072350	-13.835167	79.687309	-1.735735	0.000000	0.035732	0.000000	0.000000	0.000000	-0.001001	0.013116	0.003407	0.000000	0.000000	3.000000	16.000000	0.000000
2373.955954	-0.134715	0.564058	0.000715	78.072350	-13.835167	79.687309	-1.735735	0.000000	0.035732	0.000000	0.000000	0.000000	-0.001001	0.013116	0.003407	0.000000	0.000000	3.000000	16.000000	0.000000
2373.959287	-0.134731	0.564085	0.000771	78.072350	-13.835167	79.687309	-1.735735	0.000000	0.035732	0.000000	0.000000	0.000000	-0.004985	0.008048	0.016940	0.000000	0.000000	3.000000	16.000000	0.000000
2373.962621	-0.134731	0.564085	0.000771	78.066086	-13.836487	79.685936	-1.735735	0.000000	0.035732	0.000000	0.000000	0.000000	-0.004985	0.008048	0.016940	0.000000	0.000000	3.000000	16.000000	0.000000
2373.965954	-0.134731	0.564085	0.000771	78.066086	-13.836487	79.685936	-1.735735	0.000000	0.035732	0.000000	0.000000	0.000000	-0.004985	0.008048	0.016940	0.000000	0.000000	3.000000	16.000000	0.000000
2373.969287	-0.134731	0.564085	0.000771	78.066086	-13.836487	79.685936	-1.735735	0.000000	0.035732	0.000000	0.000000	0.000000	-0.004985	0.008048	0.016940	0.000000	0.000000	3.000000	16.000000	0.000000
2373.972621	-0.134778	0.564121	0.000929	78.059814	-13.837807	79.684578	-1.736566	0.000000	0.038556	0.000000	0.000000	0.000000	-0.013944	0.011079	0.047410	0.000000	0.000000	3.000000	16.000000	0.000000
2373.975954	-0.134778	0.564121	0.000929	78.059814	-13.837807	79.684578	-1.736566	0.000000	0.038556	0.000000	0.000000	0.000000	-0.013944	0.011079	0.047410	0.000000	0.000000	3.000000	16.000000	0.000000
2373.979287	-0.134778	0.564121	0.000929	78.059814	-13.837807	79.684578	-1.736566	0.000000	0.038556	0.000000	0.000000	0.000000	-0.013944	0.011079	0.047410	0.000000	0.000000	3.000000	16.000000	0.000000
2373.982621	-0.134778	0.564121	0.000929	78.056709	-13.838462	79.683907	-1.738890	0.000000	0.046457	0.000000	0.000000	0.000000	-0.013944	0.011079	0.047410	0.000000	0.000000	3.000000	16.000000	0.000000
2373.985954	-0.134789	0.564131	0.000969	78.056709	-13.838462	79.683907	-1.738890	0.000000	0.046457	0.000000	0.000000	0.000000	-0.003489	0.002757	0.011851	0.000000	0.000000	3.000000	16.000000	0.000000
2373.989287	-0.134789	0.564131	0.000969	78.056709	-13.838462	79.683907	-1.738890	0.000000	0.046457	0.000000	0.000000	0.000000	-0.003489	0.002757	0.011851	0.000000	0.000000	3.000000	16.000000	0.000000
2373.992621	-0.134789	0.564131	0.000969	78.056679	-13.833029	79.683891	-1.739471	0.000000	0.048432	0.000000	0.000000	0.000000	-0.003489	0.002757	0.011851	0.000000	0.000000	3.000000	16.000000	0.000000
2373.995954	-0.134789	0.564131	0.000969	78.056679	-13.833029	79.683891	-1.739471	0.000000	0.048432	0.000000	0.000000	0.000000	-0.003489	0.002757	0.011851	0.000000	0.000000	3.000000	16.000000	0.000000
2373.999287	-0.134753	0.564122	0.001004	78.056679	-13.833029	79.683891	-1.739471	0.000000	0.048432	0.000000	0.000000	0.000000	0.011058	-0.002541	0.010605	0.000000	0.000000	3.000000	16.000000	0.000000
2374.002621	-0.134753	0.564122	0.001004	78.053574	-13.830985	79.683220	-1.739471	0.000000	0.048432	0.000000	0.000000	0.000000	0.011058	-0.002541	0.010605	0.000000	0.000000	3.000000	16.000000	0.000000
2374.005954	-0.134753	0.564122	0.001004	78.053574	-13.830985	79.683220	-1.739471	0.000000	0.048432	0.000000	0.000000	0.000000	0.011058	-0.002541	0.010605	0.000000	0.000000	3.000000	16.000000	0.000000
2374.009287	-0.134753	0.564122	0.001004	78.053574	-13.830985	79.683220	-1.739471	0.000000	0.048432	0.000000	0.000000	0.000000	0.011058	-0.002541	0.010605	0.000000	0.000000	3.000000	16.000000	0.000000
2374.012621	-0.134692	0.564140	0.001040	78.053574	-13.825528	79.683235	-1.737628	0.000000	0.050200	0.000000	0.000000	0.000000	0.018080	0.005308	0.010841	0.000000	0.000000	3.000000	16.000000	0.000000
2374.015954	-0.134692	0.564140	0.001040	78.053574	-13.825528	79.683235	-1.737628	0.000000	0.050200	0.000000	0.000000	0.000000	0.018080	0.005308	0.010841	0.000000	0.000000	3.000000	16.000000	0.000000
2374.019287	-0.134692	0.564140	0.001040	78.053574	-13.825528	79.683235	-1.737628	0.000000	0.050200	0.000000	0.000000	0.000000	0.018080	0.005308	0.010841	0.000000	0.000000	3.000000	16.000000	0.000000
2374.022621	-0.134692	0.564140	0.001040	78.050446	-13.818038	79.682549	-1.734615	0.000000	0.052007	0.000000	0.000000	0.000000	0.018080	0.005308	0.010841	0.000000	0.000000	3.000000	16.000000	0.000000
2374.025954	-0.134639	0.564149	0.001099	78.050446	-13.818038	79.682549	-1.734615	0.000000	0.052007	0.000000	0.000000	0.000000	0.016097	0.002762	0.017605	0.000000	0.000000	3.000000	16.000000	0.000000
2374.029287	-0.134639	0.564149	0.001099	78.050446	-13.818038	79.682549	-1.734615	0.000000	0.052007	0.000000	0.000000	0.000000	0.016097	0.002762	0.017605	0.000000	0.000000	3.000000	16.000000	0.000000
2374.032621	-0.134639	0.564149	0.001099	78.047310	-13.810537	79.681877	-1.731932	0.000000	0.054941	0.000000	0.000000	0.000000	0.016097	0.002762	0.017605	0.000000	0.000000	3.000000	16.000000	0.000000
2374.035954	-0.134639	0.564149	0.001099	78.047310	-13.810537	79.681877	-1.731932	0.000000	0.054941	0.000000	0.000000	0.000000	0.016097	0.002762	0.017605	0.000000	0.000000	3.000000	16.000000	0.000000
2374.039287	-0.134592	0.564150	0.001180	78.047310	-13.810537	79.681877	-1.731932	0.000000	0.054941	0.000000	0.000000	0.000000	0.014112	0.000246	0.024370	0.000000	0.000000	3.000000	16.000000	0.000000
2374.042621	-0.134592	0.564150	0.001180	78.047310	-13.802364	79.681885	-1.731932	0.000000	0.054941	0.000000	0.000000	0.000000	0.014112	0.000246	0.024370	0.000000	0.000000	3.000000	16.000000	0.000000
2374.045954	-0.134592	0.564150	0.001180	78.047310	-13.802364	79.681885	-1.731932	0.000000	0.054941	0.000000	0.000000	0.000000	0.014112	0.000246	0.024370	0.000000	0.000000	3.000000	16.000000	0.000000
2374.049287	-0.134592	0.564150	0.001180	78.047310	-13.802364	79.681885	-1.731932	0.000000	0.054941	0.000000	0.000000	0.000000	0.014112	0.000246	0.024370	0.000000	0.000000	3.000000	16.000000	0.000000
2374.052621	-0.134541	0.564100	0.001409	78.044174	-13.797585	79.681221	-1.729580	0.000000	0.059002	0.000000	0.000000	0.000000	0.015265	-0.014982	0.068798	0.000000	0.000000	3.000000	16.000000	0.000000
2374.055954	-0.134541	0.564100	0.001409	78.044174	-13.797585	79.681221	-1.729580	0.000000	0.059002	0.000000	0.000000	0.000000	0.015265	-0.014982	0.068798	0.000000	0.000000	3.000000	16.000000	0.000000
2374.059287	-0.134541	0.564100	0.001409	78.044174	-13.797585	79.681221	-1.729580	0.000000	0.059002	0.000000	0.000000	0.000000	0.015265	-0.014982	0.068798	0.000000	0.000000	3.000000	16.000000	0.000000
2374.062621	-0.134541	0.564100	0.001409	78.044205	-13.794863	79.681236	-1.727035	0.000000	0.070469	0.000000	0.000000	0.000000	0.015265	-0.014982	0.068798	0.000000	0.000000	3.000000	16.000000	0.000000
2374.065954	-0.134559	0.564049	0.001551	78.044205	-13.794863	79.681236	-1.727035	0.000000	0.070469	0.000000	0.000000	0.000000	-0.005375	-0.015214	0.042511	0.000000	0.000000	3.000000	16.000000	0.000000
2374.069287	-0.134559	0.564049	0.001551	78.044205	-13.794863	79.681236	-1.727035	0.000000	0.070469	0.000000	0.000000	0.000000	-0.005375	-0.015214	0.042511	0.000000	0.000000	3.000000	16.000000	0.000000
2374.072621	-0.134559	0.564049	0.001551	78.044205	-13.794863	79.681236	-1.727931	0.000000	0.077554	0.000000	0.000000	0.000000	-0.005375	-0.015214	0.042511	0.000000	0.000000	3.000000	16.000000	0.000000
2374.075954	-0.134559	0.564049	0.001551	78.044205	-13.794863	79.681236	-1.727931	0.000000	0.077554	0.000000	0.000000	0.000000	-0.005375	-0.015214	0.042511	0.000000	0.000000	3.000000	16.000000	0.000000
2374.079287	-0.134620	0.563998	0.001680	78.044205	-13.794863	79.681236	-1.727931	0.000000	0.077554	0.000000	0.000000	0.000000	-0.018445	-0.015231	0.038673	0.000000	0.000000	3.000000	16.000000	0.000000
2374.082621	-0.134620	0.563998	0.001680	78.050446	-13.796272	79.682549	-1.727931	0.000000	0.077554	0.000000	0.000000	0.000000	-0.018445	-0.015231	0.038673	0.000000	0.000000	3.000000	16.000000	0.000000
2374.085954	-0.134656	0.563904	0.001804	78.050446	-13.796272	79.682549	-1.727931	0.000000	0.077554	0.000000	0.000000	0.000000	-0.010904	-0.028377	0.037178	0.000000	0.000000	3.000000	16.000000	0.000000
2374.089287	-0.134656	0.563904	0.001804	78.050446	-13.796272	79.682549	-1.727931	0.000000	0.077554	0.000000	0.000000	0.000000	-0.010904	-0.028377	0.037178	0.000000	0.000000	3.000000	16.000000	0.000000
2374.092621	-0.134656	0.563904	0.001804	78.056694	-13.794941	79.683907	-1.732822	0.000000	0.090196	0.000000	0.000000	0.000000	-0.010904	-0.028377	0.037178	0.000000	0.000000	3.000000	16.000000	0.000000
2374.095954	-0.134656	0.563904	0.001804	78.056694	-13.794941	79.683907	-1.732822	0.000000	0.090196	0.000000	0.000000	0.000000	-0.010904	-0.028377	0.037178	0.000000	0.000000	3.000000	16.000000	0.000000
2374.099287	-0.134686	0.563818	0.001905	78.056694	-13.794941	79.683907	-1.732822	0.000000	0.090196	0.000000	0.000000	0.000000	-0.008923	-0.025872	0.030408	0.000000	0.000000	3.000000	16.000000	0.000000
2374.102621	-0.134686	0.563818	0.001905	78.066071	-13.790252	79.685921	-1.732822	0.000000	0.090196	0.000000	0.000000	0.000000	-0.008923	-0.025872	0.030408	0.000000	0.000000	3.000000	16.000000	0.000000
2374.105954	-0.134686	0.563818	0.001905	78.066071	-13.790252	79.685921	-1.732822	0.000000	0.090196	0.000000	0.000000	0.000000	-0.008923	-0.025872	0.030408	0.000000	0.000000	3.000000	16.000000	0.000000
2374.109287	-0.134686	0.563818	0.001905	78.066071	-13.790252	79.685921	-1.732822	0.000000	0.090196	0.000000	0.000000	0.000000	-0.008923	-0.025872	0.030408	0.000000	0.000000	3.000000	16.000000	0.000000
2374.112621	-0.134706	0.563644	0.002052	78.072502	-13.801139	79.671463	-1.734309	0.000000	0.095264	0.000000	0.000000	0.000000	-0.005837	-0.051945	0.044106	0.000000	0.000000	3.000000	16.000000	0.000000
2374.115954	-0.134706	0.563644	0.002052	78.072502	-13.801139	79.671463	-1.734309	0.000000	0.095264	0.000000	0.000000	0.000000	-0.005837	-0.051945	0.044106	0.000000	0.000000	3.000000	16.000000	0.000000
2374.119287	-0.134706	0.563644	0.002052	78.072502	-13.801139	79.671463	-1.734309	0.000000	0.095264	0.000000	0.000000	0.000000	-0.005837	-0.051945	0.044106	0.000000	0.000000	3.000000	16.000000	0.000000
2374.122621	-0.134706	0.563644	0.002052	78.075737	-13.812672	79.656326	-1.735282	0.000000	0.102615	0.000000	0.000000	0.000000	-0.005837	-0.051945	0.044106	0.000000	0.000000	3.000000	16.000000	0.000000
2374.125954	-0.134727	0.563593	0.002125	78.075737	-13.812672	79.656326	-1.735282	0.000000	0.102615	0.000000	0.000000	0.000000	-0.006439	-0.015490	0.021958	0.000000	0.000000	3.000000	16.000000	0.000000
2374.129287	-0.134727	0.563593	0.002125	78.075737	-13.812672	79.656326	-1.735282	0.000000	0.102615	0.000000	0.000000	0.000000	-0.006439	-0.015490	0.021958	0.000000	0.000000	3.000000	16.000000	0.000000
2374.132621	-0.134727	0.563593	0.002125	78.069626	-13.826204	79.639122	-1.736355	0.000000	0.106275	0.000000	0.000000	0.000000	-0.006439	-0.015490	0.021958	0.000000	0.000000	3.000000	16.000000	0.000000
2374.135954	-0.134727	0.563593	0.002125	78.069626	-13.826204	79.639122	-1.736355	0.000000	0.106275	0.000000	0.000000	0.000000	-0.006439	-0.015490	0.021958	0.000000	0.000000	3.000000	16.000000	0.000000
2374.139287	-0.134757	0.563603	0.002227	78.069626	-13.826204	79.639122	-1.736355	0.000000	0.106275	0.000000	0.000000	0.000000	-0.008937	0.002943	0.030458	0.000000	0.000000	3.000000	16.000000	0.000000
2374.142621	-0.134757	0.563603	0.002227	78.057106	-13.828789	79.636475	-1.736355	0.000000	0.106275	0.000000	0.000000	0.000000	-0.008937	0.002943	0.030458	0.000000	0.000000	3.000000	16.000000	0.000000
2374.145954	-0.134757	0.563603	0.002227	78.057106	-13.828789	79.636475	-1.736355	0.000000	0.106275	0.000000	0.000000	0.000000	-0.008937	0.002943	0.030458	0.000000	0.000000	3.000000	16.000000	0.000000
2374.149287	-0.134757	0.563603	0.002227	78.057106	-13.828789	79.636475	-1.736355	0.000000	0.106275	0.000000	0.000000	0.000000	-0.008937	0.002943	0.030458	0.000000	0.000000	3.000000	16.000000	0.000000
2374.152621	-0.134848	0.563702	0.002537	78.041771	-13.856392	79.601563	-1.737845	0.000000	0.111351	0.000000	0.000000	0.000000	-0.027307	0.029784	0.093096	0.000000	0.000000	3.000000	16.000000	0.000000
2374.155954	-0.134848	0.563702	0.002537	78.041771	-13.856392	79.601563	-1.737845	0.000000	0.111351	0.000000	0.000000	0.000000	-0.027307	0.029784	0.093096	0.000000	0.000000	3.000000	16.000000	0.000000
2374.159287	-0.134848	0.563702	0.002537	78.041771	-13.856392	79.601563	-1.737845	0.000000	0.111351	0.000000	0.000000	0.000000	-0.027307	0.029784	0.093096	0.000000	0.000000	3.000000	16.000000	0.000000
2374.162621	-0.134848	0.563702	0.002537	78.023697	-13.921014	79.518768	-1.742395	0.000000	0.126867	0.000000	0.000000	0.000000	-0.027307	0.029784	0.093096	0.000000	0.000000	3.000000	16.000000	0.000000
2374.165954	-0.134904	0.563774	0.002729	78.023697	-13.921014	79.518768	-1.742395	0.000000	0.126867	0.000000	0.000000	0.000000	-0.016880	0.021563	0.057542	0.000000	0.000000	3.000000	16.000000	0.000000
2374.169287	-0.134904	0.563774	0.002729	78.023697	-13.921014	79.518768	-1.742395	0.000000	0.126867	0.000000	0.000000	0.000000	-0.016880	0.021563	0.057542	0.000000	0.000000	3.000000	16.000000	0.000000
2374.172621	-0.134904	0.563774	0.002729	78.013023	-14.090228	79.303398	-1.745209	0.000000	0.136457	0.000000	0.000000	0.000000	-0.016880	0.021563	0.057542	0.000000	0.000000	3.000000	16.000000	0.000000
2374.175954	-0.134984	0.563820	0.002920	78.013023	-14.090228	79.303398	-1.745209	0.000000	0.136457	0.000000	0.000000	0.000000	-0.023918	0.013731	0.057284	0.000000	0.000000	3.000000	16.000000	0.000000
2374.179287	-0.134984	0.563820	0.002920	78.013023	-14.090228	79.303398	-1.745209	0.000000	0.136457	0.000000	0.000000	0.000000	-0.023918	0.013731	0.057284	0.000000	0.000000	3.000000	16.000000	0.000000
2374.182621	-0.134984	0.563820	0.002920	78.003517	-14.401488	78.907089	-1.749195	0.000000	0.146005	0.000000	0.000000	0.000000	-0.023918	0.013731	0.057284	0.000000	0.000000	3.000000	16.000000	0.000000
2374.185954	-0.134984	0.563820	0.002920	78.003517	-14.401488	78.907089	-1.749195	0.000000	0.146005	0.000000	0.000000	0.000000	-0.023918	0.013731	0.057284	0.000000	0.000000	3.000000	16.000000	0.000000
2374.189287	-0.135069	0.563838	0.003048	78.003517	-14.401488	78.907089	-1.749195	0.000000	0.146005	0.000000	0.000000	0.000000	-0.025513	0.005656	0.038430	0.000000	0.000000	3.000000	16.000000	0.000000
2374.192621	-0.135069	0.563838	0.003048	78.003716	-14.808202	78.386421	-1.749195	0.000000	0.146005	0.000000	0.000000	0.000000	-0.025513	0.005656	0.038430	0.000000	0.000000	3.000000	16.000000	0.000000
2374.195954	-0.135137	0.563831	0.003120	78.003716	-14.808202	78.386421	-1.749195	0.000000	0.146005	0.000000	0.000000	0.000000	-0.020549	-0.002356	0.021505	0.000000	0.000000	3.000000	16.000000	0.000000
2374.199287	-0.135137	0.563831	0.003120	78.003716	-14.808202	78.386421	-1.749195	0.000000	0.146005	0.000000	0.000000	0.000000	-0.020549	-0.002356	0.021505	0.000000	0.000000	3.000000	16.000000	0.000000
2374.202621	-0.135137	0.563831	0.003120	78.006874	-15.333472	77.708305	-1.756872	0.000000	0.155994	0.000000	0.000000	0.000000	-0.020549	-0.002356	0.021505	0.000000	0.000000	3.000000	16.000000	0.000000
2374.205954	-0.135137	0.563831	0.003120	78.006874	-15.333472	77.708305	-1.756872	0.000000	0.155994	0.000000	0.000000	0.000000	-0.020549	-0.002356	0.021505	0.000000	0.000000	3.000000	16.000000	0.000000
2374.209287	-0.135173	0.563814	0.003159	78.006874	-15.333472	77.708305	-1.756872	0.000000	0.155994	0.000000	0.000000	0.000000	-0.010523	-0.005123	0.011589	0.000000	0.000000	3.000000	16.000000	0.000000
2374.212621	-0.135173	0.563814	0.003159	78.008995	-15.965706	76.887947	-1.756872	0.000000	0.155994	0.000000	0.000000	0.000000	-0.010523	-0.005123	0.011589	0.000000	0.000000	3.000000	16.000000	0.000000
2374.215954	-0.135173	0.563814	0.003159	78.008995	-15.965706	76.887947	-1.756872	0.000000	0.155994	0.000000	0.000000	0.000000	-0.010523	-0.005123	0.011589	0.000000	0.000000	3.000000	16.000000	0.000000
2374.219287	-0.135173	0.563814	0.003159	78.008995	-15.965706	76.887947	-1.756872	0.000000	0.155994	0.000000	0.000000	0.000000	-0.010523	-0.005123	0.011589	0.000000	0.000000	3.000000	16.000000	0.000000
2374.222621	-0.135173	0.563814	0.003159	78.009125	-16.689270	75.949142	-1.758626	0.000000	0.157925	0.000000	0.000000	0.000000	0.000000	-0.000009	0.000000	0.000000	0.000000	3.000000	16.000000	0.000000
2374.225954	-0.135173	0.563814	0.003159	78.009125	-16.689270	75.949142	-1.758626	0.000000	0.157925	0.000000	0.000000	0.000000	0.000000	-0.000009	0.000000	0.000000	0.000000	3.000000	16.000000	0.000000
2374.229287	-0.135173	0.563814	0.003159	78.009125	-16.689270	75.949142	-1.758626	0.000000	0.157925	0.000000	0.000000	0.000000	0.000000	-0.000009	0.000000	0.000000	0.000000	3.000000	16.000000	0.000000
2374.232621	-0.135173	0.563814	0.003159	78.006287	-17.509962	74.884293	-1.758626	0.000000	0.157925	0.000000	0.000000	0.000000	0.000000	-0.000009	0.000000	0.000000	0.000000	3.000000	16.000000	0.000000
2374.235954	-0.135166	0.563822	0.003136	78.006287	-17.509962	74.884293	-1.758626	0.000000	0.157925	0.000000	0.000000	0.000000	0.001982	0.002555	-0.006757	0.000000	0.000000	3.000000	16.000000	0.000000
2374.239287	-0.135166	0.563822	0.003136	78.006287	-17.509962	74.884293	-1.758626	0.000000	0.157925	0.000000	0.000000	0.000000	0.001982	0.002555	-0.006757	0.000000	0.000000	3.000000	16.000000	0.000000
2374.242621	-0.135166	0.563822	0.003136	77.999870	-18.375154	73.772919	-1.758296	0.000000	0.156799	0.000000	0.000000	0.000000	0.001982	0.002555	-0.006757	0.000000	0.000000	3.000000	16.000000	0.000000
2374.245954	-0.135196	0.563839	0.003078	77.999870	-18.375154	73.772919	-1.758296	0.000000	0.156799	0.000000	0.000000	0.000000	-0.009140	0.005106	-0.017364	0.000000	0.000000	3.000000	16.000000	0.000000
2374.249287	-0.135196	0.563839	0.003078	77.999870	-18.375154	73.772919	-1.758296	0.000000	0.156799	0.000000	0.000000	0.000000	-0.009140	0.005106	-0.017364	0.000000	0.000000	3.000000	16.000000	0.000000
2374.252621	-0.135196	0.563839	0.003078	77.986694	-19.255804	72.640007	-1.759819	0.000000	0.153905	0.000000	0.000000	0.000000	-0.009140	0.005106	-0.017364	0.000000	0.000000	3.000000	16.000000	0.000000
2374.255954	-0.135196	0.563839	0.003078	77.986694	-19.255804	72.640007	-1.759819	0.000000	0.153905	0.000000	0.000000	0.000000	-0.009140	0.005106	-0.017364	0.000000	0.000000	3.000000	16.000000	0.000000
2374.259287	-0.135260	0.563865	0.003053	77.986694	-19.255804	72.640007	-1.759819	0.000000	0.153905	0.000000	0.000000	0.000000	-0.019169	0.007866	-0.007454	0.000000	0.000000	3.000000	16.000000	0.000000
2374.262621	-0.135260	0.563865	0.003053	77.971458	-20.048882	71.627151	-1.759819	0.000000	0.153905	0.000000	0.000000	0.000000	-0.019169	0.007866	-0.007454	0.000000	0.000000	3.000000	16.000000	0.000000
2374.265954	-0.135260	0.563865	0.003053	77.971458	-20.048882	71.627151	-1.759819	0.000000	0.153905	0.000000	0.000000	0.000000	-0.019169	0.007866	-0.007454	0.000000	0.000000	3.000000	16.000000	0.000000
2374.269287	-0.135260	0.563865	0.003053	77.971458	-20.048882	71.627151	-1.759819	0.000000	0.153905	0.000000	0.000000	0.000000	-0.019169	0.007866	-0.007454	0.000000	0.000000	3.000000	16.000000	0.000000
2374.272621	-0.135449	0.563900	0.002967	77.961006	-20.621031	70.897690	-1.763014	0.000000	0.152663	0.000000	0.000000	0.000000	-0.056502	0.010417	-0.025782	0.000000	0.000000	3.000000	16.000000	0.000000
2374.275954	-0.135449	0.563900	0.002967	77.961006	-20.621031	70.897690	-1.763014	0.000000	0.152663	0.000000	0.000000	0.000000	-0.056502	0.010417	-0.025782	0.000000	0.000000	3.000000	16.000000	0.000000
2374.279287	-0.135449	0.563900	0.002967	77.961006	-20.621031	70.897690	-1.763014	0.000000	0.152663	0.000000	0.000000	0.000000	-0.056502	0.010417	-0.025782	0.000000	0.000000	3.000000	16.000000	0.000000
2374.282621	-0.135449	0.563900	0.002967	77.957870	-20.937046	70.504814	-1.772431	0.000000	0.148366	0.000000	0.000000	0.000000	-0.056502	0.010417	-0.025782	0.000000	0.000000	3.000000	16.000000	0.000000
2374.285954	-0.135540	0.563899	0.002873	77.957870	-20.937046	70.504814	-1.772431	0.000000	0.148366	0.000000	0.000000	0.000000	-0.027288	-0.000191	-0.028239	0.000000	0.000000	3.000000	16.000000	0.000000
2374.289287	-0.135540	0.563899	0.002873	77.957870	-20.937046	70.504814	-1.772431	0.000000	0.148366	0.000000	0.000000	0.000000	-0.027288	-0.000191	-0.028239	0.000000	0.000000	3.000000	16.000000	0.000000
2374.292621	-0.135540	0.563899	0.002873	77.965919	-21.014408	70.422859	-1.776979	0.000000	0.143659	0.000000	0.000000	0.000000	-0.027288	-0.000191	-0.028239	0.000000	0.000000	3.000000	16.000000	0.000000
2374.295954	-0.135540	0.563899	0.002873	77.965919	-21.014408	70.422859	-1.776979	0.000000	0.143659	0.000000	0.000000	0.000000	-0.027288	-0.000191	-0.028239	0.000000	0.000000	3.000000	16.000000	0.000000
2374.299287	-0.135592	0.563872	0.002729	77.965919	-21.014408	70.422859	-1.776979	0.000000	0.143659	0.000000	0.000000	0.000000	-0.015744	-0.008234	-0.043227	0.000000	0.000000	3.000000	16.000000	0.000000
2374.302621	-0.135592	0.563872	0.002729	77.978416	-21.024540	70.418091	-1.776979	0.000000	0.143659	0.000000	0.000000	0.000000	-0.015744	-0.008234	-0.043227	0.000000	0.000000	3.000000	16.000000	0.000000
2374.305954	-0.135592	0.563872	0.002729	77.978416	-21.024540	70.418091	-1.776979	0.000000	0.143659	0.000000	0.000000	0.000000	-0.015744	-0.008234	-0.043227	0.000000	0.000000	3.000000	16.000000	0.000000
2374.309287	-0.135592	0.563872	0.002729	77.978416	-21.024540	70.418091	-1.776979	0.000000	0.143659	0.000000	0.000000	0.000000	-0.015744	-0.008234	-0.043227	0.000000	0.000000	3.000000	16.000000	0.000000
2374.312621	-0.135600	0.563737	0.002353	77.997002	-21.043112	70.402969	-1.779603	0.000000	0.136455	0.000000	0.000000	0.000000	-0.002302	-0.040403	-0.112834	0.000000	0.000000	3.000000	16.000000	0.000000
2374.315954	-0.135600	0.563737	0.002353	77.997002	-21.043112	70.402969	-1.779603	0.000000	0.136455	0.000000	0.000000	0.000000	-0.002302	-0.040403	-0.112834	0.000000	0.000000	3.000000	16.000000	0.000000
2374.319287	-0.135600	0.563737	0.002353	77.997002	-21.043112	70.402969	-1.779603	0.000000	0.136455	0.000000	0.000000	0.000000	-0.002302	-0.040403	-0.112834	0.000000	0.000000	3.000000	16.000000	0.000000
2374.322621	-0.135600	0.563737	0.002353	78.014404	-21.118860	70.317123	-1.779987	0.000000	0.117649	0.000000	0.000000	0.000000	-0.002302	-0.040403	-0.112834	0.000000	0.000000	3.000000	16.000000	0.000000
2374.325954	-0.135580	0.563674	0.002126	78.014404	-21.118860	70.317123	-1.779987	0.000000	0.117649	0.000000	0.000000	0.000000	0.005883	-0.019033	-0.068141	0.000000	0.000000	3.000000	16.000000	0.000000
2374.329287	-0.135580	0.563674	0.002126	78.014404	-21.118860	70.317123	-1.779987	0.000000	0.117649	0.000000	0.000000	0.000000	0.005883	-0.019033	-0.068141	0.000000	0.000000	3.000000	16.000000	0.000000
2374.332621	-0.135580	0.563674	0.002126	78.029449	-21.297758	70.097359	-1.779006	0.000000	0.106292	0.000000	0.000000	0.000000	0.005883	-0.019033	-0.068141	0.000000	0.000000	3.000000	16.000000	0.000000
2374.335954	-0.135580	0.563674	0.002126	78.029449	-21.297758	70.097359	-1.779006	0.000000	0.106292	0.000000	0.000000	0.000000	0.005883	-0.019033	-0.068141	0.000000	0.000000	3.000000	16.000000	0.000000
2374.339287	-0.135604	0.563610	0.001886	78.029449	-21.297758	70.097359	-1.779006	0.000000	0.106292	0.000000	0.000000	0.000000	-0.007174	-0.019032	-0.072014	0.000000	0.000000	3.000000	16.000000	0.000000
2374.342621	-0.135604	0.563610	0.001886	78.035667	-21.582840	69.746140	-1.779006	0.000000	0.106292	0.000000	0.000000	0.000000	-0.007174	-0.019032	-0.072014	0.000000	0.000000	3.000000	16.000000	0.000000
2374.345954	-0.135604	0.563610	0.001886	78.035667	-21.582840	69.746140	-1.779006	0.000000	0.106292	0.000000	0.000000	0.000000	-0.007174	-0.019032	-0.072014	0.000000	0.000000	3.000000	16.000000	0.000000
2374.349287	-0.135604	0.563610	0.001886	78.035667	-21.582840	69.746140	-1.779006	0.000000	0.106292	0.000000	0.000000	0.000000	-0.007174	-0.019032	-0.072014	0.000000	0.000000	3.000000	16.000000	0.000000
2374.352621	-0.135762	0.563546	0.001539	78.039360	-21.958286	69.284607	-1.780202	0.000000	0.094290	0.000000	0.000000	0.000000	-0.047377	-0.019214	-0.104152	0.000000	0.000000	3.000000	16.000000	0.000000
2374.355954	-0.135762	0.563546	0.001539	78.039360	-21.958286	69.284607	-1.780202	0.000000	0.094290	0.000000	0.000000	0.000000	-0.000000	0.000009	-0.000000	0.000000	0.000000	3.000000	16.000000	0.000000
2374.359287	-0.135762	0.563546	0.001539	78.039360	-21.958286	69.284607	-1.780202	0.000000	0.094290	0.000000	0.000000	0.000000	-0.000000	0.000009	-0.000000	0.000000	0.000000	3.000000	16.000000	0.000000
2374.362621	-0.135762	0.563546	0.001539	78.036758	-22.310017	68.849586	-1.788098	0.000000	0.076931	0.000000	0.000000	0.000000	-0.000000	0.000009	-0.000000	0.000000	0.000000	3.000000	16.000000	0.000000
2374.365954	-0.135762	0.563546	0.001539	78.036758	-22.310017	68.849586	-1.788098	0.000000	0.076931	0.000000	0.000000	0.000000	-0.000000	0.000009	-0.000000	0.000000	0.000000	3.000000	16.000000	0.000000
2374.369287	-0.135876	0.563520	0.001444	78.036758	-22.310017	68.849586	-1.788098	0.000000	0.076931	0.000000	0.000000	0.000000	-0.034182	-0.008030	-0.028534	0.000000	0.000000	3.000000	16.000000	0.000000
2374.372621	-0.135876	0.563520	0.001444	78.033791	-22.539839	68.565430	-1.788098	0.000000	0.076931	0.000000	0.000000	0.000000	-0.034182	-0.008030	-0.028534	0.000000	0.000000	3.000000	16.000000	0.000000
2374.375954	-0.135876	0.563520	0.001444	78.033791	-22.539839	68.565430	-1.788098	0.000000	0.076931	0.000000	0.000000	0.000000	-0.034182	-0.008030	-0.028534	0.000000	0.000000	3.000000	16.000000	0.000000
2374.379287	-0.135876	0.563520	0.001444	78.033791	-22.539839	68.565430	-1.788098	0.000000	0.076931	0.000000	0.000000	0.000000	-0.034182	-0.008030	-0.028534	0.000000	0.000000	3.000000	16.000000	0.000000
2374.382621	-0.136052	0.563494	0.001397	78.031715	-22.623137	68.471306	-1.793795	0.000000	0.072175	0.000000	0.000000	0.000000	-0.052745	-0.007838	-0.013819	0.000000	0.000000	3.000000	16.000000	0.000000
2374.385954	-0.136052	0.563494	0.001397	78.031715	-22.623137	68.471306	-1.793795	0.000000	0.072175	0.000000	0.000000	0.000000	-0.052745	-0.007838	-0.013819	0.000000	0.000000	3.000000	16.000000	0.000000
2374.389287	-0.136052	0.563494	0.001397	78.031715	-22.623137	68.471306	-1.793795	0.000000	0.072175	0.000000	0.000000	0.000000	-0.052745	-0.007838	-0.013819	0.000000	0.000000	3.000000	16.000000	0.000000
2374.392621	-0.136052	0.563494	0.001397	78.031738	-22.634022	68.471298	-1.802586	0.000000	0.069872	0.000000	0.000000	0.000000	-0.052745	-0.007838	-0.013819	0.000000	0.000000	3.000000	16.000000	0.000000
2374.395954	-0.136152	0.563477	0.001417	78.031738	-22.634022	68.471298	-1.802586	0.000000	0.069872	0.000000	0.000000	0.000000	-0.030134	-0.005115	0.005758	0.000000	0.000000	3.000000	16.000000	0.000000
2374.399287	-0.136152	0.563477	0.001417	78.031738	-22.634022	68.471298	-1.802586	0.000000	0.069872	0.000000	0.000000	0.000000	-0.030134	-0.005115	0.005758	0.000000	0.000000	3.000000	16.000000	0.000000
2374.402621	-0.136152	0.563477	0.001417	78.031754	-22.644915	68.471298	-1.807608	0.000000	0.070832	0.000000	0.000000	0.000000	-0.030134	-0.005115	0.005758	0.000000	0.000000	3.000000	16.000000	0.000000
2374.405954	-0.136152	0.563477	0.001417	78.031754	-22.644915	68.471298	-1.807608	0.000000	0.070832	0.000000	0.000000	0.000000	-0.030134	-0.005115	0.005758	0.000000	0.000000	3.000000	16.000000	0.000000
2374.409287	-0.136253	0.563460	0.001436	78.031754	-22.644915	68.471298	-1.807608	0.000000	0.070832	0.000000	0.000000	0.000000	-0.030134	-0.005091	0.005751	0.000000	0.000000	3.000000	16.000000	0.000000
2374.412621	-0.136253	0.563460	0.001436	78.031738	-22.655792	68.471291	-1.807608	0.000000	0.070832	0.000000	0.000000	0.000000	-0.030134	-0.005091	0.005751	0.000000	0.000000	3.000000	16.000000	0.000000
2374.415954	-0.136375	0.563443	0.001448	78.031738	-22.655792	68.471291	-1.807608	0.000000	0.070832	0.000000	0.000000	0.000000	-0.036671	-0.005085	0.003802	0.000000	0.000000	3.000000	16.000000	0.000000
2374.419287	-0.136375	0.563443	0.001448	78.031738	-22.655792	68.471291	-1.807608	0.000000	0.070832	0.000000	0.000000	0.000000	-0.036671	-0.005085	0.003802	0.000000	0.000000	3.000000	16.000000	0.000000
2374.422621	-0.136375	0.563443	0.001448	78.031715	-22.666643	68.471291	-1.818742	0.000000	0.072424	0.000000	0.000000	0.000000	-0.036671	-0.005085	0.003802	0.000000	0.000000	3.000000	16.000000	0.000000
2374.425954	-0.136375	0.563443	0.001448	78.031715	-22.666643	68.471291	-1.818742	0.000000	0.072424	0.000000	0.000000	0.000000	-0.036671	-0.005085	0.003802	0.000000	0.000000	3.000000	16.000000	0.000000
2374.429287	-0.136475	0.563426	0.001468	78.031715	-22.666643	68.471291	-1.818742	0.000000	0.072424	0.000000	0.000000	0.000000	-0.030144	-0.005115	0.005736	0.000000	0.000000	3.000000	16.000000	0.000000
2374.432621	-0.136475	0.563426	0.001468	78.028618	-22.675978	68.472893	-1.818742	0.000000	0.072424	0.000000	0.000000	0.000000	-0.030144	-0.005115	0.005736	0.000000	0.000000	3.000000	16.000000	0.000000
2374.435954	-0.136475	0.563426	0.001468	78.028618	-22.675978	68.472893	-1.818742	0.000000	0.072424	0.000000	0.000000	0.000000	-0.030144	-0.005115	0.005736	0.000000	0.000000	3.000000	16.000000	0.000000
2374.439287	-0.136475	0.563426	0.001468	78.028618	-22.675978	68.472893	-1.818742	0.000000	0.072424	0.000000	0.000000	0.000000	-0.030144	-0.005115	0.005736	0.000000	0.000000	3.000000	16.000000	0.000000
2374.442621	-0.136665	0.563427	0.001546	78.025513	-22.685274	68.474510	-1.823766	0.000000	0.073380	0.000000	0.000000	0.000000	-0.056800	0.000383	0.023564	0.000000	0.000000	3.000000	16.000000	0.000000
2374.445954	-0.136665	0.563427	0.001546	78.025513	-22.685274	68.474510	-1.823766	0.000000	0.073380	0.000000	0.000000	0.000000	-0.056800	0.000383	0.023564	0.000000	0.000000	3.000000	16.000000	0.000000
2374.449287	-0.136665	0.563427	0.001546	78.025513	-22.685274	68.474510	-1.823766	0.000000	0.073380	0.000000	0.000000	0.000000	-0.056800	0.000383	0.023564	0.000000	0.000000	3.000000	16.000000	0.000000
2374.452621	-0.136665	0.563427	0.001546	78.022400	-22.691868	68.476097	-1.833233	0.000000	0.077307	0.000000	0.000000	0.000000	-0.056800	0.000383	0.023564	0.000000	0.000000	3.000000	16.000000	0.000000
2374.455954	-0.136770	0.563427	0.001582	78.022400	-22.691868	68.476097	-1.833233	0.000000	0.077307	0.000000	0.000000	0.000000	-0.031668	0.000191	0.010799	0.000000	0.000000	3.000000	16.000000	0.000000
2374.459287	-0.136770	0.563427	0.001582	78.022400	-22.691868	68.476097	-1.833233	0.000000	0.077307	0.000000	0.000000	0.000000	-0.031668	0.000191	0.010799	0.000000	0.000000	3.000000	16.000000	0.000000
2374.462621	-0.136770	0.563427	0.001582	78.022400	-22.702747	68.476120	-1.838511	0.000000	0.079107	0.000000	0.000000	0.000000	-0.031668	0.000191	0.010799	0.000000	0.000000	3.000000	16.000000	0.000000
2374.465954	-0.136770	0.563427	0.001582	78.022400	-22.702747	68.476120	-1.838511	0.000000	0.079107	0.000000	0.000000	0.000000	-0.031668	0.000191	0.010799	0.000000	0.000000	3.000000	16.000000	0.000000
2374.469287	-0.136871	0.563410	0.001601	78.022400	-22.702747	68.476120	-1.838511	0.000000	0.079107	0.000000	0.000000	0.000000	-0.030162	-0.005114	0.005708	0.000000	0.000000	3.000000	16.000000	0.000000
2374.472621	-0.136871	0.563410	0.001601	78.019272	-22.712048	68.477699	-1.838511	0.000000	0.079107	0.000000	0.000000	0.000000	-0.030162	-0.005114	0.005708	0.000000	0.000000	3.000000	16.000000	0.000000
2374.475954	-0.136871	0.563410	0.001601	78.019272	-22.712048	68.477699	-1.838511	0.000000	0.079107	0.000000	0.000000	0.000000	-0.030162	-0.005114	0.005708	0.000000	0.000000	3.000000	16.000000	0.000000
2374.479287	-0.136871	0.563410	0.001601	78.019272	-22.712048	68.477699	-1.838511	0.000000	0.079107	0.000000	0.000000	0.000000	-0.030162	-0.005114	0.005708	0.000000	0.000000	3.000000	16.000000	0.000000
2374.482621	-0.137043	0.563385	0.001623	78.022400	-22.724522	68.476120	-1.843538	0.000000	0.080059	0.000000	0.000000	0.000000	-0.051783	-0.007654	0.006598	0.000000	0.000000	3.000000	16.000000	0.000000
2374.485954	-0.137043	0.563385	0.001623	78.022400	-22.724522	68.476120	-1.843538	0.000000	0.080059	0.000000	0.000000	0.000000	-0.051783	-0.007654	0.006598	0.000000	0.000000	3.000000	16.000000	0.000000
2374.489287	-0.137043	0.563385	0.001623	78.022400	-22.724522	68.476120	-1.843538	0.000000	0.080059	0.000000	0.000000	0.000000	-0.051783	-0.007654	0.006598	0.000000	0.000000	3.000000	16.000000	0.000000
2374.492621	-0.137043	0.563385	0.001623	78.025528	-22.734234	68.474503	-1.852169	0.000000	0.081158	0.000000	0.000000	0.000000	-0.051783	-0.007654	0.006598	0.000000	0.000000	3.000000	16.000000	0.000000
2374.495954	-0.137104	0.563367	0.001587	78.025528	-22.734234	68.474503	-1.852169	0.000000	0.081158	0.000000	0.000000	0.000000	-0.018080	-0.005311	-0.010938	0.000000	0.000000	3.000000	16.000000	0.000000
2374.499287	-0.137104	0.563367	0.001587	78.025528	-22.734234	68.474503	-1.852169	0.000000	0.081158	0.000000	0.000000	0.000000	-0.018080	-0.005311	-0.010938	0.000000	0.000000	3.000000	16.000000	0.000000
2374.502621	-0.137104	0.563367	0.001587	78.031555	-22.748817	68.463455	-1.855182	0.000000	0.079335	0.000000	0.000000	0.000000	-0.018080	-0.005311	-0.010938	0.000000	0.000000	3.000000	16.000000	0.000000
2374.505954	-0.137104	0.563367	0.001587	78.031555	-22.748817	68.463455	-1.855182	0.000000	0.079335	0.000000	0.000000	0.000000	-0.018080	-0.005311	-0.010938	0.000000	0.000000	3.000000	16.000000	0.000000
2374.509287	-0.137159	0.563332	0.001533	78.031555	-22.748817	68.463455	-1.855182	0.000000	0.079335	0.000000	0.000000	0.000000	-0.016564	-0.010584	-0.016023	0.000000	0.000000	3.000000	16.000000	0.000000
2374.512621	-0.137159	0.563332	0.001533	78.034653	-22.755848	68.461845	-1.855182	0.000000	0.079335	0.000000	0.000000	0.000000	-0.016564	-0.010584	-0.016023	0.000000	0.000000	3.000000	16.000000	0.000000
2374.515954	-0.137159	0.563332	0.001533	78.034653	-22.755848	68.461845	-1.855182	0.000000	0.079335	0.000000	0.000000	0.000000	-0.016564	-0.010584	-0.016023	0.000000	0.000000	3.000000	16.000000	0.000000
2374.519287	-0.137159	0.563332	0.001533	78.034653	-22.755848	68.461845	-1.855182	0.000000	0.079335	0.000000	0.000000	0.000000	-0.016564	-0.010584	-0.016023	0.000000	0.000000	3.000000	16.000000	0.000000
2374.522621	-0.137207	0.563305	0.001457	78.037781	-22.760132	68.460243	-1.857942	0.000000	0.076665	0.000000	0.000000	0.000000	-0.014540	-0.008018	-0.022775	0.000000	0.000000	3.000000	16.000000	0.000000
2374.525954	-0.137207	0.563305	0.001457	78.037781	-22.760132	68.460243	-1.857942	0.000000	0.076665	0.000000	0.000000	0.000000	-0.014540	-0.008018	-0.022775	0.000000	0.000000	3.000000	16.000000	0.000000
2374.529287	-0.137207	0.563305	0.001457	78.037781	-22.760132	68.460243	-1.857942	0.000000	0.076665	0.000000	0.000000	0.000000	-0.014540	-0.008018	-0.022775	0.000000	0.000000	3.000000	16.000000	0.000000
2374.532621	-0.137207	0.563305	0.001457	78.040710	-22.770451	68.450813	-1.860365	0.000000	0.072869	0.000000	0.000000	0.000000	-0.014540	-0.008018	-0.022775	0.000000	0.000000	3.000000	16.000000	0.000000
2374.535954	-0.137202	0.563288	0.001440	78.040710	-22.770451	68.450813	-1.860365	0.000000	0.072869	0.000000	0.000000	0.000000	0.001518	-0.005299	-0.005083	0.000000	0.000000	3.000000	16.000000	0.000000
2374.539287	-0.137202	0.563288	0.001440	78.040710	-22.770451	68.450813	-1.860365	0.000000	0.072869	0.000000	0.000000	0.000000	0.001518	-0.005299	-0.005083	0.000000	0.000000	3.000000	16.000000	0.000000
2374.542621	-0.137202	0.563288	0.001440	78.040184	-22.788584	68.427238	-1.860112	0.000000	0.072022	0.000000	0.000000	0.000000	0.001518	-0.005299	-0.005083	0.000000	0.000000	3.000000	16.000000	0.000000
2374.545954	-0.137202	0.563288	0.001440	78.040184	-22.788584	68.427238	-1.860112	0.000000	0.072022	0.000000	0.000000	0.000000	0.001518	-0.005299	-0.005083	0.000000	0.000000	3.000000	16.000000	0.000000
2374.549287	-0.137202	0.563288	0.001440	78.040184	-22.788584	68.427238	-1.860112	0.000000	0.072022	0.000000	0.000000	0.000000	-0.000002	-0.000006	-0.000000	0.000000	0.000000	3.000000	16.000000	0.000000
2374.552621	-0.137202	0.563288	0.001440	78.036560	-22.805120	68.405312	-1.860112	0.000000	0.072022	0.000000	0.000000	0.000000	-0.000002	-0.000006	-0.000000	0.000000	0.000000	3.000000	16.000000	0.000000
2374.555954	-0.137202	0.563288	0.001440	78.036560	-22.805120	68.405312	-1.860112	0.000000	0.072022	0.000000	0.000000	0.000000	-0.000002	-0.000006	-0.000000	0.000000	0.000000	3.000000	16.000000	0.000000
2374.559287	-0.137202	0.563288	0.001440	78.036560	-22.805120	68.405312	-1.860112	0.000000	0.072022	0.000000	0.000000	0.000000	-0.000002	-0.000006	-0.000000	0.000000	0.000000	3.000000	16.000000	0.000000
2374.562621	-0.137206	0.563280	0.001531	78.035324	-22.844618	68.350418	-1.860112	0.000000	0.072022	0.000000	0.000000	0.000000	-0.001046	-0.002386	0.027283	0.000000	0.000000	3.000000	16.000000	0.000000
2374.565954	-0.137206	0.563280	0.001531	78.035324	-22.844618	68.350418	-1.860112	0.000000	0.072022	0.000000	0.000000	0.000000	-0.001046	-0.002386	0.027283	0.000000	0.000000	3.000000	16.000000	0.000000
2374.569287	-0.137206	0.563280	0.001531	78.035324	-22.844618	68.350418	-1.860112	0.000000	0.072022	0.000000	0.000000	0.000000	-0.001046	-0.002386	0.027283	0.000000	0.000000	3.000000	16.000000	0.000000
2374.572621	-0.137206	0.563280	0.001531	78.031944	-22.956518	68.201408	-1.860286	0.000000	0.076569	0.000000	0.000000	0.000000	-0.001046	-0.002386	0.027283	0.000000	0.000000	3.000000	16.000000	0.000000
2374.575954	-0.137191	0.563271	0.001560	78.031944	-22.956518	68.201408	-1.860286	0.000000	0.076569	0.000000	0.000000	0.000000	0.004514	-0.002553	0.008702	0.000000	0.000000	3.000000	16.000000	0.000000
2374.579287	-0.137191	0.563271	0.001560	78.031944	-22.956518	68.201408	-1.860286	0.000000	0.076569	0.000000	0.000000	0.000000	0.004514	-0.002553	0.008702	0.000000	0.000000	3.000000	16.000000	0.000000
2374.582621	-0.137191	0.563271	0.001560	78.024803	-23.188816	67.895760	-1.859534	0.000000	0.078019	0.000000	0.000000	0.000000	0.004514	-0.002553	0.008702	0.000000	0.000000	3.000000	16.000000	0.000000
2374.585954	-0.137191	0.563271	0.001560	78.024803	-23.188816	67.895760	-1.859534	0.000000	0.078019	0.000000	0.000000	0.000000	0.004514	-0.002553	0.008702	0.000000	0.000000	3.000000	16.000000	0.000000
2374.589287	-0.137182	0.563254	0.001612	78.024803	-23.188816	67.895760	-1.859534	0.000000	0.078019	0.000000	0.000000	0.000000	0.002498	-0.005123	0.015451	0.000000	0.000000	3.000000	16.000000	0.000000
2374.592621	-0.137182	0.563254	0.001612	78.011742	-23.597794	67.363701	-1.859534	0.000000	0.078019	0.000000	0.000000	0.000000	0.002498	-0.005123	0.015451	0.000000	0.000000	3.000000	16.000000	0.000000
2374.595954	-0.137182	0.563254	0.001612	78.011742	-23.597794	67.363701	-1.859534	0.000000	0.078019	0.000000	0.000000	0.000000	0.002498	-0.005123	0.015451	0.000000	0.000000	3.000000	16.000000	0.000000
2374.599287	-0.137182	0.563254	0.001612	78.011742	-23.597794	67.363701	-1.859534	0.000000	0.078019	0.000000	0.000000	0.000000	0.002498	-0.005123	0.015451	0.000000	0.000000	3.000000	16.000000	0.000000
2374.602621	-0.137184	0.563272	0.001697	77.987038	-24.130892	66.665024	-1.859117	0.000000	0.080594	0.000000	0.000000	0.000000	-0.000541	0.005484	0.025616	0.000000	0.000000	3.000000	16.000000	0.000000
2374.605954	-0.137184	0.563272	0.001697	77.987038	-24.130892	66.665024	-1.859117	0.000000	0.080594	0.000000	0.000000	0.000000	-0.000541	0.005484	0.025616	0.000000	0.000000	3.000000	16.000000	0.000000
2374.609287	-0.137184	0.563272	0.001697	77.987038	-24.130892	66.665024	-1.859117	0.000000	0.080594	0.000000	0.000000	0.000000	-0.000541	0.005484	0.025616	0.000000	0.000000	3.000000	16.000000	0.000000
2374.612621	-0.137184	0.563272	0.001697	77.955574	-24.716286	65.893295	-1.859207	0.000000	0.084864	0.000000	0.000000	0.000000	-0.000541	0.005484	0.025616	0.000000	0.000000	3.000000	16.000000	0.000000
2374.615954	-0.137168	0.563334	0.001801	77.955574	-24.716286	65.893295	-1.859207	0.000000	0.084864	0.000000	0.000000	0.000000	0.004980	0.018616	0.030983	0.000000	0.000000	3.000000	16.000000	0.000000
2374.619287	-0.137168	0.563334	0.001801	77.955574	-24.716286	65.893295	-1.859207	0.000000	0.084864	0.000000	0.000000	0.000000	0.004980	0.018616	0.030983	0.000000	0.000000	3.000000	16.000000	0.000000
2374.622621	-0.137168	0.563334	0.001801	77.915283	-25.314709	65.098656	-1.858377	0.000000	0.090028	0.000000	0.000000	0.000000	0.004980	0.018616	0.030983	0.000000	0.000000	3.000000	16.000000	0.000000
2374.625954	-0.137134	0.563414	0.001927	77.915283	-25.314709	65.098656	-1.858377	0.000000	0.090028	0.000000	0.000000	0.000000	0.010003	0.023915	0.038013	0.000000	0.000000	3.000000	16.000000	0.000000
2374.629287	-0.137134	0.563414	0.001927	77.915283	-25.314709	65.098656	-1.858377	0.000000	0.090028	0.000000	0.000000	0.000000	0.010003	0.023915	0.038013	0.000000	0.000000	3.000000	16.000000	0.000000
2374.632621	-0.137134	0.563414	0.001927	77.870667	-25.891834	64.326332	-1.856710	0.000000	0.096363	0.000000	0.000000	0.000000	0.010003	0.023915	0.038013	0.000000	0.000000	3.000000	16.000000	0.000000
2374.635954	-0.137134	0.563414	0.001927	77.870667	-25.891834	64.326332	-1.856710	0.000000	0.096363	0.000000	0.000000	0.000000	0.010003	0.023915	0.038013	0.000000	0.000000	3.000000	16.000000	0.000000
2374.639287	-0.137062	0.563511	0.002084	77.870667	-25.891834	64.326332	-1.856710	0.000000	0.096363	0.000000	0.000000	0.000000	0.021582	0.029213	0.046989	0.000000	0.000000	3.000000	16.000000	0.000000
2374.642621	-0.137062	0.563511	0.002084	77.825508	-26.435381	63.589382	-1.856710	0.000000	0.096363	0.000000	0.000000	0.000000	0.021582	0.029213	0.046989	0.000000	0.000000	3.000000	16.000000	0.000000
2374.645954	-0.137062	0.563511	0.002084	77.825508	-26.435381	63.589382	-1.856710	0.000000	0.096363	0.000000	0.000000	0.000000	0.021582	0.029213	0.046989	0.000000	0.000000	3.000000	16.000000	0.000000
2374.649287	-0.137062	0.563511	0.002084	77.825508	-26.435381	63.589382	-1.856710	0.000000	0.096363	0.000000	0.000000	0.000000	0.021582	0.029213	0.046989	0.000000	0.000000	3.000000	16.000000	0.000000
2374.652621	-0.136896	0.563662	0.002324	77.789833	-26.950050	62.894733	-1.853113	0.000000	0.104194	0.000000	0.000000	0.000000	0.049785	0.045130	0.071960	0.000000	0.000000	3.000000	16.000000	0.000000
2374.655954	-0.136896	0.563662	0.002324	77.789833	-26.950050	62.894733	-1.853113	0.000000	0.104194	0.000000	0.000000	0.000000	-0.000001	-0.000002	0.000000	0.000000	0.000000	3.000000	16.000000	0.000000
2374.659287	-0.136896	0.563662	0.002324	77.789833	-26.950050	62.894733	-1.853113	0.000000	0.104194	0.000000	0.000000	0.000000	-0.000001	-0.000002	0.000000	0.000000	0.000000	3.000000	16.000000	0.000000
2374.662621	-0.136896	0.563662	0.002324	77.757767	-27.432030	62.246384	-1.844815	0.000000	0.116188	0.000000	0.000000	0.000000	-0.000001	-0.000002	0.000000	0.000000	0.000000	3.000000	16.000000	0.000000
2374.665954	-0.136896	0.563662	0.002324	77.757767	-27.432030	62.246384	-1.844815	0.000000	0.116188	0.000000	0.000000	0.000000	-0.000001	-0.000002	0.000000	0.000000	0.000000	3.000000	16.000000	0.000000
2374.669287	-0.136799	0.563671	0.002396	77.757767	-27.432030	62.246384	-1.844815	0.000000	0.116188	0.000000	0.000000	0.000000	0.029200	0.002726	0.021571	0.000000	0.000000	3.000000	16.000000	0.000000
2374.672621	-0.136799	0.563671	0.002396	77.732895	-27.879250	61.647999	-1.844815	0.000000	0.116188	0.000000	0.000000	0.000000	0.029200	0.002726	0.021571	0.000000	0.000000	3.000000	16.000000	0.000000
2374.675954	-0.136799	0.563671	0.002396	77.732895	-27.879250	61.647999	-1.844815	0.000000	0.116188	0.000000	0.000000	0.000000	0.029200	0.002726	0.021571	0.000000	0.000000	3.000000	16.000000	0.000000
2374.679287	-0.136799	0.563671	0.002396	77.732895	-27.879250	61.647999	-1.844815	0.000000	0.116188	0.000000	0.000000	0.000000	0.029200	0.002726	0.021571	0.000000	0.000000	3.000000	16.000000	0.000000
2374.682621	-0.136750	0.563653	0.002392	77.714073	-28.266611	61.139271	-1.839948	0.000000	0.119783	0.000000	0.000000	0.000000	0.014597	-0.005284	-0.001182	0.000000	0.000000	3.000000	16.000000	0.000000
2374.685954	-0.136750	0.563653	0.002392	77.714073	-28.266611	61.139271	-1.839948	0.000000	0.119783	0.000000	0.000000	0.000000	0.000002	-0.000009	0.000000	0.000000	0.000000	3.000000	16.000000	0.000000
2374.689287	-0.136750	0.563653	0.002392	77.714073	-28.266611	61.139271	-1.839948	0.000000	0.119783	0.000000	0.000000	0.000000	0.000002	-0.000009	0.000000	0.000000	0.000000	3.000000	16.000000	0.000000
2374.692621	-0.136750	0.563653	0.002392	77.699478	-28.529795	60.792706	-1.837516	0.000000	0.119586	0.000000	0.000000	0.000000	0.000002	-0.000009	0.000000	0.000000	0.000000	3.000000	16.000000	0.000000
2374.695954	-0.136750	0.563653	0.002392	77.699478	-28.529795	60.792706	-1.837516	0.000000	0.119586	0.000000	0.000000	0.000000	0.000002	-0.000009	0.000000	0.000000	0.000000	3.000000	16.000000	0.000000
2374.699287	-0.136745	0.563636	0.002375	77.699478	-28.529795	60.792706	-1.837516	0.000000	0.119586	0.000000	0.000000	0.000000	0.001512	-0.005319	-0.005078	0.000000	0.000000	3.000000	16.000000	0.000000
2374.702621	-0.136745	0.563636	0.002375	77.687523	-28.675142	60.600334	-1.837516	0.000000	0.119586	0.000000	0.000000	0.000000	0.001512	-0.005319	-0.005078	0.000000	0.000000	3.000000	16.000000	0.000000
2374.705954	-0.136745	0.563636	0.002375	77.687523	-28.675142	60.600334	-1.837516	0.000000	0.119586	0.000000	0.000000	0.000000	0.001512	-0.005319	-0.005078	0.000000	0.000000	3.000000	16.000000	0.000000
2374.709287	-0.136745	0.563636	0.002375	77.687523	-28.675142	60.600334	-1.837516	0.000000	0.119586	0.000000	0.000000	0.000000	0.001512	-0.005319	-0.005078	0.000000	0.000000	3.000000	16.000000	0.000000
2374.712621	-0.136735	0.563697	0.002341	77.675873	-28.734579	60.519123	-1.837264	0.000000	0.118740	0.000000	0.000000	0.000000	0.003009	0.018266	-0.010095	0.000000	0.000000	3.000000	16.000000	0.000000
2374.715954	-0.136735	0.563697	0.002341	77.675873	-28.734579	60.519123	-1.837264	0.000000	0.118740	0.000000	0.000000	0.000000	0.003009	0.018266	-0.010095	0.000000	0.000000	3.000000	16.000000	0.000000
2374.719287	-0.136735	0.563697	0.002341	77.675873	-28.734579	60.519123	-1.837264	0.000000	0.118740	0.000000	0.000000	0.000000	0.003009	0.018266	-0.010095	0.000000	0.000000	3.000000	16.000000	0.000000
2374.722621	-0.136735	0.563697	0.002341	77.659119	-28.745108	60.499405	-1.836762	0.000000	0.117057	0.000000	0.000000	0.000000	0.003009	0.018266	-0.010095	0.000000	0.000000	3.000000	16.000000	0.000000
2374.725954	-0.136739	0.563740	0.002352	77.659119	-28.745108	60.499405	-1.836762	0.000000	0.117057	0.000000	0.000000	0.000000	-0.001016	0.013174	0.003404	0.000000	0.000000	3.000000	16.000000	0.000000
2374.729287	-0.136739	0.563740	0.002352	77.659119	-28.745108	60.499405	-1.836762	0.000000	0.117057	0.000000	0.000000	0.000000	-0.001016	0.013174	0.003404	0.000000	0.000000	3.000000	16.000000	0.000000
2374.732621	-0.136739	0.563740	0.002352	77.635742	-28.718267	60.526188	-1.836931	0.000000	0.117625	0.000000	0.000000	0.000000	-0.001016	0.013174	0.003404	0.000000	0.000000	3.000000	16.000000	0.000000
2374.735954	-0.136739	0.563740	0.002352	77.635742	-28.718267	60.526188	-1.836931	0.000000	0.117625	0.000000	0.000000	0.000000	-0.001016	0.013174	0.003404	0.000000	0.000000	3.000000	16.000000	0.000000
2374.739287	-0.136764	0.563829	0.002437	77.635742	-28.718267	60.526188	-1.836931	0.000000	0.117625	0.000000	0.000000	0.000000	-0.007554	0.026509	0.025382	0.000000	0.000000	3.000000	16.000000	0.000000
2374.742621	-0.136764	0.563829	0.002437	77.618210	-28.700298	60.544430	-1.836931	0.000000	0.117625	0.000000	0.000000	0.000000	-0.007554	0.026509	0.025382	0.000000	0.000000	3.000000	16.000000	0.000000
2374.745954	-0.136764	0.563829	0.002437	77.618210	-28.700298	60.544430	-1.836931	0.000000	0.117625	0.000000	0.000000	0.000000	-0.007554	0.026509	0.025382	0.000000	0.000000	3.000000	16.000000	0.000000
2374.749287	-0.136764	0.563829	0.002437	77.618210	-28.700298	60.544430	-1.836931	0.000000	0.117625	0.000000	0.000000	0.000000	-0.007554	0.026509	0.025382	0.000000	0.000000	3.000000	16.000000	0.000000
2374.752621	-0.136829	0.563962	0.002657	77.605972	-28.688322	60.556705	-1.838191	0.000000	0.121855	0.000000	0.000000	0.000000	-0.019610	0.040036	0.065921	0.000000	0.000000	3.000000	16.000000	0.000000
2374.755954	-0.136829	0.563962	0.002657	77.605972	-28.688322	60.556705	-1.838191	0.000000	0.121855	0.000000	0.000000	0.000000	-0.019610	0.040036	0.065921	0.000000	0.000000	3.000000	16.000000	0.000000
2374.759287	-0.136829	0.563962	0.002657	77.605972	-28.688322	60.556705	-1.838191	0.000000	0.121855	0.000000	0.000000	0.000000	-0.019610	0.040036	0.065921	0.000000	0.000000	3.000000	16.000000	0.000000
2374.762621	-0.136829	0.563962	0.002657	77.593735	-28.673670	60.568943	-1.841459	0.000000	0.132842	0.000000	0.000000	0.000000	-0.019610	0.040036	0.065921	0.000000	0.000000	3.000000	16.000000	0.000000
2374.765954	-0.136843	0.563990	0.002782	77.593735	-28.673670	60.568943	-1.841459	0.000000	0.132842	0.000000	0.000000	0.000000	-0.004004	0.008221	0.037417	0.000000	0.000000	3.000000	16.000000	0.000000
2374.769287	-0.136843	0.563990	0.002782	77.593735	-28.673670	60.568943	-1.841459	0.000000	0.132842	0.000000	0.000000	0.000000	-0.004004	0.008221	0.037417	0.000000	0.000000	3.000000	16.000000	0.000000
2374.772621	-0.136843	0.563990	0.002782	77.587601	-28.667698	60.575035	-1.842127	0.000000	0.139078	0.000000	0.000000	0.000000	-0.004004	0.008221	0.037417	0.000000	0.000000	3.000000	16.000000	0.000000
2374.775954	-0.136843	0.563990	0.002782	77.587601	-28.667698	60.575035	-1.842127	0.000000	0.139078	0.000000	0.000000	0.000000	-0.004004	0.008221	0.037417	0.000000	0.000000	3.000000	16.000000	0.000000
2374.779287	-0.136873	0.563999	0.002883	77.587601	-28.667698	60.575035	-1.842127	0.000000	0.139078	0.000000	0.000000	0.000000	-0.009039	0.002926	0.030393	0.000000	0.000000	3.000000	16.000000	0.000000
2374.782621	-0.136873	0.563999	0.002883	77.587601	-28.667698	60.575035	-1.842127	0.000000	0.139078	0.000000	0.000000	0.000000	-0.009039	0.002926	0.030393	0.000000	0.000000	3.000000	16.000000	0.000000
2374.785954	-0.136873	0.563999	0.002883	77.587601	-28.667698	60.575035	-1.842127	0.000000	0.139078	0.000000	0.000000	0.000000	-0.009039	0.002926	0.030393	0.000000	0.000000	3.000000	16.000000	0.000000
2374.789287	-0.136873	0.563999	0.002883	77.587601	-28.667698	60.575035	-1.842127	0.000000	0.139078	0.000000	0.000000	0.000000	-0.009039	0.002926	0.030393	0.000000	0.000000	3.000000	16.000000	0.000000
2374.792621	-0.136888	0.563904	0.003013	77.593735	-28.673670	60.568943	-1.843633	0.000000	0.144143	0.000000	0.000000	0.000000	-0.004482	-0.028553	0.039049	0.000000	0.000000	3.000000	16.000000	0.000000
2374.795954	-0.136888	0.563904	0.003013	77.593735	-28.673670	60.568943	-1.843633	0.000000	0.144143	0.000000	0.000000	0.000000	-0.004482	-0.028553	0.039049	0.000000	0.000000	3.000000	16.000000	0.000000
2374.799287	-0.136888	0.563904	0.003013	77.593735	-28.673670	60.568943	-1.843633	0.000000	0.144143	0.000000	0.000000	0.000000	-0.004482	-0.028553	0.039049	0.000000	0.000000	3.000000	16.000000	0.000000
2374.802621	-0.136888	0.563904	0.003013	77.596786	-28.671215	60.565868	-1.844380	0.000000	0.150651	0.000000	0.000000	0.000000	-0.004482	-0.028553	0.039049	0.000000	0.000000	3.000000	16.000000	0.000000
2374.805954	-0.136881	0.563861	0.003070	77.596786	-28.671215	60.565868	-1.844380	0.000000	0.150651	0.000000	0.000000	0.000000	0.002043	-0.012997	0.017122	0.000000	0.000000	3.000000	16.000000	0.000000
2374.809287	-0.136881	0.563861	0.003070	77.596786	-28.671215	60.565868	-1.844380	0.000000	0.150651	0.000000	0.000000	0.000000	0.002043	-0.012997	0.017122	0.000000	0.000000	3.000000	16.000000	0.000000
2374.812621	-0.136881	0.563861	0.003070	77.599846	-28.668749	60.562809	-1.844040	0.000000	0.153505	0.000000	0.000000	0.000000	0.002043	-0.012997	0.017122	0.000000	0.000000	3.000000	16.000000	0.000000
2374.815954	-0.136881	0.563861	0.003070	77.599846	-28.668749	60.562809	-1.844040	0.000000	0.153505	0.000000	0.000000	0.000000	0.002043	-0.012997	0.017122	0.000000	0.000000	3.000000	16.000000	0.000000
2374.819287	-0.136852	0.563818	0.003134	77.599846	-28.668749	60.562809	-1.844040	0.000000	0.153505	0.000000	0.000000	0.000000	0.008597	-0.012998	0.019070	0.000000	0.000000	3.000000	16.000000	0.000000
2374.822621	-0.136852	0.563818	0.003134	77.596786	-28.657606	60.565868	-1.844040	0.000000	0.153505	0.000000	0.000000	0.000000	0.008597	-0.012998	0.019070	0.000000	0.000000	3.000000	16.000000	0.000000
2374.825954	-0.136852	0.563818	0.003134	77.596786	-28.657606	60.565868	-1.844040	0.000000	0.153505	0.000000	0.000000	0.000000	0.008597	-0.012998	0.019070	0.000000	0.000000	3.000000	16.000000	0.000000
2374.829287	-0.136852	0.563818	0.003134	77.596786	-28.657606	60.565868	-1.844040	0.000000	0.153505	0.000000	0.000000	0.000000	0.008597	-0.012998	0.019070	0.000000	0.000000	3.000000	16.000000	0.000000
2374.832621	-0.136734	0.563793	0.003377	77.593712	-28.641041	60.568909	-1.842607	0.000000	0.156683	0.000000	0.000000	0.000000	0.035413	-0.007359	0.072967	0.000000	0.000000	3.000000	16.000000	0.000000
2374.835954	-0.136734	0.563793	0.003377	77.593712	-28.641041	60.568909	-1.842607	0.000000	0.156683	0.000000	0.000000	0.000000	-0.000001	0.000008	0.000000	0.000000	0.000000	3.000000	16.000000	0.000000
2374.839287	-0.136734	0.563793	0.003377	77.593712	-28.641041	60.568909	-1.842607	0.000000	0.156683	0.000000	0.000000	0.000000	-0.000001	0.000008	0.000000	0.000000	0.000000	3.000000	16.000000	0.000000
2374.842621	-0.136734	0.563793	0.003377	77.589989	-28.635738	60.557060	-1.836705	0.000000	0.168845	0.000000	0.000000	0.000000	-0.000001	0.000008	0.000000	0.000000	0.000000	3.000000	16.000000	0.000000
2374.845954	-0.136734	0.563793	0.003377	77.589989	-28.635738	60.557060	-1.836705	0.000000	0.168845	0.000000	0.000000	0.000000	-0.000001	0.000008	0.000000	0.000000	0.000000	3.000000	16.000000	0.000000
2374.849287	-0.136635	0.563776	0.003523	77.589989	-28.635738	60.557060	-1.836705	0.000000	0.168845	0.000000	0.000000	0.000000	0.029846	-0.004972	0.043744	0.000000	0.000000	3.000000	16.000000	0.000000
2374.852621	-0.136635	0.563776	0.003523	77.586525	-28.678642	60.482452	-1.836705	0.000000	0.168845	0.000000	0.000000	0.000000	0.029846	-0.004972	0.043744	0.000000	0.000000	3.000000	16.000000	0.000000
2374.855954	-0.136635	0.563776	0.003523	77.586525	-28.678642	60.482452	-1.836705	0.000000	0.168845	0.000000	0.000000	0.000000	0.029846	-0.004972	0.043744	0.000000	0.000000	3.000000	16.000000	0.000000
2374.859287	-0.136635	0.563776	0.003523	77.586525	-28.678642	60.482452	-1.836705	0.000000	0.168845	0.000000	0.000000	0.000000	0.029846	-0.004972	0.043744	0.000000	0.000000	3.000000	16.000000	0.000000
2374.862621	-0.136516	0.563707	0.003686	77.577820	-28.811558	60.296112	-1.831731	0.000000	0.176135	0.000000	0.000000	0.000000	0.035437	-0.020729	0.049029	0.000000	0.000000	3.000000	16.000000	0.000000
2374.865954	-0.136516	0.563707	0.003686	77.577820	-28.811558	60.296112	-1.831731	0.000000	0.176135	0.000000	0.000000	0.000000	0.035437	-0.020729	0.049029	0.000000	0.000000	3.000000	16.000000	0.000000
2374.869287	-0.136516	0.563707	0.003686	77.577820	-28.811558	60.296112	-1.831731	0.000000	0.176135	0.000000	0.000000	0.000000	0.035437	-0.020729	0.049029	0.000000	0.000000	3.000000	16.000000	0.000000
2374.872621	-0.136516	0.563707	0.003686	77.569473	-29.040421	59.984756	-1.825825	0.000000	0.184307	0.000000	0.000000	0.000000	0.035437	-0.020729	0.049029	0.000000	0.000000	3.000000	16.000000	0.000000
2374.875954	-0.136459	0.563673	0.003734	77.569473	-29.040421	59.984756	-1.825825	0.000000	0.184307	0.000000	0.000000	0.000000	0.017199	-0.010459	0.014253	0.000000	0.000000	3.000000	16.000000	0.000000
2374.879287	-0.136459	0.563673	0.003734	77.569473	-29.040421	59.984756	-1.825825	0.000000	0.184307	0.000000	0.000000	0.000000	0.017199	-0.010459	0.014253	0.000000	0.000000	3.000000	16.000000	0.000000
2374.882621	-0.136459	0.563673	0.003734	77.558655	-29.305248	59.629246	-1.822959	0.000000	0.186682	0.000000	0.000000	0.000000	0.017199	-0.010459	0.014253	0.000000	0.000000	3.000000	16.000000	0.000000
2374.885954	-0.136459	0.563673	0.003734	77.558655	-29.305248	59.629246	-1.822959	0.000000	0.186682	0.000000	0.000000	0.000000	0.017199	-0.010459	0.014253	0.000000	0.000000	3.000000	16.000000	0.000000
2374.889287	-0.136384	0.563637	0.003719	77.558655	-29.305248	59.629246	-1.822959	0.000000	0.186682	0.000000	0.000000	0.000000	0.022697	-0.010619	-0.004322	0.000000	0.000000	3.000000	16.000000	0.000000
2374.892621	-0.136384	0.563637	0.003719	77.542213	-29.554953	59.280689	-1.822959	0.000000	0.186682	0.000000	0.000000	0.000000	0.022697	-0.010619	-0.004322	0.000000	0.000000	3.000000	16.000000	0.000000
2374.895954	-0.136384	0.563637	0.003719	77.542213	-29.554953	59.280689	-1.822959	0.000000	0.186682	0.000000	0.000000	0.000000	0.022697	-0.010619	-0.004322	0.000000	0.000000	3.000000	16.000000	0.000000
2374.899287	-0.136384	0.563637	0.003719	77.542213	-29.554953	59.280689	-1.822959	0.000000	0.186682	0.000000	0.000000	0.000000	0.022697	-0.010619	-0.004322	0.000000	0.000000	3.000000	16.000000	0.000000
2374.902621	-0.136113	0.563628	0.003689	77.526962	-29.778816	58.962524	-1.819176	0.000000	0.185962	0.000000	0.000000	0.000000	0.081190	-0.002872	-0.009056	0.000000	0.000000	3.000000	16.000000	0.000000
2374.905954	-0.136113	0.563628	0.003689	77.526962	-29.778816	58.962524	-1.819176	0.000000	0.185962	0.000000	0.000000	0.000000	0.081190	-0.002872	-0.009056	0.000000	0.000000	3.000000	16.000000	0.000000
2374.909287	-0.136113	0.563628	0.003689	77.526962	-29.778816	58.962524	-1.819176	0.000000	0.185962	0.000000	0.000000	0.000000	0.081190	-0.002872	-0.009056	0.000000	0.000000	3.000000	16.000000	0.000000
2374.912621	-0.136113	0.563628	0.003689	77.502441	-29.958405	58.687691	-1.805644	0.000000	0.184453	0.000000	0.000000	0.000000	0.081190	-0.002872	-0.009056	0.000000	0.000000	3.000000	16.000000	0.000000
2374.915954	-0.135901	0.563671	0.003697	77.502441	-29.958405	58.687691	-1.805644	0.000000	0.184453	0.000000	0.000000	0.000000	0.063547	0.013026	0.002258	0.000000	0.000000	3.000000	16.000000	0.000000
2374.919287	-0.135901	0.563671	0.003697	77.502441	-29.958405	58.687691	-1.805644	0.000000	0.184453	0.000000	0.000000	0.000000	0.063547	0.013026	0.002258	0.000000	0.000000	3.000000	16.000000	0.000000
2374.922621	-0.135901	0.563671	0.003697	77.476830	-30.114994	58.428921	-1.795053	0.000000	0.184829	0.000000	0.000000	0.000000	0.063547	0.013026	0.002258	0.000000	0.000000	3.000000	16.000000	0.000000
2374.925954	-0.135605	0.563758	0.003741	77.476830	-30.114994	58.428921	-1.795053	0.000000	0.184829	0.000000	0.000000	0.000000	0.088802	0.026192	0.013357	0.000000	0.000000	3.000000	16.000000	0.000000
2374.929287	-0.135605	0.563758	0.003741	77.476830	-30.114994	58.428921	-1.795053	0.000000	0.184829	0.000000	0.000000	0.000000	0.088802	0.026192	0.013357	0.000000	0.000000	3.000000	16.000000	0.000000
2374.932621	-0.135605	0.563758	0.003741	77.457832	-30.249901	58.193604	-1.780253	0.000000	0.187055	0.000000	0.000000	0.000000	0.088802	0.026192	0.013357	0.000000	0.000000	3.000000	16.000000	0.000000
2374.935954	-0.135605	0.563758	0.003741	77.457832	-30.249901	58.193604	-1.780253	0.000000	0.187055	0.000000	0.000000	0.000000	0.088802	0.026192	0.013357	0.000000	0.000000	3.000000	16.000000	0.000000
2374.939287	-0.135238	0.563828	0.003788	77.457832	-30.249901	58.193604	-1.780253	0.000000	0.187055	0.000000	0.000000	0.000000	0.109981	0.020888	0.013997	0.000000	0.000000	3.000000	16.000000	0.000000
2374.942621	-0.135238	0.563828	0.003788	77.443970	-30.393911	57.937279	-1.780253	0.000000	0.187055	0.000000	0.000000	0.000000	0.109981	0.020888	0.013997	0.000000	0.000000	3.000000	16.000000	0.000000
2374.945954	-0.134825	0.563854	0.003836	77.443970	-30.393911	57.937279	-1.780253	0.000000	0.187055	0.000000	0.000000	0.000000	0.124115	0.007711	0.014346	0.000000	0.000000	3.000000	16.000000	0.000000
2374.949287	-0.134825	0.563854	0.003836	77.443970	-30.393911	57.937279	-1.780253	0.000000	0.187055	0.000000	0.000000	0.000000	0.124115	0.007711	0.014346	0.000000	0.000000	3.000000	16.000000	0.000000
2374.952621	-0.134825	0.563854	0.003836	77.424599	-30.608768	57.586521	-1.741237	0.000000	0.191779	0.000000	0.000000	0.000000	0.124115	0.007711	0.014346	0.000000	0.000000	3.000000	16.000000	0.000000
2374.955954	-0.134404	0.563888	0.003860	77.424599	-30.608768	57.586521	-1.741237	0.000000	0.191779	0.000000	0.000000	0.000000	0.126073	0.010277	0.007475	0.000000	0.000000	3.000000	16.000000	0.000000
2374.959287	-0.134404	0.563888	0.003860	77.424599	-30.608768	57.586521	-1.741237	0.000000	0.191779	0.000000	0.000000	0.000000	0.126073	0.010277	0.007475	0.000000	0.000000	3.000000	16.000000	0.000000
2374.962621	-0.134404	0.563888	0.003860	77.402565	-30.899981	57.138531	-1.720225	0.000000	0.193025	0.000000	0.000000	0.000000	0.126073	0.010277	0.007475	0.000000	0.000000	3.000000	16.000000	0.000000
2374.965954	-0.134404	0.563888	0.003860	77.402565	-30.899981	57.138531	-1.720225	0.000000	0.193025	0.000000	0.000000	0.000000	0.126073	0.010277	0.007475	0.000000	0.000000	3.000000	16.000000	0.000000
2374.969287	-0.133996	0.563887	0.003845	77.402565	-30.899981	57.138531	-1.720225	0.000000	0.193025	0.000000	0.000000	0.000000	0.122447	-0.000371	-0.004713	0.000000	0.000000	3.000000	16.000000	0.000000
2374.972621	-0.133996	0.563887	0.003845	77.378288	-31.250486	56.608490	-1.720225	0.000000	0.193025	0.000000	0.000000	0.000000	0.122447	-0.000371	-0.004713	0.000000	0.000000	3.000000	16.000000	0.000000
2374.975954	-0.133996	0.563887	0.003845	77.378288	-31.250486	56.608490	-1.720225	0.000000	0.193025	0.000000	0.000000	0.000000	0.122447	-0.000371	-0.004713	0.000000	0.000000	3.000000	16.000000	0.000000
2374.979287	-0.133996	0.563887	0.003845	77.378288	-31.250486	56.608490	-1.720225	0.000000	0.193025	0.000000	0.000000	0.000000	0.122447	-0.000371	-0.004713	0.000000	0.000000	3.000000	16.000000	0.000000
2374.982621	-0.133112	0.563892	0.003740	77.357513	-31.586620	56.098179	-1.699817	0.000000	0.192239	0.000000	0.000000	0.000000	0.265256	0.001670	-0.031350	0.000000	0.000000	3.000000	16.000000	0.000000
2374.985954	-0.133112	0.563892	0.003740	77.357513	-31.586620	56.098179	-1.699817	0.000000	0.192239	0.000000	0.000000	0.000000	-0.000001	0.000007	0.000000	0.000000	0.000000	3.000000	16.000000	0.000000
2374.989287	-0.133112	0.563892	0.003740	77.357513	-31.586620	56.098179	-1.699817	0.000000	0.192239	0.000000	0.000000	0.000000	-0.000001	0.000007	0.000000	0.000000	0.000000	3.000000	16.000000	0.000000
2374.992621	-0.133112	0.563892	0.003740	77.344864	-31.854965	55.679077	-1.655607	0.000000	0.187014	0.000000	0.000000	0.000000	-0.000001	0.000007	0.000000	0.000000	0.000000	3.000000	16.000000	0.000000
2374.995954	-0.133112	0.563892	0.003740	77.344864	-31.854965	55.679077	-1.655607	0.000000	0.187014	0.000000	0.000000	0.000000	-0.000001	0.000007	0.000000	0.000000	0.000000	3.000000	16.000000	0.000000
2374.999287	-0.132666	0.563864	0.003673	77.344864	-31.854965	55.679077	-1.655607	0.000000	0.187014	0.000000	0.000000	0.000000	0.133766	-0.008397	-0.020120	0.000000	0.000000	3.000000	16.000000	0.000000
2375.002621	-0.132666	0.563864	0.003673	77.341934	-32.037636	55.371773	-1.655607	0.000000	0.187014	0.000000	0.000000	0.000000	0.133766	-0.008397	-0.020120	0.000000	0.000000	3.000000	16.000000	0.000000
2375.005954	-0.132666	0.563864	0.003673	77.341934	-32.037636	55.371773	-1.655607	0.000000	0.187014	0.000000	0.000000	0.000000	0.133766	-0.008397	-0.020120	0.000000	0.000000	3.000000	16.000000	0.000000
2375.009287	-0.132666	0.563864	0.003673	77.341934	-32.037636	55.371773	-1.655607	0.000000	0.187014	0.000000	0.000000	0.000000	0.133766	-0.008397	-0.020120	0.000000	0.000000	3.000000	16.000000	0.000000
2375.012621	-0.131765	0.563773	0.003504	77.350883	-32.122055	55.204273	-1.633313	0.000000	0.183661	0.000000	0.000000	0.000000	0.270268	-0.027440	-0.050833	0.000000	0.000000	3.000000	16.000000	0.000000
2375.015954	-0.131765	0.563773	0.003504	77.350883	-32.122055	55.204273	-1.633313	0.000000	0.183661	0.000000	0.000000	0.000000	0.000000	0.000008	0.000000	0.000000	0.000000	3.000000	16.000000	0.000000
2375.019287	-0.131765	0.563773	0.003504	77.350883	-32.122055	55.204273	-1.633313	0.000000	0.183661	0.000000	0.000000	0.000000	0.000000	0.000008	0.000000	0.000000	0.000000	3.000000	16.000000	0.000000
2375.022621	-0.131765	0.563773	0.003504	77.367096	-32.123383	55.151608	-1.588268	0.000000	0.175189	0.000000	0.000000	0.000000	0.000000	0.000008	0.000000	0.000000	0.000000	3.000000	16.000000	0.000000
2375.025954	-0.131389	0.563692	0.003428	77.367096	-32.123383	55.151608	-1.588268	0.000000	0.175189	0.000000	0.000000	0.000000	0.112939	-0.024126	-0.022785	0.000000	0.000000	3.000000	16.000000	0.000000
2375.029287	-0.131389	0.563692	0.003428	77.367096	-32.123383	55.151608	-1.588268	0.000000	0.175189	0.000000	0.000000	0.000000	0.112939	-0.024126	-0.022785	0.000000	0.000000	3.000000	16.000000	0.000000
2375.032621	-0.131389	0.563692	0.003428	77.385132	-32.108715	55.127605	-1.569445	0.000000	0.171391	0.000000	0.000000	0.000000	0.112939	-0.024126	-0.022785	0.000000	0.000000	3.000000	16.000000	0.000000
2375.035954	-0.131389	0.563692	0.003428	77.385132	-32.108715	55.127605	-1.569445	0.000000	0.171391	0.000000	0.000000	0.000000	0.112939	-0.024126	-0.022785	0.000000	0.000000	3.000000	16.000000	0.000000
2375.039287	-0.131034	0.563612	0.003345	77.385132	-32.108715	55.127605	-1.569445	0.000000	0.171391	0.000000	0.000000	0.000000	0.106334	-0.024119	-0.024753	0.000000	0.000000	3.000000	16.000000	0.000000
2375.042621	-0.131034	0.563612	0.003345	77.400185	-32.098354	55.107574	-1.569445	0.000000	0.171391	0.000000	0.000000	0.000000	0.106334	-0.024119	-0.024753	0.000000	0.000000	3.000000	16.000000	0.000000
2375.045954	-0.130730	0.563523	0.003273	77.400185	-32.098354	55.107574	-1.569445	0.000000	0.171391	0.000000	0.000000	0.000000	0.091244	-0.026675	-0.021789	0.000000	0.000000	3.000000	16.000000	0.000000
2375.049287	-0.130730	0.563523	0.003273	77.400185	-32.098354	55.107574	-1.569445	0.000000	0.171391	0.000000	0.000000	0.000000	0.091244	-0.026675	-0.021789	0.000000	0.000000	3.000000	16.000000	0.000000
2375.052621	-0.130730	0.563523	0.003273	77.415192	-32.088039	55.087490	-1.536515	0.000000	0.163634	0.000000	0.000000	0.000000	0.091244	-0.026675	-0.021789	0.000000	0.000000	3.000000	16.000000	0.000000
2375.055954	-0.130730	0.563523	0.003273	77.415192	-32.088039	55.087490	-1.536515	0.000000	0.163634	0.000000	0.000000	0.000000	0.091244	-0.026675	-0.021789	0.000000	0.000000	3.000000	16.000000	0.000000
2375.059287	-0.130481	0.563443	0.003227	77.415192	-32.088039	55.087490	-1.536515	0.000000	0.163634	0.000000	0.000000	0.000000	0.074730	-0.023910	-0.013691	0.000000	0.000000	3.000000	16.000000	0.000000
2375.062621	-0.130481	0.563443	0.003227	77.430214	-32.080505	55.067364	-1.536515	0.000000	0.163634	0.000000	0.000000	0.000000	0.074730	-0.023910	-0.013691	0.000000	0.000000	3.000000	16.000000	0.000000
2375.065954	-0.130481	0.563443	0.003227	77.430214	-32.080505	55.067364	-1.536515	0.000000	0.163634	0.000000	0.000000	0.000000	0.074730	-0.023910	-0.013691	0.000000	0.000000	3.000000	16.000000	0.000000
2375.069287	-0.130481	0.563443	0.003227	77.430214	-32.080505	55.067364	-1.536515	0.000000	0.163634	0.000000	0.000000	0.000000	0.074730	-0.023910	-0.013691	0.000000	0.000000	3.000000	16.000000	0.000000
2375.072621	-0.129974	0.563267	0.003187	77.448242	-32.074238	55.043125	-1.524060	0.000000	0.161352	0.000000	0.000000	0.000000	0.152128	-0.052920	-0.012111	0.000000	0.000000	3.000000	16.000000	0.000000
2375.075954	-0.129974	0.563267	0.003187	77.448242	-32.074238	55.043125	-1.524060	0.000000	0.161352	0.000000	0.000000	0.000000	0.152128	-0.052920	-0.012111	0.000000	0.000000	3.000000	16.000000	0.000000
2375.079287	-0.129974	0.563267	0.003187	77.448242	-32.074238	55.043125	-1.524060	0.000000	0.161352	0.000000	0.000000	0.000000	0.152128	-0.052920	-0.012111	0.000000	0.000000	3.000000	16.000000	0.000000
2375.082621	-0.129974	0.563267	0.003187	77.463257	-32.064087	55.022861	-1.498706	0.000000	0.159334	0.000000	0.000000	0.000000	0.152128	-0.052920	-0.012111	0.000000	0.000000	3.000000	16.000000	0.000000
2375.085954	-0.129683	0.563161	0.003158	77.463257	-32.064087	55.022861	-1.498706	0.000000	0.159334	0.000000	0.000000	0.000000	0.087320	-0.031741	-0.008468	0.000000	0.000000	3.000000	16.000000	0.000000
2375.089287	-0.129683	0.563161	0.003158	77.463257	-32.064087	55.022861	-1.498706	0.000000	0.159334	0.000000	0.000000	0.000000	0.087320	-0.031741	-0.008468	0.000000	0.000000	3.000000	16.000000	0.000000
2375.092621	-0.129683	0.563161	0.003158	77.481270	-32.055225	54.998505	-1.484152	0.000000	0.157923	0.000000	0.000000	0.000000	0.087320	-0.031741	-0.008468	0.000000	0.000000	3.000000	16.000000	0.000000
2375.095954	-0.129683	0.563161	0.003158	77.481270	-32.055225	54.998505	-1.484152	0.000000	0.157923	0.000000	0.000000	0.000000	0.087320	-0.031741	-0.008468	0.000000	0.000000	3.000000	16.000000	0.000000
2375.099287	-0.129419	0.563073	0.003141	77.481270	-32.055225	54.998505	-1.484152	0.000000	0.157923	0.000000	0.000000	0.000000	0.079308	-0.026424	-0.005262	0.000000	0.000000	3.000000	16.000000	0.000000
2375.102621	-0.129419	0.563073	0.003141	77.496765	-32.037037	54.985409	-1.484152	0.000000	0.157923	0.000000	0.000000	0.000000	0.079308	-0.026424	-0.005262	0.000000	0.000000	3.000000	16.000000	0.000000
2375.105954	-0.129419	0.563073	0.003141	77.496765	-32.037037	54.985409	-1.484152	0.000000	0.157923	0.000000	0.000000	0.000000	0.079308	-0.026424	-0.005262	0.000000	0.000000	3.000000	16.000000	0.000000
2375.109287	-0.129419	0.563073	0.003141	77.496765	-32.037037	54.985409	-1.484152	0.000000	0.157923	0.000000	0.000000	0.000000	0.079308	-0.026424	-0.005262	0.000000	0.000000	3.000000	16.000000	0.000000
2375.112621	-0.128825	0.562897	0.003124	77.508759	-32.020317	54.969097	-1.470934	0.000000	0.157046	0.000000	0.000000	0.000000	0.178235	-0.052857	-0.005176	0.000000	0.000000	3.000000	16.000000	0.000000
2375.115954	-0.128825	0.562897	0.003124	77.508759	-32.020317	54.969097	-1.470934	0.000000	0.157046	0.000000	0.000000	0.000000	0.178235	-0.052857	-0.005176	0.000000	0.000000	3.000000	16.000000	0.000000
2375.119287	-0.128825	0.562897	0.003124	77.508759	-32.020317	54.969097	-1.470934	0.000000	0.157046	0.000000	0.000000	0.000000	0.178235	-0.052857	-0.005176	0.000000	0.000000	3.000000	16.000000	0.000000
2375.122621	-0.128825	0.562897	0.003124	77.523804	-32.002190	54.948658	-1.441229	0.000000	0.156183	0.000000	0.000000	0.000000	0.178235	-0.052857	-0.005176	0.000000	0.000000	3.000000	16.000000	0.000000
2375.125954	-0.128521	0.562826	0.003135	77.523804	-32.002190	54.948658	-1.441229	0.000000	0.156183	0.000000	0.000000	0.000000	0.090941	-0.021130	0.003350	0.000000	0.000000	3.000000	16.000000	0.000000
2375.129287	-0.128521	0.562826	0.003135	77.523804	-32.002190	54.948658	-1.441229	0.000000	0.156183	0.000000	0.000000	0.000000	0.090941	-0.021130	0.003350	0.000000	0.000000	3.000000	16.000000	0.000000
2375.132621	-0.128521	0.562826	0.003135	77.532822	-31.978813	54.944374	-1.426072	0.000000	0.156741	0.000000	0.000000	0.000000	0.090941	-0.021130	0.003350	0.000000	0.000000	3.000000	16.000000	0.000000
2375.135954	-0.128521	0.562826	0.003135	77.532822	-31.978813	54.944374	-1.426072	0.000000	0.156741	0.000000	0.000000	0.000000	0.090941	-0.021130	0.003350	0.000000	0.000000	3.000000	16.000000	0.000000
2375.139287	-0.128201	0.562774	0.003169	77.532822	-31.978813	54.944374	-1.426072	0.000000	0.156741	0.000000	0.000000	0.000000	0.096067	-0.015833	0.010232	0.000000	0.000000	3.000000	16.000000	0.000000
2375.142621	-0.128201	0.562774	0.003169	77.535789	-31.950184	54.940254	-1.426072	0.000000	0.156741	0.000000	0.000000	0.000000	0.096067	-0.015833	0.010232	0.000000	0.000000	3.000000	16.000000	0.000000
2375.145954	-0.128201	0.562774	0.003169	77.535789	-31.950184	54.940254	-1.426072	0.000000	0.156741	0.000000	0.000000	0.000000	0.096067	-0.015833	0.010232	0.000000	0.000000	3.000000	16.000000	0.000000
2375.149287	-0.128201	0.562774	0.003169	77.535789	-31.950184	54.940254	-1.426072	0.000000	0.156741	0.000000	0.000000	0.000000	0.096067	-0.015833	0.010232	0.000000	0.000000	3.000000	16.000000	0.000000
2375.152621	-0.127733	0.562738	0.003262	77.538795	-31.926992	54.936146	-1.410061	0.000000	0.158447	0.000000	0.000000	0.000000	0.140538	-0.010573	0.028026	0.000000	0.000000	3.000000	16.000000	0.000000
2375.155954	-0.127733	0.562738	0.003262	77.538795	-31.926992	54.936146	-1.410061	0.000000	0.158447	0.000000	0.000000	0.000000	0.140538	-0.010573	0.028026	0.000000	0.000000	3.000000	16.000000	0.000000
2375.159287	-0.127733	0.562738	0.003262	77.538795	-31.926992	54.936146	-1.410061	0.000000	0.158447	0.000000	0.000000	0.000000	0.140538	-0.010573	0.028026	0.000000	0.000000	3.000000	16.000000	0.000000
2375.162621	-0.127733	0.562738	0.003262	77.535789	-31.898506	54.940273	-1.386638	0.000000	0.163118	0.000000	0.000000	0.000000	0.140538	-0.010573	0.028026	0.000000	0.000000	3.000000	16.000000	0.000000
2375.165954	-0.127541	0.562756	0.003334	77.535789	-31.898506	54.940273	-1.386638	0.000000	0.163118	0.000000	0.000000	0.000000	0.057599	0.005268	0.021482	0.000000	0.000000	3.000000	16.000000	0.000000
2375.169287	-0.127541	0.562756	0.003334	77.535789	-31.898506	54.940273	-1.386638	0.000000	0.163118	0.000000	0.000000	0.000000	0.057599	0.005268	0.021482	0.000000	0.000000	3.000000	16.000000	0.000000
2375.172621	-0.127541	0.562756	0.003334	77.532784	-31.872751	54.944344	-1.377038	0.000000	0.166698	0.000000	0.000000	0.000000	0.057599	0.005268	0.021482	0.000000	0.000000	3.000000	16.000000	0.000000
2375.175954	-0.127541	0.562756	0.003334	77.532784	-31.872751	54.944344	-1.377038	0.000000	0.166698	0.000000	0.000000	0.000000	0.057599	0.005268	0.021482	0.000000	0.000000	3.000000	16.000000	0.000000
2375.179287	-0.127371	0.562774	0.003399	77.532784	-31.872751	54.944344	-1.377038	0.000000	0.166698	0.000000	0.000000	0.000000	0.051051	0.005285	0.019644	0.000000	0.000000	3.000000	16.000000	0.000000
2375.182621	-0.127371	0.562774	0.003399	77.529793	-31.844290	54.948452	-1.377038	0.000000	0.166698	0.000000	0.000000	0.000000	0.051051	0.005285	0.019644	0.000000	0.000000	3.000000	16.000000	0.000000
2375.185954	-0.127371	0.562774	0.003399	77.529793	-31.844290	54.948452	-1.377038	0.000000	0.166698	0.000000	0.000000	0.000000	0.051051	0.005285	0.019644	0.000000	0.000000	3.000000	16.000000	0.000000
2375.189287	-0.127371	0.562774	0.003399	77.529793	-31.844290	54.948452	-1.377038	0.000000	0.166698	0.000000	0.000000	0.000000	0.051051	0.005285	0.019644	0.000000	0.000000	3.000000	16.000000	0.000000
2375.192621	-0.126975	0.562800	0.003503	77.529778	-31.819796	54.948448	-1.368529	0.000000	0.169972	0.000000	0.000000	0.000000	0.118542	0.007810	0.030931	0.000000	0.000000	3.000000	16.000000	0.000000
2375.195954	-0.126975	0.562800	0.003503	77.529778	-31.819796	54.948448	-1.368529	0.000000	0.169972	0.000000	0.000000	0.000000	0.118542	0.007810	0.030931	0.000000	0.000000	3.000000	16.000000	0.000000
2375.199287	-0.126975	0.562800	0.003503	77.529778	-31.819796	54.948448	-1.368529	0.000000	0.169972	0.000000	0.000000	0.000000	0.118542	0.007810	0.030931	0.000000	0.000000	3.000000	16.000000	0.000000
2375.202621	-0.126975	0.562800	0.003503	77.532799	-31.799313	54.944351	-1.348772	0.000000	0.175127	0.000000	0.000000	0.000000	0.118542	0.007810	0.030931	0.000000	0.000000	3.000000	16.000000	0.000000
2375.205954	-0.126768	0.562790	0.003517	77.532799	-31.799313	54.944351	-1.348772	0.000000	0.175127	0.000000	0.000000	0.000000	0.062331	-0.002732	0.004343	0.000000	0.000000	3.000000	16.000000	0.000000
2375.209287	-0.126768	0.562790	0.003517	77.532799	-31.799313	54.944351	-1.348772	0.000000	0.175127	0.000000	0.000000	0.000000	0.062331	-0.002732	0.004343	0.000000	0.000000	3.000000	16.000000	0.000000
2375.212621	-0.126768	0.562790	0.003517	77.535789	-31.778831	54.940258	-1.338384	0.000000	0.175851	0.000000	0.000000	0.000000	0.062331	-0.002732	0.004343	0.000000	0.000000	3.000000	16.000000	0.000000
2375.215954	-0.126555	0.562764	0.003514	77.535789	-31.778831	54.940258	-1.338384	0.000000	0.175851	0.000000	0.000000	0.000000	0.063738	-0.007998	-0.000811	0.000000	0.000000	3.000000	16.000000	0.000000
2375.219287	-0.126555	0.562764	0.003514	77.535789	-31.778831	54.940258	-1.338384	0.000000	0.175851	0.000000	0.000000	0.000000	0.063738	-0.007998	-0.000811	0.000000	0.000000	3.000000	16.000000	0.000000
2375.222621	-0.126555	0.562764	0.003514	77.547806	-31.770369	54.923859	-1.327761	0.000000	0.175716	0.000000	0.000000	0.000000	0.063738	-0.007998	-0.000811	0.000000	0.000000	3.000000	16.000000	0.000000
2375.225954	-0.126555	0.562764	0.003514	77.547806	-31.770369	54.923859	-1.327761	0.000000	0.175716	0.000000	0.000000	0.000000	0.063738	-0.007998	-0.000811	0.000000	0.000000	3.000000	16.000000	0.000000
2375.229287	-0.126360	0.562719	0.003488	77.547806	-31.770369	54.923859	-1.327761	0.000000	0.175716	0.000000	0.000000	0.000000	0.058572	-0.013298	-0.007769	0.000000	0.000000	3.000000	16.000000	0.000000
2375.232621	-0.126360	0.562719	0.003488	77.565826	-31.772715	54.899166	-1.327761	0.000000	0.175716	0.000000	0.000000	0.000000	0.058572	-0.013298	-0.007769	0.000000	0.000000	3.000000	16.000000	0.000000
2375.235954	-0.126360	0.562719	0.003488	77.565826	-31.772715	54.899166	-1.327761	0.000000	0.175716	0.000000	0.000000	0.000000	0.058572	-0.013298	-0.007769	0.000000	0.000000	3.000000	16.000000	0.000000
2375.239287	-0.126360	0.562719	0.003488	77.565826	-31.772715	54.899166	-1.327761	0.000000	0.175716	0.000000	0.000000	0.000000	0.058572	-0.013298	-0.007769	0.000000	0.000000	3.000000	16.000000	0.000000
2375.242621	-0.125893	0.562490	0.003243	77.589828	-31.783199	54.866180	-1.317999	0.000000	0.174421	0.000000	0.000000	0.000000	0.140020	-0.068970	-0.073604	0.000000	0.000000	3.000000	16.000000	0.000000
2375.245954	-0.125893	0.562490	0.003243	77.589828	-31.783199	54.866180	-1.317999	0.000000	0.174421	0.000000	0.000000	0.000000	0.140020	-0.068970	-0.073604	0.000000	0.000000	3.000000	16.000000	0.000000
2375.249287	-0.125893	0.562490	0.003243	77.589828	-31.783199	54.866180	-1.317999	0.000000	0.174421	0.000000	0.000000	0.000000	0.140020	-0.068970	-0.073604	0.000000	0.000000	3.000000	16.000000	0.000000
2375.252621	-0.125642	0.562330	0.003012	77.622833	-31.805965	54.820564	-1.294662	0.000000	0.162154	0.000000	0.000000	0.000000	0.075305	-0.047829	-0.069345	0.000000	0.000000	3.000000	16.000000	0.000000
2375.255954	-0.125642	0.562330	0.003012	77.622833	-31.805965	54.820564	-1.294662	0.000000	0.162154	0.000000	0.000000	0.000000	0.075305	-0.047829	-0.069345	0.000000	0.000000	3.000000	16.000000	0.000000
2375.259287	-0.125642	0.562330	0.003012	77.622833	-31.805965	54.820564	-1.294662	0.000000	0.162154	0.000000	0.000000	0.000000	0.075305	-0.047829	-0.069345	0.000000	0.000000	3.000000	16.000000	0.000000
2375.262621	-0.125642	0.562330	0.003012	77.661850	-31.834433	54.774349	-1.282112	0.000000	0.150596	0.000000	0.000000	0.000000	0.075305	-0.047829	-0.069345	0.000000	0.000000	3.000000	16.000000	0.000000
2375.265954	-0.125337	0.562144	0.002667	77.661850	-31.834433	54.774349	-1.282112	0.000000	0.150596	0.000000	0.000000	0.000000	0.091570	-0.055972	-0.103454	0.000000	0.000000	3.000000	16.000000	0.000000
2375.269287	-0.125337	0.562144	0.002667	77.661850	-31.834433	54.774349	-1.282112	0.000000	0.150596	0.000000	0.000000	0.000000	0.091570	-0.055972	-0.103454	0.000000	0.000000	3.000000	16.000000	0.000000
2375.272621	-0.124989	0.561939	0.002248	77.712845	-31.876968	54.702976	-1.266850	0.000000	0.133354	0.000000	0.000000	0.000000	0.104535	-0.061398	-0.125684	0.000000	0.000000	3.000000	16.000000	0.000000
2375.275954	-0.124989	0.561939	0.002248	77.712845	-31.876968	54.702976	-1.266850	0.000000	0.133354	0.000000	0.000000	0.000000	0.104535	-0.061398	-0.125684	0.000000	0.000000	3.000000	16.000000	0.000000
2375.279287	-0.124989	0.561939	0.002248	77.712845	-31.876968	54.702976	-1.266850	0.000000	0.133354	0.000000	0.000000	0.000000	0.104535	-0.061398	-0.125684	0.000000	0.000000	3.000000	16.000000	0.000000
2375.282621	-0.124989	0.561939	0.002248	77.766342	-31.932487	54.635376	-1.249428	0.000000	0.112406	0.000000	0.000000	0.000000	0.104535	-0.061398	-0.125684	0.000000	0.000000	3.000000	16.000000	0.000000
2375.285954	-0.124630	0.561707	0.001703	77.766342	-31.932487	54.635376	-1.249428	0.000000	0.112406	0.000000	0.000000	0.000000	0.107636	-0.069500	-0.163478	0.000000	0.000000	3.000000	16.000000	0.000000
2375.289287	-0.124630	0.561707	0.001703	77.766342	-31.932487	54.635376	-1.249428	0.000000	0.112406	0.000000	0.000000	0.000000	0.107636	-0.069500	-0.163478	0.000000	0.000000	3.000000	16.000000	0.000000
2375.292621	-0.124270	0.561502	0.001152	77.818138	-31.979094	54.578423	-1.231488	0.000000	0.085160	0.000000	0.000000	0.000000	0.107965	-0.061665	-0.165313	0.000000	0.000000	3.000000	16.000000	0.000000
2375.295954	-0.124270	0.561502	0.001152	77.818138	-31.979094	54.578423	-1.231488	0.000000	0.085160	0.000000	0.000000	0.000000	0.107965	-0.061665	-0.165313	0.000000	0.000000	3.000000	16.000000	0.000000
2375.299287	-0.124270	0.561502	0.001152	77.818138	-31.979094	54.578423	-1.231488	0.000000	0.085160	0.000000	0.000000	0.000000	0.107965	-0.061665	-0.165313	0.000000	0.000000	3.000000	16.000000	0.000000
2375.302621	-0.124270	0.561502	0.001152	77.851898	-31.996035	54.577248	-1.213494	0.000000	0.057608	0.000000	0.000000	0.000000	0.107965	-0.061665	-0.165313	0.000000	0.000000	3.000000	16.000000	0.000000
2375.305954	-0.123924	0.561330	0.000566	77.851898	-31.996035	54.577248	-1.213494	0.000000	0.057608	0.000000	0.000000	0.000000	0.103621	-0.051335	-0.175715	0.000000	0.000000	3.000000	16.000000	0.000000
2375.309287	-0.123924	0.561330	0.000566	77.851898	-31.996035	54.577248	-1.213494	0.000000	0.057608	0.000000	0.000000	0.000000	0.103621	-0.051335	-0.175715	0.000000	0.000000	3.000000	16.000000	0.000000
2375.312621	-0.123638	0.561186	0.000026	77.834480	-31.921272	54.676720	-1.196224	0.000000	0.028322	0.000000	0.000000	0.000000	0.085852	-0.043375	-0.162256	0.000000	0.000000	3.000000	16.000000	0.000000
2375.315954	-0.123638	0.561186	0.000026	77.834480	-31.921272	54.676720	-1.196224	0.000000	0.028322	0.000000	0.000000	0.000000	0.085852	-0.043375	-0.162256	0.000000	0.000000	3.000000	16.000000	0.000000
2375.319287	-0.123638	0.561186	0.000026	77.834480	-31.921272	54.676720	-1.196224	0.000000	0.028322	0.000000	0.000000	0.000000	0.085852	-0.043375	-0.162256	0.000000	0.000000	3.000000	16.000000	0.000000
2375.322621	-0.123638	0.561186	0.000026	77.792557	-31.804548	54.836025	-1.181915	0.000000	0.001279	0.000000	0.000000	0.000000	0.085852	-0.043375	-0.162256	0.000000	0.000000	3.000000	16.000000	0.000000
2375.325954	-0.123334	0.561085	-0.000498	77.792557	-31.804548	54.836025	-1.181915	0.000000	0.001279	0.000000	0.000000	0.000000	0.091332	-0.030409	-0.157097	0.000000	0.000000	3.000000	16.000000	0.000000
2375.329287	-0.123334	0.561085	-0.000498	77.792557	-31.804548	54.836025	-1.181915	0.000000	0.001279	0.000000	0.000000	0.000000	0.091332	-0.030409	-0.157097	0.000000	0.000000	3.000000	16.000000	0.000000
2375.332621	-0.123025	0.560966	-0.001039	77.747612	-31.681622	55.022823	-1.166693	0.000000	-0.024903	0.000000	0.000000	0.000000	0.092640	-0.035662	-0.162395	0.000000	0.000000	3.000000	16.000000	0.000000
2375.335954	-0.123025	0.560966	-0.001039	77.747612	-31.681622	55.022823	-1.166693	0.000000	-0.024903	0.000000	0.000000	0.000000	0.092640	-0.035662	-0.162395	0.000000	0.000000	3.000000	16.000000	0.000000
2375.339287	-0.123025	0.560966	-0.001039	77.747612	-31.681622	55.022823	-1.166693	0.000000	-0.024903	0.000000	0.000000	0.000000	0.092640	-0.035662	-0.162395	0.000000	0.000000	3.000000	16.000000	0.000000
2375.342621	-0.123025	0.560966	-0.001039	77.730186	-31.607622	55.233276	-1.151253	0.000000	-0.051969	0.000000	0.000000	0.000000	0.092640	-0.035662	-0.162395	0.000000	0.000000	3.000000	16.000000	0.000000
2375.345954	-0.122706	0.560838	-0.001621	77.730186	-31.607622	55.233276	-1.151253	0.000000	-0.051969	0.000000	0.000000	0.000000	0.095782	-0.038440	-0.174526	0.000000	0.000000	3.000000	16.000000	0.000000
2375.349287	-0.122706	0.560838	-0.001621	77.730186	-31.607622	55.233276	-1.151253	0.000000	-0.051969	0.000000	0.000000	0.000000	0.095782	-0.038440	-0.174526	0.000000	0.000000	3.000000	16.000000	0.000000
2375.352621	-0.122418	0.560726	-0.002260	77.752327	-31.608719	55.508400	-1.135289	0.000000	-0.081057	0.000000	0.000000	0.000000	0.086401	-0.033467	-0.191803	0.000000	0.000000	3.000000	16.000000	0.000000
2375.355954	-0.122418	0.560726	-0.002260	77.752327	-31.608719	55.508400	-1.135289	0.000000	-0.081057	0.000000	0.000000	0.000000	0.086401	-0.033467	-0.191803	0.000000	0.000000	3.000000	16.000000	0.000000
2375.359287	-0.122418	0.560726	-0.002260	77.752327	-31.608719	55.508400	-1.135289	0.000000	-0.081057	0.000000	0.000000	0.000000	0.086401	-0.033467	-0.191803	0.000000	0.000000	3.000000	16.000000	0.000000
2375.362621	-0.122418	0.560726	-0.002260	77.790802	-31.664030	55.912785	-1.120889	0.000000	-0.113024	0.000000	0.000000	0.000000	0.086401	-0.033467	-0.191803	0.000000	0.000000	3.000000	16.000000	0.000000
2375.365954	-0.122185	0.560579	-0.002952	77.790802	-31.664030	55.912785	-1.120889	0.000000	-0.113024	0.000000	0.000000	0.000000	0.069720	-0.043974	-0.207538	0.000000	0.000000	3.000000	16.000000	0.000000
2375.369287	-0.122185	0.560579	-0.002952	77.790802	-31.664030	55.912785	-1.120889	0.000000	-0.113024	0.000000	0.000000	0.000000	0.069720	-0.043974	-0.207538	0.000000	0.000000	3.000000	16.000000	0.000000
2375.372621	-0.121967	0.560467	-0.003679	77.823204	-31.715847	56.313164	-1.109269	0.000000	-0.147614	0.000000	0.000000	0.000000	0.065531	-0.033842	-0.217872	0.000000	0.000000	3.000000	16.000000	0.000000
2375.375954	-0.121967	0.560467	-0.003679	77.823204	-31.715847	56.313164	-1.109269	0.000000	-0.147614	0.000000	0.000000	0.000000	0.065531	-0.033842	-0.217872	0.000000	0.000000	3.000000	16.000000	0.000000
2375.379287	-0.121967	0.560467	-0.003679	77.823204	-31.715847	56.313164	-1.109269	0.000000	-0.147614	0.000000	0.000000	0.000000	0.065531	-0.033842	-0.217872	0.000000	0.000000	3.000000	16.000000	0.000000
2375.382621	-0.121791	0.560354	-0.004417	77.833679	-31.726967	56.649021	-1.098348	0.000000	-0.183926	0.000000	0.000000	0.000000	0.052645	-0.033904	-0.221469	0.000000	0.000000	3.000000	16.000000	0.000000
2375.385954	-0.121791	0.560354	-0.004417	77.833679	-31.726967	56.649021	-1.098348	0.000000	-0.183926	0.000000	0.000000	0.000000	0.052645	-0.033904	-0.221469	0.000000	0.000000	3.000000	16.000000	0.000000
2375.389287	-0.121791	0.560354	-0.004417	77.833679	-31.726967	56.649021	-1.098348	0.000000	-0.183926	0.000000	0.000000	0.000000	0.052645	-0.033904	-0.221469	0.000000	0.000000	3.000000	16.000000	0.000000
2375.392621	-0.121619	0.560283	-0.005143	77.813263	-31.669935	56.984009	-1.089573	0.000000	-0.220837	0.000000	0.000000	0.000000	0.051739	-0.021131	-0.218015	0.000000	0.000000	3.000000	16.000000	0.000000
2375.395954	-0.121619	0.560283	-0.005143	77.813263	-31.669935	56.984009	-1.089573	0.000000	-0.220837	0.000000	0.000000	0.000000	0.051739	-0.021131	-0.218015	0.000000	0.000000	3.000000	16.000000	0.000000
2375.399287	-0.121619	0.560283	-0.005143	77.813263	-31.669935	56.984009	-1.089573	0.000000	-0.220837	0.000000	0.000000	0.000000	0.051739	-0.021131	-0.218015	0.000000	0.000000	3.000000	16.000000	0.000000
2375.402621	-0.121619	0.560283	-0.005143	77.774757	-31.583462	57.326653	-1.080950	0.000000	-0.257173	0.000000	0.000000	0.000000	0.051739	-0.021131	-0.218015	0.000000	0.000000	3.000000	16.000000	0.000000
2375.405954	-0.121468	0.560212	-0.005876	77.774757	-31.583462	57.326653	-1.080950	0.000000	-0.257173	0.000000	0.000000	0.000000	0.045361	-0.021217	-0.219850	0.000000	0.000000	3.000000	16.000000	0.000000
2375.409287	-0.121468	0.560212	-0.005876	77.774757	-31.583462	57.326653	-1.080950	0.000000	-0.257173	0.000000	0.000000	0.000000	0.045361	-0.021217	-0.219850	0.000000	0.000000	3.000000	16.000000	0.000000
2375.412621	-0.121390	0.560176	-0.006592	77.720238	-31.488543	57.625767	-1.073390	0.000000	-0.293815	0.000000	0.000000	0.000000	0.023379	-0.010942	-0.214718	0.000000	0.000000	3.000000	16.000000	0.000000
2375.415954	-0.121390	0.560176	-0.006592	77.720238	-31.488543	57.625767	-1.073390	0.000000	-0.293815	0.000000	0.000000	0.000000	0.023379	-0.010942	-0.214718	0.000000	0.000000	3.000000	16.000000	0.000000
2375.419287	-0.121390	0.560176	-0.006592	77.720238	-31.488543	57.625767	-1.073390	0.000000	-0.293815	0.000000	0.000000	0.000000	0.023379	-0.010942	-0.214718	0.000000	0.000000	3.000000	16.000000	0.000000
2375.422621	-0.121390	0.560176	-0.006592	77.644196	-31.349596	57.937454	-1.069494	0.000000	-0.329601	0.000000	0.000000	0.000000	0.023379	-0.010942	-0.214718	0.000000	0.000000	3.000000	16.000000	0.000000
2375.425954	-0.121369	0.560147	-0.007348	77.644196	-31.349596	57.937454	-1.069494	0.000000	-0.329601	0.000000	0.000000	0.000000	0.006128	-0.008622	-0.226820	0.000000	0.000000	3.000000	16.000000	0.000000
2375.429287	-0.121369	0.560147	-0.007348	77.644196	-31.349596	57.937454	-1.069494	0.000000	-0.329601	0.000000	0.000000	0.000000	0.006128	-0.008622	-0.226820	0.000000	0.000000	3.000000	16.000000	0.000000
2375.432621	-0.121373	0.560161	-0.008098	77.568489	-31.221775	58.188034	-1.068472	0.000000	-0.367404	0.000000	0.000000	0.000000	-0.001042	0.004025	-0.225040	0.000000	0.000000	3.000000	16.000000	0.000000
2375.435954	-0.121373	0.560161	-0.008098	77.568489	-31.221775	58.188034	-1.068472	0.000000	-0.367404	0.000000	0.000000	0.000000	-0.001042	0.004025	-0.225040	0.000000	0.000000	3.000000	16.000000	0.000000
2375.439287	-0.121373	0.560161	-0.008098	77.568489	-31.221775	58.188034	-1.068472	0.000000	-0.367404	0.000000	0.000000	0.000000	-0.001042	0.004025	-0.225040	0.000000	0.000000	3.000000	16.000000	0.000000
2375.442621	-0.121373	0.560161	-0.008098	77.488396	-31.088039	58.356606	-1.068646	0.000000	-0.404911	0.000000	0.000000	0.000000	-0.001042	0.004025	-0.225040	0.000000	0.000000	3.000000	16.000000	0.000000
2375.445954	-0.121362	0.560215	-0.008900	77.488396	-31.088039	58.356606	-1.068646	0.000000	-0.404911	0.000000	0.000000	0.000000	0.003316	0.016334	-0.240431	0.000000	0.000000	3.000000	16.000000	0.000000
2375.449287	-0.121362	0.560215	-0.008900	77.488396	-31.088039	58.356606	-1.068646	0.000000	-0.404911	0.000000	0.000000	0.000000	0.003316	0.016334	-0.240431	0.000000	0.000000	3.000000	16.000000	0.000000
2375.452621	-0.121334	0.560286	-0.009678	77.402191	-30.945921	58.515072	-1.068093	0.000000	-0.444983	0.000000	0.000000	0.000000	0.008502	0.021267	-0.233567	0.000000	0.000000	3.000000	16.000000	0.000000
2375.455954	-0.121334	0.560286	-0.009678	77.402191	-30.945921	58.515072	-1.068093	0.000000	-0.444983	0.000000	0.000000	0.000000	0.008502	0.021267	-0.233567	0.000000	0.000000	3.000000	16.000000	0.000000
2375.459287	-0.121334	0.560286	-0.009678	77.402191	-30.945921	58.515072	-1.068093	0.000000	-0.444983	0.000000	0.000000	0.000000	0.008502	0.021267	-0.233567	0.000000	0.000000	3.000000	16.000000	0.000000
2375.462621	-0.121334	0.560286	-0.009678	77.306808	-30.793499	58.686913	-1.066676	0.000000	-0.483911	0.000000	0.000000	0.000000	0.008502	0.021267	-0.233567	0.000000	0.000000	3.000000	16.000000	0.000000
2375.465954	-0.121266	0.560355	-0.010514	77.306808	-30.793499	58.686913	-1.066676	0.000000	-0.483911	0.000000	0.000000	0.000000	0.020203	0.020642	-0.250838	0.000000	0.000000	3.000000	16.000000	0.000000
2375.469287	-0.121266	0.560355	-0.010514	77.306808	-30.793499	58.686913	-1.066676	0.000000	-0.483911	0.000000	0.000000	0.000000	0.020203	0.020642	-0.250838	0.000000	0.000000	3.000000	16.000000	0.000000
2375.472621	-0.121203	0.560440	-0.011333	77.207367	-30.633757	58.870419	-1.063309	0.000000	-0.525717	0.000000	0.000000	0.000000	0.018978	0.025550	-0.245709	0.000000	0.000000	3.000000	16.000000	0.000000
2375.475954	-0.121203	0.560440	-0.011333	77.207367	-30.633757	58.870419	-1.063309	0.000000	-0.525717	0.000000	0.000000	0.000000	0.018978	0.025550	-0.245709	0.000000	0.000000	3.000000	16.000000	0.000000
2375.479287	-0.121203	0.560440	-0.011333	77.207367	-30.633757	58.870419	-1.063309	0.000000	-0.525717	0.000000	0.000000	0.000000	0.018978	0.025550	-0.245709	0.000000	0.000000	3.000000	16.000000	0.000000
2375.482621	-0.121203	0.560440	-0.011333	77.102600	-30.470961	59.062504	-1.060145	0.000000	-0.566668	0.000000	0.000000	0.000000	0.018978	0.025550	-0.245709	0.000000	0.000000	3.000000	16.000000	0.000000
2375.485954	-0.121144	0.560497	-0.012216	77.102600	-30.470961	59.062504	-1.060145	0.000000	-0.566668	0.000000	0.000000	0.000000	0.017541	0.017283	-0.264826	0.000000	0.000000	3.000000	16.000000	0.000000
2375.489287	-0.121144	0.560497	-0.012216	77.102600	-30.470961	59.062504	-1.060145	0.000000	-0.566668	0.000000	0.000000	0.000000	0.017541	0.017283	-0.264826	0.000000	0.000000	3.000000	16.000000	0.000000
2375.492621	-0.121100	0.560562	-0.013128	76.982903	-30.281094	59.282875	-1.057222	0.000000	-0.610806	0.000000	0.000000	0.000000	0.013320	0.019328	-0.273510	0.000000	0.000000	3.000000	16.000000	0.000000
2375.495954	-0.121100	0.560562	-0.013128	76.982903	-30.281094	59.282875	-1.057222	0.000000	-0.610806	0.000000	0.000000	0.000000	0.013320	0.019328	-0.273510	0.000000	0.000000	3.000000	16.000000	0.000000
2375.499287	-0.121100	0.560562	-0.013128	76.982903	-30.281094	59.282875	-1.057222	0.000000	-0.610806	0.000000	0.000000	0.000000	0.013320	0.019328	-0.273510	0.000000	0.000000	3.000000	16.000000	0.000000
2375.502621	-0.121100	0.560562	-0.013128	76.863060	-30.100435	59.491508	-1.055002	0.000000	-0.656391	0.000000	0.000000	0.000000	0.013320	0.019328	-0.273510	0.000000	0.000000	3.000000	16.000000	0.000000
2375.505954	-0.121082	0.560617	-0.014023	76.863060	-30.100435	59.491508	-1.055002	0.000000	-0.656391	0.000000	0.000000	0.000000	0.005400	0.016660	-0.268475	0.000000	0.000000	3.000000	16.000000	0.000000
2375.509287	-0.121082	0.560617	-0.014023	76.863060	-30.100435	59.491508	-1.055002	0.000000	-0.656391	0.000000	0.000000	0.000000	0.005400	0.016660	-0.268475	0.000000	0.000000	3.000000	16.000000	0.000000
2375.512621	-0.121075	0.560638	-0.014959	76.751266	-29.936302	59.678230	-1.054102	0.000000	-0.701137	0.000000	0.000000	0.000000	0.002247	0.006037	-0.280755	0.000000	0.000000	3.000000	16.000000	0.000000
2375.515954	-0.121075	0.560638	-0.014959	76.751266	-29.936302	59.678230	-1.054102	0.000000	-0.701137	0.000000	0.000000	0.000000	0.002247	0.006037	-0.280755	0.000000	0.000000	3.000000	16.000000	0.000000
2375.519287	-0.121075	0.560638	-0.014959	76.751266	-29.936302	59.678230	-1.054102	0.000000	-0.701137	0.000000	0.000000	0.000000	0.002247	0.006037	-0.280755	0.000000	0.000000	3.000000	16.000000	0.000000
2375.522621	-0.121135	0.560605	-0.015970	76.643234	-29.786667	59.858391	-1.053728	0.000000	-0.747929	0.000000	0.000000	0.000000	-0.018257	-0.009784	-0.303456	0.000000	0.000000	3.000000	16.000000	0.000000
2375.525954	-0.121135	0.560605	-0.015970	76.643234	-29.786667	59.858391	-1.053728	0.000000	-0.747929	0.000000	0.000000	0.000000	-0.018257	-0.009784	-0.303456	0.000000	0.000000	3.000000	16.000000	0.000000
2375.529287	-0.121135	0.560605	-0.015970	76.643234	-29.786667	59.858391	-1.053728	0.000000	-0.747929	0.000000	0.000000	0.000000	-0.018257	-0.009784	-0.303456	0.000000	0.000000	3.000000	16.000000	0.000000
2375.532621	-0.121244	0.560539	-0.016965	76.557259	-29.677671	60.006313	-1.056770	0.000000	-0.798505	0.000000	0.000000	0.000000	-0.032680	-0.019815	-0.298529	0.000000	0.000000	3.000000	16.000000	0.000000
2375.535954	-0.121244	0.560539	-0.016965	76.557259	-29.677671	60.006313	-1.056770	0.000000	-0.798505	0.000000	0.000000	0.000000	-0.032680	-0.019815	-0.298529	0.000000	0.000000	3.000000	16.000000	0.000000
2375.539287	-0.121244	0.560539	-0.016965	76.557259	-29.677671	60.006313	-1.056770	0.000000	-0.798505	0.000000	0.000000	0.000000	-0.032680	-0.019815	-0.298529	0.000000	0.000000	3.000000	16.000000	0.000000
2375.542621	-0.121372	0.560428	-0.018048	76.491722	-29.608160	60.123615	-1.062217	0.000000	-0.848260	0.000000	0.000000	0.000000	-0.038442	-0.033200	-0.324700	0.000000	0.000000	3.000000	16.000000	0.000000
2375.545954	-0.121372	0.560428	-0.018048	76.491722	-29.608160	60.123615	-1.062217	0.000000	-0.848260	0.000000	0.000000	0.000000	-0.038442	-0.033200	-0.324700	0.000000	0.000000	3.000000	16.000000	0.000000
2375.549287	-0.121372	0.560428	-0.018048	76.491722	-29.608160	60.123615	-1.062217	0.000000	-0.848260	0.000000	0.000000	0.000000	-0.038442	-0.033200	-0.324700	0.000000	0.000000	3.000000	16.000000	0.000000
2375.552621	-0.121513	0.560325	-0.019159	76.418236	-29.523954	60.252316	-1.068624	0.000000	-0.902377	0.000000	0.000000	0.000000	-0.042166	-0.031103	-0.333457	0.000000	0.000000	3.000000	16.000000	0.000000
2375.555954	-0.121513	0.560325	-0.019159	76.418236	-29.523954	60.252316	-1.068624	0.000000	-0.902377	0.000000	0.000000	0.000000	-0.042166	-0.031103	-0.333457	0.000000	0.000000	3.000000	16.000000	0.000000
2375.559287	-0.121513	0.560325	-0.019159	76.418236	-29.523954	60.252316	-1.068624	0.000000	-0.902377	0.000000	0.000000	0.000000	-0.042166	-0.031103	-0.333457	0.000000	0.000000	3.000000	16.000000	0.000000
2375.562621	-0.121605	0.560203	-0.020277	76.330193	-29.415855	60.401379	-1.075652	0.000000	-0.957953	0.000000	0.000000	0.000000	-0.027603	-0.036464	-0.335402	0.000000	0.000000	3.000000	16.000000	0.000000
2375.565954	-0.121605	0.560203	-0.020277	76.330193	-29.415855	60.401379	-1.075652	0.000000	-0.957953	0.000000	0.000000	0.000000	-0.027603	-0.036464	-0.335402	0.000000	0.000000	3.000000	16.000000	0.000000
2375.569287	-0.121605	0.560203	-0.020277	76.330193	-29.415855	60.401379	-1.075652	0.000000	-0.957953	0.000000	0.000000	0.000000	-0.027603	-0.036464	-0.335402	0.000000	0.000000	3.000000	16.000000	0.000000
2375.572621	-0.121669	0.560064	-0.021407	76.221008	-29.277975	60.579166	-1.080252	0.000000	-1.013853	0.000000	0.000000	0.000000	-0.019330	-0.041807	-0.339081	0.000000	0.000000	3.000000	16.000000	0.000000
2375.575954	-0.121669	0.560064	-0.021407	76.221008	-29.277975	60.579166	-1.080252	0.000000	-1.013853	0.000000	0.000000	0.000000	-0.019330	-0.041807	-0.339081	0.000000	0.000000	3.000000	16.000000	0.000000
2375.579287	-0.121669	0.560064	-0.021407	76.221008	-29.277975	60.579166	-1.080252	0.000000	-1.013853	0.000000	0.000000	0.000000	-0.019330	-0.041807	-0.339081	0.000000	0.000000	3.000000	16.000000	0.000000
2375.582621	-0.121694	0.559965	-0.022514	76.057701	-29.056473	60.832546	-1.083474	0.000000	-1.070367	0.000000	0.000000	0.000000	-0.007379	-0.029480	-0.332146	0.000000	0.000000	3.000000	16.000000	0.000000
2375.585954	-0.121694	0.559965	-0.022514	76.057701	-29.056473	60.832546	-1.083474	0.000000	-1.070367	0.000000	0.000000	0.000000	-0.007379	-0.029480	-0.332146	0.000000	0.000000	3.000000	16.000000	0.000000
2375.589287	-0.121694	0.559965	-0.022514	76.057701	-29.056473	60.832546	-1.083474	0.000000	-1.070367	0.000000	0.000000	0.000000	-0.007379	-0.029480	-0.332146	0.000000	0.000000	3.000000	16.000000	0.000000
2375.592621	-0.121709	0.559851	-0.023570	75.838783	-28.767931	61.146046	-1.084704	0.000000	-1.125725	0.000000	0.000000	0.000000	-0.004556	-0.034216	-0.316800	0.000000	0.000000	3.000000	16.000000	0.000000
2375.595954	-0.121709	0.559851	-0.023570	75.838783	-28.767931	61.146046	-1.084704	0.000000	-1.125725	0.000000	0.000000	0.000000	-0.004556	-0.034216	-0.316800	0.000000	0.000000	3.000000	16.000000	0.000000
2375.599287	-0.121709	0.559851	-0.023570	75.838783	-28.767931	61.146046	-1.084704	0.000000	-1.125725	0.000000	0.000000	0.000000	-0.004556	-0.034216	-0.316800	0.000000	0.000000	3.000000	16.000000	0.000000
2375.602621	-0.121755	0.559746	-0.024592	75.583382	-28.443106	61.502609	-1.085463	0.000000	-1.178524	0.000000	0.000000	0.000000	-0.013678	-0.031540	-0.306526	0.000000	0.000000	3.000000	16.000000	0.000000
2375.605954	-0.121755	0.559746	-0.024592	75.583382	-28.443106	61.502609	-1.085463	0.000000	-1.178524	0.000000	0.000000	0.000000	-0.013678	-0.031540	-0.306526	0.000000	0.000000	3.000000	16.000000	0.000000
2375.609287	-0.121755	0.559746	-0.024592	75.583382	-28.443106	61.502609	-1.085463	0.000000	-1.178524	0.000000	0.000000	0.000000	-0.013678	-0.031540	-0.306526	0.000000	0.000000	3.000000	16.000000	0.000000
2375.612621	-0.121800	0.559616	-0.025609	75.317238	-28.121956	61.892216	-1.087743	0.000000	-1.229612	0.000000	0.000000	0.000000	-0.013663	-0.039072	-0.305037	0.000000	0.000000	3.000000	16.000000	0.000000
2375.615954	-0.121800	0.559616	-0.025609	75.317238	-28.121956	61.892216	-1.087743	0.000000	-1.229612	0.000000	0.000000	0.000000	-0.013663	-0.039072	-0.305037	0.000000	0.000000	3.000000	16.000000	0.000000
2375.619287	-0.121800	0.559616	-0.025609	75.317238	-28.121956	61.892216	-1.087743	0.000000	-1.229612	0.000000	0.000000	0.000000	-0.013663	-0.039072	-0.305037	0.000000	0.000000	3.000000	16.000000	0.000000
2375.622621	-0.121902	0.559444	-0.026656	75.074387	-27.842369	62.275486	-1.090020	0.000000	-1.280452	0.000000	0.000000	0.000000	-0.030558	-0.051692	-0.314033	0.000000	0.000000	3.000000	16.000000	0.000000
2375.625954	-0.121902	0.559444	-0.026656	75.074387	-27.842369	62.275486	-1.090020	0.000000	-1.280452	0.000000	0.000000	0.000000	-0.030558	-0.051692	-0.314033	0.000000	0.000000	3.000000	16.000000	0.000000
2375.629287	-0.121902	0.559444	-0.026656	75.074387	-27.842369	62.275486	-1.090020	0.000000	-1.280452	0.000000	0.000000	0.000000	-0.030558	-0.051692	-0.314033	0.000000	0.000000	3.000000	16.000000	0.000000
2375.632621	-0.122078	0.559232	-0.027669	74.860741	-27.614542	62.624142	-1.095113	0.000000	-1.332790	0.000000	0.000000	0.000000	-0.052715	-0.063534	-0.304015	0.000000	0.000000	3.000000	16.000000	0.000000
2375.635954	-0.122078	0.559232	-0.027669	74.860741	-27.614542	62.624142	-1.095113	0.000000	-1.332790	0.000000	0.000000	0.000000	-0.052715	-0.063534	-0.304015	0.000000	0.000000	3.000000	16.000000	0.000000
2375.639287	-0.122078	0.559232	-0.027669	74.860741	-27.614542	62.624142	-1.095113	0.000000	-1.332790	0.000000	0.000000	0.000000	-0.052715	-0.063534	-0.304015	0.000000	0.000000	3.000000	16.000000	0.000000
2375.642621	-0.122272	0.558952	-0.028765	74.691429	-27.452509	62.879215	-1.103899	0.000000	-1.383460	0.000000	0.000000	0.000000	-0.058267	-0.083974	-0.328788	0.000000	0.000000	3.000000	16.000000	0.000000
2375.645954	-0.122272	0.558952	-0.028765	74.691429	-27.452509	62.879215	-1.103899	0.000000	-1.383460	0.000000	0.000000	0.000000	-0.058267	-0.083974	-0.328788	0.000000	0.000000	3.000000	16.000000	0.000000
2375.649287	-0.122272	0.558952	-0.028765	74.691429	-27.452509	62.879215	-1.103899	0.000000	-1.383460	0.000000	0.000000	0.000000	-0.058267	-0.083974	-0.328788	0.000000	0.000000	3.000000	16.000000	0.000000
2375.652621	-0.122520	0.558655	-0.029897	74.553299	-27.329496	63.058754	-1.113610	0.000000	-1.438258	0.000000	0.000000	0.000000	-0.074265	-0.089047	-0.339520	0.000000	0.000000	3.000000	16.000000	0.000000
2375.655954	-0.122520	0.558655	-0.029897	74.553299	-27.329496	63.058754	-1.113610	0.000000	-1.438258	0.000000	0.000000	0.000000	-0.074265	-0.089047	-0.339520	0.000000	0.000000	3.000000	16.000000	0.000000
2375.659287	-0.122520	0.558655	-0.029897	74.553299	-27.329496	63.058754	-1.113610	0.000000	-1.438258	0.000000	0.000000	0.000000	-0.074265	-0.089047	-0.339520	0.000000	0.000000	3.000000	16.000000	0.000000
2375.662621	-0.122781	0.558317	-0.031048	74.417557	-27.213766	63.238529	-1.125987	0.000000	-1.494844	0.000000	0.000000	0.000000	-0.078412	-0.101365	-0.345206	0.000000	0.000000	3.000000	16.000000	0.000000
2375.665954	-0.122781	0.558317	-0.031048	74.417557	-27.213766	63.238529	-1.125987	0.000000	-1.494844	0.000000	0.000000	0.000000	-0.078412	-0.101365	-0.345206	0.000000	0.000000	3.000000	16.000000	0.000000
2375.669287	-0.122781	0.558317	-0.031048	74.417557	-27.213766	63.238529	-1.125987	0.000000	-1.494844	0.000000	0.000000	0.000000	-0.078412	-0.101365	-0.345206	0.000000	0.000000	3.000000	16.000000	0.000000
2375.672621	-0.123035	0.558030	-0.032140	74.242462	-27.057266	63.459808	-1.139056	0.000000	-1.552379	0.000000	0.000000	0.000000	-0.076057	-0.086073	-0.327822	0.000000	0.000000	3.000000	16.000000	0.000000
2375.675954	-0.123035	0.558030	-0.032140	74.242462	-27.057266	63.459808	-1.139056	0.000000	-1.552379	0.000000	0.000000	0.000000	-0.076057	-0.086073	-0.327822	0.000000	0.000000	3.000000	16.000000	0.000000
2375.679287	-0.123035	0.558030	-0.032140	74.242462	-27.057266	63.459808	-1.139056	0.000000	-1.552379	0.000000	0.000000	0.000000	-0.076057	-0.086073	-0.327822	0.000000	0.000000	3.000000	16.000000	0.000000
2375.682621	-0.123336	0.557755	-0.033135	74.017380	-26.823265	63.772144	-1.151732	0.000000	-1.607015	0.000000	0.000000	0.000000	-0.090368	-0.082426	-0.298536	0.000000	0.000000	3.000000	16.000000	0.000000
2375.685954	-0.123336	0.557755	-0.033135	74.017380	-26.823265	63.772144	-1.151732	0.000000	-1.607015	0.000000	0.000000	0.000000	-0.090368	-0.082426	-0.298536	0.000000	0.000000	3.000000	16.000000	0.000000
2375.689287	-0.123336	0.557755	-0.033135	74.017380	-26.823265	63.772144	-1.151732	0.000000	-1.607015	0.000000	0.000000	0.000000	-0.090368	-0.082426	-0.298536	0.000000	0.000000	3.000000	16.000000	0.000000
2375.692621	-0.123640	0.557498	-0.034114	73.782867	-26.527132	64.187576	-1.166794	0.000000	-1.656771	0.000000	0.000000	0.000000	-0.091159	-0.077319	-0.293440	0.000000	0.000000	3.000000	16.000000	0.000000
2375.695954	-0.123640	0.557498	-0.034114	73.782867	-26.527132	64.187576	-1.166794	0.000000	-1.656771	0.000000	0.000000	0.000000	-0.091159	-0.077319	-0.293440	0.000000	0.000000	3.000000	16.000000	0.000000
2375.699287	-0.123640	0.557498	-0.034114	73.782867	-26.527132	64.187576	-1.166794	0.000000	-1.656771	0.000000	0.000000	0.000000	-0.091159	-0.077319	-0.293440	0.000000	0.000000	3.000000	16.000000	0.000000
2375.702621	-0.123640	0.557498	-0.034114	73.558556	-26.193659	64.663887	-1.181987	0.000000	-1.705678	0.000000	0.000000	0.000000	-0.091159	-0.077319	-0.293440	0.000000	0.000000	3.000000	16.000000	0.000000
2375.705954	-0.123985	0.557259	-0.035017	73.558556	-26.193659	64.663887	-1.181987	0.000000	-1.705678	0.000000	0.000000	0.000000	-0.103592	-0.071520	-0.271015	0.000000	0.000000	3.000000	16.000000	0.000000
2375.709287	-0.123985	0.557259	-0.035017	73.558556	-26.193659	64.663887	-1.181987	0.000000	-1.705678	0.000000	0.000000	0.000000	-0.103592	-0.071520	-0.271015	0.000000	0.000000	3.000000	16.000000	0.000000
2375.712621	-0.124342	0.557007	-0.035875	73.338493	-25.890011	65.110039	-1.199252	0.000000	-1.750847	0.000000	0.000000	0.000000	-0.106955	-0.075782	-0.257445	0.000000	0.000000	3.000000	16.000000	0.000000
2375.715954	-0.124342	0.557007	-0.035875	73.338493	-25.890011	65.110039	-1.199252	0.000000	-1.750847	0.000000	0.000000	0.000000	-0.106955	-0.075782	-0.257445	0.000000	0.000000	3.000000	16.000000	0.000000
2375.719287	-0.124342	0.557007	-0.035875	73.338493	-25.890011	65.110039	-1.199252	0.000000	-1.750847	0.000000	0.000000	0.000000	-0.106955	-0.075782	-0.257445	0.000000	0.000000	3.000000	16.000000	0.000000
2375.722621	-0.124342	0.557007	-0.035875	73.149338	-25.667631	65.457817	-1.217078	0.000000	-1.793755	0.000000	0.000000	0.000000	-0.106955	-0.075782	-0.257445	0.000000	0.000000	3.000000	16.000000	0.000000
2375.725954	-0.124717	0.556730	-0.036735	73.149338	-25.667631	65.457817	-1.217078	0.000000	-1.793755	0.000000	0.000000	0.000000	-0.112749	-0.082929	-0.257856	0.000000	0.000000	3.000000	16.000000	0.000000
2375.729287	-0.124717	0.556730	-0.036735	73.149338	-25.667631	65.457817	-1.217078	0.000000	-1.793755	0.000000	0.000000	0.000000	-0.112749	-0.082929	-0.257856	0.000000	0.000000	3.000000	16.000000	0.000000
2375.732621	-0.125098	0.556447	-0.037572	72.985420	-25.524664	65.700302	-1.235870	0.000000	-1.836731	0.000000	0.000000	0.000000	-0.114116	-0.084975	-0.251192	0.000000	0.000000	3.000000	16.000000	0.000000
2375.735954	-0.125098	0.556447	-0.037572	72.985420	-25.524664	65.700302	-1.235870	0.000000	-1.836731	0.000000	0.000000	0.000000	-0.114116	-0.084975	-0.251192	0.000000	0.000000	3.000000	16.000000	0.000000
2375.739287	-0.125098	0.556447	-0.037572	72.985420	-25.524664	65.700302	-1.235870	0.000000	-1.836731	0.000000	0.000000	0.000000	-0.114116	-0.084975	-0.251192	0.000000	0.000000	3.000000	16.000000	0.000000
2375.742621	-0.125098	0.556447	-0.037572	72.862411	-25.457277	65.852043	-1.254889	0.000000	-1.878596	0.000000	0.000000	0.000000	-0.114116	-0.084975	-0.251192	0.000000	0.000000	3.000000	16.000000	0.000000
2375.745954	-0.125504	0.556133	-0.038388	72.862411	-25.457277	65.852043	-1.254889	0.000000	-1.878596	0.000000	0.000000	0.000000	-0.121940	-0.094210	-0.244766	0.000000	0.000000	3.000000	16.000000	0.000000
2375.749287	-0.125504	0.556133	-0.038388	72.862411	-25.457277	65.852043	-1.254889	0.000000	-1.878596	0.000000	0.000000	0.000000	-0.121940	-0.094210	-0.244766	0.000000	0.000000	3.000000	16.000000	0.000000
2375.752621	-0.125964	0.555872	-0.039094	72.754059	-25.420372	65.979286	-1.275213	0.000000	-1.919390	0.000000	0.000000	0.000000	-0.137794	-0.078289	-0.211734	0.000000	0.000000	3.000000	16.000000	0.000000
2375.755954	-0.125964	0.555872	-0.039094	72.754059	-25.420372	65.979286	-1.275213	0.000000	-1.919390	0.000000	0.000000	0.000000	-0.137794	-0.078289	-0.211734	0.000000	0.000000	3.000000	16.000000	0.000000
2375.759287	-0.125964	0.555872	-0.039094	72.754059	-25.420372	65.979286	-1.275213	0.000000	-1.919390	0.000000	0.000000	0.000000	-0.137794	-0.078289	-0.211734	0.000000	0.000000	3.000000	16.000000	0.000000
2375.762621	-0.125964	0.555872	-0.039094	72.670418	-25.400591	66.156883	-1.298178	0.000000	-1.954680	0.000000	0.000000	0.000000	-0.137794	-0.078289	-0.211734	0.000000	0.000000	3.000000	16.000000	0.000000
2375.765954	-0.126530	0.555647	-0.039725	72.670418	-25.400591	66.156883	-1.298178	0.000000	-1.954680	0.000000	0.000000	0.000000	-0.170009	-0.067424	-0.189435	0.000000	0.000000	3.000000	16.000000	0.000000
2375.769287	-0.126530	0.555647	-0.039725	72.670418	-25.400591	66.156883	-1.298178	0.000000	-1.954680	0.000000	0.000000	0.000000	-0.170009	-0.067424	-0.189435	0.000000	0.000000	3.000000	16.000000	0.000000
2375.772621	-0.127163	0.555485	-0.040206	72.603859	-25.356230	66.459137	-1.326513	0.000000	-1.986252	0.000000	0.000000	0.000000	-0.189816	-0.048717	-0.144271	0.000000	0.000000	3.000000	16.000000	0.000000
2375.775954	-0.127163	0.555485	-0.040206	72.603859	-25.356230	66.459137	-1.326513	0.000000	-1.986252	0.000000	0.000000	0.000000	-0.189816	-0.048717	-0.144271	0.000000	0.000000	3.000000	16.000000	0.000000
2375.779287	-0.127163	0.555485	-0.040206	72.603859	-25.356230	66.459137	-1.326513	0.000000	-1.986252	0.000000	0.000000	0.000000	-0.189816	-0.048717	-0.144271	0.000000	0.000000	3.000000	16.000000	0.000000
2375.782621	-0.127163	0.555485	-0.040206	72.566147	-25.235237	66.922302	-1.358149	0.000000	-2.010297	0.000000	0.000000	0.000000	-0.189816	-0.048717	-0.144271	0.000000	0.000000	3.000000	16.000000	0.000000
2375.785954	-0.127897	0.555368	-0.040566	72.566147	-25.235237	66.922302	-1.358149	0.000000	-2.010297	0.000000	0.000000	0.000000	-0.220082	-0.035073	-0.108133	0.000000	0.000000	3.000000	16.000000	0.000000
2375.789287	-0.127897	0.555368	-0.040566	72.566147	-25.235237	66.922302	-1.358149	0.000000	-2.010297	0.000000	0.000000	0.000000	-0.220082	-0.035073	-0.108133	0.000000	0.000000	3.000000	16.000000	0.000000
2375.792621	-0.128710	0.555320	-0.040806	72.562096	-25.025108	67.492378	-1.394829	0.000000	-2.028319	0.000000	0.000000	0.000000	-0.244143	-0.014308	-0.071838	0.000000	0.000000	3.000000	16.000000	0.000000
2375.795954	-0.128710	0.555320	-0.040806	72.562096	-25.025108	67.492378	-1.394829	0.000000	-2.028319	0.000000	0.000000	0.000000	-0.244143	-0.014308	-0.071838	0.000000	0.000000	3.000000	16.000000	0.000000
2375.799287	-0.128710	0.555320	-0.040806	72.562096	-25.025108	67.492378	-1.394829	0.000000	-2.028319	0.000000	0.000000	0.000000	-0.244143	-0.014308	-0.071838	0.000000	0.000000	3.000000	16.000000	0.000000
2375.802621	-0.128710	0.555320	-0.040806	72.588676	-24.709696	68.198860	-1.435519	0.000000	-2.040292	0.000000	0.000000	0.000000	-0.244143	-0.014308	-0.071838	0.000000	0.000000	3.000000	16.000000	0.000000
2375.805954	-0.129608	0.555292	-0.040984	72.588676	-24.709696	68.198860	-1.435519	0.000000	-2.040292	0.000000	0.000000	0.000000	-0.269366	-0.008536	-0.053492	0.000000	0.000000	3.000000	16.000000	0.000000
2375.809287	-0.129608	0.555292	-0.040984	72.588676	-24.709696	68.198860	-1.435519	0.000000	-2.040292	0.000000	0.000000	0.000000	-0.269366	-0.008536	-0.053492	0.000000	0.000000	3.000000	16.000000	0.000000
2375.812621	-0.130580	0.555249	-0.041137	72.619835	-24.270422	69.114578	-1.480414	0.000000	-2.049208	0.000000	0.000000	0.000000	-0.291390	-0.012842	-0.045948	0.000000	0.000000	3.000000	16.000000	0.000000
2375.815954	-0.130580	0.555249	-0.041137	72.619835	-24.270422	69.114578	-1.480414	0.000000	-2.049208	0.000000	0.000000	0.000000	-0.291390	-0.012842	-0.045948	0.000000	0.000000	3.000000	16.000000	0.000000
2375.819287	-0.130580	0.555249	-0.041137	72.619835	-24.270422	69.114578	-1.480414	0.000000	-2.049208	0.000000	0.000000	0.000000	-0.291390	-0.012842	-0.045948	0.000000	0.000000	3.000000	16.000000	0.000000
2375.822621	-0.131675	0.555223	-0.041313	72.655968	-23.694777	70.270241	-1.528979	0.000000	-2.056866	0.000000	0.000000	0.000000	-0.328592	-0.007840	-0.052560	0.000000	0.000000	3.000000	16.000000	0.000000
2375.825954	-0.131675	0.555223	-0.041313	72.655968	-23.694777	70.270241	-1.528979	0.000000	-2.056866	0.000000	0.000000	0.000000	-0.328592	-0.007840	-0.052560	0.000000	0.000000	3.000000	16.000000	0.000000
2375.829287	-0.131675	0.555223	-0.041313	72.655968	-23.694777	70.270241	-1.528979	0.000000	-2.056866	0.000000	0.000000	0.000000	-0.328592	-0.007840	-0.052560	0.000000	0.000000	3.000000	16.000000	0.000000
2375.832621	-0.132849	0.555197	-0.041516	72.692993	-23.012970	71.616119	-1.583744	0.000000	-2.065626	0.000000	0.000000	0.000000	-0.352252	-0.007863	-0.060995	0.000000	0.000000	3.000000	16.000000	0.000000
2375.835954	-0.132849	0.555197	-0.041516	72.692993	-23.012970	71.616119	-1.583744	0.000000	-2.065626	0.000000	0.000000	0.000000	-0.352252	-0.007863	-0.060995	0.000000	0.000000	3.000000	16.000000	0.000000
2375.839287	-0.132849	0.555197	-0.041516	72.692993	-23.012970	71.616119	-1.583744	0.000000	-2.065626	0.000000	0.000000	0.000000	-0.352252	-0.007863	-0.060995	0.000000	0.000000	3.000000	16.000000	0.000000
2375.842621	-0.134167	0.555187	-0.041749	72.726486	-22.193220	73.206261	-1.642453	0.000000	-2.075792	0.000000	0.000000	0.000000	-0.395336	-0.002852	-0.070055	0.000000	0.000000	3.000000	16.000000	0.000000
2375.845954	-0.134167	0.555187	-0.041749	72.726486	-22.193220	73.206261	-1.642453	0.000000	-2.075792	0.000000	0.000000	0.000000	-0.395336	-0.002852	-0.070055	0.000000	0.000000	3.000000	16.000000	0.000000
2375.849287	-0.134167	0.555187	-0.041749	72.726486	-22.193220	73.206261	-1.642453	0.000000	-2.075792	0.000000	0.000000	0.000000	-0.395336	-0.002852	-0.070055	0.000000	0.000000	3.000000	16.000000	0.000000
2375.852621	-0.135615	0.555214	-0.041921	72.749573	-21.231483	75.041977	-1.708343	0.000000	-2.087467	0.000000	0.000000	0.000000	-0.434492	0.007865	-0.051423	0.000000	0.000000	3.000000	16.000000	0.000000
2375.855954	-0.135615	0.555214	-0.041921	72.749573	-21.231483	75.041977	-1.708343	0.000000	-2.087467	0.000000	0.000000	0.000000	-0.434492	0.007865	-0.051423	0.000000	0.000000	3.000000	16.000000	0.000000
2375.859287	-0.135615	0.555214	-0.041921	72.749573	-21.231483	75.041977	-1.708343	0.000000	-2.087467	0.000000	0.000000	0.000000	-0.434492	0.007865	-0.051423	0.000000	0.000000	3.000000	16.000000	0.000000
2375.862621	-0.137181	0.555266	-0.042072	72.754814	-20.127911	77.127739	-1.780758	0.000000	-2.096038	0.000000	0.000000	0.000000	-0.469886	0.015707	-0.045317	0.000000	0.000000	3.000000	16.000000	0.000000
2375.865954	-0.137181	0.555266	-0.042072	72.754814	-20.127911	77.127739	-1.780758	0.000000	-2.096038	0.000000	0.000000	0.000000	-0.469886	0.015707	-0.045317	0.000000	0.000000	3.000000	16.000000	0.000000
2375.869287	-0.137181	0.555266	-0.042072	72.754814	-20.127911	77.127739	-1.780758	0.000000	-2.096038	0.000000	0.000000	0.000000	-0.469886	0.015707	-0.045317	0.000000	0.000000	3.000000	16.000000	0.000000
2375.872621	-0.138840	0.555354	-0.042150	72.736946	-18.939987	79.209023	-1.859072	0.000000	-2.103591	0.000000	0.000000	0.000000	-0.497638	0.026448	-0.023583	0.000000	0.000000	3.000000	16.000000	0.000000
2375.875954	-0.138840	0.555354	-0.042150	72.736946	-18.939987	79.209023	-1.859072	0.000000	-2.103591	0.000000	0.000000	0.000000	-0.497638	0.026448	-0.023583	0.000000	0.000000	3.000000	16.000000	0.000000
2375.879287	-0.138840	0.555354	-0.042150	72.736946	-18.939987	79.209023	-1.859072	0.000000	-2.103591	0.000000	0.000000	0.000000	-0.497638	0.026448	-0.023583	0.000000	0.000000	3.000000	16.000000	0.000000
2375.882621	-0.140582	0.555420	-0.042188	72.702530	-17.705324	80.989265	-1.942012	0.000000	-2.107521	0.000000	0.000000	0.000000	-0.522637	0.019923	-0.011215	0.000000	0.000000	3.000000	16.000000	0.000000
2375.885954	-0.140582	0.555420	-0.042188	72.702530	-17.705324	80.989265	-1.942012	0.000000	-2.107521	0.000000	0.000000	0.000000	-0.522637	0.019923	-0.011215	0.000000	0.000000	3.000000	16.000000	0.000000
2375.889287	-0.140582	0.555420	-0.042188	72.702530	-17.705324	80.989265	-1.942012	0.000000	-2.107521	0.000000	0.000000	0.000000	-0.522637	0.019923	-0.011215	0.000000	0.000000	3.000000	16.000000	0.000000
2375.892621	-0.142391	0.555530	-0.042171	72.645561	-16.428926	82.458725	-2.029118	0.000000	-2.109390	0.000000	0.000000	0.000000	-0.542692	0.032779	0.005072	0.000000	0.000000	3.000000	16.000000	0.000000
2375.895954	-0.142391	0.555530	-0.042171	72.645561	-16.428926	82.458725	-2.029118	0.000000	-2.109390	0.000000	0.000000	0.000000	-0.542692	0.032779	0.005072	0.000000	0.000000	3.000000	16.000000	0.000000
2375.899287	-0.142391	0.555530	-0.042171	72.645561	-16.428926	82.458725	-2.029118	0.000000	-2.109390	0.000000	0.000000	0.000000	-0.542692	0.032779	0.005072	0.000000	0.000000	3.000000	16.000000	0.000000
2375.902621	-0.144277	0.555624	-0.042137	72.570663	-15.149691	83.705200	-2.119567	0.000000	-2.108545	0.000000	0.000000	0.000000	-0.565792	0.028384	0.010045	0.000000	0.000000	3.000000	16.000000	0.000000
2375.905954	-0.144277	0.555624	-0.042137	72.570663	-15.149691	83.705200	-2.119567	0.000000	-2.108545	0.000000	0.000000	0.000000	-0.565792	0.028384	0.010045	0.000000	0.000000	3.000000	16.000000	0.000000
2375.909287	-0.144277	0.555624	-0.042137	72.570663	-15.149691	83.705200	-2.119567	0.000000	-2.108545	0.000000	0.000000	0.000000	-0.565792	0.028384	0.010045	0.000000	0.000000	3.000000	16.000000	0.000000
2375.912621	-0.146240	0.555678	-0.042153	72.531563	-13.847468	84.929199	-2.213866	0.000000	-2.106871	0.000000	0.000000	0.000000	-0.588870	0.016101	-0.004615	0.000000	0.000000	3.000000	16.000000	0.000000
2375.915954	-0.146240	0.555678	-0.042153	72.531563	-13.847468	84.929199	-2.213866	0.000000	-2.106871	0.000000	0.000000	0.000000	-0.588870	0.016101	-0.004615	0.000000	0.000000	3.000000	16.000000	0.000000
2375.919287	-0.146240	0.555678	-0.042153	72.531563	-13.847468	84.929199	-2.213866	0.000000	-2.106871	0.000000	0.000000	0.000000	-0.588870	0.016101	-0.004615	0.000000	0.000000	3.000000	16.000000	0.000000
2375.922621	-0.148250	0.555722	-0.042239	72.577187	-12.509892	86.369339	-2.312011	0.000000	-2.107640	0.000000	0.000000	0.000000	-0.603035	0.013155	-0.025750	0.000000	0.000000	3.000000	16.000000	0.000000
2375.925954	-0.148250	0.555722	-0.042239	72.577187	-12.509892	86.369339	-2.312011	0.000000	-2.107640	0.000000	0.000000	0.000000	-0.603035	0.013155	-0.025750	0.000000	0.000000	3.000000	16.000000	0.000000
2375.929287	-0.148250	0.555722	-0.042239	72.577187	-12.509892	86.369339	-2.312011	0.000000	-2.107640	0.000000	0.000000	0.000000	-0.603035	0.013155	-0.025750	0.000000	0.000000	3.000000	16.000000	0.000000
2375.932621	-0.150290	0.555758	-0.042319	72.667542	-11.148765	87.939598	-2.412517	0.000000	-2.111932	0.000000	0.000000	0.000000	-0.611964	0.010871	-0.024108	0.000000	0.000000	3.000000	16.000000	0.000000
2375.935954	-0.150290	0.555758	-0.042319	72.667542	-11.148765	87.939598	-2.412517	0.000000	-2.111932	0.000000	0.000000	0.000000	-0.611964	0.010871	-0.024108	0.000000	0.000000	3.000000	16.000000	0.000000
2375.939287	-0.150290	0.555758	-0.042319	72.667542	-11.148765	87.939598	-2.412517	0.000000	-2.111932	0.000000	0.000000	0.000000	-0.611964	0.010871	-0.024108	0.000000	0.000000	3.000000	16.000000	0.000000
2375.942621	-0.152275	0.555770	-0.042383	72.753197	-9.803153	89.598381	-2.514511	0.000000	-2.115949	0.000000	0.000000	0.000000	-0.595436	0.003533	-0.019127	0.000000	0.000000	3.000000	16.000000	0.000000
2375.945954	-0.152275	0.555770	-0.042383	72.753197	-9.803153	89.598381	-2.514511	0.000000	-2.115949	0.000000	0.000000	0.000000	-0.595436	0.003533	-0.019127	0.000000	0.000000	3.000000	16.000000	0.000000
2375.949287	-0.152275	0.555770	-0.042383	72.753197	-9.803153	89.598381	-2.514511	0.000000	-2.115949	0.000000	0.000000	0.000000	-0.595436	0.003533	-0.019127	0.000000	0.000000	3.000000	16.000000	0.000000
2375.952621	-0.154218	0.555791	-0.042394	72.818588	-8.509541	91.003525	-2.613750	0.000000	-2.119137	0.000000	0.000000	0.000000	-0.582778	0.006236	-0.003511	0.000000	0.000000	3.000000	16.000000	0.000000
2375.955954	-0.154218	0.555791	-0.042394	72.818588	-8.509541	91.003525	-2.613750	0.000000	-2.119137	0.000000	0.000000	0.000000	-0.582778	0.006236	-0.003511	0.000000	0.000000	3.000000	16.000000	0.000000
2375.959287	-0.154218	0.555791	-0.042394	72.818588	-8.509541	91.003525	-2.613750	0.000000	-2.119137	0.000000	0.000000	0.000000	-0.582778	0.006236	-0.003511	0.000000	0.000000	3.000000	16.000000	0.000000
2375.962621	-0.156091	0.555777	-0.042428	72.876472	-7.342956	92.004990	-2.710880	0.000000	-2.119722	0.000000	0.000000	0.000000	-0.561879	-0.003960	-0.009978	0.000000	0.000000	3.000000	16.000000	0.000000
2375.965954	-0.156091	0.555777	-0.042428	72.876472	-7.342956	92.004990	-2.710880	0.000000	-2.119722	0.000000	0.000000	0.000000	-0.561879	-0.003960	-0.009978	0.000000	0.000000	3.000000	16.000000	0.000000
2375.969287	-0.156091	0.555777	-0.042428	72.876472	-7.342956	92.004990	-2.710880	0.000000	-2.119722	0.000000	0.000000	0.000000	-0.561879	-0.003960	-0.009978	0.000000	0.000000	3.000000	16.000000	0.000000
2375.972621	-0.158009	0.555766	-0.042415	72.924484	-6.337044	92.641632	-2.804526	0.000000	-2.121385	0.000000	0.000000	0.000000	-0.575478	-0.003523	0.003752	0.000000	0.000000	3.000000	16.000000	0.000000
2375.975954	-0.158009	0.555766	-0.042415	72.924484	-6.337044	92.641632	-2.804526	0.000000	-2.121385	0.000000	0.000000	0.000000	-0.575478	-0.003523	0.003752	0.000000	0.000000	3.000000	16.000000	0.000000
2375.979287	-0.158009	0.555766	-0.042415	72.924484	-6.337044	92.641632	-2.804526	0.000000	-2.121385	0.000000	0.000000	0.000000	-0.575478	-0.003523	0.003752	0.000000	0.000000	3.000000	16.000000	0.000000
2375.982621	-0.159927	0.555727	-0.042476	72.968346	-5.507266	93.279892	-2.900439	0.000000	-2.120760	0.000000	0.000000	0.000000	-0.575594	-0.011555	-0.018226	0.000000	0.000000	3.000000	16.000000	0.000000
2375.985954	-0.159927	0.555727	-0.042476	72.968346	-5.507266	93.279892	-2.900439	0.000000	-2.120760	0.000000	0.000000	0.000000	-0.575594	-0.011555	-0.018226	0.000000	0.000000	3.000000	16.000000	0.000000
2375.989287	-0.159927	0.555727	-0.042476	72.968346	-5.507266	93.279892	-2.900439	0.000000	-2.120760	0.000000	0.000000	0.000000	-0.575594	-0.011555	-0.018226	0.000000	0.000000	3.000000	16.000000	0.000000
2375.992621	-0.161841	0.555671	-0.042563	72.997833	-4.852294	93.850929	-2.996371	0.000000	-2.123798	0.000000	0.000000	0.000000	-0.574192	-0.016739	-0.026074	0.000000	0.000000	3.000000	16.000000	0.000000
2375.995954	-0.161841	0.555671	-0.042563	72.997833	-4.852294	93.850929	-2.996371	0.000000	-2.123798	0.000000	0.000000	0.000000	-0.574192	-0.016739	-0.026074	0.000000	0.000000	3.000000	16.000000	0.000000
2375.999287	-0.161841	0.555671	-0.042563	72.997833	-4.852294	93.850929	-2.996371	0.000000	-2.123798	0.000000	0.000000	0.000000	-0.574192	-0.016739	-0.026074	0.000000	0.000000	3.000000	16.000000	0.000000
2376.002621	-0.163718	0.555615	-0.042643	73.018143	-4.326302	94.255554	-3.092070	0.000000	-2.128143	0.000000	0.000000	0.000000	-0.562946	-0.016921	-0.024088	0.000000	0.000000	3.000000	16.000000	0.000000
2376.005954	-0.163718	0.555615	-0.042643	73.018143	-4.326302	94.255554	-3.092070	0.000000	-2.128143	0.000000	0.000000	0.000000	-0.562946	-0.016921	-0.024088	0.000000	0.000000	3.000000	16.000000	0.000000
2376.009287	-0.163718	0.555615	-0.042643	73.018143	-4.326302	94.255554	-3.092070	0.000000	-2.128143	0.000000	0.000000	0.000000	-0.562946	-0.016921	-0.024088	0.000000	0.000000	3.000000	16.000000	0.000000
2376.012621	-0.165518	0.555558	-0.042701	73.001709	-3.893337	94.317093	-3.185895	0.000000	-2.132158	0.000000	0.000000	0.000000	-0.539896	-0.017071	-0.017231	0.000000	0.000000	3.000000	16.000000	0.000000
2376.015954	-0.165518	0.555558	-0.042701	73.001709	-3.893337	94.317093	-3.185895	0.000000	-2.132158	0.000000	0.000000	0.000000	-0.539896	-0.017071	-0.017231	0.000000	0.000000	3.000000	16.000000	0.000000
2376.019287	-0.165518	0.555558	-0.042701	73.001709	-3.893337	94.317093	-3.185895	0.000000	-2.132158	0.000000	0.000000	0.000000	-0.539896	-0.017071	-0.017231	0.000000	0.000000	3.000000	16.000000	0.000000
2376.022621	-0.167289	0.555493	-0.042728	72.939117	-3.498305	94.215118	-3.275878	0.000000	-2.135030	0.000000	0.000000	0.000000	-0.531311	-0.019495	-0.008212	0.000000	0.000000	3.000000	16.000000	0.000000
2376.025954	-0.167289	0.555493	-0.042728	72.939117	-3.498305	94.215118	-3.275878	0.000000	-2.135030	0.000000	0.000000	0.000000	-0.531311	-0.019495	-0.008212	0.000000	0.000000	3.000000	16.000000	0.000000
2376.029287	-0.167289	0.555493	-0.042728	72.939117	-3.498305	94.215118	-3.275878	0.000000	-2.135030	0.000000	0.000000	0.000000	-0.531311	-0.019495	-0.008212	0.000000	0.000000	3.000000	16.000000	0.000000
2376.032621	-0.169049	0.555444	-0.042738	72.830498	-3.123768	94.177116	-3.364429	0.000000	-2.136399	0.000000	0.000000	0.000000	-0.528095	-0.014616	-0.002984	0.000000	0.000000	3.000000	16.000000	0.000000
2376.035954	-0.169049	0.555444	-0.042738	72.830498	-3.123768	94.177116	-3.364429	0.000000	-2.136399	0.000000	0.000000	0.000000	-0.528095	-0.014616	-0.002984	0.000000	0.000000	3.000000	16.000000	0.000000
2376.039287	-0.169049	0.555444	-0.042738	72.830498	-3.123768	94.177116	-3.364429	0.000000	-2.136399	0.000000	0.000000	0.000000	-0.528095	-0.014616	-0.002984	0.000000	0.000000	3.000000	16.000000	0.000000
2376.042621	-0.170763	0.555403	-0.042761	72.698593	-2.720279	94.400093	-3.452445	0.000000	-2.136896	0.000000	0.000000	0.000000	-0.514192	-0.012513	-0.006986	0.000000	0.000000	3.000000	16.000000	0.000000
2376.045954	-0.170763	0.555403	-0.042761	72.698593	-2.720279	94.400093	-3.452445	0.000000	-2.136896	0.000000	0.000000	0.000000	-0.514192	-0.012513	-0.006986	0.000000	0.000000	3.000000	16.000000	0.000000
2376.049287	-0.170763	0.555403	-0.042761	72.698593	-2.720279	94.400093	-3.452445	0.000000	-2.136896	0.000000	0.000000	0.000000	-0.514192	-0.012513	-0.006986	0.000000	0.000000	3.000000	16.000000	0.000000
2376.052621	-0.172513	0.555394	-0.042766	72.555321	-2.281387	94.892197	-3.538144	0.000000	-2.138060	0.000000	0.000000	0.000000	-0.524898	-0.002541	-0.001394	0.000000	0.000000	3.000000	16.000000	0.000000
2376.055954	-0.172513	0.555394	-0.042766	72.555321	-2.281387	94.892197	-3.538144	0.000000	-2.138060	0.000000	0.000000	0.000000	-0.524898	-0.002541	-0.001394	0.000000	0.000000	3.000000	16.000000	0.000000
2376.059287	-0.172513	0.555394	-0.042766	72.555321	-2.281387	94.892197	-3.538144	0.000000	-2.138060	0.000000	0.000000	0.000000	-0.524898	-0.002541	-0.001394	0.000000	0.000000	3.000000	16.000000	0.000000
2376.062621	-0.174259	0.555419	-0.042736	72.399368	-1.850846	95.574448	-3.625627	0.000000	-2.138292	0.000000	0.000000	0.000000	-0.523910	0.007432	0.009024	0.000000	0.000000	3.000000	16.000000	0.000000
2376.065954	-0.174259	0.555419	-0.042736	72.399368	-1.850846	95.574448	-3.625627	0.000000	-2.138292	0.000000	0.000000	0.000000	-0.523910	0.007432	0.009024	0.000000	0.000000	3.000000	16.000000	0.000000
2376.069287	-0.174259	0.555419	-0.042736	72.399368	-1.850846	95.574448	-3.625627	0.000000	-2.138292	0.000000	0.000000	0.000000	-0.523910	0.007432	0.009024	0.000000	0.000000	3.000000	16.000000	0.000000
2376.072621	-0.175975	0.555460	-0.042680	72.247833	-1.489418	96.084152	-3.712946	0.000000	-2.136788	0.000000	0.000000	0.000000	-0.514936	0.012390	0.016876	0.000000	0.000000	3.000000	16.000000	0.000000
2376.075954	-0.175975	0.555460	-0.042680	72.247833	-1.489418	96.084152	-3.712946	0.000000	-2.136788	0.000000	0.000000	0.000000	-0.514936	0.012390	0.016876	0.000000	0.000000	3.000000	16.000000	0.000000
2376.079287	-0.175975	0.555460	-0.042680	72.247833	-1.489418	96.084152	-3.712946	0.000000	-2.136788	0.000000	0.000000	0.000000	-0.514936	0.012390	0.016876	0.000000	0.000000	3.000000	16.000000	0.000000
2376.082621	-0.177674	0.555577	-0.042568	72.104347	-1.209854	96.243210	-3.798768	0.000000	-2.133976	0.000000	0.000000	0.000000	-0.509721	0.034861	0.033494	0.000000	0.000000	3.000000	16.000000	0.000000
2376.085954	-0.177674	0.555577	-0.042568	72.104347	-1.209854	96.243210	-3.798768	0.000000	-2.133976	0.000000	0.000000	0.000000	-0.509721	0.034861	0.033494	0.000000	0.000000	3.000000	16.000000	0.000000
2376.089287	-0.177674	0.555577	-0.042568	72.104347	-1.209854	96.243210	-3.798768	0.000000	-2.133976	0.000000	0.000000	0.000000	-0.509721	0.034861	0.033494	0.000000	0.000000	3.000000	16.000000	0.000000
2376.092621	-0.179387	0.555720	-0.042330	71.984215	-0.966099	96.242165	-3.883722	0.000000	-2.128393	0.000000	0.000000	0.000000	-0.513724	0.043041	0.071248	0.000000	0.000000	3.000000	16.000000	0.000000
2376.095954	-0.179387	0.555720	-0.042330	71.984215	-0.966099	96.242165	-3.883722	0.000000	-2.128393	0.000000	0.000000	0.000000	-0.513724	0.043041	0.071248	0.000000	0.000000	3.000000	16.000000	0.000000
2376.099287	-0.179387	0.555720	-0.042330	71.984215	-0.966099	96.242165	-3.883722	0.000000	-2.128393	0.000000	0.000000	0.000000	-0.513724	0.043041	0.071248	0.000000	0.000000	3.000000	16.000000	0.000000
2376.102621	-0.181102	0.555923	-0.041994	71.917992	-0.666325	96.312927	-3.969343	0.000000	-2.116519	0.000000	0.000000	0.000000	-0.514518	0.060956	0.100917	0.000000	0.000000	3.000000	16.000000	0.000000
2376.105954	-0.181102	0.555923	-0.041994	71.917992	-0.666325	96.312927	-3.969343	0.000000	-2.116519	0.000000	0.000000	0.000000	-0.514518	0.060956	0.100917	0.000000	0.000000	3.000000	16.000000	0.000000
2376.109287	-0.181102	0.555923	-0.041994	71.917992	-0.666325	96.312927	-3.969343	0.000000	-2.116519	0.000000	0.000000	0.000000	-0.514518	0.060956	0.100917	0.000000	0.000000	3.000000	16.000000	0.000000
2376.112621	-0.182866	0.556188	-0.041507	71.940498	-0.238002	96.651031	-4.055096	0.000000	-2.099699	0.000000	0.000000	0.000000	-0.529352	0.079338	0.145990	0.000000	0.000000	3.000000	16.000000	0.000000
2376.115954	-0.182866	0.556188	-0.041507	71.940498	-0.238002	96.651031	-4.055096	0.000000	-2.099699	0.000000	0.000000	0.000000	-0.529352	0.079338	0.145990	0.000000	0.000000	3.000000	16.000000	0.000000
2376.119287	-0.182866	0.556188	-0.041507	71.940498	-0.238002	96.651031	-4.055096	0.000000	-2.099699	0.000000	0.000000	0.000000	-0.529352	0.079338	0.145990	0.000000	0.000000	3.000000	16.000000	0.000000
2376.122621	-0.184674	0.556496	-0.040888	72.030807	0.264702	97.204903	-4.143321	0.000000	-2.075368	0.000000	0.000000	0.000000	-0.542294	0.092613	0.185799	0.000000	0.000000	3.000000	16.000000	0.000000
2376.125954	-0.184674	0.556496	-0.040888	72.030807	0.264702	97.204903	-4.143321	0.000000	-2.075368	0.000000	0.000000	0.000000	-0.542294	0.092613	0.185799	0.000000	0.000000	3.000000	16.000000	0.000000
2376.129287	-0.184674	0.556496	-0.040888	72.030807	0.264702	97.204903	-4.143321	0.000000	-2.075368	0.000000	0.000000	0.000000	-0.542294	0.092613	0.185799	0.000000	0.000000	3.000000	16.000000	0.000000
2376.132621	-0.186535	0.556842	-0.040115	72.186172	0.856476	97.841042	-4.233704	0.000000	-2.044401	0.000000	0.000000	0.000000	-0.558413	0.103570	0.231873	0.000000	0.000000	3.000000	16.000000	0.000000
2376.135954	-0.186535	0.556842	-0.040115	72.186172	0.856476	97.841042	-4.233704	0.000000	-2.044401	0.000000	0.000000	0.000000	-0.558413	0.103570	0.231873	0.000000	0.000000	3.000000	16.000000	0.000000
2376.139287	-0.186535	0.556842	-0.040115	72.186172	0.856476	97.841042	-4.233704	0.000000	-2.044401	0.000000	0.000000	0.000000	-0.558413	0.103570	0.231873	0.000000	0.000000	3.000000	16.000000	0.000000
2376.142621	-0.188400	0.557256	-0.039198	72.416298	1.546828	98.390083	-4.326772	0.000000	-2.005755	0.000000	0.000000	0.000000	-0.559332	0.124366	0.275069	0.000000	0.000000	3.000000	16.000000	0.000000
2376.145954	-0.188400	0.557256	-0.039198	72.416298	1.546828	98.390083	-4.326772	0.000000	-2.005755	0.000000	0.000000	0.000000	-0.559332	0.124366	0.275069	0.000000	0.000000	3.000000	16.000000	0.000000
2376.149287	-0.188400	0.557256	-0.039198	72.416298	1.546828	98.390083	-4.326772	0.000000	-2.005755	0.000000	0.000000	0.000000	-0.559332	0.124366	0.275069	0.000000	0.000000	3.000000	16.000000	0.000000
2376.152621	-0.190280	0.557707	-0.038111	72.706070	2.341231	98.861465	-4.419994	0.000000	-1.959911	0.000000	0.000000	0.000000	-0.563985	0.135334	0.326128	0.000000	0.000000	3.000000	16.000000	0.000000
2376.155954	-0.190280	0.557707	-0.038111	72.706070	2.341231	98.861465	-4.419994	0.000000	-1.959911	0.000000	0.000000	0.000000	-0.563985	0.135334	0.326128	0.000000	0.000000	3.000000	16.000000	0.000000
2376.159287	-0.190280	0.557707	-0.038111	72.706070	2.341231	98.861465	-4.419994	0.000000	-1.959911	0.000000	0.000000	0.000000	-0.563985	0.135334	0.326128	0.000000	0.000000	3.000000	16.000000	0.000000
2376.162621	-0.192166	0.558203	-0.036876	73.022758	3.271749	99.500565	-4.513991	0.000000	-1.905556	0.000000	0.000000	0.000000	-0.565825	0.148689	0.370602	0.000000	0.000000	3.000000	16.000000	0.000000
2376.165954	-0.192166	0.558203	-0.036876	73.022758	3.271749	99.500565	-4.513991	0.000000	-1.905556	0.000000	0.000000	0.000000	-0.565825	0.148689	0.370602	0.000000	0.000000	3.000000	16.000000	0.000000
2376.169287	-0.192166	0.558203	-0.036876	73.022758	3.271749	99.500565	-4.513991	0.000000	-1.905556	0.000000	0.000000	0.000000	-0.565825	0.148689	0.370602	0.000000	0.000000	3.000000	16.000000	0.000000
2376.172621	-0.194091	0.558726	-0.035527	73.337585	4.268968	100.389824	-4.608295	0.000000	-1.843789	0.000000	0.000000	0.000000	-0.577445	0.156890	0.404516	0.000000	0.000000	3.000000	16.000000	0.000000
2376.175954	-0.194091	0.558726	-0.035527	73.337585	4.268968	100.389824	-4.608295	0.000000	-1.843789	0.000000	0.000000	0.000000	-0.577445	0.156890	0.404516	0.000000	0.000000	3.000000	16.000000	0.000000
2376.179287	-0.194091	0.558726	-0.035527	73.337585	4.268968	100.389824	-4.608295	0.000000	-1.843789	0.000000	0.000000	0.000000	-0.577445	0.156890	0.404516	0.000000	0.000000	3.000000	16.000000	0.000000
2376.182621	-0.196002	0.559310	-0.034075	73.646561	5.327678	101.418007	-4.677656	0.000000	-1.766220	0.000000	0.000000	0.000000	-0.573451	0.175158	0.435855	0.000000	0.000000	3.000000	16.000000	0.000000
2376.185954	-0.196002	0.559310	-0.034075	73.646561	5.327678	101.418007	-4.677656	0.000000	-1.766220	0.000000	0.000000	0.000000	-0.573451	0.175158	0.435855	0.000000	0.000000	3.000000	16.000000	0.000000
2376.189287	-0.196002	0.559310	-0.034075	73.646561	5.327678	101.418007	-4.677656	0.000000	-1.766220	0.000000	0.000000	0.000000	-0.573451	0.175158	0.435855	0.000000	0.000000	3.000000	16.000000	0.000000
2376.192621	-0.197860	0.559955	-0.032499	73.945450	6.447200	102.349678	-4.711996	0.000000	-1.672452	0.000000	0.000000	0.000000	-0.557262	0.193589	0.472786	0.000000	0.000000	3.000000	16.000000	0.000000
2376.195954	-0.197860	0.559955	-0.032499	73.945450	6.447200	102.349678	-4.711996	0.000000	-1.672452	0.000000	0.000000	0.000000	-0.557262	0.193589	0.472786	0.000000	0.000000	3.000000	16.000000	0.000000
2376.199287	-0.197860	0.559955	-0.032499	73.945450	6.447200	102.349678	-4.711996	0.000000	-1.672452	0.000000	0.000000	0.000000	-0.557262	0.193589	0.472786	0.000000	0.000000	3.000000	16.000000	0.000000
2376.202621	-0.199635	0.560645	-0.030806	74.246536	7.672770	103.165932	-4.745179	0.000000	-1.575842	0.000000	0.000000	0.000000	-0.532436	0.206932	0.507802	0.000000	0.000000	3.000000	16.000000	0.000000
2376.205954	-0.199635	0.560645	-0.030806	74.246536	7.672770	103.165932	-4.745179	0.000000	-1.575842	0.000000	0.000000	0.000000	-0.532436	0.206932	0.507802	0.000000	0.000000	3.000000	16.000000	0.000000
2376.209287	-0.199635	0.560645	-0.030806	74.246536	7.672770	103.165932	-4.745179	0.000000	-1.575842	0.000000	0.000000	0.000000	-0.532436	0.206932	0.507802	0.000000	0.000000	3.000000	16.000000	0.000000
2376.212621	-0.201169	0.561316	-0.029171	74.519485	8.882709	103.985703	-4.776881	0.000000	-1.476959	0.000000	0.000000	0.000000	-0.460249	0.201498	0.490624	0.000000	0.000000	3.000000	16.000000	0.000000
2376.215954	-0.201169	0.561316	-0.029171	74.519485	8.882709	103.985703	-4.776881	0.000000	-1.476959	0.000000	0.000000	0.000000	-0.460249	0.201498	0.490624	0.000000	0.000000	3.000000	16.000000	0.000000
2376.219287	-0.201169	0.561316	-0.029171	74.519485	8.882709	103.985703	-4.776881	0.000000	-1.476959	0.000000	0.000000	0.000000	-0.460249	0.201498	0.490624	0.000000	0.000000	3.000000	16.000000	0.000000
2376.222621	-0.202887	0.562185	-0.027053	74.858475	10.516975	105.344109	-4.804280	0.000000	-1.385243	0.000000	0.000000	0.000000	-0.515529	0.260662	0.635132	0.000000	0.000000	3.000000	16.000000	0.000000
2376.225954	-0.202887	0.562185	-0.027053	74.858475	10.516975	105.344109	-4.804280	0.000000	-1.385243	0.000000	0.000000	0.000000	-0.515529	0.260662	0.635132	0.000000	0.000000	3.000000	16.000000	0.000000
2376.229287	-0.202887	0.562185	-0.027053	74.858475	10.516975	105.344109	-4.804280	0.000000	-1.385243	0.000000	0.000000	0.000000	-0.515529	0.260662	0.635132	0.000000	0.000000	3.000000	16.000000	0.000000
2376.232621	-0.204346	0.563002	-0.025024	75.165749	12.144593	106.854866	-4.835629	0.000000	-1.271492	0.000000	0.000000	0.000000	-0.437695	0.244963	0.608801	0.000000	0.000000	3.000000	16.000000	0.000000
2376.235954	-0.204346	0.563002	-0.025024	75.165749	12.144593	106.854866	-4.835629	0.000000	-1.271492	0.000000	0.000000	0.000000	-0.437695	0.244963	0.608801	0.000000	0.000000	3.000000	16.000000	0.000000
2376.239287	-0.204346	0.563002	-0.025024	75.165749	12.144593	106.854866	-4.835629	0.000000	-1.271492	0.000000	0.000000	0.000000	-0.437695	0.244963	0.608801	0.000000	0.000000	3.000000	16.000000	0.000000
2376.242621	-0.205659	0.563829	-0.022887	75.459084	13.839755	108.460091	-4.862137	0.000000	-1.166027	0.000000	0.000000	0.000000	-0.393932	0.248150	0.641024	0.000000	0.000000	3.000000	16.000000	0.000000
2376.245954	-0.205659	0.563829	-0.022887	75.459084	13.839755	108.460091	-4.862137	0.000000	-1.166027	0.000000	0.000000	0.000000	-0.393932	0.248150	0.641024	0.000000	0.000000	3.000000	16.000000	0.000000
2376.249287	-0.205659	0.563829	-0.022887	75.459084	13.839755	108.460091	-4.862137	0.000000	-1.166027	0.000000	0.000000	0.000000	-0.393932	0.248150	0.641024	0.000000	0.000000	3.000000	16.000000	0.000000
2376.252621	-0.206809	0.564631	-0.020674	75.720337	15.502805	109.970490	-4.886669	0.000000	-1.058523	0.000000	0.000000	0.000000	-0.344902	0.240703	0.664078	0.000000	0.000000	3.000000	16.000000	0.000000
2376.255954	-0.206809	0.564631	-0.020674	75.720337	15.502805	109.970490	-4.886669	0.000000	-1.058523	0.000000	0.000000	0.000000	-0.344902	0.240703	0.664078	0.000000	0.000000	3.000000	16.000000	0.000000
2376.259287	-0.206809	0.564631	-0.020674	75.720337	15.502805	109.970490	-4.886669	0.000000	-1.058523	0.000000	0.000000	0.000000	-0.344902	0.240703	0.664078	0.000000	0.000000	3.000000	16.000000	0.000000
2376.262621	-0.207822	0.565444	-0.018428	75.957123	17.073524	111.301888	-4.908890	0.000000	-0.950155	0.000000	0.000000	0.000000	-0.303865	0.243678	0.673682	0.000000	0.000000	3.000000	16.000000	0.000000
2376.265954	-0.207822	0.565444	-0.018428	75.957123	17.073524	111.301888	-4.908890	0.000000	-0.950155	0.000000	0.000000	0.000000	-0.303865	0.243678	0.673682	0.000000	0.000000	3.000000	16.000000	0.000000
2376.269287	-0.207822	0.565444	-0.018428	75.957123	17.073524	111.301888	-4.908890	0.000000	-0.950155	0.000000	0.000000	0.000000	-0.303865	0.243678	0.673682	0.000000	0.000000	3.000000	16.000000	0.000000
2376.272621	-0.208748	0.566257	-0.016148	76.185524	18.405819	112.293373	-4.928534	0.000000	-0.842349	0.000000	0.000000	0.000000	-0.277819	0.244088	0.683955	0.000000	0.000000	3.000000	16.000000	0.000000
2376.275954	-0.208748	0.566257	-0.016148	76.185524	18.405819	112.293373	-4.928534	0.000000	-0.842349	0.000000	0.000000	0.000000	-0.277819	0.244088	0.683955	0.000000	0.000000	3.000000	16.000000	0.000000
2376.279287	-0.208748	0.566257	-0.016148	76.185524	18.405819	112.293373	-4.928534	0.000000	-0.842349	0.000000	0.000000	0.000000	-0.277819	0.244088	0.683955	0.000000	0.000000	3.000000	16.000000	0.000000
2376.282621	-0.209552	0.567108	-0.013850	76.413742	19.502878	112.986061	-4.945770	0.000000	-0.734411	0.000000	0.000000	0.000000	-0.241306	0.255201	0.689397	0.000000	0.000000	3.000000	16.000000	0.000000
2376.285954	-0.209552	0.567108	-0.013850	76.413742	19.502878	112.986061	-4.945770	0.000000	-0.734411	0.000000	0.000000	0.000000	-0.241306	0.255201	0.689397	0.000000	0.000000	3.000000	16.000000	0.000000
2376.289287	-0.209552	0.567108	-0.013850	76.413742	19.502878	112.986061	-4.945770	0.000000	-0.734411	0.000000	0.000000	0.000000	-0.241306	0.255201	0.689397	0.000000	0.000000	3.000000	16.000000	0.000000
2376.292621	-0.210256	0.567951	-0.011486	76.631233	20.352083	113.480019	-4.960514	0.000000	-0.627139	0.000000	0.000000	0.000000	-0.211043	0.253013	0.709285	0.000000	0.000000	3.000000	16.000000	0.000000
2376.295954	-0.210256	0.567951	-0.011486	76.631233	20.352083	113.480019	-4.960514	0.000000	-0.627139	0.000000	0.000000	0.000000	-0.211043	0.253013	0.709285	0.000000	0.000000	3.000000	16.000000	0.000000
2376.299287	-0.210256	0.567951	-0.011486	76.631233	20.352083	113.480019	-4.960514	0.000000	-0.627139	0.000000	0.000000	0.000000	-0.211043	0.253013	0.709285	0.000000	0.000000	3.000000	16.000000	0.000000
2376.302621	-0.210775	0.568778	-0.009062	76.843109	21.005903	113.815613	-4.973087	0.000000	-0.518076	0.000000	0.000000	0.000000	-0.155940	0.248081	0.727302	0.000000	0.000000	3.000000	16.000000	0.000000
2376.305954	-0.210775	0.568778	-0.009062	76.843109	21.005903	113.815613	-4.973087	0.000000	-0.518076	0.000000	0.000000	0.000000	-0.155940	0.248081	0.727302	0.000000	0.000000	3.000000	16.000000	0.000000
2376.309287	-0.210775	0.568778	-0.009062	76.843109	21.005903	113.815613	-4.973087	0.000000	-0.518076	0.000000	0.000000	0.000000	-0.155940	0.248081	0.727302	0.000000	0.000000	3.000000	16.000000	0.000000
2376.312621	-0.211116	0.569606	-0.006561	77.056015	21.473045	113.914764	-4.983354	0.000000	-0.407648	0.000000	0.000000	0.000000	-0.102238	0.248487	0.750193	0.000000	0.000000	3.000000	16.000000	0.000000
2376.315954	-0.211116	0.569606	-0.006561	77.056015	21.473045	113.914764	-4.983354	0.000000	-0.407648	0.000000	0.000000	0.000000	-0.102238	0.248487	0.750193	0.000000	0.000000	3.000000	16.000000	0.000000
2376.319287	-0.211116	0.569606	-0.006561	77.056015	21.473045	113.914764	-4.983354	0.000000	-0.407648	0.000000	0.000000	0.000000	-0.102238	0.248487	0.750193	0.000000	0.000000	3.000000	16.000000	0.000000
2376.322621	-0.211246	0.570418	-0.003989	77.274155	21.708132	113.737129	-4.991307	0.000000	-0.294718	0.000000	0.000000	0.000000	-0.039053	0.243464	0.771548	0.000000	0.000000	3.000000	16.000000	0.000000
2376.325954	-0.211246	0.570418	-0.003989	77.274155	21.708132	113.737129	-4.991307	0.000000	-0.294718	0.000000	0.000000	0.000000	-0.039053	0.243464	0.771548	0.000000	0.000000	3.000000	16.000000	0.000000
2376.329287	-0.211246	0.570418	-0.003989	77.274155	21.708132	113.737129	-4.991307	0.000000	-0.294718	0.000000	0.000000	0.000000	-0.039053	0.243464	0.771548	0.000000	0.000000	3.000000	16.000000	0.000000
2376.332621	-0.211206	0.571213	-0.001366	77.509933	21.682228	113.234795	-4.996789	0.000000	-0.179180	0.000000	0.000000	0.000000	0.012071	0.238357	0.786962	0.000000	0.000000	3.000000	16.000000	0.000000
2376.335954	-0.211206	0.571213	-0.001366	77.509933	21.682228	113.234795	-4.996789	0.000000	-0.179180	0.000000	0.000000	0.000000	0.012071	0.238357	0.786962	0.000000	0.000000	3.000000	16.000000	0.000000
2376.339287	-0.211206	0.571213	-0.001366	77.509933	21.682228	113.234795	-4.996789	0.000000	-0.179180	0.000000	0.000000	0.000000	0.012071	0.238357	0.786962	0.000000	0.000000	3.000000	16.000000	0.000000
2376.342621	-0.211023	0.571953	0.001258	77.768196	21.358559	112.367752	-4.999623	0.000000	-0.061412	0.000000	0.000000	0.000000	0.055116	0.222178	0.787139	0.000000	0.000000	3.000000	16.000000	0.000000
2376.345954	-0.211023	0.571953	0.001258	77.768196	21.358559	112.367752	-4.999623	0.000000	-0.061412	0.000000	0.000000	0.000000	0.055116	0.222178	0.787139	0.000000	0.000000	3.000000	16.000000	0.000000
2376.349287	-0.211023	0.571953	0.001258	77.768196	21.358559	112.367752	-4.999623	0.000000	-0.061412	0.000000	0.000000	0.000000	0.055116	0.222178	0.787139	0.000000	0.000000	3.000000	16.000000	0.000000
2376.352621	-0.210708	0.572676	0.003913	78.042427	20.709833	111.120209	-4.999680	0.000000	0.056644	0.000000	0.000000	0.000000	0.094319	0.216872	0.796576	0.000000	0.000000	3.000000	16.000000	0.000000
2376.355954	-0.210708	0.572676	0.003913	78.042427	20.709833	111.120209	-4.999680	0.000000	0.056644	0.000000	0.000000	0.000000	0.094319	0.216872	0.796576	0.000000	0.000000	3.000000	16.000000	0.000000
2376.359287	-0.210708	0.572676	0.003913	78.042427	20.709833	111.120209	-4.999680	0.000000	0.056644	0.000000	0.000000	0.000000	0.094319	0.216872	0.796576	0.000000	0.000000	3.000000	16.000000	0.000000
2376.362621	-0.210202	0.573317	0.006527	78.329773	19.796778	109.553719	-4.996880	0.000000	0.176619	0.000000	0.000000	0.000000	0.151830	0.192158	0.784241	0.000000	0.000000	3.000000	16.000000	0.000000
2376.365954	-0.210202	0.573317	0.006527	78.329773	19.796778	109.553719	-4.996880	0.000000	0.176619	0.000000	0.000000	0.000000	0.151830	0.192158	0.784241	0.000000	0.000000	3.000000	16.000000	0.000000
2376.369287	-0.210202	0.573317	0.006527	78.329773	19.796778	109.553719	-4.996880	0.000000	0.176619	0.000000	0.000000	0.000000	0.151830	0.192158	0.784241	0.000000	0.000000	3.000000	16.000000	0.000000
2376.372621	-0.209485	0.573920	0.009120	78.592224	18.663006	107.758392	-4.991253	0.000000	0.295630	0.000000	0.000000	0.000000	0.214979	0.181169	0.777719	0.000000	0.000000	3.000000	16.000000	0.000000
2376.375954	-0.209485	0.573920	0.009120	78.592224	18.663006	107.758392	-4.991253	0.000000	0.295630	0.000000	0.000000	0.000000	0.214979	0.181169	0.777719	0.000000	0.000000	3.000000	16.000000	0.000000
2376.379287	-0.209485	0.573920	0.009120	78.592224	18.663006	107.758392	-4.991253	0.000000	0.295630	0.000000	0.000000	0.000000	0.214979	0.181169	0.777719	0.000000	0.000000	3.000000	16.000000	0.000000
2376.382621	-0.208678	0.574478	0.011661	78.812904	17.351913	105.795967	-4.982745	0.000000	0.415039	0.000000	0.000000	0.000000	0.242340	0.167316	0.762493	0.000000	0.000000	3.000000	16.000000	0.000000
2376.385954	-0.208678	0.574478	0.011661	78.812904	17.351913	105.795967	-4.982745	0.000000	0.415039	0.000000	0.000000	0.000000	0.242340	0.167316	0.762493	0.000000	0.000000	3.000000	16.000000	0.000000
2376.389287	-0.208678	0.574478	0.011661	78.812904	17.351913	105.795967	-4.982745	0.000000	0.415039	0.000000	0.000000	0.000000	0.242340	0.167316	0.762493	0.000000	0.000000	3.000000	16.000000	0.000000
2376.392621	-0.207754	0.575018	0.014156	78.981949	15.868299	103.685806	-4.971462	0.000000	0.533445	0.000000	0.000000	0.000000	0.277128	0.161810	0.748420	0.000000	0.000000	3.000000	16.000000	0.000000
2376.395954	-0.207754	0.575018	0.014156	78.981949	15.868299	103.685806	-4.971462	0.000000	0.533445	0.000000	0.000000	0.000000	0.277128	0.161810	0.748420	0.000000	0.000000	3.000000	16.000000	0.000000
2376.399287	-0.207754	0.575018	0.014156	78.981949	15.868299	103.685806	-4.971462	0.000000	0.533445	0.000000	0.000000	0.000000	0.277128	0.161810	0.748420	0.000000	0.000000	3.000000	16.000000	0.000000
2376.402621	-0.206727	0.575521	0.016511	79.126358	14.257574	101.448586	-4.957403	0.000000	0.651271	0.000000	0.000000	0.000000	0.307962	0.150917	0.706513	0.000000	0.000000	3.000000	16.000000	0.000000
2376.405954	-0.206727	0.575521	0.016511	79.126358	14.257574	101.448586	-4.957403	0.000000	0.651271	0.000000	0.000000	0.000000	0.307962	0.150917	0.706513	0.000000	0.000000	3.000000	16.000000	0.000000
2376.409287	-0.206727	0.575521	0.016511	79.126358	14.257574	101.448586	-4.957403	0.000000	0.651271	0.000000	0.000000	0.000000	0.307962	0.150917	0.706513	0.000000	0.000000	3.000000	16.000000	0.000000
2376.412621	-0.205579	0.575987	0.018803	79.263657	12.659965	99.224838	-4.941221	0.000000	0.764421	0.000000	0.000000	0.000000	0.344412	0.139817	0.687667	0.000000	0.000000	3.000000	16.000000	0.000000
2376.415954	-0.205579	0.575987	0.018803	79.263657	12.659965	99.224838	-4.941221	0.000000	0.764421	0.000000	0.000000	0.000000	0.344412	0.139817	0.687667	0.000000	0.000000	3.000000	16.000000	0.000000
2376.419287	-0.205579	0.575987	0.018803	79.263657	12.659965	99.224838	-4.941221	0.000000	0.764421	0.000000	0.000000	0.000000	0.344412	0.139817	0.687667	0.000000	0.000000	3.000000	16.000000	0.000000
2376.422621	-0.204427	0.576380	0.020742	79.378365	11.256494	97.265549	-4.922542	0.000000	0.876685	0.000000	0.000000	0.000000	0.345537	0.118069	0.581566	0.000000	0.000000	3.000000	16.000000	0.000000
2376.425954	-0.204427	0.576380	0.020742	79.378365	11.256494	97.265549	-4.922542	0.000000	0.876685	0.000000	0.000000	0.000000	0.345537	0.118069	0.581566	0.000000	0.000000	3.000000	16.000000	0.000000
2376.429287	-0.204427	0.576380	0.020742	79.378365	11.256494	97.265549	-4.922542	0.000000	0.876685	0.000000	0.000000	0.000000	0.345537	0.118069	0.581566	0.000000	0.000000	3.000000	16.000000	0.000000
2376.432621	-0.202793	0.576792	0.022961	79.508812	9.640966	94.982605	-4.904197	0.000000	0.974091	0.000000	0.000000	0.000000	0.490248	0.123485	0.665804	0.000000	0.000000	3.000000	16.000000	0.000000
2376.435954	-0.202793	0.576792	0.022961	79.508812	9.640966	94.982605	-4.904197	0.000000	0.974091	0.000000	0.000000	0.000000	0.490248	0.123485	0.665804	0.000000	0.000000	3.000000	16.000000	0.000000
2376.439287	-0.202793	0.576792	0.022961	79.508812	9.640966	94.982605	-4.904197	0.000000	0.974091	0.000000	0.000000	0.000000	0.490248	0.123485	0.665804	0.000000	0.000000	3.000000	16.000000	0.000000
2376.442621	-0.201068	0.577103	0.024802	79.626732	8.189043	92.909012	-4.879744	0.000000	1.089998	0.000000	0.000000	0.000000	0.517583	0.093398	0.552273	0.000000	0.000000	3.000000	16.000000	0.000000
2376.445954	-0.201068	0.577103	0.024802	79.626732	8.189043	92.909012	-4.879744	0.000000	1.089998	0.000000	0.000000	0.000000	0.517583	0.093398	0.552273	0.000000	0.000000	3.000000	16.000000	0.000000
2376.449287	-0.201068	0.577103	0.024802	79.626732	8.189043	92.909012	-4.879744	0.000000	1.089998	0.000000	0.000000	0.000000	0.517583	0.093398	0.552273	0.000000	0.000000	3.000000	16.000000	0.000000
2376.452621	-0.199184	0.577398	0.026476	79.764420	6.630941	90.697075	-4.855923	0.000000	1.191642	0.000000	0.000000	0.000000	0.565349	0.088407	0.502207	0.000000	0.000000	3.000000	16.000000	0.000000
2376.455954	-0.199184	0.577398	0.026476	79.764420	6.630941	90.697075	-4.855923	0.000000	1.191642	0.000000	0.000000	0.000000	0.565349	0.088407	0.502207	0.000000	0.000000	3.000000	16.000000	0.000000
2376.459287	-0.199184	0.577398	0.026476	79.764420	6.630941	90.697075	-4.855923	0.000000	1.191642	0.000000	0.000000	0.000000	0.565349	0.088407	0.502207	0.000000	0.000000	3.000000	16.000000	0.000000
2376.462621	-0.197182	0.577656	0.028015	79.934013	4.754322	88.089897	-4.830845	0.000000	1.289547	0.000000	0.000000	0.000000	0.600381	0.077583	0.461660	0.000000	0.000000	3.000000	16.000000	0.000000
2376.465954	-0.197182	0.577656	0.028015	79.934013	4.754322	88.089897	-4.830845	0.000000	1.289547	0.000000	0.000000	0.000000	0.600381	0.077583	0.461660	0.000000	0.000000	3.000000	16.000000	0.000000
2376.469287	-0.197182	0.577656	0.028015	79.934013	4.754322	88.089897	-4.830845	0.000000	1.289547	0.000000	0.000000	0.000000	0.600381	0.077583	0.461660	0.000000	0.000000	3.000000	16.000000	0.000000
2376.472621	-0.195083	0.577860	0.029393	80.130165	2.528793	85.061607	-4.804360	0.000000	1.384964	0.000000	0.000000	0.000000	0.629787	0.061098	0.413428	0.000000	0.000000	3.000000	16.000000	0.000000
2376.475954	-0.195083	0.577860	0.029393	80.130165	2.528793	85.061607	-4.804360	0.000000	1.384964	0.000000	0.000000	0.000000	0.629787	0.061098	0.413428	0.000000	0.000000	3.000000	16.000000	0.000000
2376.479287	-0.195083	0.577860	0.029393	80.130165	2.528793	85.061607	-4.804360	0.000000	1.384964	0.000000	0.000000	0.000000	0.629787	0.061098	0.413428	0.000000	0.000000	3.000000	16.000000	0.000000
2376.482621	-0.192882	0.577990	0.030594	80.338852	-0.037708	81.649490	-4.754150	0.000000	1.469652	0.000000	0.000000	0.000000	0.660324	0.038925	0.360334	0.000000	0.000000	3.000000	16.000000	0.000000
2376.485954	-0.192882	0.577990	0.030594	80.338852	-0.037708	81.649490	-4.754150	0.000000	1.469652	0.000000	0.000000	0.000000	0.660324	0.038925	0.360334	0.000000	0.000000	3.000000	16.000000	0.000000
2376.489287	-0.192882	0.577990	0.030594	80.338852	-0.037708	81.649490	-4.754150	0.000000	1.469652	0.000000	0.000000	0.000000	0.660324	0.038925	0.360334	0.000000	0.000000	3.000000	16.000000	0.000000
2376.492621	-0.190625	0.578074	0.031660	80.537308	-2.768969	78.073547	-4.644096	0.000000	1.529708	0.000000	0.000000	0.000000	0.677092	0.025138	0.319754	0.000000	0.000000	3.000000	16.000000	0.000000
2376.495954	-0.190625	0.578074	0.031660	80.537308	-2.768969	78.073547	-4.644096	0.000000	1.529708	0.000000	0.000000	0.000000	0.677092	0.025138	0.319754	0.000000	0.000000	3.000000	16.000000	0.000000
2376.499287	-0.190625	0.578074	0.031660	80.537308	-2.768969	78.073547	-4.644096	0.000000	1.529708	0.000000	0.000000	0.000000	0.677092	0.025138	0.319754	0.000000	0.000000	3.000000	16.000000	0.000000
2376.502621	-0.188262	0.578093	0.032525	80.712997	-5.497212	74.502480	-4.531248	0.000000	1.583000	0.000000	0.000000	0.000000	0.708741	0.005874	0.259627	0.000000	0.000000	3.000000	16.000000	0.000000
2376.505954	-0.188262	0.578093	0.032525	80.712997	-5.497212	74.502480	-4.531248	0.000000	1.583000	0.000000	0.000000	0.000000	0.708741	0.005874	0.259627	0.000000	0.000000	3.000000	16.000000	0.000000
2376.509287	-0.188262	0.578093	0.032525	80.712997	-5.497212	74.502480	-4.531248	0.000000	1.583000	0.000000	0.000000	0.000000	0.708741	0.005874	0.259627	0.000000	0.000000	3.000000	16.000000	0.000000
2376.512621	-0.188262	0.578093	0.032525	80.859314	-8.139383	71.087318	-4.413124	0.000000	1.626272	0.000000	0.000000	0.000000	0.708741	0.005874	0.259627	0.000000	0.000000	3.000000	16.000000	0.000000
2376.515954	-0.185869	0.578095	0.033239	80.859314	-8.139383	71.087318	-4.413124	0.000000	1.626272	0.000000	0.000000	0.000000	0.717919	0.000651	0.213992	0.000000	0.000000	3.000000	16.000000	0.000000
2376.519287	-0.185869	0.578095	0.033239	80.859314	-8.139383	71.087318	-4.413124	0.000000	1.626272	0.000000	0.000000	0.000000	0.717919	0.000651	0.213992	0.000000	0.000000	3.000000	16.000000	0.000000
2376.522621	-0.183438	0.578089	0.033845	80.970390	-10.571913	68.150116	-4.293470	0.000000	1.661937	0.000000	0.000000	0.000000	0.729363	-0.001879	0.181898	0.000000	0.000000	3.000000	16.000000	0.000000
2376.525954	-0.183438	0.578089	0.033845	80.970390	-10.571913	68.150116	-4.293470	0.000000	1.661937	0.000000	0.000000	0.000000	0.729363	-0.001879	0.181898	0.000000	0.000000	3.000000	16.000000	0.000000
2376.529287	-0.183438	0.578089	0.033845	80.970390	-10.571913	68.150116	-4.293470	0.000000	1.661937	0.000000	0.000000	0.000000	0.729363	-0.001879	0.181898	0.000000	0.000000	3.000000	16.000000	0.000000
2376.532621	-0.183438	0.578089	0.033845	81.051872	-12.638347	65.964783	-4.171910	0.000000	1.692253	0.000000	0.000000	0.000000	0.729363	-0.001879	0.181898	0.000000	0.000000	3.000000	16.000000	0.000000
2376.535954	-0.181009	0.578055	0.034378	81.051872	-12.638347	65.964783	-4.171910	0.000000	1.692253	0.000000	0.000000	0.000000	0.728612	-0.010274	0.159996	0.000000	0.000000	3.000000	16.000000	0.000000
2376.539287	-0.181009	0.578055	0.034378	81.051872	-12.638347	65.964783	-4.171910	0.000000	1.692253	0.000000	0.000000	0.000000	0.728612	-0.010274	0.159996	0.000000	0.000000	3.000000	16.000000	0.000000
2376.542621	-0.178543	0.578012	0.034871	81.099556	-14.312490	64.314377	-4.050474	0.000000	1.718919	0.000000	0.000000	0.000000	0.739955	-0.013011	0.147810	0.000000	0.000000	3.000000	16.000000	0.000000
2376.545954	-0.178543	0.578012	0.034871	81.099556	-14.312490	64.314377	-4.050474	0.000000	1.718919	0.000000	0.000000	0.000000	0.739955	-0.013011	0.147810	0.000000	0.000000	3.000000	16.000000	0.000000
2376.549287	-0.178543	0.578012	0.034871	81.099556	-14.312490	64.314377	-4.050474	0.000000	1.718919	0.000000	0.000000	0.000000	0.739955	-0.013011	0.147810	0.000000	0.000000	3.000000	16.000000	0.000000
2376.552621	-0.176109	0.577959	0.035298	81.129784	-15.689904	62.842346	-3.927149	0.000000	1.743554	0.000000	0.000000	0.000000	0.730097	-0.015777	0.127927	0.000000	0.000000	3.000000	16.000000	0.000000
2376.555954	-0.176109	0.577959	0.035298	81.129784	-15.689904	62.842346	-3.927149	0.000000	1.743554	0.000000	0.000000	0.000000	0.730097	-0.015777	0.127927	0.000000	0.000000	3.000000	16.000000	0.000000
2376.559287	-0.176109	0.577959	0.035298	81.129784	-15.689904	62.842346	-3.927149	0.000000	1.743554	0.000000	0.000000	0.000000	0.730097	-0.015777	0.127927	0.000000	0.000000	3.000000	16.000000	0.000000
2376.562621	-0.173722	0.577859	0.035619	81.177307	-16.820496	61.657417	-3.805466	0.000000	1.764875	0.000000	0.000000	0.000000	0.716290	-0.029852	0.096422	0.000000	0.000000	3.000000	16.000000	0.000000
2376.565954	-0.173722	0.577859	0.035619	81.177307	-16.820496	61.657417	-3.805466	0.000000	1.764875	0.000000	0.000000	0.000000	0.716290	-0.029852	0.096422	0.000000	0.000000	3.000000	16.000000	0.000000
2376.569287	-0.173722	0.577859	0.035619	81.177307	-16.820496	61.657417	-3.805466	0.000000	1.764875	0.000000	0.000000	0.000000	0.716290	-0.029852	0.096422	0.000000	0.000000	3.000000	16.000000	0.000000
2376.572621	-0.171366	0.577733	0.035792	81.229042	-17.837519	60.931095	-3.686084	0.000000	1.780946	0.000000	0.000000	0.000000	0.706702	-0.038075	0.052048	0.000000	0.000000	3.000000	16.000000	0.000000
2376.575954	-0.171366	0.577733	0.035792	81.229042	-17.837519	60.931095	-3.686084	0.000000	1.780946	0.000000	0.000000	0.000000	0.706702	-0.038075	0.052048	0.000000	0.000000	3.000000	16.000000	0.000000
2376.579287	-0.171366	0.577733	0.035792	81.229042	-17.837519	60.931095	-3.686084	0.000000	1.780946	0.000000	0.000000	0.000000	0.706702	-0.038075	0.052048	0.000000	0.000000	3.000000	16.000000	0.000000
2376.582621	-0.171366	0.577733	0.035792	81.281921	-18.750658	60.934761	-3.568300	0.000000	1.789620	0.000000	0.000000	0.000000	0.706702	-0.038075	0.052048	0.000000	0.000000	3.000000	16.000000	0.000000
2376.585954	-0.168997	0.577625	0.035911	81.281921	-18.750658	60.934761	-3.568300	0.000000	1.789620	0.000000	0.000000	0.000000	0.710672	-0.032287	0.035525	0.000000	0.000000	3.000000	16.000000	0.000000
2376.589287	-0.168997	0.577625	0.035911	81.281921	-18.750658	60.934761	-3.568300	0.000000	1.789620	0.000000	0.000000	0.000000	0.710672	-0.032287	0.035525	0.000000	0.000000	3.000000	16.000000	0.000000
2376.592621	-0.166457	0.577509	0.035968	81.330566	-19.663748	61.459183	-3.449855	0.000000	1.795541	0.000000	0.000000	0.000000	0.761973	-0.034930	0.017257	0.000000	0.000000	3.000000	16.000000	0.000000
2376.595954	-0.166457	0.577509	0.035968	81.330566	-19.663748	61.459183	-3.449855	0.000000	1.795541	0.000000	0.000000	0.000000	0.761973	-0.034930	0.017257	0.000000	0.000000	3.000000	16.000000	0.000000
2376.599287	-0.166457	0.577509	0.035968	81.330566	-19.663748	61.459183	-3.449855	0.000000	1.795541	0.000000	0.000000	0.000000	0.761973	-0.034930	0.017257	0.000000	0.000000	3.000000	16.000000	0.000000
2376.602621	-0.163672	0.577364	0.035970	81.385231	-20.876482	61.496204	-3.322860	0.000000	1.798417	0.000000	0.000000	0.000000	0.835512	-0.043275	0.000451	0.000000	0.000000	3.000000	16.000000	0.000000
[truncated: 21,175 more rows]
