# Supplementary material for: Haptic Guidance Needs to Be Intuitive Not Just Informative to Improve Human Motor Accuracy
Source: PLoS One. 2016 Mar 16;11(3):e0150912. doi: 10.1371/journal.pone.0150912 (PMC4794196; doi:10.1371/journal.pone.0150912)
Supplement: S2 Data — (ZIP) [file pone.0150912.s002.zip › Subject1/exp2_0017.txt]

Time	PosX	PosY	PosZ	RotX	RotY	RotZ	ForceX	ForceY	ForceZ	MomentX	MomentY	MomentZ	VelocityX	VelocityY	VelocityZ	CalibratedWeight	ButtonDown	Condition	Trial	Visual
2453.145954	0.002159	0.559700	0.247502	88.306038	-104.379662	1.990470	0.000000	0.000000	0.000000	0.000000	0.000000	0.000000	0.020174	-0.042130	0.034577	0.000000	1.000000	3.000000	17.000000	0.000000
2453.149287	0.001826	0.559733	0.248005	88.315071	-103.165436	3.227056	-1.838144	0.000000	4.649863	0.000000	0.000000	0.000000	-0.099966	0.010069	0.150731	0.000000	1.000000	3.000000	17.000000	0.000000
2453.152621	0.001826	0.559733	0.248005	88.315071	-103.165436	3.227056	-1.838144	0.000000	4.649863	0.000000	0.000000	0.000000	-0.099966	0.010069	0.150731	0.000000	1.000000	3.000000	17.000000	0.000000
2453.155954	0.001826	0.559733	0.248005	88.315071	-103.165436	3.227056	-1.838144	0.000000	4.649863	0.000000	0.000000	0.000000	-0.099966	0.010069	0.150731	0.000000	1.000000	3.000000	17.000000	0.000000
2453.159287	0.001826	0.559733	0.248005	88.324501	-101.756248	4.685795	-1.840326	0.000000	4.649000	0.000000	0.000000	0.000000	-0.099966	0.010069	0.150731	0.000000	1.000000	3.000000	17.000000	0.000000
2453.162621	0.001091	0.559716	0.248562	88.324501	-101.756248	4.685795	-1.840326	0.000000	4.649000	0.000000	0.000000	0.000000	-0.220682	-0.005290	0.167189	0.000000	1.000000	3.000000	17.000000	0.000000
2453.165954	0.001091	0.559716	0.248562	88.324501	-101.756248	4.685795	-1.840326	0.000000	4.649000	0.000000	0.000000	0.000000	-0.220682	-0.005290	0.167189	0.000000	1.000000	3.000000	17.000000	0.000000
2453.169287	0.000757	0.559683	0.249420	88.338341	-99.256538	7.221984	-1.840326	0.000000	4.649000	0.000000	0.000000	0.000000	-0.100231	-0.009940	0.257242	0.000000	1.000000	3.000000	17.000000	0.000000
2453.172621	0.000757	0.559683	0.249420	88.338341	-99.256538	7.221984	-1.840326	0.000000	4.649000	0.000000	0.000000	0.000000	-0.100231	-0.009940	0.257242	0.000000	1.000000	3.000000	17.000000	0.000000
2453.175954	0.000757	0.559683	0.249420	88.338341	-99.256538	7.221984	-1.840326	0.000000	4.649000	0.000000	0.000000	0.000000	-0.100231	-0.009940	0.257242	0.000000	1.000000	3.000000	17.000000	0.000000
2453.179287	0.000422	0.559582	0.250631	88.367691	-95.919456	10.602479	-1.848530	0.000000	4.645744	0.000000	0.000000	0.000000	-0.100412	-0.030210	0.363474	0.000000	1.000000	3.000000	17.000000	0.000000
2453.182621	0.000422	0.559582	0.250631	88.367691	-95.919456	10.602479	-1.848530	0.000000	4.645744	0.000000	0.000000	0.000000	-0.100412	-0.030210	0.363474	0.000000	1.000000	3.000000	17.000000	0.000000
2453.185954	0.000422	0.559582	0.250631	88.367691	-95.919456	10.602479	-1.848530	0.000000	4.645744	0.000000	0.000000	0.000000	-0.100412	-0.030210	0.363474	0.000000	1.000000	3.000000	17.000000	0.000000
2453.189287	-0.000486	0.559697	0.252247	88.458199	-90.992737	15.644178	-1.846171	0.000000	4.646682	0.000000	0.000000	0.000000	-0.272495	0.034507	0.484748	0.000000	1.000000	3.000000	17.000000	0.000000
2453.192621	-0.000486	0.559697	0.252247	88.458199	-90.992737	15.644178	-1.846171	0.000000	4.646682	0.000000	0.000000	0.000000	-0.272495	0.034507	0.484748	0.000000	1.000000	3.000000	17.000000	0.000000
2453.195954	-0.000486	0.559697	0.252247	88.458199	-90.992737	15.644178	-1.846171	0.000000	4.646682	0.000000	0.000000	0.000000	-0.272495	0.034507	0.484748	0.000000	1.000000	3.000000	17.000000	0.000000
2453.199287	-0.001095	0.559867	0.253973	88.592216	-90.942131	15.826730	-1.850406	0.000000	4.644997	0.000000	0.000000	0.000000	-0.182654	0.051046	0.517874	0.000000	1.000000	3.000000	17.000000	0.000000
2453.202621	-0.001095	0.559867	0.253973	88.592216	-90.942131	15.826730	-1.850406	0.000000	4.644997	0.000000	0.000000	0.000000	-0.182654	0.051046	0.517874	0.000000	1.000000	3.000000	17.000000	0.000000
2453.205954	-0.001095	0.559867	0.253973	88.592216	-90.942131	15.826730	-1.850406	0.000000	4.644997	0.000000	0.000000	0.000000	-0.182654	0.051046	0.517874	0.000000	1.000000	3.000000	17.000000	0.000000
2453.209287	-0.001095	0.559867	0.253973	88.552742	-125.372223	-18.403460	-1.849162	0.000000	4.645493	0.000000	0.000000	0.000000	-0.182654	0.051046	0.517874	0.000000	1.000000	3.000000	17.000000	0.000000
2453.212621	-0.001741	0.559880	0.255715	88.552742	-125.372223	-18.403460	-1.849162	0.000000	4.645493	0.000000	0.000000	0.000000	-0.193703	0.003895	0.522448	0.000000	1.000000	3.000000	17.000000	0.000000
2453.215954	-0.001741	0.559880	0.255715	88.552742	-125.372223	-18.403460	-1.849162	0.000000	4.645493	0.000000	0.000000	0.000000	-0.193703	0.003895	0.522448	0.000000	1.000000	3.000000	17.000000	0.000000
2453.219287	-0.002524	0.559921	0.257103	87.828674	-154.060089	-46.881443	-1.849162	0.000000	4.645493	0.000000	0.000000	0.000000	-0.234982	0.012301	0.416613	0.000000	1.000000	3.000000	17.000000	0.000000
2453.222621	-0.002524	0.559921	0.257103	87.828674	-154.060089	-46.881443	-1.849162	0.000000	4.645493	0.000000	0.000000	0.000000	-0.234982	0.012301	0.416613	0.000000	1.000000	3.000000	17.000000	0.000000
2453.225954	-0.002524	0.559921	0.257103	87.828674	-154.060089	-46.881443	-1.849162	0.000000	4.645493	0.000000	0.000000	0.000000	-0.234982	0.012301	0.416613	0.000000	1.000000	3.000000	17.000000	0.000000
2453.229287	-0.003380	0.560104	0.258790	86.691811	-167.840332	-60.448582	-1.852014	0.000000	4.644356	0.000000	0.000000	0.000000	-0.256701	0.054967	0.506089	0.000000	1.000000	3.000000	17.000000	0.000000
2453.232621	-0.003380	0.560104	0.258790	86.691811	-167.840332	-60.448582	-1.852014	0.000000	4.644356	0.000000	0.000000	0.000000	-0.256701	0.054967	0.506089	0.000000	1.000000	3.000000	17.000000	0.000000
2453.235954	-0.003380	0.560104	0.258790	86.691811	-167.840332	-60.448582	-1.852014	0.000000	4.644356	0.000000	0.000000	0.000000	-0.256701	0.054967	0.506089	0.000000	1.000000	3.000000	17.000000	0.000000
2453.239287	-0.004308	0.560164	0.260456	85.490807	-173.784058	-66.208519	-1.854846	0.000000	4.643226	0.000000	0.000000	0.000000	-0.278308	0.018017	0.499714	0.000000	1.000000	3.000000	17.000000	0.000000
2453.242621	-0.004308	0.560164	0.260456	85.490807	-173.784058	-66.208519	-1.854846	0.000000	4.643226	0.000000	0.000000	0.000000	-0.278308	0.018017	0.499714	0.000000	1.000000	3.000000	17.000000	0.000000
2453.245954	-0.004308	0.560164	0.260456	85.490807	-173.784058	-66.208519	-1.854846	0.000000	4.643226	0.000000	0.000000	0.000000	-0.278308	0.018017	0.499714	0.000000	1.000000	3.000000	17.000000	0.000000
2453.249287	-0.005444	0.560162	0.262106	84.314384	-176.571747	-68.832893	-1.858877	0.000000	4.641614	0.000000	0.000000	0.000000	-0.341023	-0.000850	0.495044	0.000000	1.000000	3.000000	17.000000	0.000000
2453.252621	-0.005444	0.560162	0.262106	84.314384	-176.571747	-68.832893	-1.858877	0.000000	4.641614	0.000000	0.000000	0.000000	-0.341023	-0.000850	0.495044	0.000000	1.000000	3.000000	17.000000	0.000000
2453.255954	-0.005444	0.560162	0.262106	84.314384	-176.571747	-68.832893	-1.858877	0.000000	4.641614	0.000000	0.000000	0.000000	-0.341023	-0.000850	0.495044	0.000000	1.000000	3.000000	17.000000	0.000000
2453.259287	-0.006620	0.560257	0.263749	83.183502	-177.942337	-70.066429	-1.866132	0.000000	4.638701	0.000000	0.000000	0.000000	-0.352830	0.028775	0.492817	0.000000	1.000000	3.000000	17.000000	0.000000
2453.262621	-0.006620	0.560257	0.263749	83.183502	-177.942337	-70.066429	-1.866132	0.000000	4.638701	0.000000	0.000000	0.000000	-0.352830	0.028775	0.492817	0.000000	1.000000	3.000000	17.000000	0.000000
2453.265954	-0.006620	0.560257	0.263749	83.183502	-177.942337	-70.066429	-1.866132	0.000000	4.638701	0.000000	0.000000	0.000000	-0.352830	0.028775	0.492817	0.000000	1.000000	3.000000	17.000000	0.000000
2453.269287	-0.007802	0.560308	0.265359	82.084091	-178.965759	-70.959229	-1.873924	0.000000	4.635559	0.000000	0.000000	0.000000	-0.354326	0.015183	0.483084	0.000000	1.000000	3.000000	17.000000	0.000000
2453.272621	-0.007802	0.560308	0.265359	82.084091	-178.965759	-70.959229	-1.873924	0.000000	4.635559	0.000000	0.000000	0.000000	-0.354326	0.015183	0.483084	0.000000	1.000000	3.000000	17.000000	0.000000
2453.275954	-0.007802	0.560308	0.265359	82.084091	-178.965759	-70.959229	-1.873924	0.000000	4.635559	0.000000	0.000000	0.000000	-0.354326	0.015183	0.483084	0.000000	1.000000	3.000000	17.000000	0.000000
2453.279287	-0.008986	0.560397	0.266820	81.054024	179.854294	-71.982086	-1.881876	0.000000	4.632337	0.000000	0.000000	0.000000	-0.355339	0.026753	0.438089	0.000000	1.000000	3.000000	17.000000	0.000000
2453.282621	-0.008986	0.560397	0.266820	81.054024	179.854294	-71.982086	-1.881876	0.000000	4.632337	0.000000	0.000000	0.000000	-0.355339	0.026753	0.438089	0.000000	1.000000	3.000000	17.000000	0.000000
2453.285954	-0.008986	0.560397	0.266820	81.054024	179.854294	-71.982086	-1.881876	0.000000	4.632337	0.000000	0.000000	0.000000	-0.355339	0.026753	0.438089	0.000000	1.000000	3.000000	17.000000	0.000000
2453.289287	-0.010140	0.560455	0.268202	80.114517	178.563141	-73.095787	-1.890676	0.000000	4.628752	0.000000	0.000000	0.000000	-0.346108	0.017306	0.414766	0.000000	0.000000	3.000000	17.000000	0.000000
2453.292621	-0.010140	0.560455	0.268202	80.114517	178.563141	-73.095787	-1.890676	0.000000	4.628752	0.000000	0.000000	0.000000	-0.346108	0.017306	0.414766	0.000000	0.000000	3.000000	17.000000	0.000000
2453.295954	-0.010140	0.560455	0.268202	80.114517	178.563141	-73.095787	-1.890676	0.000000	4.628752	0.000000	0.000000	0.000000	-0.346108	0.017306	0.414766	0.000000	0.000000	3.000000	17.000000	0.000000
2453.299287	-0.011366	0.560529	0.269560	79.273949	177.249023	-74.220543	-1.899377	0.000000	4.625188	0.000000	0.000000	0.000000	-0.368010	0.022263	0.407234	0.000000	0.000000	3.000000	17.000000	0.000000
2453.302621	-0.011366	0.560529	0.269560	79.273949	177.249023	-74.220543	-1.899377	0.000000	4.625188	0.000000	0.000000	0.000000	-0.368010	0.022263	0.407234	0.000000	0.000000	3.000000	17.000000	0.000000
2453.305954	-0.011366	0.560529	0.269560	79.273949	177.249023	-74.220543	-1.899377	0.000000	4.625188	0.000000	0.000000	0.000000	-0.368010	0.022263	0.407234	0.000000	0.000000	3.000000	17.000000	0.000000
2453.309287	-0.012563	0.560523	0.270922	78.570023	176.176926	-75.115807	-1.909191	0.000000	4.621146	0.000000	0.000000	0.000000	-0.359038	-0.001922	0.408813	0.000000	0.000000	3.000000	17.000000	0.000000
2453.312621	-0.012563	0.560523	0.270922	78.570023	176.176926	-75.115807	-1.909191	0.000000	4.621146	0.000000	0.000000	0.000000	-0.359038	-0.001922	0.408813	0.000000	0.000000	3.000000	17.000000	0.000000
2453.315954	-0.012563	0.560523	0.270922	78.570023	176.176926	-75.115807	-1.909191	0.000000	4.621146	0.000000	0.000000	0.000000	-0.359038	-0.001922	0.408813	0.000000	0.000000	3.000000	17.000000	0.000000
2453.319287	-0.013626	0.560333	0.272292	77.987495	175.462280	-75.642036	-1.918414	0.000000	4.617325	0.000000	0.000000	0.000000	-0.318847	-0.056772	0.410852	0.000000	0.000000	3.000000	17.000000	0.000000
2453.322621	-0.013626	0.560333	0.272292	77.987495	175.462280	-75.642036	-1.918414	0.000000	4.617325	0.000000	0.000000	0.000000	-0.318847	-0.056772	0.410852	0.000000	0.000000	3.000000	17.000000	0.000000
2453.325954	-0.013626	0.560333	0.272292	77.987495	175.462280	-75.642036	-1.918414	0.000000	4.617325	0.000000	0.000000	0.000000	-0.318847	-0.056772	0.410852	0.000000	0.000000	3.000000	17.000000	0.000000
2453.329287	-0.014450	0.559978	0.273653	77.488441	175.139557	-75.844742	-1.925548	0.000000	4.614354	0.000000	0.000000	0.000000	-0.247101	-0.106566	0.408481	0.000000	0.000000	3.000000	17.000000	0.000000
2453.332621	-0.014450	0.559978	0.273653	77.488441	175.139557	-75.844742	-1.925548	0.000000	4.614354	0.000000	0.000000	0.000000	-0.247101	-0.106566	0.408481	0.000000	0.000000	3.000000	17.000000	0.000000
2453.335954	-0.014450	0.559978	0.273653	77.488441	175.139557	-75.844742	-1.925548	0.000000	4.614354	0.000000	0.000000	0.000000	-0.247101	-0.106566	0.408481	0.000000	0.000000	3.000000	17.000000	0.000000
2453.339287	-0.015138	0.559500	0.275029	77.034950	175.217087	-75.720581	-1.929215	0.000000	4.612822	0.000000	0.000000	0.000000	-0.206365	-0.143328	0.412755	0.000000	0.000000	3.000000	17.000000	0.000000
2453.342621	-0.015138	0.559500	0.275029	77.034950	175.217087	-75.720581	-1.929215	0.000000	4.612822	0.000000	0.000000	0.000000	-0.206365	-0.143328	0.412755	0.000000	0.000000	3.000000	17.000000	0.000000
2453.345954	-0.015138	0.559500	0.275029	77.034950	175.217087	-75.720581	-1.929215	0.000000	4.612822	0.000000	0.000000	0.000000	-0.206365	-0.143328	0.412755	0.000000	0.000000	3.000000	17.000000	0.000000
2453.349287	-0.015655	0.559068	0.276456	76.638649	175.292877	-75.609558	-1.930820	0.000000	4.612151	0.000000	0.000000	0.000000	-0.155184	-0.129812	0.428035	0.000000	0.000000	3.000000	17.000000	0.000000
2453.352621	-0.015655	0.559068	0.276456	76.638649	175.292877	-75.609558	-1.930820	0.000000	4.612151	0.000000	0.000000	0.000000	-0.155184	-0.129812	0.428035	0.000000	0.000000	3.000000	17.000000	0.000000
2453.355954	-0.015655	0.559068	0.276456	76.638649	175.292877	-75.609558	-1.930820	0.000000	4.612151	0.000000	0.000000	0.000000	-0.155184	-0.129812	0.428035	0.000000	0.000000	3.000000	17.000000	0.000000
2453.359287	-0.016070	0.558676	0.277903	76.293808	175.399277	-75.481949	-1.929684	0.000000	4.612627	0.000000	0.000000	0.000000	-0.124471	-0.117437	0.434142	0.000000	0.000000	3.000000	17.000000	0.000000
2453.362621	-0.016070	0.558676	0.277903	76.293808	175.399277	-75.481949	-1.929684	0.000000	4.612627	0.000000	0.000000	0.000000	-0.124471	-0.117437	0.434142	0.000000	0.000000	3.000000	17.000000	0.000000
2453.365954	-0.016070	0.558676	0.277903	76.293808	175.399277	-75.481949	-1.929684	0.000000	4.612627	0.000000	0.000000	0.000000	-0.124471	-0.117437	0.434142	0.000000	0.000000	3.000000	17.000000	0.000000
2453.369287	-0.016484	0.558332	0.279265	75.986389	175.528656	-75.334290	-1.926992	0.000000	4.613751	0.000000	0.000000	0.000000	-0.124353	-0.103190	0.408453	0.000000	0.000000	3.000000	17.000000	0.000000
2453.372621	-0.016484	0.558332	0.279265	75.986389	175.528656	-75.334290	-1.926992	0.000000	4.613751	0.000000	0.000000	0.000000	-0.124353	-0.103190	0.408453	0.000000	0.000000	3.000000	17.000000	0.000000
2453.375954	-0.016484	0.558332	0.279265	75.986389	175.528656	-75.334290	-1.926992	0.000000	4.613751	0.000000	0.000000	0.000000	-0.124353	-0.103190	0.408453	0.000000	0.000000	3.000000	17.000000	0.000000
2453.379287	-0.017039	0.558059	0.280550	75.711845	175.564026	-75.297417	-1.924823	0.000000	4.614656	0.000000	0.000000	0.000000	-0.166303	-0.082101	0.385517	0.000000	0.000000	3.000000	17.000000	0.000000
2453.382621	-0.017039	0.558059	0.280550	75.711845	175.564026	-75.297417	-1.924823	0.000000	4.614656	0.000000	0.000000	0.000000	-0.166303	-0.082101	0.385517	0.000000	0.000000	3.000000	17.000000	0.000000
2453.385954	-0.017039	0.558059	0.280550	75.711845	175.564026	-75.297417	-1.924823	0.000000	4.614656	0.000000	0.000000	0.000000	-0.166303	-0.082101	0.385517	0.000000	0.000000	3.000000	17.000000	0.000000
2453.389287	-0.017521	0.557782	0.281672	75.453720	175.566864	-75.521652	-1.925080	0.000000	4.614550	0.000000	0.000000	0.000000	-0.144637	-0.083101	0.336615	0.000000	0.000000	3.000000	17.000000	0.000000
2453.392621	-0.017521	0.557782	0.281672	75.453720	175.566864	-75.521652	-1.925080	0.000000	4.614550	0.000000	0.000000	0.000000	-0.144637	-0.083101	0.336615	0.000000	0.000000	3.000000	17.000000	0.000000
2453.395954	-0.017521	0.557782	0.281672	75.453720	175.566864	-75.521652	-1.925080	0.000000	4.614550	0.000000	0.000000	0.000000	-0.144637	-0.083101	0.336615	0.000000	0.000000	3.000000	17.000000	0.000000
2453.399287	-0.017929	0.557601	0.282604	75.224716	175.440765	-76.064888	-1.925275	0.000000	4.614468	0.000000	0.000000	0.000000	-0.122590	-0.054187	0.279746	0.000000	0.000000	3.000000	17.000000	0.000000
2453.402621	-0.017929	0.557601	0.282604	75.224716	175.440765	-76.064888	-1.925275	0.000000	4.614468	0.000000	0.000000	0.000000	-0.122590	-0.054187	0.279746	0.000000	0.000000	3.000000	17.000000	0.000000
2453.405954	-0.017929	0.557601	0.282604	75.224716	175.440765	-76.064888	-1.925275	0.000000	4.614468	0.000000	0.000000	0.000000	-0.122590	-0.054187	0.279746	0.000000	0.000000	3.000000	17.000000	0.000000
2453.409287	-0.017929	0.557601	0.282604	75.011536	174.972672	-76.655647	-1.925547	0.000000	4.614354	0.000000	0.000000	0.000000	-0.122590	-0.054187	0.279746	0.000000	0.000000	3.000000	17.000000	0.000000
2453.412621	-0.018228	0.557595	0.283310	75.011536	174.972672	-76.655647	-1.925547	0.000000	4.614354	0.000000	0.000000	0.000000	-0.089546	-0.001911	0.211744	0.000000	0.000000	3.000000	17.000000	0.000000
2453.415954	-0.018228	0.557595	0.283310	75.011536	174.972672	-76.655647	-1.925547	0.000000	4.614354	0.000000	0.000000	0.000000	-0.089546	-0.001911	0.211744	0.000000	0.000000	3.000000	17.000000	0.000000
2453.419287	-0.018344	0.557715	0.283741	74.811333	174.358459	-77.204536	-1.925547	0.000000	4.614354	0.000000	0.000000	0.000000	-0.034855	0.036184	0.129210	0.000000	0.000000	3.000000	17.000000	0.000000
2453.422621	-0.018344	0.557715	0.283741	74.811333	174.358459	-77.204536	-1.925547	0.000000	4.614354	0.000000	0.000000	0.000000	-0.034855	0.036184	0.129210	0.000000	0.000000	3.000000	17.000000	0.000000
2453.425954	-0.018344	0.557715	0.283741	74.811333	174.358459	-77.204536	-1.925547	0.000000	4.614354	0.000000	0.000000	0.000000	-0.034855	0.036184	0.129210	0.000000	0.000000	3.000000	17.000000	0.000000
2453.429287	-0.018344	0.557715	0.283741	74.641739	173.786530	-77.717255	-1.924722	0.000000	4.614698	0.000000	0.000000	0.000000	-0.034855	0.036184	0.129210	0.000000	0.000000	3.000000	17.000000	0.000000
2453.432621	-0.018418	0.557963	0.283894	74.641739	173.786530	-77.717255	-1.924722	0.000000	4.614698	0.000000	0.000000	0.000000	-0.022257	0.074351	0.045903	0.000000	0.000000	3.000000	17.000000	0.000000
2453.435954	-0.018418	0.557963	0.283894	74.641739	173.786530	-77.717255	-1.924722	0.000000	4.614698	0.000000	0.000000	0.000000	-0.022257	0.074351	0.045903	0.000000	0.000000	3.000000	17.000000	0.000000
2453.439287	-0.018485	0.558312	0.283729	74.515068	173.527374	-77.945816	-1.924722	0.000000	4.614698	0.000000	0.000000	0.000000	-0.019884	0.104682	-0.049556	0.000000	0.000000	3.000000	17.000000	0.000000
2453.442621	-0.018485	0.558312	0.283729	74.515068	173.527374	-77.945816	-1.924722	0.000000	4.614698	0.000000	0.000000	0.000000	-0.019884	0.104682	-0.049556	0.000000	0.000000	3.000000	17.000000	0.000000
2453.445954	-0.018485	0.558312	0.283729	74.515068	173.527374	-77.945816	-1.924722	0.000000	4.614698	0.000000	0.000000	0.000000	-0.019884	0.104682	-0.049556	0.000000	0.000000	3.000000	17.000000	0.000000
2453.449287	-0.018474	0.558729	0.283309	74.432487	173.577454	-77.899002	-1.926738	0.000000	4.613857	0.000000	0.000000	0.000000	0.003139	0.125047	-0.125855	0.000000	0.000000	3.000000	17.000000	0.000000
2453.452621	-0.018474	0.558729	0.283309	74.432487	173.577454	-77.899002	-1.926738	0.000000	4.613857	0.000000	0.000000	0.000000	0.003139	0.125047	-0.125855	0.000000	0.000000	3.000000	17.000000	0.000000
2453.455954	-0.018474	0.558729	0.283309	74.432487	173.577454	-77.899002	-1.926738	0.000000	4.613857	0.000000	0.000000	0.000000	0.003139	0.125047	-0.125855	0.000000	0.000000	3.000000	17.000000	0.000000
2453.459287	-0.018474	0.558729	0.283309	74.375252	173.633865	-77.851387	-1.929022	0.000000	4.612903	0.000000	0.000000	0.000000	0.003139	0.125047	-0.125855	0.000000	0.000000	3.000000	17.000000	0.000000
2453.462621	-0.018388	0.559176	0.282669	74.375252	173.633865	-77.851387	-1.929022	0.000000	4.612903	0.000000	0.000000	0.000000	0.025880	0.134255	-0.192175	0.000000	0.000000	3.000000	17.000000	0.000000
2453.465954	-0.018388	0.559176	0.282669	74.375252	173.633865	-77.851387	-1.929022	0.000000	4.612903	0.000000	0.000000	0.000000	0.025880	0.134255	-0.192175	0.000000	0.000000	3.000000	17.000000	0.000000
2453.469287	-0.018261	0.559613	0.281811	74.349045	173.785217	-77.720139	-1.929022	0.000000	4.612903	0.000000	0.000000	0.000000	0.037989	0.131105	-0.257404	0.000000	0.000000	3.000000	17.000000	0.000000
2453.472621	-0.018261	0.559613	0.281811	74.349045	173.785217	-77.720139	-1.929022	0.000000	4.612903	0.000000	0.000000	0.000000	0.037989	0.131105	-0.257404	0.000000	0.000000	3.000000	17.000000	0.000000
2453.475954	-0.018261	0.559613	0.281811	74.349045	173.785217	-77.720139	-1.929022	0.000000	4.612903	0.000000	0.000000	0.000000	0.037989	0.131105	-0.257404	0.000000	0.000000	3.000000	17.000000	0.000000
2453.479287	-0.017992	0.560033	0.280839	74.505020	174.259827	-77.305557	-1.934782	0.000000	4.610490	0.000000	0.000000	0.000000	0.080815	0.125866	-0.291323	0.000000	0.000000	3.000000	17.000000	0.000000
2453.482621	-0.017992	0.560033	0.280839	74.505020	174.259827	-77.305557	-1.934782	0.000000	4.610490	0.000000	0.000000	0.000000	0.080815	0.125866	-0.291323	0.000000	0.000000	3.000000	17.000000	0.000000
2453.485954	-0.017992	0.560033	0.280839	74.505020	174.259827	-77.305557	-1.934782	0.000000	4.610490	0.000000	0.000000	0.000000	0.080815	0.125866	-0.291323	0.000000	0.000000	3.000000	17.000000	0.000000
2453.489287	-0.017757	0.560443	0.279808	75.180962	175.122070	-76.545578	-1.936710	0.000000	4.609681	0.000000	0.000000	0.000000	0.070557	0.122954	-0.309557	0.000000	0.000000	3.000000	17.000000	0.000000
2453.492621	-0.017757	0.560443	0.279808	75.180962	175.122070	-76.545578	-1.936710	0.000000	4.609681	0.000000	0.000000	0.000000	0.070557	0.122954	-0.309557	0.000000	0.000000	3.000000	17.000000	0.000000
2453.495954	-0.017757	0.560443	0.279808	75.180962	175.122070	-76.545578	-1.936710	0.000000	4.609681	0.000000	0.000000	0.000000	0.070557	0.122954	-0.309557	0.000000	0.000000	3.000000	17.000000	0.000000
2453.499287	-0.017590	0.560821	0.278702	76.237968	176.250366	-75.538429	-1.939486	0.000000	4.608513	0.000000	0.000000	0.000000	0.049934	0.113344	-0.331626	0.000000	0.000000	3.000000	17.000000	0.000000
2453.502621	-0.017590	0.560821	0.278702	76.237968	176.250366	-75.538429	-1.939486	0.000000	4.608513	0.000000	0.000000	0.000000	0.049934	0.113344	-0.331626	0.000000	0.000000	3.000000	17.000000	0.000000
2453.505954	-0.017590	0.560821	0.278702	76.237968	176.250366	-75.538429	-1.939486	0.000000	4.608513	0.000000	0.000000	0.000000	0.049934	0.113344	-0.331626	0.000000	0.000000	3.000000	17.000000	0.000000
2453.509287	-0.017421	0.561198	0.277461	77.354111	177.349686	-74.552948	-1.943681	0.000000	4.606746	0.000000	0.000000	0.000000	0.050773	0.113244	-0.372379	0.000000	0.000000	3.000000	17.000000	0.000000
2453.512621	-0.017421	0.561198	0.277461	77.354111	177.349686	-74.552948	-1.943681	0.000000	4.606746	0.000000	0.000000	0.000000	0.050773	0.113244	-0.372379	0.000000	0.000000	3.000000	17.000000	0.000000
2453.515954	-0.017421	0.561198	0.277461	77.354111	177.349686	-74.552948	-1.943681	0.000000	4.606746	0.000000	0.000000	0.000000	0.050773	0.113244	-0.372379	0.000000	0.000000	3.000000	17.000000	0.000000
2453.519287	-0.017143	0.561504	0.276021	78.426331	177.877136	-74.087685	-1.948673	0.000000	4.604636	0.000000	0.000000	0.000000	0.083375	0.091902	-0.431926	0.000000	0.000000	3.000000	17.000000	0.000000
2453.522621	-0.017143	0.561504	0.276021	78.426331	177.877136	-74.087685	-1.948673	0.000000	4.604636	0.000000	0.000000	0.000000	0.083375	0.091902	-0.431926	0.000000	0.000000	3.000000	17.000000	0.000000
2453.525954	-0.017143	0.561504	0.276021	78.426331	177.877136	-74.087685	-1.948673	0.000000	4.604636	0.000000	0.000000	0.000000	0.083375	0.091902	-0.431926	0.000000	0.000000	3.000000	17.000000	0.000000
2453.529287	-0.016828	0.561831	0.274455	79.439568	177.697311	-74.277794	-1.953359	0.000000	4.602651	0.000000	0.000000	0.000000	0.094385	0.098100	-0.469841	0.000000	0.000000	3.000000	17.000000	0.000000
2453.532621	-0.016828	0.561831	0.274455	79.439568	177.697311	-74.277794	-1.953359	0.000000	4.602651	0.000000	0.000000	0.000000	0.094385	0.098100	-0.469841	0.000000	0.000000	3.000000	17.000000	0.000000
2453.535954	-0.016828	0.561831	0.274455	79.439568	177.697311	-74.277794	-1.953359	0.000000	4.602651	0.000000	0.000000	0.000000	0.094385	0.098100	-0.469841	0.000000	0.000000	3.000000	17.000000	0.000000
2453.539287	-0.016374	0.562063	0.272810	80.391907	177.611130	-74.390274	-1.958330	0.000000	4.600537	0.000000	0.000000	0.000000	0.136167	0.069454	-0.493559	0.000000	0.000000	3.000000	17.000000	0.000000
2453.542621	-0.016374	0.562063	0.272810	80.391907	177.611130	-74.390274	-1.958330	0.000000	4.600537	0.000000	0.000000	0.000000	0.136167	0.069454	-0.493559	0.000000	0.000000	3.000000	17.000000	0.000000
2453.545954	-0.016374	0.562063	0.272810	80.391907	177.611130	-74.390274	-1.958330	0.000000	4.600537	0.000000	0.000000	0.000000	0.136167	0.069454	-0.493559	0.000000	0.000000	3.000000	17.000000	0.000000
2453.549287	-0.015783	0.562283	0.271102	81.293289	177.563934	-74.480171	-1.961846	0.000000	4.599039	0.000000	0.000000	0.000000	0.177518	0.066049	-0.512271	0.000000	0.000000	3.000000	17.000000	0.000000
2453.552621	-0.015783	0.562283	0.271102	81.293289	177.563934	-74.480171	-1.961846	0.000000	4.599039	0.000000	0.000000	0.000000	0.177518	0.066049	-0.512271	0.000000	0.000000	3.000000	17.000000	0.000000
2453.555954	-0.015783	0.562283	0.271102	81.293289	177.563934	-74.480171	-1.961846	0.000000	4.599039	0.000000	0.000000	0.000000	0.177518	0.066049	-0.512271	0.000000	0.000000	3.000000	17.000000	0.000000
2453.559287	-0.015125	0.562425	0.269430	82.157196	177.682083	-74.420769	-1.963807	0.000000	4.598202	0.000000	0.000000	0.000000	0.197219	0.042549	-0.501778	0.000000	0.000000	3.000000	17.000000	0.000000
2453.562621	-0.015125	0.562425	0.269430	82.157196	177.682083	-74.420769	-1.963807	0.000000	4.598202	0.000000	0.000000	0.000000	0.197219	0.042549	-0.501778	0.000000	0.000000	3.000000	17.000000	0.000000
2453.565954	-0.015125	0.562425	0.269430	82.157196	177.682083	-74.420769	-1.963807	0.000000	4.598202	0.000000	0.000000	0.000000	0.197219	0.042549	-0.501778	0.000000	0.000000	3.000000	17.000000	0.000000
2453.569287	-0.014334	0.562533	0.267817	82.983620	179.010513	-73.225372	-1.964629	0.000000	4.597851	0.000000	0.000000	0.000000	0.237308	0.032419	-0.483663	0.000000	0.000000	3.000000	17.000000	0.000000
2453.572621	-0.014334	0.562533	0.267817	82.983620	179.010513	-73.225372	-1.964629	0.000000	4.597851	0.000000	0.000000	0.000000	0.237308	0.032419	-0.483663	0.000000	0.000000	3.000000	17.000000	0.000000
2453.575954	-0.014334	0.562533	0.267817	82.983620	179.010513	-73.225372	-1.964629	0.000000	4.597851	0.000000	0.000000	0.000000	0.237308	0.032419	-0.483663	0.000000	0.000000	3.000000	17.000000	0.000000
2453.579287	-0.013480	0.562595	0.266312	83.771118	-177.647125	-70.113129	-1.963146	0.000000	4.598485	0.000000	0.000000	0.000000	0.256303	0.018475	-0.451619	0.000000	0.000000	3.000000	17.000000	0.000000
2453.582621	-0.013480	0.562595	0.266312	83.771118	-177.647125	-70.113129	-1.963146	0.000000	4.598485	0.000000	0.000000	0.000000	0.256303	0.018475	-0.451619	0.000000	0.000000	3.000000	17.000000	0.000000
2453.585954	-0.013480	0.562595	0.266312	83.771118	-177.647125	-70.113129	-1.963146	0.000000	4.598485	0.000000	0.000000	0.000000	0.256303	0.018475	-0.451619	0.000000	0.000000	3.000000	17.000000	0.000000
2453.589287	-0.012493	0.562545	0.264879	84.480331	-172.505524	-65.263374	-1.960053	0.000000	4.599803	0.000000	0.000000	0.000000	0.296024	-0.014992	-0.429764	0.000000	0.000000	3.000000	17.000000	0.000000
2453.592621	-0.012493	0.562545	0.264879	84.480331	-172.505524	-65.263374	-1.960053	0.000000	4.599803	0.000000	0.000000	0.000000	0.296024	-0.014992	-0.429764	0.000000	0.000000	3.000000	17.000000	0.000000
2453.595954	-0.012493	0.562545	0.264879	84.480331	-172.505524	-65.263374	-1.960053	0.000000	4.599803	0.000000	0.000000	0.000000	0.296024	-0.014992	-0.429764	0.000000	0.000000	3.000000	17.000000	0.000000
2453.599287	-0.011409	0.562401	0.263501	85.090889	-165.730988	-58.812733	-1.954518	0.000000	4.602158	0.000000	0.000000	0.000000	0.325405	-0.043001	-0.413391	0.000000	0.000000	3.000000	17.000000	0.000000
2453.602621	-0.011409	0.562401	0.263501	85.090889	-165.730988	-58.812733	-1.954518	0.000000	4.602158	0.000000	0.000000	0.000000	0.325405	-0.043001	-0.413391	0.000000	0.000000	3.000000	17.000000	0.000000
2453.605954	-0.011409	0.562401	0.263501	85.090889	-165.730988	-58.812733	-1.954518	0.000000	4.602158	0.000000	0.000000	0.000000	0.325405	-0.043001	-0.413391	0.000000	0.000000	3.000000	17.000000	0.000000
2453.609287	-0.010260	0.562144	0.262165	85.569374	-157.470947	-50.892578	-1.947120	0.000000	4.605293	0.000000	0.000000	0.000000	0.344486	-0.077303	-0.400818	0.000000	0.000000	3.000000	17.000000	0.000000
2453.612621	-0.010260	0.562144	0.262165	85.569374	-157.470947	-50.892578	-1.947120	0.000000	4.605293	0.000000	0.000000	0.000000	0.344486	-0.077303	-0.400818	0.000000	0.000000	3.000000	17.000000	0.000000
2453.615954	-0.010260	0.562144	0.262165	85.569374	-157.470947	-50.892578	-1.947120	0.000000	4.605293	0.000000	0.000000	0.000000	0.344486	-0.077303	-0.400818	0.000000	0.000000	3.000000	17.000000	0.000000
2453.619287	-0.009116	0.561798	0.260774	85.903801	-148.212845	-41.971771	-1.938416	0.000000	4.608964	0.000000	0.000000	0.000000	0.343424	-0.103603	-0.417322	0.000000	0.000000	3.000000	17.000000	0.000000
2453.622621	-0.009116	0.561798	0.260774	85.903801	-148.212845	-41.971771	-1.938416	0.000000	4.608964	0.000000	0.000000	0.000000	0.343424	-0.103603	-0.417322	0.000000	0.000000	3.000000	17.000000	0.000000
2453.625954	-0.009116	0.561798	0.260774	85.903801	-148.212845	-41.971771	-1.938416	0.000000	4.608964	0.000000	0.000000	0.000000	0.343424	-0.103603	-0.417322	0.000000	0.000000	3.000000	17.000000	0.000000
2453.629287	-0.008009	0.561405	0.259321	86.113747	-138.837433	-32.910442	-1.930001	0.000000	4.612494	0.000000	0.000000	0.000000	0.332104	-0.118046	-0.435871	0.000000	0.000000	3.000000	17.000000	0.000000
2453.632621	-0.008009	0.561405	0.259321	86.113747	-138.837433	-32.910442	-1.930001	0.000000	4.612494	0.000000	0.000000	0.000000	0.332104	-0.118046	-0.435871	0.000000	0.000000	3.000000	17.000000	0.000000
2453.635954	-0.008009	0.561405	0.259321	86.113747	-138.837433	-32.910442	-1.930001	0.000000	4.612494	0.000000	0.000000	0.000000	0.332104	-0.118046	-0.435871	0.000000	0.000000	3.000000	17.000000	0.000000
2453.639287	-0.007041	0.560946	0.257823	86.235321	-129.773605	-24.126936	-1.922439	0.000000	4.615651	0.000000	0.000000	0.000000	0.290166	-0.137597	-0.449481	0.000000	0.000000	3.000000	17.000000	0.000000
2453.642621	-0.007041	0.560946	0.257823	86.235321	-129.773605	-24.126936	-1.922439	0.000000	4.615651	0.000000	0.000000	0.000000	0.290166	-0.137597	-0.449481	0.000000	0.000000	3.000000	17.000000	0.000000
2453.645954	-0.007041	0.560946	0.257823	86.235321	-129.773605	-24.126936	-1.922439	0.000000	4.615651	0.000000	0.000000	0.000000	0.290166	-0.137597	-0.449481	0.000000	0.000000	3.000000	17.000000	0.000000
2453.649287	-0.006179	0.560522	0.256281	86.297890	-121.230835	-15.826839	-1.917200	0.000000	4.617829	0.000000	0.000000	0.000000	0.258592	-0.127167	-0.462667	0.000000	0.000000	3.000000	17.000000	0.000000
2453.652621	-0.006179	0.560522	0.256281	86.297890	-121.230835	-15.826839	-1.917200	0.000000	4.617829	0.000000	0.000000	0.000000	0.258592	-0.127167	-0.462667	0.000000	0.000000	3.000000	17.000000	0.000000
2453.655954	-0.006179	0.560522	0.256281	86.297890	-121.230835	-15.826839	-1.917200	0.000000	4.617829	0.000000	0.000000	0.000000	0.258592	-0.127167	-0.462667	0.000000	0.000000	3.000000	17.000000	0.000000
2453.659287	-0.005422	0.560120	0.254743	86.340019	-112.979874	-7.779521	-1.913791	0.000000	4.619243	0.000000	0.000000	0.000000	0.227061	-0.120661	-0.461270	0.000000	0.000000	3.000000	17.000000	0.000000
2453.662621	-0.005422	0.560120	0.254743	86.340019	-112.979874	-7.779521	-1.913791	0.000000	4.619243	0.000000	0.000000	0.000000	0.227061	-0.120661	-0.461270	0.000000	0.000000	3.000000	17.000000	0.000000
2453.665954	-0.005422	0.560120	0.254743	86.340019	-112.979874	-7.779521	-1.913791	0.000000	4.619243	0.000000	0.000000	0.000000	0.227061	-0.120661	-0.461270	0.000000	0.000000	3.000000	17.000000	0.000000
2453.669287	-0.004669	0.559722	0.253230	86.368919	-104.580246	0.443959	-1.911935	0.000000	4.620011	0.000000	0.000000	0.000000	0.226046	-0.119363	-0.454053	0.000000	0.000000	3.000000	17.000000	0.000000
2453.672621	-0.004669	0.559722	0.253230	86.368919	-104.580246	0.443959	-1.911935	0.000000	4.620011	0.000000	0.000000	0.000000	0.226046	-0.119363	-0.454053	0.000000	0.000000	3.000000	17.000000	0.000000
2453.675954	-0.004669	0.559722	0.253230	86.368919	-104.580246	0.443959	-1.911935	0.000000	4.620011	0.000000	0.000000	0.000000	0.226046	-0.119363	-0.454053	0.000000	0.000000	3.000000	17.000000	0.000000
2453.679287	-0.003919	0.559316	0.251790	86.384697	-95.890587	8.988173	-1.909955	0.000000	4.620831	0.000000	0.000000	0.000000	0.224973	-0.121844	-0.432073	0.000000	0.000000	3.000000	17.000000	0.000000
2453.682621	-0.003919	0.559316	0.251790	86.384697	-95.890587	8.988173	-1.909955	0.000000	4.620831	0.000000	0.000000	0.000000	0.224973	-0.121844	-0.432073	0.000000	0.000000	3.000000	17.000000	0.000000
2453.685954	-0.003919	0.559316	0.251790	86.384697	-95.890587	8.988173	-1.909955	0.000000	4.620831	0.000000	0.000000	0.000000	0.224973	-0.121844	-0.432073	0.000000	0.000000	3.000000	17.000000	0.000000
2453.689287	-0.003240	0.558962	0.250430	86.375664	-86.855080	17.915035	-1.907531	0.000000	4.621831	0.000000	0.000000	0.000000	0.203804	-0.106256	-0.407827	0.000000	0.000000	3.000000	17.000000	0.000000
2453.692621	-0.003240	0.558962	0.250430	86.375664	-86.855080	17.915035	-1.907531	0.000000	4.621831	0.000000	0.000000	0.000000	0.203804	-0.106256	-0.407827	0.000000	0.000000	3.000000	17.000000	0.000000
2453.695954	-0.003240	0.558962	0.250430	86.375664	-86.855080	17.915035	-1.907531	0.000000	4.621831	0.000000	0.000000	0.000000	0.203804	-0.106256	-0.407827	0.000000	0.000000	3.000000	17.000000	0.000000
2453.699287	-0.002597	0.558587	0.249195	86.324005	-78.063751	26.674667	-1.905665	0.000000	4.622601	0.000000	0.000000	0.000000	0.192834	-0.112486	-0.370612	0.000000	0.000000	3.000000	17.000000	0.000000
2453.702621	-0.002597	0.558587	0.249195	86.324005	-78.063751	26.674667	-1.905665	0.000000	4.622601	0.000000	0.000000	0.000000	0.192834	-0.112486	-0.370612	0.000000	0.000000	3.000000	17.000000	0.000000
2453.705954	-0.002597	0.558587	0.249195	86.324005	-78.063751	26.674667	-1.905665	0.000000	4.622601	0.000000	0.000000	0.000000	0.192834	-0.112486	-0.370612	0.000000	0.000000	3.000000	17.000000	0.000000
2453.709287	-0.001990	0.558187	0.248054	86.203575	-70.103226	34.585823	-1.903548	0.000000	4.623473	0.000000	0.000000	0.000000	0.182042	-0.120002	-0.342373	0.000000	0.000000	3.000000	17.000000	0.000000
2453.712621	-0.001990	0.558187	0.248054	86.203575	-70.103226	34.585823	-1.903548	0.000000	4.623473	0.000000	0.000000	0.000000	0.182042	-0.120002	-0.342373	0.000000	0.000000	3.000000	17.000000	0.000000
2453.715954	-0.001990	0.558187	0.248054	86.203575	-70.103226	34.585823	-1.903548	0.000000	4.623473	0.000000	0.000000	0.000000	0.182042	-0.120002	-0.342373	0.000000	0.000000	3.000000	17.000000	0.000000
2453.719287	-0.001419	0.557762	0.247007	86.037605	-63.239857	41.495880	-1.901365	0.000000	4.624372	0.000000	0.000000	0.000000	0.171371	-0.127441	-0.313904	0.000000	0.000000	3.000000	17.000000	0.000000
2453.722621	-0.001419	0.557762	0.247007	86.037605	-63.239857	41.495880	-1.901365	0.000000	4.624372	0.000000	0.000000	0.000000	0.171371	-0.127441	-0.313904	0.000000	0.000000	3.000000	17.000000	0.000000
2453.725954	-0.001419	0.557762	0.247007	86.037605	-63.239857	41.495880	-1.901365	0.000000	4.624372	0.000000	0.000000	0.000000	0.171371	-0.127441	-0.313904	0.000000	0.000000	3.000000	17.000000	0.000000
2453.729287	-0.000816	0.557351	0.246051	85.865311	-57.202454	47.566662	-1.899105	0.000000	4.625300	0.000000	0.000000	0.000000	0.180846	-0.123322	-0.286831	0.000000	0.000000	3.000000	17.000000	0.000000
2453.732621	-0.000816	0.557351	0.246051	85.865311	-57.202454	47.566662	-1.899105	0.000000	4.625300	0.000000	0.000000	0.000000	0.180846	-0.123322	-0.286831	0.000000	0.000000	3.000000	17.000000	0.000000
2453.735954	-0.000816	0.557351	0.246051	85.865311	-57.202454	47.566662	-1.899105	0.000000	4.625300	0.000000	0.000000	0.000000	0.180846	-0.123322	-0.286831	0.000000	0.000000	3.000000	17.000000	0.000000
2453.739287	-0.000115	0.556988	0.245149	85.707916	-51.776596	52.967590	-1.895722	0.000000	4.626688	0.000000	0.000000	0.000000	0.210357	-0.109015	-0.270602	0.000000	0.000000	3.000000	17.000000	0.000000
2453.742621	-0.000115	0.556988	0.245149	85.707916	-51.776596	52.967590	-1.895722	0.000000	4.626688	0.000000	0.000000	0.000000	0.210357	-0.109015	-0.270602	0.000000	0.000000	3.000000	17.000000	0.000000
2453.745954	-0.000115	0.556988	0.245149	85.707916	-51.776596	52.967590	-1.895722	0.000000	4.626688	0.000000	0.000000	0.000000	0.210357	-0.109015	-0.270602	0.000000	0.000000	3.000000	17.000000	0.000000
2453.749287	0.000684	0.556667	0.244270	85.579422	-46.971325	57.767868	-1.890359	0.000000	4.628881	0.000000	0.000000	0.000000	0.239792	-0.096086	-0.263698	0.000000	0.000000	3.000000	17.000000	0.000000
2453.752621	0.000684	0.556667	0.244270	85.579422	-46.971325	57.767868	-1.890359	0.000000	4.628881	0.000000	0.000000	0.000000	0.239792	-0.096086	-0.263698	0.000000	0.000000	3.000000	17.000000	0.000000
2453.755954	0.000684	0.556667	0.244270	85.579422	-46.971325	57.767868	-1.890359	0.000000	4.628881	0.000000	0.000000	0.000000	0.239792	-0.096086	-0.263698	0.000000	0.000000	3.000000	17.000000	0.000000
2453.759287	0.001515	0.556386	0.243383	85.494896	-43.225296	61.524479	-1.883201	0.000000	4.631798	0.000000	0.000000	0.000000	0.249163	-0.084531	-0.266186	0.000000	0.000000	3.000000	17.000000	0.000000
2453.762621	0.001515	0.556386	0.243383	85.494896	-43.225296	61.524479	-1.883201	0.000000	4.631798	0.000000	0.000000	0.000000	0.249163	-0.084531	-0.266186	0.000000	0.000000	3.000000	17.000000	0.000000
2453.765954	0.001515	0.556386	0.243383	85.494896	-43.225296	61.524479	-1.883201	0.000000	4.631798	0.000000	0.000000	0.000000	0.249163	-0.084531	-0.266186	0.000000	0.000000	3.000000	17.000000	0.000000
2453.769287	0.002377	0.556219	0.242476	85.488243	-40.979469	63.766689	-1.875521	0.000000	4.634913	0.000000	0.000000	0.000000	0.258477	-0.050103	-0.271929	0.000000	0.000000	3.000000	17.000000	0.000000
2453.772621	0.002377	0.556219	0.242476	85.488243	-40.979469	63.766689	-1.875521	0.000000	4.634913	0.000000	0.000000	0.000000	0.258477	-0.050103	-0.271929	0.000000	0.000000	3.000000	17.000000	0.000000
2453.775954	0.002377	0.556219	0.242476	85.488243	-40.979469	63.766689	-1.875521	0.000000	4.634913	0.000000	0.000000	0.000000	0.258477	-0.050103	-0.271929	0.000000	0.000000	3.000000	17.000000	0.000000
2453.779287	0.003236	0.556153	0.241601	85.607239	-40.238815	64.521393	-1.867385	0.000000	4.638197	0.000000	0.000000	0.000000	0.257851	-0.019500	-0.262681	0.000000	0.000000	3.000000	17.000000	0.000000
2453.782621	0.003236	0.556153	0.241601	85.607239	-40.238815	64.521393	-1.867385	0.000000	4.638197	0.000000	0.000000	0.000000	0.257851	-0.019500	-0.262681	0.000000	0.000000	3.000000	17.000000	0.000000
2453.785954	0.003236	0.556153	0.241601	85.607239	-40.238815	64.521393	-1.867385	0.000000	4.638197	0.000000	0.000000	0.000000	0.257851	-0.019500	-0.262681	0.000000	0.000000	3.000000	17.000000	0.000000
2453.789287	0.004094	0.556190	0.240756	85.754021	-39.738762	65.034523	-1.859000	0.000000	4.641564	0.000000	0.000000	0.000000	0.257261	0.010994	-0.253344	0.000000	0.000000	3.000000	17.000000	0.000000
2453.792621	0.004094	0.556190	0.240756	85.754021	-39.738762	65.034523	-1.859000	0.000000	4.641564	0.000000	0.000000	0.000000	0.257261	0.010994	-0.253344	0.000000	0.000000	3.000000	17.000000	0.000000
2453.795954	0.004094	0.556190	0.240756	85.754021	-39.738762	65.034523	-1.859000	0.000000	4.641564	0.000000	0.000000	0.000000	0.257261	0.010994	-0.253344	0.000000	0.000000	3.000000	17.000000	0.000000
2453.799287	0.005016	0.556337	0.240006	85.892387	-38.904663	65.881569	-1.850363	0.000000	4.645014	0.000000	0.000000	0.000000	0.276698	0.044089	-0.225151	0.000000	0.000000	3.000000	17.000000	0.000000
2453.802621	0.005016	0.556337	0.240006	85.892387	-38.904663	65.881569	-1.850363	0.000000	4.645014	0.000000	0.000000	0.000000	0.276698	0.044089	-0.225151	0.000000	0.000000	3.000000	17.000000	0.000000
2453.805954	0.005016	0.556337	0.240006	85.892387	-38.904663	65.881569	-1.850363	0.000000	4.645014	0.000000	0.000000	0.000000	0.276698	0.044089	-0.225151	0.000000	0.000000	3.000000	17.000000	0.000000
2453.809287	0.006003	0.556552	0.239323	86.049484	-37.789135	67.030014	-1.839937	0.000000	4.649154	0.000000	0.000000	0.000000	0.296118	0.064410	-0.204760	0.000000	0.000000	3.000000	17.000000	0.000000
2453.812621	0.006003	0.556552	0.239323	86.049484	-37.789135	67.030014	-1.839937	0.000000	4.649154	0.000000	0.000000	0.000000	0.296118	0.064410	-0.204760	0.000000	0.000000	3.000000	17.000000	0.000000
2453.815954	0.006003	0.556552	0.239323	86.049484	-37.789135	67.030014	-1.839937	0.000000	4.649154	0.000000	0.000000	0.000000	0.296118	0.064410	-0.204760	0.000000	0.000000	3.000000	17.000000	0.000000
2453.819287	0.007087	0.556884	0.238653	86.237762	-37.279564	67.545212	-1.827877	0.000000	4.653909	0.000000	0.000000	0.000000	0.325310	0.099757	-0.201155	0.000000	0.000000	3.000000	17.000000	0.000000
2453.822621	0.007087	0.556884	0.238653	86.237762	-37.279564	67.545212	-1.827877	0.000000	4.653909	0.000000	0.000000	0.000000	0.325310	0.099757	-0.201155	0.000000	0.000000	3.000000	17.000000	0.000000
2453.825954	0.007087	0.556884	0.238653	86.237762	-37.279564	67.545212	-1.827877	0.000000	4.653909	0.000000	0.000000	0.000000	0.325310	0.099757	-0.201155	0.000000	0.000000	3.000000	17.000000	0.000000
2453.829287	0.008203	0.557335	0.237995	86.467865	-38.119106	66.681190	-1.813982	0.000000	4.659342	0.000000	0.000000	0.000000	0.334635	0.135056	-0.197468	0.000000	0.000000	3.000000	17.000000	0.000000
2453.832621	0.008203	0.557335	0.237995	86.467865	-38.119106	66.681190	-1.813982	0.000000	4.659342	0.000000	0.000000	0.000000	0.334635	0.135056	-0.197468	0.000000	0.000000	3.000000	17.000000	0.000000
2453.835954	0.008203	0.557335	0.237995	86.467865	-38.119106	66.681190	-1.813982	0.000000	4.659342	0.000000	0.000000	0.000000	0.334635	0.135056	-0.197468	0.000000	0.000000	3.000000	17.000000	0.000000
2453.839287	0.009381	0.557888	0.237253	86.721527	-40.317787	64.443283	-1.799349	0.000000	4.665013	0.000000	0.000000	0.000000	0.353457	0.166147	-0.222519	0.000000	0.000000	3.000000	17.000000	0.000000
2453.842621	0.009381	0.557888	0.237253	86.721527	-40.317787	64.443283	-1.799349	0.000000	4.665013	0.000000	0.000000	0.000000	0.353457	0.166147	-0.222519	0.000000	0.000000	3.000000	17.000000	0.000000
2453.845954	0.009381	0.557888	0.237253	86.721527	-40.317787	64.443283	-1.799349	0.000000	4.665013	0.000000	0.000000	0.000000	0.353457	0.166147	-0.222519	0.000000	0.000000	3.000000	17.000000	0.000000
2453.849287	0.010622	0.558550	0.236459	86.985001	-43.655544	61.055458	-1.784050	0.000000	4.670885	0.000000	0.000000	0.000000	0.372234	0.198443	-0.238292	0.000000	0.000000	3.000000	17.000000	0.000000
2453.852621	0.010622	0.558550	0.236459	86.985001	-43.655544	61.055458	-1.784050	0.000000	4.670885	0.000000	0.000000	0.000000	0.372234	0.198443	-0.238292	0.000000	0.000000	3.000000	17.000000	0.000000
2453.855954	0.010622	0.558550	0.236459	86.985001	-43.655544	61.055458	-1.784050	0.000000	4.670885	0.000000	0.000000	0.000000	0.372234	0.198443	-0.238292	0.000000	0.000000	3.000000	17.000000	0.000000
2453.859287	0.011990	0.559276	0.235584	87.229782	-47.411072	57.290352	-1.767859	0.000000	4.677037	0.000000	0.000000	0.000000	0.410455	0.217836	-0.262500	0.000000	0.000000	3.000000	17.000000	0.000000
2453.862621	0.011990	0.559276	0.235584	87.229782	-47.411072	57.290352	-1.767859	0.000000	4.677037	0.000000	0.000000	0.000000	0.410455	0.217836	-0.262500	0.000000	0.000000	3.000000	17.000000	0.000000
2453.865954	0.011990	0.559276	0.235584	87.229782	-47.411072	57.290352	-1.767859	0.000000	4.677037	0.000000	0.000000	0.000000	0.410455	0.217836	-0.262500	0.000000	0.000000	3.000000	17.000000	0.000000
2453.869287	0.013452	0.560104	0.234622	87.452705	-51.063896	53.993198	-1.749798	0.000000	4.683824	0.000000	0.000000	0.000000	0.438501	0.248424	-0.288580	0.000000	0.000000	3.000000	17.000000	0.000000
2453.872621	0.013452	0.560104	0.234622	87.452705	-51.063896	53.993198	-1.749798	0.000000	4.683824	0.000000	0.000000	0.000000	0.438501	0.248424	-0.288580	0.000000	0.000000	3.000000	17.000000	0.000000
2453.875954	0.013452	0.560104	0.234622	87.452705	-51.063896	53.993198	-1.749798	0.000000	4.683824	0.000000	0.000000	0.000000	0.438501	0.248424	-0.288580	0.000000	0.000000	3.000000	17.000000	0.000000
2453.879287	0.015006	0.560979	0.233596	87.670815	-54.466259	52.327038	-1.730443	0.000000	4.691010	0.000000	0.000000	0.000000	0.466418	0.262480	-0.307705	0.000000	0.000000	3.000000	17.000000	0.000000
2453.882621	0.015006	0.560979	0.233596	87.670815	-54.466259	52.327038	-1.730443	0.000000	4.691010	0.000000	0.000000	0.000000	0.466418	0.262480	-0.307705	0.000000	0.000000	3.000000	17.000000	0.000000
2453.885954	0.015006	0.560979	0.233596	87.670815	-54.466259	52.327038	-1.730443	0.000000	4.691010	0.000000	0.000000	0.000000	0.466418	0.262480	-0.307705	0.000000	0.000000	3.000000	17.000000	0.000000
2453.889287	0.016718	0.561879	0.232491	87.871185	-57.550880	51.612404	-1.709598	0.000000	4.698646	0.000000	0.000000	0.000000	0.513627	0.270006	-0.331556	0.000000	0.000000	3.000000	17.000000	0.000000
2453.892621	0.016718	0.561879	0.232491	87.871185	-57.550880	51.612404	-1.709598	0.000000	4.698646	0.000000	0.000000	0.000000	0.513627	0.270006	-0.331556	0.000000	0.000000	3.000000	17.000000	0.000000
2453.895954	0.016718	0.561879	0.232491	87.871185	-57.550880	51.612404	-1.709598	0.000000	4.698646	0.000000	0.000000	0.000000	0.513627	0.270006	-0.331556	0.000000	0.000000	3.000000	17.000000	0.000000
2453.899287	0.018618	0.562815	0.231253	88.039955	-60.748291	50.508957	-1.686155	0.000000	4.707110	0.000000	0.000000	0.000000	0.569822	0.280826	-0.371405	0.000000	0.000000	3.000000	17.000000	0.000000
2453.902621	0.018618	0.562815	0.231253	88.039955	-60.748291	50.508957	-1.686155	0.000000	4.707110	0.000000	0.000000	0.000000	0.569822	0.280826	-0.371405	0.000000	0.000000	3.000000	17.000000	0.000000
2453.905954	0.018618	0.562815	0.231253	88.039955	-60.748291	50.508957	-1.686155	0.000000	4.707110	0.000000	0.000000	0.000000	0.569822	0.280826	-0.371405	0.000000	0.000000	3.000000	17.000000	0.000000
2453.909287	0.020638	0.563770	0.229900	88.149033	-63.687363	49.213741	-1.659812	0.000000	4.716463	0.000000	0.000000	0.000000	0.605979	0.286485	-0.405711	0.000000	0.000000	3.000000	17.000000	0.000000
2453.912621	0.020638	0.563770	0.229900	88.149033	-63.687363	49.213741	-1.659812	0.000000	4.716463	0.000000	0.000000	0.000000	0.605979	0.286485	-0.405711	0.000000	0.000000	3.000000	17.000000	0.000000
2453.915954	0.020638	0.563770	0.229900	88.149033	-63.687363	49.213741	-1.659812	0.000000	4.716463	0.000000	0.000000	0.000000	0.605979	0.286485	-0.405711	0.000000	0.000000	3.000000	17.000000	0.000000
2453.919287	0.022645	0.564754	0.228385	88.188789	-66.362045	47.127670	-1.631538	0.000000	4.726318	0.000000	0.000000	0.000000	0.602046	0.295265	-0.454587	0.000000	0.000000	3.000000	17.000000	0.000000
2453.922621	0.022645	0.564754	0.228385	88.188789	-66.362045	47.127670	-1.631538	0.000000	4.726318	0.000000	0.000000	0.000000	0.602046	0.295265	-0.454587	0.000000	0.000000	3.000000	17.000000	0.000000
2453.925954	0.022645	0.564754	0.228385	88.188789	-66.362045	47.127670	-1.631538	0.000000	4.726318	0.000000	0.000000	0.000000	0.602046	0.295265	-0.454587	0.000000	0.000000	3.000000	17.000000	0.000000
2453.929287	0.024734	0.565708	0.226695	88.211182	-67.905113	45.409012	-1.604020	0.000000	4.735728	0.000000	0.000000	0.000000	0.626813	0.286036	-0.507012	0.000000	0.000000	3.000000	17.000000	0.000000
2453.932621	0.024734	0.565708	0.226695	88.211182	-67.905113	45.409012	-1.604020	0.000000	4.735728	0.000000	0.000000	0.000000	0.626813	0.286036	-0.507012	0.000000	0.000000	3.000000	17.000000	0.000000
2453.935954	0.024734	0.565708	0.226695	88.211182	-67.905113	45.409012	-1.604020	0.000000	4.735728	0.000000	0.000000	0.000000	0.626813	0.286036	-0.507012	0.000000	0.000000	3.000000	17.000000	0.000000
2453.939287	0.026871	0.566629	0.224829	88.233200	-69.394890	43.735458	-1.575505	0.000000	4.745291	0.000000	0.000000	0.000000	0.641165	0.276513	-0.559651	0.000000	0.000000	3.000000	17.000000	0.000000
2453.942621	0.026871	0.566629	0.224829	88.233200	-69.394890	43.735458	-1.575505	0.000000	4.745291	0.000000	0.000000	0.000000	0.641165	0.276513	-0.559651	0.000000	0.000000	3.000000	17.000000	0.000000
2453.945954	0.026871	0.566629	0.224829	88.233200	-69.394890	43.735458	-1.575505	0.000000	4.745291	0.000000	0.000000	0.000000	0.641165	0.276513	-0.559651	0.000000	0.000000	3.000000	17.000000	0.000000
2453.949287	0.029054	0.567460	0.222780	88.276260	-71.361198	41.591297	-1.546563	0.000000	4.754802	0.000000	0.000000	0.000000	0.654758	0.249129	-0.614986	0.000000	0.000000	3.000000	17.000000	0.000000
2453.952621	0.029054	0.567460	0.222780	88.276260	-71.361198	41.591297	-1.546563	0.000000	4.754802	0.000000	0.000000	0.000000	0.654758	0.249129	-0.614986	0.000000	0.000000	3.000000	17.000000	0.000000
2453.955954	0.029054	0.567460	0.222780	88.276260	-71.361198	41.591297	-1.546563	0.000000	4.754802	0.000000	0.000000	0.000000	0.654758	0.249129	-0.614986	0.000000	0.000000	3.000000	17.000000	0.000000
2453.959287	0.031441	0.568241	0.220562	88.336578	-73.924698	38.843266	-1.517220	0.000000	4.764246	0.000000	0.000000	0.000000	0.716250	0.234252	-0.665223	0.000000	0.000000	3.000000	17.000000	0.000000
2453.962621	0.031441	0.568241	0.220562	88.336578	-73.924698	38.843266	-1.517220	0.000000	4.764246	0.000000	0.000000	0.000000	0.716250	0.234252	-0.665223	0.000000	0.000000	3.000000	17.000000	0.000000
2453.965954	0.031441	0.568241	0.220562	88.336578	-73.924698	38.843266	-1.517220	0.000000	4.764246	0.000000	0.000000	0.000000	0.716250	0.234252	-0.665223	0.000000	0.000000	3.000000	17.000000	0.000000
2453.969287	0.033964	0.568929	0.218150	88.399658	-77.312729	35.259270	-1.484138	0.000000	4.774656	0.000000	0.000000	0.000000	0.756919	0.206421	-0.723517	0.000000	0.000000	3.000000	17.000000	0.000000
2453.972621	0.033964	0.568929	0.218150	88.399658	-77.312729	35.259270	-1.484138	0.000000	4.774656	0.000000	0.000000	0.000000	0.756919	0.206421	-0.723517	0.000000	0.000000	3.000000	17.000000	0.000000
2453.975954	0.033964	0.568929	0.218150	88.399658	-77.312729	35.259270	-1.484138	0.000000	4.774656	0.000000	0.000000	0.000000	0.756919	0.206421	-0.723517	0.000000	0.000000	3.000000	17.000000	0.000000
2453.979287	0.036588	0.569508	0.215562	88.432648	-81.840324	30.510897	-1.448621	0.000000	4.785551	0.000000	0.000000	0.000000	0.787147	0.173673	-0.776491	0.000000	0.000000	3.000000	17.000000	0.000000
2453.982621	0.036588	0.569508	0.215562	88.432648	-81.840324	30.510897	-1.448621	0.000000	4.785551	0.000000	0.000000	0.000000	0.787147	0.173673	-0.776491	0.000000	0.000000	3.000000	17.000000	0.000000
2453.985954	0.036588	0.569508	0.215562	88.432648	-81.840324	30.510897	-1.448621	0.000000	4.785551	0.000000	0.000000	0.000000	0.787147	0.173673	-0.776491	0.000000	0.000000	3.000000	17.000000	0.000000
2453.989287	0.039342	0.570019	0.212819	88.438652	-87.209755	25.317553	-1.411063	0.000000	4.796760	0.000000	0.000000	0.000000	0.826313	0.153544	-0.822918	0.000000	0.000000	3.000000	17.000000	0.000000
2453.992621	0.039342	0.570019	0.212819	88.438652	-87.209755	25.317553	-1.411063	0.000000	4.796760	0.000000	0.000000	0.000000	0.826313	0.153544	-0.822918	0.000000	0.000000	3.000000	17.000000	0.000000
2453.995954	0.039342	0.570019	0.212819	88.438652	-87.209755	25.317553	-1.411063	0.000000	4.796760	0.000000	0.000000	0.000000	0.826313	0.153544	-0.822918	0.000000	0.000000	3.000000	17.000000	0.000000
2453.999287	0.042062	0.570473	0.209875	88.428032	-93.133453	20.149498	-1.370516	0.000000	4.808502	0.000000	0.000000	0.000000	0.815827	0.136190	-0.883093	0.000000	0.000000	3.000000	17.000000	0.000000
2454.002621	0.042062	0.570473	0.209875	88.428032	-93.133453	20.149498	-1.370516	0.000000	4.808502	0.000000	0.000000	0.000000	0.815827	0.136190	-0.883093	0.000000	0.000000	3.000000	17.000000	0.000000
2454.005954	0.042062	0.570473	0.209875	88.428032	-93.133453	20.149498	-1.370516	0.000000	4.808502	0.000000	0.000000	0.000000	0.815827	0.136190	-0.883093	0.000000	0.000000	3.000000	17.000000	0.000000
2454.009287	0.044716	0.570859	0.206784	88.396477	-99.400902	14.464362	-1.330529	0.000000	4.819719	0.000000	0.000000	0.000000	0.796152	0.115673	-0.927413	0.000000	0.000000	3.000000	17.000000	0.000000
2454.012621	0.044716	0.570859	0.206784	88.396477	-99.400902	14.464362	-1.330529	0.000000	4.819719	0.000000	0.000000	0.000000	0.796152	0.115673	-0.927413	0.000000	0.000000	3.000000	17.000000	0.000000
2454.015954	0.044716	0.570859	0.206784	88.396477	-99.400902	14.464362	-1.330529	0.000000	4.819719	0.000000	0.000000	0.000000	0.796152	0.115673	-0.927413	0.000000	0.000000	3.000000	17.000000	0.000000
2454.019287	0.047399	0.571182	0.203570	88.347313	-105.116798	9.000240	-1.291407	0.000000	4.830349	0.000000	0.000000	0.000000	0.804974	0.096751	-0.964100	0.000000	0.000000	3.000000	17.000000	0.000000
2454.022621	0.047399	0.571182	0.203570	88.347313	-105.116798	9.000240	-1.291407	0.000000	4.830349	0.000000	0.000000	0.000000	0.804974	0.096751	-0.964100	0.000000	0.000000	3.000000	17.000000	0.000000
2454.025954	0.047399	0.571182	0.203570	88.347313	-105.116798	9.000240	-1.291407	0.000000	4.830349	0.000000	0.000000	0.000000	0.804974	0.096751	-0.964100	0.000000	0.000000	3.000000	17.000000	0.000000
2454.029287	0.050022	0.571566	0.200321	88.328598	-106.852165	7.440871	-1.250878	0.000000	4.841002	0.000000	0.000000	0.000000	0.786830	0.115425	-0.974696	0.000000	0.000000	3.000000	17.000000	0.000000
2454.032621	0.050022	0.571566	0.200321	88.328598	-106.852165	7.440871	-1.250878	0.000000	4.841002	0.000000	0.000000	0.000000	0.786830	0.115425	-0.974696	0.000000	0.000000	3.000000	17.000000	0.000000
2454.035954	0.050022	0.571566	0.200321	88.328598	-106.852165	7.440871	-1.250878	0.000000	4.841002	0.000000	0.000000	0.000000	0.786830	0.115425	-0.974696	0.000000	0.000000	3.000000	17.000000	0.000000
2454.039287	0.052618	0.571925	0.197067	88.380211	-101.996811	12.161299	-1.210351	0.000000	4.851293	0.000000	0.000000	0.000000	0.778806	0.107758	-0.976157	0.000000	0.000000	3.000000	17.000000	0.000000
2454.042621	0.052618	0.571925	0.197067	88.380211	-101.996811	12.161299	-1.210351	0.000000	4.851293	0.000000	0.000000	0.000000	0.778806	0.107758	-0.976157	0.000000	0.000000	3.000000	17.000000	0.000000
2454.045954	0.052618	0.571925	0.197067	88.380211	-101.996811	12.161299	-1.210351	0.000000	4.851293	0.000000	0.000000	0.000000	0.778806	0.107758	-0.976157	0.000000	0.000000	3.000000	17.000000	0.000000
2454.049287	0.055217	0.572331	0.193794	88.454147	-90.295288	23.805410	-1.168871	0.000000	4.861454	0.000000	0.000000	0.000000	0.779754	0.121623	-0.982002	0.000000	0.000000	3.000000	17.000000	0.000000
2454.052621	0.055217	0.572331	0.193794	88.454147	-90.295288	23.805410	-1.168871	0.000000	4.861454	0.000000	0.000000	0.000000	0.779754	0.121623	-0.982002	0.000000	0.000000	3.000000	17.000000	0.000000
2454.055954	0.055217	0.572331	0.193794	88.454147	-90.295288	23.805410	-1.168871	0.000000	4.861454	0.000000	0.000000	0.000000	0.779754	0.121623	-0.982002	0.000000	0.000000	3.000000	17.000000	0.000000
2454.059287	0.057853	0.572752	0.190539	88.456421	-73.935905	40.561493	-1.125761	0.000000	4.871617	0.000000	0.000000	0.000000	0.790827	0.126428	-0.976612	0.000000	0.000000	3.000000	17.000000	0.000000
2454.062621	0.057853	0.572752	0.190539	88.456421	-73.935905	40.561493	-1.125761	0.000000	4.871617	0.000000	0.000000	0.000000	0.790827	0.126428	-0.976612	0.000000	0.000000	3.000000	17.000000	0.000000
2454.065954	0.057853	0.572752	0.190539	88.456421	-73.935905	40.561493	-1.125761	0.000000	4.871617	0.000000	0.000000	0.000000	0.790827	0.126428	-0.976612	0.000000	0.000000	3.000000	17.000000	0.000000
2454.069287	0.060586	0.573261	0.187283	88.327896	-58.023003	57.211624	-1.079891	0.000000	4.881990	0.000000	0.000000	0.000000	0.819768	0.152479	-0.976691	0.000000	0.000000	3.000000	17.000000	0.000000
2454.072621	0.060586	0.573261	0.187283	88.327896	-58.023003	57.211624	-1.079891	0.000000	4.881990	0.000000	0.000000	0.000000	0.819768	0.152479	-0.976691	0.000000	0.000000	3.000000	17.000000	0.000000
2454.075954	0.060586	0.573261	0.187283	88.327896	-58.023003	57.211624	-1.079891	0.000000	4.881990	0.000000	0.000000	0.000000	0.819768	0.152479	-0.976691	0.000000	0.000000	3.000000	17.000000	0.000000
2454.079287	0.063448	0.573826	0.184064	88.098236	-45.653393	70.131760	-1.029711	0.000000	4.892820	0.000000	0.000000	0.000000	0.858577	0.169560	-0.965772	0.000000	0.000000	3.000000	17.000000	0.000000
2454.082621	0.063448	0.573826	0.184064	88.098236	-45.653393	70.131760	-1.029711	0.000000	4.892820	0.000000	0.000000	0.000000	0.858577	0.169560	-0.965772	0.000000	0.000000	3.000000	17.000000	0.000000
2454.085954	0.063448	0.573826	0.184064	88.098236	-45.653393	70.131760	-1.029711	0.000000	4.892820	0.000000	0.000000	0.000000	0.858577	0.169560	-0.965772	0.000000	0.000000	3.000000	17.000000	0.000000
2454.089287	0.066261	0.574440	0.180954	87.821297	-36.658020	79.619614	-0.973911	0.000000	4.904233	0.000000	0.000000	0.000000	0.844170	0.184157	-0.933076	0.000000	0.000000	3.000000	17.000000	0.000000
2454.092621	0.066261	0.574440	0.180954	87.821297	-36.658020	79.619614	-0.973911	0.000000	4.904233	0.000000	0.000000	0.000000	0.844170	0.184157	-0.933076	0.000000	0.000000	3.000000	17.000000	0.000000
2454.095954	0.066261	0.574440	0.180954	87.821297	-36.658020	79.619614	-0.973911	0.000000	4.904233	0.000000	0.000000	0.000000	0.844170	0.184157	-0.933076	0.000000	0.000000	3.000000	17.000000	0.000000
2454.099287	0.069057	0.575152	0.177924	87.531052	-30.200089	86.414108	-0.916451	0.000000	4.915295	0.000000	0.000000	0.000000	0.838619	0.213663	-0.908801	0.000000	0.000000	3.000000	17.000000	0.000000
2454.102621	0.069057	0.575152	0.177924	87.531052	-30.200089	86.414108	-0.916451	0.000000	4.915295	0.000000	0.000000	0.000000	0.838619	0.213663	-0.908801	0.000000	0.000000	3.000000	17.000000	0.000000
2454.105954	0.069057	0.575152	0.177924	87.531052	-30.200089	86.414108	-0.916451	0.000000	4.915295	0.000000	0.000000	0.000000	0.838619	0.213663	-0.908801	0.000000	0.000000	3.000000	17.000000	0.000000
2454.109287	0.071804	0.575907	0.174973	87.249496	-25.503847	91.777550	-0.856701	0.000000	4.926060	0.000000	0.000000	0.000000	0.824235	0.226481	-0.885421	0.000000	0.000000	3.000000	17.000000	0.000000
2454.112621	0.071804	0.575907	0.174973	87.249496	-25.503847	91.777550	-0.856701	0.000000	4.926060	0.000000	0.000000	0.000000	0.824235	0.226481	-0.885421	0.000000	0.000000	3.000000	17.000000	0.000000
2454.115954	0.071804	0.575907	0.174973	87.249496	-25.503847	91.777550	-0.856701	0.000000	4.926060	0.000000	0.000000	0.000000	0.824235	0.226481	-0.885421	0.000000	0.000000	3.000000	17.000000	0.000000
2454.119287	0.074533	0.576719	0.172077	86.982994	-21.875124	96.228729	-0.795455	0.000000	4.936319	0.000000	0.000000	0.000000	0.818604	0.243617	-0.868824	0.000000	0.000000	3.000000	17.000000	0.000000
2454.122621	0.074533	0.576719	0.172077	86.982994	-21.875124	96.228729	-0.795455	0.000000	4.936319	0.000000	0.000000	0.000000	0.818604	0.243617	-0.868824	0.000000	0.000000	3.000000	17.000000	0.000000
2454.125954	0.074533	0.576719	0.172077	86.982994	-21.875124	96.228729	-0.795455	0.000000	4.936319	0.000000	0.000000	0.000000	0.818604	0.243617	-0.868824	0.000000	0.000000	3.000000	17.000000	0.000000
2454.129287	0.077359	0.577581	0.169188	86.744896	-18.580063	100.159599	-0.732017	0.000000	4.946125	0.000000	0.000000	0.000000	0.847676	0.258747	-0.866778	0.000000	0.000000	3.000000	17.000000	0.000000
2454.132621	0.077359	0.577581	0.169188	86.744896	-18.580063	100.159599	-0.732017	0.000000	4.946125	0.000000	0.000000	0.000000	0.847676	0.258747	-0.866778	0.000000	0.000000	3.000000	17.000000	0.000000
2454.135954	0.077359	0.577581	0.169188	86.744896	-18.580063	100.159599	-0.732017	0.000000	4.946125	0.000000	0.000000	0.000000	0.847676	0.258747	-0.866778	0.000000	0.000000	3.000000	17.000000	0.000000
2454.139287	0.080219	0.578474	0.166297	86.551727	-15.358892	103.784203	-0.663211	0.000000	4.955820	0.000000	0.000000	0.000000	0.858094	0.267667	-0.867018	0.000000	0.000000	3.000000	17.000000	0.000000
2454.142621	0.080219	0.578474	0.166297	86.551727	-15.358892	103.784203	-0.663211	0.000000	4.955820	0.000000	0.000000	0.000000	0.858094	0.267667	-0.867018	0.000000	0.000000	3.000000	17.000000	0.000000
2454.145954	0.080219	0.578474	0.166297	86.551727	-15.358892	103.784203	-0.663211	0.000000	4.955820	0.000000	0.000000	0.000000	0.858094	0.267667	-0.867018	0.000000	0.000000	3.000000	17.000000	0.000000
2454.149287	0.083114	0.579450	0.163414	86.392723	-12.439912	107.322105	-0.590588	0.000000	4.964998	0.000000	0.000000	0.000000	0.868647	0.292951	-0.865131	0.000000	0.000000	3.000000	17.000000	0.000000
2454.152621	0.083114	0.579450	0.163414	86.392723	-12.439912	107.322105	-0.590588	0.000000	4.964998	0.000000	0.000000	0.000000	0.868647	0.292951	-0.865131	0.000000	0.000000	3.000000	17.000000	0.000000
2454.155954	0.083114	0.579450	0.163414	86.392723	-12.439912	107.322105	-0.590588	0.000000	4.964998	0.000000	0.000000	0.000000	0.868647	0.292951	-0.865131	0.000000	0.000000	3.000000	17.000000	0.000000
2454.159287	0.086022	0.580538	0.160589	86.261787	-10.027071	110.675499	-0.513917	0.000000	4.973518	0.000000	0.000000	0.000000	0.872319	0.326276	-0.847492	0.000000	0.000000	3.000000	17.000000	0.000000
2454.162621	0.086022	0.580538	0.160589	86.261787	-10.027071	110.675499	-0.513917	0.000000	4.973518	0.000000	0.000000	0.000000	0.872319	0.326276	-0.847492	0.000000	0.000000	3.000000	17.000000	0.000000
2454.165954	0.086022	0.580538	0.160589	86.261787	-10.027071	110.675499	-0.513917	0.000000	4.973518	0.000000	0.000000	0.000000	0.872319	0.326276	-0.847492	0.000000	0.000000	3.000000	17.000000	0.000000
2454.169287	0.088927	0.581737	0.157918	86.157944	-8.228042	113.448944	-0.433569	0.000000	4.981166	0.000000	0.000000	0.000000	0.871401	0.359760	-0.801351	0.000000	0.000000	3.000000	17.000000	0.000000
2454.172621	0.088927	0.581737	0.157918	86.157944	-8.228042	113.448944	-0.433569	0.000000	4.981166	0.000000	0.000000	0.000000	0.871401	0.359760	-0.801351	0.000000	0.000000	3.000000	17.000000	0.000000
2454.175954	0.088927	0.581737	0.157918	86.157944	-8.228042	113.448944	-0.433569	0.000000	4.981166	0.000000	0.000000	0.000000	0.871401	0.359760	-0.801351	0.000000	0.000000	3.000000	17.000000	0.000000
2454.179287	0.091771	0.583028	0.155396	86.100723	-6.865917	115.386444	-0.349744	0.000000	4.987753	0.000000	0.000000	0.000000	0.853213	0.387327	-0.756601	0.000000	0.000000	3.000000	17.000000	0.000000
2454.182621	0.091771	0.583028	0.155396	86.100723	-6.865917	115.386444	-0.349744	0.000000	4.987753	0.000000	0.000000	0.000000	0.853213	0.387327	-0.756601	0.000000	0.000000	3.000000	17.000000	0.000000
2454.185954	0.091771	0.583028	0.155396	86.100723	-6.865917	115.386444	-0.349744	0.000000	4.987753	0.000000	0.000000	0.000000	0.853213	0.387327	-0.756601	0.000000	0.000000	3.000000	17.000000	0.000000
2454.189287	0.094595	0.584406	0.153076	86.099869	-5.331469	117.027298	-0.264412	0.000000	4.993004	0.000000	0.000000	0.000000	0.847254	0.413414	-0.696006	0.000000	0.000000	3.000000	17.000000	0.000000
2454.192621	0.094595	0.584406	0.153076	86.099869	-5.331469	117.027298	-0.264412	0.000000	4.993004	0.000000	0.000000	0.000000	0.847254	0.413414	-0.696006	0.000000	0.000000	3.000000	17.000000	0.000000
2454.195954	0.094595	0.584406	0.153076	86.099869	-5.331469	117.027298	-0.264412	0.000000	4.993004	0.000000	0.000000	0.000000	0.847254	0.413414	-0.696006	0.000000	0.000000	3.000000	17.000000	0.000000
2454.199287	0.097333	0.585804	0.150891	86.113091	-2.820420	119.623222	-0.176438	0.000000	4.996886	0.000000	0.000000	0.000000	0.821356	0.419307	-0.655508	0.000000	0.000000	3.000000	17.000000	0.000000
2454.202621	0.097333	0.585804	0.150891	86.113091	-2.820420	119.623222	-0.176438	0.000000	4.996886	0.000000	0.000000	0.000000	0.821356	0.419307	-0.655508	0.000000	0.000000	3.000000	17.000000	0.000000
2454.205954	0.097333	0.585804	0.150891	86.113091	-2.820420	119.623222	-0.176438	0.000000	4.996886	0.000000	0.000000	0.000000	0.821356	0.419307	-0.655508	0.000000	0.000000	3.000000	17.000000	0.000000
2454.209287	0.100061	0.587241	0.148751	86.151779	0.548031	123.357674	-0.088367	0.000000	4.999219	0.000000	0.000000	0.000000	0.818421	0.431183	-0.641930	0.000000	0.000000	3.000000	17.000000	0.000000
2454.212621	0.100061	0.587241	0.148751	86.151779	0.548031	123.357674	-0.088367	0.000000	4.999219	0.000000	0.000000	0.000000	0.818421	0.431183	-0.641930	0.000000	0.000000	3.000000	17.000000	0.000000
2454.215954	0.100061	0.587241	0.148751	86.151779	0.548031	123.357674	-0.088367	0.000000	4.999219	0.000000	0.000000	0.000000	0.818421	0.431183	-0.641930	0.000000	0.000000	3.000000	17.000000	0.000000
2454.219287	0.102741	0.588582	0.146598	86.261734	4.115894	127.661758	0.002047	0.000000	5.000000	0.000000	0.000000	0.000000	0.803916	0.402238	-0.645736	0.000000	0.000000	3.000000	17.000000	0.000000
2454.222621	0.102741	0.588582	0.146598	86.261734	4.115894	127.661758	0.002047	0.000000	5.000000	0.000000	0.000000	0.000000	0.803916	0.402238	-0.645736	0.000000	0.000000	3.000000	17.000000	0.000000
2454.225954	0.102741	0.588582	0.146598	86.261734	4.115894	127.661758	0.002047	0.000000	5.000000	0.000000	0.000000	0.000000	0.803916	0.402238	-0.645736	0.000000	0.000000	3.000000	17.000000	0.000000
2454.229287	0.105367	0.589873	0.144406	86.421112	7.440153	131.643829	0.093457	0.000000	4.999126	0.000000	0.000000	0.000000	0.788008	0.387374	-0.657709	0.000000	0.000000	3.000000	17.000000	0.000000
2454.232621	0.105367	0.589873	0.144406	86.421112	7.440153	131.643829	0.093457	0.000000	4.999126	0.000000	0.000000	0.000000	0.788008	0.387374	-0.657709	0.000000	0.000000	3.000000	17.000000	0.000000
2454.235954	0.105367	0.589873	0.144406	86.421112	7.440153	131.643829	0.093457	0.000000	4.999126	0.000000	0.000000	0.000000	0.788008	0.387374	-0.657709	0.000000	0.000000	3.000000	17.000000	0.000000
2454.239287	0.107996	0.591061	0.142157	86.578918	10.261312	134.695450	0.185713	0.000000	4.996551	0.000000	0.000000	0.000000	0.788745	0.356314	-0.674575	0.000000	0.000000	3.000000	17.000000	0.000000
2454.242621	0.107996	0.591061	0.142157	86.578918	10.261312	134.695450	0.185713	0.000000	4.996551	0.000000	0.000000	0.000000	0.788745	0.356314	-0.674575	0.000000	0.000000	3.000000	17.000000	0.000000
2454.245954	0.107996	0.591061	0.142157	86.578918	10.261312	134.695450	0.185713	0.000000	4.996551	0.000000	0.000000	0.000000	0.788745	0.356314	-0.674575	0.000000	0.000000	3.000000	17.000000	0.000000
2454.249287	0.110501	0.592129	0.139803	86.716637	11.975604	136.651413	0.280810	0.000000	4.992108	0.000000	0.000000	0.000000	0.751299	0.320536	-0.706196	0.000000	0.000000	3.000000	17.000000	0.000000
2454.252621	0.110501	0.592129	0.139803	86.716637	11.975604	136.651413	0.280810	0.000000	4.992108	0.000000	0.000000	0.000000	0.751299	0.320536	-0.706196	0.000000	0.000000	3.000000	17.000000	0.000000
2454.255954	0.110501	0.592129	0.139803	86.716637	11.975604	136.651413	0.280810	0.000000	4.992108	0.000000	0.000000	0.000000	0.751299	0.320536	-0.706196	0.000000	0.000000	3.000000	17.000000	0.000000
2454.259287	0.112921	0.593094	0.137410	86.835411	12.464262	137.736694	0.374500	0.000000	4.985955	0.000000	0.000000	0.000000	0.726138	0.289502	-0.717908	0.000000	0.000000	3.000000	17.000000	0.000000
2454.262621	0.112921	0.593094	0.137410	86.835411	12.464262	137.736694	0.374500	0.000000	4.985955	0.000000	0.000000	0.000000	0.726138	0.289502	-0.717908	0.000000	0.000000	3.000000	17.000000	0.000000
2454.265954	0.112921	0.593094	0.137410	86.835411	12.464262	137.736694	0.374500	0.000000	4.985955	0.000000	0.000000	0.000000	0.726138	0.289502	-0.717908	0.000000	0.000000	3.000000	17.000000	0.000000
2454.269287	0.115230	0.593956	0.134985	86.932159	12.781958	138.471313	0.468104	0.000000	4.978040	0.000000	0.000000	0.000000	0.692579	0.258565	-0.727657	0.000000	0.000000	3.000000	17.000000	0.000000
2454.272621	0.115230	0.593956	0.134985	86.932159	12.781958	138.471313	0.468104	0.000000	4.978040	0.000000	0.000000	0.000000	0.692579	0.258565	-0.727657	0.000000	0.000000	3.000000	17.000000	0.000000
2454.275954	0.115230	0.593956	0.134985	86.932159	12.781958	138.471313	0.468104	0.000000	4.978040	0.000000	0.000000	0.000000	0.692579	0.258565	-0.727657	0.000000	0.000000	3.000000	17.000000	0.000000
2454.279287	0.117512	0.594769	0.132518	86.990395	13.142720	138.938141	0.560574	0.000000	4.968476	0.000000	0.000000	0.000000	0.684752	0.243769	-0.740067	0.000000	0.000000	3.000000	17.000000	0.000000
2454.282621	0.117512	0.594769	0.132518	86.990395	13.142720	138.938141	0.560574	0.000000	4.968476	0.000000	0.000000	0.000000	0.684752	0.243769	-0.740067	0.000000	0.000000	3.000000	17.000000	0.000000
2454.285954	0.117512	0.594769	0.132518	86.990395	13.142720	138.938141	0.560574	0.000000	4.968476	0.000000	0.000000	0.000000	0.684752	0.243769	-0.740067	0.000000	0.000000	3.000000	17.000000	0.000000
2454.289287	0.119724	0.595528	0.130078	87.021782	13.806503	139.744354	0.655058	0.000000	4.956904	0.000000	0.000000	0.000000	0.663523	0.227775	-0.732011	0.000000	0.000000	3.000000	17.000000	0.000000
2454.292621	0.119724	0.595528	0.130078	87.021782	13.806503	139.744354	0.655058	0.000000	4.956904	0.000000	0.000000	0.000000	0.663523	0.227775	-0.732011	0.000000	0.000000	3.000000	17.000000	0.000000
2454.295954	0.119724	0.595528	0.130078	87.021782	13.806503	139.744354	0.655058	0.000000	4.956904	0.000000	0.000000	0.000000	0.663523	0.227775	-0.732011	0.000000	0.000000	3.000000	17.000000	0.000000
2454.299287	0.122047	0.596251	0.127702	87.057892	14.667933	140.749527	0.749595	0.000000	4.943491	0.000000	0.000000	0.000000	0.697006	0.217037	-0.712890	0.000000	0.000000	3.000000	17.000000	0.000000
2454.302621	0.122047	0.596251	0.127702	87.057892	14.667933	140.749527	0.749595	0.000000	4.943491	0.000000	0.000000	0.000000	0.697006	0.217037	-0.712890	0.000000	0.000000	3.000000	17.000000	0.000000
2454.305954	0.122047	0.596251	0.127702	87.057892	14.667933	140.749527	0.749595	0.000000	4.943491	0.000000	0.000000	0.000000	0.697006	0.217037	-0.712890	0.000000	0.000000	3.000000	17.000000	0.000000
2454.309287	0.124421	0.596899	0.125372	87.094040	15.444082	141.282257	0.850655	0.000000	4.927107	0.000000	0.000000	0.000000	0.712127	0.194285	-0.698819	0.000000	0.000000	3.000000	17.000000	0.000000
2454.312621	0.124421	0.596899	0.125372	87.094040	15.444082	141.282257	0.850655	0.000000	4.927107	0.000000	0.000000	0.000000	0.712127	0.194285	-0.698819	0.000000	0.000000	3.000000	17.000000	0.000000
2454.315954	0.124421	0.596899	0.125372	87.094040	15.444082	141.282257	0.850655	0.000000	4.927107	0.000000	0.000000	0.000000	0.712127	0.194285	-0.698819	0.000000	0.000000	3.000000	17.000000	0.000000
2454.319287	0.126849	0.597492	0.123103	87.131195	15.873044	141.488541	0.955980	0.000000	4.907760	0.000000	0.000000	0.000000	0.728275	0.178038	-0.680626	0.000000	0.000000	3.000000	17.000000	0.000000
2454.322621	0.126849	0.597492	0.123103	87.131195	15.873044	141.488541	0.955980	0.000000	4.907760	0.000000	0.000000	0.000000	0.728275	0.178038	-0.680626	0.000000	0.000000	3.000000	17.000000	0.000000
2454.325954	0.126849	0.597492	0.123103	87.131195	15.873044	141.488541	0.955980	0.000000	4.907760	0.000000	0.000000	0.000000	0.728275	0.178038	-0.680626	0.000000	0.000000	3.000000	17.000000	0.000000
2454.329287	0.129225	0.598007	0.120807	87.177971	16.204321	141.763306	1.065450	0.000000	4.885162	0.000000	0.000000	0.000000	0.712792	0.154277	-0.688834	0.000000	0.000000	3.000000	17.000000	0.000000
2454.332621	0.129225	0.598007	0.120807	87.177971	16.204321	141.763306	1.065450	0.000000	4.885162	0.000000	0.000000	0.000000	0.712792	0.154277	-0.688834	0.000000	0.000000	3.000000	17.000000	0.000000
2454.335954	0.129225	0.598007	0.120807	87.177971	16.204321	141.763306	1.065450	0.000000	4.885162	0.000000	0.000000	0.000000	0.712792	0.154277	-0.688834	0.000000	0.000000	3.000000	17.000000	0.000000
2454.339287	0.131607	0.598463	0.118486	87.228012	16.544468	142.499008	1.175649	0.000000	4.859820	0.000000	0.000000	0.000000	0.714647	0.136813	-0.696444	0.000000	0.000000	3.000000	17.000000	0.000000
2454.342621	0.131607	0.598463	0.118486	87.228012	16.544468	142.499008	1.175649	0.000000	4.859820	0.000000	0.000000	0.000000	0.714647	0.136813	-0.696444	0.000000	0.000000	3.000000	17.000000	0.000000
2454.345954	0.131607	0.598463	0.118486	87.228012	16.544468	142.499008	1.175649	0.000000	4.859820	0.000000	0.000000	0.000000	0.714647	0.136813	-0.696444	0.000000	0.000000	3.000000	17.000000	0.000000
2454.349287	0.133915	0.598913	0.116164	87.278831	16.882721	143.836517	1.288720	0.000000	4.831067	0.000000	0.000000	0.000000	0.692302	0.135208	-0.696448	0.000000	0.000000	3.000000	17.000000	0.000000
2454.352621	0.133915	0.598913	0.116164	87.278831	16.882721	143.836517	1.288720	0.000000	4.831067	0.000000	0.000000	0.000000	0.692302	0.135208	-0.696448	0.000000	0.000000	3.000000	17.000000	0.000000
2454.355954	0.133915	0.598913	0.116164	87.278831	16.882721	143.836517	1.288720	0.000000	4.831067	0.000000	0.000000	0.000000	0.692302	0.135208	-0.696448	0.000000	0.000000	3.000000	17.000000	0.000000
2454.359287	0.136123	0.599327	0.113858	87.316566	17.198433	145.196915	1.401268	0.000000	4.799630	0.000000	0.000000	0.000000	0.662555	0.123987	-0.692005	0.000000	0.000000	3.000000	17.000000	0.000000
2454.362621	0.136123	0.599327	0.113858	87.316566	17.198433	145.196915	1.401268	0.000000	4.799630	0.000000	0.000000	0.000000	0.662555	0.123987	-0.692005	0.000000	0.000000	3.000000	17.000000	0.000000
2454.365954	0.136123	0.599327	0.113858	87.316566	17.198433	145.196915	1.401268	0.000000	4.799630	0.000000	0.000000	0.000000	0.662555	0.123987	-0.692005	0.000000	0.000000	3.000000	17.000000	0.000000
2454.369287	0.138404	0.599712	0.111563	87.291809	17.426046	145.788452	1.512051	0.000000	4.765890	0.000000	0.000000	0.000000	0.684293	0.115519	-0.688391	0.000000	0.000000	3.000000	17.000000	0.000000
2454.372621	0.138404	0.599712	0.111563	87.291809	17.426046	145.788452	1.512051	0.000000	4.765890	0.000000	0.000000	0.000000	0.684293	0.115519	-0.688391	0.000000	0.000000	3.000000	17.000000	0.000000
2454.375954	0.138404	0.599712	0.111563	87.291809	17.426046	145.788452	1.512051	0.000000	4.765890	0.000000	0.000000	0.000000	0.684293	0.115519	-0.688391	0.000000	0.000000	3.000000	17.000000	0.000000
2454.379287	0.140707	0.600089	0.109307	87.177139	17.536007	145.714569	1.627456	0.000000	4.727726	0.000000	0.000000	0.000000	0.690824	0.113292	-0.676806	0.000000	0.000000	3.000000	17.000000	0.000000
2454.382621	0.140707	0.600089	0.109307	87.177139	17.536007	145.714569	1.627456	0.000000	4.727726	0.000000	0.000000	0.000000	0.690824	0.113292	-0.676806	0.000000	0.000000	3.000000	17.000000	0.000000
2454.385954	0.140707	0.600089	0.109307	87.177139	17.536007	145.714569	1.627456	0.000000	4.727726	0.000000	0.000000	0.000000	0.690824	0.113292	-0.676806	0.000000	0.000000	3.000000	17.000000	0.000000
2454.389287	0.143044	0.600462	0.107026	86.975861	17.561094	145.733978	1.744965	0.000000	4.685627	0.000000	0.000000	0.000000	0.701201	0.111928	-0.684400	0.000000	0.000000	3.000000	17.000000	0.000000
2454.392621	0.143044	0.600462	0.107026	86.975861	17.561094	145.733978	1.744965	0.000000	4.685627	0.000000	0.000000	0.000000	0.701201	0.111928	-0.684400	0.000000	0.000000	3.000000	17.000000	0.000000
2454.395954	0.143044	0.600462	0.107026	86.975861	17.561094	145.733978	1.744965	0.000000	4.685627	0.000000	0.000000	0.000000	0.701201	0.111928	-0.684400	0.000000	0.000000	3.000000	17.000000	0.000000
2454.399287	0.145489	0.600817	0.104783	86.705978	17.557680	146.339066	1.865689	0.000000	4.638880	0.000000	0.000000	0.000000	0.733470	0.106484	-0.672700	0.000000	0.000000	3.000000	17.000000	0.000000
2454.402621	0.145489	0.600817	0.104783	86.705978	17.557680	146.339066	1.865689	0.000000	4.638880	0.000000	0.000000	0.000000	0.733470	0.106484	-0.672700	0.000000	0.000000	3.000000	17.000000	0.000000
2454.405954	0.145489	0.600817	0.104783	86.705978	17.557680	146.339066	1.865689	0.000000	4.638880	0.000000	0.000000	0.000000	0.733470	0.106484	-0.672700	0.000000	0.000000	3.000000	17.000000	0.000000
2454.409287	0.148000	0.601157	0.102529	86.388275	17.569422	147.100113	1.991093	0.000000	4.586453	0.000000	0.000000	0.000000	0.753220	0.101844	-0.676364	0.000000	0.000000	3.000000	17.000000	0.000000
2454.412621	0.148000	0.601157	0.102529	86.388275	17.569422	147.100113	1.991093	0.000000	4.586453	0.000000	0.000000	0.000000	0.753220	0.101844	-0.676364	0.000000	0.000000	3.000000	17.000000	0.000000
2454.415954	0.148000	0.601157	0.102529	86.388275	17.569422	147.100113	1.991093	0.000000	4.586453	0.000000	0.000000	0.000000	0.753220	0.101844	-0.676364	0.000000	0.000000	3.000000	17.000000	0.000000
2454.419287	0.150644	0.601479	0.100304	86.051170	17.598902	147.635284	2.119976	0.000000	4.528323	0.000000	0.000000	0.000000	0.793270	0.096671	-0.667463	0.000000	0.000000	3.000000	17.000000	0.000000
2454.422621	0.150644	0.601479	0.100304	86.051170	17.598902	147.635284	2.119976	0.000000	4.528323	0.000000	0.000000	0.000000	0.793270	0.096671	-0.667463	0.000000	0.000000	3.000000	17.000000	0.000000
2454.425954	0.150644	0.601479	0.100304	86.051170	17.598902	147.635284	2.119976	0.000000	4.528323	0.000000	0.000000	0.000000	0.793270	0.096671	-0.667463	0.000000	0.000000	3.000000	17.000000	0.000000
2454.429287	0.153501	0.601785	0.098085	85.725975	17.581169	147.815170	2.253568	0.000000	4.463343	0.000000	0.000000	0.000000	0.856955	0.091704	-0.665630	0.000000	0.000000	3.000000	17.000000	0.000000
2454.432621	0.153501	0.601785	0.098085	85.725975	17.581169	147.815170	2.253568	0.000000	4.463343	0.000000	0.000000	0.000000	0.856955	0.091704	-0.665630	0.000000	0.000000	3.000000	17.000000	0.000000
2454.435954	0.153501	0.601785	0.098085	85.725975	17.581169	147.815170	2.253568	0.000000	4.463343	0.000000	0.000000	0.000000	0.856955	0.091704	-0.665630	0.000000	0.000000	3.000000	17.000000	0.000000
2454.439287	0.156514	0.602106	0.095877	85.413460	17.083796	147.612335	2.394246	0.000000	4.389486	0.000000	0.000000	0.000000	0.903884	0.096303	-0.662557	0.000000	0.000000	3.000000	17.000000	0.000000
2454.442621	0.156514	0.602106	0.095877	85.413460	17.083796	147.612335	2.394246	0.000000	4.389486	0.000000	0.000000	0.000000	0.903884	0.096303	-0.662557	0.000000	0.000000	3.000000	17.000000	0.000000
2454.445954	0.156514	0.602106	0.095877	85.413460	17.083796	147.612335	2.394246	0.000000	4.389486	0.000000	0.000000	0.000000	0.903884	0.096303	-0.662557	0.000000	0.000000	3.000000	17.000000	0.000000
2454.449287	0.159552	0.602443	0.093714	85.124039	16.000582	146.995514	2.538954	0.000000	4.307402	0.000000	0.000000	0.000000	0.911410	0.100995	-0.648869	0.000000	0.000000	3.000000	17.000000	0.000000
2454.452621	0.159552	0.602443	0.093714	85.124039	16.000582	146.995514	2.538954	0.000000	4.307402	0.000000	0.000000	0.000000	0.911410	0.100995	-0.648869	0.000000	0.000000	3.000000	17.000000	0.000000
2454.455954	0.159552	0.602443	0.093714	85.124039	16.000582	146.995514	2.538954	0.000000	4.307402	0.000000	0.000000	0.000000	0.911410	0.100995	-0.648869	0.000000	0.000000	3.000000	17.000000	0.000000
2454.459287	0.162497	0.602765	0.091578	84.865303	14.643139	146.021881	2.681669	0.000000	4.220030	0.000000	0.000000	0.000000	0.883557	0.096845	-0.640837	0.000000	0.000000	3.000000	17.000000	0.000000
2454.462621	0.162497	0.602765	0.091578	84.865303	14.643139	146.021881	2.681669	0.000000	4.220030	0.000000	0.000000	0.000000	0.883557	0.096845	-0.640837	0.000000	0.000000	3.000000	17.000000	0.000000
2454.465954	0.162497	0.602765	0.091578	84.865303	14.643139	146.021881	2.681669	0.000000	4.220030	0.000000	0.000000	0.000000	0.883557	0.096845	-0.640837	0.000000	0.000000	3.000000	17.000000	0.000000
2454.469287	0.165430	0.603043	0.089454	84.642586	13.453101	145.019592	2.818452	0.000000	4.129930	0.000000	0.000000	0.000000	0.880125	0.083386	-0.637165	0.000000	0.000000	3.000000	17.000000	0.000000
2454.472621	0.165430	0.603043	0.089454	84.642586	13.453101	145.019592	2.818452	0.000000	4.129930	0.000000	0.000000	0.000000	0.880125	0.083386	-0.637165	0.000000	0.000000	3.000000	17.000000	0.000000
2454.475954	0.165430	0.603043	0.089454	84.642586	13.453101	145.019592	2.818452	0.000000	4.129930	0.000000	0.000000	0.000000	0.880125	0.083386	-0.637165	0.000000	0.000000	3.000000	17.000000	0.000000
2454.479287	0.168392	0.603298	0.087283	84.470154	12.659759	144.291458	2.951860	0.000000	4.035656	0.000000	0.000000	0.000000	0.888348	0.076561	-0.651148	0.000000	0.000000	3.000000	17.000000	0.000000
2454.482621	0.168392	0.603298	0.087283	84.470154	12.659759	144.291458	2.951860	0.000000	4.035656	0.000000	0.000000	0.000000	0.888348	0.076561	-0.651148	0.000000	0.000000	3.000000	17.000000	0.000000
2454.485954	0.168392	0.603298	0.087283	84.470154	12.659759	144.291458	2.951860	0.000000	4.035656	0.000000	0.000000	0.000000	0.888348	0.076561	-0.651148	0.000000	0.000000	3.000000	17.000000	0.000000
2454.489287	0.171304	0.603500	0.085098	84.325836	12.090923	143.910843	3.083862	0.000000	3.935708	0.000000	0.000000	0.000000	0.873830	0.060399	-0.655716	0.000000	0.000000	3.000000	17.000000	0.000000
2454.492621	0.171304	0.603500	0.085098	84.325836	12.090923	143.910843	3.083862	0.000000	3.935708	0.000000	0.000000	0.000000	0.873830	0.060399	-0.655716	0.000000	0.000000	3.000000	17.000000	0.000000
2454.495954	0.171304	0.603500	0.085098	84.325836	12.090923	143.910843	3.083862	0.000000	3.935708	0.000000	0.000000	0.000000	0.873830	0.060399	-0.655716	0.000000	0.000000	3.000000	17.000000	0.000000
2454.499287	0.174269	0.603667	0.082943	84.204308	11.389041	143.367920	3.211271	0.000000	3.832458	0.000000	0.000000	0.000000	0.889250	0.050039	-0.646338	0.000000	0.000000	3.000000	17.000000	0.000000
2454.502621	0.174269	0.603667	0.082943	84.204308	11.389041	143.367920	3.211271	0.000000	3.832458	0.000000	0.000000	0.000000	0.889250	0.050039	-0.646338	0.000000	0.000000	3.000000	17.000000	0.000000
2454.505954	0.174269	0.603667	0.082943	84.204308	11.389041	143.367920	3.211271	0.000000	3.832458	0.000000	0.000000	0.000000	0.889250	0.050039	-0.646338	0.000000	0.000000	3.000000	17.000000	0.000000
2454.509287	0.177208	0.603799	0.080844	84.058250	9.991563	141.708481	3.335380	0.000000	3.724948	0.000000	0.000000	0.000000	0.881849	0.039850	-0.629642	0.000000	0.000000	3.000000	17.000000	0.000000
2454.512621	0.177208	0.603799	0.080844	84.058250	9.991563	141.708481	3.335380	0.000000	3.724948	0.000000	0.000000	0.000000	0.881849	0.039850	-0.629642	0.000000	0.000000	3.000000	17.000000	0.000000
2454.515954	0.177208	0.603799	0.080844	84.058250	9.991563	141.708481	3.335380	0.000000	3.724948	0.000000	0.000000	0.000000	0.881849	0.039850	-0.629642	0.000000	0.000000	3.000000	17.000000	0.000000
2454.519287	0.180136	0.603908	0.078837	83.835121	7.725032	139.075165	3.453281	0.000000	3.615917	0.000000	0.000000	0.000000	0.878431	0.032677	-0.602247	0.000000	0.000000	3.000000	17.000000	0.000000
2454.522621	0.180136	0.603908	0.078837	83.835121	7.725032	139.075165	3.453281	0.000000	3.615917	0.000000	0.000000	0.000000	0.878431	0.032677	-0.602247	0.000000	0.000000	3.000000	17.000000	0.000000
2454.525954	0.180136	0.603908	0.078837	83.835121	7.725032	139.075165	3.453281	0.000000	3.615917	0.000000	0.000000	0.000000	0.878431	0.032677	-0.602247	0.000000	0.000000	3.000000	17.000000	0.000000
2454.529287	0.182944	0.604035	0.076927	83.522949	4.697159	135.993896	3.564313	0.000000	3.506518	0.000000	0.000000	0.000000	0.842229	0.038075	-0.573054	0.000000	0.000000	3.000000	17.000000	0.000000
2454.532621	0.182944	0.604035	0.076927	83.522949	4.697159	135.993896	3.564313	0.000000	3.506518	0.000000	0.000000	0.000000	0.842229	0.038075	-0.573054	0.000000	0.000000	3.000000	17.000000	0.000000
2454.535954	0.182944	0.604035	0.076927	83.522949	4.697159	135.993896	3.564313	0.000000	3.506518	0.000000	0.000000	0.000000	0.842229	0.038075	-0.573054	0.000000	0.000000	3.000000	17.000000	0.000000
2454.539287	0.185587	0.604201	0.075147	83.121429	1.417163	133.086151	3.666005	0.000000	3.400061	0.000000	0.000000	0.000000	0.793082	0.049609	-0.533869	0.000000	0.000000	3.000000	17.000000	0.000000
2454.542621	0.185587	0.604201	0.075147	83.121429	1.417163	133.086151	3.666005	0.000000	3.400061	0.000000	0.000000	0.000000	0.793082	0.049609	-0.533869	0.000000	0.000000	3.000000	17.000000	0.000000
2454.545954	0.185587	0.604201	0.075147	83.121429	1.417163	133.086151	3.666005	0.000000	3.400061	0.000000	0.000000	0.000000	0.793082	0.049609	-0.533869	0.000000	0.000000	3.000000	17.000000	0.000000
2454.549287	0.187924	0.604405	0.073489	82.663216	-1.658513	130.414490	3.757260	0.000000	3.298938	0.000000	0.000000	0.000000	0.701076	0.061420	-0.497513	0.000000	0.000000	3.000000	17.000000	0.000000
2454.552621	0.187924	0.604405	0.073489	82.663216	-1.658513	130.414490	3.757260	0.000000	3.298938	0.000000	0.000000	0.000000	0.701076	0.061420	-0.497513	0.000000	0.000000	3.000000	17.000000	0.000000
2454.555954	0.187924	0.604405	0.073489	82.663216	-1.658513	130.414490	3.757260	0.000000	3.298938	0.000000	0.000000	0.000000	0.701076	0.061420	-0.497513	0.000000	0.000000	3.000000	17.000000	0.000000
2454.559287	0.190083	0.604669	0.071990	82.211296	-3.949266	127.892181	3.836412	0.000000	3.206546	0.000000	0.000000	0.000000	0.647745	0.079062	-0.449727	0.000000	0.000000	3.000000	17.000000	0.000000
2454.562621	0.190083	0.604669	0.071990	82.211296	-3.949266	127.892181	3.836412	0.000000	3.206546	0.000000	0.000000	0.000000	0.647745	0.079062	-0.449727	0.000000	0.000000	3.000000	17.000000	0.000000
2454.565954	0.190083	0.604669	0.071990	82.211296	-3.949266	127.892181	3.836412	0.000000	3.206546	0.000000	0.000000	0.000000	0.647745	0.079062	-0.449727	0.000000	0.000000	3.000000	17.000000	0.000000
2454.569287	0.191987	0.604952	0.070586	81.874039	-4.537854	126.859055	3.905973	0.000000	3.121438	0.000000	0.000000	0.000000	0.571134	0.084860	-0.420986	0.000000	0.000000	3.000000	17.000000	0.000000
2454.572621	0.191987	0.604952	0.070586	81.874039	-4.537854	126.859055	3.905973	0.000000	3.121438	0.000000	0.000000	0.000000	0.571134	0.084860	-0.420986	0.000000	0.000000	3.000000	17.000000	0.000000
2454.575954	0.191987	0.604952	0.070586	81.874039	-4.537854	126.859055	3.905973	0.000000	3.121438	0.000000	0.000000	0.000000	0.571134	0.084860	-0.420986	0.000000	0.000000	3.000000	17.000000	0.000000
2454.579287	0.193824	0.605232	0.069325	81.714684	-3.129320	128.147110	3.966722	0.000000	3.043865	0.000000	0.000000	0.000000	0.551072	0.084186	-0.378293	0.000000	0.000000	3.000000	17.000000	0.000000
2454.582621	0.193824	0.605232	0.069325	81.714684	-3.129320	128.147110	3.966722	0.000000	3.043865	0.000000	0.000000	0.000000	0.551072	0.084186	-0.378293	0.000000	0.000000	3.000000	17.000000	0.000000
2454.585954	0.193824	0.605232	0.069325	81.714684	-3.129320	128.147110	3.966722	0.000000	3.043865	0.000000	0.000000	0.000000	0.551072	0.084186	-0.378293	0.000000	0.000000	3.000000	17.000000	0.000000
2454.589287	0.195628	0.605481	0.068140	81.636139	-0.968058	130.554688	4.021348	0.000000	2.971322	0.000000	0.000000	0.000000	0.541158	0.074653	-0.355553	0.000000	0.000000	3.000000	17.000000	0.000000
2454.592621	0.195628	0.605481	0.068140	81.636139	-0.968058	130.554688	4.021348	0.000000	2.971322	0.000000	0.000000	0.000000	0.541158	0.074653	-0.355553	0.000000	0.000000	3.000000	17.000000	0.000000
2454.595954	0.195628	0.605481	0.068140	81.636139	-0.968058	130.554688	4.021348	0.000000	2.971322	0.000000	0.000000	0.000000	0.541158	0.074653	-0.355553	0.000000	0.000000	3.000000	17.000000	0.000000
2454.599287	0.197345	0.605678	0.067036	81.585999	1.191643	133.247742	4.071998	0.000000	2.901523	0.000000	0.000000	0.000000	0.515085	0.059050	-0.331175	0.000000	0.000000	3.000000	17.000000	0.000000
2454.602621	0.197345	0.605678	0.067036	81.585999	1.191643	133.247742	4.071998	0.000000	2.901523	0.000000	0.000000	0.000000	0.515085	0.059050	-0.331175	0.000000	0.000000	3.000000	17.000000	0.000000
2454.605954	0.197345	0.605678	0.067036	81.585999	1.191643	133.247742	4.071998	0.000000	2.901523	0.000000	0.000000	0.000000	0.515085	0.059050	-0.331175	0.000000	0.000000	3.000000	17.000000	0.000000
2454.609287	0.199035	0.605763	0.065945	81.526733	2.797382	135.374435	4.118003	0.000000	2.835851	0.000000	0.000000	0.000000	0.507035	0.025347	-0.327341	0.000000	0.000000	3.000000	17.000000	0.000000
2454.612621	0.199035	0.605763	0.065945	81.526733	2.797382	135.374435	4.118003	0.000000	2.835851	0.000000	0.000000	0.000000	0.507035	0.025347	-0.327341	0.000000	0.000000	3.000000	17.000000	0.000000
2454.615954	0.199035	0.605763	0.065945	81.526733	2.797382	135.374435	4.118003	0.000000	2.835851	0.000000	0.000000	0.000000	0.507035	0.025347	-0.327341	0.000000	0.000000	3.000000	17.000000	0.000000
2454.619287	0.200742	0.605796	0.064833	81.415970	3.142018	135.578445	4.161767	0.000000	2.771225	0.000000	0.000000	0.000000	0.512187	0.009989	-0.333686	0.000000	0.000000	3.000000	17.000000	0.000000
2454.622621	0.200742	0.605796	0.064833	81.415970	3.142018	135.578445	4.161767	0.000000	2.771225	0.000000	0.000000	0.000000	0.512187	0.009989	-0.333686	0.000000	0.000000	3.000000	17.000000	0.000000
2454.625954	0.200742	0.605796	0.064833	81.415970	3.142018	135.578445	4.161767	0.000000	2.771225	0.000000	0.000000	0.000000	0.512187	0.009989	-0.333686	0.000000	0.000000	3.000000	17.000000	0.000000
2454.629287	0.202310	0.605738	0.063664	81.263779	2.290030	134.344513	4.204565	0.000000	2.705853	0.000000	0.000000	0.000000	0.470449	-0.017347	-0.350695	0.000000	0.000000	3.000000	17.000000	0.000000
2454.632621	0.202310	0.605738	0.063664	81.263779	2.290030	134.344513	4.204565	0.000000	2.705853	0.000000	0.000000	0.000000	0.470449	-0.017347	-0.350695	0.000000	0.000000	3.000000	17.000000	0.000000
2454.635954	0.202310	0.605738	0.063664	81.263779	2.290030	134.344513	4.204565	0.000000	2.705853	0.000000	0.000000	0.000000	0.470449	-0.017347	-0.350695	0.000000	0.000000	3.000000	17.000000	0.000000
2454.639287	0.203700	0.605630	0.062486	81.080025	0.773004	132.365356	4.245208	0.000000	2.641629	0.000000	0.000000	0.000000	0.417026	-0.032522	-0.353390	0.000000	0.000000	3.000000	17.000000	0.000000
2454.642621	0.203700	0.605630	0.062486	81.080025	0.773004	132.365356	4.245208	0.000000	2.641629	0.000000	0.000000	0.000000	0.417026	-0.032522	-0.353390	0.000000	0.000000	3.000000	17.000000	0.000000
2454.645954	0.203700	0.605630	0.062486	81.080025	0.773004	132.365356	4.245208	0.000000	2.641629	0.000000	0.000000	0.000000	0.417026	-0.032522	-0.353390	0.000000	0.000000	3.000000	17.000000	0.000000
2454.649287	0.204844	0.605522	0.061270	80.876991	-0.695227	130.448853	4.282619	0.000000	2.580538	0.000000	0.000000	0.000000	0.343030	-0.032423	-0.364840	0.000000	0.000000	3.000000	17.000000	0.000000
2454.652621	0.204844	0.605522	0.061270	80.876991	-0.695227	130.448853	4.282619	0.000000	2.580538	0.000000	0.000000	0.000000	0.343030	-0.032423	-0.364840	0.000000	0.000000	3.000000	17.000000	0.000000
2454.655954	0.204844	0.605522	0.061270	80.876991	-0.695227	130.448853	4.282619	0.000000	2.580538	0.000000	0.000000	0.000000	0.343030	-0.032423	-0.364840	0.000000	0.000000	3.000000	17.000000	0.000000
2454.659287	0.205736	0.605363	0.060077	80.674217	-1.366238	129.452301	4.316908	0.000000	2.522757	0.000000	0.000000	0.000000	0.267721	-0.047630	-0.357959	0.000000	0.000000	3.000000	17.000000	0.000000
2454.662621	0.205736	0.605363	0.060077	80.674217	-1.366238	129.452301	4.316908	0.000000	2.522757	0.000000	0.000000	0.000000	0.267721	-0.047630	-0.357959	0.000000	0.000000	3.000000	17.000000	0.000000
2454.665954	0.205736	0.605363	0.060077	80.674217	-1.366238	129.452301	4.316908	0.000000	2.522757	0.000000	0.000000	0.000000	0.267721	-0.047630	-0.357959	0.000000	0.000000	3.000000	17.000000	0.000000
2454.669287	0.206502	0.605204	0.058930	80.519768	-0.716120	129.981049	4.347300	0.000000	2.470018	0.000000	0.000000	0.000000	0.229592	-0.047711	-0.343848	0.000000	0.000000	3.000000	17.000000	0.000000
2454.672621	0.206502	0.605204	0.058930	80.519768	-0.716120	129.981049	4.347300	0.000000	2.470018	0.000000	0.000000	0.000000	0.229592	-0.047711	-0.343848	0.000000	0.000000	3.000000	17.000000	0.000000
2454.675954	0.206502	0.605204	0.058930	80.519768	-0.716120	129.981049	4.347300	0.000000	2.470018	0.000000	0.000000	0.000000	0.229592	-0.047711	-0.343848	0.000000	0.000000	3.000000	17.000000	0.000000
2454.679287	0.207259	0.605044	0.057914	80.333298	0.748388	131.432938	4.374917	0.000000	2.420765	0.000000	0.000000	0.000000	0.227224	-0.047922	-0.304817	0.000000	0.000000	3.000000	17.000000	0.000000
2454.682621	0.207259	0.605044	0.057914	80.333298	0.748388	131.432938	4.374917	0.000000	2.420765	0.000000	0.000000	0.000000	0.227224	-0.047922	-0.304817	0.000000	0.000000	3.000000	17.000000	0.000000
2454.685954	0.207259	0.605044	0.057914	80.333298	0.748388	131.432938	4.374917	0.000000	2.420765	0.000000	0.000000	0.000000	0.227224	-0.047922	-0.304817	0.000000	0.000000	3.000000	17.000000	0.000000
2454.689287	0.207971	0.604874	0.057004	80.079384	2.667608	133.397751	4.399623	0.000000	2.375567	0.000000	0.000000	0.000000	0.213617	-0.051068	-0.273221	0.000000	0.000000	3.000000	17.000000	0.000000
2454.692621	0.207971	0.604874	0.057004	80.079384	2.667608	133.397751	4.399623	0.000000	2.375567	0.000000	0.000000	0.000000	0.213617	-0.051068	-0.273221	0.000000	0.000000	3.000000	17.000000	0.000000
2454.695954	0.207971	0.604874	0.057004	80.079384	2.667608	133.397751	4.399623	0.000000	2.375567	0.000000	0.000000	0.000000	0.213617	-0.051068	-0.273221	0.000000	0.000000	3.000000	17.000000	0.000000
2454.699287	0.208633	0.604673	0.056185	79.774422	4.558769	135.345474	4.421606	0.000000	2.334396	0.000000	0.000000	0.000000	0.198588	-0.060186	-0.245653	0.000000	0.000000	3.000000	17.000000	0.000000
2454.702621	0.208633	0.604673	0.056185	79.774422	4.558769	135.345474	4.421606	0.000000	2.334396	0.000000	0.000000	0.000000	0.198588	-0.060186	-0.245653	0.000000	0.000000	3.000000	17.000000	0.000000
2454.705954	0.208633	0.604673	0.056185	79.774422	4.558769	135.345474	4.421606	0.000000	2.334396	0.000000	0.000000	0.000000	0.198588	-0.060186	-0.245653	0.000000	0.000000	3.000000	17.000000	0.000000
2454.709287	0.209283	0.604402	0.055411	79.432449	6.064547	136.859772	4.441168	0.000000	2.296960	0.000000	0.000000	0.000000	0.195023	-0.081369	-0.232195	0.000000	0.000000	3.000000	17.000000	0.000000
2454.712621	0.209283	0.604402	0.055411	79.432449	6.064547	136.859772	4.441168	0.000000	2.296960	0.000000	0.000000	0.000000	0.195023	-0.081369	-0.232195	0.000000	0.000000	3.000000	17.000000	0.000000
2454.715954	0.209283	0.604402	0.055411	79.432449	6.064547	136.859772	4.441168	0.000000	2.296960	0.000000	0.000000	0.000000	0.195023	-0.081369	-0.232195	0.000000	0.000000	3.000000	17.000000	0.000000
2454.719287	0.209906	0.604081	0.054573	79.095695	7.051396	137.785690	4.459510	0.000000	2.261143	0.000000	0.000000	0.000000	0.186726	-0.096414	-0.251209	0.000000	0.000000	3.000000	17.000000	0.000000
2454.722621	0.209906	0.604081	0.054573	79.095695	7.051396	137.785690	4.459510	0.000000	2.261143	0.000000	0.000000	0.000000	0.186726	-0.096414	-0.251209	0.000000	0.000000	3.000000	17.000000	0.000000
2454.725954	0.209906	0.604081	0.054573	79.095695	7.051396	137.785690	4.459510	0.000000	2.261143	0.000000	0.000000	0.000000	0.186726	-0.096414	-0.251209	0.000000	0.000000	3.000000	17.000000	0.000000
2454.729287	0.210427	0.603790	0.053701	78.775826	7.696885	138.334869	4.478303	0.000000	2.223692	0.000000	0.000000	0.000000	0.156362	-0.087229	-0.261581	0.000000	0.000000	3.000000	17.000000	0.000000
2454.732621	0.210427	0.603790	0.053701	78.775826	7.696885	138.334869	4.478303	0.000000	2.223692	0.000000	0.000000	0.000000	0.156362	-0.087229	-0.261581	0.000000	0.000000	3.000000	17.000000	0.000000
2454.735954	0.210427	0.603790	0.053701	78.775826	7.696885	138.334869	4.478303	0.000000	2.223692	0.000000	0.000000	0.000000	0.156362	-0.087229	-0.261581	0.000000	0.000000	3.000000	17.000000	0.000000
2454.739287	0.210427	0.603790	0.053701	78.501129	8.254922	138.823288	4.496491	0.000000	2.186680	0.000000	0.000000	0.000000	0.156362	-0.087229	-0.261581	0.000000	0.000000	3.000000	17.000000	0.000000
2454.742621	0.210726	0.603529	0.052845	78.501129	8.254922	138.823288	4.496491	0.000000	2.186680	0.000000	0.000000	0.000000	0.089693	-0.078116	-0.256857	0.000000	0.000000	3.000000	17.000000	0.000000
2454.745954	0.210726	0.603529	0.052845	78.501129	8.254922	138.823288	4.496491	0.000000	2.186680	0.000000	0.000000	0.000000	0.089693	-0.078116	-0.256857	0.000000	0.000000	3.000000	17.000000	0.000000
2454.749287	0.210814	0.603339	0.052099	78.285919	8.954699	139.534485	4.512423	0.000000	2.153610	0.000000	0.000000	0.000000	0.026367	-0.057048	-0.223973	0.000000	0.000000	3.000000	17.000000	0.000000
2454.752621	0.210814	0.603339	0.052099	78.285919	8.954699	139.534485	4.512423	0.000000	2.153610	0.000000	0.000000	0.000000	0.026367	-0.057048	-0.223973	0.000000	0.000000	3.000000	17.000000	0.000000
2454.755954	0.210814	0.603339	0.052099	78.285919	8.954699	139.534485	4.512423	0.000000	2.153610	0.000000	0.000000	0.000000	0.026367	-0.057048	-0.223973	0.000000	0.000000	3.000000	17.000000	0.000000
2454.759287	0.210814	0.603339	0.052099	78.132797	10.166201	140.906540	4.524863	0.000000	2.127350	0.000000	0.000000	0.000000	0.026367	-0.057048	-0.223973	0.000000	0.000000	3.000000	17.000000	0.000000
2454.762621	0.210781	0.603279	0.051473	78.132797	10.166201	140.906540	4.524863	0.000000	2.127350	0.000000	0.000000	0.000000	-0.009773	-0.017969	-0.187633	0.000000	0.000000	3.000000	17.000000	0.000000
2454.765954	0.210781	0.603279	0.051473	78.132797	10.166201	140.906540	4.524863	0.000000	2.127350	0.000000	0.000000	0.000000	-0.009773	-0.017969	-0.187633	0.000000	0.000000	3.000000	17.000000	0.000000
2454.769287	0.210772	0.603349	0.051041	78.035774	11.991754	143.066910	4.534432	0.000000	2.106875	0.000000	0.000000	0.000000	-0.002830	0.021022	-0.129631	0.000000	0.000000	3.000000	17.000000	0.000000
2454.772621	0.210772	0.603349	0.051041	78.035774	11.991754	143.066910	4.534432	0.000000	2.106875	0.000000	0.000000	0.000000	-0.002830	0.021022	-0.129631	0.000000	0.000000	3.000000	17.000000	0.000000
2454.775954	0.210772	0.603349	0.051041	78.035774	11.991754	143.066910	4.534432	0.000000	2.106875	0.000000	0.000000	0.000000	-0.002830	0.021022	-0.129631	0.000000	0.000000	3.000000	17.000000	0.000000
2454.779287	0.210772	0.603349	0.051041	77.976341	14.097485	145.593719	4.541111	0.000000	2.092443	0.000000	0.000000	0.000000	-0.002830	0.021022	-0.129631	0.000000	0.000000	3.000000	17.000000	0.000000
2454.782621	0.210701	0.603510	0.050871	77.976341	14.097485	145.593719	4.541111	0.000000	2.092443	0.000000	0.000000	0.000000	-0.021162	0.048059	-0.051036	0.000000	0.000000	3.000000	17.000000	0.000000
2454.785954	0.210701	0.603510	0.050871	77.976341	14.097485	145.593719	4.541111	0.000000	2.092443	0.000000	0.000000	0.000000	-0.021162	0.048059	-0.051036	0.000000	0.000000	3.000000	17.000000	0.000000
2454.789287	0.210594	0.603760	0.050953	77.924553	16.019220	147.927139	4.543255	0.000000	2.087784	0.000000	0.000000	0.000000	-0.032222	0.075158	0.024546	0.000000	0.000000	3.000000	17.000000	0.000000
2454.792621	0.210594	0.603760	0.050953	77.924553	16.019220	147.927139	4.543255	0.000000	2.087784	0.000000	0.000000	0.000000	-0.032222	0.075158	0.024546	0.000000	0.000000	3.000000	17.000000	0.000000
2454.795954	0.210594	0.603760	0.050953	77.924553	16.019220	147.927139	4.543255	0.000000	2.087784	0.000000	0.000000	0.000000	-0.032222	0.075158	0.024546	0.000000	0.000000	3.000000	17.000000	0.000000
2454.799287	0.210594	0.603760	0.050953	77.879768	17.346621	149.567047	4.541208	0.000000	2.092230	0.000000	0.000000	0.000000	-0.032222	0.075158	0.024546	0.000000	0.000000	3.000000	17.000000	0.000000
2454.802621	0.210411	0.604091	0.051195	77.879768	17.346621	149.567047	4.541208	0.000000	2.092230	0.000000	0.000000	0.000000	-0.054652	0.099283	0.072792	0.000000	0.000000	3.000000	17.000000	0.000000
2454.805954	0.210411	0.604091	0.051195	77.879768	17.346621	149.567047	4.541208	0.000000	2.092230	0.000000	0.000000	0.000000	-0.054652	0.099283	0.072792	0.000000	0.000000	3.000000	17.000000	0.000000
2454.809287	0.210094	0.604412	0.051453	77.841400	17.667803	150.000717	4.536096	0.000000	2.103291	0.000000	0.000000	0.000000	-0.095276	0.096300	0.077203	0.000000	0.000000	3.000000	17.000000	0.000000
2454.812621	0.210094	0.604412	0.051453	77.841400	17.667803	150.000717	4.536096	0.000000	2.103291	0.000000	0.000000	0.000000	-0.095276	0.096300	0.077203	0.000000	0.000000	3.000000	17.000000	0.000000
2454.815954	0.210094	0.604412	0.051453	77.841400	17.667803	150.000717	4.536096	0.000000	2.103291	0.000000	0.000000	0.000000	-0.095276	0.096300	0.077203	0.000000	0.000000	3.000000	17.000000	0.000000
2454.819287	0.210094	0.604412	0.051453	77.794128	17.320913	149.647888	4.529723	0.000000	2.116982	0.000000	0.000000	0.000000	-0.095276	0.096300	0.077203	0.000000	0.000000	3.000000	17.000000	0.000000
2454.822621	0.209525	0.604773	0.051649	77.794128	17.320913	149.647888	4.529723	0.000000	2.116982	0.000000	0.000000	0.000000	-0.170755	0.108262	0.058740	0.000000	0.000000	3.000000	17.000000	0.000000
2454.825954	0.209525	0.604773	0.051649	77.794128	17.320913	149.647888	4.529723	0.000000	2.116982	0.000000	0.000000	0.000000	-0.170755	0.108262	0.058740	0.000000	0.000000	3.000000	17.000000	0.000000
2454.829287	0.208741	0.605133	0.051735	77.756889	16.996262	149.345734	4.522381	0.000000	2.132620	0.000000	0.000000	0.000000	-0.235039	0.108113	0.025836	0.000000	0.000000	3.000000	17.000000	0.000000
2454.832621	0.208741	0.605133	0.051735	77.756889	16.996262	149.345734	4.522381	0.000000	2.132620	0.000000	0.000000	0.000000	-0.235039	0.108113	0.025836	0.000000	0.000000	3.000000	17.000000	0.000000
2454.835954	0.208741	0.605133	0.051735	77.756889	16.996262	149.345734	4.522381	0.000000	2.132620	0.000000	0.000000	0.000000	-0.235039	0.108113	0.025836	0.000000	0.000000	3.000000	17.000000	0.000000
2454.839287	0.207738	0.605473	0.051696	77.734886	16.905954	149.346558	4.515057	0.000000	2.148082	0.000000	0.000000	0.000000	-0.300830	0.101772	-0.011489	0.000000	0.000000	3.000000	17.000000	0.000000
2454.842621	0.207738	0.605473	0.051696	77.734886	16.905954	149.346558	4.515057	0.000000	2.148082	0.000000	0.000000	0.000000	-0.300830	0.101772	-0.011489	0.000000	0.000000	3.000000	17.000000	0.000000
2454.845954	0.207738	0.605473	0.051696	77.734886	16.905954	149.346558	4.515057	0.000000	2.148082	0.000000	0.000000	0.000000	-0.300830	0.101772	-0.011489	0.000000	0.000000	3.000000	17.000000	0.000000
2454.849287	0.206564	0.605791	0.051579	77.730278	17.001707	149.595245	4.507910	0.000000	2.163041	0.000000	0.000000	0.000000	-0.352257	0.095371	-0.035288	0.000000	0.000000	3.000000	17.000000	0.000000
2454.852621	0.206564	0.605791	0.051579	77.730278	17.001707	149.595245	4.507910	0.000000	2.163041	0.000000	0.000000	0.000000	-0.352257	0.095371	-0.035288	0.000000	0.000000	3.000000	17.000000	0.000000
2454.855954	0.206564	0.605791	0.051579	77.730278	17.001707	149.595245	4.507910	0.000000	2.163041	0.000000	0.000000	0.000000	-0.352257	0.095371	-0.035288	0.000000	0.000000	3.000000	17.000000	0.000000
2454.859287	0.205315	0.606087	0.051408	77.739388	17.448179	150.278732	4.500541	0.000000	2.178332	0.000000	0.000000	0.000000	-0.374911	0.088963	-0.051343	0.000000	0.000000	3.000000	17.000000	0.000000
2454.862621	0.205315	0.606087	0.051408	77.739388	17.448179	150.278732	4.500541	0.000000	2.178332	0.000000	0.000000	0.000000	-0.374911	0.088963	-0.051343	0.000000	0.000000	3.000000	17.000000	0.000000
2454.865954	0.205315	0.606087	0.051408	77.739388	17.448179	150.278732	4.500541	0.000000	2.178332	0.000000	0.000000	0.000000	-0.374911	0.088963	-0.051343	0.000000	0.000000	3.000000	17.000000	0.000000
2454.869287	0.204166	0.606353	0.051202	77.753632	18.099705	151.198837	4.493259	0.000000	2.193313	0.000000	0.000000	0.000000	-0.344632	0.079708	-0.061707	0.000000	0.000000	3.000000	17.000000	0.000000
2454.872621	0.204166	0.606353	0.051202	77.753632	18.099705	151.198837	4.493259	0.000000	2.193313	0.000000	0.000000	0.000000	-0.344632	0.079708	-0.061707	0.000000	0.000000	3.000000	17.000000	0.000000
2454.875954	0.204166	0.606353	0.051202	77.753632	18.099705	151.198837	4.493259	0.000000	2.193313	0.000000	0.000000	0.000000	-0.344632	0.079708	-0.061707	0.000000	0.000000	3.000000	17.000000	0.000000
2454.879287	0.203068	0.606588	0.051048	77.765678	18.784554	152.155853	4.487213	0.000000	2.205657	0.000000	0.000000	0.000000	-0.329342	0.070599	-0.046248	0.000000	0.000000	3.000000	17.000000	0.000000
2454.882621	0.203068	0.606588	0.051048	77.765678	18.784554	152.155853	4.487213	0.000000	2.205657	0.000000	0.000000	0.000000	-0.329342	0.070599	-0.046248	0.000000	0.000000	3.000000	17.000000	0.000000
2454.885954	0.203068	0.606588	0.051048	77.765678	18.784554	152.155853	4.487213	0.000000	2.205657	0.000000	0.000000	0.000000	-0.329342	0.070599	-0.046248	0.000000	0.000000	3.000000	17.000000	0.000000
2454.889287	0.202096	0.606844	0.050923	77.768791	19.197983	152.771912	4.480558	0.000000	2.219143	0.000000	0.000000	0.000000	-0.291699	0.076614	-0.037451	0.000000	0.000000	3.000000	17.000000	0.000000
2454.892621	0.202096	0.606844	0.050923	77.768791	19.197983	152.771912	4.480558	0.000000	2.219143	0.000000	0.000000	0.000000	-0.291699	0.076614	-0.037451	0.000000	0.000000	3.000000	17.000000	0.000000
2454.895954	0.202096	0.606844	0.050923	77.768791	19.197983	152.771912	4.480558	0.000000	2.219143	0.000000	0.000000	0.000000	-0.291699	0.076614	-0.037451	0.000000	0.000000	3.000000	17.000000	0.000000
2454.899287	0.202096	0.606844	0.050923	77.751686	18.987024	152.617020	4.474323	0.000000	2.231689	0.000000	0.000000	0.000000	-0.291699	0.076614	-0.037451	0.000000	0.000000	3.000000	17.000000	0.000000
2454.902621	0.201206	0.607139	0.050861	77.751686	18.987024	152.617020	4.474323	0.000000	2.231689	0.000000	0.000000	0.000000	-0.267009	0.088670	-0.018567	0.000000	0.000000	3.000000	17.000000	0.000000
2454.905954	0.201206	0.607139	0.050861	77.751686	18.987024	152.617020	4.474323	0.000000	2.231689	0.000000	0.000000	0.000000	-0.267009	0.088670	-0.018567	0.000000	0.000000	3.000000	17.000000	0.000000
2454.909287	0.200310	0.607596	0.050993	77.702606	18.273932	151.855469	4.467567	0.000000	2.245183	0.000000	0.000000	0.000000	-0.268830	0.137033	0.039483	0.000000	0.000000	3.000000	17.000000	0.000000
2454.912621	0.200310	0.607596	0.050993	77.702606	18.273932	151.855469	4.467567	0.000000	2.245183	0.000000	0.000000	0.000000	-0.268830	0.137033	0.039483	0.000000	0.000000	3.000000	17.000000	0.000000
2454.915954	0.200310	0.607596	0.050993	77.702606	18.273932	151.855469	4.467567	0.000000	2.245183	0.000000	0.000000	0.000000	-0.268830	0.137033	0.039483	0.000000	0.000000	3.000000	17.000000	0.000000
2454.919287	0.199347	0.608254	0.051307	77.612495	17.125151	150.579010	4.457144	0.000000	2.265804	0.000000	0.000000	0.000000	-0.288873	0.197395	0.094360	0.000000	0.000000	3.000000	17.000000	0.000000
2454.922621	0.199347	0.608254	0.051307	77.612495	17.125151	150.579010	4.457144	0.000000	2.265804	0.000000	0.000000	0.000000	-0.288873	0.197395	0.094360	0.000000	0.000000	3.000000	17.000000	0.000000
2454.925954	0.199347	0.608254	0.051307	77.612495	17.125151	150.579010	4.457144	0.000000	2.265804	0.000000	0.000000	0.000000	-0.288873	0.197395	0.094360	0.000000	0.000000	3.000000	17.000000	0.000000
2454.929287	0.198322	0.609054	0.051819	77.484802	15.810304	149.099091	4.442528	0.000000	2.294328	0.000000	0.000000	0.000000	-0.307475	0.239999	0.153540	0.000000	0.000000	3.000000	17.000000	0.000000
2454.932621	0.198322	0.609054	0.051819	77.484802	15.810304	149.099091	4.442528	0.000000	2.294328	0.000000	0.000000	0.000000	-0.307475	0.239999	0.153540	0.000000	0.000000	3.000000	17.000000	0.000000
2454.935954	0.198322	0.609054	0.051819	77.484802	15.810304	149.099091	4.442528	0.000000	2.294328	0.000000	0.000000	0.000000	-0.307475	0.239999	0.153540	0.000000	0.000000	3.000000	17.000000	0.000000
2454.939287	0.197330	0.609997	0.052489	77.334938	14.724344	147.830673	4.423279	0.000000	2.331224	0.000000	0.000000	0.000000	-0.297528	0.282820	0.201147	0.000000	0.000000	3.000000	17.000000	0.000000
2454.942621	0.197330	0.609997	0.052489	77.334938	14.724344	147.830673	4.423279	0.000000	2.331224	0.000000	0.000000	0.000000	-0.297528	0.282820	0.201147	0.000000	0.000000	3.000000	17.000000	0.000000
2454.945954	0.197330	0.609997	0.052489	77.334938	14.724344	147.830673	4.423279	0.000000	2.331224	0.000000	0.000000	0.000000	-0.297528	0.282820	0.201147	0.000000	0.000000	3.000000	17.000000	0.000000
2454.949287	0.196467	0.611032	0.053209	77.187004	14.349893	147.441177	4.400825	0.000000	2.373340	0.000000	0.000000	0.000000	-0.258874	0.310628	0.215811	0.000000	0.000000	3.000000	17.000000	0.000000
2454.952621	0.196467	0.611032	0.053209	77.187004	14.349893	147.441177	4.400825	0.000000	2.373340	0.000000	0.000000	0.000000	-0.258874	0.310628	0.215811	0.000000	0.000000	3.000000	17.000000	0.000000
2454.955954	0.196467	0.611032	0.053209	77.187004	14.349893	147.441177	4.400825	0.000000	2.373340	0.000000	0.000000	0.000000	-0.258874	0.310628	0.215811	0.000000	0.000000	3.000000	17.000000	0.000000
2454.959287	0.195766	0.612100	0.053918	77.060410	14.552294	147.762115	4.378163	0.000000	2.414888	0.000000	0.000000	0.000000	-0.210462	0.320298	0.212641	0.000000	0.000000	3.000000	17.000000	0.000000
2454.962621	0.195766	0.612100	0.053918	77.060410	14.552294	147.762115	4.378163	0.000000	2.414888	0.000000	0.000000	0.000000	-0.210462	0.320298	0.212641	0.000000	0.000000	3.000000	17.000000	0.000000
2454.965954	0.195766	0.612100	0.053918	77.060410	14.552294	147.762115	4.378163	0.000000	2.414888	0.000000	0.000000	0.000000	-0.210462	0.320298	0.212641	0.000000	0.000000	3.000000	17.000000	0.000000
2454.969287	0.195248	0.613098	0.054530	77.062881	14.851309	148.150314	4.356914	0.000000	2.453019	0.000000	0.000000	0.000000	-0.155175	0.299622	0.183661	0.000000	0.000000	3.000000	17.000000	0.000000
2454.972621	0.195248	0.613098	0.054530	77.062881	14.851309	148.150314	4.356914	0.000000	2.453019	0.000000	0.000000	0.000000	-0.155175	0.299622	0.183661	0.000000	0.000000	3.000000	17.000000	0.000000
2454.975954	0.195248	0.613098	0.054530	77.062881	14.851309	148.150314	4.356914	0.000000	2.453019	0.000000	0.000000	0.000000	-0.155175	0.299622	0.183661	0.000000	0.000000	3.000000	17.000000	0.000000
2454.979287	0.194801	0.613945	0.054963	77.337700	15.012997	148.306213	4.339207	0.000000	2.484207	0.000000	0.000000	0.000000	-0.134125	0.254079	0.130049	0.000000	0.000000	3.000000	17.000000	0.000000
2454.982621	0.194801	0.613945	0.054963	77.337700	15.012997	148.306213	4.339207	0.000000	2.484207	0.000000	0.000000	0.000000	-0.134125	0.254079	0.130049	0.000000	0.000000	3.000000	17.000000	0.000000
2454.985954	0.194801	0.613945	0.054963	77.337700	15.012997	148.306213	4.339207	0.000000	2.484207	0.000000	0.000000	0.000000	-0.134125	0.254079	0.130049	0.000000	0.000000	3.000000	17.000000	0.000000
2454.989287	0.194801	0.613945	0.054963	77.732346	14.940284	148.147003	4.325578	0.000000	2.507863	0.000000	0.000000	0.000000	-0.134125	0.254079	0.130049	0.000000	0.000000	3.000000	17.000000	0.000000
2454.992621	0.194552	0.614631	0.055260	77.732346	14.940284	148.147003	4.325578	0.000000	2.507863	0.000000	0.000000	0.000000	-0.074671	0.205831	0.089134	0.000000	0.000000	3.000000	17.000000	0.000000
2454.995954	0.194552	0.614631	0.055260	77.732346	14.940284	148.147003	4.325578	0.000000	2.507863	0.000000	0.000000	0.000000	-0.074671	0.205831	0.089134	0.000000	0.000000	3.000000	17.000000	0.000000
2454.999287	0.194620	0.615084	0.055291	78.146980	14.698176	147.835190	4.316807	0.000000	2.522931	0.000000	0.000000	0.000000	0.020198	0.135863	0.009203	0.000000	0.000000	3.000000	17.000000	0.000000
2455.002621	0.194620	0.615084	0.055291	78.146980	14.698176	147.835190	4.316807	0.000000	2.522931	0.000000	0.000000	0.000000	0.020198	0.135863	0.009203	0.000000	0.000000	3.000000	17.000000	0.000000
2455.005954	0.194620	0.615084	0.055291	78.146980	14.698176	147.835190	4.316807	0.000000	2.522931	0.000000	0.000000	0.000000	0.020198	0.135863	0.009203	0.000000	0.000000	3.000000	17.000000	0.000000
2455.009287	0.194620	0.615084	0.055291	78.570129	14.465888	147.565384	4.316979	0.000000	2.522636	0.000000	0.000000	0.000000	0.020198	0.135863	0.009203	0.000000	0.000000	3.000000	17.000000	0.000000
2455.012621	0.195012	0.615242	0.055006	78.570129	14.465888	147.565384	4.316979	0.000000	2.522636	0.000000	0.000000	0.000000	0.117811	0.047406	-0.085497	0.000000	0.000000	3.000000	17.000000	0.000000
2455.015954	0.195012	0.615242	0.055006	78.570129	14.465888	147.565384	4.316979	0.000000	2.522636	0.000000	0.000000	0.000000	0.117811	0.047406	-0.085497	0.000000	0.000000	3.000000	17.000000	0.000000
2455.019287	0.195613	0.615155	0.054391	78.972916	14.269852	147.292587	4.327150	0.000000	2.505149	0.000000	0.000000	0.000000	0.180111	-0.026347	-0.184568	0.000000	0.000000	3.000000	17.000000	0.000000
2455.022621	0.195613	0.615155	0.054391	78.972916	14.269852	147.292587	4.327150	0.000000	2.505149	0.000000	0.000000	0.000000	0.180111	-0.026347	-0.184568	0.000000	0.000000	3.000000	17.000000	0.000000
2455.025954	0.195613	0.615155	0.054391	78.972916	14.269852	147.292587	4.327150	0.000000	2.505149	0.000000	0.000000	0.000000	0.180111	-0.026347	-0.184568	0.000000	0.000000	3.000000	17.000000	0.000000
2455.029287	0.196292	0.614829	0.053404	79.360115	14.089824	147.015396	4.346002	0.000000	2.472300	0.000000	0.000000	0.000000	0.203669	-0.097584	-0.296217	0.000000	0.000000	3.000000	17.000000	0.000000
2455.032621	0.196292	0.614829	0.053404	79.360115	14.089824	147.015396	4.346002	0.000000	2.472300	0.000000	0.000000	0.000000	0.203669	-0.097584	-0.296217	0.000000	0.000000	3.000000	17.000000	0.000000
2455.035954	0.196292	0.614829	0.053404	79.360115	14.089824	147.015396	4.346002	0.000000	2.472300	0.000000	0.000000	0.000000	0.203669	-0.097584	-0.296217	0.000000	0.000000	3.000000	17.000000	0.000000
2455.039287	0.196920	0.614247	0.052076	79.731758	13.918425	146.734589	4.372554	0.000000	2.425030	0.000000	0.000000	0.000000	0.188443	-0.174780	-0.398281	0.000000	0.000000	3.000000	17.000000	0.000000
2455.042621	0.196920	0.614247	0.052076	79.731758	13.918425	146.734589	4.372554	0.000000	2.425030	0.000000	0.000000	0.000000	0.188443	-0.174780	-0.398281	0.000000	0.000000	3.000000	17.000000	0.000000
2455.045954	0.196920	0.614247	0.052076	79.731758	13.918425	146.734589	4.372554	0.000000	2.425030	0.000000	0.000000	0.000000	0.188443	-0.174780	-0.398281	0.000000	0.000000	3.000000	17.000000	0.000000
2455.049287	0.197592	0.613431	0.050515	80.082375	13.759897	146.454651	4.404470	0.000000	2.366567	0.000000	0.000000	0.000000	0.201548	-0.244764	-0.468344	0.000000	0.000000	3.000000	17.000000	0.000000
2455.052621	0.197592	0.613431	0.050515	80.082375	13.759897	146.454651	4.404470	0.000000	2.366567	0.000000	0.000000	0.000000	0.201548	-0.244764	-0.468344	0.000000	0.000000	3.000000	17.000000	0.000000
2455.055954	0.197592	0.613431	0.050515	80.082375	13.759897	146.454651	4.404470	0.000000	2.366567	0.000000	0.000000	0.000000	0.201548	-0.244764	-0.468344	0.000000	0.000000	3.000000	17.000000	0.000000
2455.059287	0.198348	0.612516	0.048901	80.399498	13.628913	146.187668	4.440412	0.000000	2.298422	0.000000	0.000000	0.000000	0.226944	-0.274314	-0.484058	0.000000	0.000000	3.000000	17.000000	0.000000
2455.062621	0.198348	0.612516	0.048901	80.399498	13.628913	146.187668	4.440412	0.000000	2.298422	0.000000	0.000000	0.000000	0.226944	-0.274314	-0.484058	0.000000	0.000000	3.000000	17.000000	0.000000
2455.065954	0.198348	0.612516	0.048901	80.399498	13.628913	146.187668	4.440412	0.000000	2.298422	0.000000	0.000000	0.000000	0.226944	-0.274314	-0.484058	0.000000	0.000000	3.000000	17.000000	0.000000
2455.069287	0.199241	0.611498	0.047369	80.618874	13.588340	145.998840	4.477091	0.000000	2.226130	0.000000	0.000000	0.000000	0.267945	-0.305672	-0.459600	0.000000	0.000000	3.000000	17.000000	0.000000
2455.072621	0.199241	0.611498	0.047369	80.618874	13.588340	145.998840	4.477091	0.000000	2.226130	0.000000	0.000000	0.000000	0.267945	-0.305672	-0.459600	0.000000	0.000000	3.000000	17.000000	0.000000
2455.075954	0.199241	0.611498	0.047369	80.618874	13.588340	145.998840	4.477091	0.000000	2.226130	0.000000	0.000000	0.000000	0.267945	-0.305672	-0.459600	0.000000	0.000000	3.000000	17.000000	0.000000
2455.079287	0.200217	0.610407	0.046061	80.758095	13.558733	145.810913	4.512331	0.000000	2.153803	0.000000	0.000000	0.000000	0.292874	-0.327235	-0.392375	0.000000	0.000000	3.000000	17.000000	0.000000
2455.082621	0.200217	0.610407	0.046061	80.758095	13.558733	145.810913	4.512331	0.000000	2.153803	0.000000	0.000000	0.000000	0.292874	-0.327235	-0.392375	0.000000	0.000000	3.000000	17.000000	0.000000
2455.085954	0.200217	0.610407	0.046061	80.758095	13.558733	145.810913	4.512331	0.000000	2.153803	0.000000	0.000000	0.000000	0.292874	-0.327235	-0.392375	0.000000	0.000000	3.000000	17.000000	0.000000
2455.089287	0.201238	0.609263	0.044944	80.868195	13.176851	145.218475	4.543118	0.000000	2.088082	0.000000	0.000000	0.000000	0.306032	-0.343127	-0.335299	0.000000	0.000000	3.000000	17.000000	0.000000
2455.092621	0.201238	0.609263	0.044944	80.868195	13.176851	145.218475	4.543118	0.000000	2.088082	0.000000	0.000000	0.000000	0.306032	-0.343127	-0.335299	0.000000	0.000000	3.000000	17.000000	0.000000
2455.095954	0.201238	0.609263	0.044944	80.868195	13.176851	145.218475	4.543118	0.000000	2.088082	0.000000	0.000000	0.000000	0.306032	-0.343127	-0.335299	0.000000	0.000000	3.000000	17.000000	0.000000
2455.099287	0.202215	0.608084	0.043936	80.959801	11.966028	143.682022	4.569907	0.000000	2.028779	0.000000	0.000000	0.000000	0.293341	-0.353760	-0.302412	0.000000	0.000000	3.000000	17.000000	0.000000
2455.102621	0.202215	0.608084	0.043936	80.959801	11.966028	143.682022	4.569907	0.000000	2.028779	0.000000	0.000000	0.000000	0.293341	-0.353760	-0.302412	0.000000	0.000000	3.000000	17.000000	0.000000
2455.105954	0.202215	0.608084	0.043936	80.959801	11.966028	143.682022	4.569907	0.000000	2.028779	0.000000	0.000000	0.000000	0.293341	-0.353760	-0.302412	0.000000	0.000000	3.000000	17.000000	0.000000
2455.109287	0.202977	0.606956	0.043016	81.057587	10.104628	141.439774	4.593622	0.000000	1.974497	0.000000	0.000000	0.000000	0.228535	-0.338227	-0.275953	0.000000	0.000000	3.000000	17.000000	0.000000
2455.112621	0.202977	0.606956	0.043016	81.057587	10.104628	141.439774	4.593622	0.000000	1.974497	0.000000	0.000000	0.000000	0.228535	-0.338227	-0.275953	0.000000	0.000000	3.000000	17.000000	0.000000
2455.115954	0.202977	0.606956	0.043016	81.057587	10.104628	141.439774	4.593622	0.000000	1.974497	0.000000	0.000000	0.000000	0.228535	-0.338227	-0.275953	0.000000	0.000000	3.000000	17.000000	0.000000
2455.119287	0.203436	0.605899	0.042172	81.124580	7.900986	138.841690	4.613654	0.000000	1.927225	0.000000	0.000000	0.000000	0.137564	-0.317103	-0.253246	0.000000	0.000000	3.000000	17.000000	0.000000
2455.122621	0.203436	0.605899	0.042172	81.124580	7.900986	138.841690	4.613654	0.000000	1.927225	0.000000	0.000000	0.000000	0.137564	-0.317103	-0.253246	0.000000	0.000000	3.000000	17.000000	0.000000
2455.125954	0.203436	0.605899	0.042172	81.124580	7.900986	138.841690	4.613654	0.000000	1.927225	0.000000	0.000000	0.000000	0.137564	-0.317103	-0.253246	0.000000	0.000000	3.000000	17.000000	0.000000
2455.129287	0.203616	0.604914	0.041461	81.183838	5.989135	136.615128	4.629973	0.000000	1.887683	0.000000	0.000000	0.000000	0.053959	-0.295691	-0.213172	0.000000	0.000000	3.000000	17.000000	0.000000
2455.132621	0.203616	0.604914	0.041461	81.183838	5.989135	136.615128	4.629973	0.000000	1.887683	0.000000	0.000000	0.000000	0.053959	-0.295691	-0.213172	0.000000	0.000000	3.000000	17.000000	0.000000
2455.135954	0.203616	0.604914	0.041461	81.183838	5.989135	136.615128	4.629973	0.000000	1.887683	0.000000	0.000000	0.000000	0.053959	-0.295691	-0.213172	0.000000	0.000000	3.000000	17.000000	0.000000
2455.139287	0.203474	0.603970	0.040912	81.320374	5.705974	136.313385	4.642153	0.000000	1.857528	0.000000	0.000000	0.000000	-0.042487	-0.283214	-0.164855	0.000000	0.000000	3.000000	17.000000	0.000000
2455.142621	0.203474	0.603970	0.040912	81.320374	5.705974	136.313385	4.642153	0.000000	1.857528	0.000000	0.000000	0.000000	-0.042487	-0.283214	-0.164855	0.000000	0.000000	3.000000	17.000000	0.000000
2455.145954	0.203474	0.603970	0.040912	81.320374	5.705974	136.313385	4.642153	0.000000	1.857528	0.000000	0.000000	0.000000	-0.042487	-0.283214	-0.164855	0.000000	0.000000	3.000000	17.000000	0.000000
2455.149287	0.203260	0.602950	0.040456	81.562546	7.621847	138.549683	4.649753	0.000000	1.838422	0.000000	0.000000	0.000000	-0.064079	-0.306051	-0.136619	0.000000	0.000000	3.000000	17.000000	0.000000
2455.152621	0.203260	0.602950	0.040456	81.562546	7.621847	138.549683	4.649753	0.000000	1.838422	0.000000	0.000000	0.000000	-0.064079	-0.306051	-0.136619	0.000000	0.000000	3.000000	17.000000	0.000000
2455.155954	0.203260	0.602950	0.040456	81.562546	7.621847	138.549683	4.649753	0.000000	1.838422	0.000000	0.000000	0.000000	-0.064079	-0.306051	-0.136619	0.000000	0.000000	3.000000	17.000000	0.000000
2455.159287	0.203034	0.601815	0.040104	81.862915	11.744203	143.284546	4.655449	0.000000	1.823950	0.000000	0.000000	0.000000	-0.067956	-0.340496	-0.105693	0.000000	0.000000	3.000000	17.000000	0.000000
2455.162621	0.203034	0.601815	0.040104	81.862915	11.744203	143.284546	4.655449	0.000000	1.823950	0.000000	0.000000	0.000000	-0.067956	-0.340496	-0.105693	0.000000	0.000000	3.000000	17.000000	0.000000
2455.165954	0.203034	0.601815	0.040104	81.862915	11.744203	143.284546	4.655449	0.000000	1.823950	0.000000	0.000000	0.000000	-0.067956	-0.340496	-0.105693	0.000000	0.000000	3.000000	17.000000	0.000000
2455.169287	0.202680	0.600535	0.039843	82.105537	17.254982	149.571518	4.659486	0.000000	1.813613	0.000000	0.000000	0.000000	-0.106277	-0.383952	-0.078288	0.000000	0.000000	3.000000	17.000000	0.000000
2455.172621	0.202680	0.600535	0.039843	82.105537	17.254982	149.571518	4.659486	0.000000	1.813613	0.000000	0.000000	0.000000	-0.106277	-0.383952	-0.078288	0.000000	0.000000	3.000000	17.000000	0.000000
2455.175954	0.202680	0.600535	0.039843	82.105537	17.254982	149.571518	4.659486	0.000000	1.813613	0.000000	0.000000	0.000000	-0.106277	-0.383952	-0.078288	0.000000	0.000000	3.000000	17.000000	0.000000
2455.179287	0.202259	0.599120	0.039688	82.228477	23.116079	156.177734	4.661372	0.000000	1.808759	0.000000	0.000000	0.000000	-0.126158	-0.424258	-0.046353	0.000000	0.000000	3.000000	17.000000	0.000000
2455.182621	0.202259	0.599120	0.039688	82.228477	23.116079	156.177734	4.661372	0.000000	1.808759	0.000000	0.000000	0.000000	-0.126158	-0.424258	-0.046353	0.000000	0.000000	3.000000	17.000000	0.000000
2455.185954	0.202259	0.599120	0.039688	82.228477	23.116079	156.177734	4.661372	0.000000	1.808759	0.000000	0.000000	0.000000	-0.126158	-0.424258	-0.046353	0.000000	0.000000	3.000000	17.000000	0.000000
2455.189287	0.201843	0.597572	0.039544	82.246681	28.332718	161.867630	4.661239	0.000000	1.809103	0.000000	0.000000	0.000000	-0.124814	-0.464689	-0.043340	0.000000	0.000000	3.000000	17.000000	0.000000
2455.192621	0.201843	0.597572	0.039544	82.246681	28.332718	161.867630	4.661239	0.000000	1.809103	0.000000	0.000000	0.000000	-0.124814	-0.464689	-0.043340	0.000000	0.000000	3.000000	17.000000	0.000000
2455.195954	0.201843	0.597572	0.039544	82.246681	28.332718	161.867630	4.661239	0.000000	1.809103	0.000000	0.000000	0.000000	-0.124814	-0.464689	-0.043340	0.000000	0.000000	3.000000	17.000000	0.000000
2455.199287	0.201517	0.595898	0.039349	82.212021	31.599508	165.003830	4.660976	0.000000	1.809779	0.000000	0.000000	0.000000	-0.097927	-0.502136	-0.058539	0.000000	0.000000	3.000000	17.000000	0.000000
2455.202621	0.201517	0.595898	0.039349	82.212021	31.599508	165.003830	4.660976	0.000000	1.809779	0.000000	0.000000	0.000000	-0.097927	-0.502136	-0.058539	0.000000	0.000000	3.000000	17.000000	0.000000
2455.205954	0.201517	0.595898	0.039349	82.212021	31.599508	165.003830	4.660976	0.000000	1.809779	0.000000	0.000000	0.000000	-0.097927	-0.502136	-0.058539	0.000000	0.000000	3.000000	17.000000	0.000000
2455.209287	0.201314	0.594139	0.039121	82.188675	32.416950	165.327209	4.662035	0.000000	1.807050	0.000000	0.000000	0.000000	-0.060626	-0.527663	-0.068261	0.000000	0.000000	3.000000	17.000000	0.000000
2455.212621	0.201314	0.594139	0.039121	82.188675	32.416950	165.327209	4.662035	0.000000	1.807050	0.000000	0.000000	0.000000	-0.060626	-0.527663	-0.068261	0.000000	0.000000	3.000000	17.000000	0.000000
2455.215954	0.201314	0.594139	0.039121	82.188675	32.416950	165.327209	4.662035	0.000000	1.807050	0.000000	0.000000	0.000000	-0.060626	-0.527663	-0.068261	0.000000	0.000000	3.000000	17.000000	0.000000
2455.219287	0.201263	0.592344	0.038792	82.169044	31.750340	164.415726	4.664346	0.000000	1.801077	0.000000	0.000000	0.000000	-0.015375	-0.538533	-0.098748	0.000000	0.000000	3.000000	17.000000	0.000000
2455.222621	0.201263	0.592344	0.038792	82.169044	31.750340	164.415726	4.664346	0.000000	1.801077	0.000000	0.000000	0.000000	-0.015375	-0.538533	-0.098748	0.000000	0.000000	3.000000	17.000000	0.000000
2455.225954	0.201263	0.592344	0.038792	82.169044	31.750340	164.415726	4.664346	0.000000	1.801077	0.000000	0.000000	0.000000	-0.015375	-0.538533	-0.098748	0.000000	0.000000	3.000000	17.000000	0.000000
2455.229287	0.201348	0.590581	0.038393	82.110466	30.452190	162.938858	4.669123	0.000000	1.788656	0.000000	0.000000	0.000000	0.025386	-0.528844	-0.119776	0.000000	0.000000	3.000000	17.000000	0.000000
2455.232621	0.201348	0.590581	0.038393	82.110466	30.452190	162.938858	4.669123	0.000000	1.788656	0.000000	0.000000	0.000000	0.025386	-0.528844	-0.119776	0.000000	0.000000	3.000000	17.000000	0.000000
2455.235954	0.201348	0.590581	0.038393	82.110466	30.452190	162.938858	4.669123	0.000000	1.788656	0.000000	0.000000	0.000000	0.025386	-0.528844	-0.119776	0.000000	0.000000	3.000000	17.000000	0.000000
2455.239287	0.201433	0.588870	0.038062	81.994232	28.722137	160.971878	4.675744	0.000000	1.771277	0.000000	0.000000	0.000000	0.025469	-0.513448	-0.099132	0.000000	0.000000	3.000000	17.000000	0.000000
2455.242621	0.201433	0.588870	0.038062	81.994232	28.722137	160.971878	4.675744	0.000000	1.771277	0.000000	0.000000	0.000000	0.025469	-0.513448	-0.099132	0.000000	0.000000	3.000000	17.000000	0.000000
2455.245954	0.201433	0.588870	0.038062	81.994232	28.722137	160.971878	4.675744	0.000000	1.771277	0.000000	0.000000	0.000000	0.025469	-0.513448	-0.099132	0.000000	0.000000	3.000000	17.000000	0.000000
2455.249287	0.201463	0.587219	0.037799	81.795914	26.761257	158.747696	4.681264	0.000000	1.756634	0.000000	0.000000	0.000000	0.008973	-0.495302	-0.078953	0.000000	0.000000	3.000000	17.000000	0.000000
2455.252621	0.201463	0.587219	0.037799	81.795914	26.761257	158.747696	4.681264	0.000000	1.756634	0.000000	0.000000	0.000000	0.008973	-0.495302	-0.078953	0.000000	0.000000	3.000000	17.000000	0.000000
2455.255954	0.201463	0.587219	0.037799	81.795914	26.761257	158.747696	4.681264	0.000000	1.756634	0.000000	0.000000	0.000000	0.008973	-0.495302	-0.078953	0.000000	0.000000	3.000000	17.000000	0.000000
2455.259287	0.201505	0.585579	0.037634	81.522499	24.948746	156.679749	4.685419	0.000000	1.745522	0.000000	0.000000	0.000000	0.012654	-0.491991	-0.049647	0.000000	0.000000	3.000000	17.000000	0.000000
2455.262621	0.201505	0.585579	0.037634	81.522499	24.948746	156.679749	4.685419	0.000000	1.745522	0.000000	0.000000	0.000000	0.012654	-0.491991	-0.049647	0.000000	0.000000	3.000000	17.000000	0.000000
2455.265954	0.201505	0.585579	0.037634	81.522499	24.948746	156.679749	4.685419	0.000000	1.745522	0.000000	0.000000	0.000000	0.012654	-0.491991	-0.049647	0.000000	0.000000	3.000000	17.000000	0.000000
2455.269287	0.201553	0.583929	0.037618	81.212112	23.653234	155.192429	4.688151	0.000000	1.738170	0.000000	0.000000	0.000000	0.014519	-0.494918	-0.004689	0.000000	0.000000	3.000000	17.000000	0.000000
2455.272621	0.201553	0.583929	0.037618	81.212112	23.653234	155.192429	4.688151	0.000000	1.738170	0.000000	0.000000	0.000000	0.014519	-0.494918	-0.004689	0.000000	0.000000	3.000000	17.000000	0.000000
2455.275954	0.201553	0.583929	0.037618	81.212112	23.653234	155.192429	4.688151	0.000000	1.738170	0.000000	0.000000	0.000000	0.014519	-0.494918	-0.004689	0.000000	0.000000	3.000000	17.000000	0.000000
2455.279287	0.201643	0.582230	0.037704	80.905815	23.008146	154.444153	4.688657	0.000000	1.736808	0.000000	0.000000	0.000000	0.026874	-0.509671	0.025628	0.000000	0.000000	3.000000	17.000000	0.000000
2455.282621	0.201643	0.582230	0.037704	80.905815	23.008146	154.444153	4.688657	0.000000	1.736808	0.000000	0.000000	0.000000	0.026874	-0.509671	0.025628	0.000000	0.000000	3.000000	17.000000	0.000000
2455.285954	0.201643	0.582230	0.037704	80.905815	23.008146	154.444153	4.688657	0.000000	1.736808	0.000000	0.000000	0.000000	0.026874	-0.509671	0.025628	0.000000	0.000000	3.000000	17.000000	0.000000
2455.289287	0.201829	0.580471	0.037892	80.645584	22.867889	154.272583	4.687871	0.000000	1.738926	0.000000	0.000000	0.000000	0.055873	-0.527726	0.056428	0.000000	0.000000	3.000000	17.000000	0.000000
2455.292621	0.201829	0.580471	0.037892	80.645584	22.867889	154.272583	4.687871	0.000000	1.738926	0.000000	0.000000	0.000000	0.055873	-0.527726	0.056428	0.000000	0.000000	3.000000	17.000000	0.000000
2455.295954	0.201829	0.580471	0.037892	80.645584	22.867889	154.272583	4.687871	0.000000	1.738926	0.000000	0.000000	0.000000	0.055873	-0.527726	0.056428	0.000000	0.000000	3.000000	17.000000	0.000000
2455.299287	0.202147	0.578612	0.038133	80.436226	22.749529	154.114471	4.686083	0.000000	1.743739	0.000000	0.000000	0.000000	0.095300	-0.557567	0.072312	0.000000	0.000000	3.000000	17.000000	0.000000
2455.302621	0.202147	0.578612	0.038133	80.436226	22.749529	154.114471	4.686083	0.000000	1.743739	0.000000	0.000000	0.000000	0.095300	-0.557567	0.072312	0.000000	0.000000	3.000000	17.000000	0.000000
2455.305954	0.202147	0.578612	0.038133	80.436226	22.749529	154.114471	4.686083	0.000000	1.743739	0.000000	0.000000	0.000000	0.095300	-0.557567	0.072312	0.000000	0.000000	3.000000	17.000000	0.000000
2455.309287	0.202535	0.576722	0.038412	80.278839	22.176085	153.403458	4.684239	0.000000	1.748686	0.000000	0.000000	0.000000	0.116493	-0.567085	0.083667	0.000000	0.000000	3.000000	17.000000	0.000000
2455.312621	0.202535	0.576722	0.038412	80.278839	22.176085	153.403458	4.684239	0.000000	1.748686	0.000000	0.000000	0.000000	0.116493	-0.567085	0.083667	0.000000	0.000000	3.000000	17.000000	0.000000
2455.315954	0.202535	0.576722	0.038412	80.278839	22.176085	153.403458	4.684239	0.000000	1.748686	0.000000	0.000000	0.000000	0.116493	-0.567085	0.083667	0.000000	0.000000	3.000000	17.000000	0.000000
2455.319287	0.202876	0.574799	0.038776	80.171906	20.914145	151.872025	4.682232	0.000000	1.754053	0.000000	0.000000	0.000000	0.102388	-0.576813	0.109338	0.000000	0.000000	3.000000	17.000000	0.000000
2455.322621	0.202876	0.574799	0.038776	80.171906	20.914145	151.872025	4.682232	0.000000	1.754053	0.000000	0.000000	0.000000	0.102388	-0.576813	0.109338	0.000000	0.000000	3.000000	17.000000	0.000000
2455.325954	0.202876	0.574799	0.038776	80.171906	20.914145	151.872025	4.682232	0.000000	1.754053	0.000000	0.000000	0.000000	0.102388	-0.576813	0.109338	0.000000	0.000000	3.000000	17.000000	0.000000
2455.329287	0.203039	0.572914	0.039175	80.092575	19.221771	149.843109	4.678688	0.000000	1.763485	0.000000	0.000000	0.000000	0.048907	-0.565425	0.119563	0.000000	0.000000	3.000000	17.000000	0.000000
2455.332621	0.203039	0.572914	0.039175	80.092575	19.221771	149.843109	4.678688	0.000000	1.763485	0.000000	0.000000	0.000000	0.048907	-0.565425	0.119563	0.000000	0.000000	3.000000	17.000000	0.000000
2455.335954	0.203039	0.572914	0.039175	80.092575	19.221771	149.843109	4.678688	0.000000	1.763485	0.000000	0.000000	0.000000	0.048907	-0.565425	0.119563	0.000000	0.000000	3.000000	17.000000	0.000000
2455.339287	0.203139	0.571097	0.039554	80.033279	17.379858	147.629929	4.673623	0.000000	1.776866	0.000000	0.000000	0.000000	0.030021	-0.545139	0.113762	0.000000	0.000000	3.000000	17.000000	0.000000
2455.342621	0.203139	0.571097	0.039554	80.033279	17.379858	147.629929	4.673623	0.000000	1.776866	0.000000	0.000000	0.000000	0.030021	-0.545139	0.113762	0.000000	0.000000	3.000000	17.000000	0.000000
2455.345954	0.203139	0.571097	0.039554	80.033279	17.379858	147.629929	4.673623	0.000000	1.776866	0.000000	0.000000	0.000000	0.030021	-0.545139	0.113762	0.000000	0.000000	3.000000	17.000000	0.000000
2455.349287	0.203221	0.569375	0.039956	79.997353	15.677974	145.589752	4.668473	0.000000	1.790351	0.000000	0.000000	0.000000	0.024571	-0.516694	0.120713	0.000000	0.000000	3.000000	17.000000	0.000000
2455.352621	0.203221	0.569375	0.039956	79.997353	15.677974	145.589752	4.668473	0.000000	1.790351	0.000000	0.000000	0.000000	0.024571	-0.516694	0.120713	0.000000	0.000000	3.000000	17.000000	0.000000
2455.355954	0.203221	0.569375	0.039956	79.997353	15.677974	145.589752	4.668473	0.000000	1.790351	0.000000	0.000000	0.000000	0.024571	-0.516694	0.120713	0.000000	0.000000	3.000000	17.000000	0.000000
2455.359287	0.203226	0.567710	0.040371	79.988792	14.423725	144.093903	4.662848	0.000000	1.804951	0.000000	0.000000	0.000000	0.001288	-0.499487	0.124521	0.000000	0.000000	3.000000	17.000000	0.000000
2455.362621	0.203226	0.567710	0.040371	79.988792	14.423725	144.093903	4.662848	0.000000	1.804951	0.000000	0.000000	0.000000	0.001288	-0.499487	0.124521	0.000000	0.000000	3.000000	17.000000	0.000000
2455.365954	0.203226	0.567710	0.040371	79.988792	14.423725	144.093903	4.662848	0.000000	1.804951	0.000000	0.000000	0.000000	0.001288	-0.499487	0.124521	0.000000	0.000000	3.000000	17.000000	0.000000
2455.369287	0.203223	0.566100	0.040837	80.033325	13.853354	143.428238	4.656542	0.000000	1.821159	0.000000	0.000000	0.000000	-0.000809	-0.483111	0.139832	0.000000	0.000000	3.000000	17.000000	0.000000
2455.372621	0.203223	0.566100	0.040837	80.033325	13.853354	143.428238	4.656542	0.000000	1.821159	0.000000	0.000000	0.000000	-0.000809	-0.483111	0.139832	0.000000	0.000000	3.000000	17.000000	0.000000
2455.375954	0.203223	0.566100	0.040837	80.033325	13.853354	143.428238	4.656542	0.000000	1.821159	0.000000	0.000000	0.000000	-0.000809	-0.483111	0.139832	0.000000	0.000000	3.000000	17.000000	0.000000
2455.379287	0.203274	0.564477	0.041301	80.120621	13.806252	143.396500	4.649368	0.000000	1.839395	0.000000	0.000000	0.000000	0.015308	-0.486814	0.138973	0.000000	0.000000	3.000000	17.000000	0.000000
2455.382621	0.203274	0.564477	0.041301	80.120621	13.806252	143.396500	4.649368	0.000000	1.839395	0.000000	0.000000	0.000000	0.015308	-0.486814	0.138973	0.000000	0.000000	3.000000	17.000000	0.000000
2455.385954	0.203274	0.564477	0.041301	80.120621	13.806252	143.396500	4.649368	0.000000	1.839395	0.000000	0.000000	0.000000	0.015308	-0.486814	0.138973	0.000000	0.000000	3.000000	17.000000	0.000000
2455.389287	0.203340	0.562831	0.041801	80.241150	13.689121	143.288528	4.642523	0.000000	1.856604	0.000000	0.000000	0.000000	0.019781	-0.493847	0.150117	0.000000	0.000000	3.000000	17.000000	0.000000
2455.392621	0.203340	0.562831	0.041801	80.241150	13.689121	143.288528	4.642523	0.000000	1.856604	0.000000	0.000000	0.000000	0.019781	-0.493847	0.150117	0.000000	0.000000	3.000000	17.000000	0.000000
2455.395954	0.203340	0.562831	0.041801	80.241150	13.689121	143.288528	4.642523	0.000000	1.856604	0.000000	0.000000	0.000000	0.019781	-0.493847	0.150117	0.000000	0.000000	3.000000	17.000000	0.000000
2455.399287	0.203512	0.561223	0.042222	80.401871	13.535934	143.134308	4.635157	0.000000	1.874920	0.000000	0.000000	0.000000	0.051516	-0.482353	0.126427	0.000000	0.000000	3.000000	17.000000	0.000000
2455.402621	0.203512	0.561223	0.042222	80.401871	13.535934	143.134308	4.635157	0.000000	1.874920	0.000000	0.000000	0.000000	0.051516	-0.482353	0.126427	0.000000	0.000000	3.000000	17.000000	0.000000
2455.405954	0.203512	0.561223	0.042222	80.401871	13.535934	143.134308	4.635157	0.000000	1.874920	0.000000	0.000000	0.000000	0.051516	-0.482353	0.126427	0.000000	0.000000	3.000000	17.000000	0.000000
2455.409287	0.203826	0.559691	0.042587	80.551941	13.359493	142.932144	4.629664	0.000000	1.888440	0.000000	0.000000	0.000000	0.094318	-0.459634	0.109241	0.000000	0.000000	3.000000	17.000000	0.000000
2455.412621	0.203826	0.559691	0.042587	80.551941	13.359493	142.932144	4.629664	0.000000	1.888440	0.000000	0.000000	0.000000	0.094318	-0.459634	0.109241	0.000000	0.000000	3.000000	17.000000	0.000000
2455.415954	0.203826	0.559691	0.042587	80.551941	13.359493	142.932144	4.629664	0.000000	1.888440	0.000000	0.000000	0.000000	0.094318	-0.459634	0.109241	0.000000	0.000000	3.000000	17.000000	0.000000
2455.419287	0.204131	0.558279	0.042859	80.687172	13.016682	142.524246	4.625980	0.000000	1.897448	0.000000	0.000000	0.000000	0.091514	-0.423644	0.081828	0.000000	0.000000	3.000000	17.000000	0.000000
2455.422621	0.204131	0.558279	0.042859	80.687172	13.016682	142.524246	4.625980	0.000000	1.897448	0.000000	0.000000	0.000000	0.091514	-0.423644	0.081828	0.000000	0.000000	3.000000	17.000000	0.000000
2455.425954	0.204131	0.558279	0.042859	80.687172	13.016682	142.524246	4.625980	0.000000	1.897448	0.000000	0.000000	0.000000	0.091514	-0.423644	0.081828	0.000000	0.000000	3.000000	17.000000	0.000000
2455.429287	0.204322	0.557028	0.043055	80.800331	12.285603	141.663101	4.623675	0.000000	1.903058	0.000000	0.000000	0.000000	0.057172	-0.375218	0.058597	0.000000	0.000000	3.000000	17.000000	0.000000
2455.432621	0.204322	0.557028	0.043055	80.800331	12.285603	141.663101	4.623675	0.000000	1.903058	0.000000	0.000000	0.000000	0.057172	-0.375218	0.058597	0.000000	0.000000	3.000000	17.000000	0.000000
2455.435954	0.204322	0.557028	0.043055	80.800331	12.285603	141.663101	4.623675	0.000000	1.903058	0.000000	0.000000	0.000000	0.057172	-0.375218	0.058597	0.000000	0.000000	3.000000	17.000000	0.000000
2455.439287	0.204418	0.555896	0.043086	80.892059	11.171625	140.347260	4.621850	0.000000	1.907485	0.000000	0.000000	0.000000	0.028849	-0.339692	0.009570	0.000000	0.000000	3.000000	17.000000	0.000000
2455.442621	0.204418	0.555896	0.043086	80.892059	11.171625	140.347260	4.621850	0.000000	1.907485	0.000000	0.000000	0.000000	0.028849	-0.339692	0.009570	0.000000	0.000000	3.000000	17.000000	0.000000
2455.445954	0.204418	0.555896	0.043086	80.892059	11.171625	140.347260	4.621850	0.000000	1.907485	0.000000	0.000000	0.000000	0.028849	-0.339692	0.009570	0.000000	0.000000	3.000000	17.000000	0.000000
2455.449287	0.204459	0.554894	0.042916	80.972763	9.942770	138.897537	4.621972	0.000000	1.907191	0.000000	0.000000	0.000000	0.012297	-0.300548	-0.051277	0.000000	0.000000	3.000000	17.000000	0.000000
2455.452621	0.204459	0.554894	0.042916	80.972763	9.942770	138.897537	4.621972	0.000000	1.907191	0.000000	0.000000	0.000000	0.012297	-0.300548	-0.051277	0.000000	0.000000	3.000000	17.000000	0.000000
2455.455954	0.204459	0.554894	0.042916	80.972763	9.942770	138.897537	4.621972	0.000000	1.907191	0.000000	0.000000	0.000000	0.012297	-0.300548	-0.051277	0.000000	0.000000	3.000000	17.000000	0.000000
2455.459287	0.204459	0.554894	0.042916	81.046387	8.794360	137.542297	4.624899	0.000000	1.900082	0.000000	0.000000	0.000000	0.012297	-0.300548	-0.051277	0.000000	0.000000	3.000000	17.000000	0.000000
2455.462621	0.204492	0.554019	0.042590	81.046387	8.794360	137.542297	4.624899	0.000000	1.900082	0.000000	0.000000	0.000000	0.009887	-0.262388	-0.097747	0.000000	0.000000	3.000000	17.000000	0.000000
2455.465954	0.204492	0.554019	0.042590	81.046387	8.794360	137.542297	4.624899	0.000000	1.900082	0.000000	0.000000	0.000000	0.009887	-0.262388	-0.097747	0.000000	0.000000	3.000000	17.000000	0.000000
2455.469287	0.204603	0.553279	0.042117	81.113914	7.743740	136.285385	4.630167	0.000000	1.887209	0.000000	0.000000	0.000000	0.033273	-0.222048	-0.141889	0.000000	0.000000	3.000000	17.000000	0.000000
2455.472621	0.204603	0.553279	0.042117	81.113914	7.743740	136.285385	4.630167	0.000000	1.887209	0.000000	0.000000	0.000000	0.033273	-0.222048	-0.141889	0.000000	0.000000	3.000000	17.000000	0.000000
2455.475954	0.204603	0.553279	0.042117	81.113914	7.743740	136.285385	4.630167	0.000000	1.887209	0.000000	0.000000	0.000000	0.033273	-0.222048	-0.141889	0.000000	0.000000	3.000000	17.000000	0.000000
2455.479287	0.204748	0.552614	0.041526	81.169540	6.652607	134.971085	4.638155	0.000000	1.867489	0.000000	0.000000	0.000000	0.043557	-0.199417	-0.177189	0.000000	0.000000	3.000000	17.000000	0.000000
2455.482621	0.204748	0.552614	0.041526	81.169540	6.652607	134.971085	4.638155	0.000000	1.867489	0.000000	0.000000	0.000000	0.043557	-0.199417	-0.177189	0.000000	0.000000	3.000000	17.000000	0.000000
2455.485954	0.204748	0.552614	0.041526	81.169540	6.652607	134.971085	4.638155	0.000000	1.867489	0.000000	0.000000	0.000000	0.043557	-0.199417	-0.177189	0.000000	0.000000	3.000000	17.000000	0.000000
2455.489287	0.204916	0.552057	0.040926	81.202942	5.401076	133.461075	4.648068	0.000000	1.842678	0.000000	0.000000	0.000000	0.050489	-0.167179	-0.179979	0.000000	0.000000	3.000000	17.000000	0.000000
2455.492621	0.204916	0.552057	0.040926	81.202942	5.401076	133.461075	4.648068	0.000000	1.842678	0.000000	0.000000	0.000000	0.050489	-0.167179	-0.179979	0.000000	0.000000	3.000000	17.000000	0.000000
2455.495954	0.204916	0.552057	0.040926	81.202942	5.401076	133.461075	4.648068	0.000000	1.842678	0.000000	0.000000	0.000000	0.050489	-0.167179	-0.179979	0.000000	0.000000	3.000000	17.000000	0.000000
2455.499287	0.204916	0.552057	0.040926	81.192146	3.727452	131.436142	4.658138	0.000000	1.817071	0.000000	0.000000	0.000000	0.050489	-0.167179	-0.179979	0.000000	0.000000	3.000000	17.000000	0.000000
2455.502621	0.205142	0.551566	0.040333	81.192146	3.727452	131.436142	4.658138	0.000000	1.817071	0.000000	0.000000	0.000000	0.067663	-0.147205	-0.177982	0.000000	0.000000	3.000000	17.000000	0.000000
2455.505954	0.205142	0.551566	0.040333	81.192146	3.727452	131.436142	4.658138	0.000000	1.817071	0.000000	0.000000	0.000000	0.067663	-0.147205	-0.177982	0.000000	0.000000	3.000000	17.000000	0.000000
2455.509287	0.205392	0.551153	0.039736	81.124908	1.580670	128.835098	4.668305	0.000000	1.790790	0.000000	0.000000	0.000000	0.075201	-0.123913	-0.179201	0.000000	0.000000	3.000000	17.000000	0.000000
2455.512621	0.205392	0.551153	0.039736	81.124908	1.580670	128.835098	4.668305	0.000000	1.790790	0.000000	0.000000	0.000000	0.075201	-0.123913	-0.179201	0.000000	0.000000	3.000000	17.000000	0.000000
2455.515954	0.205392	0.551153	0.039736	81.124908	1.580670	128.835098	4.668305	0.000000	1.790790	0.000000	0.000000	0.000000	0.075201	-0.123913	-0.179201	0.000000	0.000000	3.000000	17.000000	0.000000
2455.519287	0.205392	0.551153	0.039736	81.008331	-0.824224	125.914268	4.678523	0.000000	1.763924	0.000000	0.000000	0.000000	0.075201	-0.123913	-0.179201	0.000000	0.000000	3.000000	17.000000	0.000000
2455.522621	0.205563	0.550854	0.039215	81.008331	-0.824224	125.914268	4.678523	0.000000	1.763924	0.000000	0.000000	0.000000	0.051348	-0.089844	-0.156206	0.000000	0.000000	3.000000	17.000000	0.000000
2455.525954	0.205563	0.550854	0.039215	81.008331	-0.824224	125.914268	4.678523	0.000000	1.763924	0.000000	0.000000	0.000000	0.051348	-0.089844	-0.156206	0.000000	0.000000	3.000000	17.000000	0.000000
2455.529287	0.205721	0.550629	0.038597	80.863045	-3.184584	123.030052	4.687045	0.000000	1.741153	0.000000	0.000000	0.000000	0.047344	-0.067501	-0.185383	0.000000	0.000000	3.000000	17.000000	0.000000
2455.532621	0.205721	0.550629	0.038597	80.863045	-3.184584	123.030052	4.687045	0.000000	1.741153	0.000000	0.000000	0.000000	0.047344	-0.067501	-0.185383	0.000000	0.000000	3.000000	17.000000	0.000000
2455.535954	0.205721	0.550629	0.038597	80.863045	-3.184584	123.030052	4.687045	0.000000	1.741153	0.000000	0.000000	0.000000	0.047344	-0.067501	-0.185383	0.000000	0.000000	3.000000	17.000000	0.000000
2455.539287	0.205721	0.550629	0.038597	80.734245	-5.089262	120.726189	4.696782	0.000000	1.714713	0.000000	0.000000	0.000000	0.047344	-0.067501	-0.185383	0.000000	0.000000	3.000000	17.000000	0.000000
2455.542621	0.205804	0.550463	0.037999	80.734245	-5.089262	120.726189	4.696782	0.000000	1.714713	0.000000	0.000000	0.000000	0.024731	-0.049840	-0.179506	0.000000	0.000000	3.000000	17.000000	0.000000
2455.545954	0.205804	0.550463	0.037999	80.734245	-5.089262	120.726189	4.696782	0.000000	1.714713	0.000000	0.000000	0.000000	0.024731	-0.049840	-0.179506	0.000000	0.000000	3.000000	17.000000	0.000000
2455.549287	0.205793	0.550276	0.037310	80.677597	-6.220327	119.343491	4.705722	0.000000	1.690026	0.000000	0.000000	0.000000	-0.003258	-0.055998	-0.206595	0.000000	0.000000	3.000000	17.000000	0.000000
2455.552621	0.205793	0.550276	0.037310	80.677597	-6.220327	119.343491	4.705722	0.000000	1.690026	0.000000	0.000000	0.000000	-0.003258	-0.055998	-0.206595	0.000000	0.000000	3.000000	17.000000	0.000000
2455.555954	0.205793	0.550276	0.037310	80.677597	-6.220327	119.343491	4.705722	0.000000	1.690026	0.000000	0.000000	0.000000	-0.003258	-0.055998	-0.206595	0.000000	0.000000	3.000000	17.000000	0.000000
2455.559287	0.205793	0.550276	0.037310	80.715286	-6.532488	118.965530	4.715353	0.000000	1.662964	0.000000	0.000000	0.000000	-0.003258	-0.055998	-0.206595	0.000000	0.000000	3.000000	17.000000	0.000000
2455.562621	0.205766	0.550083	0.036584	80.715286	-6.532488	118.965530	4.715353	0.000000	1.662964	0.000000	0.000000	0.000000	-0.008061	-0.058038	-0.217656	0.000000	0.000000	3.000000	17.000000	0.000000
2455.565954	0.205766	0.550083	0.036584	80.715286	-6.532488	118.965530	4.715353	0.000000	1.662964	0.000000	0.000000	0.000000	-0.008061	-0.058038	-0.217656	0.000000	0.000000	3.000000	17.000000	0.000000
2455.569287	0.205723	0.549882	0.035822	80.771286	-6.663848	118.809326	4.725301	0.000000	1.634482	0.000000	0.000000	0.000000	-0.012900	-0.060054	-0.228736	0.000000	0.000000	3.000000	17.000000	0.000000
2455.572621	0.205723	0.549882	0.035822	80.771286	-6.663848	118.809326	4.725301	0.000000	1.634482	0.000000	0.000000	0.000000	-0.012900	-0.060054	-0.228736	0.000000	0.000000	3.000000	17.000000	0.000000
2455.575954	0.205723	0.549882	0.035822	80.771286	-6.663848	118.809326	4.725301	0.000000	1.634482	0.000000	0.000000	0.000000	-0.012900	-0.060054	-0.228736	0.000000	0.000000	3.000000	17.000000	0.000000
2455.579287	0.205723	0.549882	0.035822	80.822021	-6.841086	118.601807	4.735551	0.000000	1.604542	0.000000	0.000000	0.000000	-0.012900	-0.060054	-0.228736	0.000000	0.000000	3.000000	17.000000	0.000000
2455.582621	0.205636	0.549624	0.035088	80.822021	-6.841086	118.601807	4.735551	0.000000	1.604542	0.000000	0.000000	0.000000	-0.026023	-0.077535	-0.220200	0.000000	0.000000	3.000000	17.000000	0.000000
2455.585954	0.205636	0.549624	0.035088	80.822021	-6.841086	118.601807	4.735551	0.000000	1.604542	0.000000	0.000000	0.000000	-0.026023	-0.077535	-0.220200	0.000000	0.000000	3.000000	17.000000	0.000000
2455.589287	0.205604	0.549355	0.034355	80.839684	-7.056859	118.319931	4.745086	0.000000	1.576123	0.000000	0.000000	0.000000	-0.009664	-0.080787	-0.220000	0.000000	0.000000	3.000000	17.000000	0.000000
2455.592621	0.205604	0.549355	0.034355	80.839684	-7.056859	118.319931	4.745086	0.000000	1.576123	0.000000	0.000000	0.000000	-0.009664	-0.080787	-0.220000	0.000000	0.000000	3.000000	17.000000	0.000000
2455.595954	0.205604	0.549355	0.034355	80.839684	-7.056859	118.319931	4.745086	0.000000	1.576123	0.000000	0.000000	0.000000	-0.009664	-0.080787	-0.220000	0.000000	0.000000	3.000000	17.000000	0.000000
2455.599287	0.205585	0.549117	0.033720	80.817825	-7.594413	117.643768	4.754728	0.000000	1.546789	0.000000	0.000000	0.000000	-0.005703	-0.071172	-0.190417	0.000000	0.000000	3.000000	17.000000	0.000000
2455.602621	0.205585	0.549117	0.033720	80.817825	-7.594413	117.643768	4.754728	0.000000	1.546789	0.000000	0.000000	0.000000	-0.005703	-0.071172	-0.190417	0.000000	0.000000	3.000000	17.000000	0.000000
2455.605954	0.205585	0.549117	0.033720	80.817825	-7.594413	117.643768	4.754728	0.000000	1.546789	0.000000	0.000000	0.000000	-0.005703	-0.071172	-0.190417	0.000000	0.000000	3.000000	17.000000	0.000000
2455.609287	0.205482	0.548970	0.033214	80.759048	-8.551316	116.472649	4.763000	0.000000	1.521127	0.000000	0.000000	0.000000	-0.030756	-0.044206	-0.151854	0.000000	0.000000	3.000000	17.000000	0.000000
2455.612621	0.205482	0.548970	0.033214	80.759048	-8.551316	116.472649	4.763000	0.000000	1.521127	0.000000	0.000000	0.000000	-0.030756	-0.044206	-0.151854	0.000000	0.000000	3.000000	17.000000	0.000000
2455.615954	0.205482	0.548970	0.033214	80.759048	-8.551316	116.472649	4.763000	0.000000	1.521127	0.000000	0.000000	0.000000	-0.030756	-0.044206	-0.151854	0.000000	0.000000	3.000000	17.000000	0.000000
2455.619287	0.205482	0.548970	0.033214	80.646698	-9.731010	115.024269	4.769164	0.000000	1.501690	0.000000	0.000000	0.000000	-0.030756	-0.044206	-0.151854	0.000000	0.000000	3.000000	17.000000	0.000000
2455.622621	0.205316	0.548971	0.032817	80.646698	-9.731010	115.024269	4.769164	0.000000	1.501690	0.000000	0.000000	0.000000	-0.049841	0.000162	-0.118956	0.000000	0.000000	3.000000	17.000000	0.000000
2455.625954	0.205316	0.548971	0.032817	80.646698	-9.731010	115.024269	4.769164	0.000000	1.501690	0.000000	0.000000	0.000000	-0.049841	0.000162	-0.118956	0.000000	0.000000	3.000000	17.000000	0.000000
2455.629287	0.205316	0.548971	0.032817	80.504105	-10.864537	113.614555	4.773612	0.000000	1.487489	0.000000	0.000000	0.000000	-0.049841	0.000162	-0.118956	0.000000	0.000000	3.000000	17.000000	0.000000
2455.632621	0.205316	0.548971	0.032817	80.504105	-10.864537	113.614555	4.773612	0.000000	1.487489	0.000000	0.000000	0.000000	-0.049841	0.000162	-0.118956	0.000000	0.000000	3.000000	17.000000	0.000000
2455.635954	0.205135	0.549090	0.032516	80.504105	-10.864537	113.614555	4.773612	0.000000	1.487489	0.000000	0.000000	0.000000	-0.054320	0.035725	-0.090504	0.000000	0.000000	3.000000	17.000000	0.000000
2455.639287	0.204939	0.549327	0.032309	80.372467	-11.719110	112.541679	4.773612	0.000000	1.487489	0.000000	0.000000	0.000000	-0.058773	0.071281	-0.062063	0.000000	0.000000	3.000000	17.000000	0.000000
2455.642621	0.204939	0.549327	0.032309	80.372467	-11.719110	112.541679	4.773612	0.000000	1.487489	0.000000	0.000000	0.000000	-0.058773	0.071281	-0.062063	0.000000	0.000000	3.000000	17.000000	0.000000
2455.645954	0.204939	0.549327	0.032309	80.372467	-11.719110	112.541679	4.773612	0.000000	1.487489	0.000000	0.000000	0.000000	-0.058773	0.071281	-0.062063	0.000000	0.000000	3.000000	17.000000	0.000000
2455.649287	0.204939	0.549327	0.032309	80.272331	-12.188352	111.942215	4.778643	0.000000	1.471247	0.000000	0.000000	0.000000	-0.058773	0.071281	-0.062063	0.000000	0.000000	3.000000	17.000000	0.000000
2455.652621	0.204738	0.549647	0.032155	80.272331	-12.188352	111.942215	4.778643	0.000000	1.471247	0.000000	0.000000	0.000000	-0.060284	0.096044	-0.046187	0.000000	0.000000	3.000000	17.000000	0.000000
2455.655954	0.204738	0.549647	0.032155	80.272331	-12.188352	111.942215	4.778643	0.000000	1.471247	0.000000	0.000000	0.000000	-0.060284	0.096044	-0.046187	0.000000	0.000000	3.000000	17.000000	0.000000
2455.659287	0.204738	0.549647	0.032155	80.212646	-12.296171	111.792717	4.779823	0.000000	1.467408	0.000000	0.000000	0.000000	-0.060284	0.096044	-0.046187	0.000000	0.000000	3.000000	17.000000	0.000000
2455.662621	0.204738	0.549647	0.032155	80.212646	-12.296171	111.792717	4.779823	0.000000	1.467408	0.000000	0.000000	0.000000	-0.060284	0.096044	-0.046187	0.000000	0.000000	3.000000	17.000000	0.000000
2455.665954	0.204543	0.550010	0.032079	80.212646	-12.296171	111.792717	4.779823	0.000000	1.467408	0.000000	0.000000	0.000000	-0.058636	0.108841	-0.022739	0.000000	0.000000	3.000000	17.000000	0.000000
2455.669287	0.204377	0.550391	0.032009	80.180893	-12.194319	111.911003	4.779823	0.000000	1.467408	0.000000	0.000000	0.000000	-0.049671	0.114182	-0.020941	0.000000	0.000000	3.000000	17.000000	0.000000
2455.672621	0.204377	0.550391	0.032009	80.180893	-12.194319	111.911003	4.779823	0.000000	1.467408	0.000000	0.000000	0.000000	-0.049671	0.114182	-0.020941	0.000000	0.000000	3.000000	17.000000	0.000000
2455.675954	0.204377	0.550391	0.032009	80.180893	-12.194319	111.911003	4.779823	0.000000	1.467408	0.000000	0.000000	0.000000	-0.049671	0.114182	-0.020941	0.000000	0.000000	3.000000	17.000000	0.000000
2455.679287	0.204377	0.550391	0.032009	80.149109	-12.085095	112.028511	4.780270	0.000000	1.465953	0.000000	0.000000	0.000000	-0.049671	0.114182	-0.020941	0.000000	0.000000	3.000000	17.000000	0.000000
2455.682621	0.204258	0.550771	0.031920	80.149109	-12.085095	112.028511	4.780270	0.000000	1.465953	0.000000	0.000000	0.000000	-0.035756	0.114157	-0.026850	0.000000	0.000000	3.000000	17.000000	0.000000
2455.685954	0.204258	0.550771	0.031920	80.149109	-12.085095	112.028511	4.780270	0.000000	1.465953	0.000000	0.000000	0.000000	-0.035756	0.114157	-0.026850	0.000000	0.000000	3.000000	17.000000	0.000000
2455.689287	0.204258	0.550771	0.031920	80.103302	-12.033479	112.059677	4.780950	0.000000	1.463733	0.000000	0.000000	0.000000	-0.035756	0.114157	-0.026850	0.000000	0.000000	3.000000	17.000000	0.000000
2455.692621	0.204258	0.550771	0.031920	80.103302	-12.033479	112.059677	4.780950	0.000000	1.463733	0.000000	0.000000	0.000000	-0.035756	0.114157	-0.026850	0.000000	0.000000	3.000000	17.000000	0.000000
2455.695954	0.204224	0.551159	0.031837	80.103302	-12.033479	112.059677	4.780950	0.000000	1.463733	0.000000	0.000000	0.000000	-0.010293	0.116201	-0.024648	0.000000	0.000000	3.000000	17.000000	0.000000
2455.699287	0.204227	0.551557	0.031715	80.009834	-12.286913	111.694229	4.780950	0.000000	1.463733	0.000000	0.000000	0.000000	0.001004	0.119484	-0.036759	0.000000	0.000000	3.000000	17.000000	0.000000
2455.702621	0.204227	0.551557	0.031715	80.009834	-12.286913	111.694229	4.780950	0.000000	1.463733	0.000000	0.000000	0.000000	0.001004	0.119484	-0.036759	0.000000	0.000000	3.000000	17.000000	0.000000
2455.705954	0.204227	0.551557	0.031715	80.009834	-12.286913	111.694229	4.780950	0.000000	1.463733	0.000000	0.000000	0.000000	0.001004	0.119484	-0.036759	0.000000	0.000000	3.000000	17.000000	0.000000
2455.709287	0.204227	0.551557	0.031715	79.847122	-12.905500	110.852165	4.783451	0.000000	1.455539	0.000000	0.000000	0.000000	0.001004	0.119484	-0.036759	0.000000	0.000000	3.000000	17.000000	0.000000
2455.712621	0.204248	0.552038	0.031635	79.847122	-12.905500	110.852165	4.783451	0.000000	1.455539	0.000000	0.000000	0.000000	0.006362	0.144342	-0.023919	0.000000	0.000000	3.000000	17.000000	0.000000
2455.715954	0.204248	0.552038	0.031635	79.847122	-12.905500	110.852165	4.783451	0.000000	1.455539	0.000000	0.000000	0.000000	0.006362	0.144342	-0.023919	0.000000	0.000000	3.000000	17.000000	0.000000
2455.719287	0.204184	0.552642	0.031611	79.630219	-13.711352	109.759758	4.784551	0.000000	1.451919	0.000000	0.000000	0.000000	-0.019349	0.181205	-0.007175	0.000000	0.000000	3.000000	17.000000	0.000000
2455.722621	0.204184	0.552642	0.031611	79.630219	-13.711352	109.759758	4.784551	0.000000	1.451919	0.000000	0.000000	0.000000	-0.019349	0.181205	-0.007175	0.000000	0.000000	3.000000	17.000000	0.000000
2455.725954	0.204184	0.552642	0.031611	79.630219	-13.711352	109.759758	4.784551	0.000000	1.451919	0.000000	0.000000	0.000000	-0.019349	0.181205	-0.007175	0.000000	0.000000	3.000000	17.000000	0.000000
2455.729287	0.204184	0.552642	0.031611	79.394646	-14.518986	108.657547	4.784607	0.000000	1.451736	0.000000	0.000000	0.000000	-0.019349	0.181205	-0.007175	0.000000	0.000000	3.000000	17.000000	0.000000
2455.732621	0.204135	0.553358	0.031625	79.394646	-14.518986	108.657547	4.784607	0.000000	1.451736	0.000000	0.000000	0.000000	-0.014664	0.214832	0.004043	0.000000	0.000000	3.000000	17.000000	0.000000
2455.735954	0.204135	0.553358	0.031625	79.394646	-14.518986	108.657547	4.784607	0.000000	1.451736	0.000000	0.000000	0.000000	-0.014664	0.214832	0.004043	0.000000	0.000000	3.000000	17.000000	0.000000
2455.739287	0.204047	0.554194	0.031741	79.210114	-15.156656	107.836868	4.784245	0.000000	1.452927	0.000000	0.000000	0.000000	-0.026332	0.250732	0.034843	0.000000	0.000000	3.000000	17.000000	0.000000
2455.742621	0.204047	0.554194	0.031741	79.210114	-15.156656	107.836868	4.784245	0.000000	1.452927	0.000000	0.000000	0.000000	-0.026332	0.250732	0.034843	0.000000	0.000000	3.000000	17.000000	0.000000
2455.745954	0.204047	0.554194	0.031741	79.210114	-15.156656	107.836868	4.784245	0.000000	1.452927	0.000000	0.000000	0.000000	-0.026332	0.250732	0.034843	0.000000	0.000000	3.000000	17.000000	0.000000
2455.749287	0.204047	0.554194	0.031741	79.185059	-15.394950	107.684128	4.782417	0.000000	1.458935	0.000000	0.000000	0.000000	-0.026332	0.250732	0.034843	0.000000	0.000000	3.000000	17.000000	0.000000
2455.752621	0.203900	0.555095	0.031912	79.185059	-15.394950	107.684128	4.782417	0.000000	1.458935	0.000000	0.000000	0.000000	-0.044052	0.270427	0.051200	0.000000	0.000000	3.000000	17.000000	0.000000
2455.755954	0.203900	0.555095	0.031912	79.185059	-15.394950	107.684128	4.782417	0.000000	1.458935	0.000000	0.000000	0.000000	-0.044052	0.270427	0.051200	0.000000	0.000000	3.000000	17.000000	0.000000
2455.759287	0.203832	0.555983	0.032140	79.286819	-15.271110	107.987228	4.779642	0.000000	1.468000	0.000000	0.000000	0.000000	-0.020559	0.266334	0.068406	0.000000	0.000000	3.000000	17.000000	0.000000
2455.762621	0.203832	0.555983	0.032140	79.286819	-15.271110	107.987228	4.779642	0.000000	1.468000	0.000000	0.000000	0.000000	-0.020559	0.266334	0.068406	0.000000	0.000000	3.000000	17.000000	0.000000
2455.765954	0.203832	0.555983	0.032140	79.286819	-15.271110	107.987228	4.779642	0.000000	1.468000	0.000000	0.000000	0.000000	-0.020559	0.266334	0.068406	0.000000	0.000000	3.000000	17.000000	0.000000
2455.769287	0.203832	0.555983	0.032140	79.471313	-15.036035	108.468636	4.776415	0.000000	1.478467	0.000000	0.000000	0.000000	-0.020559	0.266334	0.068406	0.000000	0.000000	3.000000	17.000000	0.000000
2455.772621	0.203810	0.556868	0.032414	79.471313	-15.036035	108.468636	4.776415	0.000000	1.478467	0.000000	0.000000	0.000000	-0.006633	0.265585	0.082282	0.000000	0.000000	3.000000	17.000000	0.000000
2455.775954	0.203810	0.556868	0.032414	79.471313	-15.036035	108.468636	4.776415	0.000000	1.478467	0.000000	0.000000	0.000000	-0.006633	0.265585	0.082282	0.000000	0.000000	3.000000	17.000000	0.000000
2455.779287	0.203821	0.557715	0.032703	79.696777	-14.903086	108.864967	4.772749	0.000000	1.490257	0.000000	0.000000	0.000000	0.003356	0.253941	0.086703	0.000000	0.000000	3.000000	17.000000	0.000000
2455.782621	0.203821	0.557715	0.032703	79.696777	-14.903086	108.864967	4.772749	0.000000	1.490257	0.000000	0.000000	0.000000	0.003356	0.253941	0.086703	0.000000	0.000000	3.000000	17.000000	0.000000
2455.785954	0.203821	0.557715	0.032703	79.696777	-14.903086	108.864967	4.772749	0.000000	1.490257	0.000000	0.000000	0.000000	0.003356	0.253941	0.086703	0.000000	0.000000	3.000000	17.000000	0.000000
2455.789287	0.203821	0.557715	0.032703	79.923134	-15.025938	108.957321	4.769003	0.000000	1.502202	0.000000	0.000000	0.000000	0.003356	0.253941	0.086703	0.000000	0.000000	3.000000	17.000000	0.000000
2455.792621	0.203872	0.558541	0.033023	79.923134	-15.025938	108.957321	4.769003	0.000000	1.502202	0.000000	0.000000	0.000000	0.015320	0.247804	0.095883	0.000000	0.000000	3.000000	17.000000	0.000000
2455.795954	0.203872	0.558541	0.033023	79.923134	-15.025938	108.957321	4.769003	0.000000	1.502202	0.000000	0.000000	0.000000	0.015320	0.247804	0.095883	0.000000	0.000000	3.000000	17.000000	0.000000
2455.799287	0.204009	0.559350	0.033286	80.136955	-15.485828	108.648773	4.764996	0.000000	1.514864	0.000000	0.000000	0.000000	0.041112	0.242619	0.079157	0.000000	0.000000	3.000000	17.000000	0.000000
2455.802621	0.204009	0.559350	0.033286	80.136955	-15.485828	108.648773	4.764996	0.000000	1.514864	0.000000	0.000000	0.000000	0.041112	0.242619	0.079157	0.000000	0.000000	3.000000	17.000000	0.000000
2455.805954	0.204009	0.559350	0.033286	80.136955	-15.485828	108.648773	4.764996	0.000000	1.514864	0.000000	0.000000	0.000000	0.041112	0.242619	0.079157	0.000000	0.000000	3.000000	17.000000	0.000000
2455.809287	0.204009	0.559350	0.033286	80.314812	-16.289635	107.919182	4.762075	0.000000	1.524021	0.000000	0.000000	0.000000	0.041112	0.242619	0.079157	0.000000	0.000000	3.000000	17.000000	0.000000
2455.812621	0.204163	0.560138	0.033591	80.314812	-16.289635	107.919182	4.762075	0.000000	1.524021	0.000000	0.000000	0.000000	0.046159	0.236503	0.091267	0.000000	0.000000	3.000000	17.000000	0.000000
2455.815954	0.204163	0.560138	0.033591	80.314812	-16.289635	107.919182	4.762075	0.000000	1.524021	0.000000	0.000000	0.000000	0.046159	0.236503	0.091267	0.000000	0.000000	3.000000	17.000000	0.000000
2455.819287	0.204248	0.560901	0.033861	80.461517	-17.295006	106.945053	4.758682	0.000000	1.534584	0.000000	0.000000	0.000000	0.025523	0.228977	0.081073	0.000000	0.000000	3.000000	17.000000	0.000000
2455.822621	0.204248	0.560901	0.033861	80.461517	-17.295006	106.945053	4.758682	0.000000	1.534584	0.000000	0.000000	0.000000	0.025523	0.228977	0.081073	0.000000	0.000000	3.000000	17.000000	0.000000
2455.825954	0.204248	0.560901	0.033861	80.461517	-17.295006	106.945053	4.758682	0.000000	1.534584	0.000000	0.000000	0.000000	0.025523	0.228977	0.081073	0.000000	0.000000	3.000000	17.000000	0.000000
2455.829287	0.204248	0.560901	0.033861	80.584885	-18.193089	106.071045	4.755436	0.000000	1.544614	0.000000	0.000000	0.000000	0.025523	0.228977	0.081073	0.000000	0.000000	3.000000	17.000000	0.000000
2455.832621	0.204324	0.561573	0.034042	80.584885	-18.193089	106.071045	4.755436	0.000000	1.544614	0.000000	0.000000	0.000000	0.022643	0.201623	0.054436	0.000000	0.000000	3.000000	17.000000	0.000000
2455.835954	0.204324	0.561573	0.034042	80.584885	-18.193089	106.071045	4.755436	0.000000	1.544614	0.000000	0.000000	0.000000	0.022643	0.201623	0.054436	0.000000	0.000000	3.000000	17.000000	0.000000
2455.839287	0.204390	0.562154	0.034135	80.691833	-18.952591	105.334343	4.753331	0.000000	1.551080	0.000000	0.000000	0.000000	0.019817	0.174126	0.027913	0.000000	0.000000	3.000000	17.000000	0.000000
2455.842621	0.204390	0.562154	0.034135	80.691833	-18.952591	105.334343	4.753331	0.000000	1.551080	0.000000	0.000000	0.000000	0.019817	0.174126	0.027913	0.000000	0.000000	3.000000	17.000000	0.000000
2455.845954	0.204390	0.562154	0.034135	80.691833	-18.952591	105.334343	4.753331	0.000000	1.551080	0.000000	0.000000	0.000000	0.019817	0.174126	0.027913	0.000000	0.000000	3.000000	17.000000	0.000000
2455.849287	0.204390	0.562154	0.034135	80.766495	-19.537733	104.762917	4.752369	0.000000	1.554021	0.000000	0.000000	0.000000	0.019817	0.174126	0.027913	0.000000	0.000000	3.000000	17.000000	0.000000
2455.852621	0.204436	0.562679	0.034181	80.766495	-19.537733	104.762917	4.752369	0.000000	1.554021	0.000000	0.000000	0.000000	0.013921	0.157632	0.013731	0.000000	0.000000	3.000000	17.000000	0.000000
2455.855954	0.204436	0.562679	0.034181	80.766495	-19.537733	104.762917	4.752369	0.000000	1.554021	0.000000	0.000000	0.000000	0.013921	0.157632	0.013731	0.000000	0.000000	3.000000	17.000000	0.000000
2455.859287	0.204436	0.562679	0.034181	80.816673	-19.956627	104.349800	4.751958	0.000000	1.555279	0.000000	0.000000	0.000000	0.013921	0.157632	0.013731	0.000000	0.000000	3.000000	17.000000	0.000000
2455.862621	0.204436	0.562679	0.034181	80.816673	-19.956627	104.349800	4.751958	0.000000	1.555279	0.000000	0.000000	0.000000	0.013921	0.157632	0.013731	0.000000	0.000000	3.000000	17.000000	0.000000
2455.865954	0.204465	0.563123	0.034118	80.816673	-19.956627	104.349800	4.751958	0.000000	1.555279	0.000000	0.000000	0.000000	0.008556	0.133199	-0.018891	0.000000	0.000000	3.000000	17.000000	0.000000
2455.869287	0.204489	0.563520	0.034045	80.840561	-20.192841	104.114258	4.751958	0.000000	1.555279	0.000000	0.000000	0.000000	0.007246	0.118927	-0.022041	0.000000	0.000000	3.000000	17.000000	0.000000
2455.872621	0.204489	0.563520	0.034045	80.840561	-20.192841	104.114258	4.751958	0.000000	1.555279	0.000000	0.000000	0.000000	0.007246	0.118927	-0.022041	0.000000	0.000000	3.000000	17.000000	0.000000
2455.875954	0.204489	0.563520	0.034045	80.840561	-20.192841	104.114258	4.751958	0.000000	1.555279	0.000000	0.000000	0.000000	0.007246	0.118927	-0.022041	0.000000	0.000000	3.000000	17.000000	0.000000
2455.879287	0.204489	0.563520	0.034045	80.832176	-20.186834	104.122154	4.754021	0.000000	1.548962	0.000000	0.000000	0.000000	0.007246	0.118927	-0.022041	0.000000	0.000000	3.000000	17.000000	0.000000
2455.882621	0.204432	0.563850	0.033974	80.832176	-20.186834	104.122154	4.754021	0.000000	1.548962	0.000000	0.000000	0.000000	-0.016983	0.099095	-0.021077	0.000000	0.000000	3.000000	17.000000	0.000000
2455.885954	0.204432	0.563850	0.033974	80.832176	-20.186834	104.122154	4.754021	0.000000	1.548962	0.000000	0.000000	0.000000	-0.016983	0.099095	-0.021077	0.000000	0.000000	3.000000	17.000000	0.000000
2455.889287	0.204432	0.563850	0.033974	80.811493	-20.079411	104.241997	4.754716	0.000000	1.546829	0.000000	0.000000	0.000000	-0.016983	0.099095	-0.021077	0.000000	0.000000	3.000000	17.000000	0.000000
2455.892621	0.204432	0.563850	0.033974	80.811493	-20.079411	104.241997	4.754716	0.000000	1.546829	0.000000	0.000000	0.000000	-0.016983	0.099095	-0.021077	0.000000	0.000000	3.000000	17.000000	0.000000
2455.895954	0.204293	0.564143	0.033902	80.811493	-20.079411	104.241997	4.754716	0.000000	1.546829	0.000000	0.000000	0.000000	-0.041854	0.087978	-0.021706	0.000000	0.000000	3.000000	17.000000	0.000000
2455.899287	0.204293	0.564143	0.033902	80.799973	-20.038372	104.308380	4.754716	0.000000	1.546829	0.000000	0.000000	0.000000	-0.041854	0.087978	-0.021706	0.000000	0.000000	3.000000	17.000000	0.000000
2455.902621	0.204293	0.564143	0.033902	80.799973	-20.038372	104.308380	4.754716	0.000000	1.546829	0.000000	0.000000	0.000000	-0.041854	0.087978	-0.021706	0.000000	0.000000	3.000000	17.000000	0.000000
2455.905954	0.204293	0.564143	0.033902	80.799973	-20.038372	104.308380	4.754716	0.000000	1.546829	0.000000	0.000000	0.000000	-0.041854	0.087978	-0.021706	0.000000	0.000000	3.000000	17.000000	0.000000
2455.909287	0.203670	0.564436	0.033786	80.798836	-20.051695	104.329552	4.755077	0.000000	1.545717	0.000000	0.000000	0.000000	-0.186688	0.087892	-0.034908	0.000000	0.000000	3.000000	17.000000	0.000000
2455.912621	0.203670	0.564436	0.033786	80.798836	-20.051695	104.329552	4.755077	0.000000	1.545717	0.000000	0.000000	0.000000	-0.186688	0.087892	-0.034908	0.000000	0.000000	3.000000	17.000000	0.000000
2455.915954	0.203670	0.564436	0.033786	80.798836	-20.051695	104.329552	4.755077	0.000000	1.545717	0.000000	0.000000	0.000000	-0.186688	0.087892	-0.034908	0.000000	0.000000	3.000000	17.000000	0.000000
2455.919287	0.203670	0.564436	0.033786	80.812691	-20.109001	104.308105	4.753917	0.000000	1.549281	0.000000	0.000000	0.000000	-0.186688	0.087892	-0.034908	0.000000	0.000000	3.000000	17.000000	0.000000
2455.922621	0.203330	0.564407	0.033689	80.812691	-20.109001	104.308105	4.753917	0.000000	1.549281	0.000000	0.000000	0.000000	-0.102156	-0.008765	-0.029039	0.000000	0.000000	3.000000	17.000000	0.000000
2455.925954	0.203330	0.564407	0.033689	80.812691	-20.109001	104.308105	4.753917	0.000000	1.549281	0.000000	0.000000	0.000000	-0.102156	-0.008765	-0.029039	0.000000	0.000000	3.000000	17.000000	0.000000
2455.929287	0.203330	0.564407	0.033689	80.863609	-20.065641	104.423729	4.753725	0.000000	1.549870	0.000000	0.000000	0.000000	-0.102156	-0.008765	-0.029039	0.000000	0.000000	3.000000	17.000000	0.000000
2455.932621	0.203330	0.564407	0.033689	80.863609	-20.065641	104.423729	4.753725	0.000000	1.549870	0.000000	0.000000	0.000000	-0.102156	-0.008765	-0.029039	0.000000	0.000000	3.000000	17.000000	0.000000
2455.935954	0.203002	0.564312	0.033557	80.863609	-20.065641	104.423729	4.753725	0.000000	1.549870	0.000000	0.000000	0.000000	-0.098309	-0.028568	-0.039698	0.000000	0.000000	3.000000	17.000000	0.000000
2455.939287	0.202772	0.564158	0.033396	80.958015	-19.802620	104.805748	4.753725	0.000000	1.549870	0.000000	0.000000	0.000000	-0.068977	-0.045971	-0.048088	0.000000	0.000000	3.000000	17.000000	0.000000
2455.942621	0.202772	0.564158	0.033396	80.958015	-19.802620	104.805748	4.753725	0.000000	1.549870	0.000000	0.000000	0.000000	-0.068977	-0.045971	-0.048088	0.000000	0.000000	3.000000	17.000000	0.000000
2455.945954	0.202772	0.564158	0.033396	80.958015	-19.802620	104.805748	4.753725	0.000000	1.549870	0.000000	0.000000	0.000000	-0.068977	-0.045971	-0.048088	0.000000	0.000000	3.000000	17.000000	0.000000
2455.949287	0.202772	0.564158	0.033396	81.091309	-19.319532	105.486496	4.755234	0.000000	1.545235	0.000000	0.000000	0.000000	-0.068977	-0.045971	-0.048088	0.000000	0.000000	3.000000	17.000000	0.000000
2455.952621	0.202670	0.563963	0.033281	81.091309	-19.319532	105.486496	4.755234	0.000000	1.545235	0.000000	0.000000	0.000000	-0.030643	-0.058574	-0.034562	0.000000	0.000000	3.000000	17.000000	0.000000
2455.955954	0.202670	0.563963	0.033281	81.091309	-19.319532	105.486496	4.755234	0.000000	1.545235	0.000000	0.000000	0.000000	-0.030643	-0.058574	-0.034562	0.000000	0.000000	3.000000	17.000000	0.000000
2455.959287	0.202534	0.563700	0.033217	81.251671	-18.688450	106.401962	4.756350	0.000000	1.541798	0.000000	0.000000	0.000000	-0.040680	-0.079077	-0.019318	0.000000	0.000000	3.000000	17.000000	0.000000
2455.962621	0.202534	0.563700	0.033217	81.251671	-18.688450	106.401962	4.756350	0.000000	1.541798	0.000000	0.000000	0.000000	-0.040680	-0.079077	-0.019318	0.000000	0.000000	3.000000	17.000000	0.000000
2455.965954	0.202534	0.563700	0.033217	81.251671	-18.688450	106.401962	4.756350	0.000000	1.541798	0.000000	0.000000	0.000000	-0.040680	-0.079077	-0.019318	0.000000	0.000000	3.000000	17.000000	0.000000
2455.969287	0.202534	0.563700	0.033217	81.413704	-17.931507	107.416016	4.756628	0.000000	1.540940	0.000000	0.000000	0.000000	-0.040680	-0.079077	-0.019318	0.000000	0.000000	3.000000	17.000000	0.000000
2455.972621	0.202412	0.563367	0.033184	81.413704	-17.931507	107.416016	4.756628	0.000000	1.540940	0.000000	0.000000	0.000000	-0.036776	-0.099615	-0.009873	0.000000	0.000000	3.000000	17.000000	0.000000
2455.975954	0.202412	0.563367	0.033184	81.413704	-17.931507	107.416016	4.756628	0.000000	1.540940	0.000000	0.000000	0.000000	-0.036776	-0.099615	-0.009873	0.000000	0.000000	3.000000	17.000000	0.000000
2455.979287	0.202262	0.562985	0.033217	81.537750	-17.069069	108.484253	4.756535	0.000000	1.541225	0.000000	0.000000	0.000000	-0.044915	-0.114604	0.009977	0.000000	0.000000	3.000000	17.000000	0.000000
2455.982621	0.202262	0.562985	0.033217	81.537750	-17.069069	108.484253	4.756535	0.000000	1.541225	0.000000	0.000000	0.000000	-0.044915	-0.114604	0.009977	0.000000	0.000000	3.000000	17.000000	0.000000
2455.985954	0.202262	0.562985	0.033217	81.537750	-17.069069	108.484253	4.756535	0.000000	1.541225	0.000000	0.000000	0.000000	-0.044915	-0.114604	0.009977	0.000000	0.000000	3.000000	17.000000	0.000000
2455.989287	0.202262	0.562985	0.033217	81.606606	-16.094698	109.631905	4.755418	0.000000	1.544666	0.000000	0.000000	0.000000	-0.044915	-0.114604	0.009977	0.000000	0.000000	3.000000	17.000000	0.000000
2455.992621	0.202070	0.562546	0.033280	81.606606	-16.094698	109.631905	4.755418	0.000000	1.544666	0.000000	0.000000	0.000000	-0.057606	-0.131966	0.018835	0.000000	0.000000	3.000000	17.000000	0.000000
2455.995954	0.202070	0.562546	0.033280	81.606606	-16.094698	109.631905	4.755418	0.000000	1.544666	0.000000	0.000000	0.000000	-0.057606	-0.131966	0.018835	0.000000	0.000000	3.000000	17.000000	0.000000
2455.999287	0.201842	0.562066	0.033388	81.636398	-14.946894	110.947823	4.753703	0.000000	1.549938	0.000000	0.000000	0.000000	-0.068391	-0.143812	0.032324	0.000000	0.000000	3.000000	17.000000	0.000000
2456.002621	0.201842	0.562066	0.033388	81.636398	-14.946894	110.947823	4.753703	0.000000	1.549938	0.000000	0.000000	0.000000	-0.068391	-0.143812	0.032324	0.000000	0.000000	3.000000	17.000000	0.000000
2456.005954	0.201842	0.562066	0.033388	81.636398	-14.946894	110.947823	4.753703	0.000000	1.549938	0.000000	0.000000	0.000000	-0.068391	-0.143812	0.032324	0.000000	0.000000	3.000000	17.000000	0.000000
2456.009287	0.201711	0.561529	0.033467	81.650612	-13.439171	112.647514	4.751194	0.000000	1.557614	0.000000	0.000000	0.000000	-0.039207	-0.161162	0.023846	0.000000	0.000000	3.000000	17.000000	0.000000
2456.012621	0.201711	0.561529	0.033467	81.650612	-13.439171	112.647514	4.751194	0.000000	1.557614	0.000000	0.000000	0.000000	-0.039207	-0.161162	0.023846	0.000000	0.000000	3.000000	17.000000	0.000000
2456.015954	0.201711	0.561529	0.033467	81.650612	-13.439171	112.647514	4.751194	0.000000	1.557614	0.000000	0.000000	0.000000	-0.039207	-0.161162	0.023846	0.000000	0.000000	3.000000	17.000000	0.000000
2456.019287	0.201636	0.560981	0.033548	81.695175	-11.511112	114.833733	4.749499	0.000000	1.562771	0.000000	0.000000	0.000000	-0.022721	-0.164352	0.024215	0.000000	0.000000	3.000000	17.000000	0.000000
2456.022621	0.201636	0.560981	0.033548	81.695175	-11.511112	114.833733	4.749499	0.000000	1.562771	0.000000	0.000000	0.000000	-0.022721	-0.164352	0.024215	0.000000	0.000000	3.000000	17.000000	0.000000
2456.025954	0.201636	0.560981	0.033548	81.695175	-11.511112	114.833733	4.749499	0.000000	1.562771	0.000000	0.000000	0.000000	-0.022721	-0.164352	0.024215	0.000000	0.000000	3.000000	17.000000	0.000000
2456.029287	0.201636	0.560981	0.033548	81.780632	-9.257413	117.410355	4.748033	0.000000	1.567223	0.000000	0.000000	0.000000	-0.022721	-0.164352	0.024215	0.000000	0.000000	3.000000	17.000000	0.000000
2456.032621	0.201699	0.560433	0.033570	81.780632	-9.257413	117.410355	4.748033	0.000000	1.567223	0.000000	0.000000	0.000000	0.019137	-0.164341	0.006825	0.000000	0.000000	3.000000	17.000000	0.000000
2456.035954	0.201699	0.560433	0.033570	81.780632	-9.257413	117.410355	4.748033	0.000000	1.567223	0.000000	0.000000	0.000000	0.019137	-0.164341	0.006825	0.000000	0.000000	3.000000	17.000000	0.000000
2456.039287	0.201827	0.559864	0.033615	81.889717	-6.927319	120.086418	4.748010	0.000000	1.567294	0.000000	0.000000	0.000000	0.038213	-0.170739	0.013451	0.000000	0.000000	3.000000	17.000000	0.000000
2456.042621	0.201827	0.559864	0.033615	81.889717	-6.927319	120.086418	4.748010	0.000000	1.567294	0.000000	0.000000	0.000000	0.038213	-0.170739	0.013451	0.000000	0.000000	3.000000	17.000000	0.000000
2456.045954	0.201827	0.559864	0.033615	81.889717	-6.927319	120.086418	4.748010	0.000000	1.567294	0.000000	0.000000	0.000000	0.038213	-0.170739	0.013451	0.000000	0.000000	3.000000	17.000000	0.000000
2456.049287	0.201827	0.559864	0.033615	82.004951	-4.906881	122.420677	4.747970	0.000000	1.567411	0.000000	0.000000	0.000000	0.038213	-0.170739	0.013451	0.000000	0.000000	3.000000	17.000000	0.000000
2456.052621	0.201960	0.559313	0.033675	82.004951	-4.906881	122.420677	4.747970	0.000000	1.567411	0.000000	0.000000	0.000000	0.040087	-0.165297	0.017987	0.000000	0.000000	3.000000	17.000000	0.000000
2456.055954	0.201960	0.559313	0.033675	82.004951	-4.906881	122.420677	4.747970	0.000000	1.567411	0.000000	0.000000	0.000000	0.040087	-0.165297	0.017987	0.000000	0.000000	3.000000	17.000000	0.000000
2456.059287	0.202158	0.558846	0.033758	82.116035	-3.379646	124.192993	4.747750	0.000000	1.568077	0.000000	0.000000	0.000000	0.059213	-0.140132	0.024678	0.000000	0.000000	3.000000	17.000000	0.000000
2456.062621	0.202158	0.558846	0.033758	82.116035	-3.379646	124.192993	4.747750	0.000000	1.568077	0.000000	0.000000	0.000000	0.059213	-0.140132	0.024678	0.000000	0.000000	3.000000	17.000000	0.000000
2456.065954	0.202158	0.558846	0.033758	82.116035	-3.379646	124.192993	4.747750	0.000000	1.568077	0.000000	0.000000	0.000000	0.059213	-0.140132	0.024678	0.000000	0.000000	3.000000	17.000000	0.000000
2456.069287	0.202158	0.558846	0.033758	82.211166	-2.382019	125.357208	4.747514	0.000000	1.568792	0.000000	0.000000	0.000000	0.059213	-0.140132	0.024678	0.000000	0.000000	3.000000	17.000000	0.000000
2456.072621	0.202317	0.558473	0.033880	82.211166	-2.382019	125.357208	4.747514	0.000000	1.568792	0.000000	0.000000	0.000000	0.047822	-0.111837	0.036680	0.000000	0.000000	3.000000	17.000000	0.000000
2456.075954	0.202317	0.558473	0.033880	82.211166	-2.382019	125.357208	4.747514	0.000000	1.568792	0.000000	0.000000	0.000000	0.047822	-0.111837	0.036680	0.000000	0.000000	3.000000	17.000000	0.000000
2456.079287	0.202447	0.558187	0.033996	82.285233	-1.737846	126.115425	4.746552	0.000000	1.571702	0.000000	0.000000	0.000000	0.038917	-0.085755	0.034887	0.000000	0.000000	3.000000	17.000000	0.000000
2456.082621	0.202447	0.558187	0.033996	82.285233	-1.737846	126.115425	4.746552	0.000000	1.571702	0.000000	0.000000	0.000000	0.038917	-0.085755	0.034887	0.000000	0.000000	3.000000	17.000000	0.000000
2456.085954	0.202447	0.558187	0.033996	82.285233	-1.737846	126.115425	4.746552	0.000000	1.571702	0.000000	0.000000	0.000000	0.038917	-0.085755	0.034887	0.000000	0.000000	3.000000	17.000000	0.000000
2456.089287	0.202590	0.557938	0.034144	82.348938	-1.112018	126.847008	4.745537	0.000000	1.574763	0.000000	0.000000	0.000000	0.042808	-0.074849	0.044283	0.000000	0.000000	3.000000	17.000000	0.000000
2456.092621	0.202590	0.557938	0.034144	82.348938	-1.112018	126.847008	4.745537	0.000000	1.574763	0.000000	0.000000	0.000000	0.042808	-0.074849	0.044283	0.000000	0.000000	3.000000	17.000000	0.000000
2456.095954	0.202590	0.557938	0.034144	82.348938	-1.112018	126.847008	4.745537	0.000000	1.574763	0.000000	0.000000	0.000000	0.042808	-0.074849	0.044283	0.000000	0.000000	3.000000	17.000000	0.000000
2456.099287	0.202590	0.557938	0.034144	82.433510	-0.079856	128.049072	4.744149	0.000000	1.578939	0.000000	0.000000	0.000000	0.042808	-0.074849	0.044283	0.000000	0.000000	3.000000	17.000000	0.000000
2456.102621	0.202737	0.557736	0.034302	82.433510	-0.079856	128.049072	4.744149	0.000000	1.578939	0.000000	0.000000	0.000000	0.044129	-0.060715	0.047438	0.000000	0.000000	3.000000	17.000000	0.000000
2456.105954	0.202737	0.557736	0.034302	82.433510	-0.079856	128.049072	4.744149	0.000000	1.578939	0.000000	0.000000	0.000000	0.044129	-0.060715	0.047438	0.000000	0.000000	3.000000	17.000000	0.000000
2456.109287	0.202737	0.557736	0.034302	82.538651	1.442931	129.806076	4.742637	0.000000	1.583475	0.000000	0.000000	0.000000	0.044129	-0.060715	0.047438	0.000000	0.000000	3.000000	17.000000	0.000000
2456.112621	0.202737	0.557736	0.034302	82.538651	1.442931	129.806076	4.742637	0.000000	1.583475	0.000000	0.000000	0.000000	0.044129	-0.060715	0.047438	0.000000	0.000000	3.000000	17.000000	0.000000
2456.115954	0.202954	0.557536	0.034364	82.538651	1.442931	129.806076	4.742637	0.000000	1.583475	0.000000	0.000000	0.000000	0.065032	-0.059755	0.018623	0.000000	0.000000	3.000000	17.000000	0.000000
2456.119287	0.202954	0.557536	0.034364	82.653961	3.275196	131.899307	4.742637	0.000000	1.583475	0.000000	0.000000	0.000000	0.065032	-0.059755	0.018623	0.000000	0.000000	3.000000	17.000000	0.000000
2456.122621	0.202954	0.557536	0.034364	82.653961	3.275196	131.899307	4.742637	0.000000	1.583475	0.000000	0.000000	0.000000	0.065032	-0.059755	0.018623	0.000000	0.000000	3.000000	17.000000	0.000000
2456.125954	0.202954	0.557536	0.034364	82.653961	3.275196	131.899307	4.742637	0.000000	1.583475	0.000000	0.000000	0.000000	0.065032	-0.059755	0.018623	0.000000	0.000000	3.000000	17.000000	0.000000
2456.129287	0.203512	0.557239	0.034327	82.761604	5.260229	134.161621	4.742780	0.000000	1.583048	0.000000	0.000000	0.000000	0.167511	-0.089186	-0.011177	0.000000	0.000000	3.000000	17.000000	0.000000
2456.132621	0.203512	0.557239	0.034327	82.761604	5.260229	134.161621	4.742780	0.000000	1.583048	0.000000	0.000000	0.000000	0.167511	-0.089186	-0.011177	0.000000	0.000000	3.000000	17.000000	0.000000
2456.135954	0.203512	0.557239	0.034327	82.761604	5.260229	134.161621	4.742780	0.000000	1.583048	0.000000	0.000000	0.000000	0.167511	-0.089186	-0.011177	0.000000	0.000000	3.000000	17.000000	0.000000
2456.139287	0.203512	0.557239	0.034327	82.857437	7.188586	136.360321	4.745850	0.000000	1.573820	0.000000	0.000000	0.000000	0.167511	-0.089186	-0.011177	0.000000	0.000000	3.000000	17.000000	0.000000
2456.142621	0.203675	0.557134	0.034258	82.857437	7.188586	136.360321	4.745850	0.000000	1.573820	0.000000	0.000000	0.000000	0.048915	-0.031616	-0.020480	0.000000	0.000000	3.000000	17.000000	0.000000
2456.145954	0.203675	0.557134	0.034258	82.857437	7.188586	136.360321	4.745850	0.000000	1.573820	0.000000	0.000000	0.000000	0.048915	-0.031616	-0.020480	0.000000	0.000000	3.000000	17.000000	0.000000
2456.149287	0.203675	0.557134	0.034258	82.938759	9.038941	138.465317	4.747521	0.000000	1.568772	0.000000	0.000000	0.000000	0.048915	-0.031616	-0.020480	0.000000	0.000000	3.000000	17.000000	0.000000
2456.152621	0.203675	0.557134	0.034258	82.938759	9.038941	138.465317	4.747521	0.000000	1.568772	0.000000	0.000000	0.000000	0.048915	-0.031616	-0.020480	0.000000	0.000000	3.000000	17.000000	0.000000
2456.155954	0.203765	0.557061	0.034147	82.938759	9.038941	138.465317	4.747521	0.000000	1.568772	0.000000	0.000000	0.000000	0.027155	-0.021901	-0.033414	0.000000	0.000000	3.000000	17.000000	0.000000
2456.159287	0.203765	0.557061	0.034147	83.037338	10.961119	140.665070	4.747521	0.000000	1.568772	0.000000	0.000000	0.000000	0.027155	-0.021901	-0.033414	0.000000	0.000000	3.000000	17.000000	0.000000
2456.162621	0.203765	0.557061	0.034147	83.037338	10.961119	140.665070	4.747521	0.000000	1.568772	0.000000	0.000000	0.000000	0.027155	-0.021901	-0.033414	0.000000	0.000000	3.000000	17.000000	0.000000
2456.165954	0.203765	0.557061	0.034147	83.037338	10.961119	140.665070	4.747521	0.000000	1.568772	0.000000	0.000000	0.000000	0.027155	-0.021901	-0.033414	0.000000	0.000000	3.000000	17.000000	0.000000
2456.169287	0.203665	0.557034	0.033773	83.175789	13.226647	143.262756	4.749444	0.000000	1.562940	0.000000	0.000000	0.000000	-0.030169	-0.008108	-0.112267	0.000000	0.000000	3.000000	17.000000	0.000000
2456.172621	0.203665	0.557034	0.033773	83.175789	13.226647	143.262756	4.749444	0.000000	1.562940	0.000000	0.000000	0.000000	-0.030169	-0.008108	-0.112267	0.000000	0.000000	3.000000	17.000000	0.000000
2456.175954	0.203665	0.557034	0.033773	83.175789	13.226647	143.262756	4.749444	0.000000	1.562940	0.000000	0.000000	0.000000	-0.030169	-0.008108	-0.112267	0.000000	0.000000	3.000000	17.000000	0.000000
2456.179287	0.203665	0.557034	0.033773	83.352379	15.948559	146.370560	4.754068	0.000000	1.548818	0.000000	0.000000	0.000000	-0.030169	-0.008108	-0.112267	0.000000	0.000000	3.000000	17.000000	0.000000
2456.182621	0.203546	0.557050	0.033486	83.352379	15.948559	146.370560	4.754068	0.000000	1.548818	0.000000	0.000000	0.000000	-0.035700	0.005028	-0.086066	0.000000	0.000000	3.000000	17.000000	0.000000
2456.185954	0.203546	0.557050	0.033486	83.352379	15.948559	146.370560	4.754068	0.000000	1.548818	0.000000	0.000000	0.000000	-0.035700	0.005028	-0.086066	0.000000	0.000000	3.000000	17.000000	0.000000
2456.189287	0.203405	0.557041	0.033147	83.524803	19.192106	150.046371	4.757415	0.000000	1.538508	0.000000	0.000000	0.000000	-0.042229	-0.002707	-0.101797	0.000000	0.000000	3.000000	17.000000	0.000000
2456.192621	0.203405	0.557041	0.033147	83.524803	19.192106	150.046371	4.757415	0.000000	1.538508	0.000000	0.000000	0.000000	-0.042229	-0.002707	-0.101797	0.000000	0.000000	3.000000	17.000000	0.000000
2456.195954	0.203405	0.557041	0.033147	83.524803	19.192106	150.046371	4.757415	0.000000	1.538508	0.000000	0.000000	0.000000	-0.042229	-0.002707	-0.101797	0.000000	0.000000	3.000000	17.000000	0.000000
2456.199287	0.203405	0.557041	0.033147	83.643188	22.752687	154.055267	4.761359	0.000000	1.526256	0.000000	0.000000	0.000000	-0.042229	-0.002707	-0.101797	0.000000	0.000000	3.000000	17.000000	0.000000
2456.202621	0.203258	0.557014	0.032791	83.643188	22.752687	154.055267	4.761359	0.000000	1.526256	0.000000	0.000000	0.000000	-0.044208	-0.008192	-0.106566	0.000000	0.000000	3.000000	17.000000	0.000000
2456.205954	0.203258	0.557014	0.032791	83.643188	22.752687	154.055267	4.761359	0.000000	1.526256	0.000000	0.000000	0.000000	-0.044208	-0.008192	-0.106566	0.000000	0.000000	3.000000	17.000000	0.000000
2456.209287	0.203134	0.556987	0.032426	83.701004	26.382412	158.125229	4.765474	0.000000	1.513361	0.000000	0.000000	0.000000	-0.037249	-0.008224	-0.109496	0.000000	0.000000	3.000000	17.000000	0.000000
2456.212621	0.203134	0.556987	0.032426	83.701004	26.382412	158.125229	4.765474	0.000000	1.513361	0.000000	0.000000	0.000000	-0.037249	-0.008224	-0.109496	0.000000	0.000000	3.000000	17.000000	0.000000
2456.215954	0.203134	0.556987	0.032426	83.701004	26.382412	158.125229	4.765474	0.000000	1.513361	0.000000	0.000000	0.000000	-0.037249	-0.008224	-0.109496	0.000000	0.000000	3.000000	17.000000	0.000000
2456.219287	0.203025	0.556967	0.032098	83.710258	29.790783	161.943588	4.769797	0.000000	1.499677	0.000000	0.000000	0.000000	-0.032718	-0.006004	-0.098540	0.000000	0.000000	3.000000	17.000000	0.000000
2456.222621	0.203025	0.556967	0.032098	83.710258	29.790783	161.943588	4.769797	0.000000	1.499677	0.000000	0.000000	0.000000	-0.032718	-0.006004	-0.098540	0.000000	0.000000	3.000000	17.000000	0.000000
2456.225954	0.203025	0.556967	0.032098	83.710258	29.790783	161.943588	4.769797	0.000000	1.499677	0.000000	0.000000	0.000000	-0.032718	-0.006004	-0.098540	0.000000	0.000000	3.000000	17.000000	0.000000
2456.229287	0.203025	0.556967	0.032098	83.694038	33.083248	165.632553	4.773682	0.000000	1.487267	0.000000	0.000000	0.000000	-0.032718	-0.006004	-0.098540	0.000000	0.000000	3.000000	17.000000	0.000000
2456.232621	0.202952	0.556983	0.031791	83.694038	33.083248	165.632553	4.773682	0.000000	1.487267	0.000000	0.000000	0.000000	-0.021835	0.004893	-0.091976	0.000000	0.000000	3.000000	17.000000	0.000000
2456.235954	0.202952	0.556983	0.031791	83.694038	33.083248	165.632553	4.773682	0.000000	1.487267	0.000000	0.000000	0.000000	-0.021835	0.004893	-0.091976	0.000000	0.000000	3.000000	17.000000	0.000000
2456.239287	0.202830	0.557028	0.031499	83.689346	36.648849	169.626938	4.777408	0.000000	1.475254	0.000000	0.000000	0.000000	-0.036412	0.013525	-0.087727	0.000000	0.000000	3.000000	17.000000	0.000000
2456.242621	0.202830	0.557028	0.031499	83.689346	36.648849	169.626938	4.777408	0.000000	1.475254	0.000000	0.000000	0.000000	-0.036412	0.013525	-0.087727	0.000000	0.000000	3.000000	17.000000	0.000000
2456.245954	0.202830	0.557028	0.031499	83.689346	36.648849	169.626938	4.777408	0.000000	1.475254	0.000000	0.000000	0.000000	-0.036412	0.013525	-0.087727	0.000000	0.000000	3.000000	17.000000	0.000000
2456.249287	0.202830	0.557028	0.031499	83.713593	40.941883	174.410416	4.780737	0.000000	1.464429	0.000000	0.000000	0.000000	-0.036412	0.013525	-0.087727	0.000000	0.000000	3.000000	17.000000	0.000000
2456.252621	0.202741	0.557062	0.031218	83.713593	40.941883	174.410416	4.780737	0.000000	1.464429	0.000000	0.000000	0.000000	-0.026872	0.010279	-0.084385	0.000000	0.000000	3.000000	17.000000	0.000000
2456.255954	0.202741	0.557062	0.031218	83.713593	40.941883	174.410416	4.780737	0.000000	1.464429	0.000000	0.000000	0.000000	-0.026872	0.010279	-0.084385	0.000000	0.000000	3.000000	17.000000	0.000000
2456.259287	0.202645	0.557078	0.030920	83.744232	45.852455	179.847000	4.784035	0.000000	1.453619	0.000000	0.000000	0.000000	-0.028854	0.004795	-0.089146	0.000000	0.000000	3.000000	17.000000	0.000000
2456.262621	0.202645	0.557078	0.030920	83.744232	45.852455	179.847000	4.784035	0.000000	1.453619	0.000000	0.000000	0.000000	-0.028854	0.004795	-0.089146	0.000000	0.000000	3.000000	17.000000	0.000000
2456.265954	0.202645	0.557078	0.030920	83.744232	45.852455	179.847000	4.784035	0.000000	1.453619	0.000000	0.000000	0.000000	-0.028854	0.004795	-0.089146	0.000000	0.000000	3.000000	17.000000	0.000000
2456.269287	0.202645	0.557078	0.030920	83.766808	51.151501	-174.324722	4.787498	0.000000	1.442174	0.000000	0.000000	0.000000	-0.028854	0.004795	-0.089146	0.000000	0.000000	3.000000	17.000000	0.000000
2456.272621	0.202548	0.556989	0.030623	83.766808	51.151501	-174.324722	4.787498	0.000000	1.442174	0.000000	0.000000	0.000000	-0.028965	-0.026676	-0.089377	0.000000	0.000000	3.000000	17.000000	0.000000
2456.275954	0.202548	0.556989	0.030623	83.766808	51.151501	-174.324722	4.787498	0.000000	1.442174	0.000000	0.000000	0.000000	-0.028965	-0.026676	-0.089377	0.000000	0.000000	3.000000	17.000000	0.000000
2456.279287	0.202512	0.556807	0.030274	83.772247	56.286491	-168.708572	4.790953	0.000000	1.430655	0.000000	0.000000	0.000000	-0.010846	-0.054856	-0.104535	0.000000	0.000000	3.000000	17.000000	0.000000
2456.282621	0.202512	0.556807	0.030274	83.772247	56.286491	-168.708572	4.790953	0.000000	1.430655	0.000000	0.000000	0.000000	-0.010846	-0.054856	-0.104535	0.000000	0.000000	3.000000	17.000000	0.000000
2456.285954	0.202512	0.556807	0.030274	83.772247	56.286491	-168.708572	4.790953	0.000000	1.430655	0.000000	0.000000	0.000000	-0.010846	-0.054856	-0.104535	0.000000	0.000000	3.000000	17.000000	0.000000
2456.289287	0.202513	0.556530	0.029885	83.773987	60.702679	-163.921005	4.795261	0.000000	1.416147	0.000000	0.000000	0.000000	0.000265	-0.082997	-0.116841	0.000000	0.000000	3.000000	17.000000	0.000000
2456.292621	0.202513	0.556530	0.029885	83.773987	60.702679	-163.921005	4.795261	0.000000	1.416147	0.000000	0.000000	0.000000	0.000265	-0.082997	-0.116841	0.000000	0.000000	3.000000	17.000000	0.000000
2456.295954	0.202513	0.556530	0.029885	83.773987	60.702679	-163.921005	4.795261	0.000000	1.416147	0.000000	0.000000	0.000000	0.000265	-0.082997	-0.116841	0.000000	0.000000	3.000000	17.000000	0.000000
2456.299287	0.202513	0.556530	0.029885	83.836273	63.820065	-160.621094	4.800189	0.000000	1.399353	0.000000	0.000000	0.000000	0.000265	-0.082997	-0.116841	0.000000	0.000000	3.000000	17.000000	0.000000
2456.302621	0.202631	0.556225	0.029452	83.836273	63.820065	-160.621094	4.800189	0.000000	1.399353	0.000000	0.000000	0.000000	0.035450	-0.091563	-0.129835	0.000000	0.000000	3.000000	17.000000	0.000000
2456.305954	0.202631	0.556225	0.029452	83.836273	63.820065	-160.621094	4.800189	0.000000	1.399353	0.000000	0.000000	0.000000	0.035450	-0.091563	-0.129835	0.000000	0.000000	3.000000	17.000000	0.000000
2456.309287	0.202805	0.555883	0.028958	84.025581	65.474197	-159.022354	4.806025	0.000000	1.379175	0.000000	0.000000	0.000000	0.052094	-0.102348	-0.148108	0.000000	0.000000	3.000000	17.000000	0.000000
2456.312621	0.202805	0.555883	0.028958	84.025581	65.474197	-159.022354	4.806025	0.000000	1.379175	0.000000	0.000000	0.000000	0.052094	-0.102348	-0.148108	0.000000	0.000000	3.000000	17.000000	0.000000
2456.315954	0.202805	0.555883	0.028958	84.025581	65.474197	-159.022354	4.806025	0.000000	1.379175	0.000000	0.000000	0.000000	0.052094	-0.102348	-0.148108	0.000000	0.000000	3.000000	17.000000	0.000000
2456.319287	0.202805	0.555883	0.028958	84.256180	66.309036	-158.355103	4.812714	0.000000	1.355649	0.000000	0.000000	0.000000	0.052094	-0.102348	-0.148108	0.000000	0.000000	3.000000	17.000000	0.000000
2456.322621	0.203015	0.555553	0.028424	84.256180	66.309036	-158.355103	4.812714	0.000000	1.355649	0.000000	0.000000	0.000000	0.063099	-0.099037	-0.160257	0.000000	0.000000	3.000000	17.000000	0.000000
2456.325954	0.203015	0.555553	0.028424	84.256180	66.309036	-158.355103	4.812714	0.000000	1.355649	0.000000	0.000000	0.000000	0.063099	-0.099037	-0.160257	0.000000	0.000000	3.000000	17.000000	0.000000
2456.329287	0.203333	0.555310	0.027826	84.468842	66.799232	-158.046219	4.819891	0.000000	1.329905	0.000000	0.000000	0.000000	0.095512	-0.073069	-0.179300	0.000000	0.000000	3.000000	17.000000	0.000000
2456.332621	0.203333	0.555310	0.027826	84.468842	66.799232	-158.046219	4.819891	0.000000	1.329905	0.000000	0.000000	0.000000	0.095512	-0.073069	-0.179300	0.000000	0.000000	3.000000	17.000000	0.000000
2456.335954	0.203333	0.555310	0.027826	84.468842	66.799232	-158.046219	4.819891	0.000000	1.329905	0.000000	0.000000	0.000000	0.095512	-0.073069	-0.179300	0.000000	0.000000	3.000000	17.000000	0.000000
2456.339287	0.203333	0.555310	0.027826	84.613152	67.251297	-157.740067	4.828012	0.000000	1.300117	0.000000	0.000000	0.000000	0.095512	-0.073069	-0.179300	0.000000	0.000000	3.000000	17.000000	0.000000
2456.342621	0.203715	0.555149	0.027252	84.613152	67.251297	-157.740067	4.828012	0.000000	1.300117	0.000000	0.000000	0.000000	0.114376	-0.048144	-0.172402	0.000000	0.000000	3.000000	17.000000	0.000000
2456.345954	0.203715	0.555149	0.027252	84.613152	67.251297	-157.740067	4.828012	0.000000	1.300117	0.000000	0.000000	0.000000	0.114376	-0.048144	-0.172402	0.000000	0.000000	3.000000	17.000000	0.000000
2456.349287	0.204113	0.555072	0.026719	84.681458	67.908058	-157.160004	4.835852	0.000000	1.270646	0.000000	0.000000	0.000000	0.119465	-0.023244	-0.159699	0.000000	0.000000	3.000000	17.000000	0.000000
2456.352621	0.204113	0.555072	0.026719	84.681458	67.908058	-157.160004	4.835852	0.000000	1.270646	0.000000	0.000000	0.000000	0.119465	-0.023244	-0.159699	0.000000	0.000000	3.000000	17.000000	0.000000
2456.355954	0.204113	0.555072	0.026719	84.681458	67.908058	-157.160004	4.835852	0.000000	1.270646	0.000000	0.000000	0.000000	0.119465	-0.023244	-0.159699	0.000000	0.000000	3.000000	17.000000	0.000000
2456.359287	0.204113	0.555072	0.026719	84.716728	68.391525	-156.729218	4.843055	0.000000	1.242909	0.000000	0.000000	0.000000	0.119465	-0.023244	-0.159699	0.000000	0.000000	3.000000	17.000000	0.000000
2456.362621	0.204484	0.555049	0.026254	84.716728	68.391525	-156.729218	4.843055	0.000000	1.242909	0.000000	0.000000	0.000000	0.111451	-0.006992	-0.139687	0.000000	0.000000	3.000000	17.000000	0.000000
2456.365954	0.204484	0.555049	0.026254	84.716728	68.391525	-156.729218	4.843055	0.000000	1.242909	0.000000	0.000000	0.000000	0.111451	-0.006992	-0.139687	0.000000	0.000000	3.000000	17.000000	0.000000
2456.369287	0.204868	0.555087	0.025882	84.723930	68.578941	-156.592743	4.849262	0.000000	1.218467	0.000000	0.000000	0.000000	0.115091	0.011462	-0.111549	0.000000	0.000000	3.000000	17.000000	0.000000
2456.372621	0.204868	0.555087	0.025882	84.723930	68.578941	-156.592743	4.849262	0.000000	1.218467	0.000000	0.000000	0.000000	0.115091	0.011462	-0.111549	0.000000	0.000000	3.000000	17.000000	0.000000
2456.375954	0.204868	0.555087	0.025882	84.723930	68.578941	-156.592743	4.849262	0.000000	1.218467	0.000000	0.000000	0.000000	0.115091	0.011462	-0.111549	0.000000	0.000000	3.000000	17.000000	0.000000
2456.379287	0.204868	0.555087	0.025882	84.721107	68.750900	-156.467758	4.854342	0.000000	1.198069	0.000000	0.000000	0.000000	0.115091	0.011462	-0.111549	0.000000	0.000000	3.000000	17.000000	0.000000
2456.382621	0.205315	0.555104	0.025532	84.721107	68.750900	-156.467758	4.854342	0.000000	1.198069	0.000000	0.000000	0.000000	0.133990	0.005090	-0.105007	0.000000	0.000000	3.000000	17.000000	0.000000
2456.385954	0.205315	0.555104	0.025532	84.721107	68.750900	-156.467758	4.854342	0.000000	1.198069	0.000000	0.000000	0.000000	0.133990	0.005090	-0.105007	0.000000	0.000000	3.000000	17.000000	0.000000
2456.389287	0.205859	0.555139	0.025158	84.729836	68.983376	-156.303024	4.859241	0.000000	1.178042	0.000000	0.000000	0.000000	0.163339	0.010486	-0.112093	0.000000	0.000000	3.000000	17.000000	0.000000
2456.392621	0.205859	0.555139	0.025158	84.729836	68.983376	-156.303024	4.859241	0.000000	1.178042	0.000000	0.000000	0.000000	0.163339	0.010486	-0.112093	0.000000	0.000000	3.000000	17.000000	0.000000
2456.395954	0.205859	0.555139	0.025158	84.729836	68.983376	-156.303024	4.859241	0.000000	1.178042	0.000000	0.000000	0.000000	0.163339	0.010486	-0.112093	0.000000	0.000000	3.000000	17.000000	0.000000
2456.399287	0.206506	0.555109	0.024708	84.798431	69.962097	-155.411743	4.864511	0.000000	1.156084	0.000000	0.000000	0.000000	0.194029	-0.008928	-0.135029	0.000000	0.000000	3.000000	17.000000	0.000000
2456.402621	0.206506	0.555109	0.024708	84.798431	69.962097	-155.411743	4.864511	0.000000	1.156084	0.000000	0.000000	0.000000	0.194029	-0.008928	-0.135029	0.000000	0.000000	3.000000	17.000000	0.000000
2456.405954	0.206506	0.555109	0.024708	84.798431	69.962097	-155.411743	4.864511	0.000000	1.156084	0.000000	0.000000	0.000000	0.194029	-0.008928	-0.135029	0.000000	0.000000	3.000000	17.000000	0.000000
2456.409287	0.207171	0.555111	0.024175	84.938133	72.010773	-153.459656	4.870653	0.000000	1.129931	0.000000	0.000000	0.000000	0.199423	0.000581	-0.159895	0.000000	0.000000	3.000000	17.000000	0.000000
2456.412621	0.207171	0.555111	0.024175	84.938133	72.010773	-153.459656	4.870653	0.000000	1.129931	0.000000	0.000000	0.000000	0.199423	0.000581	-0.159895	0.000000	0.000000	3.000000	17.000000	0.000000
2456.415954	0.207171	0.555111	0.024175	84.938133	72.010773	-153.459656	4.870653	0.000000	1.129931	0.000000	0.000000	0.000000	0.199423	0.000581	-0.159895	0.000000	0.000000	3.000000	17.000000	0.000000
2456.419287	0.207171	0.555111	0.024175	85.092323	74.522514	-151.043716	4.877447	0.000000	1.100232	0.000000	0.000000	0.000000	0.199423	0.000581	-0.159895	0.000000	0.000000	3.000000	17.000000	0.000000
2456.422621	0.207807	0.555170	0.023641	85.092323	74.522514	-151.043716	4.877447	0.000000	1.100232	0.000000	0.000000	0.000000	0.190948	0.017770	-0.160164	0.000000	0.000000	3.000000	17.000000	0.000000
2456.425954	0.207807	0.555170	0.023641	85.092323	74.522514	-151.043716	4.877447	0.000000	1.100232	0.000000	0.000000	0.000000	0.190948	0.017770	-0.160164	0.000000	0.000000	3.000000	17.000000	0.000000
2456.429287	0.208447	0.555276	0.023117	85.219719	76.867409	-148.793884	4.883947	0.000000	1.071008	0.000000	0.000000	0.000000	0.192024	0.031709	-0.157145	0.000000	0.000000	3.000000	17.000000	0.000000
2456.432621	0.208447	0.555276	0.023117	85.219719	76.867409	-148.793884	4.883947	0.000000	1.071008	0.000000	0.000000	0.000000	0.192024	0.031709	-0.157145	0.000000	0.000000	3.000000	17.000000	0.000000
2456.435954	0.208447	0.555276	0.023117	85.219719	76.867409	-148.793884	4.883947	0.000000	1.071008	0.000000	0.000000	0.000000	0.192024	0.031709	-0.157145	0.000000	0.000000	3.000000	17.000000	0.000000
2456.439287	0.208447	0.555276	0.023117	85.311073	78.765076	-146.990250	4.890130	0.000000	1.042414	0.000000	0.000000	0.000000	0.192024	0.031709	-0.157145	0.000000	0.000000	3.000000	17.000000	0.000000
2456.442621	0.209093	0.555503	0.022610	85.311073	78.765076	-146.990250	4.890130	0.000000	1.042414	0.000000	0.000000	0.000000	0.193895	0.068231	-0.152339	0.000000	0.000000	3.000000	17.000000	0.000000
2456.445954	0.209093	0.555503	0.022610	85.311073	78.765076	-146.990250	4.890130	0.000000	1.042414	0.000000	0.000000	0.000000	0.193895	0.068231	-0.152339	0.000000	0.000000	3.000000	17.000000	0.000000
2456.449287	0.209696	0.555806	0.022127	85.363541	79.995712	-145.846741	4.895959	0.000000	1.014685	0.000000	0.000000	0.000000	0.180687	0.090742	-0.144871	0.000000	0.000000	3.000000	17.000000	0.000000
2456.452621	0.209696	0.555806	0.022127	85.363541	79.995712	-145.846741	4.895959	0.000000	1.014685	0.000000	0.000000	0.000000	0.180687	0.090742	-0.144871	0.000000	0.000000	3.000000	17.000000	0.000000
2456.455954	0.209696	0.555806	0.022127	85.363541	79.995712	-145.846741	4.895959	0.000000	1.014685	0.000000	0.000000	0.000000	0.180687	0.090742	-0.144871	0.000000	0.000000	3.000000	17.000000	0.000000
2456.459287	0.210295	0.556162	0.021700	85.383316	80.569603	-145.347687	4.901286	0.000000	0.988635	0.000000	0.000000	0.000000	0.179805	0.106928	-0.127934	0.000000	0.000000	3.000000	17.000000	0.000000
2456.462621	0.210295	0.556162	0.021700	85.383316	80.569603	-145.347687	4.901286	0.000000	0.988635	0.000000	0.000000	0.000000	0.179805	0.106928	-0.127934	0.000000	0.000000	3.000000	17.000000	0.000000
2456.465954	0.210295	0.556162	0.021700	85.383316	80.569603	-145.347687	4.901286	0.000000	0.988635	0.000000	0.000000	0.000000	0.179805	0.106928	-0.127934	0.000000	0.000000	3.000000	17.000000	0.000000
2456.469287	0.210830	0.556565	0.021314	85.381706	80.638420	-145.356735	4.905948	0.000000	0.965230	0.000000	0.000000	0.000000	0.160522	0.120883	-0.115973	0.000000	0.000000	3.000000	17.000000	0.000000
2456.472621	0.210830	0.556565	0.021314	85.381706	80.638420	-145.356735	4.905948	0.000000	0.965230	0.000000	0.000000	0.000000	0.160522	0.120883	-0.115973	0.000000	0.000000	3.000000	17.000000	0.000000
2456.475954	0.210830	0.556565	0.021314	85.381706	80.638420	-145.356735	4.905948	0.000000	0.965230	0.000000	0.000000	0.000000	0.160522	0.120883	-0.115973	0.000000	0.000000	3.000000	17.000000	0.000000
2456.479287	0.210830	0.556565	0.021314	85.359238	80.212135	-145.847977	4.910031	0.000000	0.944243	0.000000	0.000000	0.000000	0.160522	0.120883	-0.115973	0.000000	0.000000	3.000000	17.000000	0.000000
2456.482621	0.211302	0.557040	0.021029	85.359238	80.212135	-145.847977	4.910031	0.000000	0.944243	0.000000	0.000000	0.000000	0.141418	0.142534	-0.085294	0.000000	0.000000	3.000000	17.000000	0.000000
2456.485954	0.211302	0.557040	0.021029	85.359238	80.212135	-145.847977	4.910031	0.000000	0.944243	0.000000	0.000000	0.000000	0.141418	0.142534	-0.085294	0.000000	0.000000	3.000000	17.000000	0.000000
2456.489287	0.211573	0.557562	0.020845	85.339905	79.544586	-146.571915	4.913074	0.000000	0.928276	0.000000	0.000000	0.000000	0.081416	0.156520	-0.055206	0.000000	0.000000	3.000000	17.000000	0.000000
2456.492621	0.211573	0.557562	0.020845	85.339905	79.544586	-146.571915	4.913074	0.000000	0.928276	0.000000	0.000000	0.000000	0.081416	0.156520	-0.055206	0.000000	0.000000	3.000000	17.000000	0.000000
2456.495954	0.211573	0.557562	0.020845	85.339905	79.544586	-146.571915	4.913074	0.000000	0.928276	0.000000	0.000000	0.000000	0.081416	0.156520	-0.055206	0.000000	0.000000	3.000000	17.000000	0.000000
2456.499287	0.211573	0.557562	0.020845	85.339478	78.658798	-147.518723	4.914955	0.000000	0.918266	0.000000	0.000000	0.000000	0.081416	0.156520	-0.055206	0.000000	0.000000	3.000000	17.000000	0.000000
2456.502621	0.211676	0.558120	0.020772	85.339478	78.658798	-147.518723	4.914955	0.000000	0.918266	0.000000	0.000000	0.000000	0.031034	0.167400	-0.021844	0.000000	0.000000	3.000000	17.000000	0.000000
2456.505954	0.211676	0.558120	0.020772	85.339478	78.658798	-147.518723	4.914955	0.000000	0.918266	0.000000	0.000000	0.000000	0.031034	0.167400	-0.021844	0.000000	0.000000	3.000000	17.000000	0.000000
2456.509287	0.211594	0.558735	0.020769	85.348358	77.590073	-148.643082	4.915686	0.000000	0.914347	0.000000	0.000000	0.000000	-0.024842	0.184546	-0.000940	0.000000	0.000000	3.000000	17.000000	0.000000
2456.512621	0.211594	0.558735	0.020769	85.348358	77.590073	-148.643082	4.915686	0.000000	0.914347	0.000000	0.000000	0.000000	-0.024842	0.184546	-0.000940	0.000000	0.000000	3.000000	17.000000	0.000000
2456.515954	0.211594	0.558735	0.020769	85.348358	77.590073	-148.643082	4.915686	0.000000	0.914347	0.000000	0.000000	0.000000	-0.024842	0.184546	-0.000940	0.000000	0.000000	3.000000	17.000000	0.000000
2456.519287	0.211594	0.558735	0.020769	85.363792	76.369576	-149.910675	4.915589	0.000000	0.914870	0.000000	0.000000	0.000000	-0.024842	0.184546	-0.000940	0.000000	0.000000	3.000000	17.000000	0.000000
2456.522621	0.211336	0.559368	0.020861	85.363792	76.369576	-149.910675	4.915589	0.000000	0.914870	0.000000	0.000000	0.000000	-0.077303	0.190001	0.027643	0.000000	0.000000	3.000000	17.000000	0.000000
2456.525954	0.211336	0.559368	0.020861	85.363792	76.369576	-149.910675	4.915589	0.000000	0.914870	0.000000	0.000000	0.000000	-0.077303	0.190001	0.027643	0.000000	0.000000	3.000000	17.000000	0.000000
2456.529287	0.210926	0.559994	0.020976	85.385094	75.157883	-151.155441	4.914473	0.000000	0.920846	0.000000	0.000000	0.000000	-0.123099	0.187676	0.034483	0.000000	0.000000	3.000000	17.000000	0.000000
2456.532621	0.210926	0.559994	0.020976	85.385094	75.157883	-151.155441	4.914473	0.000000	0.920846	0.000000	0.000000	0.000000	-0.123099	0.187676	0.034483	0.000000	0.000000	3.000000	17.000000	0.000000
2456.535954	0.210926	0.559994	0.020976	85.385094	75.157883	-151.155441	4.914473	0.000000	0.920846	0.000000	0.000000	0.000000	-0.123099	0.187676	0.034483	0.000000	0.000000	3.000000	17.000000	0.000000
2456.539287	0.210926	0.559994	0.020976	85.405258	74.030411	-152.294724	4.912928	0.000000	0.929053	0.000000	0.000000	0.000000	-0.123099	0.187676	0.034483	0.000000	0.000000	3.000000	17.000000	0.000000
2456.542621	0.210356	0.560620	0.021160	85.405258	74.030411	-152.294724	4.912928	0.000000	0.929053	0.000000	0.000000	0.000000	-0.170877	0.187694	0.055148	0.000000	0.000000	3.000000	17.000000	0.000000
2456.545954	0.210356	0.560620	0.021160	85.405258	74.030411	-152.294724	4.912928	0.000000	0.929053	0.000000	0.000000	0.000000	-0.170877	0.187694	0.055148	0.000000	0.000000	3.000000	17.000000	0.000000
2456.549287	0.209675	0.561217	0.021398	85.432632	72.950989	-153.372940	4.910543	0.000000	0.941574	0.000000	0.000000	0.000000	-0.204408	0.179107	0.071234	0.000000	0.000000	3.000000	17.000000	0.000000
2456.552621	0.209675	0.561217	0.021398	85.432632	72.950989	-153.372940	4.910543	0.000000	0.941574	0.000000	0.000000	0.000000	-0.204408	0.179107	0.071234	0.000000	0.000000	3.000000	17.000000	0.000000
2456.555954	0.209675	0.561217	0.021398	85.432632	72.950989	-153.372940	4.910543	0.000000	0.941574	0.000000	0.000000	0.000000	-0.204408	0.179107	0.071234	0.000000	0.000000	3.000000	17.000000	0.000000
2456.559287	0.208865	0.561804	0.021714	85.448265	71.909813	-154.387726	4.907472	0.000000	0.957456	0.000000	0.000000	0.000000	-0.242753	0.176045	0.094864	0.000000	0.000000	3.000000	17.000000	0.000000
2456.562621	0.208865	0.561804	0.021714	85.448265	71.909813	-154.387726	4.907472	0.000000	0.957456	0.000000	0.000000	0.000000	-0.242753	0.176045	0.094864	0.000000	0.000000	3.000000	17.000000	0.000000
2456.565954	0.208865	0.561804	0.021714	85.448265	71.909813	-154.387726	4.907472	0.000000	0.957456	0.000000	0.000000	0.000000	-0.242753	0.176045	0.094864	0.000000	0.000000	3.000000	17.000000	0.000000
2456.569287	0.207944	0.562388	0.022145	85.430527	71.020714	-155.196823	4.903415	0.000000	0.978018	0.000000	0.000000	0.000000	-0.276453	0.175381	0.129262	0.000000	0.000000	3.000000	17.000000	0.000000
2456.572621	0.207944	0.562388	0.022145	85.430527	71.020714	-155.196823	4.903415	0.000000	0.978018	0.000000	0.000000	0.000000	-0.276453	0.175381	0.129262	0.000000	0.000000	3.000000	17.000000	0.000000
2456.575954	0.207944	0.562388	0.022145	85.430527	71.020714	-155.196823	4.903415	0.000000	0.978018	0.000000	0.000000	0.000000	-0.276453	0.175381	0.129262	0.000000	0.000000	3.000000	17.000000	0.000000
2456.579287	0.206910	0.562944	0.022628	85.384460	70.247322	-155.849045	4.897991	0.000000	1.004827	0.000000	0.000000	0.000000	-0.310283	0.166864	0.144874	0.000000	0.000000	3.000000	17.000000	0.000000
2456.582621	0.206910	0.562944	0.022628	85.384460	70.247322	-155.849045	4.897991	0.000000	1.004827	0.000000	0.000000	0.000000	-0.310283	0.166864	0.144874	0.000000	0.000000	3.000000	17.000000	0.000000
2456.585954	0.206910	0.562944	0.022628	85.384460	70.247322	-155.849045	4.897991	0.000000	1.004827	0.000000	0.000000	0.000000	-0.310283	0.166864	0.144874	0.000000	0.000000	3.000000	17.000000	0.000000
2456.589287	0.205778	0.563480	0.023199	85.339233	69.525085	-156.431870	4.891635	0.000000	1.035327	0.000000	0.000000	0.000000	-0.339501	0.160762	0.171258	0.000000	0.000000	3.000000	17.000000	0.000000
2456.592621	0.205778	0.563480	0.023199	85.339233	69.525085	-156.431870	4.891635	0.000000	1.035327	0.000000	0.000000	0.000000	-0.339501	0.160762	0.171258	0.000000	0.000000	3.000000	17.000000	0.000000
2456.595954	0.205778	0.563480	0.023199	85.339233	69.525085	-156.431870	4.891635	0.000000	1.035327	0.000000	0.000000	0.000000	-0.339501	0.160762	0.171258	0.000000	0.000000	3.000000	17.000000	0.000000
2456.599287	0.204596	0.563967	0.023843	85.291397	68.773514	-157.038620	4.883924	0.000000	1.071112	0.000000	0.000000	0.000000	-0.354548	0.146163	0.193234	0.000000	0.000000	3.000000	17.000000	0.000000
2456.602621	0.204596	0.563967	0.023843	85.291397	68.773514	-157.038620	4.883924	0.000000	1.071112	0.000000	0.000000	0.000000	-0.354548	0.146163	0.193234	0.000000	0.000000	3.000000	17.000000	0.000000
2456.605954	0.204596	0.563967	0.023843	85.291397	68.773514	-157.038620	4.883924	0.000000	1.071112	0.000000	0.000000	0.000000	-0.354548	0.146163	0.193234	0.000000	0.000000	3.000000	17.000000	0.000000
2456.609287	0.203385	0.564408	0.024483	85.249725	68.108871	-157.552719	4.874950	0.000000	1.111244	0.000000	0.000000	0.000000	-0.363345	0.132166	0.192061	0.000000	0.000000	3.000000	17.000000	0.000000
2456.612621	0.203385	0.564408	0.024483	85.249725	68.108871	-157.552719	4.874950	0.000000	1.111244	0.000000	0.000000	0.000000	-0.363345	0.132166	0.192061	0.000000	0.000000	3.000000	17.000000	0.000000
2456.615954	0.203385	0.564408	0.024483	85.249725	68.108871	-157.552719	4.874950	0.000000	1.111244	0.000000	0.000000	0.000000	-0.363345	0.132166	0.192061	0.000000	0.000000	3.000000	17.000000	0.000000
2456.619287	0.202124	0.564773	0.025134	85.215660	67.467049	-158.048630	4.865434	0.000000	1.152196	0.000000	0.000000	0.000000	-0.378314	0.109575	0.195363	0.000000	0.000000	3.000000	17.000000	0.000000
2456.622621	0.202124	0.564773	0.025134	85.215660	67.467049	-158.048630	4.865434	0.000000	1.152196	0.000000	0.000000	0.000000	-0.378314	0.109575	0.195363	0.000000	0.000000	3.000000	17.000000	0.000000
2456.625954	0.202124	0.564773	0.025134	85.215660	67.467049	-158.048630	4.865434	0.000000	1.152196	0.000000	0.000000	0.000000	-0.378314	0.109575	0.195363	0.000000	0.000000	3.000000	17.000000	0.000000
2456.629287	0.200888	0.565081	0.025783	85.208054	66.738739	-158.652267	4.855120	0.000000	1.194910	0.000000	0.000000	0.000000	-0.370717	0.092484	0.194700	0.000000	0.000000	3.000000	17.000000	0.000000
2456.632621	0.200888	0.565081	0.025783	85.208054	66.738739	-158.652267	4.855120	0.000000	1.194910	0.000000	0.000000	0.000000	-0.370717	0.092484	0.194700	0.000000	0.000000	3.000000	17.000000	0.000000
2456.635954	0.200888	0.565081	0.025783	85.208054	66.738739	-158.652267	4.855120	0.000000	1.194910	0.000000	0.000000	0.000000	-0.370717	0.092484	0.194700	0.000000	0.000000	3.000000	17.000000	0.000000
2456.639287	0.199650	0.565288	0.026362	85.252937	65.610275	-159.722824	4.844307	0.000000	1.238015	0.000000	0.000000	0.000000	-0.371526	0.061873	0.173746	0.000000	0.000000	3.000000	17.000000	0.000000
2456.642621	0.199650	0.565288	0.026362	85.252937	65.610275	-159.722824	4.844307	0.000000	1.238015	0.000000	0.000000	0.000000	-0.371526	0.061873	0.173746	0.000000	0.000000	3.000000	17.000000	0.000000
2456.645954	0.199650	0.565288	0.026362	85.252937	65.610275	-159.722824	4.844307	0.000000	1.238015	0.000000	0.000000	0.000000	-0.371526	0.061873	0.173746	0.000000	0.000000	3.000000	17.000000	0.000000
2456.649287	0.198392	0.565412	0.026829	85.371666	63.811016	-161.559708	4.833714	0.000000	1.278753	0.000000	0.000000	0.000000	-0.377343	0.037357	0.140164	0.000000	0.000000	3.000000	17.000000	0.000000
2456.652621	0.198392	0.565412	0.026829	85.371666	63.811016	-161.559708	4.833714	0.000000	1.278753	0.000000	0.000000	0.000000	-0.377343	0.037357	0.140164	0.000000	0.000000	3.000000	17.000000	0.000000
2456.655954	0.198392	0.565412	0.026829	85.371666	63.811016	-161.559708	4.833714	0.000000	1.278753	0.000000	0.000000	0.000000	-0.377343	0.037357	0.140164	0.000000	0.000000	3.000000	17.000000	0.000000
2456.659287	0.197114	0.565481	0.027246	85.587578	60.660870	-164.885117	4.823878	0.000000	1.315371	0.000000	0.000000	0.000000	-0.383401	0.020785	0.125091	0.000000	0.000000	3.000000	17.000000	0.000000
2456.662621	0.197114	0.565481	0.027246	85.587578	60.660870	-164.885117	4.823878	0.000000	1.315371	0.000000	0.000000	0.000000	-0.383401	0.020785	0.125091	0.000000	0.000000	3.000000	17.000000	0.000000
2456.665954	0.197114	0.565481	0.027246	85.587578	60.660870	-164.885117	4.823878	0.000000	1.315371	0.000000	0.000000	0.000000	-0.383401	0.020785	0.125091	0.000000	0.000000	3.000000	17.000000	0.000000
2456.669287	0.195812	0.565553	0.027602	85.894112	55.310505	-170.581039	4.814118	0.000000	1.350654	0.000000	0.000000	0.000000	-0.390680	0.021375	0.106684	0.000000	0.000000	3.000000	17.000000	0.000000
2456.672621	0.195812	0.565553	0.027602	85.894112	55.310505	-170.581039	4.814118	0.000000	1.350654	0.000000	0.000000	0.000000	-0.390680	0.021375	0.106684	0.000000	0.000000	3.000000	17.000000	0.000000
2456.675954	0.195812	0.565553	0.027602	85.894112	55.310505	-170.581039	4.814118	0.000000	1.350654	0.000000	0.000000	0.000000	-0.390680	0.021375	0.106684	0.000000	0.000000	3.000000	17.000000	0.000000
2456.679287	0.194425	0.565616	0.027945	86.230278	47.196098	-179.186890	4.790590	0.000000	1.380102	0.000000	0.000000	0.000000	-0.415996	0.018867	0.102878	0.000000	0.000000	3.000000	17.000000	0.000000
2456.682621	0.194425	0.565616	0.027945	86.230278	47.196098	-179.186890	4.790590	0.000000	1.380102	0.000000	0.000000	0.000000	-0.415996	0.018867	0.102878	0.000000	0.000000	3.000000	17.000000	0.000000
2456.685954	0.194425	0.565616	0.027945	86.230278	47.196098	-179.186890	4.790590	0.000000	1.380102	0.000000	0.000000	0.000000	-0.415996	0.018867	0.102878	0.000000	0.000000	3.000000	17.000000	0.000000
2456.689287	0.192988	0.565736	0.028291	86.491280	36.363346	169.412949	4.721258	0.000000	1.397249	0.000000	0.000000	0.000000	-0.431267	0.035982	0.103874	0.000000	0.000000	3.000000	17.000000	0.000000
2456.692621	0.192988	0.565736	0.028291	86.491280	36.363346	169.412949	4.721258	0.000000	1.397249	0.000000	0.000000	0.000000	-0.431267	0.035982	0.103874	0.000000	0.000000	3.000000	17.000000	0.000000
2456.695954	0.192988	0.565736	0.028291	86.491280	36.363346	169.412949	4.721258	0.000000	1.397249	0.000000	0.000000	0.000000	-0.431267	0.035982	0.103874	0.000000	0.000000	3.000000	17.000000	0.000000
2456.699287	0.191591	0.565911	0.028671	86.595963	24.231815	156.710938	4.649380	0.000000	1.414561	0.000000	0.000000	0.000000	-0.418903	0.052501	0.114000	0.000000	0.000000	3.000000	17.000000	0.000000
2456.702621	0.191591	0.565911	0.028671	86.595963	24.231815	156.710938	4.649380	0.000000	1.414561	0.000000	0.000000	0.000000	-0.418903	0.052501	0.114000	0.000000	0.000000	3.000000	17.000000	0.000000
2456.705954	0.191591	0.565911	0.028671	86.595963	24.231815	156.710938	4.649380	0.000000	1.414561	0.000000	0.000000	0.000000	-0.418903	0.052501	0.114000	0.000000	0.000000	3.000000	17.000000	0.000000
2456.709287	0.190234	0.566065	0.029081	86.552353	13.441185	145.433914	4.579562	0.000000	1.433561	0.000000	0.000000	0.000000	-0.407185	0.046382	0.122829	0.000000	0.000000	3.000000	17.000000	0.000000
2456.712621	0.190234	0.566065	0.029081	86.552353	13.441185	145.433914	4.579562	0.000000	1.433561	0.000000	0.000000	0.000000	-0.407185	0.046382	0.122829	0.000000	0.000000	3.000000	17.000000	0.000000
2456.715954	0.190234	0.566065	0.029081	86.552353	13.441185	145.433914	4.579562	0.000000	1.433561	0.000000	0.000000	0.000000	-0.407185	0.046382	0.122829	0.000000	0.000000	3.000000	17.000000	0.000000
2456.719287	0.188861	0.566210	0.029517	86.439705	5.667727	137.338120	4.511698	0.000000	1.454033	0.000000	0.000000	0.000000	-0.411886	0.043339	0.130755	0.000000	0.000000	3.000000	17.000000	0.000000
2456.722621	0.188861	0.566210	0.029517	86.439705	5.667727	137.338120	4.511698	0.000000	1.454033	0.000000	0.000000	0.000000	-0.411886	0.043339	0.130755	0.000000	0.000000	3.000000	17.000000	0.000000
2456.725954	0.188861	0.566210	0.029517	86.439705	5.667727	137.338120	4.511698	0.000000	1.454033	0.000000	0.000000	0.000000	-0.411886	0.043339	0.130755	0.000000	0.000000	3.000000	17.000000	0.000000
2456.729287	0.187479	0.566260	0.029928	86.325920	0.482661	131.975586	4.443050	0.000000	1.475825	0.000000	0.000000	0.000000	-0.414534	0.015155	0.123466	0.000000	0.000000	3.000000	17.000000	0.000000
2456.732621	0.187479	0.566260	0.029928	86.325920	0.482661	131.975586	4.443050	0.000000	1.475825	0.000000	0.000000	0.000000	-0.414534	0.015155	0.123466	0.000000	0.000000	3.000000	17.000000	0.000000
2456.735954	0.187479	0.566260	0.029928	86.325920	0.482661	131.975586	4.443050	0.000000	1.475825	0.000000	0.000000	0.000000	-0.414534	0.015155	0.123466	0.000000	0.000000	3.000000	17.000000	0.000000
2456.739287	0.185998	0.566292	0.030355	86.233032	-3.062867	128.353867	4.373961	0.000000	1.496403	0.000000	0.000000	0.000000	-0.444363	0.009623	0.128153	0.000000	0.000000	3.000000	17.000000	0.000000
2456.742621	0.185998	0.566292	0.030355	86.233032	-3.062867	128.353867	4.373961	0.000000	1.496403	0.000000	0.000000	0.000000	-0.444363	0.009623	0.128153	0.000000	0.000000	3.000000	17.000000	0.000000
2456.745954	0.185998	0.566292	0.030355	86.233032	-3.062867	128.353867	4.373961	0.000000	1.496403	0.000000	0.000000	0.000000	-0.444363	0.009623	0.128153	0.000000	0.000000	3.000000	17.000000	0.000000
2456.749287	0.184399	0.566251	0.030750	86.170242	-5.643203	125.781403	4.299901	0.000000	1.517762	0.000000	0.000000	0.000000	-0.479592	-0.012448	0.118351	0.000000	0.000000	3.000000	17.000000	0.000000
2456.752621	0.184399	0.566251	0.030750	86.170242	-5.643203	125.781403	4.299901	0.000000	1.517762	0.000000	0.000000	0.000000	-0.479592	-0.012448	0.118351	0.000000	0.000000	3.000000	17.000000	0.000000
2456.755954	0.184399	0.566251	0.030750	86.170242	-5.643203	125.781403	4.299901	0.000000	1.517762	0.000000	0.000000	0.000000	-0.479592	-0.012448	0.118351	0.000000	0.000000	3.000000	17.000000	0.000000
2456.759287	0.182627	0.566174	0.031101	86.135986	-7.437459	124.071060	4.219969	0.000000	1.537487	0.000000	0.000000	0.000000	-0.531646	-0.022964	0.105301	0.000000	0.000000	3.000000	17.000000	0.000000
2456.762621	0.182627	0.566174	0.031101	86.135986	-7.437459	124.071060	4.219969	0.000000	1.537487	0.000000	0.000000	0.000000	-0.531646	-0.022964	0.105301	0.000000	0.000000	3.000000	17.000000	0.000000
2456.765954	0.182627	0.566174	0.031101	86.135986	-7.437459	124.071060	4.219969	0.000000	1.537487	0.000000	0.000000	0.000000	-0.531646	-0.022964	0.105301	0.000000	0.000000	3.000000	17.000000	0.000000
2456.769287	0.180793	0.566118	0.031420	86.142685	-8.207638	123.470955	4.131361	0.000000	1.555037	0.000000	0.000000	0.000000	-0.550407	-0.016923	0.095642	0.000000	0.000000	3.000000	17.000000	0.000000
2456.772621	0.180793	0.566118	0.031420	86.142685	-8.207638	123.470955	4.131361	0.000000	1.555037	0.000000	0.000000	0.000000	-0.550407	-0.016923	0.095642	0.000000	0.000000	3.000000	17.000000	0.000000
2456.775954	0.180793	0.566118	0.031420	86.142685	-8.207638	123.470955	4.131361	0.000000	1.555037	0.000000	0.000000	0.000000	-0.550407	-0.016923	0.095642	0.000000	0.000000	3.000000	17.000000	0.000000
2456.779287	0.178898	0.566053	0.031711	86.178024	-8.342055	123.561172	4.039627	0.000000	1.570977	0.000000	0.000000	0.000000	-0.568441	-0.019435	0.087444	0.000000	0.000000	3.000000	17.000000	0.000000
2456.782621	0.178898	0.566053	0.031711	86.178024	-8.342055	123.561172	4.039627	0.000000	1.570977	0.000000	0.000000	0.000000	-0.568441	-0.019435	0.087444	0.000000	0.000000	3.000000	17.000000	0.000000
2456.785954	0.178898	0.566053	0.031711	86.178024	-8.342055	123.561172	4.039627	0.000000	1.570977	0.000000	0.000000	0.000000	-0.568441	-0.019435	0.087444	0.000000	0.000000	3.000000	17.000000	0.000000
2456.789287	0.177028	0.565990	0.031919	86.225037	-8.265102	123.872475	3.944887	0.000000	1.585552	0.000000	0.000000	0.000000	-0.560844	-0.018931	0.062495	0.000000	0.000000	3.000000	17.000000	0.000000
2456.792621	0.177028	0.565990	0.031919	86.225037	-8.265102	123.872475	3.944887	0.000000	1.585552	0.000000	0.000000	0.000000	-0.560844	-0.018931	0.062495	0.000000	0.000000	3.000000	17.000000	0.000000
2456.795954	0.177028	0.565990	0.031919	86.225037	-8.265102	123.872475	3.944887	0.000000	1.585552	0.000000	0.000000	0.000000	-0.560844	-0.018931	0.062495	0.000000	0.000000	3.000000	17.000000	0.000000
2456.799287	0.175249	0.565910	0.032004	86.292450	-7.801249	124.531975	3.851413	0.000000	1.595967	0.000000	0.000000	0.000000	-0.533851	-0.023945	0.025353	0.000000	0.000000	3.000000	17.000000	0.000000
2456.802621	0.175249	0.565910	0.032004	86.292450	-7.801249	124.531975	3.851413	0.000000	1.595967	0.000000	0.000000	0.000000	-0.533851	-0.023945	0.025353	0.000000	0.000000	3.000000	17.000000	0.000000
2456.805954	0.175249	0.565910	0.032004	86.292450	-7.801249	124.531975	3.851413	0.000000	1.595967	0.000000	0.000000	0.000000	-0.533851	-0.023945	0.025353	0.000000	0.000000	3.000000	17.000000	0.000000
2456.809287	0.173556	0.565767	0.031955	86.375336	-7.139358	125.445084	3.762437	0.000000	1.600193	0.000000	0.000000	0.000000	-0.507727	-0.042995	-0.014634	0.000000	0.000000	3.000000	17.000000	0.000000
2456.812621	0.173556	0.565767	0.031955	86.375336	-7.139358	125.445084	3.762437	0.000000	1.600193	0.000000	0.000000	0.000000	-0.507727	-0.042995	-0.014634	0.000000	0.000000	3.000000	17.000000	0.000000
2456.815954	0.173556	0.565767	0.031955	86.375336	-7.139358	125.445084	3.762437	0.000000	1.600193	0.000000	0.000000	0.000000	-0.507727	-0.042995	-0.014634	0.000000	0.000000	3.000000	17.000000	0.000000
2456.819287	0.171844	0.565580	0.031763	86.468582	-6.523207	126.317642	3.677816	0.000000	1.597754	0.000000	0.000000	0.000000	-0.513815	-0.056002	-0.057568	0.000000	0.000000	3.000000	17.000000	0.000000
2456.822621	0.171844	0.565580	0.031763	86.468582	-6.523207	126.317642	3.677816	0.000000	1.597754	0.000000	0.000000	0.000000	-0.513815	-0.056002	-0.057568	0.000000	0.000000	3.000000	17.000000	0.000000
2456.825954	0.171844	0.565580	0.031763	86.468582	-6.523207	126.317642	3.677816	0.000000	1.597754	0.000000	0.000000	0.000000	-0.513815	-0.056002	-0.057568	0.000000	0.000000	3.000000	17.000000	0.000000
2456.829287	0.170204	0.565350	0.031395	86.571487	-6.199778	126.869102	3.592180	0.000000	1.588159	0.000000	0.000000	0.000000	-0.491750	-0.069028	-0.110333	0.000000	0.000000	3.000000	17.000000	0.000000
2456.832621	0.170204	0.565350	0.031395	86.571487	-6.199778	126.869102	3.592180	0.000000	1.588159	0.000000	0.000000	0.000000	-0.491750	-0.069028	-0.110333	0.000000	0.000000	3.000000	17.000000	0.000000
2456.835954	0.170204	0.565350	0.031395	86.571487	-6.199778	126.869102	3.592180	0.000000	1.588159	0.000000	0.000000	0.000000	-0.491750	-0.069028	-0.110333	0.000000	0.000000	3.000000	17.000000	0.000000
2456.839287	0.168560	0.565070	0.030771	86.684715	-5.956573	127.333275	3.510221	0.000000	1.569771	0.000000	0.000000	0.000000	-0.493444	-0.084033	-0.187315	0.000000	0.000000	3.000000	17.000000	0.000000
2456.842621	0.168560	0.565070	0.030771	86.684715	-5.956573	127.333275	3.510221	0.000000	1.569771	0.000000	0.000000	0.000000	-0.493444	-0.084033	-0.187315	0.000000	0.000000	3.000000	17.000000	0.000000
2456.845954	0.168560	0.565070	0.030771	86.684715	-5.956573	127.333275	3.510221	0.000000	1.569771	0.000000	0.000000	0.000000	-0.493444	-0.084033	-0.187315	0.000000	0.000000	3.000000	17.000000	0.000000
2456.849287	0.166996	0.564794	0.029914	86.808311	-5.657858	127.838715	3.427980	0.000000	1.538551	0.000000	0.000000	0.000000	-0.468968	-0.082699	-0.257101	0.000000	0.000000	3.000000	17.000000	0.000000
2456.852621	0.166996	0.564794	0.029914	86.808311	-5.657858	127.838715	3.427980	0.000000	1.538551	0.000000	0.000000	0.000000	-0.468968	-0.082699	-0.257101	0.000000	0.000000	3.000000	17.000000	0.000000
2456.855954	0.166996	0.564794	0.029914	86.808311	-5.657858	127.838715	3.427980	0.000000	1.538551	0.000000	0.000000	0.000000	-0.468968	-0.082699	-0.257101	0.000000	0.000000	3.000000	17.000000	0.000000
2456.859287	0.165667	0.564561	0.028742	86.953934	-4.818400	128.887650	3.349819	0.000000	1.495701	0.000000	0.000000	0.000000	-0.398746	-0.070090	-0.351476	0.000000	0.000000	3.000000	17.000000	0.000000
2456.862621	0.165667	0.564561	0.028742	86.953934	-4.818400	128.887650	3.349819	0.000000	1.495701	0.000000	0.000000	0.000000	-0.398746	-0.070090	-0.351476	0.000000	0.000000	3.000000	17.000000	0.000000
2456.865954	0.165667	0.564561	0.028742	86.953934	-4.818400	128.887650	3.349819	0.000000	1.495701	0.000000	0.000000	0.000000	-0.398746	-0.070090	-0.351476	0.000000	0.000000	3.000000	17.000000	0.000000
2456.869287	0.164704	0.564395	0.027273	87.125404	-2.740839	131.187561	3.283362	0.000000	1.437122	0.000000	0.000000	0.000000	-0.288885	-0.049836	-0.440890	0.000000	0.000000	3.000000	17.000000	0.000000
2456.872621	0.164704	0.564395	0.027273	87.125404	-2.740839	131.187561	3.283362	0.000000	1.437122	0.000000	0.000000	0.000000	-0.288885	-0.049836	-0.440890	0.000000	0.000000	3.000000	17.000000	0.000000
2456.875954	0.164704	0.564395	0.027273	87.125404	-2.740839	131.187561	3.283362	0.000000	1.437122	0.000000	0.000000	0.000000	-0.288885	-0.049836	-0.440890	0.000000	0.000000	3.000000	17.000000	0.000000
2456.879287	0.164155	0.564284	0.025581	87.307175	1.136445	135.307709	3.235214	0.000000	1.363640	0.000000	0.000000	0.000000	-0.164898	-0.033271	-0.507605	0.000000	0.000000	3.000000	17.000000	0.000000
2456.882621	0.164155	0.564284	0.025581	87.307175	1.136445	135.307709	3.235214	0.000000	1.363640	0.000000	0.000000	0.000000	-0.164898	-0.033271	-0.507605	0.000000	0.000000	3.000000	17.000000	0.000000
2456.885954	0.164155	0.564284	0.025581	87.307175	1.136445	135.307709	3.235214	0.000000	1.363640	0.000000	0.000000	0.000000	-0.164898	-0.033271	-0.507605	0.000000	0.000000	3.000000	17.000000	0.000000
2456.889287	0.163996	0.564245	0.023692	87.476173	6.457406	140.857758	3.207731	0.000000	1.279040	0.000000	0.000000	0.000000	-0.047489	-0.011529	-0.566717	0.000000	0.000000	3.000000	17.000000	0.000000
2456.892621	0.163996	0.564245	0.023692	87.476173	6.457406	140.857758	3.207731	0.000000	1.279040	0.000000	0.000000	0.000000	-0.047489	-0.011529	-0.566717	0.000000	0.000000	3.000000	17.000000	0.000000
2456.895954	0.163996	0.564245	0.023692	87.476173	6.457406	140.857758	3.207731	0.000000	1.279040	0.000000	0.000000	0.000000	-0.047489	-0.011529	-0.566717	0.000000	0.000000	3.000000	17.000000	0.000000
2456.899287	0.164137	0.564194	0.021721	87.604202	11.741241	146.304306	3.199816	0.000000	1.184587	0.000000	0.000000	0.000000	0.042183	-0.015285	-0.591079	0.000000	0.000000	3.000000	17.000000	0.000000
2456.902621	0.164137	0.564194	0.021721	87.604202	11.741241	146.304306	3.199816	0.000000	1.184587	0.000000	0.000000	0.000000	0.042183	-0.015285	-0.591079	0.000000	0.000000	3.000000	17.000000	0.000000
2456.905954	0.164137	0.564194	0.021721	87.604202	11.741241	146.304306	3.199816	0.000000	1.184587	0.000000	0.000000	0.000000	0.042183	-0.015285	-0.591079	0.000000	0.000000	3.000000	17.000000	0.000000
2456.909287	0.164520	0.564140	0.019664	87.674599	14.513287	149.079346	3.206846	0.000000	1.086074	0.000000	0.000000	0.000000	0.114954	-0.016128	-0.617362	0.000000	0.000000	3.000000	17.000000	0.000000
2456.912621	0.164520	0.564140	0.019664	87.674599	14.513287	149.079346	3.206846	0.000000	1.086074	0.000000	0.000000	0.000000	0.114954	-0.016128	-0.617362	0.000000	0.000000	3.000000	17.000000	0.000000
2456.915954	0.164520	0.564140	0.019664	87.674599	14.513287	149.079346	3.206846	0.000000	1.086074	0.000000	0.000000	0.000000	0.114954	-0.016128	-0.617362	0.000000	0.000000	3.000000	17.000000	0.000000
2456.919287	0.165176	0.564048	0.017469	87.725311	13.509333	147.883057	3.226006	0.000000	0.983180	0.000000	0.000000	0.000000	0.196869	-0.027813	-0.658313	0.000000	0.000000	3.000000	17.000000	0.000000
2456.922621	0.165176	0.564048	0.017469	87.725311	13.509333	147.883057	3.226006	0.000000	0.983180	0.000000	0.000000	0.000000	0.196869	-0.027813	-0.658313	0.000000	0.000000	3.000000	17.000000	0.000000
2456.925954	0.165176	0.564048	0.017469	87.725311	13.509333	147.883057	3.226006	0.000000	0.983180	0.000000	0.000000	0.000000	0.196869	-0.027813	-0.658313	0.000000	0.000000	3.000000	17.000000	0.000000
2456.929287	0.165925	0.563890	0.015138	87.793884	10.134591	144.210983	3.258817	0.000000	0.873461	0.000000	0.000000	0.000000	0.224624	-0.047432	-0.699455	0.000000	0.000000	3.000000	17.000000	0.000000
2456.932621	0.165925	0.563890	0.015138	87.793884	10.134591	144.210983	3.258817	0.000000	0.873461	0.000000	0.000000	0.000000	0.224624	-0.047432	-0.699455	0.000000	0.000000	3.000000	17.000000	0.000000
2456.935954	0.165925	0.563890	0.015138	87.793884	10.134591	144.210983	3.258817	0.000000	0.873461	0.000000	0.000000	0.000000	0.224624	-0.047432	-0.699455	0.000000	0.000000	3.000000	17.000000	0.000000
2456.939287	0.166811	0.563739	0.012590	87.836624	3.560821	137.198715	3.296255	0.000000	0.756885	0.000000	0.000000	0.000000	0.265744	-0.045036	-0.764361	0.000000	0.000000	3.000000	17.000000	0.000000
2456.942621	0.166811	0.563739	0.012590	87.836624	3.560821	137.198715	3.296255	0.000000	0.756885	0.000000	0.000000	0.000000	0.265744	-0.045036	-0.764361	0.000000	0.000000	3.000000	17.000000	0.000000
2456.945954	0.166811	0.563739	0.012590	87.836624	3.560821	137.198715	3.296255	0.000000	0.756885	0.000000	0.000000	0.000000	0.265744	-0.045036	-0.764361	0.000000	0.000000	3.000000	17.000000	0.000000
2456.949287	0.167837	0.563587	0.009846	87.789818	-5.601305	127.460991	3.340546	0.000000	0.629492	0.000000	0.000000	0.000000	0.307736	-0.045678	-0.823068	0.000000	0.000000	3.000000	17.000000	0.000000
2456.952621	0.167837	0.563587	0.009846	87.789818	-5.601305	127.460991	3.340546	0.000000	0.629492	0.000000	0.000000	0.000000	0.307736	-0.045678	-0.823068	0.000000	0.000000	3.000000	17.000000	0.000000
2456.955954	0.167837	0.563587	0.009846	87.789818	-5.601305	127.460991	3.340546	0.000000	0.629492	0.000000	0.000000	0.000000	0.307736	-0.045678	-0.823068	0.000000	0.000000	3.000000	17.000000	0.000000
2456.959287	0.168921	0.563468	0.006902	87.585320	-14.913548	117.519211	3.391835	0.000000	0.492314	0.000000	0.000000	0.000000	0.325380	-0.035769	-0.883135	0.000000	0.000000	3.000000	17.000000	0.000000
2456.962621	0.168921	0.563468	0.006902	87.585320	-14.913548	117.519211	3.391835	0.000000	0.492314	0.000000	0.000000	0.000000	0.325380	-0.035769	-0.883135	0.000000	0.000000	3.000000	17.000000	0.000000
2456.965954	0.168921	0.563468	0.006902	87.585320	-14.913548	117.519211	3.391835	0.000000	0.492314	0.000000	0.000000	0.000000	0.325380	-0.035769	-0.883135	0.000000	0.000000	3.000000	17.000000	0.000000
2456.969287	0.170096	0.563389	0.003856	87.190620	-21.452217	110.226089	3.446064	0.000000	0.345125	0.000000	0.000000	0.000000	0.352525	-0.023682	-0.913933	0.000000	0.000000	3.000000	17.000000	0.000000
2456.972621	0.170096	0.563389	0.003856	87.190620	-21.452217	110.226089	3.446064	0.000000	0.345125	0.000000	0.000000	0.000000	0.352525	-0.023682	-0.913933	0.000000	0.000000	3.000000	17.000000	0.000000
2456.975954	0.170096	0.563389	0.003856	87.190620	-21.452217	110.226089	3.446064	0.000000	0.345125	0.000000	0.000000	0.000000	0.352525	-0.023682	-0.913933	0.000000	0.000000	3.000000	17.000000	0.000000
2456.979287	0.171317	0.563323	0.000728	86.674683	-24.742722	106.168922	3.504818	0.000000	0.192802	0.000000	0.000000	0.000000	0.366236	-0.019929	-0.938452	0.000000	0.000000	3.000000	17.000000	0.000000
2456.982621	0.171317	0.563323	0.000728	86.674683	-24.742722	106.168922	3.504818	0.000000	0.192802	0.000000	0.000000	0.000000	0.366236	-0.019929	-0.938452	0.000000	0.000000	3.000000	17.000000	0.000000
2456.985954	0.171317	0.563323	0.000728	86.674683	-24.742722	106.168922	3.504818	0.000000	0.192802	0.000000	0.000000	0.000000	0.366236	-0.019929	-0.938452	0.000000	0.000000	3.000000	17.000000	0.000000
2456.989287	0.172546	0.563259	-0.002444	86.078133	-25.340517	104.838142	3.565858	0.000000	0.036394	0.000000	0.000000	0.000000	0.368727	-0.018961	-0.951642	0.000000	0.000000	3.000000	17.000000	0.000000
2456.992621	0.172546	0.563259	-0.002444	86.078133	-25.340517	104.838142	3.565858	0.000000	0.036394	0.000000	0.000000	0.000000	0.368727	-0.018961	-0.951642	0.000000	0.000000	3.000000	17.000000	0.000000
2456.995954	0.172546	0.563259	-0.002444	86.078133	-25.340517	104.838142	3.565858	0.000000	0.036394	0.000000	0.000000	0.000000	0.368727	-0.018961	-0.951642	0.000000	0.000000	3.000000	17.000000	0.000000
2456.999287	0.173806	0.563173	-0.005663	85.447876	-24.134377	105.315430	3.627313	0.000000	-0.122213	0.000000	0.000000	0.000000	0.377897	-0.026044	-0.965719	0.000000	0.000000	3.000000	17.000000	0.000000
2457.002621	0.173806	0.563173	-0.005663	85.447876	-24.134377	105.315430	3.627313	0.000000	-0.122213	0.000000	0.000000	0.000000	0.377897	-0.026044	-0.965719	0.000000	0.000000	3.000000	17.000000	0.000000
2457.005954	0.173806	0.563173	-0.005663	85.447876	-24.134377	105.315430	3.627313	0.000000	-0.122213	0.000000	0.000000	0.000000	0.377897	-0.026044	-0.965719	0.000000	0.000000	3.000000	17.000000	0.000000
2457.009287	0.175065	0.563098	-0.008880	84.807556	-21.636389	107.128563	3.690295	0.000000	-0.283166	0.000000	0.000000	0.000000	0.377637	-0.022494	-0.965039	0.000000	0.000000	3.000000	17.000000	0.000000
2457.012621	0.175065	0.563098	-0.008880	84.807556	-21.636389	107.128563	3.690295	0.000000	-0.283166	0.000000	0.000000	0.000000	0.377637	-0.022494	-0.965039	0.000000	0.000000	3.000000	17.000000	0.000000
2457.015954	0.175065	0.563098	-0.008880	84.807556	-21.636389	107.128563	3.690295	0.000000	-0.283166	0.000000	0.000000	0.000000	0.377637	-0.022494	-0.965039	0.000000	0.000000	3.000000	17.000000	0.000000
2457.019287	0.176318	0.562991	-0.012106	84.195023	-18.497604	109.671959	3.753235	0.000000	-0.444006	0.000000	0.000000	0.000000	0.376007	-0.032098	-0.967656	0.000000	0.000000	3.000000	17.000000	0.000000
2457.022621	0.176318	0.562991	-0.012106	84.195023	-18.497604	109.671959	3.753235	0.000000	-0.444006	0.000000	0.000000	0.000000	0.376007	-0.032098	-0.967656	0.000000	0.000000	3.000000	17.000000	0.000000
2457.025954	0.176318	0.562991	-0.012106	84.195023	-18.497604	109.671959	3.753235	0.000000	-0.444006	0.000000	0.000000	0.000000	0.376007	-0.032098	-0.967656	0.000000	0.000000	3.000000	17.000000	0.000000
2457.029287	0.177577	0.562913	-0.015312	83.624893	-15.063746	112.624077	3.815902	0.000000	-0.605282	0.000000	0.000000	0.000000	0.377565	-0.023237	-0.961999	0.000000	0.000000	3.000000	17.000000	0.000000
2457.032621	0.177577	0.562913	-0.015312	83.624893	-15.063746	112.624077	3.815902	0.000000	-0.605282	0.000000	0.000000	0.000000	0.377565	-0.023237	-0.961999	0.000000	0.000000	3.000000	17.000000	0.000000
2457.035954	0.177577	0.562913	-0.015312	83.624893	-15.063746	112.624077	3.815902	0.000000	-0.605282	0.000000	0.000000	0.000000	0.377565	-0.023237	-0.961999	0.000000	0.000000	3.000000	17.000000	0.000000
2457.039287	0.178845	0.562813	-0.018489	83.098175	-11.512245	115.795120	3.878830	0.000000	-0.765615	0.000000	0.000000	0.000000	0.380456	-0.029965	-0.953107	0.000000	0.000000	3.000000	17.000000	0.000000
2457.042621	0.178845	0.562813	-0.018489	83.098175	-11.512245	115.795120	3.878830	0.000000	-0.765615	0.000000	0.000000	0.000000	0.380456	-0.029965	-0.953107	0.000000	0.000000	3.000000	17.000000	0.000000
2457.045954	0.178845	0.562813	-0.018489	83.098175	-11.512245	115.795120	3.878830	0.000000	-0.765615	0.000000	0.000000	0.000000	0.380456	-0.029965	-0.953107	0.000000	0.000000	3.000000	17.000000	0.000000
2457.049287	0.180095	0.562727	-0.021587	82.599174	-8.117805	118.886070	3.942240	0.000000	-0.924467	0.000000	0.000000	0.000000	0.375099	-0.026033	-0.929211	0.000000	0.000000	3.000000	17.000000	0.000000
2457.052621	0.180095	0.562727	-0.021587	82.599174	-8.117805	118.886070	3.942240	0.000000	-0.924467	0.000000	0.000000	0.000000	0.375099	-0.026033	-0.929211	0.000000	0.000000	3.000000	17.000000	0.000000
2457.055954	0.180095	0.562727	-0.021587	82.599174	-8.117805	118.886070	3.942240	0.000000	-0.924467	0.000000	0.000000	0.000000	0.375099	-0.026033	-0.929211	0.000000	0.000000	3.000000	17.000000	0.000000
2457.059287	0.181218	0.562661	-0.024583	82.101738	-5.269952	121.442871	4.004756	0.000000	-1.079335	0.000000	0.000000	0.000000	0.336722	-0.019554	-0.898841	0.000000	0.000000	3.000000	17.000000	0.000000
2457.062621	0.181218	0.562661	-0.024583	82.101738	-5.269952	121.442871	4.004756	0.000000	-1.079335	0.000000	0.000000	0.000000	0.336722	-0.019554	-0.898841	0.000000	0.000000	3.000000	17.000000	0.000000
2457.065954	0.181218	0.562661	-0.024583	82.101738	-5.269952	121.442871	4.004756	0.000000	-1.079335	0.000000	0.000000	0.000000	0.336722	-0.019554	-0.898841	0.000000	0.000000	3.000000	17.000000	0.000000
2457.069287	0.182233	0.562549	-0.027491	81.620438	-2.859923	123.582069	4.060877	0.000000	-1.229142	0.000000	0.000000	0.000000	0.304731	-0.033591	-0.872486	0.000000	0.000000	3.000000	17.000000	0.000000
2457.072621	0.182233	0.562549	-0.027491	81.620438	-2.859923	123.582069	4.060877	0.000000	-1.229142	0.000000	0.000000	0.000000	0.304731	-0.033591	-0.872486	0.000000	0.000000	3.000000	17.000000	0.000000
2457.075954	0.182233	0.562549	-0.027491	81.620438	-2.859923	123.582069	4.060877	0.000000	-1.229142	0.000000	0.000000	0.000000	0.304731	-0.033591	-0.872486	0.000000	0.000000	3.000000	17.000000	0.000000
2457.079287	0.183163	0.562417	-0.030325	81.172745	-0.854850	125.339996	4.111665	0.000000	-1.374556	0.000000	0.000000	0.000000	0.278980	-0.039726	-0.850090	0.000000	0.000000	3.000000	17.000000	0.000000
2457.082621	0.183163	0.562417	-0.030325	81.172745	-0.854850	125.339996	4.111665	0.000000	-1.374556	0.000000	0.000000	0.000000	0.278980	-0.039726	-0.850090	0.000000	0.000000	3.000000	17.000000	0.000000
2457.085954	0.183163	0.562417	-0.030325	81.172745	-0.854850	125.339996	4.111665	0.000000	-1.374556	0.000000	0.000000	0.000000	0.278980	-0.039726	-0.850090	0.000000	0.000000	3.000000	17.000000	0.000000
2457.089287	0.183899	0.562272	-0.033061	80.759109	0.822137	126.796753	4.158162	0.000000	-1.516238	0.000000	0.000000	0.000000	0.220861	-0.043371	-0.820932	0.000000	0.000000	3.000000	17.000000	0.000000
2457.092621	0.183899	0.562272	-0.033061	80.759109	0.822137	126.796753	4.158162	0.000000	-1.516238	0.000000	0.000000	0.000000	0.220861	-0.043371	-0.820932	0.000000	0.000000	3.000000	17.000000	0.000000
2457.095954	0.183899	0.562272	-0.033061	80.759109	0.822137	126.796753	4.158162	0.000000	-1.516238	0.000000	0.000000	0.000000	0.220861	-0.043371	-0.820932	0.000000	0.000000	3.000000	17.000000	0.000000
2457.099287	0.184535	0.562108	-0.035713	80.375961	2.163913	127.984909	4.194973	0.000000	-1.653060	0.000000	0.000000	0.000000	0.190740	-0.049301	-0.795449	0.000000	0.000000	3.000000	17.000000	0.000000
2457.102621	0.184535	0.562108	-0.035713	80.375961	2.163913	127.984909	4.194973	0.000000	-1.653060	0.000000	0.000000	0.000000	0.190740	-0.049301	-0.795449	0.000000	0.000000	3.000000	17.000000	0.000000
2457.105954	0.184535	0.562108	-0.035713	80.375961	2.163913	127.984909	4.194973	0.000000	-1.653060	0.000000	0.000000	0.000000	0.190740	-0.049301	-0.795449	0.000000	0.000000	3.000000	17.000000	0.000000
2457.109287	0.185047	0.561923	-0.038339	80.019760	3.109769	129.335739	4.226762	0.000000	-1.785635	0.000000	0.000000	0.000000	0.153401	-0.055574	-0.787795	0.000000	0.000000	3.000000	17.000000	0.000000
2457.112621	0.185047	0.561923	-0.038339	80.019760	3.109769	129.335739	4.226762	0.000000	-1.785635	0.000000	0.000000	0.000000	0.153401	-0.055574	-0.787795	0.000000	0.000000	3.000000	17.000000	0.000000
2457.115954	0.185047	0.561923	-0.038339	80.019760	3.109769	129.335739	4.226762	0.000000	-1.785635	0.000000	0.000000	0.000000	0.153401	-0.055574	-0.787795	0.000000	0.000000	3.000000	17.000000	0.000000
2457.119287	0.185366	0.561709	-0.040882	79.674805	3.518211	131.460510	4.252329	0.000000	-1.916934	0.000000	0.000000	0.000000	0.095737	-0.064159	-0.762930	0.000000	0.000000	3.000000	17.000000	0.000000
2457.122621	0.185366	0.561709	-0.040882	79.674805	3.518211	131.460510	4.252329	0.000000	-1.916934	0.000000	0.000000	0.000000	0.095737	-0.064159	-0.762930	0.000000	0.000000	3.000000	17.000000	0.000000
2457.125954	0.185366	0.561709	-0.040882	79.674805	3.518211	131.460510	4.252329	0.000000	-1.916934	0.000000	0.000000	0.000000	0.095737	-0.064159	-0.762930	0.000000	0.000000	3.000000	17.000000	0.000000
2457.129287	0.185509	0.561541	-0.043366	79.307693	3.267213	133.239044	4.268285	0.000000	-2.044089	0.000000	0.000000	0.000000	0.042865	-0.050300	-0.745254	0.000000	0.000000	3.000000	17.000000	0.000000
2457.132621	0.185509	0.561541	-0.043366	79.307693	3.267213	133.239044	4.268285	0.000000	-2.044089	0.000000	0.000000	0.000000	0.042865	-0.050300	-0.745254	0.000000	0.000000	3.000000	17.000000	0.000000
2457.135954	0.185509	0.561541	-0.043366	79.307693	3.267213	133.239044	4.268285	0.000000	-2.044089	0.000000	0.000000	0.000000	0.042865	-0.050300	-0.745254	0.000000	0.000000	3.000000	17.000000	0.000000
2457.139287	0.185464	0.561461	-0.045771	78.910385	2.473478	134.076385	4.275430	0.000000	-2.168298	0.000000	0.000000	0.000000	-0.013500	-0.024151	-0.721440	0.000000	0.000000	3.000000	17.000000	0.000000
2457.142621	0.185464	0.561461	-0.045771	78.910385	2.473478	134.076385	4.275430	0.000000	-2.168298	0.000000	0.000000	0.000000	-0.013500	-0.024151	-0.721440	0.000000	0.000000	3.000000	17.000000	0.000000
2457.145954	0.185464	0.561461	-0.045771	78.910385	2.473478	134.076385	4.275430	0.000000	-2.168298	0.000000	0.000000	0.000000	-0.013500	-0.024151	-0.721440	0.000000	0.000000	3.000000	17.000000	0.000000
2457.149287	0.185149	0.561435	-0.048025	78.481491	1.371212	134.205841	4.273180	0.000000	-2.288538	0.000000	0.000000	0.000000	-0.094409	-0.007885	-0.676324	0.000000	0.000000	3.000000	17.000000	0.000000
2457.152621	0.185149	0.561435	-0.048025	78.481491	1.371212	134.205841	4.273180	0.000000	-2.288538	0.000000	0.000000	0.000000	-0.094409	-0.007885	-0.676324	0.000000	0.000000	3.000000	17.000000	0.000000
2457.155954	0.185149	0.561435	-0.048025	78.481491	1.371212	134.205841	4.273180	0.000000	-2.288538	0.000000	0.000000	0.000000	-0.094409	-0.007885	-0.676324	0.000000	0.000000	3.000000	17.000000	0.000000
2457.159287	0.184557	0.561479	-0.050104	78.018074	0.169938	133.757187	4.257445	0.000000	-2.401259	0.000000	0.000000	0.000000	-0.177443	0.013312	-0.623754	0.000000	0.000000	3.000000	17.000000	0.000000
2457.162621	0.184557	0.561479	-0.050104	78.018074	0.169938	133.757187	4.257445	0.000000	-2.401259	0.000000	0.000000	0.000000	-0.177443	0.013312	-0.623754	0.000000	0.000000	3.000000	17.000000	0.000000
2457.165954	0.184557	0.561479	-0.050104	78.018074	0.169938	133.757187	4.257445	0.000000	-2.401259	0.000000	0.000000	0.000000	-0.177443	0.013312	-0.623754	0.000000	0.000000	3.000000	17.000000	0.000000
2457.169287	0.183768	0.561528	-0.052050	77.535378	-0.918975	132.668213	4.227871	0.000000	-2.505218	0.000000	0.000000	0.000000	-0.236857	0.014639	-0.583833	0.000000	0.000000	3.000000	17.000000	0.000000
2457.172621	0.183768	0.561528	-0.052050	77.535378	-0.918975	132.668213	4.227871	0.000000	-2.505218	0.000000	0.000000	0.000000	-0.236857	0.014639	-0.583833	0.000000	0.000000	3.000000	17.000000	0.000000
2457.175954	0.183768	0.561528	-0.052050	77.535378	-0.918975	132.668213	4.227871	0.000000	-2.505218	0.000000	0.000000	0.000000	-0.236857	0.014639	-0.583833	0.000000	0.000000	3.000000	17.000000	0.000000
2457.179287	0.182863	0.561542	-0.053842	77.052513	-1.657403	131.313263	4.188395	0.000000	-2.602523	0.000000	0.000000	0.000000	-0.271459	0.004443	-0.537407	0.000000	0.000000	3.000000	17.000000	0.000000
2457.182621	0.182863	0.561542	-0.053842	77.052513	-1.657403	131.313263	4.188395	0.000000	-2.602523	0.000000	0.000000	0.000000	-0.271459	0.004443	-0.537407	0.000000	0.000000	3.000000	17.000000	0.000000
2457.185954	0.182863	0.561542	-0.053842	77.052513	-1.657403	131.313263	4.188395	0.000000	-2.602523	0.000000	0.000000	0.000000	-0.271459	0.004443	-0.537407	0.000000	0.000000	3.000000	17.000000	0.000000
2457.189287	0.181806	0.561539	-0.055514	76.585464	-1.946509	130.518494	4.143152	0.000000	-2.692091	0.000000	0.000000	0.000000	-0.317076	-0.001145	-0.501706	0.000000	0.000000	3.000000	17.000000	0.000000
2457.192621	0.181806	0.561539	-0.055514	76.585464	-1.946509	130.518494	4.143152	0.000000	-2.692091	0.000000	0.000000	0.000000	-0.317076	-0.001145	-0.501706	0.000000	0.000000	3.000000	17.000000	0.000000
2457.195954	0.181806	0.561539	-0.055514	76.585464	-1.946509	130.518494	4.143152	0.000000	-2.692091	0.000000	0.000000	0.000000	-0.317076	-0.001145	-0.501706	0.000000	0.000000	3.000000	17.000000	0.000000
2457.199287	0.180691	0.561536	-0.057017	76.146317	-1.819145	130.298126	4.090306	0.000000	-2.775709	0.000000	0.000000	0.000000	-0.334514	-0.000641	-0.450956	0.000000	0.000000	3.000000	17.000000	0.000000
2457.202621	0.180691	0.561536	-0.057017	76.146317	-1.819145	130.298126	4.090306	0.000000	-2.775709	0.000000	0.000000	0.000000	-0.334514	-0.000641	-0.450956	0.000000	0.000000	3.000000	17.000000	0.000000
2457.205954	0.180691	0.561536	-0.057017	76.146317	-1.819145	130.298126	4.090306	0.000000	-2.775709	0.000000	0.000000	0.000000	-0.334514	-0.000641	-0.450956	0.000000	0.000000	3.000000	17.000000	0.000000
2457.209287	0.179469	0.561568	-0.058362	75.727234	-1.349383	130.566635	4.034553	0.000000	-2.850868	0.000000	0.000000	0.000000	-0.366630	0.009377	-0.403348	0.000000	0.000000	3.000000	17.000000	0.000000
2457.212621	0.179469	0.561568	-0.058362	75.727234	-1.349383	130.566635	4.034553	0.000000	-2.850868	0.000000	0.000000	0.000000	-0.366630	0.009377	-0.403348	0.000000	0.000000	3.000000	17.000000	0.000000
2457.215954	0.179469	0.561568	-0.058362	75.727234	-1.349383	130.566635	4.034553	0.000000	-2.850868	0.000000	0.000000	0.000000	-0.366630	0.009377	-0.403348	0.000000	0.000000	3.000000	17.000000	0.000000
2457.219287	0.178062	0.561667	-0.059473	75.348381	-0.670036	131.207520	3.973448	0.000000	-2.918092	0.000000	0.000000	0.000000	-0.422180	0.029652	-0.333307	0.000000	0.000000	3.000000	17.000000	0.000000
2457.222621	0.178062	0.561667	-0.059473	75.348381	-0.670036	131.207520	3.973448	0.000000	-2.918092	0.000000	0.000000	0.000000	-0.422180	0.029652	-0.333307	0.000000	0.000000	3.000000	17.000000	0.000000
2457.225954	0.178062	0.561667	-0.059473	75.348381	-0.670036	131.207520	3.973448	0.000000	-2.918092	0.000000	0.000000	0.000000	-0.422180	0.029652	-0.333307	0.000000	0.000000	3.000000	17.000000	0.000000
2457.229287	0.176441	0.561850	-0.060319	75.000961	0.180228	132.181610	3.903085	0.000000	-2.973644	0.000000	0.000000	0.000000	-0.486352	0.055065	-0.253800	0.000000	0.000000	3.000000	17.000000	0.000000
2457.232621	0.176441	0.561850	-0.060319	75.000961	0.180228	132.181610	3.903085	0.000000	-2.973644	0.000000	0.000000	0.000000	-0.486352	0.055065	-0.253800	0.000000	0.000000	3.000000	17.000000	0.000000
2457.235954	0.176441	0.561850	-0.060319	75.000961	0.180228	132.181610	3.903085	0.000000	-2.973644	0.000000	0.000000	0.000000	-0.486352	0.055065	-0.253800	0.000000	0.000000	3.000000	17.000000	0.000000
2457.239287	0.174667	0.562085	-0.060969	74.676750	1.000111	133.205917	3.822026	0.000000	-3.015944	0.000000	0.000000	0.000000	-0.532141	0.070357	-0.195108	0.000000	0.000000	3.000000	17.000000	0.000000
2457.242621	0.174667	0.562085	-0.060969	74.676750	1.000111	133.205917	3.822026	0.000000	-3.015944	0.000000	0.000000	0.000000	-0.532141	0.070357	-0.195108	0.000000	0.000000	3.000000	17.000000	0.000000
2457.245954	0.174667	0.562085	-0.060969	74.676750	1.000111	133.205917	3.822026	0.000000	-3.015944	0.000000	0.000000	0.000000	-0.532141	0.070357	-0.195108	0.000000	0.000000	3.000000	17.000000	0.000000
2457.249287	0.172816	0.562357	-0.061407	74.389206	1.899898	134.434113	3.733336	0.000000	-3.048462	0.000000	0.000000	0.000000	-0.555208	0.081769	-0.131192	0.000000	0.000000	3.000000	17.000000	0.000000
2457.252621	0.172816	0.562357	-0.061407	74.389206	1.899898	134.434113	3.733336	0.000000	-3.048462	0.000000	0.000000	0.000000	-0.555208	0.081769	-0.131192	0.000000	0.000000	3.000000	17.000000	0.000000
2457.255954	0.172816	0.562357	-0.061407	74.389206	1.899898	134.434113	3.733336	0.000000	-3.048462	0.000000	0.000000	0.000000	-0.555208	0.081769	-0.131192	0.000000	0.000000	3.000000	17.000000	0.000000
2457.259287	0.170995	0.562641	-0.061745	74.155121	2.831247	135.796051	3.640801	0.000000	-3.070327	0.000000	0.000000	0.000000	-0.546391	0.085214	-0.101394	0.000000	0.000000	3.000000	17.000000	0.000000
2457.262621	0.170995	0.562641	-0.061745	74.155121	2.831247	135.796051	3.640801	0.000000	-3.070327	0.000000	0.000000	0.000000	-0.546391	0.085214	-0.101394	0.000000	0.000000	3.000000	17.000000	0.000000
2457.265954	0.170995	0.562641	-0.061745	74.155121	2.831247	135.796051	3.640801	0.000000	-3.070327	0.000000	0.000000	0.000000	-0.546391	0.085214	-0.101394	0.000000	0.000000	3.000000	17.000000	0.000000
2457.269287	0.169155	0.562931	-0.061937	73.960167	3.700164	137.139908	3.549736	0.000000	-3.087226	0.000000	0.000000	0.000000	-0.551883	0.086802	-0.057612	0.000000	0.000000	3.000000	17.000000	0.000000
2457.272621	0.169155	0.562931	-0.061937	73.960167	3.700164	137.139908	3.549736	0.000000	-3.087226	0.000000	0.000000	0.000000	-0.551883	0.086802	-0.057612	0.000000	0.000000	3.000000	17.000000	0.000000
2457.275954	0.169155	0.562931	-0.061937	73.960167	3.700164	137.139908	3.549736	0.000000	-3.087226	0.000000	0.000000	0.000000	-0.551883	0.086802	-0.057612	0.000000	0.000000	3.000000	17.000000	0.000000
2457.279287	0.167237	0.563162	-0.061965	73.793739	4.428431	138.358932	3.457755	0.000000	-3.096828	0.000000	0.000000	0.000000	-0.575395	0.069476	-0.008632	0.000000	0.000000	3.000000	17.000000	0.000000
2457.282621	0.167237	0.563162	-0.061965	73.793739	4.428431	138.358932	3.457755	0.000000	-3.096828	0.000000	0.000000	0.000000	-0.575395	0.069476	-0.008632	0.000000	0.000000	3.000000	17.000000	0.000000
2457.285954	0.167237	0.563162	-0.061965	73.793739	4.428431	138.358932	3.457755	0.000000	-3.096828	0.000000	0.000000	0.000000	-0.575395	0.069476	-0.008632	0.000000	0.000000	3.000000	17.000000	0.000000
2457.289287	0.165183	0.563350	-0.061861	73.655594	4.878398	139.251617	3.361856	0.000000	-3.098267	0.000000	0.000000	0.000000	-0.616140	0.056238	0.031366	0.000000	0.000000	3.000000	17.000000	0.000000
2457.292621	0.165183	0.563350	-0.061861	73.655594	4.878398	139.251617	3.361856	0.000000	-3.098267	0.000000	0.000000	0.000000	-0.616140	0.056238	0.031366	0.000000	0.000000	3.000000	17.000000	0.000000
2457.295954	0.165183	0.563350	-0.061861	73.655594	4.878398	139.251617	3.361856	0.000000	-3.098267	0.000000	0.000000	0.000000	-0.616140	0.056238	0.031366	0.000000	0.000000	3.000000	17.000000	0.000000
2457.299287	0.162984	0.563500	-0.061647	73.536705	5.014034	139.753479	3.259166	0.000000	-3.093039	0.000000	0.000000	0.000000	-0.659935	0.045045	0.064043	0.000000	0.000000	3.000000	17.000000	0.000000
2457.302621	0.162984	0.563500	-0.061647	73.536705	5.014034	139.753479	3.259166	0.000000	-3.093039	0.000000	0.000000	0.000000	-0.659935	0.045045	0.064043	0.000000	0.000000	3.000000	17.000000	0.000000
2457.305954	0.162984	0.563500	-0.061647	73.536705	5.014034	139.753479	3.259166	0.000000	-3.093039	0.000000	0.000000	0.000000	-0.659935	0.045045	0.064043	0.000000	0.000000	3.000000	17.000000	0.000000
2457.309287	0.160656	0.563613	-0.061335	73.450951	4.886896	139.933090	3.149177	0.000000	-3.082365	0.000000	0.000000	0.000000	-0.698374	0.033932	0.093708	0.000000	0.000000	3.000000	17.000000	0.000000
2457.312621	0.160656	0.563613	-0.061335	73.450951	4.886896	139.933090	3.149177	0.000000	-3.082365	0.000000	0.000000	0.000000	-0.698374	0.033932	0.093708	0.000000	0.000000	3.000000	17.000000	0.000000
2457.315954	0.160656	0.563613	-0.061335	73.450951	4.886896	139.933090	3.149177	0.000000	-3.082365	0.000000	0.000000	0.000000	-0.698374	0.033932	0.093708	0.000000	0.000000	3.000000	17.000000	0.000000
2457.319287	0.158269	0.563736	-0.060967	73.417358	4.635463	139.951462	3.032781	0.000000	-3.066747	0.000000	0.000000	0.000000	-0.715840	0.036907	0.110445	0.000000	0.000000	3.000000	17.000000	0.000000
2457.322621	0.158269	0.563736	-0.060967	73.417358	4.635463	139.951462	3.032781	0.000000	-3.066747	0.000000	0.000000	0.000000	-0.715840	0.036907	0.110445	0.000000	0.000000	3.000000	17.000000	0.000000
2457.325954	0.158269	0.563736	-0.060967	73.417358	4.635463	139.951462	3.032781	0.000000	-3.066747	0.000000	0.000000	0.000000	-0.715840	0.036907	0.110445	0.000000	0.000000	3.000000	17.000000	0.000000
2457.329287	0.155867	0.563835	-0.060600	73.423828	4.314382	139.679016	2.913474	0.000000	-3.048340	0.000000	0.000000	0.000000	-0.720624	0.029754	0.109966	0.000000	0.000000	3.000000	17.000000	0.000000
2457.332621	0.155867	0.563835	-0.060600	73.423828	4.314382	139.679016	2.913474	0.000000	-3.048340	0.000000	0.000000	0.000000	-0.720624	0.029754	0.109966	0.000000	0.000000	3.000000	17.000000	0.000000
2457.335954	0.155867	0.563835	-0.060600	73.423828	4.314382	139.679016	2.913474	0.000000	-3.048340	0.000000	0.000000	0.000000	-0.720624	0.029754	0.109966	0.000000	0.000000	3.000000	17.000000	0.000000
2457.339287	0.153448	0.563898	-0.060183	73.436020	4.004855	139.147736	2.793370	0.000000	-3.030012	0.000000	0.000000	0.000000	-0.725843	0.018805	0.125119	0.000000	0.000000	3.000000	17.000000	0.000000
2457.342621	0.153448	0.563898	-0.060183	73.436020	4.004855	139.147736	2.793370	0.000000	-3.030012	0.000000	0.000000	0.000000	-0.725843	0.018805	0.125119	0.000000	0.000000	3.000000	17.000000	0.000000
2457.345954	0.153448	0.563898	-0.060183	73.436020	4.004855	139.147736	2.793370	0.000000	-3.030012	0.000000	0.000000	0.000000	-0.725843	0.018805	0.125119	0.000000	0.000000	3.000000	17.000000	0.000000
2457.349287	0.151019	0.563918	-0.059693	73.461426	3.760630	138.633560	2.672396	0.000000	-3.009159	0.000000	0.000000	0.000000	-0.728747	0.006072	0.146962	0.000000	0.000000	3.000000	17.000000	0.000000
2457.352621	0.151019	0.563918	-0.059693	73.461426	3.760630	138.633560	2.672396	0.000000	-3.009159	0.000000	0.000000	0.000000	-0.728747	0.006072	0.146962	0.000000	0.000000	3.000000	17.000000	0.000000
2457.355954	0.151019	0.563918	-0.059693	73.461426	3.760630	138.633560	2.672396	0.000000	-3.009159	0.000000	0.000000	0.000000	-0.728747	0.006072	0.146962	0.000000	0.000000	3.000000	17.000000	0.000000
2457.359287	0.148560	0.563896	-0.059124	73.499573	3.605686	138.180099	2.550938	0.000000	-2.984665	0.000000	0.000000	0.000000	-0.737705	-0.006617	0.170874	0.000000	0.000000	3.000000	17.000000	0.000000
2457.362621	0.148560	0.563896	-0.059124	73.499573	3.605686	138.180099	2.550938	0.000000	-2.984665	0.000000	0.000000	0.000000	-0.737705	-0.006617	0.170874	0.000000	0.000000	3.000000	17.000000	0.000000
2457.365954	0.148560	0.563896	-0.059124	73.499573	3.605686	138.180099	2.550938	0.000000	-2.984665	0.000000	0.000000	0.000000	-0.737705	-0.006617	0.170874	0.000000	0.000000	3.000000	17.000000	0.000000
2457.369287	0.146109	0.563860	-0.058425	73.549927	3.511795	137.780182	2.427988	0.000000	-2.956186	0.000000	0.000000	0.000000	-0.735131	-0.010933	0.209697	0.000000	0.000000	3.000000	17.000000	0.000000
2457.372621	0.146109	0.563860	-0.058425	73.549927	3.511795	137.780182	2.427988	0.000000	-2.956186	0.000000	0.000000	0.000000	-0.735131	-0.010933	0.209697	0.000000	0.000000	3.000000	17.000000	0.000000
2457.375954	0.146109	0.563860	-0.058425	73.549927	3.511795	137.780182	2.427988	0.000000	-2.956186	0.000000	0.000000	0.000000	-0.735131	-0.010933	0.209697	0.000000	0.000000	3.000000	17.000000	0.000000
2457.379287	0.143703	0.563809	-0.057610	73.598732	3.490234	137.439697	2.305466	0.000000	-2.921237	0.000000	0.000000	0.000000	-0.721911	-0.015260	0.244485	0.000000	0.000000	3.000000	17.000000	0.000000
2457.382621	0.143703	0.563809	-0.057610	73.598732	3.490234	137.439697	2.305466	0.000000	-2.921237	0.000000	0.000000	0.000000	-0.721911	-0.015260	0.244485	0.000000	0.000000	3.000000	17.000000	0.000000
2457.385954	0.143703	0.563809	-0.057610	73.598732	3.490234	137.439697	2.305466	0.000000	-2.921237	0.000000	0.000000	0.000000	-0.721911	-0.015260	0.244485	0.000000	0.000000	3.000000	17.000000	0.000000
2457.389287	0.141296	0.563790	-0.056676	73.648453	3.506406	137.091782	2.185147	0.000000	-2.880489	0.000000	0.000000	0.000000	-0.721934	-0.005647	0.280253	0.000000	0.000000	3.000000	17.000000	0.000000
2457.392621	0.141296	0.563790	-0.056676	73.648453	3.506406	137.091782	2.185147	0.000000	-2.880489	0.000000	0.000000	0.000000	-0.721934	-0.005647	0.280253	0.000000	0.000000	3.000000	17.000000	0.000000
2457.395954	0.141296	0.563790	-0.056676	73.648453	3.506406	137.091782	2.185147	0.000000	-2.880489	0.000000	0.000000	0.000000	-0.721934	-0.005647	0.280253	0.000000	0.000000	3.000000	17.000000	0.000000
2457.399287	0.138883	0.563763	-0.055634	73.696198	3.567322	136.777420	2.064825	0.000000	-2.833781	0.000000	0.000000	0.000000	-0.723902	-0.008071	0.312483	0.000000	0.000000	3.000000	17.000000	0.000000
2457.402621	0.138883	0.563763	-0.055634	73.696198	3.567322	136.777420	2.064825	0.000000	-2.833781	0.000000	0.000000	0.000000	-0.723902	-0.008071	0.312483	0.000000	0.000000	3.000000	17.000000	0.000000
2457.405954	0.138883	0.563763	-0.055634	73.696198	3.567322	136.777420	2.064825	0.000000	-2.833781	0.000000	0.000000	0.000000	-0.723902	-0.008071	0.312483	0.000000	0.000000	3.000000	17.000000	0.000000
2457.409287	0.136442	0.563700	-0.054543	73.751381	3.672113	136.547073	1.944174	0.000000	-2.781700	0.000000	0.000000	0.000000	-0.732395	-0.018848	0.327395	0.000000	0.000000	3.000000	17.000000	0.000000
2457.412621	0.136442	0.563700	-0.054543	73.751381	3.672113	136.547073	1.944174	0.000000	-2.781700	0.000000	0.000000	0.000000	-0.732395	-0.018848	0.327395	0.000000	0.000000	3.000000	17.000000	0.000000
2457.415954	0.136442	0.563700	-0.054543	73.751381	3.672113	136.547073	1.944174	0.000000	-2.781700	0.000000	0.000000	0.000000	-0.732395	-0.018848	0.327395	0.000000	0.000000	3.000000	17.000000	0.000000
2457.419287	0.133931	0.563625	-0.053395	73.809685	3.815098	136.338196	1.822109	0.000000	-2.727134	0.000000	0.000000	0.000000	-0.753305	-0.022670	0.344329	0.000000	0.000000	3.000000	17.000000	0.000000
2457.422621	0.133931	0.563625	-0.053395	73.809685	3.815098	136.338196	1.822109	0.000000	-2.727134	0.000000	0.000000	0.000000	-0.753305	-0.022670	0.344329	0.000000	0.000000	3.000000	17.000000	0.000000
2457.425954	0.133931	0.563625	-0.053395	73.809685	3.815098	136.338196	1.822109	0.000000	-2.727134	0.000000	0.000000	0.000000	-0.753305	-0.022670	0.344329	0.000000	0.000000	3.000000	17.000000	0.000000
2457.429287	0.131388	0.563509	-0.052269	73.880829	4.031363	136.238678	1.696557	0.000000	-2.669746	0.000000	0.000000	0.000000	-0.762971	-0.034768	0.337911	0.000000	0.000000	3.000000	17.000000	0.000000
2457.432621	0.131388	0.563509	-0.052269	73.880829	4.031363	136.238678	1.696557	0.000000	-2.669746	0.000000	0.000000	0.000000	-0.762971	-0.034768	0.337911	0.000000	0.000000	3.000000	17.000000	0.000000
2457.435954	0.131388	0.563509	-0.052269	73.880829	4.031363	136.238678	1.696557	0.000000	-2.669746	0.000000	0.000000	0.000000	-0.762971	-0.034768	0.337911	0.000000	0.000000	3.000000	17.000000	0.000000
2457.439287	0.128837	0.563369	-0.051153	73.959618	4.326438	136.301315	1.569395	0.000000	-2.613427	0.000000	0.000000	0.000000	-0.765151	-0.041828	0.334747	0.000000	0.000000	3.000000	17.000000	0.000000
2457.442621	0.128837	0.563369	-0.051153	73.959618	4.326438	136.301315	1.569395	0.000000	-2.613427	0.000000	0.000000	0.000000	-0.765151	-0.041828	0.334747	0.000000	0.000000	3.000000	17.000000	0.000000
2457.445954	0.128837	0.563369	-0.051153	73.959618	4.326438	136.301315	1.569395	0.000000	-2.613427	0.000000	0.000000	0.000000	-0.765151	-0.041828	0.334747	0.000000	0.000000	3.000000	17.000000	0.000000
2457.449287	0.126280	0.563206	-0.050048	74.036430	4.646801	136.521805	1.441870	0.000000	-2.557636	0.000000	0.000000	0.000000	-0.767335	-0.048892	0.331567	0.000000	0.000000	3.000000	17.000000	0.000000
2457.452621	0.126280	0.563206	-0.050048	74.036430	4.646801	136.521805	1.441870	0.000000	-2.557636	0.000000	0.000000	0.000000	-0.767335	-0.048892	0.331567	0.000000	0.000000	3.000000	17.000000	0.000000
2457.455954	0.126280	0.563206	-0.050048	74.036430	4.646801	136.521805	1.441870	0.000000	-2.557636	0.000000	0.000000	0.000000	-0.767335	-0.048892	0.331567	0.000000	0.000000	3.000000	17.000000	0.000000
2457.459287	0.123746	0.563026	-0.048988	74.116470	4.977992	136.724838	1.313981	0.000000	-2.502375	0.000000	0.000000	0.000000	-0.759990	-0.054039	0.317913	0.000000	0.000000	3.000000	17.000000	0.000000
2457.462621	0.123746	0.563026	-0.048988	74.116470	4.977992	136.724838	1.313981	0.000000	-2.502375	0.000000	0.000000	0.000000	-0.759990	-0.054039	0.317913	0.000000	0.000000	3.000000	17.000000	0.000000
2457.465954	0.123746	0.563026	-0.048988	74.116470	4.977992	136.724838	1.313981	0.000000	-2.502375	0.000000	0.000000	0.000000	-0.759990	-0.054039	0.317913	0.000000	0.000000	3.000000	17.000000	0.000000
2457.469287	0.121252	0.562816	-0.047927	74.196220	5.327300	136.684402	1.187316	0.000000	-2.449390	0.000000	0.000000	0.000000	-0.748315	-0.063045	0.318308	0.000000	0.000000	3.000000	17.000000	0.000000
2457.472621	0.121252	0.562816	-0.047927	74.196220	5.327300	136.684402	1.187316	0.000000	-2.449390	0.000000	0.000000	0.000000	-0.748315	-0.063045	0.318308	0.000000	0.000000	3.000000	17.000000	0.000000
2457.475954	0.121252	0.562816	-0.047927	74.196220	5.327300	136.684402	1.187316	0.000000	-2.449390	0.000000	0.000000	0.000000	-0.748315	-0.063045	0.318308	0.000000	0.000000	3.000000	17.000000	0.000000
2457.479287	0.118724	0.562593	-0.046823	74.273987	5.702203	136.447189	1.062597	0.000000	-2.396338	0.000000	0.000000	0.000000	-0.758527	-0.067011	0.330990	0.000000	0.000000	3.000000	17.000000	0.000000
2457.482621	0.118724	0.562593	-0.046823	74.273987	5.702203	136.447189	1.062597	0.000000	-2.396338	0.000000	0.000000	0.000000	-0.758527	-0.067011	0.330990	0.000000	0.000000	3.000000	17.000000	0.000000
2457.485954	0.118724	0.562593	-0.046823	74.273987	5.702203	136.447189	1.062597	0.000000	-2.396338	0.000000	0.000000	0.000000	-0.758527	-0.067011	0.330990	0.000000	0.000000	3.000000	17.000000	0.000000
2457.489287	0.116147	0.562369	-0.045725	74.353165	6.115332	136.323944	0.936176	0.000000	-2.341173	0.000000	0.000000	0.000000	-0.773010	-0.067118	0.329571	0.000000	0.000000	3.000000	17.000000	0.000000
2457.492621	0.116147	0.562369	-0.045725	74.353165	6.115332	136.323944	0.936176	0.000000	-2.341173	0.000000	0.000000	0.000000	-0.773010	-0.067118	0.329571	0.000000	0.000000	3.000000	17.000000	0.000000
2457.495954	0.116147	0.562369	-0.045725	74.353165	6.115332	136.323944	0.936176	0.000000	-2.341173	0.000000	0.000000	0.000000	-0.773010	-0.067118	0.329571	0.000000	0.000000	3.000000	17.000000	0.000000
2457.499287	0.113598	0.562149	-0.044584	74.426613	6.669858	136.628967	0.807341	0.000000	-2.286245	0.000000	0.000000	0.000000	-0.764620	-0.066074	0.342328	0.000000	0.000000	3.000000	17.000000	0.000000
2457.502621	0.113598	0.562149	-0.044584	74.426613	6.669858	136.628967	0.807341	0.000000	-2.286245	0.000000	0.000000	0.000000	-0.764620	-0.066074	0.342328	0.000000	0.000000	3.000000	17.000000	0.000000
2457.505954	0.113598	0.562149	-0.044584	74.426613	6.669858	136.628967	0.807341	0.000000	-2.286245	0.000000	0.000000	0.000000	-0.764620	-0.066074	0.342328	0.000000	0.000000	3.000000	17.000000	0.000000
2457.509287	0.111184	0.561966	-0.043390	74.500137	7.420863	137.033752	0.679904	0.000000	-2.229190	0.000000	0.000000	0.000000	-0.724206	-0.054934	0.358010	0.000000	0.000000	3.000000	17.000000	0.000000
2457.512621	0.111184	0.561966	-0.043390	74.500137	7.420863	137.033752	0.679904	0.000000	-2.229190	0.000000	0.000000	0.000000	-0.724206	-0.054934	0.358010	0.000000	0.000000	3.000000	17.000000	0.000000
2457.515954	0.111184	0.561966	-0.043390	74.500137	7.420863	137.033752	0.679904	0.000000	-2.229190	0.000000	0.000000	0.000000	-0.724206	-0.054934	0.358010	0.000000	0.000000	3.000000	17.000000	0.000000
2457.519287	0.108901	0.561779	-0.042155	74.562851	8.295950	137.332413	0.559203	0.000000	-2.169522	0.000000	0.000000	0.000000	-0.684977	-0.055978	0.370750	0.000000	0.000000	3.000000	17.000000	0.000000
2457.522621	0.108901	0.561779	-0.042155	74.562851	8.295950	137.332413	0.559203	0.000000	-2.169522	0.000000	0.000000	0.000000	-0.684977	-0.055978	0.370750	0.000000	0.000000	3.000000	17.000000	0.000000
2457.525954	0.108901	0.561779	-0.042155	74.562851	8.295950	137.332413	0.559203	0.000000	-2.169522	0.000000	0.000000	0.000000	-0.684977	-0.055978	0.370750	0.000000	0.000000	3.000000	17.000000	0.000000
2457.529287	0.106667	0.561612	-0.040859	74.610779	9.234527	137.651077	0.445040	0.000000	-2.107730	0.000000	0.000000	0.000000	-0.670023	-0.050034	0.388569	0.000000	0.000000	3.000000	17.000000	0.000000
2457.532621	0.106667	0.561612	-0.040859	74.610779	9.234527	137.651077	0.445040	0.000000	-2.107730	0.000000	0.000000	0.000000	-0.670023	-0.050034	0.388569	0.000000	0.000000	3.000000	17.000000	0.000000
2457.535954	0.106667	0.561612	-0.040859	74.610779	9.234527	137.651077	0.445040	0.000000	-2.107730	0.000000	0.000000	0.000000	-0.670023	-0.050034	0.388569	0.000000	0.000000	3.000000	17.000000	0.000000
2457.539287	0.104376	0.561452	-0.039427	74.640511	10.150165	138.186081	0.333370	0.000000	-2.042969	0.000000	0.000000	0.000000	-0.687560	-0.048140	0.429586	0.000000	0.000000	3.000000	17.000000	0.000000
2457.542621	0.104376	0.561452	-0.039427	74.640511	10.150165	138.186081	0.333370	0.000000	-2.042969	0.000000	0.000000	0.000000	-0.687560	-0.048140	0.429586	0.000000	0.000000	3.000000	17.000000	0.000000
2457.545954	0.104376	0.561452	-0.039427	74.640511	10.150165	138.186081	0.333370	0.000000	-2.042969	0.000000	0.000000	0.000000	-0.687560	-0.048140	0.429586	0.000000	0.000000	3.000000	17.000000	0.000000
2457.549287	0.102069	0.561334	-0.037927	74.651619	10.982684	138.818527	0.218777	0.000000	-1.971371	0.000000	0.000000	0.000000	-0.691933	-0.035343	0.450258	0.000000	0.000000	3.000000	17.000000	0.000000
2457.552621	0.102069	0.561334	-0.037927	74.651619	10.982684	138.818527	0.218777	0.000000	-1.971371	0.000000	0.000000	0.000000	-0.691933	-0.035343	0.450258	0.000000	0.000000	3.000000	17.000000	0.000000
2457.555954	0.102069	0.561334	-0.037927	74.651619	10.982684	138.818527	0.218777	0.000000	-1.971371	0.000000	0.000000	0.000000	-0.691933	-0.035343	0.450258	0.000000	0.000000	3.000000	17.000000	0.000000
2457.559287	0.099758	0.561225	-0.036397	74.646042	11.733504	139.297012	0.103455	0.000000	-1.896328	0.000000	0.000000	0.000000	-0.693316	-0.032676	0.458721	0.000000	0.000000	3.000000	17.000000	0.000000
2457.562621	0.099758	0.561225	-0.036397	74.646042	11.733504	139.297012	0.103455	0.000000	-1.896328	0.000000	0.000000	0.000000	-0.693316	-0.032676	0.458721	0.000000	0.000000	3.000000	17.000000	0.000000
2457.565954	0.099758	0.561225	-0.036397	74.646042	11.733504	139.297012	0.103455	0.000000	-1.896328	0.000000	0.000000	0.000000	-0.693316	-0.032676	0.458721	0.000000	0.000000	3.000000	17.000000	0.000000
2457.569287	0.097393	0.561091	-0.034867	74.632233	12.461983	139.591278	-0.012098	0.000000	-1.819875	0.000000	0.000000	0.000000	-0.709418	-0.040253	0.459220	0.000000	0.000000	3.000000	17.000000	0.000000
2457.572621	0.097393	0.561091	-0.034867	74.632233	12.461983	139.591278	-0.012098	0.000000	-1.819875	0.000000	0.000000	0.000000	-0.709418	-0.040253	0.459220	0.000000	0.000000	3.000000	17.000000	0.000000
2457.575954	0.097393	0.561091	-0.034867	74.632233	12.461983	139.591278	-0.012098	0.000000	-1.819875	0.000000	0.000000	0.000000	-0.709418	-0.040253	0.459220	0.000000	0.000000	3.000000	17.000000	0.000000
2457.579287	0.095005	0.560921	-0.033386	74.622963	13.196589	139.967209	-0.130334	0.000000	-1.743338	0.000000	0.000000	0.000000	-0.716361	-0.050850	0.444361	0.000000	0.000000	3.000000	17.000000	0.000000
2457.582621	0.095005	0.560921	-0.033386	74.622963	13.196589	139.967209	-0.130334	0.000000	-1.743338	0.000000	0.000000	0.000000	-0.716361	-0.050850	0.444361	0.000000	0.000000	3.000000	17.000000	0.000000
2457.585954	0.095005	0.560921	-0.033386	74.622963	13.196589	139.967209	-0.130334	0.000000	-1.743338	0.000000	0.000000	0.000000	-0.716361	-0.050850	0.444361	0.000000	0.000000	3.000000	17.000000	0.000000
2457.589287	0.092562	0.560689	-0.032009	74.611740	13.943138	140.692520	-0.249728	0.000000	-1.669278	0.000000	0.000000	0.000000	-0.733016	-0.069612	0.412934	0.000000	0.000000	3.000000	17.000000	0.000000
2457.592621	0.092562	0.560689	-0.032009	74.611740	13.943138	140.692520	-0.249728	0.000000	-1.669278	0.000000	0.000000	0.000000	-0.733016	-0.069612	0.412934	0.000000	0.000000	3.000000	17.000000	0.000000
2457.595954	0.092562	0.560689	-0.032009	74.611740	13.943138	140.692520	-0.249728	0.000000	-1.669278	0.000000	0.000000	0.000000	-0.733016	-0.069612	0.412934	0.000000	0.000000	3.000000	17.000000	0.000000
2457.599287	0.090080	0.560463	-0.030666	74.595711	14.664963	141.434143	-0.371897	0.000000	-1.600456	0.000000	0.000000	0.000000	-0.744621	-0.067987	0.402829	0.000000	0.000000	3.000000	17.000000	0.000000
2457.602621	0.090080	0.560463	-0.030666	74.595711	14.664963	141.434143	-0.371897	0.000000	-1.600456	0.000000	0.000000	0.000000	-0.744621	-0.067987	0.402829	0.000000	0.000000	3.000000	17.000000	0.000000
2457.605954	0.090080	0.560463	-0.030666	74.595711	14.664963	141.434143	-0.371897	0.000000	-1.600456	0.000000	0.000000	0.000000	-0.744621	-0.067987	0.402829	0.000000	0.000000	3.000000	17.000000	0.000000
2457.609287	0.087648	0.560238	-0.029444	74.576210	15.340595	141.841263	-0.496001	0.000000	-1.533317	0.000000	0.000000	0.000000	-0.729650	-0.067257	0.366824	0.000000	0.000000	3.000000	17.000000	0.000000
2457.612621	0.087648	0.560238	-0.029444	74.576210	15.340595	141.841263	-0.496001	0.000000	-1.533317	0.000000	0.000000	0.000000	-0.729650	-0.067257	0.366824	0.000000	0.000000	3.000000	17.000000	0.000000
2457.615954	0.087648	0.560238	-0.029444	74.576210	15.340595	141.841263	-0.496001	0.000000	-1.533317	0.000000	0.000000	0.000000	-0.729650	-0.067257	0.366824	0.000000	0.000000	3.000000	17.000000	0.000000
2457.619287	0.085269	0.560030	-0.028229	74.546135	16.032900	141.960129	-0.617609	0.000000	-1.472180	0.000000	0.000000	0.000000	-0.713715	-0.062535	0.364332	0.000000	0.000000	3.000000	17.000000	0.000000
2457.622621	0.085269	0.560030	-0.028229	74.546135	16.032900	141.960129	-0.617609	0.000000	-1.472180	0.000000	0.000000	0.000000	-0.713715	-0.062535	0.364332	0.000000	0.000000	3.000000	17.000000	0.000000
2457.625954	0.085269	0.560030	-0.028229	74.546135	16.032900	141.960129	-0.617609	0.000000	-1.472180	0.000000	0.000000	0.000000	-0.713715	-0.062535	0.364332	0.000000	0.000000	3.000000	17.000000	0.000000
2457.629287	0.083004	0.559837	-0.027034	74.503334	16.785635	142.160004	-0.736562	0.000000	-1.411458	0.000000	0.000000	0.000000	-0.679311	-0.057811	0.358591	0.000000	0.000000	3.000000	17.000000	0.000000
2457.632621	0.083004	0.559837	-0.027034	74.503334	16.785635	142.160004	-0.736562	0.000000	-1.411458	0.000000	0.000000	0.000000	-0.679311	-0.057811	0.358591	0.000000	0.000000	3.000000	17.000000	0.000000
2457.635954	0.083004	0.559837	-0.027034	74.503334	16.785635	142.160004	-0.736562	0.000000	-1.411458	0.000000	0.000000	0.000000	-0.679311	-0.057811	0.358591	0.000000	0.000000	3.000000	17.000000	0.000000
2457.639287	0.080814	0.559673	-0.025738	74.444374	17.580275	142.606689	-0.849780	0.000000	-1.351693	0.000000	0.000000	0.000000	-0.657108	-0.049274	0.388904	0.000000	0.000000	3.000000	17.000000	0.000000
2457.642621	0.080814	0.559673	-0.025738	74.444374	17.580275	142.606689	-0.849780	0.000000	-1.351693	0.000000	0.000000	0.000000	-0.657108	-0.049274	0.388904	0.000000	0.000000	3.000000	17.000000	0.000000
2457.645954	0.080814	0.559673	-0.025738	74.444374	17.580275	142.606689	-0.849780	0.000000	-1.351693	0.000000	0.000000	0.000000	-0.657108	-0.049274	0.388904	0.000000	0.000000	3.000000	17.000000	0.000000
2457.649287	0.078668	0.559527	-0.024377	74.366127	18.391876	143.277634	-0.959298	0.000000	-1.286875	0.000000	0.000000	0.000000	-0.643771	-0.043791	0.408175	0.000000	0.000000	3.000000	17.000000	0.000000
2457.652621	0.078668	0.559527	-0.024377	74.366127	18.391876	143.277634	-0.959298	0.000000	-1.286875	0.000000	0.000000	0.000000	-0.643771	-0.043791	0.408175	0.000000	0.000000	3.000000	17.000000	0.000000
2457.655954	0.078668	0.559527	-0.024377	74.366127	18.391876	143.277634	-0.959298	0.000000	-1.286875	0.000000	0.000000	0.000000	-0.643771	-0.043791	0.408175	0.000000	0.000000	3.000000	17.000000	0.000000
2457.659287	0.076532	0.559409	-0.022903	74.273804	19.126019	143.717850	-1.066593	0.000000	-1.218846	0.000000	0.000000	0.000000	-0.640877	-0.035431	0.442315	0.000000	0.000000	3.000000	17.000000	0.000000
2457.662621	0.076532	0.559409	-0.022903	74.273804	19.126019	143.717850	-1.066593	0.000000	-1.218846	0.000000	0.000000	0.000000	-0.640877	-0.035431	0.442315	0.000000	0.000000	3.000000	17.000000	0.000000
2457.665954	0.076532	0.559409	-0.022903	74.273804	19.126019	143.717850	-1.066593	0.000000	-1.218846	0.000000	0.000000	0.000000	-0.640877	-0.035431	0.442315	0.000000	0.000000	3.000000	17.000000	0.000000
2457.669287	0.074360	0.559277	-0.021320	74.177078	19.748804	143.867035	-1.173406	0.000000	-1.145127	0.000000	0.000000	0.000000	-0.651635	-0.039540	0.474812	0.000000	0.000000	3.000000	17.000000	0.000000
2457.672621	0.074360	0.559277	-0.021320	74.177078	19.748804	143.867035	-1.173406	0.000000	-1.145127	0.000000	0.000000	0.000000	-0.651635	-0.039540	0.474812	0.000000	0.000000	3.000000	17.000000	0.000000
2457.675954	0.074360	0.559277	-0.021320	74.177078	19.748804	143.867035	-1.173406	0.000000	-1.145127	0.000000	0.000000	0.000000	-0.651635	-0.039540	0.474812	0.000000	0.000000	3.000000	17.000000	0.000000
2457.679287	0.072080	0.559121	-0.019661	74.085091	20.209522	143.746216	-1.282012	0.000000	-1.065992	0.000000	0.000000	0.000000	-0.683829	-0.046733	0.497696	0.000000	0.000000	3.000000	17.000000	0.000000
2457.682621	0.072080	0.559121	-0.019661	74.085091	20.209522	143.746216	-1.282012	0.000000	-1.065992	0.000000	0.000000	0.000000	-0.683829	-0.046733	0.497696	0.000000	0.000000	3.000000	17.000000	0.000000
2457.685954	0.072080	0.559121	-0.019661	74.085091	20.209522	143.746216	-1.282012	0.000000	-1.065992	0.000000	0.000000	0.000000	-0.683829	-0.046733	0.497696	0.000000	0.000000	3.000000	17.000000	0.000000
2457.689287	0.069650	0.558941	-0.017921	74.000595	20.497952	143.513702	-1.395984	0.000000	-0.983043	0.000000	0.000000	0.000000	-0.729233	-0.054080	0.522048	0.000000	0.000000	3.000000	17.000000	0.000000
2457.692621	0.069650	0.558941	-0.017921	74.000595	20.497952	143.513702	-1.395984	0.000000	-0.983043	0.000000	0.000000	0.000000	-0.729233	-0.054080	0.522048	0.000000	0.000000	3.000000	17.000000	0.000000
2457.695954	0.069650	0.558941	-0.017921	74.000595	20.497952	143.513702	-1.395984	0.000000	-0.983043	0.000000	0.000000	0.000000	-0.729233	-0.054080	0.522048	0.000000	0.000000	3.000000	17.000000	0.000000
2457.699287	0.067098	0.558775	-0.016161	73.912354	20.737181	143.415512	-1.517522	0.000000	-0.896035	0.000000	0.000000	0.000000	-0.765368	-0.049866	0.527923	0.000000	0.000000	3.000000	17.000000	0.000000
2457.702621	0.067098	0.558775	-0.016161	73.912354	20.737181	143.415512	-1.517522	0.000000	-0.896035	0.000000	0.000000	0.000000	-0.765368	-0.049866	0.527923	0.000000	0.000000	3.000000	17.000000	0.000000
2457.705954	0.067098	0.558775	-0.016161	73.912354	20.737181	143.415512	-1.517522	0.000000	-0.896035	0.000000	0.000000	0.000000	-0.765368	-0.049866	0.527923	0.000000	0.000000	3.000000	17.000000	0.000000
2457.709287	0.064604	0.558601	-0.014337	73.811722	21.074997	143.559769	-1.645084	0.000000	-0.808048	0.000000	0.000000	0.000000	-0.748402	-0.052308	0.547087	0.000000	0.000000	3.000000	17.000000	0.000000
2457.712621	0.064604	0.558601	-0.014337	73.811722	21.074997	143.559769	-1.645084	0.000000	-0.808048	0.000000	0.000000	0.000000	-0.748402	-0.052308	0.547087	0.000000	0.000000	3.000000	17.000000	0.000000
2457.715954	0.064604	0.558601	-0.014337	73.811722	21.074997	143.559769	-1.645084	0.000000	-0.808048	0.000000	0.000000	0.000000	-0.748402	-0.052308	0.547087	0.000000	0.000000	3.000000	17.000000	0.000000
2457.719287	0.062259	0.558398	-0.012547	73.687149	21.591352	143.900101	-1.769817	0.000000	-0.716866	0.000000	0.000000	0.000000	-0.703513	-0.060668	0.537072	0.000000	0.000000	3.000000	17.000000	0.000000
2457.722621	0.062259	0.558398	-0.012547	73.687149	21.591352	143.900101	-1.769817	0.000000	-0.716866	0.000000	0.000000	0.000000	-0.703513	-0.060668	0.537072	0.000000	0.000000	3.000000	17.000000	0.000000
2457.725954	0.062259	0.558398	-0.012547	73.687149	21.591352	143.900101	-1.769817	0.000000	-0.716866	0.000000	0.000000	0.000000	-0.703513	-0.060668	0.537072	0.000000	0.000000	3.000000	17.000000	0.000000
2457.729287	0.060055	0.558212	-0.010707	73.540718	22.224188	144.453445	-1.887069	0.000000	-0.627354	0.000000	0.000000	0.000000	-0.661224	-0.056008	0.552038	0.000000	0.000000	3.000000	17.000000	0.000000
2457.732621	0.060055	0.558212	-0.010707	73.540718	22.224188	144.453445	-1.887069	0.000000	-0.627354	0.000000	0.000000	0.000000	-0.661224	-0.056008	0.552038	0.000000	0.000000	3.000000	17.000000	0.000000
2457.735954	0.060055	0.558212	-0.010707	73.540718	22.224188	144.453445	-1.887069	0.000000	-0.627354	0.000000	0.000000	0.000000	-0.661224	-0.056008	0.552038	0.000000	0.000000	3.000000	17.000000	0.000000
2457.739287	0.057923	0.558006	-0.008843	73.384888	22.890928	144.912323	-1.997274	0.000000	-0.535348	0.000000	0.000000	0.000000	-0.639342	-0.061692	0.559219	0.000000	0.000000	3.000000	17.000000	0.000000
2457.742621	0.057923	0.558006	-0.008843	73.384888	22.890928	144.912323	-1.997274	0.000000	-0.535348	0.000000	0.000000	0.000000	-0.639342	-0.061692	0.559219	0.000000	0.000000	3.000000	17.000000	0.000000
2457.745954	0.057923	0.558006	-0.008843	73.384888	22.890928	144.912323	-1.997274	0.000000	-0.535348	0.000000	0.000000	0.000000	-0.639342	-0.061692	0.559219	0.000000	0.000000	3.000000	17.000000	0.000000
2457.749287	0.055841	0.557789	-0.006975	73.239868	23.503870	145.204102	-2.103831	0.000000	-0.442145	0.000000	0.000000	0.000000	-0.624636	-0.065187	0.560430	0.000000	0.000000	3.000000	17.000000	0.000000
2457.752621	0.055841	0.557789	-0.006975	73.239868	23.503870	145.204102	-2.103831	0.000000	-0.442145	0.000000	0.000000	0.000000	-0.624636	-0.065187	0.560430	0.000000	0.000000	3.000000	17.000000	0.000000
2457.755954	0.055841	0.557789	-0.006975	73.239868	23.503870	145.204102	-2.103831	0.000000	-0.442145	0.000000	0.000000	0.000000	-0.624636	-0.065187	0.560430	0.000000	0.000000	3.000000	17.000000	0.000000
2457.759287	0.053769	0.557552	-0.005073	73.143990	24.070074	145.492188	-2.207937	0.000000	-0.348740	0.000000	0.000000	0.000000	-0.621817	-0.071091	0.570457	0.000000	0.000000	3.000000	17.000000	0.000000
2457.762621	0.053769	0.557552	-0.005073	73.143990	24.070074	145.492188	-2.207937	0.000000	-0.348740	0.000000	0.000000	0.000000	-0.621817	-0.071091	0.570457	0.000000	0.000000	3.000000	17.000000	0.000000
2457.765954	0.053769	0.557552	-0.005073	73.143990	24.070074	145.492188	-2.207937	0.000000	-0.348740	0.000000	0.000000	0.000000	-0.621817	-0.071091	0.570457	0.000000	0.000000	3.000000	17.000000	0.000000
2457.769287	0.051725	0.557345	-0.003152	73.156097	24.703846	145.967575	-2.311573	0.000000	-0.253664	0.000000	0.000000	0.000000	-0.613022	-0.062122	0.576511	0.000000	0.000000	3.000000	17.000000	0.000000
2457.772621	0.051725	0.557345	-0.003152	73.156097	24.703846	145.967575	-2.311573	0.000000	-0.253664	0.000000	0.000000	0.000000	-0.613022	-0.062122	0.576511	0.000000	0.000000	3.000000	17.000000	0.000000
2457.775954	0.051725	0.557345	-0.003152	73.156097	24.703846	145.967575	-2.311573	0.000000	-0.253664	0.000000	0.000000	0.000000	-0.613022	-0.062122	0.576511	0.000000	0.000000	3.000000	17.000000	0.000000
2457.779287	0.049837	0.557133	-0.001260	73.278214	25.465960	146.406952	-2.413743	0.000000	-0.157578	0.000000	0.000000	0.000000	-0.566434	-0.063448	0.567574	0.000000	0.000000	3.000000	17.000000	0.000000
2457.782621	0.049837	0.557133	-0.001260	73.278214	25.465960	146.406952	-2.413743	0.000000	-0.157578	0.000000	0.000000	0.000000	-0.566434	-0.063448	0.567574	0.000000	0.000000	3.000000	17.000000	0.000000
2457.785954	0.049837	0.557133	-0.001260	73.278214	25.465960	146.406952	-2.413743	0.000000	-0.157578	0.000000	0.000000	0.000000	-0.566434	-0.063448	0.567574	0.000000	0.000000	3.000000	17.000000	0.000000
2457.789287	0.048139	0.556953	0.000704	73.458153	26.342203	146.850800	-2.508149	0.000000	-0.062983	0.000000	0.000000	0.000000	-0.509465	-0.054150	0.588959	0.000000	0.000000	3.000000	17.000000	0.000000
2457.792621	0.048139	0.556953	0.000704	73.458153	26.342203	146.850800	-2.508149	0.000000	-0.062983	0.000000	0.000000	0.000000	-0.509465	-0.054150	0.588959	0.000000	0.000000	3.000000	17.000000	0.000000
2457.795954	0.048139	0.556953	0.000704	73.458153	26.342203	146.850800	-2.508149	0.000000	-0.062983	0.000000	0.000000	0.000000	-0.509465	-0.054150	0.588959	0.000000	0.000000	3.000000	17.000000	0.000000
2457.799287	0.046629	0.556811	0.002716	73.646530	27.265598	147.272263	-2.593060	0.000000	0.035177	0.000000	0.000000	0.000000	-0.452833	-0.042503	0.603861	0.000000	0.000000	3.000000	17.000000	0.000000
2457.802621	0.046629	0.556811	0.002716	73.646530	27.265598	147.272263	-2.593060	0.000000	0.035177	0.000000	0.000000	0.000000	-0.452833	-0.042503	0.603861	0.000000	0.000000	3.000000	17.000000	0.000000
2457.805954	0.046629	0.556811	0.002716	73.646530	27.265598	147.272263	-2.593060	0.000000	0.035177	0.000000	0.000000	0.000000	-0.452833	-0.042503	0.603861	0.000000	0.000000	3.000000	17.000000	0.000000
2457.809287	0.045308	0.556716	0.004757	73.847473	28.180626	147.728119	-2.668532	0.000000	0.135820	0.000000	0.000000	0.000000	-0.396372	-0.028436	0.612219	0.000000	0.000000	3.000000	17.000000	0.000000
2457.812621	0.045308	0.556716	0.004757	73.847473	28.180626	147.728119	-2.668532	0.000000	0.135820	0.000000	0.000000	0.000000	-0.396372	-0.028436	0.612219	0.000000	0.000000	3.000000	17.000000	0.000000
2457.815954	0.045308	0.556716	0.004757	73.847473	28.180626	147.728119	-2.668532	0.000000	0.135820	0.000000	0.000000	0.000000	-0.396372	-0.028436	0.612219	0.000000	0.000000	3.000000	17.000000	0.000000
2457.819287	0.044047	0.556660	0.006863	74.052841	28.922668	148.079468	-2.734594	0.000000	0.237857	0.000000	0.000000	0.000000	-0.378264	-0.016758	0.631824	0.000000	0.000000	3.000000	17.000000	0.000000
2457.822621	0.044047	0.556660	0.006863	74.052841	28.922668	148.079468	-2.734594	0.000000	0.237857	0.000000	0.000000	0.000000	-0.378264	-0.016758	0.631824	0.000000	0.000000	3.000000	17.000000	0.000000
2457.825954	0.044047	0.556660	0.006863	74.052841	28.922668	148.079468	-2.734594	0.000000	0.237857	0.000000	0.000000	0.000000	-0.378264	-0.016758	0.631824	0.000000	0.000000	3.000000	17.000000	0.000000
2457.829287	0.042773	0.556626	0.008958	74.282784	29.392607	148.287766	-2.797638	0.000000	0.343161	0.000000	0.000000	0.000000	-0.382308	-0.010422	0.628444	0.000000	0.000000	3.000000	17.000000	0.000000
2457.832621	0.042773	0.556626	0.008958	74.282784	29.392607	148.287766	-2.797638	0.000000	0.343161	0.000000	0.000000	0.000000	-0.382308	-0.010422	0.628444	0.000000	0.000000	3.000000	17.000000	0.000000
2457.835954	0.042773	0.556626	0.008958	74.282784	29.392607	148.287766	-2.797638	0.000000	0.343161	0.000000	0.000000	0.000000	-0.382308	-0.010422	0.628444	0.000000	0.000000	3.000000	17.000000	0.000000
2457.839287	0.041465	0.556604	0.011067	74.496445	29.784433	148.640930	-2.861356	0.000000	0.447902	0.000000	0.000000	0.000000	-0.392371	-0.006479	0.632657	0.000000	0.000000	3.000000	17.000000	0.000000
2457.842621	0.041465	0.556604	0.011067	74.496445	29.784433	148.640930	-2.861356	0.000000	0.447902	0.000000	0.000000	0.000000	-0.392371	-0.006479	0.632657	0.000000	0.000000	3.000000	17.000000	0.000000
2457.845954	0.041465	0.556604	0.011067	74.496445	29.784433	148.640930	-2.861356	0.000000	0.447902	0.000000	0.000000	0.000000	-0.392371	-0.006479	0.632657	0.000000	0.000000	3.000000	17.000000	0.000000
2457.849287	0.040185	0.556595	0.013119	74.692497	30.206699	149.054688	-2.926751	0.000000	0.553344	0.000000	0.000000	0.000000	-0.384135	-0.002606	0.615623	0.000000	0.000000	3.000000	17.000000	0.000000
2457.852621	0.040185	0.556595	0.013119	74.692497	30.206699	149.054688	-2.926751	0.000000	0.553344	0.000000	0.000000	0.000000	-0.384135	-0.002606	0.615623	0.000000	0.000000	3.000000	17.000000	0.000000
2457.855954	0.040185	0.556595	0.013119	74.692497	30.206699	149.054688	-2.926751	0.000000	0.553344	0.000000	0.000000	0.000000	-0.384135	-0.002606	0.615623	0.000000	0.000000	3.000000	17.000000	0.000000
2457.859287	0.038871	0.556600	0.015185	74.870430	30.600122	149.224548	-2.990774	0.000000	0.655948	0.000000	0.000000	0.000000	-0.394161	0.001433	0.619788	0.000000	0.000000	3.000000	17.000000	0.000000
2457.862621	0.038871	0.556600	0.015185	74.870430	30.600122	149.224548	-2.990774	0.000000	0.655948	0.000000	0.000000	0.000000	-0.394161	0.001433	0.619788	0.000000	0.000000	3.000000	17.000000	0.000000
2457.865954	0.038871	0.556600	0.015185	74.870430	30.600122	149.224548	-2.990774	0.000000	0.655948	0.000000	0.000000	0.000000	-0.394161	0.001433	0.619788	0.000000	0.000000	3.000000	17.000000	0.000000
2457.869287	0.037523	0.556619	0.017264	75.031517	30.979277	149.094757	-3.056467	0.000000	0.759246	0.000000	0.000000	0.000000	-0.404316	0.005532	0.623852	0.000000	0.000000	3.000000	17.000000	0.000000
2457.872621	0.037523	0.556619	0.017264	75.031517	30.979277	149.094757	-3.056467	0.000000	0.759246	0.000000	0.000000	0.000000	-0.404316	0.005532	0.623852	0.000000	0.000000	3.000000	17.000000	0.000000
2457.875954	0.037523	0.556619	0.017264	75.031517	30.979277	149.094757	-3.056467	0.000000	0.759246	0.000000	0.000000	0.000000	-0.404316	0.005532	0.623852	0.000000	0.000000	3.000000	17.000000	0.000000
2457.879287	0.036254	0.556677	0.019343	75.172073	31.330168	148.806274	-3.123853	0.000000	0.863222	0.000000	0.000000	0.000000	-0.380798	0.017475	0.623610	0.000000	0.000000	3.000000	17.000000	0.000000
2457.882621	0.036254	0.556677	0.019343	75.172073	31.330168	148.806274	-3.123853	0.000000	0.863222	0.000000	0.000000	0.000000	-0.380798	0.017475	0.623610	0.000000	0.000000	3.000000	17.000000	0.000000
2457.885954	0.036254	0.556677	0.019343	75.172073	31.330168	148.806274	-3.123853	0.000000	0.863222	0.000000	0.000000	0.000000	-0.380798	0.017475	0.623610	0.000000	0.000000	3.000000	17.000000	0.000000
2457.889287	0.035114	0.556775	0.021483	75.298523	31.703789	148.581177	-3.187320	0.000000	0.967157	0.000000	0.000000	0.000000	-0.341898	0.029466	0.641882	0.000000	0.000000	3.000000	17.000000	0.000000
2457.892621	0.035114	0.556775	0.021483	75.298523	31.703789	148.581177	-3.187320	0.000000	0.967157	0.000000	0.000000	0.000000	-0.341898	0.029466	0.641882	0.000000	0.000000	3.000000	17.000000	0.000000
2457.895954	0.035114	0.556775	0.021483	75.298523	31.703789	148.581177	-3.187320	0.000000	0.967157	0.000000	0.000000	0.000000	-0.341898	0.029466	0.641882	0.000000	0.000000	3.000000	17.000000	0.000000
2457.899287	0.034127	0.556896	0.023664	75.412148	32.208790	148.736435	-3.244303	0.000000	1.074137	0.000000	0.000000	0.000000	-0.296169	0.036234	0.654483	0.000000	0.000000	3.000000	17.000000	0.000000
2457.902621	0.034127	0.556896	0.023664	75.412148	32.208790	148.736435	-3.244303	0.000000	1.074137	0.000000	0.000000	0.000000	-0.296169	0.036234	0.654483	0.000000	0.000000	3.000000	17.000000	0.000000
2457.905954	0.034127	0.556896	0.023664	75.412148	32.208790	148.736435	-3.244303	0.000000	1.074137	0.000000	0.000000	0.000000	-0.296169	0.036234	0.654483	0.000000	0.000000	3.000000	17.000000	0.000000
2457.909287	0.033296	0.557074	0.025924	75.534714	32.820698	149.131973	-3.293664	0.000000	1.183218	0.000000	0.000000	0.000000	-0.249177	0.053528	0.677965	0.000000	0.000000	3.000000	17.000000	0.000000
2457.912621	0.033296	0.557074	0.025924	75.534714	32.820698	149.131973	-3.293664	0.000000	1.183218	0.000000	0.000000	0.000000	-0.249177	0.053528	0.677965	0.000000	0.000000	3.000000	17.000000	0.000000
2457.915954	0.033296	0.557074	0.025924	75.534714	32.820698	149.131973	-3.293664	0.000000	1.183218	0.000000	0.000000	0.000000	-0.249177	0.053528	0.677965	0.000000	0.000000	3.000000	17.000000	0.000000
2457.919287	0.032598	0.557275	0.028229	75.699333	33.514965	149.591370	-3.335193	0.000000	1.296212	0.000000	0.000000	0.000000	-0.209317	0.060343	0.691326	0.000000	0.000000	3.000000	17.000000	0.000000
2457.922621	0.032598	0.557275	0.028229	75.699333	33.514965	149.591370	-3.335193	0.000000	1.296212	0.000000	0.000000	0.000000	-0.209317	0.060343	0.691326	0.000000	0.000000	3.000000	17.000000	0.000000
2457.925954	0.032598	0.557275	0.028229	75.699333	33.514965	149.591370	-3.335193	0.000000	1.296212	0.000000	0.000000	0.000000	-0.209317	0.060343	0.691326	0.000000	0.000000	3.000000	17.000000	0.000000
2457.929287	0.032013	0.557517	0.030597	75.910988	34.312271	150.076569	-3.370080	0.000000	1.411433	0.000000	0.000000	0.000000	-0.175556	0.072466	0.710529	0.000000	0.000000	3.000000	17.000000	0.000000
2457.932621	0.032013	0.557517	0.030597	75.910988	34.312271	150.076569	-3.370080	0.000000	1.411433	0.000000	0.000000	0.000000	-0.175556	0.072466	0.710529	0.000000	0.000000	3.000000	17.000000	0.000000
2457.935954	0.032013	0.557517	0.030597	75.910988	34.312271	150.076569	-3.370080	0.000000	1.411433	0.000000	0.000000	0.000000	-0.175556	0.072466	0.710529	0.000000	0.000000	3.000000	17.000000	0.000000
2457.939287	0.031494	0.557782	0.033015	76.152084	35.270233	150.664749	-3.399339	0.000000	1.529854	0.000000	0.000000	0.000000	-0.155705	0.079333	0.725296	0.000000	0.000000	3.000000	17.000000	0.000000
2457.942621	0.031494	0.557782	0.033015	76.152084	35.270233	150.664749	-3.399339	0.000000	1.529854	0.000000	0.000000	0.000000	-0.155705	0.079333	0.725296	0.000000	0.000000	3.000000	17.000000	0.000000
2457.945954	0.031494	0.557782	0.033015	76.152084	35.270233	150.664749	-3.399339	0.000000	1.529854	0.000000	0.000000	0.000000	-0.155705	0.079333	0.725296	0.000000	0.000000	3.000000	17.000000	0.000000
2457.949287	0.031089	0.558069	0.035478	76.422592	36.414066	151.486816	-3.425290	0.000000	1.650737	0.000000	0.000000	0.000000	-0.121584	0.086217	0.739123	0.000000	0.000000	3.000000	17.000000	0.000000
2457.952621	0.031089	0.558069	0.035478	76.422592	36.414066	151.486816	-3.425290	0.000000	1.650737	0.000000	0.000000	0.000000	-0.121584	0.086217	0.739123	0.000000	0.000000	3.000000	17.000000	0.000000
2457.955954	0.031089	0.558069	0.035478	76.422592	36.414066	151.486816	-3.425290	0.000000	1.650737	0.000000	0.000000	0.000000	-0.121584	0.086217	0.739123	0.000000	0.000000	3.000000	17.000000	0.000000
2457.959287	0.030847	0.558397	0.038003	76.712029	37.735229	152.638657	-3.445554	0.000000	1.773924	0.000000	0.000000	0.000000	-0.072570	0.098449	0.757307	0.000000	0.000000	3.000000	17.000000	0.000000
2457.962621	0.030847	0.558397	0.038003	76.712029	37.735229	152.638657	-3.445554	0.000000	1.773924	0.000000	0.000000	0.000000	-0.072570	0.098449	0.757307	0.000000	0.000000	3.000000	17.000000	0.000000
2457.965954	0.030847	0.558397	0.038003	76.712029	37.735229	152.638657	-3.445554	0.000000	1.773924	0.000000	0.000000	0.000000	-0.072570	0.098449	0.757307	0.000000	0.000000	3.000000	17.000000	0.000000
2457.969287	0.030793	0.558748	0.040568	77.015572	39.247692	154.080673	-3.457649	0.000000	1.900142	0.000000	0.000000	0.000000	-0.016098	0.105390	0.769690	0.000000	0.000000	3.000000	17.000000	0.000000
2457.972621	0.030793	0.558748	0.040568	77.015572	39.247692	154.080673	-3.457649	0.000000	1.900142	0.000000	0.000000	0.000000	-0.016098	0.105390	0.769690	0.000000	0.000000	3.000000	17.000000	0.000000
2457.975954	0.030793	0.558748	0.040568	77.015572	39.247692	154.080673	-3.457649	0.000000	1.900142	0.000000	0.000000	0.000000	-0.016098	0.105390	0.769690	0.000000	0.000000	3.000000	17.000000	0.000000
2457.979287	0.030933	0.559159	0.043210	77.329323	40.950661	155.687820	-3.460332	0.000000	2.028423	0.000000	0.000000	0.000000	0.041869	0.123062	0.792434	0.000000	0.000000	3.000000	17.000000	0.000000
2457.982621	0.030933	0.559159	0.043210	77.329323	40.950661	155.687820	-3.460332	0.000000	2.028423	0.000000	0.000000	0.000000	0.041869	0.123062	0.792434	0.000000	0.000000	3.000000	17.000000	0.000000
2457.985954	0.030933	0.559159	0.043210	77.329323	40.950661	155.687820	-3.460332	0.000000	2.028423	0.000000	0.000000	0.000000	0.041869	0.123062	0.792434	0.000000	0.000000	3.000000	17.000000	0.000000
2457.989287	0.031245	0.559628	0.045928	77.635391	42.784878	157.349075	-3.453354	0.000000	2.160496	0.000000	0.000000	0.000000	0.093554	0.140865	0.815324	0.000000	0.000000	3.000000	17.000000	0.000000
2457.992621	0.031245	0.559628	0.045928	77.635391	42.784878	157.349075	-3.453354	0.000000	2.160496	0.000000	0.000000	0.000000	0.093554	0.140865	0.815324	0.000000	0.000000	3.000000	17.000000	0.000000
2457.995954	0.031245	0.559628	0.045928	77.635391	42.784878	157.349075	-3.453354	0.000000	2.160496	0.000000	0.000000	0.000000	0.093554	0.140865	0.815324	0.000000	0.000000	3.000000	17.000000	0.000000
2457.999287	0.031685	0.560148	0.048746	77.947723	44.799606	159.169098	-3.437762	0.000000	2.296383	0.000000	0.000000	0.000000	0.132080	0.155855	0.845639	0.000000	0.000000	3.000000	17.000000	0.000000
2458.002621	0.031685	0.560148	0.048746	77.947723	44.799606	159.169098	-3.437762	0.000000	2.296383	0.000000	0.000000	0.000000	0.132080	0.155855	0.845639	0.000000	0.000000	3.000000	17.000000	0.000000
2458.005954	0.031685	0.560148	0.048746	77.947723	44.799606	159.169098	-3.437762	0.000000	2.296383	0.000000	0.000000	0.000000	0.132080	0.155855	0.845639	0.000000	0.000000	3.000000	17.000000	0.000000
2458.009287	0.032204	0.560719	0.051605	78.289757	46.974045	161.171600	-3.415748	0.000000	2.437323	0.000000	0.000000	0.000000	0.155547	0.171424	0.857528	0.000000	0.000000	3.000000	17.000000	0.000000
2458.012621	0.032204	0.560719	0.051605	78.289757	46.974045	161.171600	-3.415748	0.000000	2.437323	0.000000	0.000000	0.000000	0.155547	0.171424	0.857528	0.000000	0.000000	3.000000	17.000000	0.000000
2458.015954	0.032204	0.560719	0.051605	78.289757	46.974045	161.171600	-3.415748	0.000000	2.437323	0.000000	0.000000	0.000000	0.155547	0.171424	0.857528	0.000000	0.000000	3.000000	17.000000	0.000000
2458.019287	0.032808	0.561350	0.054605	78.674789	49.377335	163.355209	-3.389824	0.000000	2.580244	0.000000	0.000000	0.000000	0.181374	0.189106	0.900045	0.000000	0.000000	3.000000	17.000000	0.000000
2458.022621	0.032808	0.561350	0.054605	78.674789	49.377335	163.355209	-3.389824	0.000000	2.580244	0.000000	0.000000	0.000000	0.181374	0.189106	0.900045	0.000000	0.000000	3.000000	17.000000	0.000000
2458.025954	0.032808	0.561350	0.054605	78.674789	49.377335	163.355209	-3.389824	0.000000	2.580244	0.000000	0.000000	0.000000	0.181374	0.189106	0.900045	0.000000	0.000000	3.000000	17.000000	0.000000
2458.029287	0.033517	0.562015	0.057624	79.098785	52.219063	165.933563	-3.359595	0.000000	2.730252	0.000000	0.000000	0.000000	0.212655	0.199505	0.905592	0.000000	0.000000	3.000000	17.000000	0.000000
2458.032621	0.033517	0.562015	0.057624	79.098785	52.219063	165.933563	-3.359595	0.000000	2.730252	0.000000	0.000000	0.000000	0.212655	0.199505	0.905592	0.000000	0.000000	3.000000	17.000000	0.000000
2458.035954	0.033517	0.562015	0.057624	79.098785	52.219063	165.933563	-3.359595	0.000000	2.730252	0.000000	0.000000	0.000000	0.212655	0.199505	0.905592	0.000000	0.000000	3.000000	17.000000	0.000000
2458.039287	0.034410	0.562684	0.060723	79.538658	55.586300	169.008011	-3.324152	0.000000	2.881184	0.000000	0.000000	0.000000	0.267952	0.200942	0.929896	0.000000	0.000000	3.000000	17.000000	0.000000
2458.042621	0.034410	0.562684	0.060723	79.538658	55.586300	169.008011	-3.324152	0.000000	2.881184	0.000000	0.000000	0.000000	0.267952	0.200942	0.929896	0.000000	0.000000	3.000000	17.000000	0.000000
2458.045954	0.034410	0.562684	0.060723	79.538658	55.586300	169.008011	-3.324152	0.000000	2.881184	0.000000	0.000000	0.000000	0.267952	0.200942	0.929896	0.000000	0.000000	3.000000	17.000000	0.000000
2458.049287	0.035464	0.563397	0.063875	79.972183	59.445412	172.544479	-3.279494	0.000000	3.036166	0.000000	0.000000	0.000000	0.316263	0.213876	0.945592	0.000000	0.000000	3.000000	17.000000	0.000000
2458.052621	0.035464	0.563397	0.063875	79.972183	59.445412	172.544479	-3.279494	0.000000	3.036166	0.000000	0.000000	0.000000	0.316263	0.213876	0.945592	0.000000	0.000000	3.000000	17.000000	0.000000
2458.055954	0.035464	0.563397	0.063875	79.972183	59.445412	172.544479	-3.279494	0.000000	3.036166	0.000000	0.000000	0.000000	0.316263	0.213876	0.945592	0.000000	0.000000	3.000000	17.000000	0.000000
2458.059287	0.036681	0.564088	0.067050	80.392990	63.638512	176.375778	-3.226783	0.000000	3.193765	0.000000	0.000000	0.000000	0.364870	0.207272	0.952355	0.000000	0.000000	3.000000	17.000000	0.000000
2458.062621	0.036681	0.564088	0.067050	80.392990	63.638512	176.375778	-3.226783	0.000000	3.193765	0.000000	0.000000	0.000000	0.364870	0.207272	0.952355	0.000000	0.000000	3.000000	17.000000	0.000000
2458.065954	0.036681	0.564088	0.067050	80.392990	63.638512	176.375778	-3.226783	0.000000	3.193765	0.000000	0.000000	0.000000	0.364870	0.207272	0.952355	0.000000	0.000000	3.000000	17.000000	0.000000
2458.069287	0.038036	0.564785	0.070241	80.821716	68.180557	-179.508728	-3.165972	0.000000	3.352491	0.000000	0.000000	0.000000	0.406703	0.209133	0.957473	0.000000	0.000000	3.000000	17.000000	0.000000
2458.072621	0.038036	0.564785	0.070241	80.821716	68.180557	-179.508728	-3.165972	0.000000	3.352491	0.000000	0.000000	0.000000	0.406703	0.209133	0.957473	0.000000	0.000000	3.000000	17.000000	0.000000
2458.075954	0.038036	0.564785	0.070241	80.821716	68.180557	-179.508728	-3.165972	0.000000	3.352491	0.000000	0.000000	0.000000	0.406703	0.209133	0.957473	0.000000	0.000000	3.000000	17.000000	0.000000
2458.079287	0.039530	0.565510	0.073403	81.237228	73.237862	-174.921829	-3.098188	0.000000	3.512070	0.000000	0.000000	0.000000	0.448251	0.217302	0.948595	0.000000	0.000000	3.000000	17.000000	0.000000
2458.082621	0.039530	0.565510	0.073403	81.237228	73.237862	-174.921829	-3.098188	0.000000	3.512070	0.000000	0.000000	0.000000	0.448251	0.217302	0.948595	0.000000	0.000000	3.000000	17.000000	0.000000
2458.085954	0.039530	0.565510	0.073403	81.237228	73.237862	-174.921829	-3.098188	0.000000	3.512070	0.000000	0.000000	0.000000	0.448251	0.217302	0.948595	0.000000	0.000000	3.000000	17.000000	0.000000
2458.089287	0.041187	0.566206	0.076483	81.613815	78.745583	-169.912201	-3.023479	0.000000	3.670169	0.000000	0.000000	0.000000	0.496877	0.208876	0.923799	0.000000	0.000000	3.000000	17.000000	0.000000
2458.092621	0.041187	0.566206	0.076483	81.613815	78.745583	-169.912201	-3.023479	0.000000	3.670169	0.000000	0.000000	0.000000	0.496877	0.208876	0.923799	0.000000	0.000000	3.000000	17.000000	0.000000
2458.095954	0.041187	0.566206	0.076483	81.613815	78.745583	-169.912201	-3.023479	0.000000	3.670169	0.000000	0.000000	0.000000	0.496877	0.208876	0.923799	0.000000	0.000000	3.000000	17.000000	0.000000
2458.099287	0.042954	0.566884	0.079460	81.947426	84.640373	-164.543289	-2.940667	0.000000	3.824135	0.000000	0.000000	0.000000	0.530317	0.203598	0.893222	0.000000	0.000000	3.000000	17.000000	0.000000
2458.102621	0.042954	0.566884	0.079460	81.947426	84.640373	-164.543289	-2.940667	0.000000	3.824135	0.000000	0.000000	0.000000	0.530317	0.203598	0.893222	0.000000	0.000000	3.000000	17.000000	0.000000
2458.105954	0.042954	0.566884	0.079460	81.947426	84.640373	-164.543289	-2.940667	0.000000	3.824135	0.000000	0.000000	0.000000	0.530317	0.203598	0.893222	0.000000	0.000000	3.000000	17.000000	0.000000
2458.109287	0.044855	0.567548	0.082272	82.212227	90.772278	-158.942154	-2.852280	0.000000	3.973006	0.000000	0.000000	0.000000	0.570205	0.199201	0.843523	0.000000	0.000000	3.000000	17.000000	0.000000
2458.112621	0.044855	0.567548	0.082272	82.212227	90.772278	-158.942154	-2.852280	0.000000	3.973006	0.000000	0.000000	0.000000	0.570205	0.199201	0.843523	0.000000	0.000000	3.000000	17.000000	0.000000
2458.115954	0.044855	0.567548	0.082272	82.212227	90.772278	-158.942154	-2.852280	0.000000	3.973006	0.000000	0.000000	0.000000	0.570205	0.199201	0.843523	0.000000	0.000000	3.000000	17.000000	0.000000
2458.119287	0.046891	0.568187	0.084940	82.380424	97.054024	-153.176651	-2.757246	0.000000	4.113593	0.000000	0.000000	0.000000	0.610884	0.191714	0.800500	0.000000	0.000000	3.000000	17.000000	0.000000
2458.122621	0.046891	0.568187	0.084940	82.380424	97.054024	-153.176651	-2.757246	0.000000	4.113593	0.000000	0.000000	0.000000	0.610884	0.191714	0.800500	0.000000	0.000000	3.000000	17.000000	0.000000
2458.125954	0.046891	0.568187	0.084940	82.380424	97.054024	-153.176651	-2.757246	0.000000	4.113593	0.000000	0.000000	0.000000	0.610884	0.191714	0.800500	0.000000	0.000000	3.000000	17.000000	0.000000
2458.129287	0.049137	0.568824	0.087413	82.443626	103.219528	-147.465851	-2.650749	0.000000	4.239520	0.000000	0.000000	0.000000	0.673836	0.190822	0.741847	0.000000	0.000000	3.000000	17.000000	0.000000
2458.132621	0.049137	0.568824	0.087413	82.443626	103.219528	-147.465851	-2.650749	0.000000	4.239520	0.000000	0.000000	0.000000	0.673836	0.190822	0.741847	0.000000	0.000000	3.000000	17.000000	0.000000
2458.135954	0.049137	0.568824	0.087413	82.443626	103.219528	-147.465851	-2.650749	0.000000	4.239520	0.000000	0.000000	0.000000	0.673836	0.190822	0.741847	0.000000	0.000000	3.000000	17.000000	0.000000
2458.139287	0.051544	0.569397	0.089706	82.394447	109.038918	-141.990814	-2.514617	0.000000	4.321655	0.000000	0.000000	0.000000	0.721862	0.172111	0.687940	0.000000	0.000000	3.000000	17.000000	0.000000
2458.142621	0.051544	0.569397	0.089706	82.394447	109.038918	-141.990814	-2.514617	0.000000	4.321655	0.000000	0.000000	0.000000	0.721862	0.172111	0.687940	0.000000	0.000000	3.000000	17.000000	0.000000
2458.145954	0.051544	0.569397	0.089706	82.394447	109.038918	-141.990814	-2.514617	0.000000	4.321655	0.000000	0.000000	0.000000	0.721862	0.172111	0.687940	0.000000	0.000000	3.000000	17.000000	0.000000
2458.149287	0.054133	0.569980	0.091782	82.246628	114.249222	-136.856964	-2.376314	0.000000	4.399220	0.000000	0.000000	0.000000	0.776739	0.174795	0.622715	0.000000	0.000000	3.000000	17.000000	0.000000
2458.152621	0.054133	0.569980	0.091782	82.246628	114.249222	-136.856964	-2.376314	0.000000	4.399220	0.000000	0.000000	0.000000	0.776739	0.174795	0.622715	0.000000	0.000000	3.000000	17.000000	0.000000
2458.155954	0.054133	0.569980	0.091782	82.246628	114.249222	-136.856964	-2.376314	0.000000	4.399220	0.000000	0.000000	0.000000	0.776739	0.174795	0.622715	0.000000	0.000000	3.000000	17.000000	0.000000
2458.159287	0.056882	0.570580	0.093680	82.040337	118.957878	-132.001282	-2.235142	0.000000	4.472599	0.000000	0.000000	0.000000	0.824863	0.180052	0.569391	0.000000	0.000000	3.000000	17.000000	0.000000
2458.162621	0.056882	0.570580	0.093680	82.040337	118.957878	-132.001282	-2.235142	0.000000	4.472599	0.000000	0.000000	0.000000	0.824863	0.180052	0.569391	0.000000	0.000000	3.000000	17.000000	0.000000
2458.165954	0.056882	0.570580	0.093680	82.040337	118.957878	-132.001282	-2.235142	0.000000	4.472599	0.000000	0.000000	0.000000	0.824863	0.180052	0.569391	0.000000	0.000000	3.000000	17.000000	0.000000
2458.169287	0.059790	0.571179	0.095383	81.826897	123.292290	-127.150543	-2.090525	0.000000	4.541994	0.000000	0.000000	0.000000	0.872343	0.179740	0.510844	0.000000	0.000000	3.000000	17.000000	0.000000
2458.172621	0.059790	0.571179	0.095383	81.826897	123.292290	-127.150543	-2.090525	0.000000	4.541994	0.000000	0.000000	0.000000	0.872343	0.179740	0.510844	0.000000	0.000000	3.000000	17.000000	0.000000
2458.175954	0.059790	0.571179	0.095383	81.826897	123.292290	-127.150543	-2.090525	0.000000	4.541994	0.000000	0.000000	0.000000	0.872343	0.179740	0.510844	0.000000	0.000000	3.000000	17.000000	0.000000
2458.179287	0.062799	0.571739	0.096863	81.639938	127.453041	-122.288689	-1.942284	0.000000	4.607335	0.000000	0.000000	0.000000	0.902679	0.168032	0.444115	0.000000	0.000000	3.000000	17.000000	0.000000
2458.182621	0.062799	0.571739	0.096863	81.639938	127.453041	-122.288689	-1.942284	0.000000	4.607335	0.000000	0.000000	0.000000	0.902679	0.168032	0.444115	0.000000	0.000000	3.000000	17.000000	0.000000
2458.185954	0.062799	0.571739	0.096863	81.639938	127.453041	-122.288689	-1.942284	0.000000	4.607335	0.000000	0.000000	0.000000	0.902679	0.168032	0.444115	0.000000	0.000000	3.000000	17.000000	0.000000
2458.189287	0.065964	0.572299	0.098146	81.479530	131.434113	-117.679405	-1.792624	0.000000	4.667601	0.000000	0.000000	0.000000	0.949340	0.167909	0.384931	0.000000	0.000000	3.000000	17.000000	0.000000
2458.192621	0.065964	0.572299	0.098146	81.479530	131.434113	-117.679405	-1.792624	0.000000	4.667601	0.000000	0.000000	0.000000	0.949340	0.167909	0.384931	0.000000	0.000000	3.000000	17.000000	0.000000
2458.195954	0.065964	0.572299	0.098146	81.479530	131.434113	-117.679405	-1.792624	0.000000	4.667601	0.000000	0.000000	0.000000	0.949340	0.167909	0.384931	0.000000	0.000000	3.000000	17.000000	0.000000
2458.199287	0.069254	0.572809	0.099224	81.329460	135.149048	-113.541580	-1.638251	0.000000	4.723996	0.000000	0.000000	0.000000	0.987269	0.152859	0.323362	0.000000	0.000000	3.000000	17.000000	0.000000
2458.202621	0.069254	0.572809	0.099224	81.329460	135.149048	-113.541580	-1.638251	0.000000	4.723996	0.000000	0.000000	0.000000	0.987269	0.152859	0.323362	0.000000	0.000000	3.000000	17.000000	0.000000
2458.205954	0.069254	0.572809	0.099224	81.329460	135.149048	-113.541580	-1.638251	0.000000	4.723996	0.000000	0.000000	0.000000	0.987269	0.152859	0.323362	0.000000	0.000000	3.000000	17.000000	0.000000
2458.209287	0.072725	0.573287	0.100104	81.187798	138.409225	-110.024590	-1.479883	0.000000	4.775976	0.000000	0.000000	0.000000	1.041055	0.143582	0.264092	0.000000	0.000000	3.000000	17.000000	0.000000
2458.212621	0.072725	0.573287	0.100104	81.187798	138.409225	-110.024590	-1.479883	0.000000	4.775976	0.000000	0.000000	0.000000	1.041055	0.143582	0.264092	0.000000	0.000000	3.000000	17.000000	0.000000
2458.215954	0.072725	0.573287	0.100104	81.187798	138.409225	-110.024590	-1.479883	0.000000	4.775976	0.000000	0.000000	0.000000	1.041055	0.143582	0.264092	0.000000	0.000000	3.000000	17.000000	0.000000
2458.219287	0.076426	0.573704	0.100784	81.121696	141.186905	-106.942345	-1.314429	0.000000	4.824135	0.000000	0.000000	0.000000	1.110422	0.125055	0.203789	0.000000	0.000000	3.000000	17.000000	0.000000
2458.222621	0.076426	0.573704	0.100784	81.121696	141.186905	-106.942345	-1.314429	0.000000	4.824135	0.000000	0.000000	0.000000	1.110422	0.125055	0.203789	0.000000	0.000000	3.000000	17.000000	0.000000
2458.225954	0.076426	0.573704	0.100784	81.121696	141.186905	-106.942345	-1.314429	0.000000	4.824135	0.000000	0.000000	0.000000	1.110422	0.125055	0.203789	0.000000	0.000000	3.000000	17.000000	0.000000
2458.229287	0.080256	0.574067	0.101311	81.258072	143.370544	-104.330093	-1.138795	0.000000	4.868588	0.000000	0.000000	0.000000	1.149004	0.108830	0.158212	0.000000	0.000000	3.000000	17.000000	0.000000
2458.232621	0.080256	0.574067	0.101311	81.258072	143.370544	-104.330093	-1.138795	0.000000	4.868588	0.000000	0.000000	0.000000	1.149004	0.108830	0.158212	0.000000	0.000000	3.000000	17.000000	0.000000
2458.235954	0.080256	0.574067	0.101311	81.258072	143.370544	-104.330093	-1.138795	0.000000	4.868588	0.000000	0.000000	0.000000	1.149004	0.108830	0.158212	0.000000	0.000000	3.000000	17.000000	0.000000
2458.239287	0.084125	0.574348	0.101643	81.607979	145.369431	-101.996056	-0.956429	0.000000	4.907672	0.000000	0.000000	0.000000	1.160748	0.084416	0.099682	0.000000	0.000000	3.000000	17.000000	0.000000
2458.242621	0.084125	0.574348	0.101643	81.607979	145.369431	-101.996056	-0.956429	0.000000	4.907672	0.000000	0.000000	0.000000	1.160748	0.084416	0.099682	0.000000	0.000000	3.000000	17.000000	0.000000
2458.245954	0.084125	0.574348	0.101643	81.607979	145.369431	-101.996056	-0.956429	0.000000	4.907672	0.000000	0.000000	0.000000	1.160748	0.084416	0.099682	0.000000	0.000000	3.000000	17.000000	0.000000
2458.249287	0.088101	0.574551	0.101708	82.013474	147.991425	-99.149269	-0.771553	0.000000	4.940112	0.000000	0.000000	0.000000	1.192600	0.060990	0.019565	0.000000	0.000000	3.000000	17.000000	0.000000
2458.252621	0.088101	0.574551	0.101708	82.013474	147.991425	-99.149269	-0.771553	0.000000	4.940112	0.000000	0.000000	0.000000	1.192600	0.060990	0.019565	0.000000	0.000000	3.000000	17.000000	0.000000
2458.255954	0.088101	0.574551	0.101708	82.013474	147.991425	-99.149269	-0.771553	0.000000	4.940112	0.000000	0.000000	0.000000	1.192600	0.060990	0.019565	0.000000	0.000000	3.000000	17.000000	0.000000
2458.259287	0.092132	0.574654	0.101557	82.420341	151.160233	-95.650574	-0.581015	0.000000	4.966127	0.000000	0.000000	0.000000	1.209316	0.030649	-0.045297	0.000000	0.000000	3.000000	17.000000	0.000000
2458.262621	0.092132	0.574654	0.101557	82.420341	151.160233	-95.650574	-0.581015	0.000000	4.966127	0.000000	0.000000	0.000000	1.209316	0.030649	-0.045297	0.000000	0.000000	3.000000	17.000000	0.000000
2458.265954	0.092132	0.574654	0.101557	82.420341	151.160233	-95.650574	-0.581015	0.000000	4.966127	0.000000	0.000000	0.000000	1.209316	0.030649	-0.045297	0.000000	0.000000	3.000000	17.000000	0.000000
2458.269287	0.096264	0.574666	0.101159	82.762589	154.328796	-92.075714	-0.386228	0.000000	4.985060	0.000000	0.000000	0.000000	1.239626	0.003754	-0.119689	0.000000	0.000000	3.000000	17.000000	0.000000
2458.272621	0.096264	0.574666	0.101159	82.762589	154.328796	-92.075714	-0.386228	0.000000	4.985060	0.000000	0.000000	0.000000	1.239626	0.003754	-0.119689	0.000000	0.000000	3.000000	17.000000	0.000000
2458.275954	0.096264	0.574666	0.101159	82.762589	154.328796	-92.075714	-0.386228	0.000000	4.985060	0.000000	0.000000	0.000000	1.239626	0.003754	-0.119689	0.000000	0.000000	3.000000	17.000000	0.000000
2458.279287	0.100466	0.574589	0.100514	83.056915	156.982361	-88.890579	-0.184550	0.000000	4.996593	0.000000	0.000000	0.000000	1.260565	-0.023146	-0.193260	0.000000	0.000000	3.000000	17.000000	0.000000
2458.282621	0.100466	0.574589	0.100514	83.056915	156.982361	-88.890579	-0.184550	0.000000	4.996593	0.000000	0.000000	0.000000	1.260565	-0.023146	-0.193260	0.000000	0.000000	3.000000	17.000000	0.000000
2458.285954	0.100466	0.574589	0.100514	83.056915	156.982361	-88.890579	-0.184550	0.000000	4.996593	0.000000	0.000000	0.000000	1.260565	-0.023146	-0.193260	0.000000	0.000000	3.000000	17.000000	0.000000
2458.289287	0.104638	0.574419	0.099702	83.311707	158.978821	-86.056053	0.023160	0.000000	4.999947	0.000000	0.000000	0.000000	1.251607	-0.051149	-0.243645	0.000000	0.000000	3.000000	17.000000	0.000000
2458.292621	0.104638	0.574419	0.099702	83.311707	158.978821	-86.056053	0.023160	0.000000	4.999947	0.000000	0.000000	0.000000	1.251607	-0.051149	-0.243645	0.000000	0.000000	3.000000	17.000000	0.000000
2458.295954	0.104638	0.574419	0.099702	83.311707	158.978821	-86.056053	0.023160	0.000000	4.999947	0.000000	0.000000	0.000000	1.251607	-0.051149	-0.243645	0.000000	0.000000	3.000000	17.000000	0.000000
2458.299287	0.108756	0.574100	0.098617	83.590416	160.249115	-83.810432	0.231880	0.000000	4.985109	0.000000	0.000000	0.000000	1.235469	-0.095424	-0.325468	0.000000	0.000000	3.000000	17.000000	0.000000
2458.302621	0.108756	0.574100	0.098617	83.590416	160.249115	-83.810432	0.231880	0.000000	4.985109	0.000000	0.000000	0.000000	1.235469	-0.095424	-0.325468	0.000000	0.000000	3.000000	17.000000	0.000000
2458.305954	0.108756	0.574100	0.098617	83.590416	160.249115	-83.810432	0.231880	0.000000	4.985109	0.000000	0.000000	0.000000	1.235469	-0.095424	-0.325468	0.000000	0.000000	3.000000	17.000000	0.000000
2458.309287	0.112856	0.573651	0.097329	83.943336	160.785843	-82.271873	0.437791	0.000000	4.930864	0.000000	0.000000	0.000000	1.230034	-0.134885	-0.386419	0.000000	0.000000	3.000000	17.000000	0.000000
2458.312621	0.112856	0.573651	0.097329	83.943336	160.785843	-82.271873	0.437791	0.000000	4.930864	0.000000	0.000000	0.000000	1.230034	-0.134885	-0.386419	0.000000	0.000000	3.000000	17.000000	0.000000
2458.315954	0.112856	0.573651	0.097329	83.943336	160.785843	-82.271873	0.437791	0.000000	4.930864	0.000000	0.000000	0.000000	1.230034	-0.134885	-0.386419	0.000000	0.000000	3.000000	17.000000	0.000000
2458.319287	0.116946	0.573105	0.095767	84.378029	160.948105	-81.035484	0.642797	0.000000	4.866461	0.000000	0.000000	0.000000	1.227047	-0.163794	-0.468637	0.000000	0.000000	3.000000	17.000000	0.000000
2458.322621	0.116946	0.573105	0.095767	84.378029	160.948105	-81.035484	0.642797	0.000000	4.866461	0.000000	0.000000	0.000000	1.227047	-0.163794	-0.468637	0.000000	0.000000	3.000000	17.000000	0.000000
2458.325954	0.116946	0.573105	0.095767	84.378029	160.948105	-81.035484	0.642797	0.000000	4.866461	0.000000	0.000000	0.000000	1.227047	-0.163794	-0.468637	0.000000	0.000000	3.000000	17.000000	0.000000
2458.329287	0.121094	0.572467	0.094015	84.928276	161.083664	-79.735420	0.847305	0.000000	4.788355	0.000000	0.000000	0.000000	1.244221	-0.191364	-0.525766	0.000000	0.000000	3.000000	17.000000	0.000000
2458.332621	0.121094	0.572467	0.094015	84.928276	161.083664	-79.735420	0.847305	0.000000	4.788355	0.000000	0.000000	0.000000	1.244221	-0.191364	-0.525766	0.000000	0.000000	3.000000	17.000000	0.000000
2458.335954	0.121094	0.572467	0.094015	84.928276	161.083664	-79.735420	0.847305	0.000000	4.788355	0.000000	0.000000	0.000000	1.244221	-0.191364	-0.525766	0.000000	0.000000	3.000000	17.000000	0.000000
2458.339287	0.125319	0.571849	0.092061	85.617516	161.817947	-77.928009	1.054675	0.000000	4.700727	0.000000	0.000000	0.000000	1.267633	-0.185281	-0.586187	0.000000	0.000000	3.000000	17.000000	0.000000
2458.342621	0.125319	0.571849	0.092061	85.617516	161.817947	-77.928009	1.054675	0.000000	4.700727	0.000000	0.000000	0.000000	1.267633	-0.185281	-0.586187	0.000000	0.000000	3.000000	17.000000	0.000000
2458.345954	0.125319	0.571849	0.092061	85.617516	161.817947	-77.928009	1.054675	0.000000	4.700727	0.000000	0.000000	0.000000	1.267633	-0.185281	-0.586187	0.000000	0.000000	3.000000	17.000000	0.000000
2458.349287	0.129581	0.571217	0.089980	86.433495	164.381592	-74.765396	1.265947	0.000000	4.603029	0.000000	0.000000	0.000000	1.278519	-0.189563	-0.624207	0.000000	0.000000	3.000000	17.000000	0.000000
2458.352621	0.129581	0.571217	0.089980	86.433495	164.381592	-74.765396	1.265947	0.000000	4.603029	0.000000	0.000000	0.000000	1.278519	-0.189563	-0.624207	0.000000	0.000000	3.000000	17.000000	0.000000
2458.355954	0.129581	0.571217	0.089980	86.433495	164.381592	-74.765396	1.265947	0.000000	4.603029	0.000000	0.000000	0.000000	1.278519	-0.189563	-0.624207	0.000000	0.000000	3.000000	17.000000	0.000000
2458.359287	0.133908	0.570640	0.087790	87.306595	170.866791	-68.080338	1.479034	0.000000	4.498995	0.000000	0.000000	0.000000	1.298084	-0.173111	-0.657048	0.000000	0.000000	3.000000	17.000000	0.000000
2458.362621	0.133908	0.570640	0.087790	87.306595	170.866791	-68.080338	1.479034	0.000000	4.498995	0.000000	0.000000	0.000000	1.298084	-0.173111	-0.657048	0.000000	0.000000	3.000000	17.000000	0.000000
2458.365954	0.133908	0.570640	0.087790	87.306595	170.866791	-68.080338	1.479034	0.000000	4.498995	0.000000	0.000000	0.000000	1.298084	-0.173111	-0.657048	0.000000	0.000000	3.000000	17.000000	0.000000
2458.369287	0.138196	0.570168	0.085524	88.122360	-174.616486	-53.390312	1.695381	0.000000	4.389487	0.000000	0.000000	0.000000	1.286625	-0.141816	-0.679698	0.000000	0.000000	3.000000	17.000000	0.000000
2458.372621	0.138196	0.570168	0.085524	88.122360	-174.616486	-53.390312	1.695381	0.000000	4.389487	0.000000	0.000000	0.000000	1.286625	-0.141816	-0.679698	0.000000	0.000000	3.000000	17.000000	0.000000
2458.375954	0.138196	0.570168	0.085524	88.122360	-174.616486	-53.390312	1.695381	0.000000	4.389487	0.000000	0.000000	0.000000	1.286625	-0.141816	-0.679698	0.000000	0.000000	3.000000	17.000000	0.000000
2458.379287	0.142317	0.569799	0.083218	88.642174	-144.358978	-22.952702	1.909818	0.000000	4.276204	0.000000	0.000000	0.000000	1.236310	-0.110723	-0.691973	0.000000	0.000000	3.000000	17.000000	0.000000
2458.382621	0.142317	0.569799	0.083218	88.642174	-144.358978	-22.952702	1.909818	0.000000	4.276204	0.000000	0.000000	0.000000	1.236310	-0.110723	-0.691973	0.000000	0.000000	3.000000	17.000000	0.000000
2458.385954	0.142317	0.569799	0.083218	88.642174	-144.358978	-22.952702	1.909818	0.000000	4.276204	0.000000	0.000000	0.000000	1.236310	-0.110723	-0.691973	0.000000	0.000000	3.000000	17.000000	0.000000
2458.389287	0.146196	0.569498	0.080798	88.576462	-105.325264	16.181496	2.115870	0.000000	4.160875	0.000000	0.000000	0.000000	1.163493	-0.090199	-0.725865	0.000000	0.000000	3.000000	17.000000	0.000000
2458.392621	0.146196	0.569498	0.080798	88.576462	-105.325264	16.181496	2.115870	0.000000	4.160875	0.000000	0.000000	0.000000	1.163493	-0.090199	-0.725865	0.000000	0.000000	3.000000	17.000000	0.000000
2458.395954	0.146196	0.569498	0.080798	88.576462	-105.325264	16.181496	2.115870	0.000000	4.160875	0.000000	0.000000	0.000000	1.163493	-0.090199	-0.725865	0.000000	0.000000	3.000000	17.000000	0.000000
2458.399287	0.149781	0.569235	0.078290	88.076035	-81.324966	40.056816	2.309785	0.000000	4.039897	0.000000	0.000000	0.000000	1.075635	-0.079033	-0.752325	0.000000	0.000000	3.000000	17.000000	0.000000
2458.402621	0.149781	0.569235	0.078290	88.076035	-81.324966	40.056816	2.309785	0.000000	4.039897	0.000000	0.000000	0.000000	1.075635	-0.079033	-0.752325	0.000000	0.000000	3.000000	17.000000	0.000000
2458.405954	0.149781	0.569235	0.078290	88.076035	-81.324966	40.056816	2.309785	0.000000	4.039897	0.000000	0.000000	0.000000	1.075635	-0.079033	-0.752325	0.000000	0.000000	3.000000	17.000000	0.000000
2458.409287	0.153103	0.568947	0.075704	87.512573	-69.244919	51.939190	2.489058	0.000000	3.914510	0.000000	0.000000	0.000000	0.996430	-0.086185	-0.775892	0.000000	0.000000	3.000000	17.000000	0.000000
2458.412621	0.153103	0.568947	0.075704	87.512573	-69.244919	51.939190	2.489058	0.000000	3.914510	0.000000	0.000000	0.000000	0.996430	-0.086185	-0.775892	0.000000	0.000000	3.000000	17.000000	0.000000
2458.415954	0.153103	0.568947	0.075704	87.512573	-69.244919	51.939190	2.489058	0.000000	3.914510	0.000000	0.000000	0.000000	0.996430	-0.086185	-0.775892	0.000000	0.000000	3.000000	17.000000	0.000000
2458.419287	0.156206	0.568617	0.073013	87.079796	-62.155083	59.437748	2.655130	0.000000	3.785195	0.000000	0.000000	0.000000	0.931021	-0.099094	-0.807324	0.000000	0.000000	3.000000	17.000000	0.000000
2458.422621	0.156206	0.568617	0.073013	87.079796	-62.155083	59.437748	2.655130	0.000000	3.785195	0.000000	0.000000	0.000000	0.931021	-0.099094	-0.807324	0.000000	0.000000	3.000000	17.000000	0.000000
2458.425954	0.156206	0.568617	0.073013	87.079796	-62.155083	59.437748	2.655130	0.000000	3.785195	0.000000	0.000000	0.000000	0.931021	-0.099094	-0.807324	0.000000	0.000000	3.000000	17.000000	0.000000
2458.429287	0.159144	0.568293	0.070215	86.779129	-56.970406	65.741379	2.810300	0.000000	3.650641	0.000000	0.000000	0.000000	0.881331	-0.097297	-0.839476	0.000000	0.000000	3.000000	17.000000	0.000000
2458.432621	0.159144	0.568293	0.070215	86.779129	-56.970406	65.741379	2.810300	0.000000	3.650641	0.000000	0.000000	0.000000	0.881331	-0.097297	-0.839476	0.000000	0.000000	3.000000	17.000000	0.000000
2458.435954	0.159144	0.568293	0.070215	86.779129	-56.970406	65.741379	2.810300	0.000000	3.650641	0.000000	0.000000	0.000000	0.881331	-0.097297	-0.839476	0.000000	0.000000	3.000000	17.000000	0.000000
2458.439287	0.162026	0.567982	0.067317	86.511871	-53.173725	70.772903	2.957189	0.000000	3.510728	0.000000	0.000000	0.000000	0.864636	-0.093315	-0.869145	0.000000	0.000000	3.000000	17.000000	0.000000
2458.442621	0.162026	0.567982	0.067317	86.511871	-53.173725	70.772903	2.957189	0.000000	3.510728	0.000000	0.000000	0.000000	0.864636	-0.093315	-0.869145	0.000000	0.000000	3.000000	17.000000	0.000000
2458.445954	0.162026	0.567982	0.067317	86.511871	-53.173725	70.772903	2.957189	0.000000	3.510728	0.000000	0.000000	0.000000	0.864636	-0.093315	-0.869145	0.000000	0.000000	3.000000	17.000000	0.000000
2458.449287	0.164670	0.567803	0.064353	86.187096	-50.576283	74.355118	3.101295	0.000000	3.365870	0.000000	0.000000	0.000000	0.793221	-0.053569	-0.889185	0.000000	0.000000	3.000000	17.000000	0.000000
2458.452621	0.164670	0.567803	0.064353	86.187096	-50.576283	74.355118	3.101295	0.000000	3.365870	0.000000	0.000000	0.000000	0.793221	-0.053569	-0.889185	0.000000	0.000000	3.000000	17.000000	0.000000
2458.455954	0.164670	0.567803	0.064353	86.187096	-50.576283	74.355118	3.101295	0.000000	3.365870	0.000000	0.000000	0.000000	0.793221	-0.053569	-0.889185	0.000000	0.000000	3.000000	17.000000	0.000000
2458.459287	0.166938	0.567714	0.061401	85.782394	-49.190792	76.305199	3.233498	0.000000	3.217673	0.000000	0.000000	0.000000	0.680358	-0.026638	-0.885854	0.000000	0.000000	3.000000	17.000000	0.000000
2458.462621	0.166938	0.567714	0.061401	85.782394	-49.190792	76.305199	3.233498	0.000000	3.217673	0.000000	0.000000	0.000000	0.680358	-0.026638	-0.885854	0.000000	0.000000	3.000000	17.000000	0.000000
2458.465954	0.166938	0.567714	0.061401	85.782394	-49.190792	76.305199	3.233498	0.000000	3.217673	0.000000	0.000000	0.000000	0.680358	-0.026638	-0.885854	0.000000	0.000000	3.000000	17.000000	0.000000
2458.469287	0.168809	0.567714	0.058471	85.357590	-48.613285	77.038033	3.346891	0.000000	3.070030	0.000000	0.000000	0.000000	0.561353	-0.000105	-0.878750	0.000000	0.000000	3.000000	17.000000	0.000000
2458.472621	0.168809	0.567714	0.058471	85.357590	-48.613285	77.038033	3.346891	0.000000	3.070030	0.000000	0.000000	0.000000	0.561353	-0.000105	-0.878750	0.000000	0.000000	3.000000	17.000000	0.000000
2458.475954	0.168809	0.567714	0.058471	85.357590	-48.613285	77.038033	3.346891	0.000000	3.070030	0.000000	0.000000	0.000000	0.561353	-0.000105	-0.878750	0.000000	0.000000	3.000000	17.000000	0.000000
2458.479287	0.170353	0.567733	0.055520	85.009193	-48.318256	77.327232	3.440450	0.000000	2.923572	0.000000	0.000000	0.000000	0.463058	0.005862	-0.885408	0.000000	0.000000	3.000000	17.000000	0.000000
2458.482621	0.170353	0.567733	0.055520	85.009193	-48.318256	77.327232	3.440450	0.000000	2.923572	0.000000	0.000000	0.000000	0.463058	0.005862	-0.885408	0.000000	0.000000	3.000000	17.000000	0.000000
2458.485954	0.170353	0.567733	0.055520	85.009193	-48.318256	77.327232	3.440450	0.000000	2.923572	0.000000	0.000000	0.000000	0.463058	0.005862	-0.885408	0.000000	0.000000	3.000000	17.000000	0.000000
2458.489287	0.171598	0.567742	0.052547	84.880516	-47.857151	77.917595	3.517626	0.000000	2.776004	0.000000	0.000000	0.000000	0.373523	0.002725	-0.892059	0.000000	0.000000	3.000000	17.000000	0.000000
2458.492621	0.171598	0.567742	0.052547	84.880516	-47.857151	77.917595	3.517626	0.000000	2.776004	0.000000	0.000000	0.000000	0.373523	0.002725	-0.892059	0.000000	0.000000	3.000000	17.000000	0.000000
2458.495954	0.171598	0.567742	0.052547	84.880516	-47.857151	77.917595	3.517626	0.000000	2.776004	0.000000	0.000000	0.000000	0.373523	0.002725	-0.892059	0.000000	0.000000	3.000000	17.000000	0.000000
2458.499287	0.172651	0.567730	0.049541	84.964912	-47.071598	78.976089	3.579880	0.000000	2.627328	0.000000	0.000000	0.000000	0.315883	-0.003765	-0.901609	0.000000	0.000000	3.000000	17.000000	0.000000
2458.502621	0.172651	0.567730	0.049541	84.964912	-47.071598	78.976089	3.579880	0.000000	2.627328	0.000000	0.000000	0.000000	0.315883	-0.003765	-0.901609	0.000000	0.000000	3.000000	17.000000	0.000000
2458.505954	0.172651	0.567730	0.049541	84.964912	-47.071598	78.976089	3.579880	0.000000	2.627328	0.000000	0.000000	0.000000	0.315883	-0.003765	-0.901609	0.000000	0.000000	3.000000	17.000000	0.000000
2458.509287	0.173585	0.567695	0.046480	85.087692	-46.094040	80.218124	3.632527	0.000000	2.477060	0.000000	0.000000	0.000000	0.280233	-0.010355	-0.918330	0.000000	0.000000	3.000000	17.000000	0.000000
2458.512621	0.173585	0.567695	0.046480	85.087692	-46.094040	80.218124	3.632527	0.000000	2.477060	0.000000	0.000000	0.000000	0.280233	-0.010355	-0.918330	0.000000	0.000000	3.000000	17.000000	0.000000
2458.515954	0.173585	0.567695	0.046480	85.087692	-46.094040	80.218124	3.632527	0.000000	2.477060	0.000000	0.000000	0.000000	0.280233	-0.010355	-0.918330	0.000000	0.000000	3.000000	17.000000	0.000000
2458.519287	0.174347	0.567620	0.043364	85.143120	-44.454124	82.154953	3.679233	0.000000	2.324004	0.000000	0.000000	0.000000	0.228772	-0.022652	-0.934724	0.000000	0.000000	3.000000	17.000000	0.000000
2458.522621	0.174347	0.567620	0.043364	85.143120	-44.454124	82.154953	3.679233	0.000000	2.324004	0.000000	0.000000	0.000000	0.228772	-0.022652	-0.934724	0.000000	0.000000	3.000000	17.000000	0.000000
2458.525954	0.174347	0.567620	0.043364	85.143120	-44.454124	82.154953	3.679233	0.000000	2.324004	0.000000	0.000000	0.000000	0.228772	-0.022652	-0.934724	0.000000	0.000000	3.000000	17.000000	0.000000
2458.529287	0.174988	0.567579	0.040182	85.061836	-41.287811	85.643135	3.717361	0.000000	2.168217	0.000000	0.000000	0.000000	0.192258	-0.012136	-0.954686	0.000000	0.000000	3.000000	17.000000	0.000000
2458.532621	0.174988	0.567579	0.040182	85.061836	-41.287811	85.643135	3.717361	0.000000	2.168217	0.000000	0.000000	0.000000	0.192258	-0.012136	-0.954686	0.000000	0.000000	3.000000	17.000000	0.000000
2458.535954	0.174988	0.567579	0.040182	85.061836	-41.287811	85.643135	3.717361	0.000000	2.168217	0.000000	0.000000	0.000000	0.192258	-0.012136	-0.954686	0.000000	0.000000	3.000000	17.000000	0.000000
2458.539287	0.175591	0.567581	0.036946	84.877495	-36.809345	90.282188	3.749404	0.000000	2.009103	0.000000	0.000000	0.000000	0.180929	0.000481	-0.970902	0.000000	0.000000	3.000000	17.000000	0.000000
2458.542621	0.175591	0.567581	0.036946	84.877495	-36.809345	90.282188	3.749404	0.000000	2.009103	0.000000	0.000000	0.000000	0.180929	0.000481	-0.970902	0.000000	0.000000	3.000000	17.000000	0.000000
2458.545954	0.175591	0.567581	0.036946	84.877495	-36.809345	90.282188	3.749404	0.000000	2.009103	0.000000	0.000000	0.000000	0.180929	0.000481	-0.970902	0.000000	0.000000	3.000000	17.000000	0.000000
2458.549287	0.176004	0.567690	0.033673	84.600723	-31.587864	95.494400	3.779559	0.000000	1.847286	0.000000	0.000000	0.000000	0.123949	0.032847	-0.981928	0.000000	0.000000	3.000000	17.000000	0.000000
2458.552621	0.176004	0.567690	0.033673	84.600723	-31.587864	95.494400	3.779559	0.000000	1.847286	0.000000	0.000000	0.000000	0.123949	0.032847	-0.981928	0.000000	0.000000	3.000000	17.000000	0.000000
2458.555954	0.176004	0.567690	0.033673	84.600723	-31.587864	95.494400	3.779559	0.000000	1.847286	0.000000	0.000000	0.000000	0.123949	0.032847	-0.981928	0.000000	0.000000	3.000000	17.000000	0.000000
2458.559287	0.176193	0.567867	0.030407	84.208710	-25.986282	101.182037	3.800217	0.000000	1.683631	0.000000	0.000000	0.000000	0.056597	0.052990	-0.979685	0.000000	0.000000	3.000000	17.000000	0.000000
2458.562621	0.176193	0.567867	0.030407	84.208710	-25.986282	101.182037	3.800217	0.000000	1.683631	0.000000	0.000000	0.000000	0.056597	0.052990	-0.979685	0.000000	0.000000	3.000000	17.000000	0.000000
2458.565954	0.176193	0.567867	0.030407	84.208710	-25.986282	101.182037	3.800217	0.000000	1.683631	0.000000	0.000000	0.000000	0.056597	0.052990	-0.979685	0.000000	0.000000	3.000000	17.000000	0.000000
2458.569287	0.176109	0.568091	0.027150	83.737907	-20.817789	106.615974	3.809650	0.000000	1.520350	0.000000	0.000000	0.000000	-0.025330	0.067116	-0.977152	0.000000	0.000000	3.000000	17.000000	0.000000
2458.572621	0.176109	0.568091	0.027150	83.737907	-20.817789	106.615974	3.809650	0.000000	1.520350	0.000000	0.000000	0.000000	-0.025330	0.067116	-0.977152	0.000000	0.000000	3.000000	17.000000	0.000000
2458.575954	0.176109	0.568091	0.027150	83.737907	-20.817789	106.615974	3.809650	0.000000	1.520350	0.000000	0.000000	0.000000	-0.025330	0.067116	-0.977152	0.000000	0.000000	3.000000	17.000000	0.000000
2458.579287	0.175824	0.568258	0.023877	83.222366	-16.360598	111.494736	3.805429	0.000000	1.357492	0.000000	0.000000	0.000000	-0.085365	0.050031	-0.981883	0.000000	0.000000	3.000000	17.000000	0.000000
2458.582621	0.175824	0.568258	0.023877	83.222366	-16.360598	111.494736	3.805429	0.000000	1.357492	0.000000	0.000000	0.000000	-0.085365	0.050031	-0.981883	0.000000	0.000000	3.000000	17.000000	0.000000
2458.585954	0.175824	0.568258	0.023877	83.222366	-16.360598	111.494736	3.805429	0.000000	1.357492	0.000000	0.000000	0.000000	-0.085365	0.050031	-0.981883	0.000000	0.000000	3.000000	17.000000	0.000000
2458.589287	0.175308	0.568331	0.020564	82.705154	-12.735696	115.242355	3.791201	0.000000	1.193845	0.000000	0.000000	0.000000	-0.154906	0.021953	-0.993879	0.000000	0.000000	3.000000	17.000000	0.000000
2458.592621	0.175308	0.568331	0.020564	82.705154	-12.735696	115.242355	3.791201	0.000000	1.193845	0.000000	0.000000	0.000000	-0.154906	0.021953	-0.993879	0.000000	0.000000	3.000000	17.000000	0.000000
2458.595954	0.175308	0.568331	0.020564	82.705154	-12.735696	115.242355	3.791201	0.000000	1.193845	0.000000	0.000000	0.000000	-0.154906	0.021953	-0.993879	0.000000	0.000000	3.000000	17.000000	0.000000
2458.599287	0.174706	0.568301	0.017182	82.208351	-9.796491	118.078712	3.765383	0.000000	1.028198	0.000000	0.000000	0.000000	-0.180592	-0.008831	-1.014644	0.000000	0.000000	3.000000	17.000000	0.000000
2458.602621	0.174706	0.568301	0.017182	82.208351	-9.796491	118.078712	3.765383	0.000000	1.028198	0.000000	0.000000	0.000000	-0.180592	-0.008831	-1.014644	0.000000	0.000000	3.000000	17.000000	0.000000
2458.605954	0.174706	0.568301	0.017182	82.208351	-9.796491	118.078712	3.765383	0.000000	1.028198	0.000000	0.000000	0.000000	-0.180592	-0.008831	-1.014644	0.000000	0.000000	3.000000	17.000000	0.000000
2458.609287	0.174024	0.568188	0.013746	81.741196	-7.414928	120.365150	3.735284	0.000000	0.859091	0.000000	0.000000	0.000000	-0.204381	-0.033945	-1.030811	0.000000	0.000000	3.000000	17.000000	0.000000
2458.612621	0.174024	0.568188	0.013746	81.741196	-7.414928	120.365150	3.735284	0.000000	0.859091	0.000000	0.000000	0.000000	-0.204381	-0.033945	-1.030811	0.000000	0.000000	3.000000	17.000000	0.000000
2458.615954	0.174024	0.568188	0.013746	81.741196	-7.414928	120.365150	3.735284	0.000000	0.859091	0.000000	0.000000	0.000000	-0.204381	-0.033945	-1.030811	0.000000	0.000000	3.000000	17.000000	0.000000
2458.619287	0.173238	0.568046	0.010252	81.299881	-5.424679	122.280251	3.701221	0.000000	0.687289	0.000000	0.000000	0.000000	-0.235933	-0.042542	-1.048120	0.000000	0.000000	3.000000	17.000000	0.000000
2458.622621	0.173238	0.568046	0.010252	81.299881	-5.424679	122.280251	3.701221	0.000000	0.687289	0.000000	0.000000	0.000000	-0.235933	-0.042542	-1.048120	0.000000	0.000000	3.000000	17.000000	0.000000
2458.625954	0.173238	0.568046	0.010252	81.299881	-5.424679	122.280251	3.701221	0.000000	0.687289	0.000000	0.000000	0.000000	-0.235933	-0.042542	-1.048120	0.000000	0.000000	3.000000	17.000000	0.000000
2458.629287	0.172382	0.567912	0.006792	80.861954	-3.691664	124.031548	3.661899	0.000000	0.512602	0.000000	0.000000	0.000000	-0.256889	-0.040395	-1.037999	0.000000	0.000000	3.000000	17.000000	0.000000
2458.632621	0.172382	0.567912	0.006792	80.861954	-3.691664	124.031548	3.661899	0.000000	0.512602	0.000000	0.000000	0.000000	-0.256889	-0.040395	-1.037999	0.000000	0.000000	3.000000	17.000000	0.000000
2458.635954	0.172382	0.567912	0.006792	80.861954	-3.691664	124.031548	3.661899	0.000000	0.512602	0.000000	0.000000	0.000000	-0.256889	-0.040395	-1.037999	0.000000	0.000000	3.000000	17.000000	0.000000
2458.639287	0.171356	0.567874	0.003427	80.409843	-2.168917	125.828850	3.619084	0.000000	0.339602	0.000000	0.000000	0.000000	-0.307801	-0.011390	-1.009367	0.000000	0.000000	3.000000	17.000000	0.000000
2458.642621	0.171356	0.567874	0.003427	80.409843	-2.168917	125.828850	3.619084	0.000000	0.339602	0.000000	0.000000	0.000000	-0.307801	-0.011390	-1.009367	0.000000	0.000000	3.000000	17.000000	0.000000
2458.645954	0.171356	0.567874	0.003427	80.409843	-2.168917	125.828850	3.619084	0.000000	0.339602	0.000000	0.000000	0.000000	-0.307801	-0.011390	-1.009367	0.000000	0.000000	3.000000	17.000000	0.000000
2458.649287	0.170139	0.567985	0.000291	79.919556	-0.903037	127.497803	3.567784	0.000000	0.171375	0.000000	0.000000	0.000000	-0.364873	0.033417	-0.940956	0.000000	0.000000	3.000000	17.000000	0.000000
2458.652621	0.170139	0.567985	0.000291	79.919556	-0.903037	127.497803	3.567784	0.000000	0.171375	0.000000	0.000000	0.000000	-0.364873	0.033417	-0.940956	0.000000	0.000000	3.000000	17.000000	0.000000
2458.655954	0.170139	0.567985	0.000291	79.919556	-0.903037	127.497803	3.567784	0.000000	0.171375	0.000000	0.000000	0.000000	-0.364873	0.033417	-0.940956	0.000000	0.000000	3.000000	17.000000	0.000000
2458.659287	0.168726	0.568209	-0.002651	79.388313	0.089535	128.814407	3.506972	0.000000	0.014549	0.000000	0.000000	0.000000	-0.423975	0.067123	-0.882521	0.000000	0.000000	3.000000	17.000000	0.000000
2458.662621	0.168726	0.568209	-0.002651	79.388313	0.089535	128.814407	3.506972	0.000000	0.014549	0.000000	0.000000	0.000000	-0.423975	0.067123	-0.882521	0.000000	0.000000	3.000000	17.000000	0.000000
2458.665954	0.168726	0.568209	-0.002651	79.388313	0.089535	128.814407	3.506972	0.000000	0.014549	0.000000	0.000000	0.000000	-0.423975	0.067123	-0.882521	0.000000	0.000000	3.000000	17.000000	0.000000
2458.669287	0.167138	0.568500	-0.005418	78.854416	0.955896	129.719147	3.436309	0.000000	-0.132538	0.000000	0.000000	0.000000	-0.476402	0.087301	-0.830042	0.000000	0.000000	3.000000	17.000000	0.000000
2458.672621	0.167138	0.568500	-0.005418	78.854416	0.955896	129.719147	3.436309	0.000000	-0.132538	0.000000	0.000000	0.000000	-0.476402	0.087301	-0.830042	0.000000	0.000000	3.000000	17.000000	0.000000
2458.675954	0.167138	0.568500	-0.005418	78.854416	0.955896	129.719147	3.436309	0.000000	-0.132538	0.000000	0.000000	0.000000	-0.476402	0.087301	-0.830042	0.000000	0.000000	3.000000	17.000000	0.000000
2458.679287	0.165461	0.568814	-0.008053	78.344269	1.852467	130.611298	3.356909	0.000000	-0.270879	0.000000	0.000000	0.000000	-0.503263	0.094267	-0.790612	0.000000	0.000000	3.000000	17.000000	0.000000
2458.682621	0.165461	0.568814	-0.008053	78.344269	1.852467	130.611298	3.356909	0.000000	-0.270879	0.000000	0.000000	0.000000	-0.503263	0.094267	-0.790612	0.000000	0.000000	3.000000	17.000000	0.000000
2458.685954	0.165461	0.568814	-0.008053	78.344269	1.852467	130.611298	3.356909	0.000000	-0.270879	0.000000	0.000000	0.000000	-0.503263	0.094267	-0.790612	0.000000	0.000000	3.000000	17.000000	0.000000
2458.689287	0.163747	0.569116	-0.010614	77.886658	2.749377	131.567841	3.273031	0.000000	-0.402647	0.000000	0.000000	0.000000	-0.514009	0.090670	-0.768231	0.000000	0.000000	3.000000	17.000000	0.000000
2458.692621	0.163747	0.569116	-0.010614	77.886658	2.749377	131.567841	3.273031	0.000000	-0.402647	0.000000	0.000000	0.000000	-0.514009	0.090670	-0.768231	0.000000	0.000000	3.000000	17.000000	0.000000
2458.695954	0.163747	0.569116	-0.010614	77.886658	2.749377	131.567841	3.273031	0.000000	-0.402647	0.000000	0.000000	0.000000	-0.514009	0.090670	-0.768231	0.000000	0.000000	3.000000	17.000000	0.000000
2458.699287	0.161909	0.569390	-0.013086	77.463776	3.489420	132.385742	3.187363	0.000000	-0.530686	0.000000	0.000000	0.000000	-0.551554	0.081952	-0.741623	0.000000	0.000000	3.000000	17.000000	0.000000
2458.702621	0.161909	0.569390	-0.013086	77.463776	3.489420	132.385742	3.187363	0.000000	-0.530686	0.000000	0.000000	0.000000	-0.551554	0.081952	-0.741623	0.000000	0.000000	3.000000	17.000000	0.000000
2458.705954	0.161909	0.569390	-0.013086	77.463776	3.489420	132.385742	3.187363	0.000000	-0.530686	0.000000	0.000000	0.000000	-0.551554	0.081952	-0.741623	0.000000	0.000000	3.000000	17.000000	0.000000
2458.709287	0.160057	0.569680	-0.015429	77.074905	4.088107	133.071701	3.095437	0.000000	-0.654290	0.000000	0.000000	0.000000	-0.555426	0.087068	-0.703012	0.000000	0.000000	3.000000	17.000000	0.000000
2458.712621	0.160057	0.569680	-0.015429	77.074905	4.088107	133.071701	3.095437	0.000000	-0.654290	0.000000	0.000000	0.000000	-0.555426	0.087068	-0.703012	0.000000	0.000000	3.000000	17.000000	0.000000
2458.715954	0.160057	0.569680	-0.015429	77.074905	4.088107	133.071701	3.095437	0.000000	-0.654290	0.000000	0.000000	0.000000	-0.555426	0.087068	-0.703012	0.000000	0.000000	3.000000	17.000000	0.000000
2458.719287	0.158123	0.569996	-0.017644	76.711304	4.526111	133.594681	3.002866	0.000000	-0.771458	0.000000	0.000000	0.000000	-0.580305	0.094815	-0.664302	0.000000	0.000000	3.000000	17.000000	0.000000
2458.722621	0.158123	0.569996	-0.017644	76.711304	4.526111	133.594681	3.002866	0.000000	-0.771458	0.000000	0.000000	0.000000	-0.580305	0.094815	-0.664302	0.000000	0.000000	3.000000	17.000000	0.000000
2458.725954	0.158123	0.569996	-0.017644	76.711304	4.526111	133.594681	3.002866	0.000000	-0.771458	0.000000	0.000000	0.000000	-0.580305	0.094815	-0.664302	0.000000	0.000000	3.000000	17.000000	0.000000
2458.729287	0.156067	0.570407	-0.019710	76.377861	4.809830	133.971268	2.906149	0.000000	-0.882175	0.000000	0.000000	0.000000	-0.616677	0.123238	-0.619935	0.000000	0.000000	3.000000	17.000000	0.000000
2458.732621	0.156067	0.570407	-0.019710	76.377861	4.809830	133.971268	2.906149	0.000000	-0.882175	0.000000	0.000000	0.000000	-0.616677	0.123238	-0.619935	0.000000	0.000000	3.000000	17.000000	0.000000
2458.735954	0.156067	0.570407	-0.019710	76.377861	4.809830	133.971268	2.906149	0.000000	-0.882175	0.000000	0.000000	0.000000	-0.616677	0.123238	-0.619935	0.000000	0.000000	3.000000	17.000000	0.000000
2458.739287	0.153825	0.570897	-0.021556	76.077217	4.984417	134.274124	2.803369	0.000000	-0.985498	0.000000	0.000000	0.000000	-0.672579	0.147033	-0.553824	0.000000	0.000000	3.000000	17.000000	0.000000
2458.742621	0.153825	0.570897	-0.021556	76.077217	4.984417	134.274124	2.803369	0.000000	-0.985498	0.000000	0.000000	0.000000	-0.672579	0.147033	-0.553824	0.000000	0.000000	3.000000	17.000000	0.000000
2458.745954	0.153825	0.570897	-0.021556	76.077217	4.984417	134.274124	2.803369	0.000000	-0.985498	0.000000	0.000000	0.000000	-0.672579	0.147033	-0.553824	0.000000	0.000000	3.000000	17.000000	0.000000
2458.749287	0.151480	0.571492	-0.023219	75.816887	5.142190	134.613876	2.691273	0.000000	-1.077802	0.000000	0.000000	0.000000	-0.703768	0.178541	-0.498944	0.000000	0.000000	3.000000	17.000000	0.000000
2458.752621	0.151480	0.571492	-0.023219	75.816887	5.142190	134.613876	2.691273	0.000000	-1.077802	0.000000	0.000000	0.000000	-0.703768	0.178541	-0.498944	0.000000	0.000000	3.000000	17.000000	0.000000
2458.755954	0.151480	0.571492	-0.023219	75.816887	5.142190	134.613876	2.691273	0.000000	-1.077802	0.000000	0.000000	0.000000	-0.703768	0.178541	-0.498944	0.000000	0.000000	3.000000	17.000000	0.000000
2458.759287	0.149006	0.572149	-0.024705	75.592751	5.235362	134.927353	2.573979	0.000000	-1.160959	0.000000	0.000000	0.000000	-0.742050	0.197273	-0.445695	0.000000	0.000000	3.000000	17.000000	0.000000
2458.762621	0.149006	0.572149	-0.024705	75.592751	5.235362	134.927353	2.573979	0.000000	-1.160959	0.000000	0.000000	0.000000	-0.742050	0.197273	-0.445695	0.000000	0.000000	3.000000	17.000000	0.000000
2458.765954	0.149006	0.572149	-0.024705	75.592751	5.235362	134.927353	2.573979	0.000000	-1.160959	0.000000	0.000000	0.000000	-0.742050	0.197273	-0.445695	0.000000	0.000000	3.000000	17.000000	0.000000
2458.769287	0.146379	0.572852	-0.026025	75.414291	5.230875	135.174850	2.450304	0.000000	-1.235242	0.000000	0.000000	0.000000	-0.788011	0.210925	-0.396047	0.000000	0.000000	3.000000	17.000000	0.000000
2458.772621	0.146379	0.572852	-0.026025	75.414291	5.230875	135.174850	2.450304	0.000000	-1.235242	0.000000	0.000000	0.000000	-0.788011	0.210925	-0.396047	0.000000	0.000000	3.000000	17.000000	0.000000
2458.775954	0.146379	0.572852	-0.026025	75.414291	5.230875	135.174850	2.450304	0.000000	-1.235242	0.000000	0.000000	0.000000	-0.788011	0.210925	-0.396047	0.000000	0.000000	3.000000	17.000000	0.000000
2458.779287	0.143662	0.573510	-0.027202	75.281105	5.153586	135.376511	2.318968	0.000000	-1.301250	0.000000	0.000000	0.000000	-0.815287	0.197182	-0.352992	0.000000	0.000000	3.000000	17.000000	0.000000
2458.782621	0.143662	0.573510	-0.027202	75.281105	5.153586	135.376511	2.318968	0.000000	-1.301250	0.000000	0.000000	0.000000	-0.815287	0.197182	-0.352992	0.000000	0.000000	3.000000	17.000000	0.000000
2458.785954	0.143662	0.573510	-0.027202	75.281105	5.153586	135.376511	2.318968	0.000000	-1.301250	0.000000	0.000000	0.000000	-0.815287	0.197182	-0.352992	0.000000	0.000000	3.000000	17.000000	0.000000
2458.789287	0.140892	0.574148	-0.028256	75.201439	5.017422	135.548676	2.183087	0.000000	-1.360082	0.000000	0.000000	0.000000	-0.830995	0.191331	-0.316232	0.000000	0.000000	3.000000	17.000000	0.000000
2458.792621	0.140892	0.574148	-0.028256	75.201439	5.017422	135.548676	2.183087	0.000000	-1.360082	0.000000	0.000000	0.000000	-0.830995	0.191331	-0.316232	0.000000	0.000000	3.000000	17.000000	0.000000
2458.795954	0.140892	0.574148	-0.028256	75.201439	5.017422	135.548676	2.183087	0.000000	-1.360082	0.000000	0.000000	0.000000	-0.830995	0.191331	-0.316232	0.000000	0.000000	3.000000	17.000000	0.000000
2458.799287	0.138058	0.574736	-0.029153	75.160736	4.819227	135.676117	2.044588	0.000000	-1.412787	0.000000	0.000000	0.000000	-0.850188	0.176440	-0.269098	0.000000	0.000000	3.000000	17.000000	0.000000
2458.802621	0.138058	0.574736	-0.029153	75.160736	4.819227	135.676117	2.044588	0.000000	-1.412787	0.000000	0.000000	0.000000	-0.850188	0.176440	-0.269098	0.000000	0.000000	3.000000	17.000000	0.000000
2458.805954	0.138058	0.574736	-0.029153	75.160736	4.819227	135.676117	2.044588	0.000000	-1.412787	0.000000	0.000000	0.000000	-0.850188	0.176440	-0.269098	0.000000	0.000000	3.000000	17.000000	0.000000
2458.809287	0.135144	0.575294	-0.029870	75.143921	4.526519	135.717697	1.902890	0.000000	-1.457636	0.000000	0.000000	0.000000	-0.874214	0.167400	-0.215330	0.000000	0.000000	3.000000	17.000000	0.000000
2458.812621	0.135144	0.575294	-0.029870	75.143921	4.526519	135.717697	1.902890	0.000000	-1.457636	0.000000	0.000000	0.000000	-0.874214	0.167400	-0.215330	0.000000	0.000000	3.000000	17.000000	0.000000
2458.815954	0.135144	0.575294	-0.029870	75.143921	4.526519	135.717697	1.902890	0.000000	-1.457636	0.000000	0.000000	0.000000	-0.874214	0.167400	-0.215330	0.000000	0.000000	3.000000	17.000000	0.000000
2458.819287	0.132138	0.575859	-0.030371	75.122566	4.197011	135.736969	1.757188	0.000000	-1.493525	0.000000	0.000000	0.000000	-0.901672	0.169476	-0.150051	0.000000	0.000000	3.000000	17.000000	0.000000
2458.822621	0.132138	0.575859	-0.030371	75.122566	4.197011	135.736969	1.757188	0.000000	-1.493525	0.000000	0.000000	0.000000	-0.901672	0.169476	-0.150051	0.000000	0.000000	3.000000	17.000000	0.000000
2458.825954	0.132138	0.575859	-0.030371	75.122566	4.197011	135.736969	1.757188	0.000000	-1.493525	0.000000	0.000000	0.000000	-0.901672	0.169476	-0.150051	0.000000	0.000000	3.000000	17.000000	0.000000
2458.829287	0.129015	0.576390	-0.030660	75.098831	3.897655	135.824020	1.606909	0.000000	-1.518533	0.000000	0.000000	0.000000	-0.936949	0.159390	-0.086682	0.000000	0.000000	3.000000	17.000000	0.000000
2458.832621	0.129015	0.576390	-0.030660	75.098831	3.897655	135.824020	1.606909	0.000000	-1.518533	0.000000	0.000000	0.000000	-0.936949	0.159390	-0.086682	0.000000	0.000000	3.000000	17.000000	0.000000
2458.835954	0.129015	0.576390	-0.030660	75.098831	3.897655	135.824020	1.606909	0.000000	-1.518533	0.000000	0.000000	0.000000	-0.936949	0.159390	-0.086682	0.000000	0.000000	3.000000	17.000000	0.000000
2458.839287	0.125810	0.576914	-0.030758	75.082458	3.744166	136.146912	1.450751	0.000000	-1.532980	0.000000	0.000000	0.000000	-0.961475	0.157081	-0.029510	0.000000	0.000000	3.000000	17.000000	0.000000
2458.842621	0.125810	0.576914	-0.030758	75.082458	3.744166	136.146912	1.450751	0.000000	-1.532980	0.000000	0.000000	0.000000	-0.961475	0.157081	-0.029510	0.000000	0.000000	3.000000	17.000000	0.000000
2458.845954	0.125810	0.576914	-0.030758	75.082458	3.744166	136.146912	1.450751	0.000000	-1.532980	0.000000	0.000000	0.000000	-0.961475	0.157081	-0.029510	0.000000	0.000000	3.000000	17.000000	0.000000
2458.849287	0.122544	0.577382	-0.030661	75.080643	3.756346	136.731750	1.290505	0.000000	-1.537899	0.000000	0.000000	0.000000	-0.979783	0.140582	0.029165	0.000000	0.000000	3.000000	17.000000	0.000000
2458.852621	0.122544	0.577382	-0.030661	75.080643	3.756346	136.731750	1.290505	0.000000	-1.537899	0.000000	0.000000	0.000000	-0.979783	0.140582	0.029165	0.000000	0.000000	3.000000	17.000000	0.000000
2458.855954	0.122544	0.577382	-0.030661	75.080643	3.756346	136.731750	1.290505	0.000000	-1.537899	0.000000	0.000000	0.000000	-0.979783	0.140582	0.029165	0.000000	0.000000	3.000000	17.000000	0.000000
2458.859287	0.119243	0.577786	-0.030421	75.088234	3.852911	137.444138	1.127208	0.000000	-1.533038	0.000000	0.000000	0.000000	-0.990418	0.121104	0.072035	0.000000	0.000000	3.000000	17.000000	0.000000
2458.862621	0.119243	0.577786	-0.030421	75.088234	3.852911	137.444138	1.127208	0.000000	-1.533038	0.000000	0.000000	0.000000	-0.990418	0.121104	0.072035	0.000000	0.000000	3.000000	17.000000	0.000000
2458.865954	0.119243	0.577786	-0.030421	75.088234	3.852911	137.444138	1.127208	0.000000	-1.533038	0.000000	0.000000	0.000000	-0.990418	0.121104	0.072035	0.000000	0.000000	3.000000	17.000000	0.000000
2458.869287	0.115939	0.578108	-0.030066	75.106735	4.029532	138.063126	0.962138	0.000000	-1.521032	0.000000	0.000000	0.000000	-0.991181	0.096545	0.106333	0.000000	0.000000	3.000000	17.000000	0.000000
2458.872621	0.115939	0.578108	-0.030066	75.106735	4.029532	138.063126	0.962138	0.000000	-1.521032	0.000000	0.000000	0.000000	-0.991181	0.096545	0.106333	0.000000	0.000000	3.000000	17.000000	0.000000
2458.875954	0.115939	0.578108	-0.030066	75.106735	4.029532	138.063126	0.962138	0.000000	-1.521032	0.000000	0.000000	0.000000	-0.991181	0.096545	0.106333	0.000000	0.000000	3.000000	17.000000	0.000000
2458.879287	0.112654	0.578366	-0.029586	75.130325	4.266110	138.355515	0.796941	0.000000	-1.503310	0.000000	0.000000	0.000000	-0.985325	0.077567	0.144151	0.000000	0.000000	3.000000	17.000000	0.000000
2458.882621	0.112654	0.578366	-0.029586	75.130325	4.266110	138.355515	0.796941	0.000000	-1.503310	0.000000	0.000000	0.000000	-0.985325	0.077567	0.144151	0.000000	0.000000	3.000000	17.000000	0.000000
2458.885954	0.112654	0.578366	-0.029586	75.130325	4.266110	138.355515	0.796941	0.000000	-1.503310	0.000000	0.000000	0.000000	-0.985325	0.077567	0.144151	0.000000	0.000000	3.000000	17.000000	0.000000
2458.889287	0.109404	0.578543	-0.028908	75.155342	4.518783	138.290955	0.632721	0.000000	-1.479285	0.000000	0.000000	0.000000	-0.975013	0.053025	0.203211	0.000000	0.000000	3.000000	17.000000	0.000000
2458.892621	0.109404	0.578543	-0.028908	75.155342	4.518783	138.290955	0.632721	0.000000	-1.479285	0.000000	0.000000	0.000000	-0.975013	0.053025	0.203211	0.000000	0.000000	3.000000	17.000000	0.000000
2458.895954	0.109404	0.578543	-0.028908	75.155342	4.518783	138.290955	0.632721	0.000000	-1.479285	0.000000	0.000000	0.000000	-0.975013	0.053025	0.203211	0.000000	0.000000	3.000000	17.000000	0.000000
2458.899287	0.106110	0.578675	-0.028071	75.174492	4.797458	138.167648	0.470218	0.000000	-1.445416	0.000000	0.000000	0.000000	-0.988423	0.039649	0.251077	0.000000	0.000000	3.000000	17.000000	0.000000
2458.902621	0.106110	0.578675	-0.028071	75.174492	4.797458	138.167648	0.470218	0.000000	-1.445416	0.000000	0.000000	0.000000	-0.988423	0.039649	0.251077	0.000000	0.000000	3.000000	17.000000	0.000000
2458.905954	0.106110	0.578675	-0.028071	75.174492	4.797458	138.167648	0.470218	0.000000	-1.445416	0.000000	0.000000	0.000000	-0.988423	0.039649	0.251077	0.000000	0.000000	3.000000	17.000000	0.000000
2458.909287	0.102783	0.578744	-0.027005	75.185410	5.062170	138.196960	0.305481	0.000000	-1.403570	0.000000	0.000000	0.000000	-0.997996	0.020623	0.319802	0.000000	0.000000	3.000000	17.000000	0.000000
2458.912621	0.102783	0.578744	-0.027005	75.185410	5.062170	138.196960	0.305481	0.000000	-1.403570	0.000000	0.000000	0.000000	-0.997996	0.020623	0.319802	0.000000	0.000000	3.000000	17.000000	0.000000
2458.915954	0.102783	0.578744	-0.027005	75.185410	5.062170	138.196960	0.305481	0.000000	-1.403570	0.000000	0.000000	0.000000	-0.997996	0.020623	0.319802	0.000000	0.000000	3.000000	17.000000	0.000000
2458.919287	0.099471	0.578804	-0.025762	75.170845	5.330414	138.163986	0.139148	0.000000	-1.350270	0.000000	0.000000	0.000000	-0.993452	0.017932	0.373124	0.000000	0.000000	3.000000	17.000000	0.000000
2458.922621	0.099471	0.578804	-0.025762	75.170845	5.330414	138.163986	0.139148	0.000000	-1.350270	0.000000	0.000000	0.000000	-0.993452	0.017932	0.373124	0.000000	0.000000	3.000000	17.000000	0.000000
2458.925954	0.099471	0.578804	-0.025762	75.170845	5.330414	138.163986	0.139148	0.000000	-1.350270	0.000000	0.000000	0.000000	-0.993452	0.017932	0.373124	0.000000	0.000000	3.000000	17.000000	0.000000
2458.929287	0.096146	0.578836	-0.024352	75.149887	5.706247	137.953751	-0.026427	0.000000	-1.288083	0.000000	0.000000	0.000000	-0.997627	0.009793	0.422801	0.000000	0.000000	3.000000	17.000000	0.000000
2458.932621	0.096146	0.578836	-0.024352	75.149887	5.706247	137.953751	-0.026427	0.000000	-1.288083	0.000000	0.000000	0.000000	-0.997627	0.009793	0.422801	0.000000	0.000000	3.000000	17.000000	0.000000
2458.935954	0.096146	0.578836	-0.024352	75.149887	5.706247	137.953751	-0.026427	0.000000	-1.288083	0.000000	0.000000	0.000000	-0.997627	0.009793	0.422801	0.000000	0.000000	3.000000	17.000000	0.000000
2458.939287	0.092873	0.578853	-0.022750	75.152664	6.309674	137.821686	-0.192698	0.000000	-1.217616	0.000000	0.000000	0.000000	-0.982022	0.004920	0.480632	0.000000	0.000000	3.000000	17.000000	0.000000
2458.942621	0.092873	0.578853	-0.022750	75.152664	6.309674	137.821686	-0.192698	0.000000	-1.217616	0.000000	0.000000	0.000000	-0.982022	0.004920	0.480632	0.000000	0.000000	3.000000	17.000000	0.000000
2458.945954	0.092873	0.578853	-0.022750	75.152664	6.309674	137.821686	-0.192698	0.000000	-1.217616	0.000000	0.000000	0.000000	-0.982022	0.004920	0.480632	0.000000	0.000000	3.000000	17.000000	0.000000
2458.949287	0.089686	0.578876	-0.020969	75.153564	7.265233	138.181946	-0.356369	0.000000	-1.137510	0.000000	0.000000	0.000000	-0.955884	0.007088	0.534294	0.000000	0.000000	3.000000	17.000000	0.000000
2458.952621	0.089686	0.578876	-0.020969	75.153564	7.265233	138.181946	-0.356369	0.000000	-1.137510	0.000000	0.000000	0.000000	-0.955884	0.007088	0.534294	0.000000	0.000000	3.000000	17.000000	0.000000
2458.955954	0.089686	0.578876	-0.020969	75.153564	7.265233	138.181946	-0.356369	0.000000	-1.137510	0.000000	0.000000	0.000000	-0.955884	0.007088	0.534294	0.000000	0.000000	3.000000	17.000000	0.000000
2458.959287	0.086541	0.578906	-0.018999	75.141060	8.518836	139.109665	-0.515683	0.000000	-1.048461	0.000000	0.000000	0.000000	-0.943495	0.009053	0.590963	0.000000	0.000000	3.000000	17.000000	0.000000
2458.962621	0.086541	0.578906	-0.018999	75.141060	8.518836	139.109665	-0.515683	0.000000	-1.048461	0.000000	0.000000	0.000000	-0.943495	0.009053	0.590963	0.000000	0.000000	3.000000	17.000000	0.000000
2458.965954	0.086541	0.578906	-0.018999	75.141060	8.518836	139.109665	-0.515683	0.000000	-1.048461	0.000000	0.000000	0.000000	-0.943495	0.009053	0.590963	0.000000	0.000000	3.000000	17.000000	0.000000
2458.969287	0.083456	0.578893	-0.016831	75.105316	9.950266	140.295059	-0.672932	0.000000	-0.949968	0.000000	0.000000	0.000000	-0.925501	-0.004042	0.650583	0.000000	0.000000	3.000000	17.000000	0.000000
2458.972621	0.083456	0.578893	-0.016831	75.105316	9.950266	140.295059	-0.672932	0.000000	-0.949968	0.000000	0.000000	0.000000	-0.925501	-0.004042	0.650583	0.000000	0.000000	3.000000	17.000000	0.000000
2458.975954	0.083456	0.578893	-0.016831	75.105316	9.950266	140.295059	-0.672932	0.000000	-0.949968	0.000000	0.000000	0.000000	-0.925501	-0.004042	0.650583	0.000000	0.000000	3.000000	17.000000	0.000000
2458.979287	0.080462	0.578890	-0.014507	75.037437	11.509671	141.512711	-0.827182	0.000000	-0.841537	0.000000	0.000000	0.000000	-0.898283	-0.000879	0.697199	0.000000	0.000000	3.000000	17.000000	0.000000
2458.982621	0.080462	0.578890	-0.014507	75.037437	11.509671	141.512711	-0.827182	0.000000	-0.841537	0.000000	0.000000	0.000000	-0.898283	-0.000879	0.697199	0.000000	0.000000	3.000000	17.000000	0.000000
2458.985954	0.080462	0.578890	-0.014507	75.037437	11.509671	141.512711	-0.827182	0.000000	-0.841537	0.000000	0.000000	0.000000	-0.898283	-0.000879	0.697199	0.000000	0.000000	3.000000	17.000000	0.000000
2458.989287	0.077514	0.578872	-0.012012	74.940422	13.113358	142.852859	-0.976895	0.000000	-0.725337	0.000000	0.000000	0.000000	-0.884294	-0.005496	0.748474	0.000000	0.000000	3.000000	17.000000	0.000000
2458.992621	0.077514	0.578872	-0.012012	74.940422	13.113358	142.852859	-0.976895	0.000000	-0.725337	0.000000	0.000000	0.000000	-0.884294	-0.005496	0.748474	0.000000	0.000000	3.000000	17.000000	0.000000
2458.995954	0.077514	0.578872	-0.012012	74.940422	13.113358	142.852859	-0.976895	0.000000	-0.725337	0.000000	0.000000	0.000000	-0.884294	-0.005496	0.748474	0.000000	0.000000	3.000000	17.000000	0.000000
2458.999287	0.074574	0.578839	-0.009430	74.812401	14.653246	144.212158	-1.124278	0.000000	-0.600592	0.000000	0.000000	0.000000	-0.882195	-0.009785	0.774539	0.000000	0.000000	3.000000	17.000000	0.000000
2459.002621	0.074574	0.578839	-0.009430	74.812401	14.653246	144.212158	-1.124278	0.000000	-0.600592	0.000000	0.000000	0.000000	-0.882195	-0.009785	0.774539	0.000000	0.000000	3.000000	17.000000	0.000000
2459.005954	0.074574	0.578839	-0.009430	74.812401	14.653246	144.212158	-1.124278	0.000000	-0.600592	0.000000	0.000000	0.000000	-0.882195	-0.009785	0.774539	0.000000	0.000000	3.000000	17.000000	0.000000
2459.009287	0.071734	0.578795	-0.006710	74.654724	16.075413	145.243240	-1.271310	0.000000	-0.471502	0.000000	0.000000	0.000000	-0.851956	-0.013169	0.815901	0.000000	0.000000	3.000000	17.000000	0.000000
2459.012621	0.071734	0.578795	-0.006710	74.654724	16.075413	145.243240	-1.271310	0.000000	-0.471502	0.000000	0.000000	0.000000	-0.851956	-0.013169	0.815901	0.000000	0.000000	3.000000	17.000000	0.000000
2459.015954	0.071734	0.578795	-0.006710	74.654724	16.075413	145.243240	-1.271310	0.000000	-0.471502	0.000000	0.000000	0.000000	-0.851956	-0.013169	0.815901	0.000000	0.000000	3.000000	17.000000	0.000000
2459.019287	0.069056	0.578789	-0.003874	74.474030	17.387552	145.966125	-1.413303	0.000000	-0.335518	0.000000	0.000000	0.000000	-0.803479	-0.001986	0.850851	0.000000	0.000000	3.000000	17.000000	0.000000
2459.022621	0.069056	0.578789	-0.003874	74.474030	17.387552	145.966125	-1.413303	0.000000	-0.335518	0.000000	0.000000	0.000000	-0.803479	-0.001986	0.850851	0.000000	0.000000	3.000000	17.000000	0.000000
2459.025954	0.069056	0.578789	-0.003874	74.474030	17.387552	145.966125	-1.413303	0.000000	-0.335518	0.000000	0.000000	0.000000	-0.803479	-0.001986	0.850851	0.000000	0.000000	3.000000	17.000000	0.000000
2459.029287	0.066469	0.578782	-0.000944	74.270897	18.613415	146.582199	-1.547217	0.000000	-0.193710	0.000000	0.000000	0.000000	-0.776002	-0.001905	0.879122	0.000000	0.000000	3.000000	17.000000	0.000000
2459.032621	0.066469	0.578782	-0.000944	74.270897	18.613415	146.582199	-1.547217	0.000000	-0.193710	0.000000	0.000000	0.000000	-0.776002	-0.001905	0.879122	0.000000	0.000000	3.000000	17.000000	0.000000
2459.035954	0.066469	0.578782	-0.000944	74.270897	18.613415	146.582199	-1.547217	0.000000	-0.193710	0.000000	0.000000	0.000000	-0.776002	-0.001905	0.879122	0.000000	0.000000	3.000000	17.000000	0.000000
2459.039287	0.063961	0.578779	0.002150	74.061470	19.789896	147.240524	-1.676550	0.000000	-0.047190	0.000000	0.000000	0.000000	-0.752487	-0.001054	0.928010	0.000000	0.000000	3.000000	17.000000	0.000000
2459.042621	0.063961	0.578779	0.002150	74.061470	19.789896	147.240524	-1.676550	0.000000	-0.047190	0.000000	0.000000	0.000000	-0.752487	-0.001054	0.928010	0.000000	0.000000	3.000000	17.000000	0.000000
2459.045954	0.063961	0.578779	0.002150	74.061470	19.789896	147.240524	-1.676550	0.000000	-0.047190	0.000000	0.000000	0.000000	-0.752487	-0.001054	0.928010	0.000000	0.000000	3.000000	17.000000	0.000000
2459.049287	0.061508	0.578708	0.005250	73.991837	21.033524	147.918900	-1.801965	0.000000	0.107479	0.000000	0.000000	0.000000	-0.735774	-0.021276	0.930200	0.000000	0.000000	3.000000	17.000000	0.000000
2459.052621	0.061508	0.578708	0.005250	73.991837	21.033524	147.918900	-1.801965	0.000000	0.107479	0.000000	0.000000	0.000000	-0.735774	-0.021276	0.930200	0.000000	0.000000	3.000000	17.000000	0.000000
2459.055954	0.061508	0.578708	0.005250	73.991837	21.033524	147.918900	-1.801965	0.000000	0.107479	0.000000	0.000000	0.000000	-0.735774	-0.021276	0.930200	0.000000	0.000000	3.000000	17.000000	0.000000
2459.059287	0.058987	0.578511	0.008258	74.237724	22.628868	148.859146	-1.924594	0.000000	0.262512	0.000000	0.000000	0.000000	-0.756240	-0.059067	0.902243	0.000000	0.000000	3.000000	17.000000	0.000000
2459.062621	0.058987	0.578511	0.008258	74.237724	22.628868	148.859146	-1.924594	0.000000	0.262512	0.000000	0.000000	0.000000	-0.756240	-0.059067	0.902243	0.000000	0.000000	3.000000	17.000000	0.000000
2459.065954	0.058987	0.578511	0.008258	74.237724	22.628868	148.859146	-1.924594	0.000000	0.262512	0.000000	0.000000	0.000000	-0.756240	-0.059067	0.902243	0.000000	0.000000	3.000000	17.000000	0.000000
2459.069287	0.056527	0.578332	0.011294	74.658600	24.571415	150.092026	-2.050634	0.000000	0.412886	0.000000	0.000000	0.000000	-0.738053	-0.053581	0.911004	0.000000	0.000000	3.000000	17.000000	0.000000
2459.072621	0.056527	0.578332	0.011294	74.658600	24.571415	150.092026	-2.050634	0.000000	0.412886	0.000000	0.000000	0.000000	-0.738053	-0.053581	0.911004	0.000000	0.000000	3.000000	17.000000	0.000000
2459.075954	0.056527	0.578332	0.011294	74.658600	24.571415	150.092026	-2.050634	0.000000	0.412886	0.000000	0.000000	0.000000	-0.738053	-0.053581	0.911004	0.000000	0.000000	3.000000	17.000000	0.000000
2459.079287	0.054203	0.578175	0.014418	75.057823	26.714287	151.566345	-2.173643	0.000000	0.564720	0.000000	0.000000	0.000000	-0.697271	-0.047341	0.936973	0.000000	0.000000	3.000000	17.000000	0.000000
2459.082621	0.054203	0.578175	0.014418	75.057823	26.714287	151.566345	-2.173643	0.000000	0.564720	0.000000	0.000000	0.000000	-0.697271	-0.047341	0.936973	0.000000	0.000000	3.000000	17.000000	0.000000
2459.085954	0.054203	0.578175	0.014418	75.057823	26.714287	151.566345	-2.173643	0.000000	0.564720	0.000000	0.000000	0.000000	-0.697271	-0.047341	0.936973	0.000000	0.000000	3.000000	17.000000	0.000000
2459.089287	0.052011	0.578053	0.017582	75.368935	29.004446	153.340195	-2.289855	0.000000	0.720882	0.000000	0.000000	0.000000	-0.657705	-0.036594	0.949274	0.000000	0.000000	3.000000	17.000000	0.000000
2459.092621	0.052011	0.578053	0.017582	75.368935	29.004446	153.340195	-2.289855	0.000000	0.720882	0.000000	0.000000	0.000000	-0.657705	-0.036594	0.949274	0.000000	0.000000	3.000000	17.000000	0.000000
2459.095954	0.052011	0.578053	0.017582	75.368935	29.004446	153.340195	-2.289855	0.000000	0.720882	0.000000	0.000000	0.000000	-0.657705	-0.036594	0.949274	0.000000	0.000000	3.000000	17.000000	0.000000
2459.099287	0.050027	0.577968	0.020846	75.606689	31.391935	155.462219	-2.399472	0.000000	0.879094	0.000000	0.000000	0.000000	-0.595101	-0.025259	0.979115	0.000000	0.000000	3.000000	17.000000	0.000000
2459.102621	0.050027	0.577968	0.020846	75.606689	31.391935	155.462219	-2.399472	0.000000	0.879094	0.000000	0.000000	0.000000	-0.595101	-0.025259	0.979115	0.000000	0.000000	3.000000	17.000000	0.000000
2459.105954	0.050027	0.577968	0.020846	75.606689	31.391935	155.462219	-2.399472	0.000000	0.879094	0.000000	0.000000	0.000000	-0.595101	-0.025259	0.979115	0.000000	0.000000	3.000000	17.000000	0.000000
2459.109287	0.048297	0.577885	0.024172	75.769356	33.809078	157.779907	-2.498656	0.000000	1.042280	0.000000	0.000000	0.000000	-0.519006	-0.025041	0.997989	0.000000	0.000000	3.000000	17.000000	0.000000
2459.112621	0.048297	0.577885	0.024172	75.769356	33.809078	157.779907	-2.498656	0.000000	1.042280	0.000000	0.000000	0.000000	-0.519006	-0.025041	0.997989	0.000000	0.000000	3.000000	17.000000	0.000000
2459.115954	0.048297	0.577885	0.024172	75.769356	33.809078	157.779907	-2.498656	0.000000	1.042280	0.000000	0.000000	0.000000	-0.519006	-0.025041	0.997989	0.000000	0.000000	3.000000	17.000000	0.000000
2459.119287	0.046844	0.577863	0.027525	75.874794	36.245193	160.268585	-2.585156	0.000000	1.208612	0.000000	0.000000	0.000000	-0.435758	-0.006727	1.005875	0.000000	0.000000	3.000000	17.000000	0.000000
2459.122621	0.046844	0.577863	0.027525	75.874794	36.245193	160.268585	-2.585156	0.000000	1.208612	0.000000	0.000000	0.000000	-0.435758	-0.006727	1.005875	0.000000	0.000000	3.000000	17.000000	0.000000
2459.125954	0.046844	0.577863	0.027525	75.874794	36.245193	160.268585	-2.585156	0.000000	1.208612	0.000000	0.000000	0.000000	-0.435758	-0.006727	1.005875	0.000000	0.000000	3.000000	17.000000	0.000000
2459.129287	0.045699	0.577848	0.030917	75.981506	38.804646	162.997787	-2.657783	0.000000	1.376258	0.000000	0.000000	0.000000	-0.343542	-0.004270	1.017650	0.000000	0.000000	3.000000	17.000000	0.000000
2459.132621	0.045699	0.577848	0.030917	75.981506	38.804646	162.997787	-2.657783	0.000000	1.376258	0.000000	0.000000	0.000000	-0.343542	-0.004270	1.017650	0.000000	0.000000	3.000000	17.000000	0.000000
2459.135954	0.045699	0.577848	0.030917	75.981506	38.804646	162.997787	-2.657783	0.000000	1.376258	0.000000	0.000000	0.000000	-0.343542	-0.004270	1.017650	0.000000	0.000000	3.000000	17.000000	0.000000
2459.139287	0.044930	0.577849	0.034257	76.162071	41.602055	166.098251	-2.715040	0.000000	1.545866	0.000000	0.000000	0.000000	-0.230898	0.000186	1.001912	0.000000	0.000000	3.000000	17.000000	0.000000
2459.142621	0.044930	0.577849	0.034257	76.162071	41.602055	166.098251	-2.715040	0.000000	1.545866	0.000000	0.000000	0.000000	-0.230898	0.000186	1.001912	0.000000	0.000000	3.000000	17.000000	0.000000
2459.145954	0.044930	0.577849	0.034257	76.162071	41.602055	166.098251	-2.715040	0.000000	1.545866	0.000000	0.000000	0.000000	-0.230898	0.000186	1.001912	0.000000	0.000000	3.000000	17.000000	0.000000
2459.149287	0.044458	0.577930	0.037645	76.460640	44.426365	169.148773	-2.753523	0.000000	1.712851	0.000000	0.000000	0.000000	-0.141547	0.024361	1.016334	0.000000	0.000000	3.000000	17.000000	0.000000
2459.152621	0.044458	0.577930	0.037645	76.460640	44.426365	169.148773	-2.753523	0.000000	1.712851	0.000000	0.000000	0.000000	-0.141547	0.024361	1.016334	0.000000	0.000000	3.000000	17.000000	0.000000
2459.155954	0.044458	0.577930	0.037645	76.460640	44.426365	169.148773	-2.753523	0.000000	1.712851	0.000000	0.000000	0.000000	-0.141547	0.024361	1.016334	0.000000	0.000000	3.000000	17.000000	0.000000
2459.159287	0.044266	0.578065	0.041089	76.872208	46.906624	171.599548	-2.777114	0.000000	1.882241	0.000000	0.000000	0.000000	-0.057367	0.040546	1.033359	0.000000	0.000000	3.000000	17.000000	0.000000
2459.162621	0.044266	0.578065	0.041089	76.872208	46.906624	171.599548	-2.777114	0.000000	1.882241	0.000000	0.000000	0.000000	-0.057367	0.040546	1.033359	0.000000	0.000000	3.000000	17.000000	0.000000
2459.165954	0.044266	0.578065	0.041089	76.872208	46.906624	171.599548	-2.777114	0.000000	1.882241	0.000000	0.000000	0.000000	-0.057367	0.040546	1.033359	0.000000	0.000000	3.000000	17.000000	0.000000
2459.169287	0.044385	0.578255	0.044588	77.330719	49.311108	173.827148	-2.786675	0.000000	2.054467	0.000000	0.000000	0.000000	0.035624	0.056808	1.049574	0.000000	0.000000	3.000000	17.000000	0.000000
2459.172621	0.044385	0.578255	0.044588	77.330719	49.311108	173.827148	-2.786675	0.000000	2.054467	0.000000	0.000000	0.000000	0.035624	0.056808	1.049574	0.000000	0.000000	3.000000	17.000000	0.000000
2459.175954	0.044385	0.578255	0.044588	77.330719	49.311108	173.827148	-2.786675	0.000000	2.054467	0.000000	0.000000	0.000000	0.035624	0.056808	1.049574	0.000000	0.000000	3.000000	17.000000	0.000000
2459.179287	0.044820	0.578498	0.048139	77.814758	51.584915	175.791183	-2.780738	0.000000	2.229396	0.000000	0.000000	0.000000	0.130506	0.073168	1.065429	0.000000	0.000000	3.000000	17.000000	0.000000
2459.182621	0.044820	0.578498	0.048139	77.814758	51.584915	175.791183	-2.780738	0.000000	2.229396	0.000000	0.000000	0.000000	0.130506	0.073168	1.065429	0.000000	0.000000	3.000000	17.000000	0.000000
2459.185954	0.044820	0.578498	0.048139	77.814758	51.584915	175.791183	-2.780738	0.000000	2.229396	0.000000	0.000000	0.000000	0.130506	0.073168	1.065429	0.000000	0.000000	3.000000	17.000000	0.000000
2459.189287	0.045402	0.578750	0.051684	78.352417	53.648815	177.434937	-2.758987	0.000000	2.406968	0.000000	0.000000	0.000000	0.174670	0.075546	1.063470	0.000000	0.000000	3.000000	17.000000	0.000000
2459.192621	0.045402	0.578750	0.051684	78.352417	53.648815	177.434937	-2.758987	0.000000	2.406968	0.000000	0.000000	0.000000	0.174670	0.075546	1.063470	0.000000	0.000000	3.000000	17.000000	0.000000
2459.195954	0.045402	0.578750	0.051684	78.352417	53.648815	177.434937	-2.758987	0.000000	2.406968	0.000000	0.000000	0.000000	0.174670	0.075546	1.063470	0.000000	0.000000	3.000000	17.000000	0.000000
2459.199287	0.046085	0.578991	0.055210	78.953972	55.592766	178.858795	-2.729875	0.000000	2.584213	0.000000	0.000000	0.000000	0.204699	0.072361	1.057655	0.000000	0.000000	3.000000	17.000000	0.000000
2459.202621	0.046085	0.578991	0.055210	78.953972	55.592766	178.858795	-2.729875	0.000000	2.584213	0.000000	0.000000	0.000000	0.204699	0.072361	1.057655	0.000000	0.000000	3.000000	17.000000	0.000000
2459.205954	0.046085	0.578991	0.055210	78.953972	55.592766	178.858795	-2.729875	0.000000	2.584213	0.000000	0.000000	0.000000	0.204699	0.072361	1.057655	0.000000	0.000000	3.000000	17.000000	0.000000
2459.209287	0.046961	0.579251	0.058637	79.574814	57.591515	-179.687790	-2.695759	0.000000	2.760489	0.000000	0.000000	0.000000	0.262823	0.077760	1.028311	0.000000	0.000000	3.000000	17.000000	0.000000
2459.212621	0.046961	0.579251	0.058637	79.574814	57.591515	-179.687790	-2.695759	0.000000	2.760489	0.000000	0.000000	0.000000	0.262823	0.077760	1.028311	0.000000	0.000000	3.000000	17.000000	0.000000
2459.215954	0.046961	0.579251	0.058637	79.574814	57.591515	-179.687790	-2.695759	0.000000	2.760489	0.000000	0.000000	0.000000	0.262823	0.077760	1.028311	0.000000	0.000000	3.000000	17.000000	0.000000
2459.219287	0.048034	0.579557	0.061960	80.167770	60.041714	-177.762146	-2.651955	0.000000	2.931874	0.000000	0.000000	0.000000	0.321869	0.092022	0.996791	0.000000	0.000000	3.000000	17.000000	0.000000
2459.222621	0.048034	0.579557	0.061960	80.167770	60.041714	-177.762146	-2.651955	0.000000	2.931874	0.000000	0.000000	0.000000	0.321869	0.092022	0.996791	0.000000	0.000000	3.000000	17.000000	0.000000
2459.225954	0.048034	0.579557	0.061960	80.167770	60.041714	-177.762146	-2.651955	0.000000	2.931874	0.000000	0.000000	0.000000	0.321869	0.092022	0.996791	0.000000	0.000000	3.000000	17.000000	0.000000
2459.229287	0.049330	0.579923	0.065152	80.666580	63.149929	-175.108612	-2.598310	0.000000	3.098006	0.000000	0.000000	0.000000	0.388732	0.109758	0.957435	0.000000	0.000000	3.000000	17.000000	0.000000
2459.232621	0.049330	0.579923	0.065152	80.666580	63.149929	-175.108612	-2.598310	0.000000	3.098006	0.000000	0.000000	0.000000	0.388732	0.109758	0.957435	0.000000	0.000000	3.000000	17.000000	0.000000
2459.235954	0.049330	0.579923	0.065152	80.666580	63.149929	-175.108612	-2.598310	0.000000	3.098006	0.000000	0.000000	0.000000	0.388732	0.109758	0.957435	0.000000	0.000000	3.000000	17.000000	0.000000
2459.239287	0.050846	0.580322	0.068156	81.020859	66.863258	-171.732361	-2.533521	0.000000	3.257578	0.000000	0.000000	0.000000	0.455050	0.119606	0.901183	0.000000	0.000000	3.000000	17.000000	0.000000
2459.242621	0.050846	0.580322	0.068156	81.020859	66.863258	-171.732361	-2.533521	0.000000	3.257578	0.000000	0.000000	0.000000	0.455050	0.119606	0.901183	0.000000	0.000000	3.000000	17.000000	0.000000
2459.245954	0.050846	0.580322	0.068156	81.020859	66.863258	-171.732361	-2.533521	0.000000	3.257578	0.000000	0.000000	0.000000	0.455050	0.119606	0.901183	0.000000	0.000000	3.000000	17.000000	0.000000
2459.249287	0.052512	0.580755	0.070979	81.251198	70.872101	-167.994537	-2.457679	0.000000	3.407775	0.000000	0.000000	0.000000	0.499643	0.130039	0.846908	0.000000	0.000000	3.000000	17.000000	0.000000
2459.252621	0.052512	0.580755	0.070979	81.251198	70.872101	-167.994537	-2.457679	0.000000	3.407775	0.000000	0.000000	0.000000	0.499643	0.130039	0.846908	0.000000	0.000000	3.000000	17.000000	0.000000
2459.255954	0.052512	0.580755	0.070979	81.251198	70.872101	-167.994537	-2.457679	0.000000	3.407775	0.000000	0.000000	0.000000	0.499643	0.130039	0.846908	0.000000	0.000000	3.000000	17.000000	0.000000
2459.259287	0.054321	0.581226	0.073559	81.420113	74.811272	-164.322693	-2.374406	0.000000	3.548927	0.000000	0.000000	0.000000	0.542717	0.141272	0.774063	0.000000	0.000000	3.000000	17.000000	0.000000
2459.262621	0.054321	0.581226	0.073559	81.420113	74.811272	-164.322693	-2.374406	0.000000	3.548927	0.000000	0.000000	0.000000	0.542717	0.141272	0.774063	0.000000	0.000000	3.000000	17.000000	0.000000
2459.265954	0.054321	0.581226	0.073559	81.420113	74.811272	-164.322693	-2.374406	0.000000	3.548927	0.000000	0.000000	0.000000	0.542717	0.141272	0.774063	0.000000	0.000000	3.000000	17.000000	0.000000
2459.269287	0.056226	0.581697	0.075931	81.611916	78.580704	-160.887878	-2.283953	0.000000	3.677937	0.000000	0.000000	0.000000	0.571655	0.141238	0.711630	0.000000	0.000000	3.000000	17.000000	0.000000
2459.272621	0.056226	0.581697	0.075931	81.611916	78.580704	-160.887878	-2.283953	0.000000	3.677937	0.000000	0.000000	0.000000	0.571655	0.141238	0.711630	0.000000	0.000000	3.000000	17.000000	0.000000
2459.275954	0.056226	0.581697	0.075931	81.611916	78.580704	-160.887878	-2.283953	0.000000	3.677937	0.000000	0.000000	0.000000	0.571655	0.141238	0.711630	0.000000	0.000000	3.000000	17.000000	0.000000
2459.279287	0.058297	0.582121	0.078017	81.862816	82.234573	-157.659546	-2.188677	0.000000	3.796542	0.000000	0.000000	0.000000	0.621076	0.127306	0.625701	0.000000	0.000000	3.000000	17.000000	0.000000
2459.282621	0.058297	0.582121	0.078017	81.862816	82.234573	-157.659546	-2.188677	0.000000	3.796542	0.000000	0.000000	0.000000	0.621076	0.127306	0.625701	0.000000	0.000000	3.000000	17.000000	0.000000
2459.285954	0.058297	0.582121	0.078017	81.862816	82.234573	-157.659546	-2.188677	0.000000	3.796542	0.000000	0.000000	0.000000	0.621076	0.127306	0.625701	0.000000	0.000000	3.000000	17.000000	0.000000
2459.289287	0.060461	0.582528	0.079878	82.130119	85.767815	-154.595016	-2.085164	0.000000	3.900826	0.000000	0.000000	0.000000	0.649254	0.122067	0.558592	0.000000	0.000000	3.000000	17.000000	0.000000
2459.292621	0.060461	0.582528	0.079878	82.130119	85.767815	-154.595016	-2.085164	0.000000	3.900826	0.000000	0.000000	0.000000	0.649254	0.122067	0.558592	0.000000	0.000000	3.000000	17.000000	0.000000
2459.295954	0.060461	0.582528	0.079878	82.130119	85.767815	-154.595016	-2.085164	0.000000	3.900826	0.000000	0.000000	0.000000	0.649254	0.122067	0.558592	0.000000	0.000000	3.000000	17.000000	0.000000
2459.299287	0.062848	0.582908	0.081525	82.426590	89.180344	-151.705429	-1.976955	0.000000	3.993924	0.000000	0.000000	0.000000	0.716270	0.113955	0.493822	0.000000	0.000000	3.000000	17.000000	0.000000
2459.302621	0.062848	0.582908	0.081525	82.426590	89.180344	-151.705429	-1.976955	0.000000	3.993924	0.000000	0.000000	0.000000	0.716270	0.113955	0.493822	0.000000	0.000000	3.000000	17.000000	0.000000
2459.305954	0.062848	0.582908	0.081525	82.426590	89.180344	-151.705429	-1.976955	0.000000	3.993924	0.000000	0.000000	0.000000	0.716270	0.113955	0.493822	0.000000	0.000000	3.000000	17.000000	0.000000
2459.309287	0.065426	0.583263	0.082895	82.749344	92.434738	-149.027802	-1.857577	0.000000	4.076228	0.000000	0.000000	0.000000	0.773383	0.106399	0.411177	0.000000	0.000000	3.000000	17.000000	0.000000
2459.312621	0.065426	0.583263	0.082895	82.749344	92.434738	-149.027802	-1.857577	0.000000	4.076228	0.000000	0.000000	0.000000	0.773383	0.106399	0.411177	0.000000	0.000000	3.000000	17.000000	0.000000
2459.315954	0.065426	0.583263	0.082895	82.749344	92.434738	-149.027802	-1.857577	0.000000	4.076228	0.000000	0.000000	0.000000	0.773383	0.106399	0.411177	0.000000	0.000000	3.000000	17.000000	0.000000
2459.319287	0.068174	0.583621	0.084046	83.086021	95.370667	-146.694305	-1.728680	0.000000	4.144758	0.000000	0.000000	0.000000	0.824363	0.107524	0.345208	0.000000	0.000000	3.000000	17.000000	0.000000
2459.322621	0.068174	0.583621	0.084046	83.086021	95.370667	-146.694305	-1.728680	0.000000	4.144758	0.000000	0.000000	0.000000	0.824363	0.107524	0.345208	0.000000	0.000000	3.000000	17.000000	0.000000
2459.325954	0.068174	0.583621	0.084046	83.086021	95.370667	-146.694305	-1.728680	0.000000	4.144758	0.000000	0.000000	0.000000	0.824363	0.107524	0.345208	0.000000	0.000000	3.000000	17.000000	0.000000
2459.329287	0.071009	0.583945	0.084954	83.419594	97.834778	-144.826935	-1.591286	0.000000	4.202292	0.000000	0.000000	0.000000	0.850518	0.097159	0.272382	0.000000	0.000000	3.000000	17.000000	0.000000
2459.332621	0.071009	0.583945	0.084954	83.419594	97.834778	-144.826935	-1.591286	0.000000	4.202292	0.000000	0.000000	0.000000	0.850518	0.097159	0.272382	0.000000	0.000000	3.000000	17.000000	0.000000
2459.335954	0.071009	0.583945	0.084954	83.419594	97.834778	-144.826935	-1.591286	0.000000	4.202292	0.000000	0.000000	0.000000	0.850518	0.097159	0.272382	0.000000	0.000000	3.000000	17.000000	0.000000
2459.339287	0.073978	0.584215	0.085596	83.727715	99.499153	-143.614685	-1.449533	0.000000	4.247689	0.000000	0.000000	0.000000	0.890703	0.081071	0.192644	0.000000	0.000000	3.000000	17.000000	0.000000
2459.342621	0.073978	0.584215	0.085596	83.727715	99.499153	-143.614685	-1.449533	0.000000	4.247689	0.000000	0.000000	0.000000	0.890703	0.081071	0.192644	0.000000	0.000000	3.000000	17.000000	0.000000
2459.345954	0.073978	0.584215	0.085596	83.727715	99.499153	-143.614685	-1.449533	0.000000	4.247689	0.000000	0.000000	0.000000	0.890703	0.081071	0.192644	0.000000	0.000000	3.000000	17.000000	0.000000
2459.349287	0.077026	0.584462	0.085971	83.983406	100.033356	-143.090103	-1.301082	0.000000	4.279796	0.000000	0.000000	0.000000	0.914218	0.074008	0.112641	0.000000	0.000000	3.000000	17.000000	0.000000
2459.352621	0.077026	0.584462	0.085971	83.983406	100.033356	-143.090103	-1.301082	0.000000	4.279796	0.000000	0.000000	0.000000	0.914218	0.074008	0.112641	0.000000	0.000000	3.000000	17.000000	0.000000
2459.355954	0.077026	0.584462	0.085971	83.983406	100.033356	-143.090103	-1.301082	0.000000	4.279796	0.000000	0.000000	0.000000	0.914218	0.074008	0.112641	0.000000	0.000000	3.000000	17.000000	0.000000
2459.359287	0.080121	0.584715	0.086076	84.171127	99.962158	-142.235870	-1.148713	0.000000	4.298570	0.000000	0.000000	0.000000	0.928603	0.076004	0.031502	0.000000	0.000000	3.000000	17.000000	0.000000
2459.362621	0.080121	0.584715	0.086076	84.171127	99.962158	-142.235870	-1.148713	0.000000	4.298570	0.000000	0.000000	0.000000	0.928603	0.076004	0.031502	0.000000	0.000000	3.000000	17.000000	0.000000
2459.365954	0.080121	0.584715	0.086076	84.171127	99.962158	-142.235870	-1.148713	0.000000	4.298570	0.000000	0.000000	0.000000	0.928603	0.076004	0.031502	0.000000	0.000000	3.000000	17.000000	0.000000
2459.369287	0.083365	0.584946	0.085902	84.359856	100.025528	-140.854477	-0.993945	0.000000	4.303820	0.000000	0.000000	0.000000	0.973034	0.069057	-0.052423	0.000000	0.000000	3.000000	17.000000	0.000000
2459.372621	0.083365	0.584946	0.085902	84.359856	100.025528	-140.854477	-0.993945	0.000000	4.303820	0.000000	0.000000	0.000000	0.973034	0.069057	-0.052423	0.000000	0.000000	3.000000	17.000000	0.000000
2459.375954	0.083365	0.584946	0.085902	84.359856	100.025528	-140.854477	-0.993945	0.000000	4.303820	0.000000	0.000000	0.000000	0.973034	0.069057	-0.052423	0.000000	0.000000	3.000000	17.000000	0.000000
2459.379287	0.086699	0.585182	0.085446	84.625824	100.328094	-139.705261	-0.831773	0.000000	4.295083	0.000000	0.000000	0.000000	1.000363	0.071062	-0.136656	0.000000	0.000000	3.000000	17.000000	0.000000
2459.382621	0.086699	0.585182	0.085446	84.625824	100.328094	-139.705261	-0.831773	0.000000	4.295083	0.000000	0.000000	0.000000	1.000363	0.071062	-0.136656	0.000000	0.000000	3.000000	17.000000	0.000000
2459.385954	0.086699	0.585182	0.085446	84.625824	100.328094	-139.705261	-0.831773	0.000000	4.295083	0.000000	0.000000	0.000000	1.000363	0.071062	-0.136656	0.000000	0.000000	3.000000	17.000000	0.000000
2459.389287	0.090070	0.585396	0.084724	84.993629	100.766396	-138.955322	-0.665046	0.000000	4.272307	0.000000	0.000000	0.000000	1.011140	0.063997	-0.216730	0.000000	0.000000	3.000000	17.000000	0.000000
2459.392621	0.090070	0.585396	0.084724	84.993629	100.766396	-138.955322	-0.665046	0.000000	4.272307	0.000000	0.000000	0.000000	1.011140	0.063997	-0.216730	0.000000	0.000000	3.000000	17.000000	0.000000
2459.395954	0.090070	0.585396	0.084724	84.993629	100.766396	-138.955322	-0.665046	0.000000	4.272307	0.000000	0.000000	0.000000	1.011140	0.063997	-0.216730	0.000000	0.000000	3.000000	17.000000	0.000000
2459.399287	0.093453	0.585564	0.083783	85.490417	101.139931	-138.430359	-0.496523	0.000000	4.236185	0.000000	0.000000	0.000000	1.015078	0.050537	-0.282299	0.000000	0.000000	3.000000	17.000000	0.000000
2459.402621	0.093453	0.585564	0.083783	85.490417	101.139931	-138.430359	-0.496523	0.000000	4.236185	0.000000	0.000000	0.000000	1.015078	0.050537	-0.282299	0.000000	0.000000	3.000000	17.000000	0.000000
2459.405954	0.093453	0.585564	0.083783	85.490417	101.139931	-138.430359	-0.496523	0.000000	4.236185	0.000000	0.000000	0.000000	1.015078	0.050537	-0.282299	0.000000	0.000000	3.000000	17.000000	0.000000
2459.409287	0.096799	0.585677	0.082654	86.085381	100.810974	-138.665085	-0.327343	0.000000	4.189136	0.000000	0.000000	0.000000	1.003631	0.033842	-0.338542	0.000000	0.000000	3.000000	17.000000	0.000000
2459.412621	0.096799	0.585677	0.082654	86.085381	100.810974	-138.665085	-0.327343	0.000000	4.189136	0.000000	0.000000	0.000000	1.003631	0.033842	-0.338542	0.000000	0.000000	3.000000	17.000000	0.000000
2459.415954	0.096799	0.585677	0.082654	86.085381	100.810974	-138.665085	-0.327343	0.000000	4.189136	0.000000	0.000000	0.000000	1.003631	0.033842	-0.338542	0.000000	0.000000	3.000000	17.000000	0.000000
2459.419287	0.100042	0.585705	0.081295	86.723564	99.504623	-139.881241	-0.160071	0.000000	4.132712	0.000000	0.000000	0.000000	0.972883	0.008525	-0.407733	0.000000	0.000000	3.000000	17.000000	0.000000
2459.422621	0.100042	0.585705	0.081295	86.723564	99.504623	-139.881241	-0.160071	0.000000	4.132712	0.000000	0.000000	0.000000	0.972883	0.008525	-0.407733	0.000000	0.000000	3.000000	17.000000	0.000000
2459.425954	0.100042	0.585705	0.081295	86.723564	99.504623	-139.881241	-0.160071	0.000000	4.132712	0.000000	0.000000	0.000000	0.972883	0.008525	-0.407733	0.000000	0.000000	3.000000	17.000000	0.000000
2459.429287	0.103262	0.585658	0.079730	87.373116	96.939392	-142.286713	0.002076	0.000000	4.064756	0.000000	0.000000	0.000000	0.966065	-0.014177	-0.469630	0.000000	0.000000	3.000000	17.000000	0.000000
2459.432621	0.103262	0.585658	0.079730	87.373116	96.939392	-142.286713	0.002076	0.000000	4.064756	0.000000	0.000000	0.000000	0.966065	-0.014177	-0.469630	0.000000	0.000000	3.000000	17.000000	0.000000
2459.435954	0.103262	0.585658	0.079730	87.373116	96.939392	-142.286713	0.002076	0.000000	4.064756	0.000000	0.000000	0.000000	0.966065	-0.014177	-0.469630	0.000000	0.000000	3.000000	17.000000	0.000000
2459.439287	0.106475	0.585575	0.077924	87.962692	91.720924	-147.172592	0.163087	0.000000	3.986485	0.000000	0.000000	0.000000	0.963955	-0.024826	-0.541855	0.000000	0.000000	3.000000	17.000000	0.000000
2459.442621	0.106475	0.585575	0.077924	87.962692	91.720924	-147.172592	0.163087	0.000000	3.986485	0.000000	0.000000	0.000000	0.963955	-0.024826	-0.541855	0.000000	0.000000	3.000000	17.000000	0.000000
2459.445954	0.106475	0.585575	0.077924	87.962692	91.720924	-147.172592	0.163087	0.000000	3.986485	0.000000	0.000000	0.000000	0.963955	-0.024826	-0.541855	0.000000	0.000000	3.000000	17.000000	0.000000
2459.449287	0.109758	0.585495	0.075891	88.455025	81.511147	-156.987808	0.323746	0.000000	3.896175	0.000000	0.000000	0.000000	0.985073	-0.024012	-0.609716	0.000000	0.000000	3.000000	17.000000	0.000000
2459.452621	0.109758	0.585495	0.075891	88.455025	81.511147	-156.987808	0.323746	0.000000	3.896175	0.000000	0.000000	0.000000	0.985073	-0.024012	-0.609716	0.000000	0.000000	3.000000	17.000000	0.000000
2459.455954	0.109758	0.585495	0.075891	88.455025	81.511147	-156.987808	0.323746	0.000000	3.896175	0.000000	0.000000	0.000000	0.985073	-0.024012	-0.609716	0.000000	0.000000	3.000000	17.000000	0.000000
2459.459287	0.113107	0.585415	0.073756	88.790176	61.845955	-176.230362	0.487924	0.000000	3.794556	0.000000	0.000000	0.000000	1.004701	-0.024112	-0.640613	0.000000	0.000000	3.000000	17.000000	0.000000
2459.462621	0.113107	0.585415	0.073756	88.790176	61.845955	-176.230362	0.487924	0.000000	3.794556	0.000000	0.000000	0.000000	1.004701	-0.024112	-0.640613	0.000000	0.000000	3.000000	17.000000	0.000000
2459.465954	0.113107	0.585415	0.073756	88.790176	61.845955	-176.230362	0.487924	0.000000	3.794556	0.000000	0.000000	0.000000	1.004701	-0.024112	-0.640613	0.000000	0.000000	3.000000	17.000000	0.000000
2459.469287	0.116544	0.585334	0.071510	88.851921	30.638802	153.167831	0.655374	0.000000	3.687788	0.000000	0.000000	0.000000	1.031054	-0.024288	-0.673662	0.000000	0.000000	3.000000	17.000000	0.000000
2459.472621	0.116544	0.585334	0.071510	88.851921	30.638802	153.167831	0.655374	0.000000	3.687788	0.000000	0.000000	0.000000	1.031054	-0.024288	-0.673662	0.000000	0.000000	3.000000	17.000000	0.000000
2459.475954	0.116544	0.585334	0.071510	88.851921	30.638802	153.167831	0.655374	0.000000	3.687788	0.000000	0.000000	0.000000	1.031054	-0.024288	-0.673662	0.000000	0.000000	3.000000	17.000000	0.000000
2459.479287	0.120080	0.585330	0.069214	88.505768	0.284444	123.592262	0.827217	0.000000	3.575511	0.000000	0.000000	0.000000	1.060702	-0.001323	-0.688841	0.000000	0.000000	3.000000	17.000000	0.000000
2459.482621	0.120080	0.585330	0.069214	88.505768	0.284444	123.592262	0.827217	0.000000	3.575511	0.000000	0.000000	0.000000	1.060702	-0.001323	-0.688841	0.000000	0.000000	3.000000	17.000000	0.000000
2459.485954	0.120080	0.585330	0.069214	88.505768	0.284444	123.592262	0.827217	0.000000	3.575511	0.000000	0.000000	0.000000	1.060702	-0.001323	-0.688841	0.000000	0.000000	3.000000	17.000000	0.000000
2459.489287	0.123508	0.585411	0.066890	87.863754	-17.814150	106.156769	1.004000	0.000000	3.460704	0.000000	0.000000	0.000000	1.028538	0.024463	-0.697257	0.000000	0.000000	3.000000	17.000000	0.000000
2459.492621	0.123508	0.585411	0.066890	87.863754	-17.814150	106.156769	1.004000	0.000000	3.460704	0.000000	0.000000	0.000000	1.028538	0.024463	-0.697257	0.000000	0.000000	3.000000	17.000000	0.000000
2459.495954	0.123508	0.585411	0.066890	87.863754	-17.814150	106.156769	1.004000	0.000000	3.460704	0.000000	0.000000	0.000000	1.028538	0.024463	-0.697257	0.000000	0.000000	3.000000	17.000000	0.000000
2459.499287	0.126754	0.585607	0.064551	87.077721	-27.618540	96.576691	1.175423	0.000000	3.344494	0.000000	0.000000	0.000000	0.973698	0.058870	-0.701755	0.000000	0.000000	3.000000	17.000000	0.000000
2459.502621	0.126754	0.585607	0.064551	87.077721	-27.618540	96.576691	1.175423	0.000000	3.344494	0.000000	0.000000	0.000000	0.973698	0.058870	-0.701755	0.000000	0.000000	3.000000	17.000000	0.000000
2459.505954	0.126754	0.585607	0.064551	87.077721	-27.618540	96.576691	1.175423	0.000000	3.344494	0.000000	0.000000	0.000000	0.973698	0.058870	-0.701755	0.000000	0.000000	3.000000	17.000000	0.000000
2459.509287	0.129768	0.585840	0.062210	86.290283	-33.012066	91.202049	1.337707	0.000000	3.227535	0.000000	0.000000	0.000000	0.904303	0.069639	-0.702170	0.000000	0.000000	3.000000	17.000000	0.000000
2459.512621	0.129768	0.585840	0.062210	86.290283	-33.012066	91.202049	1.337707	0.000000	3.227535	0.000000	0.000000	0.000000	0.904303	0.069639	-0.702170	0.000000	0.000000	3.000000	17.000000	0.000000
2459.515954	0.129768	0.585840	0.062210	86.290283	-33.012066	91.202049	1.337707	0.000000	3.227535	0.000000	0.000000	0.000000	0.904303	0.069639	-0.702170	0.000000	0.000000	3.000000	17.000000	0.000000
2459.519287	0.132515	0.586078	0.059825	85.582794	-36.004059	88.545853	1.488424	0.000000	3.110507	0.000000	0.000000	0.000000	0.824053	0.071622	-0.715489	0.000000	0.000000	3.000000	17.000000	0.000000
2459.522621	0.132515	0.586078	0.059825	85.582794	-36.004059	88.545853	1.488424	0.000000	3.110507	0.000000	0.000000	0.000000	0.824053	0.071622	-0.715489	0.000000	0.000000	3.000000	17.000000	0.000000
2459.525954	0.132515	0.586078	0.059825	85.582794	-36.004059	88.545853	1.488424	0.000000	3.110507	0.000000	0.000000	0.000000	0.824053	0.071622	-0.715489	0.000000	0.000000	3.000000	17.000000	0.000000
2459.529287	0.135117	0.586284	0.057463	85.021576	-37.472187	87.875107	1.625766	0.000000	2.991258	0.000000	0.000000	0.000000	0.780517	0.061714	-0.708706	0.000000	0.000000	3.000000	17.000000	0.000000
2459.532621	0.135117	0.586284	0.057463	85.021576	-37.472187	87.875107	1.625766	0.000000	2.991258	0.000000	0.000000	0.000000	0.780517	0.061714	-0.708706	0.000000	0.000000	3.000000	17.000000	0.000000
2459.535954	0.135117	0.586284	0.057463	85.021576	-37.472187	87.875107	1.625766	0.000000	2.991258	0.000000	0.000000	0.000000	0.780517	0.061714	-0.708706	0.000000	0.000000	3.000000	17.000000	0.000000
2459.539287	0.137657	0.586495	0.055136	84.610748	-38.067005	88.369026	1.755853	0.000000	2.873141	0.000000	0.000000	0.000000	0.761878	0.063378	-0.697949	0.000000	0.000000	3.000000	17.000000	0.000000
2459.542621	0.137657	0.586495	0.055136	84.610748	-38.067005	88.369026	1.755853	0.000000	2.873141	0.000000	0.000000	0.000000	0.761878	0.063378	-0.697949	0.000000	0.000000	3.000000	17.000000	0.000000
2459.545954	0.137657	0.586495	0.055136	84.610748	-38.067005	88.369026	1.755853	0.000000	2.873141	0.000000	0.000000	0.000000	0.761878	0.063378	-0.697949	0.000000	0.000000	3.000000	17.000000	0.000000
2459.549287	0.140196	0.586693	0.052878	84.271866	-38.572117	88.933372	1.882832	0.000000	2.756816	0.000000	0.000000	0.000000	0.761797	0.059296	-0.677594	0.000000	0.000000	3.000000	17.000000	0.000000
2459.552621	0.140196	0.586693	0.052878	84.271866	-38.572117	88.933372	1.882832	0.000000	2.756816	0.000000	0.000000	0.000000	0.761797	0.059296	-0.677594	0.000000	0.000000	3.000000	17.000000	0.000000
2459.555954	0.140196	0.586693	0.052878	84.271866	-38.572117	88.933372	1.882832	0.000000	2.756816	0.000000	0.000000	0.000000	0.761797	0.059296	-0.677594	0.000000	0.000000	3.000000	17.000000	0.000000
2459.559287	0.142739	0.586926	0.050696	83.920776	-39.441292	88.783180	2.009798	0.000000	2.643884	0.000000	0.000000	0.000000	0.762859	0.069801	-0.654641	0.000000	0.000000	3.000000	17.000000	0.000000
2459.562621	0.142739	0.586926	0.050696	83.920776	-39.441292	88.783180	2.009798	0.000000	2.643884	0.000000	0.000000	0.000000	0.762859	0.069801	-0.654641	0.000000	0.000000	3.000000	17.000000	0.000000
2459.565954	0.142739	0.586926	0.050696	83.920776	-39.441292	88.783180	2.009798	0.000000	2.643884	0.000000	0.000000	0.000000	0.762859	0.069801	-0.654641	0.000000	0.000000	3.000000	17.000000	0.000000
2459.569287	0.145239	0.587193	0.048604	83.465324	-40.991779	87.395844	2.136942	0.000000	2.534777	0.000000	0.000000	0.000000	0.749981	0.080338	-0.627542	0.000000	0.000000	3.000000	17.000000	0.000000
2459.572621	0.145239	0.587193	0.048604	83.465324	-40.991779	87.395844	2.136942	0.000000	2.534777	0.000000	0.000000	0.000000	0.749981	0.080338	-0.627542	0.000000	0.000000	3.000000	17.000000	0.000000
2459.575954	0.145239	0.587193	0.048604	83.465324	-40.991779	87.395844	2.136942	0.000000	2.534777	0.000000	0.000000	0.000000	0.749981	0.080338	-0.627542	0.000000	0.000000	3.000000	17.000000	0.000000
2459.579287	0.147539	0.587535	0.046683	82.878143	-43.181244	85.020645	2.261939	0.000000	2.430187	0.000000	0.000000	0.000000	0.690215	0.102555	-0.576315	0.000000	0.000000	3.000000	17.000000	0.000000
2459.582621	0.147539	0.587535	0.046683	82.878143	-43.181244	85.020645	2.261939	0.000000	2.430187	0.000000	0.000000	0.000000	0.690215	0.102555	-0.576315	0.000000	0.000000	3.000000	17.000000	0.000000
2459.585954	0.147539	0.587535	0.046683	82.878143	-43.181244	85.020645	2.261939	0.000000	2.430187	0.000000	0.000000	0.000000	0.690215	0.102555	-0.576315	0.000000	0.000000	3.000000	17.000000	0.000000
2459.589287	0.149497	0.587941	0.044874	82.184303	-45.305809	82.625206	2.376975	0.000000	2.334134	0.000000	0.000000	0.000000	0.587323	0.121770	-0.542753	0.000000	0.000000	3.000000	17.000000	0.000000
2459.592621	0.149497	0.587941	0.044874	82.184303	-45.305809	82.625206	2.376975	0.000000	2.334134	0.000000	0.000000	0.000000	0.587323	0.121770	-0.542753	0.000000	0.000000	3.000000	17.000000	0.000000
2459.595954	0.149497	0.587941	0.044874	82.184303	-45.305809	82.625206	2.376975	0.000000	2.334134	0.000000	0.000000	0.000000	0.587323	0.121770	-0.542753	0.000000	0.000000	3.000000	17.000000	0.000000
2459.599287	0.151275	0.588344	0.043106	81.455391	-47.028084	80.467232	2.474862	0.000000	2.243675	0.000000	0.000000	0.000000	0.533317	0.120866	-0.530229	0.000000	0.000000	3.000000	17.000000	0.000000
2459.602621	0.151275	0.588344	0.043106	81.455391	-47.028084	80.467232	2.474862	0.000000	2.243675	0.000000	0.000000	0.000000	0.533317	0.120866	-0.530229	0.000000	0.000000	3.000000	17.000000	0.000000
2459.605954	0.151275	0.588344	0.043106	81.455391	-47.028084	80.467232	2.474862	0.000000	2.243675	0.000000	0.000000	0.000000	0.533317	0.120866	-0.530229	0.000000	0.000000	3.000000	17.000000	0.000000
2459.609287	0.152828	0.588724	0.041315	80.827461	-48.247997	78.996429	2.563748	0.000000	2.155304	0.000000	0.000000	0.000000	0.465843	0.114043	-0.537443	0.000000	0.000000	3.000000	17.000000	0.000000
2459.612621	0.152828	0.588724	0.041315	80.827461	-48.247997	78.996429	2.563748	0.000000	2.155304	0.000000	0.000000	0.000000	0.465843	0.114043	-0.537443	0.000000	0.000000	3.000000	17.000000	0.000000
2459.615954	0.152828	0.588724	0.041315	80.827461	-48.247997	78.996429	2.563748	0.000000	2.155304	0.000000	0.000000	0.000000	0.465843	0.114043	-0.537443	0.000000	0.000000	3.000000	17.000000	0.000000
2459.619287	0.154070	0.589052	0.039470	80.378349	-49.041782	78.183350	2.641388	0.000000	2.065730	0.000000	0.000000	0.000000	0.372566	0.098342	-0.553316	0.000000	0.000000	3.000000	17.000000	0.000000
2459.622621	0.154070	0.589052	0.039470	80.378349	-49.041782	78.183350	2.641388	0.000000	2.065730	0.000000	0.000000	0.000000	0.372566	0.098342	-0.553316	0.000000	0.000000	3.000000	17.000000	0.000000
2459.625954	0.154070	0.589052	0.039470	80.378349	-49.041782	78.183350	2.641388	0.000000	2.065730	0.000000	0.000000	0.000000	0.372566	0.098342	-0.553316	0.000000	0.000000	3.000000	17.000000	0.000000
2459.629287	0.155059	0.589345	0.037509	80.141685	-49.496204	77.769653	2.703483	0.000000	1.973511	0.000000	0.000000	0.000000	0.296712	0.088013	-0.588500	0.000000	0.000000	3.000000	17.000000	0.000000
2459.632621	0.155059	0.589345	0.037509	80.141685	-49.496204	77.769653	2.703483	0.000000	1.973511	0.000000	0.000000	0.000000	0.296712	0.088013	-0.588500	0.000000	0.000000	3.000000	17.000000	0.000000
2459.635954	0.155059	0.589345	0.037509	80.141685	-49.496204	77.769653	2.703483	0.000000	1.973511	0.000000	0.000000	0.000000	0.296712	0.088013	-0.588500	0.000000	0.000000	3.000000	17.000000	0.000000
2459.639287	0.155926	0.589585	0.035438	80.066254	-49.741161	77.634796	2.752935	0.000000	1.875427	0.000000	0.000000	0.000000	0.260295	0.071906	-0.621145	0.000000	0.000000	3.000000	17.000000	0.000000
2459.642621	0.155926	0.589585	0.035438	80.066254	-49.741161	77.634796	2.752935	0.000000	1.875427	0.000000	0.000000	0.000000	0.260295	0.071906	-0.621145	0.000000	0.000000	3.000000	17.000000	0.000000
2459.645954	0.155926	0.589585	0.035438	80.066254	-49.741161	77.634796	2.752935	0.000000	1.875427	0.000000	0.000000	0.000000	0.260295	0.071906	-0.621145	0.000000	0.000000	3.000000	17.000000	0.000000
2459.649287	0.156512	0.589893	0.033321	80.071938	-49.907501	77.593529	2.796317	0.000000	1.771903	0.000000	0.000000	0.000000	0.175827	0.092473	-0.635124	0.000000	0.000000	3.000000	17.000000	0.000000
2459.652621	0.156512	0.589893	0.033321	80.071938	-49.907501	77.593529	2.796317	0.000000	1.771903	0.000000	0.000000	0.000000	0.175827	0.092473	-0.635124	0.000000	0.000000	3.000000	17.000000	0.000000
2459.655954	0.156512	0.589893	0.033321	80.071938	-49.907501	77.593529	2.796317	0.000000	1.771903	0.000000	0.000000	0.000000	0.175827	0.092473	-0.635124	0.000000	0.000000	3.000000	17.000000	0.000000
2459.659287	0.156755	0.590233	0.031277	80.076591	-50.076702	77.661293	2.825622	0.000000	1.666049	0.000000	0.000000	0.000000	0.072706	0.101852	-0.613320	0.000000	0.000000	3.000000	17.000000	0.000000
2459.662621	0.156755	0.590233	0.031277	80.076591	-50.076702	77.661293	2.825622	0.000000	1.666049	0.000000	0.000000	0.000000	0.072706	0.101852	-0.613320	0.000000	0.000000	3.000000	17.000000	0.000000
2459.665954	0.156755	0.590233	0.031277	80.076591	-50.076702	77.661293	2.825622	0.000000	1.666049	0.000000	0.000000	0.000000	0.072706	0.101852	-0.613320	0.000000	0.000000	3.000000	17.000000	0.000000
2459.669287	0.156619	0.590669	0.029344	80.023743	-50.293392	77.346725	2.837739	0.000000	1.563829	0.000000	0.000000	0.000000	-0.040819	0.130883	-0.579825	0.000000	0.000000	3.000000	17.000000	0.000000
2459.672621	0.156619	0.590669	0.029344	80.023743	-50.293392	77.346725	2.837739	0.000000	1.563829	0.000000	0.000000	0.000000	-0.040819	0.130883	-0.579825	0.000000	0.000000	3.000000	17.000000	0.000000
2459.675954	0.156619	0.590669	0.029344	80.023743	-50.293392	77.346725	2.837739	0.000000	1.563829	0.000000	0.000000	0.000000	-0.040819	0.130883	-0.579825	0.000000	0.000000	3.000000	17.000000	0.000000
2459.679287	0.156021	0.591220	0.027567	79.959465	-50.504173	77.063309	2.830936	0.000000	1.467192	0.000000	0.000000	0.000000	-0.179187	0.165372	-0.532978	0.000000	0.000000	3.000000	17.000000	0.000000
2459.682621	0.156021	0.591220	0.027567	79.959465	-50.504173	77.063309	2.830936	0.000000	1.467192	0.000000	0.000000	0.000000	-0.179187	0.165372	-0.532978	0.000000	0.000000	3.000000	17.000000	0.000000
2459.685954	0.156021	0.591220	0.027567	79.959465	-50.504173	77.063309	2.830936	0.000000	1.467192	0.000000	0.000000	0.000000	-0.179187	0.165372	-0.532978	0.000000	0.000000	3.000000	17.000000	0.000000
2459.689287	0.155084	0.591783	0.025914	79.952591	-50.585049	77.020271	2.801072	0.000000	1.378362	0.000000	0.000000	0.000000	-0.281101	0.168920	-0.496031	0.000000	0.000000	3.000000	17.000000	0.000000
2459.692621	0.155084	0.591783	0.025914	79.952591	-50.585049	77.020271	2.801072	0.000000	1.378362	0.000000	0.000000	0.000000	-0.281101	0.168920	-0.496031	0.000000	0.000000	3.000000	17.000000	0.000000
2459.695954	0.155084	0.591783	0.025914	79.952591	-50.585049	77.020271	2.801072	0.000000	1.378362	0.000000	0.000000	0.000000	-0.281101	0.168920	-0.496031	0.000000	0.000000	3.000000	17.000000	0.000000
2459.699287	0.153843	0.592375	0.024322	80.047485	-50.302792	77.469353	2.754222	0.000000	1.295690	0.000000	0.000000	0.000000	-0.372529	0.177534	-0.477468	0.000000	0.000000	3.000000	17.000000	0.000000
2459.702621	0.153843	0.592375	0.024322	80.047485	-50.302792	77.469353	2.754222	0.000000	1.295690	0.000000	0.000000	0.000000	-0.372529	0.177534	-0.477468	0.000000	0.000000	3.000000	17.000000	0.000000
2459.705954	0.153843	0.592375	0.024322	80.047485	-50.302792	77.469353	2.754222	0.000000	1.295690	0.000000	0.000000	0.000000	-0.372529	0.177534	-0.477468	0.000000	0.000000	3.000000	17.000000	0.000000
2459.709287	0.152440	0.592866	0.022760	80.324600	-48.922382	79.227440	2.692134	0.000000	1.216112	0.000000	0.000000	0.000000	-0.420810	0.147242	-0.468795	0.000000	0.000000	3.000000	17.000000	0.000000
2459.712621	0.152440	0.592866	0.022760	80.324600	-48.922382	79.227440	2.692134	0.000000	1.216112	0.000000	0.000000	0.000000	-0.420810	0.147242	-0.468795	0.000000	0.000000	3.000000	17.000000	0.000000
2459.715954	0.152440	0.592866	0.022760	80.324600	-48.922382	79.227440	2.692134	0.000000	1.216112	0.000000	0.000000	0.000000	-0.420810	0.147242	-0.468795	0.000000	0.000000	3.000000	17.000000	0.000000
2459.719287	0.151102	0.593262	0.021063	80.697075	-45.685574	82.989594	2.621999	0.000000	1.137980	0.000000	0.000000	0.000000	-0.401471	0.118897	-0.508982	0.000000	0.000000	3.000000	17.000000	0.000000
2459.722621	0.151102	0.593262	0.021063	80.697075	-45.685574	82.989594	2.621999	0.000000	1.137980	0.000000	0.000000	0.000000	-0.401471	0.118897	-0.508982	0.000000	0.000000	3.000000	17.000000	0.000000
2459.725954	0.151102	0.593262	0.021063	80.697075	-45.685574	82.989594	2.621999	0.000000	1.137980	0.000000	0.000000	0.000000	-0.401471	0.118897	-0.508982	0.000000	0.000000	3.000000	17.000000	0.000000
2459.729287	0.149766	0.593482	0.019275	81.032333	-40.682842	88.589821	2.555087	0.000000	1.053149	0.000000	0.000000	0.000000	-0.400665	0.065977	-0.536267	0.000000	0.000000	3.000000	17.000000	0.000000
2459.732621	0.149766	0.593482	0.019275	81.032333	-40.682842	88.589821	2.555087	0.000000	1.053149	0.000000	0.000000	0.000000	-0.400665	0.065977	-0.536267	0.000000	0.000000	3.000000	17.000000	0.000000
2459.735954	0.149766	0.593482	0.019275	81.032333	-40.682842	88.589821	2.555087	0.000000	1.053149	0.000000	0.000000	0.000000	-0.400665	0.065977	-0.536267	0.000000	0.000000	3.000000	17.000000	0.000000
2459.739287	0.148337	0.593608	0.017404	81.194069	-34.979218	94.853874	2.488310	0.000000	0.963771	0.000000	0.000000	0.000000	-0.428879	0.037769	-0.561554	0.000000	0.000000	3.000000	17.000000	0.000000
2459.742621	0.148337	0.593608	0.017404	81.194069	-34.979218	94.853874	2.488310	0.000000	0.963771	0.000000	0.000000	0.000000	-0.428879	0.037769	-0.561554	0.000000	0.000000	3.000000	17.000000	0.000000
2459.745954	0.148337	0.593608	0.017404	81.194069	-34.979218	94.853874	2.488310	0.000000	0.963771	0.000000	0.000000	0.000000	-0.428879	0.037769	-0.561554	0.000000	0.000000	3.000000	17.000000	0.000000
2459.749287	0.146869	0.593678	0.015463	80.997169	-29.806202	100.331268	2.416830	0.000000	0.870179	0.000000	0.000000	0.000000	-0.440404	0.021006	-0.582104	0.000000	0.000000	3.000000	17.000000	0.000000
2459.752621	0.146869	0.593678	0.015463	80.997169	-29.806202	100.331268	2.416830	0.000000	0.870179	0.000000	0.000000	0.000000	-0.440404	0.021006	-0.582104	0.000000	0.000000	3.000000	17.000000	0.000000
[truncated: 12,861 more rows]
