# Supplementary material for: Haptic Guidance Needs to Be Intuitive Not Just Informative to Improve Human Motor Accuracy
Source: PLoS One. 2016 Mar 16;11(3):e0150912. doi: 10.1371/journal.pone.0150912 (PMC4794196; doi:10.1371/journal.pone.0150912)
Supplement: S2 Data — (ZIP) [file pone.0150912.s002.zip › Subject1/exp2_0018.txt]

Time	PosX	PosY	PosZ	RotX	RotY	RotZ	ForceX	ForceY	ForceZ	MomentX	MomentY	MomentZ	VelocityX	VelocityY	VelocityZ	CalibratedWeight	ButtonDown	Condition	Trial	Visual
2509.445954	-0.004198	0.553661	0.247696	86.892845	97.817146	-142.780777	1.803660	0.000000	4.663348	0.000000	0.000000	0.000000	0.019690	-0.050080	0.064001	0.000000	1.000000	3.000000	18.000000	0.000000
2509.449287	-0.003966	0.553541	0.248110	86.892845	97.817146	-142.780777	1.803660	0.000000	4.663348	0.000000	0.000000	0.000000	0.069573	-0.036066	0.124057	0.000000	1.000000	3.000000	18.000000	0.000000
2509.452621	-0.003966	0.553541	0.248110	86.892845	97.817146	-142.780777	1.803660	0.000000	4.663348	0.000000	0.000000	0.000000	0.069573	-0.036066	0.124057	0.000000	1.000000	3.000000	18.000000	0.000000
2509.455954	-0.003966	0.553541	0.248110	86.933311	96.398552	-144.265747	1.804836	0.000000	4.662892	0.000000	0.000000	0.000000	0.069573	-0.036066	0.124057	0.000000	1.000000	3.000000	18.000000	0.000000
2509.459287	-0.003466	0.553643	0.248715	86.933311	96.398552	-144.265747	1.804836	0.000000	4.662892	0.000000	0.000000	0.000000	0.149775	0.030598	0.181609	0.000000	1.000000	3.000000	18.000000	0.000000
2509.462621	-0.003466	0.553643	0.248715	86.933311	96.398552	-144.265747	1.804836	0.000000	4.662892	0.000000	0.000000	0.000000	0.149775	0.030598	0.181609	0.000000	1.000000	3.000000	18.000000	0.000000
2509.465954	-0.003466	0.553643	0.248715	86.976768	95.485680	-145.243301	1.809154	0.000000	4.661219	0.000000	0.000000	0.000000	0.149775	0.030598	0.181609	0.000000	1.000000	3.000000	18.000000	0.000000
2509.469287	-0.003466	0.553643	0.248715	86.976768	95.485680	-145.243301	1.809154	0.000000	4.661219	0.000000	0.000000	0.000000	0.149775	0.030598	0.181609	0.000000	1.000000	3.000000	18.000000	0.000000
2509.472621	-0.003001	0.553602	0.249575	86.976768	95.485680	-145.243301	1.809154	0.000000	4.661219	0.000000	0.000000	0.000000	0.139647	-0.012046	0.258033	0.000000	1.000000	3.000000	18.000000	0.000000
2509.475954	-0.003001	0.553602	0.249575	87.158478	93.680939	-147.187012	1.809154	0.000000	4.661219	0.000000	0.000000	0.000000	0.139647	-0.012046	0.258033	0.000000	1.000000	3.000000	18.000000	0.000000
2509.479287	-0.002637	0.553603	0.250884	87.158478	93.680939	-147.187012	1.809154	0.000000	4.661219	0.000000	0.000000	0.000000	0.109256	0.000299	0.392556	0.000000	1.000000	3.000000	18.000000	0.000000
2509.482621	-0.002637	0.553603	0.250884	87.158478	93.680939	-147.187012	1.809154	0.000000	4.661219	0.000000	0.000000	0.000000	0.109256	0.000299	0.392556	0.000000	1.000000	3.000000	18.000000	0.000000
2509.485954	-0.002637	0.553603	0.250884	87.474388	94.384613	-146.715500	1.808959	0.000000	4.661294	0.000000	0.000000	0.000000	0.109256	0.000299	0.392556	0.000000	1.000000	3.000000	18.000000	0.000000
2509.489287	-0.002137	0.553749	0.252389	87.474388	94.384613	-146.715500	1.808959	0.000000	4.661294	0.000000	0.000000	0.000000	0.149898	0.043629	0.451461	0.000000	1.000000	3.000000	18.000000	0.000000
2509.492621	-0.002137	0.553749	0.252389	87.474388	94.384613	-146.715500	1.808959	0.000000	4.661294	0.000000	0.000000	0.000000	0.149898	0.043629	0.451461	0.000000	1.000000	3.000000	18.000000	0.000000
2509.495954	-0.002137	0.553749	0.252389	87.713387	109.756569	-131.604813	1.807605	0.000000	4.661820	0.000000	0.000000	0.000000	0.149898	0.043629	0.451461	0.000000	1.000000	3.000000	18.000000	0.000000
2509.499287	-0.001939	0.553769	0.253842	87.713387	109.756569	-131.604813	1.807605	0.000000	4.661820	0.000000	0.000000	0.000000	0.059442	0.005876	0.435979	0.000000	1.000000	3.000000	18.000000	0.000000
2509.502621	-0.001939	0.553769	0.253842	87.713387	109.756569	-131.604813	1.807605	0.000000	4.661820	0.000000	0.000000	0.000000	0.059442	0.005876	0.435979	0.000000	1.000000	3.000000	18.000000	0.000000
2509.505954	-0.001939	0.553769	0.253842	87.384605	135.386673	-106.206429	1.801768	0.000000	4.664079	0.000000	0.000000	0.000000	0.059442	0.005876	0.435979	0.000000	1.000000	3.000000	18.000000	0.000000
2509.509287	-0.001774	0.553956	0.255221	87.384605	135.386673	-106.206429	1.801768	0.000000	4.664079	0.000000	0.000000	0.000000	0.049600	0.056170	0.413690	0.000000	1.000000	3.000000	18.000000	0.000000
2509.512621	-0.001774	0.553956	0.255221	87.384605	135.386673	-106.206429	1.801768	0.000000	4.664079	0.000000	0.000000	0.000000	0.049600	0.056170	0.413690	0.000000	1.000000	3.000000	18.000000	0.000000
2509.515954	-0.001774	0.553956	0.255221	86.544243	151.373413	-90.373199	1.795922	0.000000	4.666333	0.000000	0.000000	0.000000	0.049600	0.056170	0.413690	0.000000	1.000000	3.000000	18.000000	0.000000
2509.519287	-0.001574	0.554142	0.256596	86.544243	151.373413	-90.373199	1.795922	0.000000	4.666333	0.000000	0.000000	0.000000	0.059964	0.055980	0.412408	0.000000	1.000000	3.000000	18.000000	0.000000
2509.522621	-0.001574	0.554142	0.256596	86.544243	151.373413	-90.373199	1.795922	0.000000	4.666333	0.000000	0.000000	0.000000	0.059964	0.055980	0.412408	0.000000	1.000000	3.000000	18.000000	0.000000
2509.525954	-0.001574	0.554142	0.256596	85.524643	158.147415	-83.635139	1.790704	0.000000	4.668338	0.000000	0.000000	0.000000	0.059964	0.055980	0.412408	0.000000	1.000000	3.000000	18.000000	0.000000
2509.529287	-0.001475	0.554377	0.257882	85.524643	158.147415	-83.635139	1.790704	0.000000	4.668338	0.000000	0.000000	0.000000	0.029700	0.070306	0.385849	0.000000	1.000000	3.000000	18.000000	0.000000
2509.532621	-0.001475	0.554377	0.257882	85.524643	158.147415	-83.635139	1.790704	0.000000	4.668338	0.000000	0.000000	0.000000	0.029700	0.070306	0.385849	0.000000	1.000000	3.000000	18.000000	0.000000
2509.535954	-0.001475	0.554377	0.257882	84.503166	161.956451	-79.833542	1.784477	0.000000	4.670722	0.000000	0.000000	0.000000	0.029700	0.070306	0.385849	0.000000	1.000000	3.000000	18.000000	0.000000
2509.539287	-0.001477	0.554672	0.259032	84.503166	161.956451	-79.833542	1.784477	0.000000	4.670722	0.000000	0.000000	0.000000	-0.000712	0.088729	0.345040	0.000000	1.000000	3.000000	18.000000	0.000000
2509.542621	-0.001477	0.554672	0.259032	84.503166	161.956451	-79.833542	1.784477	0.000000	4.670722	0.000000	0.000000	0.000000	-0.000712	0.088729	0.345040	0.000000	1.000000	3.000000	18.000000	0.000000
2509.545954	-0.001477	0.554672	0.259032	83.509010	164.538269	-77.257339	1.777519	0.000000	4.673374	0.000000	0.000000	0.000000	-0.000712	0.088729	0.345040	0.000000	1.000000	3.000000	18.000000	0.000000
2509.549287	-0.001581	0.555022	0.259987	83.509010	164.538269	-77.257339	1.777519	0.000000	4.673374	0.000000	0.000000	0.000000	-0.031231	0.104830	0.286368	0.000000	1.000000	3.000000	18.000000	0.000000
2509.552621	-0.001581	0.555022	0.259987	83.509010	164.538269	-77.257339	1.777519	0.000000	4.673374	0.000000	0.000000	0.000000	-0.031231	0.104830	0.286368	0.000000	1.000000	3.000000	18.000000	0.000000
2509.555954	-0.001581	0.555022	0.259987	82.540497	166.178833	-75.602043	1.770176	0.000000	4.676160	0.000000	0.000000	0.000000	-0.031231	0.104830	0.286368	0.000000	1.000000	3.000000	18.000000	0.000000
2509.559287	-0.001787	0.555364	0.260740	82.540497	166.178833	-75.602043	1.770176	0.000000	4.676160	0.000000	0.000000	0.000000	-0.061843	0.102749	0.225904	0.000000	1.000000	3.000000	18.000000	0.000000
2509.562621	-0.001787	0.555364	0.260740	82.540497	166.178833	-75.602043	1.770176	0.000000	4.676160	0.000000	0.000000	0.000000	-0.061843	0.102749	0.225904	0.000000	1.000000	3.000000	18.000000	0.000000
2509.565954	-0.001787	0.555364	0.260740	81.757500	166.979782	-74.768852	1.762464	0.000000	4.679072	0.000000	0.000000	0.000000	-0.061843	0.102749	0.225904	0.000000	1.000000	3.000000	18.000000	0.000000
2509.569287	-0.002061	0.555735	0.261257	81.757500	166.979782	-74.768852	1.762464	0.000000	4.679072	0.000000	0.000000	0.000000	-0.082238	0.111221	0.155126	0.000000	1.000000	3.000000	18.000000	0.000000
2509.572621	-0.002061	0.555735	0.261257	81.757500	166.979782	-74.768852	1.762464	0.000000	4.679072	0.000000	0.000000	0.000000	-0.082238	0.111221	0.155126	0.000000	1.000000	3.000000	18.000000	0.000000
2509.575954	-0.002061	0.555735	0.261257	81.561295	166.589798	-75.098969	1.755103	0.000000	4.681839	0.000000	0.000000	0.000000	-0.082238	0.111221	0.155126	0.000000	1.000000	3.000000	18.000000	0.000000
2509.579287	-0.002061	0.555735	0.261257	81.561295	166.589798	-75.098969	1.755103	0.000000	4.681839	0.000000	0.000000	0.000000	-0.082238	0.111221	0.155126	0.000000	1.000000	3.000000	18.000000	0.000000
2509.582621	-0.002336	0.556129	0.261647	81.561295	166.589798	-75.098969	1.755103	0.000000	4.681839	0.000000	0.000000	0.000000	-0.082233	0.118120	0.117055	0.000000	1.000000	3.000000	18.000000	0.000000
2509.585954	-0.002336	0.556129	0.261647	81.768990	165.328323	-76.272133	1.755103	0.000000	4.681839	0.000000	0.000000	0.000000	-0.082233	0.118120	0.117055	0.000000	1.000000	3.000000	18.000000	0.000000
2509.589287	-0.002678	0.556498	0.261856	81.768990	165.328323	-76.272133	1.755103	0.000000	4.681839	0.000000	0.000000	0.000000	-0.102604	0.110738	0.062608	0.000000	1.000000	3.000000	18.000000	0.000000
2509.592621	-0.002678	0.556498	0.261856	81.768990	165.328323	-76.272133	1.755103	0.000000	4.681839	0.000000	0.000000	0.000000	-0.102604	0.110738	0.062608	0.000000	1.000000	3.000000	18.000000	0.000000
2509.595954	-0.002678	0.556498	0.261856	82.026169	163.813217	-77.693787	1.741904	0.000000	4.686765	0.000000	0.000000	0.000000	-0.102604	0.110738	0.062608	0.000000	1.000000	3.000000	18.000000	0.000000
2509.599287	-0.002678	0.556498	0.261856	82.026169	163.813217	-77.693787	1.741904	0.000000	4.686765	0.000000	0.000000	0.000000	-0.102604	0.110738	0.062608	0.000000	1.000000	3.000000	18.000000	0.000000
2509.602621	-0.002985	0.556907	0.261920	82.026169	163.813217	-77.693787	1.741904	0.000000	4.686765	0.000000	0.000000	0.000000	-0.092242	0.122844	0.019423	0.000000	1.000000	3.000000	18.000000	0.000000
2509.605954	-0.002985	0.556907	0.261920	82.288818	162.386780	-79.043228	1.741904	0.000000	4.686765	0.000000	0.000000	0.000000	-0.092242	0.122844	0.019423	0.000000	1.000000	3.000000	18.000000	0.000000
2509.609287	-0.003224	0.557335	0.261829	82.288818	162.386780	-79.043228	1.741904	0.000000	4.686765	0.000000	0.000000	0.000000	-0.071565	0.128392	-0.027343	0.000000	1.000000	3.000000	18.000000	0.000000
2509.612621	-0.003224	0.557335	0.261829	82.288818	162.386780	-79.043228	1.741904	0.000000	4.686765	0.000000	0.000000	0.000000	-0.071565	0.128392	-0.027343	0.000000	1.000000	3.000000	18.000000	0.000000
2509.615954	-0.003224	0.557335	0.261829	82.562416	161.214630	-80.165627	1.733462	0.000000	4.689894	0.000000	0.000000	0.000000	-0.071565	0.128392	-0.027343	0.000000	1.000000	3.000000	18.000000	0.000000
2509.619287	-0.003224	0.557335	0.261829	82.562416	161.214630	-80.165627	1.733462	0.000000	4.689894	0.000000	0.000000	0.000000	-0.071565	0.128392	-0.027343	0.000000	0.000000	3.000000	18.000000	0.000000
2509.622621	-0.003394	0.557759	0.261708	82.562416	161.214630	-80.165627	1.733462	0.000000	4.689894	0.000000	0.000000	0.000000	-0.051027	0.127097	-0.036376	0.000000	0.000000	3.000000	18.000000	0.000000
2509.625954	-0.003394	0.557759	0.261708	82.849579	160.423767	-80.940460	1.733462	0.000000	4.689894	0.000000	0.000000	0.000000	-0.051027	0.127097	-0.036376	0.000000	0.000000	3.000000	18.000000	0.000000
2509.629287	-0.003394	0.557759	0.261708	82.849579	160.423767	-80.940460	1.733462	0.000000	4.689894	0.000000	0.000000	0.000000	-0.051027	0.127097	-0.036376	0.000000	0.000000	3.000000	18.000000	0.000000
2509.632621	-0.003394	0.557759	0.261708	82.849579	160.423767	-80.940460	1.733462	0.000000	4.689894	0.000000	0.000000	0.000000	-0.051027	0.127097	-0.036376	0.000000	0.000000	3.000000	18.000000	0.000000
2509.635954	-0.003529	0.558541	0.261429	83.129333	159.645584	-81.708366	1.731487	0.000000	4.690624	0.000000	0.000000	0.000000	-0.040541	0.234536	-0.083758	0.000000	0.000000	3.000000	18.000000	0.000000
2509.639287	-0.003529	0.558541	0.261429	83.129333	159.645584	-81.708366	1.731487	0.000000	4.690624	0.000000	0.000000	0.000000	0.000000	0.000004	-0.000001	0.000000	0.000000	3.000000	18.000000	0.000000
2509.642621	-0.003529	0.558541	0.261429	83.129333	159.645584	-81.708366	1.731487	0.000000	4.690624	0.000000	0.000000	0.000000	0.000000	0.000004	-0.000001	0.000000	0.000000	3.000000	18.000000	0.000000
2509.645954	-0.003529	0.558541	0.261429	83.378662	158.901520	-82.450760	1.730980	0.000000	4.690811	0.000000	0.000000	0.000000	0.000000	0.000004	-0.000001	0.000000	0.000000	3.000000	18.000000	0.000000
2509.649287	-0.003494	0.558886	0.261319	83.378662	158.901520	-82.450760	1.730980	0.000000	4.690811	0.000000	0.000000	0.000000	0.010394	0.103440	-0.032979	0.000000	0.000000	3.000000	18.000000	0.000000
2509.652621	-0.003494	0.558886	0.261319	83.378662	158.901520	-82.450760	1.730980	0.000000	4.690811	0.000000	0.000000	0.000000	0.010394	0.103440	-0.032979	0.000000	0.000000	3.000000	18.000000	0.000000
2509.655954	-0.003494	0.558886	0.261319	83.587662	158.238174	-83.121353	1.732168	0.000000	4.690372	0.000000	0.000000	0.000000	0.010394	0.103440	-0.032979	0.000000	0.000000	3.000000	18.000000	0.000000
2509.659287	-0.003494	0.558886	0.261319	83.587662	158.238174	-83.121353	1.732168	0.000000	4.690372	0.000000	0.000000	0.000000	0.010394	0.103440	-0.032979	0.000000	0.000000	3.000000	18.000000	0.000000
2509.662621	-0.003323	0.559191	0.261215	83.587662	158.238174	-83.121353	1.732168	0.000000	4.690372	0.000000	0.000000	0.000000	0.051307	0.091641	-0.031161	0.000000	0.000000	3.000000	18.000000	0.000000
2509.665954	-0.003323	0.559191	0.261215	83.750320	157.693085	-83.677383	1.732168	0.000000	4.690372	0.000000	0.000000	0.000000	0.051307	0.091641	-0.031161	0.000000	0.000000	3.000000	18.000000	0.000000
2509.669287	-0.003186	0.559497	0.261111	83.750320	157.693085	-83.677383	1.732168	0.000000	4.690372	0.000000	0.000000	0.000000	0.041063	0.091624	-0.031268	0.000000	0.000000	3.000000	18.000000	0.000000
2509.672621	-0.003186	0.559497	0.261111	83.750320	157.693085	-83.677383	1.732168	0.000000	4.690372	0.000000	0.000000	0.000000	0.041063	0.091624	-0.031268	0.000000	0.000000	3.000000	18.000000	0.000000
2509.675954	-0.003186	0.559497	0.261111	83.854843	157.339111	-84.051468	1.738246	0.000000	4.688124	0.000000	0.000000	0.000000	0.041063	0.091624	-0.031268	0.000000	0.000000	3.000000	18.000000	0.000000
2509.679287	-0.003186	0.559497	0.261111	83.854843	157.339111	-84.051468	1.738246	0.000000	4.688124	0.000000	0.000000	0.000000	0.041063	0.091624	-0.031268	0.000000	0.000000	3.000000	18.000000	0.000000
2509.682621	-0.002879	0.559754	0.260952	83.854843	157.339111	-84.051468	1.738246	0.000000	4.688124	0.000000	0.000000	0.000000	0.092256	0.077252	-0.047491	0.000000	0.000000	3.000000	18.000000	0.000000
2509.685954	-0.002879	0.559754	0.260952	83.884392	157.253586	-84.150040	1.738246	0.000000	4.688124	0.000000	0.000000	0.000000	0.092256	0.077252	-0.047491	0.000000	0.000000	3.000000	18.000000	0.000000
2509.689287	-0.002879	0.559754	0.260952	83.884392	157.253586	-84.150040	1.738246	0.000000	4.688124	0.000000	0.000000	0.000000	0.092256	0.077252	-0.047491	0.000000	0.000000	3.000000	18.000000	0.000000
2509.692621	-0.002879	0.559754	0.260952	83.884392	157.253586	-84.150040	1.738246	0.000000	4.688124	0.000000	0.000000	0.000000	0.092256	0.077252	-0.047491	0.000000	0.000000	3.000000	18.000000	0.000000
2509.695954	-0.002366	0.560112	0.260380	83.869881	157.328491	-83.982178	1.744026	0.000000	4.685976	0.000000	0.000000	0.000000	0.153974	0.107433	-0.171577	0.000000	0.000000	3.000000	18.000000	0.000000
2509.699287	-0.002366	0.560112	0.260380	83.869881	157.328491	-83.982178	1.744026	0.000000	4.685976	0.000000	0.000000	0.000000	-0.000000	0.000001	0.000004	0.000000	0.000000	3.000000	18.000000	0.000000
2509.702621	-0.002366	0.560112	0.260380	83.869881	157.328491	-83.982178	1.744026	0.000000	4.685976	0.000000	0.000000	0.000000	-0.000000	0.000001	0.000004	0.000000	0.000000	3.000000	18.000000	0.000000
2509.705954	-0.002366	0.560112	0.260380	83.847473	157.457504	-83.532318	1.755488	0.000000	4.681694	0.000000	0.000000	0.000000	-0.000000	0.000001	0.000004	0.000000	0.000000	3.000000	18.000000	0.000000
2509.709287	-0.002366	0.560112	0.260380	83.847473	157.457504	-83.532318	1.755488	0.000000	4.681694	0.000000	0.000000	0.000000	-0.000000	0.000001	0.000004	0.000000	0.000000	3.000000	18.000000	0.000000
2509.712621	-0.002126	0.560195	0.259985	83.847473	157.457504	-83.532318	1.755488	0.000000	4.681694	0.000000	0.000000	0.000000	0.071885	0.024922	-0.118749	0.000000	0.000000	3.000000	18.000000	0.000000
2509.715954	-0.002126	0.560195	0.259985	83.818512	157.582947	-83.164238	1.755488	0.000000	4.681694	0.000000	0.000000	0.000000	0.071885	0.024922	-0.118749	0.000000	0.000000	3.000000	18.000000	0.000000
2509.719287	-0.002126	0.560195	0.259985	83.818512	157.582947	-83.164238	1.755488	0.000000	4.681694	0.000000	0.000000	0.000000	0.071885	0.024922	-0.118749	0.000000	0.000000	3.000000	18.000000	0.000000
2509.722621	-0.002126	0.560195	0.259985	83.818512	157.582947	-83.164238	1.755488	0.000000	4.681694	0.000000	0.000000	0.000000	0.071885	0.024922	-0.118749	0.000000	0.000000	3.000000	18.000000	0.000000
2509.725954	-0.001749	0.560248	0.258961	83.839859	157.528076	-83.126694	1.761610	0.000000	4.679394	0.000000	0.000000	0.000000	0.113097	0.015761	-0.307112	0.000000	0.000000	3.000000	18.000000	0.000000
2509.729287	-0.001749	0.560248	0.258961	83.839859	157.528076	-83.126694	1.761610	0.000000	4.679394	0.000000	0.000000	0.000000	-0.000000	0.000007	0.000001	0.000000	0.000000	3.000000	18.000000	0.000000
2509.732621	-0.001749	0.560248	0.258961	83.839859	157.528076	-83.126694	1.761610	0.000000	4.679394	0.000000	0.000000	0.000000	-0.000000	0.000007	0.000001	0.000000	0.000000	3.000000	18.000000	0.000000
2509.735954	-0.001749	0.560248	0.258961	83.991951	156.986786	-83.668442	1.773658	0.000000	4.674841	0.000000	0.000000	0.000000	-0.000000	0.000007	0.000001	0.000000	0.000000	3.000000	18.000000	0.000000
2509.739287	-0.001749	0.560248	0.258961	83.991951	156.986786	-83.668442	1.773658	0.000000	4.674841	0.000000	0.000000	0.000000	-0.000000	0.000007	0.000001	0.000000	0.000000	3.000000	18.000000	0.000000
2509.742621	-0.001612	0.560191	0.258429	83.991951	156.986786	-83.668442	1.773658	0.000000	4.674841	0.000000	0.000000	0.000000	0.041155	-0.016985	-0.159576	0.000000	0.000000	3.000000	18.000000	0.000000
2509.745954	-0.001612	0.560191	0.258429	84.326462	155.650238	-84.995964	1.773658	0.000000	4.674841	0.000000	0.000000	0.000000	0.041155	-0.016985	-0.159576	0.000000	0.000000	3.000000	18.000000	0.000000
2509.749287	-0.001475	0.560134	0.257896	84.326462	155.650238	-84.995964	1.773658	0.000000	4.674841	0.000000	0.000000	0.000000	0.041094	-0.017027	-0.159780	0.000000	0.000000	3.000000	18.000000	0.000000
2509.752621	-0.001475	0.560134	0.257896	84.326462	155.650238	-84.995964	1.773658	0.000000	4.674841	0.000000	0.000000	0.000000	0.041094	-0.017027	-0.159780	0.000000	0.000000	3.000000	18.000000	0.000000
2509.755954	-0.001475	0.560134	0.257896	84.810951	153.372284	-87.272499	1.784388	0.000000	4.670755	0.000000	0.000000	0.000000	0.041094	-0.017027	-0.159780	0.000000	0.000000	3.000000	18.000000	0.000000
2509.759287	-0.001475	0.560134	0.257896	84.810951	153.372284	-87.272499	1.784388	0.000000	4.670755	0.000000	0.000000	0.000000	0.041094	-0.017027	-0.159780	0.000000	0.000000	3.000000	18.000000	0.000000
2509.762621	-0.001338	0.560060	0.257381	84.810951	153.372284	-87.272499	1.784388	0.000000	4.670755	0.000000	0.000000	0.000000	0.041024	-0.022269	-0.154597	0.000000	0.000000	3.000000	18.000000	0.000000
2509.765954	-0.001338	0.560060	0.257381	85.351685	150.222488	-90.420364	1.784388	0.000000	4.670755	0.000000	0.000000	0.000000	0.041024	-0.022269	-0.154597	0.000000	0.000000	3.000000	18.000000	0.000000
2509.769287	-0.001235	0.559986	0.256865	85.351685	150.222488	-90.420364	1.784388	0.000000	4.670755	0.000000	0.000000	0.000000	0.030797	-0.022291	-0.154800	0.000000	0.000000	3.000000	18.000000	0.000000
2509.772621	-0.001235	0.559986	0.256865	85.351685	150.222488	-90.420364	1.784388	0.000000	4.670755	0.000000	0.000000	0.000000	0.030797	-0.022291	-0.154800	0.000000	0.000000	3.000000	18.000000	0.000000
2509.775954	-0.001235	0.559986	0.256865	85.885292	146.127686	-94.509300	1.794427	0.000000	4.666909	0.000000	0.000000	0.000000	0.030797	-0.022291	-0.154800	0.000000	0.000000	3.000000	18.000000	0.000000
2509.779287	-0.001099	0.559860	0.256402	85.885292	146.127686	-94.509300	1.794427	0.000000	4.666909	0.000000	0.000000	0.000000	0.040889	-0.037895	-0.138758	0.000000	0.000000	3.000000	18.000000	0.000000
2509.782621	-0.001099	0.559860	0.256402	85.885292	146.127686	-94.509300	1.794427	0.000000	4.666909	0.000000	0.000000	0.000000	0.040889	-0.037895	-0.138758	0.000000	0.000000	3.000000	18.000000	0.000000
2509.785954	-0.001099	0.559860	0.256402	86.366760	141.155396	-99.476410	1.799405	0.000000	4.664991	0.000000	0.000000	0.000000	0.040889	-0.037895	-0.138758	0.000000	0.000000	3.000000	18.000000	0.000000
2509.789287	-0.001099	0.559860	0.256402	86.366760	141.155396	-99.476410	1.799405	0.000000	4.664991	0.000000	0.000000	0.000000	0.040889	-0.037895	-0.138758	0.000000	0.000000	3.000000	18.000000	0.000000
2509.792621	-0.001031	0.559742	0.256000	86.366760	141.155396	-99.476410	1.799405	0.000000	4.664991	0.000000	0.000000	0.000000	0.020499	-0.035271	-0.120684	0.000000	0.000000	3.000000	18.000000	0.000000
2509.795954	-0.001031	0.559742	0.256000	86.783501	135.178864	-105.444931	1.799405	0.000000	4.664991	0.000000	0.000000	0.000000	0.020499	-0.035271	-0.120684	0.000000	0.000000	3.000000	18.000000	0.000000
2509.799287	-0.000963	0.559607	0.255616	86.783501	135.178864	-105.444931	1.799405	0.000000	4.664991	0.000000	0.000000	0.000000	0.020469	-0.040438	-0.115400	0.000000	0.000000	3.000000	18.000000	0.000000
2509.802621	-0.000963	0.559607	0.255616	86.783501	135.178864	-105.444931	1.799405	0.000000	4.664991	0.000000	0.000000	0.000000	0.020469	-0.040438	-0.115400	0.000000	0.000000	3.000000	18.000000	0.000000
2509.805954	-0.000963	0.559607	0.255616	87.118187	128.248734	-112.266144	1.806390	0.000000	4.662291	0.000000	0.000000	0.000000	0.020469	-0.040438	-0.115400	0.000000	0.000000	3.000000	18.000000	0.000000
2509.809287	-0.000928	0.559399	0.255272	87.118187	128.248734	-112.266144	1.806390	0.000000	4.662291	0.000000	0.000000	0.000000	0.010285	-0.062484	-0.103031	0.000000	0.000000	3.000000	18.000000	0.000000
2509.812621	-0.000928	0.559399	0.255272	87.118187	128.248734	-112.266144	1.806390	0.000000	4.662291	0.000000	0.000000	0.000000	0.010285	-0.062484	-0.103031	0.000000	0.000000	3.000000	18.000000	0.000000
2509.815954	-0.000928	0.559399	0.255272	87.328049	120.296997	-119.814827	1.809047	0.000000	4.661261	0.000000	0.000000	0.000000	0.010285	-0.062484	-0.103031	0.000000	0.000000	3.000000	18.000000	0.000000
2509.819287	-0.000928	0.559399	0.255272	87.328049	120.296997	-119.814827	1.809047	0.000000	4.661261	0.000000	0.000000	0.000000	0.010285	-0.062484	-0.103031	0.000000	0.000000	3.000000	18.000000	0.000000
2509.822621	-0.000962	0.559148	0.254903	87.328049	120.296997	-119.814827	1.809047	0.000000	4.661261	0.000000	0.000000	0.000000	-0.009997	-0.075428	-0.110649	0.000000	0.000000	3.000000	18.000000	0.000000
2509.825954	-0.000962	0.559148	0.254903	87.347450	111.426140	-128.246277	1.809047	0.000000	4.661261	0.000000	0.000000	0.000000	-0.009997	-0.075428	-0.110649	0.000000	0.000000	3.000000	18.000000	0.000000
2509.829287	-0.001029	0.558879	0.254552	87.347450	111.426140	-128.246277	1.809047	0.000000	4.661261	0.000000	0.000000	0.000000	-0.020130	-0.080570	-0.105376	0.000000	0.000000	3.000000	18.000000	0.000000
2509.832621	-0.001029	0.558879	0.254552	87.347450	111.426140	-128.246277	1.809047	0.000000	4.661261	0.000000	0.000000	0.000000	-0.020130	-0.080570	-0.105376	0.000000	0.000000	3.000000	18.000000	0.000000
2509.835954	-0.001029	0.558879	0.254552	87.213226	103.651268	-135.865417	1.811895	0.000000	4.660154	0.000000	0.000000	0.000000	-0.020130	-0.080570	-0.105376	0.000000	0.000000	3.000000	18.000000	0.000000
2509.839287	-0.001029	0.558879	0.254552	87.213226	103.651268	-135.865417	1.811895	0.000000	4.660154	0.000000	0.000000	0.000000	-0.020130	-0.080570	-0.105376	0.000000	0.000000	3.000000	18.000000	0.000000
2509.842621	-0.001096	0.558572	0.254206	87.213226	103.651268	-135.865417	1.811895	0.000000	4.660154	0.000000	0.000000	0.000000	-0.020112	-0.092154	-0.103854	0.000000	0.000000	3.000000	18.000000	0.000000
2509.845954	-0.001096	0.558572	0.254206	86.987923	97.921707	-141.420898	1.811895	0.000000	4.660154	0.000000	0.000000	0.000000	-0.020112	-0.092154	-0.103854	0.000000	0.000000	3.000000	18.000000	0.000000
2509.849287	-0.001096	0.558572	0.254206	86.987923	97.921707	-141.420898	1.811895	0.000000	4.660154	0.000000	0.000000	0.000000	-0.020112	-0.092154	-0.103854	0.000000	0.000000	3.000000	18.000000	0.000000
2509.852621	-0.001096	0.558572	0.254206	86.987923	97.921707	-141.420898	1.811895	0.000000	4.660154	0.000000	0.000000	0.000000	-0.020112	-0.092154	-0.103854	0.000000	0.000000	3.000000	18.000000	0.000000
2509.855954	-0.001263	0.557928	0.253438	86.766388	94.183754	-144.998795	1.812971	0.000000	4.659736	0.000000	0.000000	0.000000	-0.050246	-0.193206	-0.230291	0.000000	0.000000	3.000000	18.000000	0.000000
2509.859287	-0.001263	0.557928	0.253438	86.766388	94.183754	-144.998795	1.812971	0.000000	4.659736	0.000000	0.000000	0.000000	0.000000	0.000002	0.000004	0.000000	0.000000	3.000000	18.000000	0.000000
2509.862621	-0.001263	0.557928	0.253438	86.766388	94.183754	-144.998795	1.812971	0.000000	4.659736	0.000000	0.000000	0.000000	0.000000	0.000002	0.000004	0.000000	0.000000	3.000000	18.000000	0.000000
2509.865954	-0.001263	0.557928	0.253438	86.596817	91.941895	-147.117035	1.815065	0.000000	4.658920	0.000000	0.000000	0.000000	0.000000	0.000002	0.000004	0.000000	0.000000	3.000000	18.000000	0.000000
2509.869287	-0.001263	0.557928	0.253438	86.596817	91.941895	-147.117035	1.815065	0.000000	4.658920	0.000000	0.000000	0.000000	0.000000	0.000002	0.000004	0.000000	0.000000	3.000000	18.000000	0.000000
2509.872621	-0.001364	0.557617	0.253060	86.596817	91.941895	-147.117035	1.815065	0.000000	4.658920	0.000000	0.000000	0.000000	-0.030142	-0.093253	-0.113512	0.000000	0.000000	3.000000	18.000000	0.000000
2509.875954	-0.001364	0.557617	0.253060	86.468864	90.831192	-148.127396	1.815065	0.000000	4.658920	0.000000	0.000000	0.000000	-0.030142	-0.093253	-0.113512	0.000000	0.000000	3.000000	18.000000	0.000000
2509.879287	-0.001464	0.557246	0.252674	86.468864	90.831192	-148.127396	1.815065	0.000000	4.658920	0.000000	0.000000	0.000000	-0.030105	-0.111312	-0.115820	0.000000	0.000000	3.000000	18.000000	0.000000
2509.882621	-0.001464	0.557246	0.252674	86.468864	90.831192	-148.127396	1.815065	0.000000	4.658920	0.000000	0.000000	0.000000	-0.030105	-0.111312	-0.115820	0.000000	0.000000	3.000000	18.000000	0.000000
2509.885954	-0.001464	0.557246	0.252674	86.371826	90.618881	-148.268494	1.816618	0.000000	4.658315	0.000000	0.000000	0.000000	-0.030105	-0.111312	-0.115820	0.000000	0.000000	3.000000	18.000000	0.000000
2509.889287	-0.001464	0.557246	0.252674	86.371826	90.618881	-148.268494	1.816618	0.000000	4.658315	0.000000	0.000000	0.000000	-0.030105	-0.111312	-0.115820	0.000000	0.000000	3.000000	18.000000	0.000000
2509.892621	-0.001564	0.556819	0.252311	86.371826	90.618881	-148.268494	1.816618	0.000000	4.658315	0.000000	0.000000	0.000000	-0.030088	-0.127991	-0.108946	0.000000	0.000000	3.000000	18.000000	0.000000
2509.895954	-0.001564	0.556819	0.252311	86.307320	91.478584	-147.357681	1.816618	0.000000	4.658315	0.000000	0.000000	0.000000	-0.030088	-0.127991	-0.108946	0.000000	0.000000	3.000000	18.000000	0.000000
2509.899287	-0.001597	0.556376	0.251965	86.307320	91.478584	-147.357681	1.816618	0.000000	4.658315	0.000000	0.000000	0.000000	-0.009871	-0.133058	-0.103673	0.000000	0.000000	3.000000	18.000000	0.000000
2509.902621	-0.001597	0.556376	0.251965	86.307320	91.478584	-147.357681	1.816618	0.000000	4.658315	0.000000	0.000000	0.000000	-0.009871	-0.133058	-0.103673	0.000000	0.000000	3.000000	18.000000	0.000000
2509.905954	-0.001597	0.556376	0.251965	86.266342	92.671753	-146.137100	1.818915	0.000000	4.657419	0.000000	0.000000	0.000000	-0.009871	-0.133058	-0.103673	0.000000	0.000000	3.000000	18.000000	0.000000
2509.909287	-0.001597	0.556376	0.251965	86.266342	92.671753	-146.137100	1.818915	0.000000	4.657419	0.000000	0.000000	0.000000	-0.009871	-0.133058	-0.103673	0.000000	0.000000	3.000000	18.000000	0.000000
2509.912621	-0.001630	0.555868	0.251581	86.266342	92.671753	-146.137100	1.818915	0.000000	4.657419	0.000000	0.000000	0.000000	-0.009834	-0.152328	-0.115284	0.000000	0.000000	3.000000	18.000000	0.000000
2509.915954	-0.001630	0.555868	0.251581	86.239532	93.881958	-144.905975	1.818915	0.000000	4.657419	0.000000	0.000000	0.000000	-0.009834	-0.152328	-0.115284	0.000000	0.000000	3.000000	18.000000	0.000000
2509.919287	-0.001596	0.555326	0.251232	86.239532	93.881958	-144.905975	1.818915	0.000000	4.657419	0.000000	0.000000	0.000000	0.010329	-0.162484	-0.104629	0.000000	0.000000	3.000000	18.000000	0.000000
2509.922621	-0.001596	0.555326	0.251232	86.239532	93.881958	-144.905975	1.818915	0.000000	4.657419	0.000000	0.000000	0.000000	0.010329	-0.162484	-0.104629	0.000000	0.000000	3.000000	18.000000	0.000000
2509.925954	-0.001596	0.555326	0.251232	86.228409	95.204514	-143.580917	1.823544	0.000000	4.655608	0.000000	0.000000	0.000000	0.010329	-0.162484	-0.104629	0.000000	0.000000	3.000000	18.000000	0.000000
2509.929287	-0.001596	0.555326	0.251232	86.228409	95.204514	-143.580917	1.823544	0.000000	4.655608	0.000000	0.000000	0.000000	0.010329	-0.162484	-0.104629	0.000000	0.000000	3.000000	18.000000	0.000000
2509.932621	-0.001561	0.554755	0.250808	86.228409	95.204514	-143.580917	1.823544	0.000000	4.655608	0.000000	0.000000	0.000000	0.010369	-0.171365	-0.127209	0.000000	0.000000	3.000000	18.000000	0.000000
2509.935954	-0.001561	0.554755	0.250808	86.217415	96.765800	-142.021667	1.823544	0.000000	4.655608	0.000000	0.000000	0.000000	0.010369	-0.171365	-0.127209	0.000000	0.000000	3.000000	18.000000	0.000000
2509.939287	-0.001493	0.554155	0.250308	86.217415	96.765800	-142.021667	1.823544	0.000000	4.655608	0.000000	0.000000	0.000000	0.020482	-0.180165	-0.149877	0.000000	0.000000	3.000000	18.000000	0.000000
2509.942621	-0.001493	0.554155	0.250308	86.217415	96.765800	-142.021667	1.823544	0.000000	4.655608	0.000000	0.000000	0.000000	0.020482	-0.180165	-0.149877	0.000000	0.000000	3.000000	18.000000	0.000000
2509.945954	-0.001493	0.554155	0.250308	86.202744	98.407471	-140.379120	1.831028	0.000000	4.652669	0.000000	0.000000	0.000000	0.020482	-0.180165	-0.149877	0.000000	0.000000	3.000000	18.000000	0.000000
2509.949287	-0.001493	0.554155	0.250308	86.202744	98.407471	-140.379120	1.831028	0.000000	4.652669	0.000000	0.000000	0.000000	0.020482	-0.180165	-0.149877	0.000000	0.000000	3.000000	18.000000	0.000000
2509.952621	-0.001458	0.553538	0.249684	86.202744	98.407471	-140.379120	1.831028	0.000000	4.652669	0.000000	0.000000	0.000000	0.010462	-0.185002	-0.187422	0.000000	0.000000	3.000000	18.000000	0.000000
2509.955954	-0.001458	0.553538	0.249684	86.183868	100.127480	-138.658005	1.831028	0.000000	4.652669	0.000000	0.000000	0.000000	0.010462	-0.185002	-0.187422	0.000000	0.000000	3.000000	18.000000	0.000000
2509.959287	-0.001389	0.552935	0.249008	86.183868	100.127480	-138.658005	1.831028	0.000000	4.652669	0.000000	0.000000	0.000000	0.020532	-0.180854	-0.202613	0.000000	0.000000	3.000000	18.000000	0.000000
2509.962621	-0.001389	0.552935	0.249008	86.183868	100.127480	-138.658005	1.831028	0.000000	4.652669	0.000000	0.000000	0.000000	0.020532	-0.180854	-0.202613	0.000000	0.000000	3.000000	18.000000	0.000000
2509.965954	-0.001389	0.552935	0.249008	86.163445	101.707001	-137.080261	1.840966	0.000000	4.648747	0.000000	0.000000	0.000000	0.020532	-0.180854	-0.202613	0.000000	0.000000	3.000000	18.000000	0.000000
2509.969287	-0.001389	0.552935	0.249008	86.163445	101.707001	-137.080261	1.840966	0.000000	4.648747	0.000000	0.000000	0.000000	0.020532	-0.180854	-0.202613	0.000000	0.000000	3.000000	18.000000	0.000000
2509.972621	-0.001355	0.552393	0.248339	86.163445	101.707001	-137.080261	1.840966	0.000000	4.648747	0.000000	0.000000	0.000000	0.010443	-0.162654	-0.200834	0.000000	0.000000	3.000000	18.000000	0.000000
2509.975954	-0.001355	0.552393	0.248339	86.152596	102.696793	-136.089676	1.840966	0.000000	4.648747	0.000000	0.000000	0.000000	0.010443	-0.162654	-0.200834	0.000000	0.000000	3.000000	18.000000	0.000000
2509.979287	-0.001320	0.551894	0.247694	86.152596	102.696793	-136.089676	1.840966	0.000000	4.648747	0.000000	0.000000	0.000000	0.010410	-0.149620	-0.193514	0.000000	0.000000	3.000000	18.000000	0.000000
2509.982621	-0.001320	0.551894	0.247694	86.152596	102.696793	-136.089676	1.840966	0.000000	4.648747	0.000000	0.000000	0.000000	0.010410	-0.149620	-0.193514	0.000000	0.000000	3.000000	18.000000	0.000000
2509.985954	-0.001320	0.551894	0.247694	86.169884	101.909103	-136.869568	1.850527	0.000000	4.644949	0.000000	0.000000	0.000000	0.010410	-0.149620	-0.193514	0.000000	0.000000	3.000000	18.000000	0.000000
2509.989287	-0.001320	0.551894	0.247694	86.169884	101.909103	-136.869568	1.850527	0.000000	4.644949	0.000000	0.000000	0.000000	0.010410	-0.149620	-0.193514	0.000000	0.000000	3.000000	18.000000	0.000000
2509.992621	-0.001319	0.551434	0.247185	86.169884	101.909103	-136.869568	1.850527	0.000000	4.644949	0.000000	0.000000	0.000000	0.000286	-0.138032	-0.152661	0.000000	0.000000	3.000000	18.000000	0.000000
2509.995954	-0.001319	0.551434	0.247185	86.218246	98.878960	-139.891312	1.850527	0.000000	4.644949	0.000000	0.000000	0.000000	0.000286	-0.138032	-0.152661	0.000000	0.000000	3.000000	18.000000	0.000000
2509.999287	-0.001285	0.551051	0.246808	86.218246	98.878960	-139.891312	1.850527	0.000000	4.644949	0.000000	0.000000	0.000000	0.010238	-0.114959	-0.113131	0.000000	0.000000	3.000000	18.000000	0.000000
2510.002621	-0.001285	0.551051	0.246808	86.218246	98.878960	-139.891312	1.850527	0.000000	4.644949	0.000000	0.000000	0.000000	0.010238	-0.114959	-0.113131	0.000000	0.000000	3.000000	18.000000	0.000000
2510.005954	-0.001285	0.551051	0.246808	86.263618	94.812019	-143.945831	1.856825	0.000000	4.642435	0.000000	0.000000	0.000000	0.010238	-0.114959	-0.113131	0.000000	0.000000	3.000000	18.000000	0.000000
2510.009287	-0.001285	0.551051	0.246808	86.263618	94.812019	-143.945831	1.856825	0.000000	4.642435	0.000000	0.000000	0.000000	0.010238	-0.114959	-0.113131	0.000000	0.000000	3.000000	18.000000	0.000000
2510.012621	-0.001284	0.550685	0.246555	86.263618	94.812019	-143.945831	1.856825	0.000000	4.642435	0.000000	0.000000	0.000000	0.000138	-0.109899	-0.075865	0.000000	0.000000	3.000000	18.000000	0.000000
2510.015954	-0.001284	0.550685	0.246555	86.289230	90.820099	-147.926132	1.856825	0.000000	4.642435	0.000000	0.000000	0.000000	0.000138	-0.109899	-0.075865	0.000000	0.000000	3.000000	18.000000	0.000000
2510.019287	-0.001284	0.550685	0.246555	86.289230	90.820099	-147.926132	1.856825	0.000000	4.642435	0.000000	0.000000	0.000000	0.000138	-0.109899	-0.075865	0.000000	0.000000	3.000000	18.000000	0.000000
2510.022621	-0.001284	0.550685	0.246555	86.289230	90.820099	-147.926132	1.856825	0.000000	4.642435	0.000000	0.000000	0.000000	0.000138	-0.109899	-0.075865	0.000000	0.000000	3.000000	18.000000	0.000000
2510.025954	-0.001250	0.550071	0.246207	86.296623	87.403595	-151.335632	1.858474	0.000000	4.641775	0.000000	0.000000	0.000000	0.010207	-0.183948	-0.104300	0.000000	0.000000	3.000000	18.000000	0.000000
2510.029287	-0.001250	0.550071	0.246207	86.296623	87.403595	-151.335632	1.858474	0.000000	4.641775	0.000000	0.000000	0.000000	-0.000000	-0.000002	-0.000002	0.000000	0.000000	3.000000	18.000000	0.000000
2510.032621	-0.001250	0.550071	0.246207	86.296623	87.403595	-151.335632	1.858474	0.000000	4.641775	0.000000	0.000000	0.000000	-0.000000	-0.000002	-0.000002	0.000000	0.000000	3.000000	18.000000	0.000000
2510.035954	-0.001250	0.550071	0.246207	86.293556	84.819153	-153.915161	1.861287	0.000000	4.640647	0.000000	0.000000	0.000000	-0.000000	-0.000002	-0.000002	0.000000	0.000000	3.000000	18.000000	0.000000
2510.039287	-0.001250	0.550071	0.246207	86.293556	84.819153	-153.915161	1.861287	0.000000	4.640647	0.000000	0.000000	0.000000	-0.000000	-0.000002	-0.000002	0.000000	0.000000	3.000000	18.000000	0.000000
2510.042621	-0.001217	0.549837	0.246063	86.293556	84.819153	-153.915161	1.861287	0.000000	4.640647	0.000000	0.000000	0.000000	0.010092	-0.070205	-0.043183	0.000000	0.000000	3.000000	18.000000	0.000000
2510.045954	-0.001217	0.549837	0.246063	86.287857	83.119766	-155.608902	1.861287	0.000000	4.640647	0.000000	0.000000	0.000000	0.010092	-0.070205	-0.043183	0.000000	0.000000	3.000000	18.000000	0.000000
2510.049287	-0.001217	0.549837	0.246063	86.287857	83.119766	-155.608902	1.861287	0.000000	4.640647	0.000000	0.000000	0.000000	0.010092	-0.070205	-0.043183	0.000000	0.000000	3.000000	18.000000	0.000000
2510.052621	-0.001217	0.549837	0.246063	86.287857	83.119766	-155.608902	1.861287	0.000000	4.640647	0.000000	0.000000	0.000000	0.010092	-0.070205	-0.043183	0.000000	0.000000	3.000000	18.000000	0.000000
2510.055954	-0.001249	0.549498	0.245710	86.284004	82.206085	-156.516037	1.862772	0.000000	4.640052	0.000000	0.000000	0.000000	-0.009827	-0.101846	-0.105908	0.000000	0.000000	3.000000	18.000000	0.000000
2510.059287	-0.001249	0.549498	0.245710	86.284004	82.206085	-156.516037	1.862772	0.000000	4.640052	0.000000	0.000000	0.000000	-0.009827	-0.101846	-0.105908	0.000000	0.000000	3.000000	18.000000	0.000000
2510.062621	-0.001249	0.549498	0.245710	86.284004	82.206085	-156.516037	1.862772	0.000000	4.640052	0.000000	0.000000	0.000000	-0.009827	-0.101846	-0.105908	0.000000	0.000000	3.000000	18.000000	0.000000
2510.065954	-0.001249	0.549498	0.245710	86.285591	81.972191	-156.740875	1.864543	0.000000	4.639340	0.000000	0.000000	0.000000	-0.009827	-0.101846	-0.105908	0.000000	0.000000	3.000000	18.000000	0.000000
2510.069287	-0.001349	0.549469	0.245491	86.285591	81.972191	-156.740875	1.864543	0.000000	4.639340	0.000000	0.000000	0.000000	-0.029904	-0.008618	-0.065763	0.000000	0.000000	3.000000	18.000000	0.000000
2510.072621	-0.001349	0.549469	0.245491	86.285591	81.972191	-156.740875	1.864543	0.000000	4.639340	0.000000	0.000000	0.000000	-0.029904	-0.008618	-0.065763	0.000000	0.000000	3.000000	18.000000	0.000000
2510.075954	-0.001349	0.549469	0.245491	86.288284	82.278137	-156.417984	1.864355	0.000000	4.639416	0.000000	0.000000	0.000000	-0.029904	-0.008618	-0.065763	0.000000	0.000000	3.000000	18.000000	0.000000
2510.079287	-0.001582	0.549479	0.245266	86.288284	82.278137	-156.417984	1.864355	0.000000	4.639416	0.000000	0.000000	0.000000	-0.069897	0.002876	-0.067396	0.000000	0.000000	3.000000	18.000000	0.000000
2510.082621	-0.001582	0.549479	0.245266	86.288284	82.278137	-156.417984	1.864355	0.000000	4.639416	0.000000	0.000000	0.000000	-0.069897	0.002876	-0.067396	0.000000	0.000000	3.000000	18.000000	0.000000
2510.085954	-0.001582	0.549479	0.245266	86.289856	82.442307	-156.226181	1.862030	0.000000	4.640349	0.000000	0.000000	0.000000	-0.069897	0.002876	-0.067396	0.000000	0.000000	3.000000	18.000000	0.000000
2510.089287	-0.001582	0.549479	0.245266	86.289856	82.442307	-156.226181	1.862030	0.000000	4.640349	0.000000	0.000000	0.000000	-0.069897	0.002876	-0.067396	0.000000	0.000000	3.000000	18.000000	0.000000
2510.092621	-0.001915	0.549544	0.245018	86.289856	82.442307	-156.226181	1.862030	0.000000	4.640349	0.000000	0.000000	0.000000	-0.099835	0.019516	-0.074498	0.000000	0.000000	3.000000	18.000000	0.000000
2510.095954	-0.001915	0.549544	0.245018	86.292290	82.694389	-155.930222	1.862030	0.000000	4.640349	0.000000	0.000000	0.000000	-0.099835	0.019516	-0.074498	0.000000	0.000000	3.000000	18.000000	0.000000
2510.099287	-0.001915	0.549544	0.245018	86.292290	82.694389	-155.930222	1.862030	0.000000	4.640349	0.000000	0.000000	0.000000	-0.099835	0.019516	-0.074498	0.000000	0.000000	3.000000	18.000000	0.000000
2510.102621	-0.001915	0.549544	0.245018	86.292290	82.694389	-155.930222	1.862030	0.000000	4.640349	0.000000	0.000000	0.000000	-0.099835	0.019516	-0.074498	0.000000	0.000000	3.000000	18.000000	0.000000
2510.105954	-0.002912	0.549730	0.244352	86.294930	82.986702	-155.593735	1.858225	0.000000	4.641874	0.000000	0.000000	0.000000	-0.299180	0.055763	-0.199717	0.000000	0.000000	3.000000	18.000000	0.000000
2510.109287	-0.002912	0.549730	0.244352	86.294930	82.986702	-155.593735	1.858225	0.000000	4.641874	0.000000	0.000000	0.000000	-0.000000	-0.000009	0.000000	0.000000	0.000000	3.000000	18.000000	0.000000
2510.112621	-0.002912	0.549730	0.244352	86.294930	82.986702	-155.593735	1.858225	0.000000	4.641874	0.000000	0.000000	0.000000	-0.000000	-0.000009	0.000000	0.000000	0.000000	3.000000	18.000000	0.000000
2510.115954	-0.002912	0.549730	0.244352	86.298523	83.412750	-155.112259	1.846242	0.000000	4.646654	0.000000	0.000000	0.000000	-0.000000	-0.000009	0.000000	0.000000	0.000000	3.000000	18.000000	0.000000
2510.119287	-0.002912	0.549730	0.244352	86.298523	83.412750	-155.112259	1.846242	0.000000	4.646654	0.000000	0.000000	0.000000	-0.000000	-0.000009	0.000000	0.000000	0.000000	3.000000	18.000000	0.000000
2510.122621	-0.003576	0.549808	0.243908	86.298523	83.412750	-155.112259	1.846242	0.000000	4.646654	0.000000	0.000000	0.000000	-0.199138	0.023447	-0.133323	0.000000	0.000000	3.000000	18.000000	0.000000
2510.125954	-0.003576	0.549808	0.243908	86.300804	83.983368	-154.481995	1.846242	0.000000	4.646654	0.000000	0.000000	0.000000	-0.199138	0.023447	-0.133323	0.000000	0.000000	3.000000	18.000000	0.000000
2510.129287	-0.004305	0.549886	0.243318	86.300804	83.983368	-154.481995	1.846242	0.000000	4.646654	0.000000	0.000000	0.000000	-0.218576	0.023533	-0.176930	0.000000	0.000000	3.000000	18.000000	0.000000
2510.132621	-0.004305	0.549886	0.243318	86.300804	83.983368	-154.481995	1.846242	0.000000	4.646654	0.000000	0.000000	0.000000	-0.218576	0.023533	-0.176930	0.000000	0.000000	3.000000	18.000000	0.000000
2510.135954	-0.004305	0.549886	0.243318	86.306473	84.885864	-153.514862	1.830021	0.000000	4.653066	0.000000	0.000000	0.000000	-0.218576	0.023533	-0.176930	0.000000	0.000000	3.000000	18.000000	0.000000
2510.139287	-0.005031	0.549939	0.242538	86.306473	84.885864	-153.514862	1.830021	0.000000	4.653066	0.000000	0.000000	0.000000	-0.217799	0.015895	-0.234016	0.000000	0.000000	3.000000	18.000000	0.000000
2510.142621	-0.005031	0.549939	0.242538	86.306473	84.885864	-153.514862	1.830021	0.000000	4.653066	0.000000	0.000000	0.000000	-0.217799	0.015895	-0.234016	0.000000	0.000000	3.000000	18.000000	0.000000
2510.145954	-0.005031	0.549939	0.242538	86.312042	86.033394	-152.302307	1.823049	0.000000	4.655802	0.000000	0.000000	0.000000	-0.217799	0.015895	-0.234016	0.000000	0.000000	3.000000	18.000000	0.000000
2510.149287	-0.005820	0.549984	0.241548	86.312042	86.033394	-152.302307	1.823049	0.000000	4.655802	0.000000	0.000000	0.000000	-0.236697	0.013329	-0.297013	0.000000	0.000000	3.000000	18.000000	0.000000
2510.152621	-0.005820	0.549984	0.241548	86.312042	86.033394	-152.302307	1.823049	0.000000	4.655802	0.000000	0.000000	0.000000	-0.236697	0.013329	-0.297013	0.000000	0.000000	3.000000	18.000000	0.000000
2510.155954	-0.005820	0.549984	0.241548	86.316658	87.470085	-150.794464	1.816337	0.000000	4.658425	0.000000	0.000000	0.000000	-0.236697	0.013329	-0.297013	0.000000	0.000000	3.000000	18.000000	0.000000
2510.159287	-0.006604	0.550040	0.240360	86.316658	87.470085	-150.794464	1.816337	0.000000	4.658425	0.000000	0.000000	0.000000	-0.235464	0.016981	-0.356276	0.000000	0.000000	3.000000	18.000000	0.000000
2510.162621	-0.006604	0.550040	0.240360	86.316658	87.470085	-150.794464	1.816337	0.000000	4.658425	0.000000	0.000000	0.000000	-0.235464	0.016981	-0.356276	0.000000	0.000000	3.000000	18.000000	0.000000
2510.165954	-0.006604	0.550040	0.240360	86.318893	89.150085	-149.040161	1.810919	0.000000	4.660534	0.000000	0.000000	0.000000	-0.235464	0.016981	-0.356276	0.000000	0.000000	3.000000	18.000000	0.000000
2510.169287	-0.007450	0.550087	0.238960	86.318893	89.150085	-149.040161	1.810919	0.000000	4.660534	0.000000	0.000000	0.000000	-0.253810	0.014093	-0.420148	0.000000	0.000000	3.000000	18.000000	0.000000
2510.172621	-0.007450	0.550087	0.238960	86.318893	89.150085	-149.040161	1.810919	0.000000	4.660534	0.000000	0.000000	0.000000	-0.253810	0.014093	-0.420148	0.000000	0.000000	3.000000	18.000000	0.000000
2510.175954	-0.007450	0.550087	0.238960	86.319214	91.067604	-147.040848	1.805800	0.000000	4.662519	0.000000	0.000000	0.000000	-0.253810	0.014093	-0.420148	0.000000	0.000000	3.000000	18.000000	0.000000
2510.179287	-0.008423	0.550166	0.237371	86.319214	91.067604	-147.040848	1.805800	0.000000	4.662519	0.000000	0.000000	0.000000	-0.291674	0.023733	-0.476822	0.000000	0.000000	3.000000	18.000000	0.000000
2510.182621	-0.008423	0.550166	0.237371	86.319214	91.067604	-147.040848	1.805800	0.000000	4.662519	0.000000	0.000000	0.000000	-0.291674	0.023733	-0.476822	0.000000	0.000000	3.000000	18.000000	0.000000
2510.185954	-0.008423	0.550166	0.237371	86.313049	92.977188	-145.045609	1.799704	0.000000	4.664876	0.000000	0.000000	0.000000	-0.291674	0.023733	-0.476822	0.000000	0.000000	3.000000	18.000000	0.000000
2510.189287	-0.009389	0.550323	0.235651	86.313049	92.977188	-145.045609	1.799704	0.000000	4.664876	0.000000	0.000000	0.000000	-0.289795	0.047062	-0.515988	0.000000	0.000000	3.000000	18.000000	0.000000
2510.192621	-0.009389	0.550323	0.235651	86.313049	92.977188	-145.045609	1.799704	0.000000	4.664876	0.000000	0.000000	0.000000	-0.289795	0.047062	-0.515988	0.000000	0.000000	3.000000	18.000000	0.000000
2510.195954	-0.009389	0.550323	0.235651	86.309654	94.991386	-142.950577	1.794489	0.000000	4.666884	0.000000	0.000000	0.000000	-0.289795	0.047062	-0.515988	0.000000	0.000000	3.000000	18.000000	0.000000
2510.199287	-0.010349	0.550544	0.233850	86.309654	94.991386	-142.950577	1.794489	0.000000	4.666884	0.000000	0.000000	0.000000	-0.287972	0.066337	-0.540315	0.000000	0.000000	3.000000	18.000000	0.000000
2510.202621	-0.010349	0.550544	0.233850	86.309654	94.991386	-142.950577	1.794489	0.000000	4.666884	0.000000	0.000000	0.000000	-0.287972	0.066337	-0.540315	0.000000	0.000000	3.000000	18.000000	0.000000
2510.205954	-0.010349	0.550544	0.233850	86.334839	96.991905	-140.887604	1.789838	0.000000	4.668670	0.000000	0.000000	0.000000	-0.287972	0.066337	-0.540315	0.000000	0.000000	3.000000	18.000000	0.000000
2510.209287	-0.011303	0.550833	0.231999	86.334839	96.991905	-140.887604	1.789838	0.000000	4.668670	0.000000	0.000000	0.000000	-0.286201	0.086680	-0.555228	0.000000	0.000000	3.000000	18.000000	0.000000
2510.212621	-0.011303	0.550833	0.231999	86.334839	96.991905	-140.887604	1.789838	0.000000	4.668670	0.000000	0.000000	0.000000	-0.286201	0.086680	-0.555228	0.000000	0.000000	3.000000	18.000000	0.000000
2510.215954	-0.011303	0.550833	0.231999	86.423355	99.159607	-138.706940	1.785546	0.000000	4.670313	0.000000	0.000000	0.000000	-0.286201	0.086680	-0.555228	0.000000	0.000000	3.000000	18.000000	0.000000
2510.219287	-0.012218	0.551210	0.230112	86.423355	99.159607	-138.706940	1.785546	0.000000	4.670313	0.000000	0.000000	0.000000	-0.274650	0.113131	-0.566008	0.000000	0.000000	3.000000	18.000000	0.000000
2510.222621	-0.012218	0.551210	0.230112	86.423355	99.159607	-138.706940	1.785546	0.000000	4.670313	0.000000	0.000000	0.000000	-0.274650	0.113131	-0.566008	0.000000	0.000000	3.000000	18.000000	0.000000
2510.225954	-0.012218	0.551210	0.230112	86.592796	101.717064	-136.201157	1.782107	0.000000	4.671627	0.000000	0.000000	0.000000	-0.274650	0.113131	-0.566008	0.000000	0.000000	3.000000	18.000000	0.000000
2510.229287	-0.013064	0.551625	0.228246	86.592796	101.717064	-136.201157	1.782107	0.000000	4.671627	0.000000	0.000000	0.000000	-0.253695	0.124434	-0.559767	0.000000	0.000000	3.000000	18.000000	0.000000
2510.232621	-0.013064	0.551625	0.228246	86.592796	101.717064	-136.201157	1.782107	0.000000	4.671627	0.000000	0.000000	0.000000	-0.253695	0.124434	-0.559767	0.000000	0.000000	3.000000	18.000000	0.000000
2510.235954	-0.013064	0.551625	0.228246	86.852661	104.915611	-133.121048	1.779714	0.000000	4.672538	0.000000	0.000000	0.000000	-0.253695	0.124434	-0.559767	0.000000	0.000000	3.000000	18.000000	0.000000
2510.239287	-0.013808	0.552061	0.226421	86.852661	104.915611	-133.121048	1.779714	0.000000	4.672538	0.000000	0.000000	0.000000	-0.223303	0.130771	-0.547539	0.000000	0.000000	3.000000	18.000000	0.000000
2510.242621	-0.013808	0.552061	0.226421	86.852661	104.915611	-133.121048	1.779714	0.000000	4.672538	0.000000	0.000000	0.000000	-0.223303	0.130771	-0.547539	0.000000	0.000000	3.000000	18.000000	0.000000
2510.245954	-0.013808	0.552061	0.226421	87.198235	108.966644	-129.252884	1.778828	0.000000	4.672876	0.000000	0.000000	0.000000	-0.223303	0.130771	-0.547539	0.000000	0.000000	3.000000	18.000000	0.000000
2510.249287	-0.014548	0.552493	0.224589	87.198235	108.966644	-129.252884	1.778828	0.000000	4.672876	0.000000	0.000000	0.000000	-0.222022	0.129497	-0.549556	0.000000	0.000000	3.000000	18.000000	0.000000
2510.252621	-0.014548	0.552493	0.224589	87.198235	108.966644	-129.252884	1.778828	0.000000	4.672876	0.000000	0.000000	0.000000	-0.222022	0.129497	-0.549556	0.000000	0.000000	3.000000	18.000000	0.000000
2510.255954	-0.014548	0.552493	0.224589	87.590599	114.475327	-123.974396	1.778051	0.000000	4.673172	0.000000	0.000000	0.000000	-0.222022	0.129497	-0.549556	0.000000	0.000000	3.000000	18.000000	0.000000
2510.259287	-0.015221	0.552892	0.222823	87.590599	114.475327	-123.974396	1.778051	0.000000	4.673172	0.000000	0.000000	0.000000	-0.201843	0.119824	-0.529974	0.000000	0.000000	3.000000	18.000000	0.000000
2510.262621	-0.015221	0.552892	0.222823	87.590599	114.475327	-123.974396	1.778051	0.000000	4.673172	0.000000	0.000000	0.000000	-0.201843	0.119824	-0.529974	0.000000	0.000000	3.000000	18.000000	0.000000
2510.265954	-0.015221	0.552892	0.222823	87.964523	123.036545	-115.661781	1.778039	0.000000	4.673176	0.000000	0.000000	0.000000	-0.201843	0.119824	-0.529974	0.000000	0.000000	3.000000	18.000000	0.000000
2510.269287	-0.015921	0.553262	0.221003	87.964523	123.036545	-115.661781	1.778039	0.000000	4.673176	0.000000	0.000000	0.000000	-0.210034	0.110999	-0.545976	0.000000	0.000000	3.000000	18.000000	0.000000
2510.272621	-0.015921	0.553262	0.221003	87.964523	123.036545	-115.661781	1.778039	0.000000	4.673176	0.000000	0.000000	0.000000	-0.210034	0.110999	-0.545976	0.000000	0.000000	3.000000	18.000000	0.000000
2510.275954	-0.015921	0.553262	0.221003	88.231209	134.483597	-104.436020	1.777897	0.000000	4.673230	0.000000	0.000000	0.000000	-0.210034	0.110999	-0.545976	0.000000	0.000000	3.000000	18.000000	0.000000
2510.279287	-0.016648	0.553619	0.219110	88.231209	134.483597	-104.436020	1.777897	0.000000	4.673230	0.000000	0.000000	0.000000	-0.217952	0.106980	-0.567845	0.000000	0.000000	3.000000	18.000000	0.000000
2510.282621	-0.016648	0.553619	0.219110	88.231209	134.483597	-104.436020	1.777897	0.000000	4.673230	0.000000	0.000000	0.000000	-0.217952	0.106980	-0.567845	0.000000	0.000000	3.000000	18.000000	0.000000
2510.285954	-0.016648	0.553619	0.219110	88.352776	146.689896	-92.387863	1.777778	0.000000	4.673276	0.000000	0.000000	0.000000	-0.217952	0.106980	-0.567845	0.000000	0.000000	3.000000	18.000000	0.000000
2510.289287	-0.017464	0.553946	0.217161	88.352776	146.689896	-92.387863	1.777778	0.000000	4.673276	0.000000	0.000000	0.000000	-0.245067	0.098085	-0.584683	0.000000	0.000000	3.000000	18.000000	0.000000
2510.292621	-0.017464	0.553946	0.217161	88.352776	146.689896	-92.387863	1.777778	0.000000	4.673276	0.000000	0.000000	0.000000	-0.245067	0.098085	-0.584683	0.000000	0.000000	3.000000	18.000000	0.000000
2510.295954	-0.017464	0.553946	0.217161	88.348381	156.613281	-82.548531	1.776358	0.000000	4.673815	0.000000	0.000000	0.000000	-0.245067	0.098085	-0.584683	0.000000	0.000000	3.000000	18.000000	0.000000
2510.299287	-0.018369	0.554291	0.215098	88.348381	156.613281	-82.548531	1.776358	0.000000	4.673815	0.000000	0.000000	0.000000	-0.271394	0.103570	-0.619026	0.000000	0.000000	3.000000	18.000000	0.000000
2510.302621	-0.018369	0.554291	0.215098	88.348381	156.613281	-82.548531	1.776358	0.000000	4.673815	0.000000	0.000000	0.000000	-0.271394	0.103570	-0.619026	0.000000	0.000000	3.000000	18.000000	0.000000
2510.305954	-0.018369	0.554291	0.215098	88.278526	163.010132	-76.161064	1.774072	0.000000	4.674684	0.000000	0.000000	0.000000	-0.271394	0.103570	-0.619026	0.000000	0.000000	3.000000	18.000000	0.000000
2510.309287	-0.019394	0.554700	0.212978	88.278526	163.010132	-76.161064	1.774072	0.000000	4.674684	0.000000	0.000000	0.000000	-0.307379	0.122664	-0.635746	0.000000	0.000000	3.000000	18.000000	0.000000
2510.312621	-0.019394	0.554700	0.212978	88.278526	163.010132	-76.161064	1.774072	0.000000	4.674684	0.000000	0.000000	0.000000	-0.307379	0.122664	-0.635746	0.000000	0.000000	3.000000	18.000000	0.000000
2510.315954	-0.019394	0.554700	0.212978	88.201797	166.337692	-72.783936	1.769842	0.000000	4.676287	0.000000	0.000000	0.000000	-0.307379	0.122664	-0.635746	0.000000	0.000000	3.000000	18.000000	0.000000
2510.319287	-0.020569	0.555192	0.210816	88.201797	166.337692	-72.783936	1.769842	0.000000	4.676287	0.000000	0.000000	0.000000	-0.352565	0.147745	-0.648875	0.000000	0.000000	3.000000	18.000000	0.000000
2510.322621	-0.020569	0.555192	0.210816	88.201797	166.337692	-72.783936	1.769842	0.000000	4.676287	0.000000	0.000000	0.000000	-0.352565	0.147745	-0.648875	0.000000	0.000000	3.000000	18.000000	0.000000
2510.325954	-0.020569	0.555192	0.210816	88.143539	167.351959	-71.672729	1.762917	0.000000	4.678902	0.000000	0.000000	0.000000	-0.352565	0.147745	-0.648875	0.000000	0.000000	3.000000	18.000000	0.000000
2510.329287	-0.021829	0.555726	0.208582	88.143539	167.351959	-71.672729	1.762917	0.000000	4.678902	0.000000	0.000000	0.000000	-0.377982	0.160099	-0.670129	0.000000	0.000000	3.000000	18.000000	0.000000
2510.332621	-0.021829	0.555726	0.208582	88.143539	167.351959	-71.672729	1.762917	0.000000	4.678902	0.000000	0.000000	0.000000	-0.377982	0.160099	-0.670129	0.000000	0.000000	3.000000	18.000000	0.000000
2510.335954	-0.021829	0.555726	0.208582	88.111343	167.367538	-71.535744	1.754692	0.000000	4.681993	0.000000	0.000000	0.000000	-0.377982	0.160099	-0.670129	0.000000	0.000000	3.000000	18.000000	0.000000
2510.339287	-0.023112	0.556331	0.206359	88.111343	167.367538	-71.535744	1.754692	0.000000	4.681993	0.000000	0.000000	0.000000	-0.384939	0.181427	-0.666734	0.000000	0.000000	3.000000	18.000000	0.000000
2510.342621	-0.023112	0.556331	0.206359	88.111343	167.367538	-71.535744	1.754692	0.000000	4.681993	0.000000	0.000000	0.000000	-0.384939	0.181427	-0.666734	0.000000	0.000000	3.000000	18.000000	0.000000
2510.345954	-0.023112	0.556331	0.206359	88.109383	167.269333	-71.510963	1.745725	0.000000	4.685344	0.000000	0.000000	0.000000	-0.384939	0.181427	-0.666734	0.000000	0.000000	3.000000	18.000000	0.000000
2510.349287	-0.024480	0.556985	0.204132	88.109383	167.269333	-71.510963	1.745725	0.000000	4.685344	0.000000	0.000000	0.000000	-0.410508	0.196383	-0.668252	0.000000	0.000000	3.000000	18.000000	0.000000
2510.352621	-0.024480	0.556985	0.204132	88.109383	167.269333	-71.510963	1.745725	0.000000	4.685344	0.000000	0.000000	0.000000	-0.410508	0.196383	-0.668252	0.000000	0.000000	3.000000	18.000000	0.000000
2510.355954	-0.024480	0.556985	0.204132	88.155067	166.894775	-71.759537	1.734860	0.000000	4.689377	0.000000	0.000000	0.000000	-0.410508	0.196383	-0.668252	0.000000	0.000000	3.000000	18.000000	0.000000
2510.359287	-0.025808	0.557689	0.201904	88.155067	166.894775	-71.759537	1.734860	0.000000	4.689377	0.000000	0.000000	0.000000	-0.398248	0.211222	-0.668447	0.000000	0.000000	3.000000	18.000000	0.000000
2510.362621	-0.025808	0.557689	0.201904	88.155067	166.894775	-71.759537	1.734860	0.000000	4.689377	0.000000	0.000000	0.000000	-0.398248	0.211222	-0.668447	0.000000	0.000000	3.000000	18.000000	0.000000
2510.365954	-0.025808	0.557689	0.201904	88.239304	166.327896	-72.199188	1.724568	0.000000	4.693172	0.000000	0.000000	0.000000	-0.398248	0.211222	-0.668447	0.000000	0.000000	3.000000	18.000000	0.000000
2510.369287	-0.027190	0.558468	0.199719	88.239304	166.327896	-72.199188	1.724568	0.000000	4.693172	0.000000	0.000000	0.000000	-0.414742	0.233650	-0.655321	0.000000	0.000000	3.000000	18.000000	0.000000
2510.372621	-0.027190	0.558468	0.199719	88.239304	166.327896	-72.199188	1.724568	0.000000	4.693172	0.000000	0.000000	0.000000	-0.414742	0.233650	-0.655321	0.000000	0.000000	3.000000	18.000000	0.000000
2510.375954	-0.027190	0.558468	0.199719	88.362312	165.362289	-73.030594	1.712547	0.000000	4.697572	0.000000	0.000000	0.000000	-0.414742	0.233650	-0.655321	0.000000	0.000000	3.000000	18.000000	0.000000
2510.379287	-0.028686	0.559255	0.197499	88.362312	165.362289	-73.030594	1.712547	0.000000	4.697572	0.000000	0.000000	0.000000	-0.448796	0.235907	-0.665954	0.000000	0.000000	3.000000	18.000000	0.000000
2510.382621	-0.028686	0.559255	0.197499	88.362312	165.362289	-73.030594	1.712547	0.000000	4.697572	0.000000	0.000000	0.000000	-0.448796	0.235907	-0.665954	0.000000	0.000000	3.000000	18.000000	0.000000
2510.385954	-0.028686	0.559255	0.197499	88.523163	163.910416	-74.337242	1.698105	0.000000	4.702812	0.000000	0.000000	0.000000	-0.448796	0.235907	-0.665954	0.000000	0.000000	3.000000	18.000000	0.000000
2510.389287	-0.030201	0.560048	0.195247	88.523163	163.910416	-74.337242	1.698105	0.000000	4.702812	0.000000	0.000000	0.000000	-0.454532	0.238053	-0.675592	0.000000	0.000000	3.000000	18.000000	0.000000
2510.392621	-0.030201	0.560048	0.195247	88.523163	163.910416	-74.337242	1.698105	0.000000	4.702812	0.000000	0.000000	0.000000	-0.454532	0.238053	-0.675592	0.000000	0.000000	3.000000	18.000000	0.000000
2510.395954	-0.030201	0.560048	0.195247	88.695236	162.000381	-76.099396	1.683122	0.000000	4.708195	0.000000	0.000000	0.000000	-0.454532	0.238053	-0.675592	0.000000	0.000000	3.000000	18.000000	0.000000
2510.399287	-0.031797	0.560777	0.192971	88.695236	162.000381	-76.099396	1.683122	0.000000	4.708195	0.000000	0.000000	0.000000	-0.478790	0.218791	-0.682848	0.000000	0.000000	3.000000	18.000000	0.000000
2510.402621	-0.031797	0.560777	0.192971	88.695236	162.000381	-76.099396	1.683122	0.000000	4.708195	0.000000	0.000000	0.000000	-0.478790	0.218791	-0.682848	0.000000	0.000000	3.000000	18.000000	0.000000
2510.405954	-0.031797	0.560777	0.192971	88.875168	159.403442	-78.543068	1.666166	0.000000	4.714221	0.000000	0.000000	0.000000	-0.478790	0.218791	-0.682848	0.000000	0.000000	3.000000	18.000000	0.000000
2510.409287	-0.033412	0.561443	0.190674	88.875168	159.403442	-78.543068	1.666166	0.000000	4.714221	0.000000	0.000000	0.000000	-0.484264	0.199634	-0.689312	0.000000	0.000000	3.000000	18.000000	0.000000
2510.412621	-0.033412	0.561443	0.190674	88.875168	159.403442	-78.543068	1.666166	0.000000	4.714221	0.000000	0.000000	0.000000	-0.484264	0.199634	-0.689312	0.000000	0.000000	3.000000	18.000000	0.000000
2510.415954	-0.033412	0.561443	0.190674	89.036522	156.228302	-81.558907	1.648502	0.000000	4.720428	0.000000	0.000000	0.000000	-0.484264	0.199634	-0.689312	0.000000	0.000000	3.000000	18.000000	0.000000
2510.419287	-0.035043	0.561989	0.188346	89.036522	156.228302	-81.558907	1.648502	0.000000	4.720428	0.000000	0.000000	0.000000	-0.489458	0.163904	-0.698403	0.000000	0.000000	3.000000	18.000000	0.000000
2510.422621	-0.035043	0.561989	0.188346	89.036522	156.228302	-81.558907	1.648502	0.000000	4.720428	0.000000	0.000000	0.000000	-0.489458	0.163904	-0.698403	0.000000	0.000000	3.000000	18.000000	0.000000
2510.425954	-0.035043	0.561989	0.188346	89.152115	153.033554	-84.596725	1.630180	0.000000	4.726787	0.000000	0.000000	0.000000	-0.489458	0.163904	-0.698403	0.000000	0.000000	3.000000	18.000000	0.000000
2510.429287	-0.036689	0.562412	0.185953	89.152115	153.033554	-84.596725	1.630180	0.000000	4.726787	0.000000	0.000000	0.000000	-0.493900	0.126694	-0.717893	0.000000	0.000000	3.000000	18.000000	0.000000
2510.432621	-0.036689	0.562412	0.185953	89.152115	153.033554	-84.596725	1.630180	0.000000	4.726787	0.000000	0.000000	0.000000	-0.493900	0.126694	-0.717893	0.000000	0.000000	3.000000	18.000000	0.000000
2510.435954	-0.036689	0.562412	0.185953	89.222672	150.630615	-86.840302	1.611491	0.000000	4.733191	0.000000	0.000000	0.000000	-0.493900	0.126694	-0.717893	0.000000	0.000000	3.000000	18.000000	0.000000
2510.439287	-0.038323	0.562757	0.183559	89.222672	150.630615	-86.840302	1.611491	0.000000	4.733191	0.000000	0.000000	0.000000	-0.490096	0.103660	-0.717993	0.000000	0.000000	3.000000	18.000000	0.000000
2510.442621	-0.038323	0.562757	0.183559	89.222672	150.630615	-86.840302	1.611491	0.000000	4.733191	0.000000	0.000000	0.000000	-0.490096	0.103660	-0.717993	0.000000	0.000000	3.000000	18.000000	0.000000
2510.445954	-0.038323	0.562757	0.183559	89.242302	149.500992	-87.803848	1.592532	0.000000	4.739604	0.000000	0.000000	0.000000	-0.490096	0.103660	-0.717993	0.000000	0.000000	3.000000	18.000000	0.000000
2510.449287	-0.040001	0.563035	0.181107	89.242302	149.500992	-87.803848	1.592532	0.000000	4.739604	0.000000	0.000000	0.000000	-0.503450	0.083516	-0.735645	0.000000	0.000000	3.000000	18.000000	0.000000
2510.452621	-0.040001	0.563035	0.181107	89.242302	149.500992	-87.803848	1.592532	0.000000	4.739604	0.000000	0.000000	0.000000	-0.503450	0.083516	-0.735645	0.000000	0.000000	3.000000	18.000000	0.000000
2510.455954	-0.040001	0.563035	0.181107	89.210678	149.607635	-87.522209	1.572402	0.000000	4.746320	0.000000	0.000000	0.000000	-0.503450	0.083516	-0.735645	0.000000	0.000000	3.000000	18.000000	0.000000
2510.459287	-0.041697	0.563203	0.178658	89.210678	149.607635	-87.522209	1.572402	0.000000	4.746320	0.000000	0.000000	0.000000	-0.508594	0.050383	-0.734688	0.000000	0.000000	3.000000	18.000000	0.000000
2510.462621	-0.041697	0.563203	0.178658	89.210678	149.607635	-87.522209	1.572402	0.000000	4.746320	0.000000	0.000000	0.000000	-0.508594	0.050383	-0.734688	0.000000	0.000000	3.000000	18.000000	0.000000
2510.465954	-0.041697	0.563203	0.178658	89.115738	148.410919	-88.506279	1.551193	0.000000	4.753294	0.000000	0.000000	0.000000	-0.508594	0.050383	-0.734688	0.000000	0.000000	3.000000	18.000000	0.000000
2510.469287	-0.043438	0.563332	0.176199	89.115738	148.410919	-88.506279	1.551193	0.000000	4.753294	0.000000	0.000000	0.000000	-0.522443	0.038427	-0.737837	0.000000	0.000000	3.000000	18.000000	0.000000
2510.472621	-0.043438	0.563332	0.176199	89.115738	148.410919	-88.506279	1.551193	0.000000	4.753294	0.000000	0.000000	0.000000	-0.522443	0.038427	-0.737837	0.000000	0.000000	3.000000	18.000000	0.000000
2510.475954	-0.043438	0.563332	0.176199	88.931007	145.358948	-91.292091	1.528249	0.000000	4.760720	0.000000	0.000000	0.000000	-0.522443	0.038427	-0.737837	0.000000	0.000000	3.000000	18.000000	0.000000
2510.479287	-0.045193	0.563380	0.173701	88.931007	145.358948	-91.292091	1.528249	0.000000	4.760720	0.000000	0.000000	0.000000	-0.526456	0.014428	-0.749228	0.000000	0.000000	3.000000	18.000000	0.000000
2510.482621	-0.045193	0.563380	0.173701	88.931007	145.358948	-91.292091	1.528249	0.000000	4.760720	0.000000	0.000000	0.000000	-0.526456	0.014428	-0.749228	0.000000	0.000000	3.000000	18.000000	0.000000
2510.485954	-0.045193	0.563380	0.173701	88.693291	141.616119	-94.728516	1.504509	0.000000	4.768276	0.000000	0.000000	0.000000	-0.526456	0.014428	-0.749228	0.000000	0.000000	3.000000	18.000000	0.000000
2510.489287	-0.046874	0.563409	0.171216	88.693291	141.616119	-94.728516	1.504509	0.000000	4.768276	0.000000	0.000000	0.000000	-0.504410	0.008805	-0.745544	0.000000	0.000000	3.000000	18.000000	0.000000
2510.492621	-0.046874	0.563409	0.171216	88.693291	141.616119	-94.728516	1.504509	0.000000	4.768276	0.000000	0.000000	0.000000	-0.504410	0.008805	-0.745544	0.000000	0.000000	3.000000	18.000000	0.000000
2510.495954	-0.046874	0.563409	0.171216	88.439774	138.354034	-97.673698	1.481733	0.000000	4.775402	0.000000	0.000000	0.000000	-0.504410	0.008805	-0.745544	0.000000	0.000000	3.000000	18.000000	0.000000
2510.499287	-0.048512	0.563454	0.168736	88.439774	138.354034	-97.673698	1.481733	0.000000	4.775402	0.000000	0.000000	0.000000	-0.491389	0.013521	-0.744069	0.000000	0.000000	3.000000	18.000000	0.000000
2510.502621	-0.048512	0.563454	0.168736	88.439774	138.354034	-97.673698	1.481733	0.000000	4.775402	0.000000	0.000000	0.000000	-0.491389	0.013521	-0.744069	0.000000	0.000000	3.000000	18.000000	0.000000
2510.505954	-0.048512	0.563454	0.168736	88.199188	135.944305	-99.778580	1.459266	0.000000	4.782315	0.000000	0.000000	0.000000	-0.491389	0.013521	-0.744069	0.000000	0.000000	3.000000	18.000000	0.000000
2510.509287	-0.050079	0.563535	0.166278	88.199188	135.944305	-99.778580	1.459266	0.000000	4.782315	0.000000	0.000000	0.000000	-0.469972	0.024246	-0.737289	0.000000	0.000000	3.000000	18.000000	0.000000
2510.512621	-0.050079	0.563535	0.166278	88.199188	135.944305	-99.778580	1.459266	0.000000	4.782315	0.000000	0.000000	0.000000	-0.469972	0.024246	-0.737289	0.000000	0.000000	3.000000	18.000000	0.000000
2510.515954	-0.050079	0.563535	0.166278	88.014656	133.794617	-101.651672	1.437735	0.000000	4.788833	0.000000	0.000000	0.000000	-0.469972	0.024246	-0.737289	0.000000	0.000000	3.000000	18.000000	0.000000
2510.519287	-0.051544	0.563665	0.163826	88.014656	133.794617	-101.651672	1.437735	0.000000	4.788833	0.000000	0.000000	0.000000	-0.439469	0.039073	-0.735708	0.000000	0.000000	3.000000	18.000000	0.000000
2510.522621	-0.051544	0.563665	0.163826	88.014656	133.794617	-101.651672	1.437735	0.000000	4.788833	0.000000	0.000000	0.000000	-0.439469	0.039073	-0.735708	0.000000	0.000000	3.000000	18.000000	0.000000
2510.525954	-0.051544	0.563665	0.163826	87.933701	130.963638	-104.235985	1.418161	0.000000	4.794665	0.000000	0.000000	0.000000	-0.439469	0.039073	-0.735708	0.000000	0.000000	3.000000	18.000000	0.000000
2510.529287	-0.053000	0.563816	0.161413	87.933701	130.963638	-104.235985	1.418161	0.000000	4.794665	0.000000	0.000000	0.000000	-0.436778	0.045413	-0.723734	0.000000	0.000000	3.000000	18.000000	0.000000
2510.532621	-0.053000	0.563816	0.161413	87.933701	130.963638	-104.235985	1.418161	0.000000	4.794665	0.000000	0.000000	0.000000	-0.436778	0.045413	-0.723734	0.000000	0.000000	3.000000	18.000000	0.000000
2510.535954	-0.053000	0.563816	0.161413	87.977448	127.294472	-107.701660	1.397846	0.000000	4.800628	0.000000	0.000000	0.000000	-0.436778	0.045413	-0.723734	0.000000	0.000000	3.000000	18.000000	0.000000
2510.539287	-0.054474	0.564003	0.159018	87.977448	127.294472	-107.701660	1.397846	0.000000	4.800628	0.000000	0.000000	0.000000	-0.442425	0.055896	-0.718595	0.000000	0.000000	3.000000	18.000000	0.000000
2510.542621	-0.054474	0.564003	0.159018	87.977448	127.294472	-107.701660	1.397846	0.000000	4.800628	0.000000	0.000000	0.000000	-0.442425	0.055896	-0.718595	0.000000	0.000000	3.000000	18.000000	0.000000
2510.545954	-0.054474	0.564003	0.159018	88.096077	123.156044	-111.668335	1.376172	0.000000	4.806886	0.000000	0.000000	0.000000	-0.442425	0.055896	-0.718595	0.000000	0.000000	3.000000	18.000000	0.000000
2510.549287	-0.056029	0.564176	0.156661	88.096077	123.156044	-111.668335	1.376172	0.000000	4.806886	0.000000	0.000000	0.000000	-0.466246	0.052111	-0.707025	0.000000	0.000000	3.000000	18.000000	0.000000
2510.552621	-0.056029	0.564176	0.156661	88.096077	123.156044	-111.668335	1.376172	0.000000	4.806886	0.000000	0.000000	0.000000	-0.466246	0.052111	-0.707025	0.000000	0.000000	3.000000	18.000000	0.000000
2510.555954	-0.056029	0.564176	0.156661	88.202782	118.479073	-116.169167	1.351177	0.000000	4.813972	0.000000	0.000000	0.000000	-0.466246	0.052111	-0.707025	0.000000	0.000000	3.000000	18.000000	0.000000
2510.559287	-0.057598	0.564379	0.154286	88.202782	118.479073	-116.169167	1.351177	0.000000	4.813972	0.000000	0.000000	0.000000	-0.470720	0.060722	-0.712605	0.000000	0.000000	3.000000	18.000000	0.000000
2510.562621	-0.057598	0.564379	0.154286	88.202782	118.479073	-116.169167	1.351177	0.000000	4.813972	0.000000	0.000000	0.000000	-0.470720	0.060722	-0.712605	0.000000	0.000000	3.000000	18.000000	0.000000
2510.565954	-0.057598	0.564379	0.154286	88.242081	113.571541	-120.901672	1.325019	0.000000	4.821238	0.000000	0.000000	0.000000	-0.470720	0.060722	-0.712605	0.000000	0.000000	3.000000	18.000000	0.000000
2510.569287	-0.059156	0.564582	0.151937	88.242081	113.571541	-120.901672	1.325019	0.000000	4.821238	0.000000	0.000000	0.000000	-0.467601	0.061062	-0.704860	0.000000	0.000000	3.000000	18.000000	0.000000
2510.572621	-0.059156	0.564582	0.151937	88.242081	113.571541	-120.901672	1.325019	0.000000	4.821238	0.000000	0.000000	0.000000	-0.467601	0.061062	-0.704860	0.000000	0.000000	3.000000	18.000000	0.000000
2510.575954	-0.059156	0.564582	0.151937	88.164749	108.723824	-125.477379	1.298022	0.000000	4.828575	0.000000	0.000000	0.000000	-0.467601	0.061062	-0.704860	0.000000	0.000000	3.000000	18.000000	0.000000
2510.579287	-0.060677	0.564840	0.149625	88.164749	108.723824	-125.477379	1.298022	0.000000	4.828575	0.000000	0.000000	0.000000	-0.456202	0.077414	-0.693377	0.000000	0.000000	3.000000	18.000000	0.000000
2510.582621	-0.060677	0.564840	0.149625	88.164749	108.723824	-125.477379	1.298022	0.000000	4.828575	0.000000	0.000000	0.000000	-0.456202	0.077414	-0.693377	0.000000	0.000000	3.000000	18.000000	0.000000
2510.585954	-0.060677	0.564840	0.149625	87.961929	104.644127	-129.221466	1.270894	0.000000	4.835786	0.000000	0.000000	0.000000	-0.456202	0.077414	-0.693377	0.000000	0.000000	3.000000	18.000000	0.000000
2510.589287	-0.062127	0.565093	0.147311	87.961929	104.644127	-129.221466	1.270894	0.000000	4.835786	0.000000	0.000000	0.000000	-0.435004	0.075830	-0.694417	0.000000	0.000000	3.000000	18.000000	0.000000
2510.592621	-0.062127	0.565093	0.147311	87.961929	104.644127	-129.221466	1.270894	0.000000	4.835786	0.000000	0.000000	0.000000	-0.435004	0.075830	-0.694417	0.000000	0.000000	3.000000	18.000000	0.000000
2510.595954	-0.062127	0.565093	0.147311	87.706116	102.198959	-131.302032	1.244995	0.000000	4.842519	0.000000	0.000000	0.000000	-0.435004	0.075830	-0.694417	0.000000	0.000000	3.000000	18.000000	0.000000
2510.599287	-0.063624	0.565380	0.145011	87.706116	102.198959	-131.302032	1.244995	0.000000	4.842519	0.000000	0.000000	0.000000	-0.449252	0.086128	-0.689834	0.000000	0.000000	3.000000	18.000000	0.000000
2510.602621	-0.063624	0.565380	0.145011	87.706116	102.198959	-131.302032	1.244995	0.000000	4.842519	0.000000	0.000000	0.000000	-0.449252	0.086128	-0.689834	0.000000	0.000000	3.000000	18.000000	0.000000
2510.605954	-0.063624	0.565380	0.145011	87.468735	101.306854	-131.856201	1.216541	0.000000	4.849745	0.000000	0.000000	0.000000	-0.449252	0.086128	-0.689834	0.000000	0.000000	3.000000	18.000000	0.000000
2510.609287	-0.065114	0.565721	0.142748	87.468735	101.306854	-131.856201	1.216541	0.000000	4.849745	0.000000	0.000000	0.000000	-0.446780	0.102276	-0.678892	0.000000	0.000000	3.000000	18.000000	0.000000
2510.612621	-0.065114	0.565721	0.142748	87.468735	101.306854	-131.856201	1.216541	0.000000	4.849745	0.000000	0.000000	0.000000	-0.446780	0.102276	-0.678892	0.000000	0.000000	3.000000	18.000000	0.000000
2510.615954	-0.065114	0.565721	0.142748	87.280052	101.930038	-130.955688	1.187017	0.000000	4.857056	0.000000	0.000000	0.000000	-0.446780	0.102276	-0.678892	0.000000	0.000000	3.000000	18.000000	0.000000
2510.619287	-0.066588	0.566070	0.140455	87.280052	101.930038	-130.955688	1.187017	0.000000	4.857056	0.000000	0.000000	0.000000	-0.442189	0.104529	-0.687861	0.000000	0.000000	3.000000	18.000000	0.000000
2510.622621	-0.066588	0.566070	0.140455	87.280052	101.930038	-130.955688	1.187017	0.000000	4.857056	0.000000	0.000000	0.000000	-0.442189	0.104529	-0.687861	0.000000	0.000000	3.000000	18.000000	0.000000
2510.625954	-0.066588	0.566070	0.140455	87.178459	103.148575	-129.600418	1.157138	0.000000	4.864261	0.000000	0.000000	0.000000	-0.442189	0.104529	-0.687861	0.000000	0.000000	3.000000	18.000000	0.000000
2510.629287	-0.068190	0.566498	0.138141	87.178459	103.148575	-129.600418	1.157138	0.000000	4.864261	0.000000	0.000000	0.000000	-0.480754	0.128351	-0.694336	0.000000	0.000000	3.000000	18.000000	0.000000
2510.632621	-0.068190	0.566498	0.138141	87.178459	103.148575	-129.600418	1.157138	0.000000	4.864261	0.000000	0.000000	0.000000	-0.480754	0.128351	-0.694336	0.000000	0.000000	3.000000	18.000000	0.000000
2510.635954	-0.068190	0.566498	0.138141	87.148918	104.772621	-128.124619	1.121991	0.000000	4.872488	0.000000	0.000000	0.000000	-0.480754	0.128351	-0.694336	0.000000	0.000000	3.000000	18.000000	0.000000
2510.639287	-0.069802	0.566945	0.135771	87.148918	104.772621	-128.124619	1.121991	0.000000	4.872488	0.000000	0.000000	0.000000	-0.483421	0.134197	-0.710899	0.000000	0.000000	3.000000	18.000000	0.000000
2510.642621	-0.069802	0.566945	0.135771	87.148918	104.772621	-128.124619	1.121991	0.000000	4.872488	0.000000	0.000000	0.000000	-0.483421	0.134197	-0.710899	0.000000	0.000000	3.000000	18.000000	0.000000
2510.645954	-0.069802	0.566945	0.135771	87.112694	106.253601	-127.050835	1.085577	0.000000	4.880730	0.000000	0.000000	0.000000	-0.483421	0.134197	-0.710899	0.000000	0.000000	3.000000	18.000000	0.000000
2510.649287	-0.071372	0.567405	0.133410	87.112694	106.253601	-127.050835	1.085577	0.000000	4.880730	0.000000	0.000000	0.000000	-0.471114	0.138095	-0.708199	0.000000	0.000000	3.000000	18.000000	0.000000
2510.652621	-0.071372	0.567405	0.133410	87.112694	106.253601	-127.050835	1.085577	0.000000	4.880730	0.000000	0.000000	0.000000	-0.471114	0.138095	-0.708199	0.000000	0.000000	3.000000	18.000000	0.000000
2510.655954	-0.071372	0.567405	0.133410	87.072563	107.678696	-126.034393	1.049048	0.000000	4.888711	0.000000	0.000000	0.000000	-0.471114	0.138095	-0.708199	0.000000	0.000000	3.000000	18.000000	0.000000
2510.659287	-0.072953	0.567872	0.131016	87.072563	107.678696	-126.034393	1.049048	0.000000	4.888711	0.000000	0.000000	0.000000	-0.474330	0.139890	-0.718444	0.000000	0.000000	3.000000	18.000000	0.000000
2510.662621	-0.072953	0.567872	0.131016	87.072563	107.678696	-126.034393	1.049048	0.000000	4.888711	0.000000	0.000000	0.000000	-0.474330	0.139890	-0.718444	0.000000	0.000000	3.000000	18.000000	0.000000
2510.665954	-0.072953	0.567872	0.131016	87.026649	108.954384	-125.035576	1.010884	0.000000	4.896745	0.000000	0.000000	0.000000	-0.474330	0.139890	-0.718444	0.000000	0.000000	3.000000	18.000000	0.000000
2510.669287	-0.074468	0.568338	0.128655	87.026649	108.954384	-125.035576	1.010884	0.000000	4.896745	0.000000	0.000000	0.000000	-0.454545	0.139878	-0.708166	0.000000	0.000000	3.000000	18.000000	0.000000
2510.672621	-0.074468	0.568338	0.128655	87.026649	108.954384	-125.035576	1.010884	0.000000	4.896745	0.000000	0.000000	0.000000	-0.454545	0.139878	-0.708166	0.000000	0.000000	3.000000	18.000000	0.000000
2510.675954	-0.074468	0.568338	0.128655	86.970688	110.031136	-124.086319	0.973275	0.000000	4.904359	0.000000	0.000000	0.000000	-0.454545	0.139878	-0.708166	0.000000	0.000000	3.000000	18.000000	0.000000
2510.679287	-0.075974	0.568804	0.126322	86.970688	110.031136	-124.086319	0.973275	0.000000	4.904359	0.000000	0.000000	0.000000	-0.451677	0.139921	-0.699820	0.000000	0.000000	3.000000	18.000000	0.000000
2510.682621	-0.075974	0.568804	0.126322	86.970688	110.031136	-124.086319	0.973275	0.000000	4.904359	0.000000	0.000000	0.000000	-0.451677	0.139921	-0.699820	0.000000	0.000000	3.000000	18.000000	0.000000
2510.685954	-0.075974	0.568804	0.126322	86.907120	111.057564	-123.020844	0.934237	0.000000	4.911944	0.000000	0.000000	0.000000	-0.451677	0.139921	-0.699820	0.000000	0.000000	3.000000	18.000000	0.000000
2510.689287	-0.077523	0.569251	0.123995	86.907120	111.057564	-123.020844	0.934237	0.000000	4.911944	0.000000	0.000000	0.000000	-0.464845	0.134160	-0.698216	0.000000	0.000000	3.000000	18.000000	0.000000
2510.692621	-0.077523	0.569251	0.123995	86.907120	111.057564	-123.020844	0.934237	0.000000	4.911944	0.000000	0.000000	0.000000	-0.464845	0.134160	-0.698216	0.000000	0.000000	3.000000	18.000000	0.000000
2510.695954	-0.077523	0.569251	0.123995	86.845329	111.925194	-121.967697	0.891820	0.000000	4.919823	0.000000	0.000000	0.000000	-0.464845	0.134160	-0.698216	0.000000	0.000000	3.000000	18.000000	0.000000
2510.699287	-0.079155	0.569662	0.121749	86.845329	111.925194	-121.967697	0.891820	0.000000	4.919823	0.000000	0.000000	0.000000	-0.489384	0.123208	-0.673829	0.000000	0.000000	3.000000	18.000000	0.000000
2510.702621	-0.079155	0.569662	0.121749	86.845329	111.925194	-121.967697	0.891820	0.000000	4.919823	0.000000	0.000000	0.000000	-0.489384	0.123208	-0.673829	0.000000	0.000000	3.000000	18.000000	0.000000
2510.705954	-0.079155	0.569662	0.121749	86.780952	112.607857	-121.084915	0.843802	0.000000	4.928286	0.000000	0.000000	0.000000	-0.489384	0.123208	-0.673829	0.000000	0.000000	3.000000	18.000000	0.000000
2510.709287	-0.080721	0.570106	0.119533	86.780952	112.607857	-121.084915	0.843802	0.000000	4.928286	0.000000	0.000000	0.000000	-0.469906	0.133159	-0.664915	0.000000	0.000000	3.000000	18.000000	0.000000
2510.712621	-0.080721	0.570106	0.119533	86.780952	112.607857	-121.084915	0.843802	0.000000	4.928286	0.000000	0.000000	0.000000	-0.469906	0.133159	-0.664915	0.000000	0.000000	3.000000	18.000000	0.000000
2510.715954	-0.080721	0.570106	0.119533	86.691216	112.908249	-120.584152	0.796146	0.000000	4.936208	0.000000	0.000000	0.000000	-0.469906	0.133159	-0.664915	0.000000	0.000000	3.000000	18.000000	0.000000
2510.719287	-0.082288	0.570514	0.117410	86.691216	112.908249	-120.584152	0.796146	0.000000	4.936208	0.000000	0.000000	0.000000	-0.470105	0.122531	-0.636894	0.000000	0.000000	3.000000	18.000000	0.000000
2510.722621	-0.082288	0.570514	0.117410	86.691216	112.908249	-120.584152	0.796146	0.000000	4.936208	0.000000	0.000000	0.000000	-0.470105	0.122531	-0.636894	0.000000	0.000000	3.000000	18.000000	0.000000
2510.725954	-0.082288	0.570514	0.117410	86.569496	112.794022	-120.465591	0.745844	0.000000	4.944058	0.000000	0.000000	0.000000	-0.470105	0.122531	-0.636894	0.000000	0.000000	3.000000	18.000000	0.000000
2510.729287	-0.083874	0.570925	0.115312	86.569496	112.794022	-120.465591	0.745844	0.000000	4.944058	0.000000	0.000000	0.000000	-0.475913	0.123164	-0.629341	0.000000	0.000000	3.000000	18.000000	0.000000
2510.732621	-0.083874	0.570925	0.115312	86.569496	112.794022	-120.465591	0.745844	0.000000	4.944058	0.000000	0.000000	0.000000	-0.475913	0.123164	-0.629341	0.000000	0.000000	3.000000	18.000000	0.000000
2510.735954	-0.083874	0.570925	0.115312	86.404350	113.085724	-119.909027	0.692481	0.000000	4.951815	0.000000	0.000000	0.000000	-0.475913	0.123164	-0.629341	0.000000	0.000000	3.000000	18.000000	0.000000
2510.739287	-0.085451	0.571318	0.113228	86.404350	113.085724	-119.909027	0.692481	0.000000	4.951815	0.000000	0.000000	0.000000	-0.472920	0.117935	-0.625206	0.000000	0.000000	3.000000	18.000000	0.000000
2510.742621	-0.085451	0.571318	0.113228	86.404350	113.085724	-119.909027	0.692481	0.000000	4.951815	0.000000	0.000000	0.000000	-0.472920	0.117935	-0.625206	0.000000	0.000000	3.000000	18.000000	0.000000
2510.745954	-0.085451	0.571318	0.113228	86.180786	114.534088	-118.212341	0.637237	0.000000	4.959227	0.000000	0.000000	0.000000	-0.472920	0.117935	-0.625206	0.000000	0.000000	3.000000	18.000000	0.000000
2510.749287	-0.087089	0.571616	0.111083	86.180786	114.534088	-118.212341	0.637237	0.000000	4.959227	0.000000	0.000000	0.000000	-0.491411	0.089510	-0.643328	0.000000	0.000000	3.000000	18.000000	0.000000
2510.752621	-0.087089	0.571616	0.111083	86.180786	114.534088	-118.212341	0.637237	0.000000	4.959227	0.000000	0.000000	0.000000	-0.491411	0.089510	-0.643328	0.000000	0.000000	3.000000	18.000000	0.000000
2510.755954	-0.087089	0.571616	0.111083	85.894966	116.919044	-115.715767	0.577263	0.000000	4.966565	0.000000	0.000000	0.000000	-0.491411	0.089510	-0.643328	0.000000	0.000000	3.000000	18.000000	0.000000
2510.759287	-0.088731	0.571883	0.108874	85.894966	116.919044	-115.715767	0.577263	0.000000	4.966565	0.000000	0.000000	0.000000	-0.492782	0.079939	-0.662856	0.000000	0.000000	3.000000	18.000000	0.000000
2510.762621	-0.088731	0.571883	0.108874	85.894966	116.919044	-115.715767	0.577263	0.000000	4.966565	0.000000	0.000000	0.000000	-0.492782	0.079939	-0.662856	0.000000	0.000000	3.000000	18.000000	0.000000
2510.765954	-0.088731	0.571883	0.108874	85.571144	119.120865	-113.734863	0.514757	0.000000	4.973432	0.000000	0.000000	0.000000	-0.492782	0.079939	-0.662856	0.000000	0.000000	3.000000	18.000000	0.000000
2510.769287	-0.090355	0.572075	0.106631	85.571144	119.120865	-113.734863	0.514757	0.000000	4.973432	0.000000	0.000000	0.000000	-0.487177	0.057505	-0.672825	0.000000	0.000000	3.000000	18.000000	0.000000
2510.772621	-0.090355	0.572075	0.106631	85.571144	119.120865	-113.734863	0.514757	0.000000	4.973432	0.000000	0.000000	0.000000	-0.487177	0.057505	-0.672825	0.000000	0.000000	3.000000	18.000000	0.000000
2510.775954	-0.090355	0.572075	0.106631	85.231865	120.457466	-112.928825	0.450406	0.000000	4.979672	0.000000	0.000000	0.000000	-0.487177	0.057505	-0.672825	0.000000	0.000000	3.000000	18.000000	0.000000
2510.779287	-0.092045	0.572231	0.104373	85.231865	120.457466	-112.928825	0.450406	0.000000	4.979672	0.000000	0.000000	0.000000	-0.506999	0.046800	-0.677394	0.000000	0.000000	3.000000	18.000000	0.000000
2510.782621	-0.092045	0.572231	0.104373	85.231865	120.457466	-112.928825	0.450406	0.000000	4.979672	0.000000	0.000000	0.000000	-0.506999	0.046800	-0.677394	0.000000	0.000000	3.000000	18.000000	0.000000
2510.785954	-0.092045	0.572231	0.104373	84.870193	120.754181	-113.238625	0.379967	0.000000	4.985542	0.000000	0.000000	0.000000	-0.506999	0.046800	-0.677394	0.000000	0.000000	3.000000	18.000000	0.000000
2510.789287	-0.093802	0.572402	0.102109	84.870193	120.754181	-113.238625	0.379967	0.000000	4.985542	0.000000	0.000000	0.000000	-0.527006	0.051292	-0.679325	0.000000	0.000000	3.000000	18.000000	0.000000
2510.792621	-0.093802	0.572402	0.102109	84.870193	120.754181	-113.238625	0.379967	0.000000	4.985542	0.000000	0.000000	0.000000	-0.527006	0.051292	-0.679325	0.000000	0.000000	3.000000	18.000000	0.000000
2510.795954	-0.093802	0.572402	0.102109	84.499466	120.001892	-114.442635	0.302941	0.000000	4.990814	0.000000	0.000000	0.000000	-0.527006	0.051292	-0.679325	0.000000	0.000000	3.000000	18.000000	0.000000
2510.799287	-0.095526	0.572564	0.099899	84.499466	120.001892	-114.442635	0.302941	0.000000	4.990814	0.000000	0.000000	0.000000	-0.517279	0.048824	-0.662897	0.000000	0.000000	3.000000	18.000000	0.000000
2510.802621	-0.095526	0.572564	0.099899	84.499466	120.001892	-114.442635	0.302941	0.000000	4.990814	0.000000	0.000000	0.000000	-0.517279	0.048824	-0.662897	0.000000	0.000000	3.000000	18.000000	0.000000
2510.805954	-0.095526	0.572564	0.099899	84.120872	118.562553	-116.217567	0.223685	0.000000	4.994949	0.000000	0.000000	0.000000	-0.517279	0.048824	-0.662897	0.000000	0.000000	3.000000	18.000000	0.000000
2510.809287	-0.097235	0.572723	0.097681	84.120872	118.562553	-116.217567	0.223685	0.000000	4.994949	0.000000	0.000000	0.000000	-0.512628	0.047579	-0.665474	0.000000	0.000000	3.000000	18.000000	0.000000
2510.812621	-0.097235	0.572723	0.097681	84.120872	118.562553	-116.217567	0.223685	0.000000	4.994949	0.000000	0.000000	0.000000	-0.512628	0.047579	-0.665474	0.000000	0.000000	3.000000	18.000000	0.000000
2510.815954	-0.097235	0.572723	0.097681	83.743423	116.723274	-118.432281	0.138247	0.000000	4.884037	0.000000	0.000000	0.000000	-0.512628	0.047579	-0.665474	0.000000	0.000000	3.000000	18.000000	0.000000
2510.819287	-0.098963	0.572824	0.095499	83.743423	116.723274	-118.432281	0.138247	0.000000	4.884037	0.000000	0.000000	0.000000	-0.518514	0.030264	-0.654439	0.000000	0.000000	3.000000	18.000000	0.000000
2510.822621	-0.098963	0.572824	0.095499	83.743423	116.723274	-118.432281	0.138247	0.000000	4.884037	0.000000	0.000000	0.000000	-0.518514	0.030264	-0.654439	0.000000	0.000000	3.000000	18.000000	0.000000
2510.825954	-0.098963	0.572824	0.095499	83.368271	114.860710	-120.693115	0.051828	0.000000	4.774964	0.000000	0.000000	0.000000	-0.518514	0.030264	-0.654439	0.000000	0.000000	3.000000	18.000000	0.000000
2510.829287	-0.100787	0.572848	0.093325	83.368271	114.860710	-120.693115	0.051828	0.000000	4.774964	0.000000	0.000000	0.000000	-0.547135	0.007424	-0.652415	0.000000	0.000000	3.000000	18.000000	0.000000
2510.832621	-0.100787	0.572848	0.093325	83.368271	114.860710	-120.693115	0.051828	0.000000	4.774964	0.000000	0.000000	0.000000	-0.547135	0.007424	-0.652415	0.000000	0.000000	3.000000	18.000000	0.000000
2510.835954	-0.100787	0.572848	0.093325	82.993408	113.274956	-122.583221	-0.039361	0.000000	4.666228	0.000000	0.000000	0.000000	-0.547135	0.007424	-0.652415	0.000000	0.000000	3.000000	18.000000	0.000000
2510.839287	-0.102622	0.572840	0.091142	82.993408	113.274956	-122.583221	-0.039361	0.000000	4.666228	0.000000	0.000000	0.000000	-0.550484	-0.002670	-0.654703	0.000000	0.000000	3.000000	18.000000	0.000000
2510.842621	-0.102622	0.572840	0.091142	82.993408	113.274956	-122.583221	-0.039361	0.000000	4.666228	0.000000	0.000000	0.000000	-0.550484	-0.002670	-0.654703	0.000000	0.000000	3.000000	18.000000	0.000000
2510.845954	-0.102622	0.572840	0.091142	82.613052	111.814194	-123.975883	-0.131108	0.000000	4.557111	0.000000	0.000000	0.000000	-0.550484	-0.002670	-0.654703	0.000000	0.000000	3.000000	18.000000	0.000000
2510.849287	-0.104540	0.572759	0.088906	82.613052	111.814194	-123.975883	-0.131108	0.000000	4.557111	0.000000	0.000000	0.000000	-0.575277	-0.024175	-0.670943	0.000000	0.000000	3.000000	18.000000	0.000000
2510.852621	-0.104540	0.572759	0.088906	82.613052	111.814194	-123.975883	-0.131108	0.000000	4.557111	0.000000	0.000000	0.000000	-0.575277	-0.024175	-0.670943	0.000000	0.000000	3.000000	18.000000	0.000000
2510.855954	-0.104540	0.572759	0.088906	82.238586	110.498726	-124.811996	-0.226988	0.000000	4.445287	0.000000	0.000000	0.000000	-0.575277	-0.024175	-0.670943	0.000000	0.000000	3.000000	18.000000	0.000000
2510.859287	-0.106468	0.572725	0.086664	82.238586	110.498726	-124.811996	-0.226988	0.000000	4.445287	0.000000	0.000000	0.000000	-0.578374	-0.010125	-0.672514	0.000000	0.000000	3.000000	18.000000	0.000000
2510.862621	-0.106468	0.572725	0.086664	82.238586	110.498726	-124.811996	-0.226988	0.000000	4.445287	0.000000	0.000000	0.000000	-0.578374	-0.010125	-0.672514	0.000000	0.000000	3.000000	18.000000	0.000000
2510.865954	-0.106468	0.572725	0.086664	81.913422	109.445328	-125.362030	-0.323383	0.000000	4.333201	0.000000	0.000000	0.000000	-0.578374	-0.010125	-0.672514	0.000000	0.000000	3.000000	18.000000	0.000000
2510.869287	-0.108414	0.572716	0.084461	81.913422	109.445328	-125.362030	-0.323383	0.000000	4.333201	0.000000	0.000000	0.000000	-0.584038	-0.002861	-0.660930	0.000000	0.000000	3.000000	18.000000	0.000000
2510.872621	-0.108414	0.572716	0.084461	81.913422	109.445328	-125.362030	-0.323383	0.000000	4.333201	0.000000	0.000000	0.000000	-0.584038	-0.002861	-0.660930	0.000000	0.000000	3.000000	18.000000	0.000000
2510.875954	-0.108414	0.572716	0.084461	81.650475	108.702103	-125.657234	-0.420723	0.000000	4.223046	0.000000	0.000000	0.000000	-0.584038	-0.002861	-0.660930	0.000000	0.000000	3.000000	18.000000	0.000000
2510.879287	-0.110368	0.572698	0.082368	81.650475	108.702103	-125.657234	-0.420723	0.000000	4.223046	0.000000	0.000000	0.000000	-0.586176	-0.005475	-0.627999	0.000000	0.000000	3.000000	18.000000	0.000000
2510.882621	-0.110368	0.572698	0.082368	81.650475	108.702103	-125.657234	-0.420723	0.000000	4.223046	0.000000	0.000000	0.000000	-0.586176	-0.005475	-0.627999	0.000000	0.000000	3.000000	18.000000	0.000000
2510.885954	-0.110368	0.572698	0.082368	81.433510	108.203659	-125.750175	-0.518419	0.000000	4.118380	0.000000	0.000000	0.000000	-0.586176	-0.005475	-0.627999	0.000000	0.000000	3.000000	18.000000	0.000000
2510.889287	-0.112315	0.572655	0.080309	81.433510	108.203659	-125.750175	-0.518419	0.000000	4.118380	0.000000	0.000000	0.000000	-0.584042	-0.012784	-0.617626	0.000000	0.000000	3.000000	18.000000	0.000000
2510.892621	-0.112315	0.572655	0.080309	81.433510	108.203659	-125.750175	-0.518419	0.000000	4.118380	0.000000	0.000000	0.000000	-0.584042	-0.012784	-0.617626	0.000000	0.000000	3.000000	18.000000	0.000000
2510.895954	-0.112315	0.572655	0.080309	81.236664	107.735992	-125.829544	-0.615759	0.000000	4.015442	0.000000	0.000000	0.000000	-0.584042	-0.012784	-0.617626	0.000000	0.000000	3.000000	18.000000	0.000000
2510.899287	-0.114224	0.572624	0.078387	81.236664	107.735992	-125.829544	-0.615759	0.000000	4.015442	0.000000	0.000000	0.000000	-0.572676	-0.009374	-0.576519	0.000000	0.000000	3.000000	18.000000	0.000000
2510.902621	-0.114224	0.572624	0.078387	81.236664	107.735992	-125.829544	-0.615759	0.000000	4.015442	0.000000	0.000000	0.000000	-0.572676	-0.009374	-0.576519	0.000000	0.000000	3.000000	18.000000	0.000000
2510.905954	-0.114224	0.572624	0.078387	81.030777	107.244339	-125.934837	-0.711205	0.000000	3.919356	0.000000	0.000000	0.000000	-0.572676	-0.009374	-0.576519	0.000000	0.000000	3.000000	18.000000	0.000000
2510.909287	-0.116047	0.572580	0.076495	81.030777	107.244339	-125.934837	-0.711205	0.000000	3.919356	0.000000	0.000000	0.000000	-0.546993	-0.013187	-0.567543	0.000000	0.000000	3.000000	18.000000	0.000000
2510.912621	-0.116047	0.572580	0.076495	81.030777	107.244339	-125.934837	-0.711205	0.000000	3.919356	0.000000	0.000000	0.000000	-0.546993	-0.013187	-0.567543	0.000000	0.000000	3.000000	18.000000	0.000000
2510.915954	-0.116047	0.572580	0.076495	80.821999	106.755890	-126.041992	-0.802371	0.000000	3.824765	0.000000	0.000000	0.000000	-0.546993	-0.013187	-0.567543	0.000000	0.000000	3.000000	18.000000	0.000000
2510.919287	-0.117807	0.572534	0.074607	80.821999	106.755890	-126.041992	-0.802371	0.000000	3.824765	0.000000	0.000000	0.000000	-0.527737	-0.013742	-0.566575	0.000000	0.000000	3.000000	18.000000	0.000000
2510.922621	-0.117807	0.572534	0.074607	80.821999	106.755890	-126.041992	-0.802371	0.000000	3.824765	0.000000	0.000000	0.000000	-0.527737	-0.013742	-0.566575	0.000000	0.000000	3.000000	18.000000	0.000000
2510.925954	-0.117807	0.572534	0.074607	80.637917	106.391136	-126.064117	-0.890327	0.000000	3.730336	0.000000	0.000000	0.000000	-0.527737	-0.013742	-0.566575	0.000000	0.000000	3.000000	18.000000	0.000000
2510.929287	-0.119417	0.572508	0.072695	80.637917	106.391136	-126.064117	-0.890327	0.000000	3.730336	0.000000	0.000000	0.000000	-0.483012	-0.007846	-0.573533	0.000000	0.000000	3.000000	18.000000	0.000000
2510.932621	-0.119417	0.572508	0.072695	80.637917	106.391136	-126.064117	-0.890327	0.000000	3.730336	0.000000	0.000000	0.000000	-0.483012	-0.007846	-0.573533	0.000000	0.000000	3.000000	18.000000	0.000000
2510.935954	-0.119417	0.572508	0.072695	80.507751	106.302666	-125.896278	-0.970829	0.000000	3.634747	0.000000	0.000000	0.000000	-0.483012	-0.007846	-0.573533	0.000000	0.000000	3.000000	18.000000	0.000000
2510.939287	-0.120815	0.572503	0.070713	80.507751	106.302666	-125.896278	-0.970829	0.000000	3.634747	0.000000	0.000000	0.000000	-0.419380	-0.001351	-0.594682	0.000000	0.000000	3.000000	18.000000	0.000000
2510.942621	-0.120815	0.572503	0.070713	80.507751	106.302666	-125.896278	-0.970829	0.000000	3.634747	0.000000	0.000000	0.000000	-0.419380	-0.001351	-0.594682	0.000000	0.000000	3.000000	18.000000	0.000000
2510.945954	-0.120815	0.572503	0.070713	80.460472	106.493431	-125.516190	-1.040726	0.000000	3.535634	0.000000	0.000000	0.000000	-0.419380	-0.001351	-0.594682	0.000000	0.000000	3.000000	18.000000	0.000000
2510.949287	-0.121976	0.572520	0.068667	80.460472	106.493431	-125.516190	-1.040726	0.000000	3.535634	0.000000	0.000000	0.000000	-0.348504	0.004970	-0.613708	0.000000	0.000000	3.000000	18.000000	0.000000
2510.952621	-0.121976	0.572520	0.068667	80.460472	106.493431	-125.516190	-1.040726	0.000000	3.535634	0.000000	0.000000	0.000000	-0.348504	0.004970	-0.613708	0.000000	0.000000	3.000000	18.000000	0.000000
2510.955954	-0.121976	0.572520	0.068667	80.522034	106.434120	-125.434540	-1.098810	0.000000	3.433349	0.000000	0.000000	0.000000	-0.348504	0.004970	-0.613708	0.000000	0.000000	3.000000	18.000000	0.000000
2510.959287	-0.123095	0.572573	0.066594	80.522034	106.434120	-125.434540	-1.098810	0.000000	3.433349	0.000000	0.000000	0.000000	-0.335575	0.016039	-0.621870	0.000000	0.000000	3.000000	18.000000	0.000000
2510.962621	-0.123095	0.572573	0.066594	80.522034	106.434120	-125.434540	-1.098810	0.000000	3.433349	0.000000	0.000000	0.000000	-0.335575	0.016039	-0.621870	0.000000	0.000000	3.000000	18.000000	0.000000
2510.965954	-0.123095	0.572573	0.066594	80.784462	105.457779	-126.317230	-1.154739	0.000000	3.329704	0.000000	0.000000	0.000000	-0.335575	0.016039	-0.621870	0.000000	0.000000	3.000000	18.000000	0.000000
2510.969287	-0.124214	0.572758	0.064568	80.784462	105.457779	-126.317230	-1.154739	0.000000	3.329704	0.000000	0.000000	0.000000	-0.335767	0.055279	-0.607844	0.000000	0.000000	3.000000	18.000000	0.000000
2510.972621	-0.124214	0.572758	0.064568	80.784462	105.457779	-126.317230	-1.154739	0.000000	3.329704	0.000000	0.000000	0.000000	-0.335767	0.055279	-0.607844	0.000000	0.000000	3.000000	18.000000	0.000000
2510.975954	-0.124214	0.572758	0.064568	81.231400	103.547348	-128.187256	-1.210700	0.000000	3.228397	0.000000	0.000000	0.000000	-0.335767	0.055279	-0.607844	0.000000	0.000000	3.000000	18.000000	0.000000
2510.979287	-0.125313	0.573013	0.062607	81.231400	103.547348	-128.187256	-1.210700	0.000000	3.228397	0.000000	0.000000	0.000000	-0.329593	0.076747	-0.588290	0.000000	0.000000	3.000000	18.000000	0.000000
2510.982621	-0.125313	0.573013	0.062607	81.231400	103.547348	-128.187256	-1.210700	0.000000	3.228397	0.000000	0.000000	0.000000	-0.329593	0.076747	-0.588290	0.000000	0.000000	3.000000	18.000000	0.000000
2510.985954	-0.125313	0.573013	0.062607	81.771210	101.060463	-130.692764	-1.265632	0.000000	3.130348	0.000000	0.000000	0.000000	-0.329593	0.076747	-0.588290	0.000000	0.000000	3.000000	18.000000	0.000000
2510.989287	-0.126328	0.573342	0.060663	81.771210	101.060463	-130.692764	-1.265632	0.000000	3.130348	0.000000	0.000000	0.000000	-0.304517	0.098639	-0.583090	0.000000	0.000000	3.000000	18.000000	0.000000
2510.992621	-0.126328	0.573342	0.060663	81.771210	101.060463	-130.692764	-1.265632	0.000000	3.130348	0.000000	0.000000	0.000000	-0.304517	0.098639	-0.583090	0.000000	0.000000	3.000000	18.000000	0.000000
2510.995954	-0.126328	0.573342	0.060663	82.350571	98.290565	-133.538589	-1.316385	0.000000	3.033166	0.000000	0.000000	0.000000	-0.304517	0.098639	-0.583090	0.000000	0.000000	3.000000	18.000000	0.000000
2510.999287	-0.127183	0.573725	0.058740	82.350571	98.290565	-133.538589	-1.316385	0.000000	3.033166	0.000000	0.000000	0.000000	-0.256473	0.114758	-0.577116	0.000000	0.000000	3.000000	18.000000	0.000000
2511.002621	-0.127183	0.573725	0.058740	82.350571	98.290565	-133.538589	-1.316385	0.000000	3.033166	0.000000	0.000000	0.000000	-0.256473	0.114758	-0.577116	0.000000	0.000000	3.000000	18.000000	0.000000
2511.005954	-0.127183	0.573725	0.058740	82.969772	95.421951	-136.567993	-1.359130	0.000000	2.936980	0.000000	0.000000	0.000000	-0.256473	0.114758	-0.577116	0.000000	0.000000	3.000000	18.000000	0.000000
2511.009287	-0.127852	0.574113	0.056833	82.969772	95.421951	-136.567993	-1.359130	0.000000	2.936980	0.000000	0.000000	0.000000	-0.200828	0.116359	-0.572039	0.000000	0.000000	3.000000	18.000000	0.000000
2511.012621	-0.127852	0.574113	0.056833	82.969772	95.421951	-136.567993	-1.359130	0.000000	2.936980	0.000000	0.000000	0.000000	-0.200828	0.116359	-0.572039	0.000000	0.000000	3.000000	18.000000	0.000000
2511.015954	-0.127852	0.574113	0.056833	83.615211	92.495239	-139.732635	-1.392601	0.000000	2.841641	0.000000	0.000000	0.000000	-0.200828	0.116359	-0.572039	0.000000	0.000000	3.000000	18.000000	0.000000
2511.019287	-0.128369	0.574459	0.054861	83.615211	92.495239	-139.732635	-1.392601	0.000000	2.841641	0.000000	0.000000	0.000000	-0.155021	0.104027	-0.591447	0.000000	0.000000	3.000000	18.000000	0.000000
2511.022621	-0.128369	0.574459	0.054861	83.615211	92.495239	-139.732635	-1.392601	0.000000	2.841641	0.000000	0.000000	0.000000	-0.155021	0.104027	-0.591447	0.000000	0.000000	3.000000	18.000000	0.000000
2511.025954	-0.128369	0.574459	0.054861	84.316032	89.395813	-143.168228	-1.418438	0.000000	2.743066	0.000000	0.000000	0.000000	-0.155021	0.104027	-0.591447	0.000000	0.000000	3.000000	18.000000	0.000000
2511.029287	-0.128678	0.574803	0.052809	84.316032	89.395813	-143.168228	-1.418438	0.000000	2.743066	0.000000	0.000000	0.000000	-0.092773	0.103136	-0.615667	0.000000	0.000000	3.000000	18.000000	0.000000
2511.032621	-0.128678	0.574803	0.052809	84.316032	89.395813	-143.168228	-1.418438	0.000000	2.743066	0.000000	0.000000	0.000000	-0.092773	0.103136	-0.615667	0.000000	0.000000	3.000000	18.000000	0.000000
2511.035954	-0.128678	0.574803	0.052809	85.092880	85.397552	-147.604843	-1.433900	0.000000	2.640455	0.000000	0.000000	0.000000	-0.092773	0.103136	-0.615667	0.000000	0.000000	3.000000	18.000000	0.000000
2511.039287	-0.128891	0.575171	0.050706	85.092880	85.397552	-147.604843	-1.433900	0.000000	2.640455	0.000000	0.000000	0.000000	-0.063986	0.110280	-0.630981	0.000000	0.000000	3.000000	18.000000	0.000000
2511.042621	-0.128891	0.575171	0.050706	85.092880	85.397552	-147.604843	-1.433900	0.000000	2.640455	0.000000	0.000000	0.000000	-0.063986	0.110280	-0.630981	0.000000	0.000000	3.000000	18.000000	0.000000
2511.045954	-0.128891	0.575171	0.050706	85.931679	78.412971	-155.097336	-1.444564	0.000000	2.535291	0.000000	0.000000	0.000000	-0.063986	0.110280	-0.630981	0.000000	0.000000	3.000000	18.000000	0.000000
2511.049287	-0.129226	0.575570	0.048601	85.931679	78.412971	-155.097336	-1.444564	0.000000	2.535291	0.000000	0.000000	0.000000	-0.100555	0.119647	-0.631405	0.000000	0.000000	3.000000	18.000000	0.000000
2511.052621	-0.129226	0.575570	0.048601	85.931679	78.412971	-155.097336	-1.444564	0.000000	2.535291	0.000000	0.000000	0.000000	-0.100555	0.119647	-0.631405	0.000000	0.000000	3.000000	18.000000	0.000000
2511.055954	-0.129226	0.575570	0.048601	86.690918	65.280838	-168.774536	-1.461324	0.000000	2.430057	0.000000	0.000000	0.000000	-0.100555	0.119647	-0.631405	0.000000	0.000000	3.000000	18.000000	0.000000
2511.059287	-0.129631	0.576056	0.046495	86.690918	65.280838	-168.774536	-1.461324	0.000000	2.430057	0.000000	0.000000	0.000000	-0.121397	0.145993	-0.631946	0.000000	0.000000	3.000000	18.000000	0.000000
2511.062621	-0.129631	0.576056	0.046495	86.690918	65.280838	-168.774536	-1.461324	0.000000	2.430057	0.000000	0.000000	0.000000	-0.121397	0.145993	-0.631946	0.000000	0.000000	3.000000	18.000000	0.000000
2511.065954	-0.129631	0.576056	0.046495	87.080940	44.221027	169.640244	-1.481557	0.000000	2.324733	0.000000	0.000000	0.000000	-0.121397	0.145993	-0.631946	0.000000	0.000000	3.000000	18.000000	0.000000
2511.069287	-0.130003	0.576601	0.044484	87.080940	44.221027	169.640244	-1.481557	0.000000	2.324733	0.000000	0.000000	0.000000	-0.111489	0.163504	-0.603205	0.000000	0.000000	3.000000	18.000000	0.000000
2511.072621	-0.130003	0.576601	0.044484	87.080940	44.221027	169.640244	-1.481557	0.000000	2.324733	0.000000	0.000000	0.000000	-0.111489	0.163504	-0.603205	0.000000	0.000000	3.000000	18.000000	0.000000
2511.075954	-0.130003	0.576601	0.044484	86.898460	22.407879	147.394699	-1.500138	0.000000	2.224199	0.000000	0.000000	0.000000	-0.111489	0.163504	-0.603205	0.000000	0.000000	3.000000	18.000000	0.000000
2511.079287	-0.130419	0.577158	0.042474	86.898460	22.407879	147.394699	-1.500138	0.000000	2.224199	0.000000	0.000000	0.000000	-0.124854	0.167043	-0.602924	0.000000	0.000000	3.000000	18.000000	0.000000
2511.082621	-0.130419	0.577158	0.042474	86.898460	22.407879	147.394699	-1.500138	0.000000	2.224199	0.000000	0.000000	0.000000	-0.124854	0.167043	-0.602924	0.000000	0.000000	3.000000	18.000000	0.000000
2511.085954	-0.130419	0.577158	0.042474	86.279221	8.574185	133.327301	-1.520947	0.000000	2.123711	0.000000	0.000000	0.000000	-0.124854	0.167043	-0.602924	0.000000	0.000000	3.000000	18.000000	0.000000
2511.089287	-0.130846	0.577755	0.040532	86.279221	8.574185	133.327301	-1.520947	0.000000	2.123711	0.000000	0.000000	0.000000	-0.128189	0.178999	-0.582620	0.000000	0.000000	3.000000	18.000000	0.000000
2511.092621	-0.130846	0.577755	0.040532	86.279221	8.574185	133.327301	-1.520947	0.000000	2.123711	0.000000	0.000000	0.000000	-0.128189	0.178999	-0.582620	0.000000	0.000000	3.000000	18.000000	0.000000
2511.095954	-0.130846	0.577755	0.040532	85.460930	2.306762	127.057487	-1.542312	0.000000	2.026608	0.000000	0.000000	0.000000	-0.128189	0.178999	-0.582620	0.000000	0.000000	3.000000	18.000000	0.000000
2511.099287	-0.131231	0.578326	0.038645	85.460930	2.306762	127.057487	-1.542312	0.000000	2.026608	0.000000	0.000000	0.000000	-0.115486	0.171430	-0.566228	0.000000	0.000000	3.000000	18.000000	0.000000
2511.102621	-0.131231	0.578326	0.038645	85.460930	2.306762	127.057487	-1.542312	0.000000	2.026608	0.000000	0.000000	0.000000	-0.115486	0.171430	-0.566228	0.000000	0.000000	3.000000	18.000000	0.000000
2511.105954	-0.131231	0.578326	0.038645	84.621666	-0.640661	124.218071	-1.561559	0.000000	1.932237	0.000000	0.000000	0.000000	-0.115486	0.171430	-0.566228	0.000000	0.000000	3.000000	18.000000	0.000000
2511.109287	-0.131554	0.578919	0.036828	84.621666	-0.640661	124.218071	-1.561559	0.000000	1.932237	0.000000	0.000000	0.000000	-0.096757	0.177943	-0.544999	0.000000	0.000000	3.000000	18.000000	0.000000
2511.112621	-0.131554	0.578919	0.036828	84.621666	-0.640661	124.218071	-1.561559	0.000000	1.932237	0.000000	0.000000	0.000000	-0.096757	0.177943	-0.544999	0.000000	0.000000	3.000000	18.000000	0.000000
2511.115954	-0.131554	0.578919	0.036828	83.816193	-2.831075	122.114075	-1.577685	0.000000	1.841403	0.000000	0.000000	0.000000	-0.096757	0.177943	-0.544999	0.000000	0.000000	3.000000	18.000000	0.000000
2511.119287	-0.131802	0.579478	0.035034	83.816193	-2.831075	122.114075	-1.577685	0.000000	1.841403	0.000000	0.000000	0.000000	-0.074492	0.167748	-0.538098	0.000000	0.000000	3.000000	18.000000	0.000000
2511.122621	-0.131802	0.579478	0.035034	83.816193	-2.831075	122.114075	-1.577685	0.000000	1.841403	0.000000	0.000000	0.000000	-0.074492	0.167748	-0.538098	0.000000	0.000000	3.000000	18.000000	0.000000
2511.125954	-0.131802	0.579478	0.035034	83.061722	-4.399061	120.626755	-1.590101	0.000000	1.751720	0.000000	0.000000	0.000000	-0.074492	0.167748	-0.538098	0.000000	0.000000	3.000000	18.000000	0.000000
2511.129287	-0.131962	0.580041	0.033302	83.061722	-4.399061	120.626755	-1.590101	0.000000	1.751720	0.000000	0.000000	0.000000	-0.048064	0.168808	-0.519653	0.000000	0.000000	3.000000	18.000000	0.000000
2511.132621	-0.131962	0.580041	0.033302	83.061722	-4.399061	120.626755	-1.590101	0.000000	1.751720	0.000000	0.000000	0.000000	-0.048064	0.168808	-0.519653	0.000000	0.000000	3.000000	18.000000	0.000000
2511.135954	-0.131962	0.580041	0.033302	82.552422	-5.284210	119.812355	-1.598112	0.000000	1.665112	0.000000	0.000000	0.000000	-0.048064	0.168808	-0.519653	0.000000	0.000000	3.000000	18.000000	0.000000
2511.139287	-0.132107	0.580646	0.031712	82.552422	-5.284210	119.812355	-1.598112	0.000000	1.665112	0.000000	0.000000	0.000000	-0.043445	0.181428	-0.477015	0.000000	0.000000	3.000000	18.000000	0.000000
2511.142621	-0.132107	0.580646	0.031712	82.552422	-5.284210	119.812355	-1.598112	0.000000	1.665112	0.000000	0.000000	0.000000	-0.043445	0.181428	-0.477015	0.000000	0.000000	3.000000	18.000000	0.000000
2511.145954	-0.132107	0.580646	0.031712	82.634010	-5.224207	119.939026	-1.605352	0.000000	1.585609	0.000000	0.000000	0.000000	-0.043445	0.181428	-0.477015	0.000000	0.000000	3.000000	18.000000	0.000000
2511.149287	-0.132332	0.581274	0.030156	82.634010	-5.224207	119.939026	-1.605352	0.000000	1.585609	0.000000	0.000000	0.000000	-0.067550	0.188346	-0.466837	0.000000	0.000000	3.000000	18.000000	0.000000
2511.152621	-0.132332	0.581274	0.030156	82.634010	-5.224207	119.939026	-1.605352	0.000000	1.585609	0.000000	0.000000	0.000000	-0.067550	0.188346	-0.466837	0.000000	0.000000	3.000000	18.000000	0.000000
2511.155954	-0.132332	0.581274	0.030156	82.914902	-4.835162	120.397224	-1.616611	0.000000	1.507803	0.000000	0.000000	0.000000	-0.067550	0.188346	-0.466837	0.000000	0.000000	3.000000	18.000000	0.000000
2511.159287	-0.132638	0.581983	0.028816	82.914902	-4.835162	120.397224	-1.616611	0.000000	1.507803	0.000000	0.000000	0.000000	-0.091597	0.212843	-0.401886	0.000000	0.000000	3.000000	18.000000	0.000000
2511.162621	-0.132638	0.581983	0.028816	82.914902	-4.835162	120.397224	-1.616611	0.000000	1.507803	0.000000	0.000000	0.000000	-0.091597	0.212843	-0.401886	0.000000	0.000000	3.000000	18.000000	0.000000
2511.165954	-0.132638	0.581983	0.028816	83.160721	-4.459604	120.848999	-1.631877	0.000000	1.440822	0.000000	0.000000	0.000000	-0.091597	0.212843	-0.401886	0.000000	0.000000	3.000000	18.000000	0.000000
2511.169287	-0.133044	0.582729	0.027678	83.160721	-4.459604	120.848999	-1.631877	0.000000	1.440822	0.000000	0.000000	0.000000	-0.122002	0.223865	-0.341644	0.000000	0.000000	3.000000	18.000000	0.000000
2511.172621	-0.133044	0.582729	0.027678	83.160721	-4.459604	120.848999	-1.631877	0.000000	1.440822	0.000000	0.000000	0.000000	-0.122002	0.223865	-0.341644	0.000000	0.000000	3.000000	18.000000	0.000000
2511.175954	-0.133044	0.582729	0.027678	83.349815	-4.121342	121.274147	-1.652211	0.000000	1.383881	0.000000	0.000000	0.000000	-0.122002	0.223865	-0.341644	0.000000	0.000000	3.000000	18.000000	0.000000
2511.179287	-0.133553	0.583514	0.026739	83.349815	-4.121342	121.274147	-1.652211	0.000000	1.383881	0.000000	0.000000	0.000000	-0.152598	0.235317	-0.281439	0.000000	0.000000	3.000000	18.000000	0.000000
2511.182621	-0.133553	0.583514	0.026739	83.349815	-4.121342	121.274147	-1.652211	0.000000	1.383881	0.000000	0.000000	0.000000	-0.152598	0.235317	-0.281439	0.000000	0.000000	3.000000	18.000000	0.000000
2511.185954	-0.133553	0.583514	0.026739	83.475624	-3.517143	122.007919	-1.677644	0.000000	1.336975	0.000000	0.000000	0.000000	-0.152598	0.235317	-0.281439	0.000000	0.000000	3.000000	18.000000	0.000000
2511.189287	-0.134108	0.584327	0.025976	83.475624	-3.517143	122.007919	-1.677644	0.000000	1.336975	0.000000	0.000000	0.000000	-0.166436	0.244133	-0.229045	0.000000	0.000000	3.000000	18.000000	0.000000
2511.192621	-0.134108	0.584327	0.025976	83.475624	-3.517143	122.007919	-1.677644	0.000000	1.336975	0.000000	0.000000	0.000000	-0.166436	0.244133	-0.229045	0.000000	0.000000	3.000000	18.000000	0.000000
2511.195954	-0.134108	0.584327	0.025976	83.543594	-2.193987	123.543152	-1.705383	0.000000	1.298801	0.000000	0.000000	0.000000	-0.166436	0.244133	-0.229045	0.000000	0.000000	3.000000	18.000000	0.000000
2511.199287	-0.134610	0.585208	0.025383	83.543594	-2.193987	123.543152	-1.705383	0.000000	1.298801	0.000000	0.000000	0.000000	-0.150559	0.264054	-0.177840	0.000000	0.000000	3.000000	18.000000	0.000000
2511.202621	-0.134610	0.585208	0.025383	83.543594	-2.193987	123.543152	-1.705383	0.000000	1.298801	0.000000	0.000000	0.000000	-0.150559	0.264054	-0.177840	0.000000	0.000000	3.000000	18.000000	0.000000
2511.205954	-0.134610	0.585208	0.025383	83.656685	0.148537	126.170067	-1.730476	0.000000	1.269161	0.000000	0.000000	0.000000	-0.150559	0.264054	-0.177840	0.000000	0.000000	3.000000	18.000000	0.000000
2511.209287	-0.135010	0.586042	0.024872	83.656685	0.148537	126.170067	-1.730476	0.000000	1.269161	0.000000	0.000000	0.000000	-0.120092	0.250378	-0.153231	0.000000	0.000000	3.000000	18.000000	0.000000
2511.212621	-0.135010	0.586042	0.024872	83.656685	0.148537	126.170067	-1.730476	0.000000	1.269161	0.000000	0.000000	0.000000	-0.120092	0.250378	-0.153231	0.000000	0.000000	3.000000	18.000000	0.000000
2511.215954	-0.135010	0.586042	0.024872	83.906868	3.537564	129.869980	-1.750491	0.000000	1.243622	0.000000	0.000000	0.000000	-0.120092	0.250378	-0.153231	0.000000	0.000000	3.000000	18.000000	0.000000
2511.219287	-0.135010	0.586042	0.024872	83.906868	3.537564	129.869980	-1.750491	0.000000	1.243622	0.000000	0.000000	0.000000	-0.120092	0.250378	-0.153231	0.000000	0.000000	3.000000	18.000000	0.000000
2511.222621	-0.135277	0.586800	0.024329	83.906868	3.537564	129.869980	-1.750491	0.000000	1.243622	0.000000	0.000000	0.000000	-0.080086	0.227493	-0.163048	0.000000	0.000000	3.000000	18.000000	0.000000
2511.225954	-0.135277	0.586800	0.024329	84.205933	7.387257	133.996552	-1.750491	0.000000	1.243622	0.000000	0.000000	0.000000	-0.080086	0.227493	-0.163048	0.000000	0.000000	3.000000	18.000000	0.000000
2511.229287	-0.135472	0.587511	0.023795	84.205933	7.387257	133.996552	-1.750491	0.000000	1.243622	0.000000	0.000000	0.000000	-0.058447	0.213306	-0.160313	0.000000	0.000000	3.000000	18.000000	0.000000
2511.232621	-0.135472	0.587511	0.023795	84.205933	7.387257	133.996552	-1.750491	0.000000	1.243622	0.000000	0.000000	0.000000	-0.058447	0.213306	-0.160313	0.000000	0.000000	3.000000	18.000000	0.000000
2511.235954	-0.135472	0.587511	0.023795	84.497757	10.891843	137.694397	-1.773580	0.000000	1.189729	0.000000	0.000000	0.000000	-0.058447	0.213306	-0.160313	0.000000	0.000000	3.000000	18.000000	0.000000
2511.239287	-0.135472	0.587511	0.023795	84.497757	10.891843	137.694397	-1.773580	0.000000	1.189729	0.000000	0.000000	0.000000	-0.058447	0.213306	-0.160313	0.000000	0.000000	3.000000	18.000000	0.000000
2511.242621	-0.135631	0.588137	0.023225	84.497757	10.891843	137.694397	-1.773580	0.000000	1.189729	0.000000	0.000000	0.000000	-0.047907	0.187791	-0.170811	0.000000	0.000000	3.000000	18.000000	0.000000
2511.245954	-0.135631	0.588137	0.023225	84.786583	13.712729	140.616592	-1.773580	0.000000	1.189729	0.000000	0.000000	0.000000	-0.047907	0.187791	-0.170811	0.000000	0.000000	3.000000	18.000000	0.000000
2511.249287	-0.135720	0.588622	0.022580	84.786583	13.712729	140.616592	-1.773580	0.000000	1.189729	0.000000	0.000000	0.000000	-0.026544	0.145277	-0.193448	0.000000	0.000000	3.000000	18.000000	0.000000
2511.252621	-0.135720	0.588622	0.022580	84.786583	13.712729	140.616592	-1.773580	0.000000	1.189729	0.000000	0.000000	0.000000	-0.026544	0.145277	-0.193448	0.000000	0.000000	3.000000	18.000000	0.000000
2511.255954	-0.135720	0.588622	0.022580	85.069977	15.837856	142.757233	-1.785989	0.000000	1.129019	0.000000	0.000000	0.000000	-0.026544	0.145277	-0.193448	0.000000	0.000000	3.000000	18.000000	0.000000
2511.259287	-0.135711	0.589013	0.021943	85.069977	15.837856	142.757233	-1.785989	0.000000	1.129019	0.000000	0.000000	0.000000	0.002487	0.117251	-0.191161	0.000000	0.000000	3.000000	18.000000	0.000000
2511.262621	-0.135711	0.589013	0.021943	85.069977	15.837856	142.757233	-1.785989	0.000000	1.129019	0.000000	0.000000	0.000000	0.002487	0.117251	-0.191161	0.000000	0.000000	3.000000	18.000000	0.000000
2511.265954	-0.135711	0.589013	0.021943	85.316925	17.918400	144.835342	-1.785575	0.000000	1.097159	0.000000	0.000000	0.000000	0.002487	0.117251	-0.191161	0.000000	0.000000	3.000000	18.000000	0.000000
2511.269287	-0.135595	0.589321	0.021359	85.316925	17.918400	144.835342	-1.785575	0.000000	1.097159	0.000000	0.000000	0.000000	0.034952	0.092416	-0.175374	0.000000	0.000000	3.000000	18.000000	0.000000
2511.272621	-0.135595	0.589321	0.021359	85.316925	17.918400	144.835342	-1.785575	0.000000	1.097159	0.000000	0.000000	0.000000	0.034952	0.092416	-0.175374	0.000000	0.000000	3.000000	18.000000	0.000000
2511.275954	-0.135595	0.589321	0.021359	85.510483	19.766533	146.668991	-1.779749	0.000000	1.067930	0.000000	0.000000	0.000000	0.034952	0.092416	-0.175374	0.000000	0.000000	3.000000	18.000000	0.000000
2511.279287	-0.135595	0.589321	0.021359	85.510483	19.766533	146.668991	-1.779749	0.000000	1.067930	0.000000	0.000000	0.000000	0.034952	0.092416	-0.175374	0.000000	0.000000	3.000000	18.000000	0.000000
2511.282621	-0.135344	0.589601	0.020819	85.510483	19.766533	146.668991	-1.779749	0.000000	1.067930	0.000000	0.000000	0.000000	0.075259	0.083995	-0.161814	0.000000	0.000000	3.000000	18.000000	0.000000
2511.285954	-0.135344	0.589601	0.020819	85.661263	21.402559	148.277084	-1.779749	0.000000	1.067930	0.000000	0.000000	0.000000	0.075259	0.083995	-0.161814	0.000000	0.000000	3.000000	18.000000	0.000000
2511.289287	-0.134988	0.589844	0.020341	85.661263	21.402559	148.277084	-1.779749	0.000000	1.067930	0.000000	0.000000	0.000000	0.106710	0.073102	-0.143418	0.000000	0.000000	3.000000	18.000000	0.000000
2511.292621	-0.134988	0.589844	0.020341	85.661263	21.402559	148.277084	-1.779749	0.000000	1.067930	0.000000	0.000000	0.000000	0.106710	0.073102	-0.143418	0.000000	0.000000	3.000000	18.000000	0.000000
2511.295954	-0.134988	0.589844	0.020341	85.764877	22.648273	149.482651	-1.749421	0.000000	1.017058	0.000000	0.000000	0.000000	0.106710	0.073102	-0.143418	0.000000	0.000000	3.000000	18.000000	0.000000
2511.299287	-0.134988	0.589844	0.020341	85.764877	22.648273	149.482651	-1.749421	0.000000	1.017058	0.000000	0.000000	0.000000	0.106710	0.073102	-0.143418	0.000000	0.000000	3.000000	18.000000	0.000000
2511.302621	-0.134533	0.590071	0.019940	85.764877	22.648273	149.482651	-1.749421	0.000000	1.017058	0.000000	0.000000	0.000000	0.136732	0.067953	-0.120356	0.000000	0.000000	3.000000	18.000000	0.000000
2511.305954	-0.134533	0.590071	0.019940	85.842064	23.787163	150.572174	-1.749421	0.000000	1.017058	0.000000	0.000000	0.000000	0.136732	0.067953	-0.120356	0.000000	0.000000	3.000000	18.000000	0.000000
2511.309287	-0.133915	0.590278	0.019567	85.842064	23.787163	150.572174	-1.749421	0.000000	1.017058	0.000000	0.000000	0.000000	0.185428	0.062077	-0.111906	0.000000	0.000000	3.000000	18.000000	0.000000
2511.312621	-0.133915	0.590278	0.019567	85.842064	23.787163	150.572174	-1.749421	0.000000	1.017058	0.000000	0.000000	0.000000	0.185428	0.062077	-0.111906	0.000000	0.000000	3.000000	18.000000	0.000000
2511.315954	-0.133915	0.590278	0.019567	85.896492	24.922266	151.653351	-1.695727	0.000000	0.978347	0.000000	0.000000	0.000000	0.185428	0.062077	-0.111906	0.000000	0.000000	3.000000	18.000000	0.000000
2511.319287	-0.133915	0.590278	0.019567	85.896492	24.922266	151.653351	-1.695727	0.000000	0.978347	0.000000	0.000000	0.000000	0.185428	0.062077	-0.111906	0.000000	0.000000	3.000000	18.000000	0.000000
2511.322621	-0.133131	0.590424	0.019122	85.896492	24.922266	151.653351	-1.695727	0.000000	0.978347	0.000000	0.000000	0.000000	0.234978	0.044066	-0.133346	0.000000	0.000000	3.000000	18.000000	0.000000
2511.325954	-0.133131	0.590424	0.019122	85.927872	25.733847	152.390320	-1.695727	0.000000	0.978347	0.000000	0.000000	0.000000	0.234978	0.044066	-0.133346	0.000000	0.000000	3.000000	18.000000	0.000000
2511.329287	-0.132182	0.590538	0.018599	85.927872	25.733847	152.390320	-1.695727	0.000000	0.978347	0.000000	0.000000	0.000000	0.284883	0.034137	-0.157157	0.000000	0.000000	3.000000	18.000000	0.000000
2511.332621	-0.132182	0.590538	0.018599	85.927872	25.733847	152.390320	-1.695727	0.000000	0.978347	0.000000	0.000000	0.000000	0.284883	0.034137	-0.157157	0.000000	0.000000	3.000000	18.000000	0.000000
2511.335954	-0.132182	0.590538	0.018599	85.955330	26.172876	152.734909	-1.609084	0.000000	0.929930	0.000000	0.000000	0.000000	0.284883	0.034137	-0.157157	0.000000	0.000000	3.000000	18.000000	0.000000
2511.339287	-0.131136	0.590597	0.017892	85.955330	26.172876	152.734909	-1.609084	0.000000	0.929930	0.000000	0.000000	0.000000	0.313830	0.017598	-0.211909	0.000000	0.000000	3.000000	18.000000	0.000000
2511.342621	-0.131136	0.590597	0.017892	85.955330	26.172876	152.734909	-1.609084	0.000000	0.929930	0.000000	0.000000	0.000000	0.313830	0.017598	-0.211909	0.000000	0.000000	3.000000	18.000000	0.000000
2511.345954	-0.131136	0.590597	0.017892	85.985657	26.650440	153.120941	-1.556778	0.000000	0.894612	0.000000	0.000000	0.000000	0.313830	0.017598	-0.211909	0.000000	0.000000	3.000000	18.000000	0.000000
2511.349287	-0.130093	0.590632	0.017100	85.985657	26.650440	153.120941	-1.556778	0.000000	0.894612	0.000000	0.000000	0.000000	0.312660	0.010678	-0.237746	0.000000	0.000000	3.000000	18.000000	0.000000
2511.352621	-0.130093	0.590632	0.017100	85.985657	26.650440	153.120941	-1.556778	0.000000	0.894612	0.000000	0.000000	0.000000	0.312660	0.010678	-0.237746	0.000000	0.000000	3.000000	18.000000	0.000000
2511.355954	-0.130093	0.590632	0.017100	86.016907	27.114050	153.494171	-1.504668	0.000000	0.854988	0.000000	0.000000	0.000000	0.312660	0.010678	-0.237746	0.000000	0.000000	3.000000	18.000000	0.000000
2511.359287	-0.129058	0.590691	0.016230	86.016907	27.114050	153.494171	-1.504668	0.000000	0.854988	0.000000	0.000000	0.000000	0.310706	0.017434	-0.260985	0.000000	0.000000	3.000000	18.000000	0.000000
2511.362621	-0.129058	0.590691	0.016230	86.016907	27.114050	153.494171	-1.504668	0.000000	0.854988	0.000000	0.000000	0.000000	0.310706	0.017434	-0.260985	0.000000	0.000000	3.000000	18.000000	0.000000
2511.365954	-0.129058	0.590691	0.016230	86.045319	27.568630	153.868134	-1.452884	0.000000	0.811490	0.000000	0.000000	0.000000	0.310706	0.017434	-0.260985	0.000000	0.000000	3.000000	18.000000	0.000000
2511.369287	-0.128082	0.590736	0.015300	86.045319	27.568630	153.868134	-1.452884	0.000000	0.811490	0.000000	0.000000	0.000000	0.292812	0.013605	-0.278920	0.000000	0.000000	3.000000	18.000000	0.000000
2511.372621	-0.128082	0.590736	0.015300	86.045319	27.568630	153.868134	-1.452884	0.000000	0.811490	0.000000	0.000000	0.000000	0.292812	0.013605	-0.278920	0.000000	0.000000	3.000000	18.000000	0.000000
2511.375954	-0.128082	0.590736	0.015300	86.075043	28.049973	154.271637	-1.404082	0.000000	0.765004	0.000000	0.000000	0.000000	0.292812	0.013605	-0.278920	0.000000	0.000000	3.000000	18.000000	0.000000
2511.379287	-0.127139	0.590817	0.014393	86.075043	28.049973	154.271637	-1.404082	0.000000	0.765004	0.000000	0.000000	0.000000	0.282731	0.024387	-0.272017	0.000000	0.000000	3.000000	18.000000	0.000000
2511.382621	-0.127139	0.590817	0.014393	86.075043	28.049973	154.271637	-1.404082	0.000000	0.765004	0.000000	0.000000	0.000000	0.282731	0.024387	-0.272017	0.000000	0.000000	3.000000	18.000000	0.000000
2511.385954	-0.127139	0.590817	0.014393	86.104645	28.543005	154.689240	-1.356960	0.000000	0.719668	0.000000	0.000000	0.000000	0.282731	0.024387	-0.272017	0.000000	0.000000	3.000000	18.000000	0.000000
2511.389287	-0.126128	0.590878	0.013486	86.104645	28.543005	154.689240	-1.356960	0.000000	0.719668	0.000000	0.000000	0.000000	0.303355	0.018179	-0.272127	0.000000	0.000000	3.000000	18.000000	0.000000
2511.392621	-0.126128	0.590878	0.013486	86.104645	28.543005	154.689240	-1.356960	0.000000	0.719668	0.000000	0.000000	0.000000	0.303355	0.018179	-0.272127	0.000000	0.000000	3.000000	18.000000	0.000000
2511.395954	-0.126128	0.590878	0.013486	86.133041	29.009367	155.054291	-1.306401	0.000000	0.674313	0.000000	0.000000	0.000000	0.303355	0.018179	-0.272127	0.000000	0.000000	3.000000	18.000000	0.000000
2511.399287	-0.125018	0.590948	0.012645	86.133041	29.009367	155.054291	-1.306401	0.000000	0.674313	0.000000	0.000000	0.000000	0.332857	0.020941	-0.252406	0.000000	0.000000	3.000000	18.000000	0.000000
2511.402621	-0.125018	0.590948	0.012645	86.133041	29.009367	155.054291	-1.306401	0.000000	0.674313	0.000000	0.000000	0.000000	0.332857	0.020941	-0.252406	0.000000	0.000000	3.000000	18.000000	0.000000
2511.405954	-0.125018	0.590948	0.012645	86.171005	29.392378	155.316925	-1.250925	0.000000	0.632245	0.000000	0.000000	0.000000	0.332857	0.020941	-0.252406	0.000000	0.000000	3.000000	18.000000	0.000000
2511.409287	-0.123754	0.590971	0.011833	86.171005	29.392378	155.316925	-1.250925	0.000000	0.632245	0.000000	0.000000	0.000000	0.379362	0.006850	-0.243666	0.000000	0.000000	3.000000	18.000000	0.000000
2511.412621	-0.123754	0.590971	0.011833	86.171005	29.392378	155.316925	-1.250925	0.000000	0.632245	0.000000	0.000000	0.000000	0.379362	0.006850	-0.243666	0.000000	0.000000	3.000000	18.000000	0.000000
2511.415954	-0.123754	0.590971	0.011833	86.234596	28.584667	154.296768	-1.187698	0.000000	0.591634	0.000000	0.000000	0.000000	0.379362	0.006850	-0.243666	0.000000	0.000000	3.000000	18.000000	0.000000
2511.419287	-0.122364	0.590943	0.010975	86.234596	28.584667	154.296768	-1.187698	0.000000	0.591634	0.000000	0.000000	0.000000	0.417132	-0.008257	-0.257381	0.000000	0.000000	3.000000	18.000000	0.000000
2511.422621	-0.122364	0.590943	0.010975	86.234596	28.584667	154.296768	-1.187698	0.000000	0.591634	0.000000	0.000000	0.000000	0.417132	-0.008257	-0.257381	0.000000	0.000000	3.000000	18.000000	0.000000
2511.425954	-0.122364	0.590943	0.010975	86.253098	25.039928	150.439651	-1.118175	0.000000	0.548738	0.000000	0.000000	0.000000	0.417132	-0.008257	-0.257381	0.000000	0.000000	3.000000	18.000000	0.000000
2511.429287	-0.120858	0.590876	0.010109	86.253098	25.039928	150.439651	-1.118175	0.000000	0.548738	0.000000	0.000000	0.000000	0.451553	-0.019973	-0.259787	0.000000	0.000000	3.000000	18.000000	0.000000
2511.432621	-0.120858	0.590876	0.010109	86.253098	25.039928	150.439651	-1.118175	0.000000	0.548738	0.000000	0.000000	0.000000	0.451553	-0.019973	-0.259787	0.000000	0.000000	3.000000	18.000000	0.000000
2511.435954	-0.120858	0.590876	0.010109	86.168098	18.921293	143.936005	-1.042916	0.000000	0.505440	0.000000	0.000000	0.000000	0.451553	-0.019973	-0.259787	0.000000	0.000000	3.000000	18.000000	0.000000
2511.439287	-0.119376	0.590789	0.009216	86.168098	18.921293	143.936005	-1.042916	0.000000	0.505440	0.000000	0.000000	0.000000	0.444636	-0.026073	-0.267956	0.000000	0.000000	3.000000	18.000000	0.000000
2511.442621	-0.119376	0.590789	0.009216	86.168098	18.921293	143.936005	-1.042916	0.000000	0.505440	0.000000	0.000000	0.000000	0.444636	-0.026073	-0.267956	0.000000	0.000000	3.000000	18.000000	0.000000
2511.445954	-0.119376	0.590789	0.009216	85.935143	11.283278	135.881058	-0.968810	0.000000	0.460780	0.000000	0.000000	0.000000	0.444636	-0.026073	-0.267956	0.000000	0.000000	3.000000	18.000000	0.000000
2511.449287	-0.117889	0.590757	0.008371	85.935143	11.283278	135.881058	-0.968810	0.000000	0.460780	0.000000	0.000000	0.000000	0.446111	-0.009688	-0.253498	0.000000	0.000000	3.000000	18.000000	0.000000
2511.452621	-0.117889	0.590757	0.008371	85.935143	11.283278	135.881058	-0.968810	0.000000	0.460780	0.000000	0.000000	0.000000	0.446111	-0.009688	-0.253498	0.000000	0.000000	3.000000	18.000000	0.000000
2511.455954	-0.117889	0.590757	0.008371	85.551773	3.887301	128.063446	-0.894458	0.000000	0.418531	0.000000	0.000000	0.000000	0.446111	-0.009688	-0.253498	0.000000	0.000000	3.000000	18.000000	0.000000
2511.459287	-0.116485	0.590779	0.007552	85.551773	3.887301	128.063446	-0.894458	0.000000	0.418531	0.000000	0.000000	0.000000	0.421167	0.006687	-0.245655	0.000000	0.000000	3.000000	18.000000	0.000000
2511.462621	-0.116485	0.590779	0.007552	85.551773	3.887301	128.063446	-0.894458	0.000000	0.418531	0.000000	0.000000	0.000000	0.421167	0.006687	-0.245655	0.000000	0.000000	3.000000	18.000000	0.000000
2511.465954	-0.116485	0.590779	0.007552	85.084862	-2.055805	121.665794	-0.824264	0.000000	0.377588	0.000000	0.000000	0.000000	0.421167	0.006687	-0.245655	0.000000	0.000000	3.000000	18.000000	0.000000
2511.469287	-0.115138	0.590837	0.006749	85.084862	-2.055805	121.665794	-0.824264	0.000000	0.377588	0.000000	0.000000	0.000000	0.404221	0.017394	-0.240743	0.000000	0.000000	3.000000	18.000000	0.000000
2511.472621	-0.115138	0.590837	0.006749	85.084862	-2.055805	121.665794	-0.824264	0.000000	0.377588	0.000000	0.000000	0.000000	0.404221	0.017394	-0.240743	0.000000	0.000000	3.000000	18.000000	0.000000
2511.475954	-0.115138	0.590837	0.006749	84.583328	-6.420428	116.871368	-0.756893	0.000000	0.337464	0.000000	0.000000	0.000000	0.404221	0.017394	-0.240743	0.000000	0.000000	3.000000	18.000000	0.000000
2511.479287	-0.113908	0.590980	0.006024	84.583328	-6.420428	116.871368	-0.756893	0.000000	0.337464	0.000000	0.000000	0.000000	0.368941	0.042696	-0.217487	0.000000	0.000000	3.000000	18.000000	0.000000
2511.482621	-0.113908	0.590980	0.006024	84.583328	-6.420428	116.871368	-0.756893	0.000000	0.337464	0.000000	0.000000	0.000000	0.368941	0.042696	-0.217487	0.000000	0.000000	3.000000	18.000000	0.000000
2511.485954	-0.113908	0.590980	0.006024	84.093430	-9.317989	113.626976	-0.695403	0.000000	0.301217	0.000000	0.000000	0.000000	0.368941	0.042696	-0.217487	0.000000	0.000000	3.000000	18.000000	0.000000
2511.489287	-0.112791	0.591188	0.005362	84.093430	-9.317989	113.626976	-0.695403	0.000000	0.301217	0.000000	0.000000	0.000000	0.335148	0.062416	-0.198750	0.000000	0.000000	3.000000	18.000000	0.000000
2511.492621	-0.112791	0.591188	0.005362	84.093430	-9.317989	113.626976	-0.695403	0.000000	0.301217	0.000000	0.000000	0.000000	0.335148	0.062416	-0.198750	0.000000	0.000000	3.000000	18.000000	0.000000
2511.495954	-0.112791	0.591188	0.005362	83.617119	-10.995210	111.686325	-0.639546	0.000000	0.268092	0.000000	0.000000	0.000000	0.335148	0.062416	-0.198750	0.000000	0.000000	3.000000	18.000000	0.000000
2511.499287	-0.111789	0.591480	0.004779	83.617119	-10.995210	111.686325	-0.639546	0.000000	0.268092	0.000000	0.000000	0.000000	0.300441	0.087772	-0.174930	0.000000	0.000000	3.000000	18.000000	0.000000
2511.502621	-0.111789	0.591480	0.004779	83.617119	-10.995210	111.686325	-0.639546	0.000000	0.268092	0.000000	0.000000	0.000000	0.300441	0.087772	-0.174930	0.000000	0.000000	3.000000	18.000000	0.000000
2511.505954	-0.111789	0.591480	0.004779	83.179070	-11.749488	110.754463	-0.589472	0.000000	0.238937	0.000000	0.000000	0.000000	0.300441	0.087772	-0.174930	0.000000	0.000000	3.000000	18.000000	0.000000
2511.509287	-0.110855	0.591839	0.004270	83.179070	-11.749488	110.754463	-0.589472	0.000000	0.238937	0.000000	0.000000	0.000000	0.280297	0.107567	-0.152562	0.000000	0.000000	3.000000	18.000000	0.000000
2511.512621	-0.110855	0.591839	0.004270	83.179070	-11.749488	110.754463	-0.589472	0.000000	0.238937	0.000000	0.000000	0.000000	0.280297	0.107567	-0.152562	0.000000	0.000000	3.000000	18.000000	0.000000
2511.515954	-0.110855	0.591839	0.004270	82.795624	-11.851966	110.538879	-0.542756	0.000000	0.213510	0.000000	0.000000	0.000000	0.280297	0.107567	-0.152562	0.000000	0.000000	3.000000	18.000000	0.000000
2511.519287	-0.109892	0.592226	0.003825	82.795624	-11.851966	110.538879	-0.542756	0.000000	0.213510	0.000000	0.000000	0.000000	0.288895	0.116210	-0.133485	0.000000	0.000000	3.000000	18.000000	0.000000
2511.522621	-0.109892	0.592226	0.003825	82.795624	-11.851966	110.538879	-0.542756	0.000000	0.213510	0.000000	0.000000	0.000000	0.288895	0.116210	-0.133485	0.000000	0.000000	3.000000	18.000000	0.000000
2511.525954	-0.109892	0.592226	0.003825	82.521263	-11.824794	110.461502	-0.494607	0.000000	0.191262	0.000000	0.000000	0.000000	0.288895	0.116210	-0.133485	0.000000	0.000000	3.000000	18.000000	0.000000
2511.529287	-0.108917	0.592650	0.003415	82.521263	-11.824794	110.461502	-0.494607	0.000000	0.191262	0.000000	0.000000	0.000000	0.292633	0.127019	-0.123009	0.000000	0.000000	3.000000	18.000000	0.000000
2511.532621	-0.108917	0.592650	0.003415	82.521263	-11.824794	110.461502	-0.494607	0.000000	0.191262	0.000000	0.000000	0.000000	0.292633	0.127019	-0.123009	0.000000	0.000000	3.000000	18.000000	0.000000
2511.535954	-0.108917	0.592650	0.003415	82.463760	-11.711219	110.462494	-0.445835	0.000000	0.170761	0.000000	0.000000	0.000000	0.292633	0.127019	-0.123009	0.000000	0.000000	3.000000	18.000000	0.000000
2511.539287	-0.107848	0.593035	0.002991	82.463760	-11.711219	110.462494	-0.445835	0.000000	0.170761	0.000000	0.000000	0.000000	0.320596	0.115400	-0.127276	0.000000	0.000000	3.000000	18.000000	0.000000
2511.542621	-0.107848	0.593035	0.002991	82.463760	-11.711219	110.462494	-0.445835	0.000000	0.170761	0.000000	0.000000	0.000000	0.320596	0.115400	-0.127276	0.000000	0.000000	3.000000	18.000000	0.000000
2511.545954	-0.107848	0.593035	0.002991	82.559937	-11.566123	110.492920	-0.392402	0.000000	0.149548	0.000000	0.000000	0.000000	0.320596	0.115400	-0.127276	0.000000	0.000000	3.000000	18.000000	0.000000
2511.549287	-0.106685	0.593406	0.002545	82.559937	-11.566123	110.492920	-0.392402	0.000000	0.149548	0.000000	0.000000	0.000000	0.348929	0.111468	-0.133897	0.000000	0.000000	3.000000	18.000000	0.000000
2511.552621	-0.106685	0.593406	0.002545	82.559937	-11.566123	110.492920	-0.392402	0.000000	0.149548	0.000000	0.000000	0.000000	0.348929	0.111468	-0.133897	0.000000	0.000000	3.000000	18.000000	0.000000
2511.555954	-0.106685	0.593406	0.002545	82.737152	-11.395456	110.567215	-0.334247	0.000000	0.127232	0.000000	0.000000	0.000000	0.348929	0.111468	-0.133897	0.000000	0.000000	3.000000	18.000000	0.000000
2511.559287	-0.105526	0.593750	0.002102	82.737152	-11.395456	110.567215	-0.334247	0.000000	0.127232	0.000000	0.000000	0.000000	0.347720	0.103304	-0.132725	0.000000	0.000000	3.000000	18.000000	0.000000
2511.562621	-0.105526	0.593750	0.002102	82.737152	-11.395456	110.567215	-0.334247	0.000000	0.127232	0.000000	0.000000	0.000000	0.347720	0.103304	-0.132725	0.000000	0.000000	3.000000	18.000000	0.000000
2511.565954	-0.105526	0.593750	0.002102	82.925262	-11.225492	110.718109	-0.276294	0.000000	0.105111	0.000000	0.000000	0.000000	0.347720	0.103304	-0.132725	0.000000	0.000000	3.000000	18.000000	0.000000
2511.569287	-0.104364	0.594100	0.001633	82.925262	-11.225492	110.718109	-0.276294	0.000000	0.105111	0.000000	0.000000	0.000000	0.348615	0.104977	-0.140735	0.000000	0.000000	3.000000	18.000000	0.000000
2511.572621	-0.104364	0.594100	0.001633	82.925262	-11.225492	110.718109	-0.276294	0.000000	0.105111	0.000000	0.000000	0.000000	0.348615	0.104977	-0.140735	0.000000	0.000000	3.000000	18.000000	0.000000
2511.575954	-0.104364	0.594100	0.001633	83.093346	-11.076729	111.290390	-0.218191	0.000000	0.081655	0.000000	0.000000	0.000000	0.348615	0.104977	-0.140735	0.000000	0.000000	3.000000	18.000000	0.000000
2511.579287	-0.103286	0.594386	0.001116	83.093346	-11.076729	111.290390	-0.218191	0.000000	0.081655	0.000000	0.000000	0.000000	0.323451	0.085598	-0.155086	0.000000	0.000000	3.000000	18.000000	0.000000
2511.582621	-0.103286	0.594386	0.001116	83.093346	-11.076729	111.290390	-0.218191	0.000000	0.081655	0.000000	0.000000	0.000000	0.323451	0.085598	-0.155086	0.000000	0.000000	3.000000	18.000000	0.000000
2511.585954	-0.103286	0.594386	0.001116	83.230125	-10.985784	112.800163	-0.164283	0.000000	0.055807	0.000000	0.000000	0.000000	0.323451	0.085598	-0.155086	0.000000	0.000000	3.000000	18.000000	0.000000
2511.589287	-0.102291	0.594606	0.000552	83.230125	-10.985784	112.800163	-0.164283	0.000000	0.055807	0.000000	0.000000	0.000000	0.298330	0.066210	-0.169242	0.000000	0.000000	3.000000	18.000000	0.000000
2511.592621	-0.102291	0.594606	0.000552	83.230125	-10.985784	112.800163	-0.164283	0.000000	0.055807	0.000000	0.000000	0.000000	0.298330	0.066210	-0.169242	0.000000	0.000000	3.000000	18.000000	0.000000
2511.595954	-0.102291	0.594606	0.000552	83.323624	-11.358295	114.314247	-0.114561	0.000000	0.027600	0.000000	0.000000	0.000000	0.298330	0.066210	-0.169242	0.000000	0.000000	3.000000	18.000000	0.000000
2511.599287	-0.101342	0.594756	-0.000026	83.323624	-11.358295	114.314247	-0.114561	0.000000	0.027600	0.000000	0.000000	0.000000	0.284714	0.044856	-0.173300	0.000000	0.000000	3.000000	18.000000	0.000000
2511.602621	-0.101342	0.594756	-0.000026	83.323624	-11.358295	114.314247	-0.114561	0.000000	0.027600	0.000000	0.000000	0.000000	0.284714	0.044856	-0.173300	0.000000	0.000000	3.000000	18.000000	0.000000
2511.605954	-0.101342	0.594756	-0.000026	83.384048	-12.615829	114.692909	-0.067109	0.000000	-0.001283	0.000000	0.000000	0.000000	0.284714	0.044856	-0.173300	0.000000	0.000000	3.000000	18.000000	0.000000
2511.609287	-0.100478	0.594816	-0.000642	83.384048	-12.615829	114.692909	-0.067109	0.000000	-0.001283	0.000000	0.000000	0.000000	0.259209	0.017918	-0.184963	0.000000	0.000000	3.000000	18.000000	0.000000
2511.612621	-0.100478	0.594816	-0.000642	83.384048	-12.615829	114.692909	-0.067109	0.000000	-0.001283	0.000000	0.000000	0.000000	0.259209	0.017918	-0.184963	0.000000	0.000000	3.000000	18.000000	0.000000
2511.615954	-0.100478	0.594816	-0.000642	83.412125	-14.572707	113.721573	-0.023907	0.000000	-0.032110	0.000000	0.000000	0.000000	0.259209	0.017918	-0.184963	0.000000	0.000000	3.000000	18.000000	0.000000
2511.619287	-0.100478	0.594816	-0.000642	83.412125	-14.572707	113.721573	-0.023907	0.000000	-0.032110	0.000000	0.000000	0.000000	0.259209	0.017918	-0.184963	0.000000	0.000000	3.000000	18.000000	0.000000
2511.622621	-0.099653	0.594784	-0.001196	83.412125	-14.572707	113.721573	-0.023907	0.000000	-0.032110	0.000000	0.000000	0.000000	0.247579	-0.009374	-0.166248	0.000000	0.000000	3.000000	18.000000	0.000000
2511.625954	-0.099653	0.594784	-0.001196	83.437263	-16.915071	111.411034	-0.023907	0.000000	-0.032110	0.000000	0.000000	0.000000	0.247579	-0.009374	-0.166248	0.000000	0.000000	3.000000	18.000000	0.000000
2511.629287	-0.098806	0.594639	-0.001758	83.437263	-16.915071	111.411034	-0.023907	0.000000	-0.032110	0.000000	0.000000	0.000000	0.254201	-0.043712	-0.168451	0.000000	0.000000	3.000000	18.000000	0.000000
2511.632621	-0.098806	0.594639	-0.001758	83.437263	-16.915071	111.411034	-0.023907	0.000000	-0.032110	0.000000	0.000000	0.000000	0.254201	-0.043712	-0.168451	0.000000	0.000000	3.000000	18.000000	0.000000
2511.635954	-0.098806	0.594639	-0.001758	83.453209	-19.454828	108.462166	0.059723	0.000000	-0.087893	0.000000	0.000000	0.000000	0.254201	-0.043712	-0.168451	0.000000	0.000000	3.000000	18.000000	0.000000
2511.639287	-0.097909	0.594428	-0.002246	83.453209	-19.454828	108.462166	0.059723	0.000000	-0.087893	0.000000	0.000000	0.000000	0.269093	-0.063072	-0.146325	0.000000	0.000000	3.000000	18.000000	0.000000
2511.642621	-0.097909	0.594428	-0.002246	83.453209	-19.454828	108.462166	0.059723	0.000000	-0.087893	0.000000	0.000000	0.000000	0.269093	-0.063072	-0.146325	0.000000	0.000000	3.000000	18.000000	0.000000
2511.645954	-0.097909	0.594428	-0.002246	83.456291	-22.116562	105.365402	0.104571	0.000000	-0.112281	0.000000	0.000000	0.000000	0.269093	-0.063072	-0.146325	0.000000	0.000000	3.000000	18.000000	0.000000
2511.649287	-0.096944	0.594173	-0.002639	83.456291	-22.116562	105.365402	0.104571	0.000000	-0.112281	0.000000	0.000000	0.000000	0.289454	-0.076762	-0.118057	0.000000	0.000000	3.000000	18.000000	0.000000
2511.652621	-0.096944	0.594173	-0.002639	83.456291	-22.116562	105.365402	0.104571	0.000000	-0.112281	0.000000	0.000000	0.000000	0.289454	-0.076762	-0.118057	0.000000	0.000000	3.000000	18.000000	0.000000
2511.655954	-0.096944	0.594173	-0.002639	83.446205	-24.633520	102.423950	0.152814	0.000000	-0.131957	0.000000	0.000000	0.000000	0.289454	-0.076762	-0.118057	0.000000	0.000000	3.000000	18.000000	0.000000
2511.659287	-0.095926	0.593903	-0.002974	83.446205	-24.633520	102.423950	0.152814	0.000000	-0.131957	0.000000	0.000000	0.000000	0.305361	-0.080746	-0.100547	0.000000	0.000000	3.000000	18.000000	0.000000
2511.662621	-0.095926	0.593903	-0.002974	83.446205	-24.633520	102.423950	0.152814	0.000000	-0.131957	0.000000	0.000000	0.000000	0.305361	-0.080746	-0.100547	0.000000	0.000000	3.000000	18.000000	0.000000
2511.665954	-0.095926	0.593903	-0.002974	83.430870	-26.763660	99.899612	0.203707	0.000000	-0.148715	0.000000	0.000000	0.000000	0.305361	-0.080746	-0.100547	0.000000	0.000000	3.000000	18.000000	0.000000
2511.669287	-0.094860	0.593614	-0.003228	83.430870	-26.763660	99.899612	0.203707	0.000000	-0.148715	0.000000	0.000000	0.000000	0.319829	-0.086713	-0.076074	0.000000	0.000000	3.000000	18.000000	0.000000
2511.672621	-0.094860	0.593614	-0.003228	83.430870	-26.763660	99.899612	0.203707	0.000000	-0.148715	0.000000	0.000000	0.000000	0.319829	-0.086713	-0.076074	0.000000	0.000000	3.000000	18.000000	0.000000
2511.675954	-0.094860	0.593614	-0.003228	83.415337	-28.319668	98.010696	0.257012	0.000000	-0.161394	0.000000	0.000000	0.000000	0.319829	-0.086713	-0.076074	0.000000	0.000000	3.000000	18.000000	0.000000
2511.679287	-0.093722	0.593331	-0.003403	83.415337	-28.319668	98.010696	0.257012	0.000000	-0.161394	0.000000	0.000000	0.000000	0.341306	-0.085058	-0.052551	0.000000	0.000000	3.000000	18.000000	0.000000
2511.682621	-0.093722	0.593331	-0.003403	83.415337	-28.319668	98.010696	0.257012	0.000000	-0.161394	0.000000	0.000000	0.000000	0.341306	-0.085058	-0.052551	0.000000	0.000000	3.000000	18.000000	0.000000
2511.685954	-0.093722	0.593331	-0.003403	83.425529	-29.297796	96.769524	0.313896	0.000000	-0.170153	0.000000	0.000000	0.000000	0.341306	-0.085058	-0.052551	0.000000	0.000000	3.000000	18.000000	0.000000
2511.689287	-0.092570	0.593016	-0.003546	83.425529	-29.297796	96.769524	0.313896	0.000000	-0.170153	0.000000	0.000000	0.000000	0.345497	-0.094571	-0.042916	0.000000	0.000000	3.000000	18.000000	0.000000
2511.692621	-0.092570	0.593016	-0.003546	83.425529	-29.297796	96.769524	0.313896	0.000000	-0.170153	0.000000	0.000000	0.000000	0.345497	-0.094571	-0.042916	0.000000	0.000000	3.000000	18.000000	0.000000
2511.695954	-0.092570	0.593016	-0.003546	83.457886	-29.892550	95.961250	0.371479	0.000000	-0.177305	0.000000	0.000000	0.000000	0.345497	-0.094571	-0.042916	0.000000	0.000000	3.000000	18.000000	0.000000
2511.699287	-0.091405	0.592669	-0.003657	83.457886	-29.892550	95.961250	0.371479	0.000000	-0.177305	0.000000	0.000000	0.000000	0.349749	-0.104073	-0.033329	0.000000	0.000000	3.000000	18.000000	0.000000
2511.702621	-0.091405	0.592669	-0.003657	83.457886	-29.892550	95.961250	0.371479	0.000000	-0.177305	0.000000	0.000000	0.000000	0.349749	-0.104073	-0.033329	0.000000	0.000000	3.000000	18.000000	0.000000
2511.705954	-0.091405	0.592669	-0.003657	83.505898	-30.125198	95.593658	0.429771	0.000000	-0.182860	0.000000	0.000000	0.000000	0.349749	-0.104073	-0.033329	0.000000	0.000000	3.000000	18.000000	0.000000
2511.709287	-0.090374	0.592315	-0.003774	83.505898	-30.125198	95.593658	0.429771	0.000000	-0.182860	0.000000	0.000000	0.000000	0.309290	-0.105985	-0.034967	0.000000	0.000000	3.000000	18.000000	0.000000
2511.712621	-0.090374	0.592315	-0.003774	83.505898	-30.125198	95.593658	0.429771	0.000000	-0.182860	0.000000	0.000000	0.000000	0.309290	-0.105985	-0.034967	0.000000	0.000000	3.000000	18.000000	0.000000
2511.715954	-0.090374	0.592315	-0.003774	83.550285	-30.197701	95.427864	0.481319	0.000000	-0.188688	0.000000	0.000000	0.000000	0.309290	-0.105985	-0.034967	0.000000	0.000000	3.000000	18.000000	0.000000
2511.719287	-0.090374	0.592315	-0.003774	83.550285	-30.197701	95.427864	0.481319	0.000000	-0.188688	0.000000	0.000000	0.000000	0.309290	-0.105985	-0.034967	0.000000	0.000000	3.000000	18.000000	0.000000
2511.722621	-0.089531	0.591986	-0.003847	83.550285	-30.197701	95.427864	0.481319	0.000000	-0.188688	0.000000	0.000000	0.000000	0.252658	-0.098750	-0.021962	0.000000	0.000000	3.000000	18.000000	0.000000
2511.725954	-0.089531	0.591986	-0.003847	83.551285	-30.239683	95.290718	0.481319	0.000000	-0.188688	0.000000	0.000000	0.000000	0.252658	-0.098750	-0.021962	0.000000	0.000000	3.000000	18.000000	0.000000
2511.729287	-0.088899	0.591750	-0.003878	83.551285	-30.239683	95.290718	0.481319	0.000000	-0.188688	0.000000	0.000000	0.000000	0.189593	-0.070835	-0.009285	0.000000	0.000000	3.000000	18.000000	0.000000
2511.732621	-0.088899	0.591750	-0.003878	83.551285	-30.239683	95.290718	0.481319	0.000000	-0.188688	0.000000	0.000000	0.000000	0.189593	-0.070835	-0.009285	0.000000	0.000000	3.000000	18.000000	0.000000
2511.735954	-0.088899	0.591750	-0.003878	83.431892	-30.175667	95.253746	0.555028	0.000000	-0.193896	0.000000	0.000000	0.000000	0.189593	-0.070835	-0.009285	0.000000	0.000000	3.000000	18.000000	0.000000
2511.739287	-0.088899	0.591750	-0.003878	83.431892	-30.175667	95.253746	0.555028	0.000000	-0.193896	0.000000	0.000000	0.000000	0.189593	-0.070835	-0.009285	0.000000	0.000000	3.000000	18.000000	0.000000
2511.742621	-0.088513	0.591587	-0.003799	83.431892	-30.175667	95.253746	0.555028	0.000000	-0.193896	0.000000	0.000000	0.000000	0.116024	-0.048988	0.023707	0.000000	0.000000	3.000000	18.000000	0.000000
2511.745954	-0.088513	0.591587	-0.003799	83.173576	-29.783937	95.557838	0.555028	0.000000	-0.193896	0.000000	0.000000	0.000000	0.116024	-0.048988	0.023707	0.000000	0.000000	3.000000	18.000000	0.000000
2511.749287	-0.088513	0.591587	-0.003799	83.173576	-29.783937	95.557838	0.555028	0.000000	-0.193896	0.000000	0.000000	0.000000	0.116024	-0.048988	0.023707	0.000000	0.000000	3.000000	18.000000	0.000000
2511.752621	-0.088513	0.591587	-0.003799	83.173576	-29.783937	95.557838	0.555028	0.000000	-0.193896	0.000000	0.000000	0.000000	0.116024	-0.048988	0.023707	0.000000	0.000000	3.000000	18.000000	0.000000
2511.755954	-0.088428	0.591529	-0.003315	82.877151	-29.064186	96.246590	0.574365	0.000000	-0.189945	0.000000	0.000000	0.000000	0.025310	-0.017461	0.145304	0.000000	0.000000	3.000000	18.000000	0.000000
2511.759287	-0.088428	0.591529	-0.003315	82.877151	-29.064186	96.246590	0.574365	0.000000	-0.189945	0.000000	0.000000	0.000000	0.025310	-0.017461	0.145304	0.000000	0.000000	3.000000	18.000000	0.000000
2511.762621	-0.088428	0.591529	-0.003315	82.877151	-29.064186	96.246590	0.574365	0.000000	-0.189945	0.000000	0.000000	0.000000	0.025310	-0.017461	0.145304	0.000000	0.000000	3.000000	18.000000	0.000000
2511.765954	-0.088428	0.591529	-0.003315	82.590958	-28.138262	97.184334	0.578583	0.000000	-0.165728	0.000000	0.000000	0.000000	0.025310	-0.017461	0.145304	0.000000	0.000000	3.000000	18.000000	0.000000
2511.769287	-0.088541	0.591558	-0.002850	82.590958	-28.138262	97.184334	0.578583	0.000000	-0.165728	0.000000	0.000000	0.000000	-0.033887	0.008744	0.139458	0.000000	0.000000	3.000000	18.000000	0.000000
2511.772621	-0.088541	0.591558	-0.002850	82.590958	-28.138262	97.184334	0.578583	0.000000	-0.165728	0.000000	0.000000	0.000000	-0.033887	0.008744	0.139458	0.000000	0.000000	3.000000	18.000000	0.000000
2511.775954	-0.088541	0.591558	-0.002850	82.344299	-27.010368	98.380844	0.572935	0.000000	-0.142484	0.000000	0.000000	0.000000	-0.033887	0.008744	0.139458	0.000000	0.000000	3.000000	18.000000	0.000000
2511.779287	-0.088708	0.591609	-0.002222	82.344299	-27.010368	98.380844	0.572935	0.000000	-0.142484	0.000000	0.000000	0.000000	-0.050150	0.015253	0.188316	0.000000	0.000000	3.000000	18.000000	0.000000
2511.782621	-0.088708	0.591609	-0.002222	82.344299	-27.010368	98.380844	0.572935	0.000000	-0.142484	0.000000	0.000000	0.000000	-0.050150	0.015253	0.188316	0.000000	0.000000	3.000000	18.000000	0.000000
2511.785954	-0.088708	0.591609	-0.002222	82.157120	-25.480322	100.071007	0.564577	0.000000	-0.111098	0.000000	0.000000	0.000000	-0.050150	0.015253	0.188316	0.000000	0.000000	3.000000	18.000000	0.000000
2511.789287	-0.088915	0.591718	-0.001395	82.157120	-25.480322	100.071007	0.564577	0.000000	-0.111098	0.000000	0.000000	0.000000	-0.061866	0.032812	0.248200	0.000000	0.000000	3.000000	18.000000	0.000000
2511.792621	-0.088915	0.591718	-0.001395	82.157120	-25.480322	100.071007	0.564577	0.000000	-0.111098	0.000000	0.000000	0.000000	-0.061866	0.032812	0.248200	0.000000	0.000000	3.000000	18.000000	0.000000
2511.795954	-0.088915	0.591718	-0.001395	82.013206	-23.679356	102.097412	0.554266	0.000000	-0.069732	0.000000	0.000000	0.000000	-0.061866	0.032812	0.248200	0.000000	0.000000	3.000000	18.000000	0.000000
2511.799287	-0.089135	0.591867	-0.000380	82.013206	-23.679356	102.097412	0.554266	0.000000	-0.069732	0.000000	0.000000	0.000000	-0.066120	0.044714	0.304333	0.000000	0.000000	3.000000	18.000000	0.000000
2511.802621	-0.089135	0.591867	-0.000380	82.013206	-23.679356	102.097412	0.554266	0.000000	-0.069732	0.000000	0.000000	0.000000	-0.066120	0.044714	0.304333	0.000000	0.000000	3.000000	18.000000	0.000000
2511.805954	-0.089135	0.591867	-0.000380	81.889854	-21.754654	104.302399	0.543246	0.000000	-0.019010	0.000000	0.000000	0.000000	-0.066120	0.044714	0.304333	0.000000	0.000000	3.000000	18.000000	0.000000
2511.809287	-0.089530	0.592137	0.000833	81.889854	-21.754654	104.302399	0.543246	0.000000	-0.019010	0.000000	0.000000	0.000000	-0.118418	0.080907	0.363971	0.000000	0.000000	3.000000	18.000000	0.000000
2511.812621	-0.089530	0.592137	0.000833	81.889854	-21.754654	104.302399	0.543246	0.000000	-0.019010	0.000000	0.000000	0.000000	-0.118418	0.080907	0.363971	0.000000	0.000000	3.000000	18.000000	0.000000
2511.815954	-0.089530	0.592137	0.000833	81.858231	-19.878448	106.509209	0.523510	0.000000	0.041652	0.000000	0.000000	0.000000	-0.118418	0.080907	0.363971	0.000000	0.000000	3.000000	18.000000	0.000000
2511.819287	-0.090137	0.592490	0.002203	81.858231	-19.878448	106.509209	0.523510	0.000000	0.041652	0.000000	0.000000	0.000000	-0.182218	0.105920	0.410910	0.000000	0.000000	3.000000	18.000000	0.000000
2511.822621	-0.090137	0.592490	0.002203	81.858231	-19.878448	106.509209	0.523510	0.000000	0.041652	0.000000	0.000000	0.000000	-0.182218	0.105920	0.410910	0.000000	0.000000	3.000000	18.000000	0.000000
2511.825954	-0.090137	0.592490	0.002203	82.130569	-18.227282	108.535271	0.493140	0.000000	0.110137	0.000000	0.000000	0.000000	-0.182218	0.105920	0.410910	0.000000	0.000000	3.000000	18.000000	0.000000
2511.829287	-0.090929	0.592854	0.003575	82.130569	-18.227282	108.535271	0.493140	0.000000	0.110137	0.000000	0.000000	0.000000	-0.237568	0.109195	0.411821	0.000000	0.000000	3.000000	18.000000	0.000000
2511.832621	-0.090929	0.592854	0.003575	82.130569	-18.227282	108.535271	0.493140	0.000000	0.110137	0.000000	0.000000	0.000000	-0.237568	0.109195	0.411821	0.000000	0.000000	3.000000	18.000000	0.000000
2511.835954	-0.090929	0.592854	0.003575	82.850433	-16.590858	110.597397	0.453545	0.000000	0.178774	0.000000	0.000000	0.000000	-0.237568	0.109195	0.411821	0.000000	0.000000	3.000000	18.000000	0.000000
2511.839287	-0.091883	0.593184	0.004946	82.850433	-16.590858	110.597397	0.453545	0.000000	0.178774	0.000000	0.000000	0.000000	-0.286300	0.099053	0.411036	0.000000	0.000000	3.000000	18.000000	0.000000
2511.842621	-0.091883	0.593184	0.004946	82.850433	-16.590858	110.597397	0.453545	0.000000	0.178774	0.000000	0.000000	0.000000	-0.286300	0.099053	0.411036	0.000000	0.000000	3.000000	18.000000	0.000000
2511.845954	-0.091883	0.593184	0.004946	83.737373	-14.281310	113.365723	0.405829	0.000000	0.247280	0.000000	0.000000	0.000000	-0.286300	0.099053	0.411036	0.000000	0.000000	3.000000	18.000000	0.000000
2511.849287	-0.093051	0.593604	0.006444	83.737373	-14.281310	113.365723	0.405829	0.000000	0.247280	0.000000	0.000000	0.000000	-0.350316	0.126076	0.449657	0.000000	0.000000	3.000000	18.000000	0.000000
2511.852621	-0.093051	0.593604	0.006444	83.737373	-14.281310	113.365723	0.405829	0.000000	0.247280	0.000000	0.000000	0.000000	-0.350316	0.126076	0.449657	0.000000	0.000000	3.000000	18.000000	0.000000
2511.855954	-0.093051	0.593604	0.006444	84.596222	-11.024801	116.683487	0.347443	0.000000	0.322223	0.000000	0.000000	0.000000	-0.350316	0.126076	0.449657	0.000000	0.000000	3.000000	18.000000	0.000000
2511.859287	-0.094367	0.594070	0.008074	84.596222	-11.024801	116.683487	0.347443	0.000000	0.322223	0.000000	0.000000	0.000000	-0.394642	0.139686	0.488955	0.000000	0.000000	3.000000	18.000000	0.000000
2511.862621	-0.094367	0.594070	0.008074	84.596222	-11.024801	116.683487	0.347443	0.000000	0.322223	0.000000	0.000000	0.000000	-0.394642	0.139686	0.488955	0.000000	0.000000	3.000000	18.000000	0.000000
2511.865954	-0.094367	0.594070	0.008074	85.411110	-6.182326	120.808395	0.281669	0.000000	0.403716	0.000000	0.000000	0.000000	-0.394642	0.139686	0.488955	0.000000	0.000000	3.000000	18.000000	0.000000
2511.869287	-0.095825	0.594543	0.009801	85.411110	-6.182326	120.808395	0.281669	0.000000	0.403716	0.000000	0.000000	0.000000	-0.437576	0.141939	0.518038	0.000000	0.000000	3.000000	18.000000	0.000000
2511.872621	-0.095825	0.594543	0.009801	85.411110	-6.182326	120.808395	0.281669	0.000000	0.403716	0.000000	0.000000	0.000000	-0.437576	0.141939	0.518038	0.000000	0.000000	3.000000	18.000000	0.000000
2511.875954	-0.095825	0.594543	0.009801	86.169785	1.860146	127.690414	0.208740	0.000000	0.490055	0.000000	0.000000	0.000000	-0.437576	0.141939	0.518038	0.000000	0.000000	3.000000	18.000000	0.000000
2511.879287	-0.097363	0.595007	0.011530	86.169785	1.860146	127.690414	0.208740	0.000000	0.490055	0.000000	0.000000	0.000000	-0.461375	0.139230	0.518701	0.000000	0.000000	3.000000	18.000000	0.000000
2511.882621	-0.097363	0.595007	0.011530	86.169785	1.860146	127.690414	0.208740	0.000000	0.490055	0.000000	0.000000	0.000000	-0.461375	0.139230	0.518701	0.000000	0.000000	3.000000	18.000000	0.000000
2511.885954	-0.097363	0.595007	0.011530	86.788742	15.306367	140.033691	0.131844	0.000000	0.576505	0.000000	0.000000	0.000000	-0.461375	0.139230	0.518701	0.000000	0.000000	3.000000	18.000000	0.000000
2511.889287	-0.098896	0.595465	0.013189	86.788742	15.306367	140.033691	0.131844	0.000000	0.576505	0.000000	0.000000	0.000000	-0.459901	0.137408	0.497537	0.000000	0.000000	3.000000	18.000000	0.000000
2511.892621	-0.098896	0.595465	0.013189	86.788742	15.306367	140.033691	0.131844	0.000000	0.576505	0.000000	0.000000	0.000000	-0.459901	0.137408	0.497537	0.000000	0.000000	3.000000	18.000000	0.000000
2511.895954	-0.098896	0.595465	0.013189	87.118942	34.913887	158.781952	0.055194	0.000000	0.659428	0.000000	0.000000	0.000000	-0.459901	0.137408	0.497537	0.000000	0.000000	3.000000	18.000000	0.000000
2511.899287	-0.100455	0.595842	0.014704	87.118942	34.913887	158.781952	0.055194	0.000000	0.659428	0.000000	0.000000	0.000000	-0.467675	0.112965	0.454501	0.000000	0.000000	3.000000	18.000000	0.000000
2511.902621	-0.100455	0.595842	0.014704	87.118942	34.913887	158.781952	0.055194	0.000000	0.659428	0.000000	0.000000	0.000000	-0.467675	0.112965	0.454501	0.000000	0.000000	3.000000	18.000000	0.000000
2511.905954	-0.100455	0.595842	0.014704	87.064552	55.971127	179.229126	-0.022752	0.000000	0.735178	0.000000	0.000000	0.000000	-0.467675	0.112965	0.454501	0.000000	0.000000	3.000000	18.000000	0.000000
2511.909287	-0.102074	0.596151	0.016019	87.064552	55.971127	179.229126	-0.022752	0.000000	0.735178	0.000000	0.000000	0.000000	-0.485786	0.092916	0.394708	0.000000	0.000000	3.000000	18.000000	0.000000
2511.912621	-0.102074	0.596151	0.016019	87.064552	55.971127	179.229126	-0.022752	0.000000	0.735178	0.000000	0.000000	0.000000	-0.485786	0.092916	0.394708	0.000000	0.000000	3.000000	18.000000	0.000000
2511.915954	-0.102074	0.596151	0.016019	86.779060	73.459938	-163.789063	-0.103716	0.000000	0.800963	0.000000	0.000000	0.000000	-0.485786	0.092916	0.394708	0.000000	0.000000	3.000000	18.000000	0.000000
2511.919287	-0.103786	0.596364	0.017071	86.779060	73.459938	-163.789063	-0.103716	0.000000	0.800963	0.000000	0.000000	0.000000	-0.513643	0.063817	0.315497	0.000000	0.000000	3.000000	18.000000	0.000000
2511.922621	-0.103786	0.596364	0.017071	86.779060	73.459938	-163.789063	-0.103716	0.000000	0.800963	0.000000	0.000000	0.000000	-0.513643	0.063817	0.315497	0.000000	0.000000	3.000000	18.000000	0.000000
2511.925954	-0.103786	0.596364	0.017071	86.516541	87.640388	-150.189529	-0.189323	0.000000	0.853546	0.000000	0.000000	0.000000	-0.513643	0.063817	0.315497	0.000000	0.000000	3.000000	18.000000	0.000000
2511.929287	-0.105542	0.596461	0.017853	86.516541	87.640388	-150.189529	-0.189323	0.000000	0.853546	0.000000	0.000000	0.000000	-0.526616	0.029112	0.234478	0.000000	0.000000	3.000000	18.000000	0.000000
2511.932621	-0.105542	0.596461	0.017853	86.516541	87.640388	-150.189529	-0.189323	0.000000	0.853546	0.000000	0.000000	0.000000	-0.526616	0.029112	0.234478	0.000000	0.000000	3.000000	18.000000	0.000000
2511.935954	-0.105542	0.596461	0.017853	86.260735	100.039490	-138.297653	-0.277093	0.000000	0.892626	0.000000	0.000000	0.000000	-0.526616	0.029112	0.234478	0.000000	0.000000	3.000000	18.000000	0.000000
2511.939287	-0.107342	0.596462	0.018380	86.260735	100.039490	-138.297653	-0.277093	0.000000	0.892626	0.000000	0.000000	0.000000	-0.540129	0.000166	0.158241	0.000000	0.000000	3.000000	18.000000	0.000000
2511.942621	-0.107342	0.596462	0.018380	86.260735	100.039490	-138.297653	-0.277093	0.000000	0.892626	0.000000	0.000000	0.000000	-0.540129	0.000166	0.158241	0.000000	0.000000	3.000000	18.000000	0.000000
2511.945954	-0.107342	0.596462	0.018380	85.870987	109.794182	-129.081253	-0.367114	0.000000	0.918999	0.000000	0.000000	0.000000	-0.540129	0.000166	0.158241	0.000000	0.000000	3.000000	18.000000	0.000000
2511.949287	-0.109082	0.596378	0.018718	85.870987	109.794182	-129.081253	-0.367114	0.000000	0.918999	0.000000	0.000000	0.000000	-0.521861	-0.025227	0.101428	0.000000	0.000000	3.000000	18.000000	0.000000
2511.952621	-0.109082	0.596378	0.018718	85.870987	109.794182	-129.081253	-0.367114	0.000000	0.918999	0.000000	0.000000	0.000000	-0.521861	-0.025227	0.101428	0.000000	0.000000	3.000000	18.000000	0.000000
2511.955954	-0.109082	0.596378	0.018718	85.418411	116.925842	-122.575409	-0.454091	0.000000	0.935904	0.000000	0.000000	0.000000	-0.521861	-0.025227	0.101428	0.000000	0.000000	3.000000	18.000000	0.000000
2511.959287	-0.110736	0.596209	0.018873	85.418411	116.925842	-122.575409	-0.454091	0.000000	0.935904	0.000000	0.000000	0.000000	-0.496245	-0.050534	0.046460	0.000000	0.000000	3.000000	18.000000	0.000000
2511.962621	-0.110736	0.596209	0.018873	85.418411	116.925842	-122.575409	-0.454091	0.000000	0.935904	0.000000	0.000000	0.000000	-0.496245	-0.050534	0.046460	0.000000	0.000000	3.000000	18.000000	0.000000
2511.965954	-0.110736	0.596209	0.018873	85.112877	120.528351	-119.604439	-0.536799	0.000000	0.943647	0.000000	0.000000	0.000000	-0.496245	-0.050534	0.046460	0.000000	0.000000	3.000000	18.000000	0.000000
2511.969287	-0.112382	0.595941	0.018876	85.112877	120.528351	-119.604439	-0.536799	0.000000	0.943647	0.000000	0.000000	0.000000	-0.493690	-0.080347	0.000862	0.000000	0.000000	3.000000	18.000000	0.000000
2511.972621	-0.112382	0.595941	0.018876	85.112877	120.528351	-119.604439	-0.536799	0.000000	0.943647	0.000000	0.000000	0.000000	-0.493690	-0.080347	0.000862	0.000000	0.000000	3.000000	18.000000	0.000000
2511.975954	-0.112382	0.595941	0.018876	85.171600	119.906593	-120.824310	-0.619080	0.000000	0.943791	0.000000	0.000000	0.000000	-0.493690	-0.080347	0.000862	0.000000	0.000000	3.000000	18.000000	0.000000
2511.979287	-0.114043	0.595635	0.018836	85.171600	119.906593	-120.824310	-0.619080	0.000000	0.943791	0.000000	0.000000	0.000000	-0.498555	-0.091925	-0.011971	0.000000	0.000000	3.000000	18.000000	0.000000
2511.982621	-0.114043	0.595635	0.018836	85.171600	119.906593	-120.824310	-0.619080	0.000000	0.943791	0.000000	0.000000	0.000000	-0.498555	-0.091925	-0.011971	0.000000	0.000000	3.000000	18.000000	0.000000
2511.985954	-0.114043	0.595635	0.018836	85.422005	117.353180	-123.762062	-0.702173	0.000000	0.941796	0.000000	0.000000	0.000000	-0.498555	-0.091925	-0.011971	0.000000	0.000000	3.000000	18.000000	0.000000
2511.989287	-0.115693	0.595256	0.018637	85.422005	117.353180	-123.762062	-0.702173	0.000000	0.941796	0.000000	0.000000	0.000000	-0.494814	-0.113596	-0.059805	0.000000	0.000000	3.000000	18.000000	0.000000
2511.992621	-0.115693	0.595256	0.018637	85.422005	117.353180	-123.762062	-0.702173	0.000000	0.941796	0.000000	0.000000	0.000000	-0.494814	-0.113596	-0.059805	0.000000	0.000000	3.000000	18.000000	0.000000
2511.995954	-0.115693	0.595256	0.018637	85.720711	113.802841	-127.484665	-0.784642	0.000000	0.931828	0.000000	0.000000	0.000000	-0.494814	-0.113596	-0.059805	0.000000	0.000000	3.000000	18.000000	0.000000
2511.999287	-0.117332	0.594825	0.018294	85.720711	113.802841	-127.484665	-0.784642	0.000000	0.931828	0.000000	0.000000	0.000000	-0.491774	-0.129469	-0.102918	0.000000	0.000000	3.000000	18.000000	0.000000
2512.002621	-0.117332	0.594825	0.018294	85.720711	113.802841	-127.484665	-0.784642	0.000000	0.931828	0.000000	0.000000	0.000000	-0.491774	-0.129469	-0.102918	0.000000	0.000000	3.000000	18.000000	0.000000
2512.005954	-0.117332	0.594825	0.018294	85.990242	109.865562	-131.427887	-0.866604	0.000000	0.914675	0.000000	0.000000	0.000000	-0.491774	-0.129469	-0.102918	0.000000	0.000000	3.000000	18.000000	0.000000
2512.009287	-0.118915	0.594413	0.017819	85.990242	109.865562	-131.427887	-0.866604	0.000000	0.914675	0.000000	0.000000	0.000000	-0.474849	-0.123494	-0.142294	0.000000	0.000000	3.000000	18.000000	0.000000
2512.012621	-0.118915	0.594413	0.017819	85.990242	109.865562	-131.427887	-0.866604	0.000000	0.914675	0.000000	0.000000	0.000000	-0.474849	-0.123494	-0.142294	0.000000	0.000000	3.000000	18.000000	0.000000
2512.015954	-0.118915	0.594413	0.017819	86.210381	105.702141	-135.528198	-0.945746	0.000000	0.890960	0.000000	0.000000	0.000000	-0.474849	-0.123494	-0.142294	0.000000	0.000000	3.000000	18.000000	0.000000
2512.019287	-0.120545	0.594020	0.017344	86.210381	105.702141	-135.528198	-0.945746	0.000000	0.890960	0.000000	0.000000	0.000000	-0.488981	-0.117760	-0.142686	0.000000	0.000000	3.000000	18.000000	0.000000
2512.022621	-0.120545	0.594020	0.017344	86.210381	105.702141	-135.528198	-0.945746	0.000000	0.890960	0.000000	0.000000	0.000000	-0.488981	-0.117760	-0.142686	0.000000	0.000000	3.000000	18.000000	0.000000
2512.025954	-0.120545	0.594020	0.017344	86.389145	101.449905	-139.669525	-1.027243	0.000000	0.867179	0.000000	0.000000	0.000000	-0.488981	-0.117760	-0.142686	0.000000	0.000000	3.000000	18.000000	0.000000
2512.029287	-0.122177	0.593579	0.016786	86.389145	101.449905	-139.669525	-1.027243	0.000000	0.867179	0.000000	0.000000	0.000000	-0.489712	-0.132415	-0.167281	0.000000	0.000000	3.000000	18.000000	0.000000
2512.032621	-0.122177	0.593579	0.016786	86.389145	101.449905	-139.669525	-1.027243	0.000000	0.867179	0.000000	0.000000	0.000000	-0.489712	-0.132415	-0.167281	0.000000	0.000000	3.000000	18.000000	0.000000
2512.035954	-0.122177	0.593579	0.016786	86.543564	97.240410	-143.844589	-1.108861	0.000000	0.839298	0.000000	0.000000	0.000000	-0.489712	-0.132415	-0.167281	0.000000	0.000000	3.000000	18.000000	0.000000
2512.039287	-0.123860	0.593171	0.016333	86.543564	97.240410	-143.844589	-1.108861	0.000000	0.839298	0.000000	0.000000	0.000000	-0.504809	-0.122336	-0.136006	0.000000	0.000000	3.000000	18.000000	0.000000
2512.042621	-0.123860	0.593171	0.016333	86.543564	97.240410	-143.844589	-1.108861	0.000000	0.839298	0.000000	0.000000	0.000000	-0.504809	-0.122336	-0.136006	0.000000	0.000000	3.000000	18.000000	0.000000
2512.045954	-0.123860	0.593171	0.016333	86.680466	93.412918	-147.652222	-1.192996	0.000000	0.816631	0.000000	0.000000	0.000000	-0.504809	-0.122336	-0.136006	0.000000	0.000000	3.000000	18.000000	0.000000
2512.049287	-0.125582	0.592740	0.015936	86.680466	93.412918	-147.652222	-1.192996	0.000000	0.816631	0.000000	0.000000	0.000000	-0.516489	-0.129338	-0.119055	0.000000	0.000000	3.000000	18.000000	0.000000
2512.052621	-0.125582	0.592740	0.015936	86.680466	93.412918	-147.652222	-1.192996	0.000000	0.816631	0.000000	0.000000	0.000000	-0.516489	-0.129338	-0.119055	0.000000	0.000000	3.000000	18.000000	0.000000
2512.055954	-0.125582	0.592740	0.015936	86.800713	89.813263	-151.295181	-1.279077	0.000000	0.796788	0.000000	0.000000	0.000000	-0.516489	-0.129338	-0.119055	0.000000	0.000000	3.000000	18.000000	0.000000
2512.059287	-0.127284	0.592323	0.015645	86.800713	89.813263	-151.295181	-1.279077	0.000000	0.796788	0.000000	0.000000	0.000000	-0.510714	-0.125062	-0.087349	0.000000	0.000000	3.000000	18.000000	0.000000
2512.062621	-0.127284	0.592323	0.015645	86.800713	89.813263	-151.295181	-1.279077	0.000000	0.796788	0.000000	0.000000	0.000000	-0.510714	-0.125062	-0.087349	0.000000	0.000000	3.000000	18.000000	0.000000
2512.065954	-0.127284	0.592323	0.015645	86.887306	86.576019	-154.538055	-1.364197	0.000000	0.782230	0.000000	0.000000	0.000000	-0.510714	-0.125062	-0.087349	0.000000	0.000000	3.000000	18.000000	0.000000
2512.069287	-0.128954	0.591958	0.015497	86.887306	86.576019	-154.538055	-1.364197	0.000000	0.782230	0.000000	0.000000	0.000000	-0.501125	-0.109534	-0.044279	0.000000	0.000000	3.000000	18.000000	0.000000
2512.072621	-0.128954	0.591958	0.015497	86.887306	86.576019	-154.538055	-1.364197	0.000000	0.782230	0.000000	0.000000	0.000000	-0.501125	-0.109534	-0.044279	0.000000	0.000000	3.000000	18.000000	0.000000
2512.075954	-0.128954	0.591958	0.015497	86.955994	83.588478	-157.604477	-1.447718	0.000000	0.774850	0.000000	0.000000	0.000000	-0.501125	-0.109534	-0.044279	0.000000	0.000000	3.000000	18.000000	0.000000
2512.079287	-0.130465	0.591641	0.015463	86.955994	83.588478	-157.604477	-1.447718	0.000000	0.774850	0.000000	0.000000	0.000000	-0.453203	-0.095042	-0.010224	0.000000	0.000000	3.000000	18.000000	0.000000
2512.082621	-0.130465	0.591641	0.015463	86.955994	83.588478	-157.604477	-1.447718	0.000000	0.774850	0.000000	0.000000	0.000000	-0.453203	-0.095042	-0.010224	0.000000	0.000000	3.000000	18.000000	0.000000
2512.085954	-0.130465	0.591641	0.015463	87.019417	81.226593	-160.379303	-1.523252	0.000000	0.773146	0.000000	0.000000	0.000000	-0.453203	-0.095042	-0.010224	0.000000	0.000000	3.000000	18.000000	0.000000
2512.089287	-0.131834	0.591376	0.015605	87.019417	81.226593	-160.379303	-1.523252	0.000000	0.773146	0.000000	0.000000	0.000000	-0.410617	-0.079690	0.042722	0.000000	0.000000	3.000000	18.000000	0.000000
2512.092621	-0.131834	0.591376	0.015605	87.019417	81.226593	-160.379303	-1.523252	0.000000	0.773146	0.000000	0.000000	0.000000	-0.410617	-0.079690	0.042722	0.000000	0.000000	3.000000	18.000000	0.000000
2512.095954	-0.131834	0.591376	0.015605	87.088654	78.968513	-163.394821	-1.591688	0.000000	0.780266	0.000000	0.000000	0.000000	-0.410617	-0.079690	0.042722	0.000000	0.000000	3.000000	18.000000	0.000000
2512.099287	-0.133042	0.591185	0.015857	87.088654	78.968513	-163.394821	-1.591688	0.000000	0.780266	0.000000	0.000000	0.000000	-0.362510	-0.057232	0.075525	0.000000	0.000000	3.000000	18.000000	0.000000
2512.102621	-0.133042	0.591185	0.015857	87.088654	78.968513	-163.394821	-1.591688	0.000000	0.780266	0.000000	0.000000	0.000000	-0.362510	-0.057232	0.075525	0.000000	0.000000	3.000000	18.000000	0.000000
2512.105954	-0.133042	0.591185	0.015857	87.169800	76.765518	-166.361221	-1.652106	0.000000	0.792854	0.000000	0.000000	0.000000	-0.362510	-0.057232	0.075525	0.000000	0.000000	3.000000	18.000000	0.000000
2512.109287	-0.134135	0.591091	0.016290	87.169800	76.765518	-166.361221	-1.652106	0.000000	0.792854	0.000000	0.000000	0.000000	-0.327737	-0.028283	0.129891	0.000000	0.000000	3.000000	18.000000	0.000000
2512.112621	-0.134135	0.591091	0.016290	87.169800	76.765518	-166.361221	-1.652106	0.000000	0.792854	0.000000	0.000000	0.000000	-0.327737	-0.028283	0.129891	0.000000	0.000000	3.000000	18.000000	0.000000
2512.115954	-0.134135	0.591091	0.016290	87.263405	74.633919	-169.036331	-1.706729	0.000000	0.814502	0.000000	0.000000	0.000000	-0.327737	-0.028283	0.129891	0.000000	0.000000	3.000000	18.000000	0.000000
2512.119287	-0.135080	0.591055	0.016880	87.263405	74.633919	-169.036331	-1.706729	0.000000	0.814502	0.000000	0.000000	0.000000	-0.283614	-0.010670	0.176961	0.000000	0.000000	3.000000	18.000000	0.000000
2512.122621	-0.135080	0.591055	0.016880	87.263405	74.633919	-169.036331	-1.706729	0.000000	0.814502	0.000000	0.000000	0.000000	-0.283614	-0.010670	0.176961	0.000000	0.000000	3.000000	18.000000	0.000000
2512.125954	-0.135080	0.591055	0.016880	87.339935	72.709007	-171.152283	-1.753998	0.000000	0.843996	0.000000	0.000000	0.000000	-0.283614	-0.010670	0.176961	0.000000	0.000000	3.000000	18.000000	0.000000
2512.129287	-0.135866	0.591089	0.017672	87.339935	72.709007	-171.152283	-1.753998	0.000000	0.843996	0.000000	0.000000	0.000000	-0.235951	0.010131	0.237711	0.000000	0.000000	3.000000	18.000000	0.000000
2512.132621	-0.135866	0.591089	0.017672	87.339935	72.709007	-171.152283	-1.753998	0.000000	0.843996	0.000000	0.000000	0.000000	-0.235951	0.010131	0.237711	0.000000	0.000000	3.000000	18.000000	0.000000
2512.135954	-0.135866	0.591089	0.017672	87.369240	70.981880	-172.874939	-1.793322	0.000000	0.883614	0.000000	0.000000	0.000000	-0.235951	0.010131	0.237711	0.000000	0.000000	3.000000	18.000000	0.000000
2512.139287	-0.136487	0.591200	0.018645	87.369240	70.981880	-172.874939	-1.793322	0.000000	0.883614	0.000000	0.000000	0.000000	-0.186147	0.033318	0.291809	0.000000	0.000000	3.000000	18.000000	0.000000
2512.142621	-0.136487	0.591200	0.018645	87.369240	70.981880	-172.874939	-1.793322	0.000000	0.883614	0.000000	0.000000	0.000000	-0.186147	0.033318	0.291809	0.000000	0.000000	3.000000	18.000000	0.000000
2512.145954	-0.136487	0.591200	0.018645	87.367752	69.335190	-174.520706	-1.824347	0.000000	0.932249	0.000000	0.000000	0.000000	-0.186147	0.033318	0.291809	0.000000	0.000000	3.000000	18.000000	0.000000
2512.149287	-0.136915	0.591342	0.019796	87.367752	69.335190	-174.520706	-1.824347	0.000000	0.932249	0.000000	0.000000	0.000000	-0.128478	0.042741	0.345377	0.000000	0.000000	3.000000	18.000000	0.000000
2512.152621	-0.136915	0.591342	0.019796	87.367752	69.335190	-174.520706	-1.824347	0.000000	0.932249	0.000000	0.000000	0.000000	-0.128478	0.042741	0.345377	0.000000	0.000000	3.000000	18.000000	0.000000
2512.155954	-0.136915	0.591342	0.019796	87.361656	67.575676	-176.294312	-1.845760	0.000000	0.989812	0.000000	0.000000	0.000000	-0.128478	0.042741	0.345377	0.000000	0.000000	3.000000	18.000000	0.000000
2512.159287	-0.137219	0.591568	0.021025	87.361656	67.575676	-176.294312	-1.845760	0.000000	0.989812	0.000000	0.000000	0.000000	-0.091081	0.067589	0.368681	0.000000	0.000000	3.000000	18.000000	0.000000
2512.162621	-0.137219	0.591568	0.021025	87.361656	67.575676	-176.294312	-1.845760	0.000000	0.989812	0.000000	0.000000	0.000000	-0.091081	0.067589	0.368681	0.000000	0.000000	3.000000	18.000000	0.000000
2512.165954	-0.137219	0.591568	0.021025	87.373116	65.659882	-178.266693	-1.860940	0.000000	1.051259	0.000000	0.000000	0.000000	-0.091081	0.067589	0.368681	0.000000	0.000000	3.000000	18.000000	0.000000
2512.169287	-0.137442	0.591803	0.022317	87.373116	65.659882	-178.266693	-1.860940	0.000000	1.051259	0.000000	0.000000	0.000000	-0.066877	0.070511	0.387630	0.000000	0.000000	3.000000	18.000000	0.000000
2512.172621	-0.137442	0.591803	0.022317	87.373116	65.659882	-178.266693	-1.860940	0.000000	1.051259	0.000000	0.000000	0.000000	-0.066877	0.070511	0.387630	0.000000	0.000000	3.000000	18.000000	0.000000
2512.175954	-0.137442	0.591803	0.022317	87.441055	63.618164	179.551651	-1.872086	0.000000	1.115864	0.000000	0.000000	0.000000	-0.066877	0.070511	0.387630	0.000000	0.000000	3.000000	18.000000	0.000000
2512.179287	-0.137539	0.592026	0.023603	87.441055	63.618164	179.551651	-1.872086	0.000000	1.115864	0.000000	0.000000	0.000000	-0.029037	0.067022	0.385610	0.000000	0.000000	3.000000	18.000000	0.000000
2512.182621	-0.137539	0.592026	0.023603	87.441055	63.618164	179.551651	-1.872086	0.000000	1.115864	0.000000	0.000000	0.000000	-0.029037	0.067022	0.385610	0.000000	0.000000	3.000000	18.000000	0.000000
2512.185954	-0.137539	0.592026	0.023603	87.575775	61.316544	177.071060	-1.876925	0.000000	1.180132	0.000000	0.000000	0.000000	-0.029037	0.067022	0.385610	0.000000	0.000000	3.000000	18.000000	0.000000
2512.189287	-0.137522	0.592200	0.024844	87.575775	61.316544	177.071060	-1.876925	0.000000	1.180132	0.000000	0.000000	0.000000	0.004855	0.052114	0.372356	0.000000	0.000000	3.000000	18.000000	0.000000
2512.192621	-0.137522	0.592200	0.024844	87.575775	61.316544	177.071060	-1.876925	0.000000	1.180132	0.000000	0.000000	0.000000	0.004855	0.052114	0.372356	0.000000	0.000000	3.000000	18.000000	0.000000
2512.195954	-0.137522	0.592200	0.024844	87.783096	58.473648	173.983231	-1.876116	0.000000	1.242192	0.000000	0.000000	0.000000	0.004855	0.052114	0.372356	0.000000	0.000000	3.000000	18.000000	0.000000
2512.199287	-0.137428	0.592313	0.025990	87.783096	58.473648	173.983231	-1.876116	0.000000	1.242192	0.000000	0.000000	0.000000	0.028391	0.033992	0.343802	0.000000	0.000000	3.000000	18.000000	0.000000
2512.202621	-0.137428	0.592313	0.025990	87.783096	58.473648	173.983231	-1.876116	0.000000	1.242192	0.000000	0.000000	0.000000	0.028391	0.033992	0.343802	0.000000	0.000000	3.000000	18.000000	0.000000
2512.205954	-0.137428	0.592313	0.025990	88.044556	54.048161	169.241714	-1.871384	0.000000	1.299492	0.000000	0.000000	0.000000	0.028391	0.033992	0.343802	0.000000	0.000000	3.000000	18.000000	0.000000
2512.209287	-0.137188	0.592338	0.027068	88.044556	54.048161	169.241714	-1.871384	0.000000	1.299492	0.000000	0.000000	0.000000	0.071988	0.007598	0.323306	0.000000	0.000000	3.000000	18.000000	0.000000
2512.212621	-0.137188	0.592338	0.027068	88.044556	54.048161	169.241714	-1.871384	0.000000	1.299492	0.000000	0.000000	0.000000	0.071988	0.007598	0.323306	0.000000	0.000000	3.000000	18.000000	0.000000
2512.215954	-0.137188	0.592338	0.027068	88.286285	45.591976	160.435760	-1.859387	0.000000	1.353376	0.000000	0.000000	0.000000	0.071988	0.007598	0.323306	0.000000	0.000000	3.000000	18.000000	0.000000
2512.219287	-0.136823	0.592229	0.028062	88.286285	45.591976	160.435760	-1.859387	0.000000	1.353376	0.000000	0.000000	0.000000	0.109512	-0.032777	0.298338	0.000000	0.000000	3.000000	18.000000	0.000000
2512.222621	-0.136823	0.592229	0.028062	88.286285	45.591976	160.435760	-1.859387	0.000000	1.353376	0.000000	0.000000	0.000000	0.109512	-0.032777	0.298338	0.000000	0.000000	3.000000	18.000000	0.000000
2512.225954	-0.136823	0.592229	0.028062	88.408363	31.402922	145.882462	-1.841134	0.000000	1.403099	0.000000	0.000000	0.000000	0.109512	-0.032777	0.298338	0.000000	0.000000	3.000000	18.000000	0.000000
2512.229287	-0.136360	0.592004	0.028982	88.408363	31.402922	145.882462	-1.841134	0.000000	1.403099	0.000000	0.000000	0.000000	0.138833	-0.067475	0.276037	0.000000	0.000000	3.000000	18.000000	0.000000
2512.232621	-0.136360	0.592004	0.028982	88.408363	31.402922	145.882462	-1.841134	0.000000	1.403099	0.000000	0.000000	0.000000	0.138833	-0.067475	0.276037	0.000000	0.000000	3.000000	18.000000	0.000000
2512.235954	-0.136360	0.592004	0.028982	88.341995	15.566683	129.707001	-1.817996	0.000000	1.449105	0.000000	0.000000	0.000000	0.138833	-0.067475	0.276037	0.000000	0.000000	3.000000	18.000000	0.000000
2512.239287	-0.135888	0.591712	0.029877	88.341995	15.566683	129.707001	-1.817996	0.000000	1.449105	0.000000	0.000000	0.000000	0.141561	-0.087588	0.268608	0.000000	0.000000	3.000000	18.000000	0.000000
2512.242621	-0.135888	0.591712	0.029877	88.341995	15.566683	129.707001	-1.817996	0.000000	1.449105	0.000000	0.000000	0.000000	0.141561	-0.087588	0.268608	0.000000	0.000000	3.000000	18.000000	0.000000
2512.245954	-0.135888	0.591712	0.029877	88.105148	3.592680	117.454338	-1.794402	0.000000	1.493873	0.000000	0.000000	0.000000	0.141561	-0.087588	0.268608	0.000000	0.000000	3.000000	18.000000	0.000000
2512.249287	-0.135888	0.591712	0.029877	88.105148	3.592680	117.454338	-1.794402	0.000000	1.493873	0.000000	0.000000	0.000000	0.141561	-0.087588	0.268608	0.000000	0.000000	3.000000	18.000000	0.000000
2512.252621	-0.135401	0.591294	0.030634	88.105148	3.592680	117.454338	-1.794402	0.000000	1.493873	0.000000	0.000000	0.000000	0.146244	-0.125469	0.227017	0.000000	0.000000	3.000000	18.000000	0.000000
2512.255954	-0.135401	0.591294	0.030634	87.795219	-3.020449	110.645950	-1.794402	0.000000	1.493873	0.000000	0.000000	0.000000	0.146244	-0.125469	0.227017	0.000000	0.000000	3.000000	18.000000	0.000000
2512.259287	-0.134921	0.590750	0.031246	87.795219	-3.020449	110.645950	-1.794402	0.000000	1.493873	0.000000	0.000000	0.000000	0.143803	-0.163252	0.183441	0.000000	0.000000	3.000000	18.000000	0.000000
2512.262621	-0.134921	0.590750	0.031246	87.795219	-3.020449	110.645950	-1.794402	0.000000	1.493873	0.000000	0.000000	0.000000	0.143803	-0.163252	0.183441	0.000000	0.000000	3.000000	18.000000	0.000000
2512.265954	-0.134921	0.590750	0.031246	87.497902	-5.750396	107.810463	-1.746061	0.000000	1.562283	0.000000	0.000000	0.000000	0.143803	-0.163252	0.183441	0.000000	0.000000	3.000000	18.000000	0.000000
2512.269287	-0.134921	0.590750	0.031246	87.497902	-5.750396	107.810463	-1.746061	0.000000	1.562283	0.000000	0.000000	0.000000	0.143803	-0.163252	0.183441	0.000000	0.000000	3.000000	18.000000	0.000000
2512.272621	-0.134502	0.590106	0.031625	87.497902	-5.750396	107.810463	-1.746061	0.000000	1.562283	0.000000	0.000000	0.000000	0.125891	-0.193116	0.113708	0.000000	0.000000	3.000000	18.000000	0.000000
2512.275954	-0.134502	0.590106	0.031625	87.267052	-6.459587	107.055893	-1.746061	0.000000	1.562283	0.000000	0.000000	0.000000	0.125891	-0.193116	0.113708	0.000000	0.000000	3.000000	18.000000	0.000000
2512.279287	-0.134066	0.589298	0.031766	87.267052	-6.459587	107.055893	-1.746061	0.000000	1.562283	0.000000	0.000000	0.000000	0.130629	-0.242483	0.042361	0.000000	0.000000	3.000000	18.000000	0.000000
2512.282621	-0.134066	0.589298	0.031766	87.267052	-6.459587	107.055893	-1.746061	0.000000	1.562283	0.000000	0.000000	0.000000	0.130629	-0.242483	0.042361	0.000000	0.000000	3.000000	18.000000	0.000000
2512.285954	-0.134066	0.589298	0.031766	87.122475	-6.903722	106.569771	-1.703308	0.000000	1.588294	0.000000	0.000000	0.000000	0.130629	-0.242483	0.042361	0.000000	0.000000	3.000000	18.000000	0.000000
2512.289287	-0.133630	0.588288	0.031631	87.122475	-6.903722	106.569771	-1.703308	0.000000	1.588294	0.000000	0.000000	0.000000	0.130857	-0.302887	-0.040565	0.000000	0.000000	3.000000	18.000000	0.000000
2512.292621	-0.133630	0.588288	0.031631	87.122475	-6.903722	106.569771	-1.703308	0.000000	1.588294	0.000000	0.000000	0.000000	0.130857	-0.302887	-0.040565	0.000000	0.000000	3.000000	18.000000	0.000000
2512.295954	-0.133630	0.588288	0.031631	87.079254	-7.021265	106.455597	-1.681499	0.000000	1.581533	0.000000	0.000000	0.000000	0.130857	-0.302887	-0.040565	0.000000	0.000000	3.000000	18.000000	0.000000
2512.299287	-0.133185	0.587041	0.031186	87.079254	-7.021265	106.455597	-1.681499	0.000000	1.581533	0.000000	0.000000	0.000000	0.133613	-0.374152	-0.133371	0.000000	0.000000	3.000000	18.000000	0.000000
2512.302621	-0.133185	0.587041	0.031186	87.079254	-7.021265	106.455597	-1.681499	0.000000	1.581533	0.000000	0.000000	0.000000	0.133613	-0.374152	-0.133371	0.000000	0.000000	3.000000	18.000000	0.000000
2512.305954	-0.133185	0.587041	0.031186	87.115677	-6.869839	106.659668	-1.659230	0.000000	1.559305	0.000000	0.000000	0.000000	0.133613	-0.374152	-0.133371	0.000000	0.000000	3.000000	18.000000	0.000000
2512.309287	-0.132644	0.585624	0.030480	87.115677	-6.869839	106.659668	-1.659230	0.000000	1.559305	0.000000	0.000000	0.000000	0.162217	-0.425099	-0.211858	0.000000	0.000000	3.000000	18.000000	0.000000
2512.312621	-0.132644	0.585624	0.030480	87.115677	-6.869839	106.659668	-1.659230	0.000000	1.559305	0.000000	0.000000	0.000000	0.162217	-0.425099	-0.211858	0.000000	0.000000	3.000000	18.000000	0.000000
2512.315954	-0.132644	0.585624	0.030480	87.176239	-6.685677	107.006935	-1.632194	0.000000	1.523995	0.000000	0.000000	0.000000	0.162217	-0.425099	-0.211858	0.000000	0.000000	3.000000	18.000000	0.000000
2512.319287	-0.132083	0.584031	0.029513	87.176239	-6.685677	107.006935	-1.632194	0.000000	1.523995	0.000000	0.000000	0.000000	0.168174	-0.478020	-0.289936	0.000000	0.000000	3.000000	18.000000	0.000000
2512.322621	-0.132083	0.584031	0.029513	87.176239	-6.685677	107.006935	-1.632194	0.000000	1.523995	0.000000	0.000000	0.000000	0.168174	-0.478020	-0.289936	0.000000	0.000000	3.000000	18.000000	0.000000
2512.325954	-0.132083	0.584031	0.029513	87.112961	-6.890600	107.053520	-1.604165	0.000000	1.475673	0.000000	0.000000	0.000000	0.168174	-0.478020	-0.289936	0.000000	0.000000	3.000000	18.000000	0.000000
2512.329287	-0.131528	0.582376	0.028380	87.112961	-6.890600	107.053520	-1.604165	0.000000	1.475673	0.000000	0.000000	0.000000	0.166502	-0.496505	-0.340010	0.000000	0.000000	3.000000	18.000000	0.000000
2512.332621	-0.131528	0.582376	0.028380	87.112961	-6.890600	107.053520	-1.604165	0.000000	1.475673	0.000000	0.000000	0.000000	0.166502	-0.496505	-0.340010	0.000000	0.000000	3.000000	18.000000	0.000000
2512.335954	-0.131528	0.582376	0.028380	86.714073	-7.956991	106.051361	-1.576414	0.000000	1.419004	0.000000	0.000000	0.000000	0.166502	-0.496505	-0.340010	0.000000	0.000000	3.000000	18.000000	0.000000
2512.339287	-0.130959	0.580671	0.027191	86.714073	-7.956991	106.051361	-1.576414	0.000000	1.419004	0.000000	0.000000	0.000000	0.170663	-0.511315	-0.356734	0.000000	0.000000	3.000000	18.000000	0.000000
2512.342621	-0.130959	0.580671	0.027191	86.714073	-7.956991	106.051361	-1.576414	0.000000	1.419004	0.000000	0.000000	0.000000	0.170663	-0.511315	-0.356734	0.000000	0.000000	3.000000	18.000000	0.000000
2512.345954	-0.130959	0.580671	0.027191	85.953590	-9.391825	104.596893	-1.547970	0.000000	1.359549	0.000000	0.000000	0.000000	0.170663	-0.511315	-0.356734	0.000000	0.000000	3.000000	18.000000	0.000000
2512.349287	-0.130386	0.578963	0.025888	85.953590	-9.391825	104.596893	-1.547970	0.000000	1.359549	0.000000	0.000000	0.000000	0.172145	-0.512454	-0.391015	0.000000	0.000000	3.000000	18.000000	0.000000
2512.352621	-0.130386	0.578963	0.025888	85.953590	-9.391825	104.596893	-1.547970	0.000000	1.359549	0.000000	0.000000	0.000000	0.172145	-0.512454	-0.391015	0.000000	0.000000	3.000000	18.000000	0.000000
2512.355954	-0.130386	0.578963	0.025888	84.973053	-10.592324	103.380409	-1.519280	0.000000	1.294379	0.000000	0.000000	0.000000	0.172145	-0.512454	-0.391015	0.000000	0.000000	3.000000	18.000000	0.000000
2512.359287	-0.129817	0.577261	0.024508	84.973053	-10.592324	103.380409	-1.519280	0.000000	1.294379	0.000000	0.000000	0.000000	0.170550	-0.510525	-0.413780	0.000000	0.000000	3.000000	18.000000	0.000000
2512.362621	-0.129817	0.577261	0.024508	84.973053	-10.592324	103.380409	-1.519280	0.000000	1.294379	0.000000	0.000000	0.000000	0.170550	-0.510525	-0.413780	0.000000	0.000000	3.000000	18.000000	0.000000
2512.365954	-0.129817	0.577261	0.024508	83.923233	-11.435816	102.515755	-1.490855	0.000000	1.225416	0.000000	0.000000	0.000000	0.170550	-0.510525	-0.413780	0.000000	0.000000	3.000000	18.000000	0.000000
2512.369287	-0.129178	0.575602	0.023043	83.923233	-11.435816	102.515755	-1.490855	0.000000	1.225416	0.000000	0.000000	0.000000	0.191855	-0.497656	-0.439721	0.000000	0.000000	3.000000	18.000000	0.000000
2512.372621	-0.129178	0.575602	0.023043	83.923233	-11.435816	102.515755	-1.490855	0.000000	1.225416	0.000000	0.000000	0.000000	0.191855	-0.497656	-0.439721	0.000000	0.000000	3.000000	18.000000	0.000000
2512.375954	-0.129178	0.575602	0.023043	82.865341	-12.018730	101.903351	-1.458879	0.000000	1.152129	0.000000	0.000000	0.000000	0.191855	-0.497656	-0.439721	0.000000	0.000000	3.000000	18.000000	0.000000
2512.379287	-0.128443	0.574005	0.021580	82.865341	-12.018730	101.903351	-1.458879	0.000000	1.152129	0.000000	0.000000	0.000000	0.220336	-0.479131	-0.438658	0.000000	0.000000	3.000000	18.000000	0.000000
2512.382621	-0.128443	0.574005	0.021580	82.865341	-12.018730	101.903351	-1.458879	0.000000	1.152129	0.000000	0.000000	0.000000	0.220336	-0.479131	-0.438658	0.000000	0.000000	3.000000	18.000000	0.000000
2512.385954	-0.128443	0.574005	0.021580	81.842255	-12.427232	101.478455	-1.422157	0.000000	1.079020	0.000000	0.000000	0.000000	0.220336	-0.479131	-0.438658	0.000000	0.000000	3.000000	18.000000	0.000000
2512.389287	-0.127722	0.572470	0.020159	81.842255	-12.427232	101.478455	-1.422157	0.000000	1.079020	0.000000	0.000000	0.000000	0.216375	-0.460546	-0.426327	0.000000	0.000000	3.000000	18.000000	0.000000
2512.392621	-0.127722	0.572470	0.020159	81.842255	-12.427232	101.478455	-1.422157	0.000000	1.079020	0.000000	0.000000	0.000000	0.216375	-0.460546	-0.426327	0.000000	0.000000	3.000000	18.000000	0.000000
2512.395954	-0.127722	0.572470	0.020159	80.840965	-12.721965	101.230713	-1.386095	0.000000	1.007965	0.000000	0.000000	0.000000	0.216375	-0.460546	-0.426327	0.000000	0.000000	3.000000	18.000000	0.000000
2512.399287	-0.126958	0.570979	0.018843	80.840965	-12.721965	101.230713	-1.386095	0.000000	1.007965	0.000000	0.000000	0.000000	0.229099	-0.447392	-0.394774	0.000000	0.000000	3.000000	18.000000	0.000000
2512.402621	-0.126958	0.570979	0.018843	80.840965	-12.721965	101.230713	-1.386095	0.000000	1.007965	0.000000	0.000000	0.000000	0.229099	-0.447392	-0.394774	0.000000	0.000000	3.000000	18.000000	0.000000
2512.405954	-0.126958	0.570979	0.018843	79.866280	-12.935266	101.143822	-1.347912	0.000000	0.942169	0.000000	0.000000	0.000000	0.229099	-0.447392	-0.394774	0.000000	0.000000	3.000000	18.000000	0.000000
2512.409287	-0.126181	0.569513	0.017740	79.866280	-12.935266	101.143822	-1.347912	0.000000	0.942169	0.000000	0.000000	0.000000	0.233121	-0.439599	-0.330953	0.000000	0.000000	3.000000	18.000000	0.000000
2512.412621	-0.126181	0.569513	0.017740	79.866280	-12.935266	101.143822	-1.347912	0.000000	0.942169	0.000000	0.000000	0.000000	0.233121	-0.439599	-0.330953	0.000000	0.000000	3.000000	18.000000	0.000000
2512.415954	-0.126181	0.569513	0.017740	78.932137	-13.082870	101.167297	-1.309059	0.000000	0.887011	0.000000	0.000000	0.000000	0.233121	-0.439599	-0.330953	0.000000	0.000000	3.000000	18.000000	0.000000
2512.419287	-0.125362	0.568082	0.016834	78.932137	-13.082870	101.167297	-1.309059	0.000000	0.887011	0.000000	0.000000	0.000000	0.245641	-0.429422	-0.271912	0.000000	0.000000	3.000000	18.000000	0.000000
2512.422621	-0.125362	0.568082	0.016834	78.932137	-13.082870	101.167297	-1.309059	0.000000	0.887011	0.000000	0.000000	0.000000	0.245641	-0.429422	-0.271912	0.000000	0.000000	3.000000	18.000000	0.000000
2512.425954	-0.125362	0.568082	0.016834	78.057930	-13.182000	101.177673	-1.268118	0.000000	0.841692	0.000000	0.000000	0.000000	0.245641	-0.429422	-0.271912	0.000000	0.000000	3.000000	18.000000	0.000000
2512.429287	-0.124524	0.566684	0.016119	78.057930	-13.182000	101.177673	-1.268118	0.000000	0.841692	0.000000	0.000000	0.000000	0.251379	-0.419550	-0.214492	0.000000	0.000000	3.000000	18.000000	0.000000
2512.432621	-0.124524	0.566684	0.016119	78.057930	-13.182000	101.177673	-1.268118	0.000000	0.841692	0.000000	0.000000	0.000000	0.251379	-0.419550	-0.214492	0.000000	0.000000	3.000000	18.000000	0.000000
2512.435954	-0.124524	0.566684	0.016119	77.290039	-13.248006	101.107193	-1.226222	0.000000	0.805943	0.000000	0.000000	0.000000	0.251379	-0.419550	-0.214492	0.000000	0.000000	3.000000	18.000000	0.000000
2512.439287	-0.123748	0.565281	0.015539	77.290039	-13.248006	101.107193	-1.226222	0.000000	0.805943	0.000000	0.000000	0.000000	0.232892	-0.420720	-0.174084	0.000000	0.000000	3.000000	18.000000	0.000000
2512.442621	-0.123748	0.565281	0.015539	77.290039	-13.248006	101.107193	-1.226222	0.000000	0.805943	0.000000	0.000000	0.000000	0.232892	-0.420720	-0.174084	0.000000	0.000000	3.000000	18.000000	0.000000
2512.445954	-0.123748	0.565281	0.015539	76.795204	-13.259134	101.071136	-1.187407	0.000000	0.776929	0.000000	0.000000	0.000000	0.232892	-0.420720	-0.174084	0.000000	0.000000	3.000000	18.000000	0.000000
2512.449287	-0.123012	0.563856	0.015014	76.795204	-13.259134	101.071136	-1.187407	0.000000	0.776929	0.000000	0.000000	0.000000	0.220745	-0.427485	-0.157254	0.000000	0.000000	3.000000	18.000000	0.000000
2512.452621	-0.123012	0.563856	0.015014	76.795204	-13.259134	101.071136	-1.187407	0.000000	0.776929	0.000000	0.000000	0.000000	0.220745	-0.427485	-0.157254	0.000000	0.000000	3.000000	18.000000	0.000000
2512.455954	-0.123012	0.563856	0.015014	76.677811	-13.223231	101.049751	-1.150616	0.000000	0.750720	0.000000	0.000000	0.000000	0.220745	-0.427485	-0.157254	0.000000	0.000000	3.000000	18.000000	0.000000
2512.459287	-0.122345	0.562400	0.014563	76.677811	-13.223231	101.049751	-1.150616	0.000000	0.750720	0.000000	0.000000	0.000000	0.200223	-0.436957	-0.135362	0.000000	0.000000	3.000000	18.000000	0.000000
2512.462621	-0.122345	0.562400	0.014563	76.677811	-13.223231	101.049751	-1.150616	0.000000	0.750720	0.000000	0.000000	0.000000	0.200223	-0.436957	-0.135362	0.000000	0.000000	3.000000	18.000000	0.000000
2512.465954	-0.122345	0.562400	0.014563	76.776344	-13.157875	101.056206	-1.117245	0.000000	0.728160	0.000000	0.000000	0.000000	0.200223	-0.436957	-0.135362	0.000000	0.000000	3.000000	18.000000	0.000000
2512.469287	-0.121715	0.560938	0.014253	76.776344	-13.157875	101.056206	-1.117245	0.000000	0.728160	0.000000	0.000000	0.000000	0.188858	-0.438655	-0.092928	0.000000	0.000000	3.000000	18.000000	0.000000
2512.472621	-0.121715	0.560938	0.014253	76.776344	-13.157875	101.056206	-1.117245	0.000000	0.728160	0.000000	0.000000	0.000000	0.188858	-0.438655	-0.092928	0.000000	0.000000	3.000000	18.000000	0.000000
2512.475954	-0.121715	0.560938	0.014253	76.947334	-13.082195	101.072708	-1.085769	0.000000	0.712672	0.000000	0.000000	0.000000	0.188858	-0.438655	-0.092928	0.000000	0.000000	3.000000	18.000000	0.000000
2512.479287	-0.121180	0.559451	0.014119	76.947334	-13.082195	101.072708	-1.085769	0.000000	0.712672	0.000000	0.000000	0.000000	0.160713	-0.446015	-0.040313	0.000000	0.000000	3.000000	18.000000	0.000000
2512.482621	-0.121180	0.559451	0.014119	76.947334	-13.082195	101.072708	-1.085769	0.000000	0.712672	0.000000	0.000000	0.000000	0.160713	-0.446015	-0.040313	0.000000	0.000000	3.000000	18.000000	0.000000
2512.485954	-0.121180	0.559451	0.014119	77.144455	-12.993932	101.100800	-1.058983	0.000000	0.705953	0.000000	0.000000	0.000000	0.160713	-0.446015	-0.040313	0.000000	0.000000	3.000000	18.000000	0.000000
2512.489287	-0.120658	0.557947	0.014223	77.144455	-12.993932	101.100800	-1.058983	0.000000	0.705953	0.000000	0.000000	0.000000	0.156550	-0.451226	0.031200	0.000000	0.000000	3.000000	18.000000	0.000000
2512.492621	-0.120658	0.557947	0.014223	77.144455	-12.993932	101.100800	-1.058983	0.000000	0.705953	0.000000	0.000000	0.000000	0.156550	-0.451226	0.031200	0.000000	0.000000	3.000000	18.000000	0.000000
2512.495954	-0.120658	0.557947	0.014223	77.325874	-12.901005	101.135353	-1.032892	0.000000	0.711153	0.000000	0.000000	0.000000	0.156550	-0.451226	0.031200	0.000000	0.000000	3.000000	18.000000	0.000000
2512.499287	-0.120181	0.556468	0.014504	77.325874	-12.901005	101.135353	-1.032892	0.000000	0.711153	0.000000	0.000000	0.000000	0.143024	-0.443598	0.084203	0.000000	0.000000	3.000000	18.000000	0.000000
2512.502621	-0.120181	0.556468	0.014504	77.325874	-12.901005	101.135353	-1.032892	0.000000	0.711153	0.000000	0.000000	0.000000	0.143024	-0.443598	0.084203	0.000000	0.000000	3.000000	18.000000	0.000000
2512.505954	-0.120181	0.556468	0.014504	77.500359	-12.717734	101.289558	-1.009054	0.000000	0.725187	0.000000	0.000000	0.000000	0.143024	-0.443598	0.084203	0.000000	0.000000	3.000000	18.000000	0.000000
2512.509287	-0.119735	0.554951	0.015000	77.500359	-12.717734	101.289558	-1.009054	0.000000	0.725187	0.000000	0.000000	0.000000	0.133880	-0.455179	0.148901	0.000000	0.000000	3.000000	18.000000	0.000000
2512.512621	-0.119735	0.554951	0.015000	77.500359	-12.717734	101.289558	-1.009054	0.000000	0.725187	0.000000	0.000000	0.000000	0.133880	-0.455179	0.148901	0.000000	0.000000	3.000000	18.000000	0.000000
2512.515954	-0.119735	0.554951	0.015000	77.669983	-12.331955	101.703377	-0.986741	0.000000	0.750004	0.000000	0.000000	0.000000	0.133880	-0.455179	0.148901	0.000000	0.000000	3.000000	18.000000	0.000000
2512.519287	-0.119295	0.553430	0.015622	77.669983	-12.331955	101.703377	-0.986741	0.000000	0.750004	0.000000	0.000000	0.000000	0.131804	-0.456252	0.186531	0.000000	0.000000	3.000000	18.000000	0.000000
2512.522621	-0.119295	0.553430	0.015622	77.669983	-12.331955	101.703377	-0.986741	0.000000	0.750004	0.000000	0.000000	0.000000	0.131804	-0.456252	0.186531	0.000000	0.000000	3.000000	18.000000	0.000000
2512.525954	-0.119295	0.553430	0.015622	77.831047	-11.770980	102.345894	-0.964774	0.000000	0.781092	0.000000	0.000000	0.000000	0.131804	-0.456252	0.186531	0.000000	0.000000	3.000000	18.000000	0.000000
2512.529287	-0.118904	0.551860	0.016345	77.831047	-11.770980	102.345894	-0.964774	0.000000	0.781092	0.000000	0.000000	0.000000	0.117343	-0.470937	0.217034	0.000000	0.000000	3.000000	18.000000	0.000000
2512.532621	-0.118904	0.551860	0.016345	77.831047	-11.770980	102.345894	-0.964774	0.000000	0.781092	0.000000	0.000000	0.000000	0.117343	-0.470937	0.217034	0.000000	0.000000	3.000000	18.000000	0.000000
2512.535954	-0.118904	0.551860	0.016345	77.999809	-11.173306	103.050087	-0.945216	0.000000	0.817264	0.000000	0.000000	0.000000	0.117343	-0.470937	0.217034	0.000000	0.000000	3.000000	18.000000	0.000000
2512.539287	-0.118613	0.550242	0.017091	77.999809	-11.173306	103.050087	-0.945216	0.000000	0.817264	0.000000	0.000000	0.000000	0.087413	-0.485481	0.223649	0.000000	0.000000	3.000000	18.000000	0.000000
2512.542621	-0.118613	0.550242	0.017091	77.999809	-11.173306	103.050087	-0.945216	0.000000	0.817264	0.000000	0.000000	0.000000	0.087413	-0.485481	0.223649	0.000000	0.000000	3.000000	18.000000	0.000000
2512.545954	-0.118613	0.550242	0.017091	78.173233	-10.557748	103.787086	-0.930648	0.000000	0.854539	0.000000	0.000000	0.000000	0.087413	-0.485481	0.223649	0.000000	0.000000	3.000000	18.000000	0.000000
2512.549287	-0.118408	0.548523	0.017805	78.173233	-10.557748	103.787086	-0.930648	0.000000	0.854539	0.000000	0.000000	0.000000	0.061368	-0.515754	0.214371	0.000000	0.000000	3.000000	18.000000	0.000000
2512.552621	-0.118408	0.548523	0.017805	78.173233	-10.557748	103.787086	-0.930648	0.000000	0.854539	0.000000	0.000000	0.000000	0.061368	-0.515754	0.214371	0.000000	0.000000	3.000000	18.000000	0.000000
2512.555954	-0.118408	0.548523	0.017805	78.357117	-9.896656	104.584785	-0.920420	0.000000	0.890268	0.000000	0.000000	0.000000	0.061368	-0.515754	0.214371	0.000000	0.000000	3.000000	18.000000	0.000000
2512.559287	-0.118268	0.546703	0.018494	78.357117	-9.896656	104.584785	-0.920420	0.000000	0.890268	0.000000	0.000000	0.000000	0.042046	-0.546021	0.206513	0.000000	0.000000	3.000000	18.000000	0.000000
2512.562621	-0.118268	0.546703	0.018494	78.357117	-9.896656	104.584785	-0.920420	0.000000	0.890268	0.000000	0.000000	0.000000	0.042046	-0.546021	0.206513	0.000000	0.000000	3.000000	18.000000	0.000000
2512.565954	-0.118268	0.546703	0.018494	78.553337	-9.145205	105.496353	-0.913412	0.000000	0.924687	0.000000	0.000000	0.000000	0.042046	-0.546021	0.206513	0.000000	0.000000	3.000000	18.000000	0.000000
2512.569287	-0.118125	0.544782	0.019172	78.553337	-9.145205	105.496353	-0.913412	0.000000	0.924687	0.000000	0.000000	0.000000	0.043058	-0.576356	0.203401	0.000000	0.000000	3.000000	18.000000	0.000000
2512.572621	-0.118125	0.544782	0.019172	78.553337	-9.145205	105.496353	-0.913412	0.000000	0.924687	0.000000	0.000000	0.000000	0.043058	-0.576356	0.203401	0.000000	0.000000	3.000000	18.000000	0.000000
2512.575954	-0.118125	0.544782	0.019172	78.762230	-8.337036	106.472664	-0.906236	0.000000	0.958587	0.000000	0.000000	0.000000	0.043058	-0.576356	0.203401	0.000000	0.000000	3.000000	18.000000	0.000000
2512.579287	-0.117945	0.542752	0.019804	78.762230	-8.337036	106.472664	-0.906236	0.000000	0.958587	0.000000	0.000000	0.000000	0.053913	-0.608829	0.189620	0.000000	0.000000	3.000000	18.000000	0.000000
2512.582621	-0.117945	0.542752	0.019804	78.762230	-8.337036	106.472664	-0.906236	0.000000	0.958587	0.000000	0.000000	0.000000	0.053913	-0.608829	0.189620	0.000000	0.000000	3.000000	18.000000	0.000000
2512.585954	-0.117945	0.542752	0.019804	78.974113	-7.471571	107.514297	-0.897250	0.000000	0.990190	0.000000	0.000000	0.000000	0.053913	-0.608829	0.189620	0.000000	0.000000	3.000000	18.000000	0.000000
2512.589287	-0.117821	0.540646	0.020470	78.974113	-7.471571	107.514297	-0.897250	0.000000	0.990190	0.000000	0.000000	0.000000	0.037203	-0.631918	0.199808	0.000000	0.000000	3.000000	18.000000	0.000000
2512.592621	-0.117821	0.540646	0.020470	78.974113	-7.471571	107.514297	-0.897250	0.000000	0.990190	0.000000	0.000000	0.000000	0.037203	-0.631918	0.199808	0.000000	0.000000	3.000000	18.000000	0.000000
2512.595954	-0.117821	0.540646	0.020470	79.179947	-6.584786	108.585915	-0.891050	0.000000	1.023492	0.000000	0.000000	0.000000	0.037203	-0.631918	0.199808	0.000000	0.000000	3.000000	18.000000	0.000000
2512.599287	-0.117722	0.538526	0.021144	79.179947	-6.584786	108.585915	-0.891050	0.000000	1.023492	0.000000	0.000000	0.000000	0.029618	-0.636061	0.202151	0.000000	0.000000	3.000000	18.000000	0.000000
2512.602621	-0.117722	0.538526	0.021144	79.179947	-6.584786	108.585915	-0.891050	0.000000	1.023492	0.000000	0.000000	0.000000	0.029618	-0.636061	0.202151	0.000000	0.000000	3.000000	18.000000	0.000000
2512.605954	-0.117722	0.538526	0.021144	79.380363	-5.684873	109.662933	-0.886114	0.000000	1.057183	0.000000	0.000000	0.000000	0.029618	-0.636061	0.202151	0.000000	0.000000	3.000000	18.000000	0.000000
2512.609287	-0.117668	0.536431	0.021901	79.380363	-5.684873	109.662933	-0.886114	0.000000	1.057183	0.000000	0.000000	0.000000	0.016422	-0.628219	0.227261	0.000000	0.000000	3.000000	18.000000	0.000000
2512.612621	-0.117668	0.536431	0.021901	79.380363	-5.684873	109.662933	-0.886114	0.000000	1.057183	0.000000	0.000000	0.000000	0.016422	-0.628219	0.227261	0.000000	0.000000	3.000000	18.000000	0.000000
2512.615954	-0.117668	0.536431	0.021901	79.573997	-4.829363	110.682816	-0.883377	0.000000	1.095060	0.000000	0.000000	0.000000	0.016422	-0.628219	0.227261	0.000000	0.000000	3.000000	18.000000	0.000000
2512.619287	-0.117660	0.534349	0.022657	79.573997	-4.829363	110.682816	-0.883377	0.000000	1.095060	0.000000	0.000000	0.000000	0.002282	-0.624620	0.226705	0.000000	0.000000	3.000000	18.000000	0.000000
2512.622621	-0.117660	0.534349	0.022657	79.573997	-4.829363	110.682816	-0.883377	0.000000	1.095060	0.000000	0.000000	0.000000	0.002282	-0.624620	0.226705	0.000000	0.000000	3.000000	18.000000	0.000000
2512.625954	-0.117660	0.534349	0.022657	79.759323	-3.970819	111.710548	-0.882996	0.000000	1.132844	0.000000	0.000000	0.000000	0.002282	-0.624620	0.226705	0.000000	0.000000	3.000000	18.000000	0.000000
2512.629287	-0.117704	0.532296	0.023429	79.759323	-3.970819	111.710548	-0.882996	0.000000	1.132844	0.000000	0.000000	0.000000	-0.013259	-0.616118	0.231623	0.000000	0.000000	3.000000	18.000000	0.000000
2512.632621	-0.117704	0.532296	0.023429	79.759323	-3.970819	111.710548	-0.882996	0.000000	1.132844	0.000000	0.000000	0.000000	-0.013259	-0.616118	0.231623	0.000000	0.000000	3.000000	18.000000	0.000000
2512.635954	-0.117704	0.532296	0.023429	79.938095	-3.151204	112.692963	-0.885206	0.000000	1.171448	0.000000	0.000000	0.000000	-0.013259	-0.616118	0.231623	0.000000	0.000000	3.000000	18.000000	0.000000
2512.639287	-0.117822	0.530297	0.024208	79.938095	-3.151204	112.692963	-0.885206	0.000000	1.171448	0.000000	0.000000	0.000000	-0.035456	-0.599557	0.233796	0.000000	0.000000	3.000000	18.000000	0.000000
2512.642621	-0.117822	0.530297	0.024208	79.938095	-3.151204	112.692963	-0.885206	0.000000	1.171448	0.000000	0.000000	0.000000	-0.035456	-0.599557	0.233796	0.000000	0.000000	3.000000	18.000000	0.000000
2512.645954	-0.117822	0.530297	0.024208	80.111092	-2.305204	113.709373	-0.891116	0.000000	1.210414	0.000000	0.000000	0.000000	-0.035456	-0.599557	0.233796	0.000000	0.000000	3.000000	18.000000	0.000000
2512.649287	-0.117957	0.528346	0.024859	80.111092	-2.305204	113.709373	-0.891116	0.000000	1.210414	0.000000	0.000000	0.000000	-0.040471	-0.585254	0.195085	0.000000	0.000000	3.000000	18.000000	0.000000
2512.652621	-0.117957	0.528346	0.024859	80.111092	-2.305204	113.709373	-0.891116	0.000000	1.210414	0.000000	0.000000	0.000000	-0.040471	-0.585254	0.195085	0.000000	0.000000	3.000000	18.000000	0.000000
2512.655954	-0.117957	0.528346	0.024859	80.271385	-1.423638	114.769920	-0.897861	0.000000	1.242929	0.000000	0.000000	0.000000	-0.040471	-0.585254	0.195085	0.000000	0.000000	3.000000	18.000000	0.000000
2512.659287	-0.118105	0.526483	0.025463	80.271385	-1.423638	114.769920	-0.897861	0.000000	1.242929	0.000000	0.000000	0.000000	-0.044351	-0.558889	0.181249	0.000000	0.000000	3.000000	18.000000	0.000000
2512.662621	-0.118105	0.526483	0.025463	80.271385	-1.423638	114.769920	-0.897861	0.000000	1.242929	0.000000	0.000000	0.000000	-0.044351	-0.558889	0.181249	0.000000	0.000000	3.000000	18.000000	0.000000
2512.665954	-0.118105	0.526483	0.025463	80.418808	-0.510715	115.873146	-0.905252	0.000000	1.273137	0.000000	0.000000	0.000000	-0.044351	-0.558889	0.181249	0.000000	0.000000	3.000000	18.000000	0.000000
2512.669287	-0.118268	0.524752	0.025929	80.418808	-0.510715	115.873146	-0.905252	0.000000	1.273137	0.000000	0.000000	0.000000	-0.048785	-0.519366	0.139762	0.000000	0.000000	3.000000	18.000000	0.000000
2512.672621	-0.118268	0.524752	0.025929	80.418808	-0.510715	115.873146	-0.905252	0.000000	1.273137	0.000000	0.000000	0.000000	-0.048785	-0.519366	0.139762	0.000000	0.000000	3.000000	18.000000	0.000000
2512.675954	-0.118268	0.524752	0.025929	80.556389	0.368005	116.936539	-0.913383	0.000000	1.296430	0.000000	0.000000	0.000000	-0.048785	-0.519366	0.139762	0.000000	0.000000	3.000000	18.000000	0.000000
2512.679287	-0.118474	0.523143	0.026274	80.556389	0.368005	116.936539	-0.913383	0.000000	1.296430	0.000000	0.000000	0.000000	-0.061841	-0.482667	0.103558	0.000000	0.000000	3.000000	18.000000	0.000000
2512.682621	-0.118474	0.523143	0.026274	80.556389	0.368005	116.936539	-0.913383	0.000000	1.296430	0.000000	0.000000	0.000000	-0.061841	-0.482667	0.103558	0.000000	0.000000	3.000000	18.000000	0.000000
2512.685954	-0.118474	0.523143	0.026274	80.693886	1.091219	117.816978	-0.923690	0.000000	1.313690	0.000000	0.000000	0.000000	-0.061841	-0.482667	0.103558	0.000000	0.000000	3.000000	18.000000	0.000000
2512.689287	-0.118737	0.521653	0.026454	80.693886	1.091219	117.816978	-0.923690	0.000000	1.313690	0.000000	0.000000	0.000000	-0.078935	-0.447175	0.053939	0.000000	0.000000	3.000000	18.000000	0.000000
2512.692621	-0.118737	0.521653	0.026454	80.693886	1.091219	117.816978	-0.923690	0.000000	1.313690	0.000000	0.000000	0.000000	-0.078935	-0.447175	0.053939	0.000000	0.000000	3.000000	18.000000	0.000000
2512.695954	-0.118737	0.521653	0.026454	80.826180	1.711335	118.576309	-0.936846	0.000000	1.322680	0.000000	0.000000	0.000000	-0.078935	-0.447175	0.053939	0.000000	0.000000	3.000000	18.000000	0.000000
2512.699287	-0.119043	0.520314	0.026511	80.826180	1.711335	118.576309	-0.936846	0.000000	1.322680	0.000000	0.000000	0.000000	-0.091919	-0.401584	0.017361	0.000000	0.000000	3.000000	18.000000	0.000000
2512.702621	-0.119043	0.520314	0.026511	80.826180	1.711335	118.576309	-0.936846	0.000000	1.322680	0.000000	0.000000	0.000000	-0.091919	-0.401584	0.017361	0.000000	0.000000	3.000000	18.000000	0.000000
2512.705954	-0.119043	0.520314	0.026511	80.956039	2.195092	119.163551	-0.952166	0.000000	1.325573	0.000000	0.000000	0.000000	-0.091919	-0.401584	0.017361	0.000000	0.000000	3.000000	18.000000	0.000000
2512.709287	-0.119343	0.519085	0.026445	80.956039	2.195092	119.163551	-0.952166	0.000000	1.325573	0.000000	0.000000	0.000000	-0.090042	-0.368778	-0.020042	0.000000	0.000000	3.000000	18.000000	0.000000
2512.712621	-0.119343	0.519085	0.026445	80.956039	2.195092	119.163551	-0.952166	0.000000	1.325573	0.000000	0.000000	0.000000	-0.090042	-0.368778	-0.020042	0.000000	0.000000	3.000000	18.000000	0.000000
2512.715954	-0.119343	0.519085	0.026445	81.080292	2.545614	119.585396	-0.967173	0.000000	1.322233	0.000000	0.000000	0.000000	-0.090042	-0.368778	-0.020042	0.000000	0.000000	3.000000	18.000000	0.000000
2512.719287	-0.119577	0.518025	0.026305	81.080292	2.545614	119.585396	-0.967173	0.000000	1.322233	0.000000	0.000000	0.000000	-0.070006	-0.317882	-0.041970	0.000000	0.000000	3.000000	18.000000	0.000000
2512.722621	-0.119577	0.518025	0.026305	81.080292	2.545614	119.585396	-0.967173	0.000000	1.322233	0.000000	0.000000	0.000000	-0.070006	-0.317882	-0.041970	0.000000	0.000000	3.000000	18.000000	0.000000
2512.725954	-0.119577	0.518025	0.026305	81.190880	2.752688	119.828011	-0.978840	0.000000	1.315238	0.000000	0.000000	0.000000	-0.070006	-0.317882	-0.041970	0.000000	0.000000	3.000000	18.000000	0.000000
2512.729287	-0.119577	0.518025	0.026305	81.190880	2.752688	119.828011	-0.978840	0.000000	1.315238	0.000000	0.000000	0.000000	-0.070006	-0.317882	-0.041970	0.000000	0.000000	3.000000	18.000000	0.000000
2512.732621	-0.119771	0.517152	0.026106	81.190880	2.752688	119.828011	-0.978840	0.000000	1.315238	0.000000	0.000000	0.000000	-0.058278	-0.262065	-0.059706	0.000000	0.000000	3.000000	18.000000	0.000000
2512.735954	-0.119771	0.517152	0.026106	81.256950	2.852660	119.947060	-0.978840	0.000000	1.315238	0.000000	0.000000	0.000000	-0.058278	-0.262065	-0.059706	0.000000	0.000000	3.000000	18.000000	0.000000
2512.739287	-0.119862	0.516480	0.025884	81.256950	2.852660	119.947060	-0.978840	0.000000	1.315238	0.000000	0.000000	0.000000	-0.027347	-0.201429	-0.066459	0.000000	0.000000	3.000000	18.000000	0.000000
2512.742621	-0.119862	0.516480	0.025884	81.256950	2.852660	119.947060	-0.978840	0.000000	1.315238	0.000000	0.000000	0.000000	-0.027347	-0.201429	-0.066459	0.000000	0.000000	3.000000	18.000000	0.000000
2512.745954	-0.119862	0.516480	0.025884	81.233612	2.740069	119.850151	-0.993111	0.000000	1.294211	0.000000	0.000000	0.000000	-0.027347	-0.201429	-0.066459	0.000000	0.000000	3.000000	18.000000	0.000000
2512.749287	-0.119862	0.516480	0.025884	81.233612	2.740069	119.850151	-0.993111	0.000000	1.294211	0.000000	0.000000	0.000000	-0.027347	-0.201429	-0.066459	0.000000	0.000000	3.000000	18.000000	0.000000
2512.752621	-0.119910	0.516059	0.025685	81.233612	2.740069	119.850151	-0.993111	0.000000	1.294211	0.000000	0.000000	0.000000	-0.014401	-0.126393	-0.059653	0.000000	0.000000	3.000000	18.000000	0.000000
2512.755954	-0.119910	0.516059	0.025685	81.128120	2.447406	119.571220	-0.993111	0.000000	1.294211	0.000000	0.000000	0.000000	-0.014401	-0.126393	-0.059653	0.000000	0.000000	3.000000	18.000000	0.000000
2512.759287	-0.119910	0.516059	0.025685	81.128120	2.447406	119.571220	-0.993111	0.000000	1.294211	0.000000	0.000000	0.000000	-0.014401	-0.126393	-0.059653	0.000000	0.000000	3.000000	18.000000	0.000000
2512.762621	-0.119910	0.516059	0.025685	81.128120	2.447406	119.571220	-0.993111	0.000000	1.294211	0.000000	0.000000	0.000000	-0.014401	-0.126393	-0.059653	0.000000	0.000000	3.000000	18.000000	0.000000
2512.765954	-0.120049	0.515943	0.025362	80.966667	2.036073	119.174538	-0.995511	0.000000	1.284268	0.000000	0.000000	0.000000	-0.041542	-0.034761	-0.097159	0.000000	0.000000	3.000000	18.000000	0.000000
2512.769287	-0.120049	0.515943	0.025362	80.966667	2.036073	119.174538	-0.995511	0.000000	1.284268	0.000000	0.000000	0.000000	-0.041542	-0.034761	-0.097159	0.000000	0.000000	3.000000	18.000000	0.000000
2512.772621	-0.120049	0.515943	0.025362	80.966667	2.036073	119.174538	-0.995511	0.000000	1.284268	0.000000	0.000000	0.000000	-0.041542	-0.034761	-0.097159	0.000000	0.000000	3.000000	18.000000	0.000000
2512.775954	-0.120049	0.515943	0.025362	80.786591	1.491328	118.615471	-1.002435	0.000000	1.268075	0.000000	0.000000	0.000000	-0.041542	-0.034761	-0.097159	0.000000	0.000000	3.000000	18.000000	0.000000
2512.779287	-0.120158	0.516205	0.025216	80.786591	1.491328	118.615471	-1.002435	0.000000	1.268075	0.000000	0.000000	0.000000	-0.032878	0.078535	-0.043795	0.000000	0.000000	3.000000	18.000000	0.000000
2512.782621	-0.120158	0.516205	0.025216	80.786591	1.491328	118.615471	-1.002435	0.000000	1.268075	0.000000	0.000000	0.000000	-0.032878	0.078535	-0.043795	0.000000	0.000000	3.000000	18.000000	0.000000
2512.785954	-0.120158	0.516205	0.025216	80.618538	0.841962	117.920898	-1.007915	0.000000	1.260776	0.000000	0.000000	0.000000	-0.032878	0.078535	-0.043795	0.000000	0.000000	3.000000	18.000000	0.000000
2512.789287	-0.120158	0.516205	0.025216	80.618538	0.841962	117.920898	-1.007915	0.000000	1.260776	0.000000	0.000000	0.000000	-0.032878	0.078535	-0.043795	0.000000	0.000000	3.000000	18.000000	0.000000
2512.792621	-0.120296	0.516634	0.025085	80.618538	0.841962	117.920898	-1.007915	0.000000	1.260776	0.000000	0.000000	0.000000	-0.041316	0.128888	-0.039137	0.000000	0.000000	3.000000	18.000000	0.000000
2512.795954	-0.120296	0.516634	0.025085	80.483597	0.129360	117.124428	-1.007915	0.000000	1.260776	0.000000	0.000000	0.000000	-0.041316	0.128888	-0.039137	0.000000	0.000000	3.000000	18.000000	0.000000
2512.799287	-0.120488	0.517195	0.024881	80.483597	0.129360	117.124428	-1.007915	0.000000	1.260776	0.000000	0.000000	0.000000	-0.057654	0.168053	-0.061248	0.000000	0.000000	3.000000	18.000000	0.000000
2512.802621	-0.120488	0.517195	0.024881	80.483597	0.129360	117.124428	-1.007915	0.000000	1.260776	0.000000	0.000000	0.000000	-0.057654	0.168053	-0.061248	0.000000	0.000000	3.000000	18.000000	0.000000
2512.805954	-0.120488	0.517195	0.024881	80.383255	-0.601343	116.289986	-1.024410	0.000000	1.244045	0.000000	0.000000	0.000000	-0.057654	0.168053	-0.061248	0.000000	0.000000	3.000000	18.000000	0.000000
2512.809287	-0.120488	0.517195	0.024881	80.383255	-0.601343	116.289986	-1.024410	0.000000	1.244045	0.000000	0.000000	0.000000	-0.057654	0.168053	-0.061248	0.000000	0.000000	3.000000	18.000000	0.000000
2512.812621	-0.120732	0.517895	0.024689	80.383255	-0.601343	116.289986	-1.024410	0.000000	1.244045	0.000000	0.000000	0.000000	-0.073103	0.210208	-0.057635	0.000000	0.000000	3.000000	18.000000	0.000000
2512.815954	-0.120732	0.517895	0.024689	80.308250	-1.382715	115.375969	-1.024410	0.000000	1.244045	0.000000	0.000000	0.000000	-0.073103	0.210208	-0.057635	0.000000	0.000000	3.000000	18.000000	0.000000
2512.819287	-0.121022	0.518720	0.024490	80.308250	-1.382715	115.375969	-1.024410	0.000000	1.244045	0.000000	0.000000	0.000000	-0.087107	0.247535	-0.059765	0.000000	0.000000	3.000000	18.000000	0.000000
2512.822621	-0.121022	0.518720	0.024490	80.308250	-1.382715	115.375969	-1.024410	0.000000	1.244045	0.000000	0.000000	0.000000	-0.087107	0.247535	-0.059765	0.000000	0.000000	3.000000	18.000000	0.000000
2512.825954	-0.121022	0.518720	0.024490	80.233139	-2.233800	114.371849	-1.051112	0.000000	1.224479	0.000000	0.000000	0.000000	-0.087107	0.247535	-0.059765	0.000000	0.000000	3.000000	18.000000	0.000000
2512.829287	-0.121308	0.519681	0.024272	80.233139	-2.233800	114.371849	-1.051112	0.000000	1.224479	0.000000	0.000000	0.000000	-0.085693	0.288156	-0.065175	0.000000	0.000000	3.000000	18.000000	0.000000
2512.832621	-0.121308	0.519681	0.024272	80.233139	-2.233800	114.371849	-1.051112	0.000000	1.224479	0.000000	0.000000	0.000000	-0.085693	0.288156	-0.065175	0.000000	0.000000	3.000000	18.000000	0.000000
2512.835954	-0.121308	0.519681	0.024272	80.150505	-3.177713	113.248489	-1.065394	0.000000	1.213616	0.000000	0.000000	0.000000	-0.085693	0.288156	-0.065175	0.000000	0.000000	3.000000	18.000000	0.000000
2512.839287	-0.121600	0.520755	0.024080	80.150505	-3.177713	113.248489	-1.065394	0.000000	1.213616	0.000000	0.000000	0.000000	-0.087512	0.322190	-0.057740	0.000000	0.000000	3.000000	18.000000	0.000000
2512.842621	-0.121600	0.520755	0.024080	80.150505	-3.177713	113.248489	-1.065394	0.000000	1.213616	0.000000	0.000000	0.000000	-0.087512	0.322190	-0.057740	0.000000	0.000000	3.000000	18.000000	0.000000
2512.845954	-0.121600	0.520755	0.024080	80.055038	-4.180039	112.049866	-1.079979	0.000000	1.203993	0.000000	0.000000	0.000000	-0.087512	0.322190	-0.057740	0.000000	0.000000	3.000000	18.000000	0.000000
2512.849287	-0.121856	0.521877	0.023844	80.055038	-4.180039	112.049866	-1.079979	0.000000	1.203993	0.000000	0.000000	0.000000	-0.076857	0.336770	-0.070843	0.000000	0.000000	3.000000	18.000000	0.000000
2512.852621	-0.121856	0.521877	0.023844	80.055038	-4.180039	112.049866	-1.079979	0.000000	1.203993	0.000000	0.000000	0.000000	-0.076857	0.336770	-0.070843	0.000000	0.000000	3.000000	18.000000	0.000000
2512.855954	-0.121856	0.521877	0.023844	79.951218	-5.111366	110.934883	-1.092789	0.000000	1.192186	0.000000	0.000000	0.000000	-0.076857	0.336770	-0.070843	0.000000	0.000000	3.000000	18.000000	0.000000
2512.859287	-0.122104	0.523065	0.023576	79.951218	-5.111366	110.934883	-1.092789	0.000000	1.192186	0.000000	0.000000	0.000000	-0.074403	0.356151	-0.080261	0.000000	0.000000	3.000000	18.000000	0.000000
2512.862621	-0.122104	0.523065	0.023576	79.951218	-5.111366	110.934883	-1.092789	0.000000	1.192186	0.000000	0.000000	0.000000	-0.074403	0.356151	-0.080261	0.000000	0.000000	3.000000	18.000000	0.000000
2512.865954	-0.122104	0.523065	0.023576	79.844955	-5.942964	109.942665	-1.105189	0.000000	1.178809	0.000000	0.000000	0.000000	-0.074403	0.356151	-0.080261	0.000000	0.000000	3.000000	18.000000	0.000000
2512.869287	-0.122358	0.524256	0.023238	79.844955	-5.942964	109.942665	-1.105189	0.000000	1.178809	0.000000	0.000000	0.000000	-0.076211	0.357520	-0.101469	0.000000	0.000000	3.000000	18.000000	0.000000
2512.872621	-0.122358	0.524256	0.023238	79.844955	-5.942964	109.942665	-1.105189	0.000000	1.178809	0.000000	0.000000	0.000000	-0.076211	0.357520	-0.101469	0.000000	0.000000	3.000000	18.000000	0.000000
2512.875954	-0.122358	0.524256	0.023238	79.737465	-6.695963	109.053650	-1.117891	0.000000	1.161898	0.000000	0.000000	0.000000	-0.076211	0.357520	-0.101469	0.000000	0.000000	3.000000	18.000000	0.000000
2512.879287	-0.122607	0.525474	0.022785	79.737465	-6.695963	109.053650	-1.117891	0.000000	1.161898	0.000000	0.000000	0.000000	-0.074612	0.365149	-0.135818	0.000000	0.000000	3.000000	18.000000	0.000000
2512.882621	-0.122607	0.525474	0.022785	79.737465	-6.695963	109.053650	-1.117891	0.000000	1.161898	0.000000	0.000000	0.000000	-0.074612	0.365149	-0.135818	0.000000	0.000000	3.000000	18.000000	0.000000
2512.885954	-0.122607	0.525474	0.022785	79.629326	-7.367293	108.265381	-1.130326	0.000000	1.139261	0.000000	0.000000	0.000000	-0.074612	0.365149	-0.135818	0.000000	0.000000	3.000000	18.000000	0.000000
2512.889287	-0.122838	0.526694	0.022267	79.629326	-7.367293	108.265381	-1.130326	0.000000	1.139261	0.000000	0.000000	0.000000	-0.069442	0.366130	-0.155340	0.000000	0.000000	3.000000	18.000000	0.000000
2512.892621	-0.122838	0.526694	0.022267	79.629326	-7.367293	108.265381	-1.130326	0.000000	1.139261	0.000000	0.000000	0.000000	-0.069442	0.366130	-0.155340	0.000000	0.000000	3.000000	18.000000	0.000000
2512.895954	-0.122838	0.526694	0.022267	79.517326	-7.932742	107.606842	-1.141900	0.000000	1.113371	0.000000	0.000000	0.000000	-0.069442	0.366130	-0.155340	0.000000	0.000000	3.000000	18.000000	0.000000
2512.899287	-0.123045	0.527913	0.021752	79.517326	-7.932742	107.606842	-1.141900	0.000000	1.113371	0.000000	0.000000	0.000000	-0.062192	0.365597	-0.154503	0.000000	0.000000	3.000000	18.000000	0.000000
2512.902621	-0.123045	0.527913	0.021752	79.517326	-7.932742	107.606842	-1.141900	0.000000	1.113371	0.000000	0.000000	0.000000	-0.062192	0.365597	-0.154503	0.000000	0.000000	3.000000	18.000000	0.000000
2512.905954	-0.123045	0.527913	0.021752	79.403107	-8.436986	107.017380	-1.152265	0.000000	1.087621	0.000000	0.000000	0.000000	-0.062192	0.365597	-0.154503	0.000000	0.000000	3.000000	18.000000	0.000000
2512.909287	-0.123188	0.529146	0.021270	79.403107	-8.436986	107.017380	-1.152265	0.000000	1.087621	0.000000	0.000000	0.000000	-0.042735	0.369996	-0.144702	0.000000	0.000000	3.000000	18.000000	0.000000
2512.912621	-0.123188	0.529146	0.021270	79.403107	-8.436986	107.017380	-1.152265	0.000000	1.087621	0.000000	0.000000	0.000000	-0.042735	0.369996	-0.144702	0.000000	0.000000	3.000000	18.000000	0.000000
2512.915954	-0.123188	0.529146	0.021270	79.280869	-8.879333	106.492226	-1.159388	0.000000	1.063504	0.000000	0.000000	0.000000	-0.042735	0.369996	-0.144702	0.000000	0.000000	3.000000	18.000000	0.000000
2512.919287	-0.123272	0.530357	0.020846	79.280869	-8.879333	106.492226	-1.159388	0.000000	1.063504	0.000000	0.000000	0.000000	-0.025340	0.363202	-0.127157	0.000000	0.000000	3.000000	18.000000	0.000000
2512.922621	-0.123272	0.530357	0.020846	79.280869	-8.879333	106.492226	-1.159388	0.000000	1.063504	0.000000	0.000000	0.000000	-0.025340	0.363202	-0.127157	0.000000	0.000000	3.000000	18.000000	0.000000
2512.925954	-0.123272	0.530357	0.020846	79.154510	-9.293109	105.991379	-1.163611	0.000000	1.042311	0.000000	0.000000	0.000000	-0.025340	0.363202	-0.127157	0.000000	0.000000	3.000000	18.000000	0.000000
2512.929287	-0.123291	0.531568	0.020545	79.154510	-9.293109	105.991379	-1.163611	0.000000	1.042311	0.000000	0.000000	0.000000	-0.005726	0.363404	-0.090351	0.000000	0.000000	3.000000	18.000000	0.000000
2512.932621	-0.123291	0.531568	0.020545	79.154510	-9.293109	105.991379	-1.163611	0.000000	1.042311	0.000000	0.000000	0.000000	-0.005726	0.363404	-0.090351	0.000000	0.000000	3.000000	18.000000	0.000000
2512.935954	-0.123291	0.531568	0.020545	79.026817	-9.655895	105.540100	-1.164565	0.000000	1.027252	0.000000	0.000000	0.000000	-0.005726	0.363404	-0.090351	0.000000	0.000000	3.000000	18.000000	0.000000
2512.939287	-0.123263	0.532764	0.020343	79.026817	-9.655895	105.540100	-1.164565	0.000000	1.027252	0.000000	0.000000	0.000000	0.008412	0.358833	-0.060707	0.000000	0.000000	3.000000	18.000000	0.000000
2512.942621	-0.123263	0.532764	0.020343	79.026817	-9.655895	105.540100	-1.164565	0.000000	1.027252	0.000000	0.000000	0.000000	0.008412	0.358833	-0.060707	0.000000	0.000000	3.000000	18.000000	0.000000
2512.945954	-0.123263	0.532764	0.020343	78.895798	-10.015879	105.079865	-1.163163	0.000000	1.017134	0.000000	0.000000	0.000000	0.008412	0.358833	-0.060707	0.000000	0.000000	3.000000	18.000000	0.000000
2512.949287	-0.123168	0.533933	0.020159	78.895798	-10.015879	105.079865	-1.163163	0.000000	1.017134	0.000000	0.000000	0.000000	0.028716	0.350599	-0.055067	0.000000	0.000000	3.000000	18.000000	0.000000
2512.952621	-0.123168	0.533933	0.020159	78.895798	-10.015879	105.079865	-1.163163	0.000000	1.017134	0.000000	0.000000	0.000000	0.028716	0.350599	-0.055067	0.000000	0.000000	3.000000	18.000000	0.000000
2512.955954	-0.123168	0.533933	0.020159	78.767334	-10.366335	104.629349	-1.158378	0.000000	1.007957	0.000000	0.000000	0.000000	0.028716	0.350599	-0.055067	0.000000	0.000000	3.000000	18.000000	0.000000
2512.959287	-0.123088	0.535070	0.020039	78.767334	-10.366335	104.629349	-1.158378	0.000000	1.007957	0.000000	0.000000	0.000000	0.023789	0.341252	-0.036003	0.000000	0.000000	3.000000	18.000000	0.000000
2512.962621	-0.123088	0.535070	0.020039	78.767334	-10.366335	104.629349	-1.158378	0.000000	1.007957	0.000000	0.000000	0.000000	0.023789	0.341252	-0.036003	0.000000	0.000000	3.000000	18.000000	0.000000
2512.965954	-0.123088	0.535070	0.020039	78.641586	-10.711135	104.180031	-1.154413	0.000000	1.001956	0.000000	0.000000	0.000000	0.023789	0.341252	-0.036003	0.000000	0.000000	3.000000	18.000000	0.000000
2512.969287	-0.122958	0.536191	0.019910	78.641586	-10.711135	104.180031	-1.154413	0.000000	1.001956	0.000000	0.000000	0.000000	0.038951	0.336167	-0.038644	0.000000	0.000000	3.000000	18.000000	0.000000
2512.972621	-0.122958	0.536191	0.019910	78.641586	-10.711135	104.180031	-1.154413	0.000000	1.001956	0.000000	0.000000	0.000000	0.038951	0.336167	-0.038644	0.000000	0.000000	3.000000	18.000000	0.000000
2512.975954	-0.122958	0.536191	0.019910	78.512024	-11.040029	103.753235	-1.147921	0.000000	0.995515	0.000000	0.000000	0.000000	0.038951	0.336167	-0.038644	0.000000	0.000000	3.000000	18.000000	0.000000
2512.979287	-0.122901	0.537328	0.019779	78.512024	-11.040029	103.753235	-1.147921	0.000000	0.995515	0.000000	0.000000	0.000000	0.017366	0.341104	-0.039277	0.000000	0.000000	3.000000	18.000000	0.000000
2512.982621	-0.122901	0.537328	0.019779	78.512024	-11.040029	103.753235	-1.147921	0.000000	0.995515	0.000000	0.000000	0.000000	0.017366	0.341104	-0.039277	0.000000	0.000000	3.000000	18.000000	0.000000
2512.985954	-0.122901	0.537328	0.019779	78.385513	-11.398345	103.295975	-1.145027	0.000000	0.988969	0.000000	0.000000	0.000000	0.017366	0.341104	-0.039277	0.000000	0.000000	3.000000	18.000000	0.000000
2512.989287	-0.122893	0.538455	0.019656	78.385513	-11.398345	103.295975	-1.145027	0.000000	0.988969	0.000000	0.000000	0.000000	0.002267	0.338029	-0.036896	0.000000	0.000000	3.000000	18.000000	0.000000
2512.992621	-0.122893	0.538455	0.019656	78.385513	-11.398345	103.295975	-1.145027	0.000000	0.988969	0.000000	0.000000	0.000000	0.002267	0.338029	-0.036896	0.000000	0.000000	3.000000	18.000000	0.000000
2512.995954	-0.122893	0.538455	0.019656	78.255783	-11.787485	102.799522	-1.144649	0.000000	0.982820	0.000000	0.000000	0.000000	0.002267	0.338029	-0.036896	0.000000	0.000000	3.000000	18.000000	0.000000
2512.999287	-0.122909	0.539554	0.019529	78.255783	-11.787485	102.799522	-1.144649	0.000000	0.982820	0.000000	0.000000	0.000000	-0.004664	0.329900	-0.038089	0.000000	0.000000	3.000000	18.000000	0.000000
2513.002621	-0.122909	0.539554	0.019529	78.255783	-11.787485	102.799522	-1.144649	0.000000	0.982820	0.000000	0.000000	0.000000	-0.004664	0.329900	-0.038089	0.000000	0.000000	3.000000	18.000000	0.000000
2513.005954	-0.122909	0.539554	0.019529	78.128639	-12.184749	102.296867	-1.145427	0.000000	0.976472	0.000000	0.000000	0.000000	-0.004664	0.329900	-0.038089	0.000000	0.000000	3.000000	18.000000	0.000000
2513.009287	-0.122974	0.540644	0.019411	78.128639	-12.184749	102.296867	-1.145427	0.000000	0.976472	0.000000	0.000000	0.000000	-0.019764	0.326905	-0.035649	0.000000	0.000000	3.000000	18.000000	0.000000
2513.012621	-0.122974	0.540644	0.019411	78.128639	-12.184749	102.296867	-1.145427	0.000000	0.976472	0.000000	0.000000	0.000000	-0.019764	0.326905	-0.035649	0.000000	0.000000	3.000000	18.000000	0.000000
2513.015954	-0.122974	0.540644	0.019411	78.004150	-12.596259	101.772659	-1.148721	0.000000	0.970530	0.000000	0.000000	0.000000	-0.019764	0.326905	-0.035649	0.000000	0.000000	3.000000	18.000000	0.000000
2513.019287	-0.123069	0.541697	0.019310	78.004150	-12.596259	101.772659	-1.148721	0.000000	0.970530	0.000000	0.000000	0.000000	-0.028423	0.315836	-0.030104	0.000000	0.000000	3.000000	18.000000	0.000000
2513.022621	-0.123069	0.541697	0.019310	78.004150	-12.596259	101.772659	-1.148721	0.000000	0.970530	0.000000	0.000000	0.000000	-0.028423	0.315836	-0.030104	0.000000	0.000000	3.000000	18.000000	0.000000
2513.025954	-0.123069	0.541697	0.019310	77.878929	-13.002421	101.256699	-1.153458	0.000000	0.965513	0.000000	0.000000	0.000000	-0.028423	0.315836	-0.030104	0.000000	0.000000	3.000000	18.000000	0.000000
2513.029287	-0.123175	0.542730	0.019252	77.878929	-13.002421	101.256699	-1.153458	0.000000	0.965513	0.000000	0.000000	0.000000	-0.031689	0.309958	-0.017434	0.000000	0.000000	3.000000	18.000000	0.000000
2513.032621	-0.123175	0.542730	0.019252	77.878929	-13.002421	101.256699	-1.153458	0.000000	0.965513	0.000000	0.000000	0.000000	-0.031689	0.309958	-0.017434	0.000000	0.000000	3.000000	18.000000	0.000000
2513.035954	-0.123175	0.542730	0.019252	77.753204	-13.439827	100.696678	-1.158739	0.000000	0.962607	0.000000	0.000000	0.000000	-0.031689	0.309958	-0.017434	0.000000	0.000000	3.000000	18.000000	0.000000
2513.039287	-0.123263	0.543754	0.019220	77.753204	-13.439827	100.696678	-1.158739	0.000000	0.962607	0.000000	0.000000	0.000000	-0.026460	0.307069	-0.009651	0.000000	0.000000	3.000000	18.000000	0.000000
2513.042621	-0.123263	0.543754	0.019220	77.753204	-13.439827	100.696678	-1.158739	0.000000	0.962607	0.000000	0.000000	0.000000	-0.026460	0.307069	-0.009651	0.000000	0.000000	3.000000	18.000000	0.000000
2513.045954	-0.123263	0.543754	0.019220	77.629906	-13.921282	100.071449	-1.163149	0.000000	0.960999	0.000000	0.000000	0.000000	-0.026460	0.307069	-0.009651	0.000000	0.000000	3.000000	18.000000	0.000000
2513.049287	-0.123380	0.544741	0.019207	77.629906	-13.921282	100.071449	-1.163149	0.000000	0.960999	0.000000	0.000000	0.000000	-0.035167	0.296147	-0.003973	0.000000	0.000000	3.000000	18.000000	0.000000
2513.052621	-0.123380	0.544741	0.019207	77.629906	-13.921282	100.071449	-1.163149	0.000000	0.960999	0.000000	0.000000	0.000000	-0.035167	0.296147	-0.003973	0.000000	0.000000	3.000000	18.000000	0.000000
2513.055954	-0.123380	0.544741	0.019207	77.510185	-14.437459	99.396858	-1.169010	0.000000	0.960336	0.000000	0.000000	0.000000	-0.035167	0.296147	-0.003973	0.000000	0.000000	3.000000	18.000000	0.000000
2513.059287	-0.123474	0.545728	0.019197	77.510185	-14.437459	99.396858	-1.169010	0.000000	0.960336	0.000000	0.000000	0.000000	-0.028229	0.296278	-0.002806	0.000000	0.000000	3.000000	18.000000	0.000000
2513.062621	-0.123474	0.545728	0.019197	77.510185	-14.437459	99.396858	-1.169010	0.000000	0.960336	0.000000	0.000000	0.000000	-0.028229	0.296278	-0.002806	0.000000	0.000000	3.000000	18.000000	0.000000
2513.065954	-0.123474	0.545728	0.019197	77.406227	-14.950425	98.723907	-1.173715	0.000000	0.959869	0.000000	0.000000	0.000000	-0.028229	0.296278	-0.002806	0.000000	0.000000	3.000000	18.000000	0.000000
2513.069287	-0.123474	0.545728	0.019197	77.406227	-14.950425	98.723907	-1.173715	0.000000	0.959869	0.000000	0.000000	0.000000	-0.028229	0.296278	-0.002806	0.000000	0.000000	3.000000	18.000000	0.000000
2513.072621	-0.123563	0.546699	0.019169	77.406227	-14.950425	98.723907	-1.173715	0.000000	0.959869	0.000000	0.000000	0.000000	-0.026716	0.291231	-0.008660	0.000000	0.000000	3.000000	18.000000	0.000000
2513.075954	-0.123563	0.546699	0.019169	77.354492	-15.417438	98.112152	-1.173715	0.000000	0.959869	0.000000	0.000000	0.000000	-0.026716	0.291231	-0.008660	0.000000	0.000000	3.000000	18.000000	0.000000
2513.079287	-0.123640	0.547689	0.019093	77.354492	-15.417438	98.112152	-1.173715	0.000000	0.959869	0.000000	0.000000	0.000000	-0.023094	0.297122	-0.022603	0.000000	0.000000	3.000000	18.000000	0.000000
2513.082621	-0.123640	0.547689	0.019093	77.354492	-15.417438	98.112152	-1.173715	0.000000	0.959869	0.000000	0.000000	0.000000	-0.023094	0.297122	-0.022603	0.000000	0.000000	3.000000	18.000000	0.000000
2513.085954	-0.123640	0.547689	0.019093	77.372749	-15.739684	97.697647	-1.182017	0.000000	0.954658	0.000000	0.000000	0.000000	-0.023094	0.297122	-0.022603	0.000000	0.000000	3.000000	18.000000	0.000000
2513.089287	-0.123692	0.548734	0.019012	77.372749	-15.739684	97.697647	-1.182017	0.000000	0.954658	0.000000	0.000000	0.000000	-0.015401	0.313298	-0.024332	0.000000	0.000000	3.000000	18.000000	0.000000
2513.092621	-0.123692	0.548734	0.019012	77.372749	-15.739684	97.697647	-1.182017	0.000000	0.954658	0.000000	0.000000	0.000000	-0.015401	0.313298	-0.024332	0.000000	0.000000	3.000000	18.000000	0.000000
2513.095954	-0.123692	0.548734	0.019012	77.448257	-15.864453	97.551453	-1.184584	0.000000	0.950603	0.000000	0.000000	0.000000	-0.015401	0.313298	-0.024332	0.000000	0.000000	3.000000	18.000000	0.000000
2513.099287	-0.123779	0.549830	0.018975	77.448257	-15.864453	97.551453	-1.184584	0.000000	0.950603	0.000000	0.000000	0.000000	-0.026084	0.328892	-0.011053	0.000000	0.000000	3.000000	18.000000	0.000000
2513.102621	-0.123779	0.549830	0.018975	77.448257	-15.864453	97.551453	-1.184584	0.000000	0.950603	0.000000	0.000000	0.000000	-0.026084	0.328892	-0.011053	0.000000	0.000000	3.000000	18.000000	0.000000
2513.105954	-0.123779	0.549830	0.018975	77.545097	-15.891515	97.541710	-1.188931	0.000000	0.948761	0.000000	0.000000	0.000000	-0.026084	0.328892	-0.011053	0.000000	0.000000	3.000000	18.000000	0.000000
2513.109287	-0.123874	0.550961	0.018971	77.545097	-15.891515	97.541710	-1.188931	0.000000	0.948761	0.000000	0.000000	0.000000	-0.028610	0.339422	-0.001342	0.000000	0.000000	3.000000	18.000000	0.000000
2513.112621	-0.123874	0.550961	0.018971	77.545097	-15.891515	97.541710	-1.188931	0.000000	0.948761	0.000000	0.000000	0.000000	-0.028610	0.339422	-0.001342	0.000000	0.000000	3.000000	18.000000	0.000000
2513.115954	-0.123874	0.550961	0.018971	77.657295	-15.923864	97.521423	-1.193700	0.000000	0.948537	0.000000	0.000000	0.000000	-0.028610	0.339422	-0.001342	0.000000	0.000000	3.000000	18.000000	0.000000
2513.119287	-0.123973	0.552111	0.018981	77.657295	-15.923864	97.521423	-1.193700	0.000000	0.948537	0.000000	0.000000	0.000000	-0.029766	0.344804	0.003088	0.000000	0.000000	3.000000	18.000000	0.000000
2513.122621	-0.123973	0.552111	0.018981	77.657295	-15.923864	97.521423	-1.193700	0.000000	0.948537	0.000000	0.000000	0.000000	-0.029766	0.344804	0.003088	0.000000	0.000000	3.000000	18.000000	0.000000
2513.125954	-0.123973	0.552111	0.018981	77.776482	-15.954957	97.499794	-1.198661	0.000000	0.949052	0.000000	0.000000	0.000000	-0.029766	0.344804	0.003088	0.000000	0.000000	3.000000	18.000000	0.000000
2513.129287	-0.124055	0.553251	0.019017	77.776482	-15.954957	97.499794	-1.198661	0.000000	0.949052	0.000000	0.000000	0.000000	-0.024527	0.342148	0.010768	0.000000	0.000000	3.000000	18.000000	0.000000
2513.132621	-0.124055	0.553251	0.019017	77.776482	-15.954957	97.499794	-1.198661	0.000000	0.949052	0.000000	0.000000	0.000000	-0.024527	0.342148	0.010768	0.000000	0.000000	3.000000	18.000000	0.000000
2513.135954	-0.124055	0.553251	0.019017	77.920425	-15.992610	97.474312	-1.202748	0.000000	0.950846	0.000000	0.000000	0.000000	-0.024527	0.342148	0.010768	0.000000	0.000000	3.000000	18.000000	0.000000
2513.139287	-0.124150	0.554358	0.019010	77.920425	-15.992610	97.474312	-1.202748	0.000000	0.950846	0.000000	0.000000	0.000000	-0.028412	0.331865	-0.002142	0.000000	0.000000	3.000000	18.000000	0.000000
2513.142621	-0.124150	0.554358	0.019010	77.920425	-15.992610	97.474312	-1.202748	0.000000	0.950846	0.000000	0.000000	0.000000	-0.028412	0.331865	-0.002142	0.000000	0.000000	3.000000	18.000000	0.000000
2513.145954	-0.124150	0.554358	0.019010	78.070625	-16.034353	97.447472	-1.207484	0.000000	0.950489	0.000000	0.000000	0.000000	-0.028412	0.331865	-0.002142	0.000000	0.000000	3.000000	18.000000	0.000000
2513.149287	-0.124247	0.555421	0.018920	78.070625	-16.034353	97.447472	-1.207484	0.000000	0.950489	0.000000	0.000000	0.000000	-0.029203	0.319066	-0.026868	0.000000	0.000000	3.000000	18.000000	0.000000
2513.152621	-0.124247	0.555421	0.018920	78.070625	-16.034353	97.447472	-1.207484	0.000000	0.950489	0.000000	0.000000	0.000000	-0.029203	0.319066	-0.026868	0.000000	0.000000	3.000000	18.000000	0.000000
2513.155954	-0.124247	0.555421	0.018920	78.207024	-16.088531	97.414444	-1.212351	0.000000	0.946011	0.000000	0.000000	0.000000	-0.029203	0.319066	-0.026868	0.000000	0.000000	3.000000	18.000000	0.000000
2513.159287	-0.124408	0.556440	0.018799	78.207024	-16.088531	97.414444	-1.212351	0.000000	0.946011	0.000000	0.000000	0.000000	-0.048421	0.305758	-0.036439	0.000000	0.000000	3.000000	18.000000	0.000000
2513.162621	-0.124408	0.556440	0.018799	78.207024	-16.088531	97.414444	-1.212351	0.000000	0.946011	0.000000	0.000000	0.000000	-0.048421	0.305758	-0.036439	0.000000	0.000000	3.000000	18.000000	0.000000
2513.165954	-0.124408	0.556440	0.018799	78.314857	-16.156559	97.369255	-1.220421	0.000000	0.939938	0.000000	0.000000	0.000000	-0.048421	0.305758	-0.036439	0.000000	0.000000	3.000000	18.000000	0.000000
2513.169287	-0.124605	0.557424	0.018629	78.314857	-16.156559	97.369255	-1.220421	0.000000	0.939938	0.000000	0.000000	0.000000	-0.059095	0.295243	-0.050905	0.000000	0.000000	3.000000	18.000000	0.000000
2513.172621	-0.124605	0.557424	0.018629	78.314857	-16.156559	97.369255	-1.220421	0.000000	0.939938	0.000000	0.000000	0.000000	-0.059095	0.295243	-0.050905	0.000000	0.000000	3.000000	18.000000	0.000000
2513.175954	-0.124605	0.557424	0.018629	78.383202	-16.245920	97.305382	-1.230270	0.000000	0.931454	0.000000	0.000000	0.000000	-0.059095	0.295243	-0.050905	0.000000	0.000000	3.000000	18.000000	0.000000
2513.179287	-0.124865	0.558391	0.018423	78.383202	-16.245920	97.305382	-1.230270	0.000000	0.931454	0.000000	0.000000	0.000000	-0.077879	0.289914	-0.061965	0.000000	0.000000	3.000000	18.000000	0.000000
2513.182621	-0.124865	0.558391	0.018423	78.383202	-16.245920	97.305382	-1.230270	0.000000	0.931454	0.000000	0.000000	0.000000	-0.077879	0.289914	-0.061965	0.000000	0.000000	3.000000	18.000000	0.000000
2513.185954	-0.124865	0.558391	0.018423	78.404526	-16.336761	97.240799	-1.243250	0.000000	0.921126	0.000000	0.000000	0.000000	-0.077879	0.289914	-0.061965	0.000000	0.000000	3.000000	18.000000	0.000000
2513.189287	-0.125181	0.559339	0.018247	78.404526	-16.336761	97.240799	-1.243250	0.000000	0.921126	0.000000	0.000000	0.000000	-0.094760	0.284366	-0.052646	0.000000	0.000000	3.000000	18.000000	0.000000
2513.192621	-0.125181	0.559339	0.018247	78.404526	-16.336761	97.240799	-1.243250	0.000000	0.921126	0.000000	0.000000	0.000000	-0.094760	0.284366	-0.052646	0.000000	0.000000	3.000000	18.000000	0.000000
2513.195954	-0.125181	0.559339	0.018247	78.385170	-16.391447	97.223915	-1.259043	0.000000	0.912352	0.000000	0.000000	0.000000	-0.094760	0.284366	-0.052646	0.000000	0.000000	3.000000	18.000000	0.000000
2513.199287	-0.125181	0.559339	0.018247	78.385170	-16.391447	97.223915	-1.259043	0.000000	0.912352	0.000000	0.000000	0.000000	-0.094760	0.284366	-0.052646	0.000000	0.000000	3.000000	18.000000	0.000000
2513.202621	-0.125500	0.560206	0.018086	78.385170	-16.391447	97.223915	-1.259043	0.000000	0.912352	0.000000	0.000000	0.000000	-0.095860	0.260191	-0.048342	0.000000	0.000000	3.000000	18.000000	0.000000
2513.205954	-0.125500	0.560206	0.018086	78.331360	-16.424150	97.229736	-1.259043	0.000000	0.912352	0.000000	0.000000	0.000000	-0.095860	0.260191	-0.048342	0.000000	0.000000	3.000000	18.000000	0.000000
2513.209287	-0.125795	0.560992	0.018013	78.331360	-16.424150	97.229736	-1.259043	0.000000	0.912352	0.000000	0.000000	0.000000	-0.088383	0.235912	-0.021746	0.000000	0.000000	3.000000	18.000000	0.000000
2513.212621	-0.125795	0.560992	0.018013	78.331360	-16.424150	97.229736	-1.259043	0.000000	0.912352	0.000000	0.000000	0.000000	-0.088383	0.235912	-0.021746	0.000000	0.000000	3.000000	18.000000	0.000000
2513.215954	-0.125795	0.560992	0.018013	78.270020	-16.449518	97.237350	-1.289750	0.000000	0.900671	0.000000	0.000000	0.000000	-0.088383	0.235912	-0.021746	0.000000	0.000000	3.000000	18.000000	0.000000
2513.219287	-0.125795	0.560992	0.018013	78.270020	-16.449518	97.237350	-1.289750	0.000000	0.900671	0.000000	0.000000	0.000000	-0.088383	0.235912	-0.021746	0.000000	0.000000	3.000000	18.000000	0.000000
2513.222621	-0.126062	0.561663	0.017928	78.270020	-16.449518	97.237350	-1.289750	0.000000	0.900671	0.000000	0.000000	0.000000	-0.080122	0.201144	-0.025590	0.000000	0.000000	3.000000	18.000000	0.000000
2513.225954	-0.126062	0.561663	0.017928	78.210434	-16.469177	97.245110	-1.289750	0.000000	0.900671	0.000000	0.000000	0.000000	-0.080122	0.201144	-0.025590	0.000000	0.000000	3.000000	18.000000	0.000000
2513.229287	-0.126281	0.562190	0.017842	78.210434	-16.469177	97.245110	-1.289750	0.000000	0.900671	0.000000	0.000000	0.000000	-0.065572	0.158273	-0.025818	0.000000	0.000000	3.000000	18.000000	0.000000
2513.232621	-0.126281	0.562190	0.017842	78.210434	-16.469177	97.245110	-1.289750	0.000000	0.900671	0.000000	0.000000	0.000000	-0.065572	0.158273	-0.025818	0.000000	0.000000	3.000000	18.000000	0.000000
2513.235954	-0.126281	0.562190	0.017842	78.165054	-16.476151	97.259132	-1.314033	0.000000	0.892103	0.000000	0.000000	0.000000	-0.065572	0.158273	-0.025818	0.000000	0.000000	3.000000	18.000000	0.000000
2513.239287	-0.126281	0.562190	0.017842	78.165054	-16.476151	97.259132	-1.314033	0.000000	0.892103	0.000000	0.000000	0.000000	-0.065572	0.158273	-0.025818	0.000000	0.000000	3.000000	18.000000	0.000000
2513.242621	-0.126421	0.562611	0.017734	78.165054	-16.476151	97.259132	-1.314033	0.000000	0.892103	0.000000	0.000000	0.000000	-0.042054	0.126182	-0.032506	0.000000	0.000000	3.000000	18.000000	0.000000
2513.245954	-0.126421	0.562611	0.017734	78.137573	-16.489176	97.262535	-1.314033	0.000000	0.892103	0.000000	0.000000	0.000000	-0.042054	0.126182	-0.032506	0.000000	0.000000	3.000000	18.000000	0.000000
2513.249287	-0.126421	0.562611	0.017734	78.137573	-16.489176	97.262535	-1.314033	0.000000	0.892103	0.000000	0.000000	0.000000	-0.042054	0.126182	-0.032506	0.000000	0.000000	3.000000	18.000000	0.000000
2513.252621	-0.126421	0.562611	0.017734	78.137573	-16.489176	97.262535	-1.314033	0.000000	0.892103	0.000000	0.000000	0.000000	-0.042054	0.126182	-0.032506	0.000000	0.000000	3.000000	18.000000	0.000000
2513.255954	-0.126555	0.563059	0.017422	78.124229	-16.498388	97.264267	-1.321041	0.000000	0.886685	0.000000	0.000000	0.000000	-0.040225	0.134411	-0.093636	0.000000	0.000000	3.000000	18.000000	0.000000
2513.259287	-0.126555	0.563059	0.017422	78.124229	-16.498388	97.264267	-1.321041	0.000000	0.886685	0.000000	0.000000	0.000000	-0.000001	-0.000003	0.000000	0.000000	0.000000	3.000000	18.000000	0.000000
2513.262621	-0.126555	0.563059	0.017422	78.124229	-16.498388	97.264267	-1.321041	0.000000	0.886685	0.000000	0.000000	0.000000	-0.000001	-0.000003	0.000000	0.000000	0.000000	3.000000	18.000000	0.000000
2513.265954	-0.126555	0.563059	0.017422	78.124229	-16.509275	97.264236	-1.327745	0.000000	0.871079	0.000000	0.000000	0.000000	-0.000001	-0.000003	0.000000	0.000000	0.000000	3.000000	18.000000	0.000000
2513.269287	-0.126555	0.563059	0.017422	78.124229	-16.509275	97.264236	-1.327745	0.000000	0.871079	0.000000	0.000000	0.000000	-0.000001	-0.000003	0.000000	0.000000	0.000000	3.000000	18.000000	0.000000
2513.272621	-0.126632	0.563113	0.017256	78.124229	-16.509275	97.264236	-1.327745	0.000000	0.871079	0.000000	0.000000	0.000000	-0.022983	0.016238	-0.049525	0.000000	0.000000	3.000000	18.000000	0.000000
2513.275954	-0.126632	0.563113	0.017256	78.136719	-16.533463	97.254562	-1.327745	0.000000	0.871079	0.000000	0.000000	0.000000	-0.022983	0.016238	-0.049525	0.000000	0.000000	3.000000	18.000000	0.000000
2513.279287	-0.126632	0.563113	0.017256	78.136719	-16.533463	97.254562	-1.327745	0.000000	0.871079	0.000000	0.000000	0.000000	-0.022983	0.016238	-0.049525	0.000000	0.000000	3.000000	18.000000	0.000000
2513.282621	-0.126632	0.563113	0.017256	78.136719	-16.533463	97.254562	-1.327745	0.000000	0.871079	0.000000	0.000000	0.000000	-0.022983	0.016238	-0.049525	0.000000	0.000000	3.000000	18.000000	0.000000
2513.285954	-0.126789	0.562935	0.017033	78.152359	-16.546392	97.252464	-1.331576	0.000000	0.862825	0.000000	0.000000	0.000000	-0.047237	-0.053428	-0.067000	0.000000	0.000000	3.000000	18.000000	0.000000
2513.289287	-0.126789	0.562935	0.017033	78.152359	-16.546392	97.252464	-1.331576	0.000000	0.862825	0.000000	0.000000	0.000000	-0.047237	-0.053428	-0.067000	0.000000	0.000000	3.000000	18.000000	0.000000
2513.292621	-0.126789	0.562935	0.017033	78.152359	-16.546392	97.252464	-1.331576	0.000000	0.862825	0.000000	0.000000	0.000000	-0.047237	-0.053428	-0.067000	0.000000	0.000000	3.000000	18.000000	0.000000
2513.295954	-0.126789	0.562935	0.017033	78.180519	-16.560978	97.248688	-1.339449	0.000000	0.851658	0.000000	0.000000	0.000000	-0.047237	-0.053428	-0.067000	0.000000	0.000000	3.000000	18.000000	0.000000
2513.299287	-0.126880	0.562712	0.017014	78.180519	-16.560978	97.248688	-1.339449	0.000000	0.851658	0.000000	0.000000	0.000000	-0.027426	-0.066997	-0.005675	0.000000	0.000000	3.000000	18.000000	0.000000
2513.302621	-0.126880	0.562712	0.017014	78.180519	-16.560978	97.248688	-1.339449	0.000000	0.851658	0.000000	0.000000	0.000000	-0.027426	-0.066997	-0.005675	0.000000	0.000000	3.000000	18.000000	0.000000
2513.305954	-0.126880	0.562712	0.017014	78.214951	-16.570988	97.244019	-1.344020	0.000000	0.850712	0.000000	0.000000	0.000000	-0.027426	-0.066997	-0.005675	0.000000	0.000000	3.000000	18.000000	0.000000
2513.309287	-0.126880	0.562712	0.017014	78.214951	-16.570988	97.244019	-1.344020	0.000000	0.850712	0.000000	0.000000	0.000000	-0.027426	-0.066997	-0.005675	0.000000	0.000000	3.000000	18.000000	0.000000
2513.312621	-0.126937	0.562399	0.017046	78.214951	-16.570988	97.244019	-1.344020	0.000000	0.850712	0.000000	0.000000	0.000000	-0.017059	-0.093837	0.009653	0.000000	0.000000	3.000000	18.000000	0.000000
2513.315954	-0.126937	0.562399	0.017046	78.261925	-16.576384	97.245712	-1.344020	0.000000	0.850712	0.000000	0.000000	0.000000	-0.017059	-0.093837	0.009653	0.000000	0.000000	3.000000	18.000000	0.000000
2513.319287	-0.127005	0.561997	0.017117	78.261925	-16.576384	97.245712	-1.344020	0.000000	0.850712	0.000000	0.000000	0.000000	-0.020183	-0.120699	0.021318	0.000000	0.000000	3.000000	18.000000	0.000000
2513.322621	-0.127005	0.561997	0.017117	78.261925	-16.576384	97.245712	-1.344020	0.000000	0.850712	0.000000	0.000000	0.000000	-0.020183	-0.120699	0.021318	0.000000	0.000000	3.000000	18.000000	0.000000
2513.325954	-0.127005	0.561997	0.017117	78.321411	-16.583445	97.245705	-1.350227	0.000000	0.855874	0.000000	0.000000	0.000000	-0.020183	-0.120699	0.021318	0.000000	0.000000	3.000000	18.000000	0.000000
2513.329287	-0.127005	0.561997	0.017117	78.321411	-16.583445	97.245705	-1.350227	0.000000	0.855874	0.000000	0.000000	0.000000	-0.020183	-0.120699	0.021318	0.000000	0.000000	3.000000	18.000000	0.000000
2513.332621	-0.127066	0.561505	0.017165	78.321411	-16.583445	97.245705	-1.350227	0.000000	0.855874	0.000000	0.000000	0.000000	-0.018319	-0.147472	0.014341	0.000000	0.000000	3.000000	18.000000	0.000000
2513.335954	-0.127066	0.561505	0.017165	78.393425	-16.594950	97.243958	-1.350227	0.000000	0.855874	0.000000	0.000000	0.000000	-0.018319	-0.147472	0.014341	0.000000	0.000000	3.000000	18.000000	0.000000
2513.339287	-0.127143	0.560924	0.017184	78.393425	-16.594950	97.243958	-1.350227	0.000000	0.855874	0.000000	0.000000	0.000000	-0.023190	-0.174229	0.005477	0.000000	0.000000	3.000000	18.000000	0.000000
2513.342621	-0.127143	0.560924	0.017184	78.393425	-16.594950	97.243958	-1.350227	0.000000	0.855874	0.000000	0.000000	0.000000	-0.023190	-0.174229	0.005477	0.000000	0.000000	3.000000	18.000000	0.000000
2513.345954	-0.127143	0.560924	0.017184	78.474937	-16.585794	97.265518	-1.357145	0.000000	0.859177	0.000000	0.000000	0.000000	-0.023190	-0.174229	0.005477	0.000000	0.000000	3.000000	18.000000	0.000000
2513.349287	-0.127143	0.560924	0.017184	78.474937	-16.585794	97.265518	-1.357145	0.000000	0.859177	0.000000	0.000000	0.000000	-0.023190	-0.174229	0.005477	0.000000	0.000000	3.000000	18.000000	0.000000
2513.352621	-0.127191	0.560255	0.017184	78.474937	-16.585794	97.265518	-1.357145	0.000000	0.859177	0.000000	0.000000	0.000000	-0.014520	-0.200915	0.000137	0.000000	0.000000	3.000000	18.000000	0.000000
2513.355954	-0.127191	0.560255	0.017184	78.566162	-16.536211	97.335587	-1.357145	0.000000	0.859177	0.000000	0.000000	0.000000	-0.014520	-0.200915	0.000137	0.000000	0.000000	3.000000	18.000000	0.000000
2513.359287	-0.127214	0.559540	0.017178	78.566162	-16.536211	97.335587	-1.357145	0.000000	0.859177	0.000000	0.000000	0.000000	-0.006755	-0.214251	-0.001813	0.000000	0.000000	3.000000	18.000000	0.000000
2513.362621	-0.127214	0.559540	0.017178	78.566162	-16.536211	97.335587	-1.357145	0.000000	0.859177	0.000000	0.000000	0.000000	-0.006755	-0.214251	-0.001813	0.000000	0.000000	3.000000	18.000000	0.000000
2513.365954	-0.127214	0.559540	0.017178	78.663391	-16.507252	97.372368	-1.360690	0.000000	0.858898	0.000000	0.000000	0.000000	-0.006755	-0.214251	-0.001813	0.000000	0.000000	3.000000	18.000000	0.000000
2513.369287	-0.127176	0.558800	0.017126	78.663391	-16.507252	97.372368	-1.360690	0.000000	0.858898	0.000000	0.000000	0.000000	0.011389	-0.221993	-0.015470	0.000000	0.000000	3.000000	18.000000	0.000000
2513.372621	-0.127176	0.558800	0.017126	78.663391	-16.507252	97.372368	-1.360690	0.000000	0.858898	0.000000	0.000000	0.000000	0.011389	-0.221993	-0.015470	0.000000	0.000000	3.000000	18.000000	0.000000
2513.375954	-0.127176	0.558800	0.017126	78.760414	-16.514553	97.359375	-1.358792	0.000000	0.856319	0.000000	0.000000	0.000000	0.011389	-0.221993	-0.015470	0.000000	0.000000	3.000000	18.000000	0.000000
2513.379287	-0.127121	0.558051	0.017102	78.760414	-16.514553	97.359375	-1.358792	0.000000	0.856319	0.000000	0.000000	0.000000	0.016425	-0.224666	-0.007266	0.000000	0.000000	3.000000	18.000000	0.000000
2513.382621	-0.127121	0.558051	0.017102	78.760414	-16.514553	97.359375	-1.358792	0.000000	0.856319	0.000000	0.000000	0.000000	0.016425	-0.224666	-0.007266	0.000000	0.000000	3.000000	18.000000	0.000000
2513.385954	-0.127121	0.558051	0.017102	78.857407	-16.524837	97.346130	-1.356055	0.000000	0.855108	0.000000	0.000000	0.000000	0.016425	-0.224666	-0.007266	0.000000	0.000000	3.000000	18.000000	0.000000
2513.389287	-0.127121	0.558051	0.017102	78.857407	-16.524837	97.346130	-1.356055	0.000000	0.855108	0.000000	0.000000	0.000000	0.016425	-0.224666	-0.007266	0.000000	0.000000	3.000000	18.000000	0.000000
2513.392621	-0.127083	0.557312	0.017048	78.857407	-16.524837	97.346130	-1.356055	0.000000	0.855108	0.000000	0.000000	0.000000	0.011567	-0.221800	-0.016141	0.000000	0.000000	3.000000	18.000000	0.000000
2513.395954	-0.127083	0.557312	0.017048	78.957535	-16.538452	97.332237	-1.356055	0.000000	0.855108	0.000000	0.000000	0.000000	0.011567	-0.221800	-0.016141	0.000000	0.000000	3.000000	18.000000	0.000000
2513.399287	-0.127039	0.556556	0.016976	78.957535	-16.538452	97.332237	-1.356055	0.000000	0.855108	0.000000	0.000000	0.000000	0.013032	-0.226958	-0.021622	0.000000	0.000000	3.000000	18.000000	0.000000
2513.402621	-0.127039	0.556556	0.016976	78.957535	-16.538452	97.332237	-1.356055	0.000000	0.855108	0.000000	0.000000	0.000000	0.013032	-0.226958	-0.021622	0.000000	0.000000	3.000000	18.000000	0.000000
2513.405954	-0.127039	0.556556	0.016976	79.054588	-16.542475	97.327072	-1.351955	0.000000	0.848815	0.000000	0.000000	0.000000	0.013032	-0.226958	-0.021622	0.000000	0.000000	3.000000	18.000000	0.000000
2513.409287	-0.127039	0.556556	0.016976	79.054588	-16.542475	97.327072	-1.351955	0.000000	0.848815	0.000000	0.000000	0.000000	0.013032	-0.226958	-0.021622	0.000000	0.000000	3.000000	18.000000	0.000000
2513.412621	-0.127022	0.555817	0.016914	79.054588	-16.542475	97.327072	-1.351955	0.000000	0.848815	0.000000	0.000000	0.000000	0.004991	-0.221565	-0.018623	0.000000	0.000000	3.000000	18.000000	0.000000
2513.415954	-0.127022	0.555817	0.016914	79.151672	-16.537062	97.330399	-1.351955	0.000000	0.848815	0.000000	0.000000	0.000000	0.004991	-0.221565	-0.018623	0.000000	0.000000	3.000000	18.000000	0.000000
2513.419287	-0.126949	0.555098	0.016818	79.151672	-16.537062	97.330399	-1.351955	0.000000	0.848815	0.000000	0.000000	0.000000	0.022181	-0.215860	-0.028770	0.000000	0.000000	3.000000	18.000000	0.000000
2513.422621	-0.126949	0.555098	0.016818	79.151672	-16.537062	97.330399	-1.351955	0.000000	0.848815	0.000000	0.000000	0.000000	0.022181	-0.215860	-0.028770	0.000000	0.000000	3.000000	18.000000	0.000000
2513.425954	-0.126949	0.555098	0.016818	79.242599	-16.510143	97.360649	-1.347427	0.000000	0.840916	0.000000	0.000000	0.000000	0.022181	-0.215860	-0.028770	0.000000	0.000000	3.000000	18.000000	0.000000
2513.429287	-0.126949	0.555098	0.016818	79.242599	-16.510143	97.360649	-1.347427	0.000000	0.840916	0.000000	0.000000	0.000000	0.022181	-0.215860	-0.028770	0.000000	0.000000	3.000000	18.000000	0.000000
2513.432621	-0.126878	0.554423	0.016733	79.242599	-16.510143	97.360649	-1.347427	0.000000	0.840916	0.000000	0.000000	0.000000	0.021282	-0.202437	-0.025456	0.000000	0.000000	3.000000	18.000000	0.000000
2513.435954	-0.126878	0.554423	0.016733	79.333656	-16.466312	97.408775	-1.347427	0.000000	0.840916	0.000000	0.000000	0.000000	0.021282	-0.202437	-0.025456	0.000000	0.000000	3.000000	18.000000	0.000000
2513.439287	-0.126778	0.553758	0.016631	79.333656	-16.466312	97.408775	-1.347427	0.000000	0.840916	0.000000	0.000000	0.000000	0.029896	-0.199514	-0.030646	0.000000	0.000000	3.000000	18.000000	0.000000
2513.442621	-0.126778	0.553758	0.016631	79.333656	-16.466312	97.408775	-1.347427	0.000000	0.840916	0.000000	0.000000	0.000000	0.029896	-0.199514	-0.030646	0.000000	0.000000	3.000000	18.000000	0.000000
2513.445954	-0.126778	0.553758	0.016631	79.418404	-16.428015	97.449585	-1.338897	0.000000	0.831565	0.000000	0.000000	0.000000	0.029896	-0.199514	-0.030646	0.000000	0.000000	3.000000	18.000000	0.000000
2513.449287	-0.126778	0.553758	0.016631	79.418404	-16.428015	97.449585	-1.338897	0.000000	0.831565	0.000000	0.000000	0.000000	0.029896	-0.199514	-0.030646	0.000000	0.000000	3.000000	18.000000	0.000000
2513.452621	-0.126681	0.553137	0.016540	79.418404	-16.428015	97.449585	-1.338897	0.000000	0.831565	0.000000	0.000000	0.000000	0.028977	-0.186102	-0.027254	0.000000	0.000000	3.000000	18.000000	0.000000
2513.455954	-0.126681	0.553137	0.016540	79.500626	-16.423979	97.447060	-1.338897	0.000000	0.831565	0.000000	0.000000	0.000000	0.028977	-0.186102	-0.027254	0.000000	0.000000	3.000000	18.000000	0.000000
2513.459287	-0.126577	0.552554	0.016421	79.500626	-16.423979	97.447060	-1.338897	0.000000	0.831565	0.000000	0.000000	0.000000	0.031231	-0.175132	-0.035715	0.000000	0.000000	3.000000	18.000000	0.000000
2513.462621	-0.126577	0.552554	0.016421	79.500626	-16.423979	97.447060	-1.338897	0.000000	0.831565	0.000000	0.000000	0.000000	0.031231	-0.175132	-0.035715	0.000000	0.000000	3.000000	18.000000	0.000000
2513.465954	-0.126577	0.552554	0.016421	79.568771	-16.427721	97.437698	-1.328862	0.000000	0.821071	0.000000	0.000000	0.000000	0.031231	-0.175132	-0.035715	0.000000	0.000000	3.000000	18.000000	0.000000
2513.469287	-0.126577	0.552554	0.016421	79.568771	-16.427721	97.437698	-1.328862	0.000000	0.821071	0.000000	0.000000	0.000000	0.031231	-0.175132	-0.035715	0.000000	0.000000	3.000000	18.000000	0.000000
2513.472621	-0.126499	0.552014	0.016308	79.568771	-16.427721	97.437698	-1.328862	0.000000	0.821071	0.000000	0.000000	0.000000	0.023546	-0.161776	-0.034034	0.000000	0.000000	3.000000	18.000000	0.000000
2513.475954	-0.126499	0.552014	0.016308	79.610657	-16.432430	97.432716	-1.328862	0.000000	0.821071	0.000000	0.000000	0.000000	0.023546	-0.161776	-0.034034	0.000000	0.000000	3.000000	18.000000	0.000000
2513.479287	-0.126458	0.551512	0.016155	79.610657	-16.432430	97.432716	-1.328862	0.000000	0.821071	0.000000	0.000000	0.000000	0.012296	-0.150827	-0.046019	0.000000	0.000000	3.000000	18.000000	0.000000
2513.482621	-0.126458	0.551512	0.016155	79.610657	-16.432430	97.432716	-1.328862	0.000000	0.821071	0.000000	0.000000	0.000000	0.012296	-0.150827	-0.046019	0.000000	0.000000	3.000000	18.000000	0.000000
2513.485954	-0.126458	0.551512	0.016155	79.597656	-16.427557	97.437225	-1.322888	0.000000	0.807728	0.000000	0.000000	0.000000	0.012296	-0.150827	-0.046019	0.000000	0.000000	3.000000	18.000000	0.000000
2513.489287	-0.126458	0.551512	0.016155	79.597656	-16.427557	97.437225	-1.322888	0.000000	0.807728	0.000000	0.000000	0.000000	0.012296	-0.150827	-0.046019	0.000000	0.000000	3.000000	18.000000	0.000000
2513.492621	-0.126425	0.551071	0.016030	79.597656	-16.427557	97.437225	-1.322888	0.000000	0.807728	0.000000	0.000000	0.000000	0.009946	-0.132273	-0.037235	0.000000	0.000000	3.000000	18.000000	0.000000
2513.495954	-0.126425	0.551071	0.016030	79.510445	-16.412642	97.454292	-1.322888	0.000000	0.807728	0.000000	0.000000	0.000000	0.009946	-0.132273	-0.037235	0.000000	0.000000	3.000000	18.000000	0.000000
2513.499287	-0.126425	0.551071	0.016030	79.510445	-16.412642	97.454292	-1.322888	0.000000	0.807728	0.000000	0.000000	0.000000	0.009946	-0.132273	-0.037235	0.000000	0.000000	3.000000	18.000000	0.000000
2513.502621	-0.126425	0.551071	0.016030	79.510445	-16.412642	97.454292	-1.322888	0.000000	0.807728	0.000000	0.000000	0.000000	0.009946	-0.132273	-0.037235	0.000000	0.000000	3.000000	18.000000	0.000000
2513.505954	-0.126422	0.550378	0.015660	79.360558	-16.390362	97.481300	-1.321231	0.000000	0.801523	0.000000	0.000000	0.000000	0.000789	-0.207682	-0.110988	0.000000	0.000000	3.000000	18.000000	0.000000
2513.509287	-0.126422	0.550378	0.015660	79.360558	-16.390362	97.481300	-1.321231	0.000000	0.801523	0.000000	0.000000	0.000000	0.000002	-0.000008	0.000000	0.000000	0.000000	3.000000	18.000000	0.000000
2513.512621	-0.126422	0.550378	0.015660	79.360558	-16.390362	97.481300	-1.321231	0.000000	0.801523	0.000000	0.000000	0.000000	0.000002	-0.000008	0.000000	0.000000	0.000000	3.000000	18.000000	0.000000
2513.515954	-0.126422	0.550378	0.015660	79.204491	-16.370750	97.508423	-1.321099	0.000000	0.783025	0.000000	0.000000	0.000000	0.000002	-0.000008	0.000000	0.000000	0.000000	3.000000	18.000000	0.000000
2513.519287	-0.126422	0.550378	0.015660	79.204491	-16.370750	97.508423	-1.321099	0.000000	0.783025	0.000000	0.000000	0.000000	0.000002	-0.000008	0.000000	0.000000	0.000000	3.000000	18.000000	0.000000
2513.522621	-0.126424	0.550125	0.015489	79.204491	-16.370750	97.508423	-1.321099	0.000000	0.783025	0.000000	0.000000	0.000000	-0.000666	-0.075905	-0.051449	0.000000	0.000000	3.000000	18.000000	0.000000
2513.525954	-0.126424	0.550125	0.015489	79.045967	-16.342581	97.543228	-1.321099	0.000000	0.783025	0.000000	0.000000	0.000000	-0.000666	-0.075905	-0.051449	0.000000	0.000000	3.000000	18.000000	0.000000
2513.529287	-0.126424	0.550125	0.015489	79.045967	-16.342581	97.543228	-1.321099	0.000000	0.783025	0.000000	0.000000	0.000000	-0.000666	-0.075905	-0.051449	0.000000	0.000000	3.000000	18.000000	0.000000
2513.532621	-0.126424	0.550125	0.015489	79.045967	-16.342581	97.543228	-1.321099	0.000000	0.783025	0.000000	0.000000	0.000000	-0.000666	-0.075905	-0.051449	0.000000	0.000000	3.000000	18.000000	0.000000
2513.535954	-0.126456	0.549859	0.015158	78.885803	-16.321836	97.568817	-1.321210	0.000000	0.774450	0.000000	0.000000	0.000000	-0.009460	-0.080034	-0.099393	0.000000	0.000000	3.000000	18.000000	0.000000
2513.539287	-0.126456	0.549859	0.015158	78.885803	-16.321836	97.568817	-1.321210	0.000000	0.774450	0.000000	0.000000	0.000000	-0.009460	-0.080034	-0.099393	0.000000	0.000000	3.000000	18.000000	0.000000
2513.542621	-0.126456	0.549859	0.015158	78.885803	-16.321836	97.568817	-1.321210	0.000000	0.774450	0.000000	0.000000	0.000000	-0.009460	-0.080034	-0.099393	0.000000	0.000000	3.000000	18.000000	0.000000
2513.545954	-0.126456	0.549859	0.015158	78.743179	-16.307684	97.590660	-1.322787	0.000000	0.757884	0.000000	0.000000	0.000000	-0.009460	-0.080034	-0.099393	0.000000	0.000000	3.000000	18.000000	0.000000
2513.549287	-0.126465	0.549791	0.015014	78.743179	-16.307684	97.590660	-1.322787	0.000000	0.757884	0.000000	0.000000	0.000000	-0.002857	-0.020211	-0.043168	0.000000	0.000000	3.000000	18.000000	0.000000
2513.552621	-0.126465	0.549791	0.015014	78.743179	-16.307684	97.590660	-1.322787	0.000000	0.757884	0.000000	0.000000	0.000000	-0.002857	-0.020211	-0.043168	0.000000	0.000000	3.000000	18.000000	0.000000
2513.555954	-0.126465	0.549791	0.015014	78.622086	-16.294729	97.608658	-1.323263	0.000000	0.750690	0.000000	0.000000	0.000000	-0.002857	-0.020211	-0.043168	0.000000	0.000000	3.000000	18.000000	0.000000
2513.559287	-0.126465	0.549791	0.015014	78.622086	-16.294729	97.608658	-1.323263	0.000000	0.750690	0.000000	0.000000	0.000000	-0.002857	-0.020211	-0.043168	0.000000	0.000000	3.000000	18.000000	0.000000
2513.562621	-0.126476	0.549821	0.014873	78.622086	-16.294729	97.608658	-1.323263	0.000000	0.750690	0.000000	0.000000	0.000000	-0.003075	0.009003	-0.042336	0.000000	0.000000	3.000000	18.000000	0.000000
2513.565954	-0.126476	0.549821	0.014873	78.515572	-16.284531	97.623985	-1.323263	0.000000	0.750690	0.000000	0.000000	0.000000	-0.003075	0.009003	-0.042336	0.000000	0.000000	3.000000	18.000000	0.000000
2513.569287	-0.126490	0.549868	0.014749	78.515572	-16.284531	97.623985	-1.323263	0.000000	0.750690	0.000000	0.000000	0.000000	-0.004464	0.014145	-0.037105	0.000000	0.000000	3.000000	18.000000	0.000000
2513.572621	-0.126490	0.549868	0.014749	78.515572	-16.284531	97.623985	-1.323263	0.000000	0.750690	0.000000	0.000000	0.000000	-0.004464	0.014145	-0.037105	0.000000	0.000000	3.000000	18.000000	0.000000
2513.575954	-0.126490	0.549868	0.014749	78.459213	-16.281925	97.631882	-1.324520	0.000000	0.737449	0.000000	0.000000	0.000000	-0.004464	0.014145	-0.037105	0.000000	0.000000	3.000000	18.000000	0.000000
2513.579287	-0.126490	0.549868	0.014749	78.459213	-16.281925	97.631882	-1.324520	0.000000	0.737449	0.000000	0.000000	0.000000	-0.004464	0.014145	-0.037105	0.000000	0.000000	3.000000	18.000000	0.000000
2513.582621	-0.126504	0.549942	0.014620	78.459213	-16.281925	97.631882	-1.324520	0.000000	0.737449	0.000000	0.000000	0.000000	-0.004064	0.022175	-0.038577	0.000000	0.000000	3.000000	18.000000	0.000000
2513.585954	-0.126504	0.549942	0.014620	78.438248	-16.281969	97.634537	-1.324520	0.000000	0.737449	0.000000	0.000000	0.000000	-0.004064	0.022175	-0.038577	0.000000	0.000000	3.000000	18.000000	0.000000
2513.589287	-0.126504	0.549942	0.014620	78.438248	-16.281969	97.634537	-1.324520	0.000000	0.737449	0.000000	0.000000	0.000000	-0.004064	0.022175	-0.038577	0.000000	0.000000	3.000000	18.000000	0.000000
2513.592621	-0.126504	0.549942	0.014620	78.438248	-16.281969	97.634537	-1.324520	0.000000	0.737449	0.000000	0.000000	0.000000	-0.004064	0.022175	-0.038577	0.000000	0.000000	3.000000	18.000000	0.000000
2513.595954	-0.126498	0.550195	0.014418	78.425751	-16.283323	97.635956	-1.325197	0.000000	0.731020	0.000000	0.000000	0.000000	0.001907	0.075826	-0.060812	0.000000	0.000000	3.000000	18.000000	0.000000
2513.599287	-0.126498	0.550195	0.014418	78.425751	-16.283323	97.635956	-1.325197	0.000000	0.731020	0.000000	0.000000	0.000000	0.001907	0.075826	-0.060812	0.000000	0.000000	3.000000	18.000000	0.000000
2513.602621	-0.126498	0.550195	0.014418	78.425751	-16.283323	97.635956	-1.325197	0.000000	0.731020	0.000000	0.000000	0.000000	0.001907	0.075826	-0.060812	0.000000	0.000000	3.000000	18.000000	0.000000
2513.605954	-0.126498	0.550195	0.014418	78.407761	-16.284031	97.637978	-1.324880	0.000000	0.720885	0.000000	0.000000	0.000000	0.001907	0.075826	-0.060812	0.000000	0.000000	3.000000	18.000000	0.000000
2513.609287	-0.126506	0.550364	0.014360	78.407761	-16.284031	97.637978	-1.324880	0.000000	0.720885	0.000000	0.000000	0.000000	-0.002543	0.050821	-0.017346	0.000000	0.000000	3.000000	18.000000	0.000000
2513.612621	-0.126506	0.550364	0.014360	78.407761	-16.284031	97.637978	-1.324880	0.000000	0.720885	0.000000	0.000000	0.000000	-0.002543	0.050821	-0.017346	0.000000	0.000000	3.000000	18.000000	0.000000
2513.615954	-0.126506	0.550364	0.014360	78.385857	-16.287086	97.640427	-1.325304	0.000000	0.717994	0.000000	0.000000	0.000000	-0.002543	0.050821	-0.017346	0.000000	0.000000	3.000000	18.000000	0.000000
2513.619287	-0.126506	0.550364	0.014360	78.385857	-16.287086	97.640427	-1.325304	0.000000	0.717994	0.000000	0.000000	0.000000	-0.002543	0.050821	-0.017346	0.000000	0.000000	3.000000	18.000000	0.000000
2513.622621	-0.126554	0.550532	0.014358	78.385857	-16.287086	97.640427	-1.325304	0.000000	0.717994	0.000000	0.000000	0.000000	-0.014256	0.050375	-0.000527	0.000000	0.000000	3.000000	18.000000	0.000000
2513.625954	-0.126554	0.550532	0.014358	78.367088	-16.293257	97.642456	-1.325304	0.000000	0.717994	0.000000	0.000000	0.000000	-0.014256	0.050375	-0.000527	0.000000	0.000000	3.000000	18.000000	0.000000
2513.629287	-0.126554	0.550532	0.014358	78.367088	-16.293257	97.642456	-1.325304	0.000000	0.717994	0.000000	0.000000	0.000000	-0.014256	0.050375	-0.000527	0.000000	0.000000	3.000000	18.000000	0.000000
2513.632621	-0.126554	0.550532	0.014358	78.367088	-16.293257	97.642456	-1.325304	0.000000	0.717994	0.000000	0.000000	0.000000	-0.014256	0.050375	-0.000527	0.000000	0.000000	3.000000	18.000000	0.000000
2513.635954	-0.126703	0.550779	0.014380	78.348320	-16.299431	97.644493	-1.327680	0.000000	0.717906	0.000000	0.000000	0.000000	-0.044928	0.073941	0.006434	0.000000	0.000000	3.000000	18.000000	0.000000
2513.639287	-0.126703	0.550779	0.014380	78.348320	-16.299431	97.644493	-1.327680	0.000000	0.717906	0.000000	0.000000	0.000000	-0.000001	0.000001	-0.000000	0.000000	0.000000	3.000000	18.000000	0.000000
2513.642621	-0.126703	0.550779	0.014380	78.348320	-16.299431	97.644493	-1.327680	0.000000	0.717906	0.000000	0.000000	0.000000	-0.000001	0.000001	-0.000000	0.000000	0.000000	3.000000	18.000000	0.000000
2513.645954	-0.126703	0.550779	0.014380	78.335815	-16.306223	97.645889	-1.335168	0.000000	0.718978	0.000000	0.000000	0.000000	-0.000001	0.000001	-0.000000	0.000000	0.000000	3.000000	18.000000	0.000000
2513.649287	-0.126703	0.550779	0.014380	78.335815	-16.306223	97.645889	-1.335168	0.000000	0.718978	0.000000	0.000000	0.000000	-0.000001	0.000001	-0.000000	0.000000	0.000000	3.000000	18.000000	0.000000
2513.652621	-0.126812	0.550848	0.014425	78.335815	-16.306223	97.645889	-1.335168	0.000000	0.718978	0.000000	0.000000	0.000000	-0.032479	0.020729	0.013674	0.000000	0.000000	3.000000	18.000000	0.000000
2513.655954	-0.126812	0.550848	0.014425	78.329529	-16.313725	97.646561	-1.335168	0.000000	0.718978	0.000000	0.000000	0.000000	-0.032479	0.020729	0.013674	0.000000	0.000000	3.000000	18.000000	0.000000
2513.659287	-0.126812	0.550848	0.014425	78.329529	-16.313725	97.646561	-1.335168	0.000000	0.718978	0.000000	0.000000	0.000000	-0.032479	0.020729	0.013674	0.000000	0.000000	3.000000	18.000000	0.000000
2513.662621	-0.126812	0.550848	0.014425	78.329529	-16.313725	97.646561	-1.335168	0.000000	0.718978	0.000000	0.000000	0.000000	-0.032479	0.020729	0.013674	0.000000	0.000000	3.000000	18.000000	0.000000
2513.665954	-0.126939	0.550873	0.014452	78.329544	-16.321878	97.646561	-1.340580	0.000000	0.721257	0.000000	0.000000	0.000000	-0.038198	0.007566	0.008115	0.000000	0.000000	3.000000	18.000000	0.000000
2513.669287	-0.126939	0.550873	0.014452	78.329544	-16.321878	97.646561	-1.340580	0.000000	0.721257	0.000000	0.000000	0.000000	-0.038198	0.007566	0.008115	0.000000	0.000000	3.000000	18.000000	0.000000
2513.672621	-0.126939	0.550873	0.014452	78.329544	-16.321878	97.646561	-1.340580	0.000000	0.721257	0.000000	0.000000	0.000000	-0.038198	0.007566	0.008115	0.000000	0.000000	3.000000	18.000000	0.000000
2513.675954	-0.126939	0.550873	0.014452	78.329529	-16.324587	97.646561	-1.346947	0.000000	0.722610	0.000000	0.000000	0.000000	-0.038198	0.007566	0.008115	0.000000	0.000000	3.000000	18.000000	0.000000
2513.679287	-0.126961	0.550873	0.014446	78.329529	-16.324587	97.646561	-1.346947	0.000000	0.722610	0.000000	0.000000	0.000000	-0.006716	0.000003	-0.001808	0.000000	0.000000	3.000000	18.000000	0.000000
2513.682621	-0.126961	0.550873	0.014446	78.329529	-16.324587	97.646561	-1.346947	0.000000	0.722610	0.000000	0.000000	0.000000	-0.006716	0.000003	-0.001808	0.000000	0.000000	3.000000	18.000000	0.000000
2513.685954	-0.126961	0.550873	0.014446	78.335785	-16.325270	97.645844	-1.348066	0.000000	0.722309	0.000000	0.000000	0.000000	-0.006716	0.000003	-0.001808	0.000000	0.000000	3.000000	18.000000	0.000000
2513.689287	-0.126961	0.550873	0.014446	78.335785	-16.325270	97.645844	-1.348066	0.000000	0.722309	0.000000	0.000000	0.000000	-0.006716	0.000003	-0.001808	0.000000	0.000000	3.000000	18.000000	0.000000
2513.692621	-0.126936	0.550829	0.014440	78.335785	-16.325270	97.645844	-1.348066	0.000000	0.722309	0.000000	0.000000	0.000000	0.007721	-0.013181	-0.001932	0.000000	0.000000	3.000000	18.000000	0.000000
2513.695954	-0.126936	0.550829	0.014440	78.342064	-16.320496	97.645187	-1.348066	0.000000	0.722309	0.000000	0.000000	0.000000	0.007721	-0.013181	-0.001932	0.000000	0.000000	3.000000	18.000000	0.000000
2513.699287	-0.126936	0.550829	0.014440	78.342064	-16.320496	97.645187	-1.348066	0.000000	0.722309	0.000000	0.000000	0.000000	0.007721	-0.013181	-0.001932	0.000000	0.000000	3.000000	18.000000	0.000000
2513.702621	-0.126936	0.550829	0.014440	78.342064	-16.320496	97.645187	-1.348066	0.000000	0.722309	0.000000	0.000000	0.000000	0.007721	-0.013181	-0.001932	0.000000	0.000000	3.000000	18.000000	0.000000
2513.705954	-0.126908	0.550715	0.014426	78.351463	-16.321493	97.644180	-1.346779	0.000000	0.721986	0.000000	0.000000	0.000000	0.008334	-0.034390	-0.004197	0.000000	0.000000	3.000000	18.000000	0.000000
2513.709287	-0.126908	0.550715	0.014426	78.351463	-16.321493	97.644180	-1.346779	0.000000	0.721986	0.000000	0.000000	0.000000	0.008334	-0.034390	-0.004197	0.000000	0.000000	3.000000	18.000000	0.000000
2513.712621	-0.126908	0.550715	0.014426	78.351463	-16.321493	97.644180	-1.346779	0.000000	0.721986	0.000000	0.000000	0.000000	0.008334	-0.034390	-0.004197	0.000000	0.000000	3.000000	18.000000	0.000000
2513.715954	-0.126908	0.550715	0.014426	78.358521	-16.322163	97.643486	-1.345391	0.000000	0.721287	0.000000	0.000000	0.000000	0.008334	-0.034390	-0.004197	0.000000	0.000000	3.000000	18.000000	0.000000
2513.719287	-0.126900	0.550653	0.014396	78.358521	-16.322163	97.643486	-1.345391	0.000000	0.721287	0.000000	0.000000	0.000000	0.002414	-0.018388	-0.008969	0.000000	0.000000	3.000000	18.000000	0.000000
2513.722621	-0.126900	0.550653	0.014396	78.358521	-16.322163	97.643486	-1.345391	0.000000	0.721287	0.000000	0.000000	0.000000	0.002414	-0.018388	-0.008969	0.000000	0.000000	3.000000	18.000000	0.000000
2513.725954	-0.126900	0.550653	0.014396	78.357811	-16.324560	97.643738	-1.344988	0.000000	0.719792	0.000000	0.000000	0.000000	0.002414	-0.018388	-0.008969	0.000000	0.000000	3.000000	18.000000	0.000000
2513.729287	-0.126900	0.550653	0.014396	78.357811	-16.324560	97.643738	-1.344988	0.000000	0.719792	0.000000	0.000000	0.000000	0.002414	-0.018388	-0.008969	0.000000	0.000000	3.000000	18.000000	0.000000
2513.732621	-0.126913	0.550619	0.014355	78.357811	-16.324560	97.643738	-1.344988	0.000000	0.719792	0.000000	0.000000	0.000000	-0.003903	-0.010369	-0.012257	0.000000	0.000000	3.000000	18.000000	0.000000
2513.735954	-0.126913	0.550619	0.014355	78.342438	-16.325010	97.645950	-1.344988	0.000000	0.719792	0.000000	0.000000	0.000000	-0.003903	-0.010369	-0.012257	0.000000	0.000000	3.000000	18.000000	0.000000
2513.739287	-0.126913	0.550619	0.014355	78.342438	-16.325010	97.645950	-1.344988	0.000000	0.719792	0.000000	0.000000	0.000000	-0.003903	-0.010369	-0.012257	0.000000	0.000000	3.000000	18.000000	0.000000
2513.742621	-0.126913	0.550619	0.014355	78.342438	-16.325010	97.645950	-1.344988	0.000000	0.719792	0.000000	0.000000	0.000000	-0.003903	-0.010369	-0.012257	0.000000	0.000000	3.000000	18.000000	0.000000
2513.745954	-0.126947	0.550611	0.014303	78.312325	-16.323463	97.650154	-1.345639	0.000000	0.717749	0.000000	0.000000	0.000000	-0.010220	-0.002360	-0.015544	0.000000	0.000000	3.000000	18.000000	0.000000
2513.749287	-0.126947	0.550611	0.014303	78.312325	-16.323463	97.650154	-1.345639	0.000000	0.717749	0.000000	0.000000	0.000000	-0.010220	-0.002360	-0.015544	0.000000	0.000000	3.000000	18.000000	0.000000
2513.752621	-0.126947	0.550611	0.014303	78.312325	-16.323463	97.650154	-1.345639	0.000000	0.717749	0.000000	0.000000	0.000000	-0.010220	-0.002360	-0.015544	0.000000	0.000000	3.000000	18.000000	0.000000
2513.755954	-0.126947	0.550611	0.014303	78.277618	-16.315878	97.654930	-1.347342	0.000000	0.715159	0.000000	0.000000	0.000000	-0.010220	-0.002360	-0.015544	0.000000	0.000000	3.000000	18.000000	0.000000
2513.759287	-0.126924	0.550611	0.014309	78.277618	-16.315878	97.654930	-1.347342	0.000000	0.715159	0.000000	0.000000	0.000000	0.006715	0.000000	0.001808	0.000000	0.000000	3.000000	18.000000	0.000000
2513.762621	-0.126924	0.550611	0.014309	78.277618	-16.315878	97.654930	-1.347342	0.000000	0.715159	0.000000	0.000000	0.000000	0.006715	0.000000	0.001808	0.000000	0.000000	3.000000	18.000000	0.000000
2513.765954	-0.126924	0.550611	0.014309	78.251320	-16.309589	97.658409	-1.346223	0.000000	0.715460	0.000000	0.000000	0.000000	0.006715	0.000000	0.001808	0.000000	0.000000	3.000000	18.000000	0.000000
2513.769287	-0.126924	0.550611	0.014309	78.251320	-16.309589	97.658409	-1.346223	0.000000	0.715460	0.000000	0.000000	0.000000	0.006715	0.000000	0.001808	0.000000	0.000000	3.000000	18.000000	0.000000
2513.772621	-0.126877	0.550664	0.014311	78.251320	-16.309589	97.658409	-1.346223	0.000000	0.715460	0.000000	0.000000	0.000000	0.014225	0.016004	0.000657	0.000000	0.000000	3.000000	18.000000	0.000000
2513.775954	-0.126877	0.550664	0.014311	78.240456	-16.300131	97.659729	-1.346223	0.000000	0.715460	0.000000	0.000000	0.000000	0.014225	0.016004	0.000657	0.000000	0.000000	3.000000	18.000000	0.000000
2513.779287	-0.126877	0.550664	0.014311	78.240456	-16.300131	97.659729	-1.346223	0.000000	0.715460	0.000000	0.000000	0.000000	0.014225	0.016004	0.000657	0.000000	0.000000	3.000000	18.000000	0.000000
2513.782621	-0.126877	0.550664	0.014311	78.240456	-16.300131	97.659729	-1.346223	0.000000	0.715460	0.000000	0.000000	0.000000	0.014225	0.016004	0.000657	0.000000	0.000000	3.000000	18.000000	0.000000
2513.785954	-0.126754	0.550769	0.014390	78.231041	-16.288269	97.660728	-1.343852	0.000000	0.715569	0.000000	0.000000	0.000000	0.036874	0.031567	0.023549	0.000000	0.000000	3.000000	18.000000	0.000000
2513.789287	-0.126754	0.550769	0.014390	78.231041	-16.288269	97.660728	-1.343852	0.000000	0.715569	0.000000	0.000000	0.000000	0.036874	0.031567	0.023549	0.000000	0.000000	3.000000	18.000000	0.000000
2513.792621	-0.126754	0.550769	0.014390	78.231041	-16.288269	97.660728	-1.343852	0.000000	0.715569	0.000000	0.000000	0.000000	0.036874	0.031567	0.023549	0.000000	0.000000	3.000000	18.000000	0.000000
2513.795954	-0.126754	0.550769	0.014390	78.221672	-16.273712	97.661728	-1.337707	0.000000	0.719494	0.000000	0.000000	0.000000	0.036874	0.031567	0.023549	0.000000	0.000000	3.000000	18.000000	0.000000
2513.799287	-0.126656	0.550821	0.014472	78.221672	-16.273712	97.661728	-1.337707	0.000000	0.719494	0.000000	0.000000	0.000000	0.029375	0.015552	0.024694	0.000000	0.000000	3.000000	18.000000	0.000000
2513.802621	-0.126656	0.550821	0.014472	78.221672	-16.273712	97.661728	-1.337707	0.000000	0.719494	0.000000	0.000000	0.000000	0.029375	0.015552	0.024694	0.000000	0.000000	3.000000	18.000000	0.000000
2513.805954	-0.126656	0.550821	0.014472	78.209167	-16.261520	97.663063	-1.332811	0.000000	0.723610	0.000000	0.000000	0.000000	0.029375	0.015552	0.024694	0.000000	0.000000	3.000000	18.000000	0.000000
2513.809287	-0.126656	0.550821	0.014472	78.209167	-16.261520	97.663063	-1.332811	0.000000	0.723610	0.000000	0.000000	0.000000	0.029375	0.015552	0.024694	0.000000	0.000000	3.000000	18.000000	0.000000
2513.812621	-0.126564	0.550864	0.014577	78.209167	-16.261520	97.663063	-1.332811	0.000000	0.723610	0.000000	0.000000	0.000000	0.027583	0.012740	0.031391	0.000000	0.000000	3.000000	18.000000	0.000000
2513.815954	-0.126564	0.550864	0.014577	78.202881	-16.252707	97.663712	-1.332811	0.000000	0.723610	0.000000	0.000000	0.000000	0.027583	0.012740	0.031391	0.000000	0.000000	3.000000	18.000000	0.000000
2513.819287	-0.126564	0.550864	0.014577	78.202881	-16.252707	97.663712	-1.332811	0.000000	0.723610	0.000000	0.000000	0.000000	0.027583	0.012740	0.031391	0.000000	0.000000	3.000000	18.000000	0.000000
2513.822621	-0.126564	0.550864	0.014577	78.202881	-16.252707	97.663712	-1.332811	0.000000	0.723610	0.000000	0.000000	0.000000	0.027583	0.012740	0.031391	0.000000	0.000000	3.000000	18.000000	0.000000
2513.825954	-0.126559	0.550840	0.014826	78.199760	-16.249660	97.664040	-1.328214	0.000000	0.728842	0.000000	0.000000	0.000000	0.001573	-0.006987	0.074718	0.000000	0.000000	3.000000	18.000000	0.000000
2513.829287	-0.126559	0.550840	0.014826	78.199760	-16.249660	97.664040	-1.328214	0.000000	0.728842	0.000000	0.000000	0.000000	0.001573	-0.006987	0.074718	0.000000	0.000000	3.000000	18.000000	0.000000
2513.832621	-0.126559	0.550840	0.014826	78.199760	-16.249660	97.664040	-1.328214	0.000000	0.728842	0.000000	0.000000	0.000000	0.001573	-0.006987	0.074718	0.000000	0.000000	3.000000	18.000000	0.000000
2513.835954	-0.126559	0.550840	0.014826	78.199760	-16.249660	97.664040	-1.327952	0.000000	0.741295	0.000000	0.000000	0.000000	0.001573	-0.006987	0.074718	0.000000	0.000000	3.000000	18.000000	0.000000
2513.839287	-0.126601	0.550775	0.014982	78.199760	-16.249660	97.664040	-1.327952	0.000000	0.741295	0.000000	0.000000	0.000000	-0.012585	-0.019752	0.046931	0.000000	0.000000	3.000000	18.000000	0.000000
2513.842621	-0.126601	0.550775	0.014982	78.199760	-16.249660	97.664040	-1.327952	0.000000	0.741295	0.000000	0.000000	0.000000	-0.012585	-0.019752	0.046931	0.000000	0.000000	3.000000	18.000000	0.000000
2513.845954	-0.126601	0.550775	0.014982	78.202911	-16.243975	97.671555	-1.330049	0.000000	0.749117	0.000000	0.000000	0.000000	-0.012585	-0.019752	0.046931	0.000000	0.000000	3.000000	18.000000	0.000000
2513.849287	-0.126601	0.550775	0.014982	78.202911	-16.243975	97.671555	-1.330049	0.000000	0.749117	0.000000	0.000000	0.000000	-0.012585	-0.019752	0.046931	0.000000	0.000000	3.000000	18.000000	0.000000
2513.852621	-0.126656	0.550663	0.015188	78.202911	-16.243975	97.671555	-1.330049	0.000000	0.749117	0.000000	0.000000	0.000000	-0.016572	-0.033447	0.061808	0.000000	0.000000	3.000000	18.000000	0.000000
2513.855954	-0.126656	0.550663	0.015188	78.212303	-16.247681	97.670563	-1.330049	0.000000	0.749117	0.000000	0.000000	0.000000	-0.016572	-0.033447	0.061808	0.000000	0.000000	3.000000	18.000000	0.000000
2513.859287	-0.126731	0.550507	0.015376	78.212303	-16.247681	97.670563	-1.330049	0.000000	0.749117	0.000000	0.000000	0.000000	-0.022295	-0.046700	0.056242	0.000000	0.000000	3.000000	18.000000	0.000000
2513.862621	-0.126731	0.550507	0.015376	78.212303	-16.247681	97.670563	-1.330049	0.000000	0.749117	0.000000	0.000000	0.000000	-0.022295	-0.046700	0.056242	0.000000	0.000000	3.000000	18.000000	0.000000
2513.865954	-0.126731	0.550507	0.015376	78.221703	-16.251345	97.669571	-1.336527	0.000000	0.768792	0.000000	0.000000	0.000000	-0.022295	-0.046700	0.056242	0.000000	0.000000	3.000000	18.000000	0.000000
2513.869287	-0.126731	0.550507	0.015376	78.221703	-16.251345	97.669571	-1.336527	0.000000	0.768792	0.000000	0.000000	0.000000	-0.022295	-0.046700	0.056242	0.000000	0.000000	3.000000	18.000000	0.000000
2513.872621	-0.126817	0.550333	0.015608	78.221703	-16.251345	97.669571	-1.336527	0.000000	0.768792	0.000000	0.000000	0.000000	-0.025888	-0.052399	0.069618	0.000000	0.000000	3.000000	18.000000	0.000000
2513.875954	-0.126817	0.550333	0.015608	78.231110	-16.255054	97.668594	-1.336527	0.000000	0.768792	0.000000	0.000000	0.000000	-0.025888	-0.052399	0.069618	0.000000	0.000000	3.000000	18.000000	0.000000
2513.879287	-0.126817	0.550333	0.015608	78.231110	-16.255054	97.668594	-1.336527	0.000000	0.768792	0.000000	0.000000	0.000000	-0.025888	-0.052399	0.069618	0.000000	0.000000	3.000000	18.000000	0.000000
2513.882621	-0.126817	0.550333	0.015608	78.231110	-16.255054	97.668594	-1.336527	0.000000	0.768792	0.000000	0.000000	0.000000	-0.025888	-0.052399	0.069618	0.000000	0.000000	3.000000	18.000000	0.000000
2513.885954	-0.127036	0.549934	0.016245	78.237328	-16.258425	97.667885	-1.340841	0.000000	0.780395	0.000000	0.000000	0.000000	-0.065747	-0.119776	0.191230	0.000000	0.000000	3.000000	18.000000	0.000000
2513.889287	-0.127036	0.549934	0.016245	78.237328	-16.258425	97.667885	-1.340841	0.000000	0.780395	0.000000	0.000000	0.000000	-0.000001	-0.000006	0.000000	0.000000	0.000000	3.000000	18.000000	0.000000
2513.892621	-0.127036	0.549934	0.016245	78.237328	-16.258425	97.667885	-1.340841	0.000000	0.780395	0.000000	0.000000	0.000000	-0.000001	-0.000006	0.000000	0.000000	0.000000	3.000000	18.000000	0.000000
2513.895954	-0.127036	0.549934	0.016245	78.237358	-16.255718	97.667923	-1.351799	0.000000	0.812266	0.000000	0.000000	0.000000	-0.000001	-0.000006	0.000000	0.000000	0.000000	3.000000	18.000000	0.000000
2513.899287	-0.127036	0.549934	0.016245	78.237358	-16.255718	97.667923	-1.351799	0.000000	0.812266	0.000000	0.000000	0.000000	-0.000001	-0.000006	0.000000	0.000000	0.000000	3.000000	18.000000	0.000000
2513.902621	-0.127133	0.549743	0.016697	78.237358	-16.255718	97.667923	-1.351799	0.000000	0.812266	0.000000	0.000000	0.000000	-0.029166	-0.057080	0.135651	0.000000	0.000000	3.000000	18.000000	0.000000
2513.905954	-0.127133	0.549743	0.016697	78.234222	-16.252659	97.668243	-1.351799	0.000000	0.812266	0.000000	0.000000	0.000000	-0.029166	-0.057080	0.135651	0.000000	0.000000	3.000000	18.000000	0.000000
2513.909287	-0.127252	0.549568	0.017229	78.234222	-16.252659	97.668243	-1.351799	0.000000	0.812266	0.000000	0.000000	0.000000	-0.035526	-0.052572	0.159419	0.000000	0.000000	3.000000	18.000000	0.000000
2513.912621	-0.127252	0.549568	0.017229	78.234222	-16.252659	97.668243	-1.351799	0.000000	0.812266	0.000000	0.000000	0.000000	-0.035526	-0.052572	0.159419	0.000000	0.000000	3.000000	18.000000	0.000000
2513.915954	-0.127252	0.549568	0.017229	78.221703	-16.251345	97.669571	-1.362581	0.000000	0.861445	0.000000	0.000000	0.000000	-0.035526	-0.052572	0.159419	0.000000	0.000000	3.000000	18.000000	0.000000
2513.919287	-0.127252	0.549568	0.017229	78.221703	-16.251345	97.669571	-1.362581	0.000000	0.861445	0.000000	0.000000	0.000000	-0.035526	-0.052572	0.159419	0.000000	0.000000	3.000000	18.000000	0.000000
2513.922621	-0.127421	0.549371	0.017861	78.221703	-16.251345	97.669571	-1.362581	0.000000	0.861445	0.000000	0.000000	0.000000	-0.050825	-0.059089	0.189493	0.000000	0.000000	3.000000	18.000000	0.000000
2513.925954	-0.127421	0.549371	0.017861	78.209198	-16.250076	97.670891	-1.362581	0.000000	0.861445	0.000000	0.000000	0.000000	-0.050825	-0.059089	0.189493	0.000000	0.000000	3.000000	18.000000	0.000000
2513.929287	-0.127613	0.549162	0.018576	78.209198	-16.250076	97.670891	-1.362581	0.000000	0.861445	0.000000	0.000000	0.000000	-0.057575	-0.062814	0.214649	0.000000	0.000000	3.000000	18.000000	0.000000
2513.932621	-0.127613	0.549162	0.018576	78.209198	-16.250076	97.670891	-1.362581	0.000000	0.861445	0.000000	0.000000	0.000000	-0.057575	-0.062814	0.214649	0.000000	0.000000	3.000000	18.000000	0.000000
2513.935954	-0.127613	0.549162	0.018576	78.196640	-16.251495	97.672195	-1.380647	0.000000	0.928802	0.000000	0.000000	0.000000	-0.057575	-0.062814	0.214649	0.000000	0.000000	3.000000	18.000000	0.000000
2513.939287	-0.127613	0.549162	0.018576	78.196640	-16.251495	97.672195	-1.380647	0.000000	0.928802	0.000000	0.000000	0.000000	-0.057575	-0.062814	0.214649	0.000000	0.000000	3.000000	18.000000	0.000000
2513.942621	-0.127839	0.548932	0.019330	78.196640	-16.251495	97.672195	-1.380647	0.000000	0.928802	0.000000	0.000000	0.000000	-0.067906	-0.068899	0.226045	0.000000	0.000000	3.000000	18.000000	0.000000
2513.945954	-0.127839	0.548932	0.019330	78.184135	-16.250200	97.673531	-1.380647	0.000000	0.928802	0.000000	0.000000	0.000000	-0.067906	-0.068899	0.226045	0.000000	0.000000	3.000000	18.000000	0.000000
2513.949287	-0.128083	0.548672	0.020149	78.184135	-16.250200	97.673531	-1.380647	0.000000	0.928802	0.000000	0.000000	0.000000	-0.073255	-0.078005	0.245894	0.000000	0.000000	3.000000	18.000000	0.000000
2513.952621	-0.128083	0.548672	0.020149	78.184135	-16.250200	97.673531	-1.380647	0.000000	0.928802	0.000000	0.000000	0.000000	-0.073255	-0.078005	0.245894	0.000000	0.000000	3.000000	18.000000	0.000000
2513.955954	-0.128083	0.548672	0.020149	78.174767	-16.251968	97.674515	-1.404173	0.000000	1.007458	0.000000	0.000000	0.000000	-0.073255	-0.078005	0.245894	0.000000	0.000000	3.000000	18.000000	0.000000
2513.959287	-0.128083	0.548672	0.020149	78.174767	-16.251968	97.674515	-1.404173	0.000000	1.007458	0.000000	0.000000	0.000000	-0.073255	-0.078005	0.245894	0.000000	0.000000	3.000000	18.000000	0.000000
2513.962621	-0.128318	0.548364	0.021024	78.174767	-16.251968	97.674515	-1.404173	0.000000	1.007458	0.000000	0.000000	0.000000	-0.070381	-0.092402	0.262304	0.000000	0.000000	3.000000	18.000000	0.000000
2513.965954	-0.128318	0.548364	0.021024	78.168480	-16.248594	97.675156	-1.404173	0.000000	1.007458	0.000000	0.000000	0.000000	-0.070381	-0.092402	0.262304	0.000000	0.000000	3.000000	18.000000	0.000000
2513.969287	-0.128525	0.548037	0.021886	78.168480	-16.248594	97.675156	-1.404173	0.000000	1.007458	0.000000	0.000000	0.000000	-0.062104	-0.098098	0.258701	0.000000	0.000000	3.000000	18.000000	0.000000
2513.972621	-0.128525	0.548037	0.021886	78.168480	-16.248594	97.675156	-1.404173	0.000000	1.007458	0.000000	0.000000	0.000000	-0.062104	-0.098098	0.258701	0.000000	0.000000	3.000000	18.000000	0.000000
2513.975954	-0.128525	0.548037	0.021886	78.168503	-16.243174	97.675186	-1.426254	0.000000	1.094293	0.000000	0.000000	0.000000	-0.062104	-0.098098	0.258701	0.000000	0.000000	3.000000	18.000000	0.000000
2513.979287	-0.128525	0.548037	0.021886	78.168503	-16.243174	97.675186	-1.426254	0.000000	1.094293	0.000000	0.000000	0.000000	-0.062104	-0.098098	0.258701	0.000000	0.000000	3.000000	18.000000	0.000000
2513.982621	-0.128706	0.547664	0.022741	78.168503	-16.243174	97.675186	-1.426254	0.000000	1.094293	0.000000	0.000000	0.000000	-0.054169	-0.111951	0.256540	0.000000	0.000000	3.000000	18.000000	0.000000
2513.985954	-0.128706	0.547664	0.022741	78.171616	-16.235306	97.674858	-1.426254	0.000000	1.094293	0.000000	0.000000	0.000000	-0.054169	-0.111951	0.256540	0.000000	0.000000	3.000000	18.000000	0.000000
2513.989287	-0.128858	0.547272	0.023584	78.171616	-16.235306	97.674858	-1.426254	0.000000	1.094293	0.000000	0.000000	0.000000	-0.045815	-0.117678	0.252942	0.000000	0.000000	3.000000	18.000000	0.000000
2513.992621	-0.128858	0.547272	0.023584	78.171616	-16.235306	97.674858	-1.426254	0.000000	1.094293	0.000000	0.000000	0.000000	-0.045815	-0.117678	0.252942	0.000000	0.000000	3.000000	18.000000	0.000000
2513.995954	-0.128858	0.547272	0.023584	78.181015	-16.230875	97.673836	-1.442918	0.000000	1.179206	0.000000	0.000000	0.000000	-0.045815	-0.117678	0.252942	0.000000	0.000000	3.000000	18.000000	0.000000
2513.999287	-0.128858	0.547272	0.023584	78.181015	-16.230875	97.673836	-1.442918	0.000000	1.179206	0.000000	0.000000	0.000000	-0.045815	-0.117678	0.252942	0.000000	0.000000	3.000000	18.000000	0.000000
2514.002621	-0.128995	0.546853	0.024370	78.181015	-16.230875	97.673836	-1.442918	0.000000	1.179206	0.000000	0.000000	0.000000	-0.041106	-0.125629	0.235649	0.000000	0.000000	3.000000	18.000000	0.000000
2514.005954	-0.128995	0.546853	0.024370	78.193520	-16.223976	97.672523	-1.442918	0.000000	1.179206	0.000000	0.000000	0.000000	-0.041106	-0.125629	0.235649	0.000000	0.000000	3.000000	18.000000	0.000000
2514.009287	-0.129138	0.546435	0.025087	78.193520	-16.223976	97.672523	-1.442918	0.000000	1.179206	0.000000	0.000000	0.000000	-0.042902	-0.125312	0.215114	0.000000	0.000000	3.000000	18.000000	0.000000
2514.012621	-0.129138	0.546435	0.025087	78.193520	-16.223976	97.672523	-1.442918	0.000000	1.179206	0.000000	0.000000	0.000000	-0.042902	-0.125312	0.215114	0.000000	0.000000	3.000000	18.000000	0.000000
2514.015954	-0.129138	0.546435	0.025087	78.202911	-16.216774	97.671539	-1.456919	0.000000	1.254333	0.000000	0.000000	0.000000	-0.042902	-0.125312	0.215114	0.000000	0.000000	3.000000	18.000000	0.000000
2514.019287	-0.129138	0.546435	0.025087	78.202911	-16.216774	97.671539	-1.456919	0.000000	1.254333	0.000000	0.000000	0.000000	-0.042902	-0.125312	0.215114	0.000000	0.000000	3.000000	18.000000	0.000000
2514.022621	-0.129246	0.546036	0.025765	78.202911	-16.216774	97.671539	-1.456919	0.000000	1.254333	0.000000	0.000000	0.000000	-0.032383	-0.119787	0.203507	0.000000	0.000000	3.000000	18.000000	0.000000
2514.025954	-0.129246	0.546036	0.025765	78.218590	-16.218407	97.669907	-1.456919	0.000000	1.254333	0.000000	0.000000	0.000000	-0.032383	-0.119787	0.203507	0.000000	0.000000	3.000000	18.000000	0.000000
2514.029287	-0.129405	0.545666	0.026358	78.218590	-16.218407	97.669907	-1.456919	0.000000	1.254333	0.000000	0.000000	0.000000	-0.047616	-0.111108	0.177938	0.000000	0.000000	3.000000	18.000000	0.000000
2514.032621	-0.129405	0.545666	0.026358	78.218590	-16.218407	97.669907	-1.456919	0.000000	1.254333	0.000000	0.000000	0.000000	-0.047616	-0.111108	0.177938	0.000000	0.000000	3.000000	18.000000	0.000000
2514.035954	-0.129405	0.545666	0.026358	78.230278	-16.222425	97.668602	-1.470253	0.000000	1.317907	0.000000	0.000000	0.000000	-0.047616	-0.111108	0.177938	0.000000	0.000000	3.000000	18.000000	0.000000
2514.039287	-0.129405	0.545666	0.026358	78.230278	-16.222425	97.668602	-1.470253	0.000000	1.317907	0.000000	0.000000	0.000000	-0.047616	-0.111108	0.177938	0.000000	0.000000	3.000000	18.000000	0.000000
2514.042621	-0.129569	0.545324	0.026878	78.230278	-16.222425	97.668602	-1.470253	0.000000	1.317907	0.000000	0.000000	0.000000	-0.049153	-0.102367	0.156083	0.000000	0.000000	3.000000	18.000000	0.000000
2514.045954	-0.129569	0.545324	0.026878	78.245094	-16.232189	97.666939	-1.470253	0.000000	1.317907	0.000000	0.000000	0.000000	-0.049153	-0.102367	0.156083	0.000000	0.000000	3.000000	18.000000	0.000000
2514.049287	-0.129778	0.545023	0.027292	78.245094	-16.232189	97.666939	-1.470253	0.000000	1.317907	0.000000	0.000000	0.000000	-0.062756	-0.090487	0.123946	0.000000	0.000000	3.000000	18.000000	0.000000
2514.052621	-0.129778	0.545023	0.027292	78.245094	-16.232189	97.666939	-1.470253	0.000000	1.317907	0.000000	0.000000	0.000000	-0.062756	-0.090487	0.123946	0.000000	0.000000	3.000000	18.000000	0.000000
2514.055954	-0.129778	0.545023	0.027292	78.273819	-16.252079	97.663383	-1.488904	0.000000	1.364579	0.000000	0.000000	0.000000	-0.062756	-0.090487	0.123946	0.000000	0.000000	3.000000	18.000000	0.000000
2514.059287	-0.129778	0.545023	0.027292	78.273819	-16.252079	97.663383	-1.488904	0.000000	1.364579	0.000000	0.000000	0.000000	-0.062756	-0.090487	0.123946	0.000000	0.000000	3.000000	18.000000	0.000000
2514.062621	-0.130014	0.544778	0.027621	78.273819	-16.252079	97.663383	-1.488904	0.000000	1.364579	0.000000	0.000000	0.000000	-0.070895	-0.073322	0.098910	0.000000	0.000000	3.000000	18.000000	0.000000
2514.065954	-0.130014	0.544778	0.027621	78.337296	-16.279568	97.655098	-1.488904	0.000000	1.364579	0.000000	0.000000	0.000000	-0.070895	-0.073322	0.098910	0.000000	0.000000	3.000000	18.000000	0.000000
2514.069287	-0.130014	0.544778	0.027621	78.337296	-16.279568	97.655098	-1.488904	0.000000	1.364579	0.000000	0.000000	0.000000	-0.070895	-0.073322	0.098910	0.000000	0.000000	3.000000	18.000000	0.000000
2514.072621	-0.130014	0.544778	0.027621	78.337296	-16.279568	97.655098	-1.488904	0.000000	1.364579	0.000000	0.000000	0.000000	-0.070895	-0.073322	0.098910	0.000000	0.000000	3.000000	18.000000	0.000000
2514.075954	-0.130405	0.544444	0.027882	78.434639	-16.312096	97.641808	-1.500720	0.000000	1.381064	0.000000	0.000000	0.000000	-0.117233	-0.100277	0.078137	0.000000	0.000000	3.000000	18.000000	0.000000
2514.079287	-0.130405	0.544444	0.027882	78.434639	-16.312096	97.641808	-1.500720	0.000000	1.381064	0.000000	0.000000	0.000000	0.000002	0.000002	0.000000	0.000000	0.000000	3.000000	18.000000	0.000000
2514.082621	-0.130405	0.544444	0.027882	78.434639	-16.312096	97.641808	-1.500720	0.000000	1.381064	0.000000	0.000000	0.000000	0.000002	0.000002	0.000000	0.000000	0.000000	3.000000	18.000000	0.000000
2514.085954	-0.130405	0.544444	0.027882	78.545097	-16.346846	97.626396	-1.520259	0.000000	1.394087	0.000000	0.000000	0.000000	0.000002	0.000002	0.000000	0.000000	0.000000	3.000000	18.000000	0.000000
2514.089287	-0.130405	0.544444	0.027882	78.545097	-16.346846	97.626396	-1.520259	0.000000	1.394087	0.000000	0.000000	0.000000	0.000002	0.000002	0.000000	0.000000	0.000000	3.000000	18.000000	0.000000
2514.092621	-0.130598	0.544379	0.027863	78.545097	-16.346846	97.626396	-1.520259	0.000000	1.394087	0.000000	0.000000	0.000000	-0.057782	-0.019517	-0.005498	0.000000	0.000000	3.000000	18.000000	0.000000
2514.095954	-0.130598	0.544379	0.027863	78.636177	-16.390871	97.605255	-1.520259	0.000000	1.394087	0.000000	0.000000	0.000000	-0.057782	-0.019517	-0.005498	0.000000	0.000000	3.000000	18.000000	0.000000
2514.099287	-0.130598	0.544379	0.027863	78.636177	-16.390871	97.605255	-1.520259	0.000000	1.394087	0.000000	0.000000	0.000000	-0.057782	-0.019517	-0.005498	0.000000	0.000000	3.000000	18.000000	0.000000
2514.102621	-0.130598	0.544379	0.027863	78.636177	-16.390871	97.605255	-1.520259	0.000000	1.394087	0.000000	0.000000	0.000000	-0.057782	-0.019517	-0.005498	0.000000	0.000000	3.000000	18.000000	0.000000
2514.105954	-0.130891	0.544456	0.027487	78.680984	-16.416506	97.598785	-1.529889	0.000000	1.393171	0.000000	0.000000	0.000000	-0.088058	0.023191	-0.112936	0.000000	0.000000	3.000000	18.000000	0.000000
2514.109287	-0.130891	0.544456	0.027487	78.680984	-16.416506	97.598785	-1.529889	0.000000	1.393171	0.000000	0.000000	0.000000	-0.088058	0.023191	-0.112936	0.000000	0.000000	3.000000	18.000000	0.000000
2514.112621	-0.130891	0.544456	0.027487	78.680984	-16.416506	97.598785	-1.529889	0.000000	1.393171	0.000000	0.000000	0.000000	-0.088058	0.023191	-0.112936	0.000000	0.000000	3.000000	18.000000	0.000000
2514.115954	-0.130891	0.544456	0.027487	78.691010	-16.440535	97.589249	-1.544565	0.000000	1.374348	0.000000	0.000000	0.000000	-0.088058	0.023191	-0.112936	0.000000	0.000000	3.000000	18.000000	0.000000
2514.119287	-0.130953	0.544561	0.027168	78.691010	-16.440535	97.589249	-1.544565	0.000000	1.374348	0.000000	0.000000	0.000000	-0.018559	0.031383	-0.095722	0.000000	0.000000	3.000000	18.000000	0.000000
2514.122621	-0.130953	0.544561	0.027168	78.691010	-16.440535	97.589249	-1.544565	0.000000	1.374348	0.000000	0.000000	0.000000	-0.018559	0.031383	-0.095722	0.000000	0.000000	3.000000	18.000000	0.000000
2514.125954	-0.130953	0.544561	0.027168	78.694008	-16.479828	97.556229	-1.547659	0.000000	1.358394	0.000000	0.000000	0.000000	-0.018559	0.031383	-0.095722	0.000000	0.000000	3.000000	18.000000	0.000000
2514.129287	-0.130963	0.544689	0.026749	78.694008	-16.479828	97.556229	-1.547659	0.000000	1.358394	0.000000	0.000000	0.000000	-0.003037	0.038288	-0.125552	0.000000	0.000000	3.000000	18.000000	0.000000
2514.132621	-0.130963	0.544689	0.026749	78.694008	-16.479828	97.556229	-1.547659	0.000000	1.358394	0.000000	0.000000	0.000000	-0.003037	0.038288	-0.125552	0.000000	0.000000	3.000000	18.000000	0.000000
2514.135954	-0.130963	0.544689	0.026749	78.703003	-16.557882	97.473412	-1.548165	0.000000	1.337469	0.000000	0.000000	0.000000	-0.003037	0.038288	-0.125552	0.000000	0.000000	3.000000	18.000000	0.000000
2514.139287	-0.130963	0.544689	0.026749	78.703003	-16.557882	97.473412	-1.548165	0.000000	1.337469	0.000000	0.000000	0.000000	-0.003037	0.038288	-0.125552	0.000000	0.000000	3.000000	18.000000	0.000000
2514.142621	-0.130920	0.544866	0.026227	78.703003	-16.557882	97.473412	-1.548165	0.000000	1.337469	0.000000	0.000000	0.000000	0.012875	0.053380	-0.156795	0.000000	0.000000	3.000000	18.000000	0.000000
2514.145954	-0.130920	0.544866	0.026227	78.711288	-16.734764	97.259720	-1.548165	0.000000	1.337469	0.000000	0.000000	0.000000	0.012875	0.053380	-0.156795	0.000000	0.000000	3.000000	18.000000	0.000000
2514.149287	-0.130861	0.545060	0.025553	78.711288	-16.734764	97.259720	-1.548165	0.000000	1.337469	0.000000	0.000000	0.000000	0.017880	0.057957	-0.202268	0.000000	0.000000	3.000000	18.000000	0.000000
2514.152621	-0.130861	0.545060	0.025553	78.711288	-16.734764	97.259720	-1.548165	0.000000	1.337469	0.000000	0.000000	0.000000	0.017880	0.057957	-0.202268	0.000000	0.000000	3.000000	18.000000	0.000000
2514.155954	-0.130861	0.545060	0.025553	78.727364	-17.106466	96.798958	-1.543039	0.000000	1.277625	0.000000	0.000000	0.000000	0.017880	0.057957	-0.202268	0.000000	0.000000	3.000000	18.000000	0.000000
2514.159287	-0.130861	0.545060	0.025553	78.727364	-17.106466	96.798958	-1.543039	0.000000	1.277625	0.000000	0.000000	0.000000	0.017880	0.057957	-0.202268	0.000000	0.000000	3.000000	18.000000	0.000000
2514.162621	-0.130738	0.545268	0.024739	78.727364	-17.106466	96.798958	-1.543039	0.000000	1.277625	0.000000	0.000000	0.000000	0.036689	0.062405	-0.244075	0.000000	0.000000	3.000000	18.000000	0.000000
2514.165954	-0.130738	0.545268	0.024739	78.744133	-17.730228	96.041214	-1.543039	0.000000	1.277625	0.000000	0.000000	0.000000	0.036689	0.062405	-0.244075	0.000000	0.000000	3.000000	18.000000	0.000000
2514.169287	-0.130651	0.545480	0.023783	78.744133	-17.730228	96.041214	-1.543039	0.000000	1.277625	0.000000	0.000000	0.000000	0.026318	0.063702	-0.286774	0.000000	0.000000	3.000000	18.000000	0.000000
2514.172621	-0.130651	0.545480	0.023783	78.744133	-17.730228	96.041214	-1.543039	0.000000	1.277625	0.000000	0.000000	0.000000	0.026318	0.063702	-0.286774	0.000000	0.000000	3.000000	18.000000	0.000000
2514.175954	-0.130651	0.545480	0.023783	78.737747	-18.682943	94.919464	-1.532538	0.000000	1.189150	0.000000	0.000000	0.000000	0.026318	0.063702	-0.286774	0.000000	0.000000	3.000000	18.000000	0.000000
2514.179287	-0.130591	0.545706	0.022662	78.737747	-18.682943	94.919464	-1.532538	0.000000	1.189150	0.000000	0.000000	0.000000	0.017927	0.067830	-0.336164	0.000000	0.000000	3.000000	18.000000	0.000000
2514.182621	-0.130591	0.545706	0.022662	78.737747	-18.682943	94.919464	-1.532538	0.000000	1.189150	0.000000	0.000000	0.000000	0.017927	0.067830	-0.336164	0.000000	0.000000	3.000000	18.000000	0.000000
2514.185954	-0.130591	0.545706	0.022662	78.596680	-19.907324	93.402824	-1.529550	0.000000	1.133123	0.000000	0.000000	0.000000	0.017927	0.067830	-0.336164	0.000000	0.000000	3.000000	18.000000	0.000000
2514.189287	-0.130660	0.545940	0.021482	78.596680	-19.907324	93.402824	-1.529550	0.000000	1.133123	0.000000	0.000000	0.000000	-0.020782	0.070227	-0.354191	0.000000	0.000000	3.000000	18.000000	0.000000
2514.192621	-0.130660	0.545940	0.021482	78.596680	-19.907324	93.402824	-1.529550	0.000000	1.133123	0.000000	0.000000	0.000000	-0.020782	0.070227	-0.354191	0.000000	0.000000	3.000000	18.000000	0.000000
2514.195954	-0.130660	0.545940	0.021482	78.219398	-21.229868	91.683105	-1.533014	0.000000	1.074091	0.000000	0.000000	0.000000	-0.020782	0.070227	-0.354191	0.000000	0.000000	3.000000	18.000000	0.000000
2514.199287	-0.130855	0.546224	0.020322	78.219398	-21.229868	91.683105	-1.533014	0.000000	1.074091	0.000000	0.000000	0.000000	-0.058492	0.085114	-0.348031	0.000000	0.000000	3.000000	18.000000	0.000000
2514.202621	-0.130855	0.546224	0.020322	78.219398	-21.229868	91.683105	-1.533014	0.000000	1.074091	0.000000	0.000000	0.000000	-0.058492	0.085114	-0.348031	0.000000	0.000000	3.000000	18.000000	0.000000
2514.205954	-0.130855	0.546224	0.020322	77.657425	-22.369350	90.127670	-1.542763	0.000000	1.016086	0.000000	0.000000	0.000000	-0.058492	0.085114	-0.348031	0.000000	0.000000	3.000000	18.000000	0.000000
2514.209287	-0.131065	0.546503	0.019223	77.657425	-22.369350	90.127670	-1.542763	0.000000	1.016086	0.000000	0.000000	0.000000	-0.062853	0.083788	-0.329749	0.000000	0.000000	3.000000	18.000000	0.000000
2514.212621	-0.131065	0.546503	0.019223	77.657425	-22.369350	90.127670	-1.542763	0.000000	1.016086	0.000000	0.000000	0.000000	-0.062853	0.083788	-0.329749	0.000000	0.000000	3.000000	18.000000	0.000000
2514.215954	-0.131065	0.546503	0.019223	76.977364	-23.160828	88.947479	-1.553239	0.000000	0.961128	0.000000	0.000000	0.000000	-0.062853	0.083788	-0.329749	0.000000	0.000000	3.000000	18.000000	0.000000
2514.219287	-0.131260	0.546788	0.018168	76.977364	-23.160828	88.947479	-1.553239	0.000000	0.961128	0.000000	0.000000	0.000000	-0.058686	0.085469	-0.316219	0.000000	0.000000	3.000000	18.000000	0.000000
2514.222621	-0.131260	0.546788	0.018168	76.977364	-23.160828	88.947479	-1.553239	0.000000	0.961128	0.000000	0.000000	0.000000	-0.058686	0.085469	-0.316219	0.000000	0.000000	3.000000	18.000000	0.000000
2514.225954	-0.131260	0.546788	0.018168	76.262192	-23.524050	88.277374	-1.563020	0.000000	0.908425	0.000000	0.000000	0.000000	-0.058686	0.085469	-0.316219	0.000000	0.000000	3.000000	18.000000	0.000000
2514.229287	-0.131314	0.547054	0.017134	76.262192	-23.524050	88.277374	-1.563020	0.000000	0.908425	0.000000	0.000000	0.000000	-0.016076	0.079757	-0.310441	0.000000	0.000000	3.000000	18.000000	0.000000
2514.232621	-0.131314	0.547054	0.017134	76.262192	-23.524050	88.277374	-1.563020	0.000000	0.908425	0.000000	0.000000	0.000000	-0.016076	0.079757	-0.310441	0.000000	0.000000	3.000000	18.000000	0.000000
2514.235954	-0.131314	0.547054	0.017134	75.587105	-23.461859	88.180084	-1.565699	0.000000	0.856685	0.000000	0.000000	0.000000	-0.016076	0.079757	-0.310441	0.000000	0.000000	3.000000	18.000000	0.000000
2514.239287	-0.131355	0.547326	0.016144	75.587105	-23.461859	88.180084	-1.565699	0.000000	0.856685	0.000000	0.000000	0.000000	-0.012181	0.081506	-0.296861	0.000000	0.000000	3.000000	18.000000	0.000000
2514.242621	-0.131355	0.547326	0.016144	75.587105	-23.461859	88.180084	-1.565699	0.000000	0.856685	0.000000	0.000000	0.000000	-0.012181	0.081506	-0.296861	0.000000	0.000000	3.000000	18.000000	0.000000
2514.245954	-0.131355	0.547326	0.016144	74.953094	-23.149664	88.459045	-1.567729	0.000000	0.807208	0.000000	0.000000	0.000000	-0.012181	0.081506	-0.296861	0.000000	0.000000	3.000000	18.000000	0.000000
2514.249287	-0.131421	0.547613	0.015165	74.953094	-23.149664	88.459045	-1.567729	0.000000	0.807208	0.000000	0.000000	0.000000	-0.019953	0.086136	-0.293670	0.000000	0.000000	3.000000	18.000000	0.000000
2514.252621	-0.131421	0.547613	0.015165	74.953094	-23.149664	88.459045	-1.567729	0.000000	0.807208	0.000000	0.000000	0.000000	-0.019953	0.086136	-0.293670	0.000000	0.000000	3.000000	18.000000	0.000000
2514.255954	-0.131421	0.547613	0.015165	74.376770	-22.790508	88.836281	-1.571055	0.000000	0.758263	0.000000	0.000000	0.000000	-0.019953	0.086136	-0.293670	0.000000	0.000000	3.000000	18.000000	0.000000
2514.259287	-0.131524	0.547923	0.014237	74.376770	-22.790508	88.836281	-1.571055	0.000000	0.758263	0.000000	0.000000	0.000000	-0.031011	0.093092	-0.278575	0.000000	0.000000	3.000000	18.000000	0.000000
2514.262621	-0.131524	0.547923	0.014237	74.376770	-22.790508	88.836281	-1.571055	0.000000	0.758263	0.000000	0.000000	0.000000	-0.031011	0.093092	-0.278575	0.000000	0.000000	3.000000	18.000000	0.000000
2514.265954	-0.131524	0.547923	0.014237	73.845200	-22.501038	89.156166	-1.576224	0.000000	0.711834	0.000000	0.000000	0.000000	-0.031011	0.093092	-0.278575	0.000000	0.000000	3.000000	18.000000	0.000000
2514.269287	-0.131719	0.548275	0.013295	73.845200	-22.501038	89.156166	-1.576224	0.000000	0.711834	0.000000	0.000000	0.000000	-0.058452	0.105745	-0.282445	0.000000	0.000000	3.000000	18.000000	0.000000
2514.272621	-0.131719	0.548275	0.013295	73.845200	-22.501038	89.156166	-1.576224	0.000000	0.711834	0.000000	0.000000	0.000000	-0.058452	0.105745	-0.282445	0.000000	0.000000	3.000000	18.000000	0.000000
2514.275954	-0.131719	0.548275	0.013295	73.355461	-22.306761	89.378609	-1.585966	0.000000	0.664759	0.000000	0.000000	0.000000	-0.058452	0.105745	-0.282445	0.000000	0.000000	3.000000	18.000000	0.000000
2514.279287	-0.132027	0.548670	0.012334	73.355461	-22.306761	89.378609	-1.585966	0.000000	0.664759	0.000000	0.000000	0.000000	-0.092411	0.118390	-0.288246	0.000000	0.000000	3.000000	18.000000	0.000000
2514.282621	-0.132027	0.548670	0.012334	73.355461	-22.306761	89.378609	-1.585966	0.000000	0.664759	0.000000	0.000000	0.000000	-0.092411	0.118390	-0.288246	0.000000	0.000000	3.000000	18.000000	0.000000
2514.285954	-0.132027	0.548670	0.012334	72.913177	-22.189150	89.532448	-1.601368	0.000000	0.616718	0.000000	0.000000	0.000000	-0.092411	0.118390	-0.288246	0.000000	0.000000	3.000000	18.000000	0.000000
2514.289287	-0.132505	0.549088	0.011386	72.913177	-22.189150	89.532448	-1.601368	0.000000	0.616718	0.000000	0.000000	0.000000	-0.143303	0.125333	-0.284549	0.000000	0.000000	3.000000	18.000000	0.000000
2514.292621	-0.132505	0.549088	0.011386	72.913177	-22.189150	89.532448	-1.601368	0.000000	0.616718	0.000000	0.000000	0.000000	-0.143303	0.125333	-0.284549	0.000000	0.000000	3.000000	18.000000	0.000000
2514.295954	-0.132505	0.549088	0.011386	72.521553	-22.092455	89.692841	-1.625252	0.000000	0.569294	0.000000	0.000000	0.000000	-0.143303	0.125333	-0.284549	0.000000	0.000000	3.000000	18.000000	0.000000
2514.299287	-0.133079	0.549538	0.010446	72.521553	-22.092455	89.692841	-1.625252	0.000000	0.569294	0.000000	0.000000	0.000000	-0.172103	0.135134	-0.281997	0.000000	0.000000	3.000000	18.000000	0.000000
2514.302621	-0.133079	0.549538	0.010446	72.521553	-22.092455	89.692841	-1.625252	0.000000	0.569294	0.000000	0.000000	0.000000	-0.172103	0.135134	-0.281997	0.000000	0.000000	3.000000	18.000000	0.000000
2514.305954	-0.133079	0.549538	0.010446	72.173203	-21.997475	89.874786	-1.653935	0.000000	0.522294	0.000000	0.000000	0.000000	-0.172103	0.135134	-0.281997	0.000000	0.000000	3.000000	18.000000	0.000000
2514.309287	-0.133645	0.549986	0.009573	72.173203	-21.997475	89.874786	-1.653935	0.000000	0.522294	0.000000	0.000000	0.000000	-0.169893	0.134203	-0.261900	0.000000	0.000000	3.000000	18.000000	0.000000
2514.312621	-0.133645	0.549986	0.009573	72.173203	-21.997475	89.874786	-1.653935	0.000000	0.522294	0.000000	0.000000	0.000000	-0.169893	0.134203	-0.261900	0.000000	0.000000	3.000000	18.000000	0.000000
2514.315954	-0.133645	0.549986	0.009573	71.867447	-21.921501	90.032730	-1.682251	0.000000	0.478644	0.000000	0.000000	0.000000	-0.169893	0.134203	-0.261900	0.000000	0.000000	3.000000	18.000000	0.000000
2514.319287	-0.134195	0.550412	0.008818	71.867447	-21.921501	90.032730	-1.682251	0.000000	0.478644	0.000000	0.000000	0.000000	-0.165030	0.127792	-0.226493	0.000000	0.000000	3.000000	18.000000	0.000000
2514.322621	-0.134195	0.550412	0.008818	71.867447	-21.921501	90.032730	-1.682251	0.000000	0.478644	0.000000	0.000000	0.000000	-0.165030	0.127792	-0.226493	0.000000	0.000000	3.000000	18.000000	0.000000
2514.325954	-0.134195	0.550412	0.008818	71.608727	-21.862240	90.161705	-1.709756	0.000000	0.440895	0.000000	0.000000	0.000000	-0.165030	0.127792	-0.226493	0.000000	0.000000	3.000000	18.000000	0.000000
2514.329287	-0.134670	0.550807	0.008223	71.608727	-21.862240	90.161705	-1.709756	0.000000	0.440895	0.000000	0.000000	0.000000	-0.142436	0.118738	-0.178590	0.000000	0.000000	3.000000	18.000000	0.000000
2514.332621	-0.134670	0.550807	0.008223	71.608727	-21.862240	90.161705	-1.709756	0.000000	0.440895	0.000000	0.000000	0.000000	-0.142436	0.118738	-0.178590	0.000000	0.000000	3.000000	18.000000	0.000000
2514.335954	-0.134670	0.550807	0.008223	71.384537	-21.798758	90.288651	-1.733495	0.000000	0.411130	0.000000	0.000000	0.000000	-0.142436	0.118738	-0.178590	0.000000	0.000000	3.000000	18.000000	0.000000
2514.339287	-0.134977	0.551156	0.007796	71.384537	-21.798758	90.288651	-1.733495	0.000000	0.411130	0.000000	0.000000	0.000000	-0.092145	0.104687	-0.128095	0.000000	0.000000	3.000000	18.000000	0.000000
2514.342621	-0.134977	0.551156	0.007796	71.384537	-21.798758	90.288651	-1.733495	0.000000	0.411130	0.000000	0.000000	0.000000	-0.092145	0.104687	-0.128095	0.000000	0.000000	3.000000	18.000000	0.000000
2514.345954	-0.134977	0.551156	0.007796	71.185509	-21.713755	90.401398	-1.748853	0.000000	0.389781	0.000000	0.000000	0.000000	-0.092145	0.104687	-0.128095	0.000000	0.000000	3.000000	18.000000	0.000000
2514.349287	-0.134977	0.551156	0.007796	71.185509	-21.713755	90.401398	-1.748853	0.000000	0.389781	0.000000	0.000000	0.000000	-0.092145	0.104687	-0.128095	0.000000	0.000000	3.000000	18.000000	0.000000
2514.352621	-0.135122	0.551519	0.007636	71.185509	-21.713755	90.401398	-1.748853	0.000000	0.389781	0.000000	0.000000	0.000000	-0.043481	0.108664	-0.048024	0.000000	0.000000	3.000000	18.000000	0.000000
2514.355954	-0.135122	0.551519	0.007636	71.025513	-21.638609	90.478058	-1.748853	0.000000	0.389781	0.000000	0.000000	0.000000	-0.043481	0.108664	-0.048024	0.000000	0.000000	3.000000	18.000000	0.000000
2514.359287	-0.135122	0.551519	0.007636	71.025513	-21.638609	90.478058	-1.748853	0.000000	0.389781	0.000000	0.000000	0.000000	-0.043481	0.108664	-0.048024	0.000000	0.000000	3.000000	18.000000	0.000000
2514.362621	-0.135122	0.551519	0.007636	71.025513	-21.638609	90.478058	-1.748853	0.000000	0.389781	0.000000	0.000000	0.000000	-0.043481	0.108664	-0.048024	0.000000	0.000000	3.000000	18.000000	0.000000
2514.365954	-0.135021	0.552174	0.007866	70.900146	-21.574972	90.526901	-1.756100	0.000000	0.381777	0.000000	0.000000	0.000000	0.030178	0.196709	0.069140	0.000000	0.000000	3.000000	18.000000	0.000000
2514.369287	-0.135021	0.552174	0.007866	70.900146	-21.574972	90.526901	-1.756100	0.000000	0.381777	0.000000	0.000000	0.000000	-0.000001	-0.000004	-0.000000	0.000000	0.000000	3.000000	18.000000	0.000000
2514.372621	-0.135021	0.552174	0.007866	70.900146	-21.574972	90.526901	-1.756100	0.000000	0.381777	0.000000	0.000000	0.000000	-0.000001	-0.000004	-0.000000	0.000000	0.000000	3.000000	18.000000	0.000000
2514.375954	-0.135021	0.552174	0.007866	70.810661	-21.514711	90.566841	-1.751070	0.000000	0.393300	0.000000	0.000000	0.000000	-0.000001	-0.000004	-0.000000	0.000000	0.000000	3.000000	18.000000	0.000000
2514.379287	-0.135021	0.552174	0.007866	70.810661	-21.514711	90.566841	-1.751070	0.000000	0.393300	0.000000	0.000000	0.000000	-0.000001	-0.000004	-0.000000	0.000000	0.000000	3.000000	18.000000	0.000000
2514.382621	-0.134923	0.552520	0.008270	70.810661	-21.514711	90.566841	-1.751070	0.000000	0.393300	0.000000	0.000000	0.000000	0.029488	0.103707	0.121201	0.000000	0.000000	3.000000	18.000000	0.000000
2514.385954	-0.134923	0.552520	0.008270	70.746994	-21.435064	90.643600	-1.751070	0.000000	0.393300	0.000000	0.000000	0.000000	0.029488	0.103707	0.121201	0.000000	0.000000	3.000000	18.000000	0.000000
2514.389287	-0.134838	0.552864	0.008804	70.746994	-21.435064	90.643600	-1.751070	0.000000	0.393300	0.000000	0.000000	0.000000	0.025503	0.103193	0.160162	0.000000	0.000000	3.000000	18.000000	0.000000
2514.392621	-0.134838	0.552864	0.008804	70.746994	-21.435064	90.643600	-1.751070	0.000000	0.393300	0.000000	0.000000	0.000000	0.025503	0.103193	0.160162	0.000000	0.000000	3.000000	18.000000	0.000000
2514.395954	-0.134838	0.552864	0.008804	70.679428	-21.302341	90.799141	-1.741905	0.000000	0.440194	0.000000	0.000000	0.000000	0.025503	0.103193	0.160162	0.000000	0.000000	3.000000	18.000000	0.000000
2514.399287	-0.134838	0.552864	0.008804	70.679428	-21.302341	90.799141	-1.741905	0.000000	0.440194	0.000000	0.000000	0.000000	0.025503	0.103193	0.160162	0.000000	0.000000	3.000000	18.000000	0.000000
2514.402621	-0.134734	0.553172	0.009439	70.679428	-21.302341	90.799141	-1.741905	0.000000	0.440194	0.000000	0.000000	0.000000	0.031242	0.092285	0.190648	0.000000	0.000000	3.000000	18.000000	0.000000
2514.405954	-0.134734	0.553172	0.009439	70.614594	-21.115164	91.050591	-1.741905	0.000000	0.440194	0.000000	0.000000	0.000000	0.031242	0.092285	0.190648	0.000000	0.000000	3.000000	18.000000	0.000000
2514.409287	-0.134669	0.553479	0.010130	70.614594	-21.115164	91.050591	-1.741905	0.000000	0.440194	0.000000	0.000000	0.000000	0.019486	0.092101	0.207161	0.000000	0.000000	3.000000	18.000000	0.000000
2514.412621	-0.134669	0.553479	0.010130	70.614594	-21.115164	91.050591	-1.741905	0.000000	0.440194	0.000000	0.000000	0.000000	0.019486	0.092101	0.207161	0.000000	0.000000	3.000000	18.000000	0.000000
2514.415954	-0.134669	0.553479	0.010130	70.549828	-20.861542	91.422386	-1.733450	0.000000	0.506496	0.000000	0.000000	0.000000	0.019486	0.092101	0.207161	0.000000	0.000000	3.000000	18.000000	0.000000
2514.419287	-0.134688	0.553785	0.010863	70.549828	-20.861542	91.422386	-1.733450	0.000000	0.506496	0.000000	0.000000	0.000000	-0.005603	0.091894	0.219823	0.000000	0.000000	3.000000	18.000000	0.000000
2514.422621	-0.134688	0.553785	0.010863	70.549828	-20.861542	91.422386	-1.733450	0.000000	0.506496	0.000000	0.000000	0.000000	-0.005603	0.091894	0.219823	0.000000	0.000000	3.000000	18.000000	0.000000
2514.425954	-0.134688	0.553785	0.010863	70.535431	-20.601631	91.842102	-1.734384	0.000000	0.543133	0.000000	0.000000	0.000000	-0.005603	0.091894	0.219823	0.000000	0.000000	3.000000	18.000000	0.000000
2514.429287	-0.134779	0.554082	0.011598	70.535431	-20.601631	91.842102	-1.734384	0.000000	0.543133	0.000000	0.000000	0.000000	-0.027339	0.089248	0.220603	0.000000	0.000000	3.000000	18.000000	0.000000
2514.432621	-0.134779	0.554082	0.011598	70.535431	-20.601631	91.842102	-1.734384	0.000000	0.543133	0.000000	0.000000	0.000000	-0.027339	0.089248	0.220603	0.000000	0.000000	3.000000	18.000000	0.000000
2514.435954	-0.134779	0.554082	0.011598	70.740707	-20.363752	92.287376	-1.738941	0.000000	0.579900	0.000000	0.000000	0.000000	-0.027339	0.089248	0.220603	0.000000	0.000000	3.000000	18.000000	0.000000
2514.439287	-0.134779	0.554082	0.011598	70.740707	-20.363752	92.287376	-1.738941	0.000000	0.579900	0.000000	0.000000	0.000000	-0.027339	0.089248	0.220603	0.000000	0.000000	3.000000	18.000000	0.000000
2514.442621	-0.134923	0.554301	0.012267	70.740707	-20.363752	92.287376	-1.738941	0.000000	0.579900	0.000000	0.000000	0.000000	-0.043230	0.065663	0.200733	0.000000	0.000000	3.000000	18.000000	0.000000
2514.445954	-0.134923	0.554301	0.012267	71.198761	-20.151014	92.757851	-1.738941	0.000000	0.579900	0.000000	0.000000	0.000000	-0.043230	0.065663	0.200733	0.000000	0.000000	3.000000	18.000000	0.000000
2514.449287	-0.135108	0.554476	0.012911	71.198761	-20.151014	92.757851	-1.738941	0.000000	0.579900	0.000000	0.000000	0.000000	-0.055510	0.052444	0.193135	0.000000	0.000000	3.000000	18.000000	0.000000
2514.452621	-0.135108	0.554476	0.012911	71.198761	-20.151014	92.757851	-1.738941	0.000000	0.579900	0.000000	0.000000	0.000000	-0.055510	0.052444	0.193135	0.000000	0.000000	3.000000	18.000000	0.000000
2514.455954	-0.135108	0.554476	0.012911	71.751358	-19.904097	93.282494	-1.755397	0.000000	0.645545	0.000000	0.000000	0.000000	-0.055510	0.052444	0.193135	0.000000	0.000000	3.000000	18.000000	0.000000
2514.459287	-0.135277	0.554642	0.013583	71.751358	-19.904097	93.282494	-1.755397	0.000000	0.645545	0.000000	0.000000	0.000000	-0.050690	0.049675	0.201624	0.000000	0.000000	3.000000	18.000000	0.000000
2514.462621	-0.135277	0.554642	0.013583	71.751358	-19.904097	93.282494	-1.755397	0.000000	0.645545	0.000000	0.000000	0.000000	-0.050690	0.049675	0.201624	0.000000	0.000000	3.000000	18.000000	0.000000
2514.465954	-0.135277	0.554642	0.013583	72.337776	-19.622070	93.845749	-1.763845	0.000000	0.679149	0.000000	0.000000	0.000000	-0.050690	0.049675	0.201624	0.000000	0.000000	3.000000	18.000000	0.000000
2514.469287	-0.135460	0.554762	0.014304	72.337776	-19.622070	93.845749	-1.763845	0.000000	0.679149	0.000000	0.000000	0.000000	-0.054914	0.036017	0.216403	0.000000	0.000000	3.000000	18.000000	0.000000
2514.472621	-0.135460	0.554762	0.014304	72.337776	-19.622070	93.845749	-1.763845	0.000000	0.679149	0.000000	0.000000	0.000000	-0.054914	0.036017	0.216403	0.000000	0.000000	3.000000	18.000000	0.000000
2514.475954	-0.135460	0.554762	0.014304	72.905464	-19.346825	94.375267	-1.772997	0.000000	0.715216	0.000000	0.000000	0.000000	-0.054914	0.036017	0.216403	0.000000	0.000000	3.000000	18.000000	0.000000
2514.479287	-0.135675	0.554819	0.015051	72.905464	-19.346825	94.375267	-1.772997	0.000000	0.715216	0.000000	0.000000	0.000000	-0.064380	0.017087	0.224099	0.000000	0.000000	3.000000	18.000000	0.000000
2514.482621	-0.135675	0.554819	0.015051	72.905464	-19.346825	94.375267	-1.772997	0.000000	0.715216	0.000000	0.000000	0.000000	-0.064380	0.017087	0.224099	0.000000	0.000000	3.000000	18.000000	0.000000
2514.485954	-0.135675	0.554819	0.015051	73.434654	-19.102938	94.830948	-1.783728	0.000000	0.752566	0.000000	0.000000	0.000000	-0.064380	0.017087	0.224099	0.000000	0.000000	3.000000	18.000000	0.000000
2514.489287	-0.135890	0.554848	0.015803	73.434654	-19.102938	94.830948	-1.783728	0.000000	0.752566	0.000000	0.000000	0.000000	-0.064786	0.008873	0.225504	0.000000	0.000000	3.000000	18.000000	0.000000
2514.492621	-0.135890	0.554848	0.015803	73.434654	-19.102938	94.830948	-1.783728	0.000000	0.752566	0.000000	0.000000	0.000000	-0.064786	0.008873	0.225504	0.000000	0.000000	3.000000	18.000000	0.000000
2514.495954	-0.135890	0.554848	0.015803	73.927246	-18.976341	95.096428	-1.794525	0.000000	0.790150	0.000000	0.000000	0.000000	-0.064786	0.008873	0.225504	0.000000	0.000000	3.000000	18.000000	0.000000
2514.499287	-0.135890	0.554848	0.015803	73.927246	-18.976341	95.096428	-1.794525	0.000000	0.790150	0.000000	0.000000	0.000000	-0.064786	0.008873	0.225504	0.000000	0.000000	3.000000	18.000000	0.000000
2514.502621	-0.136138	0.554814	0.016580	73.927246	-18.976341	95.096428	-1.794525	0.000000	0.790150	0.000000	0.000000	0.000000	-0.074296	-0.010231	0.233181	0.000000	0.000000	3.000000	18.000000	0.000000
2514.505954	-0.136138	0.554814	0.016580	74.374283	-18.987925	95.154503	-1.794525	0.000000	0.790150	0.000000	0.000000	0.000000	-0.074296	-0.010231	0.233181	0.000000	0.000000	3.000000	18.000000	0.000000
2514.509287	-0.136421	0.554744	0.017310	74.374283	-18.987925	95.154503	-1.794525	0.000000	0.790150	0.000000	0.000000	0.000000	-0.084841	-0.020969	0.218889	0.000000	0.000000	3.000000	18.000000	0.000000
2514.512621	-0.136421	0.554744	0.017310	74.374283	-18.987925	95.154503	-1.794525	0.000000	0.790150	0.000000	0.000000	0.000000	-0.084841	-0.020969	0.218889	0.000000	0.000000	3.000000	18.000000	0.000000
2514.515954	-0.136421	0.554744	0.017310	74.776657	-19.108633	95.048378	-1.821048	0.000000	0.865495	0.000000	0.000000	0.000000	-0.084841	-0.020969	0.218889	0.000000	0.000000	3.000000	18.000000	0.000000
2514.519287	-0.136421	0.554744	0.017310	74.776657	-19.108633	95.048378	-1.821048	0.000000	0.865495	0.000000	0.000000	0.000000	-0.084841	-0.020969	0.218889	0.000000	0.000000	3.000000	18.000000	0.000000
2514.522621	-0.136713	0.554610	0.018071	74.776657	-19.108633	95.048378	-1.821048	0.000000	0.865495	0.000000	0.000000	0.000000	-0.087669	-0.040259	0.228471	0.000000	0.000000	3.000000	18.000000	0.000000
2514.525954	-0.136713	0.554610	0.018071	75.138138	-19.224127	94.942413	-1.821048	0.000000	0.865495	0.000000	0.000000	0.000000	-0.087669	-0.040259	0.228471	0.000000	0.000000	3.000000	18.000000	0.000000
2514.529287	-0.136978	0.554457	0.018822	75.138138	-19.224127	94.942413	-1.821048	0.000000	0.865495	0.000000	0.000000	0.000000	-0.079441	-0.045821	0.225131	0.000000	0.000000	3.000000	18.000000	0.000000
2514.532621	-0.136978	0.554457	0.018822	75.138138	-19.224127	94.942413	-1.821048	0.000000	0.865495	0.000000	0.000000	0.000000	-0.079441	-0.045821	0.225131	0.000000	0.000000	3.000000	18.000000	0.000000
2514.535954	-0.136978	0.554457	0.018822	75.450531	-19.307512	94.865494	-1.848900	0.000000	0.941095	0.000000	0.000000	0.000000	-0.079441	-0.045821	0.225131	0.000000	0.000000	3.000000	18.000000	0.000000
2514.539287	-0.136978	0.554457	0.018822	75.450531	-19.307512	94.865494	-1.848900	0.000000	0.941095	0.000000	0.000000	0.000000	-0.079441	-0.045821	0.225131	0.000000	0.000000	3.000000	18.000000	0.000000
2514.542621	-0.137186	0.554312	0.019631	75.450531	-19.307512	94.865494	-1.848900	0.000000	0.941095	0.000000	0.000000	0.000000	-0.062461	-0.043716	0.242617	0.000000	0.000000	3.000000	18.000000	0.000000
2514.545954	-0.137186	0.554312	0.019631	75.731056	-19.388527	94.781555	-1.848900	0.000000	0.941095	0.000000	0.000000	0.000000	-0.062461	-0.043716	0.242617	0.000000	0.000000	3.000000	18.000000	0.000000
2514.549287	-0.137330	0.554210	0.020470	75.731056	-19.388527	94.781555	-1.848900	0.000000	0.941095	0.000000	0.000000	0.000000	-0.043022	-0.030629	0.251933	0.000000	0.000000	3.000000	18.000000	0.000000
2514.552621	-0.137330	0.554210	0.020470	75.731056	-19.388527	94.781555	-1.848900	0.000000	0.941095	0.000000	0.000000	0.000000	-0.043022	-0.030629	0.251933	0.000000	0.000000	3.000000	18.000000	0.000000
2514.555954	-0.137330	0.554210	0.020470	76.035210	-19.481186	94.679062	-1.866480	0.000000	1.023520	0.000000	0.000000	0.000000	-0.043022	-0.030629	0.251933	0.000000	0.000000	3.000000	18.000000	0.000000
2514.559287	-0.137330	0.554210	0.020470	76.035210	-19.481186	94.679062	-1.866480	0.000000	1.023520	0.000000	0.000000	0.000000	-0.043022	-0.030629	0.251933	0.000000	0.000000	3.000000	18.000000	0.000000
2514.562621	-0.137470	0.554161	0.021300	76.035210	-19.481186	94.679062	-1.866480	0.000000	1.023520	0.000000	0.000000	0.000000	-0.042003	-0.014592	0.248746	0.000000	0.000000	3.000000	18.000000	0.000000
2514.565954	-0.137470	0.554161	0.021300	76.460350	-19.617174	94.543526	-1.866480	0.000000	1.023520	0.000000	0.000000	0.000000	-0.042003	-0.014592	0.248746	0.000000	0.000000	3.000000	18.000000	0.000000
2514.569287	-0.137608	0.554123	0.022038	76.460350	-19.617174	94.543526	-1.866480	0.000000	1.023520	0.000000	0.000000	0.000000	-0.041506	-0.011408	0.221615	0.000000	0.000000	3.000000	18.000000	0.000000
2514.572621	-0.137608	0.554123	0.022038	76.460350	-19.617174	94.543526	-1.866480	0.000000	1.023520	0.000000	0.000000	0.000000	-0.041506	-0.011408	0.221615	0.000000	0.000000	3.000000	18.000000	0.000000
2514.575954	-0.137608	0.554123	0.022038	77.039215	-19.832588	94.333572	-1.880399	0.000000	1.101914	0.000000	0.000000	0.000000	-0.041506	-0.011408	0.221615	0.000000	0.000000	3.000000	18.000000	0.000000
2514.579287	-0.137748	0.554041	0.022697	77.039215	-19.832588	94.333572	-1.880399	0.000000	1.101914	0.000000	0.000000	0.000000	-0.041934	-0.024536	0.197569	0.000000	0.000000	3.000000	18.000000	0.000000
2514.582621	-0.137748	0.554041	0.022697	77.039215	-19.832588	94.333572	-1.880399	0.000000	1.101914	0.000000	0.000000	0.000000	-0.041934	-0.024536	0.197569	0.000000	0.000000	3.000000	18.000000	0.000000
2514.585954	-0.137748	0.554041	0.022697	77.679611	-20.085476	94.085762	-1.887388	0.000000	1.134842	0.000000	0.000000	0.000000	-0.041934	-0.024536	0.197569	0.000000	0.000000	3.000000	18.000000	0.000000
2514.589287	-0.137897	0.553978	0.023304	77.679611	-20.085476	94.085762	-1.887388	0.000000	1.134842	0.000000	0.000000	0.000000	-0.044909	-0.018863	0.182246	0.000000	0.000000	3.000000	18.000000	0.000000
2514.592621	-0.137897	0.553978	0.023304	77.679611	-20.085476	94.085762	-1.887388	0.000000	1.134842	0.000000	0.000000	0.000000	-0.044909	-0.018863	0.182246	0.000000	0.000000	3.000000	18.000000	0.000000
2514.595954	-0.137897	0.553978	0.023304	78.302452	-20.343618	93.843285	-1.894872	0.000000	1.165216	0.000000	0.000000	0.000000	-0.044909	-0.018863	0.182246	0.000000	0.000000	3.000000	18.000000	0.000000
2514.599287	-0.138055	0.553862	0.023854	78.302452	-20.343618	93.843285	-1.894872	0.000000	1.165216	0.000000	0.000000	0.000000	-0.047314	-0.034879	0.164870	0.000000	0.000000	3.000000	18.000000	0.000000
2514.602621	-0.138055	0.553862	0.023854	78.302452	-20.343618	93.843285	-1.894872	0.000000	1.165216	0.000000	0.000000	0.000000	-0.047314	-0.034879	0.164870	0.000000	0.000000	3.000000	18.000000	0.000000
2514.605954	-0.138055	0.553862	0.023854	78.895424	-20.608273	93.598251	-1.902758	0.000000	1.192694	0.000000	0.000000	0.000000	-0.047314	-0.034879	0.164870	0.000000	0.000000	3.000000	18.000000	0.000000
2514.609287	-0.138247	0.553737	0.024351	78.895424	-20.608273	93.598251	-1.902758	0.000000	1.192694	0.000000	0.000000	0.000000	-0.057642	-0.037365	0.149121	0.000000	0.000000	3.000000	18.000000	0.000000
2514.612621	-0.138247	0.553737	0.024351	78.895424	-20.608273	93.598251	-1.902758	0.000000	1.192694	0.000000	0.000000	0.000000	-0.057642	-0.037365	0.149121	0.000000	0.000000	3.000000	18.000000	0.000000
2514.615954	-0.138247	0.553737	0.024351	79.441803	-20.893433	93.334023	-1.912365	0.000000	1.217548	0.000000	0.000000	0.000000	-0.057642	-0.037365	0.149121	0.000000	0.000000	3.000000	18.000000	0.000000
2514.619287	-0.138247	0.553737	0.024351	79.441803	-20.893433	93.334023	-1.912365	0.000000	1.217548	0.000000	0.000000	0.000000	-0.057642	-0.037365	0.149121	0.000000	0.000000	3.000000	18.000000	0.000000
2514.622621	-0.138423	0.553587	0.024792	79.441803	-20.893433	93.334023	-1.912365	0.000000	1.217548	0.000000	0.000000	0.000000	-0.052813	-0.045146	0.132204	0.000000	0.000000	3.000000	18.000000	0.000000
2514.625954	-0.138423	0.553587	0.024792	79.935883	-21.205143	93.035561	-1.912365	0.000000	1.217548	0.000000	0.000000	0.000000	-0.052813	-0.045146	0.132204	0.000000	0.000000	3.000000	18.000000	0.000000
2514.629287	-0.138636	0.553501	0.025187	79.935883	-21.205143	93.035561	-1.912365	0.000000	1.217548	0.000000	0.000000	0.000000	-0.063790	-0.025887	0.118534	0.000000	0.000000	3.000000	18.000000	0.000000
2514.632621	-0.138636	0.553501	0.025187	79.935883	-21.205143	93.035561	-1.912365	0.000000	1.217548	0.000000	0.000000	0.000000	-0.063790	-0.025887	0.118534	0.000000	0.000000	3.000000	18.000000	0.000000
2514.635954	-0.138636	0.553501	0.025187	80.371346	-21.509872	92.746269	-1.931799	0.000000	1.259337	0.000000	0.000000	0.000000	-0.063790	-0.025887	0.118534	0.000000	0.000000	3.000000	18.000000	0.000000
2514.639287	-0.138846	0.553469	0.025572	80.371346	-21.509872	92.746269	-1.931799	0.000000	1.259337	0.000000	0.000000	0.000000	-0.062950	-0.009516	0.115439	0.000000	0.000000	3.000000	18.000000	0.000000
2514.642621	-0.138846	0.553469	0.025572	80.371346	-21.509872	92.746269	-1.931799	0.000000	1.259337	0.000000	0.000000	0.000000	-0.062950	-0.009516	0.115439	0.000000	0.000000	3.000000	18.000000	0.000000
2514.645954	-0.138846	0.553469	0.025572	80.749893	-21.791330	92.481613	-1.942291	0.000000	1.278577	0.000000	0.000000	0.000000	-0.062950	-0.009516	0.115439	0.000000	0.000000	3.000000	18.000000	0.000000
2514.649287	-0.138846	0.553469	0.025572	80.749893	-21.791330	92.481613	-1.942291	0.000000	1.278577	0.000000	0.000000	0.000000	-0.062950	-0.009516	0.115439	0.000000	0.000000	3.000000	18.000000	0.000000
2514.652621	-0.139048	0.553474	0.025929	80.749893	-21.791330	92.481613	-1.942291	0.000000	1.278577	0.000000	0.000000	0.000000	-0.060638	0.001608	0.107246	0.000000	0.000000	3.000000	18.000000	0.000000
2514.655954	-0.139048	0.553474	0.025929	81.062729	-22.016319	92.278114	-1.942291	0.000000	1.278577	0.000000	0.000000	0.000000	-0.060638	0.001608	0.107246	0.000000	0.000000	3.000000	18.000000	0.000000
2514.659287	-0.139048	0.553474	0.025929	81.062729	-22.016319	92.278114	-1.942291	0.000000	1.278577	0.000000	0.000000	0.000000	-0.060638	0.001608	0.107246	0.000000	0.000000	3.000000	18.000000	0.000000
2514.662621	-0.139048	0.553474	0.025929	81.062729	-22.016319	92.278114	-1.942291	0.000000	1.278577	0.000000	0.000000	0.000000	-0.060638	0.001608	0.107246	0.000000	0.000000	3.000000	18.000000	0.000000
2514.665954	-0.139406	0.553612	0.026653	81.321266	-22.115788	92.214607	-1.952398	0.000000	1.296452	0.000000	0.000000	0.000000	-0.107320	0.041399	0.217329	0.000000	0.000000	3.000000	18.000000	0.000000
2514.669287	-0.139406	0.553612	0.026653	81.321266	-22.115788	92.214607	-1.952398	0.000000	1.296452	0.000000	0.000000	0.000000	-0.000001	0.000003	0.000000	0.000000	0.000000	3.000000	18.000000	0.000000
2514.672621	-0.139406	0.553612	0.026653	81.321266	-22.115788	92.214607	-1.952398	0.000000	1.296452	0.000000	0.000000	0.000000	-0.000001	0.000003	0.000000	0.000000	0.000000	3.000000	18.000000	0.000000
2514.675954	-0.139406	0.553612	0.026653	81.522560	-22.107737	92.263039	-1.970284	0.000000	1.332673	0.000000	0.000000	0.000000	-0.000001	0.000003	0.000000	0.000000	0.000000	3.000000	18.000000	0.000000
2514.679287	-0.139406	0.553612	0.026653	81.522560	-22.107737	92.263039	-1.970284	0.000000	1.332673	0.000000	0.000000	0.000000	-0.000001	0.000003	0.000000	0.000000	0.000000	3.000000	18.000000	0.000000
2514.682621	-0.139527	0.553737	0.026988	81.522560	-22.107737	92.263039	-1.970284	0.000000	1.332673	0.000000	0.000000	0.000000	-0.036384	0.037522	0.100360	0.000000	0.000000	3.000000	18.000000	0.000000
2514.685954	-0.139527	0.553737	0.026988	81.667236	-22.084505	92.316338	-1.970284	0.000000	1.332673	0.000000	0.000000	0.000000	-0.036384	0.037522	0.100360	0.000000	0.000000	3.000000	18.000000	0.000000
2514.689287	-0.139527	0.553737	0.026988	81.667236	-22.084505	92.316338	-1.970284	0.000000	1.332673	0.000000	0.000000	0.000000	-0.036384	0.037522	0.100360	0.000000	0.000000	3.000000	18.000000	0.000000
2514.692621	-0.139527	0.553737	0.026988	81.667236	-22.084505	92.316338	-1.970284	0.000000	1.332673	0.000000	0.000000	0.000000	-0.036384	0.037522	0.100360	0.000000	0.000000	3.000000	18.000000	0.000000
2514.695954	-0.139714	0.554165	0.027550	81.743721	-22.130672	92.279633	-1.976348	0.000000	1.349400	0.000000	0.000000	0.000000	-0.056030	0.128290	0.168500	0.000000	0.000000	3.000000	18.000000	0.000000
2514.699287	-0.139714	0.554165	0.027550	81.743721	-22.130672	92.279633	-1.976348	0.000000	1.349400	0.000000	0.000000	0.000000	0.000001	-0.000009	0.000000	0.000000	0.000000	3.000000	18.000000	0.000000
2514.702621	-0.139714	0.554165	0.027550	81.743721	-22.130672	92.279633	-1.976348	0.000000	1.349400	0.000000	0.000000	0.000000	0.000001	-0.000009	0.000000	0.000000	0.000000	3.000000	18.000000	0.000000
2514.705954	-0.139714	0.554165	0.027550	81.750504	-22.144197	92.266983	-1.985687	0.000000	1.377483	0.000000	0.000000	0.000000	0.000001	-0.000009	0.000000	0.000000	0.000000	3.000000	18.000000	0.000000
2514.709287	-0.139714	0.554165	0.027550	81.750504	-22.144197	92.266983	-1.985687	0.000000	1.377483	0.000000	0.000000	0.000000	0.000001	-0.000009	0.000000	0.000000	0.000000	3.000000	18.000000	0.000000
2514.712621	-0.139790	0.554476	0.027816	81.750504	-22.144197	92.266983	-1.985687	0.000000	1.377483	0.000000	0.000000	0.000000	-0.023001	0.093174	0.079807	0.000000	0.000000	3.000000	18.000000	0.000000
2514.715954	-0.139790	0.554476	0.027816	81.705330	-22.106455	92.299728	-1.985687	0.000000	1.377483	0.000000	0.000000	0.000000	-0.023001	0.093174	0.079807	0.000000	0.000000	3.000000	18.000000	0.000000
2514.719287	-0.139790	0.554476	0.027816	81.705330	-22.106455	92.299728	-1.985687	0.000000	1.377483	0.000000	0.000000	0.000000	-0.023001	0.093174	0.079807	0.000000	0.000000	3.000000	18.000000	0.000000
2514.722621	-0.139790	0.554476	0.027816	81.705330	-22.106455	92.299728	-1.985687	0.000000	1.377483	0.000000	0.000000	0.000000	-0.023001	0.093174	0.079807	0.000000	0.000000	3.000000	18.000000	0.000000
2514.725954	-0.139780	0.555021	0.028213	81.664833	-22.069061	92.329254	-1.989520	0.000000	1.390784	0.000000	0.000000	0.000000	0.003116	0.163580	0.119053	0.000000	0.000000	3.000000	18.000000	0.000000
2514.729287	-0.139780	0.555021	0.028213	81.664833	-22.069061	92.329254	-1.989520	0.000000	1.390784	0.000000	0.000000	0.000000	0.000000	0.000001	-0.000000	0.000000	0.000000	3.000000	18.000000	0.000000
2514.732621	-0.139780	0.555021	0.028213	81.664833	-22.069061	92.329254	-1.989520	0.000000	1.390784	0.000000	0.000000	0.000000	0.000000	0.000001	-0.000000	0.000000	0.000000	3.000000	18.000000	0.000000
2514.735954	-0.139780	0.555021	0.028213	81.630455	-22.045906	92.342789	-1.989001	0.000000	1.410627	0.000000	0.000000	0.000000	0.000000	0.000001	-0.000000	0.000000	0.000000	3.000000	18.000000	0.000000
2514.739287	-0.139780	0.555021	0.028213	81.630455	-22.045906	92.342789	-1.989001	0.000000	1.410627	0.000000	0.000000	0.000000	0.000000	0.000001	-0.000000	0.000000	0.000000	3.000000	18.000000	0.000000
2514.742621	-0.139714	0.555295	0.028242	81.630455	-22.045906	92.342789	-1.989001	0.000000	1.410627	0.000000	0.000000	0.000000	0.019913	0.082179	0.008844	0.000000	0.000000	3.000000	18.000000	0.000000
2514.745954	-0.139714	0.555295	0.028242	81.583199	-22.004732	92.378586	-1.989001	0.000000	1.410627	0.000000	0.000000	0.000000	0.019913	0.082179	0.008844	0.000000	0.000000	3.000000	18.000000	0.000000
2514.749287	-0.139714	0.555295	0.028242	81.583199	-22.004732	92.378586	-1.989001	0.000000	1.410627	0.000000	0.000000	0.000000	0.019913	0.082179	0.008844	0.000000	0.000000	3.000000	18.000000	0.000000
2514.752621	-0.139714	0.555295	0.028242	81.583199	-22.004732	92.378586	-1.989001	0.000000	1.410627	0.000000	0.000000	0.000000	0.019913	0.082179	0.008844	0.000000	0.000000	3.000000	18.000000	0.000000
2514.755954	-0.139579	0.555963	0.027948	81.461441	-21.917488	92.463554	-1.985682	0.000000	1.412101	0.000000	0.000000	0.000000	0.040331	0.200387	-0.088143	0.000000	0.000000	3.000000	18.000000	0.000000
2514.759287	-0.139579	0.555963	0.027948	81.461441	-21.917488	92.463554	-1.985682	0.000000	1.412101	0.000000	0.000000	0.000000	0.040331	0.200387	-0.088143	0.000000	0.000000	3.000000	18.000000	0.000000
2514.762621	-0.139579	0.555963	0.027948	81.461441	-21.917488	92.463554	-1.985682	0.000000	1.412101	0.000000	0.000000	0.000000	0.040331	0.200387	-0.088143	0.000000	0.000000	3.000000	18.000000	0.000000
2514.765954	-0.139579	0.555963	0.027948	81.195580	-21.718958	92.668503	-1.978960	0.000000	1.397410	0.000000	0.000000	0.000000	0.040331	0.200387	-0.088143	0.000000	0.000000	3.000000	18.000000	0.000000
2514.769287	-0.139602	0.556388	0.027767	81.195580	-21.718958	92.668503	-1.978960	0.000000	1.397410	0.000000	0.000000	0.000000	-0.006821	0.127596	-0.054276	0.000000	0.000000	3.000000	18.000000	0.000000
2514.772621	-0.139602	0.556388	0.027767	81.195580	-21.718958	92.668503	-1.978960	0.000000	1.397410	0.000000	0.000000	0.000000	-0.006821	0.127596	-0.054276	0.000000	0.000000	3.000000	18.000000	0.000000
2514.775954	-0.139602	0.556388	0.027767	80.805206	-21.446844	92.948784	-1.980097	0.000000	1.388364	0.000000	0.000000	0.000000	-0.006821	0.127596	-0.054276	0.000000	0.000000	3.000000	18.000000	0.000000
2514.779287	-0.139602	0.556388	0.027767	80.805206	-21.446844	92.948784	-1.980097	0.000000	1.388364	0.000000	0.000000	0.000000	-0.006821	0.127596	-0.054276	0.000000	0.000000	3.000000	18.000000	0.000000
2514.782621	-0.139646	0.556841	0.027574	80.805206	-21.446844	92.948784	-1.980097	0.000000	1.388364	0.000000	0.000000	0.000000	-0.013224	0.135785	-0.057937	0.000000	0.000000	3.000000	18.000000	0.000000
2514.785954	-0.139646	0.556841	0.027574	80.357880	-21.157578	93.242882	-1.980097	0.000000	1.388364	0.000000	0.000000	0.000000	-0.013224	0.135785	-0.057937	0.000000	0.000000	3.000000	18.000000	0.000000
2514.789287	-0.139646	0.556841	0.027574	80.357880	-21.157578	93.242882	-1.980097	0.000000	1.388364	0.000000	0.000000	0.000000	-0.013224	0.135785	-0.057937	0.000000	0.000000	3.000000	18.000000	0.000000
2514.792621	-0.139646	0.556841	0.027574	80.357880	-21.157578	93.242882	-1.980097	0.000000	1.388364	0.000000	0.000000	0.000000	-0.013224	0.135785	-0.057937	0.000000	0.000000	3.000000	18.000000	0.000000
2514.795954	-0.139648	0.557640	0.027409	79.911095	-20.886465	93.510612	-1.982301	0.000000	1.378708	0.000000	0.000000	0.000000	-0.000642	0.239734	-0.049667	0.000000	0.000000	3.000000	18.000000	0.000000
2514.799287	-0.139648	0.557640	0.027409	79.911095	-20.886465	93.510612	-1.982301	0.000000	1.378708	0.000000	0.000000	0.000000	0.000002	-0.000002	0.000000	0.000000	0.000000	3.000000	18.000000	0.000000
2514.802621	-0.139648	0.557640	0.027409	79.911095	-20.886465	93.510612	-1.982301	0.000000	1.378708	0.000000	0.000000	0.000000	0.000002	-0.000002	0.000000	0.000000	0.000000	3.000000	18.000000	0.000000
2514.805954	-0.139648	0.557640	0.027409	79.486404	-20.639761	93.743332	-1.982409	0.000000	1.370430	0.000000	0.000000	0.000000	0.000002	-0.000002	0.000000	0.000000	0.000000	3.000000	18.000000	0.000000
2514.809287	-0.139648	0.557640	0.027409	79.486404	-20.639761	93.743332	-1.982409	0.000000	1.370430	0.000000	0.000000	0.000000	0.000002	-0.000002	0.000000	0.000000	0.000000	3.000000	18.000000	0.000000
2514.812621	-0.139606	0.558003	0.027521	79.486404	-20.639761	93.743332	-1.982409	0.000000	1.370430	0.000000	0.000000	0.000000	0.012732	0.108909	0.033657	0.000000	0.000000	3.000000	18.000000	0.000000
2514.815954	-0.139606	0.558003	0.027521	79.114540	-20.443577	93.931450	-1.982409	0.000000	1.370430	0.000000	0.000000	0.000000	0.012732	0.108909	0.033657	0.000000	0.000000	3.000000	18.000000	0.000000
2514.819287	-0.139606	0.558003	0.027521	79.114540	-20.443577	93.931450	-1.982409	0.000000	1.370430	0.000000	0.000000	0.000000	0.012732	0.108909	0.033657	0.000000	0.000000	3.000000	18.000000	0.000000
2514.822621	-0.139606	0.558003	0.027521	79.114540	-20.443577	93.931450	-1.982409	0.000000	1.370430	0.000000	0.000000	0.000000	0.012732	0.108909	0.033657	0.000000	0.000000	3.000000	18.000000	0.000000
2514.825954	-0.139502	0.558647	0.027767	78.799149	-20.342524	94.003502	-1.980287	0.000000	1.376040	0.000000	0.000000	0.000000	0.031078	0.193115	0.073848	0.000000	0.000000	3.000000	18.000000	0.000000
2514.829287	-0.139502	0.558647	0.027767	78.799149	-20.342524	94.003502	-1.980287	0.000000	1.376040	0.000000	0.000000	0.000000	0.000001	-0.000004	0.000000	0.000000	0.000000	3.000000	18.000000	0.000000
2514.832621	-0.139502	0.558647	0.027767	78.799149	-20.342524	94.003502	-1.980287	0.000000	1.376040	0.000000	0.000000	0.000000	0.000001	-0.000004	0.000000	0.000000	0.000000	3.000000	18.000000	0.000000
2514.835954	-0.139502	0.558647	0.027767	78.545135	-20.329044	93.976738	-1.975107	0.000000	1.388348	0.000000	0.000000	0.000000	0.000001	-0.000004	0.000000	0.000000	0.000000	3.000000	18.000000	0.000000
2514.839287	-0.139451	0.558947	0.027850	78.545135	-20.329044	93.976738	-1.975107	0.000000	1.388348	0.000000	0.000000	0.000000	0.015258	0.090029	0.024964	0.000000	0.000000	3.000000	18.000000	0.000000
2514.842621	-0.139451	0.558947	0.027850	78.545135	-20.329044	93.976738	-1.975107	0.000000	1.388348	0.000000	0.000000	0.000000	0.015258	0.090029	0.024964	0.000000	0.000000	3.000000	18.000000	0.000000
2514.845954	-0.139451	0.558947	0.027850	78.340576	-20.377748	93.887337	-1.972564	0.000000	1.392508	0.000000	0.000000	0.000000	0.015258	0.090029	0.024964	0.000000	0.000000	3.000000	18.000000	0.000000
2514.849287	-0.139451	0.558947	0.027850	78.340576	-20.377748	93.887337	-1.972564	0.000000	1.392508	0.000000	0.000000	0.000000	0.015258	0.090029	0.024964	0.000000	0.000000	3.000000	18.000000	0.000000
2514.852621	-0.139473	0.559175	0.027840	78.340576	-20.377748	93.887337	-1.972564	0.000000	1.392508	0.000000	0.000000	0.000000	-0.006573	0.068624	-0.003154	0.000000	0.000000	3.000000	18.000000	0.000000
2514.855954	-0.139473	0.559175	0.027840	78.204185	-20.441393	93.794159	-1.972564	0.000000	1.392508	0.000000	0.000000	0.000000	-0.006573	0.068624	-0.003154	0.000000	0.000000	3.000000	18.000000	0.000000
2514.859287	-0.139473	0.559175	0.027840	78.204185	-20.441393	93.794159	-1.972564	0.000000	1.392508	0.000000	0.000000	0.000000	-0.006573	0.068624	-0.003154	0.000000	0.000000	3.000000	18.000000	0.000000
2514.862621	-0.139473	0.559175	0.027840	78.204185	-20.441393	93.794159	-1.972564	0.000000	1.392508	0.000000	0.000000	0.000000	-0.006573	0.068624	-0.003154	0.000000	0.000000	3.000000	18.000000	0.000000
2514.865954	-0.139564	0.559494	0.027462	78.133156	-20.434231	93.810753	-1.973659	0.000000	1.391983	0.000000	0.000000	0.000000	-0.027165	0.095649	-0.113445	0.000000	0.000000	3.000000	18.000000	0.000000
2514.869287	-0.139564	0.559494	0.027462	78.133156	-20.434231	93.810753	-1.973659	0.000000	1.391983	0.000000	0.000000	0.000000	-0.027165	0.095649	-0.113445	0.000000	0.000000	3.000000	18.000000	0.000000
2514.872621	-0.139564	0.559494	0.027462	78.133156	-20.434231	93.810753	-1.973659	0.000000	1.391983	0.000000	0.000000	0.000000	-0.027165	0.095649	-0.113445	0.000000	0.000000	3.000000	18.000000	0.000000
2514.875954	-0.139564	0.559494	0.027462	78.117012	-20.451004	93.818275	-1.978187	0.000000	1.373075	0.000000	0.000000	0.000000	-0.027165	0.095649	-0.113445	0.000000	0.000000	3.000000	18.000000	0.000000
2514.879287	-0.139696	0.559583	0.027142	78.117012	-20.451004	93.818275	-1.978187	0.000000	1.373075	0.000000	0.000000	0.000000	-0.039600	0.026534	-0.095955	0.000000	0.000000	3.000000	18.000000	0.000000
2514.882621	-0.139696	0.559583	0.027142	78.117012	-20.451004	93.818275	-1.978187	0.000000	1.373075	0.000000	0.000000	0.000000	-0.039600	0.026534	-0.095955	0.000000	0.000000	3.000000	18.000000	0.000000
2514.885954	-0.139696	0.559583	0.027142	78.131798	-20.492008	93.812546	-1.984787	0.000000	1.357083	0.000000	0.000000	0.000000	-0.039600	0.026534	-0.095955	0.000000	0.000000	3.000000	18.000000	0.000000
2514.889287	-0.139696	0.559583	0.027142	78.131798	-20.492008	93.812546	-1.984787	0.000000	1.357083	0.000000	0.000000	0.000000	-0.039600	0.026534	-0.095955	0.000000	0.000000	3.000000	18.000000	0.000000
2514.892621	-0.139941	0.559598	0.026783	78.131798	-20.492008	93.812546	-1.984787	0.000000	1.357083	0.000000	0.000000	0.000000	-0.073468	0.004612	-0.107743	0.000000	0.000000	3.000000	18.000000	0.000000
2514.895954	-0.139941	0.559598	0.026783	78.147385	-20.541197	93.806747	-1.984787	0.000000	1.357083	0.000000	0.000000	0.000000	-0.073468	0.004612	-0.107743	0.000000	0.000000	3.000000	18.000000	0.000000
2514.899287	-0.139941	0.559598	0.026783	78.147385	-20.541197	93.806747	-1.984787	0.000000	1.357083	0.000000	0.000000	0.000000	-0.073468	0.004612	-0.107743	0.000000	0.000000	3.000000	18.000000	0.000000
2514.902621	-0.139941	0.559598	0.026783	78.147385	-20.541197	93.806747	-1.984787	0.000000	1.357083	0.000000	0.000000	0.000000	-0.073468	0.004612	-0.107743	0.000000	0.000000	3.000000	18.000000	0.000000
2514.905954	-0.140530	0.559497	0.026238	78.166260	-20.582569	93.807816	-1.997032	0.000000	1.339125	0.000000	0.000000	0.000000	-0.176677	-0.030470	-0.163303	0.000000	0.000000	3.000000	18.000000	0.000000
2514.909287	-0.140530	0.559497	0.026238	78.166260	-20.582569	93.807816	-1.997032	0.000000	1.339125	0.000000	0.000000	0.000000	0.000001	-0.000000	-0.000000	0.000000	0.000000	3.000000	18.000000	0.000000
2514.912621	-0.140530	0.559497	0.026238	78.166260	-20.582569	93.807816	-1.997032	0.000000	1.339125	0.000000	0.000000	0.000000	0.000001	-0.000000	-0.000000	0.000000	0.000000	3.000000	18.000000	0.000000
2514.915954	-0.140530	0.559497	0.026238	78.173683	-20.604156	93.837547	-2.026478	0.000000	1.311908	0.000000	0.000000	0.000000	0.000001	-0.000000	-0.000000	0.000000	0.000000	3.000000	18.000000	0.000000
2514.919287	-0.140530	0.559497	0.026238	78.173683	-20.604156	93.837547	-2.026478	0.000000	1.311908	0.000000	0.000000	0.000000	0.000001	-0.000000	-0.000000	0.000000	0.000000	3.000000	18.000000	0.000000
2514.922621	-0.140849	0.559424	0.026139	78.173683	-20.604156	93.837547	-2.026478	0.000000	1.311908	0.000000	0.000000	0.000000	-0.095846	-0.021863	-0.029860	0.000000	0.000000	3.000000	18.000000	0.000000
2514.925954	-0.140849	0.559424	0.026139	78.176178	-20.511383	93.998772	-2.026478	0.000000	1.311908	0.000000	0.000000	0.000000	-0.095846	-0.021863	-0.029860	0.000000	0.000000	3.000000	18.000000	0.000000
2514.929287	-0.140849	0.559424	0.026139	78.176178	-20.511383	93.998772	-2.026478	0.000000	1.311908	0.000000	0.000000	0.000000	-0.095846	-0.021863	-0.029860	0.000000	0.000000	3.000000	18.000000	0.000000
2514.932621	-0.140849	0.559424	0.026139	78.176178	-20.511383	93.998772	-2.026478	0.000000	1.311908	0.000000	0.000000	0.000000	-0.095846	-0.021863	-0.029860	0.000000	0.000000	3.000000	18.000000	0.000000
2514.935954	-0.141335	0.559390	0.026267	78.171783	-20.261011	94.348686	-2.042452	0.000000	1.306932	0.000000	0.000000	0.000000	-0.145745	-0.009955	0.038631	0.000000	0.000000	3.000000	18.000000	0.000000
2514.939287	-0.141335	0.559390	0.026267	78.171783	-20.261011	94.348686	-2.042452	0.000000	1.306932	0.000000	0.000000	0.000000	-0.145745	-0.009955	0.038631	0.000000	0.000000	3.000000	18.000000	0.000000
2514.942621	-0.141335	0.559390	0.026267	78.171783	-20.261011	94.348686	-2.042452	0.000000	1.306932	0.000000	0.000000	0.000000	-0.145745	-0.009955	0.038631	0.000000	0.000000	3.000000	18.000000	0.000000
2514.945954	-0.141335	0.559390	0.026267	78.170822	-19.968693	94.753792	-2.066743	0.000000	1.313370	0.000000	0.000000	0.000000	-0.145745	-0.009955	0.038631	0.000000	0.000000	3.000000	18.000000	0.000000
2514.949287	-0.141439	0.559388	0.026369	78.170822	-19.968693	94.753792	-2.066743	0.000000	1.313370	0.000000	0.000000	0.000000	-0.031355	-0.000856	0.030544	0.000000	0.000000	3.000000	18.000000	0.000000
2514.952621	-0.141439	0.559388	0.026369	78.170822	-19.968693	94.753792	-2.066743	0.000000	1.313370	0.000000	0.000000	0.000000	-0.031355	-0.000856	0.030544	0.000000	0.000000	3.000000	18.000000	0.000000
2514.955954	-0.141439	0.559388	0.026369	78.175018	-19.719374	95.156441	-2.071969	0.000000	1.318461	0.000000	0.000000	0.000000	-0.031355	-0.000856	0.030544	0.000000	0.000000	3.000000	18.000000	0.000000
2514.959287	-0.141551	0.559359	0.026409	78.175018	-19.719374	95.156441	-2.071969	0.000000	1.318461	0.000000	0.000000	0.000000	-0.033366	-0.008695	0.011836	0.000000	0.000000	3.000000	18.000000	0.000000
2514.962621	-0.141551	0.559359	0.026409	78.175018	-19.719374	95.156441	-2.071969	0.000000	1.318461	0.000000	0.000000	0.000000	-0.033366	-0.008695	0.011836	0.000000	0.000000	3.000000	18.000000	0.000000
2514.965954	-0.141551	0.559359	0.026409	78.184586	-19.514702	95.740456	-2.077530	0.000000	1.320433	0.000000	0.000000	0.000000	-0.033366	-0.008695	0.011836	0.000000	0.000000	3.000000	18.000000	0.000000
2514.969287	-0.141551	0.559359	0.026409	78.184586	-19.514702	95.740456	-2.077530	0.000000	1.320433	0.000000	0.000000	0.000000	-0.033366	-0.008695	0.011836	0.000000	0.000000	3.000000	18.000000	0.000000
2514.972621	-0.141644	0.559315	0.026303	78.184586	-19.514702	95.740456	-2.077530	0.000000	1.320433	0.000000	0.000000	0.000000	-0.028074	-0.013188	-0.031789	0.000000	0.000000	3.000000	18.000000	0.000000
2514.975954	-0.141644	0.559315	0.026303	78.208725	-19.373871	96.694695	-2.077530	0.000000	1.320433	0.000000	0.000000	0.000000	-0.028074	-0.013188	-0.031789	0.000000	0.000000	3.000000	18.000000	0.000000
2514.979287	-0.141666	0.559209	0.026121	78.208725	-19.373871	96.694695	-2.077530	0.000000	1.320433	0.000000	0.000000	0.000000	-0.006459	-0.031706	-0.054500	0.000000	0.000000	3.000000	18.000000	0.000000
2514.982621	-0.141666	0.559209	0.026121	78.208725	-19.373871	96.694695	-2.077530	0.000000	1.320433	0.000000	0.000000	0.000000	-0.006459	-0.031706	-0.054500	0.000000	0.000000	3.000000	18.000000	0.000000
2514.985954	-0.141666	0.559209	0.026121	78.243645	-19.350149	97.484337	-2.083286	0.000000	1.306052	0.000000	0.000000	0.000000	-0.006459	-0.031706	-0.054500	0.000000	0.000000	3.000000	18.000000	0.000000
2514.989287	-0.141666	0.559209	0.026121	78.243645	-19.350149	97.484337	-2.083286	0.000000	1.306052	0.000000	0.000000	0.000000	-0.006459	-0.031706	-0.054500	0.000000	0.000000	3.000000	18.000000	0.000000
2514.992621	-0.141632	0.559051	0.025835	78.243645	-19.350149	97.484337	-2.083286	0.000000	1.306052	0.000000	0.000000	0.000000	0.010231	-0.047335	-0.085878	0.000000	0.000000	3.000000	18.000000	0.000000
2514.995954	-0.141632	0.559051	0.025835	78.290443	-19.373817	97.807098	-2.083286	0.000000	1.306052	0.000000	0.000000	0.000000	0.010231	-0.047335	-0.085878	0.000000	0.000000	3.000000	18.000000	0.000000
2514.999287	-0.141573	0.558804	0.025465	78.290443	-19.373817	97.807098	-2.083286	0.000000	1.306052	0.000000	0.000000	0.000000	0.017641	-0.074069	-0.111080	0.000000	0.000000	3.000000	18.000000	0.000000
2515.002621	-0.141573	0.558804	0.025465	78.290443	-19.373817	97.807098	-2.083286	0.000000	1.306052	0.000000	0.000000	0.000000	0.017641	-0.074069	-0.111080	0.000000	0.000000	3.000000	18.000000	0.000000
2515.005954	-0.141573	0.558804	0.025465	78.343567	-19.392879	97.817131	-2.078640	0.000000	1.273226	0.000000	0.000000	0.000000	0.017641	-0.074069	-0.111080	0.000000	0.000000	3.000000	18.000000	0.000000
2515.009287	-0.141509	0.558540	0.025077	78.343567	-19.392879	97.817131	-2.078640	0.000000	1.273226	0.000000	0.000000	0.000000	0.019163	-0.079325	-0.116189	0.000000	0.000000	3.000000	18.000000	0.000000
2515.012621	-0.141509	0.558540	0.025077	78.343567	-19.392879	97.817131	-2.078640	0.000000	1.273226	0.000000	0.000000	0.000000	0.019163	-0.079325	-0.116189	0.000000	0.000000	3.000000	18.000000	0.000000
2515.015954	-0.141509	0.558540	0.025077	78.396713	-19.409349	97.811089	-2.075446	0.000000	1.253861	0.000000	0.000000	0.000000	0.019163	-0.079325	-0.116189	0.000000	0.000000	3.000000	18.000000	0.000000
2515.019287	-0.141509	0.558540	0.025077	78.396713	-19.409349	97.811089	-2.075446	0.000000	1.253861	0.000000	0.000000	0.000000	0.019163	-0.079325	-0.116189	0.000000	0.000000	3.000000	18.000000	0.000000
2515.022621	-0.141446	0.558265	0.024780	78.396713	-19.409349	97.811089	-2.075446	0.000000	1.253861	0.000000	0.000000	0.000000	0.018749	-0.082602	-0.089309	0.000000	0.000000	3.000000	18.000000	0.000000
2515.025954	-0.141446	0.558265	0.024780	78.440506	-19.420761	97.839325	-2.075446	0.000000	1.253861	0.000000	0.000000	0.000000	0.018749	-0.082602	-0.089309	0.000000	0.000000	3.000000	18.000000	0.000000
2515.029287	-0.141384	0.558006	0.024566	78.440506	-19.420761	97.839325	-2.075446	0.000000	1.253861	0.000000	0.000000	0.000000	0.018782	-0.077645	-0.064005	0.000000	0.000000	3.000000	18.000000	0.000000
2515.032621	-0.141384	0.558006	0.024566	78.440506	-19.420761	97.839325	-2.075446	0.000000	1.253861	0.000000	0.000000	0.000000	0.018782	-0.077645	-0.064005	0.000000	0.000000	3.000000	18.000000	0.000000
2515.035954	-0.141384	0.558006	0.024566	78.471733	-19.426231	97.902763	-2.069191	0.000000	1.228308	0.000000	0.000000	0.000000	0.018782	-0.077645	-0.064005	0.000000	0.000000	3.000000	18.000000	0.000000
2515.039287	-0.141384	0.558006	0.024566	78.471733	-19.426231	97.902763	-2.069191	0.000000	1.228308	0.000000	0.000000	0.000000	0.018782	-0.077645	-0.064005	0.000000	0.000000	3.000000	18.000000	0.000000
2515.042621	-0.141325	0.557809	0.024449	78.471733	-19.426231	97.902763	-2.069191	0.000000	1.228308	0.000000	0.000000	0.000000	0.017786	-0.059129	-0.035211	0.000000	0.000000	3.000000	18.000000	0.000000
2515.045954	-0.141325	0.557809	0.024449	78.490402	-19.443069	98.104874	-2.069191	0.000000	1.228308	0.000000	0.000000	0.000000	0.017786	-0.059129	-0.035211	0.000000	0.000000	3.000000	18.000000	0.000000
2515.049287	-0.141325	0.557809	0.024449	78.490402	-19.443069	98.104874	-2.069191	0.000000	1.228308	0.000000	0.000000	0.000000	0.017786	-0.059129	-0.035211	0.000000	0.000000	3.000000	18.000000	0.000000
2515.052621	-0.141325	0.557809	0.024449	78.490402	-19.443069	98.104874	-2.069191	0.000000	1.228308	0.000000	0.000000	0.000000	0.017786	-0.059129	-0.035211	0.000000	0.000000	3.000000	18.000000	0.000000
2515.055954	-0.141393	0.557676	0.024258	78.499786	-19.453718	98.581001	-2.066227	0.000000	1.222440	0.000000	0.000000	0.000000	-0.020482	-0.039765	-0.057108	0.000000	0.000000	3.000000	18.000000	0.000000
2515.059287	-0.141393	0.557676	0.024258	78.499786	-19.453718	98.581001	-2.066227	0.000000	1.222440	0.000000	0.000000	0.000000	-0.020482	-0.039765	-0.057108	0.000000	0.000000	3.000000	18.000000	0.000000
2515.062621	-0.141393	0.557676	0.024258	78.499786	-19.453718	98.581001	-2.066227	0.000000	1.222440	0.000000	0.000000	0.000000	-0.020482	-0.039765	-0.057108	0.000000	0.000000	3.000000	18.000000	0.000000
2515.065954	-0.141393	0.557676	0.024258	78.502922	-19.465433	99.218399	-2.069641	0.000000	1.212922	0.000000	0.000000	0.000000	-0.020482	-0.039765	-0.057108	0.000000	0.000000	3.000000	18.000000	0.000000
2515.069287	-0.141489	0.557678	0.024164	78.502922	-19.465433	99.218399	-2.069641	0.000000	1.212922	0.000000	0.000000	0.000000	-0.028893	0.000461	-0.028388	0.000000	0.000000	3.000000	18.000000	0.000000
2515.072621	-0.141489	0.557678	0.024164	78.502922	-19.465433	99.218399	-2.069641	0.000000	1.212922	0.000000	0.000000	0.000000	-0.028893	0.000461	-0.028388	0.000000	0.000000	3.000000	18.000000	0.000000
2515.075954	-0.141489	0.557678	0.024164	78.509148	-19.477962	99.503868	-2.074456	0.000000	1.208191	0.000000	0.000000	0.000000	-0.028893	0.000461	-0.028388	0.000000	0.000000	3.000000	18.000000	0.000000
2515.079287	-0.141489	0.557678	0.024164	78.509148	-19.477962	99.503868	-2.074456	0.000000	1.208191	0.000000	0.000000	0.000000	-0.028893	0.000461	-0.028388	0.000000	0.000000	3.000000	18.000000	0.000000
2515.082621	-0.141517	0.557663	0.024005	78.509148	-19.477962	99.503868	-2.074456	0.000000	1.208191	0.000000	0.000000	0.000000	-0.008309	-0.004435	-0.047732	0.000000	0.000000	3.000000	18.000000	0.000000
2515.085954	-0.141517	0.557663	0.024005	78.521629	-19.484020	99.500465	-2.074456	0.000000	1.208191	0.000000	0.000000	0.000000	-0.008309	-0.004435	-0.047732	0.000000	0.000000	3.000000	18.000000	0.000000
2515.089287	-0.141517	0.557663	0.024005	78.521629	-19.484020	99.500465	-2.074456	0.000000	1.208191	0.000000	0.000000	0.000000	-0.008309	-0.004435	-0.047732	0.000000	0.000000	3.000000	18.000000	0.000000
2515.092621	-0.141517	0.557663	0.024005	78.521629	-19.484020	99.500465	-2.074456	0.000000	1.208191	0.000000	0.000000	0.000000	-0.008309	-0.004435	-0.047732	0.000000	0.000000	3.000000	18.000000	0.000000
2515.095954	-0.141513	0.557653	0.023656	78.531036	-19.494690	99.497925	-2.075841	0.000000	1.200235	0.000000	0.000000	0.000000	0.001036	-0.003095	-0.104712	0.000000	0.000000	3.000000	18.000000	0.000000
2515.099287	-0.141513	0.557653	0.023656	78.531036	-19.494690	99.497925	-2.075841	0.000000	1.200235	0.000000	0.000000	0.000000	0.001036	-0.003095	-0.104712	0.000000	0.000000	3.000000	18.000000	0.000000
2515.102621	-0.141513	0.557653	0.023656	78.531036	-19.494690	99.497925	-2.075841	0.000000	1.200235	0.000000	0.000000	0.000000	0.001036	-0.003095	-0.104712	0.000000	0.000000	3.000000	18.000000	0.000000
2515.105954	-0.141513	0.557653	0.023656	78.534164	-19.503672	99.497101	-2.075668	0.000000	1.182783	0.000000	0.000000	0.000000	0.001036	-0.003095	-0.104712	0.000000	0.000000	3.000000	18.000000	0.000000
2515.109287	-0.141549	0.557701	0.023525	78.534164	-19.503672	99.497101	-2.075668	0.000000	1.182783	0.000000	0.000000	0.000000	-0.010777	0.014427	-0.039216	0.000000	0.000000	3.000000	18.000000	0.000000
2515.112621	-0.141549	0.557701	0.023525	78.534164	-19.503672	99.497101	-2.075668	0.000000	1.182783	0.000000	0.000000	0.000000	-0.010777	0.014427	-0.039216	0.000000	0.000000	3.000000	18.000000	0.000000
2515.115954	-0.141549	0.557701	0.023525	78.524788	-19.506618	99.507614	-2.077465	0.000000	1.176247	0.000000	0.000000	0.000000	-0.010777	0.014427	-0.039216	0.000000	0.000000	3.000000	18.000000	0.000000
2515.119287	-0.141549	0.557701	0.023525	78.524788	-19.506618	99.507614	-2.077465	0.000000	1.176247	0.000000	0.000000	0.000000	-0.010777	0.014427	-0.039216	0.000000	0.000000	3.000000	18.000000	0.000000
2515.122621	-0.141620	0.557773	0.023511	78.524788	-19.506618	99.507614	-2.077465	0.000000	1.176247	0.000000	0.000000	0.000000	-0.021093	0.021768	-0.004156	0.000000	0.000000	3.000000	18.000000	0.000000
2515.125954	-0.141620	0.557773	0.023511	78.502907	-19.506235	99.513527	-2.077465	0.000000	1.176247	0.000000	0.000000	0.000000	-0.021093	0.021768	-0.004156	0.000000	0.000000	3.000000	18.000000	0.000000
2515.129287	-0.141620	0.557773	0.023511	78.502907	-19.506235	99.513527	-2.077465	0.000000	1.176247	0.000000	0.000000	0.000000	-0.021093	0.021768	-0.004156	0.000000	0.000000	3.000000	18.000000	0.000000
2515.132621	-0.141620	0.557773	0.023511	78.502907	-19.506235	99.513527	-2.077465	0.000000	1.176247	0.000000	0.000000	0.000000	-0.021093	0.021768	-0.004156	0.000000	0.000000	3.000000	18.000000	0.000000
2515.135954	-0.141800	0.558077	0.023703	78.474754	-19.506956	99.521133	-2.080980	0.000000	1.175555	0.000000	0.000000	0.000000	-0.054146	0.091064	0.057450	0.000000	0.000000	3.000000	18.000000	0.000000
2515.139287	-0.141800	0.558077	0.023703	78.474754	-19.506956	99.521133	-2.080980	0.000000	1.175555	0.000000	0.000000	0.000000	-0.054146	0.091064	0.057450	0.000000	0.000000	3.000000	18.000000	0.000000
2515.142621	-0.141800	0.558077	0.023703	78.474754	-19.506956	99.521133	-2.080980	0.000000	1.175555	0.000000	0.000000	0.000000	-0.054146	0.091064	0.057450	0.000000	0.000000	3.000000	18.000000	0.000000
2515.145954	-0.141800	0.558077	0.023703	78.443504	-19.515043	99.529541	-2.090004	0.000000	1.185130	0.000000	0.000000	0.000000	-0.054146	0.091064	0.057450	0.000000	0.000000	3.000000	18.000000	0.000000
2515.149287	-0.141987	0.558255	0.023830	78.443504	-19.515043	99.529541	-2.090004	0.000000	1.185130	0.000000	0.000000	0.000000	-0.055986	0.053351	0.038341	0.000000	0.000000	3.000000	18.000000	0.000000
2515.152621	-0.141987	0.558255	0.023830	78.443504	-19.515043	99.529541	-2.090004	0.000000	1.185130	0.000000	0.000000	0.000000	-0.055986	0.053351	0.038341	0.000000	0.000000	3.000000	18.000000	0.000000
2515.155954	-0.141987	0.558255	0.023830	78.409119	-19.530502	99.546715	-2.099335	0.000000	1.191520	0.000000	0.000000	0.000000	-0.055986	0.053351	0.038341	0.000000	0.000000	3.000000	18.000000	0.000000
2515.159287	-0.142247	0.558450	0.023955	78.409119	-19.530502	99.546715	-2.099335	0.000000	1.191520	0.000000	0.000000	0.000000	-0.078048	0.058715	0.037258	0.000000	0.000000	3.000000	18.000000	0.000000
2515.162621	-0.142247	0.558450	0.023955	78.409119	-19.530502	99.546715	-2.099335	0.000000	1.191520	0.000000	0.000000	0.000000	-0.078048	0.058715	0.037258	0.000000	0.000000	3.000000	18.000000	0.000000
2515.165954	-0.142247	0.558450	0.023955	78.377953	-19.543182	99.563194	-2.112343	0.000000	1.197729	0.000000	0.000000	0.000000	-0.078048	0.058715	0.037258	0.000000	0.000000	3.000000	18.000000	0.000000
2515.169287	-0.142247	0.558450	0.023955	78.377953	-19.543182	99.563194	-2.112343	0.000000	1.197729	0.000000	0.000000	0.000000	-0.078048	0.058715	0.037258	0.000000	0.000000	3.000000	18.000000	0.000000
2515.172621	-0.142512	0.558648	0.024011	78.377953	-19.543182	99.563194	-2.112343	0.000000	1.197729	0.000000	0.000000	0.000000	-0.079509	0.059173	0.016854	0.000000	0.000000	3.000000	18.000000	0.000000
2515.175954	-0.142512	0.558648	0.024011	78.356339	-19.548302	99.593491	-2.112343	0.000000	1.197729	0.000000	0.000000	0.000000	-0.079509	0.059173	0.016854	0.000000	0.000000	3.000000	18.000000	0.000000
2515.179287	-0.142512	0.558648	0.024011	78.356339	-19.548302	99.593491	-2.112343	0.000000	1.197729	0.000000	0.000000	0.000000	-0.079509	0.059173	0.016854	0.000000	0.000000	3.000000	18.000000	0.000000
2515.182621	-0.142512	0.558648	0.024011	78.356339	-19.548302	99.593491	-2.112343	0.000000	1.197729	0.000000	0.000000	0.000000	-0.079509	0.059173	0.016854	0.000000	0.000000	3.000000	18.000000	0.000000
2515.185954	-0.143031	0.558874	0.023919	78.345230	-19.472988	99.743431	-2.125594	0.000000	1.200538	0.000000	0.000000	0.000000	-0.155849	0.067862	-0.027531	0.000000	0.000000	3.000000	18.000000	0.000000
2515.189287	-0.143031	0.558874	0.023919	78.345230	-19.472988	99.743431	-2.125594	0.000000	1.200538	0.000000	0.000000	0.000000	-0.155849	0.067862	-0.027531	0.000000	0.000000	3.000000	18.000000	0.000000
2515.192621	-0.143031	0.558874	0.023919	78.345230	-19.472988	99.743431	-2.125594	0.000000	1.200538	0.000000	0.000000	0.000000	-0.155849	0.067862	-0.027531	0.000000	0.000000	3.000000	18.000000	0.000000
2515.195954	-0.143031	0.558874	0.023919	78.348114	-19.267815	100.101372	-2.151569	0.000000	1.195950	0.000000	0.000000	0.000000	-0.155849	0.067862	-0.027531	0.000000	0.000000	3.000000	18.000000	0.000000
2515.199287	-0.143194	0.558903	0.023798	78.348114	-19.267815	100.101372	-2.151569	0.000000	1.195950	0.000000	0.000000	0.000000	-0.048889	0.008626	-0.036196	0.000000	0.000000	3.000000	18.000000	0.000000
2515.202621	-0.143194	0.558903	0.023798	78.348114	-19.267815	100.101372	-2.151569	0.000000	1.195950	0.000000	0.000000	0.000000	-0.048889	0.008626	-0.036196	0.000000	0.000000	3.000000	18.000000	0.000000
2515.205954	-0.143194	0.558903	0.023798	78.357697	-19.000906	100.850876	-2.159717	0.000000	1.189917	0.000000	0.000000	0.000000	-0.048889	0.008626	-0.036196	0.000000	0.000000	3.000000	18.000000	0.000000
2515.209287	-0.143318	0.558905	0.023629	78.357697	-19.000906	100.850876	-2.159717	0.000000	1.189917	0.000000	0.000000	0.000000	-0.037043	0.000850	-0.050867	0.000000	0.000000	3.000000	18.000000	0.000000
2515.212621	-0.143318	0.558905	0.023629	78.357697	-19.000906	100.850876	-2.159717	0.000000	1.189917	0.000000	0.000000	0.000000	-0.037043	0.000850	-0.050867	0.000000	0.000000	3.000000	18.000000	0.000000
2515.215954	-0.143318	0.558905	0.023629	78.372437	-18.802267	101.996262	-2.165891	0.000000	1.181439	0.000000	0.000000	0.000000	-0.037043	0.000850	-0.050867	0.000000	0.000000	3.000000	18.000000	0.000000
2515.219287	-0.143318	0.558905	0.023629	78.372437	-18.802267	101.996262	-2.165891	0.000000	1.181439	0.000000	0.000000	0.000000	-0.037043	0.000850	-0.050867	0.000000	0.000000	3.000000	18.000000	0.000000
2515.222621	-0.143426	0.558855	0.023409	78.372437	-18.802267	101.996262	-2.165891	0.000000	1.181439	0.000000	0.000000	0.000000	-0.032508	-0.015225	-0.065979	0.000000	0.000000	3.000000	18.000000	0.000000
2515.225954	-0.143426	0.558855	0.023409	78.393135	-18.619680	103.212486	-2.165891	0.000000	1.181439	0.000000	0.000000	0.000000	-0.032508	-0.015225	-0.065979	0.000000	0.000000	3.000000	18.000000	0.000000
2515.229287	-0.143541	0.558794	0.023211	78.393135	-18.619680	103.212486	-2.165891	0.000000	1.181439	0.000000	0.000000	0.000000	-0.034442	-0.018098	-0.059365	0.000000	0.000000	3.000000	18.000000	0.000000
2515.232621	-0.143541	0.558794	0.023211	78.393135	-18.619680	103.212486	-2.165891	0.000000	1.181439	0.000000	0.000000	0.000000	-0.034442	-0.018098	-0.059365	0.000000	0.000000	3.000000	18.000000	0.000000
2515.235954	-0.143541	0.558794	0.023211	78.411598	-18.291908	104.650543	-2.177049	0.000000	1.160549	0.000000	0.000000	0.000000	-0.034442	-0.018098	-0.059365	0.000000	0.000000	3.000000	18.000000	0.000000
2515.239287	-0.143541	0.558794	0.023211	78.411598	-18.291908	104.650543	-2.177049	0.000000	1.160549	0.000000	0.000000	0.000000	-0.034442	-0.018098	-0.059365	0.000000	0.000000	3.000000	18.000000	0.000000
2515.242621	-0.143592	0.558735	0.022966	78.411598	-18.291908	104.650543	-2.177049	0.000000	1.160549	0.000000	0.000000	0.000000	-0.015264	-0.017672	-0.073585	0.000000	0.000000	3.000000	18.000000	0.000000
2515.245954	-0.143592	0.558735	0.022966	78.424698	-17.681355	106.076797	-2.177049	0.000000	1.160549	0.000000	0.000000	0.000000	-0.015264	-0.017672	-0.073585	0.000000	0.000000	3.000000	18.000000	0.000000
2515.249287	-0.143588	0.558757	0.022786	78.424698	-17.681355	106.076797	-2.177049	0.000000	1.160549	0.000000	0.000000	0.000000	0.001238	0.006550	-0.053946	0.000000	0.000000	3.000000	18.000000	0.000000
2515.252621	-0.143588	0.558757	0.022786	78.424698	-17.681355	106.076797	-2.177049	0.000000	1.160549	0.000000	0.000000	0.000000	0.001238	0.006550	-0.053946	0.000000	0.000000	3.000000	18.000000	0.000000
2515.255954	-0.143588	0.558757	0.022786	78.427048	-16.719870	107.414307	-2.179386	0.000000	1.139294	0.000000	0.000000	0.000000	0.001238	0.006550	-0.053946	0.000000	0.000000	3.000000	18.000000	0.000000
2515.259287	-0.143588	0.558757	0.022786	78.427048	-16.719870	107.414307	-2.179386	0.000000	1.139294	0.000000	0.000000	0.000000	0.001238	0.006550	-0.053946	0.000000	0.000000	3.000000	18.000000	0.000000
2515.262621	-0.143505	0.558843	0.022594	78.427048	-16.719870	107.414307	-2.179386	0.000000	1.139294	0.000000	0.000000	0.000000	0.024687	0.025823	-0.057641	0.000000	0.000000	3.000000	18.000000	0.000000
2515.265954	-0.143505	0.558843	0.022594	78.423744	-15.431296	109.051346	-2.179386	0.000000	1.139294	0.000000	0.000000	0.000000	0.024687	0.025823	-0.057641	0.000000	0.000000	3.000000	18.000000	0.000000
2515.269287	-0.143505	0.558843	0.022594	78.423744	-15.431296	109.051346	-2.179386	0.000000	1.139294	0.000000	0.000000	0.000000	0.024687	0.025823	-0.057641	0.000000	0.000000	3.000000	18.000000	0.000000
2515.272621	-0.143505	0.558843	0.022594	78.423744	-15.431296	109.051346	-2.179386	0.000000	1.139294	0.000000	0.000000	0.000000	0.024687	0.025823	-0.057641	0.000000	0.000000	3.000000	18.000000	0.000000
2515.275954	-0.143257	0.559045	0.022096	78.410835	-13.951010	110.941170	-2.175272	0.000000	1.129687	0.000000	0.000000	0.000000	0.074448	0.060519	-0.149459	0.000000	0.000000	3.000000	18.000000	0.000000
2515.279287	-0.143257	0.559045	0.022096	78.410835	-13.951010	110.941170	-2.175272	0.000000	1.129687	0.000000	0.000000	0.000000	-0.000001	0.000008	0.000000	0.000000	0.000000	3.000000	18.000000	0.000000
2515.282621	-0.143257	0.559045	0.022096	78.410835	-13.951010	110.941170	-2.175272	0.000000	1.129687	0.000000	0.000000	0.000000	-0.000001	0.000008	0.000000	0.000000	0.000000	3.000000	18.000000	0.000000
2515.285954	-0.143257	0.559045	0.022096	78.400009	-12.442153	112.871292	-2.162864	0.000000	1.104777	0.000000	0.000000	0.000000	-0.000001	0.000008	0.000000	0.000000	0.000000	3.000000	18.000000	0.000000
2515.289287	-0.143164	0.559079	0.021785	78.400009	-12.442153	112.871292	-2.162864	0.000000	1.104777	0.000000	0.000000	0.000000	0.027845	0.010079	-0.093158	0.000000	0.000000	3.000000	18.000000	0.000000
2515.292621	-0.143164	0.559079	0.021785	78.400009	-12.442153	112.871292	-2.162864	0.000000	1.104777	0.000000	0.000000	0.000000	0.027845	0.010079	-0.093158	0.000000	0.000000	3.000000	18.000000	0.000000
2515.295954	-0.143164	0.559079	0.021785	78.389282	-11.091835	114.595497	-2.158223	0.000000	1.089251	0.000000	0.000000	0.000000	0.027845	0.010079	-0.093158	0.000000	0.000000	3.000000	18.000000	0.000000
2515.299287	-0.143164	0.559079	0.021785	78.389282	-11.091835	114.595497	-2.158223	0.000000	1.089251	0.000000	0.000000	0.000000	0.027845	0.010079	-0.093158	0.000000	0.000000	3.000000	18.000000	0.000000
2515.302621	-0.143039	0.559076	0.021448	78.389282	-11.091835	114.595497	-2.158223	0.000000	1.089251	0.000000	0.000000	0.000000	0.037678	-0.000647	-0.101222	0.000000	0.000000	3.000000	18.000000	0.000000
2515.305954	-0.143039	0.559076	0.021448	78.378036	-10.001270	115.998337	-2.158223	0.000000	1.089251	0.000000	0.000000	0.000000	0.037678	-0.000647	-0.101222	0.000000	0.000000	3.000000	18.000000	0.000000
2515.309287	-0.143017	0.559055	0.021127	78.378036	-10.001270	115.998337	-2.158223	0.000000	1.089251	0.000000	0.000000	0.000000	0.006465	-0.006375	-0.096115	0.000000	0.000000	3.000000	18.000000	0.000000
2515.312621	-0.143017	0.559055	0.021127	78.378036	-10.001270	115.998337	-2.158223	0.000000	1.089251	0.000000	0.000000	0.000000	0.006465	-0.006375	-0.096115	0.000000	0.000000	3.000000	18.000000	0.000000
2515.315954	-0.143017	0.559055	0.021127	78.363686	-9.172439	117.077629	-2.150866	0.000000	1.056361	0.000000	0.000000	0.000000	0.006465	-0.006375	-0.096115	0.000000	0.000000	3.000000	18.000000	0.000000
2515.319287	-0.143017	0.559055	0.021127	78.363686	-9.172439	117.077629	-2.150866	0.000000	1.056361	0.000000	0.000000	0.000000	0.006465	-0.006375	-0.096115	0.000000	0.000000	3.000000	18.000000	0.000000
2515.322621	-0.143076	0.559059	0.020910	78.363686	-9.172439	117.077629	-2.150866	0.000000	1.056361	0.000000	0.000000	0.000000	-0.017609	0.001089	-0.065156	0.000000	0.000000	3.000000	18.000000	0.000000
2515.325954	-0.143076	0.559059	0.020910	78.336319	-8.513520	117.949211	-2.150866	0.000000	1.056361	0.000000	0.000000	0.000000	-0.017609	0.001089	-0.065156	0.000000	0.000000	3.000000	18.000000	0.000000
2515.329287	-0.143212	0.559142	0.020785	78.336319	-8.513520	117.949211	-2.150866	0.000000	1.056361	0.000000	0.000000	0.000000	-0.040732	0.024882	-0.037393	0.000000	0.000000	3.000000	18.000000	0.000000
2515.332621	-0.143212	0.559142	0.020785	78.336319	-8.513520	117.949211	-2.150866	0.000000	1.056361	0.000000	0.000000	0.000000	-0.040732	0.024882	-0.037393	0.000000	0.000000	3.000000	18.000000	0.000000
2515.335954	-0.143212	0.559142	0.020785	78.288361	-7.885852	118.802864	-2.160590	0.000000	1.039269	0.000000	0.000000	0.000000	-0.040732	0.024882	-0.037393	0.000000	0.000000	3.000000	18.000000	0.000000
2515.339287	-0.143212	0.559142	0.020785	78.288361	-7.885852	118.802864	-2.160590	0.000000	1.039269	0.000000	0.000000	0.000000	-0.040732	0.024882	-0.037393	0.000000	0.000000	3.000000	18.000000	0.000000
2515.342621	-0.143499	0.559295	0.020755	78.288361	-7.885852	118.802864	-2.160590	0.000000	1.039269	0.000000	0.000000	0.000000	-0.086282	0.045895	-0.009145	0.000000	0.000000	3.000000	18.000000	0.000000
2515.345954	-0.143499	0.559295	0.020755	78.221718	-7.112708	119.858345	-2.160590	0.000000	1.039269	0.000000	0.000000	0.000000	-0.086282	0.045895	-0.009145	0.000000	0.000000	3.000000	18.000000	0.000000
2515.349287	-0.143877	0.559492	0.020776	78.221718	-7.112708	119.858345	-2.160590	0.000000	1.039269	0.000000	0.000000	0.000000	-0.113246	0.059063	0.006386	0.000000	0.000000	3.000000	18.000000	0.000000
2515.352621	-0.143877	0.559492	0.020776	78.221718	-7.112708	119.858345	-2.160590	0.000000	1.039269	0.000000	0.000000	0.000000	-0.113246	0.059063	0.006386	0.000000	0.000000	3.000000	18.000000	0.000000
2515.355954	-0.143877	0.559492	0.020776	78.135139	-6.092520	121.240463	-2.193845	0.000000	1.038810	0.000000	0.000000	0.000000	-0.113246	0.059063	0.006386	0.000000	0.000000	3.000000	18.000000	0.000000
2515.359287	-0.144317	0.559715	0.020839	78.135139	-6.092520	121.240463	-2.193845	0.000000	1.038810	0.000000	0.000000	0.000000	-0.131922	0.066926	0.018858	0.000000	0.000000	3.000000	18.000000	0.000000
2515.362621	-0.144317	0.559715	0.020839	78.135139	-6.092520	121.240463	-2.193845	0.000000	1.038810	0.000000	0.000000	0.000000	-0.131922	0.066926	0.018858	0.000000	0.000000	3.000000	18.000000	0.000000
2515.365954	-0.144317	0.559715	0.020839	78.028687	-4.707480	123.103165	-2.215832	0.000000	1.041952	0.000000	0.000000	0.000000	-0.131922	0.066926	0.018858	0.000000	0.000000	3.000000	18.000000	0.000000
2515.369287	-0.144317	0.559715	0.020839	78.028687	-4.707480	123.103165	-2.215832	0.000000	1.041952	0.000000	0.000000	0.000000	-0.131922	0.066926	0.018858	0.000000	0.000000	3.000000	18.000000	0.000000
2515.372621	-0.144743	0.559857	0.020856	78.028687	-4.707480	123.103165	-2.215832	0.000000	1.041952	0.000000	0.000000	0.000000	-0.127897	0.042751	0.005232	0.000000	0.000000	3.000000	18.000000	0.000000
2515.375954	-0.144743	0.559857	0.020856	77.915382	-3.095776	125.264671	-2.215832	0.000000	1.041952	0.000000	0.000000	0.000000	-0.127897	0.042751	0.005232	0.000000	0.000000	3.000000	18.000000	0.000000
2515.379287	-0.145149	0.559929	0.020807	77.915382	-3.095776	125.264671	-2.215832	0.000000	1.041952	0.000000	0.000000	0.000000	-0.121825	0.021384	-0.014991	0.000000	0.000000	3.000000	18.000000	0.000000
2515.382621	-0.145149	0.559929	0.020807	77.915382	-3.095776	125.264671	-2.215832	0.000000	1.041952	0.000000	0.000000	0.000000	-0.121825	0.021384	-0.014991	0.000000	0.000000	3.000000	18.000000	0.000000
2515.385954	-0.145149	0.559929	0.020807	77.789444	-1.394723	127.551651	-2.257452	0.000000	1.040326	0.000000	0.000000	0.000000	-0.121825	0.021384	-0.014991	0.000000	0.000000	3.000000	18.000000	0.000000
2515.389287	-0.145514	0.559901	0.020702	77.789444	-1.394723	127.551651	-2.257452	0.000000	1.040326	0.000000	0.000000	0.000000	-0.109390	-0.008187	-0.031504	0.000000	0.000000	3.000000	18.000000	0.000000
2515.392621	-0.145514	0.559901	0.020702	77.789444	-1.394723	127.551651	-2.257452	0.000000	1.040326	0.000000	0.000000	0.000000	-0.109390	-0.008187	-0.031504	0.000000	0.000000	3.000000	18.000000	0.000000
2515.395954	-0.145514	0.559901	0.020702	77.652664	0.374822	129.938202	-2.275683	0.000000	1.035075	0.000000	0.000000	0.000000	-0.109390	-0.008187	-0.031504	0.000000	0.000000	3.000000	18.000000	0.000000
2515.399287	-0.145922	0.559802	0.020576	77.652664	0.374822	129.938202	-2.275683	0.000000	1.035075	0.000000	0.000000	0.000000	-0.122430	-0.029917	-0.037547	0.000000	0.000000	3.000000	18.000000	0.000000
2515.402621	-0.145922	0.559802	0.020576	77.652664	0.374822	129.938202	-2.275683	0.000000	1.035075	0.000000	0.000000	0.000000	-0.122430	-0.029917	-0.037547	0.000000	0.000000	3.000000	18.000000	0.000000
2515.405954	-0.145922	0.559802	0.020576	77.493927	2.120368	132.314362	-2.296088	0.000000	1.028817	0.000000	0.000000	0.000000	-0.122430	-0.029917	-0.037547	0.000000	0.000000	3.000000	18.000000	0.000000
2515.409287	-0.145922	0.559802	0.020576	77.493927	2.120368	132.314362	-2.296088	0.000000	1.028817	0.000000	0.000000	0.000000	-0.122430	-0.029917	-0.037547	0.000000	0.000000	3.000000	18.000000	0.000000
2515.412621	-0.146330	0.559702	0.020451	77.493927	2.120368	132.314362	-2.296088	0.000000	1.028817	0.000000	0.000000	0.000000	-0.122393	-0.029903	-0.037658	0.000000	0.000000	3.000000	18.000000	0.000000
2515.415954	-0.146330	0.559702	0.020451	77.319496	3.808046	134.635635	-2.296088	0.000000	1.028817	0.000000	0.000000	0.000000	-0.122393	-0.029903	-0.037658	0.000000	0.000000	3.000000	18.000000	0.000000
2515.419287	-0.146777	0.559628	0.020374	77.319496	3.808046	134.635635	-2.296088	0.000000	1.028817	0.000000	0.000000	0.000000	-0.134279	-0.022069	-0.023188	0.000000	0.000000	3.000000	18.000000	0.000000
2515.422621	-0.146777	0.559628	0.020374	77.319496	3.808046	134.635635	-2.296088	0.000000	1.028817	0.000000	0.000000	0.000000	-0.134279	-0.022069	-0.023188	0.000000	0.000000	3.000000	18.000000	0.000000
2515.425954	-0.146777	0.559628	0.020374	77.127487	5.399534	136.854492	-2.338867	0.000000	1.018676	0.000000	0.000000	0.000000	-0.134279	-0.022069	-0.023188	0.000000	0.000000	3.000000	18.000000	0.000000
2515.429287	-0.146777	0.559628	0.020374	77.127487	5.399534	136.854492	-2.338867	0.000000	1.018676	0.000000	0.000000	0.000000	-0.134279	-0.022069	-0.023188	0.000000	0.000000	3.000000	18.000000	0.000000
2515.432621	-0.147253	0.559573	0.020306	77.127487	5.399534	136.854492	-2.338867	0.000000	1.018676	0.000000	0.000000	0.000000	-0.142625	-0.016739	-0.020393	0.000000	0.000000	3.000000	18.000000	0.000000
2515.435954	-0.147253	0.559573	0.020306	76.920204	6.914227	138.995758	-2.338867	0.000000	1.018676	0.000000	0.000000	0.000000	-0.142625	-0.016739	-0.020393	0.000000	0.000000	3.000000	18.000000	0.000000
2515.439287	-0.147763	0.559525	0.020269	76.920204	6.914227	138.995758	-2.338867	0.000000	1.018676	0.000000	0.000000	0.000000	-0.153024	-0.014230	-0.011002	0.000000	0.000000	3.000000	18.000000	0.000000
2515.442621	-0.147763	0.559525	0.020269	76.920204	6.914227	138.995758	-2.338867	0.000000	1.018676	0.000000	0.000000	0.000000	-0.153024	-0.014230	-0.011002	0.000000	0.000000	3.000000	18.000000	0.000000
2515.445954	-0.147763	0.559525	0.020269	76.703667	8.318847	141.013580	-2.388143	0.000000	1.013444	0.000000	0.000000	0.000000	-0.153024	-0.014230	-0.011002	0.000000	0.000000	3.000000	18.000000	0.000000
2515.449287	-0.148324	0.559495	0.020234	76.703667	8.318847	141.013580	-2.388143	0.000000	1.013444	0.000000	0.000000	0.000000	-0.168200	-0.008895	-0.010375	0.000000	0.000000	3.000000	18.000000	0.000000
2515.452621	-0.148324	0.559495	0.020234	76.703667	8.318847	141.013580	-2.388143	0.000000	1.013444	0.000000	0.000000	0.000000	-0.168200	-0.008895	-0.010375	0.000000	0.000000	3.000000	18.000000	0.000000
2515.455954	-0.148324	0.559495	0.020234	76.495438	9.592721	142.867065	-2.416176	0.000000	1.011715	0.000000	0.000000	0.000000	-0.168200	-0.008895	-0.010375	0.000000	0.000000	3.000000	18.000000	0.000000
2515.459287	-0.148822	0.559440	0.020158	76.495438	9.592721	142.867065	-2.416176	0.000000	1.011715	0.000000	0.000000	0.000000	-0.149445	-0.016762	-0.022981	0.000000	0.000000	3.000000	18.000000	0.000000
2515.462621	-0.148822	0.559440	0.020158	76.495438	9.592721	142.867065	-2.416176	0.000000	1.011715	0.000000	0.000000	0.000000	-0.149445	-0.016762	-0.022981	0.000000	0.000000	3.000000	18.000000	0.000000
2515.465954	-0.148822	0.559440	0.020158	76.292603	10.722012	144.523788	-2.441083	0.000000	1.007885	0.000000	0.000000	0.000000	-0.149445	-0.016762	-0.022981	0.000000	0.000000	3.000000	18.000000	0.000000
2515.469287	-0.148822	0.559440	0.020158	76.292603	10.722012	144.523788	-2.441083	0.000000	1.007885	0.000000	0.000000	0.000000	-0.149445	-0.016762	-0.022981	0.000000	0.000000	3.000000	18.000000	0.000000
2515.472621	-0.149243	0.559421	0.020074	76.292603	10.722012	144.523788	-2.441083	0.000000	1.007885	0.000000	0.000000	0.000000	-0.126486	-0.005720	-0.024974	0.000000	0.000000	3.000000	18.000000	0.000000
2515.475954	-0.149243	0.559421	0.020074	76.106400	11.710156	145.982971	-2.441083	0.000000	1.007885	0.000000	0.000000	0.000000	-0.126486	-0.005720	-0.024974	0.000000	0.000000	3.000000	18.000000	0.000000
2515.479287	-0.149555	0.559403	0.019958	76.106400	11.710156	145.982971	-2.441083	0.000000	1.007885	0.000000	0.000000	0.000000	-0.093573	-0.005327	-0.034800	0.000000	0.000000	3.000000	18.000000	0.000000
2515.482621	-0.149555	0.559403	0.019958	76.106400	11.710156	145.982971	-2.441083	0.000000	1.007885	0.000000	0.000000	0.000000	-0.093573	-0.005327	-0.034800	0.000000	0.000000	3.000000	18.000000	0.000000
2515.485954	-0.149555	0.559403	0.019958	75.967148	12.429914	147.056183	-2.477760	0.000000	0.997922	0.000000	0.000000	0.000000	-0.093573	-0.005327	-0.034800	0.000000	0.000000	3.000000	18.000000	0.000000
2515.489287	-0.149555	0.559403	0.019958	75.967148	12.429914	147.056183	-2.477760	0.000000	0.997922	0.000000	0.000000	0.000000	-0.093573	-0.005327	-0.034800	0.000000	0.000000	3.000000	18.000000	0.000000
2515.492621	-0.149803	0.559386	0.019796	75.967148	12.429914	147.056183	-2.477760	0.000000	0.997922	0.000000	0.000000	0.000000	-0.074235	-0.004978	-0.048828	0.000000	0.000000	3.000000	18.000000	0.000000
2515.495954	-0.149803	0.559386	0.019796	75.908340	12.744002	147.552078	-2.477760	0.000000	0.997922	0.000000	0.000000	0.000000	-0.074235	-0.004978	-0.048828	0.000000	0.000000	3.000000	18.000000	0.000000
2515.499287	-0.149803	0.559386	0.019796	75.908340	12.744002	147.552078	-2.477760	0.000000	0.997922	0.000000	0.000000	0.000000	-0.074235	-0.004978	-0.048828	0.000000	0.000000	3.000000	18.000000	0.000000
2515.502621	-0.149803	0.559386	0.019796	75.908340	12.744002	147.552078	-2.477760	0.000000	0.997922	0.000000	0.000000	0.000000	-0.074235	-0.004978	-0.048828	0.000000	0.000000	3.000000	18.000000	0.000000
2515.505954	-0.150287	0.559329	0.019279	75.927696	12.711622	147.543396	-2.490132	0.000000	0.989784	0.000000	0.000000	0.000000	-0.145171	-0.017091	-0.155155	0.000000	0.000000	3.000000	18.000000	0.000000
2515.509287	-0.150287	0.559329	0.019279	75.927696	12.711622	147.543396	-2.490132	0.000000	0.989784	0.000000	0.000000	0.000000	-0.000001	0.000004	-0.000000	0.000000	0.000000	3.000000	18.000000	0.000000
2515.512621	-0.150287	0.559329	0.019279	75.927696	12.711622	147.543396	-2.490132	0.000000	0.989784	0.000000	0.000000	0.000000	-0.000001	0.000004	-0.000000	0.000000	0.000000	3.000000	18.000000	0.000000
2515.515954	-0.150287	0.559329	0.019279	75.946365	12.637290	147.462387	-2.514327	0.000000	0.963925	0.000000	0.000000	0.000000	-0.000001	0.000004	-0.000000	0.000000	0.000000	3.000000	18.000000	0.000000
2515.519287	-0.150287	0.559329	0.019279	75.946365	12.637290	147.462387	-2.514327	0.000000	0.963925	0.000000	0.000000	0.000000	-0.000001	0.000004	-0.000000	0.000000	0.000000	3.000000	18.000000	0.000000
2515.522621	-0.150400	0.559341	0.019085	75.946365	12.637290	147.462387	-2.514327	0.000000	0.963925	0.000000	0.000000	0.000000	-0.033894	0.003556	-0.058063	0.000000	0.000000	3.000000	18.000000	0.000000
2515.525954	-0.150400	0.559341	0.019085	75.948036	12.626419	147.450638	-2.514327	0.000000	0.963925	0.000000	0.000000	0.000000	-0.033894	0.003556	-0.058063	0.000000	0.000000	3.000000	18.000000	0.000000
2515.529287	-0.150400	0.559341	0.019085	75.948036	12.626419	147.450638	-2.514327	0.000000	0.963925	0.000000	0.000000	0.000000	-0.033894	0.003556	-0.058063	0.000000	0.000000	3.000000	18.000000	0.000000
2515.532621	-0.150400	0.559341	0.019085	75.948036	12.626419	147.450638	-2.514327	0.000000	0.963925	0.000000	0.000000	0.000000	-0.033894	0.003556	-0.058063	0.000000	0.000000	3.000000	18.000000	0.000000
2515.535954	-0.150344	0.559517	0.018909	75.935432	12.597923	147.418839	-2.519976	0.000000	0.954248	0.000000	0.000000	0.000000	0.016631	0.052659	-0.052665	0.000000	0.000000	3.000000	18.000000	0.000000
2515.539287	-0.150344	0.559517	0.018909	75.935432	12.597923	147.418839	-2.519976	0.000000	0.954248	0.000000	0.000000	0.000000	0.016631	0.052659	-0.052665	0.000000	0.000000	3.000000	18.000000	0.000000
2515.542621	-0.150344	0.559517	0.018909	75.935432	12.597923	147.418839	-2.519976	0.000000	0.954248	0.000000	0.000000	0.000000	0.016631	0.052659	-0.052665	0.000000	0.000000	3.000000	18.000000	0.000000
2515.545954	-0.150344	0.559517	0.018909	75.913742	12.553280	147.359222	-2.517205	0.000000	0.945470	0.000000	0.000000	0.000000	0.016631	0.052659	-0.052665	0.000000	0.000000	3.000000	18.000000	0.000000
2515.549287	-0.150305	0.559734	0.018942	75.913742	12.553280	147.359222	-2.517205	0.000000	0.945470	0.000000	0.000000	0.000000	0.011848	0.065110	0.009711	0.000000	0.000000	3.000000	18.000000	0.000000
2515.552621	-0.150305	0.559734	0.018942	75.913742	12.553280	147.359222	-2.517205	0.000000	0.945470	0.000000	0.000000	0.000000	0.011848	0.065110	0.009711	0.000000	0.000000	3.000000	18.000000	0.000000
2515.555954	-0.150305	0.559734	0.018942	75.871376	12.437926	147.240845	-2.515230	0.000000	0.947089	0.000000	0.000000	0.000000	0.011848	0.065110	0.009711	0.000000	0.000000	3.000000	18.000000	0.000000
2515.559287	-0.150305	0.559734	0.018942	75.871376	12.437926	147.240845	-2.515230	0.000000	0.947089	0.000000	0.000000	0.000000	0.011848	0.065110	0.009711	0.000000	0.000000	3.000000	18.000000	0.000000
2515.562621	-0.150326	0.560004	0.019010	75.871376	12.437926	147.240845	-2.515230	0.000000	0.947089	0.000000	0.000000	0.000000	-0.006444	0.081193	0.020422	0.000000	0.000000	3.000000	18.000000	0.000000
2515.565954	-0.150326	0.560004	0.019010	75.804634	12.218065	147.018036	-2.515230	0.000000	0.947089	0.000000	0.000000	0.000000	-0.006444	0.081193	0.020422	0.000000	0.000000	3.000000	18.000000	0.000000
2515.569287	-0.150326	0.560004	0.019010	75.804634	12.218065	147.018036	-2.515230	0.000000	0.947089	0.000000	0.000000	0.000000	-0.006444	0.081193	0.020422	0.000000	0.000000	3.000000	18.000000	0.000000
2515.572621	-0.150326	0.560004	0.019010	75.804634	12.218065	147.018036	-2.515230	0.000000	0.947089	0.000000	0.000000	0.000000	-0.006444	0.081193	0.020422	0.000000	0.000000	3.000000	18.000000	0.000000
2515.575954	-0.150442	0.560564	0.019141	75.670692	11.806013	146.619019	-2.516304	0.000000	0.950492	0.000000	0.000000	0.000000	-0.034783	0.167773	0.039281	0.000000	0.000000	3.000000	18.000000	0.000000
2515.579287	-0.150442	0.560564	0.019141	75.670692	11.806013	146.619019	-2.516304	0.000000	0.950492	0.000000	0.000000	0.000000	0.000001	-0.000008	-0.000000	0.000000	0.000000	3.000000	18.000000	0.000000
2515.582621	-0.150442	0.560564	0.019141	75.670692	11.806013	146.619019	-2.516304	0.000000	0.950492	0.000000	0.000000	0.000000	0.000001	-0.000008	-0.000000	0.000000	0.000000	3.000000	18.000000	0.000000
2515.585954	-0.150442	0.560564	0.019141	75.436455	11.081691	145.920578	-2.522101	0.000000	0.957039	0.000000	0.000000	0.000000	0.000001	-0.000008	-0.000000	0.000000	0.000000	3.000000	18.000000	0.000000
2515.589287	-0.150442	0.560564	0.019141	75.436455	11.081691	145.920578	-2.522101	0.000000	0.957039	0.000000	0.000000	0.000000	0.000001	-0.000008	-0.000000	0.000000	0.000000	3.000000	18.000000	0.000000
2515.592621	-0.150523	0.560871	0.019160	75.436455	11.081691	145.920578	-2.522101	0.000000	0.957039	0.000000	0.000000	0.000000	-0.024155	0.092259	0.005616	0.000000	0.000000	3.000000	18.000000	0.000000
2515.595954	-0.150523	0.560871	0.019160	75.084732	10.048704	144.917862	-2.522101	0.000000	0.957039	0.000000	0.000000	0.000000	-0.024155	0.092259	0.005616	0.000000	0.000000	3.000000	18.000000	0.000000
2515.599287	-0.150580	0.561179	0.019185	75.084732	10.048704	144.917862	-2.522101	0.000000	0.957039	0.000000	0.000000	0.000000	-0.017361	0.092312	0.007700	0.000000	0.000000	3.000000	18.000000	0.000000
2515.602621	-0.150580	0.561179	0.019185	75.084732	10.048704	144.917862	-2.522101	0.000000	0.957039	0.000000	0.000000	0.000000	-0.017361	0.092312	0.007700	0.000000	0.000000	3.000000	18.000000	0.000000
2515.605954	-0.150580	0.561179	0.019185	74.646873	8.893072	143.815094	-2.529020	0.000000	0.959259	0.000000	0.000000	0.000000	-0.017361	0.092312	0.007700	0.000000	0.000000	3.000000	18.000000	0.000000
2515.609287	-0.150580	0.561179	0.019185	74.646873	8.893072	143.815094	-2.529020	0.000000	0.959259	0.000000	0.000000	0.000000	-0.017361	0.092312	0.007700	0.000000	0.000000	3.000000	18.000000	0.000000
2515.612621	-0.150656	0.561469	0.019187	74.646873	8.893072	143.815094	-2.529020	0.000000	0.959259	0.000000	0.000000	0.000000	-0.022547	0.086965	0.000508	0.000000	0.000000	3.000000	18.000000	0.000000
2515.615954	-0.150656	0.561469	0.019187	74.105080	7.848478	142.789261	-2.529020	0.000000	0.959259	0.000000	0.000000	0.000000	-0.022547	0.086965	0.000508	0.000000	0.000000	3.000000	18.000000	0.000000
2515.619287	-0.150687	0.561731	0.019208	74.105080	7.848478	142.789261	-2.529020	0.000000	0.959259	0.000000	0.000000	0.000000	-0.009479	0.078798	0.006381	0.000000	0.000000	3.000000	18.000000	0.000000
2515.622621	-0.150687	0.561731	0.019208	74.105080	7.848478	142.789261	-2.529020	0.000000	0.959259	0.000000	0.000000	0.000000	-0.009479	0.078798	0.006381	0.000000	0.000000	3.000000	18.000000	0.000000
2515.625954	-0.150687	0.561731	0.019208	73.459435	7.093187	141.984848	-2.534357	0.000000	0.960407	0.000000	0.000000	0.000000	-0.009479	0.078798	0.006381	0.000000	0.000000	3.000000	18.000000	0.000000
2515.629287	-0.150705	0.561957	0.019264	73.459435	7.093187	141.984848	-2.534357	0.000000	0.960407	0.000000	0.000000	0.000000	-0.005298	0.067799	0.016742	0.000000	0.000000	3.000000	18.000000	0.000000
2515.632621	-0.150705	0.561957	0.019264	73.459435	7.093187	141.984848	-2.534357	0.000000	0.960407	0.000000	0.000000	0.000000	-0.005298	0.067799	0.016742	0.000000	0.000000	3.000000	18.000000	0.000000
2515.635954	-0.150705	0.561957	0.019264	72.735672	6.621525	141.067459	-2.535240	0.000000	0.963197	0.000000	0.000000	0.000000	-0.005298	0.067799	0.016742	0.000000	0.000000	3.000000	18.000000	0.000000
2515.639287	-0.150705	0.561957	0.019264	72.735672	6.621525	141.067459	-2.535240	0.000000	0.963197	0.000000	0.000000	0.000000	-0.005298	0.067799	0.016742	0.000000	0.000000	3.000000	18.000000	0.000000
2515.642621	-0.150698	0.562155	0.019400	72.735672	6.621525	141.067459	-2.535240	0.000000	0.963197	0.000000	0.000000	0.000000	0.002004	0.059337	0.040863	0.000000	0.000000	3.000000	18.000000	0.000000
2515.645954	-0.150698	0.562155	0.019400	71.987808	6.416188	139.709213	-2.535240	0.000000	0.963197	0.000000	0.000000	0.000000	0.002004	0.059337	0.040863	0.000000	0.000000	3.000000	18.000000	0.000000
2515.649287	-0.150775	0.562307	0.019564	71.987808	6.416188	139.709213	-2.535240	0.000000	0.963197	0.000000	0.000000	0.000000	-0.023047	0.045563	0.049279	0.000000	0.000000	3.000000	18.000000	0.000000
2515.652621	-0.150775	0.562307	0.019564	71.987808	6.416188	139.709213	-2.535240	0.000000	0.963197	0.000000	0.000000	0.000000	-0.023047	0.045563	0.049279	0.000000	0.000000	3.000000	18.000000	0.000000
2515.655954	-0.150775	0.562307	0.019564	71.225517	6.480984	138.156937	-2.538747	0.000000	0.978221	0.000000	0.000000	0.000000	-0.023047	0.045563	0.049279	0.000000	0.000000	3.000000	18.000000	0.000000
2515.659287	-0.150897	0.562403	0.019793	71.225517	6.480984	138.156937	-2.538747	0.000000	0.978221	0.000000	0.000000	0.000000	-0.036642	0.028914	0.068606	0.000000	0.000000	3.000000	18.000000	0.000000
2515.662621	-0.150897	0.562403	0.019793	71.225517	6.480984	138.156937	-2.538747	0.000000	0.978221	0.000000	0.000000	0.000000	-0.036642	0.028914	0.068606	0.000000	0.000000	3.000000	18.000000	0.000000
2515.665954	-0.150897	0.562403	0.019793	70.457420	6.767950	136.994171	-2.544854	0.000000	0.989655	0.000000	0.000000	0.000000	-0.036642	0.028914	0.068606	0.000000	0.000000	3.000000	18.000000	0.000000
2515.669287	-0.151025	0.562462	0.020117	70.457420	6.767950	136.994171	-2.544854	0.000000	0.989655	0.000000	0.000000	0.000000	-0.038226	0.017633	0.097199	0.000000	0.000000	3.000000	18.000000	0.000000
2515.672621	-0.151025	0.562462	0.020117	70.457420	6.767950	136.994171	-2.544854	0.000000	0.989655	0.000000	0.000000	0.000000	-0.038226	0.017633	0.097199	0.000000	0.000000	3.000000	18.000000	0.000000
2515.675954	-0.151025	0.562462	0.020117	69.693001	7.141959	136.542404	-2.551225	0.000000	1.005855	0.000000	0.000000	0.000000	-0.038226	0.017633	0.097199	0.000000	0.000000	3.000000	18.000000	0.000000
2515.679287	-0.151025	0.562462	0.020117	69.693001	7.141959	136.542404	-2.551225	0.000000	1.005855	0.000000	0.000000	0.000000	-0.038226	0.017633	0.097199	0.000000	0.000000	3.000000	18.000000	0.000000
2515.682621	-0.151204	0.562456	0.020527	69.693001	7.141959	136.542404	-2.551225	0.000000	1.005855	0.000000	0.000000	0.000000	-0.053925	-0.001903	0.123119	0.000000	0.000000	3.000000	18.000000	0.000000
2515.685954	-0.151204	0.562456	0.020527	69.104553	7.689432	136.751022	-2.551225	0.000000	1.005855	0.000000	0.000000	0.000000	-0.053925	-0.001903	0.123119	0.000000	0.000000	3.000000	18.000000	0.000000
2515.689287	-0.151351	0.562357	0.020991	69.104553	7.689432	136.751022	-2.551225	0.000000	1.005855	0.000000	0.000000	0.000000	-0.043967	-0.029487	0.138923	0.000000	0.000000	3.000000	18.000000	0.000000
2515.692621	-0.151351	0.562357	0.020991	69.104553	7.689432	136.751022	-2.551225	0.000000	1.005855	0.000000	0.000000	0.000000	-0.043967	-0.029487	0.138923	0.000000	0.000000	3.000000	18.000000	0.000000
2515.695954	-0.151351	0.562357	0.020991	68.978378	8.740711	137.133240	-2.567541	0.000000	1.049529	0.000000	0.000000	0.000000	-0.043967	-0.029487	0.138923	0.000000	0.000000	3.000000	18.000000	0.000000
2515.699287	-0.151447	0.562197	0.021372	68.978378	8.740711	137.133240	-2.567541	0.000000	1.049529	0.000000	0.000000	0.000000	-0.028758	-0.048286	0.114544	0.000000	0.000000	3.000000	18.000000	0.000000
2515.702621	-0.151447	0.562197	0.021372	68.978378	8.740711	137.133240	-2.567541	0.000000	1.049529	0.000000	0.000000	0.000000	-0.028758	-0.048286	0.114544	0.000000	0.000000	3.000000	18.000000	0.000000
2515.705954	-0.151447	0.562197	0.021372	69.131699	9.648184	136.319916	-2.572334	0.000000	1.068619	0.000000	0.000000	0.000000	-0.028758	-0.048286	0.114544	0.000000	0.000000	3.000000	18.000000	0.000000
2515.709287	-0.151457	0.562098	0.021878	69.131699	9.648184	136.319916	-2.572334	0.000000	1.068619	0.000000	0.000000	0.000000	-0.003003	-0.029706	0.151774	0.000000	0.000000	3.000000	18.000000	0.000000
2515.712621	-0.151457	0.562098	0.021878	69.131699	9.648184	136.319916	-2.572334	0.000000	1.068619	0.000000	0.000000	0.000000	-0.003003	-0.029706	0.151774	0.000000	0.000000	3.000000	18.000000	0.000000
2515.715954	-0.151457	0.562098	0.021878	69.426971	10.094297	134.159180	-2.572834	0.000000	1.093915	0.000000	0.000000	0.000000	-0.003003	-0.029706	0.151774	0.000000	0.000000	3.000000	18.000000	0.000000
2515.719287	-0.151389	0.561979	0.022457	69.426971	10.094297	134.159180	-2.572834	0.000000	1.093915	0.000000	0.000000	0.000000	0.020253	-0.035545	0.173572	0.000000	0.000000	3.000000	18.000000	0.000000
2515.722621	-0.151389	0.561979	0.022457	69.426971	10.094297	134.159180	-2.572834	0.000000	1.093915	0.000000	0.000000	0.000000	0.020253	-0.035545	0.173572	0.000000	0.000000	3.000000	18.000000	0.000000
2515.725954	-0.151389	0.561979	0.022457	69.756561	10.240062	131.853058	-2.569459	0.000000	1.122844	0.000000	0.000000	0.000000	0.020253	-0.035545	0.173572	0.000000	0.000000	3.000000	18.000000	0.000000
2515.729287	-0.151421	0.561867	0.023113	69.756561	10.240062	131.853058	-2.569459	0.000000	1.122844	0.000000	0.000000	0.000000	-0.009469	-0.033487	0.196799	0.000000	0.000000	3.000000	18.000000	0.000000
2515.732621	-0.151421	0.561867	0.023113	69.756561	10.240062	131.853058	-2.569459	0.000000	1.122844	0.000000	0.000000	0.000000	-0.009469	-0.033487	0.196799	0.000000	0.000000	3.000000	18.000000	0.000000
2515.735954	-0.151421	0.561867	0.023113	70.057594	10.202502	130.260117	-2.571037	0.000000	1.155644	0.000000	0.000000	0.000000	-0.009469	-0.033487	0.196799	0.000000	0.000000	3.000000	18.000000	0.000000
2515.739287	-0.151550	0.561846	0.023762	70.057594	10.202502	130.260117	-2.571037	0.000000	1.155644	0.000000	0.000000	0.000000	-0.038810	-0.006386	0.194762	0.000000	0.000000	3.000000	18.000000	0.000000
2515.742621	-0.151550	0.561846	0.023762	70.057594	10.202502	130.260117	-2.571037	0.000000	1.155644	0.000000	0.000000	0.000000	-0.038810	-0.006386	0.194762	0.000000	0.000000	3.000000	18.000000	0.000000
2515.745954	-0.151550	0.561846	0.023762	70.289154	10.126533	129.650833	-2.577506	0.000000	1.188104	0.000000	0.000000	0.000000	-0.038810	-0.006386	0.194762	0.000000	0.000000	3.000000	18.000000	0.000000
2515.749287	-0.151550	0.561846	0.023762	70.289154	10.126533	129.650833	-2.577506	0.000000	1.188104	0.000000	0.000000	0.000000	-0.038810	-0.006386	0.194762	0.000000	0.000000	3.000000	18.000000	0.000000
2515.752621	-0.151658	0.561898	0.024424	70.289154	10.126533	129.650833	-2.577506	0.000000	1.188104	0.000000	0.000000	0.000000	-0.032399	0.015415	0.198532	0.000000	0.000000	3.000000	18.000000	0.000000
2515.755954	-0.151658	0.561898	0.024424	70.436310	10.084646	129.317520	-2.577506	0.000000	1.188104	0.000000	0.000000	0.000000	-0.032399	0.015415	0.198532	0.000000	0.000000	3.000000	18.000000	0.000000
2515.759287	-0.151841	0.562040	0.025086	70.436310	10.084646	129.317520	-2.577506	0.000000	1.188104	0.000000	0.000000	0.000000	-0.054985	0.042702	0.198599	0.000000	0.000000	3.000000	18.000000	0.000000
2515.762621	-0.151841	0.562040	0.025086	70.436310	10.084646	129.317520	-2.577506	0.000000	1.188104	0.000000	0.000000	0.000000	-0.054985	0.042702	0.198599	0.000000	0.000000	3.000000	18.000000	0.000000
2515.765954	-0.151841	0.562040	0.025086	70.531723	9.959237	128.430939	-2.592070	0.000000	1.254292	0.000000	0.000000	0.000000	-0.054985	0.042702	0.198599	0.000000	0.000000	3.000000	18.000000	0.000000
2515.769287	-0.152074	0.562228	0.025744	70.531723	9.959237	128.430939	-2.592070	0.000000	1.254292	0.000000	0.000000	0.000000	-0.069726	0.056379	0.197459	0.000000	0.000000	3.000000	18.000000	0.000000
2515.772621	-0.152074	0.562228	0.025744	70.531723	9.959237	128.430939	-2.592070	0.000000	1.254292	0.000000	0.000000	0.000000	-0.069726	0.056379	0.197459	0.000000	0.000000	3.000000	18.000000	0.000000
2515.775954	-0.152074	0.562228	0.025744	70.597267	9.608913	126.510620	-2.603691	0.000000	1.287202	0.000000	0.000000	0.000000	-0.069726	0.056379	0.197459	0.000000	0.000000	3.000000	18.000000	0.000000
2515.779287	-0.152324	0.562499	0.026378	70.597267	9.608913	126.510620	-2.603691	0.000000	1.287202	0.000000	0.000000	0.000000	-0.075034	0.081316	0.190207	0.000000	0.000000	3.000000	18.000000	0.000000
2515.782621	-0.152324	0.562499	0.026378	70.597267	9.608913	126.510620	-2.603691	0.000000	1.287202	0.000000	0.000000	0.000000	-0.075034	0.081316	0.190207	0.000000	0.000000	3.000000	18.000000	0.000000
2515.785954	-0.152324	0.562499	0.026378	70.666214	9.069210	123.474358	-2.616197	0.000000	1.318903	0.000000	0.000000	0.000000	-0.075034	0.081316	0.190207	0.000000	0.000000	3.000000	18.000000	0.000000
2515.789287	-0.152592	0.562752	0.026988	70.666214	9.069210	123.474358	-2.616197	0.000000	1.318903	0.000000	0.000000	0.000000	-0.080360	0.075962	0.182920	0.000000	0.000000	3.000000	18.000000	0.000000
2515.792621	-0.152592	0.562752	0.026988	70.666214	9.069210	123.474358	-2.616197	0.000000	1.318903	0.000000	0.000000	0.000000	-0.080360	0.075962	0.182920	0.000000	0.000000	3.000000	18.000000	0.000000
2515.795954	-0.152592	0.562752	0.026988	70.761200	8.435167	119.965553	-2.629590	0.000000	1.349390	0.000000	0.000000	0.000000	-0.080360	0.075962	0.182920	0.000000	0.000000	3.000000	18.000000	0.000000
2515.799287	-0.152854	0.562987	0.027581	70.761200	8.435167	119.965553	-2.629590	0.000000	1.349390	0.000000	0.000000	0.000000	-0.078809	0.070608	0.177818	0.000000	0.000000	3.000000	18.000000	0.000000
2515.802621	-0.152854	0.562987	0.027581	70.761200	8.435167	119.965553	-2.629590	0.000000	1.349390	0.000000	0.000000	0.000000	-0.078809	0.070608	0.177818	0.000000	0.000000	3.000000	18.000000	0.000000
2515.805954	-0.152854	0.562987	0.027581	70.856911	7.780673	116.563766	-2.642724	0.000000	1.379026	0.000000	0.000000	0.000000	-0.078809	0.070608	0.177818	0.000000	0.000000	3.000000	18.000000	0.000000
2515.809287	-0.153044	0.563222	0.028262	70.856911	7.780673	116.563766	-2.642724	0.000000	1.379026	0.000000	0.000000	0.000000	-0.056869	0.070252	0.204475	0.000000	0.000000	3.000000	18.000000	0.000000
2515.812621	-0.153044	0.563222	0.028262	70.856911	7.780673	116.563766	-2.642724	0.000000	1.379026	0.000000	0.000000	0.000000	-0.056869	0.070252	0.204475	0.000000	0.000000	3.000000	18.000000	0.000000
2515.815954	-0.153044	0.563222	0.028262	70.940346	7.133839	113.737854	-2.652202	0.000000	1.413105	0.000000	0.000000	0.000000	-0.056869	0.070252	0.204475	0.000000	0.000000	3.000000	18.000000	0.000000
2515.819287	-0.153118	0.563456	0.028980	70.940346	7.133839	113.737854	-2.652202	0.000000	1.413105	0.000000	0.000000	0.000000	-0.022190	0.070290	0.215228	0.000000	0.000000	3.000000	18.000000	0.000000
2515.822621	-0.153118	0.563456	0.028980	70.940346	7.133839	113.737854	-2.652202	0.000000	1.413105	0.000000	0.000000	0.000000	-0.022190	0.070290	0.215228	0.000000	0.000000	3.000000	18.000000	0.000000
2515.825954	-0.153118	0.563456	0.028980	71.029510	6.443373	111.451714	-2.655901	0.000000	1.448977	0.000000	0.000000	0.000000	-0.022190	0.070290	0.215228	0.000000	0.000000	3.000000	18.000000	0.000000
2515.829287	-0.153190	0.563718	0.029691	71.029510	6.443373	111.451714	-2.655901	0.000000	1.448977	0.000000	0.000000	0.000000	-0.021491	0.078697	0.213428	0.000000	0.000000	3.000000	18.000000	0.000000
2515.832621	-0.153190	0.563718	0.029691	71.029510	6.443373	111.451714	-2.655901	0.000000	1.448977	0.000000	0.000000	0.000000	-0.021491	0.078697	0.213428	0.000000	0.000000	3.000000	18.000000	0.000000
2515.835954	-0.153190	0.563718	0.029691	71.141602	5.632412	109.525307	-2.659482	0.000000	1.484548	0.000000	0.000000	0.000000	-0.021491	0.078697	0.213428	0.000000	0.000000	3.000000	18.000000	0.000000
2515.839287	-0.153262	0.563953	0.030407	71.141602	5.632412	109.525307	-2.659482	0.000000	1.484548	0.000000	0.000000	0.000000	-0.021851	0.070386	0.214954	0.000000	0.000000	3.000000	18.000000	0.000000
2515.842621	-0.153262	0.563953	0.030407	71.141602	5.632412	109.525307	-2.659482	0.000000	1.484548	0.000000	0.000000	0.000000	-0.021851	0.070386	0.214954	0.000000	0.000000	3.000000	18.000000	0.000000
2515.845954	-0.153262	0.563953	0.030407	71.281883	4.700078	107.824936	-2.663124	0.000000	1.520374	0.000000	0.000000	0.000000	-0.021851	0.070386	0.214954	0.000000	0.000000	3.000000	18.000000	0.000000
2515.849287	-0.153262	0.563953	0.030407	71.281883	4.700078	107.824936	-2.663124	0.000000	1.520374	0.000000	0.000000	0.000000	-0.021851	0.070386	0.214954	0.000000	0.000000	3.000000	18.000000	0.000000
2515.852621	-0.153307	0.564125	0.031036	71.281883	4.700078	107.824936	-2.663124	0.000000	1.520374	0.000000	0.000000	0.000000	-0.013449	0.051568	0.188622	0.000000	0.000000	3.000000	18.000000	0.000000
2515.855954	-0.153307	0.564125	0.031036	71.435287	3.674724	106.172630	-2.663124	0.000000	1.520374	0.000000	0.000000	0.000000	-0.013449	0.051568	0.188622	0.000000	0.000000	3.000000	18.000000	0.000000
2515.859287	-0.153379	0.564298	0.031590	71.435287	3.674724	106.172630	-2.663124	0.000000	1.520374	0.000000	0.000000	0.000000	-0.021572	0.051981	0.166108	0.000000	0.000000	3.000000	18.000000	0.000000
2515.862621	-0.153379	0.564298	0.031590	71.435287	3.674724	106.172630	-2.663124	0.000000	1.520374	0.000000	0.000000	0.000000	-0.021572	0.051981	0.166108	0.000000	0.000000	3.000000	18.000000	0.000000
2515.865954	-0.153379	0.564298	0.031590	71.593178	2.579931	104.442207	-2.668962	0.000000	1.579496	0.000000	0.000000	0.000000	-0.021572	0.051981	0.166108	0.000000	0.000000	3.000000	18.000000	0.000000
2515.869287	-0.153379	0.564298	0.031590	71.593178	2.579931	104.442207	-2.668962	0.000000	1.579496	0.000000	0.000000	0.000000	-0.021572	0.051981	0.166108	0.000000	0.000000	3.000000	18.000000	0.000000
2515.872621	-0.153473	0.564455	0.032052	71.593178	2.579931	104.442207	-2.668962	0.000000	1.579496	0.000000	0.000000	0.000000	-0.028220	0.046985	0.138712	0.000000	0.000000	3.000000	18.000000	0.000000
2515.875954	-0.153473	0.564455	0.032052	71.745644	1.497456	102.700798	-2.668962	0.000000	1.579496	0.000000	0.000000	0.000000	-0.028220	0.046985	0.138712	0.000000	0.000000	3.000000	18.000000	0.000000
2515.879287	-0.153480	0.564568	0.032398	71.745644	1.497456	102.700798	-2.668962	0.000000	1.579496	0.000000	0.000000	0.000000	-0.001903	0.033977	0.103723	0.000000	0.000000	3.000000	18.000000	0.000000
2515.882621	-0.153480	0.564568	0.032398	71.745644	1.497456	102.700798	-2.668962	0.000000	1.579496	0.000000	0.000000	0.000000	-0.001903	0.033977	0.103723	0.000000	0.000000	3.000000	18.000000	0.000000
2515.885954	-0.153480	0.564568	0.032398	71.876602	0.532438	101.123001	-2.673983	0.000000	1.619902	0.000000	0.000000	0.000000	-0.001903	0.033977	0.103723	0.000000	0.000000	3.000000	18.000000	0.000000
2515.889287	-0.153402	0.564684	0.032638	71.876602	0.532438	101.123001	-2.673983	0.000000	1.619902	0.000000	0.000000	0.000000	0.023398	0.034866	0.071984	0.000000	0.000000	3.000000	18.000000	0.000000
2515.892621	-0.153402	0.564684	0.032638	71.876602	0.532438	101.123001	-2.673983	0.000000	1.619902	0.000000	0.000000	0.000000	0.023398	0.034866	0.071984	0.000000	0.000000	3.000000	18.000000	0.000000
2515.895954	-0.153402	0.564684	0.032638	71.981712	-0.259643	99.882118	-2.670083	0.000000	1.631899	0.000000	0.000000	0.000000	0.023398	0.034866	0.071984	0.000000	0.000000	3.000000	18.000000	0.000000
2515.899287	-0.153332	0.564803	0.032743	71.981712	-0.259643	99.882118	-2.670083	0.000000	1.631899	0.000000	0.000000	0.000000	0.020778	0.035739	0.031516	0.000000	0.000000	3.000000	18.000000	0.000000
2515.902621	-0.153332	0.564803	0.032743	71.981712	-0.259643	99.882118	-2.670083	0.000000	1.631899	0.000000	0.000000	0.000000	0.020778	0.035739	0.031516	0.000000	0.000000	3.000000	18.000000	0.000000
2515.905954	-0.153332	0.564803	0.032743	72.061615	-0.875984	98.919540	-2.666620	0.000000	1.637152	0.000000	0.000000	0.000000	0.020778	0.035739	0.031516	0.000000	0.000000	3.000000	18.000000	0.000000
2515.909287	-0.153332	0.564803	0.032743	72.061615	-0.875984	98.919540	-2.666620	0.000000	1.637152	0.000000	0.000000	0.000000	0.020778	0.035739	0.031516	0.000000	0.000000	3.000000	18.000000	0.000000
2515.912621	-0.153215	0.564889	0.032695	72.061615	-0.875984	98.919540	-2.666620	0.000000	1.637152	0.000000	0.000000	0.000000	0.035129	0.025647	-0.014362	0.000000	0.000000	3.000000	18.000000	0.000000
2515.915954	-0.153215	0.564889	0.032695	72.124809	-1.354423	98.177963	-2.666620	0.000000	1.637152	0.000000	0.000000	0.000000	0.035129	0.025647	-0.014362	0.000000	0.000000	3.000000	18.000000	0.000000
2515.919287	-0.153215	0.564889	0.032695	72.124809	-1.354423	98.177963	-2.666620	0.000000	1.637152	0.000000	0.000000	0.000000	0.035129	0.025647	-0.014362	0.000000	0.000000	3.000000	18.000000	0.000000
2515.922621	-0.153215	0.564889	0.032695	72.124809	-1.354423	98.177963	-2.666620	0.000000	1.637152	0.000000	0.000000	0.000000	0.035129	0.025647	-0.014362	0.000000	0.000000	3.000000	18.000000	0.000000
2515.925954	-0.153089	0.565036	0.032374	72.177147	-1.725224	97.613197	-2.660765	0.000000	1.634758	0.000000	0.000000	0.000000	0.037830	0.044152	-0.096474	0.000000	0.000000	3.000000	18.000000	0.000000
2515.929287	-0.153089	0.565036	0.032374	72.177147	-1.725224	97.613197	-2.660765	0.000000	1.634758	0.000000	0.000000	0.000000	0.037830	0.044152	-0.096474	0.000000	0.000000	3.000000	18.000000	0.000000
2515.932621	-0.153089	0.565036	0.032374	72.177147	-1.725224	97.613197	-2.660765	0.000000	1.634758	0.000000	0.000000	0.000000	0.037830	0.044152	-0.096474	0.000000	0.000000	3.000000	18.000000	0.000000
2515.935954	-0.153089	0.565036	0.032374	72.212036	-2.028843	97.163109	-2.654460	0.000000	1.618679	0.000000	0.000000	0.000000	0.037830	0.044152	-0.096474	0.000000	0.000000	3.000000	18.000000	0.000000
2515.939287	-0.153109	0.565133	0.032193	72.212036	-2.028843	97.163109	-2.654460	0.000000	1.618679	0.000000	0.000000	0.000000	-0.005985	0.028989	-0.054279	0.000000	0.000000	3.000000	18.000000	0.000000
2515.942621	-0.153109	0.565133	0.032193	72.212036	-2.028843	97.163109	-2.654460	0.000000	1.618679	0.000000	0.000000	0.000000	-0.005985	0.028989	-0.054279	0.000000	0.000000	3.000000	18.000000	0.000000
2515.945954	-0.153109	0.565133	0.032193	72.248360	-2.321638	96.724968	-2.655457	0.000000	1.609633	0.000000	0.000000	0.000000	-0.005985	0.028989	-0.054279	0.000000	0.000000	3.000000	18.000000	0.000000
2515.949287	-0.153109	0.565133	0.032193	72.248360	-2.321638	96.724968	-2.655457	0.000000	1.609633	0.000000	0.000000	0.000000	-0.005985	0.028989	-0.054279	0.000000	0.000000	3.000000	18.000000	0.000000
2515.952621	-0.153131	0.565201	0.032017	72.248360	-2.321638	96.724968	-2.655457	0.000000	1.609633	0.000000	0.000000	0.000000	-0.006490	0.020547	-0.052599	0.000000	0.000000	3.000000	18.000000	0.000000
2515.955954	-0.153131	0.565201	0.032017	72.287025	-2.651516	96.247734	-2.655457	0.000000	1.609633	0.000000	0.000000	0.000000	-0.006490	0.020547	-0.052599	0.000000	0.000000	3.000000	18.000000	0.000000
2515.959287	-0.153192	0.565279	0.031805	72.287025	-2.651516	96.247734	-2.655457	0.000000	1.609633	0.000000	0.000000	0.000000	-0.018342	0.023476	-0.063548	0.000000	0.000000	3.000000	18.000000	0.000000
2515.962621	-0.153192	0.565279	0.031805	72.287025	-2.651516	96.247734	-2.655457	0.000000	1.609633	0.000000	0.000000	0.000000	-0.018342	0.023476	-0.063548	0.000000	0.000000	3.000000	18.000000	0.000000
2515.965954	-0.153192	0.565279	0.031805	72.335518	-3.052793	95.674332	-2.659596	0.000000	1.590275	0.000000	0.000000	0.000000	-0.018342	0.023476	-0.063548	0.000000	0.000000	3.000000	18.000000	0.000000
2515.969287	-0.153192	0.565279	0.031805	72.335518	-3.052793	95.674332	-2.659596	0.000000	1.590275	0.000000	0.000000	0.000000	-0.018342	0.023476	-0.063548	0.000000	0.000000	3.000000	18.000000	0.000000
2515.972621	-0.153350	0.565359	0.031497	72.335518	-3.052793	95.674332	-2.659596	0.000000	1.590275	0.000000	0.000000	0.000000	-0.047452	0.023820	-0.092526	0.000000	0.000000	3.000000	18.000000	0.000000
2515.975954	-0.153350	0.565359	0.031497	72.385864	-3.467821	95.100906	-2.659596	0.000000	1.590275	0.000000	0.000000	0.000000	-0.047452	0.023820	-0.092526	0.000000	0.000000	3.000000	18.000000	0.000000
2515.979287	-0.153350	0.565359	0.031497	72.385864	-3.467821	95.100906	-2.659596	0.000000	1.590275	0.000000	0.000000	0.000000	-0.047452	0.023820	-0.092526	0.000000	0.000000	3.000000	18.000000	0.000000
2515.982621	-0.153350	0.565359	0.031497	72.385864	-3.467821	95.100906	-2.659596	0.000000	1.590275	0.000000	0.000000	0.000000	-0.047452	0.023820	-0.092526	0.000000	0.000000	3.000000	18.000000	0.000000
2515.985954	-0.153886	0.565504	0.030528	72.431587	-3.805246	94.660332	-2.667505	0.000000	1.574854	0.000000	0.000000	0.000000	-0.160674	0.043581	-0.290707	0.000000	0.000000	3.000000	18.000000	0.000000
2515.989287	-0.153886	0.565504	0.030528	72.431587	-3.805246	94.660332	-2.667505	0.000000	1.574854	0.000000	0.000000	0.000000	-0.000001	0.000004	-0.000000	0.000000	0.000000	3.000000	18.000000	0.000000
2515.992621	-0.153886	0.565504	0.030528	72.431587	-3.805246	94.660332	-2.667505	0.000000	1.574854	0.000000	0.000000	0.000000	-0.000001	0.000004	-0.000000	0.000000	0.000000	3.000000	18.000000	0.000000
2515.995954	-0.153886	0.565504	0.030528	72.462585	-3.960950	94.500877	-2.694284	0.000000	1.526403	0.000000	0.000000	0.000000	-0.000001	0.000004	-0.000000	0.000000	0.000000	3.000000	18.000000	0.000000
2515.999287	-0.153886	0.565504	0.030528	72.462585	-3.960950	94.500877	-2.694284	0.000000	1.526403	0.000000	0.000000	0.000000	-0.000001	0.000004	-0.000000	0.000000	0.000000	3.000000	18.000000	0.000000
2516.002621	-0.154205	0.565578	0.029927	72.462585	-3.960950	94.500877	-2.694284	0.000000	1.526403	0.000000	0.000000	0.000000	-0.095738	0.022233	-0.180224	0.000000	0.000000	3.000000	18.000000	0.000000
2516.005954	-0.154205	0.565578	0.029927	72.476608	-3.998298	94.529457	-2.694284	0.000000	1.526403	0.000000	0.000000	0.000000	-0.095738	0.022233	-0.180224	0.000000	0.000000	3.000000	18.000000	0.000000
[truncated: 41,631 more rows]
